# Supplementary material for: New carbohydrate binding domains identified by phage display based functional metagenomic screens of human gut microbiota
Source: Commun Biol. 2023 Apr 5;6:371. doi: 10.1038/s42003-023-04718-0 (PMC10076258; doi:10.1038/s42003-023-04718-0)
Supplement: Supplementary file 4 — Supplementary Data 1 [file 42003_2023_4718_MOESM4_ESM.xlsx]

## Sheet: Table S1
Table S1: List of ligands and elution reagents used in biopanning
S.No.	Ligand	Elution reagent
1	Mucin from porcine stomach (Sigma)	· 100 mM of sialic acid in water, pH 5
		· 100 mM of L-fucose in water
		· 100 mM of D-galactose in water
		· 100 mM of N-acetyl-D-glucosamine in water
		· 100 mM of N-acetyl-D-galactosamine in water
		· 100 mM of D-mannose in water
2	PAA-β-D-Galactose (Glycotech)	· D-Galactose (100 mM in water)
3	PAA-β-D-GlcNAc (Glycotech)	· N-Acetyl-D-glucosamine (100 mM in water)
4	Amylose from Potato (Sigma)	· Amylose (1 µl of 10 mg/ml ligand in DMSO + 99 µl water)
		· D-Glucose (100 mM in water)
5	Amylopectin from Maize (Sigma)	· Amylopectin (1 mg/ml in water)
		· D-Glucose (100 mM in water)
6	Starch from Rice (Sigma)	· Starch (1 µl of 10 mg/ml ligand in DMSO + 99 µl water)
		· D-Glucose (100 mM in water)
7	β-D-Glucan from Barley (Sigma)	· β-D-Glucan (1 µl of 10 mg/ml ligand in DMSO + 99 µl water)
		· D-Glucose (100 mM in water)
8	Dextran from Leuconostoc mesenteroides(Sigma)	· Dextran (1 mg/ml in water)
		· D-Glucose (100 mM in water)
9	Laminarin from Laminaria digitata(Sigma)	· Laminarin (1 mg/ml in water)
		· D-Glucose (100 mM in water)
10	Arabinogalactan from Larch wood (Sigma)	· Arabinogalactan (1 mg/ml in water)
		· L-Arabinose (100 mM in water)
		· D-Galactose (100 mM in water)
11	Inulin from Chicory (Sigma)	· Inulin (1 mg/ml in water)
		· D-Fructose (100 mM in water)
		· D-Glucose (100 mM in water)
12	Levan from Erwinia herbicola(Sigma)	· Levan (1 µl of 10 mg/ml ligand in DMSO + 99 µl water)
		· D-Fructose (100 mM in water)
13	Pectin from Apple (Sigma)	· Pectin (1 mg/ml in water)
		· D-Galacturonic acid (100 mM in water, pH ~5 )
14	Xylan from Beechwood (Sigma)	· Xylan (1 mg/ml in water)
		· D-Xylose (100 mM in water)
15	Peptidoglycan from Methanobacterium sp(Sigma)	· Peptidoglycan Metanobacteriumsp (1 mg/ml in water)
		· N-Acetyl-D-glucosamine (100 mM in water)
16	Peptidoglycan from Staphylococcus aureus (Sigma)	· Peptidoglycan Staphylococcus aureus (1 mg/ml in water)
		· N-Acetyl-D-glucosamine (100 mM in water)

## Sheet: Table S2
Table S2: Titer of the eluate containing phages in various rounds of biopanning using 1x103: 1x1011 ratio of SrNaFLD-T7 phage: T7 10-3b (non-recombinant) phage
S.No.	Titer
1st	4x104
2nd	2x104
3rd	4x103
4th	3.4x103
5th	1.5x104
6th	2x105

## Sheet: Table S3
Table S3: List of the titers of the eluates obtained after screening against various glycans/glycoconjugates and eluting with different reagents from the 8th round of biopanning
Ligand	Eluate	Titer
Mucin from porcine stomach, Type II	L-Fucose	1x106
	D-Galactose	2.6x107
	N-Acetyl-D- galactosamine	2.8x107
	N-Acetyl-D- glucosamine	2.5x107
	D-Mannose	8x106
	D-Sialic Acid	6x106
Amylose from Potato	Amylose	3x106
	D-Glucose	2x108
Amylopectin from Maize	Amylopectin	1x108
	D-Glucose	1x106
Starch from Rice	Starch	1.4x107
	D-Glucose	2x107
PAA-β-D-Galactose	D-Galactose	2.3x105
PAA-β-D-GlucNAc	N-Acetyl-D-glucosamine	2.0x105
β-D-Glucan from Barley	β-D-Glucan	1x108
	D-Glucose	1.2x108
Dextran from Leuconostocmesenteroides	Dextran	3x104
	D-Glucose	1x106
Laminarin from Laminariadigitata	Laminarin	1.8x105
	D-Glucose	6x104
Arabinogalactan from Larch wood	Arabinogalactan	2x107
	L-Arabinose	2x105
	D-Galactose	6x105
Inulin from Chicory	Inulin	1x105
	D-Fructose	13x105
	D-Glucose	7x105
Levan from Erwiniaherbicola	Levan	3x107
	D-Fructose	7x105
Pectin from Apple	Pectin	1x107
	D-Galacturonic acid	2x107
Xylan from Beechwood	Xylan	1.6x106
	D-Xylose	1.2x106
Peptidoglycan Metanobacteriumsp	Peptidoglycan Metanobacteriumsp	4x107
	N-Acetyl-D-glucosamine	1.4x106
Peptidoglycan Staphylococcus aureus	Peptidoglycan Staphylococcus aureus	5x107
	N-Acetyl-D-glucosamine	2x107

## Sheet: Table S4
Table S4: Sequences of metagenomic inserts in screened phages
Final Clone ID	Accession Number	Old Clone ID	Ligand used for biopanning	Elution agent	Nucleic Acid Sequence (5’-3’)	Amino Acid Sequence
Am-Glc2	ON711254	AmG2 or Am2	Amylose	Glucose	CTTTTCAATCCAGCTAATGGTACAGCCTTCTCTGATGAGTCTCTCACTGTGACTGCTACTCCTTTGAATGCTGTTTCTGCCTGGATTCAGGTGAATGATGGTGCTAAGCAGGATTTTACTGCTGACAAGCAGTTTACTGTAGGTGCTGATGTTGCCTATGGTAAGAATGTTACTATCACTTGGGGTGCAACTGACAAGGAAGGCAATACAGAAACAGGTTCGGTAACTTACAAGAAGGTGAAGGCTTACGTTCCAGAATTGGGCAAGGCTGACGAAATCTCCTGTTTCTTGGAGACATCCAATGCGGCAGCAGCCGTATATGTATGGAATAACAAGGTTAAGCCTGTAATTAAGTATGCTGGTGAATGGAATGATGCTATCAATAAAAAGTTGCCTCTT…	LFNPANGTAFSDESLTVTATPLNAVSAWIQVNDGAKQDFTADKQFTVGADVAYGKNVTITWGATDKEGNTETGSVTYKKVKAYVPELGKADEISCFLETSNAAAAVYVWNNKVKPVIKYAGEWNDAINKKLPLVGKSVSGKNVFKWTYDGTETTVPTQLIFLDGNGNKLTNNVDFVNHGYYVDGTYSTTVTKVHEDG
Am-Am1	ON711255	AmAm1	Amylose	Amylose	CTTCCTACTCCAACAGGTATCTACGCTTACTTCCTCGCTCCTTCAGACTGGAATCAGGTTGACTGCTGGGCTTGGACTGAAACAGACAACTTTACCGGTGGTACCTGGCCAGGTGTAGCATGTACCAAGATTGGTGTGAAGAAGAATGGTTTGGATGTCTGGATGTGGAAGTATGATGGCGATTTGACAACTGCTCCTACTAAGATCATCTTCAACAACGGTGGTAATGGTCAGCAGACAGCCAACTTGGATTTCGTCAACGGTGCAGTTTATGACCGCAACGGTAAGACCAATGAGTCTGTCTCAACAGGCATCAACCAGACTGTAGCAGCTCAGAAGGCAGGCGCAGTGAAGATCTACACCCTCACAGGTGTGAAGGTTGCCGAGGTAAGAAACGTT…	LPTPTGIYAYFLAPSDWNQVDCWAWTETDNFTGGTWPGVACTKIGVKKNGLDVWMWKYDGDLTTAPTKIIFNNGGNGQQTANLDFVNGAVYDRNGKTNESVSTGINQTVAAQKAGAVKIYTLTGVKVAEVRNVQDAEYLLAPGAYICNGKKFVIK
Ap-Ap2	ON711256	ApAp2	Amylopectin	Amylopectin	CCTTGGACAACAGGTGTTGGCGGCAAGAATCTGACAGGTGCATGGCCTGGTAAGGTGATGAAGGGTCCTGAGGAGATTGATGGTGCTAAATACTGGACTTATGATTTCGATAACGTTGAGAGCTTCAATGTAATATTGAATAATGGTAGCGGTGATCAGTCTGGTGACATCACTGGTATTACAAGTGATACCTACTTGGAGTATGACGGTGGTAAAAGTGCCAAGAAAATTTCTGCTCCAGCAAATTCGACAGCTGCTGCTAAGGTGGCTTTCAGCCCTAACGGTGGTGAATTTGAGAAGTCAATCACTGTAACTGCAACGCTGAGCAGCAATGCTAAGAGCGGTTGGTATAAGATTGGTGATGGTGCGCAGGTAAATCTGACTCCTGGTAAGGCTGCT…	PWTTGVGGKNLTGAWPGKVMKGPEEIDGAKYWTYDFDNVESFNVILNNGSGDQSGDITGITSDTYLEYDGGKSAKKISAPANSTAAAKVAFSPNGGEFEKSITVTATLSSNAKSGWYKIGDGAQVNLTPGKAATFTLGADMMEGESKTVTWSATNADGTTKTGSSTFNKIKEVVIPTPTGIFAYFLAPSDWSQVDCWAWTDSEKVNFTGGKWPGVACVKTGVKKNGLDVWMWKYDGDLTTAPTMIIFNNGGGQQTKDLKFENGAVYNLAGKTNESVSTGINQVGSKKAPAKLKIYSINGQKG
Ap-Ap5	ON711257	ApAp5	Amylopectin	Amylopectin	CCTTATGATGTCGATAACGTTGAGAGCTTCAATGTAATATTGAATAATGGTAGCGGTGATCAGTCTGGTAACATCACTGGTATTACAAGTGATACCTACTTGGAATATGACGGTCGTAAAAGTGCCAAGAAGATTTCTGCTCCAGCAAATTCGACAGCTGCTGCTAAGGTGGCTTTCAGCCCTAACGGTGGTGAATTTGAGAAGTCAATCACTGTAACTGCAACGCTGAGCAGCAATGCTAAGAGCGGTTGGTATAAGATTGGTGATGGTGCGCAGGTAAATCTGACCCCTGGTCAGGCTGCTACATTCACACTCGGTGCTGACATGATGGAAGGCGAGAGCAAGACTGTAACTTGGAGCGCAACCAATGCTGATGGTACAACCAAGACAGGTTCTTCA…	PYDVDNVESFNVILNNGSGDQSGNITGITSDTYLEYDGRKSAKKISAPANSTAAAKVAFSPNGGEFEKSITVTATLSSNAKSGWYKIGDGAQVNLTPGQAATFTLGADMMEGESKTVTWSATNADGTTKTGSSTFNKIKEVVIPTPTGIFAYFLAPSDWNQVDCWAWTETDNFTGGNWPGVACTKTGVKKNGLDVWMWKYDGDLTTAPTMIIFNNGGGTQTKDLKFENGAVYNLG
BDG-Glc5	ON711258	BdG5; 1kb band	Beta-D-Glucan	Glucose	CATTCAGGAGAGGAGCCTGATGGTGGCAAAGAGCCTGATGGTGGCGAAGAGCCAGGTGGCGGATCATCAGCAACAGGAAATGTGACAGGTGTGGCAGCACCTTCGATCACAGACAATACAGTATGGAGCAGTTCAGATGCAGTTCTCACATTTGACGCTACTTCAGATACGACATGGAAGGATAAAGCGTACGCCAGCAATGACAGCGATACATATGCTGATATGGCGAGAATAGAGGGTGCAACTGTAGGTGAAAAGGCAAAGCTCACAGCTATGGTTTCACTTGATGGCGATATATCAGGCCTTGACGGCGCTGAGGCATCAGACGGATCATACAATGCGATCCAGCTTGCGTGTGCCATGAAGACAGGAGACAGCTGGGATTACGTCAAGTCAGGC…	HSGEEPDGGKEPDGGEEPGGGSSATGNVTGVAAPSITDNTVWSSSDAVLTFDATSDTTWKDKAYASNDSDTYADMARIEGATVGEKAKLTAMVSLDGDISGLDGAEASDGSYNAIQLACAMKTGDSWDYVKSGDYPFIKAENFVDGKCDISFAFDVSEVGNVQEIVFQYNSNSAYAGKITISNVKVLDVKESSGGLEQRDPAVISDLSSAEDYDKWSTEAGYAYKHGDAANKAGNATPDISYDSANERLKVSVDYSADSTSSWSEAKVKCVPTEAMDVR
BDG-BDG6	ON711259	BdBd6 or Bd6; 1.5 kb band	Beta-D-Glucan	Beta-D-Glucan	CTAAACCGCTATACATCTCGCACCAACACAGAGATTGTATGCCAGGTTCCTGCCAATGCAGAAGTTGGTACCTACAAGATCGTGATGGAAGACCCAGACGGCAACAAGATTGAAGGTCCTGAGTTCAAGGTAGTTCCTGCAGAAAAGGATATCGCTACTATCACAACCAACATGGACAACAGCGCCATCAAGTATCCATACAACTTCACTTGGGATGACACCGGTCGTTTCCGCATCATGAAGGCAGACCTCATCAAGTTGGGTGTCAAAGTTGGTTCAAAGATGCTCTTCTATAAGGAAGCAGGAGCTACCGGTCAGGTACAGATCAACAACGCCAACTGGGGCGGTATTGATACTCCTGCCGACTGGAATGGTGACCAGAGCTGCCTTGTGAAGGTA…	LNRYTSRTNTEIVCQVPANAEVGTYKIVMEDPDGNKIEGPEFKVVPAEKDIATITTNMDNSAIKYPYNFTWDDTGRFRIMKADLIKLGVKVGSKMLFYKEAGATGQVQINNANWGGIDTPADWNGDQSCLVKVFDAAMMEAVNSISDGWSDTAFILQGDLKNVTKIAILP
Dex-Dex7	ON711260	DexDex7 / LamG9 / LamLam9; 800 bp band)	Dextran / Laminarin / Laminarin	Dextran /Glucose / Laminarin	CAGATCACTCTTCCTGTCGTTGCAAGCAAACCTGCTGGCAAGACTTTCAACAATGAGGCTGCCAACGTCGTATTTGCAATGAACGACCTCAGTAATGCAAGTGCCAACACAACAGCTCCTACTGATGCTTTCAGCACCATTGCATTTAATTACGGAACAAACTTATCTTTGAAAGGAATTCTCGAAATTACCAAGGCGGATGGTACCGCATCAGGTATCAAAGGTCTCAAAATTGGTAATGACTCAGGAAAGAAGGAAACAGAAATCAACTGGTTTGTTCGTCCTGCTGCAGGACTTACTTTCACCCCAACCAAGGTGAGCGGTTATGTAAACCGTTGTGGTACGAATGTAGAAAACGGAATCGTTATCAGCGCCCATAAGGCAAACGGAGAAGTAGTA…	QITLPVVASKPAGKTFNNEAANVVFAMNDLSNASANTTAPTDAFSTIAFNYGTNLSLKGILEITKADGTASGIKGLKIGNDSGKKETEINWFVRPAAGLTFTPTKVSGYVNRCGTNVENGIVISAHKANGEVVALGTYTAWRQSKATSDQTYDNTAIHQFEITLTAEQQAALAGTDGFYLTSTIGVAKNKQAVFGPVTIEGTVNGTLVAVNKW
AG-Gal2	ON711261	Gal2 or A-Gal2	Arabinogalactan	Galactose	CTCAAGGCCGAACCGAGCTTCAAACTCAGCGACCAGCAGTATCAGGCATTGACTAATGCCTTCAGTCATGATAAGGAGGTTCGCGATCAGGCCGAGAAACTCTTTTCCAAAAAGGGCAAGGATAAGAAGCGTGCACAAGAGCAGGACGACCTTCATGCCGAAAACTCGTTGGAGTCAAGCAAGCAGCAGCAGTTCAAGCCGCTGGGTAAGATTGACTTGGATAGCATCGGCAAGGGAAACTCTGCAGAGTCTGCTGCCCATAAGTCAGAGAAACCTAAGCACGAGACTGCTGCCGTCAGTCACGCGCCAGTAAAAGAAGCTCGTAAGGCTGAGCCAAAACATGATCAGAGACCTCATCAACAGGGCTCTCAGCAAAAACAACAGATGAAACAAGAGAAT…	LKAEPSFKLSDQQYQALTNAFSHDKEVRDQAEKLFSKKGKDKKRAQEQDDLHAENSLESSKQQQFKPLGKIDLDSIGKGNSAESAAHKSEKPKHETAAVSHAPVKEARKAEPKHDQRPHQQGSQQKQQMKQENQQKSQQPKMNDSKGHKNAAQGKQNGNAQHQNAEQKSQQNTAASSQASSVFTLKSEKKFSANEPKVLGKIDLSSLNQSTRPKKKSKEERRKEREEKLAQQHNDRKKRVRINKERVDINAEAKNNGDGNGQNNKGNNGNNGGNKKNRNKNRNNNNNNKGNNNNRGNQRQIEVDDEAVARQVKETLARLTSKSQNKKGAKYRKG
Iln-Glc6	ON711262	Igluc6 or I-gluc6	Inulin	Glucose	CTAGTCGGAAAGCGTACGGGTGTCATCTATAACCTTGGTGACCCTGTCAGAATCCGTGTGAAATCTACCAATCTGGAGCAGAAACTCCTTGATTATGAGTTGGTTGAGACGGGTAGAGAAGACCGCATGAGCCATCATGAGGATATTCCGGGACAGTACGAAGAGCGCAAACCTGCTGTAAAAGTATTTGATAGGACTACCCGCAAGAAAGATTCGGACAGACGTGACGGAAGAAAATACGACAGTTTCGATAAGGGCGGAAGAAAGAGCTTCGGTGACTCTTCCGAGCGTGGCGAACGTCGCGGATTTCGCAGCAAGGATGTAGATGACTCTCCCAGGCGTGACCGCTTCAGTGATTCCAGAGGAACAAGGGGACGCGGCTCCTACCCAAGAAAGGAA…	LVGKRTGVIYNLGDPVRIRVKSTNLEQKLLDYELVETGREDRMSHHEDIPGQYEERKPAVKVFDRTTRKKDSDRRDGRKYDSFDKGGRKSFGDSSERGERRGFRSKDVDDSPRRDRFSDSRGTRGRGSYPRKENSFRENSPFSEEVREVEPKITVPEAPEVPQQMPETAPAVVKKVRAPKPAAGEGDKAARKAKVKQAIKLSKAKSAKPSSKKSKSAPKADKPAARSKKKSE
Lev-Lev5	ON711263	Lev-Fru3 or Lev3 or L-Lev5 or L-Fruc3	Levan / Levan	Levan / Fructose	CCGGGTGCACCAGTCGACTTCACGAATCCTGTGGCCTATACCGTAACCAACAATACGGCTACAAGCACCTACACTGTAACCGTCAATCAGATAGGCAAGCCTACTGCTGTATTCGCAAGCTTGGCTCTGACGATGGACGAGCTGGTGCCTGAGGAGAAGGCTGCCTGCGAGTGGATGCTCGCGAATGTGGACAACTCTATCTATGCTTCGTTTACTGATATCAAGAATGGCAATGTAGACTTGAGCGAGTGTAAGGTGATATGGTGGCACTTCCACAAAGACGGTGGAGTGGACGGTAAGGCGAAATTCGAGCAGGCTGCTCCTGAGGCTATTGCCGCACAGGCTGTGCTGAGAGACTACTACAAAGCTGGTGGCTCCTTCCTCTTCACACGTTACGCT…	PGAPVDFTNPVAYTVTNNTATSTYTVTVNQIGKPTAVFASLALTMDELVPEEKAACEWMLANVDNSIYASFTDIKNGNVDLSECKVIWWHFHKDGGVDGKAKFEQAAPEAIAAQAVLRDYYKAGGSFLFTRYATNMPGELGIDNNGLVPNNCWGQVENDAETCGGPWDFKMGNDAAGSHSDHALYQGLVKGDDANSVYTTDANYRITNSTAQWHIGVDWGGFDNYAVWREKTGAIDLGYGGDGAVVVWEYPAKENSGKTLCIGSGCYDWYSVGPFTEKFHANVAIMTKNAFNYLMNH
Pec-Pec1	ON711264	PecPec1/ PecGalU9 or Pec9	Pectin / Pectin	Pectin / Galacturonic acid	CCAGTCGTTACAAAAGCAAGTGACATTACCCTCACTTACTCTTTAGGAACGACGACAGCAGAAGGAACACTCCCTGCAAGCGCAAAGGTAGAAGTGGGAAGCAGCTATACGTTTCCTGTCAATACCACTCTCTACTTAGCAGGCAGCACTTTGACAGGCTGGACAGATGGCACCAACACCTATAAACCAGGTGAAACCATCACTGCTCCAAGCGCAAGCGCTACGTTGACTCCTGTCTTTAAAGCCAACACCAAGTCGCTTGCCGACCGCACAGAGGCAACCACCCTCACCTATTACTTCGGTCACAAAAATGGTGCGCAGGATATCAACTATCAAGGAAAGAAAGGCATTTTGGTAACCCAGGCGACTGTCGATGGTGAAACCATTGATGTAAAGATT…	PVVTKASDITLTYSLGTTTAEGTLPASAKVEVGSSYTFPVNTTLYLAGSTLTGWTDGTNTYKPGETITAPSASATLTPVFKANTKSLADRTEATTLTYYFGHKNGAQDINYQGKKGILVTQATVDGETIDVKIDLDGTPSGAKFNNAGRADEWAQMNANGIITVPSCKGATIEMAAYGNITTTTIDGQAEYTSGKVISQTIASSAETVNIVIGDGSYYSYLKITLPVVASKPAGKTFNG
St-Glc1	ON711265	St1 or StG1	Starch	Glucose	CGTTCTGACCGTGACGTGACTGTAGCCAATGGTGCTGGCGACGGCCAGTGGCTCAAGTCTGGTACTTATAAGGATATGGTAGGCGGTGGCGTTTTCACCGTCGATGCTTCTACAATCTCTGGTCATGTTGGCAAGTCAGGTATTGCTGTCATCTATAATGCTGGTTCTATTGTGCTGCCTCCTGAGGTTGTTTTCAATCCAGCTAATGGTACAGCCTTCTCTGATGAGTCTCTCACTGTGACTGCTACTCCTTTGAATGCTGTTTCTGCCTGGATTCAGGTGAATGATGGTGCTAAGCAGGATTTTACTGCTGACAAGCAGTTTACTGTAGGTGCTGATGTTGCCTATGGTAAGAATGTTACTATCACTTGGGGTGCAACTGACAAGGAAGGCAATACA…	RSDRDVTVANGAGDGQWLKSGTYKDMVGGGVFTVDASTISGHVGKSGIAVIYNAGSIVLPPEVVFNPANGTAFSDESLTVTATPLNAVSAWIQVNDGAKQDFTADKQFTVGADVAYGKNVTITWGATDKEGNTETGSVTYKKVKAYVPELGKADEISCFLETSNAAAAVYVWNNKVKPVIKYAGEWNDAINKKLPLVGKSVSGKNVFKWTYDGTETTVPTQLIFLDGNGNKLTNNVDFVNHGYYVDGTYSTTVTKVHEDETVDPEYVYFDNASNWENVYCYFYNGKTSSTAWPGVKMTFDASASHNGKTGWYKVQIPTAYLKAKFFINDGTAGTPINGANASAEKVVNEGVVVAPTPNPTPNPQNLDVQY
St-Glc2	ON711266	St2 or StG2	Starch	Glucose	CCCCCTGGTAAGCCTGTTACCTTCACTATCGGTGAAGACATGAACTTCAAGGATACCAAGACAGTGACTTGGAGTGTAACAAGCTCTGAAGGCAAGGAGAAGACTGGTAAGGTTACATATACTAAGGTTGATCCTAACGCATCTATCGTGGTCATGGTGAAGGCTGACAAGGCTCCTTACATCCACGCTTGGACAACAGGTGTTGGCGGCAAGAATCTGACAGGTGCATGGCCTGGTAAGGTGATGAAGGGTCCTGAGGAGATTGATGGTGCTAAATACTGGACTTATGATTTCGATAACGTTGAGAGCTTCAATGTAATATTGAATAATGGTAGCGGTGCTCAGTCTGGTGACATCACTGGTATTACAAGTGATACCTACTTGGAGTATGACGGTGGT…	PPGKPVTFTIGEDMNFKDTKTVTWSVTSSEGKEKTGKVTYTKVDPNASIVVMVKADKAPYIHAWTTGVGGKNLTGAWPGKVMKGPEEIDGAKYWTYDFDNVESFNVILNNGSGAQSGDITGITSDTYLEYDGGKSAKKISAPANSTAAAKVAFSPNGGEFEKTITVTATLSSNAKSGWYKIGDGAQVNLTPGQAATFTLGADMMEGESKTVTWSATNADGTTKTGSSTFNKR
St-Glc5V1	ON711267	St5 or StG5	Starch	Glucose	CAGTTTGTTGTTGGTGCTGATGTTGCCTATGGTAAGAATGTTACTATCACTTGGGGTGCAACCGACAAGGATGGCAAGACGGAAACAGGTTCGGTCACTTACAAGAAGGTAAAGGCTTACGTTCCAGAATTGGGCAAGGCTGATGAAATCTCCTGTTTCTTGGAGACATCCAATACGGCAACAGCCGTATATGTATGGAATAACAAGGTTAGTCCTGTAATTAAGTATGCTGGTGAATGGAATGATGCTATCAATAAAAAGTTGCCTCTTGTAGGTAAGTGTGTTTCTGGAAAGAATGTCTTCAAGTGGACTTATGATGGCACCGAGACAACTGCTCCTGCTCAACTCATTTTCTTGGATGGTAATGGAAATAAGTTAACTGCTGACGTGGACTTTGTC…	QFVVGADVAYGKNVTITWGATDKDGKTETGSVTYKKVKAYVPELGKADEISCFLETSNTATAVYVWNNKVSPVIKYAGEWNDAINKKLPLVGKCVSGKNVFKWTYDGTETTAPAQLIFLDGNGNKLTADVDFVNHGYYVDGAYSTTVTKVHEDETVDPEYVYFDNASKWENG
St-Glc5V2	ON711268	St5 or StG5	Starch	Glucose	CAGTTTGTTGTTGGTGCTGATGTTGCCTATGGTAAGAATGTTACTATCACTTGGGGTGCAACCGACAAGGATGGCAAGACGGAAACAGGTTCGGTCACTTACAAGAAGGTAAAGGCTTACGTTCCAGAATTGGGCAAGGCTGATGAAATCTCCTGTTTCTTGGAGACATCCAATACGGCAGCAGCCGTATATGTATGGAATAACAAGGTTAGTCCTGTAATTAAGTATGCTGGTGAATGGAATGATGCTATCAATAAAAAGTTGCCTCTTGTAGGTAAGAGTGTTTCTGGAAAGAATGTCTTCAAGTGGACTTATGATGGCACCGAGACAACTGCTCCTGCTCAACTCATTTTCTTGGATGGTAATGGAAATAAGTTAACTGCTGACGTGGACTTTGTC…	QFVVGADVAYGKNVTITWGATDKDGKTETGSVTYKKVKAYVPELGKADEISCFLETSNTAAAVYVWNNKVSPVIKYAGEWNDAINKKLPLVGKSVSGKNVFKWTYDGTETTAPAQLIFLDGNGNKLTADVDFVNHGYYVDGAYSTTVTKVHEDETVDPEYVYFDNASKWENG
St-Glc8	ON711269	St8 or StG8	Starch	Glucose	CTCCAGGAGGCTTGGAAGAGCTGGAAGCCAGTGGCTCCTGTATATGGTATGGCAGGCAACTATTACACCATGGTTTATGTTCCAGATGGCGGTTCATTCAAGTGGGGTACATACGAGAACGACTGGCGTGGCTATAGCCGTCTGGCTGCTATCAACGATAATGCTGGCGCTGAATTCTCAGAGGATGGCGACGGAAACCTGAAGGTTGCTCATGGCGGCTGGTTCGTTCTCCACTTCGTTGGTGAAATGTCAGCAGACAAGAAGAACATCAACTACTCACTGAATGTTTATCCTGGTGCAGCTTACATCATCGGTGCTTCAGCTGGTGGCAATTGGGACGACGCTTCTGCCGCTTGGGCTATGACAGCTCCTGCAGACCAGACAGGCGAATGGGTATCT…	LQEAWKSWKPVAPVYGMAGNYYTMVYVPDGGSFKWGTYENDWRGYSRLAAINDNAGAEFSEDGDGNLKVAHGGWFVLHFVGEMSADKKNINYSLNVYPGAAYIIGASAGGNWDDASAAWAMTAPADQTGEWVSPAFGGDGELRAYIKIPGLDWWRTEFTIFKGNCFWRNDNIVDSWTEIGEGYAVSCSTGQKLYVNFDKNTAKVE
St-St4	ON711270	StSt4	Starch	Starch	CATCAGGCTCCTGATGCGAAGTTCACCGATAATCTCTACTTGATAGGTAGCTCTATCCAGACTCCATGGCAGAGTTGGAAGCCTATTCCACAGGTACAAGGTGTAGCTGGCAACTACTATGGTATCGTCTACTTGCCTGCAGGTGGTGAGTTCAAGTGGGGTACAGAAAACAATGACTATCGCGGCATCAACCGTCTTAAGGAAATCAACGATGAAGCCGGTGCAGAAATCTCTGCAGGTGAGGAACAAAACATCAAGGTAGCCAACGCTGGCTGGTACACTCTCCACTTCAAGGGTAAGATTACCGAAGACAAGAAGAACATCGACTGGACACTGACTGTTTACAAGACTCAGGTATACCTGATTGGTGCTTGTATTGGTCAAAGCACTTGGGGCTTT…	HQAPDAKFTDNLYLIGSSIQTPWQSWKPIPQVQGVAGNYYGIVYLPAGGEFKWGTENNDYRGINRLKEINDEAGAEISAGEEQNIKVANAGWYTLHFKGKITEDKKNIDWTLTVYKTQVYLIGACIGQSTWGFADDTALTPPDDPNGEWVSPAFTASTELRVSVKVGSLDWYSTEFTVHNGEVFWRKYDMPNNWAETMGADYSVTTAPGKKLYVNFDTNKAEVR
St-St5	ON711271	StSt5	Starch	Starch	CATGATGGGTTTGCAGTGTTTGTAGACAATCAGACCACTTGGGATGCACTTGCTCTCTATATGTGGGGCGATGTAAGCGACCTGAATGGTGGATGGCCAGGCATGCAGCCTACAGGCACACAGGTTATCAATGGCGTGACCTATACCTACTTTGATTTCGGAGAAGGTAACTCTGGATTGGCAGAGAATCTCATCTTCAATAACAATGGTGGTGGCTTGCAGTTGGCTGATCACGCCTTCACTATCAACGAAAACCTTTATGTCCGCATTACCGATAGCGGTGTAGAGGTCATCGATCCTTATGCAAGTGAGGCGAAGAAACATCCTGCAGGTATTCCTTTCAAATAATTGATTGATTAGGTTAAAATTAGTGTTTATGAAAGAGCTAATGACAAAATG…	HDGFAVFVDNQTTWDALALYMWGDVSDLNGGWPGMQPTGTQVINGVTYTYFDFGEGNSGLAENLIFNNNGGGLQLADHAFTINENLYVRITDSGVEVIDPYASEAKKHPAGIPFK
Xln-Xyl8	ON711272	Xose8 or XylXose8	Xylan	Xylose	CGCGAGGGTGACCTTGTCAATGCCAACTACCAGATGTTCACCCCTGGCAACGCTATGAAGAGCGATGCGATGCTTGGTAATAGCGGAACCATCAACTTCGCTACTGTCGATAAGCTGATTGCTGCCATGCCAGAGGGAATGAAACTCTATGGTCACAACTTCTTCTGGCATACCCAGCAGAACCAGAGCTATCTCAAGTCGCTCATCGCTCCTACCCTCGTGGTGGAAAGCAGCAGCGACATTCAAACCATCATCAAGAATGGTGACTTCGAGAAAGGCGACAAGAGCAGTTGGAGTTCTTGGGGAAATAATAGTACTACAGAAGCTTGCGCAGAGGCTGCCAAAGAAGGAAGTTATGGCGTGAAACTCGTCAACCCTAAAGATGGCGACGACTTTTAC…	REGDLVNANYQMFTPGNAMKSDAMLGNSGTINFATVDKLIAAMPEGMKLYGHNFFWHTQQNQSYLKSLIAPTLVVESSSDIQTIIKNGDFEKGDKSSWSSWGNNSTTEACAEAAKEGSYGVKLVNPKDGDDFYKAQFVQALDNVLEVGKTYTIRFQAKSSVAGEVLQFATQNNKTNAGEGYHAFTVGTDWTTIEYDYTCNKEDMNRICINFGKVASTIYLDNIEFGIKEVDPMDNVLAGDDYDFEGGTTGSWMSWGSNKESVTAEKGMGYKESVGVVLKTKEDGGSGNSWKAQLVKEFDDPLVTGKNYILQFYAKSNIADGKLQIIYQNKSSGNQGLYKDLVVGKDWAKYEVEFSTPNDDSYRVVINFGEKEATYCVDNIKFGLAKDQGAAAGAKQTIF…
PBGal-Gal8	ON711273	PBG8 or PBGal8	PAA-beta-D-Galactose	Galactose	CTTTTCATTGTAGGTTCTAAAGAAACTATGCCCTCAGAAAAGCAACAAGCCCATAACGATAGTATCATCAGACATGCCACGCGACAACAGCCAGGCTATTATGACGAAGGACTTCAGTCGAGCGAAGTATTCGCCTTTGACCCCAATACGGCAAGCCAATCTGATTTCCAACGGCTGGGACTGGAATCATGGCAAGCCAGAAACATCATCAAATATCGAAATAAAGGAGGTATCTTCAGGACACCTAGAGACTTTGCACGGGTTTACGGACTAACCAAGAAGCAATTCGAAAAACTGCTGCCCTTTATCAGAATTGGTAAAGACTACCAGCCGGCTGCCAACTTTTACCCAAGAGAAAGATACAACTACGGCTATCAAGAGACGGCTATAAGAACTAGA…	LFIVGSKETMPSEKQQAHNDSIIRHATRQQPGYYDEGLQSSEVFAFDPNTASQSDFQRLGLESWQARNIIKYRNKGGIFRTPRDFARVYGLTKKQFEKLLPFIRIGKDYQPAANFYPRERYNYGYQETAIRTREERKKDTTQYSYPRKLKEGQYININSADTTELQKIPGIGSYYARSIIRYRERLGGFVSMSQIQEVEGVPETALHYMNIDAKHIRKMNVNQLSLAELRKHPYLDFYQAKEIVNYRRTHGPLKSAEELRLLKDFPPAEIERIKPYLAY
PBGlcNAc-GlcNAc4F1		PGlc4 or P-Gluc4	PAA-beta-D-GlcNAc	GlcNAc	CGCCGTCGAGCGCAAGGTGCTCGCCGAGAACCTCACGAAGGTGCTCTACCCGAACGACAACACGATGGCCGGCAAGGAGCTGCGCCTCCGCCAGCAGTACTTCTTCGTGTGCTGTTCGCTGGCGGACATCCTGCGCCGCTTCCGCGAGGACGGCAACGACTGGTCGCAGCTGCCCGAGAAGGCGTTCATCCACCTCAACGAGACGCACCCCGCGCTCGTGATCCCGGAACTCATGCGCATCCTCGTGGACGAGGAGGGCATCGGCTGGGAGGCGGCCTGGGACCTGACGTGCCGCACGACGGGCTACACGAACCACACGATCCTCCCCGAGGCGCTGGAGAAGTGGTCCGTCCCGATGATGGAGCGTCTGCTGCCGCGCCATCTGCAGATTATCTACGA…	RRRAQGARREPHEGALPERQHDGRQGAAPPPAVLLRVLFAGGHPAPLPRGRQRLVAAAREGVHPPQRDAPRARDPGTHAHPRGRGGHRLGGGLGPDVPHDGLHEPHDPPRGAGEVVRPDDGASAAAPSADYLRDQRALPQPRLRHLPRRPGPPRADVPHRRGRRALRAHGEPRDHRFLQRQRRRRAPHGNPQGVPLQGLLRADAGPLPQRDERHHAAPVASEGEPAARAAHHREDRHALDHPPRRTEEART
PBGlcNAc-GlcNAc4F2	ON711274	PGlc4 or P-Gluc4	PAA-beta-D-GlcNAc	GlcNAc	CGCCGTCGAGCGCAAGGTGCTCGCCGAGAACCTCACGAAGGTGCTCTACCCGAACGACAACACGATGGCCGGCAAGGAGCTGCGCCTCCGCCAGCAGTACTTCTTCGTGTGCTGTTCGCTGGCGGACATCCTGCGCCGCTTCCGCGAGGACGGCAACGACTGGTCGCAGCTGCCCGAGAAGGCGTTCATCCACCTCAACGAGACGCACCCCGCGCTCGTGATCCCGGAACTCATGCGCATCCTCGTGGACGAGGAGGGCATCGGCTGGGAGGCGGCCTGGGACCTGACGTGCCGCACGACGGGCTACACGAACCACACGATCCTCCCCGAGGCGCTGGAGAAGTGGTCCGTCCCGATGATGGAGCGTCTGCTGCCGCGCCATCTGCAGATTATCTACGA…	AVERKVLAENLTKVLYPNDNTMAGKELRLRQQYFFVCCSLADILRRFREDGNDWSQLPEKAFIHLNETHPALVIPELMRILVDEEGIGWEAAWDLTCRTTGYTNHTILPEALEKWSVPMMERLLPRHLQIIYEINGRFLSRVSGIYPGDQDRLARMSLIDEGGERYVRMANLAIIGSSSVNGVAELHTEILKASLFRDFYELMPDHFHNVTNGITPRRWLLKANPPLAQLITEKIGTRWITHLDELKKLEREAGDAVFLECLAKIKRSNKRILSG
PBGlcNAc-GlcNAc8	ON743769	PGluc8 or P-Gluc8	PAA-beta-D-GlcNAc	GlcNAc	CGAATAATTCCTAATCGGCGCAGCCGACAATTCAAAACTCAAAATTCAAAACTCAAAATTGCCGCAGGCAACAACTCAAAACTCAAAACTCAAAATTCAAAACTCATATATGAAAATAACAATCATCAACGGACCGAACCTCAACATGCTTGGCACACGCGAGCCGAGCATCTACGGCAACACCTCTTTCGAACAGTATCTCAACCAGCTCTGCCGTCAGTATCCAGACGTGGATATCGACTACTATCAGAGCAACATCGAGGGG	RIIPNRRSRQFKTQNSKLKIAAGNNSKLKTQNSKLIYENNNHQRTEPQHAWHTRAEHLRQHLFRTVSQPALPSVSRRGYRLLSEQHRG
PBGlcNAc-GlcNAc9F1		PGlu9 or P-Gluc9	PAA-beta-D-GlcNAc	GlcNAc	CCACCGCTTCGACGCACGCCAATGGGTGCGCGCCATCAAGGCCGCAGGAGCCAAATACATCTGCTTCACCACACGCCACCACGACGGATTCTCCATGTGGGACACGCAGCAAAGCGACTACAACATCGTGAAAGCGACACCCTTCAAGCGCGACATCGTGAAGGAGCTGGCCGACGCATGCCACGAGGAAGGCATACGATTGCACCTCTATTATAGCCACGGG	PPLRRTPMGARHQGRRSQIHLLHHTPPRRILHVGHAAKRLQHRESDTLQARHREGAGRRMPRGRHTIAPLL
PBGlcNAc-GlcNAc9F2	ON711275	PGlu9 or P-Gluc9	PAA-beta-D-GlcNAc	GlcNAc	CCACCGCTTCGACGCACGCCAATGGGTGCGCGCCATCAAGGCCGCAGGAGCCAAATACATCTGCTTCACCACACGCCACCACGACGGATTCTCCATGTGGGACACGCAGCAAAGCGACTACAACATCGTGAAAGCGACACCCTTCAAGCGCGACATCGTGAAGGAGCTGGCCGACGCATGCCACGAGGAAGGCATACGATTGCACCTCTATTATAGCCACGGG	HRFDARQWVRAIKAAGAKYICFTTRHHDGFSMWDTQQSDYNIVKATPFKRDIVKELADACHEEGIRLHLYYSHG
PBGlcNAc-GlcNAc17F1		PGluc17 or P-Gluc17	PAA-beta-D-GlcNAc	GlcNAc	CACAAACAAGCTACAGATGGCGCAAGTGGCACATCCGGAAGCCTTAAAAGCCGACCTCGGGCTCAAGCTTATCAGGAGGGCCAACGCCCAAGGCCATCATTATTTCATAGCCAACCTATCGGACCACGACGTGGAATCTACGGTTGCCCTGGCCGTTCCGTTCCAAAAAGCGTTATGGTTCGACCCTATGACAGGCCAGCGTTTCCAAGCCGAAACACACAGCGACTCATTGCACATCTGCCTACGTTCGGGCGAATCGCTTATCCTACAAACTTTCAAAGAGGCCTCTGAGGCAATCTCTAAGGAGTTGGGCGGCCTACCCGTACGCACAACAACACAGATCAAAAACACCCGCAAGGTGCTGGATAAAGGATGGACCCTTTCGTTCAAAGACTGCTC…	HKQATDGASGTSGSLKSRPRAQAYQEGQRPRPSLFHSQPIGPRRGIYGCPGRSVPKSVMVRPYDRPAFPSRNTQRLIAHLPTFGRIAYPTNFQRGL
PBGlcNAc-GlcNAc17F2	ON711276	PGluc17 or P-Gluc17	PAA-beta-D-GlcNAc	GlcNAc	CACAAACAAGCTACAGATGGCGCAAGTGGCACATCCGGAAGCCTTAAAAGCCGACCTCGGGCTCAAGCTTATCAGGAGGGCCAACGCCCAAGGCCATCATTATTTCATAGCCAACCTATCGGACCACGACGTGGAATCTACGGTTGCCCTGGCCGTTCCGTTCCAAAAAGCGTTATGGTTCGACCCTATGACAGGCCAGCGTTTCCAAGCCGAAACACACAGCGACTCATTGCACATCTGCCTACGTTCGGGCGAATCGCTTATCCTACAAACTTTCAAAGAGGCCTCTGAGGCAATCTCTAAGGAGTTGGGCGGCCTACCCGTACGCACAACAACACAGATCAAAAACACCCGCAAGGTGCTGGATAAAGGATGGACCCTTTCGTTCAAAGACTGCTC…	TNKLQMAQVAHPEALKADLGLKLIRRANAQGHHYFIANLSDHDVESTVALAVPFQKALWFDPMTGQRFQAETHSDSLHICLRSGESLILQTFKEASEAISKELGGLPVRTTTQIKNTRKVLDKGWTLSFKDCSPTYDKLLSR
MethPG-MethPG8	ON711277	PG8 or Meth-PG8	Methanobacterium sp. peptidoglycan	Methanobacterium sp. peptidoglycan	CAAATCGGCAAGGCAAATGCTGCTCAGTCTGCTGCTCCTAAAAAGACAGAGGCGAAGGAAACAGAGACTGCTGCCGTCAGTCCTGCGCCAGTAAACAATGCTCCTAAGAAGGAGGAAAAGCCTGTTGAGACAGCTCCTGTAGTAGAAAAAACTCAGAAGTCTGATGTAGAGTCTGTTGCCAAGCAGCCAGAAGTTAAGGCGGAAAATAAGTCTGAAAAGGTGGAAGTCAAGCCTGTCAATAAGCCAGAAGCTAAGGAAAGTAAGCCTGAGGTGAAGGAAAGCAAGCCTGAAGCTAAGGAAGAAAAGGCTGCCAGTCAGCCTGTAGCAGCTCAGCCAGCTGCAACCAATACGGTCTTCACACTGAAGAGCGAGCAGAAGTTTGCTGCCAATGAGCCTAAG…	QIGKANAAQSAAPKKTEAKETETAAVSPAPVNNAPKKEEKPVETAPVVEKTQKSDVESVAKQPEVKAENKSEKVEVKPVNKPEAKESKPEVKESKPEAKEEKAASQPVAAQPAATNTVFTLKSEQKFAANEPKVLGKIDLSTLNQSTRPKKKTKEERRKEREDKFAQQHSERKKRVRINKERVDINAESSQGNNGKNNNNNGGNQNNNNNGGGKKKNKNKNKNNNNKGNNQRQIEVDDEAVARQVKETLARLTSKSQNKKGAKYRKEKREAVQEKLQDQVRQEQKESKIR
StapPG-GlcNAc6	ON711278	StapGluc6 or Stap-Gluc6	Staphylococcus aureus peptidoglycan	GlcNAc	CAGTATAAGCCGTTGGGTAAGATTGACTTGGATAGCATCGGAAAGGGGAAGTCTGTAGAGTCTGCTGCTAAAAAGTCGGAGGCACCGAAGCATGAGACTGCTGCCGTCAGTCATGCGCCAGTGAAAGATGCTCATCGTAATGAGCCAAAACATGACCAGAGATCTACCCATGGATCTCACCAAAAACAAGAGATGAAACAAGAGAATCAGCAAAAGTCACAGCAGCCAAAGATGAACGACTTTAAGGGTCAGAAGAATGCTGCACAAGGTAACAAGAATGTAGAGGCTCAGCAGCAGAATGCTGAGCAGAAGGCTGCTGACAACAGCCAGCCTTCTAGCGTGTTCACATTGAAGAGTGAGAAGAAATATACTTCAAATGAACCTAAGGTGTTGGGTAAG…	QYKPLGKIDLDSIGKGKSVESAAKKSEAPKHETAAVSHAPVKDAHRNEPKHDQRSTHGSHQKQEMKQENQQKSQQPKMNDFKGQKNAAQGNKNVEAQQQNAEQKAADNSQPSSVFTLKSEKKYTSNEPKVLGKIDLSSLNQSTRPKKKSKEERRKEREEKLAQQHNDRKKRVRINKERVDINAEAKNNSADGNGQNKGNNGGNNKKNRNKNRNNNNNNNNRGNNNNNRGNQRQIEVDDEAVARQVKETLARLTSKSQNKKG
StapPG-StapPG6	ON711279	StapStap6	Staphylococcus aureus peptidoglycan	Staphylococcus aureus peptidoglycan	CCGGATATCGTGGCTCGTGGAATCGATATTGATGATATCGAGATGGTCATCAATTATGACGTTCCTCACGATACTGAGGATTATGTTCACCGCATCGGCCGTACAGCCCGTGCCAACCGCGATGGTAGAGCCATCACCTTCGTCAACGAGGAAGACCAGTACTGGTTCCAGCAGATTGAGAAGTTCCTGGAGAAGGTGGTAGAGAAGATGCCTCTGCCGGAAGATTGCGGCGAAGGCCCTGAATACATCAAGCTCAACAAGCCTTCAAAACGCAACAATGGTCGTAAGGGCAAGGGCGGAAAGCAGGGCGGAAACAACCGCAACGGCAACCGCGGCGGCAACAATAACAGCAACGGCGAGGGCAAGAGCAAGACCAGCGCCAAGAGCCGCAGACAGAAA…	PDIVARGIDIDDIEMVINYDVPHDTEDYVHRIGRTARANRDGRAITFVNEEDQYWFQQIEKFLEKVVEKMPLPEDCGEGPEYIKLNKPSKRNNGRKGKGGKQGGNNRNGNRGGNNNSNGEGKSKTSAKSRRQKDRDQTSHKRKPNKPNERQEKTPQNNGENGAQKNHENGEQKNREFKNNEQRNAEQRNGEQKNRNNG
StapPG-StapPG7	ON743771	StapStap7	Staphylococcus aureus peptidoglycan	Staphylococcus aureus peptidoglycan	CAGGAGGCTTACTTAAACTCTGAACGAGGCACTACCGAACTTAGTCGCAGCATTTACAATGGTTTTTTAACCTATCGACGCATGCACGAGCATGGTGCCAACGACATTCCACAAAATCTGCCCACAAATGCTGAAGCTGAAATAGCTACCCCCGTGGCACGACCTAATGCCGAACCCAATAACGATAGAGCACAAACAACTGTTAACACTGGCGAAGTGGCTGTGGTTCCTGTAACAGCAGTGCCTACTGCTCGCATTATCAAAGAGGGAGCAAACAATGAGTTGGCAGAGCAAAATGTGCGCAACCATCAGTCCACACGACGTCAGCAAACCGCTCCTGAGTCTAAGCCCAACAGGGTTGTTGTACAGAAAGTAGAAACACCGAAGCCTGCTCCTACC…	QEAYLNSERGTTELSRSIYNGFLTYRRMHEHGANDIPQNLPTNAEAEIATPVARPNAEPNNDRAQTTVNTGEVAVVPVTAVPTARIIKEGANNELAEQNVRNHQSTRRQQTAPESKPNRVVVQKVETPKPAPTPKSKEVKKEVEKPKAPTKTVTKPVATTSNKQTAKDTQNKATHAKDKKAVNTKETAQKDKSVTKGKEADKTKSKQSDKNKTTSSDKNKATATKAKVNDAKGKQDDKRNKTLPIKSLPPQPQRSK
MG1	MN313892.1	MG1/ MA1/ MM8/ MS12	Mucin	D-Galactose, N-acetyl-D-galactosamine, and sialic acid	CCTGAGTATTATCCCGTTAAATTTAAATCGGGTAACTACTTGAGCGACAAAGGCGCAGGCAACAAGATGCAAACTGTAGCTCAAAAAGGTGATGCCACTATGTTCCAATTTATTGGCACACAGAGCAGTTTCATTATGAAGAGTAAAAGCGGCAACTACGTAGGCTTTGCCAACGAACGCTTCATTACTACAACCAAAGAGAATGCCGTTAAAATGTCTATTGTCAATGGTTCAGCTGAAAAATACTACGAACTGCAACGCGTAGGTCAAACAAAACGTATGAACCAATTTGGTGGTACTGGCGTTGGCGTTCAGTTGGGCGAATGGAATGCTGGAGACAACAACAACCAACTCTTCTTTGAAGGAGCAATTGATTGGGAAGCCGATTATAACAAGTTG…	PEYYPVKFKSGNYLSDKGAGNKMQTVAQKGDATMFQFIGTQSSFIMKSKSGNYVGFANERFITTTKENAVKMSIVNGSAEKYYELQRVGQTKRMNQFGGTGVGVQLGEWNAGDNNNQLFFEGAIDWEADYNKLVGQIKDAQNYQFFYRDATAALEAIPSTKPTTKDEYKAAIEKLQAAITALNTGEVKGTDIAGKHVYLGNKLHSSFFAYANGDKMGSKTASYSNDCIWVFEKADNGEYYIKNVGTGLYVGAVPEKNNECFKLVEKAEAATYVVAAAATNGYCNIYSSTGTANLETLHMVNWNGVVRWDKAADASQFMLIDASAFEAAYEKYYTIRNGKGGYVSIDG
MN3	MN313893.1	MN3	Mucin	L-Fucose and D-Mannose	CCTTTTGAATACACATTCGGCACAGACGAAGGCTTCGAGTCTACTGGCGGCGGTTCTACCGGCGGTGGCGAGACTGGCGGCGAAGTAACAGAGAAGTACACTGTTAACTTCGACAAAACAGCTTACCACTCACGTAACGACCGTGTCCTCAGCAGTTTCTCTCTCCAGCAGATTGGCAAGGACAAGCAGACTGTAAACGTATTTGCTTCGAGAGCAGCTTACGAGGATCACACATCGTCTGTATTCAATGTAGAGGCAGGCAGCGAGCTGACAGCTTCGTTCAACTACTCAGGTCAGTGGATGAATGGTTATATCTACATCGACCGCGACAACGACGGCGAGTTCTCTTACAAGGAAGGCCAGTGGGATCAGGCAGGCACCGACTTGGTAGCCTACAGC…	PFEYTFGTDEGFESTGGGSTGGGETGGEVTEKYTVNFDKTAYHSRNDRVLSSFSLQQIGKDKQTVNVFASRAAYEDHTSSVFNVEAGSELTASFNYSGQWMNGYIYIDRDNDGEFSYKEGQWDQAGTDLVAYSFYTTLANPKVNDGNGYNSTGASVSGNDRSNVNPPSFTAPTEPGTYRIRFKIDWNCILPGGSSDILSDGGGVWDATLNVVAAEPEVKEEKSFTDAISMVANGVSEPVGQAQVTIKEMTDETISMTLAIVGQEDAEYTASGFTKTVDTEKNRTTYTGSLNVDGDDFG
MU1	MN313894.1	MU1	Mucin	N-Acetyl-D-glucosamine	CCTGAAAACGATGCATTCGCACTCACATTCACTATCACAGCAGGTGAGAAGACTCTCGGTGGTGAGTTCAACTACGAGAAGAAGGATCCTGATACTCCAGATCCAGAGCTCTTCTGCAAGGAGAACTACGTAGCTGACGGCACAGGCTTCGAGTGGGATATCAATGTTGATTGGGATACTCAGAAGATCGTTATGTCTATCGACCCGTCTACATGTACAGGTTCTTGCGAGGATGTAATCGGTCTCGGTGCTGTTCCAACAGCATGGGATAACACTCTCCACTTGTATCGCACAAGCGCAGACCAGATGCTTCAGGGATACTTCAATGTACCTGGTGGCAGCAACAACAACACTGACAAGTTCGCTGAGACAGCTCCGTTCTTGGTAGAGGTTTCTAAG…	PENDAFALTFTITAGEKTLGGEFNYEKKDPDTPDPELFCKENYVADGTGFEWDINVDWDTQKIVMSIDPSTCTGSCEDVIGLGAVPTAWDNTLHLYRTSADQMLQGYFNVPGGSNNNTDKFAETAPFLVEVSKAQGFVVNNEVKIASSAMSYLFTLSTVKMGTGEGANDKSRATYNYVKVVDKDWTAPKDPDTGINATTVAEGEVEFFTVNGVKLNKLQKGLNIVRTADGKVKKVLVK
MU3	MN313895.1	MU3	Mucin	N-Acetyl-D-glucosamine	CAGACTCCTAAGGATGTAACCGTTGTTGAGAAGTATCAGGCTGACGGCACAGGTTTCTCTCACACAATCAATGTTGATTGGGACAAGCAGAAGATAGTTGCTTCTATCGACTTCTCTAATGGTGGTGACGACAAGGATATCCTTGCTATGACTACTGGCGACAGCTTCACAGCATTCCAGACAAGCACATACCGCACAATGCACTGGTACTGCAATCAGACTGCTAAGCAGATATCTGGCTTCTTCGCAAAGAGCGGCGCTGGTAACAACAACACCGGTCGCATAGACGTTGCTGACTGCCTCGCTAAGTTCGAAATCTCTAAGGCTGAGGGTCTGAAGGTTAATGGTGTCGTTAAGATGACTCCTGATGCTCTTGAAGAACTCCTTACAGGCGATCCT…	QTPKDVTVVEKYQADGTGFSHTINVDWDKQKIVASIDFSNGGDDKDILAMTTGDSFTAFQTSTYRTMHWYCNQTAKQISGFFAKSGAGNNNTGRIDVADCLAKFEISKAEGLKVNGVVKMTPDALEELLTGDPIIIGSGESPKFSNAFYNYIKVVSLDWKETTEPEVTVKDEKTFNEALYMQDQKVADATVVVKG
MF12F1		MF12	Mucin	L-Fucose	CCGTCTCCAAGGGTGTGGAGTCCTATCTGGCCCACCCGCACAATCTCAAGCTCATCACCGAGAGCTGCACGAAGACGGATCGCAACGACTCGAAGACCCTGGCCGGTTATCTCCGTCTCTGGGACAAGCACGAACTCAACATCTCGATCTCGTTCGTTGTAGACGGCGACAACAGATCGGG	PSPRVWSPIWPTRTISSSSPRAARRRIATTRRPWPVISVSGTSTNSTSRSRSL
MF12F2	ON743770	MF12	Mucin	L-Fucose	CCGTCTCCAAGGGTGTGGAGTCCTATCTGGCCCACCCGCACAATCTCAAGCTCATCACCGAGAGCTGCACGAAGACGGATCGCAACGACTCGAAGACCCTGGCCGGTTATCTCCGTCTCTGGGACAAGCACGAACTCAACATCTCGATCTCGTTCGTTGTAGACGGCGACAACAGATCGGG	VSKGVESYLAHPHNLKLITESCTKTDRNDSKTLAGYLRLWDKHELNISISFVVDGDNRS

## Sheet: Table S5
Table S5: Search_Result_UniRef100_sensitivity_8.5.m8_processed
	query	target	fident	alnlen	mismatch	qstart	qend	tstart	tend	evalue	bits	query_length	target_length	representativeMember_organismName	cluster_representative_name	domain-start1	domain-end1	domain-name1	domain-start2	domain-end2	domain-name2	domain-start3	domain-end3	domain-name3	domain-start4	domain-end4	domain-name4	domain-start5	domain-end5	domain-name5
0	MN3	UniRef100_A0A6G9KCC6	1	296	0	2	297	1	296	1.83e-190	598	298	296	uncultured organism	Cluster: Putative mucin glycan binding protein (Fragment)
1	MN3	UniRef100_G6AYK8	0.671	204	65	31	234	1011	1208	4.43e-78	273	298	1243	Prevotella stercorea DSM 18206	Cluster: Uncharacterized protein
2	MN3	UniRef100_A0A3R6JD99	0.661	204	67	31	234	1121	1318	2.91e-77	271	298	1353	Prevotella stercorea	Cluster: Lipocalin-like domain-containing protein
3	MN3	UniRef100_A0A3C0CFV6	0.632	209	75	27	235	464	668	1.25e-72	258	298	701	not retrieved	not retrieved
4	MN3	UniRef100_R7GRX5	0.61	216	80	28	243	612	817	1.01e-70	252	298	849	Prevotella stercorea CAG:629	Cluster: Lipocalin-like domain-containing protein
5	MU1	UniRef100_A0A6G9KEK9	1	237	0	2	238	1	237	2.28e-156	496	238	237	uncultured organism	Cluster: Putative mucin glycan binding protein (Fragment)
6	MU1	UniRef100_R6F8T1	0.89	174	19	65	238	1	171	1.28e-91	309	238	171	Prevotella sp. CAG:520	Cluster: Uncharacterized protein
7	MU1	UniRef100_G6AYK8	0.682	182	57	5	186	138	316	2e-70	248	238	1243	Prevotella stercorea DSM 18206	Cluster: Uncharacterized protein
8	MU1	UniRef100_A0A3R6JD99	0.672	182	58	5	186	138	315	5.75e-68	241	238	1353	Prevotella stercorea	Cluster: Lipocalin-like domain-containing protein
9	MU1	UniRef100_R6FV92	0.394	212	127	26	236	150	361	9.75e-43	168	238	362	Prevotella sp. CAG:520	Cluster: Uncharacterized protein
10	MU3	UniRef100_A0A6G9KC84	1	193	0	2	194	1	193	1.83e-122	396	195	193	uncultured organism	Cluster: Putative mucin glycan binding protein (Fragment)
11	MU3	UniRef100_A0A3R6JD99	0.938	194	12	1	194	565	758	1.29e-115	376	195	1353	Prevotella stercorea	Cluster: Lipocalin-like domain-containing protein
12	MU3	UniRef100_G6AYK8	0.869	192	25	1	192	566	754	2.51e-102	338	195	1243	Prevotella stercorea DSM 18206	Cluster: Uncharacterized protein
13	MU3	UniRef100_A0A264Y9S7	0.766	197	45	3	194	454	650	1.21e-91	307	195	1107	Prevotella sp. 885	Cluster: Uncharacterized protein
14	MU3	UniRef100_A0A6G9KEK9	0.392	160	94	10	169	40	194	1.84e-20	101	195	237	uncultured organism	Cluster: Putative mucin glycan binding protein (Fragment)
15	St-Glc5V2	UniRef100_A0A3R6KQL0	0.97	171	5	1	171	492	662	2.24e-109	357	172	733	Prevotella copri	Cluster: Alpha-amylase	45	287	Alpha amylase, catalytic domain	652	715	Starch-binding module 26	45	287	Alpha amylase, catalytic domain	652	715	Starch-binding module 26
16	St-Glc5V2	UniRef100_A0A7H1MVE7	0.935	171	11	1	171	492	662	3.18e-106	347	172	733	Prevotella copri	Cluster: Alpha-amylase	45	287	Alpha amylase, catalytic domain	652	715	Starch-binding module 26
17	St-Glc5V2	UniRef100_A0A3E4SJH2	0.929	171	12	1	171	492	662	4.36e-106	347	172	733	Prevotella copri	Cluster: Alpha-amylase	45	287	Alpha amylase, catalytic domain	652	715	Starch-binding module 26
18	St-Glc5V2	UniRef100_A0A6A7UP88	0.935	171	11	1	171	492	662	5.98e-106	347	172	1081	Prevotella copri	Cluster: Starch-binding protein	45	287	Alpha amylase, catalytic domain	652	715	Starch-binding module 26
19	St-Glc5V2	UniRef100_UPI000D10403D	0.929	171	12	1	171	492	662	1.12e-105	346	172	1083	Prevotella sp. Marseille-P4119	Cluster: alpha-amylase family glycosyl hydrolase	45	287	Alpha amylase, catalytic domain	652	715	Starch-binding module 26
20	St-Glc8	UniRef100_UPI0019344099	0.931	205	14	1	205	192	396	1.56e-132	425	205	396	Prevotella copri	Cluster: SusF/SusE family outer membrane protein	177	303	Outer membrane protein SusF_SusE
21	St-Glc8	UniRef100_A0A3R6EAX1	0.912	205	18	1	205	192	396	2.67e-131	422	205	396	Prevotella sp. AM34-19LB	Cluster: SusF/SusE family outer membrane protein	177	303	Outer membrane protein SusF_SusE
22	St-Glc8	UniRef100_A0A3R5Z8C5	0.839	205	33	1	204	192	396	9.72e-118	383	205	397	Prevotella copri	Cluster: SusF/SusE family outer membrane protein	186	304	Outer membrane protein SusF_SusE
23	St-Glc8	UniRef100_UPI001557B378	0.669	205	68	1	205	192	396	2.05e-95	318	205	396	Prevotella sp. PCHR	Cluster: SusF/SusE family outer membrane protein	186	303	Outer membrane protein SusF_SusE	24	152	SusE outer membrane protein
24	St-Glc8	UniRef100_A0A3D1HL94	0.631	205	75	1	205	192	396	1.31e-87	296	205	396	Prevotella sp	Cluster: SusE domain-containing protein	186	302	Outer membrane protein SusF_SusE
25	St-St4	UniRef100_A0A6A7UT73	0.995	224	1	1	224	174	397	4.25e-153	486	224	397	Prevotella copri	Cluster: SusF/SusE family outer membrane protein	182	304	Outer membrane protein SusF_SusE
26	St-St4	UniRef100_A0A6A7WAE7	0.928	224	16	1	224	174	396	1.36e-141	452	224	396	Prevotella copri	Cluster: SusF/SusE family outer membrane protein	182	303	Outer membrane protein SusF_SusE
27	St-St4	UniRef100_A0A4Y8VF18	0.892	224	24	1	224	174	397	6.17e-137	439	224	397	Prevotella hominis	Cluster: SusF/SusE family outer membrane protein	182	304	Outer membrane protein SusF_SusE
28	St-St4	UniRef100_A0A374BPM2	0.892	224	24	1	224	174	397	1.16e-136	438	224	397	Prevotella sp. AM42-24	Cluster: SusF/SusE family outer membrane protein	182	304	Outer membrane protein SusF_SusE
29	St-St4	UniRef100_A0A3D1H026	0.879	224	27	1	224	174	397	5.61e-136	436	224	397	Prevotella sp	Cluster: SusE domain-containing protein	182	304	Outer membrane protein SusF_SusE
30	St-St5	UniRef100_A0A1I5H7W8	0.675	108	34	1	108	161	266	1.63e-39	152	115	554	Prevotella sp. tf2-5	Cluster: Starch-binding module 26	373	471	Starch-binding module 26
31	St-St5	UniRef100_UPI0019610604	0.68	100	31	1	100	266	364	9.94e-38	147	115	369	Marseilla massiliensis	Cluster: starch-binding protein	163	237	Starch-binding module 26
32	St-St5	UniRef100_UPI000684E8B1	0.693	98	30	1	98	161	258	2.57e-37	146	115	369	Prevotella sp. P6B4	Cluster: starch-binding protein	163	237	Starch-binding module 26
33	St-St5	UniRef100_UPI00068D2F15	0.693	98	30	1	98	161	258	2.57e-37	146	115	369	Prevotella sp. P6B1	Cluster: starch-binding protein	163	237	Starch-binding module 26
34	St-St5	UniRef100_A0A1H4BZI0	0.632	98	36	1	98	171	268	8.31e-36	141	115	570	Prevotella sp. tc2-28	Cluster: Starch-binding module 26	399	465	Starch-binding module 26
35	Xln-Xyl8	UniRef100_R6XEY5	0.995	474	2	2	475	84	557	1.94e-316	972	476	800	Prevotella sp. CAG:732	Cluster: GH10 domain-containing protein	506	794	Glycosyl hydrolase family 10	166	285	Carbohydrate binding domain
36	Xln-Xyl8	UniRef100_A0A3R6IT62	0.685	473	149	2	474	88	560	8.52e-213	672	476	804	Prevotella copri	Cluster: GH10 domain-containing protein	511	801	Glycosyl hydrolase family 10	170	289	Carbohydrate binding domain
37	Xln-Xyl8	UniRef100_A0A6G1U0M4	0.578	477	199	2	474	88	564	5.13e-168	543	476	816	Prevotella copri	Cluster: GH10 domain-containing protein	514	813	Glycosyl hydrolase family 10	333	450	Carbohydrate binding domain
38	Xln-Xyl8	UniRef100_A0A3R6EE85	0.573	477	202	2	474	88	564	3.38e-164	532	476	808	Prevotella copri	Cluster: GH10 domain-containing protein	515	805	Glycosyl hydrolase family 10	333	450	Carbohydrate binding domain
39	Xln-Xyl8	UniRef100_A0A353E6N5	0.555	479	210	2	474	82	560	2.23e-163	529	476	812	Prevotella sp	Cluster: GH10 domain-containing protein	510	810	Glycosyl hydrolase family 10	327	444	Carbohydrate binding domain
40	Am-Glc2	UniRef100_A0A3E4SJH2	0.928	196	14	1	196	449	644	3.9e-119	386	197	733	Prevotella copri	Cluster: Alpha-amylase	45	287	Alpha amylase, catalytic domain	652	715	Starch-binding module 26
41	Am-Glc2	UniRef100_A0A7H1MVE7	0.923	196	15	1	196	449	644	4.86e-118	383	197	733	Prevotella copri	Cluster: Alpha-amylase	45	287	Alpha amylase, catalytic domain	652	715	Starch-binding module 26
42	Am-Glc2	UniRef100_A0A6A7UP88	0.923	196	15	1	196	449	644	4.42e-117	380	197	1081	Prevotella copri	Cluster: Starch-binding protein	45	287	Alpha amylase, catalytic domain	652	715	Starch-binding module 26
43	Am-Glc2	UniRef100_R6QE37	0.923	196	15	1	196	449	644	4.42e-117	380	197	1082	Prevotella sp. CAG:386	Cluster: Alpha amylase catalytic domain protein	45	287	Alpha amylase, catalytic domain	652	715	Starch-binding module 26
44	Am-Glc2	UniRef100_A0A3R6KQL0	0.918	196	16	1	196	449	644	2.14e-116	378	197	733	Prevotella copri	Cluster: Alpha-amylase	45	287	Alpha amylase, catalytic domain	652	715	Starch-binding module 26	45	287	Alpha amylase, catalytic domain	652	715	Starch-binding module 26
45	MF12F2	UniRef100_A0A843DPU1	0.661	59	20	1	59	67	125	1.8e-16	83	59	337	Candidatus Methanomethylophilus sp	Cluster: IS110 family transposase	206	293	Transposase IS116/IS110/IS902 family	4	157	Transposase
46	MF12F2	UniRef100_A0A843FCY2	0.551	58	26	1	58	67	124	1.23e-11	69	59	339	Candidatus Methanomethylophilaceae archaeon	Cluster: IS110 family transposase	4	151	Transposase	216	282	Transposase IS116/IS110/IS902 family
47	MF12F2	UniRef100_A0A843EH09	0.534	58	27	1	58	67	124	6.03e-11	67	59	339	Candidatus Methanomethylophilaceae archaeon	Cluster: IS110 family transposase	4	151	Transposase	216	282	Transposase IS116/IS110/IS902 family
48	MF12F2	UniRef100_A0A0Q4BGP7	0.489	49	25	4	52	59	107	3.07e-06	53	59	175	Methanomassiliicoccales archaeon RumEn M1	Cluster: DEDD_Tnp_IS110 domain-containing protein (Fragment)	3	149	Transposase
49	MF12F2	UniRef100_A0A843CW00	0.44	50	27	3	52	15	64	3.07e-06	53	59	285	Candidatus Methanomethylophilaceae archaeon	Cluster: IS110 family transposase	162	228	Transposase IS116/IS110/IS902 family	2	105	Transposase
50	StapPG-StapPG6	UniRef100_UPI001291B9AF	1	196	0	2	197	303	498	4.49e-110	360	198	594	Prevotella copri	Cluster: DEAD/DEAH box helicase	26	196	DEAD/DEAH box helicase	243	357	Helicase conserved C-terminal domain	26	242	Type III restriction enzyme, res subunit
51	StapPG-StapPG6	UniRef100_A0A6G1VM07	0.989	196	2	2	197	303	498	1.44e-108	356	198	602	Prevotella copri	Cluster: DEAD/DEAH box helicase	26	196	DEAD/DEAH box helicase	243	357	Helicase conserved C-terminal domain	26	242	Type III restriction enzyme, res subunit
52	StapPG-StapPG6	UniRef100_A0A5P0WQE6	0.974	198	5	2	197	303	500	6.36e-107	351	198	605	Prevotella copri	Cluster: DEAD/DEAH box helicase	26	196	DEAD/DEAH box helicase	243	357	Helicase conserved C-terminal domain	26	242	Type III restriction enzyme, res subunit
53	StapPG-StapPG6	UniRef100_A0A414BJT7	0.974	196	5	2	197	303	498	1.09e-105	347	198	599	Prevotella sp. AM34-19LB	Cluster: ATP-dependent helicase	26	196	DEAD/DEAH box helicase	243	357	Helicase conserved C-terminal domain	26	242	Type III restriction enzyme, res subunit
54	StapPG-StapPG6	UniRef100_A0A374T951	0.923	208	15	2	197	303	510	1.86e-104	344	198	611	Prevotella sp. TF12-30	Cluster: ATP-dependent helicase	26	196	DEAD/DEAH box helicase	243	357	Helicase conserved C-terminal domain	26	242	Type III restriction enzyme, res subunit
55	StapPG-StapPG7	UniRef100_R6A2N2	0.475	155	76	1	146	229	383	5.33e-19	99	256	519	Prevotella sp. CAG:5226	Cluster: N-acetylmuramoyl-L-alanine amidase family 3	34	249	N-acetylmuramoyl-L-alanine amidase
56	StapPG-StapPG7	UniRef100_UPI0008D90D8A	0.597	92	35	1	92	229	315	7.24e-19	99	256	519	not retrieved	not retrieved
57	StapPG-StapPG7	UniRef100_J9GHA7	0.428	89	46	1	89	255	336	4.86e-10	72	256	480	gut metagenome	Cluster: N-acetylmuramoyl-L-alanine amidase, family 3	60	275	N-acetylmuramoyl-L-alanine amidase
58	StapPG-StapPG7	UniRef100_R7LD84	0.36	122	67	1	106	230	351	1.3e-08	68	256	485	Prevotella sp. CAG:891	Cluster: N-acetylmuramoyl-L-alanine amidase family 3	35	250	N-acetylmuramoyl-L-alanine amidase
59	StapPG-StapPG7	UniRef100_J9FS81	0.33	100	64	1	100	230	326	0.000526	54	256	417	gut metagenome	Cluster: N-acetylmuramoyl-L-alanine amidase, family 3	34	250	N-acetylmuramoyl-L-alanine amidase
60	MG1	UniRef100_A0A6G9KET0	1	345	0	2	346	1	345	5.57e-230	715	347	345	uncultured organism	Cluster: Putative mucin glycan binding protein (Fragment)
61	MG1	UniRef100_UPI0008D93FEC	0.403	311	178	48	346	106	416	3.36e-59	221	347	1372	Prevotellamassilia timonensis	Cluster: glycoside hydrolase N-terminal domain-containing protein	560	833	Glycosyl hydrolase family 65, N-terminal domain
62	MG1	UniRef100_UPI0009F6021E	0.403	311	178	48	346	106	416	3.36e-59	221	347	1893	Prevotellamassilia timonensis	Cluster: glycoside hydrolase N-terminal domain-containing protein	560	833	Glycosyl hydrolase family 65, N-terminal domain
63	MG1	UniRef100_R6A1P9	0.493	164	80	189	346	3	166	9.67e-41	167	347	1121	Prevotella sp. CAG:5226	Cluster: Uncharacterized protein	310	583	Glycosyl hydrolase family 65, N-terminal domain
64	MG1	UniRef100_A0A7J0ABP8	0.48	126	62	1	120	33	158	3.78e-24	117	347	1175	Muribaculaceae bacterium	Cluster: Glyco_hyd_65N_2 domain-containing protein	313	606	Glycosyl hydrolase family 65, N-terminal domain
65	PBGal-Gal8	UniRef100_A0A646HGI7	0.996	279	1	1	279	32	310	2.3e-182	573	279	310	Prevotella copri	Cluster: Helix-hairpin-helix domain-containing protein	246	308	Helix-hairpin-helix motif
66	PBGal-Gal8	UniRef100_A0A7K0ASV1	0.992	279	2	1	279	32	310	5.91e-182	572	279	310	Prevotella copri	Cluster: Helix-hairpin-helix domain-containing protein	246	308	Helix-hairpin-helix motif
67	PBGal-Gal8	UniRef100_A0A7H1MVF4	0.992	279	2	1	279	62	340	5.91e-182	572	279	340	Prevotella copri	Cluster: Helix-hairpin-helix domain-containing protein	276	338	Helix-hairpin-helix motif
68	PBGal-Gal8	UniRef100_A0A5P0WXX3	0.992	279	2	1	279	32	310	1.11e-181	571	279	310	Prevotella copri	Cluster: Helix-hairpin-helix domain-containing protein	246	308	Helix-hairpin-helix motif
69	PBGal-Gal8	UniRef100_A0A3E5AG12	0.989	279	3	1	279	32	310	1.52e-181	571	279	310	Prevotella copri	Cluster: Helix-hairpin-helix domain-containing protein	246	308	Helix-hairpin-helix motif
70	PBGlcNAc-GlcNAc4F2	UniRef100_A0A356J4C8	0.802	274	54	1	274	263	536	9.47e-143	459	275	823	Verrucomicrobia bacterium	Cluster: Alpha-1,4 glucan phosphorylase	325	686	Carbohydrate phosphorylase
71	PBGlcNAc-GlcNAc4F2	UniRef100_A0A3D1UC86	0.791	274	57	1	274	48	321	5.7e-141	454	275	561	Verrucomicrobia bacterium	Cluster: Alpha-1,4 glucan phosphorylase (Fragment)	110	471	Carbohydrate phosphorylase
72	PBGlcNAc-GlcNAc4F2	UniRef100_A0A1V6H3P0	0.737	270	71	1	270	262	531	1.3e-129	421	275	826	Verrucomicrobia bacterium ADurb.Bin070	Cluster: Alpha-1,4 glucan phosphorylase	324	685	Carbohydrate phosphorylase
73	PBGlcNAc-GlcNAc4F2	UniRef100_A0A7V6LI30	0.733	270	72	1	270	264	533	1.3e-129	421	275	828	Lentisphaerae bacterium	Cluster: Alpha-1,4 glucan phosphorylase	326	687	Carbohydrate phosphorylase
74	PBGlcNAc-GlcNAc4F2	UniRef100_A0A7X7MS41	0.737	270	71	1	270	262	531	3.34e-129	420	275	826	Lentisphaerae bacterium	Cluster: Alpha-1,4 glucan phosphorylase	324	685	Carbohydrate phosphorylase
75	PBGlcNAc-GlcNAc9F2	UniRef100_A0A355XTT2	0.89	73	8	1	73	82	154	2.44e-41	155	74	440	Prevotella sp	Cluster: Alpha-L-fucosidase	27	357	Alpha-L-fucosidase	84	208	Hypothetical glycosyl hydrolase 6
76	PBGlcNAc-GlcNAc9F2	UniRef100_A0A3D1D2X3	0.876	73	9	1	73	79	151	2.24e-40	152	74	437	Prevotella sp	Cluster: Alpha-L-fucosidase	10	349	Alpha-L-fucosidase	81	205	Hypothetical glycosyl hydrolase 6
77	PBGlcNAc-GlcNAc9F2	UniRef100_A0A3N2NA92	0.802	71	14	3	73	89	159	1.06e-35	139	74	443	Muribaculaceae bacterium Isolate-110 (HZI)	Cluster: Alpha-L-fucosidase	23	349	Alpha-L-fucosidase	88	213	Hypothetical glycosyl hydrolase 6
78	PBGlcNAc-GlcNAc9F2	UniRef100_UPI000A1C83D0	0.788	71	15	3	73	83	153	9.73e-35	136	74	434	Massilibacteroides vaginae	Cluster: alpha-L-fucosidase	6	360	Alpha-L-fucosidase	83	207	Hypothetical glycosyl hydrolase 6
79	PBGlcNAc-GlcNAc9F2	UniRef100_U2CNU8	0.805	72	14	2	73	81	152	1.33e-34	136	74	433	Bacteroides pyogenes F0041	Cluster: Alpha-L-fucosidase	34	347	Alpha-L-fucosidase	82	206	Hypothetical glycosyl hydrolase 6
80	PBGlcNAc-GlcNAc17F2	UniRef100_A0A355XSD5	0.553	141	63	1	141	602	742	8.87e-44	166	142	885	Prevotella sp	Cluster: Glycosyl hydrolase family 2	194	646	alpha-L-rhamnosidase
81	PBGlcNAc-GlcNAc17F2	UniRef100_R5P8R9	0.485	138	71	1	138	586	723	1.54e-32	134	142	868	Prevotella sp. CAG:1092	Cluster: Uncharacterized protein	120	583	alpha-L-rhamnosidase
82	PBGlcNAc-GlcNAc17F2	UniRef100_UPI000488CA67	0.475	141	70	5	138	572	712	3.97e-32	132	142	864	Hallella seregens	Cluster: glycosyl hydrolase family 2	168	612	alpha-L-rhamnosidase
83	PBGlcNAc-GlcNAc17F2	UniRef100_F9D4X1	0.475	141	70	5	138	572	712	3.97e-32	132	142	864	Prevotella dentalis (strain ATCC 49559 / DSM 3688 / JCM 13448 / NCTC 12043/ ES 2772) (Mitsuokella dentalis)	Cluster: Uncharacterized protein	168	612	alpha-L-rhamnosidase
84	PBGlcNAc-GlcNAc17F2	UniRef100_A0A255T4T2	0.471	141	72	1	137	587	727	2.64e-31	130	142	869	Prevotella sp. P3-122	Cluster: Glycosyl hydrolase family 2	180	584	alpha-L-rhamnosidase
85	BDG-Glc5	UniRef100_R5WMB0	0.632	438	102	2	278	191	628	2.53e-147	472	279	1555	Coprococcus eutactus CAG:665	Cluster: Glycosyl hydrolase family 26	793	1118	Glycosyl hydrolase family 26	1253	1438	Carbohydrate binding domain (family 11)	566	718	Carbohydrate binding module 27	1307	1408	Complex I intermediate-associated protein 30 (CIA30)
86	BDG-Glc5	UniRef100_A8SSL5	0.63	438	102	2	278	191	628	1.22e-146	470	279	1555	Coprococcus eutactus ATCC 27759	Cluster: Glycosyl hydrolase family 26	793	1118	Glycosyl hydrolase family 26	1253	1438	Carbohydrate binding domain (family 11)	566	718	Carbohydrate binding module 27	1307	1408	Complex I intermediate-associated protein 30 (CIA30)
87	BDG-Glc5	UniRef100_UPI0011C8D4C6	0.63	438	102	2	278	191	628	1.22e-146	470	279	1560	Coprococcus eutactus	Cluster: beta-mannanase	793	1118	Glycosyl hydrolase family 26	1253	1438	Carbohydrate binding domain (family 11)	566	718	Carbohydrate binding module 27	1307	1408	Complex I intermediate-associated protein 30 (CIA30)
88	BDG-Glc5	UniRef100_UPI00156ED52B	0.616	433	104	7	278	190	622	1.76e-140	452	279	1544	not retrieved	not retrieved
89	BDG-Glc5	UniRef100_UPI0006C29B4A	0.616	433	104	7	278	190	622	1.76e-140	452	279	1544	not retrieved	not retrieved
90	BDG-BDG6	UniRef100_A0A6G1U3K8	0.958	170	7	1	170	498	667	6.78e-105	344	170	667	Prevotella copri	Cluster: Polygalacturonase	414	531	IPT/TIG domain
91	BDG-BDG6	UniRef100_A0A7K0AV29	0.952	170	8	1	170	502	671	6.78e-105	344	170	671	Prevotella copri	Cluster: Polygalacturonase
92	BDG-BDG6	UniRef100_A0A646HDC8	0.947	170	9	1	170	501	670	3.28e-104	342	170	670	Prevotella copri	Cluster: Polygalacturonase
93	BDG-BDG6	UniRef100_A0A5P0X644	0.947	170	9	1	170	502	671	3.28e-104	342	170	671	Prevotella copri	Cluster: Polygalacturonase
94	BDG-BDG6	UniRef100_UPI0019330109	0.947	170	9	1	170	505	674	1.59e-103	340	170	674	Prevotella copri	Cluster: IPT/TIG domain-containing protein	469	538	IPT/TIG domain
95	Dex-Dex7	UniRef100_R6PWF9	0.901	213	21	1	213	394	606	8.28e-119	386	213	1518	Prevotella sp. CAG:386	Cluster: Putative pectinesterase	1059	1339	Pectinesterase	946	1039	Bacterial Ig-like domain	624	680	Divergent InlB B-repeat domain
96	Dex-Dex7	UniRef100_R6B144	0.877	213	26	1	213	104	316	4.54e-116	378	213	1228	Prevotella sp. CAG:604	Cluster: Putative pectinesterase	769	1049	Pectinesterase	656	749	Bacterial Ig-like domain	334	400	Divergent InlB B-repeat domain
97	Dex-Dex7	UniRef100_UPI001557718A	0.476	213	111	1	213	388	599	5.03e-49	185	213	1484	unclassified Prevotella	Cluster: pectinesterase family protein	1050	1317	Pectinesterase	937	1030	Bacterial Ig-like domain	568	689	Divergent InlB B-repeat domain
98	Dex-Dex7	UniRef100_UPI00155810DA	0.453	213	115	1	213	389	600	1.45e-43	169	213	1495	Prevotella sp. PINT	Cluster: Ig-like domain-containing protein	1053	1339	Pectinesterase	572	684	Divergent InlB B-repeat domain
99	Dex-Dex7	UniRef100_UPI001556D76B	0.404	212	125	2	213	391	600	3.25e-33	139	213	1502	Prevotella sp. PMUR	Cluster: pectinesterase family protein	1057	1339	Pectinesterase	606	684	Divergent InlB B-repeat domain	939	1038	Bacterial Ig-like domain
100	AG-Gal2	UniRef100_UPI001931B82A	0.991	335	3	1	333	32	366	3.77e-177	561	334	969	Prevotella copri	Cluster: translation initiation factor IF-2	725	858	Translation-initiation factor 2	458	628	Elongation factor Tu GTP binding domain	394	449	Translation initiation factor IF-2, N-terminal region	473	626	ADP-ribosylation factor family	473	628	Ras family
101	AG-Gal2	UniRef100_UPI0019316B3D	0.988	335	4	1	333	32	366	1.33e-176	560	334	969	Prevotella copri	Cluster: translation initiation factor IF-2	725	858	Translation-initiation factor 2	458	628	Elongation factor Tu GTP binding domain	394	449	Translation initiation factor IF-2, N-terminal region	473	626	ADP-ribosylation factor family	473	628	Ras family
102	AG-Gal2	UniRef100_A0A415VKB5	0.828	333	57	1	333	32	361	3.66e-132	432	334	964	Prevotella sp. AM23-5	Cluster: Translation initiation factor IF-2	453	623	Elongation factor Tu GTP binding domain	389	444	Translation initiation factor IF-2, N-terminal region	468	621	ADP-ribosylation factor family	468	623	Ras family
103	AG-Gal2	UniRef100_A0A6G1VQI5	0.825	333	58	1	333	32	361	3.31e-131	429	334	964	Prevotella copri	Cluster: Translation initiation factor IF-2	453	623	Elongation factor Tu GTP binding domain	389	444	Translation initiation factor IF-2, N-terminal region	468	621	ADP-ribosylation factor family	468	623	Ras family
104	AG-Gal2	UniRef100_A0A5P0WS66	0.824	333	58	1	333	32	360	1.17e-130	427	334	963	Prevotella copri	Cluster: Translation initiation factor IF-2	719	852	Translation-initiation factor 2	452	622	Elongation factor Tu GTP binding domain	388	443	Translation initiation factor IF-2, N-terminal region	467	620	ADP-ribosylation factor family	467	622	Ras family
105	Iln-Glc6	UniRef100_R6U480	0.965	232	8	1	232	751	982	7.36e-125	405	232	982	Bacteroides sp. CAG:770	Cluster: Ribonuclease R	243	663	RNB domain	53	120	Ribonuclease B OB domain	199	247	Cold shock domain	199	264	Dis3-like cold-shock domain 2 (CSD2)
106	Iln-Glc6	UniRef100_R6E8H3	0.551	246	97	1	217	776	1021	7.89e-52	194	232	1032	Bacteroides sp. CAG:709	Cluster: Ribonuclease R	242	688	RNB domain	51	119	Ribonuclease B OB domain	190	246	Cold shock domain	205	264	Dis3-like cold-shock domain 2 (CSD2)
107	Iln-Glc6	UniRef100_A0A350IHA9	0.541	236	102	1	224	352	587	1.33e-47	182	232	603	Rikenellaceae bacterium	Cluster: S1 motif domain-containing protein (Fragment)	47	264	RNB domain
108	Iln-Glc6	UniRef100_R5RTX2	0.742	70	18	1	70	744	813	1.96e-21	106	232	843	Bacteroides sp. CAG:545	Cluster: Ribonuclease R	241	656	RNB domain	51	109	Ribonuclease B OB domain	197	245	Cold shock domain	197	239	Dis3-like cold-shock domain 2 (CSD2)
109	Iln-Glc6	UniRef100_A0A1T5JHD9	0.805	36	7	3	38	675	710	2.79e-08	66	232	734	Bacteroidales bacterium WCE2008	Cluster: Ribonuclease R	244	585	RNB domain	36	102	Ribonuclease B OB domain	163	220	Cold shock domain	164	234	Dis3-like cold-shock domain 2 (CSD2)
110	Am-Am1	UniRef100_A0A6A7WB77	0.883	155	18	1	155	961	1114	1.16e-87	293	155	1114	Prevotella copri	Cluster: Starch-binding protein	71	570	Alpha amylase, catalytic domain	970	1045	Starch-binding module 26
111	Am-Am1	UniRef100_A0A3D1GW27	0.883	155	18	1	155	962	1115	4.1e-87	291	155	1115	Prevotella sp	Cluster: Alpha-amlyase	71	571	Alpha amylase, catalytic domain	971	1046	Starch-binding module 26
112	Am-Am1	UniRef100_A0A6A7WB09	0.864	155	21	1	155	964	1117	7.72e-87	291	155	1117	Prevotella copri	Cluster: Starch-binding protein	71	575	Alpha amylase, catalytic domain	973	1048	Starch-binding module 26
113	Am-Am1	UniRef100_R6PT77	0.851	155	23	1	155	769	922	9.64e-86	287	155	922	Prevotella sp. CAG:386	Cluster: Alpha amylase catalytic domain protein	49	378	Alpha amylase, catalytic domain	778	853	Starch-binding module 26
114	Am-Am1	UniRef100_A0A6A7WAY5	0.832	155	26	1	155	963	1116	2.83e-83	280	155	1116	Prevotella copri	Cluster: Starch-binding protein	71	573	Alpha amylase, catalytic domain	972	1047	Starch-binding module 26
115	Ap-Ap2	UniRef100_A0A3E4SL38	0.99	300	3	2	301	793	1092	6.7e-195	611	302	1121	Prevotella copri	Cluster: Alpha-amlyase	71	573	Alpha amylase, catalytic domain	975	1052	Starch-binding module 26
116	Ap-Ap2	UniRef100_A0A415GBN2	0.983	300	5	2	301	95	394	8.34e-194	608	302	423	Prevotella copri	Cluster: Uncharacterized protein (Fragment)	277	354	Starch-binding module 26
117	Ap-Ap2	UniRef100_UPI00193480A3	0.96	300	12	2	301	791	1090	1.46e-189	595	302	1119	Prevotella copri	Cluster: alpha-amylase family glycosyl hydrolase	70	572	Alpha amylase, catalytic domain	973	1050	Starch-binding module 26
118	Ap-Ap2	UniRef100_A0A3R6CN25	0.956	300	13	2	301	792	1089	7.98e-187	587	302	1118	Prevotella copri	Cluster: Alpha-amlyase	71	573	Alpha amylase, catalytic domain	974	1049	Starch-binding module 26
119	Ap-Ap2	UniRef100_A0A7K0B0M2	0.946	300	16	2	301	792	1089	3.18e-184	580	302	1118	Prevotella copri	Cluster: Starch-binding protein	71	573	Alpha amylase, catalytic domain	974	1049	Starch-binding module 26
120	Ap-Ap5	UniRef100_UPI001933EFC7	0.957	233	10	2	234	824	1056	1.07e-143	459	235	1118	Prevotella copri	Cluster: alpha-amylase family glycosyl hydrolase	71	573	Alpha amylase, catalytic domain	974	1049	Starch-binding module 26
121	Ap-Ap5	UniRef100_A0A7H1MQ36	0.952	233	11	2	234	823	1055	5.2e-143	457	235	1117	Prevotella copri	Cluster: Starch-binding protein	70	572	Alpha amylase, catalytic domain	973	1048	Starch-binding module 26
122	Ap-Ap5	UniRef100_A0A3R6CN25	0.948	233	12	2	234	824	1056	3.45e-142	455	235	1118	Prevotella copri	Cluster: Alpha-amlyase	71	573	Alpha amylase, catalytic domain	974	1049	Starch-binding module 26
123	Ap-Ap5	UniRef100_A0A3R5YGX6	0.944	233	13	2	234	823	1055	4.73e-142	454	235	1117	Prevotella copri	Cluster: Alpha-amlyase	70	572	Alpha amylase, catalytic domain	973	1048	Starch-binding module 26
124	Ap-Ap5	UniRef100_A0A7K0B0M2	0.952	233	11	2	234	824	1056	6.48e-142	454	235	1118	Prevotella copri	Cluster: Starch-binding protein	71	573	Alpha amylase, catalytic domain	974	1049	Starch-binding module 26
125	Lev-Lev5	UniRef100_A0A6A7WAG4	0.952	296	14	2	297	166	461	1.2e-196	616	297	461	Prevotella copri	Cluster: DUF4960 domain-containing protein	204	461	Domain of unknown function (DUF4960)	41	192	Domain of unknown function (DUF5018)	127	192	Domain of unknown function (DUF5006)
126	Lev-Lev5	UniRef100_R6PVV2	0.952	296	14	2	297	158	453	5.83e-196	614	297	453	Prevotella sp. CAG:386	Cluster: DUF4960 domain-containing protein	196	453	Domain of unknown function (DUF4960)	33	184	Domain of unknown function (DUF5018)
127	Lev-Lev5	UniRef100_A0A3D1H1U3	0.955	295	13	2	296	166	458	4.37e-193	605	297	459	Prevotella sp	Cluster: DUF4960 domain-containing protein	204	456	Domain of unknown function (DUF4960)	41	192	Domain of unknown function (DUF5018)
128	Lev-Lev5	UniRef100_A0A7K0KH02	0.686	295	91	2	296	173	464	1.47e-133	434	297	465	Prevotella mizrahii	Cluster: DUF4960 domain-containing protein	209	462	Domain of unknown function (DUF4960)	47	211	Domain of unknown function (DUF5018)	123	199	Domain of unknown function (DUF5006)
129	Lev-Lev5	UniRef100_C9MNS4	0.666	296	97	2	297	170	461	2.27e-131	427	297	461	Prevotella veroralis F0319	Cluster: DUF4960 domain-containing protein	207	461	Domain of unknown function (DUF4960)	44	208	Domain of unknown function (DUF5018)
130	Pec-Pec1	UniRef100_R6PWF9	0.961	233	9	6	238	178	410	9.11e-137	439	239	1518	Prevotella sp. CAG:386	Cluster: Putative pectinesterase	1059	1339	Pectinesterase	946	1039	Bacterial Ig-like domain	624	680	Divergent InlB B-repeat domain
131	Pec-Pec1	UniRef100_UPI001557718A	0.575	231	96	7	237	176	402	6.64e-69	244	239	1484	unclassified Prevotella	Cluster: pectinesterase family protein	1050	1317	Pectinesterase	937	1030	Bacterial Ig-like domain	568	689	Divergent InlB B-repeat domain
132	Pec-Pec1	UniRef100_UPI001556D76B	0.554	230	100	8	237	178	403	4.95e-63	227	239	1502	Prevotella sp. PMUR	Cluster: pectinesterase family protein	1057	1339	Pectinesterase	606	684	Divergent InlB B-repeat domain	939	1038	Bacterial Ig-like domain
133	Pec-Pec1	UniRef100_R6B144	0.9	121	12	118	238	1	120	2.4e-59	216	239	1228	Prevotella sp. CAG:604	Cluster: Putative pectinesterase	769	1049	Pectinesterase	656	749	Bacterial Ig-like domain	334	400	Divergent InlB B-repeat domain
134	Pec-Pec1	UniRef100_A0A4S1ZJ61	0.519	227	107	2	228	172	395	3.66e-54	201	239	1456	Bacteroidales bacterium	Cluster: Uncharacterized protein	1014	1300	Pectinesterase	567	645	Divergent InlB B-repeat domain	899	993	Bacterial Ig-like domain
135	St-Glc1	UniRef100_UPI000D10403D	0.857	393	53	2	370	387	779	1.13e-222	695	370	1083	Prevotella sp. Marseille-P4119	Cluster: alpha-amylase family glycosyl hydrolase	45	287	Alpha amylase, catalytic domain	652	715	Starch-binding module 26
136	St-Glc1	UniRef100_A0A6A7UP88	0.859	391	52	2	370	387	777	7.5e-222	692	370	1081	Prevotella copri	Cluster: Starch-binding protein	45	287	Alpha amylase, catalytic domain	652	715	Starch-binding module 26
137	St-Glc1	UniRef100_R6QE37	0.859	391	52	2	370	387	777	1.03e-221	692	370	1082	Prevotella sp. CAG:386	Cluster: Alpha amylase catalytic domain protein	45	287	Alpha amylase, catalytic domain	652	715	Starch-binding module 26
138	St-Glc1	UniRef100_A0A4Y8VPY7	0.824	405	65	2	370	387	791	4.09e-219	685	370	1095	Prevotella hominis	Cluster: Starch-binding protein	45	287	Alpha amylase, catalytic domain	631	715	Starch-binding module 26
139	St-Glc1	UniRef100_A0A6A7WC76	0.895	363	38	2	364	387	749	1.05e-218	683	370	1096	Prevotella copri	Cluster: Starch-binding protein	45	287	Alpha amylase, catalytic domain	631	715	Starch-binding module 26
140	St-Glc2	UniRef100_A0A415GBN2	0.982	230	4	2	231	33	262	1.16e-142	456	232	423	Prevotella copri	Cluster: Uncharacterized protein (Fragment)	277	354	Starch-binding module 26
141	St-Glc2	UniRef100_A0A7K0B0M2	0.982	230	4	2	231	730	959	4.1e-142	454	232	1118	Prevotella copri	Cluster: Starch-binding protein	71	573	Alpha amylase, catalytic domain	974	1049	Starch-binding module 26
142	St-Glc2	UniRef100_A0A412V0E9	0.973	230	6	2	231	730	959	3.73e-141	452	232	1120	Prevotella copri	Cluster: Alpha-amlyase	71	573	Alpha amylase, catalytic domain	974	1045	Starch-binding module 26
143	St-Glc2	UniRef100_A0A4Y8VIH4	0.969	230	7	2	231	730	959	5.11e-141	451	232	1118	Prevotella hominis	Cluster: Starch-binding protein	71	573	Alpha amylase, catalytic domain	974	1049	Starch-binding module 26
144	St-Glc2	UniRef100_A0A3E4SL38	0.973	230	6	2	231	731	960	5.11e-141	451	232	1121	Prevotella copri	Cluster: Alpha-amlyase	71	573	Alpha amylase, catalytic domain	975	1052	Starch-binding module 26
145	St-Glc5V1	UniRef100_A0A3R6KQL0	0.959	171	7	1	171	492	662	3.83e-108	353	172	733	Prevotella copri	Cluster: Alpha-amylase	45	287	Alpha amylase, catalytic domain	652	715	Starch-binding module 26	45	287	Alpha amylase, catalytic domain	652	715	Starch-binding module 26
146	St-Glc5V1	UniRef100_A0A7H1MVE7	0.923	171	13	1	171	492	662	5.44e-105	344	172	733	Prevotella copri	Cluster: Alpha-amylase	45	287	Alpha amylase, catalytic domain	652	715	Starch-binding module 26
147	St-Glc5V1	UniRef100_A0A3E4SJH2	0.918	171	14	1	171	492	662	7.46e-105	344	172	733	Prevotella copri	Cluster: Alpha-amylase	45	287	Alpha amylase, catalytic domain	652	715	Starch-binding module 26
148	St-Glc5V1	UniRef100_A0A6A7UP88	0.923	171	13	1	171	492	662	1.02e-104	343	172	1081	Prevotella copri	Cluster: Starch-binding protein	45	287	Alpha amylase, catalytic domain	652	715	Starch-binding module 26
149	St-Glc5V1	UniRef100_UPI000D10403D	0.918	171	14	1	171	492	662	1.92e-104	342	172	1083	Prevotella sp. Marseille-P4119	Cluster: alpha-amylase family glycosyl hydrolase	45	287	Alpha amylase, catalytic domain	652	715	Starch-binding module 26
150	MethPG-MethPG8	UniRef100_A0A6A7W7G1	0.996	289	1	1	289	106	394	2.78e-146	470	290	974	Prevotella copri	Cluster: Translation initiation factor IF-2	730	863	Translation-initiation factor 2	463	633	Elongation factor Tu GTP binding domain	394	454	Translation initiation factor IF-2, N-terminal region	478	631	ADP-ribosylation factor family
151	MethPG-MethPG8	UniRef100_R6Q071	0.996	289	1	1	289	106	394	3.8e-146	469	290	974	Prevotella sp. CAG:386	Cluster: Translation initiation factor IF-2	730	863	Translation-initiation factor 2	463	633	Elongation factor Tu GTP binding domain	394	454	Translation initiation factor IF-2, N-terminal region	478	631	ADP-ribosylation factor family
152	MethPG-MethPG8	UniRef100_A0A3D1H0Q0	0.996	289	1	1	289	106	394	5.21e-146	469	290	974	Prevotella sp	Cluster: Translation initiation factor IF-2	730	863	Translation-initiation factor 2	463	633	Elongation factor Tu GTP binding domain	394	454	Translation initiation factor IF-2, N-terminal region	478	631	ADP-ribosylation factor family
153	MethPG-MethPG8	UniRef100_A0A4Y8VQS6	0.853	181	26	112	289	196	376	5.89e-66	238	290	956	Prevotella hominis	Cluster: Translation initiation factor IF-2	712	845	Translation-initiation factor 2	445	615	Elongation factor Tu GTP binding domain	376	436	Translation initiation factor IF-2, N-terminal region	460	613	ADP-ribosylation factor family	460	615	Ras family
154	MethPG-MethPG8	UniRef100_A0A374CII5	0.852	180	26	112	289	196	375	3.86e-65	235	290	955	Prevotella sp. AM42-24	Cluster: Translation initiation factor IF-2	711	844	Translation-initiation factor 2	444	614	Elongation factor Tu GTP binding domain	375	435	Translation initiation factor IF-2, N-terminal region	459	612	ADP-ribosylation factor family	459	614	Ras family
155	StapPG-GlcNAc6	UniRef100_A0A5P0WS66	1	261	0	1	261	95	355	5.76e-138	444	261	963	Prevotella copri	Cluster: Translation initiation factor IF-2	719	852	Translation-initiation factor 2	452	622	Elongation factor Tu GTP binding domain	388	443	Translation initiation factor IF-2, N-terminal region	467	620	ADP-ribosylation factor family	467	622	Ras family
156	StapPG-GlcNAc6	UniRef100_A0A229I2N3	0.996	262	1	1	261	95	356	1.85e-136	440	261	964	Prevotella copri	Cluster: Translation initiation factor IF-2	453	623	Elongation factor Tu GTP binding domain	389	444	Translation initiation factor IF-2, N-terminal region	468	621	ADP-ribosylation factor family	468	623	Ras family
157	StapPG-GlcNAc6	UniRef100_A0A6G1VQI5	0.992	262	2	1	261	95	356	6.51e-136	438	261	964	Prevotella copri	Cluster: Translation initiation factor IF-2	453	623	Elongation factor Tu GTP binding domain	389	444	Translation initiation factor IF-2, N-terminal region	468	621	ADP-ribosylation factor family	468	623	Ras family
158	StapPG-GlcNAc6	UniRef100_A0A415VKB5	0.988	262	3	1	261	95	356	8.1e-135	435	261	964	Prevotella sp. AM23-5	Cluster: Translation initiation factor IF-2	453	623	Elongation factor Tu GTP binding domain	389	444	Translation initiation factor IF-2, N-terminal region	468	621	ADP-ribosylation factor family	468	623	Ras family
159	StapPG-GlcNAc6	UniRef100_A0A374TGF2	0.973	262	7	1	261	95	356	4.43e-132	427	261	964	Prevotella sp. TF12-30	Cluster: Translation initiation factor IF-2	453	623	Elongation factor Tu GTP binding domain	389	444	Translation initiation factor IF-2, N-terminal region	468	621	ADP-ribosylation factor family	468	623	Ras family

## Sheet: Table S6
Table S6: Search_Result_dbCAN2_Sensitivity_8.5
query	target	fident	alnlen	mismatch	gapopen	qstart	qend	tstart	tend	evalue	bits	query_length	target_length
St-Glc1	CBM26.aln	0.309	66	42	0	267	332	2	63	1.24e-10	58	370	77
St-Glc2	CBM26.aln	0.209	60	44	0	59	118	13	68	3.11e-10	55	232	77
St-St5	CBM26.aln	0.214	66	48	0	6	71	2	63	0.000139	35	115	77
Xln-Xyl8	CBM4.aln	0.167	129	105	0	84	212	5	131	8.24e-10	56	476	131
Xln-Xyl8	GH10.aln	0.333	57	37	0	4	59	32	88	1.39e-08	52	476	304
Xln-Xyl8	CBM16.aln	0.186	75	54	0	84	158	2	68	0.000134	39	476	131
Am-Am1	CBM26.aln	0.233	74	51	0	10	83	3	69	6.11e-12	58	155	77
Ap-Ap2	CBM26.aln	0.187	77	55	0	184	260	3	71	1.58e-10	57	302	77
Ap-Ap5	CBM26.aln	0.205	75	54	0	152	226	3	71	7.27e-11	57	235	77
BDG-Glc5	CBM27.aln	0.238	63	43	0	216	278	12	68	1.14e-09	54	279	166
BDG-Glc5	CBM23.aln	0.126	101	80	0	94	186	59	159	0.000123	38	279	160
PBGlcNAc-GlcNAc4F2	GT35.aln	0.018	273	235	0	1	273	154	393	2.1e-92	297	275	654
PBGlcNAc-GlcNAc9F2	GH29.aln	0.375	72	44	0	2	73	90	160	1.35e-35	122	74	335
PBGlcNAc-GlcNAc9F2	GH151.aln	0.154	69	54	0	4	72	1	65	2.78e-07	41	74	132
PBGlcNAc-GlcNAc17F2	GH106.aln	0.35	110	68	0	20	129	549	653	3.61e-14	64	142	794

## Sheet: Table S7
Table S7: Search_Result_pfamA_Full_Sensitivity_8.5
query	target	fident	alnlen	mismatch	gapopen	qstart	qend	tstart	tend	evalue	bits	query_length	target_length	pfam-family_description
Am-Am1	PF16738.8	0.16	74	56	0	10	83	19	86	1.34e-11	61	155	105	Starch-binding module 26
Ap-Ap2	PF16738.8	0.192	78	57	0	184	261	19	89	5.03e-12	66	302	105	Starch-binding module 26
Ap-Ap5	PF16738.8	0.168	76	58	0	152	227	19	89	4.03e-12	65	235	105	Starch-binding module 26
PBGal-Gal8	PF12836.10	0.269	63	45	0	215	277	22	84	9.05e-14	71	279	110	Helix-hairpin-helix motif
PBGlcNAc-GlcNAc4F2	PF00343.23	0.402	211	117	0	63	273	240	435	6.75e-78	259	275	722	Carbohydrate phosphorylase
PBGlcNAc-GlcNAc9F2	PF01120.20	0.352	71	45	0	3	73	136	205	7.77e-33	118	74	575	Alpha-L-fucosidase
PBGlcNAc-GlcNAc9F2	PF14871.9	0.191	72	56	0	3	74	54	123	1.01e-08	49	74	254	Hypothetical glycosyl hydrolase 6
StapPG-StapPG6	PF00271.34	0.381	55	33	0	2	56	260	314	8.51e-08	51	198	383	Helicase conserved C-terminal domain
Lev-Lev5	PF16324.8	0.328	258	171	0	40	297	21	275	8.72e-95	309	297	328	Domain of unknown function (DUF4960)
St-Glc1	PF16738.8	0.134	64	52	0	267	330	18	78	3.36e-10	61	370	105	Starch-binding module 26
St-Glc2	PF16738.8	0.272	65	44	0	59	123	29	90	3.22e-08	53	232	105	Starch-binding module 26
St-St4	PF16411.8	0.134	123	105	0	9	131	43	164	7.08e-13	67	224	400	Outer membrane protein SusF_SusE
St-St5	PF16738.8	0.22	75	55	0	3	77	15	85	5.86e-06	43	115	105	Starch-binding module 26
Xln-Xyl8	PF00331.23	0	58	56	0	4	60	151	208	3.88e-08	55	476	623	Glycosyl hydrolase family 10
Xln-Xyl8	PF02018.20	0.122	120	102	0	84	203	101	217	1.59e-07	53	476	293	Carbohydrate binding domain

## Sheet: Table S8
Table S8: Search_Result_pfamB_sensitivity_8.5
query	target	fident	alnlen	mismatch	gapopen	qstart	qend	tstart	tend	evalue	bits	query_length	target_length
Am-Glc2	Pfam-B_132216	0.225	79	60	0	2	80	187	265	3.14e-05	46	197	342
AG-Gal2	Pfam-B_041373	0.252	335	248	0	2	333	33	367	1.23e-76	261	334	383
AG-Gal2	Pfam-B_129594	0.221	183	107	0	195	332	248	430	7.41e-13	72	334	447
AG-Gal2	Pfam-B_139034	0.316	138	87	0	196	333	295	422	0.000109	46	334	438
Iln-Glc6	Pfam-B_098828	0.333	36	23	0	1	36	85	120	2.38e-05	47	232	177
PBGal-Gal8	Pfam-B_117300	0.37	62	38	0	44	105	85	146	9.82e-07	52	279	167
PBGlcNAc-GlcNAc4F2	Pfam-B_038544	0.118	173	133	0	64	236	258	409	7.44e-05	46	275	511
PBGlcNAc-GlcNAc17F2	Pfam-B_139651	0.024	119	114	0	13	130	138	256	1.82e-09	57	142	767
MethPG-MethPG8	Pfam-B_041373	0.346	165	107	0	118	282	219	383	2.8e-64	223	290	383
MethPG-MethPG8	Pfam-B_129594	0.224	195	113	0	131	277	248	442	2.43e-17	85	290	447
MethPG-MethPG8	Pfam-B_139034	0.32	151	97	0	132	282	295	438	2.23e-06	51	290	438
StapPG-GlcNAc6	Pfam-B_041373	0.236	263	199	0	1	261	100	362	4.12e-55	195	261	383
StapPG-GlcNAc6	Pfam-B_129594	0.212	179	106	0	127	261	248	426	2.38e-10	63	261	447
StapPG-StapPG6	Pfam-B_140635	0.389	95	37	0	50	144	1	61	2.02e-23	100	198	218
StapPG-StapPG6	Pfam-B_138624	0.428	70	39	0	2	71	49	118	1.3e-17	83	198	221
StapPG-StapPG6	Pfam-B_137648	0.103	74	65	0	2	75	32	105	1.3e-17	83	198	246
StapPG-StapPG6	Pfam-B_102152	0	46	45	0	2	47	15	60	7.36e-12	66	198	224
StapPG-StapPG6	Pfam-B_017071	0.05	59	54	0	15	73	1	58	3.49e-10	61	198	173
StapPG-StapPG6	Pfam-B_027443	0	41	40	0	2	42	41	81	3.42e-07	52	198	341
StapPG-StapPG6	Pfam-B_142319	0.02	48	45	0	5	52	89	135	3.19e-05	46	198	610
StapPG-StapPG6	Pfam-B_104506	0	43	40	0	19	59	73	115	0.000143	44	198	402
StapPG-StapPG6	Pfam-B_014096	0	22	21	0	26	47	88	109	0.000638	42	198	339
StapPG-StapPG6	Pfam-B_053823	0.047	42	38	0	16	56	108	149	0.000638	42	198	360
St-Glc1	Pfam-B_132216	0.241	141	104	0	6	143	125	265	1.17e-13	75	370	342
St-Glc1	Pfam-B_131236	0.216	125	97	0	18	142	168	292	0.00013	46	370	350
St-St4	Pfam-B_117833	0.152	114	85	0	10	123	204	304	1.03e-05	48	224	485

## Sheet: Table S9
Table S9: Search_Result_All_Against_All_Input_Sensitivity_8.5
query	target	fident	alnlen	mismatch	qstart	qend	tstart	tend	evalue	bits	query_length	target_length
PBGlcNAc-GlcNAc8	PBGlcNAc-GlcNAc8	1	88	0	1	88	1	88	6.43e-55	174	88	88
PBGlcNAc-GlcNAc9F2	PBGlcNAc-GlcNAc9F2	1	74	0	1	74	1	74	5.06e-53	168	74	74
StapPG-GlcNAc6	StapPG-GlcNAc6	1	261	0	1	261	1	261	3.99e-145	444	261	261
StapPG-GlcNAc6	AG-Gal2	0.84	265	42	1	261	64	328	4.26e-110	343	261	334
StapPG-GlcNAc6	MethPG-MethPG8	0.574	260	106	13	261	2	261	2.8e-54	182	261	290
StapPG-StapPG6	StapPG-StapPG6	1	198	0	1	198	1	198	7.13e-119	365	198	198
AG-Gal2	AG-Gal2	1	334	0	1	334	1	334	3.46e-187	570	334	334
AG-Gal2	StapPG-GlcNAc6	0.836	265	43	64	328	1	261	2.02e-106	336	334	261
AG-Gal2	MethPG-MethPG8	0.57	265	111	76	333	2	266	6.19e-55	187	334	290
Iln-Glc6	Iln-Glc6	1	232	0	1	232	1	232	6.62e-138	422	232	232
Am-Glc2	Am-Glc2	1	197	0	1	197	1	197	4.64e-135	411	197	197
Am-Glc2	St-Glc1	0.994	196	1	1	196	64	259	7.94e-134	408	197	370
Am-Glc2	St-Glc5V2	0.934	153	10	44	196	1	153	2.18e-97	303	197	172
Am-Glc2	St-Glc5V1	0.921	153	12	44	196	1	153	3.72e-96	299	197	172
Am-Glc2	Ap-Ap2	0.369	180	110	2	181	91	266	4.26e-26	97	197	302
Am-Glc2	Ap-Ap5	0.336	180	115	2	181	59	232	6.17e-24	91	197	235
Am-Glc2	St-Glc2	0.444	79	43	2	79	153	231	3.12e-15	65	197	232
Am-Glc2	Am-Am1	0.437	48	26	134	181	44	91	1.36e-09	48	197	155
MF12F2	MF12F2	1	59	0	1	59	1	59	6.51e-39	126	59	59
St-Glc1	St-Glc1	1	370	0	1	370	1	370	2.18e-256	771	370	370
St-Glc1	Am-Glc2	0.994	196	1	64	259	1	196	1.34e-130	408	370	197
St-Glc1	St-Glc5V2	0.935	171	11	107	277	1	171	3.79e-107	340	370	172
St-Glc1	St-Glc5V1	0.923	171	13	107	277	1	171	6.37e-106	337	370	172
St-Glc1	Ap-Ap2	0.334	240	149	5	244	43	266	1.12e-25	101	370	302
St-Glc1	Ap-Ap5	0.3	240	155	5	244	11	232	1.67e-23	94	370	235
St-Glc1	St-Glc2	0.351	138	82	5	142	105	231	4.36e-15	68	370	232
St-Glc1	Am-Am1	0.437	48	26	197	244	44	91	6.09e-09	48	370	155
St-Glc2	St-Glc2	1	232	0	1	232	1	232	6.29e-154	468	232	232
St-Glc2	Ap-Ap2	0.982	168	3	64	231	2	169	1.19e-107	334	232	302
St-Glc2	Ap-Ap5	0.963	136	5	96	231	2	137	3.74e-80	255	232	235
St-Glc2	St-Glc1	0.44	82	45	150	231	62	142	9.65e-14	61	232	370
St-Glc2	Am-Glc2	0.444	79	43	153	231	2	79	3.18e-13	60	232	197
St-Glc2	St-Glc5V2	0.289	105	63	8	97	2	106	1.3e-07	42	232	172
St-Glc2	St-Glc5V1	0.288	105	63	8	97	2	106	3.1e-07	41	232	172
Ap-Ap2	Ap-Ap2	1	302	0	1	302	1	302	3.6e-206	623	302	302
Ap-Ap2	Ap-Ap5	0.944	235	13	34	268	2	234	1.34e-147	454	302	235
Ap-Ap2	St-Glc2	0.982	168	3	2	169	64	231	6.56e-106	333	302	232
Ap-Ap2	Am-Am1	0.759	127	30	175	301	1	126	1.09e-60	202	302	155
Ap-Ap2	St-Glc1	0.368	183	112	88	266	62	244	1e-23	93	302	370
Ap-Ap2	Am-Glc2	0.369	180	110	91	266	2	181	3.33e-23	92	302	197
Ap-Ap2	St-Glc5V2	0.34	137	86	135	266	2	138	4.03e-16	70	302	172
Ap-Ap2	St-Glc5V1	0.34	137	86	135	266	2	138	9.7e-16	69	302	172
Ap-Ap2	St-St5	0.32	79	52	182	260	4	80	3.58e-05	35	302	115
St-Glc8	St-Glc8	1	205	0	1	205	1	205	3.49e-148	450	205	205
St-Glc8	St-St4	0.509	205	100	1	204	19	223	6.73e-69	221	205	224
St-St4	St-St4	1	224	0	1	224	1	224	4.46e-161	488	224	224
St-St4	St-Glc8	0.509	205	100	19	223	1	204	3.46e-70	226	224	205
StapPG-StapPG7	StapPG-StapPG7	1	256	0	1	256	1	256	8.5e-152	463	256	256
MG1	MG1	1	347	0	1	347	1	347	8.64e-239	719	347	347
MN3	MN3	1	298	0	1	298	1	298	2.86e-199	602	298	298
St-Glc5V2	St-Glc5V2	1	172	0	1	172	1	172	2.28e-120	368	172	172
St-Glc5V2	St-Glc5V1	0.988	172	2	1	172	1	172	3.91e-119	364	172	172
St-Glc5V2	St-Glc1	0.935	171	11	1	171	107	277	1.08e-112	346	172	370
St-Glc5V2	Am-Glc2	0.934	153	10	1	153	44	196	8.23e-100	308	172	197
St-Glc5V2	Ap-Ap2	0.34	137	86	2	138	135	266	4.31e-20	78	172	302
St-Glc5V2	Ap-Ap5	0.34	137	85	2	138	103	232	7.09e-19	75	172	235
St-Glc5V2	Am-Am1	0.437	48	26	91	138	44	91	7.59e-11	51	172	155
St-Glc5V2	St-Glc2	0.242	169	116	2	170	8	161	3.47e-10	49	172	232
Ap-Ap5	Ap-Ap5	1	235	0	1	235	1	235	1.76e-159	484	235	235
Ap-Ap5	Ap-Ap2	0.944	235	13	2	234	34	268	8.45e-149	453	235	302
Ap-Ap5	St-Glc2	0.963	136	5	2	137	96	231	7.98e-80	254	235	232
Ap-Ap5	Am-Am1	0.879	91	11	143	232	1	91	2.67e-54	181	235	155
Ap-Ap5	St-Glc1	0.336	183	117	56	232	62	244	3.93e-22	87	235	370
Ap-Ap5	Am-Glc2	0.336	180	115	59	232	2	181	1.34e-21	85	235	197
Ap-Ap5	St-Glc5V2	0.34	137	85	103	232	2	138	3.78e-15	66	235	172
Ap-Ap5	St-Glc5V1	0.34	137	85	103	232	2	138	9.29e-15	64	235	172
Ap-Ap5	St-St5	0.329	77	51	150	226	4	80	4.25e-06	38	235	115
BDG-Glc5	BDG-Glc5	1	279	0	1	279	1	279	1.14e-179	545	279	279
MU3	MU3	1	195	0	1	195	1	195	3.97e-131	400	195	195
MU3	MU1	0.392	160	94	10	169	41	195	1.3e-27	101	195	238
St-St5	St-St5	1	115	0	1	115	1	115	5.14e-80	248	115	115
St-St5	Ap-Ap5	0.329	77	51	4	80	150	226	8.7e-07	37	115	235
St-St5	Ap-Ap2	0.32	79	52	4	80	182	260	1.93e-05	33	115	302
St-St5	Am-Am1	0.294	77	53	14	89	17	93	3.57e-05	33	115	155
Xln-xyl8	Xln-xyl8	1	476	0	1	476	1	476	0	979	476	476
Am-Am1	Am-Am1	1	155	0	1	155	1	155	1.6e-108	332	155	155
Am-Am1	Ap-Ap2	0.734	127	33	1	126	175	301	1.47e-63	203	155	302
Am-Am1	Ap-Ap5	0.879	91	11	1	91	143	232	3.69e-56	182	155	235
Am-Am1	St-Glc5V2	0.437	48	26	44	91	91	138	4.34e-10	48	155	172
Am-Am1	Am-Glc2	0.437	48	26	44	91	134	181	4.34e-10	48	155	197
Am-Am1	St-Glc1	0.437	48	26	44	91	197	244	4.34e-10	48	155	370
Am-Am1	St-Glc5V1	0.437	48	26	44	91	91	138	1.09e-09	47	155	172
Am-Am1	St-St5	0.294	77	53	17	93	14	89	4.27e-05	33	155	115
Lev-Lev5	Lev-Lev5	1	297	0	1	297	1	297	1.43e-212	641	297	297
Pec-Pec1	Pec-Pec1	1	239	0	1	239	1	239	3.73e-155	472	239	239
Pec-Pec1	Dex-Dex7	0.941	17	1	222	238	1	17	1.03e-05	36	239	213
St-Glc5V1	St-Glc5V1	1	172	0	1	172	1	172	3.44e-121	370	172	172
St-Glc5V1	St-Glc5V2	0.988	172	2	1	172	1	172	3.91e-119	364	172	172
St-Glc5V1	St-Glc1	0.923	171	13	1	171	107	277	1.85e-111	342	172	370
St-Glc5V1	Am-Glc2	0.921	153	12	1	153	44	196	1.41e-98	305	172	197
St-Glc5V1	Ap-Ap2	0.34	137	86	2	138	135	266	1.1e-19	77	172	302
St-Glc5V1	Ap-Ap5	0.34	137	85	2	138	103	232	1.8e-18	74	172	235
St-Glc5V1	Am-Am1	0.437	48	26	91	138	44	91	1.89e-10	50	172	155
St-Glc5V1	St-Glc2	0.242	169	116	2	170	8	161	8.61e-10	48	172	232
MU1	MU1	1	238	0	1	238	1	238	1.73e-164	499	238	238
MU1	MU3	0.392	160	94	41	195	10	169	8.85e-29	106	238	195
PBGlcNAc-GlcNAc17F2	PBGlcNAc-GlcNAc17F2	1	142	0	1	142	1	142	3.2e-95	293	142	142
MethPG-MethPG8	MethPG-MethPG8	1	290	0	1	290	1	290	5.98e-155	474	290	290
MethPG-MethPG8	AG-Gal2	0.567	265	111	2	266	76	333	1.28e-57	193	290	334
MethPG-MethPG8	StapPG-GlcNAc6	0.572	260	106	2	261	13	261	5.18e-53	179	290	261
BDG-BDG6	BDG-BDG6	1	170	0	1	170	1	170	5.04e-116	355	170	170
Dex-Dex7	Dex-Dex7	1	213	0	1	213	1	213	1.59e-139	425	213	213
Dex-Dex7	Pec-Pec1	0.941	17	1	1	17	222	238	1.11e-05	36	213	239
PBGal-Gal8	PBGal-Gal8	1	279	0	1	279	1	279	8.42e-190	574	279	279
PBGlcNAc-GlcNAc4F2	PBGlcNAc-GlcNAc4F2	1	275	0	1	275	1	275	1.8e-189	573	275	275
MF12F1	MF12F1	1	53	0	1	53	1	53	4.87e-32	106	53	53
PBGlcNAc-GlcNAc17F1	PBGlcNAc-GlcNAc17F1	1	96	0	1	96	1	96	1.5e-63	199	96	96
PBGlcNAc-GlcNAc9F1	PBGlcNAc-GlcNAc9F1	1	71	0	1	71	1	71	2.29e-46	149	71	71
PBGlcNAc-GlcNAc4F1	PBGlcNAc-GlcNAc4F1	1	251	0	1	251	1	251	5.13e-166	504	251	251

## Sheet: Table S10
Table S10: Glycan array data for MG1, MN3, MU1, and MU3
Glycan ID	Glycan Name	MG1 (5 µg/ml) α-C-ter-His (1:2000) α-mIgG (5 µg/ml) 10124209 Slide# nCFG-172 Request# 3355 02/01/2017 RHB	StDev	%CV	MG1 (50 µg/ml) α-C-ter-His (1:2000) α-mIgG (5 µg/ml) 10124209 Slide# nCFG-172 Request# 3355 02/02/2017 RHB	StDev	%CV	MG1 (400 µg/ml) α-C-ter-His (1:2000) α-mIgG (5 µg/ml) 10124209 Slide# nCFG-172 Request# 3355 03/15/2017 RHB	StDev	%CV	MN3 (5 µg/ml) α-C-ter-His (1:2000) α-mIgG (5 µg/ml) 10124210 Slide# nCFG-173 Request# 3355 02/01/2017 RHB	StDev	%CV	MN3 (50 µg/ml) α-C-ter-His (1:2000) α-mIgG (5 µg/ml) 10124210 Slide# nCFG-173 Request# 3355 02/02/2017 RHB	StDev	%CV	MU1 (5 µg/ml) α-C-ter-His (1:2000) α-mIgG (5 µg/ml) 10124320 Slide# nCFG-174 Request# 3355 02/01/2017 RHB	StDev	%CV	MU1 (50 µg/ml) α-C-ter-His (1:2000) α-mIgG (5 µg/ml) 10124320 Slide# nCFG-174 Request# 3355 02/02/2017 RHB	StDev	%CV	MU3 (5 µg/ml) α-C-ter-His (1:2000) α-mIgG (5 µg/ml) 10124321 Slide# nCFG-175 Request# 3355 02/01/2017 RHB	StDev	%CV	MU3 (50 µg/ml) α-C-ter-His (1:2000) α-mIgG (5 µg/ml) 10124321 Slide# nCFG-175 Request# 3355 02/02/2017 RHB	StDev	%CV
1	Gala-Sp8	26	2.58199	9.93073	22.5	3	13.3333	22.75	0.957427	4.20847	27	3.16228	11.7121	24.75	2.5	10.101	30.5	4.20317	13.7809	33	3.4641	10.4973	41.75	3.20156	7.66841	39.25	1.5	3.82166
2	Glca-Sp8	22	2.44949	11.134	22.75	3.5	15.3846	12.75	8.99537	70.5519	28.75	1.70783	5.94026	28	8.28654	29.5948	26.5	3.69685	13.9504	29.75	2.21736	7.4533	36.25	3.86221	10.6544	30.5	4.3589	14.2915
3	Mana-Sp8	21	2.94392	14.0187	21.25	5.56028	26.166	12	7.07107	58.9256	19.75	1.70783	8.64722	21.5	2.08167	9.68217	22.25	1.5	6.74157	22.75	4.5	19.7802	30.75	2.21736	7.21091	30.5	3.10913	10.1939
4	GalNAca-Sp8	10.25	6.0208	58.7395	9.25	6.18466	66.8612	12.25	2.21736	18.1009	14.25	2.98608	20.9549	9.5	5.91608	62.2745	2.25	0.957427	42.5523	8.75	6.65207	76.0236	18.25	0.957427	5.24618	10.75	5.31507	49.4425
5	GalNAca-Sp15	17.5	1	5.71429	16.75	1.70783	10.196	12.25	4.85627	39.643	11.25	3.77492	33.5548	20	3.55903	17.7951	19	2.16025	11.3697	23.25	7.8475	33.7527	18.25	2.62996	14.4107	15.5	6.19139	39.9445
6	Fuca-Sp8	12.75	6.18466	48.5071	11.75	4.78714	40.7416	16.5	7	42.4242	13.25	3.30404	24.9361	15.5	3.69685	23.8506	9.75	7.27438	74.6091	13.25	10.4043	78.5232	20	2	10	21	9.83192	46.8187
7	Fuca-Sp9	15	2.94392	19.6261	21	4.32049	20.5738	17.75	4.64579	26.1734	14.75	2.06155	13.9766	20	2.16025	10.8012	15.5	9	58.0645	30.5	7.59386	24.8979	19.25	2.62996	13.6621	24.5	11.8181	48.237
8	Rhaa-Sp8	9.5	4.3589	45.8831	10	4.08248	40.8248	26.25	2.36291	9.00155	9	4.89898	54.4331	15	4.32049	28.8033	6.25	5.85235	93.6376	7.5	4.43471	59.1295	13.25	1.70783	12.8892	15.5	3.10913	20.0589
9	Neu5Aca-Sp8	19.5	0.57735	2.96077	21.75	4.11299	18.9103	16.75	1.5	8.95522	18.75	1.89297	10.0958	24.5	3.10913	12.6903	21.25	4.19325	19.7329	24.5	1.29099	5.26937	21.75	2.5	11.4943	25.5	2.64575	10.3755
10	Neu5Aca-Sp11	15.5	1.91485	12.3539	14.25	0.5	3.50877	6.5	3.51188	54.029	14	0.816497	5.83212	14	1.1547	8.24786	10.5	7.50555	71.4815	10.75	7.22842	67.2411	15.75	0.5	3.1746	15.5	1.29099	8.329
11	Neu5Acb-Sp8	19	1.41421	7.44323	15	2.44949	16.3299	13	0	0	15.5	1.29099	8.329	14.25	4.57347	32.0946	11	7.61577	69.2343	21.25	1.70783	8.03682	15.5	7.32575	47.2629	18	2.16025	12.0014
12	Galb-Sp8	17	9.89949	58.2323	19.25	4.03113	20.9409	10.5	4.20317	40.0302	20.5	6.55744	31.9875	19.25	5.67891	29.5008	25.25	2.36291	9.35805	23.25	11.6154	49.9586	21.75	11.1467	51.2494	32.25	1.89297	5.86967
13	Glcb-Sp8	23.5	2.88675	12.284	15.25	3.68556	24.1676	17.75	5.12348	28.8647	21.5	3.31662	15.4262	20	4.96655	24.8328	17.5	8.66025	49.4872	27	4.89898	18.1444	28	2.70801	9.67147	24.25	5.79511	23.8974
14	Manb-Sp8	19.25	4.11299	21.3662	18.5	4.3589	23.5616	13.5	3.87298	28.6888	21.5	2.51661	11.7052	13.5	4.20317	31.1346	16.25	6.13052	37.7263	15	5.35413	35.6942	18.75	0.5	2.66667	17	1.41421	8.3189
15	GalNAcb-Sp8	16.75	2.06155	12.3078	22.5	5.06623	22.5166	18.5	2.08167	11.2522	21	0	0	14.75	6.80074	46.1067	19.5	4.20317	21.5547	15	2.3094	15.396	22.25	2.36291	10.6198	18.75	4.57347	24.3919
16	GlcNAcb-Sp0	15.25	2.06155	13.5184	13.5	6.80686	50.4212	10.75	5.31507	49.4425	12.5	7.04746	56.3797	9.5	6.40312	67.4013	7	6.16441	88.0631	13.75	6.29153	45.7566	14.75	4.03113	27.3297	12.5	6.55744	52.4595
17	GlcNAcb-Sp8	21.75	1.70783	7.85207	14.5	0.57735	3.98173	12.5	3.51188	28.0951	14.25	4.42531	31.0548	27.25	6.44851	23.6643	16.75	2.5	14.9254	31	2.94392	9.49652	20.5	2.64575	12.9061	17.75	3.40343	19.1743
18	GlcN(Gc)b-Sp8	21.25	1.89297	8.90809	32.25	4.71699	14.6263	36	3.55903	9.88618	19.5	5.56776	28.5526	24.5	2.08167	8.4966	19.5	2.88675	14.8039	20	4.69042	23.4521	24.25	2.98608	12.3137	27	4	14.8148
19	Galb1-4GlcNAcb1-6(Galb1-4GlcNAcb1-3)GalNAca-Sp8	12.25	6.94622	56.7039	15.75	1.25831	7.98924	107.25	4.85627	4.52799	17.25	1.25831	7.29453	303.5	23.2307	7.65428	31.25	5.90903	18.9089	1118.25	68.3392	6.11127	16.25	0.957427	5.89186	15.25	1.70783	11.1989
20	Galb1-4GlcNAcb1-6(Galb1-4GlcNAcb1-3)GalNAc-Sp14	12	6.37704	53.142	33.5	16.7829	50.0983	39	2.44949	6.28074	14.25	3.59398	25.2209	127.75	18.9275	14.816	17	2.44949	14.4088	30.5	7.72442	25.326	15.5	3.41565	22.0365	29	4.69042	16.1738
21	GlcNAcb1-6(GlcNAcb1-4)(GlcNAcb1-3)GlcNAc-Sp8	11	6.48074	58.9158	9.75	4.64579	47.6491	6	5.94418	99.0697	12.75	2.5	19.6078	14.5	1.91485	13.2059	8	6.97615	87.2019	10.25	6.23832	60.8617	17	1.1547	6.79236	14.5	2.08167	14.3563
22	6S(3S)Galb1-4(6S)GlcNAcb-Sp0	10.75	6.18466	57.5317	13.25	6.5	49.0566	9.5	5.32291	56.0306	15.25	0.5	3.27869	14.75	0.5	3.38983	20.5	5.8023	28.3039	22.25	1.70783	7.67562	19	1.41421	7.44323	15.5	3.87298	24.987
23	6S(3S)Galb1-4GlcNAcb-Sp0	26.5	1.29099	4.87168	24	4.89898	20.4124	17	4.54606	26.7415	24.25	1.25831	5.18889	23	0.816497	3.54999	23.25	4.57347	19.6709	21.75	2.62996	12.0918	23.5	4.3589	18.5485	22.25	0.957427	4.30304
24	(3S)Galb1-4(Fuca1-3)(6S)Glc-Sp0	32.75	0.5	1.52672	43.5	3.31662	7.62442	38.25	3.20156	8.3701	35.25	6.07591	17.2366	35	3.4641	9.89743	30.75	4.99166	16.233	46	4.69042	10.1966	36	2.44949	6.80414	38	4.54606	11.9633
25	(3S)Galb1-4Glcb-Sp8	22.25	1.25831	5.65531	22	2.16025	9.8193	17.25	1.5	8.69565	24	1.82574	7.60726	21.5	2.38048	11.072	26.5	8.5049	32.094	21.5	10.3441	48.112	31.25	2.98608	9.55545	31.25	1.5	4.8
26	(3S)Galb1-4(6S)Glcb-Sp0	23	3.3665	14.637	21.75	2.75379	12.6611	8.75	5.85235	66.884	24.75	2.5	10.101	22	1.1547	5.24864	26.75	1.5	5.60748	24	2.70801	11.2834	30.5	1.73205	5.67886	28.25	2.5	8.84956
27	(3S)Galb1-4(6S)Glcb-Sp8	17	0.816497	4.80292	19.75	2.06155	10.4382	15	3.16228	21.0819	20.5	2.38048	11.6121	21.5	2.08167	9.68217	24.25	3.77492	15.5667	38.75	2.21736	5.72221	25.5	3.31662	13.0064	25	2.3094	9.2376
28	(3S)Galb1-3(Fuca1-4)GlcNAcb-Sp8	15.25	2.62996	17.2456	11	5.83095	53.0087	10.75	6.07591	56.5201	12.75	5.90903	46.3454	17.25	2.62996	15.2461	12.75	6.13052	48.0825	20.75	6.60177	31.8157	19.75	1.25831	6.37117	15.75	7.88987	50.0944
29	(3S)Galb1-3GalNAca-Sp8	15.25	0.957427	6.27821	13.5	5.8023	42.98	7.5	5.06623	67.5497	17.25	4.85627	28.1523	19.5	1.73205	8.88231	22.5	5.19615	23.094	21	1.82574	8.69401	18	0.816497	4.53609	12.25	7.80491	63.7136
30	(3S)Galb1-3GlcNAcb-Sp0	10.5	5.19615	49.4872	9	4.96655	55.1839	9.25	7.08872	76.6348	10	7.02377	70.2377	9	6	66.6667	2.5	0.57735	23.094	17.75	3.5	19.7183	12	4.96655	41.388	9.75	6.75154	69.2466
31	(3S)Galb1-3GlcNAcb-Sp8	14.75	2.21736	15.0329	13.75	3.40343	24.7522	3	0.816497	27.2166	8.25	3.59398	43.5634	13	6.16441	47.4186	7	6	85.7143	20	9.0185	45.0925	17.5	0.57735	3.29914	18	2.16025	12.0014
32	(3S)Galb1-4(Fuca1-3)GlcNAc-Sp0	8.75	6.65207	76.0236	12.25	7.67572	62.6589	14.25	4.92443	34.5574	6	5.35413	89.2354	11.75	8.65544	73.6633	9	8.0829	89.81	20.75	10.1448	48.8905	12.5	6.45497	51.6398	16	4.96655	31.041
33	(3S)Galb1-4(Fuca1-3)GlcNAc-Sp8	20.75	1.5	7.22892	21.5	0.57735	2.68535	11.75	5.18813	44.1543	14.5	4.3589	30.0614	19.75	3.20156	16.2104	14.5	7.76745	53.5686	22.75	2.98608	13.1256	16.5	3.51188	21.2841	21.5	6.35085	29.5389
34	(3S)Galb1-4(6S)GlcNAcb-Sp0	9	6.48074	72.0082	14.5	4.12311	28.4352	10.75	4.64579	43.2166	14.75	1.70783	11.5785	15.5	3.69685	23.8506	7.5	6.35085	84.678	17.75	9.46485	53.3231	12.5	5.74456	45.9565	15.75	0.5	3.1746
35	(3S)Galb1-4(6S)GlcNAcb-Sp8	18.75	3.0957	16.5104	20.75	1.25831	6.06412	15.5	4.50925	29.0919	16.25	1.25831	7.74342	15.25	4.5	29.5082	23.25	2.62996	11.3116	26.5	5.19615	19.6081	17.25	6.84957	39.7077	17.75	5.31507	29.9441
36	(3S)Galb1-4GlcNAcb-Sp0	5.75	3.59398	62.5039	14.75	0.957427	6.49103	9	5.22813	58.0903	9.75	4.64579	47.6491	12.5	5.25991	42.0793	12.75	5.90903	46.3454	16.75	8.09835	48.3484	14.75	2.98608	20.2446	15.5	1.29099	8.329
37	(3S)Galb1-4GlcNAcb-Sp8	18	3.55903	19.7724	20.75	2.36291	11.3875	17.75	5.79511	32.6485	16.25	4.57347	28.1445	12.25	5.90903	48.237	20	0.816497	4.08248	18.75	3.30404	17.6215	23.75	3.30404	13.9117	15.5	7.85281	50.6633
38	(3S)Galb-Sp8	16.25	7.22842	44.4826	16.5	2.64575	16.0349	16.75	1.25831	7.51227	17.5	4.93288	28.1879	17.75	4.57347	25.7661	16.75	7.36546	43.9729	17.25	9.42956	54.6641	19.75	4.99166	25.2742	19.25	0.957427	4.97365
39	(6S)(4S)Galb1-4GlcNAcb-Sp0	17.5	0.57735	3.29914	16.25	1.70783	10.5097	12.25	4.99166	40.7482	12.5	4.50925	36.074	13	5.22813	40.2164	13.5	6.13732	45.4616	17	2.16025	12.7073	13.5	6.45497	47.8146	13.25	5.56028	41.9643
40	(4S)Galb1-4GlcNAcb-Sp8	10.5	5.19615	49.4872	18	1.1547	6.415	8.75	5.61991	64.2275	17	1.82574	10.7397	14	7.61577	54.3984	6.5	7	107.692	17	5.35413	31.4949	13.75	6.5	47.2727	8.75	6.29153	71.9032
41	(6P)Mana-Sp8	20.25	1.5	7.40741	21	1.41421	6.73435	18.25	5.12348	28.0738	18	1.82574	10.143	17.75	7.54431	42.5032	10.75	8.30161	77.2242	14.75	6.84957	46.4378	25.25	2.06155	8.16457	22.25	1.70783	7.67562
42	(6S)Galb1-4Glcb-Sp0	21.5	1	4.65116	21.75	6.99405	32.1565	17.5	4.43471	25.3412	19.5	1.91485	9.81977	19.25	1.25831	6.53665	11.75	6.13052	52.1747	22	2.16025	9.8193	22.75	2.5	10.989	17	7.48331	44.0195
43	(6S)Galb1-4Glcb-Sp8	6.25	6.34429	101.509	14	1.41421	10.1015	8.5	5.06623	59.6027	11.25	7.8475	69.7556	12	5.09902	42.4918	7.75	8.34166	107.634	13.25	4.5	33.9623	19.5	1.73205	8.88231	19	3.74166	19.6929
44	(6S)Galb1-4GlcNAcb-Sp8	18.5	0.57735	3.12081	9	6.48074	72.0082	12.5	5.8023	46.4184	13.25	7.08872	53.4998	8.75	4.92443	56.2792	14	6.16441	44.0315	15.25	4.34933	28.5202	16.5	4.20317	25.4738	11.75	6.07591	51.7099
45	(6S)Galb1-4(6S)Glcb-Sp8	11.25	5.90903	52.5247	16.5	6.35085	38.49	15.5	7.04746	45.4675	14.75	7.36546	49.9353	17.75	2.06155	11.6144	16.75	4.71699	28.1611	22.5	1.91485	8.51046	20.5	3.10913	15.1665	12.5	5.44671	43.5737
46	Neu5Aca2-3(6S)Galb1-4GlcNAcb-Sp8	13	3.3665	25.8962	14.25	7.88987	55.3675	6.25	4.57347	73.1756	7.75	4.57347	59.0126	15	1.1547	7.698	9	5.59762	62.1958	11.25	8.46069	75.2062	16.25	1.5	9.23077	13.25	0.957427	7.22586
47	(6S)GlcNAcb-Sp8	18.25	0.5	2.73973	15.25	5.5	36.0656	8	3.16228	39.5285	13.25	6.5	49.0566	16.5	0.57735	3.49909	5.75	6.29153	109.418	20	3.16228	15.8114	17.25	1.70783	9.90044	18	1.63299	9.07218
48	Neu5,9Ac2a-Sp8	15	8.04156	53.6104	14.25	2.21736	15.5604	6	2.94392	49.0653	17.25	6.07591	35.2227	16.75	1.70783	10.196	6	3.3665	56.1084	17.25	3.77492	21.8836	20.5	1.91485	9.34075	18.25	4.99166	27.3516
49	Neu5,9Ac2a2-6Galb1-4GlcNAcb-Sp8	19	1.41421	7.44323	14	3.16228	22.5877	14.75	2.62996	17.8302	16.5	1.73205	10.4973	14.75	2.21736	15.0329	7.5	7.04746	93.9661	14.75	7.18215	48.6926	27.5	2.64575	9.62091	24.5	2.08167	8.4966
50	Mana1-6(Mana1-3)Manb1-4GlcNAcb1-4GlcNAcb-Sp12	15.25	7.08872	46.4834	11.75	2.5	21.2766	9.25	4.57347	49.443	10.25	4.5	43.9024	13.75	5.56028	40.4384	6.25	3.86221	61.7954	11	8.12404	73.8549	12.75	4.57347	35.8704	11.75	2.87228	24.4449
51	Mana1-6(Mana1-3)Manb1-4GlcNAcb1-4GlcNAcb-Sp13	8.5	7.23418	85.108	11.5	1.73205	15.0613	9.75	1.25831	12.9057	4	1.41421	35.3553	11.25	4.34933	38.6607	9.5	5.91608	62.2745	48	7.11805	14.8293	8.5	5.74456	67.5831	14.25	2.06155	14.467
52	GlcNAcb1-2Mana1-6(GlcNAcb1-2Mana1-3)Manb1-4GlcNAcb1-4GlcNAcb-Sp12	11	1.82574	16.5977	17.25	5.12348	29.7013	12.25	2.21736	18.1009	13.75	0.957427	6.96311	14.25	2.06155	14.467	9.5	4.3589	45.8831	14.5	2.08167	14.3563	9	4.89898	54.4331	13.25	1.70783	12.8892
53	GlcNAcb1-2Mana1-6(GlcNAcb1-2Mana1-3)Manb1-4GlcNAcb1-4GlcNAcb-Sp13	5	3.3665	67.33	12.75	1.89297	14.8468	5	4.08248	81.6497	7.5	4.12311	54.9747	9.75	7.41058	76.0059	24.25	4.42531	18.2487	183.25	24.3772	13.3027	8.75	4.272	48.8229	8.25	4.03113	48.8622
54	Galb1-4GlcNAcb1-2Mana1-6(Galb1-4GlcNAcb1-2Mana1-3)Manb1-4GlcNAcb1-4GlcNAcb-Sp12	10	2.94392	29.4392	18.25	4.92443	26.9832	221	42.6615	19.3038	81.75	11.8989	14.5552	1347.75	151.242	11.2218	96.25	5.37742	5.58693	6936.25	283.596	4.08861	14.5	0.57735	3.98173	16	4.54606	28.4129
55	Neu5Aca2-6Galb1-4GlcNAcb1-2Mana1-6(Neu5Aca2-6Galb1-4GlcNAcb1-2Mana1-3)Manb1-4GlcNAcb1-4GlcNAcb-Sp12	7.75	4.92443	63.541	15.75	4.03113	25.5945	36.75	6.39661	17.4058	14.75	0.957427	6.49103	27	5.59762	20.7319	105	7.25718	6.9116	1005.75	43.8511	4.36004	131.25	27.8014	21.182	359.75	116.583	32.4067
56	Neu5Aca2-6Galb1-4GlcNAcb1-2Mana1-6(Neu5Aca2-6Galb1-4GlcNAcb1-2Man-a1-3)Manb1-4GlcNAcb1-4GlcNAcb-Sp21	10.5	1.73205	16.4957	23.75	0.5	2.10526	17	1.1547	6.79236	8.25	2.98608	36.1949	115	4.83046	4.2004	178	8.83176	4.96166	4103.25	440.633	10.7386	48.25	13.099	27.1481	87.25	20.5649	23.5701
57	Neu5Aca2-6Galb1-4GlcNAcb1-2Mana1-6(Neu5Aca2-6Galb1-4GlcNAcb1-2Mana1-3)Manb1-4GlcNAcb1-4GlcNAcb-Sp24	36.25	1.89297	5.22198	56	2.94392	5.257	56.5	2.38048	4.21323	35	2.70801	7.73718	57.5	5.91608	10.2888	44	6.53197	14.8454	183.25	14.4539	7.88756	166	11.5181	6.93862	380.75	34.442	9.04583
58	Fuca1-2Galb1-3GalNAcb1-3Gala-Sp9	15.5	1.91485	12.3539	19.75	1.89297	9.58466	16.5	2.08167	12.6162	13.25	3.30404	24.9361	18	3.82971	21.2762	7.25	9.84463	135.788	21.75	11.3541	52.203	7	6	85.7143	18.75	0.957427	5.10628
59	Fuca1-2Galb1-3GalNAcb1-3Gala1-4Galb1-4Glcb-Sp9	11.25	6.29153	55.9247	50	50.0067	100.013	424.25	188.355	44.3972	11.75	2.21736	18.8711	11	4.83046	43.9133	7.5	5.74456	76.5942	9.5	9.74679	102.598	7.25	4.64579	64.0798	12.75	5.7373	44.9985
60	Fuca1-2Galb1-3(Fuca1-4)GlcNAcb-Sp8	21	2.44949	11.6642	26.75	4.92443	18.4091	23	10	43.4783	18.25	3.59398	19.693	26	3.4641	13.3235	21	2.16025	10.2869	23.75	4.71699	19.861	24	1.41421	5.89256	27.5	5.8023	21.0993
61	Fuca1-2Galb1-3GalNAca-Sp8	19.5	2.08167	10.6752	18.75	4.34933	23.1964	72.75	5.85235	8.04447	17.5	1.73205	9.89743	23	1.41421	6.14875	16.5	4.04145	24.4936	20.75	5.7373	27.6497	19	2.44949	12.8921	19.25	1.5	7.79221
62	Fuca1-2Galb1-3GalNAca-Sp14	13.5	1.29099	9.56292	25.25	24.1851	95.7824	36	9.59166	26.6435	8.25	5.5	66.6667	12	4.32049	36.0041	3.25	0.957427	29.4593	29.5	9.67815	32.8073	11.5	3.10913	27.0359	20.75	0.957427	4.61411
63	Fuca1-2Galb1-3GalNAcb1-4(Neu5Aca2-3)Galb1-4Glcb-Sp0	14.25	2.98608	20.9549	14.75	1.70783	11.5785	31.75	3.68556	11.6081	14.75	2.5	16.9492	6.75	4.272	63.2889	3.75	1.25831	33.5548	4.75	1.70783	35.9542	8.25	4.64579	56.3126	14.25	1.25831	8.83022
64	Fuca1-2Galb1-3GalNAcb1-4(Neu5Aca2-3)Galb1-4Glcb-Sp9	16.25	3.0957	19.0504	11.5	5.19615	45.1839	99.75	15.8403	15.88	10	0.816497	8.16497	12.25	1.5	12.2449	11	5.2915	48.1046	10.75	3.77492	35.1155	12.75	1.5	11.7647	12.25	3.20156	26.1352
65	Fuca1-2Galb1-3GlcNAcb1-3Galb1-4Glcb-Sp8	15	2.44949	16.3299	14.25	1.70783	11.9847	39.75	2.87228	7.22586	17.5	2.38048	13.6027	17.75	2.06155	11.6144	9	4.54606	50.5118	16.5	3.10913	18.8432	16	4.83046	30.1904	16.25	2.98608	18.3759
66	Fuca1-2Galb1-3GlcNAcb1-3Galb1-4Glcb-Sp10	9.75	5.37742	55.153	13.25	3.5	26.4151	56	3.3665	6.01161	11	5.2915	48.1046	7.75	5.5	70.9677	2.25	0.5	22.2222	3.75	0.5	13.3333	12.25	2.06155	16.829	8.5	6.55744	77.1463
67	Fuca1-2Galb1-3GlcNAcb-Sp0	20	2	10	24.75	3.86221	15.6049	22.25	5.37742	24.1682	13.25	6.60177	49.8247	26.5	3.10913	11.7326	3.75	0.957427	25.5314	13.25	8.46069	63.8543	20.25	2.06155	10.1805	18	8.16497	45.3609
68	Fuca1-2Galb1-3GlcNAcb-Sp8	14.75	2.21736	15.0329	22.75	5.67891	24.9622	13.75	5.7373	41.7259	15	4.54606	30.3071	28	13.687	48.8821	9.75	7.41058	76.0059	17	3.74166	22.0097	18.25	2.06155	11.2962	19.75	3.86221	19.5555
69	Fuca1-2Galb1-4(Fuca1-3)GlcNAcb1-3Galb1-4(Fuca1-3)GlcNAcb-Sp0	15.75	2.21736	14.0784	26	2.82843	10.8786	28	6.78233	24.2226	14.75	1.89297	12.8337	67	10.6771	15.9359	89.75	5.31507	5.92209	3877.5	124.329	3.20642	17.25	2.21736	12.8542	20.5	3	14.6341
70	Fuca1-2Galb1-4(Fuca1-3)GlcNAcb1-3Galb1-4(Fuca1-3)GlcNAcb1-3Galb1-4(Fuca1-3)GlcNAcb-Sp0	12.5	8.5049	68.0392	26.75	6.39661	23.9126	48.75	3.30404	6.77751	18	3.16228	17.5682	83.25	9.84463	11.8254	148	14.7874	9.99147	4336.25	920.687	21.2323	18.5	4.3589	23.5616	20.75	2.36291	11.3875
71	Fuca1-2Galb1-4(Fuca1-3)GlcNAcb-Sp0	20.5	4.20317	20.5033	32.25	10.5633	32.7544	29	5.47723	18.887	19	2.94392	15.4943	93.25	24.8512	26.6501	12.75	5.90903	46.3454	22.5	2.51661	11.1849	23	1.82574	7.93801	33.5	3	8.95522
72	Fuca1-2Galb1-4(Fuca1-3)GlcNAcb-Sp8	21	2.16025	10.2869	19.75	2.21736	11.2271	17.25	2.21736	12.8542	19	0.816497	4.29735	84	13.6382	16.2359	21.75	2.21736	10.1947	29.25	2.62996	8.9913	27.25	3.40343	12.4897	26.5	3.10913	11.7326
73	Fuca1-2Galb1-4GlcNAcb1-3Galb1-4GlcNAcb-Sp0	15.5	0.57735	3.72484	29.75	8.57807	28.8339	238	13.5892	5.70975	22	0.816497	3.71135	402	54.111	13.4604	240.25	11.3248	4.71374	5739.5	419.083	7.30173	14.5	3.69685	25.4955	24.5	6.55744	26.7651
74	Fuca1-2Galb1-4GlcNAcb1-3Galb1-4GlcNAcb1-3Galb1-4GlcNAcb-Sp0	16	0.816497	5.1031	52	11.3431	21.8137	315	16.5126	5.2421	20.5	2.38048	11.6121	656.5	64.2002	9.77916	272.75	24.5951	9.01743	6246.75	463.854	7.42553	18.5	2.38048	12.8674	22.75	5.56028	24.4408
75	Fuca1-2Galb1-4GlcNAcb-Sp0	18.75	4.11299	21.9359	17	2.58199	15.1882	15.5	0.57735	3.72484	21.75	2.06155	9.4784	52.25	1.5	2.87081	15.25	2.62996	17.2456	20.5	2.64575	12.9061	18.75	4.11299	21.9359	20.5	2.38048	11.6121
76	Fuca1-2Galb1-4GlcNAcb-Sp8	10	6.48074	64.8074	27	4.08248	15.1203	92.25	30.0264	32.5489	17.75	1.25831	7.08905	505.5	32.0676	6.34375	2.5	1	40	33	5.47723	16.5977	17.25	2.36291	13.698	20.75	3.30404	15.9231
77	Fuca1-2Galb1-4Glcb-Sp0	12.75	6.0208	47.2219	32.5	6.19139	19.0504	24	6.21825	25.9094	19	4.32049	22.7394	99.75	18.4097	18.4558	13.25	6.29153	47.4832	40.75	7.80491	19.1532	20.5	1.73205	8.44903	25	3.55903	14.2361
78	Fuca1-2Galb-Sp8	17.25	2.87228	16.6509	27.75	3.59398	12.9513	35.75	7.5	20.979	19.5	1.91485	9.81977	30	8.67948	28.9316	19.75	3.0957	15.6744	33.25	2.98608	8.98069	24	0.816497	3.40207	22.25	4.34933	19.5475
79	Fuca1-3GlcNAcb-Sp8	3	1.1547	38.49	16.25	6.39661	39.3638	13.5	6.55744	48.5736	5.5	3.10913	56.5296	9.5	4.3589	45.8831	2.5	1.91485	76.5942	12.75	6.18466	48.5071	4.5	3.10913	69.0917	22	4.96655	22.5752
80	Fuca1-4GlcNAcb-Sp8	8.25	6.13052	74.3094	15.5	4.43471	28.611	23.25	5.56028	23.9152	13.25	0.957427	7.22586	18.75	2.98608	15.9258	2.75	0.957427	34.8155	13	6.27163	48.2433	10.25	4.92443	48.0432	12.25	4.272	34.8735
81	Fucb1-3GlcNAcb-Sp8	4	2.70801	67.7003	18	3.26599	18.1444	6.75	2.87228	42.5523	10.5	3.10913	29.6107	14.5	4.3589	30.0614	2.5	0.57735	23.094	27.5	12.7148	46.2357	9.5	4.65475	48.9973	17.75	4.99166	28.122
82	GalNAca1-3(Fuca1-2)Galb1-3GlcNAcb-Sp0	13.25	2.36291	17.8333	16.5	0.57735	3.49909	5.75	4.92443	85.6422	12.75	2.62996	20.6271	19	4.83046	25.4235	6.5	6.35085	97.7054	5.75	0.957427	16.6509	16.5	1.91485	11.6052	20.25	5.7373	28.3324
83	GalNAca1-3(Fuca1-2)Galb1-4(Fuca1-3)GlcNAcb-Sp0	20.25	2.98608	14.7461	37.25	4.99166	13.4004	31.75	12.5797	39.6212	17	4.32049	25.4147	38	16.7929	44.1917	15.75	3.20156	20.3274	33.75	14.6828	43.5045	14	6.27163	44.7974	39.5	9.29157	23.523
84	(3S)Galb1-4(Fuca1-3)Glcb-Sp0	21.75	3.30404	15.191	41	10.4563	25.5031	31.5	9.98332	31.6931	24.5	1.91485	7.81573	44.5	15.2425	34.2528	21	4.32049	20.5738	40.5	10.3441	25.5409	26.75	0.957427	3.57917	29.5	4.65475	15.7788
85	GalNAca1-3(Fuca1-2)Galb1-4GlcNAcb-Sp0	21.25	2.98608	14.0521	17.75	2.62996	14.8167	20.75	3.30404	15.9231	17	2.70801	15.9295	16	0.816497	5.1031	13.75	9.56992	69.5994	19.25	0.957427	4.97365	20.5	1.29099	6.29753	18	0.816497	4.53609
86	GalNAca1-3(Fuca1-2)Galb1-4GlcNAcb-Sp8	10	4.08248	40.8248	10.75	5.31507	49.4425	9	4.08248	45.3609	6	6	100	4	0.816497	20.4124	2.5	0.57735	23.094	4.5	0.57735	12.83	7.25	4.64579	64.0798	7.25	3.30404	45.5729
87	GalNAca1-3(Fuca1-2)Galb1-4Glcb-Sp0	7.75	4.78714	61.7695	14	1.41421	10.1015	14.75	2.98608	20.2446	12.25	1.70783	13.9414	11.5	4.43471	38.5627	11.75	5.96518	50.7675	13.25	5.5	41.5094	16.25	0.957427	5.89186	16.5	1.91485	11.6052
88	GlcNAcb1-3Galb1-3GalNAca-Sp8	21.75	0.957427	4.40196	19.75	0.957427	4.84773	15.5	1.29099	8.329	22.5	2.38048	10.5799	20	1.82574	9.12871	19.75	1.5	7.59494	19.5	0.57735	2.96077	25.75	2.87228	11.1545	21.25	1.25831	5.92144
89	GalNAca1-3(Fuca1-2)Galb-Sp8	17.75	1.70783	9.62155	17.25	0.957427	5.5503	14.75	2.21736	15.0329	15.25	5.18813	34.0205	18.25	3.40343	18.6489	12.5	6.45497	51.6398	18.5	3.10913	16.8061	17.25	2.5	14.4928	18.25	3.0957	16.9627
90	GalNAca1-3(Fuca1-2)Galb-Sp18	13.25	0.957427	7.22586	13	3.16228	24.3252	5.5	1.91485	34.8155	4.75	4.19325	88.2789	11.25	5.12348	45.542	2.25	0.5	22.2222	7.25	3.30404	45.5729	5.5	6.35085	115.47	13	2.16025	16.6173
91	GalNAca1-3GalNAcb-Sp8	10	4.96655	49.6655	17.5	1.91485	10.942	7.75	5.18813	66.9436	8.75	6.65207	76.0236	10.75	4.92443	45.8086	2.5	1	40	14.25	6.89807	48.4075	16.5	1.91485	11.6052	15.5	1.73205	11.1745
92	GalNAca1-3Galb-Sp8	10.5	7.04746	67.1186	11	7.07107	64.2824	12.25	6.89807	56.3108	12.25	6.39661	52.2173	11.75	1.70783	14.5347	7.25	4.99166	68.8505	18.5	10.4083	56.2612	18.5	1.29099	6.97835	18.25	1.5	8.21918
93	GalNAca1-4(Fuca1-2)Galb1-4GlcNAcb-Sp8	17.75	2.21736	12.4921	20	4.96655	24.8328	19.25	2.21736	11.5187	15.25	2.21736	14.54	24.75	8.38153	33.8648	2.5	0.57735	23.094	16	3.16228	19.7642	17.75	1.89297	10.6646	22	4.54606	20.6639
94	GalNAcb1-3GalNAca-Sp8	14.25	1.89297	13.284	15	2.58199	17.2133	5.75	2.98608	51.9318	15	1.41421	9.42809	10.75	5.37742	50.0225	1.75	0.957427	54.7101	3.5	1.29099	36.8856	11	6.97615	63.4195	15.75	1.5	9.52381
95	GalNAcb1-3(Fuca1-2)Galb-Sp8	21	5.16398	24.5904	20.5	2.64575	12.9061	17.25	1.5	8.69565	17.5	1.73205	9.89743	24	5.94418	24.7674	13.5	8.58293	63.5773	13	8.28654	63.7426	20.5	2.64575	12.9061	14.25	7.80491	54.7713
96	GalNAcb1-3Gala1-4Galb1-4GlcNAcb-Sp0	19	1.41421	7.44323	23.25	1.70783	7.34548	17.5	4.50925	25.7671	14.5	0.57735	3.98173	22.5	1.91485	8.51046	13.5	5.8023	42.98	23.75	4.03113	16.9732	19.75	0.957427	4.84773	26.25	1.25831	4.79355
97	GalNAcb1-4(Fuca1-3)GlcNAcb-Sp0	22.25	4.19325	18.8461	34	4.69042	13.7953	30.5	12.0692	39.5713	19.5	2.88675	14.8039	44.25	4.92443	11.1287	21.25	0.957427	4.50554	23.5	1.73205	7.37043	23.25	1.70783	7.34548	27	1.41421	5.23783
98	GalNAcb1-4GlcNAcb-Sp0	17	1.82574	10.7397	18.5	4.04145	21.8457	13.25	3.40343	25.6863	17.5	1.29099	7.37711	17	3.3665	19.803	6	4	66.6667	22	1.41421	6.42824	21	1.41421	6.73435	18	1.82574	10.143
99	GalNAcb1-4GlcNAcb-Sp8	19	1.1547	6.07737	21	2.82843	13.4687	12.75	2.06155	16.169	19.75	1.5	7.59494	18.5	2.08167	11.2522	8.25	8.61684	104.447	19.25	9.3586	48.6161	22	2.82843	12.8565	23	1.41421	6.14875
100	Gala1-2Galb-Sp8	22.5	3.41565	15.1807	22.75	3.59398	15.7977	16.5	3.10913	18.8432	29.5	3	10.1695	21.5	3.69685	17.1946	23	8.12404	35.3219	30	0.816497	2.72166	43	2.58199	6.00463	37.5	2.51661	6.71096
101	Gala1-3(Fuca1-2)Galb1-3GlcNAcb-Sp0	21.5	1.29099	6.00463	14.25	2.87228	20.1564	15	2.44949	16.3299	20	1.82574	9.12871	19	0.816497	4.29735	16.25	7.04154	43.3326	14.5	7.59386	52.3714	21	2.94392	14.0187	18.5	5.19615	28.0873
102	Gala1-3(Fuca1-2)Galb1-3GlcNAcb-Sp8	17.5	1.29099	7.37711	18.5	1.73205	9.36244	11.25	4.64579	41.2959	20.75	2.36291	11.3875	21.5	3.10913	14.4611	18.5	1.29099	6.97835	17.25	8.92095	51.7156	29.25	2.62996	8.9913	24	6.48074	27.0031
103	Gala1-3(Fuca1-2)Galb1-4(Fuca1-3)GlcNAcb-Sp0	16.75	1.5	8.95522	15	1.41421	9.42809	14.25	2.62996	18.4558	9.75	4.92443	50.507	21.75	5.56028	25.5645	12.75	2.98608	23.4202	26.5	7.23418	27.2988	16	0.816497	5.1031	16.5	3.78594	22.9451
104	Gala1-3(Fuca1-2)Galb1-4(Fuca1-3)GlcNAcb-Sp8	17.5	1	5.71429	25.25	4.57347	18.1128	18.25	6.84957	37.5319	17.5	3.69685	21.1248	29.5	3.69685	12.5317	14.75	6.13052	41.5629	27	4.76095	17.6332	18.25	1.25831	6.89483	41.25	12.9196	31.3203
105	Gala1-3(Fuca1-2)Galb1-4GlcNAc-Sp0	14.75	4.03113	27.3297	17	3.74166	22.0097	9.75	1.70783	17.5162	16	1.63299	10.2062	14.75	0.957427	6.49103	11.25	4.57347	40.6531	20.5	3.78594	18.468	16.25	2.21736	13.6453	16.25	4.272	26.2892
106	Gala1-3(Fuca1-2)Galb1-4Glcb-Sp0	17.5	3.41565	19.518	28.75	7.41058	25.7759	26	10.2307	39.3487	17.75	1.70783	9.62155	37.25	12.2848	32.9794	21	3.3665	16.031	36.25	2.06155	5.68704	25.5	4.3589	17.0937	28	6.27163	22.3987
107	Gala1-3(Fuca1-2)Galb-Sp8	19	1.1547	6.07737	23.5	5.91608	25.1748	15.25	7.63217	50.047	18	2.94392	16.3551	28.5	14.4338	50.6448	8.5	7.04746	82.9113	18.5	9.98332	53.9639	21.75	2.5	11.4943	26.75	6.70199	25.0542
108	Gala1-3(Fuca1-2)Galb-Sp18	15.75	0.957427	6.0789	18.75	1.70783	9.1084	8.25	3.0957	37.5236	13.25	6.29153	47.4832	17	3.4641	20.3771	4.25	0.5	11.7647	8	6.68331	83.5414	16.5	1.73205	10.4973	17	3.91578	23.034
109	Gala1-4(Gala1-3)Galb1-4GlcNAcb-Sp8	22.25	2.75379	12.3766	18.25	1.5	8.21918	13.25	0.957427	7.22586	20.75	3.86221	18.6131	19	2.94392	15.4943	7.25	5.85235	80.7221	15.75	6.65207	42.2353	25.5	1	3.92157	17.25	2.06155	11.951
110	Gala1-3GalNAca-Sp8	22.25	2.06155	9.26541	17.75	0.957427	5.39396	12.75	4.5	35.2941	23.5	1	4.25532	16.75	2.75379	16.4405	16.5	10.8474	65.742	18.75	1.25831	6.71096	26.75	4.71699	17.6336	24.25	3.59398	14.8205
111	Gala1-3GalNAca-Sp16	13	4.96655	38.2043	17	2.82843	16.6378	16.25	3.77492	23.2303	16	0.816497	5.1031	26.75	5.25198	19.6336	15.5	0.57735	3.72484	24	2.16025	9.00103	19.75	1.5	7.59494	19.25	3.5	18.1818
112	Gala1-3GalNAcb-Sp8	23.5	4.04145	17.1977	19.5	4.3589	22.3533	14.5	5.74456	39.6177	22	0.816497	3.71135	16.5	3.69685	22.4051	18.25	2.21736	12.1499	21.25	6.70199	31.5388	28.25	2.62996	9.30958	23.75	0.957427	4.03127
113	Gala1-3Galb1-4(Fuca1-3)GlcNAcb-Sp8	16.75	0.957427	5.71598	17.75	1.70783	9.62155	11.75	4.71699	40.1446	7.75	3.86221	49.835	13	3.82971	29.4593	14	5.47723	39.123	10.25	6.60177	64.4075	16	1.63299	10.2062	19.25	4.03113	20.9409
114	Gala1-3Galb1-3GlcNAcb-Sp0	11.75	4.78714	40.7416	12.5	6.85565	54.8452	15.5	2.38048	15.3579	14.75	3.30404	22.4003	16	3.55903	22.2439	10.75	5.61991	52.2782	5.75	2.87228	49.9527	9.75	6.18466	63.4324	18.5	2.08167	11.2522
115	Gala1-3Galb1-4GlcNAcb-Sp8	17.75	2.21736	12.4921	17	0.816497	4.80292	12.5	2.38048	19.0438	17.5	2.08167	11.8952	19.75	1.89297	9.58466	17	0	0	10.75	6.94622	64.616	19.75	0.957427	4.84773	16.5	1.91485	11.6052
116	Gala1-3Galb1-4Glcb-Sp0	23	3.65148	15.876	18.75	4.19325	22.364	20.5	6.45497	31.4877	21.25	4.92443	23.1738	23.25	2.75379	11.8442	27.25	2.98608	10.9581	27.25	3.77492	13.8529	34.25	2.06155	6.01913	30	2.16025	7.20082
117	Gala1-3Galb1-4Glc-Sp10	11.75	6.39661	54.4393	15.5	7.18795	46.3739	46.25	3.30404	7.14387	14.75	0.957427	6.49103	11	4.54606	41.3278	6	6.78233	113.039	15	6.78233	45.2155	12.25	2.98608	24.3762	15.75	0.5	3.1746
118	Gala1-3Galb-Sp8	24.75	5.058	20.4364	25.25	4.92443	19.5027	18.75	3.59398	19.1679	24.75	1.70783	6.9003	26.25	7.5	28.5714	22.5	1.91485	8.51046	28.5	3	10.5263	30.5	2.38048	7.80484	25.75	1.5	5.82524
119	Gala1-4(Fuca1-2)Galb1-4GlcNAcb-Sp8	19	0.816497	4.29735	24.25	5.31507	21.9178	17.5	5	28.5714	17.25	0.5	2.89855	27.25	5.85235	21.4765	14.5	4.04145	27.8721	34.5	2.08167	6.03381	21	2.44949	11.6642	25.25	2.06155	8.16457
120	Gala1-4Galb1-4GlcNAcb-Sp0	17.25	0.957427	5.5503	18.75	2.75379	14.6869	13	3.55903	27.3771	14	2.44949	17.4964	17.5	3.69685	21.1248	5.75	4.19325	72.9261	24.5	4.12311	16.829	18.5	3.51188	18.9832	21.25	6.23832	29.3568
121	Gala1-4Galb1-4GlcNAcb-Sp8	20	1.41421	7.07107	23.75	1.70783	7.19084	18.75	1.70783	9.1084	21	3.4641	16.4957	21	1.1547	5.49857	14	6.733	48.0929	37.75	4.57347	12.1152	27.75	1.5	5.40541	23.5	2.38048	10.1297
122	Gala1-4Galb1-4Glcb-Sp0	19	2.58199	13.5894	23	6.16441	26.8018	10	6.68331	66.8331	16.5	3.87298	23.4726	20.25	2.5	12.3457	6.75	3.0957	45.8622	21.25	5.18813	24.4147	23.5	1.91485	8.14832	29.5	4.04145	13.6998
123	Gala1-4GlcNAcb-Sp8	14	6.68331	47.7379	11	5.22813	47.5284	10	5.7735	57.735	14	5.88784	42.056	16.5	3	18.1818	13.25	5.56028	41.9643	13.5	7.93725	58.7945	28	1.82574	6.52051	25	2.16025	8.64099
124	Gala1-6Glcb-Sp8	15	2.82843	18.8562	12.25	3.0957	25.271	13	4.08248	31.4037	5.5	3.69685	67.2154	12	5.35413	44.6177	2	1.41421	70.7107	8.25	5.7373	69.5431	12.5	5.8023	46.4184	12	6.63325	55.2771
125	Galb1-2Galb-Sp8	18.5	2.64575	14.3014	19.5	2.38048	12.2076	11.75	3.86221	32.8699	18.25	8.18026	44.8233	15.75	3.77492	23.9677	17.25	9.70824	56.2797	22.25	1.70783	7.67562	34.25	1.5	4.37956	29	1.82574	6.29566
126	Galb1-3(Fuca1-4)GlcNAcb1-3Galb1-4(Fuca1-3)GlcNAcb-Sp0	16	1.82574	11.4109	17.25	7.36546	42.6983	19	7.78888	40.9941	14.5	0.57735	3.98173	17	5.03322	29.6072	4.5	2.64575	58.7945	15.75	4.34933	27.6148	15	0.816497	5.44331	27	8.40635	31.1346
127	Galb1-3GlcNAcb1-3Galb1-4(Fuca1-3)GlcNAcb-Sp0	8	5.22813	65.3516	13.5	3	22.2222	14	4.08248	29.1606	8.5	5.50757	64.7949	18.75	8.80814	46.9767	9	6.63325	73.7028	6.25	3.86221	61.7954	17.5	1.73205	9.89743	15	2.82843	18.8562
128	Galb1-3(Fuca1-4)GlcNAc-Sp0	19.25	2.06155	10.7094	20.75	3.30404	15.9231	17	7.70281	45.3107	14	10.1653	72.6093	32.25	9.53502	29.566	8	6.0553	75.6913	20.5	7.93725	38.7183	17.5	3.41565	19.518	23.5	4.72582	20.1099
129	Galb1-3(Fuca1-4)GlcNAc-Sp8	17.5	2.64575	15.1186	14.5	7.85281	54.1573	11	2.94392	26.7629	15	2.70801	18.0534	27	8.40635	31.1346	17.5	4.3589	24.908	20	1.82574	9.12871	20.75	2.5	12.0482	34.25	9.87843	28.8421
130	Fuca1-4(Galb1-3)GlcNAcb-Sp8	13.25	2.87228	21.6776	17.5	4.50925	25.7671	8.25	3.30404	40.0489	16.5	1.29099	7.82421	13.5	10.5987	78.5092	13	7.61577	58.5829	12.5	6.45497	51.6398	17.25	2.62996	15.2461	17.75	3.40343	19.1743
131	Galb1-4GlcNAcb1-6GalNAca-Sp8	16.5	1	6.06061	14.75	2.62996	17.8302	6.75	2.87228	42.5523	21	1.41421	6.73435	68.25	5.5	8.05861	4.25	1.89297	44.5405	14.75	7.88987	53.4906	17.25	3.59398	20.8346	11.5	5.8023	50.4548
132	Galb1-4GlcNAcb1-6GalNAc-Sp14	22.75	3.59398	15.7977	46	15.0333	32.6811	45.75	7.32006	16.0001	23.25	2.98608	12.8433	93.25	21.5928	23.1558	15.25	10.6262	69.6802	42.25	14.0801	33.3257	24.25	3.68556	15.1982	57	9.76388	17.1296
133	GlcNAcb1-6(Galb1-3)GalNAca-Sp8	21.75	1.25831	5.78531	18.25	1.25831	6.89483	12	0.816497	6.80414	20	2.16025	10.8012	18.75	1.5	8	3.5	0.57735	16.4957	3.5	2.08167	59.4762	22	6.78233	30.8288	17.75	8.53913	48.1078
134	GlcNAcb1-6(Galb1-3)GalNAca-Sp14	14.25	2.06155	14.467	14.75	0.957427	6.49103	12.5	9.32738	74.619	15.25	2.75379	18.0576	17.25	1.70783	9.90044	9	5.7735	64.15	12.5	5.91608	47.3286	16.25	2.75379	16.9464	14.5	1.91485	13.2059
135	Neu5Aca2-6(Galb1-3)GalNAca-Sp8	19	1.41421	7.44323	16.25	0.957427	5.89186	18	2.16025	12.0014	15	1.41421	9.42809	17.25	0.5	2.89855	8.25	5.85235	70.9376	14.5	1.91485	13.2059	20.5	1.91485	9.34075	15.75	1.70783	10.8433
136	Neu5Aca2-6(Galb1-3)GalNAca-Sp14	13.75	1.70783	12.4205	19	4.69042	24.6864	20.25	4.57347	22.5851	14.5	2.38048	16.4171	15.75	3.30404	20.978	3.5	1.29099	36.8856	19.25	1.5	7.79221	14.5	2.64575	18.2466	20.5	5.8023	28.3039
137	Neu5Acb2-6(Galb1-3)GalNAca-Sp8	12.25	5.90903	48.237	15	2.94392	19.6261	14.25	0.957427	6.71879	14.75	0.5	3.38983	12	2.58199	21.5166	11.5	8.1035	70.4652	13.5	6.13732	45.4616	19.25	2.62996	13.6621	16.75	1.5	8.95522
138	Neu5Aca2-6(Galb1-3)GlcNAcb1-4Galb1-4Glcb-Sp10	11.75	1.70783	14.5347	10.75	1.70783	15.8867	22.75	1.25831	5.53101	12	1.82574	15.2145	53.5	8.2664	15.4512	9	4.08248	45.3609	10.25	5.5	53.6585	8.75	4.99166	57.0475	10.5	1.73205	16.4957
139	Galb1-3GalNAca-Sp8	19.25	1.70783	8.87182	20.25	1.89297	9.348	21.25	4.5	21.1765	15.5	3.31662	21.3976	19.5	2.38048	12.2076	11.5	7.50555	65.2657	18.75	1.70783	9.1084	25	1.63299	6.53197	20.5	2.08167	10.1545
140	Galb1-3GalNAca-Sp14	10.5	5.06623	48.2498	12.25	2.36291	19.289	5.5	3.78594	68.8353	12	6.68331	55.6943	9.25	6.70199	72.4539	13.75	6.55108	47.6442	15.75	2.62996	16.6981	9.75	6.07591	62.317	13.75	2.87228	20.8893
141	Galb1-3GalNAca-Sp16	33	1.82574	5.53255	34.25	1.70783	4.98635	31.25	5.31507	17.0082	32.5	1.29099	3.97229	33.75	5.37742	15.9331	34	3.4641	10.1885	35	3.55903	10.1686	35.75	3.86221	10.8034	34.75	5.31507	15.2952
142	Galb1-3GalNAcb-Sp8	16	1.63299	10.2062	18.5	3.51188	18.9832	10.75	5.25198	48.8557	18.25	3.77492	20.6845	20.75	2.5	12.0482	7.25	6.5	89.6552	20.75	5.56028	26.7965	19.25	2.98608	15.5121	23.5	1	4.25532
143	Galb1-3GalNAcb1-3Gala1-4Galb1-4Glcb-Sp0	9.25	2.5	27.027	34.5	5.25991	15.2461	127	20.0499	15.7874	11.25	5.90903	52.5247	34.25	13.4009	39.1266	6	4.24264	70.7107	34.5	5.8023	16.8183	11.75	6.34429	53.9939	36	15.0333	41.7592
144	Galb1-3GalNAcb1-4(Neu5Aca2-3)Galb1-4Glcb-Sp0	13.25	5.56028	41.9643	16	2.44949	15.3093	4.5	3.69685	82.1521	14.5	1.73205	11.9452	14.75	0.957427	6.49103	4.5	1	22.2222	9.25	7.932	85.7514	22	1.41421	6.42824	22	2.70801	12.3091
145	Galb1-3GalNAcb1-4Galb1-4Glcb-Sp8	20.5	2.38048	11.6121	19.5	2.51661	12.9057	6.75	4.11299	60.9331	15.25	7.76209	50.8989	20.25	0.5	2.46914	11	8.75595	79.5995	9.75	4.99166	51.1965	23.25	0.957427	4.11797	17.5	8.2664	47.2366
146	Galb1-3Galb-Sp8	25.75	1.5	5.82524	23	1.82574	7.93801	16.75	5.31507	31.7318	25	1.82574	7.30297	16.25	8.88351	54.6677	26.75	3.20156	11.9685	29.25	2.06155	7.04804	32.75	3.30404	10.0887	35.5	4.43471	12.4921
147	Galb1-3GlcNAcb1-3Galb1-4GlcNAcb-Sp0	12.75	0.957427	7.50923	24.5	4.3589	17.7914	209.5	50.705	24.2029	6.5	5	76.9231	46.75	33.0189	70.6287	7	5.35413	76.4875	12	4.08248	34.0207	15.75	0.957427	6.0789	9.75	3.59398	36.8613
148	Galb1-3GlcNAcb1-3Galb1-4Glcb-Sp10	11.5	1.73205	15.0613	11	5.09902	46.3547	54.75	5.7373	10.4791	12.5	1.73205	13.8564	11.5	3.69685	32.1465	9.25	5.5	59.4595	7	6.733	96.1858	11.5	0.57735	5.02044	15.75	2.21736	14.0784
149	Galb1-3GlcNAcb-Sp0	17.5	0.57735	3.29914	16.25	3.40343	20.9442	15.25	1.89297	12.4129	17.75	3.5	19.7183	22.5	4.50925	20.0411	7.5	7.04746	93.9661	16.5	8.73689	52.9509	23.25	1.25831	5.41207	17.5	8.2664	47.2366
150	Galb1-3GlcNAcb-Sp8	15.75	2.06155	13.0892	16.75	4.92443	29.3996	14	1.1547	8.24786	19.5	4.04145	20.7254	18.75	3.20156	17.075	21	2.94392	14.0187	18	8.83176	49.0653	26	2.16025	8.30864	21.75	2.06155	9.4784
151	Galb1-4(Fuca1-3)GlcNAcb-Sp0	17.75	2.21736	12.4921	28.5	3.87298	13.5894	26	4.96655	19.1021	19	1.82574	9.60917	101	11.5758	11.4612	9.5	6.40312	67.4013	35.25	8.95824	25.4134	24.25	2.21736	9.14374	19.25	2.5	12.987
152	Galb1-4(Fuca1-3)GlcNAcb-Sp8	17.75	1.70783	9.62155	18.5	3.87298	20.935	15.75	0.957427	6.0789	16	5.16398	32.2749	124.25	57.1569	46.0016	11.5	8.73689	75.973	11	6.37704	57.9731	22	1.82574	8.29883	25	3.16228	12.6491
153	Galb1-4(Fuca1-3)GlcNAcb1-3Galb1-4(Fuca1-3)GlcNAcb-Sp0	23	1.41421	6.14875	38.5	9.74679	25.3163	35.75	3.86221	10.8034	19.5	4.72582	24.235	100.5	41.8051	41.5971	148.25	13.8414	9.3365	3752	389.784	10.3887	22	2.82843	12.8565	36.75	6.60177	17.964
154	Galb1-4(Fuca1-3)GlcNAcb1-3Galb1-4(Fuca1-3)GlcNAcb1-3Galb1-4(Fuca1-3)GlcNAcb-Sp0	11.25	1.70783	15.1807	14.25	0.5	3.50877	23	3.3665	14.637	15	1.41421	9.42809	97.5	12.3962	12.7141	128	8.83176	6.89981	6758	1054.81	15.6083	12.25	0.5	4.08163	16.5	3.51188	21.2841
155	Galb1-4(6S)Glcb-Sp0	23.25	3.5	15.0538	18.75	0.957427	5.10628	16.5	1.91485	11.6052	24.25	1.5	6.18557	22.75	4.272	18.778	22.75	9.21502	40.5056	33.5	4.12311	12.3078	29.75	1.25831	4.2296	28	1.41421	5.05076
156	Galb1-4(6S)Glcb-Sp8	19.75	2.62996	13.3162	20.75	3.59398	17.3204	13.25	1.5	11.3208	14.75	8.4212	57.0929	20.75	3.30404	15.9231	16.5	13.404	81.2362	21.25	1.5	7.05882	25.75	0.957427	3.71816	19.5	7.59386	38.9429
157	Galb1-4GalNAca1-3(Fuca1-2)Galb1-4GlcNAcb-Sp8	18.25	1.70783	9.35795	15.75	3.94757	25.064	11.25	7.58837	67.4522	17.25	1.25831	7.29453	14.75	3.20156	21.7055	20	0.816497	4.08248	21.75	1.89297	8.70331	15.75	2.87228	18.2367	13	4.08248	31.4037
158	Galb1-4GalNAcb1-3(Fuca1-2)Galb1-4GlcNAcb-Sp8	19.25	0.5	2.5974	15.75	4.03113	25.5945	23.5	3.69685	15.7313	20.75	2.06155	9.93519	13	2.16025	16.6173	18.75	2.62996	14.0264	35.75	2.06155	5.76658	19.5	1	5.12821	18.75	2.98608	15.9258
159	Galb1-4GlcNAcb1-3GalNAca-Sp8	13.5	1.91485	14.1841	11	4.96655	45.1505	13.75	3.77492	27.4539	12.75	5.85235	45.9008	112.75	16.7804	14.8829	18.25	1.70783	9.35795	288.75	31.7739	11.004	13.25	6.18466	46.6767	11.75	5.18813	44.1543
160	Galb1-4GlcNAcb1-3GalNAc-Sp14	5.25	5.18813	98.8215	7.75	5.058	65.2645	15	2.44949	16.3299	14.25	0.957427	6.71879	99.5	38.5962	38.7902	17.5	1.91485	10.942	46.75	3.86221	8.26141	12.5	6.19139	49.5311	8	9.34523	116.815
161	Galb1-4GlcNAcb1-3Galb1-4(Fuca1-3)GlcNAcb1-3Galb1-4(Fuca1-3)GlcNAcb-Sp0	14.25	0.957427	6.71879	21	4.54606	21.6479	115.25	7.80491	6.77216	6.75	5.85235	86.7015	105.75	21.9298	20.7374	164.75	9.87843	5.99601	5112	883.375	17.2804	15	1.82574	12.1716	16.5	1.29099	7.82421
162	Galb1-4GlcNAcb1-3Galb1-4GlcNAcb1-3Galb1-4GlcNAcb-Sp0	11.25	4.85627	43.1668	20.75	7.54431	36.3581	157.25	21.3131	13.5537	13.75	1.89297	13.7671	116.75	18.1544	15.5498	314.5	46.9219	14.9195	7219	349.543	4.84198	11.75	1.5	12.766	11.5	1.91485	16.6509
163	Galb1-4GlcNAcb1-3Galb1-4GlcNAcb-Sp0	15.75	0.957427	6.0789	14.25	4.57347	32.0946	149.25	18.4097	12.3348	16.5	3.31662	20.1008	92.75	7.80491	8.415	355.5	31.1288	8.75633	5962.75	236.081	3.95926	8	4.96655	62.0819	10.5	4.3589	41.5133
164	Galb1-4GlcNAcb1-3Galb1-4Glcb-Sp0	12.5	2.08167	16.6533	13.5	2.64575	19.5982	42.75	2.06155	4.82235	18	2.44949	13.6083	103.5	54.0031	52.1769	238.5	9.32738	3.91085	5537.5	310.649	5.60992	17.25	1.70783	9.90044	14.75	4.272	28.9627
165	Galb1-4GlcNAcb1-3Galb1-4Glcb-Sp8	14	1.82574	13.041	18.5	0.57735	3.12081	82.5	16.7033	20.2464	15.25	1.25831	8.25119	143.5	10.4722	7.29769	194	13.5892	7.00475	6729.75	548.066	8.14393	16.25	1.70783	10.5097	17	6.68331	39.3136
166	Galb1-4GlcNAcb1-6(Galb1-3)GalNAca-Sp8	8.5	4.12311	48.5071	17.25	2.06155	11.951	33.25	6.75154	20.3054	16	0.816497	5.1031	57.5	3.78594	6.58424	2.75	0.957427	34.8155	5	0.816497	16.3299	17	2.44949	14.4088	16.75	1.70783	10.196
167	Galb1-4GlcNAcb1-6(Galb1-3)GalNAc-Sp14	16.75	2.62996	15.7012	26	6.32456	24.3252	33.25	5.37742	16.1727	19	2.94392	15.4943	153	14.1421	9.24323	9	2.70801	30.089	27.75	3.86221	13.9179	22	3.55903	16.1774	31.25	4.34933	13.9179
168	Galb1-4GlcNAcb-Sp0	17.25	5.31507	30.812	17.75	4.64579	26.1734	12.5	8.69866	69.5893	17	3.91578	23.034	143.75	62.7077	43.6227	3.25	1.25831	38.7171	11.5	6.80686	59.1901	24.75	3.86221	15.6049	16.5	4.20317	25.4738
169	Galb1-4GlcNAcb-Sp8	17.75	3.77492	21.2671	9.25	5.5	59.4595	5.75	4.85627	84.4568	13.75	7.18215	52.2338	52.5	3.69685	7.04161	12.25	7.5	61.2245	23.75	5.058	21.2968	27.25	2.75379	10.1056	18.5	4.72582	25.5449
170	Galb1-4GlcNAcb-Sp23	7.25	4.03113	55.6018	5.5	3.10913	56.5296	15	5.22813	34.8542	14.5	2.08167	14.3563	45.25	6.29153	13.9039	5	6.68331	133.666	13	6.32456	48.6504	13	6.97615	53.6627	13.5	6.65833	49.3209
171	Galb1-4Glcb-Sp0	16.75	1.25831	7.51227	5.25	4.5	85.7143	7.75	6.39661	82.537	10.5	4.50925	42.9452	7.75	8.92095	115.109	6.75	7.5	111.111	22	3.91578	17.799	25.5	0.57735	2.26412	23.25	2.62996	11.3116
172	Galb1-4Glcb-Sp8	15.5	1.29099	8.329	15.75	3.86221	24.522	15	0.816497	5.44331	18.5	2.51661	13.6033	11.25	8.38153	74.5025	7.25	5.85235	80.7221	18.5	10.247	55.3889	24.75	1.5	6.06061	23.25	1.70783	7.34548
173	GlcNAca1-3Galb1-4GlcNAcb-Sp8	5	4.08248	81.6497	11	5.83095	53.0087	7.75	2.87228	37.0617	5.5	3.69685	67.2154	15.5	9.03696	58.303	12	7.87401	65.6167	7	6.733	96.1858	12.5	6.35085	50.8068	14.25	0.957427	6.71879
174	GlcNAca1-6Galb1-4GlcNAcb-Sp8	8.25	5.5	66.6667	10	3.55903	35.5903	7	2.94392	42.056	11.5	2.88675	25.1022	13.5	1.91485	14.1841	3.25	0.957427	29.4593	8.25	5.12348	62.1027	15.25	1.89297	12.4129	15	1.1547	7.698
175	GlcNAcb1-2Galb1-3GalNAca-Sp8	8.25	5.5	66.6667	16.25	1.25831	7.74342	6	2.94392	49.0653	12.75	3.94757	30.9614	13.25	4.57347	34.5168	4.25	2.62996	61.8813	17.75	8.4212	47.4434	17.5	1	5.71429	17.5	2.08167	11.8952
176	GlcNAcb1-6(GlcNAcb1-3)GalNAca-Sp8	10.75	5.18813	48.2617	14.25	6.23832	43.7777	7.25	3.0957	42.6993	12	5.47723	45.6435	13.75	2.98608	21.7169	3	1.41421	47.1405	5	1.41421	28.2843	15.25	0.957427	6.27821	14	4.24264	30.3046
177	GlcNAcb1-6(GlcNAcb1-3)GalNAca-Sp14	15.25	1.25831	8.25119	13.25	0.957427	7.22586	8.25	3.77492	45.7566	13.75	2.62996	19.127	6.5	4.3589	67.06	3.25	0.5	15.3846	7.25	6.65207	91.7527	14.75	2.21736	15.0329	11	6.68331	60.7574
178	GlcNAcb1-6(GlcNAcb1-3)Galb1-4GlcNAcb-Sp8	12.25	5.67891	46.3584	15.75	1.70783	10.8433	13.75	1.25831	9.15131	16	1.41421	8.83883	16.5	4.50925	27.3288	2.25	0.5	22.2222	3.75	0.957427	25.5314	20	1.41421	7.07107	14	5.65685	40.4061
179	GlcNAcb1-3GalNAca-Sp8	13.75	7.08872	51.5544	16.5	1	6.06061	9.75	3.40343	34.907	16.75	2.75379	16.4405	16.5	1.73205	10.4973	0.75	0.957427	127.657	2.25	0.5	22.2222	20.75	3.86221	18.6131	18.5	1.29099	6.97835
180	GlcNAcb1-3GalNAca-Sp14	15	6.68331	44.5554	13.25	4.19325	31.6472	8	3.91578	48.9473	13.5	2.64575	19.5982	6	4.76095	79.3492	7	5.35413	76.4875	13	2.16025	16.6173	13.75	2.98608	21.7169	12	3.55903	29.6586
181	GlcNAcb1-3Galb-Sp8	20	1.82574	9.12871	19	2.16025	11.3697	18	4.24264	23.5702	19.25	4.5	23.3766	17	5.35413	31.4949	22.5	1.73205	7.698	24.25	3.68556	15.1982	28.25	2.06155	7.29753	24.75	3.59398	14.5211
182	GlcNAcb1-3Galb1-4GlcNAcb-Sp0	11.5	3	26.087	11.25	3.5	31.1111	8.25	3.77492	45.7566	13.5	2.38048	17.6332	6	4	66.6667	11	5.09902	46.3547	9.75	7.27438	74.6091	10.75	5.7373	53.3703	7.5	4.12311	54.9747
183	GlcNAcb1-3Galb1-4GlcNAcb-Sp8	12	6.0553	50.4608	12.25	0.5	4.08163	8.75	3.20156	36.5893	11	2.70801	24.6183	11.5	6.40312	55.6793	12	5.47723	45.6435	15.25	1.70783	11.1989	14.75	1.70783	11.5785	13.5	1.29099	9.56292
184	GlcNAcb1-3Galb1-4GlcNAcb1-3Galb1-4GlcNAcb-Sp0	6.75	2.98608	44.2382	6.25	2.62996	42.0793	47.25	5.61991	11.894	10	4.08248	40.8248	32.75	4.57347	13.9648	11	4.08248	37.1135	126	6	4.7619	10.5	2.64575	25.1976	9	4.54606	50.5118
185	GlcNAcb1-3Galb1-4Glcb-Sp0	18	2.82843	15.7135	14.75	0.5	3.38983	14.25	0.957427	6.71879	19.5	2.38048	12.2076	13	3.4641	26.6469	17.25	0.957427	5.5503	14	6.16441	44.0315	18.25	1.89297	10.3724	14.75	1.5	10.1695
186	GlcNAcb1-4-MDPLys	8.5	6.40312	75.3309	13	2.58199	19.8615	20.75	5.18813	25.003	8.5	4.3589	51.2812	23.75	5.56028	23.4117	5.25	3.86221	73.5659	23.5	19.74	83.9999	10.75	5.18813	48.2617	19	3.16228	16.6436
187	GlcNAcb1-6(GlcNAcb1-4)GalNAca-Sp8	14	3.16228	22.5877	13.75	5.96518	43.3831	10.5	3.87298	36.8856	12.75	1.25831	9.86906	12	5.35413	44.6177	5	5.35413	107.083	11.25	8.38153	74.5025	17.25	0.5	2.89855	15.25	1.25831	8.25119
188	GlcNAcb1-4Galb1-4GlcNAcb-Sp8	15.25	0.957427	6.27821	11.25	6.39661	56.8588	7.5	4.20317	56.0423	13.75	2.75379	20.0275	8.5	5.8023	68.2623	2.25	0.5	22.2222	13.25	6.84957	51.6949	16.75	1.70783	10.196	16.25	2.06155	12.6865
189	GlcNAcb1-4GlcNAcb1-4GlcNAcb1-4GlcNAcb1-4GlcNAcb1-4GlcNAcb1-Sp8	9	4.83046	53.6718	12.25	4.92443	40.1994	13	3.82971	29.4593	5.75	3.77492	65.6507	9.5	7.59386	79.9353	2	1.1547	57.735	5.5	3.10913	56.5296	7.5	4.12311	54.9747	13.25	6.23832	47.0817
190	GlcNAcb1-4GlcNAcb1-4GlcNAcb1-4GlcNAcb1-4GlcNAcb1-Sp8	10.75	3.20156	29.782	10.5	2.38048	22.6712	3.75	0.957427	25.5314	7.5	4.79583	63.9444	14.25	1.25831	8.83022	5.5	5	90.9091	9.75	5.5	56.4103	12.5	2.64575	21.166	7	6	85.7143
191	GlcNAcb1-4GlcNAcb1-4GlcNAcb-Sp8	13.75	1.25831	9.15131	12.75	5.79511	45.4519	11	5.41603	49.2366	9.75	4.78714	49.0988	13.75	3.30404	24.0294	10	8.16497	81.6497	13.25	6.07591	45.8559	8.25	6.70199	81.2362	10.25	6.07591	59.2772
192	GlcNAcb1-6GalNAca-Sp8	16	2	12.5	15.25	2.75379	18.0576	8	3.16228	39.5285	16	1.41421	8.83883	17.5	1.29099	7.37711	5.5	9.03696	164.308	11	8.24621	74.9656	17.25	2.21736	12.8542	13	4.32049	33.2346
193	GlcNAcb1-6GalNAca-Sp14	13	1.63299	12.5615	10.75	4.57347	42.5439	6	2.16025	36.0041	14.75	3.30404	22.4003	10.75	7.932	73.7861	11.75	4.92443	41.91	9.75	6.13052	62.8772	13.5	1.29099	9.56292	15.25	5.85235	38.3761
194	GlcNAcb1-6Galb1-4GlcNAcb-Sp8	16.25	1.89297	11.649	18.75	3.40343	18.1516	12.5	1.29099	10.328	20.25	3.40343	16.8071	22.75	2.21736	9.74662	5.5	1.29099	23.4726	19.5	7.18795	36.8613	31	1.41421	4.56198	30.25	2.21736	7.3301
195	Glca1-4Glcb-Sp8	21.25	1.70783	8.03682	20	2	10	15.25	2.5	16.3934	23.75	1.70783	7.19084	22	4.54606	20.6639	12	8.12404	67.7003	22	3.74166	17.0075	29.5	2.38048	8.06941	26.25	1.25831	4.79355
196	Glca1-4Glca-Sp8	20	8.16497	40.8248	18.25	4.34933	23.8319	19.25	4.34933	22.5939	24.25	1.70783	7.04258	27.75	3.77492	13.6033	26.25	1.25831	4.79355	30.25	4.11299	13.5967	29.25	1.70783	5.83872	24.5	3.10913	12.6903
197	Glca1-6Glca1-6Glcb-Sp8	8.25	6.65207	80.6311	9.75	4.99166	51.1965	6.5	1	15.3846	13.75	1.70783	12.4205	9.25	5.56028	60.1111	3.25	1.70783	52.5485	17.25	7.80491	45.2459	11	5.22813	47.5284	9.5	5.91608	62.2745
198	Glcb1-4Glcb-Sp8	10.5	5.25991	50.0944	10	4.08248	40.8248	33.5	1.73205	5.1703	10.25	4.57347	44.6193	8	5.35413	66.9266	9.25	6.70199	72.4539	10.25	8.38153	81.771	18.25	2.5	13.6986	13.25	1.5	11.3208
199	Glcb1-6Glcb-Sp8	11.25	5.37742	47.7993	19.75	5.12348	25.9416	19	3.74166	19.6929	12.5	5.8023	46.4184	19.5	4.04145	20.7254	13.75	5.96518	43.3831	22.75	4.99166	21.9414	18.75	4.42531	23.6016	16	4.69042	29.3151
200	G-ol-Sp8	11.25	5.90903	52.5247	7.25	6.39661	88.2292	6.5	3.10913	47.8327	10.75	5.25198	48.8557	14.25	2.5	17.5439	3.25	0.957427	29.4593	18.75	10.0457	53.5772	17	1.41421	8.3189	16.75	0.957427	5.71598
201	GlcAa-Sp8	14.75	2.21736	15.0329	19	6.48074	34.1092	18	3.55903	19.7724	12.5	6.80686	54.4549	17.5	2.38048	13.6027	4.5	1.73205	38.49	10.25	8.53913	83.3085	18.25	1.70783	9.35795	17.25	4.78714	27.7515
202	GlcAb-Sp8	14.25	2.36291	16.5818	9	4.83046	53.6718	16.75	9.63933	57.5482	14.25	1.70783	11.9847	13.25	1.25831	9.49665	6.75	6.18466	91.6246	14.75	7.13559	48.3769	13.75	5.56028	40.4384	19.75	2.36291	11.9641
203	GlcAb1-3Galb-Sp8	20.5	3	14.6341	14.5	7.76745	53.5686	18.75	1.5	8	17.25	6.18466	35.8531	18	2.70801	15.0445	16.5	7.68115	46.5524	22.25	2.21736	9.96564	23	5.09902	22.1697	21.25	11.8708	55.8627
204	GlcAb1-6Galb-Sp8	14.5	2.51661	17.3559	15.5	2.38048	15.3579	3.75	0.957427	25.5314	13.25	2.21736	16.7348	20.75	5.31507	25.6148	14.25	5.7373	40.2618	22.25	0.957427	4.30304	19.75	2.21736	11.2271	15	8.04156	53.6104
205	KDNa2-3Galb1-3GlcNAcb-Sp0	19.25	3.30404	17.1638	25.25	5.67891	22.4907	29	2.44949	8.44652	20.75	5.31507	25.6148	38.25	6.55108	17.127	29.5	2.64575	8.96865	32.75	4.34933	13.2804	29.75	5.56028	18.69	34	4.32049	12.7073
206	KDNa2-3Galb1-4GlcNAcb-Sp0	20.25	1.5	7.40741	15.25	1.89297	12.4129	12	1.82574	15.2145	17	2.94392	17.3172	19.25	4.71699	24.5038	18.5	4.65475	25.1608	14.25	7.32006	51.3689	24.25	2.62996	10.8452	20	2.44949	12.2474
207	Mana1-2Mana1-2Mana1-3Mana-Sp9	20.75	2.87228	13.8423	28.5	6.40312	22.4671	22.25	3.59398	16.1527	20.25	1.70783	8.4337	28.25	10.4363	36.9427	19.5	2.64575	13.568	24.75	1.5	6.06061	29	1.82574	6.29566	21.25	3.86221	18.1751
208	Mana1-2Mana1-6(Mana1-2Mana1-3)Mana-Sp9	16	2.16025	13.5015	15.25	2.5	16.3934	15.25	5.7373	37.6217	17.5	2.51661	14.3806	14	2.16025	15.4303	17.25	1.70783	9.90044	17.25	3.30404	19.1538	22	1.41421	6.42824	18.5	1.73205	9.36244
209	Mana1-2Mana1-3Mana-Sp9	17.5	1.29099	7.37711	21.75	6.13052	28.1863	14	5.09902	36.4216	16.25	0.957427	5.89186	19.75	0.957427	4.84773	13.25	5.7373	43.3004	20	2.44949	12.2474	18	2.44949	13.6083	16.25	2.87228	17.6756
210	Mana1-6(Mana1-2Mana1-3)Mana1-6(Mana1-2Mana1-3)Manb1-4GlcNAcb1-4GlcNAcb-Sp12	9.75	4.99166	51.1965	9.25	8.05709	87.1037	10.75	5.67891	52.8271	11.75	3.30404	28.1195	6.5	4.79583	73.782	3	0.816497	27.2166	8.5	6.85565	80.6548	6.75	6.23832	92.4196	11.25	5.7373	50.9983
211	Mana1-2Mana1-6(Mana1-3)Mana1-6(Mana1-2Mana1-2Mana1-3)Manb1-4GlcNAcb1-4GlcNAcb-Sp12	3.5	0.57735	16.4957	7	7.43864	106.266	8.75	5.7373	65.5692	2.5	1.29099	51.6398	15.75	6.44851	40.9429	8	8.7178	108.972	22	12.7017	57.735	10.75	5.37742	50.0225	7	5.47723	78.2461
212	Mana1-2Mana1-6(Mana1-2Mana1-3)Mana1-6(Mana1-2Mana1-2Mana1-3)Manb1-4GlcNAcb1-4GlcNAcb-Sp12	7.75	3.40343	43.9152	11.5	6.95222	60.4541	10.5	5.8023	55.26	9	4.96655	55.1839	6.75	4.5	66.6667	11.75	5.96518	50.7675	21.25	10.7199	50.4467	7.5	4.79583	63.9444	7.75	4.34933	56.1204
213	Mana1-6(Mana1-3)Mana-Sp9	15.25	3.77492	24.7536	19	1.82574	9.60917	8.25	3.77492	45.7566	18.75	2.87228	15.3188	16	2.58199	16.1374	4	1.82574	45.6435	8.25	6.65207	80.6311	22.75	3.77492	16.593	23	1.82574	7.93801
214	Mana1-2Mana1-2Mana1-6(Mana1-3)Mana-Sp9	13.5	1.91485	14.1841	14.25	3.86221	27.1032	7.75	2.98608	38.53	13	1.63299	12.5615	9.5	3.41565	35.9542	12.5	1.29099	10.328	11.75	5.31507	45.2347	15	0.816497	5.44331	15.5	1.73205	11.1745
215	Mana1-6(Mana1-3)Mana1-6(Mana1-2Mana1-3)Manb1-4GlcNAcb1-4GlcNAcb-Sp12	4.25	1.89297	44.5405	20.25	4.03113	19.9068	8.75	2.87228	32.8261	10	4.24264	42.4264	60.25	9.53502	15.8258	120.75	16.2763	13.4793	985.25	80.2678	8.14695	10.75	3.40343	31.6598	21	0.816497	3.88808
216	Mana1-6(Mana1-3)Mana1-6(Mana1-3)Manb1-4GlcNAcb1-4GlcNAcb-Sp12	13	1.82574	14.0442	27.5	4.72582	17.1848	27.25	3.30404	12.1249	13.5	1.29099	9.56292	27	8.40635	31.1346	12.25	5.90903	48.237	68.75	6.13052	8.91713	13.75	1.70783	12.4205	25	4.32049	17.282
217	Manb1-4GlcNAcb-Sp0	11.5	5.25991	45.7384	11.75	5.18813	44.1543	12.5	13.4784	107.827	8.75	5.5	62.8571	14	2.82843	20.2031	3.75	0.957427	25.5314	7.5	3.69685	49.2913	23	3.4641	15.0613	19	1.41421	7.44323
218	Neu5Aca2-3Galb1-4GlcNAcb1-3Galb1-4(Fuca1-3)GlcNAcb-Sp0	9.75	4.03113	41.3449	12	2.58199	21.5166	8.75	4.5	51.4286	4.75	1.5	31.5789	10.5	6.55744	62.4518	5.25	3.86221	73.5659	5	1.41421	28.2843	12.25	6.23832	50.9251	8.25	5.12348	62.1027
219	(3S)Galb1-4(Fuca1-3)(6S)GlcNAcb-Sp8	27.5	1.29099	4.69453	30.5	5.44671	17.8581	32.5	9.03696	27.806	25.75	2.06155	8.00603	29.25	5.12348	17.5162	33	4.24264	12.8565	34.25	6.89807	20.1403	36.5	3.10913	8.51815	33.75	5.31507	15.7484
220	Fuca1-2(6S)Galb1-4GlcNAcb-Sp0	16.75	2.06155	12.3078	17.75	3.59398	20.2478	18.5	5.50757	29.7707	14.25	2.75379	19.3248	16	2.16025	13.5015	3.25	0.5	15.3846	26.25	8.5	32.381	17	2	11.7647	23.5	3.69685	15.7313
221	Fuca1-2Galb1-4(6S)GlcNAcb-Sp8	8.25	5.5	66.6667	16.75	5.18813	30.9739	82	14.1657	17.2752	11.25	4.85627	43.1668	55.5	12.1244	21.8457	7.5	7.76745	103.566	15.75	7.18215	45.601	7	7.34847	104.978	14.25	5.058	35.4947
222	Fuca1-2(6S)Galb1-4(6S)Glcb-Sp0	22.25	3.40343	15.2963	28	1.82574	6.52051	24.5	3.78594	15.4528	23.5	4.20317	17.8858	32.5	5.74456	17.6756	23.75	1.89297	7.9704	54.75	19.7885	36.1433	27.75	1.25831	4.53444	30	7.11805	23.7268
223	Neu5Aca2-3Galb1-3GalNAca-Sp8	14.75	3.30404	22.4003	7.75	4.11299	53.0708	11.5	3.87298	33.6781	4.5	1.73205	38.49	4.5	1	22.2222	8	6.68331	83.5414	5.75	4.92443	85.6422	15.25	1.5	9.83607	9.25	2.87228	31.0517
224	Neu5Aca2-3Galb1-3GalNAca-Sp14	10.75	6.75154	62.8051	37	2.94392	7.95654	40.75	8.99537	22.0745	11.5	4.50925	39.2109	31.75	6.80074	21.4196	22	3.4641	15.7459	43.5	3.10913	7.14742	13	6.37704	49.0542	26	4.83046	18.5787
225	GalNAcb1-4(Neu5Aca2-8Neu5Aca2-8Neu5Aca2-8Neu5Aca2-3)Galb1-4Glcb-Sp0	12.5	2.38048	19.0438	17.25	3.30404	19.1538	14.75	2.98608	20.2446	11.25	2.21736	19.7098	13	3.74166	28.782	11.75	5.25198	44.6977	10.5	3.51188	33.4465	16	4.08248	25.5155	14.75	6.55108	44.4141
226	GalNAcb1-4(Neu5Aca2-8Neu5Aca2-8Neu5Aca2-3)Galb1-4Glcb-Sp0	10.75	4.99166	46.434	18.75	2.5	13.3333	19.75	2.36291	11.9641	9.75	4.272	43.8154	17	3.16228	18.6016	6.25	3.20156	51.225	11.25	7.932	70.5067	11.75	7.27438	61.9097	25.25	5.61991	22.257
227	Neu5Aca2-8Neu5Aca2-8Neu5Aca2-3Galb1-4Glcb-Sp0	10	4.96655	49.6655	7.75	3.20156	41.3105	8.25	4.92443	59.69	11.5	1.29099	11.226	14	0.816497	5.83212	4.75	0.5	10.5263	15.75	7.32006	46.4766	14.5	2.38048	16.4171	10	3.26599	32.6599
228	GalNAcb1-4(Neu5Aca2-8Neu5Aca2-3)Galb1-4Glcb-Sp0	14	6.68331	47.7379	19.25	6.07591	31.5632	21	6.27163	29.8649	12.5	2.64575	21.166	16.25	6.39661	39.3638	9.75	7.63217	78.2787	25.25	1.5	5.94059	15.75	1.70783	10.8433	31.5	11.7331	37.2481
229	Neu5Aca2-8Neu5Aca2-8Neu5Aca-Sp8	13.75	4.57347	33.2616	6	3.3665	56.1084	5.75	3.86221	67.1689	17.25	0.5	2.89855	14.25	0.957427	6.71879	7	6.0553	86.5043	8.75	4.64579	53.0947	19.75	1.5	7.59494	16.75	1.89297	11.3013
230	GalNAcb1-4(Neu5Aca2-3)Galb1-4GlcNAcb-Sp0	19	2.58199	13.5894	19.25	2.87228	14.9209	19	0.816497	4.29735	18	0	0	19	2.16025	11.3697	20.5	1.91485	9.34075	20.5	2.08167	10.1545	21.5	0.57735	2.68535	22.25	3.0957	13.9132
231	GalNAcb1-4(Neu5Aca2-3)Galb1-4GlcNAcb-Sp8	10.25	4.34933	42.4325	16	4.83046	30.1904	13.5	3.69685	27.384	5.5	2.38048	43.2814	8.25	2.98608	36.1949	4.75	2.87228	60.4691	8.25	2.06155	24.9885	8.5	5.91608	69.6009	14.25	2.75379	19.3248
232	GalNAcb1-4(Neu5Aca2-3)Galb1-4Glcb-Sp0	15.5	1.73205	11.1745	12.5	9.84886	78.7909	9.75	4.272	43.8154	12.5	1.29099	10.328	12.25	1.5	12.2449	5.75	4.85627	84.4568	6	4	66.6667	15	2.44949	16.3299	15.75	1.25831	7.98924
233	Neu5Aca2-3Galb1-3GalNAcb1-4(Neu5Aca2-3)Galb1-4Glcb-Sp0	9.25	4.34933	47.0198	25.25	6.07591	24.063	16.25	7.13559	43.9113	10.25	3.59398	35.0632	15.75	2.36291	15.0026	3.5	0.57735	16.4957	22.75	6.39661	28.117	16	2.16025	13.5015	22.5	10.116	44.96
234	Neu5Aca2-6(Neu5Aca2-3)GalNAca-Sp8	10.75	0.957427	8.9063	10.5	2.08167	19.8254	4.25	1.25831	29.6072	5.25	3.20156	60.9821	12.25	2.06155	16.829	3.25	0.957427	29.4593	3	0.816497	27.2166	8	5.83095	72.8869	5.25	3.20156	60.9821
235	Neu5Aca2-3GalNAca-Sp8	4.75	2.87228	60.4691	12.75	5.18813	40.6912	5.5	3.10913	56.5296	10	4.96655	49.6655	11.5	2.88675	25.1022	4.75	2.98608	62.8648	9	6.87992	76.4436	10.75	3.30404	30.7352	14	2.16025	15.4303
236	Neu5Aca2-3GalNAcb1-4GlcNAcb-Sp0	7.25	4.92443	67.9232	6	4.96655	82.7759	6.5	2.64575	40.7039	7.25	4.272	58.9242	8.25	5.31507	64.4251	2.5	0.57735	23.094	4.5	2.38048	52.8995	3.75	0.5	13.3333	10.75	5.85235	54.4405
237	Neu5Aca2-3Galb1-3(6S)GlcNAc-Sp8	14.5	0.57735	3.98173	13	5.71548	43.9652	9	3.55903	39.5447	7.75	5.85235	75.5142	10	5.59762	55.9762	12.5	6.60808	52.8646	19.5	9.11043	46.7202	17.5	1.29099	7.37711	14.5	2.38048	16.4171
238	Neu5Aca2-3Galb1-3(Fuca1-4)GlcNAcb-Sp8	14	0.816497	5.83212	13	1.41421	10.8786	3.75	1.25831	33.5548	12.25	3.5	28.5714	16.25	5.67891	34.9471	3	0.816497	27.2166	6.5	5.06623	77.942	14.5	2.88675	19.9086	16.75	4.11299	24.5551
239	Neu5Aca2-3Galb1-3(Fuca1-4)GlcNAcb1-3Galb1-4(Fuca1-3)GlcNAcb-Sp0	18.5	1.29099	6.97835	40.25	1.70783	4.24304	38.5	6.75771	17.5525	20	3.16228	15.8114	51.75	4.78714	9.2505	19.5	3	15.3846	42	5.65685	13.4687	17.75	3.86221	21.7589	46	6.0553	13.1637
240	Neu5Aca2-3Galb1-4(Neu5Aca2-3Galb1-3)GlcNAcb-Sp8	13.75	1.25831	9.15131	11.5	1.91485	16.6509	7.25	4.34933	59.9908	12.25	5.56028	45.39	13.75	1.5	10.9091	3.25	1.70783	52.5485	5.25	0.957427	18.2367	13.5	1.91485	14.1841	11.5	5.50757	47.8919
241	Neu5Aca2-3Galb1-3(6S)GalNAca-Sp8	13.75	2.87228	20.8893	8	4.54606	56.8258	10.75	2.06155	19.1772	16.25	1.5	9.23077	14	1.41421	10.1015	17	2.82843	16.6378	18.75	1.5	8	20.75	4.11299	19.8216	18.5	3	16.2162
242	Neu5Aca2-6(Neu5Aca2-3Galb1-3)GalNAca-Sp8	6.5	5.91608	91.0166	2.5	1.73205	69.282	2.75	1.70783	62.1027	7.75	4.57347	59.0126	3.5	3.69685	105.624	3.25	1.70783	52.5485	3.75	2.06155	54.9747	5.5	5.06623	92.1132	6	5.35413	89.2354
243	Neu5Aca2-6(Neu5Aca2-3Galb1-3)GalNAca-Sp14	14.5	3.10913	21.4423	24.25	3.20156	13.2023	25.5	2.51661	9.86906	16.25	1.70783	10.5097	32	10.0995	31.561	19.75	4.64579	23.523	28	8.04156	28.7199	28	1.63299	5.83212	31.5	2.88675	9.16429
244	Neu5Aca2-3Galb-Sp8	15	1.63299	10.8866	13	5.35413	41.1856	9.5	5.91608	62.2745	15	2.94392	19.6261	9.75	6.70199	68.7384	10.25	6.60177	64.4075	21	5.94418	28.3056	18.75	1.25831	6.71096	14.75	3.0957	20.9878
245	Neu5Aca2-3Galb1-3GalNAcb1-3Gala1-4Galb1-4Glcb-Sp0	12.75	2.21736	17.391	28.75	5.56028	19.3401	28.75	7.54431	26.2411	11	2.44949	22.2681	25.75	4.99166	19.3851	5	1.41421	28.2843	14.75	5.56028	37.6968	16.75	3.30404	19.7256	20.25	3.30404	16.3162
246	Neu5Aca2-3Galb1-3GlcNAcb1-3Galb1-4GlcNAcb-Sp0	13.25	0.5	3.77358	6	1.41421	23.5702	9.75	5.12348	52.5485	11.25	2.36291	21.0036	12.75	1.25831	9.86906	9.25	5.7373	62.0249	13.25	5.56028	41.9643	15	2	13.3333	9	6.32456	70.2728
247	Fuca1-2(6S)Galb1-4Glcb-Sp0	15.75	3.30404	20.978	46.75	11.3248	24.2241	34.5	6.55744	19.0071	19	1.41421	7.44323	51	7.43864	14.5856	16.25	7.04154	43.3326	21.75	1.25831	5.78531	23.25	2.21736	9.53701	28.75	2.5	8.69565
248	Neu5Aca2-3Galb1-3GlcNAcb-Sp0	18	1.41421	7.85674	16.5	4.20317	25.4738	17.25	2.5	14.4928	19.5	3.51188	18.0097	17.25	1.25831	7.29453	17.75	8.8459	49.8361	20.25	3.30404	16.3162	21.5	1.29099	6.00463	21.75	2.36291	10.8639
249	Neu5Aca2-3Galb1-4(6S)GlcNAcb-Sp8	15.25	1.70783	11.1989	14.25	2.21736	15.5604	13.75	2.06155	14.9931	17.5	1.29099	7.37711	17.5	2.08167	11.8952	22.75	4.11299	18.0791	19.75	3.30404	16.7293	21.25	2.62996	12.3763	16.25	1.70783	10.5097
250	Neu5Aca2-3Galb1-4(Fuca1-3)(6S)GlcNAcb-Sp8	19.5	3.10913	15.9442	16	2.58199	16.1374	10	5.35413	53.5413	16.75	2.21736	13.2379	19.25	6.13052	31.8469	12.25	6.18466	50.487	13	7.07107	54.3928	20	1.82574	9.12871	18	5.47723	30.429
251	Neu5Aca2-3Galb1-4(Fuca1-3)GlcNAcb1-3Galb1-4(Fuca1-3)GlcNAcb1-3Galb1-4(Fuca1-3)GlcNAcb-Sp0	19	1.41421	7.44323	23.5	0.57735	2.45681	23	2.44949	10.65	20.25	1.70783	8.4337	27.25	4.03113	14.7931	19.5	1.73205	8.88231	28.25	8.09835	28.6667	19	0.816497	4.29735	23	4.24264	18.4463
252	Neu5Aca2-3Galb1-4(Fuca1-3)GlcNAcb-Sp0	16.25	2.5	15.3846	18.75	4.34933	23.1964	17.25	4.42531	25.6539	15.75	4.57347	29.0379	20.75	6.23832	30.0642	10.75	4.19325	39.007	23.75	6.99405	29.4486	17.25	1.5	8.69565	17.25	3.20156	18.5598
253	Neu5Aca2-3Galb1-4(Fuca1-3)GlcNAcb-Sp8	11	4.96655	45.1505	12.75	4.5	35.2941	8.75	5.12348	58.554	11.75	1.5	12.766	12.75	1.5	11.7647	10	5.09902	50.9902	3.25	0.5	15.3846	12.75	2.21736	17.391	9.75	2.87228	29.4593
254	Neu5Aca2-3Galb1-4(Fuca1-3)GlcNAcb1-3Galb-Sp8	17.25	2.87228	16.6509	13	1.1547	8.88231	13.75	6.84957	49.8151	11	5.59762	50.8874	15.25	1.89297	12.4129	12.25	5.56028	45.39	16.25	2.98608	18.3759	15.25	2.62996	17.2456	13.75	1.70783	12.4205
255	Neu5Aca2-3Galb1-4(Fuca1-3)GlcNAcb1-3Galb1-4GlcNAcb-Sp8	29.75	2.21736	7.4533	39	6.48074	16.6173	35	6.27163	17.9189	26.75	3.77492	14.1118	35.5	5.44671	15.3428	29	3.55903	12.2725	42.25	2.06155	4.87941	26.5	3.69685	13.9504	41	8.3666	20.4063
256	Neu5Aca2-3Galb1-4GlcNAcb1-3Galb1-4GlcNAcb1-3Galb1-4GlcNAcb-Sp0	12.25	1.70783	13.9414	11.5	4.72582	41.094	76.5	12.8712	16.825	11.25	4.85627	43.1668	13	4.76095	36.6227	7	3.82971	54.7101	13.25	6.75154	50.955	12.25	2.21736	18.1009	10.5	1.29099	12.2952
257	Neu5Aca2-3Galb1-4GlcNAcb-Sp0	17.25	2.87228	16.6509	15	1.82574	12.1716	13.5	5.25991	38.9623	14	3.16228	22.5877	14.75	2.21736	15.0329	7.5	6.35085	84.678	19.75	1.89297	9.58466	13.5	2.38048	17.6332	16.75	2.36291	14.1069
258	Neu5Aca2-3Galb1-4GlcNAcb-Sp8	8.25	5.5	66.6667	3.5	0.57735	16.4957	2.75	0.957427	34.8155	7.75	3.86221	49.835	8.75	3.77492	43.1419	2.5	0.57735	23.094	2.75	1.5	54.5455	10.5	5.06623	48.2498	8	5.83095	72.8869
259	Neu5Aca2-3Galb1-4GlcNAcb1-3Galb1-4GlcNAcb-Sp0	3.75	2.87228	76.5942	8.5	5.8023	68.2623	6	5.22813	87.1355	2	0.816497	40.8248	9.5	5.06623	53.3287	2.75	0.5	18.1818	3.75	0.957427	25.5314	10.75	5.31507	49.4425	9.75	6.18466	63.4324
260	Fuca1-2Galb1-4(6S)Glcb-Sp0	18	2.94392	16.3551	37	8.04156	21.7339	29.75	4.34933	14.6196	20.25	2.21736	10.9499	45.75	10.4363	22.8116	13.5	8.66025	64.15	29	12.1106	41.7607	25.75	1.25831	4.88662	39.25	5.85235	14.9104
261	Neu5Aca2-3Galb1-4Glcb-Sp0	20.5	3.78594	18.468	20	0.816497	4.08248	20	14.0712	70.3562	18.75	0.957427	5.10628	21.75	2.06155	9.4784	18.25	3.59398	19.693	13	8.12404	62.4926	24.75	2.06155	8.32951	25.25	2.87228	11.3754
262	Neu5Aca2-3Galb1-4Glcb-Sp8	15.5	1.29099	8.329	19.25	6.84957	35.5822	29.5	2.64575	8.96865	9	4.69042	52.1157	16	2.16025	13.5015	8.75	5.67891	64.9018	18.25	8.34166	45.7077	14.75	1.70783	11.5785	18	1.41421	7.85674
263	Neu5Aca2-6GalNAca-Sp8	14.75	2.87228	19.4731	10.75	5.5	51.1628	8.75	4.03113	46.07	10.75	4.71699	43.879	11.75	0.957427	8.14832	8.5	5.50757	64.7949	4.75	0.5	10.5263	24.75	3.30404	13.3496	17	3.16228	18.6016
264	Neu5Aca2-6GalNAcb1-4GlcNAcb-Sp0	1.75	1.5	85.7143	6.5	5.44671	83.7956	12	10.0995	84.1625	6	6	100	4	5.47723	136.931	1.5	1	66.6667	1	0.816497	81.6497	0.25	0.5	200	1.75	1.70783	97.59
265	Neu5Aca2-6Galb1-4(6S)GlcNAcb-Sp8	8.75	6.18466	70.6818	12.75	1.70783	13.3947	8	3.55903	44.4878	15	2.16025	14.4016	11	4.83046	43.9133	6.75	4.85627	71.9447	15	2.44949	16.3299	18.5	3.10913	16.8061	18	2.94392	16.3551
266	Neu5Aca2-6Galb1-4GlcNAcb-Sp0	8.5	4.12311	48.5071	14	3.3665	24.0464	12	2.44949	20.4124	13.75	1.70783	12.4205	13	1.41421	10.8786	7.5	3.69685	49.2913	14.5	2.08167	14.3563	15.5	1.29099	8.329	10.75	4.64579	43.2166
267	Neu5Aca2-6Galb1-4GlcNAcb-Sp8	6.25	5.85235	93.6376	9.25	6.23832	67.4413	7.5	5.91608	78.8811	12.75	5.31507	41.6868	9	4.96655	55.1839	5.25	3.59398	68.4567	9.75	7.63217	78.2787	18.5	1	5.40541	21.5	11.9024	55.3599
268	Neu5Aca2-6Galb1-4GlcNAcb1-3Galb1-4(Fuca1-3)GlcNAcb1-3Galb1-4(Fuca1-3)GlcNAcb-Sp0	14	4.54606	32.4719	25.75	1.70783	6.63233	23.75	4.34933	18.313	14.25	1.89297	13.284	24.25	3.0957	12.7658	14.5	5.91608	40.8006	26	5.83095	22.4267	18.5	1.73205	9.36244	26.25	5.25198	20.0076
269	Neu5Aca2-6Galb1-4GlcNAcb1-3Galb1-4GlcNAcb-Sp0	9.5	4.93288	51.9251	7	2.58199	36.8856	7.25	4.03113	55.6018	9.75	4.99166	51.1965	8.5	5.50757	64.7949	4	0	0	8.75	3.30404	37.7604	16	6.78233	42.3896	15.25	2.5	16.3934
270	Neu5Aca2-6Galb1-4Glcb-Sp0	16	6.0553	37.8456	18.75	3.77492	20.1329	18.25	3.86221	21.1628	20.5	0.57735	2.81634	23.25	6.34429	27.2873	9.25	4.64579	50.2247	17.5	2.88675	16.4957	22.25	0.5	2.24719	15.75	6.07591	38.5772
271	Neu5Aca2-6Galb1-4Glcb-Sp8	9.25	6.65207	71.9142	10.5	6.02771	57.4068	7.75	5.61991	72.5149	11	4.83046	43.9133	14.25	3.20156	22.4671	4.5	0.57735	12.83	11.5	6.85565	59.6144	14.5	3.31662	22.8733	12	5.41603	45.1335
272	Neu5Aca2-6Galb-Sp8	19.5	1.29099	6.62048	18	2.94392	16.3551	15	2.16025	14.4016	23.75	0.5	2.10526	20.25	3.77492	18.6416	14.75	6.89807	46.7666	20	8.75595	43.7798	30	4.16333	13.8778	28	2.94392	10.514
273	Neu5Aca2-8Neu5Aca-Sp8	20.25	1.70783	8.4337	15	1.63299	10.8866	8.75	3.86221	44.1395	20.5	1.91485	9.34075	19	2.16025	11.3697	14	7.78888	55.6349	16.5	5.74456	34.8155	23	4	17.3913	19.75	2.21736	11.2271
274	Neu5Aca2-8Neu5Aca2-3Galb1-4Glcb-Sp0	18.75	3.0957	16.5104	19.5	3.10913	15.9442	16.5	1.91485	11.6052	16.25	3.59398	22.1168	17.5	2.08167	11.8952	18.25	1.5	8.21918	20	0.816497	4.08248	19.5	1.73205	8.88231	18	0	0
275	Galb1-3(Fuca1-4)GlcNAcb1-3Galb1-3(Fuca1-4)GlcNAcb-Sp0	19.75	2.5	12.6582	29.5	4.3589	14.7759	30	9.27362	30.9121	18.75	1.70783	9.1084	32	2.94392	9.19975	16	2.16025	13.5015	42	4.76095	11.3356	24	2.16025	9.00103	34.5	6.55744	19.0071
276	Neu5Acb2-6GalNAca-Sp8	12.5	5.74456	45.9565	14.25	2.06155	14.467	11	2.16025	19.6386	15.25	2.36291	15.4945	12.25	0.957427	7.81573	16.25	1.70783	10.5097	12.25	7.88987	64.4071	15.75	0.957427	6.0789	11.5	1.73205	15.0613
277	Neu5Acb2-6Galb1-4GlcNAcb-Sp8	14.25	2.5	17.5439	17.75	3.77492	21.2671	17	7.61577	44.7987	16.75	1.25831	7.51227	15.75	0.5	3.1746	18.75	7.58837	40.4713	17.25	3.0957	17.9461	18.5	2.64575	14.3014	19	2.16025	11.3697
278	Neu5Gca2-3Galb1-3(Fuca1-4)GlcNAcb-Sp0	13	2.82843	21.7571	18	2	11.1111	11.75	5.058	43.0468	17.75	1.89297	10.6646	17.25	1.70783	9.90044	13.5	1.91485	14.1841	26	3.65148	14.0442	18.25	1.5	8.21918	22.75	2.87228	12.6254
279	Neu5Gca2-3Galb1-3GlcNAcb-Sp0	17.5	2.38048	13.6027	18.25	1.70783	9.35795	17	5.59762	32.9272	19	0.816497	4.29735	22.75	2.5	10.989	18.25	2.5	13.6986	26.25	2.06155	7.85353	22.25	2.21736	9.96564	19	0.816497	4.29735
280	Neu5Gca2-3Galb1-4(Fuca1-3)GlcNAcb-Sp0	19.25	2.36291	12.2748	25.5	3.31662	13.0064	15.5	1.91485	12.3539	15.25	1.25831	8.25119	37.75	4.34933	11.5214	18.75	2.98608	15.9258	26.75	3.5	13.0841	20.25	2.75379	13.5989	31.5	1.73205	5.49857
281	Neu5Gca2-3Galb1-4GlcNAcb-Sp0	16.75	0.957427	5.71598	16.25	3.86221	23.7674	10.75	4.57347	42.5439	17.5	1.73205	9.89743	17	4.24264	24.9567	10	6.37704	63.7704	16.25	6.5	40	19.5	2.88675	14.8039	17.5	2.08167	11.8952
282	Neu5Gca2-3Galb1-4Glcb-Sp0	28.25	2.5	8.84956	51	9.30949	18.2539	35.75	11.3248	31.6776	30.75	2.21736	7.21091	53	16.8325	31.7594	28.5	3	10.5263	48.5	4.12311	8.50125	32.75	5.5	16.7939	49.75	5.18813	10.4284
283	Neu5Gca2-6GalNAca-Sp0	20.75	1.5	7.22892	19.25	2.21736	11.5187	15.5	1	6.45161	17.75	1.89297	10.6646	17.25	2.21736	12.8542	16	2.70801	16.9251	22.75	2.5	10.989	21	3.91578	18.6466	15.75	2.62996	16.6981
284	Neu5Gca2-6Galb1-4GlcNAcb-Sp0	17.25	2.98608	17.3106	16.75	2.5	14.9254	9.75	3.59398	36.8613	19	1.1547	6.07737	26	3.16228	12.1626	20	2.44949	12.2474	20.75	2.21736	10.6861	23	1.63299	7.09997	50.5	37.7492	74.7508
285	Neu5Gca-Sp8	19.5	1.29099	6.62048	15.75	6.55108	41.5942	10	5.88784	58.8784	16.75	3.30404	19.7256	23.5	4.72582	20.1099	20.75	2.06155	9.93519	23.75	5.90903	24.8801	26.25	3.40343	12.9654	27.75	2.06155	7.42902
286	Neu5Aca2-3Galb1-4GlcNAcb1-6(Galb1-3)GalNAca-Sp14	13	1.1547	8.88231	15.75	0.957427	6.0789	15.5	1	6.45161	10.5	2.38048	22.6712	19.75	3.77492	19.1135	13.5	0.57735	4.27667	23.25	2.62996	11.3116	11.75	0.5	4.25532	25.5	3.69685	14.4974
287	Galb1-3GlcNAcb1-3Galb1-3GlcNAcb-Sp0	11.75	0.957427	8.14832	12	1.41421	11.7851	29.75	1.5	5.04202	11.5	2.38048	20.6998	11.5	1.91485	16.6509	11.25	0.5	4.44444	16.25	3.0957	19.0504	10.75	2.21736	20.6266	16	2.70801	16.9251
288	Galb1-4(Fuca1-3)(6S)GlcNAcb-Sp0	23	2.16025	9.39238	38.75	4.64579	11.9891	42	11.6905	27.8344	23	1.82574	7.93801	111.5	29.1719	26.1631	25.75	2.75379	10.6943	36.5	6.55744	17.9656	32	3.55903	11.122	63.25	10.4682	16.5505
289	Galb1-4(Fuca1-3)(6S)Glcb-Sp0	26.25	2.75379	10.4906	34.5	3.69685	10.7155	36.75	5.61991	15.2923	28.25	2.87228	10.1674	43.75	10.3401	23.6344	24.75	2.75379	11.1264	48.25	4.92443	10.2061	33.25	2.06155	6.20016	50	5.09902	10.198
290	Galb1-4(Fuca1-3)GlcNAcb1-3Galb1-3(Fuca1-4)GlcNAcb-Sp0	16	2.94392	18.3995	24.75	3.77492	15.2522	23.25	3.77492	16.2362	17	1.41421	8.3189	85.75	4.03113	4.70102	162.5	14.0594	8.65194	3718.75	569.966	15.3268	16.75	1.89297	11.3013	26	8.04156	30.9291
291	Galb1-4GlcNAcb1-3Galb1-3GlcNAcb-Sp0	14	0.816497	5.83212	18.5	4.3589	23.5616	18.25	3.20156	17.5428	13.75	1.5	10.9091	73	22.6716	31.0569	131.25	15.3921	11.7273	3569.25	345.147	9.67001	10.75	4.99166	46.434	14	3.55903	25.4216
292	Neu5Aca2-3Galb1-3GlcNAcb1-3Galb1-3GlcNAcb-Sp0	7.5	3	40	9.25	2.21736	23.9714	9	1.82574	20.286	6.25	3.30404	52.8646	8.75	3.30404	37.7604	9	3.74166	41.574	11.5	4.3589	37.9035	11.25	1.5	13.3333	6.5	1.73205	26.6469
293	Neu5Aca2-3Galb1-4GlcNAcb1-3Galb1-3GlcNAcb-Sp0	11	4	36.3636	7.5	3.41565	45.542	8.5	1.73205	20.3771	7.25	4.34933	59.9908	8	3.65148	45.6435	9.75	5.7373	58.8442	8	6	75	8.5	5.25991	61.8813	5.25	3.40343	64.8272
294	4S(3S)Galb1-4GlcNAcb-Sp0	20.75	4.57347	22.0408	21.25	3.30404	15.5484	24	5.35413	22.3089	23.5	5.44671	23.1775	22.75	6.84957	30.108	22.25	6.18466	27.7962	31	12.9099	41.645	26.75	3.40343	12.7231	32.5	5	15.3846
295	(6S)Galb1-4(6S)GlcNAcb-Sp0	11.25	8.18026	72.7134	11.5	2.08167	18.1014	10.5	2.51661	23.9677	14.25	5.18813	36.4079	8.5	5.91608	69.6009	16.5	6.45497	39.121	23.5	3.10913	13.2303	16.25	1.5	9.23077	13.25	3.59398	27.1244
296	(6P)Glcb-Sp10	7.75	4.99166	64.4085	15.5	1.91485	12.3539	13.25	2.21736	16.7348	14.5	3.10913	21.4423	12.5	10.0167	80.1332	6.75	4.42531	65.5601	11.75	4.03113	34.3075	15.25	2.21736	14.54	15.25	2.75379	18.0576
297	Neu5Aca2-3Galb1-4(Fuca1-3)GlcNAcb1-6(Galb1-3)GalNAca-Sp14	31	7.34847	23.7047	37	2.44949	6.62024	41.25	5.7373	13.9086	32.75	4.57347	13.9648	40.75	6.99405	17.1633	34.5	2.08167	6.03381	39.5	5.91608	14.9774	34.25	7.27438	21.2391	49.25	6.60177	13.4046
298	Galb1-3Galb1-4GlcNAcb-Sp8	12.25	1.5	12.2449	9.75	4.19325	43.0077	12.25	2.62996	21.469	11	4.08248	37.1135	8	4.76095	59.5119	6.5	5	76.9231	7.25	3.30404	45.5729	13	2	15.3846	9	4.08248	45.3609
299	Neu5Aca2-6Galb1-4GlcNAcb1-2Mana1-6(Galb1-4GlcNAcb1-2Mana1-3)Manb1-4GlcNAcb1-4GlcNAcb-Sp12	14.5	1	6.89655	13	2.16025	16.6173	22	2.44949	11.134	17.5	1	5.71429	271.75	25.6564	9.44117	46.25	1.5	3.24324	7318.25	1080.28	14.7614	43.5	13.8924	31.9367	44.25	6.89807	15.5889
300	Galb1-4GlcNAcb1-6(Galb1-4GlcNAcb1-3)Galb1-4GlcNAc-Sp0	12.75	2.62996	20.6271	13	0.816497	6.28074	76	6.21825	8.18191	16	2.16025	13.5015	218.75	48.6647	22.2467	184	20.3797	11.0759	7300.75	1303.37	17.8525	16.5	2.64575	16.0349	15.25	1.5	9.83607
301	GlcNAcb1-6(Galb1-4GlcNAcb1-3)Galb1-4GlcNAc-Sp0	9.5	3.69685	38.9142	8.5	5.25991	61.8813	15	1.63299	10.8866	12.25	1.70783	13.9414	116	14.8997	12.8445	267.25	43.061	16.1126	6646.25	713.864	10.7409	14.25	2.06155	14.467	14.25	0.957427	6.71879
302	Galb1-4GlcNAca1-6Galb1-4GlcNAcb-Sp0	15	2.94392	19.6261	13.5	2.64575	19.5982	14.25	1.70783	11.9847	14.5	1.73205	11.9452	190.5	14.5488	7.63715	22.75	5.5	24.1758	370.75	46.8499	12.6365	17.25	0.5	2.89855	14.25	6.60177	46.3282
303	Galb1-4GlcNAcb1-6Galb1-4GlcNAcb-Sp0	16.5	0.57735	3.49909	17.25	3.5	20.2899	17.5	1	5.71429	14.5	1.29099	8.90341	108.75	6.23832	5.73639	9.5	7.14143	75.1729	26	4.24264	16.3178	18.25	1.5	8.21918	16.5	3.78594	22.9451
304	GalNAcb1-3Galb-Sp8	17.75	1.89297	10.6646	18.5	1.29099	6.97835	12.5	1.29099	10.328	17.5	2.08167	11.8952	21.25	1.70783	8.03682	15.25	8.05709	52.8334	19.5	8.5049	43.6149	19.75	0.957427	4.84773	21.75	2.21736	10.1947
305	GlcAb1-3GlcNAcb-Sp8	18.75	3.5	18.6667	22.5	2.08167	9.25185	18.75	2.87228	15.3188	20	3.4641	17.3205	25	1.63299	6.53197	24.5	0.57735	2.35653	30	2.44949	8.16497	28.5	3.31662	11.6373	34.5	1.91485	5.5503
306	Neu5Aca2-6Galb1-4GlcNAcb1-2Mana1-6(GlcNAcb1-2Mana1-3)Manb1-4GlcNAcb1-4GlcNAcb-Sp12	7.25	3.59398	49.5721	12.75	0.957427	7.50923	13.75	4.92443	35.814	8.75	2.62996	30.0566	9.25	2.62996	28.432	11.25	5.61991	49.9547	26.5	2.08167	7.85534	25	11.1056	44.4222	23	11.8603	51.5665
307	GlcNAcb1-3Man-Sp10	13.5	3.51188	26.014	15	2.16025	14.4016	14.75	2.21736	15.0329	11.75	0.957427	8.14832	14.5	4.12311	28.4352	8.25	4.34933	52.7191	7	4.96655	70.9508	9.75	4.19325	43.0077	17.75	5.25198	29.5886
308	GlcNAcb1-4GlcNAcb-Sp10	6.75	4.5	66.6667	13.25	0.5	3.77358	10.5	8.88819	84.6495	9.25	4.11299	44.4647	9.75	4.34933	44.6085	5	3.91578	78.3156	10.5	7.14143	68.0136	9	6.37704	70.856	8.25	5.7373	69.5431
309	GlcNAcb1-4GlcNAcb-Sp12	11	4.32049	39.2772	15.25	1.89297	12.4129	3.75	0.957427	25.5314	10.75	5.7373	53.3703	14	1.1547	8.24786	8.75	5.18813	59.2929	15.25	7.54431	49.4709	13.5	1	7.40741	14.5	4.43471	30.5842
310	MurNAcb1-4GlcNAcb-Sp10	11.5	2.08167	18.1014	14.5	2.64575	18.2466	8.5	2.38048	28.0056	9.5	4.3589	45.8831	11.75	3.5	29.7872	15.25	0.957427	6.27821	12	4.69042	39.0868	10.75	0.957427	8.9063	14	2.16025	15.4303
311	Mana1-6Manb-Sp10	17.75	0.5	2.8169	19.75	2.21736	11.2271	14.5	8.2664	57.0096	16.75	1.5	8.95522	14.75	1.70783	11.5785	4.25	1.5	35.2941	14	8.75595	62.5425	23.5	3.69685	15.7313	29	4.69042	16.1738
312	Mana1-6(Mana1-3)Mana1-6(Mana1-3)Manb-Sp10	12.25	0.957427	7.81573	16.75	3.30404	19.7256	13.25	4.99166	37.6729	13.5	0.57735	4.27667	20.25	4.272	21.0963	6.5	1.91485	29.4593	10	3.91578	39.1578	12.75	3.20156	25.1103	16.5	1.91485	11.6052
313	Mana1-2Mana1-6(Mana1-3)Mana1-6(Mana1-2Mana1-2Mana1-3)Mana-Sp9	11.75	0.5	4.25532	15	1.63299	10.8866	14	2.82843	20.2031	12.75	1.89297	14.8468	15.5	3.69685	23.8506	13.5	1.29099	9.56292	15.25	1.25831	8.25119	13.5	1.91485	14.1841	13	1.1547	8.88231
314	Mana1-2Mana1-6(Mana1-2Mana1-3)Mana1-6(Mana1-2Mana1-2Mana1-3)Mana-Sp9	12.5	0.57735	4.6188	11.5	1.73205	15.0613	11.25	2.06155	18.3249	12.75	3.20156	25.1103	11	2.44949	22.2681	9	5.22813	58.0903	13	2.44949	18.8422	14	0	0	11.25	1.5	13.3333
315	Neu5Aca2-3Galb1-4GlcNAcb1-6(Neu5Aca2-3Galb1-3)GalNAca-Sp14	16.5	1.29099	7.82421	19.25	8.13941	42.2827	15.5	2.64575	17.0694	15	2.16025	14.4016	14.25	2.21736	15.5604	17.25	2.21736	12.8542	18.5	6.13732	33.1747	17	1.41421	8.3189	17	1.41421	8.3189
316	Neu5Aca2-6Galb1-4GlcNAcb1-2Mana1-6(Neu5Aca2-3Galb1-4GlcNAcb1-2Mana1-3)Manb1-4GlcNAcb1-4GlcNAcb-Sp12	10.25	2.21736	21.6327	4.5	3.31662	73.7028	11.25	2.21736	19.7098	8.25	2.87228	34.8155	17.25	2.36291	13.698	53	1.41421	2.66833	513.75	53.2815	10.3711	10.5	5.19615	49.4872	9.75	6.13052	62.8772
317	Galb1-4GlcNAcb1-2Mana1-6(Neu5Aca2-6Galb1-4GlcNAcb1-2Mana1-3)Manb1-4GlcNAcb1-4GlcNAcb-Sp12	5.5	3.10913	56.5296	7.25	4.34933	59.9908	19	2.16025	11.3697	17.5	3.87298	22.1313	327.5	40.2036	12.2759	81	6.0553	7.47568	6820.5	1518.68	22.2664	62	7.61577	12.2835	111.5	50.309	45.1202
318	Neu5Aca2-8Neu5Acb-Sp17	21.5	1.29099	6.00463	19.25	5.18813	26.9513	16.5	1.29099	7.82421	20	0.816497	4.08248	21.75	2.62996	12.0918	18.75	0.957427	5.10628	20.75	0.957427	4.61411	21.75	2.5	11.4943	24.5	3.10913	12.6903
319	Neu5Aca2-8Neu5Aca2-8Neu5Acb-Sp8	13.75	1.5	10.9091	10.75	5.43906	50.5959	10	4.32049	43.2049	10.25	2.5	24.3902	11.25	4.99166	44.3703	12.5	5.44671	43.5737	4.5	2.38048	52.8995	14	1.82574	13.041	11	4.96655	45.1505
320	Neu5Gcb2-6Galb1-4GlcNAc-Sp8	28.25	1.5	5.30973	25.5	1.73205	6.79236	17.5	2.64575	15.1186	29.75	3.77492	12.6888	26	4.24264	16.3178	24.75	0.5	2.0202	24.25	2.75379	11.3558	31	1.63299	5.26772	28.5	2.08167	7.30409
321	Galb1-3GlcNAcb1-2Mana1-6(Galb1-3GlcNAcb1-2Mana1-3)Manb1-4GlcNAcb1-4GlcNAcb-Sp19	43	3.3665	7.82907	34.25	7.80491	22.7881	33	2.44949	7.4227	37	4.83046	13.0553	42.5	9.29157	21.8625	50.5	4.50925	8.92921	52.25	7.27438	13.9223	43.5	1.29099	2.9678	43	1.1547	2.68535
322	Neu5Aca2-3Galb1-4GlcNAcb1-2Mana1-6(Neu5Aca2-3Galb1-4GlcNAcb1-2Mana1-3)Manb1-4GlcNAcb1-4GlcNAcb-Sp12	12	0.816497	6.80414	13	0.816497	6.28074	10	2.16025	21.6025	13.5	2.08167	15.4197	12.75	4.19325	32.8882	14.5	6.80686	46.9439	18.25	3.20156	17.5428	13.25	0.957427	7.22586	9.25	2.75379	29.7707
323	Neu5Aca2-3Galb1-4GlcNAcb1-2Mana1-6(Neu5Aca2-6Galb1-4GlcNAcb1-2Mana1-3)Manb1-4GlcNAcb1-4GlcNAcb-Sp12	6.75	4.11299	60.9331	8.5	3.69685	43.4923	10	1.82574	18.2574	6.5	3.51188	54.029	4.75	1.70783	35.9542	12.5	4.65475	37.238	139.5	18.6458	13.3662	29.25	11.6726	39.9064	37	9.83192	26.5728
324	Galb1-4(Fuca1-3)GlcNAcb1-2Mana1-6(Galb1-4(Fuca1-3)GlcNAcb1-2Mana1-3)Manb1-4GlcNAcb1-4GlcNAcb-Sp20	7.75	5.61991	72.5149	19.75	6.18466	31.3147	27	6.68331	24.753	62.75	4.85627	7.73907	937	117.505	12.5405	102.5	11.0905	10.82	4196.25	651.476	15.5252	11.5	6.02771	52.4149	23.75	2.36291	9.94909
325	Neu5,9Ac2a2-3Galb1-4GlcNAcb-Sp0	8	3.3665	42.0813	4.25	3.86221	90.8755	3.25	0.5	15.3846	11.75	1.70783	14.5347	7	3.55903	50.8432	8.25	6.07591	73.6474	16.25	2.75379	16.9464	10.25	4.5	43.9024	5.5	4.3589	79.2527
326	Neu5,9Ac2a2-3Galb1-3GlcNAcb-Sp0	9.5	4.20317	44.2439	3.75	0.957427	25.5314	4	2.70801	67.7003	11	2.70801	24.6183	7.5	3.69685	49.2913	2.25	0.5	22.2222	3.75	2.06155	54.9747	10.25	4.92443	48.0432	16.25	2.5	15.3846
327	Neu5Aca2-6Galb1-4GlcNAcb1-3Galb1-3GlcNAcb-Sp0	8.5	3.10913	36.578	13.5	5.44671	40.346	20	12.1929	60.9645	10	3.3665	33.665	14.75	5.31507	36.0344	13.25	3.5	26.4151	25	5.7735	23.094	23.25	7.08872	30.4891	38.5	8.66025	22.4942
328	Neu5Aca2-3Galb1-3(Fuca1-4)GlcNAcb1-3Galb1-3(Fuca1-4)GlcNAcb-Sp0	14.75	1.70783	11.5785	26	8.98146	34.5441	18.5	4.20317	22.7199	15	0.816497	5.44331	34	11.6333	34.2155	15.5	2.64575	17.0694	30	6.37704	21.2568	14.75	0.5	3.38983	27.5	3.69685	13.4431
329	Neu5Aca2-6Galb1-4GlcNAcb1-3Galb1-4GlcNAcb1-3Galb1-4GlcNAcb-Sp0	9.5	1.91485	20.1564	9.75	1.5	15.3846	17.5	3	17.1429	11	1.82574	16.5977	7.75	1.5	19.3548	7.25	3.77492	52.0678	13.25	5.5	41.5094	31.25	16.4595	52.6705	36.75	6.5	17.6871
330	Gala1-4Galb1-4GlcNAcb1-3Galb1-4Glcb-Sp0	14.25	1.70783	11.9847	20	4.54606	22.7303	9.5	3.41565	35.9542	12.75	5.90903	46.3454	19.25	5.25198	27.283	3.25	1.25831	38.7171	6.25	3.59398	57.5036	17.25	3.30404	19.1538	25.25	3.40343	13.4789
331	GalNAcb1-3Gala1-4Galb1-4GlcNAcb1-3Galb1-4Glcb-Sp0	10.75	0.5	4.65116	10.25	2.98608	29.1325	27	2.44949	9.07218	9	1.63299	18.1444	19.5	4.04145	20.7254	7.75	3.77492	48.7086	16.75	1.70783	10.196	9.25	3.77492	40.8099	18	2.16025	12.0014
332	GalNAca1-3(Fuca1-2)Galb1-4GlcNAcb1-3Galb1-4GlcNAcb-Sp0	9	2.44949	27.2166	12.25	0.957427	7.81573	39.75	5.7373	14.4335	8	4.08248	51.031	11.25	1.5	13.3333	4	0.816497	20.4124	7.75	3.40343	43.9152	11.75	1.89297	16.1104	9.25	1.70783	18.463
333	GalNAca1-3(Fuca1-2)Galb1-4GlcNAcb1-3Galb1-4GlcNAcb1-3Galb1-4GlcNAcb-Sp0	17.25	2.5	14.4928	29.5	1.29099	4.37625	128	16.1452	12.6134	17.25	1.5	8.69565	72	22.701	31.5291	35.25	4.19325	11.8957	538.25	65.2604	12.1245	26.25	2.5	9.52381	39.75	5.25198	13.2125
334	Neu5Aca2-3Galb1-4(Fuca1-3)GlcNAcb1-6(Neu5Aca2-3Galb1-3)GalNAc-Sp14	26.25	4.34933	16.5689	37	1.82574	4.93444	36.25	7.80491	21.5308	26	1.41421	5.43928	39.25	3.77492	9.61762	24.75	2.21736	8.95901	46.75	1.89297	4.04913	25.75	1.5	5.82524	37.75	3.20156	8.48096
335	GlcNAca1-4Galb1-4GlcNAcb1-3Galb1-4GlcNAcb1-3Galb1-4GlcNAcb-Sp0	12	0.816497	6.80414	13.5	1.91485	14.1841	40.75	3.86221	9.47782	12.25	0.5	4.08163	15	1.63299	10.8866	11.25	5.90903	52.5247	12.75	4.5	35.2941	11.25	0.957427	8.51046	16.5	1.29099	7.82421
336	GlcNAca1-4Galb1-4GlcNAcb-Sp0	17	2.16025	12.7073	19.5	1.73205	8.88231	16.25	2.06155	12.6865	15.25	4.99166	32.7322	19	2.94392	15.4943	17.75	2.62996	14.8167	29	4.24264	14.6298	20.25	3.59398	17.748	20.75	3.30404	15.9231
337	GlcNAca1-4Galb1-3GlcNAcb-Sp0	18	0.816497	4.53609	27.25	2.62996	9.65121	14	4.76095	34.0068	16.25	1.5	9.23077	18.75	4.34933	23.1964	13.5	5.8023	42.98	25.25	7.13559	28.2598	18.25	0.5	2.73973	27.75	6.60177	23.7902
338	GlcNAca1-4Galb1-4GlcNAcb1-3Galb1-4Glcb-Sp0	12.75	1.5	11.7647	16.25	2.62996	16.1843	18.5	1.73205	9.36244	13	2.16025	16.6173	15.75	4.5	28.5714	3.25	0.5	15.3846	17.5	9.14695	52.2683	11.25	6.94622	61.7442	17.5	3.51188	20.0679
339	GlcNAca1-4Galb1-4GlcNAcb1-3Galb1-4(Fuca1-3)GlcNAcb1-3Galb1-4(Fuca1-3)GlcNAcb-Sp0	37.25	3.40343	9.13672	39.25	5.31507	13.5416	29.25	3.20156	10.9455	31.25	4.272	13.6704	34	0.816497	2.40146	29.5	5.19615	17.6141	93.5	5	5.34759	38	4.54606	11.9633	29.5	7.32575	24.8331
340	GlcNAca1-4Galb1-4GlcNAcb1-3Galb1-4GlcNAcb-Sp0	13.75	5.96518	43.3831	20	3.55903	17.7951	19.75	1.5	7.59494	15	0.816497	5.44331	22.5	4.3589	19.3729	14.5	2.38048	16.4171	67.75	1.5	2.21402	17.75	1.70783	9.62155	20.5	7.85281	38.3064
341	GlcNAca1-4Galb1-3GalNAc-Sp14	16	2.94392	18.3995	21.25	8.77021	41.2716	19.75	3.30404	16.7293	15	1.41421	9.42809	17.25	2.06155	11.951	10	4.24264	42.4264	22	2.58199	11.7363	13	1.1547	8.88231	21.75	3.30404	15.191
342	Neu5Aca2-6Galb1-4GlcNAcb1-2Mana1-6(Mana1-3)Manb1-4GlcNAcb1-4GlcNAc-Sp12	10.25	4.34933	42.4325	10	2.94392	29.4392	10.25	3.59398	35.0632	9.5	4.04145	42.5416	12.5	1.29099	10.328	8.25	5.96518	72.3052	25.5	3.10913	12.1927	20	4.54606	22.7303	17.25	3.77492	21.8836
343	Mana1-6(Neu5Aca2-6Galb1-4GlcNAcb1-2Mana1-3)Manb1-4GlcNAcb1-4GlcNAc-Sp12	11	0.816497	7.4227	19.25	3.30404	17.1638	25	5.59762	22.3905	12.75	2.21736	17.391	25.75	5.7373	22.2808	14.75	4.03113	27.3297	51	5.59762	10.9757	32	15.0333	46.9791	38.75	20.662	53.3212
344	Neu5Aca2-6Galb1-4GlcNAcb1-2Mana1-6Manb1-4GlcNAcb1-4GlcNAc-Sp12	14.75	1.70783	11.5785	12.25	0.957427	7.81573	12.25	0.957427	7.81573	14	1.41421	10.1015	12	4.83046	40.2538	20.5	1	4.87805	70.25	6.13052	8.72673	18.75	1.89297	10.0958	17.25	2.62996	15.2461
345	Neu5Aca2-6Galb1-4GlcNAcb1-2Mana1-3Manb1-4GlcNAcb1-4GlcNAc-Sp12	11	4.08248	37.1135	12	0.816497	6.80414	13	1.1547	8.88231	10.75	2.21736	20.6266	12	2.82843	23.5702	16.75	2.21736	13.2379	48.5	3.69685	7.62236	23.5	3.69685	15.7313	26	8.16497	31.4037
346	Galb1-4GlcNAcb1-2Mana1-3Manb1-4GlcNAcb1-4GlcNAc-Sp12	7.5	5.8023	77.364	11.25	2.21736	19.7098	14	0.816497	5.83212	17	2.44949	14.4088	896	64.8228	7.23469	119	11.4018	9.58131	5508	690.502	12.5363	14	0.816497	5.83212	18.25	6.23832	34.1826
347	Galb1-4GlcNAcb1-2Mana1-6Manb1-4GlcNAcb1-4GlcNAc-Sp12	8.5	3.87298	45.5645	10	3.91578	39.1578	13.25	4.34933	32.8251	23.5	0.57735	2.45681	619.75	73.4682	11.8545	142.75	12.339	8.64376	5039.75	563.622	11.1835	11.5	5.19615	45.1839	10.5	4.3589	41.5133
348	Mana1-6(Galb1-4GlcNAcb1-2Mana1-3)Manb1-4GlcNAcb1-4GlcNAcb-Sp12	9.75	1.5	15.3846	20.5	3.41565	16.6617	23	2.94392	12.7997	15.25	2.21736	14.54	941	56.9093	6.04775	94.5	5.56776	5.89181	5298.75	641.351	12.1038	11.5	2.38048	20.6998	16.25	2.62996	16.1843
349	GlcNAcb1-2Mana1-6(GlcNAcb1-2Mana1-3)Manb1-4GlcNAcb1-4(Fuca1-6)GlcNAcb-Sp22	13	2	15.3846	22.5	6.13732	27.277	23.75	4.03113	16.9732	12.25	1.25831	10.2719	29.5	8.02081	27.1892	14.75	0.957427	6.49103	20.25	1.5	7.40741	14.75	1.70783	11.5785	32.75	4.5	13.7405
350	Galb1-4GlcNAcb1-2Mana1-6(Galb1-4GlcNAcb1-2Mana1-3)Manb1-4GlcNAcb1-4(Fuca1-6)GlcNAcb-Sp22	18.5	1.73205	9.36244	39.5	9	22.7848	91.75	14.151	15.4234	26.5	4.04145	15.2508	1123.25	148.648	13.2337	58	8.75595	15.0965	6165.5	723.525	11.7351	23.25	7.36546	31.6794	41.75	8.09835	19.3973
351	Galb1-3GlcNAcb1-2Mana1-6(Galb1-3GlcNAcb1-2Mana1-3)Manb1-4GlcNAcb1-4(Fuca1-6)GlcNAcb-Sp22	11.25	3.0957	27.5173	37.5	1.73205	4.6188	33.5	10.2144	30.4907	12.75	0.5	3.92157	33.75	8.95824	26.5429	11	4.96655	45.1505	24.25	8.09835	33.3953	12.75	2.21736	17.391	44.5	12.261	27.5529
352	(6S)GlcNAcb1-3Galb1-4GlcNAcb-Sp0	14	1.82574	13.041	27.75	7.13559	25.7138	21.5	2.51661	11.7052	15.25	3.20156	20.9938	99.25	13.2256	13.3255	20.5	2.08167	10.1545	27.25	4.78714	17.5675	16.25	3.40343	20.9442	23.5	2.38048	10.1297
353	KDNa2-3Galb1-4(Fuca1-3)GlcNAc-Sp0	15.5	1.73205	11.1745	41.5	13.6015	32.7746	29.5	3.69685	12.5317	16.5	2.88675	17.4955	32	8.04156	25.1299	19.75	2.62996	13.3162	128.5	11.0905	8.63077	19	2.44949	12.8921	33.75	3.5	10.3704
354	KDNa2-6Galb1-4GlcNAc-Sp0	17	1.63299	9.60584	22.75	0.957427	4.20847	19	2.3094	12.1547	16.5	1	6.06061	26.75	7.22842	27.0221	17.25	3.59398	20.8346	30	5.16398	17.2133	47	13.466	28.6511	78.75	20.5487	26.0936
355	KDNa2-3Galb1-4Glc-Sp0	13.25	1.5	11.3208	17.5	1.91485	10.942	14.25	1.5	10.5263	10	4.32049	43.2049	21.25	1.70783	8.03682	12.75	5.85235	45.9008	23.5	2.38048	10.1297	14.25	1.25831	8.83022	17.5	1.91485	10.942
356	KDNa2-3Galb1-3GalNAca-Sp14	19	1.41421	7.44323	51	4.08248	8.00487	49.5	15.4596	31.2316	16	1.82574	11.4109	45.75	3.77492	8.25119	33.5	5.91608	17.6599	253.75	31.5423	12.4305	25.25	1.25831	4.98339	42.5	6.02771	14.1829
357	Fuca1-2Galb1-3GlcNAcb1-2Mana1-6(Fuca1-2Galb1-3GlcNAcb1-2Mana1-3)Manb1-4GlcNAcb1-4GlcNAcb-Sp20	28.5	3.41565	11.9847	34	2.16025	6.35367	38.25	3.20156	8.3701	29.5	1	3.38983	35.5	7.18795	20.2478	31.25	3.94757	12.6322	39.25	6.89807	17.5747	31	5.22813	16.8649	36.75	6.70199	18.2367
358	Fuca1-2Galb1-4GlcNAcb1-2Mana1-6(Fuca1-2Galb1-4GlcNAcb1-2Mana1-3)Manb1-4GlcNAcb1-4GlcNAcb-Sp20	25.25	1.25831	4.98339	35.75	4.78714	13.3906	157.75	27.4515	17.4019	119.25	13.1751	11.0483	679.25	34.913	5.13993	87.25	2.21736	2.54138	4663.75	383.405	8.22096	30.25	2.62996	8.69407	38.75	3.77492	9.74172
359	Fuca1-2Galb1-4(Fuca1-3)GlcNAcb1-2Mana1-6(Fuca1-2Galb1-4(Fuca1-3)GlcNAcb1-2Mana1-3)Manb1-4GlcNAcb1-4GlcNAb-Sp20	34.75	0.5	1.43885	42.25	4.71699	11.1645	37	2.16025	5.83851	39.25	8.61684	21.9537	108.75	10.5633	9.71338	104.75	5.31507	5.07406	2294.25	80.2304	3.49702	37.25	2.21736	5.95263	38.25	0.5	1.30719
360	Gala1-3Galb1-4GlcNAcb1-2Mana1-6(Gala1-3Galb1-4GlcNAcb1-2Mana1-3)Manb1-4GlcNAcb1-4GlcNAcb-Sp20	16	1.82574	11.4109	19.5	4.79583	24.594	18	2.3094	12.83	13.75	1.5	10.9091	20.75	3.30404	15.9231	17.75	0.5	2.8169	26.25	8.4212	32.0808	17.25	1.25831	7.29453	19.75	4.11299	20.8253
361	Galb1-4GlcNAcb1-2Mana1-6(Mana1-3)Manb1-4GlcNAcb1-4GlcNAcb-Sp12	15.5	1.91485	12.3539	12.75	4.03113	31.6167	17.25	2.21736	12.8542	21.25	2.5	11.7647	338.75	31.1916	9.20786	65.25	9.70824	14.8785	5093.5	428.216	8.40711	20.75	2.87228	13.8423	14.5	2.08167	14.3563
362	Fuca1-4(Galb1-3)GlcNAcb1-2Mana1-6(Fuca1-4(Galb1-3)GlcNAcb1-2Mana1-3)Manb1-4GlcNAcb1-4(Fuca1-6)GlcNAcb-Sp22	30.25	2.06155	6.81505	35.5	6.13732	17.2882	38.75	5.96518	15.394	27.25	2.98608	10.9581	34.5	5.74456	16.6509	25.75	5.67891	22.054	32.25	6.23832	19.3436	30.5	1	3.27869	37.25	10.9049	29.2749
363	Neu5Aca2-6GlcNAcb1-4GlcNAc-Sp21	13	2	15.3846	8.75	2.98608	34.1266	11	1.82574	16.5977	12.25	2.06155	16.829	11.75	1.70783	14.5347	12	7.52773	62.7311	13	7.16473	55.1133	15.25	2.87228	18.8346	15.25	2.75379	18.0576
364	Neu5Aca2-6GlcNAcb1-4GlcNAcb1-4GlcNAc-Sp21	10.5	4.43471	42.2353	9.5	4.12311	43.4011	8.25	2.21736	26.877	12	0	0	14	2.94392	21.028	5.75	4.19325	72.9261	11	7.02377	63.8524	12.75	2.06155	16.169	13.25	5.31507	40.1138
365	Galb1-4(Fuca1-3)GlcNAcb1-6(Fuca1-2Galb1-4GlcNAcb1-3)Galb1-4Glc-Sp21	13.5	1.73205	12.83	17.75	2.98608	16.823	17.75	2.87228	16.1819	14.75	1.5	10.1695	49.75	12.4197	24.9643	14.25	5.90903	41.4669	35.5	0.57735	1.62634	16	0.816497	5.1031	19	3.74166	19.6929
366	Galb1-4GlcNAcb1-2Mana1-6(Galb1-4GlcNAcb1-4(Galb1-4GlcNAcb1-2)Mana1-3)Manb1-4GlcNAcb1-4GlcNAc-Sp21	13.5	1.29099	9.56292	18.25	1.70783	9.35795	59.25	5.85235	9.87738	34.25	1.89297	5.52692	399	37.7536	9.46205	38.25	2.21736	5.79701	6782.75	796.669	11.7455	15	1.41421	9.42809	25	10.6771	42.7083
367	GalNAca1-3(Fuca1-2)Galb1-4GlcNAcb1-2Mana1-6(GalNAca1-3(Fuca1-2)Galb1-4GlcNAcb1-2Mana1-3)Manb1-4GlcNAcb1-4GlcNAcb-Sp20	17.5	0.57735	3.29914	22.5	1.29099	5.73775	22	1.82574	8.29883	18.25	1.70783	9.35795	31.25	1.70783	5.46504	54.25	2.98608	5.50429	416.25	43.231	10.3858	21.25	0.957427	4.50554	26	2.94392	11.3228
368	Gala1-3(Fuca1-2)Galb1-4GlcNAcb1-2Mana1-6(Gala1-3(Fuca1-2)Galb1-4GlcNAcb1-2Mana1-3)Manb1-4GlcNAcb1-4GlcNAcb-Sp20	22.25	2.62996	11.82	22	4.96655	22.5752	26	3.3665	12.9481	21.25	2.62996	12.3763	93.75	21.6391	23.0817	90.5	5.06623	5.59804	2022	216.679	10.7161	22.75	2.21736	9.74662	32.25	5.31507	16.4808
369	Gala1-3Galb1-4(Fuca1-3)GlcNAcb1-2Mana1-6(Gala1-3Galb1-4(Fuca1-3)GlcNAcb1-2Mana1-3)Manb1-4GlcNAcb1-4GlcNAcb-Sp20	25.75	3.0957	12.0221	36.75	2.98608	8.12538	30.75	1.70783	5.5539	25	1.82574	7.30297	44	8.04156	18.2763	29	1.1547	3.98173	45.5	10.7238	23.5688	28.25	2.06155	7.29753	39.25	6.39661	16.2971
370	GalNAca1-3(Fuca1-2)Galb1-3GlcNAcb1-2Mana1-6(GalNAca1-3(Fuca1-2)Galb1-3GlcNAcb1-2Mana1-3)Manb1-4GlcNAcb1-4GlcNAcb-Sp20	18.5	1.29099	6.97835	26.75	5.37742	20.1025	20	0.816497	4.08248	18.75	1.25831	6.71096	25.25	3.30404	13.0853	17	1.63299	9.60584	22	2.16025	9.8193	18.5	1.29099	6.97835	21.75	2.62996	12.0918
371	Fuca1-4(Fuca1-2Galb1-3)GlcNAcb1-2Mana1-3(Fuca1-4(Fuca1-2Galb1-3)GlcNAcb1-2Mana1-3)Manb1-4GlcNAcb1-4GlcNAcb-Sp19	20.25	3.77492	18.6416	33.25	2.21736	6.66874	31	7.70281	24.8478	22.5	2.51661	11.1849	28.75	1.25831	4.37672	19.75	3.86221	19.5555	41.25	2.21736	5.37541	25.75	5.7373	22.2808	30	2.58199	8.60663
372	Neu5Aca2-3Galb1-4GlcNAcb1-3GalNAc-Sp14	4	1.41421	35.3553	8.75	6.65207	76.0236	9.5	1.73205	18.2321	8.25	5.56028	67.3973	7.25	5.058	69.7655	5.5	3.69685	67.2154	14.5	7.89515	54.4493	11.5	0.57735	5.02044	14	3.3665	24.0464
373	Neu5Aca2-6Galb1-4GlcNAcb1-3GalNAc-Sp14	12.5	3.10913	24.873	24.75	9.42956	38.0992	27.25	6.07591	22.2969	7	2.44949	34.9927	29.25	6.75154	23.0822	14	2.16025	15.4303	28.25	5.96518	21.1157	12.25	3.94757	32.2251	32	5.35413	16.7316
374	Neu5Aca2-3Galb1-4(Fuca1-3)GlcNAcb1-3GalNAca-Sp14	29	4.24264	14.6298	36.75	1.89297	5.15094	32.25	1.25831	3.90172	22	7.16473	32.5669	41.25	9.21502	22.3395	32.5	8.34666	25.682	40.5	11.3578	28.044	34.5	11.7047	33.9267	43.5	6.85565	15.7601
375	GalNAcb1-4GlcNAcb1-2Mana1-6(GalNAcb1-4GlcNAcb1-2Mana1-3)Manb1-4GlcNAcb1-4GlcNAc-Sp12	22.75	1.25831	5.53101	38.5	10.5357	27.3653	49.75	10.3078	20.7191	28	2.44949	8.74818	52.5	10.083	19.2057	141.5	31.5436	22.2923	4519.75	473.571	10.4778	30.75	2.62996	8.5527	35	4.16333	11.8952
376	Galb1-3GalNAca1-3(Fuca1-2)Galb1-4Glc-Sp0	13.25	3.30404	24.9361	13.75	5.7373	41.7259	11.25	4.5	40	9.25	3.59398	38.8538	16.75	11.3248	67.6105	7	6.733	96.1858	16	11.1952	69.9702	14.25	0.957427	6.71879	20.25	2.62996	12.9874
377	Galb1-3GalNAca1-3(Fuca1-2)Galb1-4GlcNAc-Sp0	8.75	3.77492	43.1419	15.5	7.18795	46.3739	42.75	4.11299	9.62102	2.75	0.957427	34.8155	11.75	1.25831	10.709	3.5	1.29099	36.8856	19.5	1.29099	6.62048	7.5	4.04145	53.886	10	4.32049	43.2049
378	Galb1-3GlcNAcb1-3Galb1-4GlcNAcb1-6(Galb1-3GlcNAcb1-3)Galb1-4Glcb-Sp0	11.25	0.5	4.44444	32.25	5.61991	17.4261	212.25	98.0285	46.1854	13	1.82574	14.0442	38	12.8841	33.9055	10.25	5.058	49.3463	16.75	2.75379	16.4405	11.75	2.87228	24.4449	13	2	15.3846
379	Galb1-4(Fuca1-3)GlcNAcb1-6(Galb1-3GlcNAcb1-3)Galb1-4Glc-Sp21	7.25	4.34933	59.9908	6.25	4.03113	64.4981	6.75	3.77492	55.9247	10	2.16025	21.6025	79	6.58281	8.33267	8.75	6.29153	71.9032	20.25	3.5	17.284	8.75	4.11299	47.0056	7.75	5.5	70.9677
380	Galb1-4GlcNAcb1-6(Fuca1-4(Fuca1-2Galb1-3)GlcNAcb1-3)Galb1-4Glc-Sp21	18.25	1.5	8.21918	26.25	6.18466	23.5606	44	10.6771	24.2661	20	2.44949	12.2474	162	3.91578	2.41715	155.75	8.88351	5.7037	1400.5	68.942	4.92267	14.75	1.5	10.1695	26.25	6.5	24.7619
381	Galb1-4(Fuca1-3)GlcNAcb1-6(Fuca1-4(Fuca1-2Galb1-3)GlcNAcb1-3)Galb1-4Glc-Sp21	13.25	2.06155	15.5589	16.25	2.21736	13.6453	16.5	1.73205	10.4973	14	1.1547	8.24786	70.25	8.61684	12.266	92.5	8.66025	9.36244	633.25	53.0935	8.38428	15	0.816497	5.44331	14.25	1.70783	11.9847
382	Galb1-3GlcNAcb1-3Galb1-4(Fuca1-3)GlcNAcb1-6(Galb1-3GlcNAcb1-3)Galb1-4Glc-Sp21	8.75	4.272	48.8229	10.75	0.957427	8.9063	14.75	4.272	28.9627	8.75	3.59398	41.074	112.5	3.41565	3.03613	96.75	12.339	12.7534	564	42.9651	7.61793	17	1.1547	6.79236	11.25	4.78714	42.5523
383	Galb1-4GlcNAcb1-6(Galb1-4GlcNAcb1-2)Mana1-6(Galb1-4GlcNAcb1-4(Galb1-4GlcNAcb1-2)Mana1-3)Manb1-4GlcNAcb1-4GlcNAcb-Sp21	12.25	2.06155	16.829	17	3.74166	22.0097	94.25	5.31507	5.63933	159	12.3558	7.77097	733.5	93.0108	12.6804	78.5	15.0222	19.1366	7312.25	619.731	8.47525	12.5	1.29099	10.328	12.25	6.23832	50.9251
384	GlcNAcb1-2Mana1-6(GlcNAcb1-4(GlcNAcb1-2)Mana1-3)Manb1-4GlcNAcb1-4GlcNAc-Sp21	11.75	1.5	12.766	11.25	1.5	13.3333	11.25	2.75379	24.4781	3.5	4.65475	132.993	51.5	3.31662	6.44005	39.25	1.70783	4.35115	313.5	19.5021	6.22078	12	0.816497	6.80414	13.25	0.5	3.77358
385	Fuca1-2Galb1-3GalNAca1-3(Fuca1-2)Galb1-4Glcb-Sp0	17.25	1.89297	10.9737	39	4.32049	11.0782	50.75	9.17878	18.0863	20.75	3.5	16.8675	35.75	3.40343	9.52008	19.75	1.70783	8.64722	42	13.1403	31.2864	18.75	2.75379	14.6869	30.5	6.60808	21.6658
386	Fuca1-2Galb1-3GalNAca1-3(Fuca1-2)Galb1-4GlcNAcb-Sp0	6.5	4.20317	64.6642	4.25	1.5	35.2941	56	12.5698	22.4461	4.75	1.70783	35.9542	6.75	3.5	51.8519	4.75	1.70783	35.9542	9.25	4.57347	49.443	10.75	3.86221	35.9275	6.5	3.41565	52.5485
387	Galb1-3GlcNAcb1-3GalNAca-Sp14	14.75	0.957427	6.49103	17.75	10.0457	56.5957	23.75	3.86221	16.2619	15.5	1.29099	8.329	17.25	5.85235	33.9267	6.5	5.68624	87.4806	25.75	10.5317	40.8998	12.5	4.65475	37.238	10	4.54606	45.4606
388	GalNAcb1-4(Neu5Aca2-3)Galb1-4GlcNAcb1-3GalNAca-Sp14	10.5	3.69685	35.2081	31.25	0.5	1.6	42.75	4.34933	10.1739	10	2.16025	21.6025	35.5	3.87298	10.9098	15.25	0.957427	6.27821	47.75	5.12348	10.7298	14.5	5.25991	36.2753	23.75	2.98608	12.573
389	GalNAca1-3(Fuca1-2)Galb1-3GalNAca1-3(Fuca1-2)Galb1-4GlcNAcb-Sp0	8	4.24264	53.033	6.5	5.06623	77.942	6.5	3.10913	47.8327	7.25	4.64579	64.0798	11	4.32049	39.2772	3	1.41421	47.1405	5.25	2.5	47.619	6	4.76095	79.3492	10.75	11.0265	102.572
390	Gala1-3Galb1-3GlcNAcb1-2Mana1-6(Gala1-3Galb1-3GlcNAcb1-2Mana1-3)Manb1-4GlcNAcb1-4GlcNAc-Sp19	29	6.97615	24.0557	37.25	3.59398	9.64826	41.5	8.544	20.588	23.5	3.69685	15.7313	30	7.87401	26.2467	21.75	3.40343	15.648	27.25	0.5	1.83486	25	4.24264	16.9706	36.75	6.84957	18.6383
391	Gala1-3Galb1-3(Fuca1-4)GlcNAcb1-2Mana1-6(Gala1-3Galb1-3(Fuca1-4)GlcNAcb1-2Mana1-3)Manb1-4GlcNAcb1-4GlcNAc-Sp19	34.5	3.69685	10.7155	29.75	2.98608	10.0372	29.25	5.96518	20.3938	36.25	4.99166	13.7701	33.75	11.9269	35.3388	37.5	3.87298	10.328	34.75	2.87228	8.26556	49	3.4641	7.0696	35.25	9.46485	26.8506
392	Neu5Aca2-3Galb1-3GlcNAcb1-2Mana1-6(Neu5Aca2-3Galb1-3GlcNAcb1-2Mana1-3)Manb1-4GlcNAcb1-4GlcNAc-Sp19	8.25	5.7373	69.5431	26.25	5.90903	22.5106	22	1.41421	6.42824	13.75	2.62996	19.127	27.25	4.272	15.6771	7	4.08248	58.3212	35.25	1.70783	4.84489	16.75	0.957427	5.71598	27.75	5.7373	20.675
393	GlcNAcb1-2Mana1-6(Galb1-4GlcNAcb1-2Mana1-3)Manb1-4GlcNAcb1-4GlcNAc-Sp12	13.25	2.62996	19.8487	14.75	2.21736	15.0329	15.75	1.70783	10.8433	22	3.3665	15.3023	547	42.7161	7.80916	100.25	9.74252	9.71822	6805.25	517.703	7.6074	11.75	1.5	12.766	14.5	1.73205	11.9452
394	Galb1-4GlcNAcb1-2Mana1-6(GlcNAcb1-2Mana1-3)Manb1-4GlcNAcb1-4GlcNAc-Sp12	10	2.3094	23.094	8.25	3.59398	43.5634	13.75	2.87228	20.8893	10.75	4.03113	37.4989	598	24.779	4.14365	76.5	4.79583	6.26906	5161.75	940.731	18.225	6	5.35413	89.2354	15.75	4.57347	29.0379
395	Neu5Aca2-3Galb1-3GlcNAcb1-3GalNAca-Sp14	8	5.22813	65.3516	17	9.62635	56.6256	8	4.16333	52.0416	6.25	5.18813	83.01	19.5	9.03696	46.3434	6.75	4.34933	64.4345	18	4.69042	26.0579	13	1.1547	8.88231	15.5	4.20317	27.1172
396	Fuca1-2Galb1-4GlcNAcb1-3GalNAca-Sp14	14.75	3.20156	21.7055	34	9.55685	28.1084	32	3.55903	11.122	13	6.97615	53.6627	225.25	55.8771	24.8067	21.5	4.93288	22.9436	99.5	7.54983	7.58777	20	1.41421	7.07107	39.25	14.8857	37.9253
397	Galb1-4(Fuca1-3)GlcNAcb1-3GalNAca-Sp14	18.5	3	16.2162	29	6	20.6897	29.5	6.245	21.1695	14.75	1.70783	11.5785	76.75	24.6221	32.081	17.75	0.957427	5.39396	50	15.5134	31.0269	19.75	1.25831	6.37117	27.5	7.89515	28.7096
398	GalNAca1-3GalNAcb1-3Gala1-4Galb1-4GlcNAcb-Sp0	3.75	2.21736	59.1295	10.75	6.99405	65.0609	4.25	3.20156	75.3309	7.5	4.12311	54.9747	5	2.58199	51.6398	2.75	0.5	18.1818	3.5	1.29099	36.8856	5.75	4.34933	75.6405	6.75	4.92443	72.9545
399	Gala1-4Galb1-3GlcNAcb1-2Mana1-6(Gala1-4Galb1-3GlcNAcb1-2Mana1-3)Manb1-4GlcNAcb1-4GlcNAcb-Sp19	19.75	2.98608	15.1194	35.25	5.12348	14.5347	20.5	8.58293	41.8679	19.75	1.70783	8.64722	31.25	4.03113	12.8996	19	2.44949	12.8921	38	9.0185	23.7329	16.75	1.5	8.95522	27.25	4.99166	18.318
400	Gala1-4Galb1-4GlcNAcb1-2Mana1-6(Gala1-4Galb1-4GlcNAcb1-2Mana1-3)Manb1-4GlcNAcb1-4GlcNAcb-Sp24	37.5	0.57735	1.5396	46.75	14.8408	31.7451	39.5	8.69866	22.0219	35	2	5.71429	91.25	15.756	17.2668	109.25	0.957427	0.876363	2684.5	31.5119	1.17385	37.5	2.38048	6.34794	57.75	14.5917	25.267
401	Gala1-3Galb1-4GlcNAcb1-3GalNAca-Sp14	5	2.16025	43.2049	8.5	4.43471	52.1731	5.5	5	90.9091	2.75	0.5	18.1818	9.75	2.21736	22.7421	8	6	75	9.5	4.79583	50.4824	6.5	4.12311	63.4324	8.75	3.59398	41.074
402	Galb1-3GlcNAcb1-6Galb1-4GlcNAcb-Sp0	10.5	5.06623	48.2498	17.5	2.08167	11.8952	9.75	3.59398	36.8613	7.25	4.92443	67.9232	9	4.69042	52.1157	2.25	0.5	22.2222	2.5	0.57735	23.094	15.25	0.5	3.27869	15.5	2.38048	15.3579
403	Galb1-3GlcNAca1-6Galb1-4GlcNAcb-Sp0	4.75	2.87228	60.4691	6.25	4.42531	70.8049	3.5	0.57735	16.4957	4.25	3.20156	75.3309	4.25	3.20156	75.3309	4	2.94392	73.598	18.25	4.272	23.4082	2.5	0.57735	23.094	8.5	5.8023	68.2623
404	GalNAcb1-3Gala1-6Galb1-4Glcb-Sp8	21	5.71548	27.2166	22.25	4.57347	20.5549	13.75	2.98608	21.7169	18.25	0.957427	5.24618	18.75	4.34933	23.1964	17.5	2.38048	13.6027	18	3.3665	18.7028	20	1.63299	8.16497	16	4.76095	29.756
405	Gala1-3(Fuca1-2)Galb1-4(Fuca1-3)Glcb-Sp21	17	4.24264	24.9567	15	2.16025	14.4016	16	1.63299	10.2062	14.75	0.957427	6.49103	17.5	3.69685	21.1248	17.25	2.21736	12.8542	37.5	2.64575	7.05534	18.25	2.5	13.6986	13.5	2.08167	15.4197
406	Galb1-4GlcNAcb1-6(Neu5Aca2-6Galb1-3GlcNAcb1-3)Galb1-4Glc-Sp21	11.5	4.3589	37.9035	11.75	3.77492	32.127	6.75	3.77492	55.9247	9	3.74166	41.574	7.75	4.03113	52.0146	6.25	3.94757	63.1612	31	5.35413	17.2714	11.5	5.68624	49.4456	8	3.16228	39.5285
407	Galb1-3GalNAcb1-4(Neu5Aca2-8Neu5Aca2-3)Galb1-4Glcb-Sp0	26	1.82574	7.02208	28.5	3.31662	11.6373	23.25	2.21736	9.53701	25.75	3.5	13.5922	30.25	0.5	1.65289	23.25	1.25831	5.41207	27.5	4.04145	14.6962	25.25	3.30404	13.0853	27	1.41421	5.23783
408	Neu5Aca2-3Galb1-3GalNAcb1-4(Neu5Aca2-8Neu5Aca2-3)Galb1-4Glcb-Sp0	25.5	2.38048	9.3352	30.5	0.57735	1.89295	24.5	4.3589	17.7914	21.75	1.25831	5.78531	25.75	4.85627	18.8593	17.5	2.08167	11.8952	31.5	2.51661	7.98924	20.5	1.29099	6.29753	32.75	5.7373	17.5185
409	Gala1-3(Fuca1-2)Galb1-4GlcNAcb1-3GalNAca-Sp14	9	6.32456	70.2728	17	4.54606	26.7415	15.25	4.5	29.5082	7.25	4.42531	61.0387	20.75	2.87228	13.8423	2.25	0.5	22.2222	14	10.8012	77.1517	3.5	1.29099	36.8856	20.5	7.54983	36.8285
410	GalNAca1-3(Fuca1-2)Galb1-4GlcNAcb1-3GalNAca-Sp14	2.5	0.57735	23.094	15.5	16.052	103.561	12.25	8.4212	68.7445	5.25	3.40343	64.8272	9.5	5.8023	61.0768	2.25	0.5	22.2222	26.5	13.0256	49.1533	5.25	3.86221	73.5659	11	9.4163	85.6027
411	GalNAca1-3GalNAcb1-3Gala1-4Galb1-4Glcb-Sp0	11.75	1.25831	10.709	14	2.44949	17.4964	8.75	6.13052	70.0631	9.75	2.62996	26.9739	10.5	3.31662	31.5869	3.75	0.957427	25.5314	13.25	5.31507	40.1138	14	0.816497	5.83212	11.25	5.12348	45.542
412	Fuca1-2Galb1-4(Fuca1-3)GlcNAcb1-3GalNAca-Sp14	17.75	0.957427	5.39396	42.25	2.62996	6.22475	55	4.32049	7.85544	18.5	2.38048	12.8674	50	4.76095	9.5219	36.75	2.62996	7.15634	176.75	10.0457	5.68358	18.5	2.38048	12.8674	32	4.39697	13.7405
413	Gala1-3(Fuca1-2)Galb1-4(Fuca1-3)GlcNAcb1-3GalNAc-Sp14	14	2.70801	19.3429	37	16.3095	44.0797	24.5	5.8023	23.6829	16.75	0.957427	5.71598	30.5	3.41565	11.1989	3.5	1	28.5714	27.25	1.70783	6.26725	15.75	3.94757	25.064	19	5.94418	31.2852
414	GalNAca1-3(Fuca1-2)Galb1-4(Fuca1-3)GlcNAcb1-3GalNAc-Sp14	21.75	4.5	20.6897	23.25	4.03113	17.3382	30	3.74166	12.4722	17	4.24264	24.9567	30	4.83046	16.1015	17	3.4641	20.3771	28.5	4.04145	14.1805	24.5	3.51188	14.3342	24.75	3.5	14.1414
415	Galb1-4(Fuca1-3)GlcNAcb1-2Mana1-6(Galb1-4(Fuca1-3)GlcNAcb1-2Mana1-3)Manb1-4GlcNAcb1-4(Fuca1-6)GlcNAcb-Sp22	28	4.32049	15.4303	27.25	1.70783	6.26725	23.5	3.69685	15.7313	25.5	2.88675	11.3206	79.25	9.81071	12.3794	163	12.4633	7.64618	1355.25	120.519	8.89278	33.75	5.90903	17.5082	32	2.70801	8.46254
416	Fuca1-2Galb1-4GlcNAcb1-2Mana1-6(Fuca1-2Galb1-4GlcNAcb1-2Mana1-3)Manb1-4GlcNAcb1-4(Fuca1-6)GlcNAcb-Sp22	24	2.44949	10.2062	35.5	9.88264	27.8384	66	3.74166	5.66918	26.25	0.957427	3.64734	258.25	17.5	6.77638	92.5	6.45497	6.97835	2880.75	129.962	4.51141	26	2.44949	9.42111	33.25	5.7373	17.2551
417	GlcNAcb1-2(GlcNAcb1-6)Mana1-6(GlcNAcb1-2Mana1-3)Manb1-4GlcNAcb1-4GlcNAcb-Sp19	24.75	1.25831	5.08406	22.5	1.91485	8.51046	17.25	2.75379	15.964	25	1.1547	4.6188	21.25	3.86221	18.1751	22	1.82574	8.29883	28.5	4.79583	16.8275	21	1.41421	6.73435	21.75	0.957427	4.40196
418	Fuca1-2Galb1-3GlcNAcb1-3GalNAc-Sp14	20	0.816497	4.08248	15	0.816497	5.44331	11.25	1.70783	15.1807	18.5	1.73205	9.36244	16.5	2.08167	12.6162	13.75	6.0208	43.7876	24	2.44949	10.2062	20.25	0.5	2.46914	18.5	1.29099	6.97835
419	Gala1-3(Fuca1-2)Galb1-3GlcNAcb1-3GalNAc-Sp14	3	1.1547	38.49	8.75	7.58837	86.7242	3.75	0.957427	25.5314	4.25	0.5	11.7647	9.75	9.53502	97.7951	2.25	0.957427	42.5523	10.5	2.88675	27.4929	8.75	6.07591	69.439	9.25	3.30404	35.7193
420	GalNAca1-3(Fuca1-2)Galb1-3GlcNAcb1-3GalNAc-Sp14	14	1.41421	10.1015	18.25	4.64579	25.4564	14.25	2.75379	19.3248	16.5	3.69685	22.4051	26.5	3.10913	11.7326	16.25	2.87228	17.6756	25.25	1.5	5.94059	16.75	1.5	8.95522	22.5	3.78594	16.8264
421	Gala1-3Galb1-3GlcNAcb1-3GalNAc-Sp14	4	0.816497	20.4124	13.5	6.60808	48.9487	7.5	1.73205	23.094	11.25	0.957427	8.51046	28.5	8.96289	31.4487	3.75	0.957427	25.5314	26	5.03322	19.3585	9.75	4.71699	48.3794	25.25	7.22842	28.6274
422	Fuca1-2Galb1-3GlcNAcb1-2Mana1-6(Fuca1-2Galb1-3GlcNAcb1-2Mana1-3)Manb1-4GlcNAcb1-4(Fuca1-6)GlcNAcb-Sp22	22	2.16025	9.8193	31.75	3.86221	12.1644	26	8.3666	32.1792	21.25	3.59398	16.9128	44.5	12.0416	27.0598	24.25	2.98608	12.3137	47	9.4163	20.0347	21.75	4.19325	19.2793	42.75	7.08872	16.5818
423	Gala1-3(Fuca1-2)Galb1-4GlcNAcb1-2Mana1-6(Gala1-3(Fuca1-2)Galb1-4GlcNAcb1-2Mana1-3)Manb1-4GlcNAcb1-4(Fuca1-6)GlcNAcb-Sp22	18.25	2.21736	12.1499	43.25	8.26136	19.1014	41	19.3046	47.0843	16.25	3.59398	22.1168	45.75	19.2765	42.1344	19.25	1.70783	8.87182	84	26.6708	31.751	21	0.816497	3.88808	32	4.24264	13.2583
424	Galb1-3GlcNAcb1-6(Galb1-3GlcNAcb1-2)Mana1-6(Galb1-3GlcNAcb1-2Mana1-3)Manb1-4GlcNAcb1-4GlcNAcb-Sp19	20.5	2.88675	14.0817	33.5	3.41565	10.196	83.5	12.2338	14.6513	19.5	3.31662	17.0083	61.75	22.7505	36.8428	23.25	2.62996	11.3116	39.25	8.18026	20.8414	24.25	0.957427	3.94815	42.5	12.3693	29.1043
425	Galb1-4GlcNAcb1-6(Fuca1-2Galb1-3GlcNAcb1-3)Galb1-4Glc-Sp21	6.5	1.73205	26.6469	13	0.816497	6.28074	40	1.41421	3.53553	11.5	1.29099	11.226	101.25	21.3288	21.0655	12.25	4.85627	39.643	20.5	5.44671	26.5693	8.25	3.68556	44.6734	6.75	3.20156	47.4305
426	Fuca1-3GlcNAcb1-6(Galb1-4GlcNAcb1-3)Galb1-4Glc-Sp21	3.25	0.5	15.3846	11.25	2.62996	23.3774	46.25	5.7373	12.405	8.75	3.86221	44.1395	204.75	29.7027	14.5068	116	20.2155	17.4272	5545	105.09	1.89523	9.75	1.5	15.3846	16.25	11.9269	73.3961
427	GlcNAcb1-2Mana1-6(GlcNAcb1-4)(GlcNAcb1-2Mana1-3)Manb1-4GlcNAcb1-4GlcNAc-Sp21	4.25	3.86221	90.8755	3	1.1547	38.49	3.25	0.5	15.3846	3	0	0	4.5	2.38048	52.8995	1.75	0.5	28.5714	4.75	2.5	52.6316	3	0.816497	27.2166	5.25	2.75379	52.4531
428	GlcNAcb1-2Mana1-6(GlcNAcb1-4)(GlcNAcb1-4(GlcNAcb1-2)Mana1-3)Manb1-4GlcNAcb1-4GlcNAc-Sp21	7.5	3.69685	49.2913	11.75	3.20156	27.2473	9.5	3.31662	34.9118	12	2.94392	24.5327	11.75	1.5	12.766	7	3.55903	50.8432	14.75	1.70783	11.5785	7	2.94392	42.056	14.5	3.31662	22.8733
429	GlcNAcb1-6(GlcNAcb1-2)Mana1-6(GlcNAcb1-4)(GlcNAcb1-2Mana1-3)Manb1-4GlcNAcb1-4GlcNAc-Sp21	11.25	0.957427	8.51046	8.25	3.59398	43.5634	4.75	1.5	31.5789	8.5	3.41565	40.1841	8.25	2.21736	26.877	5.75	3.59398	62.5039	4.5	1.29099	28.6888	11.25	1.5	13.3333	9	1.41421	15.7135
430	GlcNAcb1-6(GlcNAcb1-2)Mana1-6(GlcNAcb1-4)(GlcNAcb1-4(GlcNAcb1-2)Mana1-3)Manb1-4GlcNAcb1-4GlcNAc-Sp21	5.75	4.272	74.2957	7.25	3.77492	52.0678	4.75	2.87228	60.4691	3.25	1.25831	38.7171	4	1.1547	28.8675	2.75	0.5	18.1818	4	1.41421	35.3553	6.5	3.51188	54.029	6	2.94392	49.0653
431	Galb1-4GlcNAcb1-2Mana1-6(GlcNAcb1-4)(Galb1-4GlcNAcb1-2Mana1-3)Manb1-4GlcNAcb1-4GlcNAc-Sp21	6.75	5.5	81.4815	8	4.76095	59.5119	10.75	6.55108	60.9403	13.25	1.5	11.3208	239.75	71.3834	29.7741	105.5	11.3578	10.7657	4471	1018.71	22.7848	12	1.82574	15.2145	11.25	3.68556	32.7605
432	Galb1-4GlcNAcb1-2Mana1-6(GlcNAcb1-4)(Galb1-4GlcNAcb1-4(Galb1-4GlcNAcb1-2)Mana1-3)Manb1-4GlcNAcb1-4GlcNAc-Sp21	6.25	3.30404	52.8646	6.5	3	46.1538	38.5	1.91485	4.97365	79.25	6.29153	7.93884	718.25	81.7776	11.3857	193.5	7.23418	3.73859	6088.5	265.727	4.36441	14.25	1.5	10.5263	19.75	1.70783	8.64722
433	Galb1-4GlcNAcb1-6(Galb1-4GlcNAcb1-2)Mana1-6(GlcNAcb1-4)(Galb1-4GlcNAcb1-2Mana1-3)Manb1-4GlcNAcb1-4GlcNAc-Sp21	8.5	3.10913	36.578	10.75	3.40343	31.6598	42.75	2.5	5.84795	22.75	3.77492	16.593	623	11.2842	1.81127	92.75	6.44851	6.95258	5174.75	152.524	2.94747	14	3.55903	25.4216	15	1.82574	12.1716
434	Galb1-4GlcNAcb1-6(Galb1-4GlcNAcb1-2)Mana1-6(GlcNAcb1-4)(Galb1-4GlcNAcb1-4(Galb1-4GlcNAcb1-2)Mana1-3)Manb1-4GlcNAcb1-4GlcNAc-Sp21	7.5	3.41565	45.542	6.5	2.51661	38.7171	68	11.225	16.5073	52.5	3.78594	7.21131	677.25	60.7035	8.96324	133.75	7.5	5.60748	5580.25	304.884	5.46363	18	5.47723	30.429	20.5	8.22598	40.1267
435	Galb1-4Galb-Sp10	14	2.82843	20.2031	10.5	8.18535	77.9557	6.25	4.71699	75.4718	8.75	6.29153	71.9032	6.25	5.85235	93.6376	3.5	1	28.5714	9.5	6.40312	67.4013	14	2.44949	17.4964	13	7.43864	57.2203
436	Galb1-6Galb-Sp10	6.75	4.99166	73.9505	10.25	5.85235	57.0961	8	3.55903	44.4878	12.5	1	8	9	5.47723	60.8581	3.75	0.957427	25.5314	14.25	5.7373	40.2618	13.75	1.70783	12.4205	10.25	6.65207	64.8982
437	Neu5Aca2-3Galb1-4GlcNAcb1-3Galb-Sp8	13.5	3.69685	27.384	14	6.68331	47.7379	18	9.30949	51.7194	4.5	3	66.6667	11.5	5.25991	45.7384	2	0	0	9.25	7.88987	85.2959	11.5	5.68624	49.4456	21.5	4.79583	22.3062
438	GalNAcb1-6GalNAcb-Sp8	4.5	2.38048	52.8995	11.75	5.12348	43.604	3.5	0.57735	16.4957	15.25	1.25831	8.25119	8.5	5.19615	61.1312	1.75	0.5	28.5714	2	1.41421	70.7107	10.25	6.5	63.4146	9.25	6.23832	67.4413
439	(6S)Galb1-3GlcNAcb-Sp0	10.25	7.27438	70.9696	9.75	7.22842	74.1376	8.75	6.29153	71.9032	16.75	2.75379	16.4405	16.25	2.62996	16.1843	14.25	10.6888	75.009	21.75	5.5	25.2874	18.75	5.31507	28.3471	16	0.816497	5.1031
440	(6S)Galb1-3(6S)GlcNAc-Sp0	21.25	1.5	7.05882	25.5	4.3589	17.0937	19.5	1.29099	6.62048	20	3.55903	17.7951	25	2.70801	10.8321	22.5	5.74456	25.5314	26.75	3.20156	11.9685	23.25	6.23832	26.8315	24.75	3.40343	13.7512
441	Fuca1-2Galb1-4 GlcNAcb1-2Mana1-6(Fuca1-2Galb1-4GlcNAcb1-2(Fuca1-2Galb1-4GlcNAcb1-4)Mana1-3)Manb1-4GlcNAcb1-4GlcNAcb-Sp12	26.5	1.73205	6.53604	32.25	2.21736	6.87552	80	5.71548	7.14435	39.25	2.21736	5.64931	299.25	24.5951	8.2189	184.25	17.2506	9.36261	2890.5	170.86	5.91107	25.25	0.957427	3.79179	26.5	3	11.3208
442	Fuca1-2Galb1-4(Fuca1-3)GlcNAcb1-2Mana1-6(Fuca1-2Galb1-4(Fuca1-3)GlcNAcb1-4(Fuca1-2Galb1-4(Fuca1-3)GlcNAcb1-2)Mana1-3)Manb1-4GlcNAcb1-4GlcNAcb-Sp12	18	0.816497	4.53609	33.75	3.40343	10.0842	60.25	17.576	29.1718	30	0.816497	2.72166	436	16.4317	3.76873	222.5	39.4419	17.7267	2476.25	74.6966	3.01652	24	0.816497	3.40207	27.75	5.31507	19.1534
443	Galb1-4(Fuca1-3)GlcNAcb1-6GalNAc-Sp14	19	2.82843	14.8865	23.75	3.59398	15.1325	32	4.89898	15.3093	16.25	1.5	9.23077	37.5	6.13732	16.3662	17.75	3.30404	18.6143	40.25	5.67891	14.1091	22.25	4.78714	21.5152	23.5	2.38048	10.1297
444	Galb1-4GlcNAcb1-2Mana-Sp0	20.75	1.89297	9.12274	25.75	2.06155	8.00603	19.75	3.86221	19.5555	20.25	3.0957	15.2874	28	2.16025	7.71517	21.25	2.06155	9.70143	24	1.82574	7.60726	24	0.816497	3.40207	22.25	1.5	6.74157
445	Fuca1-2Galb1-4GlcNAcb1-6(Fuca1-2Galb1-4GlcNAcb1-3)GalNAc-Sp14	12.75	4.19325	32.8882	31.75	4.99166	15.7218	224.25	16.4595	7.33982	17.25	2.87228	16.6509	636.5	17.1367	2.69233	10.25	4.99166	48.6991	49.25	7.58837	15.4079	11.75	7.13559	60.7284	27.5	3.10913	11.3059
446	Gala1-3(Fuca1-2)Galb1-4GlcNAcb1-6(Gala1-3(Fuca1-2)Galb1-4GlcNAcb1-3)GalNAc-Sp14	6	4.69042	78.1736	20	5.7735	28.8675	11.75	9.84463	83.7841	4.5	3.10913	69.0917	44	13.2916	30.2082	3.75	0.5	13.3333	25	5.94418	23.7767	6	4.76095	79.3492	16.25	8.01561	49.3268
447	GalNAca1-3(Fuca1-2)Galb1-4GlcNAcb1-6(GalNAca1-3(Fuca1-2)Galb1-4GlcNAcb1-3)GalNAc-Sp14	2.5	1.29099	51.6398	11.75	7.63217	64.9546	23.75	10.4363	43.9424	5.5	4.3589	79.2527	99.25	45.0435	45.3839	3.5	1.29099	36.8856	18	11.4018	63.3431	2.5	0.57735	23.094	9.25	9.84463	106.428
448	Neu5Aca2-8Neu5Aca2-3Galb1-3GalNAcb1-4(Neu5Aca2-8Neu5Aca2-3)Galb1-4Glcb-Sp0	69	4.08248	5.91664	71.5	4.12311	5.76658	45.5	1.29099	2.83735	64.5	3.87298	6.00463	343.25	18.0069	5.24601	92.5	5.91608	6.39576	4275.5	219.327	5.12986	66	6.78233	10.2763	65.75	2.36291	3.59378
449	GalNAcb1-4Galb1-4Glcb-Sp0	18	2	11.1111	21.25	2.5	11.7647	19	4.89898	25.7841	19.5	2.64575	13.568	25.75	5.90903	22.9477	15	7.87401	52.4934	23.25	4.34933	18.7068	19	2.16025	11.3697	20.75	4.11299	19.8216
450	GalNAca1-3(Fuca1-2)Galb1-4GlcNAcb1-2Mana1-6(GalNAca1-3(Fuca1-2)Galb1-4GlcNAcb1-2Mana1-3)Manb1-4GlcNAcb1-4(Fuca1-6)GlcNAcb-Sp22	17.25	4.5	26.087	56.75	11.8708	20.9178	38.75	8.53913	22.0365	17.25	0.957427	5.5503	63.75	15.4353	24.2123	19	2.58199	13.5894	57.75	11.3248	19.61	18.75	0.957427	5.10628	55	4.08248	7.4227
451	Gala1-3(Fuca1-2)Galb1-3GlcNAcb1-2Mana1-6(Gala1-3(Fuca1-2)Galb1-3GlcNAcb1-2Mana1-3)Manb1-4GlcNAcb1-4(Fuca1-6)GlcNAcb-Sp22	14.75	2.06155	13.9766	56	32.1144	57.3471	41	25.8844	63.1326	16	4.16333	26.0208	30.5	17.2337	56.5039	5.25	3.94757	75.1919	61.25	8.26136	13.4879	18	3.16228	17.5682	57.75	18.536	32.097
452	Neu5Aca2-6Galb1-4GlcNAcb1-6(Fuca1-2Galb1-3GlcNAcb1-3)Galb1-4Glc-Sp21	16	1.41421	8.83883	22.5	7.04746	31.322	19.75	2.75379	13.9432	44.25	30.5764	69.0992	65.25	27.3663	41.9408	13	0.816497	6.28074	27	1.63299	6.04812	20.75	2.5	12.0482	21.5	2.64575	12.3058
453	GalNAca1-3(Fuca1-2)Galb1-3GlcNAcb1-2Mana1-6(GalNAca1-3(Fuca1-2)Galb1-3GlcNAcb1-2Mana1-3)Manb1-4GlcNAcb1-4(Fuca1-6)GlcNAcb-Sp22	19.75	1.5	7.59494	39	7.16473	18.3711	33.25	5.058	15.212	18	1.82574	10.143	31.75	9.42956	29.6994	17.25	0.957427	5.5503	35.5	4.79583	13.5094	22.5	3.41565	15.1807	27.75	1.25831	4.53444
454	Galb1-4GlcNAcb1-6(Galb1-4GlcNAcb1-2)Mana1-6(Galb1-4GlcNAcb1-2Mana1-3)Manb1-4GlcNAcb1-4GlcNAcb-Sp19	12.25	5.56028	45.39	33.5	6.13732	18.3204	35	5.59762	15.9932	16.5	2.64575	16.0349	27	10.1325	37.5276	10	7.78888	77.8888	19.25	6.70199	34.8155	18.5	4.3589	23.5616	39	14.6287	37.5096
455	Neu5Aca2-3Galb1-4GlcNAcb1-2Mana1-6(GlcNAcb1-4)(Neu5Aca2-3Galb1-4GlcNAcb1-2Mana1-3)Manb1-4GlcNAcb1-4GlcNAcb-Sp21	7.5	4.12311	54.9747	12	7.11805	59.3171	11.75	3.86221	32.8699	8.25	1.25831	15.2522	11	5.47723	49.793	10.25	7.22842	70.5211	19.75	2.36291	11.9641	10.25	4.78714	46.7038	10.25	3.77492	36.8285
456	Neu5Aca2-3Galb1-4GlcNAcb1-4Mana1-6(GlcNAcb1-4)(Neu5Aca2-3Galb1-4GlcNAcb1-4(Neu5Aca2-3Galb1-4GlcNAcb1-2)Mana1-3)Manb1-4GlcNAcb1-4GlcNAcb-Sp21	7	4.24264	60.6092	7.25	1.70783	23.5562	9.25	2.62996	28.432	7.25	3.30404	45.5729	10.75	4.57347	42.5439	3.75	0.957427	25.5314	13.5	1.73205	12.83	10	4.08248	40.8248	9	2.82843	31.427
457	Neu5Aca2-3Galb1-4GlcNAcb1-6(Neu5Aca2-3Galb1-4GlcNAcb1-2)Mana1-6(GlcNAcb1-4)(Neu5Aca2-3Galb1-4GlcNAcb1-2Mana1-3)Manb1-4GlcNAcb1-4GlcNAcb-Sp21	8.25	4.64579	56.3126	10	3.4641	34.641	10.5	2.08167	19.8254	9.75	2.21736	22.7421	10.5	2.38048	22.6712	9.5	5.32291	56.0306	24.25	0.5	2.06186	10.5	1.29099	12.2952	10.5	1.73205	16.4957
458	Neu5Aca2-3Galb1-4GlcNAcb1-6(Neu5Aca2-3Galb1-4GlcNAcb1-2)Mana1-6(GlcNAcb1-4)(Neu5Aca2-3Galb1-4GlcNAcb1-4(Neu5Aca2-3Galb1-4GlcNAcb1-2)Mana1-3)Manb1-4GlcNAcb1-4GlcNAcb-Sp21	5	2.94392	58.8784	8.75	3.86221	44.1395	6.75	3.30404	48.9487	7	3.55903	50.8432	17.25	7.13559	41.3657	9.25	3.30404	35.7193	19.5	2.38048	12.2076	9.5	1.73205	18.2321	7.25	7.18215	99.0642
459	Neu5Aca2-6Galb1-4GlcNAcb1-2Mana1-6(GlcNAcb1-4)(Neu5Aca2-6Galb1-4GlcNAcb1-2Mana1-3)Manb1-4GlcNAcb1-4GlcNAcb-Sp21	12.25	0.957427	7.81573	14	4.76095	34.0068	42	2.44949	5.83212	9	4.24264	47.1405	17.25	4.64579	26.9321	15.25	0.957427	6.27821	323.5	13.7235	4.24218	64.5	41.1056	63.7295	287.25	167.739	58.3947
460	Neu5Aca2-6Galb1-4GlcNAcb1-4Mana1-6(GlcNAcb1-4)(Neu5Aca2-6Galb1-4GlcNAcb1-4(Neu5Aca2-6Galb1-4GlcNAcb1-2)Mana1-3)Manb1-4GlcNAcb1-4GlcNAcb-Sp21	8.75	2.5	28.5714	14	1.41421	10.1015	41	2.94392	7.18029	7.5	4.04145	53.886	15	4.08248	27.2166	10.25	5.7373	55.9737	296	5.41603	1.82974	94.75	24.2813	25.6267	719	360.896	50.1942
461	Neu5Aca2-6Galb1-4GlcNAcb1-6(Neu5Aca2-6Galb1-4GlcNAcb1-2)Mana1-6(GlcNAcb1-4)(Neu5Aca2-6Galb1-4GlcNAcb1-2Mana1-3)Manb1-4GlcNAcb1-4GlcNAcb-Sp21	6.75	3.30404	48.9487	6.5	4.43471	68.2263	37.25	3.59398	9.64826	6.25	3.30404	52.8646	8.75	6.60177	75.4488	9.5	7.23418	76.1492	362.5	16.0935	4.43958	70.5	34.1809	48.4835	541	210.662	38.9395
462	Neu5Aca2-6Galb1-4GlcNAcb1-6(Neu5Aca2-6Galb1-4GlcNAcb1-2)Mana1-6(GlcNAcb1-4)(Neu5Aca2-6Galb1-4GlcNAcb1-4(Neu5Aca2-6Galb1-4GlcNAcb1-2)Mana1-3)Manb1-4GlcNAcb1-4GlcNAcb-Sp21	9.75	4.272	43.8154	11	2.16025	19.6386	34.5	4.20317	12.1831	11	6.53197	59.3816	20	5.03322	25.1661	15.25	7.63217	50.047	385.25	37.2145	9.65982	112	20.4124	18.2254	464	50.1465	10.8074
463	Gala1-3(Fuca1-2)Galb1-3GalNAca-Sp8	17.25	2.5	14.4928	13	1.41421	10.8786	12	6.58281	54.8567	16	0.816497	5.1031	14.75	2.62996	17.8302	8	3.55903	44.4878	18.75	2.87228	15.3188	20	1.63299	8.16497	17	2.44949	14.4088
464	Gala1-3(Fuca1-2)Galb1-3GalNAcb-Sp8	25	2.82843	11.3137	26.5	2.38048	8.98293	15	2.82843	18.8562	27.5	2.88675	10.4973	28.25	0.957427	3.38912	18	4.24264	23.5702	30.5	4.3589	14.2915	29.5	4.72582	16.0197	32.5	2.38048	7.32454
465	Glca1-6Glca1-6Glca1-6Glcb-Sp10	3.75	0.5	13.3333	23.75	6.84957	28.8403	10.5	4.79583	45.6746	10	2.70801	27.0801	21	4.76095	22.6712	4.5	0.57735	12.83	22.5	11.3871	50.6095	8.5	6.35085	74.7159	21.5	11.0905	51.5839
466	Glca1-4Glca1-4Glca1-4Glcb-Sp10	7	5.35413	76.4875	17	2.94392	17.3172	11	11.5181	104.71	10.25	4.34933	42.4325	12	2.58199	21.5166	4.25	0.5	11.7647	21.5	3.10913	14.4611	14	5.47723	39.123	29.25	6.94622	23.7478
467	Neu5Aca2-3Galb1-4GlcNAcb1-6(Neu5Aca2-3Galb1-4GlcNAcb1-3)GalNAca-Sp14	6	4	66.6667	11.5	0.57735	5.02044	6.25	2.98608	47.7773	5.5	4.50925	81.9864	7.5	4.79583	63.9444	6.25	6.5	104	9.25	7.22842	78.145	9.5	6.45497	67.9471	6.25	3.86221	61.7954
468	Fuca1-2Galb1-4(Fuca1-3)GlcNAcb1-2Mana1-6(Fuca1-2Galb1-4(Fuca1-3)GlcNAcb1-2Mana1-3)Manb1-4GlcNAcb1-4(Fuca1-6)GlcNAcb-Sp24	45.25	2.62996	5.81206	44	1.82574	4.14941	53.25	5.67891	10.6646	56.75	9.97914	17.5844	475.25	46.5645	9.79789	58	3.26599	5.63101	3516.25	243.243	6.91767	74	11.6905	15.7979	67.25	4.78714	7.11842
469	Fuca1-2Galb1-3(Fuca1-4)GlcNAcb1-2Mana1-6(Fuca1-2Galb1-3(Fuca1-4)GlcNAcb1-2Mana1-3)Manb1-4GlcNAcb1-4(Fuca1-6)GlcNAcb1-4(Fuca1-6)GlcNAcb-Sp19	39.5	4.43471	11.2271	35.75	6.89807	19.2953	33.25	4.99166	15.0125	39	3.3665	8.63206	41.5	12.3962	29.8704	44.75	6.18466	13.8205	54	3.74166	6.929	47.75	6.84957	14.3447	63.75	8.05709	12.6386
470	GlcNAcb1-6(GlcNAcb1-2)Mana1-6(GlcNAcb1-2Mana1-3)Manb1-4GlcNAcb1-4(Fuca1-6)GlcNAcb-Sp24	31.75	4.11299	12.9543	39.75	2.75379	6.92776	43	6.0553	14.0821	28	1.41421	5.05076	46.75	2.98608	6.38733	31	3.82971	12.3539	62	17.6635	28.4896	35.25	4.85627	13.7766	46.5	7.54983	16.2362
471	Galb1-3GlcNAcb1-2Mana1-6(GlcNAcb1-4)(Galb1-3GlcNAcb1-2Mana1-3)Manb1-4GlcNAcb1-4GlcNAcb-Sp21	38.25	4.78714	12.5154	51.75	3.0957	5.98202	49.25	9.21502	18.7107	33.25	7.63217	22.9539	49.25	9.03235	18.3398	28	1.41421	5.05076	51.75	10.2103	19.73	38	4.96655	13.0699	41.5	7.18795	17.3204
472	Neu5Aca2-6Galb1-4GlcNAcb1-6(Galb1-3GlcNAcb1-3)Galb1-4Glcb-Sp21	12.25	3.94757	32.2251	12.5	3.31662	26.533	6.25	1.25831	20.1329	6.25	4.92443	78.7909	40	5.94418	14.8605	9	6.68331	74.259	27	2.94392	10.9034	11.75	2.62996	22.3826	7.25	3.77492	52.0678
473	Neu5Aca2-3Galb1-4GlcNAcb1-2Mana-Sp0	19.25	2.36291	12.2748	31.5	2.64575	8.39921	30	9.93311	33.1104	18	0.816497	4.53609	29	11.7473	40.5081	22.25	3.77492	16.9659	57.75	4.19325	7.26104	21.5	4.93288	22.9436	26.5	3.78594	14.2866
474	Neu5Aca2-3Galb1-4GlcNAcb1-6GalNAca-Sp14	7.75	5.5	70.9677	6	2.70801	45.1335	8	2.16025	27.0031	9	4.08248	45.3609	14.5	3.69685	25.4955	1.75	0.5	28.5714	8.25	6.07591	73.6474	11.75	5.18813	44.1543	11.5	5	43.4783
475	Neu5Aca2-6Galb1-4GlcNAcb1-6GalNAca-Sp14	12.75	6.70199	52.5646	30	12.5698	41.8994	37.5	8.3865	22.364	16.25	2.21736	13.6453	29.25	7.63217	26.0929	16.25	7.04154	43.3326	31.25	3.30404	10.5729	20	0	0	32	4.96655	15.5205
476	Neu5Aca2-6Galb1-4 GlcNAcb1-6(Neu5Aca2-6Galb1-4GlcNAcb1-3)GalNAca-Sp14	40	1.63299	4.08248	49.5	1.73205	3.49909	54	4.39697	8.14253	39	4.89898	12.5615	53	3.82971	7.22586	57	2.58199	4.52981	295.5	21.0634	7.12805	114.25	14.0327	12.2825	203.25	78.3938	38.5701
477	Neu5Aca2-6Galb1-4GlcNAcb1-2Mana1-6(Neu5Aca2-6Galb1-4GlcNAcb1-2Mana1-3)Manb1-4GlcNAcb1-4(Fuca1-6)GlcNAcb-Sp24	32	2.44949	7.65466	52	8.0829	15.544	67.25	10.6888	15.8941	41.25	4.64579	11.2625	70.75	6.60177	9.33112	45	5.35413	11.8981	224	10.0333	4.47914	104.5	22.9565	21.9679	349	94.2727	27.0122
478	Neu5Aca2-3Galb1-4GlcNAcb1-2Mana1-6(Neu5Aca2-3Galb1-4GlcNAcb1-2Mana1-3)Manb1-4GlcNAcb1-4(Fuca1-6)GlcNAcb-Sp24	26	4.08248	15.7019	36.5	4.04145	11.0725	37.5	1.73205	4.6188	29.75	1.70783	5.74059	31	4.69042	15.1304	27.5	5.74456	20.8893	48	13.1403	27.3756	32	0.816497	2.55155	42.75	16.4595	38.5019
479	Mana1-6(Mana1-3)Manb1-4GlcNAcb1-4(Fuca1-6)GlcNAcb-Sp19	23.5	3.31662	14.1133	43.25	6.18466	14.2998	35	4.39697	12.5628	27.75	3.40343	12.2646	39	6.8313	17.5162	25.5	3.69685	14.4974	35.75	4.92443	13.7746	28	2.94392	10.514	38	10.7083	28.1796
480	Galb1-4GlcNAcb1-6(Galb1-4GlcNAcb1-2)Mana1-6(Galb1-4GlcNAcb1-2Mana1-3)Manb1-4GlcNAcb1-4(Fuca1-6)GlcNAcb-Sp24	34.75	5.67891	16.3422	58	4.96655	8.56303	178.75	9.53502	5.33428	116.5	17.1367	14.7096	629.25	74.3567	11.8167	74.75	4.11299	5.50232	4063.25	164.696	4.05332	44	1.41421	3.21412	70.25	8.5	12.0996
481	Neu5Aca2-3Galb1-3GlcNAcb1-2Mana1-6(GlcNAcb1-4)(Neu5Aca2-3Galb1-3GlcNAcb1-2Mana1-3)Manb1-4GlcNAcb1-4GlcNAc-Sp21	12.25	6.23832	50.9251	29.75	14.3846	48.3516	21.25	13.376	62.9458	13	2.70801	20.8309	28.5	6.13732	21.5344	9.5	7.72442	81.3097	27.5	7.14143	25.9688	12.5	6.45497	51.6398	13	8.75595	67.3535
482	Neu5Aca2-6Galb1-4GlcNAcb1-6(Fuca1-2Galb1-4(Fuca1-3)GlcNAcb1-3)Galb1-4Glc-Sp21	11	2.94392	26.7629	17.5	5.19615	29.6923	14.5	6.13732	42.3263	10.5	2.38048	22.6712	30	2	6.66667	6	4	66.6667	21.25	1.89297	8.90809	9	4.39697	48.8552	15.5	6.35085	40.9732
483	Galb1-3GlcNAcb1-6GalNAca-Sp14	11.25	4.272	37.9733	19.25	15.6498	81.2977	15.25	0.957427	6.27821	9	4.83046	53.6718	35.75	4.03113	11.2759	12	6	50	10.25	9.21502	89.9027	12.75	6.07591	47.6542	17.25	1.89297	10.9737
484	Gala1-3Galb1-3GlcNAcb1-6GalNAca-Sp14	7.5	3.10913	41.455	16	2.94392	18.3995	15.5	3.10913	20.0589	5.5	5	90.9091	10	6.48074	64.8074	4.75	4.92443	103.672	13.75	6.5	47.2727	11.75	7.54431	64.2069	10.75	7.41058	68.9356
485	Galb1-3(Fuca1-4)GlcNAcb1-6GalNAca-Sp14	23.25	4.03113	17.3382	40.25	5.7373	14.2542	36.75	1.70783	4.64714	22.5	2.08167	9.25185	30.5	5.06623	16.6106	15.25	4.5	29.5082	36	2.58199	7.17219	24	1.63299	6.80414	38	11.1952	29.4612
486	Neu5Aca2-3Galb1-3GlcNAcb1-6GalNAca-Sp14	5.75	4.85627	84.4568	30.75	5.96518	19.3989	26.75	1.89297	7.07652	10.25	4.99166	48.6991	32.5	4.3589	13.412	8	6.0553	75.6913	28	5.35413	19.1219	15	1.82574	12.1716	37	13.2665	35.8554
487	(3S)Galb1-3(Fuca1-4)GlcNAcb-Sp0	20	1.41421	7.07107	33.75	0.957427	2.83682	59.75	5.56028	9.3059	15	2.44949	16.3299	96.5	12.8712	13.338	36.5	2.64575	7.24863	336.25	32.9886	9.81075	20.75	2.36291	11.3875	49.25	13.2508	26.9051
488	Galb1-4(Fuca1-3)GlcNAcb1-6(Neu5Aca2-6(Neu5Aca2-3Galb1-3)GlcNAcb1-3)Galb1-4Glc-Sp21	18	2.58199	14.3444	40.5	5.91608	14.6076	44.5	13.1783	29.6141	16.25	2.87228	17.6756	87.75	12.2848	13.9998	23.5	2.88675	12.284	123	6.68331	5.43359	22	7.16473	32.5669	42.25	7.5	17.7515
489	Fuca1-2Galb1-4GlcNAcb1-6GalNAca-Sp14	16.75	0.957427	5.71598	40	8.28654	20.7163	34.75	3.0957	8.90848	17.75	1.25831	7.08905	197.5	50.7313	25.6867	17.5	8.42615	48.1494	77.25	13.326	17.2505	17.5	2.08167	11.8952	56.25	9.60469	17.075
490	Gala1-3Galb1-4GlcNAcb1-6GalNAca-Sp14	7.75	4.34933	56.1204	5.25	2.06155	39.2677	6.5	3.78594	58.2452	4.75	3.5	73.6842	9	5.65685	62.8539	5.75	5.5	95.6522	26	10.9545	42.1325	19	2	10.5263	21.25	2.75379	12.959
491	Galb1-4(Fuca1-3)GlcNAcb1-2Mana-Sp0	21	4.24264	20.2031	28	11.7757	42.056	20.25	9.42956	46.5657	22.25	2.21736	9.96564	88	7.83156	8.8995	144.5	60.0139	41.5321	1641	391.935	23.8839	21.5	4.20317	19.5496	33.75	5.7373	16.9994
492	Fuca1-2(6S)Galb1-3GlcNAcb-Sp0	4.25	5.18813	122.074	6.25	2.87228	45.9565	3.25	1.25831	38.7171	5.5	3.69685	67.2154	2.75	0.5	18.1818	2.5	0.57735	23.094	14.25	6.94622	48.7454	16	2.44949	15.3093	13.75	5.31507	38.6551
493	Gala1-3(Fuca1-2)Galb1-4GlcNAcb1-6GalNAca-Sp14	7.5	5.25991	70.1322	3.5	1.73205	49.4872	2.75	1.25831	45.7566	4.75	3.5	73.6842	3.25	0.5	15.3846	2.25	0.5	22.2222	6	4.54606	75.7677	3.5	0.57735	16.4957	3.25	2.06155	63.4324
494	Fuca1-2Galb1-4GlcNAcb1-2Mana-Sp0	10	5.35413	53.5413	16.25	5.31507	32.7081	7.25	2.06155	28.4352	11.5	5.19615	45.1839	29.75	11.9826	40.2777	60.75	5.18813	8.54013	499.25	43.177	8.64836	18.5	1.91485	10.3506	16.5	6.13732	37.1959
495	Fuca1-2Galb1-3(6S)GlcNAcb-Sp0	20.75	5.37742	25.9153	28.25	1.25831	4.45418	27	2.16025	8.00091	19	3.65148	19.2183	61.5	7.59386	12.3477	19.75	3.30404	16.7293	32.5	8.1035	24.9338	23	2.44949	10.65	29.5	8.34666	28.2937
496	Fuca1-2(6S)Galb1-3(6S)GlcNAcb-Sp0	27	4.96655	18.3946	24	2.94392	12.2663	37.75	5.31507	14.0797	15.25	2.87228	18.8346	24.75	4.34933	17.573	30.25	3.40343	11.251	41.75	12.2577	29.3596	27.25	6.39661	23.4738	27	3.74166	13.858
497	Neu5Aca2-6GalNAcb1-4(6S)GlcNAcb-Sp8	10.75	4.42531	41.1656	15.75	4.57347	29.0379	15.5	7.72442	49.835	8.75	3.20156	36.5893	19.75	4.64579	23.523	7.5	7.04746	93.9661	11.75	1.70783	14.5347	9	5.88784	65.4205	21.25	7.08872	33.3587
498	GalNAcb1-4(Fuca1-3)(6S)GlcNAcb-Sp8	14	2.16025	15.4303	27	6.21825	23.0306	35.25	6.18466	17.5451	11.75	4.78714	40.7416	28.25	7.932	28.0779	16.75	3.40343	20.319	32.25	4.92443	15.2695	16.75	0.957427	5.71598	25.5	6.55744	25.7154
499	(3S)GalNAcb1-4(Fuca1-3)GlcNAcb-Sp8	23	3.55903	15.474	34	6.97615	20.5181	26	4.08248	15.7019	20.5	1.29099	6.29753	38.5	4.04145	10.4973	22	8.7178	39.6264	39.5	8.34666	21.1308	27.5	2.64575	9.62091	25.75	1.70783	6.63233
500	Fuca1-2Galb1-3GlcNAcb1-6(Fuca1-2Galb1-3GlcNAcb1-3)GalNAca-Sp14	20.5	4.20317	20.5033	46.5	11.1206	23.9152	65.25	22.9111	35.1127	24.25	2.62996	10.8452	55	4.24264	7.71389	14.5	10.3763	71.5604	29.75	6.18466	20.7888	27	4.54606	16.8373	40.25	4.92443	12.2346
501	GalNAca1-3(Fuca1-2)Galb1-3GlcNAcb1-6GalNAca-Sp14	6.25	4.42531	70.8049	12	5.7735	48.1125	13.25	1.25831	9.49665	5	2.16025	43.2049	11.5	5.06623	44.0542	3.75	0.5	13.3333	24.5	8.34666	34.068	9.5	1.91485	20.1564	25	10.6771	42.7083
502	GlcNAcb1-6(GlcNAcb1-2)Mana1-6(GlcNAcb1-4)(GlcNAcb1-4(GlcNAcb1-2)Mana1-3)Manb1-4GlcNAcb1-4(Fuca1-6)GlcNAc-Sp21	11.25	1.25831	11.1849	15.75	3.59398	22.8189	17.25	0.5	2.89855	11.25	1.89297	16.8264	11	3.3665	30.6046	8	2.44949	30.6186	19	9.27362	48.8085	13.5	0.57735	4.27667	12.5	1.91485	15.3188
503	Galb1-4GlcNAcb1-6(Galb1-4GlcNAcb1-2)Mana1-6(GlcNAcb1-4)Galb1-4GlcNAcb1-4(Gal b1-4GlcNAcb1-2)Mana1-3)Manb1-4GlcNAcb1-4(Fuca1-6)GlcNAc-Sp21	7.25	2.75379	37.9832	29.5	9.29157	31.4969	89.5	3.69685	4.13055	135.75	8.53913	6.29033	711	66.6483	9.37389	140.25	17.4809	12.4641	5377.25	156.634	2.9129	22.75	8.65544	38.0459	31.75	7.54431	23.7616
504	Galb1-3GlcNAca1-3Galb1-4GlcNAcb-Sp8	8.25	5.67891	68.8353	8.25	6.65207	80.6311	11.25	6.07591	54.0081	9.75	3.86221	39.6124	8	4.08248	51.031	6.75	6.18466	91.6246	9	3.3665	37.4056	6.5	5.19615	79.9408	6.75	5.18813	76.8611
505	Galb1-3(6S)GlcNAcb-Sp8	5.75	4.19325	72.9261	7.75	3.40343	43.9152	6.5	5.50757	84.7319	14.25	2.75379	19.3248	48.25	7.80491	16.176	3.5	0.57735	16.4957	13.75	7.13559	51.8952	12.5	1.73205	13.8564	12.75	2.5	19.6078
506	(6S)(4S)GalNAcb1-4GlcNAc-Sp8	15.25	0.957427	6.27821	8	5.22813	65.3516	11.5	1.29099	11.226	13.5	2.08167	15.4197	9.75	5.058	51.8769	20	4.39697	21.9848	21.25	3.59398	16.9128	16	2.44949	15.3093	16.5	3.31662	20.1008
507	(6S)GalNAcb1-4GlcNAc-Sp8	12.25	1.70783	13.9414	5.5	3.69685	67.2154	7.75	3.77492	48.7086	10.5	3.10913	29.6107	6.75	3.40343	50.4212	2.25	0.5	22.2222	5.5	3.87298	70.4179	13.75	1.89297	13.7671	5.25	3.20156	60.9821
508	(3S)GalNAcb1-4(3S)GlcNAc-Sp8	9	4.76095	52.8995	10	2.58199	25.8199	9	4.24264	47.1405	15	1.41421	9.42809	16.25	1.5	9.23077	23.75	1.25831	5.29813	22.25	2.06155	9.26541	13.25	5.56028	41.9643	15.25	3.59398	23.5671
509	GalNAcb1-4(6S)GlcNAc-Sp8	9	4.08248	45.3609	6.5	5.68624	87.4806	23.25	5.058	21.7548	3	0.816497	27.2166	5.5	4.3589	79.2527	9.75	6.07591	62.317	12.75	8.53913	66.9735	13.25	2.21736	16.7348	16	2.58199	16.1374
510	(3S)GalNAcb1-4GlcNAc-Sp8	10	2.16025	21.6025	12.75	2.06155	16.169	9.25	2.21736	23.9714	9	4.08248	45.3609	18.75	6.75154	36.0082	9	5.59762	62.1958	18.25	1.70783	9.35795	12.75	2.75379	21.5983	12.5	5	40
511	(4S)GalNAcb-Sp10	12.5	2.51661	20.1329	5.25	1.89297	36.0566	5	4	80	5.75	4.19325	72.9261	12.5	7.32575	58.606	4.75	0.5	10.5263	21.25	1.25831	5.92144	17.5	2.38048	13.6027	17.25	3.94757	22.8845
512	Galb1-4(6P)GlcNAcb-Sp0	17	2.16025	12.7073	15.5	0.57735	3.72484	2.5	1	40	18	2	11.1111	58	27.0924	46.7111	3.75	0.5	13.3333	3.5	1.29099	36.8856	23.5	3.10913	13.2303	23.25	1.89297	8.1418
513	(6P)Galb1-4GlcNAcb-SP0	16.75	2.75379	16.4405	15.25	1.70783	11.1989	6.5	5.19615	79.9408	18.75	1.89297	10.0958	16.5	1.73205	10.4973	15.75	7.36546	46.7648	20.75	4.99166	24.0562	25.25	1.70783	6.76366	23.25	0.5	2.15054
514	GalNAca1-3(Fuca1-2)Galb1-4GlcNAcb1-6GalNAc-Sp14	4.5	4.3589	96.8644	5.25	3.20156	60.9821	4.25	2.62996	61.8813	5.5	3.31662	60.3023	11.5	5.91608	51.4442	3	0.816497	27.2166	10.75	3.5	32.5581	9.75	7.27438	74.6091	11	2.82843	25.713
515	Neu5Aca2-6Galb1-4GlcNAcb1-2Man-Sp0	2.25	0.5	22.2222	3.75	1.25831	33.5548	3.75	2.87228	76.5942	6	4.24264	70.7107	11	5.35413	48.6739	3.25	0.5	15.3846	19.25	4.78714	24.8682	6	5.35413	89.2354	9.75	5.56028	57.0285
516	Gala1-3Galb1-4GlcNAcb1-2Mana-Sp0	4.25	2.62996	61.8813	9.25	4.42531	47.8411	6.25	2.62996	42.0793	11.25	1.5	13.3333	9.25	4.57347	49.443	2.75	0.957427	34.8155	10.75	5.43906	50.5959	13.75	2.06155	14.9931	10.5	4.50925	42.9452
517	Gala1-3(Fuca1-2)Galb1-4GlcNAcb1-2Mana-Sp0	10.5	3.69685	35.2081	13.75	2.75379	20.0275	13.75	0.5	3.63636	14.5	5.56776	38.3984	115.5	27.258	23.6	143.25	31.2237	21.7966	2475.75	258.677	10.4484	20.5	1.91485	9.34075	25.25	2.21736	8.78161
518	GalNAca1-3(Fuca1-2)Galb1-4 GlcNAcb1-2Mana-Sp0	9	4.96655	55.1839	13	5.88784	45.2911	4.75	0.5	10.5263	12.75	0.5	3.92157	9.25	5.56028	60.1111	4.25	3.20156	75.3309	8	6.97615	87.2019	15	0	0	6.75	4.85627	71.9447
519	Galb1-3GlcNAcb1-2Mana-Sp0	26.5	2.64575	9.98397	52.5	13.0256	24.8107	47.75	19.5342	40.9092	24.5	4.72582	19.289	50	16.452	32.9039	32	4.76095	14.878	49.5	20.0083	40.4209	26.5	2.38048	8.98293	59.25	12.79	21.5864
520	Gala1-3(Fuca1-2)Galb1-3GlcNAcb1-6GalNAc-Sp14	8.75	4.03113	46.07	17.75	3.86221	21.7589	13.75	5.43906	39.5568	3.75	2.21736	59.1295	18.25	2.21736	12.1499	3.5	0.57735	16.4957	14.25	6.23832	43.7777	6.5	4.79583	73.782	19.5	13.0767	67.06
521	Neu5Aca2-3Galb1-3GlcNAcb1-2Mana-Sp0	15	0.816497	5.44331	8.75	4.57347	52.2683	5.25	4.03113	76.7834	10.25	1.70783	16.6617	4.5	1.91485	42.5523	3.25	0.5	15.3846	4.75	0.5	10.5263	18	4.24264	23.5702	17.5	3.10913	17.7664
522	Gala1-3Galb1-3GlcNAcb1-2Mana-Sp0	19.25	3.5	18.1818	17.75	2.5	14.0845	14.25	4.42531	31.0548	20	1.63299	8.16497	37.25	6.99405	18.776	26	1.41421	5.43928	2193.5	51.7204	2.35789	25.75	4.71699	18.3184	22.5	1.73205	7.698
523	GalNAcb1-4GlcNAcb1-2Mana-Sp0	19.25	1.89297	9.83361	15	2.70801	18.0534	8.5	4.65475	54.7617	20.5	1.91485	9.34075	55.5	17.0196	30.6659	40	2.94392	7.3598	2561	115.681	4.51701	24.5	3	12.2449	21.25	0.5	2.35294
524	Neu5Aca2-3Galb1-3GalNAcb1-4Galb1-4Glcb-Sp0	10.5	5	47.619	10.75	4.03113	37.4989	9.25	7.8475	84.8379	9.5	4.50925	47.4658	11.5	9.25563	80.4837	5	3.3665	67.33	17.5	14.6173	83.5277	9	5.09902	56.6558	15.5	3.10913	20.0589
525	GlcNAcb1-2 Mana1-6(GlcNAcb1-4)(GlcNAcb1-2Mana1-3)Manb1-4GlcNAcb1-4(Fuca1-6)GlcNAc-Sp21	10.25	1.5	14.6341	17.5	3.69685	21.1248	9.25	3.86221	41.7536	6.25	4.42531	70.8049	13.5	8.34666	61.8271	7	6.87992	98.2846	14.75	6.65207	45.0988	9.25	2.98608	32.2819	12.75	1.5	11.7647
526	Galb1-4GlcNAcb1-2 Mana1-6(GlcNAcb1-4)(Galb1-4GlcNAcb1-2Mana1-3)Manb1-4GlcNAcb1-4(Fuca1-6)GlcNAc-Sp21	7.75	4.11299	53.0708	12.25	2.62996	21.469	44	1.82574	4.14941	41.75	4.272	10.2323	777	100.469	12.9304	70.5	10.3763	14.7181	5081.75	410.351	8.07499	19.75	2.75379	13.9432	20.75	3.59398	17.3204
527	Galb1-4GlcNAcb1-2 Mana1-6(Galb1-4GlcNAcb1-4)(Galb1-4GlcNAcb1-2Mana1-3)Manb1-4GlcNAcb1-4(Fuca1-6)GlcNAc-Sp21	10.5	1.29099	12.2952	17.5	3.69685	21.1248	87.75	6.18466	7.04804	35.25	24.1022	68.3751	868.5	21.5639	2.48289	97.5	9.11043	9.34403	8207.75	1169.94	14.2541	12.25	2.21736	18.1009	17.5	5	28.5714
528	Fuca1-4(Galb1-3)GlcNAcb1-2 Mana-Sp0	86.75	35.9664	41.4598	76.25	19.4143	25.4614	65	12.1929	18.7583	71	13.0894	18.4358	87	15.0111	17.2541	45.5	7.54983	16.593	69.5	16.3401	23.511	70.5	14.4799	20.5388	86	25.7294	29.9179
529	Neu5Aca2-3Galb1-4(Fuca1-3)GlcNAcb1-2Mana-Sp0	8.75	5.5	62.8571	19	7.16473	37.7091	6.5	3.10913	47.8327	7.5	2.38048	31.7397	17.75	3.40343	19.1743	2.75	0.5	18.1818	15.5	7.93725	51.2081	13.5	1.29099	9.56292	15.75	4.5	28.5714
530	GlcNAcb1-3Galb1-4GlcNAcb1-6(GlcNAcb1-3)Galb1-4GlcNAc-Sp0	5.75	4.85627	84.4568	11.25	5.25198	46.6843	12	2.58199	21.5166	7	4.08248	58.3212	9.5	3.78594	39.852	6.75	5.5	81.4815	14.75	1.5	10.1695	11.75	3.30404	28.1195	9.25	3.59398	38.8538
531	GalNAca1-3(Fuca1-2)Galb1-3GalNAcb1-3Gala1-4Galb1-4Glc-Sp21	4	3.3665	84.1625	8.75	5.5	62.8571	4.75	0.957427	20.1564	3.25	1.5	46.1538	12	2.44949	20.4124	4	1.82574	45.6435	4.5	1	22.2222	13.25	2.98608	22.5364	15.25	2.75379	18.0576
532	Gala1-3(Fuca1-2)Galb1-3GalNAcb1-3Gala1-4Galb1-4Glc-Sp21	6.5	4.72582	72.7049	12.25	7.04154	57.482	5.25	1.70783	32.53	6.5	2.64575	40.7039	8.5	2.64575	31.1265	3.25	0.5	15.3846	8.25	3.20156	38.8068	15.25	1.5	9.83607	9.75	6.13052	62.8772
533	Galb1-3GalNAcb1-3Gal-Sp21	10.5	0.57735	5.49857	5.5	4.3589	79.2527	1.75	0.957427	54.7101	10.25	3.20156	31.2348	15	4.54606	30.3071	10.75	8.61684	80.1567	12.75	6.55108	51.381	16.75	2.87228	17.1479	11	8.90693	80.9721
534	GlcNAcb1-3Galb1-4GlcNAcb1-2Mana1-6(GlcNAcb1-3Galb1-4GlcNAcb1-2Mana1-3)Manb1-4GlcNAcb1-4GlcNAcb-Sp12	9.5	3.10913	32.7276	7.75	4.03113	52.0146	10	2.16025	21.6025	6.75	4.5	66.6667	6.75	4.272	63.2889	15.5	8.73689	56.3671	39.25	2.62996	6.70052	13.25	2.06155	15.5589	15.25	1.25831	8.25119
535	GlcNAcb1-3Galb1-4GlcNAcb1-2Mana1-6(GlcNAcb1-3Galb1-4GlcNAcb1-2Mana1-3)Manb1-4GlcNAcb1-4GlcNAcb-Sp25	26	3.55903	13.6886	29.25	7.27438	24.8697	32	4.08248	12.7578	25.25	3.30404	13.0853	30.75	6.07591	19.7591	49	8.40635	17.1558	253.5	19.6723	7.76028	38	8.60233	22.6377	29	6.48074	22.3474
536	Fuca1-2Galb1-4GlcNAcb1-3Galb1-4GlcNAcb1-2Mana1-6(Fuca1-2Galb1-4GlcNAcb1-3Galb1-4GlcNAcb1-2Mana1-3)Manb1-4GlcNAcb1-4GlcNAcb-Sp24	37.75	8.18026	21.6696	121.75	59.9187	49.2145	356	56.1842	15.7821	38.75	1.5	3.87097	994.5	26.4134	2.65595	128.5	12.5033	9.73022	7555.75	154.437	2.04397	37	1.82574	4.93444	42	6.21825	14.8054
537	GlcNAcb1-3Galb1-4GlcNAcb1-3Galb1-4GlcNAcb1-2Mana1-6(GlcNAcb1-3Galb1-4GlcNAcb1-3Galb1-4GlcNAcb1-2Mana1-3)Manb1-4GlcNAcb1-4GlcNAcb-Sp12	26.75	2.98608	11.1629	48.25	6.80074	14.0948	80	17.2627	21.5783	24.25	1.70783	7.04258	48	2.44949	5.1031	34.5	2.64575	7.66884	114.25	10.2103	8.9368	31.75	2.5	7.87402	66.25	22.1566	33.444
538	GlcNAcb1-3Galb1-4GlcNAcb1-3Galb1-4GlcNAcb1-2Mana1-6(GlcNAcb1-3Galb1-4GlcNAcb1-3Galb1-4GlcNAcb1-2Mana1-3)Manb1-4GlcNAcb1-4GlcNAcb-Sp25	28	2.16025	7.71517	39.5	1.73205	4.38494	205.75	16.3172	7.93058	27	2.16025	8.00091	39.5	7.72442	19.5555	33.25	4.42531	13.3092	44.25	2.06155	4.65888	34	3.91578	11.517	39.5	5.91608	14.9774
539	Galb1-4GlcNAcb1-3Galb1-4GlcNAcb1-3Galb1-4GlcNAcb1-2Mana1-6(Galb1-4GlcNAcb1-3Galb1-4GlcNAcb1-3Galb1-4GlcNAcb1-2Mana1-3)Manb1-4GlcNAcb1-4GlcNAcb-Sp12	32	4.54606	14.2064	44.25	4.99166	11.2806	125.5	11.1206	8.861	33	4.16333	12.6162	119.25	6.84957	5.74388	131	11.9722	9.13908	7739.5	767.946	9.92243	35.5	3.69685	10.4136	44.25	3.30404	7.46675
540	Galb1-4GlcNAcb1-3Galb1-4GlcNAcb1-3Galb1-4GlcNAcb1-2Mana1-6(Galb1-4GlcNAcb1-3Galb1-4GlcNAcb1-3Galb1-4GlcNAcb1-2Mana1-3)Manb1-4GlcNAcb1-4GlcNAcb-Sp24	29	4.54606	15.6761	64.25	4.92443	7.66448	309	19.0962	6.18002	24.25	2.87228	11.8445	426.5	45.8003	10.7386	187.5	13.0767	6.97424	9926.5	544.753	5.48786	31.25	2.98608	9.55545	33.25	3.59398	10.809
541	Galb1-3GlcNAcb1-3Galb1-4GlcNAcb1-2Mana1-6(Galb1-3GlcNAcb1-3Galb1-4GlcNAcb1-2Mana1-3)Manb1-4GlcNAcb1-4GlcNAc-Sp25	21	4.24264	20.2031	39.25	7.71902	19.6663	118.75	10.9049	9.18307	18	4.39697	24.4276	37.5	1.73205	4.6188	22.25	6.65207	29.8969	56	5.59762	9.99575	21	4.39697	20.9379	26.25	5.61991	21.4092
542	Neu5Gca2-8Neu5Gca2-3Galb1-4GlcNAc-Sp0	14.5	1.29099	8.90341	12.75	1.70783	13.3947	12.25	2.36291	19.289	10	3.16228	31.6228	12.25	2.21736	18.1009	13	2.82843	21.7571	13	2.16025	16.6173	16	2.16025	13.5015	13.75	3.30404	24.0294
543	Neu5Aca2-8Neu5Gca2-3Galb1-4GlcNAc-Sp0	4.75	3.40343	71.6512	4.25	2.5	58.8235	6.75	3.77492	55.9247	3	1.1547	38.49	6.5	2.08167	32.0256	2.25	0.5	22.2222	8.75	4.92443	56.2792	12	3.4641	28.8675	2.75	0.957427	34.8155
544	Neu5Gca2-8Neu5Aca2-3Galb1-4GlcNAc-Sp0	7.5	5.8023	77.364	9	2.70801	30.089	3.5	1	28.5714	5.25	4.57347	87.1138	5	4.08248	81.6497	4.5	1	22.2222	4.25	0.957427	22.5277	10.75	5.96518	55.49	6.75	3.30404	48.9487
545	Neu5Gca2-8Neu5Gca2-3Galb1-4GlcNAcb1-3Galb1-4GlcNAc-Sp0	7	2	28.5714	8	2.94392	36.799	5	0.816497	16.3299	5.25	3.20156	60.9821	8.25	4.92443	59.69	6.75	4.85627	71.9447	7.75	2.06155	26.6007	8.5	3.31662	39.0191	4.25	1.5	35.2941
546	Neu5Gca2-8Neu5Gca2-6Galb1-4GlcNAc-Sp0	15.75	2.06155	13.0892	13	1.82574	14.0442	12.5	1.73205	13.8564	13	1.82574	14.0442	12.25	2.98608	24.3762	15	3.3665	22.4433	16.5	2.51661	15.2522	20.25	2.21736	10.9499	15	2.94392	19.6261
547	Neu5Aca2-8Neu5Aca2-3Galb1-4GlcNAc-Sp0	2.25	0.957427	42.5523	3.5	1.73205	49.4872	5.75	5.56028	96.7004	3.5	3.10913	88.8322	3.25	0.5	15.3846	1.75	0.5	28.5714	3.25	0.957427	29.4593	6.75	1.70783	25.3011	3.25	0.957427	29.4593
548	GlcNAcb1-3Galb1-4GlcNAcb1-6(GlcNAcb1-3Galb1-4GlcNAcb1-2)Mana1-6(GlcNAcb1-3Galb1-4GlcNAcb1-2Man a1-3)Manb1-4GlcNAcb1-4GlcNAc-Sp24	28.75	3.59398	12.5008	39.25	5.18813	13.2182	63.5	5.50757	8.67334	30.25	2.75379	9.10342	46	4	8.69565	56	3.3665	6.01161	305.25	21.9146	7.17923	27.75	1.70783	6.15432	37.75	2.5	6.62252
549	Galb1-4GlcNAcb1-3Galb1-4GlcNAcb1-6(Galb1-4GlcNAcb1-3Galb1-4GlcNAcb1-2)Mana1-6(Galb1-4GlcNAcb1-3Galb1-4GlcNAcb1-2Mana1-3)Mana1-4GlcNAcb1-4GlcNAc-Sp24	20.5	4.12311	20.1127	44.25	4.5	10.1695	98.75	17.2313	17.4494	20.25	1.25831	6.21386	94	7.87401	8.3766	117.5	18.43	15.6851	4324.5	528.731	12.2264	20.25	2.5	12.3457	37	4.08248	11.0337
550	Gala1-3Galb1-4GlcNAcb1-2Mana1-6(Gala1-3Galb1-4GlcNAcb1-2Mana1-3)Manb1-4GlcNAcb1-4GlcNAc-Sp24	33	1.41421	4.2855	32.25	8.30161	25.7414	49.5	4.3589	8.80586	25.25	2.06155	8.16457	33.25	2.06155	6.20016	26.5	4.50925	17.016	45	4.08248	9.07218	34.75	1.25831	3.62102	39	7.78888	19.9715
551	GlcNAcb1-3Galb1-4GlcNAcb1-6(GlcNAcb1-3Galb1-3)GalNAca-Sp14	8.5	0.57735	6.79236	6	2.70801	45.1335	3.75	0.957427	25.5314	7.25	4.92443	67.9232	14	4.24264	30.3046	13	5.47723	42.1325	17	7.07107	41.5945	12	6.37704	53.142	13.25	2.21736	16.7348
552	GalNAcb1-3GlcNAcb-Sp0	10	4.83046	48.3046	7.25	4.11299	56.7309	4	2.70801	67.7003	10	5.22813	52.2813	17.5	15.7797	90.1699	1.5	0.57735	38.49	4	0.816497	20.4124	12.5	3.31662	26.533	11.75	5.18813	44.1543
553	GalNAcb1-4GlcNAcb1-3GalNAcb1-4GlcNAcb-Sp0	6.5	4.12311	63.4324	17.5	2.08167	11.8952	102.25	5.7373	5.61106	11.5	1.91485	16.6509	12	0.816497	6.80414	67.25	11.7011	17.3995	4173	144.545	3.46382	15.25	2.62996	17.2456	14.5	2.51661	17.3559
554	GlcNAcb1-3Galb1-4GlcNAcb1-3Galb1-4GlcNAcb1-3Galb1-4GlcNAcb1-3Galb1-4GlcNAcb1-2Mana1-6(GlcNAcb1-3Galb1-4GlcNAcb1-3Galb1-4GlcNAcb1-3Galb1-4GlcNAcb1-3Galb1-4GlcNAcb1-2Mana1-3)Manb1-4GlcNAcb1-4GlcNAcb-Sp25	17	1.1547	6.79236	27	1.41421	5.23783	405.25	42.0585	10.3784	16.75	2.06155	12.3078	24.75	3.40343	13.7512	18.5	5.19615	28.0873	24	3.55903	14.8293	14	1.82574	13.041	18.75	0.957427	5.10628
555	Galb1-4GlcNAcb1-3Galb1-4GlcNAcb1-3Galb1-4GlcNAcb1-3Galb1-4GlcNAcb1-3Galb1-4GlcNAcb1-2Mana1-6(Galb1-4GlcNAcb1-3Galb1-4GlcNAcb1-3Galb1-4GlcNAcb1-3Galb1-4GlcNAcb1-3Galb1-4GlcNAcb1-2Mana1-3)Manb1-4GlcNAcb1-4GlcNAcb-Sp25	19	2.16025	11.3697	108.75	11.2064	10.3047	482	68.142	14.1373	20	0.816497	4.08248	245.75	12.9196	5.25722	61.25	3.5	5.71429	8847.5	425.51	4.80938	26.5	1.73205	6.53604	34.25	5.12348	14.9591
556	GlcNAb1-3Galb1-3GalNAc-Sp14	10.75	4.57347	42.5439	4.75	1.5	31.5789	3.5	0.57735	16.4957	7.75	4.78714	61.7695	17.5	10.247	58.554	7.5	7.04746	93.9661	8.5	3.78594	44.5405	9.25	6.23832	67.4413	12.25	2.62996	21.469
557	Galb1-3GlcNAcb1-6(Galb1-3)GalNAc-Sp14	12.5	1.91485	15.3188	23	4.54606	19.7655	17.75	2.98608	16.823	15.75	0.957427	6.0789	45	11.0454	24.5452	5.75	0.5	8.69565	22	5.71548	25.9794	13.25	3.30404	24.9361	22.25	7.54431	33.907
558	Galb1-4GlcNAcb1-3Galb1-4GlcNAcb1-3Galb1-4GlcNAcb1-3Galb1-4GlcNAcb1-3Galb1-4GlcNAcb1-3Galb1-4GlcNAcb1-2Mana1-6(Galb1-4GlcNAcb1-3Galb1-4GlcNAcb1-3Galb1-4GlcNAcb1-3Galb1-4GlcNAcb1-3Galb1-4GlcNAcb1-3Galb1-4GlcNAcb1-2Mana1-3)Manb1-4GlcNAcb1-4GlcNAcb-Sp25	21.5	1.73205	8.05605	41	2.94392	7.18029	241.25	45.0657	18.6801	20.5	3	14.6341	173.25	25.0649	14.4675	102.75	5.5	5.3528	7876.25	1096.99	13.9278	20	0.816497	4.08248	29	6.27163	21.6263
559	(3S)GlcAb1-3Galb1-4GlcNAcb1-3Galb1-4Glc-Sp0	5.25	2.87228	54.7101	14	4.39697	31.4069	5	2.82843	56.5685	7.75	5.5	70.9677	4	2.70801	67.7003	5	4	80	4.5	0.57735	12.83	12.25	2.75379	22.4799	14	2.16025	15.4303
560	(3S)GlcAb1-3Galb1-4GlcNAcb1-2Mana-Sp0	15.75	2.5	15.873	16.5	3.10913	18.8432	14	1.82574	13.041	15.75	2.21736	14.0784	13.5	1.73205	12.83	21.75	2.21736	10.1947	16.75	7.41058	44.2423	22	3.16228	14.374	15.25	6.39661	41.945
561	Galb1-3GlcNAcb1-3Galb1-4GlcNAcb1-3Galb1-4GlcNAcb1-6(Galb1-3GlcNAcb1-3Galb1-4GlcNAcb1-3Galb1-4GlcNAb1-2)Mana1-6(Galb1-3GlcNAcb1-3Galb1-4GlcNAcb1-3Galb1-4GlcNAcb1-2Mana1-3)Manb1-4GlcNAcb1-4(Fuca1-6)GlcNAcb-Sp24	22.25	2.06155	9.26541	40.25	6.13052	15.2311	107	19.2354	17.977	25.25	3.5	13.8614	72.75	8.5	11.6838	25.25	4.57347	18.1128	48.5	1.73205	3.57124	31	3.74166	12.0699	32	1.82574	5.70544
562	Galb1-3GlcNAcb1-3Galb1-4GlcNAcb1-6(Galb1-3GlcNAcb1-3Galb1-4GlcNAb1-2)Mana1-6(Galb1-3GlcNAcb1-3Galb1-4GlcNAcb1-2Mana1-3)Manb1-4GlcNAcb1-4(Fuca1-6)GlcNAcb-Sp24	32	2.58199	8.06872	33.75	2.21736	6.56994	72.75	4.11299	5.65359	29	2.82843	9.7532	63.25	11.2361	17.7646	39.75	3.20156	8.05424	128.75	21.6391	16.8071	43	6.87992	15.9998	43.5	3.87298	8.90341
563	Neu5Aca2-8Neu5Aca2-3Galb1-3GalNAcb1-4(Neu5Aca2-3)Galb1-4Glc-Sp21	9	4.08248	45.3609	14.25	1.70783	11.9847	10	4.89898	48.9898	6.75	3.77492	55.9247	12.25	5.058	41.2898	20.75	2.21736	10.6861	25.25	5.31507	21.0498	14	3.55903	25.4216	15	2.94392	19.6261
564	GlcNAcb1-3Galb1-4GlcNAcb1-2Mana1-6(GlcNAcb1-3Galb1-4GlcNAcb1-2Mana1-3)Manb1-4GlcNAcb1-4(Fuca1-6)GlcNAcb-Sp24	26.5	1.91485	7.22586	26.5	3.31662	12.5156	25.25	0.957427	3.79179	24.25	3.59398	14.8205	36.5	2.51661	6.89483	56.25	6.80074	12.0902	226.75	13.376	5.899	28.75	0.957427	3.33018	32	6	18.75
565	Galb1-4GlcNAcb1-3Galb1-4GlcNAcb1-2Mana1-6(Galb1-4GlcNAcb1-3Galb1-4GlcNAcb1-2Mana1-3)Manb1-4GlcNAcb1-4(Fuca1-6)GlcNAcb-Sp24	22	2.16025	9.8193	40.75	4.19325	10.2902	241.75	15.1959	6.28581	23.5	2.38048	10.1297	184.25	16.2763	8.83379	158	1.63299	1.03354	7905.25	599.415	7.5825	25.5	0.57735	2.26412	34.25	4.85627	14.1789
566	GlcNAcb1-3Galb1-4GlcNAcb1-3Galb1-4GlcNAcb1-2Mana1-6(GlcNAcb1-3Galb1-4GlcNAcb1-3Galb1-4GlcNAcb1-2Mana1-3)Manb1-4GlcNAcb1-4(Fuca1-6)GlcNAcb-Sp24	6.75	6.39661	94.7646	39.5	28.5715	72.333	278.75	18.8922	6.77748	7.25	6.07591	83.8056	35	18.9737	54.2105	10.5	9.25563	88.1488	31.75	19.0853	60.1113	4.25	0.957427	22.5277	51.25	20.3531	39.7134
567	Galb1-4GlcNAcb1-3Galb1-4GlcNAcb1-3Galb1-4GlcNAcb1-2Mana1-6(Galb1-4GlcNAcb1-3Galb1-4GlcNAcb1-3Galb1-4GlcNAcb1-2Mana1-3)Manb1-4GlcNAcb1-4(Fuca1-6)GlcNAcb-Sp24	18.25	2.98608	16.3621	76.25	16.1323	21.1571	379	64.3894	16.9893	19.75	4.03113	20.4108	324	30.8869	9.53299	167.5	7.68115	4.58576	8030.5	442.919	5.51546	18.75	4.03113	21.4994	54	7.25718	13.4392
568	GlcNAcb1-3Galb1-4GlcNAcb1-3Galb1-4GlcNAcb1-3Galb1-4GlcNAcb1-2Mana1-6(GlcNAcb1-3Galb1-4GlcNAcb1-3Galb1-4GlcNAcb1-3Galb1-4GlcNAcb1-2Mana1-3)Manb1-4GlcNAcb1-4(Fuca1-6)GlcNAcb-Sp24	19.25	2.36291	12.2748	49.5	6.65833	13.4512	384.25	13.7931	3.58962	18	1.63299	9.07218	60.75	8.65544	14.2476	25.75	1.70783	6.63233	54.25	3.0957	5.70635	20	2.82843	14.1421	74.75	4.34933	5.8185
569	Galb1-4GlcNAcb1-3Galb1-4GlcNAcb1-3Galb1-4GlcNAcb1-3Galb1-4GlcNAcb1-2Mana1-6(Galb1-4GlcNAcb1-3Galb1-4GlcNAcb1-3Galb1-4GlcNAcb1-3Galb1-4GlcNAcb1-2Mana1-3)Manb1-4GlcNAcb1-4(Fuca1-6)GlcNAcb-Sp24	24	2.94392	12.2663	69.25	3.86221	5.5772	441	48.0278	10.8907	25.25	4.99166	19.7689	245.25	22.4555	9.15617	157	4.96655	3.16341	8039	541.747	6.73899	22.75	2.5	10.989	37.5	5.19615	13.8564
570	GlcNAcb1-3Galb1-4GlcNAcb1-3Galb1-4GlcNAcb1-3Galb1-4GlcNAcb1-3Galb1-4GlcNAcb1-2Mana1-6(GlcNAcb1-3Galb1-4GlcNAcb1-3Galb1-4GlcNAcb1-3Galb1-4GlcNAcb1-3Galb1-4GlcNAcb1-2Mana1-3)Manb1-4GlcNAcb1-4(Fuca1-6)GlcNAcb-Sp19	14.25	7.63217	53.5591	51.75	24.1851	46.7344	316.25	87.6789	27.7245	16.5	5.8023	35.1654	42	7.74597	18.4428	21.75	13.2256	60.8074	64	24.1385	37.7164	17.5	7.59386	43.3935	36	11.1355	30.932
571	Galb1-4GlcNAcb1-3Galb1-4GlcNAcb1-3Galb1-4GlcNAcb1-3Galb1-4GlcNAcb1-3Galb1-4GlcNAcb1-2Mana1-6(Galb1-4GlcNAcb1-3Galb1-4GlcNAcb1-3Galb1-4GlcNAcb1-3Galb1-4GlcNAcb1-3Galb1-4GlcNAcb1-2Mana1-3)Manb1-4GlcNAcb1-4(Fuca1-6)GlcNAcb-Sp19	27.25	0.957427	3.51349	69.75	2.75379	3.94808	471	25.2323	5.35717	25.75	0.957427	3.71816	353.75	43.454	12.2838	138	8.86942	6.42712	10843	932.525	8.60025	26.25	1.25831	4.79355	41.5	6.85565	16.5196
572	Galb1-4GlcNAcb1-3Galb1-4GlcNAcb1-6(Galb1-4GlcNAcb1-3Galb1-4GlcNAb1-2)Mana1-6(Galb1-4GlcNAcb1-3Galb1-4GlcNAcb1-2Mana1-3)Manb1-4GlcNAcb1-4(Fuca1-6)GlcNAcb-Sp24	24	2.82843	11.7851	51	6.97615	13.6787	279.75	30.5764	10.9299	29	2.16025	7.44913	308.75	34.9321	11.314	178	14.6515	8.23118	8010	340.9	4.25593	24.25	3.86221	15.9266	43	3.3665	7.82907
573	GlcNAcb1-3Galb1-4GlcNAcb1-3Galb1-4GlcNAcb1-6(GlcNAcb1-3Galb1-4GlcNAcb1-3Galb1-4GlcNAb1-2)Mana1-6(GlcNAcb1-3Galb1-4GlcNAcb1-3Galb1-4GlcNAcb1-2Mana1-3)Manb1-4GlcNAcb1-4(Fuca1-6)GlcNAcb-Sp24	34	2.16025	6.35367	49.75	8.01561	16.1118	117.25	13.8654	11.8255	29	2.44949	8.44652	41	2.70801	6.60491	36.75	0.957427	2.60524	51	5.83095	11.4332	34.75	2.75379	7.92456	39.75	1.70783	4.29642
574	Galb1-4GlcNAcb1-3Galb1-4GlcNAcb1-3Galb1-4GlcNAcb1-6(Galb1-4GlcNAcb1-3Galb1-4GlcNAcb1-3Galb1-4GlcNAb1-2)Mana1-6(Galb1-4GlcNAcb1-3Galb1-4GlcNAcb1-3Galb1-4GlcNAcb1-2Mana1-3)Manb1-4GlcNAcb1-4(Fuca1-6)GlcNAcb-Sp24	23.5	5.44671	23.1775	58.25	4.71699	8.09784	293.75	17.4619	5.94446	23.25	2.06155	8.86689	298	33.9509	11.3929	114	12.4633	10.9327	8050.5	247.279	3.0716	23.25	1.25831	5.41207	41.25	6.13052	14.8619
575	GlcNAcb1-3Galb1-4GlcNAcb1-3Galb1-4GlcNAcb1-3Galb1-4GlcNAcb1-6(GlcNAcb1-3Galb1-4GlcNAcb1-3Galb1-4GlcNAcb1-3Galb1-4GlcNAb1-2)Mana1-6(GlcNAcb1-3Galb1-4GlcNAcb1-3Galb1-4GlcNAcb1-3Galb1-4GlcNAcb1-2Mana1-3)Manb1-4GlcNAcb1-4(Fuca1-6)GlcNAcb-Sp24	31.75	0.5	1.5748	42	4.96655	11.8251	133.75	18.518	13.8452	29.25	0.957427	3.27326	54	1.41421	2.61891	37.75	0.957427	2.53623	50.5	4.79583	9.4967	33.25	2.21736	6.66874	49.75	4.57347	9.19291
576	Galb1-4GlcNAcb1-3Galb1-4GlcNAcb1-3Galb1-4GlcNAcb1-3Galb1-4GlcNAcb1-6(Galb1-4GlcNAcb1-3Galb1-4GlcNAcb1-3Galb1-4GlcNAcb1-3Galb1-4GlcNAb1-2)Mana1-6(Galb1-4GlcNAcb1-3Galb1-4GlcNAcb1-3Galb1-4GlcNAcb1-3Galb1-4GlcNAcb1-2Mana1-3)Manb1-4GlcNAcb1-4(Fuca1-6)GlcNAcb-Sp24	25.25	0.5	1.9802	74.75	4.03113	5.39281	357.5	32.909	9.2053	35.25	15.9243	45.1753	344	27.2274	7.91495	87	2.3094	2.65448	10512	96.3501	0.916572	26.75	1.5	5.60748	39.75	2.21736	5.57825
577	GlcNAcb1-3Galb1-4GlcNAcb1-3Galb1-4GlcNAcb1-3Galb1-4GlcNAcb1-3Galb1-4GlcNAcb1-6(GlcNAcb1-3Galb1-4GlcNAcb1-3Galb1-4GlcNAcb1-3Galb1-4GlcNAcb1-3Galb1-4GlcNAb1-2)Mana1-6(GlcNAcb1-3Galb1-4GlcNAcb1-3Galb1-4GlcNAcb1-3Galb1-4GlcNAcb1-3Galb1-4GlcNAcb1-2Mana1-3)Manb1-4GlcNAcb1-4(Fuca1-6)GlcNAcb-Sp24	38	0	0	47	6.68331	14.2198	201.25	14.8633	7.38547	36.5	1.91485	5.24618	75.5	5.25991	6.96677	65	4.32049	6.64691	1203	143.422	11.9221	38.25	1.25831	3.28969	44.75	5.7373	12.8208
578	Galb1-4GlcNAcb1-3Galb1-4GlcNAcb1-3Galb1-4GlcNAcb1-3Galb1-4GlcNAcb1-3Galb1-4GlcNAcb1-6(Galb1-4GlcNAcb1-3Galb1-4GlcNAcb1-3Galb1-4GlcNAcb1-3Galb1-4GlcNAcb1-3Galb1-4GlcNAb1-2)Mana1-6(Galb1-4GlcNAcb1-3Galb1-4GlcNAcb1-3Galb1-4GlcNAcb1-3Galb1-4GlcNAcb1-3Galb1-4GlcNAcb1-2Mana1-3)Manb1-4GlcNAcb1-4(Fuca1-6)GlcNAcb-Sp24	33.5	3	8.95522	109.5	25.0932	22.9161	406.25	12.1209	2.98361	31.5	1.29099	4.0984	356.25	27.2565	7.65095	101	1.82574	1.80767	11904	1243.4	10.4452	31	4.08248	13.1693	45.5	7.18795	15.7977
579	Galb1-4GlcNAcb1-3Galb1-4GlcNAcb1-3GalNAca-Sp14	17.75	0.957427	5.39396	36.5	2.88675	7.90891	69.5	6.02771	8.67297	16.75	5.56028	33.1957	66.75	13.1498	19.7	107	10.8628	10.1521	3601.25	349.139	9.69495	20.25	2.5	12.3457	37.25	6.29153	16.89
580	Galb1-4GlcNAcb1-3Galb1-4GlcNAcb1-6(Galb1-3)GalNAca-Sp14	18.75	0.5	2.66667	61.25	36.5821	59.7259	142.25	29.5564	20.7778	21.75	4.11299	18.9103	84	15.9374	18.9731	211.75	12.7639	6.02781	4283.25	465.165	10.8601	20	1.41421	7.07107	37.5	6.02771	16.0739
581	Galb1-4GlcNAcb1-3Galb1-4GlcNAcb1-6(Galb1-4GlcNAcb1-3Galb1-4GlcNAcb1-3)GalNAca-Sp14	18.25	0.957427	5.24618	42.75	2.21736	5.1868	104	5.35413	5.1482	17	1.82574	10.7397	102.5	9.11043	8.88823	112.75	7.13559	6.32868	5326	681.35	12.7929	18.75	1.70783	9.1084	42.75	2.5	5.84795
582	Neu5Aca2-3Galb1-4GlcNAcb1-3Galb1-4GlcNAcb1-3GalNAca-Sp14	6	4.54606	75.7677	4.25	3.20156	75.3309	5.75	3.59398	62.5039	2.25	0.5	22.2222	8.5	4.79583	56.4215	2	0	0	9.25	4.11299	44.4647	9.75	4.57347	46.9074	9	5.22813	58.0903
583	GlcNAcb1-3Galb1-4GlcNAcb1-3GalNAca-Sp14	5	1.41421	28.2843	16	2.70801	16.9251	5	2.16025	43.2049	6.5	3.69685	56.8745	10.25	6.18466	60.3381	3.5	1.91485	54.7101	23.25	3.5	15.0538	13.75	2.62996	19.127	11	5.47723	49.793
584	GlcNAcb1-3Galb1-4GlcNAcb1-6(Galb1-3)GalNAca-Sp14	4.5	3.69685	82.1521	7	4.08248	58.3212	6.75	2.5	37.037	9.5	0.57735	6.07737	12.75	6.18466	48.5071	8.5	5.25991	61.8813	9.5	4.65475	48.9973	12.5	2.38048	19.0438	10.75	8.05709	74.9497
585	GlcNAcb1-3Galb1-4GlcNAcb1-6(GlcNAcb1-3Galb1-4GlcNAcb1-3)GalNAca-Sp14	13	1.41421	10.8786	26.75	10.5	39.2523	21.5	1.29099	6.00463	12.75	1.70783	13.3947	30.75	2.87228	9.34075	11	8.90693	80.9721	33.5	5.19615	15.5109	20	2.16025	10.8012	40.5	6.75771	16.6857
586	Neu5Aca2-3Galb1-4GlcNAcb1-3Galb1-4GlcNAcb1-6(Neu5Aca2-3Galb1-4GlcNAcb1-3Galb1-4GlcNAcb1-3)GalNAca-Sp14	13.75	2.62996	19.127	34.75	3.77492	10.8631	88.5	14.6173	16.5168	11	4.69042	42.6401	123.5	30.8167	24.9528	50.5	5.50757	10.9061	1796.5	92.0344	5.12298	15	3.55903	23.7268	42.5	2.38048	5.60112
587	Neu5Aca2-6Galb1-4GlcNAcb1-3Galb1-4GlcNAcb1-3GalNAca-Sp14	2.5	0.57735	23.094	5.5	3.10913	56.5296	8.75	4.03113	46.07	9	4.54606	50.5118	6.75	4.85627	71.9447	4.75	4.85627	102.237	9.75	5.85235	60.0241	5.5	5.06623	92.1132	5	0.816497	16.3299
588	GlcNAcb1-3Galb1-4GlcNAcb1-3Galb1-4GlcNAcb1-3GalNAca-Sp14	7.25	4.42531	61.0387	22.75	2.21736	9.74662	22	2.16025	9.8193	8.5	4.50925	53.05	20	2.94392	14.7196	7.5	3.78594	50.4792	25	2.82843	11.3137	9.75	4.34933	44.6085	17.25	2.62996	15.2461
589	Galb1-4GlcNAcb1-3Galb1-3GalNAca-Sp14	6.75	4.5	66.6667	8	6.68331	83.5414	7.25	7.18215	99.0642	9.25	4.34933	47.0198	80.5	25.9422	32.2264	139.75	17.6139	12.6039	3397.25	255.458	7.51956	8.5	4.79583	56.4215	12.5	4.93288	39.4631
590	Neu5Aca2-3Galb1-4GlcNAcb1-3Galb1-4GlcNAcb1-6(Galb1-3)GalNAca-Sp14	4.25	2.87228	67.5831	12.75	4.64579	36.4375	54.25	14.7507	27.1902	4.5	4.43471	98.5491	26.25	9.63933	36.7213	2.5	0.57735	23.094	23.75	16.0078	67.4013	10.5	5.91608	56.3436	22.5	4.3589	19.3729
591	Neu5Aca2-6Galb1-4GlcNAcb1-3Galb1-4GlcNAcb1-6(Galb1-3)GalNAca-Sp14	23.75	3.5	14.7368	37.5	4.79583	12.7889	46.25	8.8459	19.1263	27.25	5.90903	21.6845	42.75	11.758	27.504	11	12.0277	109.343	27	3.55903	13.1816	18.75	7.36546	39.2825	45.25	12.816	28.3227
592	Neu5Aca2-6Galb1-4GlcNAcb1-6(Galb1-3)GalNAca-Sp14	11.5	5.44671	47.3627	19.25	2.06155	10.7094	22.75	2.21736	9.74662	10.75	5.7373	53.3703	39.25	14.8633	37.8682	5	0.816497	16.3299	24.75	0.957427	3.86839	19.75	1.25831	6.37117	30	6.97615	23.2538
593	Neu5Aca2-3Galb1-4GlcNAcb1-3Galb1-4GlcNAcb1-2Mana1-6(Neu5Aca2-3Galb1-4GlcNAcb1-3Galb1-4GlcNAcb1-2Mana1-3)Manb1-4GlcNAcb1-4GlcNAcb-Sp12	10	6.0553	60.553	39	10.6145	27.2166	79.75	22.0208	27.6123	12	1.82574	15.2145	64	47.4201	74.0939	90.25	40.9013	45.32	1578.5	454.258	28.7778	16.5	1.91485	11.6052	38.25	7.41058	19.3741
594	GlcNAcb1-6(Neu5Aca2-3Galb1-3)GalNAca-Sp14	6.25	4.34933	69.5893	5.25	5.96518	113.622	3.5	1	28.5714	2.75	0.957427	34.8155	7.5	2.51661	33.5548	3.5	0.57735	16.4957	4.5	1.29099	28.6888	9.25	5.18813	56.0879	9.25	4.272	46.1838
595	Neu5Aca2-6Galb1-4GlcNAcb1-3Galb1-4GlcNAcb1-6(Neu5Aca2-6Galb1-4GlcNAcb1-3Galb1-4GlcNAcb1-3)GalNAca-Sp14	14.25	1.5	10.5263	41.5	20.502	49.4025	36.25	12.2848	33.8891	17	2.58199	15.1882	29.5	7.85281	26.6197	21.25	3.20156	15.0662	45	3.55903	7.90895	27.25	10.9962	40.3531	52.75	6.23832	11.8262
596	Neu5Aca2-6Galb1-4GlcNAcb1-3Galb1-4GlcNAcb1-3Galb1-4GlcNAcb1-2Mana1-6(Neu5Aca2-6Galb1-4GlcNAcb1-3Galb1-4GlcNAcb1-3Galb1-4GlcNAcb1-2Mana1-3)Manb1-4GlcNAcb1-4GlcNAcb-Sp12	6.5	3.51188	54.029	28.75	5.37742	18.7041	68	24.4268	35.9217	9.75	3.30404	33.8876	38	11.6905	30.7643	9	7.52773	83.6414	66.75	2.62996	3.94001	49.5	17.3109	34.9715	68.25	30.104	44.1084
597	Neu5Aca2-3Galb1-4GlcNAcb1-3Galb1-4GlcNAcb1-3Galb1-4GlcNAcb1-2Mana1-6(Neu5Aca2-3Galb1-4GlcNAcb1-3Galb1-4GlcNAcb1-3Galb1-4GlcNAcb1-2Mana1-3)Manb1-4GlcNAcb1-4GlcNAcb-Sp12	37.75	10.4682	27.7303	48.5	5.44671	11.2303	65.5	12.3693	18.8845	30	2.94392	9.81307	64	18.8856	29.5088	51.75	8.01561	15.4891	327.25	30.3136	9.26314	32	3.74166	11.6927	60.5	7.04746	11.6487
598	Neu5Aca2-6Galb1-4GlcNAcb1-3Galb1-4GlcNAcb1-2Mana1-6(Neu5Aca2-6Galb1-4GlcNAcb1-3Galb1-4GlcNAcb1-2Mana1-3)Manb1-4GlcNAcb1-4GlcNAcb-Sp12	16.25	4.11299	25.3107	25.75	4.64579	18.0419	66.25	10.7819	16.2746	11.25	6.65207	59.1295	82.75	18.3916	22.2255	143.5	16.8226	11.7231	3224	1106.81	34.3302	20.25	3.5	17.284	19.25	8.38153	43.5404
599	GlcNAcb1-3Fuca-Sp21	2.25	0.5	22.2222	26.5	7.18795	27.1244	17.5	3.41565	19.518	5.25	4.78714	91.1835	28.5	10.6615	37.4086	6.75	5.56028	82.3745	36	5.59762	15.5489	16.25	1.25831	7.74342	48	9.59166	19.9826
600	Galb1-3GalNAcb1-4(Neu5Aca2-8Neu5Aca2-8Neu5Aca2-3)Galb1-4Glcb-Sp21	11	0.816497	7.4227	10.5	4.79583	45.6746	5.75	1.70783	29.7013	8.25	4.92443	59.69	14.75	1.5	10.1695	19.5	9.29157	47.6491	26.75	1.25831	4.70395	11.25	5.058	44.96	12	3.16228	26.3523
