# Supplementary material for: New carbohydrate binding domains identified by phage display based functional metagenomic screens of human gut microbiota
Source: Commun Biol. 2023 Apr 5;6:371. doi: 10.1038/s42003-023-04718-0 (PMC10076258; doi:10.1038/s42003-023-04718-0)
Supplement: Supplementary file 5 — Supplementary Data 2 [file 42003_2023_4718_MOESM5_ESM.zip]

Archive with 39 entries (38 files):
- SupplementaryData2/
- SupplementaryData2/S8I_BDG-Glc5.pdb
- SupplementaryData2/S8J_BDG-BDG6.pdb
- SupplementaryData2/S8K_Dex-Dex7.pdb
- SupplementaryData2/S8L_Pec-GalA9.pdb
- SupplementaryData2/S8M_Xln-Xyl8.pdb
- SupplementaryData2/F2J_MG1.pdb
- SupplementaryData2/F2K_MN3.pdb
- SupplementaryData2/F2L_MU1.pdb
- SupplementaryData2/F2M_MU3.pdb
- SupplementaryData2/F2N_MF12.pdb
- SupplementaryData2/F2O_MF12F2.pdb
- SupplementaryData2/S6E_Am-Glc2.pdb
- SupplementaryData2/S6F_Am-Am1.pdb
- SupplementaryData2/S6G_Ap-Ap2.pdb
- SupplementaryData2/S6H_Ap-Ap5.pdb
- SupplementaryData2/F4C_St-Glc2.pdb
- SupplementaryData2/F4D_St-Glc8.pdb
- SupplementaryData2/F4E_St-St4.pdb
- SupplementaryData2/F4F_St-St5.pdb
- SupplementaryData2/F4G_St-Glc1.pdb
- SupplementaryData2/F4K_St-Glc5v2.pdb
- SupplementaryData2/F5B_Lev-Lev5.pdb
- SupplementaryData2/Pymol_Session_File_All_Metagenomic_Proteins.pse
- SupplementaryData2/S10A_AG-Gal2.pdb
- SupplementaryData2/S10B_Iln-Glc6.pdb
- SupplementaryData2/S10C_PBGal-Gal8.pdb
- SupplementaryData2/S10D_MethPG-MethPG8.pdb
- SupplementaryData2/S10E_StapPG-GlcNAc6.pdb
- SupplementaryData2/S10F_StapPG-StapPG6.pdb
- SupplementaryData2/S10G_StapPG-StapPG7.pdb
- SupplementaryData2/S10H_PBGlcNAc-GlcNAc4F1.pdb
- SupplementaryData2/S10I_PBGlcNAc-GlcNAc8.pdb
- SupplementaryData2/S10J_PBGlcNAc-GlcNAc9F1.pdb
- SupplementaryData2/S10K_PBGlcNAc-GlcNAc17F1.pdb
- SupplementaryData2/S10L_PBGlcNAc-GlcNAc4F2.pdb
- SupplementaryData2/S10M_PBGlcNAc-GlcNAc9F2.pdb
- SupplementaryData2/S10N_PBGlcNAc-GlcNAc17F2.pdb
- SupplementaryData2/S11_Paenibacillus_macerans_CBM38_GH32_protein.pdb
