# Supplementary material for: New carbohydrate binding domains identified by phage display based functional metagenomic screens of human gut microbiota
Source: Commun Biol. 2023 Apr 5;6:371. doi: 10.1038/s42003-023-04718-0 (PMC10076258; doi:10.1038/s42003-023-04718-0)
Supplement: Supplementary file 5 — Supplementary Data 2 [file 42003_2023_4718_MOESM5_ESM.zip › SupplementaryData2/S8I_BDG-Glc5.pdb]

ATOM      1  N   GLY A   1     -24.664 -11.752 108.357  1.00 33.07           N  
ATOM      2  H   GLY A   1     -24.485 -12.663 107.961  1.00 33.07           H  
ATOM      3  H2  GLY A   1     -24.251 -11.696 109.277  1.00 33.07           H  
ATOM      4  H3  GLY A   1     -25.664 -11.628 108.418  1.00 33.07           H  
ATOM      5  CA  GLY A   1     -24.085 -10.739 107.465  1.00 33.07           C  
ATOM      6  HA2 GLY A   1     -23.004 -10.870 107.408  1.00 33.07           H  
ATOM      7  HA3 GLY A   1     -24.318  -9.735 107.818  1.00 33.07           H  
ATOM      8  C   GLY A   1     -24.655 -10.949 106.084  1.00 33.07           C  
ATOM      9  O   GLY A   1     -24.531 -12.055 105.596  1.00 33.07           O  
ATOM     10  N   ILE A   2     -25.288  -9.897 105.562  1.00 34.87           N  
ATOM     11  H   ILE A   2     -25.435  -9.117 106.187  1.00 34.87           H  
ATOM     12  CA  ILE A   2     -25.456  -9.498 104.152  1.00 34.87           C  
ATOM     13  HA  ILE A   2     -26.115  -8.632 104.219  1.00 34.87           H  
ATOM     14  C   ILE A   2     -26.187 -10.449 103.178  1.00 34.87           C  
ATOM     15  CB  ILE A   2     -24.140  -8.901 103.592  1.00 34.87           C  
ATOM     16  HB  ILE A   2     -23.405  -9.701 103.505  1.00 34.87           H  
ATOM     17  O   ILE A   2     -25.843 -11.603 102.971  1.00 34.87           O  
ATOM     18  CG1 ILE A   2     -23.592  -7.821 104.566  1.00 34.87           C  
ATOM     19 HG12 ILE A   2     -23.405  -8.264 105.544  1.00 34.87           H  
ATOM     20 HG13 ILE A   2     -24.334  -7.032 104.687  1.00 34.87           H  
ATOM     21  CG2 ILE A   2     -24.366  -8.295 102.196  1.00 34.87           C  
ATOM     22 HG21 ILE A   2     -24.659  -9.074 101.492  1.00 34.87           H  
ATOM     23 HG22 ILE A   2     -25.135  -7.523 102.217  1.00 34.87           H  
ATOM     24 HG23 ILE A   2     -23.444  -7.870 101.801  1.00 34.87           H  
ATOM     25  CD1 ILE A   2     -22.266  -7.179 104.149  1.00 34.87           C  
ATOM     26 HD11 ILE A   2     -21.530  -7.953 103.928  1.00 34.87           H  
ATOM     27 HD12 ILE A   2     -22.404  -6.543 103.275  1.00 34.87           H  
ATOM     28 HD13 ILE A   2     -21.893  -6.560 104.966  1.00 34.87           H  
ATOM     29  N   SER A   3     -27.205  -9.846 102.571  1.00 27.03           N  
ATOM     30  H   SER A   3     -27.315  -8.867 102.789  1.00 27.03           H  
ATOM     31  CA  SER A   3     -28.086 -10.224 101.470  1.00 27.03           C  
ATOM     32  HA  SER A   3     -28.358 -11.278 101.529  1.00 27.03           H  
ATOM     33  C   SER A   3     -27.480  -9.910 100.091  1.00 27.03           C  
ATOM     34  CB  SER A   3     -29.324  -9.326 101.658  1.00 27.03           C  
ATOM     35  HB2 SER A   3     -29.937  -9.344 100.756  1.00 27.03           H  
ATOM     36  HB3 SER A   3     -29.920  -9.725 102.479  1.00 27.03           H  
ATOM     37  O   SER A   3     -26.760  -8.924  99.986  1.00 27.03           O  
ATOM     38  OG  SER A   3     -28.948  -7.982 101.983  1.00 27.03           O  
ATOM     39  HG  SER A   3     -29.748  -7.462 102.085  1.00 27.03           H  
ATOM     40  N   HIS A   4     -27.847 -10.645  99.031  1.00 30.94           N  
ATOM     41  H   HIS A   4     -28.006 -11.627  99.202  1.00 30.94           H  
ATOM     42  CA  HIS A   4     -28.611 -10.140  97.864  1.00 30.94           C  
ATOM     43  HA  HIS A   4     -29.637 -10.015  98.210  1.00 30.94           H  
ATOM     44  C   HIS A   4     -28.693 -11.155  96.703  1.00 30.94           C  
ATOM     45  CB  HIS A   4     -28.168  -8.761  97.320  1.00 30.94           C  
ATOM     46  HB2 HIS A   4     -27.115  -8.574  97.533  1.00 30.94           H  
ATOM     47  HB3 HIS A   4     -28.266  -8.752  96.235  1.00 30.94           H  
ATOM     48  O   HIS A   4     -27.798 -11.957  96.467  1.00 30.94           O  
ATOM     49  CG  HIS A   4     -29.029  -7.637  97.857  1.00 30.94           C  
ATOM     50  CD2 HIS A   4     -29.848  -6.799  97.145  1.00 30.94           C  
ATOM     51  HD2 HIS A   4     -29.984  -6.806  96.074  1.00 30.94           H  
ATOM     52  ND1 HIS A   4     -29.189  -7.309  99.180  1.00 30.94           N  
ATOM     53  HD1 HIS A   4     -28.584  -7.628  99.923  1.00 30.94           H  
ATOM     54  CE1 HIS A   4     -30.092  -6.320  99.271  1.00 30.94           C  
ATOM     55  HE1 HIS A   4     -30.377  -5.812 100.181  1.00 30.94           H  
ATOM     56  NE2 HIS A   4     -30.518  -5.970  98.055  1.00 30.94           N  
ATOM     57  N   SER A   5     -29.839 -11.047  96.035  1.00 32.72           N  
ATOM     58  H   SER A   5     -30.400 -10.264  96.341  1.00 32.72           H  
ATOM     59  CA  SER A   5     -30.366 -11.577  94.771  1.00 32.72           C  
ATOM     60  HA  SER A   5     -30.835 -12.546  94.940  1.00 32.72           H  
ATOM     61  C   SER A   5     -29.436 -11.675  93.552  1.00 32.72           C  
ATOM     62  CB  SER A   5     -31.438 -10.546  94.373  1.00 32.72           C  
ATOM     63  HB2 SER A   5     -32.297 -10.644  95.037  1.00 32.72           H  
ATOM     64  HB3 SER A   5     -31.773 -10.714  93.349  1.00 32.72           H  
ATOM     65  O   SER A   5     -28.557 -10.836  93.372  1.00 32.72           O  
ATOM     66  OG  SER A   5     -30.907  -9.229  94.503  1.00 32.72           O  
ATOM     67  HG  SER A   5     -30.196  -9.143  93.864  1.00 32.72           H  
ATOM     68  N   GLY A   6     -29.787 -12.586  92.635  1.00 32.53           N  
ATOM     69  H   GLY A   6     -30.477 -13.281  92.882  1.00 32.53           H  
ATOM     70  CA  GLY A   6     -29.426 -12.549  91.213  1.00 32.53           C  
ATOM     71  HA2 GLY A   6     -29.478 -11.525  90.844  1.00 32.53           H  
ATOM     72  HA3 GLY A   6     -28.405 -12.908  91.084  1.00 32.53           H  
ATOM     73  C   GLY A   6     -30.358 -13.443  90.379  1.00 32.53           C  
ATOM     74  O   GLY A   6     -30.379 -14.652  90.587  1.00 32.53           O  
ATOM     75  N   GLU A   7     -31.152 -12.818  89.506  1.00 33.87           N  
ATOM     76  H   GLU A   7     -31.054 -11.815  89.433  1.00 33.87           H  
ATOM     77  CA  GLU A   7     -32.002 -13.406  88.456  1.00 33.87           C  
ATOM     78  HA  GLU A   7     -32.691 -14.132  88.886  1.00 33.87           H  
ATOM     79  C   GLU A   7     -31.183 -14.101  87.350  1.00 33.87           C  
ATOM     80  CB  GLU A   7     -32.798 -12.264  87.781  1.00 33.87           C  
ATOM     81  HB2 GLU A   7     -33.186 -12.616  86.826  1.00 33.87           H  
ATOM     82  HB3 GLU A   7     -32.112 -11.444  87.571  1.00 33.87           H  
ATOM     83  O   GLU A   7     -30.092 -13.646  87.007  1.00 33.87           O  
ATOM     84  CG  GLU A   7     -33.994 -11.744  88.587  1.00 33.87           C  
ATOM     85  HG2 GLU A   7     -34.806 -12.469  88.529  1.00 33.87           H  
ATOM     86  HG3 GLU A   7     -33.704 -11.666  89.635  1.00 33.87           H  
ATOM     87  CD  GLU A   7     -34.459 -10.358  88.109  1.00 33.87           C  
ATOM     88  OE1 GLU A   7     -35.599 -10.249  87.606  1.00 33.87           O  
ATOM     89  OE2 GLU A   7     -33.681  -9.401  88.331  1.00 33.87           O  
ATOM     90  N   GLU A   8     -31.758 -15.141  86.735  1.00 39.26           N  
ATOM     91  H   GLU A   8     -32.672 -15.436  87.048  1.00 39.26           H  
ATOM     92  CA  GLU A   8     -31.358 -15.663  85.418  1.00 39.26           C  
ATOM     93  HA  GLU A   8     -30.339 -15.343  85.199  1.00 39.26           H  
ATOM     94  C   GLU A   8     -32.317 -15.130  84.332  1.00 39.26           C  
ATOM     95  CB  GLU A   8     -31.383 -17.201  85.390  1.00 39.26           C  
ATOM     96  HB2 GLU A   8     -31.359 -17.521  84.349  1.00 39.26           H  
ATOM     97  HB3 GLU A   8     -32.313 -17.553  85.837  1.00 39.26           H  
ATOM     98  O   GLU A   8     -33.530 -15.126  84.566  1.00 39.26           O  
ATOM     99  CG  GLU A   8     -30.185 -17.844  86.102  1.00 39.26           C  
ATOM    100  HG2 GLU A   8     -29.271 -17.414  85.693  1.00 39.26           H  
ATOM    101  HG3 GLU A   8     -30.226 -17.597  87.163  1.00 39.26           H  
ATOM    102  CD  GLU A   8     -30.140 -19.376  85.938  1.00 39.26           C  
ATOM    103  OE1 GLU A   8     -29.026 -19.934  86.070  1.00 39.26           O  
ATOM    104  OE2 GLU A   8     -31.208 -19.992  85.719  1.00 39.26           O  
ATOM    105  N   PRO A   9     -31.824 -14.688  83.155  1.00 39.17           N  
ATOM    106  CA  PRO A   9     -32.670 -14.101  82.124  1.00 39.17           C  
ATOM    107  HA  PRO A   9     -33.578 -13.707  82.581  1.00 39.17           H  
ATOM    108  C   PRO A   9     -33.073 -15.067  80.995  1.00 39.17           C  
ATOM    109  CB  PRO A   9     -31.872 -12.913  81.592  1.00 39.17           C  
ATOM    110  HB2 PRO A   9     -31.984 -12.066  82.269  1.00 39.17           H  
ATOM    111  HB3 PRO A   9     -32.165 -12.638  80.579  1.00 39.17           H  
ATOM    112  O   PRO A   9     -32.294 -15.884  80.510  1.00 39.17           O  
ATOM    113  CG  PRO A   9     -30.438 -13.434  81.653  1.00 39.17           C  
ATOM    114  HG2 PRO A   9     -29.722 -12.623  81.785  1.00 39.17           H  
ATOM    115  HG3 PRO A   9     -30.215 -13.989  80.741  1.00 39.17           H  
ATOM    116  CD  PRO A   9     -30.429 -14.397  82.845  1.00 39.17           C  
ATOM    117  HD2 PRO A   9     -29.889 -15.310  82.596  1.00 39.17           H  
ATOM    118  HD3 PRO A   9     -29.959 -13.897  83.692  1.00 39.17           H  
ATOM    119  N   ASP A  10     -34.324 -14.860  80.595  1.00 34.46           N  
ATOM    120  H   ASP A  10     -34.849 -14.281  81.234  1.00 34.46           H  
ATOM    121  CA  ASP A  10     -34.991 -14.976  79.293  1.00 34.46           C  
ATOM    122  HA  ASP A  10     -35.773 -15.726  79.405  1.00 34.46           H  
ATOM    123  C   ASP A  10     -34.147 -15.350  78.050  1.00 34.46           C  
ATOM    124  CB  ASP A  10     -35.667 -13.601  79.096  1.00 34.46           C  
ATOM    125  HB2 ASP A  10     -34.934 -12.886  78.721  1.00 34.46           H  
ATOM    126  HB3 ASP A  10     -36.012 -13.231  80.061  1.00 34.46           H  
ATOM    127  O   ASP A  10     -33.182 -14.674  77.684  1.00 34.46           O  
ATOM    128  CG  ASP A  10     -36.889 -13.604  78.182  1.00 34.46           C  
ATOM    129  OD1 ASP A  10     -37.342 -14.710  77.813  1.00 34.46           O  
ATOM    130  OD2 ASP A  10     -37.373 -12.486  77.893  1.00 34.46           O  
ATOM    131  N   GLY A  11     -34.593 -16.390  77.339  1.00 30.69           N  
ATOM    132  H   GLY A  11     -35.454 -16.818  77.647  1.00 30.69           H  
ATOM    133  CA  GLY A  11     -34.041 -16.843  76.065  1.00 30.69           C  
ATOM    134  HA2 GLY A  11     -33.482 -16.036  75.590  1.00 30.69           H  
ATOM    135  HA3 GLY A  11     -33.360 -17.674  76.246  1.00 30.69           H  
ATOM    136  C   GLY A  11     -35.148 -17.316  75.125  1.00 30.69           C  
ATOM    137  O   GLY A  11     -35.648 -18.429  75.266  1.00 30.69           O  
ATOM    138  N   GLY A  12     -35.507 -16.476  74.151  1.00 29.89           N  
ATOM    139  H   GLY A  12     -35.149 -15.533  74.190  1.00 29.89           H  
ATOM    140  CA  GLY A  12     -36.450 -16.835  73.090  1.00 29.89           C  
ATOM    141  HA2 GLY A  12     -37.288 -17.379  73.526  1.00 29.89           H  
ATOM    142  HA3 GLY A  12     -35.953 -17.495  72.379  1.00 29.89           H  
ATOM    143  C   GLY A  12     -37.021 -15.644  72.322  1.00 29.89           C  
ATOM    144  O   GLY A  12     -38.234 -15.475  72.287  1.00 29.89           O  
ATOM    145  N   LYS A  13     -36.167 -14.812  71.708  1.00 32.98           N  
ATOM    146  H   LYS A  13     -35.182 -15.027  71.758  1.00 32.98           H  
ATOM    147  CA  LYS A  13     -36.596 -13.870  70.660  1.00 32.98           C  
ATOM    148  HA  LYS A  13     -37.678 -13.745  70.698  1.00 32.98           H  
ATOM    149  C   LYS A  13     -36.277 -14.451  69.283  1.00 32.98           C  
ATOM    150  CB  LYS A  13     -35.959 -12.480  70.837  1.00 32.98           C  
ATOM    151  HB2 LYS A  13     -34.909 -12.582  71.108  1.00 32.98           H  
ATOM    152  HB3 LYS A  13     -36.012 -11.963  69.878  1.00 32.98           H  
ATOM    153  O   LYS A  13     -35.106 -14.618  68.947  1.00 32.98           O  
ATOM    154  CG  LYS A  13     -36.699 -11.625  71.876  1.00 32.98           C  
ATOM    155  HG2 LYS A  13     -36.574 -12.065  72.866  1.00 32.98           H  
ATOM    156  HG3 LYS A  13     -37.761 -11.604  71.630  1.00 32.98           H  
ATOM    157  CD  LYS A  13     -36.160 -10.190  71.871  1.00 32.98           C  
ATOM    158  HD2 LYS A  13     -35.108 -10.202  72.157  1.00 32.98           H  
ATOM    159  HD3 LYS A  13     -36.255  -9.781  70.866  1.00 32.98           H  
ATOM    160  CE  LYS A  13     -36.961  -9.330  72.852  1.00 32.98           C  
ATOM    161  HE2 LYS A  13     -36.848  -9.746  73.853  1.00 32.98           H  
ATOM    162  HE3 LYS A  13     -38.015  -9.396  72.583  1.00 32.98           H  
ATOM    163  NZ  LYS A  13     -36.509  -7.918  72.816  1.00 32.98           N  
ATOM    164  HZ1 LYS A  13     -35.531  -7.863  73.065  1.00 32.98           H  
ATOM    165  HZ2 LYS A  13     -36.631  -7.548  71.885  1.00 32.98           H  
ATOM    166  HZ3 LYS A  13     -37.051  -7.365  73.464  1.00 32.98           H  
ATOM    167  N   GLU A  14     -37.320 -14.734  68.508  1.00 29.66           N  
ATOM    168  H   GLU A  14     -38.244 -14.606  68.894  1.00 29.66           H  
ATOM    169  CA  GLU A  14     -37.258 -14.822  67.046  1.00 29.66           C  
ATOM    170  HA  GLU A  14     -36.525 -15.570  66.742  1.00 29.66           H  
ATOM    171  C   GLU A  14     -36.872 -13.441  66.486  1.00 29.66           C  
ATOM    172  CB  GLU A  14     -38.641 -15.213  66.486  1.00 29.66           C  
ATOM    173  HB2 GLU A  14     -38.621 -15.106  65.402  1.00 29.66           H  
ATOM    174  HB3 GLU A  14     -39.385 -14.524  66.886  1.00 29.66           H  
ATOM    175  O   GLU A  14     -37.431 -12.442  66.947  1.00 29.66           O  
ATOM    176  CG  GLU A  14     -39.046 -16.659  66.817  1.00 29.66           C  
ATOM    177  HG2 GLU A  14     -39.019 -16.795  67.898  1.00 29.66           H  
ATOM    178  HG3 GLU A  14     -38.307 -17.330  66.381  1.00 29.66           H  
ATOM    179  CD  GLU A  14     -40.454 -17.033  66.313  1.00 29.66           C  
ATOM    180  OE1 GLU A  14     -40.655 -18.235  66.022  1.00 29.66           O  
ATOM    181  OE2 GLU A  14     -41.333 -16.144  66.278  1.00 29.66           O  
ATOM    182  N   PRO A  15     -35.926 -13.334  65.537  1.00 34.13           N  
ATOM    183  CA  PRO A  15     -35.709 -12.090  64.824  1.00 34.13           C  
ATOM    184  HA  PRO A  15     -35.978 -11.241  65.451  1.00 34.13           H  
ATOM    185  C   PRO A  15     -36.555 -12.036  63.547  1.00 34.13           C  
ATOM    186  CB  PRO A  15     -34.208 -12.025  64.573  1.00 34.13           C  
ATOM    187  HB2 PRO A  15     -33.712 -11.622  65.455  1.00 34.13           H  
ATOM    188  HB3 PRO A  15     -33.963 -11.434  63.690  1.00 34.13           H  
ATOM    189  O   PRO A  15     -36.688 -13.017  62.813  1.00 34.13           O  
ATOM    190  CG  PRO A  15     -33.828 -13.496  64.402  1.00 34.13           C  
ATOM    191  HG2 PRO A  15     -32.821 -13.691  64.771  1.00 34.13           H  
ATOM    192  HG3 PRO A  15     -33.900 -13.765  63.348  1.00 34.13           H  
ATOM    193  CD  PRO A  15     -34.880 -14.285  65.194  1.00 34.13           C  
ATOM    194  HD2 PRO A  15     -35.285 -15.092  64.583  1.00 34.13           H  
ATOM    195  HD3 PRO A  15     -34.432 -14.685  66.104  1.00 34.13           H  
ATOM    196  N   ASP A  16     -37.099 -10.841  63.338  1.00 30.74           N  
ATOM    197  H   ASP A  16     -36.939 -10.142  64.049  1.00 30.74           H  
ATOM    198  CA  ASP A  16     -37.923 -10.383  62.229  1.00 30.74           C  
ATOM    199  HA  ASP A  16     -38.924 -10.798  62.349  1.00 30.74           H  
ATOM    200  C   ASP A  16     -37.401 -10.771  60.840  1.00 30.74           C  
ATOM    201  CB  ASP A  16     -38.015  -8.850  62.321  1.00 30.74           C  
ATOM    202  HB2 ASP A  16     -37.013  -8.426  62.389  1.00 30.74           H  
ATOM    203  HB3 ASP A  16     -38.471  -8.471  61.407  1.00 30.74           H  
ATOM    204  O   ASP A  16     -36.196 -10.793  60.570  1.00 30.74           O  
ATOM    205  CG  ASP A  16     -38.872  -8.377  63.496  1.00 30.74           C  
ATOM    206  OD1 ASP A  16     -40.053  -8.784  63.534  1.00 30.74           O  
ATOM    207  OD2 ASP A  16     -38.342  -7.626  64.348  1.00 30.74           O  
ATOM    208  N   GLY A  17     -38.357 -11.017  59.938  1.00 28.74           N  
ATOM    209  H   GLY A  17     -39.313 -10.921  60.248  1.00 28.74           H  
ATOM    210  CA  GLY A  17     -38.129 -11.186  58.510  1.00 28.74           C  
ATOM    211  HA2 GLY A  17     -39.083 -11.310  57.997  1.00 28.74           H  
ATOM    212  HA3 GLY A  17     -37.522 -12.075  58.342  1.00 28.74           H  
ATOM    213  C   GLY A  17     -37.429  -9.964  57.925  1.00 28.74           C  
ATOM    214  O   GLY A  17     -38.013  -8.887  57.827  1.00 28.74           O  
ATOM    215  N   GLY A  18     -36.169 -10.155  57.543  1.00 28.69           N  
ATOM    216  H   GLY A  18     -35.739 -11.045  57.748  1.00 28.69           H  
ATOM    217  CA  GLY A  18     -35.402  -9.174  56.793  1.00 28.69           C  
ATOM    218  HA2 GLY A  18     -35.421  -8.220  57.319  1.00 28.69           H  
ATOM    219  HA3 GLY A  18     -34.367  -9.502  56.698  1.00 28.69           H  
ATOM    220  C   GLY A  18     -35.982  -9.002  55.394  1.00 28.69           C  
ATOM    221  O   GLY A  18     -36.056  -9.959  54.624  1.00 28.69           O  
ATOM    222  N   GLU A  19     -36.378  -7.770  55.085  1.00 28.41           N  
ATOM    223  H   GLU A  19     -36.376  -7.071  55.815  1.00 28.41           H  
ATOM    224  CA  GLU A  19     -36.549  -7.278  53.723  1.00 28.41           C  
ATOM    225  HA  GLU A  19     -37.357  -7.819  53.230  1.00 28.41           H  
ATOM    226  C   GLU A  19     -35.246  -7.503  52.940  1.00 28.41           C  
ATOM    227  CB  GLU A  19     -36.893  -5.775  53.756  1.00 28.41           C  
ATOM    228  HB2 GLU A  19     -36.194  -5.269  54.422  1.00 28.41           H  
ATOM    229  HB3 GLU A  19     -36.766  -5.365  52.754  1.00 28.41           H  
ATOM    230  O   GLU A  19     -34.175  -7.035  53.336  1.00 28.41           O  
ATOM    231  CG  GLU A  19     -38.338  -5.497  54.199  1.00 28.41           C  
ATOM    232  HG2 GLU A  19     -38.519  -6.001  55.148  1.00 28.41           H  
ATOM    233  HG3 GLU A  19     -39.015  -5.928  53.462  1.00 28.41           H  
ATOM    234  CD  GLU A  19     -38.638  -3.997  54.382  1.00 28.41           C  
ATOM    235  OE1 GLU A  19     -39.725  -3.562  53.937  1.00 28.41           O  
ATOM    236  OE2 GLU A  19     -37.809  -3.305  55.018  1.00 28.41           O  
ATOM    237  N   GLU A  20     -35.329  -8.234  51.826  1.00 34.12           N  
ATOM    238  H   GLU A  20     -36.221  -8.626  51.561  1.00 34.12           H  
ATOM    239  CA  GLU A  20     -34.260  -8.235  50.830  1.00 34.12           C  
ATOM    240  HA  GLU A  20     -33.330  -8.513  51.325  1.00 34.12           H  
ATOM    241  C   GLU A  20     -34.129  -6.827  50.230  1.00 34.12           C  
ATOM    242  CB  GLU A  20     -34.538  -9.225  49.686  1.00 34.12           C  
ATOM    243  HB2 GLU A  20     -34.090  -8.821  48.778  1.00 34.12           H  
ATOM    244  HB3 GLU A  20     -35.612  -9.311  49.519  1.00 34.12           H  
ATOM    245  O   GLU A  20     -35.137  -6.239  49.824  1.00 34.12           O  
ATOM    246  CG  GLU A  20     -33.925 -10.614  49.905  1.00 34.12           C  
ATOM    247  HG2 GLU A  20     -32.898 -10.488  50.248  1.00 34.12           H  
ATOM    248  HG3 GLU A  20     -34.482 -11.133  50.685  1.00 34.12           H  
ATOM    249  CD  GLU A  20     -33.918 -11.455  48.613  1.00 34.12           C  
ATOM    250  OE1 GLU A  20     -33.051 -12.354  48.520  1.00 34.12           O  
ATOM    251  OE2 GLU A  20     -34.772 -11.207  47.729  1.00 34.12           O  
ATOM    252  N   PRO A  21     -32.908  -6.281  50.103  1.00 33.10           N  
ATOM    253  CA  PRO A  21     -32.707  -5.040  49.383  1.00 33.10           C  
ATOM    254  HA  PRO A  21     -33.418  -4.287  49.725  1.00 33.10           H  
ATOM    255  C   PRO A  21     -32.926  -5.308  47.890  1.00 33.10           C  
ATOM    256  CB  PRO A  21     -31.289  -4.592  49.742  1.00 33.10           C  
ATOM    257  HB2 PRO A  21     -31.321  -4.010  50.663  1.00 33.10           H  
ATOM    258  HB3 PRO A  21     -30.824  -4.014  48.943  1.00 33.10           H  
ATOM    259  O   PRO A  21     -32.184  -6.066  47.262  1.00 33.10           O  
ATOM    260  CG  PRO A  21     -30.556  -5.908  50.004  1.00 33.10           C  
ATOM    261  HG2 PRO A  21     -30.180  -6.307  49.062  1.00 33.10           H  
ATOM    262  HG3 PRO A  21     -29.738  -5.782  50.714  1.00 33.10           H  
ATOM    263  CD  PRO A  21     -31.641  -6.836  50.548  1.00 33.10           C  
ATOM    264  HD2 PRO A  21     -31.496  -7.847  50.165  1.00 33.10           H  
ATOM    265  HD3 PRO A  21     -31.614  -6.835  51.638  1.00 33.10           H  
ATOM    266  N   GLY A  22     -33.962  -4.684  47.329  1.00 28.62           N  
ATOM    267  H   GLY A  22     -34.583  -4.167  47.936  1.00 28.62           H  
ATOM    268  CA  GLY A  22     -34.256  -4.695  45.903  1.00 28.62           C  
ATOM    269  HA2 GLY A  22     -34.493  -5.712  45.589  1.00 28.62           H  
ATOM    270  HA3 GLY A  22     -35.116  -4.056  45.703  1.00 28.62           H  
ATOM    271  C   GLY A  22     -33.069  -4.172  45.099  1.00 28.62           C  
ATOM    272  O   GLY A  22     -32.849  -2.968  44.990  1.00 28.62           O  
ATOM    273  N   GLY A  23     -32.293  -5.092  44.530  1.00 27.72           N  
ATOM    274  H   GLY A  23     -32.431  -6.055  44.800  1.00 27.72           H  
ATOM    275  CA  GLY A  23     -31.329  -4.786  43.486  1.00 27.72           C  
ATOM    276  HA2 GLY A  23     -30.715  -3.934  43.777  1.00 27.72           H  
ATOM    277  HA3 GLY A  23     -30.684  -5.648  43.314  1.00 27.72           H  
ATOM    278  C   GLY A  23     -32.080  -4.469  42.199  1.00 27.72           C  
ATOM    279  O   GLY A  23     -32.495  -5.383  41.487  1.00 27.72           O  
ATOM    280  N   GLY A  24     -32.267  -3.181  41.913  1.00 30.16           N  
ATOM    281  H   GLY A  24     -32.020  -2.493  42.609  1.00 30.16           H  
ATOM    282  CA  GLY A  24     -32.675  -2.709  40.593  1.00 30.16           C  
ATOM    283  HA2 GLY A  24     -32.738  -1.621  40.588  1.00 30.16           H  
ATOM    284  HA3 GLY A  24     -33.653  -3.115  40.337  1.00 30.16           H  
ATOM    285  C   GLY A  24     -31.633  -3.147  39.565  1.00 30.16           C  
ATOM    286  O   GLY A  24     -30.482  -2.717  39.608  1.00 30.16           O  
ATOM    287  N   SER A  25     -32.013  -4.062  38.676  1.00 35.37           N  
ATOM    288  H   SER A  25     -32.967  -4.392  38.710  1.00 35.37           H  
ATOM    289  CA  SER A  25     -31.165  -4.488  37.566  1.00 35.37           C  
ATOM    290  HA  SER A  25     -30.121  -4.448  37.874  1.00 35.37           H  
ATOM    291  C   SER A  25     -31.370  -3.510  36.413  1.00 35.37           C  
ATOM    292  CB  SER A  25     -31.489  -5.939  37.182  1.00 35.37           C  
ATOM    293  HB2 SER A  25     -32.481  -5.993  36.734  1.00 35.37           H  
ATOM    294  HB3 SER A  25     -31.482  -6.552  38.083  1.00 35.37           H  
ATOM    295  O   SER A  25     -32.324  -3.643  35.652  1.00 35.37           O  
ATOM    296  OG  SER A  25     -30.529  -6.455  36.277  1.00 35.37           O  
ATOM    297  HG  SER A  25     -29.652  -6.311  36.638  1.00 35.37           H  
ATOM    298  N   SER A  26     -30.496  -2.508  36.296  1.00 42.70           N  
ATOM    299  H   SER A  26     -29.781  -2.384  36.999  1.00 42.70           H  
ATOM    300  CA  SER A  26     -30.369  -1.730  35.065  1.00 42.70           C  
ATOM    301  HA  SER A  26     -31.336  -1.714  34.562  1.00 42.70           H  
ATOM    302  C   SER A  26     -29.371  -2.434  34.142  1.00 42.70           C  
ATOM    303  CB  SER A  26     -30.020  -0.262  35.342  1.00 42.70           C  
ATOM    304  HB2 SER A  26     -30.786   0.163  35.990  1.00 42.70           H  
ATOM    305  HB3 SER A  26     -30.025   0.287  34.401  1.00 42.70           H  
ATOM    306  O   SER A  26     -28.229  -2.713  34.507  1.00 42.70           O  
ATOM    307  OG  SER A  26     -28.756  -0.109  35.957  1.00 42.70           O  
ATOM    308  HG  SER A  26     -28.674   0.803  36.245  1.00 42.70           H  
ATOM    309  N   ALA A  27     -29.814  -2.782  32.935  1.00 40.87           N  
ATOM    310  H   ALA A  27     -30.774  -2.580  32.695  1.00 40.87           H  
ATOM    311  CA  ALA A  27     -28.950  -3.343  31.905  1.00 40.87           C  
ATOM    312  HA  ALA A  27     -28.167  -3.938  32.374  1.00 40.87           H  
ATOM    313  C   ALA A  27     -28.267  -2.198  31.142  1.00 40.87           C  
ATOM    314  CB  ALA A  27     -29.773  -4.287  31.017  1.00 40.87           C  
ATOM    315  HB1 ALA A  27     -30.195  -5.088  31.623  1.00 40.87           H  
ATOM    316  HB2 ALA A  27     -30.581  -3.737  30.534  1.00 40.87           H  
ATOM    317  HB3 ALA A  27     -29.130  -4.719  30.250  1.00 40.87           H  
ATOM    318  O   ALA A  27     -28.670  -1.843  30.037  1.00 40.87           O  
ATOM    319  N   THR A  28     -27.237  -1.593  31.734  1.00 42.92           N  
ATOM    320  H   THR A  28     -26.992  -1.843  32.681  1.00 42.92           H  
ATOM    321  CA  THR A  28     -26.364  -0.639  31.035  1.00 42.92           C  
ATOM    322  HA  THR A  28     -26.930  -0.149  30.243  1.00 42.92           H  
ATOM    323  C   THR A  28     -25.221  -1.399  30.359  1.00 42.92           C  
ATOM    324  CB  THR A  28     -25.876   0.481  31.968  1.00 42.92           C  
ATOM    325  HB  THR A  28     -25.095   1.054  31.467  1.00 42.92           H  
ATOM    326  O   THR A  28     -24.167  -1.656  30.935  1.00 42.92           O  
ATOM    327  CG2 THR A  28     -27.020   1.427  32.337  1.00 42.92           C  
ATOM    328 HG21 THR A  28     -27.794   0.887  32.882  1.00 42.92           H  
ATOM    329 HG22 THR A  28     -26.643   2.240  32.957  1.00 42.92           H  
ATOM    330 HG23 THR A  28     -27.451   1.853  31.431  1.00 42.92           H  
ATOM    331  OG1 THR A  28     -25.380  -0.035  33.179  1.00 42.92           O  
ATOM    332  HG1 THR A  28     -25.227   0.705  33.771  1.00 42.92           H  
ATOM    333  N   GLY A  29     -25.440  -1.828  29.116  1.00 43.10           N  
ATOM    334  H   GLY A  29     -26.337  -1.634  28.692  1.00 43.10           H  
ATOM    335  CA  GLY A  29     -24.387  -2.415  28.286  1.00 43.10           C  
ATOM    336  HA2 GLY A  29     -23.704  -3.006  28.897  1.00 43.10           H  
ATOM    337  HA3 GLY A  29     -24.838  -3.073  27.544  1.00 43.10           H  
ATOM    338  C   GLY A  29     -23.604  -1.331  27.544  1.00 43.10           C  
ATOM    339  O   GLY A  29     -24.132  -0.747  26.604  1.00 43.10           O  
ATOM    340  N   ASN A  30     -22.343  -1.085  27.915  1.00 50.41           N  
ATOM    341  H   ASN A  30     -21.979  -1.545  28.737  1.00 50.41           H  
ATOM    342  CA  ASN A  30     -21.432  -0.298  27.076  1.00 50.41           C  
ATOM    343  HA  ASN A  30     -21.970   0.561  26.676  1.00 50.41           H  
ATOM    344  C   ASN A  30     -20.965  -1.150  25.887  1.00 50.41           C  
ATOM    345  CB  ASN A  30     -20.225   0.224  27.888  1.00 50.41           C  
ATOM    346  HB2 ASN A  30     -19.404   0.414  27.197  1.00 50.41           H  
ATOM    347  HB3 ASN A  30     -19.895  -0.532  28.600  1.00 50.41           H  
ATOM    348  O   ASN A  30     -20.346  -2.197  26.079  1.00 50.41           O  
ATOM    349  CG  ASN A  30     -20.494   1.526  28.622  1.00 50.41           C  
ATOM    350  ND2 ASN A  30     -19.472   2.183  29.118  1.00 50.41           N  
ATOM    351 HD21 ASN A  30     -18.527   1.848  28.994  1.00 50.41           H  
ATOM    352 HD22 ASN A  30     -19.707   3.053  29.574  1.00 50.41           H  
ATOM    353  OD1 ASN A  30     -21.607   1.984  28.759  1.00 50.41           O  
ATOM    354  N   VAL A  31     -21.207  -0.683  24.662  1.00 49.87           N  
ATOM    355  H   VAL A  31     -21.742   0.169  24.569  1.00 49.87           H  
ATOM    356  CA  VAL A  31     -20.595  -1.237  23.446  1.00 49.87           C  
ATOM    357  HA  VAL A  31     -20.271  -2.261  23.631  1.00 49.87           H  
ATOM    358  C   VAL A  31     -19.366  -0.393  23.119  1.00 49.87           C  
ATOM    359  CB  VAL A  31     -21.597  -1.274  22.271  1.00 49.87           C  
ATOM    360  HB  VAL A  31     -21.938  -0.262  22.051  1.00 49.87           H  
ATOM    361  O   VAL A  31     -19.489   0.756  22.712  1.00 49.87           O  
ATOM    362  CG1 VAL A  31     -20.954  -1.865  21.008  1.00 49.87           C  
ATOM    363 HG11 VAL A  31     -20.140  -1.224  20.669  1.00 49.87           H  
ATOM    364 HG12 VAL A  31     -20.573  -2.866  21.207  1.00 49.87           H  
ATOM    365 HG13 VAL A  31     -21.695  -1.911  20.209  1.00 49.87           H  
ATOM    366  CG2 VAL A  31     -22.824  -2.131  22.616  1.00 49.87           C  
ATOM    367 HG21 VAL A  31     -23.360  -1.694  23.460  1.00 49.87           H  
ATOM    368 HG22 VAL A  31     -22.517  -3.145  22.873  1.00 49.87           H  
ATOM    369 HG23 VAL A  31     -23.504  -2.160  21.765  1.00 49.87           H  
ATOM    370  N   THR A  32     -18.165  -0.941  23.310  1.00 53.84           N  
ATOM    371  H   THR A  32     -18.097  -1.857  23.729  1.00 53.84           H  
ATOM    372  CA  THR A  32     -16.922  -0.290  22.871  1.00 53.84           C  
ATOM    373  HA  THR A  32     -17.056   0.791  22.859  1.00 53.84           H  
ATOM    374  C   THR A  32     -16.590  -0.733  21.449  1.00 53.84           C  
ATOM    375  CB  THR A  32     -15.750  -0.586  23.820  1.00 53.84           C  
ATOM    376  HB  THR A  32     -14.830  -0.211  23.373  1.00 53.84           H  
ATOM    377  O   THR A  32     -16.114  -1.851  21.245  1.00 53.84           O  
ATOM    378  CG2 THR A  32     -15.937   0.082  25.180  1.00 53.84           C  
ATOM    379 HG21 THR A  32     -16.824  -0.315  25.674  1.00 53.84           H  
ATOM    380 HG22 THR A  32     -15.063  -0.114  25.801  1.00 53.84           H  
ATOM    381 HG23 THR A  32     -16.047   1.159  25.049  1.00 53.84           H  
ATOM    382  OG1 THR A  32     -15.625  -1.975  24.030  1.00 53.84           O  
ATOM    383  HG1 THR A  32     -15.558  -2.366  23.156  1.00 53.84           H  
ATOM    384  N   GLY A  33     -16.846   0.126  20.462  1.00 54.80           N  
ATOM    385  H   GLY A  33     -17.284   1.007  20.689  1.00 54.80           H  
ATOM    386  CA  GLY A  33     -16.316  -0.037  19.108  1.00 54.80           C  
ATOM    387  HA2 GLY A  33     -16.963   0.480  18.399  1.00 54.80           H  
ATOM    388  HA3 GLY A  33     -16.295  -1.094  18.841  1.00 54.80           H  
ATOM    389  C   GLY A  33     -14.902   0.544  18.996  1.00 54.80           C  
ATOM    390  O   GLY A  33     -14.581   1.535  19.648  1.00 54.80           O  
ATOM    391  N   VAL A  34     -14.049  -0.053  18.163  1.00 57.46           N  
ATOM    392  H   VAL A  34     -14.374  -0.854  17.641  1.00 57.46           H  
ATOM    393  CA  VAL A  34     -12.771   0.545  17.738  1.00 57.46           C  
ATOM    394  HA  VAL A  34     -12.546   1.423  18.342  1.00 57.46           H  
ATOM    395  C   VAL A  34     -12.959   0.990  16.292  1.00 57.46           C  
ATOM    396  CB  VAL A  34     -11.598  -0.449  17.888  1.00 57.46           C  
ATOM    397  HB  VAL A  34     -11.798  -1.336  17.287  1.00 57.46           H  
ATOM    398  O   VAL A  34     -13.264   0.152  15.442  1.00 57.46           O  
ATOM    399  CG1 VAL A  34     -10.269   0.161  17.424  1.00 57.46           C  
ATOM    400 HG11 VAL A  34     -10.063   1.081  17.971  1.00 57.46           H  
ATOM    401 HG12 VAL A  34      -9.455  -0.545  17.589  1.00 57.46           H  
ATOM    402 HG13 VAL A  34     -10.310   0.383  16.358  1.00 57.46           H  
ATOM    403  CG2 VAL A  34     -11.423  -0.890  19.348  1.00 57.46           C  
ATOM    404 HG21 VAL A  34     -10.577  -1.572  19.433  1.00 57.46           H  
ATOM    405 HG22 VAL A  34     -12.318  -1.406  19.695  1.00 57.46           H  
ATOM    406 HG23 VAL A  34     -11.250  -0.019  19.981  1.00 57.46           H  
ATOM    407  N   ALA A  35     -12.820   2.286  16.000  1.00 61.01           N  
ATOM    408  H   ALA A  35     -12.518   2.939  16.709  1.00 61.01           H  
ATOM    409  CA  ALA A  35     -12.840   2.745  14.614  1.00 61.01           C  
ATOM    410  HA  ALA A  35     -13.647   2.224  14.099  1.00 61.01           H  
ATOM    411  C   ALA A  35     -11.538   2.349  13.916  1.00 61.01           C  
ATOM    412  CB  ALA A  35     -13.136   4.248  14.493  1.00 61.01           C  
ATOM    413  HB1 ALA A  35     -14.183   4.384  14.224  1.00 61.01           H  
ATOM    414  HB2 ALA A  35     -12.937   4.773  15.428  1.00 61.01           H  
ATOM    415  HB3 ALA A  35     -12.527   4.691  13.705  1.00 61.01           H  
ATOM    416  O   ALA A  35     -10.462   2.312  14.517  1.00 61.01           O  
ATOM    417  N   ALA A  36     -11.644   2.055  12.619  1.00 63.50           N  
ATOM    418  H   ALA A  36     -12.545   2.135  12.170  1.00 63.50           H  
ATOM    419  CA  ALA A  36     -10.469   1.845  11.792  1.00 63.50           C  
ATOM    420  HA  ALA A  36      -9.914   1.009  12.219  1.00 63.50           H  
ATOM    421  C   ALA A  36      -9.592   3.115  11.817  1.00 63.50           C  
ATOM    422  CB  ALA A  36     -10.906   1.468  10.372  1.00 63.50           C  
ATOM    423  HB1 ALA A  36     -10.025   1.308   9.751  1.00 63.50           H  
ATOM    424  HB2 ALA A  36     -11.498   2.275   9.940  1.00 63.50           H  
ATOM    425  HB3 ALA A  36     -11.498   0.553  10.396  1.00 63.50           H  
ATOM    426  O   ALA A  36     -10.135   4.224  11.760  1.00 63.50           O  
ATOM    427  N   PRO A  37      -8.257   2.979  11.911  1.00 67.63           N  
ATOM    428  CA  PRO A  37      -7.357   4.121  11.841  1.00 67.63           C  
ATOM    429  HA  PRO A  37      -7.553   4.796  12.674  1.00 67.63           H  
ATOM    430  C   PRO A  37      -7.575   4.887  10.537  1.00 67.63           C  
ATOM    431  CB  PRO A  37      -5.940   3.555  11.976  1.00 67.63           C  
ATOM    432  HB2 PRO A  37      -5.641   3.579  13.024  1.00 67.63           H  
ATOM    433  HB3 PRO A  37      -5.217   4.098  11.367  1.00 67.63           H  
ATOM    434  O   PRO A  37      -7.786   4.289   9.479  1.00 67.63           O  
ATOM    435  CG  PRO A  37      -6.086   2.103  11.523  1.00 67.63           C  
ATOM    436  HG2 PRO A  37      -5.343   1.456  11.990  1.00 67.63           H  
ATOM    437  HG3 PRO A  37      -6.005   2.053  10.437  1.00 67.63           H  
ATOM    438  CD  PRO A  37      -7.506   1.736  11.944  1.00 67.63           C  
ATOM    439  HD2 PRO A  37      -7.912   0.997  11.253  1.00 67.63           H  
ATOM    440  HD3 PRO A  37      -7.502   1.345  12.962  1.00 67.63           H  
ATOM    441  N   SER A  38      -7.540   6.217  10.618  1.00 77.21           N  
ATOM    442  H   SER A  38      -7.258   6.636  11.492  1.00 77.21           H  
ATOM    443  CA  SER A  38      -7.625   7.061   9.431  1.00 77.21           C  
ATOM    444  HA  SER A  38      -8.074   6.472   8.631  1.00 77.21           H  
ATOM    445  C   SER A  38      -6.212   7.419   8.978  1.00 77.21           C  
ATOM    446  CB  SER A  38      -8.590   8.239   9.629  1.00 77.21           C  
ATOM    447  HB2 SER A  38      -9.322   7.991  10.397  1.00 77.21           H  
ATOM    448  HB3 SER A  38      -9.131   8.384   8.694  1.00 77.21           H  
ATOM    449  O   SER A  38      -5.398   7.899   9.773  1.00 77.21           O  
ATOM    450  OG  SER A  38      -7.974   9.465   9.941  1.00 77.21           O  
ATOM    451  HG  SER A  38      -7.613   9.443  10.830  1.00 77.21           H  
ATOM    452  N   ILE A  39      -5.915   7.130   7.711  1.00 82.74           N  
ATOM    453  H   ILE A  39      -6.637   6.732   7.127  1.00 82.74           H  
ATOM    454  CA  ILE A  39      -4.620   7.393   7.082  1.00 82.74           C  
ATOM    455  HA  ILE A  39      -3.870   7.561   7.855  1.00 82.74           H  
ATOM    456  C   ILE A  39      -4.753   8.667   6.254  1.00 82.74           C  
ATOM    457  CB  ILE A  39      -4.145   6.191   6.231  1.00 82.74           C  
ATOM    458  HB  ILE A  39      -4.866   6.023   5.431  1.00 82.74           H  
ATOM    459  O   ILE A  39      -5.625   8.761   5.390  1.00 82.74           O  
ATOM    460  CG1 ILE A  39      -4.070   4.911   7.099  1.00 82.74           C  
ATOM    461 HG12 ILE A  39      -5.060   4.692   7.499  1.00 82.74           H  
ATOM    462 HG13 ILE A  39      -3.403   5.085   7.943  1.00 82.74           H  
ATOM    463  CG2 ILE A  39      -2.781   6.510   5.594  1.00 82.74           C  
ATOM    464 HG21 ILE A  39      -2.830   7.406   4.974  1.00 82.74           H  
ATOM    465 HG22 ILE A  39      -2.033   6.653   6.374  1.00 82.74           H  
ATOM    466 HG23 ILE A  39      -2.460   5.698   4.942  1.00 82.74           H  
ATOM    467  CD1 ILE A  39      -3.604   3.654   6.355  1.00 82.74           C  
ATOM    468 HD11 ILE A  39      -3.724   2.788   7.006  1.00 82.74           H  
ATOM    469 HD12 ILE A  39      -4.202   3.509   5.455  1.00 82.74           H  
ATOM    470 HD13 ILE A  39      -2.550   3.737   6.089  1.00 82.74           H  
ATOM    471  N   THR A  40      -3.891   9.645   6.521  1.00 87.34           N  
ATOM    472  H   THR A  40      -3.211   9.494   7.253  1.00 87.34           H  
ATOM    473  CA  THR A  40      -3.789  10.878   5.733  1.00 87.34           C  
ATOM    474  HA  THR A  40      -4.556  10.878   4.959  1.00 87.34           H  
ATOM    475  C   THR A  40      -2.427  10.952   5.052  1.00 87.34           C  
ATOM    476  CB  THR A  40      -4.029  12.117   6.604  1.00 87.34           C  
ATOM    477  HB  THR A  40      -3.234  12.204   7.345  1.00 87.34           H  
ATOM    478  O   THR A  40      -1.397  10.978   5.723  1.00 87.34           O  
ATOM    479  CG2 THR A  40      -4.098  13.399   5.773  1.00 87.34           C  
ATOM    480 HG21 THR A  40      -4.878  13.310   5.017  1.00 87.34           H  
ATOM    481 HG22 THR A  40      -4.326  14.242   6.425  1.00 87.34           H  
ATOM    482 HG23 THR A  40      -3.141  13.586   5.285  1.00 87.34           H  
ATOM    483  OG1 THR A  40      -5.265  12.009   7.271  1.00 87.34           O  
ATOM    484  HG1 THR A  40      -5.300  11.135   7.666  1.00 87.34           H  
ATOM    485  N   ASP A  41      -2.437  11.040   3.723  1.00 93.67           N  
ATOM    486  H   ASP A  41      -3.325  10.968   3.246  1.00 93.67           H  
ATOM    487  CA  ASP A  41      -1.253  11.237   2.884  1.00 93.67           C  
ATOM    488  HA  ASP A  41      -0.371  10.824   3.374  1.00 93.67           H  
ATOM    489  C   ASP A  41      -1.029  12.745   2.651  1.00 93.67           C  
ATOM    490  CB  ASP A  41      -1.458  10.503   1.538  1.00 93.67           C  
ATOM    491  HB2 ASP A  41      -2.467  10.695   1.173  1.00 93.67           H  
ATOM    492  HB3 ASP A  41      -0.769  10.943   0.816  1.00 93.67           H  
ATOM    493  O   ASP A  41      -1.749  13.372   1.868  1.00 93.67           O  
ATOM    494  CG  ASP A  41      -1.208   8.986   1.530  1.00 93.67           C  
ATOM    495  OD1 ASP A  41      -1.016   8.402   2.614  1.00 93.67           O  
ATOM    496  OD2 ASP A  41      -1.183   8.404   0.409  1.00 93.67           O  
ATOM    497  N   ASN A  42      -0.026  13.348   3.295  1.00 95.67           N  
ATOM    498  H   ASN A  42       0.541  12.809   3.934  1.00 95.67           H  
ATOM    499  CA  ASN A  42       0.310  14.764   3.103  1.00 95.67           C  
ATOM    500  HA  ASN A  42      -0.543  15.290   2.675  1.00 95.67           H  
ATOM    501  C   ASN A  42       1.489  14.903   2.141  1.00 95.67           C  
ATOM    502  CB  ASN A  42       0.619  15.420   4.456  1.00 95.67           C  
ATOM    503  HB2 ASN A  42       1.438  14.890   4.942  1.00 95.67           H  
ATOM    504  HB3 ASN A  42       0.931  16.452   4.299  1.00 95.67           H  
ATOM    505  O   ASN A  42       2.604  14.529   2.483  1.00 95.67           O  
ATOM    506  CG  ASN A  42      -0.593  15.435   5.360  1.00 95.67           C  
ATOM    507  ND2 ASN A  42      -0.537  14.736   6.467  1.00 95.67           N  
ATOM    508 HD21 ASN A  42      -1.386  14.685   7.012  1.00 95.67           H  
ATOM    509 HD22 ASN A  42       0.258  14.134   6.623  1.00 95.67           H  
ATOM    510  OD1 ASN A  42      -1.602  16.057   5.073  1.00 95.67           O  
ATOM    511  N   THR A  43       1.282  15.460   0.944  1.00 97.46           N  
ATOM    512  H   THR A  43       0.363  15.822   0.733  1.00 97.46           H  
ATOM    513  CA  THR A  43       2.405  15.731   0.025  1.00 97.46           C  
ATOM    514  HA  THR A  43       2.995  14.822  -0.091  1.00 97.46           H  
ATOM    515  C   THR A  43       3.312  16.811   0.614  1.00 97.46           C  
ATOM    516  CB  THR A  43       1.921  16.151  -1.369  1.00 97.46           C  
ATOM    517  HB  THR A  43       1.340  17.071  -1.292  1.00 97.46           H  
ATOM    518  O   THR A  43       2.877  17.948   0.782  1.00 97.46           O  
ATOM    519  CG2 THR A  43       3.075  16.360  -2.352  1.00 97.46           C  
ATOM    520 HG21 THR A  43       3.667  17.226  -2.058  1.00 97.46           H  
ATOM    521 HG22 THR A  43       3.715  15.478  -2.369  1.00 97.46           H  
ATOM    522 HG23 THR A  43       2.677  16.537  -3.352  1.00 97.46           H  
ATOM    523  OG1 THR A  43       1.102  15.139  -1.917  1.00 97.46           O  
ATOM    524  HG1 THR A  43       0.624  14.733  -1.190  1.00 97.46           H  
ATOM    525  N   VAL A  44       4.566  16.460   0.902  1.00 97.89           N  
ATOM    526  H   VAL A  44       4.840  15.501   0.744  1.00 97.89           H  
ATOM    527  CA  VAL A  44       5.577  17.374   1.469  1.00 97.89           C  
ATOM    528  HA  VAL A  44       5.077  18.262   1.856  1.00 97.89           H  
ATOM    529  C   VAL A  44       6.560  17.877   0.422  1.00 97.89           C  
ATOM    530  CB  VAL A  44       6.330  16.733   2.650  1.00 97.89           C  
ATOM    531  HB  VAL A  44       7.086  17.438   2.997  1.00 97.89           H  
ATOM    532  O   VAL A  44       7.173  18.923   0.605  1.00 97.89           O  
ATOM    533  CG1 VAL A  44       5.355  16.487   3.803  1.00 97.89           C  
ATOM    534 HG11 VAL A  44       4.850  17.416   4.068  1.00 97.89           H  
ATOM    535 HG12 VAL A  44       4.612  15.738   3.529  1.00 97.89           H  
ATOM    536 HG13 VAL A  44       5.898  16.131   4.679  1.00 97.89           H  
ATOM    537  CG2 VAL A  44       7.035  15.418   2.290  1.00 97.89           C  
ATOM    538 HG21 VAL A  44       6.303  14.646   2.052  1.00 97.89           H  
ATOM    539 HG22 VAL A  44       7.618  15.084   3.148  1.00 97.89           H  
ATOM    540 HG23 VAL A  44       7.712  15.562   1.448  1.00 97.89           H  
ATOM    541  N   TRP A  45       6.697  17.157  -0.692  1.00 98.28           N  
ATOM    542  H   TRP A  45       6.190  16.288  -0.774  1.00 98.28           H  
ATOM    543  CA  TRP A  45       7.534  17.572  -1.810  1.00 98.28           C  
ATOM    544  HA  TRP A  45       7.450  18.652  -1.932  1.00 98.28           H  
ATOM    545  C   TRP A  45       7.098  16.911  -3.112  1.00 98.28           C  
ATOM    546  CB  TRP A  45       8.988  17.244  -1.486  1.00 98.28           C  
ATOM    547  HB2 TRP A  45       9.084  16.181  -1.262  1.00 98.28           H  
ATOM    548  HB3 TRP A  45       9.246  17.806  -0.589  1.00 98.28           H  
ATOM    549  O   TRP A  45       6.556  15.804  -3.117  1.00 98.28           O  
ATOM    550  CG  TRP A  45       9.978  17.601  -2.543  1.00 98.28           C  
ATOM    551  CD1 TRP A  45      10.598  18.796  -2.672  1.00 98.28           C  
ATOM    552  HD1 TRP A  45      10.462  19.641  -2.013  1.00 98.28           H  
ATOM    553  CD2 TRP A  45      10.506  16.753  -3.605  1.00 98.28           C  
ATOM    554  CE2 TRP A  45      11.475  17.504  -4.331  1.00 98.28           C  
ATOM    555  CE3 TRP A  45      10.290  15.416  -4.005  1.00 98.28           C  
ATOM    556  HE3 TRP A  45       9.556  14.825  -3.477  1.00 98.28           H  
ATOM    557  NE1 TRP A  45      11.461  18.751  -3.751  1.00 98.28           N  
ATOM    558  HE1 TRP A  45      12.101  19.494  -3.993  1.00 98.28           H  
ATOM    559  CH2 TRP A  45      12.048  15.599  -5.688  1.00 98.28           C  
ATOM    560  HH2 TRP A  45      12.701  15.141  -6.416  1.00 98.28           H  
ATOM    561  CZ2 TRP A  45      12.243  16.946  -5.355  1.00 98.28           C  
ATOM    562  HZ2 TRP A  45      13.010  17.534  -5.835  1.00 98.28           H  
ATOM    563  CZ3 TRP A  45      11.057  14.841  -5.036  1.00 98.28           C  
ATOM    564  HZ3 TRP A  45      10.925  13.801  -5.293  1.00 98.28           H  
ATOM    565  N   SER A  46       7.358  17.578  -4.232  1.00 97.76           N  
ATOM    566  H   SER A  46       7.862  18.452  -4.170  1.00 97.76           H  
ATOM    567  CA  SER A  46       7.127  17.028  -5.563  1.00 97.76           C  
ATOM    568  HA  SER A  46       7.338  15.959  -5.533  1.00 97.76           H  
ATOM    569  C   SER A  46       8.042  17.660  -6.598  1.00 97.76           C  
ATOM    570  CB  SER A  46       5.670  17.236  -5.988  1.00 97.76           C  
ATOM    571  HB2 SER A  46       5.527  16.804  -6.978  1.00 97.76           H  
ATOM    572  HB3 SER A  46       5.013  16.725  -5.284  1.00 97.76           H  
ATOM    573  O   SER A  46       8.336  18.850  -6.509  1.00 97.76           O  
ATOM    574  OG  SER A  46       5.324  18.609  -6.030  1.00 97.76           O  
ATOM    575  HG  SER A  46       6.126  19.120  -6.161  1.00 97.76           H  
ATOM    576  N   SER A  47       8.399  16.900  -7.630  1.00 97.18           N  
ATOM    577  H   SER A  47       8.135  15.926  -7.625  1.00 97.18           H  
ATOM    578  CA  SER A  47       9.100  17.410  -8.804  1.00 97.18           C  
ATOM    579  HA  SER A  47       9.060  18.500  -8.808  1.00 97.18           H  
ATOM    580  C   SER A  47       8.439  16.905 -10.085  1.00 97.18           C  
ATOM    581  CB  SER A  47      10.570  17.005  -8.733  1.00 97.18           C  
ATOM    582  HB2 SER A  47      10.652  15.918  -8.743  1.00 97.18           H  
ATOM    583  HB3 SER A  47      11.008  17.386  -7.810  1.00 97.18           H  
ATOM    584  O   SER A  47       8.397  15.700 -10.334  1.00 97.18           O  
ATOM    585  OG  SER A  47      11.261  17.547  -9.838  1.00 97.18           O  
ATOM    586  HG  SER A  47      11.634  18.392  -9.575  1.00 97.18           H  
ATOM    587  N   SER A  48       7.914  17.835 -10.889  1.00 93.06           N  
ATOM    588  H   SER A  48       7.926  18.803 -10.601  1.00 93.06           H  
ATOM    589  CA  SER A  48       7.373  17.566 -12.230  1.00 93.06           C  
ATOM    590  HA  SER A  48       6.931  16.570 -12.259  1.00 93.06           H  
ATOM    591  C   SER A  48       8.431  17.631 -13.329  1.00 93.06           C  
ATOM    592  CB  SER A  48       6.275  18.582 -12.561  1.00 93.06           C  
ATOM    593  HB2 SER A  48       5.418  18.398 -11.913  1.00 93.06           H  
ATOM    594  HB3 SER A  48       5.956  18.458 -13.596  1.00 93.06           H  
ATOM    595  O   SER A  48       8.261  17.014 -14.375  1.00 93.06           O  
ATOM    596  OG  SER A  48       6.722  19.914 -12.350  1.00 93.06           O  
ATOM    597  HG  SER A  48       7.293  20.199 -13.067  1.00 93.06           H  
ATOM    598  N   ASP A  49       9.503  18.389 -13.097  1.00 93.58           N  
ATOM    599  H   ASP A  49       9.527  18.919 -12.238  1.00 93.58           H  
ATOM    600  CA  ASP A  49      10.443  18.772 -14.156  1.00 93.58           C  
ATOM    601  HA  ASP A  49       9.941  18.722 -15.121  1.00 93.58           H  
ATOM    602  C   ASP A  49      11.654  17.837 -14.217  1.00 93.58           C  
ATOM    603  CB  ASP A  49      10.894  20.226 -13.938  1.00 93.58           C  
ATOM    604  HB2 ASP A  49      11.544  20.515 -14.764  1.00 93.58           H  
ATOM    605  HB3 ASP A  49      11.478  20.278 -13.020  1.00 93.58           H  
ATOM    606  O   ASP A  49      12.255  17.654 -15.277  1.00 93.58           O  
ATOM    607  CG  ASP A  49       9.742  21.239 -13.852  1.00 93.58           C  
ATOM    608  OD1 ASP A  49       8.598  20.903 -14.247  1.00 93.58           O  
ATOM    609  OD2 ASP A  49      10.006  22.344 -13.335  1.00 93.58           O  
ATOM    610  N   ALA A  50      12.017  17.232 -13.082  1.00 96.47           N  
ATOM    611  H   ALA A  50      11.443  17.353 -12.260  1.00 96.47           H  
ATOM    612  CA  ALA A  50      13.115  16.286 -13.025  1.00 96.47           C  
ATOM    613  HA  ALA A  50      13.931  16.686 -13.627  1.00 96.47           H  
ATOM    614  C   ALA A  50      12.710  14.935 -13.622  1.00 96.47           C  
ATOM    615  CB  ALA A  50      13.623  16.167 -11.590  1.00 96.47           C  
ATOM    616  HB1 ALA A  50      12.859  15.708 -10.962  1.00 96.47           H  
ATOM    617  HB2 ALA A  50      14.524  15.554 -11.560  1.00 96.47           H  
ATOM    618  HB3 ALA A  50      13.844  17.166 -11.215  1.00 96.47           H  
ATOM    619  O   ALA A  50      11.591  14.447 -13.450  1.00 96.47           O  
ATOM    620  N   VAL A  51      13.667  14.316 -14.306  1.00 97.31           N  
ATOM    621  H   VAL A  51      14.568  14.764 -14.392  1.00 97.31           H  
ATOM    622  CA  VAL A  51      13.530  12.975 -14.863  1.00 97.31           C  
ATOM    623  HA  VAL A  51      12.694  12.479 -14.370  1.00 97.31           H  
ATOM    624  C   VAL A  51      14.780  12.170 -14.550  1.00 97.31           C  
ATOM    625  CB  VAL A  51      13.226  12.988 -16.375  1.00 97.31           C  
ATOM    626  HB  VAL A  51      13.171  11.952 -16.710  1.00 97.31           H  
ATOM    627  O   VAL A  51      15.902  12.650 -14.703  1.00 97.31           O  
ATOM    628  CG1 VAL A  51      11.868  13.638 -16.663  1.00 97.31           C  
ATOM    629 HG11 VAL A  51      11.102  13.178 -16.039  1.00 97.31           H  
ATOM    630 HG12 VAL A  51      11.902  14.704 -16.438  1.00 97.31           H  
ATOM    631 HG13 VAL A  51      11.603  13.502 -17.711  1.00 97.31           H  
ATOM    632  CG2 VAL A  51      14.284  13.703 -17.229  1.00 97.31           C  
ATOM    633 HG21 VAL A  51      15.254  13.219 -17.117  1.00 97.31           H  
ATOM    634 HG22 VAL A  51      14.365  14.747 -16.929  1.00 97.31           H  
ATOM    635 HG23 VAL A  51      13.995  13.660 -18.279  1.00 97.31           H  
ATOM    636  N   LEU A  52      14.587  10.919 -14.154  1.00 98.08           N  
ATOM    637  H   LEU A  52      13.636  10.599 -14.041  1.00 98.08           H  
ATOM    638  CA  LEU A  52      15.652   9.930 -14.057  1.00 98.08           C  
ATOM    639  HA  LEU A  52      16.618  10.410 -14.217  1.00 98.08           H  
ATOM    640  C   LEU A  52      15.428   8.898 -15.145  1.00 98.08           C  
ATOM    641  CB  LEU A  52      15.647   9.317 -12.657  1.00 98.08           C  
ATOM    642  HB2 LEU A  52      14.653   8.919 -12.456  1.00 98.08           H  
ATOM    643  HB3 LEU A  52      15.868  10.113 -11.946  1.00 98.08           H  
ATOM    644  O   LEU A  52      14.322   8.397 -15.304  1.00 98.08           O  
ATOM    645  CG  LEU A  52      16.675   8.201 -12.444  1.00 98.08           C  
ATOM    646  HG  LEU A  52      16.571   7.431 -13.209  1.00 98.08           H  
ATOM    647  CD1 LEU A  52      18.084   8.779 -12.484  1.00 98.08           C  
ATOM    648 HD11 LEU A  52      18.142   9.684 -11.879  1.00 98.08           H  
ATOM    649 HD12 LEU A  52      18.381   9.004 -13.508  1.00 98.08           H  
ATOM    650 HD13 LEU A  52      18.765   8.047 -12.049  1.00 98.08           H  
ATOM    651  CD2 LEU A  52      16.454   7.553 -11.084  1.00 98.08           C  
ATOM    652 HD21 LEU A  52      16.671   8.267 -10.289  1.00 98.08           H  
ATOM    653 HD22 LEU A  52      17.118   6.696 -10.976  1.00 98.08           H  
ATOM    654 HD23 LEU A  52      15.422   7.212 -10.999  1.00 98.08           H  
ATOM    655  N   THR A  53      16.466   8.581 -15.906  1.00 98.07           N  
ATOM    656  H   THR A  53      17.366   8.998 -15.713  1.00 98.07           H  
ATOM    657  CA  THR A  53      16.373   7.573 -16.961  1.00 98.07           C  
ATOM    658  HA  THR A  53      15.391   7.101 -16.939  1.00 98.07           H  
ATOM    659  C   THR A  53      17.401   6.486 -16.730  1.00 98.07           C  
ATOM    660  CB  THR A  53      16.518   8.212 -18.343  1.00 98.07           C  
ATOM    661  HB  THR A  53      17.468   8.742 -18.412  1.00 98.07           H  
ATOM    662  O   THR A  53      18.586   6.790 -16.582  1.00 98.07           O  
ATOM    663  CG2 THR A  53      16.420   7.188 -19.463  1.00 98.07           C  
ATOM    664 HG21 THR A  53      17.326   6.583 -19.506  1.00 98.07           H  
ATOM    665 HG22 THR A  53      15.561   6.541 -19.286  1.00 98.07           H  
ATOM    666 HG23 THR A  53      16.290   7.711 -20.410  1.00 98.07           H  
ATOM    667  OG1 THR A  53      15.458   9.124 -18.541  1.00 98.07           O  
ATOM    668  HG1 THR A  53      15.441   9.714 -17.784  1.00 98.07           H  
ATOM    669  N   PHE A  54      16.950   5.239 -16.725  1.00 98.24           N  
ATOM    670  H   PHE A  54      15.956   5.090 -16.824  1.00 98.24           H  
ATOM    671  CA  PHE A  54      17.802   4.068 -16.886  1.00 98.24           C  
ATOM    672  HA  PHE A  54      18.818   4.320 -16.581  1.00 98.24           H  
ATOM    673  C   PHE A  54      17.824   3.646 -18.348  1.00 98.24           C  
ATOM    674  CB  PHE A  54      17.316   2.924 -16.001  1.00 98.24           C  
ATOM    675  HB2 PHE A  54      16.296   2.656 -16.275  1.00 98.24           H  
ATOM    676  HB3 PHE A  54      17.941   2.052 -16.191  1.00 98.24           H  
ATOM    677  O   PHE A  54      16.804   3.755 -19.026  1.00 98.24           O  
ATOM    678  CG  PHE A  54      17.378   3.247 -14.528  1.00 98.24           C  
ATOM    679  CD1 PHE A  54      18.609   3.147 -13.856  1.00 98.24           C  
ATOM    680  HD1 PHE A  54      19.491   2.833 -14.395  1.00 98.24           H  
ATOM    681  CD2 PHE A  54      16.220   3.641 -13.832  1.00 98.24           C  
ATOM    682  HD2 PHE A  54      15.276   3.721 -14.350  1.00 98.24           H  
ATOM    683  CE1 PHE A  54      18.675   3.396 -12.477  1.00 98.24           C  
ATOM    684  HE1 PHE A  54      19.604   3.254 -11.945  1.00 98.24           H  
ATOM    685  CE2 PHE A  54      16.296   3.923 -12.457  1.00 98.24           C  
ATOM    686  HE2 PHE A  54      15.409   4.217 -11.915  1.00 98.24           H  
ATOM    687  CZ  PHE A  54      17.522   3.799 -11.784  1.00 98.24           C  
ATOM    688  HZ  PHE A  54      17.579   4.006 -10.725  1.00 98.24           H  
ATOM    689  N   ASP A  55      18.958   3.156 -18.832  1.00 97.22           N  
ATOM    690  H   ASP A  55      19.762   3.108 -18.222  1.00 97.22           H  
ATOM    691  CA  ASP A  55      19.063   2.543 -20.158  1.00 97.22           C  
ATOM    692  HA  ASP A  55      18.126   2.660 -20.702  1.00 97.22           H  
ATOM    693  C   ASP A  55      19.322   1.044 -20.002  1.00 97.22           C  
ATOM    694  CB  ASP A  55      20.146   3.261 -20.973  1.00 97.22           C  
ATOM    695  HB2 ASP A  55      21.122   3.076 -20.525  1.00 97.22           H  
ATOM    696  HB3 ASP A  55      19.955   4.334 -20.926  1.00 97.22           H  
ATOM    697  O   ASP A  55      20.409   0.641 -19.589  1.00 97.22           O  
ATOM    698  CG  ASP A  55      20.154   2.835 -22.445  1.00 97.22           C  
ATOM    699  OD1 ASP A  55      19.913   1.634 -22.722  1.00 97.22           O  
ATOM    700  OD2 ASP A  55      20.343   3.732 -23.299  1.00 97.22           O  
ATOM    701  N   ALA A  56      18.332   0.214 -20.345  1.00 95.58           N  
ATOM    702  H   ALA A  56      17.487   0.596 -20.745  1.00 95.58           H  
ATOM    703  CA  ALA A  56      18.413  -1.237 -20.182  1.00 95.58           C  
ATOM    704  HA  ALA A  56      18.624  -1.444 -19.133  1.00 95.58           H  
ATOM    705  C   ALA A  56      19.547  -1.882 -21.000  1.00 95.58           C  
ATOM    706  CB  ALA A  56      17.049  -1.854 -20.514  1.00 95.58           C  
ATOM    707  HB1 ALA A  56      16.270  -1.382 -19.915  1.00 95.58           H  
ATOM    708  HB2 ALA A  56      17.065  -2.922 -20.297  1.00 95.58           H  
ATOM    709  HB3 ALA A  56      16.825  -1.717 -21.572  1.00 95.58           H  
ATOM    710  O   ALA A  56      19.907  -3.028 -20.740  1.00 95.58           O  
ATOM    711  N   THR A  57      20.120  -1.164 -21.972  1.00 93.27           N  
ATOM    712  H   THR A  57      19.815  -0.212 -22.117  1.00 93.27           H  
ATOM    713  CA  THR A  57      21.236  -1.656 -22.788  1.00 93.27           C  
ATOM    714  HA  THR A  57      21.144  -2.739 -22.877  1.00 93.27           H  
ATOM    715  C   THR A  57      22.610  -1.395 -22.176  1.00 93.27           C  
ATOM    716  CB  THR A  57      21.194  -1.083 -24.211  1.00 93.27           C  
ATOM    717  HB  THR A  57      21.943  -1.614 -24.799  1.00 93.27           H  
ATOM    718  O   THR A  57      23.562  -2.095 -22.525  1.00 93.27           O  
ATOM    719  CG2 THR A  57      19.842  -1.284 -24.896  1.00 93.27           C  
ATOM    720 HG21 THR A  57      19.557  -2.335 -24.850  1.00 93.27           H  
ATOM    721 HG22 THR A  57      19.079  -0.678 -24.407  1.00 93.27           H  
ATOM    722 HG23 THR A  57      19.919  -0.976 -25.939  1.00 93.27           H  
ATOM    723  OG1 THR A  57      21.513   0.287 -24.264  1.00 93.27           O  
ATOM    724  HG1 THR A  57      20.880   0.782 -23.740  1.00 93.27           H  
ATOM    725  N   SER A  58      22.739  -0.410 -21.280  1.00 94.97           N  
ATOM    726  H   SER A  58      21.915   0.118 -21.028  1.00 94.97           H  
ATOM    727  CA  SER A  58      24.042   0.030 -20.763  1.00 94.97           C  
ATOM    728  HA  SER A  58      24.807  -0.686 -21.062  1.00 94.97           H  
ATOM    729  C   SER A  58      24.136   0.127 -19.246  1.00 94.97           C  
ATOM    730  CB  SER A  58      24.422   1.380 -21.377  1.00 94.97           C  
ATOM    731  HB2 SER A  58      24.382   1.301 -22.463  1.00 94.97           H  
ATOM    732  HB3 SER A  58      25.445   1.623 -21.088  1.00 94.97           H  
ATOM    733  O   SER A  58      25.234  -0.017 -18.708  1.00 94.97           O  
ATOM    734  OG  SER A  58      23.568   2.431 -20.962  1.00 94.97           O  
ATOM    735  HG  SER A  58      23.475   2.419 -20.007  1.00 94.97           H  
ATOM    736  N   ASP A  59      23.033   0.410 -18.557  1.00 96.76           N  
ATOM    737  H   ASP A  59      22.136   0.418 -19.021  1.00 96.76           H  
ATOM    738  CA  ASP A  59      23.042   0.546 -17.106  1.00 96.76           C  
ATOM    739  HA  ASP A  59      23.959   1.066 -16.826  1.00 96.76           H  
ATOM    740  C   ASP A  59      23.102  -0.837 -16.435  1.00 96.76           C  
ATOM    741  CB  ASP A  59      21.868   1.414 -16.605  1.00 96.76           C  
ATOM    742  HB2 ASP A  59      20.933   1.064 -17.042  1.00 96.76           H  
ATOM    743  HB3 ASP A  59      21.801   1.287 -15.525  1.00 96.76           H  
ATOM    744  O   ASP A  59      22.557  -1.834 -16.909  1.00 96.76           O  
ATOM    745  CG  ASP A  59      22.020   2.925 -16.857  1.00 96.76           C  
ATOM    746  OD1 ASP A  59      23.142   3.404 -17.125  1.00 96.76           O  
ATOM    747  OD2 ASP A  59      21.030   3.676 -16.668  1.00 96.76           O  
ATOM    748  N   THR A  60      23.798  -0.909 -15.300  1.00 95.61           N  
ATOM    749  H   THR A  60      24.284  -0.087 -14.974  1.00 95.61           H  
ATOM    750  CA  THR A  60      23.842  -2.127 -14.487  1.00 95.61           C  
ATOM    751  HA  THR A  60      23.879  -2.987 -15.156  1.00 95.61           H  
ATOM    752  C   THR A  60      22.580  -2.221 -13.635  1.00 95.61           C  
ATOM    753  CB  THR A  60      25.089  -2.169 -13.592  1.00 95.61           C  
ATOM    754  HB  THR A  60      25.013  -1.398 -12.826  1.00 95.61           H  
ATOM    755  O   THR A  60      22.233  -1.276 -12.923  1.00 95.61           O  
ATOM    756  CG2 THR A  60      25.290  -3.526 -12.917  1.00 95.61           C  
ATOM    757 HG21 THR A  60      25.331  -4.315 -13.668  1.00 95.61           H  
ATOM    758 HG22 THR A  60      24.463  -3.726 -12.236  1.00 95.61           H  
ATOM    759 HG23 THR A  60      26.213  -3.521 -12.337  1.00 95.61           H  
ATOM    760  OG1 THR A  60      26.260  -1.942 -14.342  1.00 95.61           O  
ATOM    761  HG1 THR A  60      26.977  -2.416 -13.915  1.00 95.61           H  
ATOM    762  N   THR A  61      21.931  -3.384 -13.638  1.00 95.38           N  
ATOM    763  H   THR A  61      22.229  -4.111 -14.273  1.00 95.38           H  
ATOM    764  CA  THR A  61      20.781  -3.672 -12.770  1.00 95.38           C  
ATOM    765  HA  THR A  61      19.991  -2.954 -12.990  1.00 95.38           H  
ATOM    766  C   THR A  61      21.152  -3.555 -11.290  1.00 95.38           C  
ATOM    767  CB  THR A  61      20.241  -5.085 -13.027  1.00 95.38           C  
ATOM    768  HB  THR A  61      19.402  -5.275 -12.357  1.00 95.38           H  
ATOM    769  O   THR A  61      22.277  -3.884 -10.907  1.00 95.38           O  
ATOM    770  CG2 THR A  61      19.780  -5.262 -14.474  1.00 95.38           C  
ATOM    771 HG21 THR A  61      19.034  -4.507 -14.722  1.00 95.38           H  
ATOM    772 HG22 THR A  61      19.338  -6.251 -14.594  1.00 95.38           H  
ATOM    773 HG23 THR A  61      20.620  -5.174 -15.162  1.00 95.38           H  
ATOM    774  OG1 THR A  61      21.268  -6.022 -12.771  1.00 95.38           O  
ATOM    775  HG1 THR A  61      21.759  -5.704 -12.009  1.00 95.38           H  
ATOM    776  N   TRP A  62      20.202  -3.148 -10.447  1.00 95.73           N  
ATOM    777  H   TRP A  62      19.286  -2.966 -10.830  1.00 95.73           H  
ATOM    778  CA  TRP A  62      20.380  -2.996  -8.992  1.00 95.73           C  
ATOM    779  HA  TRP A  62      19.452  -2.575  -8.605  1.00 95.73           H  
ATOM    780  C   TRP A  62      21.474  -2.003  -8.577  1.00 95.73           C  
ATOM    781  CB  TRP A  62      20.526  -4.365  -8.320  1.00 95.73           C  
ATOM    782  HB2 TRP A  62      20.547  -4.221  -7.240  1.00 95.73           H  
ATOM    783  HB3 TRP A  62      21.475  -4.817  -8.607  1.00 95.73           H  
ATOM    784  O   TRP A  62      21.998  -2.067  -7.463  1.00 95.73           O  
ATOM    785  CG  TRP A  62      19.415  -5.317  -8.617  1.00 95.73           C  
ATOM    786  CD1 TRP A  62      19.520  -6.477  -9.305  1.00 95.73           C  
ATOM    787  HD1 TRP A  62      20.432  -6.862  -9.735  1.00 95.73           H  
ATOM    788  CD2 TRP A  62      18.005  -5.181  -8.270  1.00 95.73           C  
ATOM    789  CE2 TRP A  62      17.315  -6.339  -8.733  1.00 95.73           C  
ATOM    790  CE3 TRP A  62      17.236  -4.190  -7.624  1.00 95.73           C  
ATOM    791  HE3 TRP A  62      17.719  -3.297  -7.256  1.00 95.73           H  
ATOM    792  NE1 TRP A  62      18.282  -7.086  -9.371  1.00 95.73           N  
ATOM    793  HE1 TRP A  62      18.106  -7.942  -9.878  1.00 95.73           H  
ATOM    794  CH2 TRP A  62      15.199  -5.504  -7.911  1.00 95.73           C  
ATOM    795  HH2 TRP A  62      14.133  -5.617  -7.777  1.00 95.73           H  
ATOM    796  CZ2 TRP A  62      15.936  -6.512  -8.553  1.00 95.73           C  
ATOM    797  HZ2 TRP A  62      15.441  -7.400  -8.919  1.00 95.73           H  
ATOM    798  CZ3 TRP A  62      15.849  -4.346  -7.454  1.00 95.73           C  
ATOM    799  HZ3 TRP A  62      15.278  -3.568  -6.969  1.00 95.73           H  
ATOM    800  N   LYS A  63      21.833  -1.071  -9.466  1.00 97.34           N  
ATOM    801  H   LYS A  63      21.404  -1.088 -10.380  1.00 97.34           H  
ATOM    802  CA  LYS A  63      22.746   0.025  -9.150  1.00 97.34           C  
ATOM    803  HA  LYS A  63      23.297  -0.265  -8.256  1.00 97.34           H  
ATOM    804  C   LYS A  63      21.967   1.292  -8.818  1.00 97.34           C  
ATOM    805  CB  LYS A  63      23.738   0.222 -10.307  1.00 97.34           C  
ATOM    806  HB2 LYS A  63      23.193   0.567 -11.186  1.00 97.34           H  
ATOM    807  HB3 LYS A  63      24.193  -0.738 -10.551  1.00 97.34           H  
ATOM    808  O   LYS A  63      21.077   1.687  -9.565  1.00 97.34           O  
ATOM    809  CG  LYS A  63      24.853   1.234  -9.998  1.00 97.34           C  
ATOM    810  HG2 LYS A  63      24.411   2.213  -9.814  1.00 97.34           H  
ATOM    811  HG3 LYS A  63      25.495   1.314 -10.875  1.00 97.34           H  
ATOM    812  CD  LYS A  63      25.709   0.824  -8.791  1.00 97.34           C  
ATOM    813  HD2 LYS A  63      26.156  -0.153  -8.975  1.00 97.34           H  
ATOM    814  HD3 LYS A  63      25.082   0.771  -7.901  1.00 97.34           H  
ATOM    815  CE  LYS A  63      26.796   1.866  -8.541  1.00 97.34           C  
ATOM    816  HE2 LYS A  63      26.325   2.849  -8.530  1.00 97.34           H  
ATOM    817  HE3 LYS A  63      27.508   1.845  -9.367  1.00 97.34           H  
ATOM    818  NZ  LYS A  63      27.472   1.619  -7.244  1.00 97.34           N  
ATOM    819  HZ1 LYS A  63      28.172   2.326  -7.071  1.00 97.34           H  
ATOM    820  HZ2 LYS A  63      27.892   0.700  -7.225  1.00 97.34           H  
ATOM    821  HZ3 LYS A  63      26.791   1.679  -6.501  1.00 97.34           H  
ATOM    822  N   ASP A  64      22.343   1.930  -7.711  1.00 97.02           N  
ATOM    823  H   ASP A  64      22.983   1.475  -7.075  1.00 97.02           H  
ATOM    824  CA  ASP A  64      21.760   3.202  -7.289  1.00 97.02           C  
ATOM    825  HA  ASP A  64      20.687   3.070  -7.153  1.00 97.02           H  
ATOM    826  C   ASP A  64      21.983   4.292  -8.334  1.00 97.02           C  
ATOM    827  CB  ASP A  64      22.358   3.672  -5.953  1.00 97.02           C  
ATOM    828  HB2 ASP A  64      23.432   3.814  -6.070  1.00 97.02           H  
ATOM    829  HB3 ASP A  64      21.915   4.631  -5.685  1.00 97.02           H  
ATOM    830  O   ASP A  64      23.107   4.507  -8.804  1.00 97.02           O  
ATOM    831  CG  ASP A  64      22.093   2.685  -4.825  1.00 97.02           C  
ATOM    832  OD1 ASP A  64      20.946   2.206  -4.740  1.00 97.02           O  
ATOM    833  OD2 ASP A  64      23.060   2.323  -4.124  1.00 97.02           O  
ATOM    834  N   LYS A  65      20.911   5.020  -8.637  1.00 97.56           N  
ATOM    835  H   LYS A  65      20.012   4.696  -8.310  1.00 97.56           H  
ATOM    836  CA  LYS A  65      20.948   6.252  -9.420  1.00 97.56           C  
ATOM    837  HA  LYS A  65      21.978   6.607  -9.453  1.00 97.56           H  
ATOM    838  C   LYS A  65      20.095   7.298  -8.713  1.00 97.56           C  
ATOM    839  CB  LYS A  65      20.489   5.934 -10.848  1.00 97.56           C  
ATOM    840  HB2 LYS A  65      19.403   5.990 -10.911  1.00 97.56           H  
ATOM    841  HB3 LYS A  65      20.786   4.909 -11.071  1.00 97.56           H  
ATOM    842  O   LYS A  65      18.917   7.068  -8.438  1.00 97.56           O  
ATOM    843  CG  LYS A  65      21.138   6.822 -11.920  1.00 97.56           C  
ATOM    844  HG2 LYS A  65      22.221   6.721 -11.848  1.00 97.56           H  
ATOM    845  HG3 LYS A  65      20.883   7.871 -11.767  1.00 97.56           H  
ATOM    846  CD  LYS A  65      20.687   6.333 -13.310  1.00 97.56           C  
ATOM    847  HD2 LYS A  65      19.608   6.438 -13.420  1.00 97.56           H  
ATOM    848  HD3 LYS A  65      20.926   5.273 -13.389  1.00 97.56           H  
ATOM    849  CE  LYS A  65      21.395   7.065 -14.453  1.00 97.56           C  
ATOM    850  HE2 LYS A  65      22.464   7.078 -14.238  1.00 97.56           H  
ATOM    851  HE3 LYS A  65      21.038   8.094 -14.499  1.00 97.56           H  
ATOM    852  NZ  LYS A  65      21.167   6.370 -15.753  1.00 97.56           N  
ATOM    853  HZ1 LYS A  65      21.730   6.738 -16.507  1.00 97.56           H  
ATOM    854  HZ2 LYS A  65      21.362   5.379 -15.731  1.00 97.56           H  
ATOM    855  HZ3 LYS A  65      20.198   6.420 -16.034  1.00 97.56           H  
ATOM    856  N   ALA A  66      20.711   8.426  -8.378  1.00 97.63           N  
ATOM    857  H   ALA A  66      21.684   8.553  -8.619  1.00 97.63           H  
ATOM    858  CA  ALA A  66      20.038   9.507  -7.673  1.00 97.63           C  
ATOM    859  HA  ALA A  66      19.429   9.079  -6.877  1.00 97.63           H  
ATOM    860  C   ALA A  66      19.078  10.259  -8.607  1.00 97.63           C  
ATOM    861  CB  ALA A  66      21.091  10.397  -7.006  1.00 97.63           C  
ATOM    862  HB1 ALA A  66      21.652   9.824  -6.268  1.00 97.63           H  
ATOM    863  HB2 ALA A  66      21.787  10.782  -7.753  1.00 97.63           H  
ATOM    864  HB3 ALA A  66      20.604  11.229  -6.497  1.00 97.63           H  
ATOM    865  O   ALA A  66      19.428  10.590  -9.741  1.00 97.63           O  
ATOM    866  N   TYR A  67      17.860  10.495  -8.119  1.00 98.23           N  
ATOM    867  H   TYR A  67      17.668  10.166  -7.183  1.00 98.23           H  
ATOM    868  CA  TYR A  67      16.831  11.310  -8.770  1.00 98.23           C  
ATOM    869  HA  TYR A  67      16.981  11.312  -9.849  1.00 98.23           H  
ATOM    870  C   TYR A  67      16.897  12.764  -8.290  1.00 98.23           C  
ATOM    871  CB  TYR A  67      15.453  10.702  -8.460  1.00 98.23           C  
ATOM    872  HB2 TYR A  67      15.347  10.578  -7.382  1.00 98.23           H  
ATOM    873  HB3 TYR A  67      15.408   9.712  -8.912  1.00 98.23           H  
ATOM    874  O   TYR A  67      16.836  13.698  -9.087  1.00 98.23           O  
ATOM    875  CG  TYR A  67      14.277  11.519  -8.970  1.00 98.23           C  
ATOM    876  CD1 TYR A  67      13.699  12.526  -8.173  1.00 98.23           C  
ATOM    877  HD1 TYR A  67      14.063  12.695  -7.170  1.00 98.23           H  
ATOM    878  CD2 TYR A  67      13.760  11.275 -10.255  1.00 98.23           C  
ATOM    879  HD2 TYR A  67      14.140  10.451 -10.841  1.00 98.23           H  
ATOM    880  CE1 TYR A  67      12.650  13.315  -8.689  1.00 98.23           C  
ATOM    881  HE1 TYR A  67      12.182  14.081  -8.088  1.00 98.23           H  
ATOM    882  CE2 TYR A  67      12.720  12.064 -10.776  1.00 98.23           C  
ATOM    883  HE2 TYR A  67      12.322  11.879 -11.762  1.00 98.23           H  
ATOM    884  OH  TYR A  67      11.103  13.792 -10.471  1.00 98.23           O  
ATOM    885  HH  TYR A  67      10.860  14.551  -9.936  1.00 98.23           H  
ATOM    886  CZ  TYR A  67      12.163  13.089  -9.992  1.00 98.23           C  
ATOM    887  N   ALA A  68      17.014  12.942  -6.973  1.00 97.83           N  
ATOM    888  H   ALA A  68      17.126  12.126  -6.388  1.00 97.83           H  
ATOM    889  CA  ALA A  68      17.088  14.231  -6.301  1.00 97.83           C  
ATOM    890  HA  ALA A  68      17.499  14.980  -6.978  1.00 97.83           H  
ATOM    891  C   ALA A  68      18.015  14.116  -5.090  1.00 97.83           C  
ATOM    892  CB  ALA A  68      15.678  14.680  -5.910  1.00 97.83           C  
ATOM    893  HB1 ALA A  68      15.069  14.787  -6.808  1.00 97.83           H  
ATOM    894  HB2 ALA A  68      15.727  15.649  -5.412  1.00 97.83           H  
ATOM    895  HB3 ALA A  68      15.222  13.952  -5.239  1.00 97.83           H  
ATOM    896  O   ALA A  68      18.034  13.071  -4.437  1.00 97.83           O  
ATOM    897  N   SER A  69      18.768  15.172  -4.790  1.00 96.67           N  
ATOM    898  H   SER A  69      18.648  16.022  -5.323  1.00 96.67           H  
ATOM    899  CA  SER A  69      19.702  15.203  -3.662  1.00 96.67           C  
ATOM    900  HA  SER A  69      19.284  14.626  -2.837  1.00 96.67           H  
ATOM    901  C   SER A  69      19.926  16.632  -3.179  1.00 96.67           C  
ATOM    902  CB  SER A  69      21.039  14.570  -4.060  1.00 96.67           C  
ATOM    903  HB2 SER A  69      21.549  15.205  -4.785  1.00 96.67           H  
ATOM    904  HB3 SER A  69      20.862  13.596  -4.518  1.00 96.67           H  
ATOM    905  O   SER A  69      20.010  17.557  -3.986  1.00 96.67           O  
ATOM    906  OG  SER A  69      21.854  14.400  -2.917  1.00 96.67           O  
ATOM    907  HG  SER A  69      22.179  13.497  -2.932  1.00 96.67           H  
ATOM    908  N   ASN A  70      20.064  16.819  -1.870  1.00 95.15           N  
ATOM    909  H   ASN A  70      19.932  16.020  -1.267  1.00 95.15           H  
ATOM    910  CA  ASN A  70      20.486  18.079  -1.255  1.00 95.15           C  
ATOM    911  HA  ASN A  70      20.154  18.908  -1.881  1.00 95.15           H  
ATOM    912  C   ASN A  70      22.019  18.214  -1.185  1.00 95.15           C  
ATOM    913  CB  ASN A  70      19.792  18.227   0.114  1.00 95.15           C  
ATOM    914  HB2 ASN A  70      20.230  19.068   0.652  1.00 95.15           H  
ATOM    915  HB3 ASN A  70      19.952  17.327   0.707  1.00 95.15           H  
ATOM    916  O   ASN A  70      22.515  19.284  -0.841  1.00 95.15           O  
ATOM    917  CG  ASN A  70      18.299  18.495  -0.004  1.00 95.15           C  
ATOM    918  ND2 ASN A  70      17.546  18.269   1.049  1.00 95.15           N  
ATOM    919 HD21 ASN A  70      16.547  18.374   0.949  1.00 95.15           H  
ATOM    920 HD22 ASN A  70      17.927  17.864   1.893  1.00 95.15           H  
ATOM    921  OD1 ASN A  70      17.797  18.917  -1.038  1.00 95.15           O  
ATOM    922  N   ASP A  71      22.778  17.175  -1.557  1.00 94.14           N  
ATOM    923  H   ASP A  71      22.330  16.314  -1.837  1.00 94.14           H  
ATOM    924  CA  ASP A  71      24.235  17.250  -1.703  1.00 94.14           C  
ATOM    925  HA  ASP A  71      24.646  17.817  -0.868  1.00 94.14           H  
ATOM    926  C   ASP A  71      24.595  17.997  -2.999  1.00 94.14           C  
ATOM    927  CB  ASP A  71      24.843  15.841  -1.630  1.00 94.14           C  
ATOM    928  HB2 ASP A  71      24.454  15.235  -2.447  1.00 94.14           H  
ATOM    929  HB3 ASP A  71      24.540  15.377  -0.691  1.00 94.14           H  
ATOM    930  O   ASP A  71      24.622  17.439  -4.102  1.00 94.14           O  
ATOM    931  CG  ASP A  71      26.375  15.836  -1.703  1.00 94.14           C  
ATOM    932  OD1 ASP A  71      26.979  16.899  -1.973  1.00 94.14           O  
ATOM    933  OD2 ASP A  71      26.954  14.739  -1.549  1.00 94.14           O  
ATOM    934  N   SER A  72      24.817  19.306  -2.879  1.00 93.87           N  
ATOM    935  H   SER A  72      24.720  19.734  -1.969  1.00 93.87           H  
ATOM    936  CA  SER A  72      25.168  20.159  -4.014  1.00 93.87           C  
ATOM    937  HA  SER A  72      24.543  19.870  -4.859  1.00 93.87           H  
ATOM    938  C   SER A  72      26.592  19.985  -4.512  1.00 93.87           C  
ATOM    939  CB  SER A  72      24.900  21.630  -3.693  1.00 93.87           C  
ATOM    940  HB2 SER A  72      23.835  21.761  -3.501  1.00 93.87           H  
ATOM    941  HB3 SER A  72      25.175  22.244  -4.550  1.00 93.87           H  
ATOM    942  O   SER A  72      26.855  20.305  -5.670  1.00 93.87           O  
ATOM    943  OG  SER A  72      25.624  22.057  -2.553  1.00 93.87           O  
ATOM    944  HG  SER A  72      26.562  21.891  -2.673  1.00 93.87           H  
ATOM    945  N   ASP A  73      27.484  19.470  -3.670  1.00 95.00           N  
ATOM    946  H   ASP A  73      27.175  19.106  -2.780  1.00 95.00           H  
ATOM    947  CA  ASP A  73      28.890  19.288  -4.018  1.00 95.00           C  
ATOM    948  HA  ASP A  73      29.236  20.154  -4.582  1.00 95.00           H  
ATOM    949  C   ASP A  73      29.059  18.058  -4.915  1.00 95.00           C  
ATOM    950  CB  ASP A  73      29.732  19.180  -2.736  1.00 95.00           C  
ATOM    951  HB2 ASP A  73      30.752  18.917  -3.018  1.00 95.00           H  
ATOM    952  HB3 ASP A  73      29.342  18.375  -2.114  1.00 95.00           H  
ATOM    953  O   ASP A  73      29.781  18.109  -5.913  1.00 95.00           O  
ATOM    954  CG  ASP A  73      29.791  20.475  -1.912  1.00 95.00           C  
ATOM    955  OD1 ASP A  73      29.445  21.554  -2.451  1.00 95.00           O  
ATOM    956  OD2 ASP A  73      30.240  20.393  -0.746  1.00 95.00           O  
ATOM    957  N   THR A  74      28.343  16.971  -4.608  1.00 95.17           N  
ATOM    958  H   THR A  74      27.849  16.965  -3.727  1.00 95.17           H  
ATOM    959  CA  THR A  74      28.326  15.759  -5.440  1.00 95.17           C  
ATOM    960  HA  THR A  74      29.337  15.575  -5.803  1.00 95.17           H  
ATOM    961  C   THR A  74      27.421  15.919  -6.664  1.00 95.17           C  
ATOM    962  CB  THR A  74      27.897  14.534  -4.616  1.00 95.17           C  
ATOM    963  HB  THR A  74      26.865  14.656  -4.287  1.00 95.17           H  
ATOM    964  O   THR A  74      27.771  15.466  -7.757  1.00 95.17           O  
ATOM    965  CG2 THR A  74      28.027  13.230  -5.403  1.00 95.17           C  
ATOM    966 HG21 THR A  74      27.774  12.392  -4.754  1.00 95.17           H  
ATOM    967 HG22 THR A  74      29.049  13.116  -5.764  1.00 95.17           H  
ATOM    968 HG23 THR A  74      27.339  13.232  -6.248  1.00 95.17           H  
ATOM    969  OG1 THR A  74      28.732  14.383  -3.492  1.00 95.17           O  
ATOM    970  HG1 THR A  74      28.184  14.568  -2.726  1.00 95.17           H  
ATOM    971  N   TYR A  75      26.264  16.571  -6.511  1.00 94.19           N  
ATOM    972  H   TYR A  75      26.032  16.914  -5.589  1.00 94.19           H  
ATOM    973  CA  TYR A  75      25.225  16.629  -7.542  1.00 94.19           C  
ATOM    974  HA  TYR A  75      25.606  16.198  -8.468  1.00 94.19           H  
ATOM    975  C   TYR A  75      24.810  18.063  -7.863  1.00 94.19           C  
ATOM    976  CB  TYR A  75      24.019  15.791  -7.105  1.00 94.19           C  
ATOM    977  HB2 TYR A  75      23.549  16.254  -6.237  1.00 94.19           H  
ATOM    978  HB3 TYR A  75      23.288  15.801  -7.914  1.00 94.19           H  
ATOM    979  O   TYR A  75      23.713  18.481  -7.506  1.00 94.19           O  
ATOM    980  CG  TYR A  75      24.326  14.351  -6.780  1.00 94.19           C  
ATOM    981  CD1 TYR A  75      24.703  13.453  -7.798  1.00 94.19           C  
ATOM    982  HD1 TYR A  75      24.808  13.803  -8.814  1.00 94.19           H  
ATOM    983  CD2 TYR A  75      24.240  13.916  -5.448  1.00 94.19           C  
ATOM    984  HD2 TYR A  75      23.991  14.613  -4.661  1.00 94.19           H  
ATOM    985  CE1 TYR A  75      24.935  12.100  -7.488  1.00 94.19           C  
ATOM    986  HE1 TYR A  75      25.209  11.394  -8.258  1.00 94.19           H  
ATOM    987  CE2 TYR A  75      24.494  12.573  -5.134  1.00 94.19           C  
ATOM    988  HE2 TYR A  75      24.448  12.250  -4.105  1.00 94.19           H  
ATOM    989  OH  TYR A  75      25.006  10.352  -5.841  1.00 94.19           O  
ATOM    990  HH  TYR A  75      24.805  10.223  -4.911  1.00 94.19           H  
ATOM    991  CZ  TYR A  75      24.813  11.658  -6.154  1.00 94.19           C  
ATOM    992  N   ALA A  76      25.658  18.830  -8.551  1.00 93.14           N  
ATOM    993  H   ALA A  76      26.581  18.466  -8.739  1.00 93.14           H  
ATOM    994  CA  ALA A  76      25.409  20.250  -8.828  1.00 93.14           C  
ATOM    995  HA  ALA A  76      25.366  20.780  -7.876  1.00 93.14           H  
ATOM    996  C   ALA A  76      24.080  20.529  -9.570  1.00 93.14           C  
ATOM    997  CB  ALA A  76      26.609  20.799  -9.607  1.00 93.14           C  
ATOM    998  HB1 ALA A  76      27.522  20.655  -9.029  1.00 93.14           H  
ATOM    999  HB2 ALA A  76      26.467  21.865  -9.785  1.00 93.14           H  
ATOM   1000  HB3 ALA A  76      26.699  20.293 -10.568  1.00 93.14           H  
ATOM   1001  O   ALA A  76      23.338  21.425  -9.167  1.00 93.14           O  
ATOM   1002  N   ASP A  77      23.748  19.717 -10.580  1.00 93.22           N  
ATOM   1003  H   ASP A  77      24.434  19.031 -10.863  1.00 93.22           H  
ATOM   1004  CA  ASP A  77      22.633  19.962 -11.514  1.00 93.22           C  
ATOM   1005  HA  ASP A  77      22.354  21.014 -11.454  1.00 93.22           H  
ATOM   1006  C   ASP A  77      21.356  19.153 -11.207  1.00 93.22           C  
ATOM   1007  CB  ASP A  77      23.115  19.702 -12.950  1.00 93.22           C  
ATOM   1008  HB2 ASP A  77      23.368  18.646 -13.050  1.00 93.22           H  
ATOM   1009  HB3 ASP A  77      22.307  19.923 -13.648  1.00 93.22           H  
ATOM   1010  O   ASP A  77      20.435  19.084 -12.021  1.00 93.22           O  
ATOM   1011  CG  ASP A  77      24.322  20.558 -13.341  1.00 93.22           C  
ATOM   1012  OD1 ASP A  77      24.292  21.780 -13.072  1.00 93.22           O  
ATOM   1013  OD2 ASP A  77      25.273  19.977 -13.910  1.00 93.22           O  
ATOM   1014  N   MET A  78      21.299  18.494 -10.049  1.00 94.53           N  
ATOM   1015  H   MET A  78      22.040  18.644  -9.379  1.00 94.53           H  
ATOM   1016  CA  MET A  78      20.178  17.629  -9.681  1.00 94.53           C  
ATOM   1017  HA  MET A  78      19.753  17.221 -10.598  1.00 94.53           H  
ATOM   1018  C   MET A  78      19.066  18.398  -8.961  1.00 94.53           C  
ATOM   1019  CB  MET A  78      20.714  16.455  -8.865  1.00 94.53           C  
ATOM   1020  HB2 MET A  78      21.638  16.133  -9.347  1.00 94.53           H  
ATOM   1021  HB3 MET A  78      20.939  16.777  -7.848  1.00 94.53           H  
ATOM   1022  O   MET A  78      19.306  19.427  -8.327  1.00 94.53           O  
ATOM   1023  CG  MET A  78      19.751  15.268  -8.835  1.00 94.53           C  
ATOM   1024  HG2 MET A  78      18.850  15.572  -8.302  1.00 94.53           H  
ATOM   1025  HG3 MET A  78      19.469  15.005  -9.855  1.00 94.53           H  
ATOM   1026  SD  MET A  78      20.425  13.792  -8.034  1.00 94.53           S  
ATOM   1027  CE  MET A  78      21.739  13.384  -9.213  1.00 94.53           C  
ATOM   1028  HE1 MET A  78      22.458  14.199  -9.292  1.00 94.53           H  
ATOM   1029  HE2 MET A  78      22.271  12.493  -8.879  1.00 94.53           H  
ATOM   1030  HE3 MET A  78      21.299  13.189 -10.191  1.00 94.53           H  
ATOM   1031  N   ALA A  79      17.839  17.875  -9.028  1.00 96.11           N  
ATOM   1032  H   ALA A  79      17.700  17.014  -9.537  1.00 96.11           H  
ATOM   1033  CA  ALA A  79      16.711  18.430  -8.291  1.00 96.11           C  
ATOM   1034  HA  ALA A  79      16.564  19.457  -8.625  1.00 96.11           H  
ATOM   1035  C   ALA A  79      16.976  18.454  -6.777  1.00 96.11           C  
ATOM   1036  CB  ALA A  79      15.455  17.628  -8.632  1.00 96.11           C  
ATOM   1037  HB1 ALA A  79      15.275  17.705  -9.704  1.00 96.11           H  
ATOM   1038  HB2 ALA A  79      14.597  18.029  -8.091  1.00 96.11           H  
ATOM   1039  HB3 ALA A  79      15.594  16.580  -8.364  1.00 96.11           H  
ATOM   1040  O   ALA A  79      17.508  17.492  -6.215  1.00 96.11           O  
ATOM   1041  N   ARG A  80      16.563  19.549  -6.125  1.00 96.80           N  
ATOM   1042  H   ARG A  80      16.115  20.280  -6.658  1.00 96.80           H  
ATOM   1043  CA  ARG A  80      16.686  19.749  -4.675  1.00 96.80           C  
ATOM   1044  HA  ARG A  80      17.437  19.059  -4.289  1.00 96.80           H  
ATOM   1045  C   ARG A  80      15.399  19.397  -3.947  1.00 96.80           C  
ATOM   1046  CB  ARG A  80      17.133  21.183  -4.338  1.00 96.80           C  
ATOM   1047  HB2 ARG A  80      17.259  21.258  -3.258  1.00 96.80           H  
ATOM   1048  HB3 ARG A  80      16.355  21.885  -4.637  1.00 96.80           H  
ATOM   1049  O   ARG A  80      14.296  19.669  -4.426  1.00 96.80           O  
ATOM   1050  CG  ARG A  80      18.451  21.607  -4.995  1.00 96.80           C  
ATOM   1051  HG2 ARG A  80      18.717  22.600  -4.633  1.00 96.80           H  
ATOM   1052  HG3 ARG A  80      18.315  21.659  -6.076  1.00 96.80           H  
ATOM   1053  CD  ARG A  80      19.585  20.631  -4.675  1.00 96.80           C  
ATOM   1054  HD2 ARG A  80      19.305  19.641  -5.034  1.00 96.80           H  
ATOM   1055  HD3 ARG A  80      19.751  20.596  -3.598  1.00 96.80           H  
ATOM   1056  NE  ARG A  80      20.811  21.026  -5.367  1.00 96.80           N  
ATOM   1057  HE  ARG A  80      20.801  21.913  -5.850  1.00 96.80           H  
ATOM   1058  NH1 ARG A  80      22.043  19.117  -4.966  1.00 96.80           N  
ATOM   1059 HH11 ARG A  80      22.884  18.576  -5.110  1.00 96.80           H  
ATOM   1060 HH12 ARG A  80      21.264  18.695  -4.482  1.00 96.80           H  
ATOM   1061  NH2 ARG A  80      22.809  20.704  -6.326  1.00 96.80           N  
ATOM   1062 HH21 ARG A  80      22.625  21.455  -6.976  1.00 96.80           H  
ATOM   1063 HH22 ARG A  80      23.455  19.995  -6.642  1.00 96.80           H  
ATOM   1064  CZ  ARG A  80      21.878  20.278  -5.534  1.00 96.80           C  
ATOM   1065  N   ILE A  81      15.564  18.813  -2.770  1.00 96.72           N  
ATOM   1066  H   ILE A  81      16.502  18.736  -2.403  1.00 96.72           H  
ATOM   1067  CA  ILE A  81      14.492  18.351  -1.893  1.00 96.72           C  
ATOM   1068  HA  ILE A  81      13.556  18.362  -2.452  1.00 96.72           H  
ATOM   1069  C   ILE A  81      14.344  19.365  -0.751  1.00 96.72           C  
ATOM   1070  CB  ILE A  81      14.729  16.892  -1.441  1.00 96.72           C  
ATOM   1071  HB  ILE A  81      15.522  16.883  -0.693  1.00 96.72           H  
ATOM   1072  O   ILE A  81      14.569  19.076   0.423  1.00 96.72           O  
ATOM   1073  CG1 ILE A  81      15.146  15.948  -2.594  1.00 96.72           C  
ATOM   1074 HG12 ILE A  81      15.961  16.390  -3.167  1.00 96.72           H  
ATOM   1075 HG13 ILE A  81      14.301  15.787  -3.263  1.00 96.72           H  
ATOM   1076  CG2 ILE A  81      13.425  16.379  -0.815  1.00 96.72           C  
ATOM   1077 HG21 ILE A  81      13.203  16.988   0.061  1.00 96.72           H  
ATOM   1078 HG22 ILE A  81      13.539  15.349  -0.478  1.00 96.72           H  
ATOM   1079 HG23 ILE A  81      12.602  16.437  -1.527  1.00 96.72           H  
ATOM   1080  CD1 ILE A  81      15.671  14.601  -2.093  1.00 96.72           C  
ATOM   1081 HD11 ILE A  81      14.887  14.048  -1.575  1.00 96.72           H  
ATOM   1082 HD12 ILE A  81      16.009  14.004  -2.940  1.00 96.72           H  
ATOM   1083 HD13 ILE A  81      16.510  14.769  -1.418  1.00 96.72           H  
ATOM   1084  N   GLU A  82      14.045  20.612  -1.111  1.00 93.64           N  
ATOM   1085  H   GLU A  82      13.892  20.819  -2.087  1.00 93.64           H  
ATOM   1086  CA  GLU A  82      13.983  21.713  -0.149  1.00 93.64           C  
ATOM   1087  HA  GLU A  82      14.831  21.622   0.530  1.00 93.64           H  
ATOM   1088  C   GLU A  82      12.699  21.649   0.688  1.00 93.64           C  
ATOM   1089  CB  GLU A  82      14.105  23.072  -0.854  1.00 93.64           C  
ATOM   1090  HB2 GLU A  82      14.005  23.856  -0.103  1.00 93.64           H  
ATOM   1091  HB3 GLU A  82      13.298  23.174  -1.579  1.00 93.64           H  
ATOM   1092  O   GLU A  82      11.597  21.544   0.151  1.00 93.64           O  
ATOM   1093  CG  GLU A  82      15.458  23.235  -1.563  1.00 93.64           C  
ATOM   1094  HG2 GLU A  82      15.524  22.486  -2.353  1.00 93.64           H  
ATOM   1095  HG3 GLU A  82      16.254  23.043  -0.843  1.00 93.64           H  
ATOM   1096  CD  GLU A  82      15.665  24.625  -2.188  1.00 93.64           C  
ATOM   1097  OE1 GLU A  82      16.809  24.885  -2.623  1.00 93.64           O  
ATOM   1098  OE2 GLU A  82      14.693  25.413  -2.244  1.00 93.64           O  
ATOM   1099  N   GLY A  83      12.843  21.731   2.015  1.00 93.57           N  
ATOM   1100  H   GLY A  83      13.780  21.754   2.392  1.00 93.57           H  
ATOM   1101  CA  GLY A  83      11.718  21.830   2.954  1.00 93.57           C  
ATOM   1102  HA2 GLY A  83      11.052  22.626   2.620  1.00 93.57           H  
ATOM   1103  HA3 GLY A  83      12.104  22.094   3.938  1.00 93.57           H  
ATOM   1104  C   GLY A  83      10.873  20.561   3.116  1.00 93.57           C  
ATOM   1105  O   GLY A  83       9.831  20.617   3.765  1.00 93.57           O  
ATOM   1106  N   ALA A  84      11.297  19.429   2.549  1.00 96.71           N  
ATOM   1107  H   ALA A  84      12.155  19.439   2.017  1.00 96.71           H  
ATOM   1108  CA  ALA A  84      10.579  18.168   2.683  1.00 96.71           C  
ATOM   1109  HA  ALA A  84       9.509  18.373   2.678  1.00 96.71           H  
ATOM   1110  C   ALA A  84      10.957  17.474   3.994  1.00 96.71           C  
ATOM   1111  CB  ALA A  84      10.893  17.274   1.485  1.00 96.71           C  
ATOM   1112  HB1 ALA A  84      10.093  16.546   1.349  1.00 96.71           H  
ATOM   1113  HB2 ALA A  84      11.014  17.880   0.587  1.00 96.71           H  
ATOM   1114  HB3 ALA A  84      11.822  16.734   1.669  1.00 96.71           H  
ATOM   1115  O   ALA A  84      12.097  17.042   4.162  1.00 96.71           O  
ATOM   1116  N   THR A  85       9.996  17.313   4.897  1.00 96.83           N  
ATOM   1117  H   THR A  85       9.090  17.720   4.717  1.00 96.83           H  
ATOM   1118  CA  THR A  85      10.176  16.590   6.162  1.00 96.83           C  
ATOM   1119  HA  THR A  85      11.168  16.139   6.191  1.00 96.83           H  
ATOM   1120  C   THR A  85       9.144  15.472   6.251  1.00 96.83           C  
ATOM   1121  CB  THR A  85      10.050  17.543   7.360  1.00 96.83           C  
ATOM   1122  HB  THR A  85       9.022  17.905   7.403  1.00 96.83           H  
ATOM   1123  O   THR A  85       7.980  15.690   5.927  1.00 96.83           O  
ATOM   1124  CG2 THR A  85      10.387  16.897   8.702  1.00 96.83           C  
ATOM   1125 HG21 THR A  85      11.442  16.623   8.722  1.00 96.83           H  
ATOM   1126 HG22 THR A  85      10.197  17.615   9.500  1.00 96.83           H  
ATOM   1127 HG23 THR A  85       9.772  16.014   8.874  1.00 96.83           H  
ATOM   1128  OG1 THR A  85      10.901  18.663   7.227  1.00 96.83           O  
ATOM   1129  HG1 THR A  85      11.821  18.388   7.205  1.00 96.83           H  
ATOM   1130  N   VAL A  86       9.551  14.285   6.700  1.00 97.16           N  
ATOM   1131  H   VAL A  86      10.519  14.174   6.965  1.00 97.16           H  
ATOM   1132  CA  VAL A  86       8.668  13.122   6.887  1.00 97.16           C  
ATOM   1133  HA  VAL A  86       7.637  13.428   6.711  1.00 97.16           H  
ATOM   1134  C   VAL A  86       8.720  12.608   8.325  1.00 97.16           C  
ATOM   1135  CB  VAL A  86       8.972  11.993   5.883  1.00 97.16           C  
ATOM   1136  HB  VAL A  86       8.320  11.153   6.124  1.00 97.16           H  
ATOM   1137  O   VAL A  86       9.738  12.739   9.009  1.00 97.16           O  
ATOM   1138  CG1 VAL A  86       8.649  12.428   4.446  1.00 97.16           C  
ATOM   1139 HG11 VAL A  86       7.604  12.732   4.382  1.00 97.16           H  
ATOM   1140 HG12 VAL A  86       8.814  11.593   3.765  1.00 97.16           H  
ATOM   1141 HG13 VAL A  86       9.286  13.262   4.150  1.00 97.16           H  
ATOM   1142  CG2 VAL A  86      10.425  11.503   5.941  1.00 97.16           C  
ATOM   1143 HG21 VAL A  86      10.650  11.134   6.942  1.00 97.16           H  
ATOM   1144 HG22 VAL A  86      11.116  12.310   5.697  1.00 97.16           H  
ATOM   1145 HG23 VAL A  86      10.566  10.685   5.235  1.00 97.16           H  
ATOM   1146  N   GLY A  87       7.603  12.051   8.795  1.00 95.08           N  
ATOM   1147  H   GLY A  87       6.794  12.008   8.192  1.00 95.08           H  
ATOM   1148  CA  GLY A  87       7.514  11.321  10.057  1.00 95.08           C  
ATOM   1149  HA2 GLY A  87       8.146  11.792  10.810  1.00 95.08           H  
ATOM   1150  HA3 GLY A  87       6.480  11.347  10.401  1.00 95.08           H  
ATOM   1151  C   GLY A  87       7.938   9.858   9.918  1.00 95.08           C  
ATOM   1152  O   GLY A  87       8.685   9.499   9.017  1.00 95.08           O  
ATOM   1153  N   GLU A  88       7.438   9.013  10.822  1.00 94.99           N  
ATOM   1154  H   GLU A  88       6.862   9.377  11.567  1.00 94.99           H  
ATOM   1155  CA  GLU A  88       7.787   7.582  10.913  1.00 94.99           C  
ATOM   1156  HA  GLU A  88       8.869   7.464  10.978  1.00 94.99           H  
ATOM   1157  C   GLU A  88       7.308   6.753   9.712  1.00 94.99           C  
ATOM   1158  CB  GLU A  88       7.147   6.997  12.182  1.00 94.99           C  
ATOM   1159  HB2 GLU A  88       7.377   5.933  12.233  1.00 94.99           H  
ATOM   1160  HB3 GLU A  88       6.067   7.115  12.105  1.00 94.99           H  
ATOM   1161  O   GLU A  88       7.835   5.677   9.437  1.00 94.99           O  
ATOM   1162  CG  GLU A  88       7.642   7.666  13.475  1.00 94.99           C  
ATOM   1163  HG2 GLU A  88       8.723   7.540  13.540  1.00 94.99           H  
ATOM   1164  HG3 GLU A  88       7.429   8.734  13.431  1.00 94.99           H  
ATOM   1165  CD  GLU A  88       6.979   7.098  14.740  1.00 94.99           C  
ATOM   1166  OE1 GLU A  88       7.506   7.386  15.838  1.00 94.99           O  
ATOM   1167  OE2 GLU A  88       5.921   6.438  14.619  1.00 94.99           O  
ATOM   1168  N   LYS A  89       6.302   7.248   8.987  1.00 95.69           N  
ATOM   1169  H   LYS A  89       5.941   8.156   9.242  1.00 95.69           H  
ATOM   1170  CA  LYS A  89       5.774   6.631   7.774  1.00 95.69           C  
ATOM   1171  HA  LYS A  89       6.387   5.771   7.502  1.00 95.69           H  
ATOM   1172  C   LYS A  89       5.852   7.637   6.641  1.00 95.69           C  
ATOM   1173  CB  LYS A  89       4.331   6.154   7.989  1.00 95.69           C  
ATOM   1174  HB2 LYS A  89       3.720   7.016   8.253  1.00 95.69           H  
ATOM   1175  HB3 LYS A  89       3.950   5.745   7.053  1.00 95.69           H  
ATOM   1176  O   LYS A  89       5.363   8.763   6.755  1.00 95.69           O  
ATOM   1177  CG  LYS A  89       4.146   5.103   9.089  1.00 95.69           C  
ATOM   1178  HG2 LYS A  89       4.588   5.452  10.022  1.00 95.69           H  
ATOM   1179  HG3 LYS A  89       3.075   4.987   9.250  1.00 95.69           H  
ATOM   1180  CD  LYS A  89       4.730   3.738   8.718  1.00 95.69           C  
ATOM   1181  HD2 LYS A  89       5.816   3.795   8.652  1.00 95.69           H  
ATOM   1182  HD3 LYS A  89       4.324   3.419   7.758  1.00 95.69           H  
ATOM   1183  CE  LYS A  89       4.320   2.749   9.813  1.00 95.69           C  
ATOM   1184  HE2 LYS A  89       3.261   2.887  10.029  1.00 95.69           H  
ATOM   1185  HE3 LYS A  89       4.887   2.982  10.715  1.00 95.69           H  
ATOM   1186  NZ  LYS A  89       4.561   1.355   9.394  1.00 95.69           N  
ATOM   1187  HZ1 LYS A  89       4.026   1.139   8.565  1.00 95.69           H  
ATOM   1188  HZ2 LYS A  89       5.523   1.263   9.101  1.00 95.69           H  
ATOM   1189  HZ3 LYS A  89       4.369   0.692  10.131  1.00 95.69           H  
ATOM   1190  N   ALA A  90       6.427   7.215   5.527  1.00 97.18           N  
ATOM   1191  H   ALA A  90       6.797   6.275   5.506  1.00 97.18           H  
ATOM   1192  CA  ALA A  90       6.464   8.007   4.311  1.00 97.18           C  
ATOM   1193  HA  ALA A  90       5.759   8.833   4.402  1.00 97.18           H  
ATOM   1194  C   ALA A  90       6.021   7.173   3.115  1.00 97.18           C  
ATOM   1195  CB  ALA A  90       7.861   8.611   4.128  1.00 97.18           C  
ATOM   1196  HB1 ALA A  90       7.862   9.284   3.271  1.00 97.18           H  
ATOM   1197  HB2 ALA A  90       8.132   9.173   5.022  1.00 97.18           H  
ATOM   1198  HB3 ALA A  90       8.599   7.825   3.972  1.00 97.18           H  
ATOM   1199  O   ALA A  90       6.080   5.942   3.118  1.00 97.18           O  
ATOM   1200  N   LYS A  91       5.602   7.864   2.065  1.00 97.96           N  
ATOM   1201  H   LYS A  91       5.543   8.868   2.159  1.00 97.96           H  
ATOM   1202  CA  LYS A  91       5.264   7.269   0.780  1.00 97.96           C  
ATOM   1203  HA  LYS A  91       5.689   6.267   0.736  1.00 97.96           H  
ATOM   1204  C   LYS A  91       5.886   8.093  -0.332  1.00 97.96           C  
ATOM   1205  CB  LYS A  91       3.742   7.145   0.695  1.00 97.96           C  
ATOM   1206  HB2 LYS A  91       3.421   6.459   1.478  1.00 97.96           H  
ATOM   1207  HB3 LYS A  91       3.303   8.120   0.907  1.00 97.96           H  
ATOM   1208  O   LYS A  91       5.856   9.317  -0.292  1.00 97.96           O  
ATOM   1209  CG  LYS A  91       3.201   6.639  -0.649  1.00 97.96           C  
ATOM   1210  HG2 LYS A  91       3.631   5.668  -0.896  1.00 97.96           H  
ATOM   1211  HG3 LYS A  91       3.434   7.356  -1.436  1.00 97.96           H  
ATOM   1212  CD  LYS A  91       1.683   6.518  -0.492  1.00 97.96           C  
ATOM   1213  HD2 LYS A  91       1.458   5.654   0.134  1.00 97.96           H  
ATOM   1214  HD3 LYS A  91       1.317   7.405   0.025  1.00 97.96           H  
ATOM   1215  CE  LYS A  91       0.931   6.409  -1.814  1.00 97.96           C  
ATOM   1216  HE2 LYS A  91       1.168   5.460  -2.295  1.00 97.96           H  
ATOM   1217  HE3 LYS A  91       1.246   7.228  -2.461  1.00 97.96           H  
ATOM   1218  NZ  LYS A  91      -0.520   6.517  -1.525  1.00 97.96           N  
ATOM   1219  HZ1 LYS A  91      -1.083   6.609  -2.359  1.00 97.96           H  
ATOM   1220  HZ2 LYS A  91      -0.835   5.733  -0.972  1.00 97.96           H  
ATOM   1221  HZ3 LYS A  91      -0.699   7.311  -0.926  1.00 97.96           H  
ATOM   1222  N   LEU A  92       6.425   7.427  -1.340  1.00 98.52           N  
ATOM   1223  H   LEU A  92       6.425   6.418  -1.287  1.00 98.52           H  
ATOM   1224  CA  LEU A  92       6.855   8.046  -2.584  1.00 98.52           C  
ATOM   1225  HA  LEU A  92       6.729   9.125  -2.495  1.00 98.52           H  
ATOM   1226  C   LEU A  92       5.955   7.552  -3.708  1.00 98.52           C  
ATOM   1227  CB  LEU A  92       8.350   7.778  -2.810  1.00 98.52           C  
ATOM   1228  HB2 LEU A  92       8.522   6.705  -2.898  1.00 98.52           H  
ATOM   1229  HB3 LEU A  92       8.880   8.138  -1.928  1.00 98.52           H  
ATOM   1230  O   LEU A  92       5.717   6.354  -3.819  1.00 98.52           O  
ATOM   1231  CG  LEU A  92       8.930   8.468  -4.056  1.00 98.52           C  
ATOM   1232  HG  LEU A  92       8.392   9.395  -4.251  1.00 98.52           H  
ATOM   1233  CD1 LEU A  92      10.399   8.810  -3.821  1.00 98.52           C  
ATOM   1234 HD11 LEU A  92      10.826   9.242  -4.726  1.00 98.52           H  
ATOM   1235 HD12 LEU A  92      10.487   9.531  -3.008  1.00 98.52           H  
ATOM   1236 HD13 LEU A  92      10.955   7.912  -3.553  1.00 98.52           H  
ATOM   1237  CD2 LEU A  92       8.854   7.570  -5.295  1.00 98.52           C  
ATOM   1238 HD21 LEU A  92       9.145   8.144  -6.175  1.00 98.52           H  
ATOM   1239 HD22 LEU A  92       7.843   7.198  -5.457  1.00 98.52           H  
ATOM   1240 HD23 LEU A  92       9.531   6.723  -5.180  1.00 98.52           H  
ATOM   1241  N   THR A  93       5.478   8.455  -4.557  1.00 98.52           N  
ATOM   1242  H   THR A  93       5.724   9.422  -4.404  1.00 98.52           H  
ATOM   1243  CA  THR A  93       4.799   8.096  -5.812  1.00 98.52           C  
ATOM   1244  HA  THR A  93       4.750   7.011  -5.897  1.00 98.52           H  
ATOM   1245  C   THR A  93       5.596   8.608  -6.993  1.00 98.52           C  
ATOM   1246  CB  THR A  93       3.363   8.625  -5.898  1.00 98.52           C  
ATOM   1247  HB  THR A  93       2.924   8.276  -6.832  1.00 98.52           H  
ATOM   1248  O   THR A  93       6.172   9.692  -6.902  1.00 98.52           O  
ATOM   1249  CG2 THR A  93       2.496   8.135  -4.740  1.00 98.52           C  
ATOM   1250 HG21 THR A  93       2.881   8.516  -3.794  1.00 98.52           H  
ATOM   1251 HG22 THR A  93       2.501   7.045  -4.724  1.00 98.52           H  
ATOM   1252 HG23 THR A  93       1.475   8.488  -4.883  1.00 98.52           H  
ATOM   1253  OG1 THR A  93       3.345  10.037  -5.894  1.00 98.52           O  
ATOM   1254  HG1 THR A  93       4.137  10.324  -6.355  1.00 98.52           H  
ATOM   1255  N   ALA A  94       5.592   7.882  -8.103  1.00 98.56           N  
ATOM   1256  H   ALA A  94       5.063   7.022  -8.131  1.00 98.56           H  
ATOM   1257  CA  ALA A  94       6.243   8.306  -9.336  1.00 98.56           C  
ATOM   1258  HA  ALA A  94       6.251   9.395  -9.388  1.00 98.56           H  
ATOM   1259  C   ALA A  94       5.490   7.790 -10.563  1.00 98.56           C  
ATOM   1260  CB  ALA A  94       7.690   7.805  -9.324  1.00 98.56           C  
ATOM   1261  HB1 ALA A  94       8.180   8.098  -8.396  1.00 98.56           H  
ATOM   1262  HB2 ALA A  94       8.226   8.247 -10.164  1.00 98.56           H  
ATOM   1263  HB3 ALA A  94       7.713   6.718  -9.411  1.00 98.56           H  
ATOM   1264  O   ALA A  94       4.686   6.866 -10.465  1.00 98.56           O  
ATOM   1265  N   MET A  95       5.803   8.364 -11.720  1.00 98.53           N  
ATOM   1266  H   MET A  95       6.474   9.119 -11.712  1.00 98.53           H  
ATOM   1267  CA  MET A  95       5.305   7.933 -13.019  1.00 98.53           C  
ATOM   1268  HA  MET A  95       4.533   7.175 -12.885  1.00 98.53           H  
ATOM   1269  C   MET A  95       6.443   7.339 -13.841  1.00 98.53           C  
ATOM   1270  CB  MET A  95       4.666   9.133 -13.714  1.00 98.53           C  
ATOM   1271  HB2 MET A  95       3.870   9.506 -13.069  1.00 98.53           H  
ATOM   1272  HB3 MET A  95       5.408   9.921 -13.837  1.00 98.53           H  
ATOM   1273  O   MET A  95       7.491   7.969 -14.011  1.00 98.53           O  
ATOM   1274  CG  MET A  95       4.082   8.789 -15.087  1.00 98.53           C  
ATOM   1275  HG2 MET A  95       4.893   8.505 -15.758  1.00 98.53           H  
ATOM   1276  HG3 MET A  95       3.405   7.941 -14.986  1.00 98.53           H  
ATOM   1277  SD  MET A  95       3.181  10.179 -15.828  1.00 98.53           S  
ATOM   1278  CE  MET A  95       1.707  10.141 -14.764  1.00 98.53           C  
ATOM   1279  HE1 MET A  95       1.970  10.386 -13.735  1.00 98.53           H  
ATOM   1280  HE2 MET A  95       1.267   9.144 -14.772  1.00 98.53           H  
ATOM   1281  HE3 MET A  95       0.968  10.859 -15.120  1.00 98.53           H  
ATOM   1282  N   VAL A  96       6.209   6.150 -14.384  1.00 98.55           N  
ATOM   1283  H   VAL A  96       5.328   5.704 -14.171  1.00 98.55           H  
ATOM   1284  CA  VAL A  96       7.122   5.419 -15.262  1.00 98.55           C  
ATOM   1285  HA  VAL A  96       8.105   5.885 -15.198  1.00 98.55           H  
ATOM   1286  C   VAL A  96       6.634   5.500 -16.703  1.00 98.55           C  
ATOM   1287  CB  VAL A  96       7.285   3.956 -14.811  1.00 98.55           C  
ATOM   1288  HB  VAL A  96       6.320   3.450 -14.862  1.00 98.55           H  
ATOM   1289  O   VAL A  96       5.446   5.330 -16.977  1.00 98.55           O  
ATOM   1290  CG1 VAL A  96       8.284   3.192 -15.695  1.00 98.55           C  
ATOM   1291 HG11 VAL A  96       8.437   2.188 -15.299  1.00 98.55           H  
ATOM   1292 HG12 VAL A  96       7.896   3.094 -16.709  1.00 98.55           H  
ATOM   1293 HG13 VAL A  96       9.239   3.716 -15.721  1.00 98.55           H  
ATOM   1294  CG2 VAL A  96       7.796   3.887 -13.370  1.00 98.55           C  
ATOM   1295 HG21 VAL A  96       7.075   4.348 -12.694  1.00 98.55           H  
ATOM   1296 HG22 VAL A  96       7.909   2.843 -13.078  1.00 98.55           H  
ATOM   1297 HG23 VAL A  96       8.755   4.398 -13.283  1.00 98.55           H  
ATOM   1298  N   SER A  97       7.560   5.713 -17.633  1.00 97.89           N  
ATOM   1299  H   SER A  97       8.504   5.894 -17.322  1.00 97.89           H  
ATOM   1300  CA  SER A  97       7.336   5.594 -19.077  1.00 97.89           C  
ATOM   1301  HA  SER A  97       6.412   5.045 -19.255  1.00 97.89           H  
ATOM   1302  C   SER A  97       8.474   4.820 -19.736  1.00 97.89           C  
ATOM   1303  CB  SER A  97       7.182   6.971 -19.727  1.00 97.89           C  
ATOM   1304  HB2 SER A  97       6.330   7.484 -19.283  1.00 97.89           H  
ATOM   1305  HB3 SER A  97       6.996   6.845 -20.794  1.00 97.89           H  
ATOM   1306  O   SER A  97       9.623   4.916 -19.297  1.00 97.89           O  
ATOM   1307  OG  SER A  97       8.344   7.758 -19.547  1.00 97.89           O  
ATOM   1308  HG  SER A  97       9.111   7.193 -19.666  1.00 97.89           H  
ATOM   1309  N   LEU A  98       8.149   4.096 -20.805  1.00 97.23           N  
ATOM   1310  H   LEU A  98       7.200   4.133 -21.146  1.00 97.23           H  
ATOM   1311  CA  LEU A  98       9.071   3.257 -21.573  1.00 97.23           C  
ATOM   1312  HA  LEU A  98      10.080   3.336 -21.167  1.00 97.23           H  
ATOM   1313  C   LEU A  98       9.122   3.742 -23.024  1.00 97.23           C  
ATOM   1314  CB  LEU A  98       8.604   1.791 -21.481  1.00 97.23           C  
ATOM   1315  HB2 LEU A  98       9.277   1.161 -22.063  1.00 97.23           H  
ATOM   1316  HB3 LEU A  98       7.620   1.713 -21.943  1.00 97.23           H  
ATOM   1317  O   LEU A  98       8.088   4.120 -23.573  1.00 97.23           O  
ATOM   1318  CG  LEU A  98       8.507   1.240 -20.048  1.00 97.23           C  
ATOM   1319  HG  LEU A  98       7.742   1.802 -19.512  1.00 97.23           H  
ATOM   1320  CD1 LEU A  98       8.098  -0.229 -20.074  1.00 97.23           C  
ATOM   1321 HD11 LEU A  98       7.118  -0.323 -20.543  1.00 97.23           H  
ATOM   1322 HD12 LEU A  98       8.834  -0.823 -20.614  1.00 97.23           H  
ATOM   1323 HD13 LEU A  98       7.994  -0.608 -19.057  1.00 97.23           H  
ATOM   1324  CD2 LEU A  98       9.804   1.355 -19.256  1.00 97.23           C  
ATOM   1325 HD21 LEU A  98      10.096   2.401 -19.165  1.00 97.23           H  
ATOM   1326 HD22 LEU A  98       9.645   0.962 -18.252  1.00 97.23           H  
ATOM   1327 HD23 LEU A  98      10.590   0.796 -19.763  1.00 97.23           H  
ATOM   1328  N   ASP A  99      10.307   3.743 -23.636  1.00 96.35           N  
ATOM   1329  H   ASP A  99      11.124   3.432 -23.132  1.00 96.35           H  
ATOM   1330  CA  ASP A  99      10.482   4.099 -25.056  1.00 96.35           C  
ATOM   1331  HA  ASP A  99       9.558   4.556 -25.411  1.00 96.35           H  
ATOM   1332  C   ASP A  99      10.708   2.885 -25.977  1.00 96.35           C  
ATOM   1333  CB  ASP A  99      11.577   5.173 -25.214  1.00 96.35           C  
ATOM   1334  HB2 ASP A  99      11.463   5.627 -26.199  1.00 96.35           H  
ATOM   1335  HB3 ASP A  99      11.416   5.957 -24.475  1.00 96.35           H  
ATOM   1336  O   ASP A  99      10.699   3.032 -27.201  1.00 96.35           O  
ATOM   1337  CG  ASP A  99      13.017   4.661 -25.094  1.00 96.35           C  
ATOM   1338  OD1 ASP A  99      13.209   3.490 -24.708  1.00 96.35           O  
ATOM   1339  OD2 ASP A  99      13.949   5.465 -25.342  1.00 96.35           O  
ATOM   1340  N   GLY A 100      10.906   1.698 -25.396  1.00 93.89           N  
ATOM   1341  H   GLY A 100      10.952   1.675 -24.387  1.00 93.89           H  
ATOM   1342  CA  GLY A 100      11.115   0.443 -26.110  1.00 93.89           C  
ATOM   1343  HA2 GLY A 100      11.784  -0.188 -25.525  1.00 93.89           H  
ATOM   1344  HA3 GLY A 100      11.600   0.644 -27.066  1.00 93.89           H  
ATOM   1345  C   GLY A 100       9.826  -0.335 -26.371  1.00 93.89           C  
ATOM   1346  O   GLY A 100       8.733   0.048 -25.952  1.00 93.89           O  
ATOM   1347  N   ASP A 101       9.965  -1.475 -27.051  1.00 95.24           N  
ATOM   1348  H   ASP A 101      10.896  -1.784 -27.294  1.00 95.24           H  
ATOM   1349  CA  ASP A 101       8.864  -2.427 -27.196  1.00 95.24           C  
ATOM   1350  HA  ASP A 101       7.975  -1.879 -27.508  1.00 95.24           H  
ATOM   1351  C   ASP A 101       8.564  -3.097 -25.851  1.00 95.24           C  
ATOM   1352  CB  ASP A 101       9.169  -3.468 -28.283  1.00 95.24           C  
ATOM   1353  HB2 ASP A 101      10.082  -4.003 -28.024  1.00 95.24           H  
ATOM   1354  HB3 ASP A 101       9.328  -2.955 -29.231  1.00 95.24           H  
ATOM   1355  O   ASP A 101       9.430  -3.730 -25.249  1.00 95.24           O  
ATOM   1356  CG  ASP A 101       8.021  -4.475 -28.452  1.00 95.24           C  
ATOM   1357  OD1 ASP A 101       6.869  -4.163 -28.069  1.00 95.24           O  
ATOM   1358  OD2 ASP A 101       8.267  -5.583 -28.968  1.00 95.24           O  
ATOM   1359  N   ILE A 102       7.322  -2.959 -25.391  1.00 95.86           N  
ATOM   1360  H   ILE A 102       6.670  -2.439 -25.961  1.00 95.86           H  
ATOM   1361  CA  ILE A 102       6.856  -3.513 -24.116  1.00 95.86           C  
ATOM   1362  HA  ILE A 102       7.728  -3.733 -23.501  1.00 95.86           H  
ATOM   1363  C   ILE A 102       6.127  -4.847 -24.293  1.00 95.86           C  
ATOM   1364  CB  ILE A 102       6.013  -2.481 -23.335  1.00 95.86           C  
ATOM   1365  HB  ILE A 102       5.835  -2.889 -22.340  1.00 95.86           H  
ATOM   1366  O   ILE A 102       5.729  -5.446 -23.300  1.00 95.86           O  
ATOM   1367  CG1 ILE A 102       4.637  -2.217 -23.989  1.00 95.86           C  
ATOM   1368 HG12 ILE A 102       4.776  -1.754 -24.965  1.00 95.86           H  
ATOM   1369 HG13 ILE A 102       4.120  -3.166 -24.134  1.00 95.86           H  
ATOM   1370  CG2 ILE A 102       6.810  -1.176 -23.169  1.00 95.86           C  
ATOM   1371 HG21 ILE A 102       6.951  -0.681 -24.130  1.00 95.86           H  
ATOM   1372 HG22 ILE A 102       6.275  -0.488 -22.515  1.00 95.86           H  
ATOM   1373 HG23 ILE A 102       7.789  -1.394 -22.742  1.00 95.86           H  
ATOM   1374  CD1 ILE A 102       3.716  -1.328 -23.143  1.00 95.86           C  
ATOM   1375 HD11 ILE A 102       2.723  -1.308 -23.592  1.00 95.86           H  
ATOM   1376 HD12 ILE A 102       3.635  -1.725 -22.131  1.00 95.86           H  
ATOM   1377 HD13 ILE A 102       4.097  -0.308 -23.104  1.00 95.86           H  
ATOM   1378  N   SER A 103       5.930  -5.324 -25.529  1.00 95.06           N  
ATOM   1379  H   SER A 103       6.315  -4.818 -26.314  1.00 95.06           H  
ATOM   1380  CA  SER A 103       5.129  -6.523 -25.818  1.00 95.06           C  
ATOM   1381  HA  SER A 103       4.125  -6.361 -25.425  1.00 95.06           H  
ATOM   1382  C   SER A 103       5.666  -7.796 -25.155  1.00 95.06           C  
ATOM   1383  CB  SER A 103       5.015  -6.723 -27.333  1.00 95.06           C  
ATOM   1384  HB2 SER A 103       4.254  -7.480 -27.521  1.00 95.06           H  
ATOM   1385  HB3 SER A 103       4.700  -5.794 -27.806  1.00 95.06           H  
ATOM   1386  O   SER A 103       4.893  -8.702 -24.849  1.00 95.06           O  
ATOM   1387  OG  SER A 103       6.228  -7.167 -27.914  1.00 95.06           O  
ATOM   1388  HG  SER A 103       6.769  -6.425 -28.194  1.00 95.06           H  
ATOM   1389  N   GLY A 104       6.975  -7.836 -24.886  1.00 94.71           N  
ATOM   1390  H   GLY A 104       7.542  -7.068 -25.216  1.00 94.71           H  
ATOM   1391  CA  GLY A 104       7.636  -8.924 -24.173  1.00 94.71           C  
ATOM   1392  HA2 GLY A 104       7.270  -9.878 -24.553  1.00 94.71           H  
ATOM   1393  HA3 GLY A 104       8.707  -8.864 -24.365  1.00 94.71           H  
ATOM   1394  C   GLY A 104       7.434  -8.910 -22.658  1.00 94.71           C  
ATOM   1395  O   GLY A 104       7.768  -9.899 -22.020  1.00 94.71           O  
ATOM   1396  N   LEU A 105       6.900  -7.835 -22.066  1.00 96.51           N  
ATOM   1397  H   LEU A 105       6.577  -7.077 -22.650  1.00 96.51           H  
ATOM   1398  CA  LEU A 105       6.739  -7.692 -20.615  1.00 96.51           C  
ATOM   1399  HA  LEU A 105       7.569  -8.218 -20.144  1.00 96.51           H  
ATOM   1400  C   LEU A 105       5.453  -8.368 -20.102  1.00 96.51           C  
ATOM   1401  CB  LEU A 105       6.831  -6.208 -20.203  1.00 96.51           C  
ATOM   1402  HB2 LEU A 105       6.655  -6.149 -19.129  1.00 96.51           H  
ATOM   1403  HB3 LEU A 105       6.034  -5.654 -20.699  1.00 96.51           H  
ATOM   1404  O   LEU A 105       4.548  -7.702 -19.597  1.00 96.51           O  
ATOM   1405  CG  LEU A 105       8.171  -5.509 -20.492  1.00 96.51           C  
ATOM   1406  HG  LEU A 105       8.356  -5.482 -21.566  1.00 96.51           H  
ATOM   1407  CD1 LEU A 105       8.101  -4.069 -19.977  1.00 96.51           C  
ATOM   1408 HD11 LEU A 105       7.965  -4.063 -18.895  1.00 96.51           H  
ATOM   1409 HD12 LEU A 105       7.270  -3.547 -20.451  1.00 96.51           H  
ATOM   1410 HD13 LEU A 105       9.026  -3.548 -20.226  1.00 96.51           H  
ATOM   1411  CD2 LEU A 105       9.329  -6.224 -19.795  1.00 96.51           C  
ATOM   1412 HD21 LEU A 105      10.186  -5.561 -19.676  1.00 96.51           H  
ATOM   1413 HD22 LEU A 105       9.625  -7.098 -20.375  1.00 96.51           H  
ATOM   1414 HD23 LEU A 105       9.019  -6.541 -18.799  1.00 96.51           H  
ATOM   1415  N   ASP A 106       5.345  -9.688 -20.246  1.00 96.29           N  
ATOM   1416  H   ASP A 106       6.119 -10.179 -20.671  1.00 96.29           H  
ATOM   1417  CA  ASP A 106       4.183 -10.485 -19.811  1.00 96.29           C  
ATOM   1418  HA  ASP A 106       3.293  -9.864 -19.915  1.00 96.29           H  
ATOM   1419  C   ASP A 106       4.233 -10.914 -18.329  1.00 96.29           C  
ATOM   1420  CB  ASP A 106       3.997 -11.683 -20.761  1.00 96.29           C  
ATOM   1421  HB2 ASP A 106       3.065 -12.184 -20.502  1.00 96.29           H  
ATOM   1422  HB3 ASP A 106       3.891 -11.303 -21.777  1.00 96.29           H  
ATOM   1423  O   ASP A 106       3.266 -11.449 -17.778  1.00 96.29           O  
ATOM   1424  CG  ASP A 106       5.128 -12.723 -20.742  1.00 96.29           C  
ATOM   1425  OD1 ASP A 106       6.070 -12.595 -19.926  1.00 96.29           O  
ATOM   1426  OD2 ASP A 106       5.046 -13.677 -21.542  1.00 96.29           O  
ATOM   1427  N   GLY A 107       5.350 -10.649 -17.653  1.00 96.14           N  
ATOM   1428  H   GLY A 107       6.102 -10.202 -18.158  1.00 96.14           H  
ATOM   1429  CA  GLY A 107       5.600 -11.035 -16.271  1.00 96.14           C  
ATOM   1430  HA2 GLY A 107       6.486 -10.506 -15.921  1.00 96.14           H  
ATOM   1431  HA3 GLY A 107       4.744 -10.741 -15.663  1.00 96.14           H  
ATOM   1432  C   GLY A 107       5.837 -12.527 -16.058  1.00 96.14           C  
ATOM   1433  O   GLY A 107       5.858 -12.953 -14.902  1.00 96.14           O  
ATOM   1434  N   ALA A 108       5.997 -13.319 -17.119  1.00 96.32           N  
ATOM   1435  H   ALA A 108       5.983 -12.918 -18.046  1.00 96.32           H  
ATOM   1436  CA  ALA A 108       6.375 -14.719 -17.003  1.00 96.32           C  
ATOM   1437  HA  ALA A 108       5.728 -15.185 -16.261  1.00 96.32           H  
ATOM   1438  C   ALA A 108       7.826 -14.855 -16.521  1.00 96.32           C  
ATOM   1439  CB  ALA A 108       6.144 -15.427 -18.343  1.00 96.32           C  
ATOM   1440  HB1 ALA A 108       5.113 -15.289 -18.666  1.00 96.32           H  
ATOM   1441  HB2 ALA A 108       6.354 -16.492 -18.240  1.00 96.32           H  
ATOM   1442  HB3 ALA A 108       6.809 -15.010 -19.099  1.00 96.32           H  
ATOM   1443  O   ALA A 108       8.682 -14.014 -16.805  1.00 96.32           O  
ATOM   1444  N   GLU A 109       8.098 -15.934 -15.790  1.00 95.80           N  
ATOM   1445  H   GLU A 109       7.363 -16.601 -15.601  1.00 95.80           H  
ATOM   1446  CA  GLU A 109       9.459 -16.319 -15.427  1.00 95.80           C  
ATOM   1447  HA  GLU A 109       9.999 -15.432 -15.097  1.00 95.80           H  
ATOM   1448  C   GLU A 109      10.165 -16.899 -16.663  1.00 95.80           C  
ATOM   1449  CB  GLU A 109       9.421 -17.303 -14.248  1.00 95.80           C  
ATOM   1450  HB2 GLU A 109       9.056 -18.269 -14.596  1.00 95.80           H  
ATOM   1451  HB3 GLU A 109       8.719 -16.921 -13.506  1.00 95.80           H  
ATOM   1452  O   GLU A 109       9.667 -17.818 -17.320  1.00 95.80           O  
ATOM   1453  CG  GLU A 109      10.791 -17.479 -13.573  1.00 95.80           C  
ATOM   1454  HG2 GLU A 109      11.151 -16.502 -13.252  1.00 95.80           H  
ATOM   1455  HG3 GLU A 109      11.494 -17.875 -14.306  1.00 95.80           H  
ATOM   1456  CD  GLU A 109      10.751 -18.423 -12.355  1.00 95.80           C  
ATOM   1457  OE1 GLU A 109      11.838 -18.724 -11.811  1.00 95.80           O  
ATOM   1458  OE2 GLU A 109       9.644 -18.859 -11.958  1.00 95.80           O  
ATOM   1459  N   ALA A 110      11.320 -16.338 -17.000  1.00 92.01           N  
ATOM   1460  H   ALA A 110      11.683 -15.622 -16.388  1.00 92.01           H  
ATOM   1461  CA  ALA A 110      12.203 -16.819 -18.044  1.00 92.01           C  
ATOM   1462  HA  ALA A 110      11.596 -17.144 -18.888  1.00 92.01           H  
ATOM   1463  C   ALA A 110      13.025 -18.024 -17.557  1.00 92.01           C  
ATOM   1464  CB  ALA A 110      13.080 -15.649 -18.506  1.00 92.01           C  
ATOM   1465  HB1 ALA A 110      12.448 -14.841 -18.875  1.00 92.01           H  
ATOM   1466  HB2 ALA A 110      13.668 -15.282 -17.665  1.00 92.01           H  
ATOM   1467  HB3 ALA A 110      13.753 -15.966 -19.302  1.00 92.01           H  
ATOM   1468  O   ALA A 110      13.116 -18.331 -16.370  1.00 92.01           O  
ATOM   1469  N   SER A 111      13.679 -18.722 -18.488  1.00 92.32           N  
ATOM   1470  H   SER A 111      13.627 -18.411 -19.448  1.00 92.32           H  
ATOM   1471  CA  SER A 111      14.445 -19.943 -18.191  1.00 92.32           C  
ATOM   1472  HA  SER A 111      13.777 -20.660 -17.714  1.00 92.32           H  
ATOM   1473  C   SER A 111      15.633 -19.749 -17.240  1.00 92.32           C  
ATOM   1474  CB  SER A 111      14.957 -20.549 -19.499  1.00 92.32           C  
ATOM   1475  HB2 SER A 111      15.602 -21.400 -19.280  1.00 92.32           H  
ATOM   1476  HB3 SER A 111      14.107 -20.902 -20.083  1.00 92.32           H  
ATOM   1477  O   SER A 111      16.162 -20.729 -16.722  1.00 92.32           O  
ATOM   1478  OG  SER A 111      15.671 -19.593 -20.265  1.00 92.32           O  
ATOM   1479  HG  SER A 111      16.297 -19.143 -19.693  1.00 92.32           H  
ATOM   1480  N   ASP A 112      16.091 -18.513 -17.053  1.00 91.04           N  
ATOM   1481  H   ASP A 112      15.556 -17.736 -17.416  1.00 91.04           H  
ATOM   1482  CA  ASP A 112      17.176 -18.142 -16.140  1.00 91.04           C  
ATOM   1483  HA  ASP A 112      17.811 -19.014 -15.981  1.00 91.04           H  
ATOM   1484  C   ASP A 112      16.678 -17.723 -14.741  1.00 91.04           C  
ATOM   1485  CB  ASP A 112      18.046 -17.062 -16.810  1.00 91.04           C  
ATOM   1486  HB2 ASP A 112      18.419 -17.455 -17.756  1.00 91.04           H  
ATOM   1487  HB3 ASP A 112      18.910 -16.860 -16.176  1.00 91.04           H  
ATOM   1488  O   ASP A 112      17.485 -17.318 -13.905  1.00 91.04           O  
ATOM   1489  CG  ASP A 112      17.312 -15.744 -17.081  1.00 91.04           C  
ATOM   1490  OD1 ASP A 112      16.101 -15.656 -16.777  1.00 91.04           O  
ATOM   1491  OD2 ASP A 112      17.948 -14.832 -17.647  1.00 91.04           O  
ATOM   1492  N   GLY A 113      15.368 -17.826 -14.479  1.00 92.15           N  
ATOM   1493  H   GLY A 113      14.751 -18.137 -15.215  1.00 92.15           H  
ATOM   1494  CA  GLY A 113      14.722 -17.404 -13.231  1.00 92.15           C  
ATOM   1495  HA2 GLY A 113      15.331 -17.711 -12.381  1.00 92.15           H  
ATOM   1496  HA3 GLY A 113      13.755 -17.901 -13.158  1.00 92.15           H  
ATOM   1497  C   GLY A 113      14.480 -15.895 -13.130  1.00 92.15           C  
ATOM   1498  O   GLY A 113      13.944 -15.417 -12.129  1.00 92.15           O  
ATOM   1499  N   SER A 114      14.878 -15.122 -14.146  1.00 92.51           N  
ATOM   1500  H   SER A 114      15.286 -15.565 -14.956  1.00 92.51           H  
ATOM   1501  CA  SER A 114      14.465 -13.726 -14.273  1.00 92.51           C  
ATOM   1502  HA  SER A 114      14.547 -13.251 -13.295  1.00 92.51           H  
ATOM   1503  C   SER A 114      13.007 -13.649 -14.711  1.00 92.51           C  
ATOM   1504  CB  SER A 114      15.372 -12.964 -15.241  1.00 92.51           C  
ATOM   1505  HB2 SER A 114      15.205 -11.895 -15.106  1.00 92.51           H  
ATOM   1506  HB3 SER A 114      16.417 -13.179 -15.016  1.00 92.51           H  
ATOM   1507  O   SER A 114      12.429 -14.630 -15.165  1.00 92.51           O  
ATOM   1508  OG  SER A 114      15.096 -13.296 -16.585  1.00 92.51           O  
ATOM   1509  HG  SER A 114      15.489 -14.159 -16.735  1.00 92.51           H  
ATOM   1510  N   TYR A 115      12.407 -12.470 -14.613  1.00 95.26           N  
ATOM   1511  H   TYR A 115      12.932 -11.660 -14.316  1.00 95.26           H  
ATOM   1512  CA  TYR A 115      11.043 -12.266 -15.072  1.00 95.26           C  
ATOM   1513  HA  TYR A 115      10.629 -13.197 -15.460  1.00 95.26           H  
ATOM   1514  C   TYR A 115      10.995 -11.253 -16.204  1.00 95.26           C  
ATOM   1515  CB  TYR A 115      10.154 -11.834 -13.918  1.00 95.26           C  
ATOM   1516  HB2 TYR A 115       9.205 -11.567 -14.383  1.00 95.26           H  
ATOM   1517  HB3 TYR A 115      10.569 -10.940 -13.453  1.00 95.26           H  
ATOM   1518  O   TYR A 115      11.732 -10.266 -16.199  1.00 95.26           O  
ATOM   1519  CG  TYR A 115       9.911 -12.897 -12.858  1.00 95.26           C  
ATOM   1520  CD1 TYR A 115       8.723 -13.654 -12.879  1.00 95.26           C  
ATOM   1521  HD1 TYR A 115       7.993 -13.497 -13.659  1.00 95.26           H  
ATOM   1522  CD2 TYR A 115      10.875 -13.141 -11.859  1.00 95.26           C  
ATOM   1523  HD2 TYR A 115      11.802 -12.586 -11.854  1.00 95.26           H  
ATOM   1524  CE1 TYR A 115       8.490 -14.633 -11.896  1.00 95.26           C  
ATOM   1525  HE1 TYR A 115       7.590 -15.230 -11.915  1.00 95.26           H  
ATOM   1526  CE2 TYR A 115      10.668 -14.157 -10.907  1.00 95.26           C  
ATOM   1527  HE2 TYR A 115      11.438 -14.387 -10.184  1.00 95.26           H  
ATOM   1528  OH  TYR A 115       9.263 -15.894 -10.018  1.00 95.26           O  
ATOM   1529  HH  TYR A 115      10.095 -16.273  -9.727  1.00 95.26           H  
ATOM   1530  CZ  TYR A 115       9.470 -14.902 -10.921  1.00 95.26           C  
ATOM   1531  N   ASN A 116      10.069 -11.481 -17.129  1.00 96.26           N  
ATOM   1532  H   ASN A 116       9.552 -12.346 -17.064  1.00 96.26           H  
ATOM   1533  CA  ASN A 116       9.709 -10.584 -18.220  1.00 96.26           C  
ATOM   1534  HA  ASN A 116      10.609 -10.226 -18.720  1.00 96.26           H  
ATOM   1535  C   ASN A 116       8.933  -9.363 -17.692  1.00 96.26           C  
ATOM   1536  CB  ASN A 116       8.871 -11.398 -19.203  1.00 96.26           C  
ATOM   1537  HB2 ASN A 116       8.460 -10.723 -19.954  1.00 96.26           H  
ATOM   1538  HB3 ASN A 116       8.032 -11.830 -18.657  1.00 96.26           H  
ATOM   1539  O   ASN A 116       7.755  -9.166 -17.985  1.00 96.26           O  
ATOM   1540  CG  ASN A 116       9.582 -12.514 -19.935  1.00 96.26           C  
ATOM   1541  ND2 ASN A 116       8.809 -13.366 -20.560  1.00 96.26           N  
ATOM   1542 HD21 ASN A 116       7.811 -13.220 -20.510  1.00 96.26           H  
ATOM   1543 HD22 ASN A 116       9.230 -14.132 -21.065  1.00 96.26           H  
ATOM   1544  OD1 ASN A 116      10.800 -12.642 -19.954  1.00 96.26           O  
ATOM   1545  N   ALA A 117       9.563  -8.578 -16.828  1.00 96.78           N  
ATOM   1546  H   ALA A 117      10.525  -8.797 -16.610  1.00 96.78           H  
ATOM   1547  CA  ALA A 117       8.995  -7.408 -16.176  1.00 96.78           C  
ATOM   1548  HA  ALA A 117       8.273  -6.922 -16.832  1.00 96.78           H  
ATOM   1549  C   ALA A 117      10.110  -6.414 -15.847  1.00 96.78           C  
ATOM   1550  CB  ALA A 117       8.265  -7.847 -14.904  1.00 96.78           C  
ATOM   1551  HB1 ALA A 117       7.836  -6.981 -14.401  1.00 96.78           H  
ATOM   1552  HB2 ALA A 117       7.460  -8.534 -15.166  1.00 96.78           H  
ATOM   1553  HB3 ALA A 117       8.966  -8.340 -14.231  1.00 96.78           H  
ATOM   1554  O   ALA A 117      11.283  -6.782 -15.751  1.00 96.78           O  
ATOM   1555  N   ILE A 118       9.728  -5.164 -15.608  1.00 97.23           N  
ATOM   1556  H   ILE A 118       8.745  -4.944 -15.682  1.00 97.23           H  
ATOM   1557  CA  ILE A 118      10.618  -4.177 -15.003  1.00 97.23           C  
ATOM   1558  HA  ILE A 118      11.653  -4.480 -15.158  1.00 97.23           H  
ATOM   1559  C   ILE A 118      10.350  -4.160 -13.506  1.00 97.23           C  
ATOM   1560  CB  ILE A 118      10.450  -2.798 -15.656  1.00 97.23           C  
ATOM   1561  HB  ILE A 118       9.394  -2.530 -15.633  1.00 97.23           H  
ATOM   1562  O   ILE A 118       9.230  -3.913 -13.064  1.00 97.23           O  
ATOM   1563  CG1 ILE A 118      10.908  -2.885 -17.128  1.00 97.23           C  
ATOM   1564 HG12 ILE A 118      10.450  -3.744 -17.616  1.00 97.23           H  
ATOM   1565 HG13 ILE A 118      11.990  -3.005 -17.176  1.00 97.23           H  
ATOM   1566  CG2 ILE A 118      11.242  -1.725 -14.881  1.00 97.23           C  
ATOM   1567 HG21 ILE A 118      10.862  -1.634 -13.864  1.00 97.23           H  
ATOM   1568 HG22 ILE A 118      12.298  -1.992 -14.844  1.00 97.23           H  
ATOM   1569 HG23 ILE A 118      11.125  -0.748 -15.352  1.00 97.23           H  
ATOM   1570  CD1 ILE A 118      10.500  -1.653 -17.921  1.00 97.23           C  
ATOM   1571 HD11 ILE A 118      10.725  -1.806 -18.977  1.00 97.23           H  
ATOM   1572 HD12 ILE A 118      11.043  -0.778 -17.563  1.00 97.23           H  
ATOM   1573 HD13 ILE A 118       9.430  -1.498 -17.788  1.00 97.23           H  
ATOM   1574  N   GLN A 119      11.393  -4.399 -12.726  1.00 96.75           N  
ATOM   1575  H   GLN A 119      12.282  -4.578 -13.169  1.00 96.75           H  
ATOM   1576  CA  GLN A 119      11.378  -4.219 -11.284  1.00 96.75           C  
ATOM   1577  HA  GLN A 119      10.348  -4.187 -10.927  1.00 96.75           H  
ATOM   1578  C   GLN A 119      12.046  -2.900 -10.935  1.00 96.75           C  
ATOM   1579  CB  GLN A 119      12.077  -5.389 -10.599  1.00 96.75           C  
ATOM   1580  HB2 GLN A 119      12.222  -5.154  -9.545  1.00 96.75           H  
ATOM   1581  HB3 GLN A 119      13.052  -5.538 -11.065  1.00 96.75           H  
ATOM   1582  O   GLN A 119      13.119  -2.588 -11.453  1.00 96.75           O  
ATOM   1583  CG  GLN A 119      11.253  -6.674 -10.708  1.00 96.75           C  
ATOM   1584  HG2 GLN A 119      10.301  -6.509 -10.203  1.00 96.75           H  
ATOM   1585  HG3 GLN A 119      11.056  -6.913 -11.754  1.00 96.75           H  
ATOM   1586  CD  GLN A 119      11.974  -7.857 -10.075  1.00 96.75           C  
ATOM   1587  NE2 GLN A 119      11.286  -8.677  -9.310  1.00 96.75           N  
ATOM   1588 HE21 GLN A 119      10.310  -8.511  -9.111  1.00 96.75           H  
ATOM   1589 HE22 GLN A 119      11.799  -9.451  -8.912  1.00 96.75           H  
ATOM   1590  OE1 GLN A 119      13.167  -8.068 -10.250  1.00 96.75           O  
ATOM   1591  N   LEU A 120      11.430  -2.149 -10.030  1.00 98.19           N  
ATOM   1592  H   LEU A 120      10.549  -2.471  -9.655  1.00 98.19           H  
ATOM   1593  CA  LEU A 120      12.012  -0.937  -9.469  1.00 98.19           C  
ATOM   1594  HA  LEU A 120      13.018  -0.799  -9.866  1.00 98.19           H  
ATOM   1595  C   LEU A 120      12.165  -1.080  -7.960  1.00 98.19           C  
ATOM   1596  CB  LEU A 120      11.167   0.288  -9.854  1.00 98.19           C  
ATOM   1597  HB2 LEU A 120      11.558   1.159  -9.329  1.00 98.19           H  
ATOM   1598  HB3 LEU A 120      10.144   0.120  -9.519  1.00 98.19           H  
ATOM   1599  O   LEU A 120      11.343  -1.711  -7.305  1.00 98.19           O  
ATOM   1600  CG  LEU A 120      11.160   0.594 -11.363  1.00 98.19           C  
ATOM   1601  HG  LEU A 120      10.795  -0.273 -11.915  1.00 98.19           H  
ATOM   1602  CD1 LEU A 120      10.222   1.760 -11.640  1.00 98.19           C  
ATOM   1603 HD11 LEU A 120      10.578   2.662 -11.142  1.00 98.19           H  
ATOM   1604 HD12 LEU A 120      10.162   1.935 -12.715  1.00 98.19           H  
ATOM   1605 HD13 LEU A 120       9.231   1.503 -11.266  1.00 98.19           H  
ATOM   1606  CD2 LEU A 120      12.538   0.987 -11.893  1.00 98.19           C  
ATOM   1607 HD21 LEU A 120      12.465   1.291 -12.937  1.00 98.19           H  
ATOM   1608 HD22 LEU A 120      13.203   0.126 -11.834  1.00 98.19           H  
ATOM   1609 HD23 LEU A 120      12.955   1.800 -11.299  1.00 98.19           H  
ATOM   1610  N   ALA A 121      13.204  -0.460  -7.418  1.00 98.18           N  
ATOM   1611  H   ALA A 121      13.838   0.029  -8.033  1.00 98.18           H  
ATOM   1612  CA  ALA A 121      13.367  -0.254  -5.985  1.00 98.18           C  
ATOM   1613  HA  ALA A 121      12.436  -0.498  -5.473  1.00 98.18           H  
ATOM   1614  C   ALA A 121      13.675   1.215  -5.718  1.00 98.18           C  
ATOM   1615  CB  ALA A 121      14.453  -1.180  -5.439  1.00 98.18           C  
ATOM   1616  HB1 ALA A 121      14.548  -1.044  -4.361  1.00 98.18           H  
ATOM   1617  HB2 ALA A 121      14.161  -2.212  -5.633  1.00 98.18           H  
ATOM   1618  HB3 ALA A 121      15.411  -0.971  -5.915  1.00 98.18           H  
ATOM   1619  O   ALA A 121      14.248   1.902  -6.569  1.00 98.18           O  
ATOM   1620  N   CYS A 122      13.311   1.684  -4.530  1.00 98.58           N  
ATOM   1621  H   CYS A 122      12.855   1.063  -3.877  1.00 98.58           H  
ATOM   1622  CA  CYS A 122      13.546   3.055  -4.106  1.00 98.58           C  
ATOM   1623  HA  CYS A 122      14.282   3.515  -4.765  1.00 98.58           H  
ATOM   1624  C   CYS A 122      14.101   3.087  -2.683  1.00 98.58           C  
ATOM   1625  CB  CYS A 122      12.240   3.845  -4.238  1.00 98.58           C  
ATOM   1626  HB2 CYS A 122      11.811   3.676  -5.225  1.00 98.58           H  
ATOM   1627  HB3 CYS A 122      11.525   3.503  -3.489  1.00 98.58           H  
ATOM   1628  O   CYS A 122      13.680   2.317  -1.813  1.00 98.58           O  
ATOM   1629  SG  CYS A 122      12.555   5.622  -4.039  1.00 98.58           S  
ATOM   1630  HG  CYS A 122      13.225   5.581  -2.884  1.00 98.58           H  
ATOM   1631  N   ALA A 123      15.020   4.013  -2.438  1.00 97.97           N  
ATOM   1632  H   ALA A 123      15.322   4.608  -3.197  1.00 97.97           H  
ATOM   1633  CA  ALA A 123      15.498   4.338  -1.104  1.00 97.97           C  
ATOM   1634  HA  ALA A 123      14.783   3.956  -0.375  1.00 97.97           H  
ATOM   1635  C   ALA A 123      15.570   5.856  -0.916  1.00 97.97           C  
ATOM   1636  CB  ALA A 123      16.832   3.632  -0.847  1.00 97.97           C  
ATOM   1637  HB1 ALA A 123      17.031   3.628   0.225  1.00 97.97           H  
ATOM   1638  HB2 ALA A 123      17.645   4.147  -1.358  1.00 97.97           H  
ATOM   1639  HB3 ALA A 123      16.779   2.603  -1.202  1.00 97.97           H  
ATOM   1640  O   ALA A 123      15.754   6.602  -1.882  1.00 97.97           O  
ATOM   1641  N   MET A 124      15.425   6.305   0.327  1.00 96.92           N  
ATOM   1642  H   MET A 124      15.298   5.636   1.073  1.00 96.92           H  
ATOM   1643  CA  MET A 124      15.552   7.711   0.703  1.00 96.92           C  
ATOM   1644  HA  MET A 124      15.924   8.272  -0.155  1.00 96.92           H  
ATOM   1645  C   MET A 124      16.563   7.861   1.835  1.00 96.92           C  
ATOM   1646  CB  MET A 124      14.193   8.305   1.103  1.00 96.92           C  
ATOM   1647  HB2 MET A 124      13.800   7.764   1.964  1.00 96.92           H  
ATOM   1648  HB3 MET A 124      14.337   9.348   1.387  1.00 96.92           H  
ATOM   1649  O   MET A 124      16.618   7.008   2.714  1.00 96.92           O  
ATOM   1650  CG  MET A 124      13.179   8.249  -0.047  1.00 96.92           C  
ATOM   1651  HG2 MET A 124      12.954   7.205  -0.267  1.00 96.92           H  
ATOM   1652  HG3 MET A 124      13.644   8.680  -0.933  1.00 96.92           H  
ATOM   1653  SD  MET A 124      11.609   9.113   0.251  1.00 96.92           S  
ATOM   1654  CE  MET A 124      10.998   8.157   1.662  1.00 96.92           C  
ATOM   1655  HE1 MET A 124      11.515   8.469   2.569  1.00 96.92           H  
ATOM   1656  HE2 MET A 124      11.197   7.099   1.488  1.00 96.92           H  
ATOM   1657  HE3 MET A 124       9.927   8.320   1.782  1.00 96.92           H  
ATOM   1658  N   LYS A 125      17.345   8.939   1.836  1.00 96.03           N  
ATOM   1659  H   LYS A 125      17.245   9.587   1.068  1.00 96.03           H  
ATOM   1660  CA  LYS A 125      18.051   9.395   3.044  1.00 96.03           C  
ATOM   1661  HA  LYS A 125      18.278   8.552   3.697  1.00 96.03           H  
ATOM   1662  C   LYS A 125      17.143  10.339   3.812  1.00 96.03           C  
ATOM   1663  CB  LYS A 125      19.363  10.105   2.704  1.00 96.03           C  
ATOM   1664  HB2 LYS A 125      19.724  10.609   3.601  1.00 96.03           H  
ATOM   1665  HB3 LYS A 125      19.178  10.855   1.935  1.00 96.03           H  
ATOM   1666  O   LYS A 125      16.616  11.278   3.207  1.00 96.03           O  
ATOM   1667  CG  LYS A 125      20.449   9.142   2.231  1.00 96.03           C  
ATOM   1668  HG2 LYS A 125      20.650   8.397   3.002  1.00 96.03           H  
ATOM   1669  HG3 LYS A 125      20.104   8.652   1.321  1.00 96.03           H  
ATOM   1670  CD  LYS A 125      21.722   9.935   1.925  1.00 96.03           C  
ATOM   1671  HD2 LYS A 125      22.042  10.477   2.815  1.00 96.03           H  
ATOM   1672  HD3 LYS A 125      21.501  10.656   1.138  1.00 96.03           H  
ATOM   1673  CE  LYS A 125      22.840   8.996   1.486  1.00 96.03           C  
ATOM   1674  HE2 LYS A 125      23.491   8.804   2.339  1.00 96.03           H  
ATOM   1675  HE3 LYS A 125      22.383   8.046   1.212  1.00 96.03           H  
ATOM   1676  NZ  LYS A 125      23.597   9.561   0.341  1.00 96.03           N  
ATOM   1677  HZ1 LYS A 125      23.999  10.460   0.567  1.00 96.03           H  
ATOM   1678  HZ2 LYS A 125      22.980   9.704  -0.446  1.00 96.03           H  
ATOM   1679  HZ3 LYS A 125      24.305   8.918   0.014  1.00 96.03           H  
ATOM   1680  N   THR A 126      16.976  10.113   5.109  1.00 95.00           N  
ATOM   1681  H   THR A 126      17.483   9.363   5.558  1.00 95.00           H  
ATOM   1682  CA  THR A 126      16.145  10.954   5.978  1.00 95.00           C  
ATOM   1683  HA  THR A 126      15.916  11.876   5.442  1.00 95.00           H  
ATOM   1684  C   THR A 126      16.887  11.338   7.251  1.00 95.00           C  
ATOM   1685  CB  THR A 126      14.802  10.300   6.337  1.00 95.00           C  
ATOM   1686  HB  THR A 126      14.235  10.983   6.970  1.00 95.00           H  
ATOM   1687  O   THR A 126      17.666  10.551   7.776  1.00 95.00           O  
ATOM   1688  CG2 THR A 126      13.960   9.979   5.102  1.00 95.00           C  
ATOM   1689 HG21 THR A 126      12.983   9.617   5.421  1.00 95.00           H  
ATOM   1690 HG22 THR A 126      13.832  10.881   4.503  1.00 95.00           H  
ATOM   1691 HG23 THR A 126      14.447   9.209   4.504  1.00 95.00           H  
ATOM   1692  OG1 THR A 126      14.999   9.095   7.031  1.00 95.00           O  
ATOM   1693  HG1 THR A 126      15.068   9.325   7.961  1.00 95.00           H  
ATOM   1694  N   GLY A 127      16.613  12.539   7.757  1.00 92.05           N  
ATOM   1695  H   GLY A 127      16.070  13.177   7.192  1.00 92.05           H  
ATOM   1696  CA  GLY A 127      17.252  13.057   8.963  1.00 92.05           C  
ATOM   1697  HA2 GLY A 127      16.656  13.865   9.387  1.00 92.05           H  
ATOM   1698  HA3 GLY A 127      17.306  12.259   9.704  1.00 92.05           H  
ATOM   1699  C   GLY A 127      18.667  13.581   8.720  1.00 92.05           C  
ATOM   1700  O   GLY A 127      19.003  14.039   7.622  1.00 92.05           O  
ATOM   1701  N   ASP A 128      19.469  13.552   9.779  1.00 89.33           N  
ATOM   1702  H   ASP A 128      19.145  13.060  10.599  1.00 89.33           H  
ATOM   1703  CA  ASP A 128      20.863  13.997   9.788  1.00 89.33           C  
ATOM   1704  HA  ASP A 128      21.033  14.670   8.948  1.00 89.33           H  
ATOM   1705  C   ASP A 128      21.840  12.821   9.630  1.00 89.33           C  
ATOM   1706  CB  ASP A 128      21.148  14.774  11.084  1.00 89.33           C  
ATOM   1707  HB2 ASP A 128      20.900  14.142  11.937  1.00 89.33           H  
ATOM   1708  HB3 ASP A 128      22.216  14.988  11.132  1.00 89.33           H  
ATOM   1709  O   ASP A 128      23.015  13.035   9.300  1.00 89.33           O  
ATOM   1710  CG  ASP A 128      20.403  16.112  11.205  1.00 89.33           C  
ATOM   1711  OD1 ASP A 128      20.133  16.756  10.163  1.00 89.33           O  
ATOM   1712  OD2 ASP A 128      20.180  16.540  12.363  1.00 89.33           O  
ATOM   1713  N   SER A 129      21.388  11.577   9.840  1.00 82.07           N  
ATOM   1714  H   SER A 129      20.441  11.441  10.163  1.00 82.07           H  
ATOM   1715  CA  SER A 129      22.183  10.411   9.460  1.00 82.07           C  
ATOM   1716  HA  SER A 129      23.188  10.584   9.845  1.00 82.07           H  
ATOM   1717  C   SER A 129      22.301  10.276   7.944  1.00 82.07           C  
ATOM   1718  CB  SER A 129      21.716   9.097  10.087  1.00 82.07           C  
ATOM   1719  HB2 SER A 129      22.466   8.330   9.897  1.00 82.07           H  
ATOM   1720  HB3 SER A 129      21.627   9.220  11.167  1.00 82.07           H  
ATOM   1721  O   SER A 129      21.461  10.692   7.149  1.00 82.07           O  
ATOM   1722  OG  SER A 129      20.502   8.658   9.538  1.00 82.07           O  
ATOM   1723  HG  SER A 129      19.858   8.896  10.209  1.00 82.07           H  
ATOM   1724  N   TRP A 130      23.410   9.671   7.531  1.00 80.51           N  
ATOM   1725  H   TRP A 130      24.041   9.308   8.230  1.00 80.51           H  
ATOM   1726  CA  TRP A 130      23.705   9.398   6.127  1.00 80.51           C  
ATOM   1727  HA  TRP A 130      23.172  10.125   5.514  1.00 80.51           H  
ATOM   1728  C   TRP A 130      23.179   8.031   5.665  1.00 80.51           C  
ATOM   1729  CB  TRP A 130      25.203   9.621   5.892  1.00 80.51           C  
ATOM   1730  HB2 TRP A 130      25.775   9.226   6.732  1.00 80.51           H  
ATOM   1731  HB3 TRP A 130      25.521   9.073   5.005  1.00 80.51           H  
ATOM   1732  O   TRP A 130      23.593   7.537   4.611  1.00 80.51           O  
ATOM   1733  CG  TRP A 130      25.557  11.057   5.669  1.00 80.51           C  
ATOM   1734  CD1 TRP A 130      25.705  12.008   6.619  1.00 80.51           C  
ATOM   1735  HD1 TRP A 130      25.569  11.850   7.678  1.00 80.51           H  
ATOM   1736  CD2 TRP A 130      25.688  11.746   4.390  1.00 80.51           C  
ATOM   1737  CE2 TRP A 130      25.958  13.122   4.642  1.00 80.51           C  
ATOM   1738  CE3 TRP A 130      25.579  11.339   3.042  1.00 80.51           C  
ATOM   1739  HE3 TRP A 130      25.380  10.299   2.832  1.00 80.51           H  
ATOM   1740  NE1 TRP A 130      25.959  13.226   6.017  1.00 80.51           N  
ATOM   1741  HE1 TRP A 130      25.988  14.095   6.532  1.00 80.51           H  
ATOM   1742  CH2 TRP A 130      26.030  13.614   2.273  1.00 80.51           C  
ATOM   1743  HH2 TRP A 130      26.169  14.312   1.461  1.00 80.51           H  
ATOM   1744  CZ2 TRP A 130      26.131  14.051   3.606  1.00 80.51           C  
ATOM   1745  HZ2 TRP A 130      26.328  15.090   3.826  1.00 80.51           H  
ATOM   1746  CZ3 TRP A 130      25.752  12.264   1.992  1.00 80.51           C  
ATOM   1747  HZ3 TRP A 130      25.697  11.954   0.960  1.00 80.51           H  
ATOM   1748  N   ASP A 131      22.270   7.428   6.435  1.00 91.14           N  
ATOM   1749  H   ASP A 131      21.872   7.940   7.210  1.00 91.14           H  
ATOM   1750  CA  ASP A 131      21.721   6.104   6.170  1.00 91.14           C  
ATOM   1751  HA  ASP A 131      22.476   5.525   5.639  1.00 91.14           H  
ATOM   1752  C   ASP A 131      20.491   6.180   5.258  1.00 91.14           C  
ATOM   1753  CB  ASP A 131      21.429   5.364   7.488  1.00 91.14           C  
ATOM   1754  HB2 ASP A 131      20.807   5.994   8.125  1.00 91.14           H  
ATOM   1755  HB3 ASP A 131      20.866   4.459   7.259  1.00 91.14           H  
ATOM   1756  O   ASP A 131      19.675   7.100   5.322  1.00 91.14           O  
ATOM   1757  CG  ASP A 131      22.698   4.946   8.248  1.00 91.14           C  
ATOM   1758  OD1 ASP A 131      23.747   4.746   7.588  1.00 91.14           O  
ATOM   1759  OD2 ASP A 131      22.613   4.756   9.481  1.00 91.14           O  
ATOM   1760  N   TYR A 132      20.355   5.186   4.381  1.00 94.75           N  
ATOM   1761  H   TYR A 132      21.017   4.423   4.415  1.00 94.75           H  
ATOM   1762  CA  TYR A 132      19.173   5.060   3.535  1.00 94.75           C  
ATOM   1763  HA  TYR A 132      18.748   6.050   3.367  1.00 94.75           H  
ATOM   1764  C   TYR A 132      18.117   4.186   4.202  1.00 94.75           C  
ATOM   1765  CB  TYR A 132      19.513   4.468   2.168  1.00 94.75           C  
ATOM   1766  HB2 TYR A 132      20.049   3.530   2.308  1.00 94.75           H  
ATOM   1767  HB3 TYR A 132      18.574   4.226   1.669  1.00 94.75           H  
ATOM   1768  O   TYR A 132      18.382   3.027   4.534  1.00 94.75           O  
ATOM   1769  CG  TYR A 132      20.303   5.360   1.240  1.00 94.75           C  
ATOM   1770  CD1 TYR A 132      19.646   6.218   0.332  1.00 94.75           C  
ATOM   1771  HD1 TYR A 132      18.569   6.303   0.350  1.00 94.75           H  
ATOM   1772  CD2 TYR A 132      21.703   5.261   1.236  1.00 94.75           C  
ATOM   1773  HD2 TYR A 132      22.201   4.619   1.947  1.00 94.75           H  
ATOM   1774  CE1 TYR A 132      20.397   6.965  -0.599  1.00 94.75           C  
ATOM   1775  HE1 TYR A 132      19.910   7.640  -1.287  1.00 94.75           H  
ATOM   1776  CE2 TYR A 132      22.447   5.957   0.278  1.00 94.75           C  
ATOM   1777  HE2 TYR A 132      23.521   5.854   0.240  1.00 94.75           H  
ATOM   1778  OH  TYR A 132      22.598   7.455  -1.512  1.00 94.75           O  
ATOM   1779  HH  TYR A 132      22.202   8.251  -1.874  1.00 94.75           H  
ATOM   1780  CZ  TYR A 132      21.799   6.798  -0.643  1.00 94.75           C  
ATOM   1781  N   VAL A 133      16.884   4.680   4.241  1.00 95.12           N  
ATOM   1782  H   VAL A 133      16.749   5.637   3.946  1.00 95.12           H  
ATOM   1783  CA  VAL A 133      15.696   3.843   4.385  1.00 95.12           C  
ATOM   1784  HA  VAL A 133      15.956   3.007   5.034  1.00 95.12           H  
ATOM   1785  C   VAL A 133      15.316   3.278   3.017  1.00 95.12           C  
ATOM   1786  CB  VAL A 133      14.548   4.585   5.094  1.00 95.12           C  
ATOM   1787  HB  VAL A 133      14.906   4.885   6.079  1.00 95.12           H  
ATOM   1788  O   VAL A 133      15.056   4.010   2.060  1.00 95.12           O  
ATOM   1789  CG1 VAL A 133      14.040   5.850   4.391  1.00 95.12           C  
ATOM   1790 HG11 VAL A 133      13.686   5.634   3.383  1.00 95.12           H  
ATOM   1791 HG12 VAL A 133      13.220   6.279   4.967  1.00 95.12           H  
ATOM   1792 HG13 VAL A 133      14.834   6.596   4.364  1.00 95.12           H  
ATOM   1793  CG2 VAL A 133      13.371   3.632   5.311  1.00 95.12           C  
ATOM   1794 HG21 VAL A 133      12.568   4.163   5.822  1.00 95.12           H  
ATOM   1795 HG22 VAL A 133      13.678   2.796   5.940  1.00 95.12           H  
ATOM   1796 HG23 VAL A 133      12.985   3.252   4.365  1.00 95.12           H  
ATOM   1797  N   LYS A 134      15.303   1.950   2.904  1.00 96.22           N  
ATOM   1798  H   LYS A 134      15.470   1.409   3.740  1.00 96.22           H  
ATOM   1799  CA  LYS A 134      14.858   1.246   1.696  1.00 96.22           C  
ATOM   1800  HA  LYS A 134      14.986   1.888   0.825  1.00 96.22           H  
ATOM   1801  C   LYS A 134      13.375   0.936   1.811  1.00 96.22           C  
ATOM   1802  CB  LYS A 134      15.672  -0.035   1.477  1.00 96.22           C  
ATOM   1803  HB2 LYS A 134      15.251  -0.573   0.628  1.00 96.22           H  
ATOM   1804  HB3 LYS A 134      15.597  -0.669   2.360  1.00 96.22           H  
ATOM   1805  O   LYS A 134      12.932   0.472   2.859  1.00 96.22           O  
ATOM   1806  CG  LYS A 134      17.143   0.284   1.188  1.00 96.22           C  
ATOM   1807  HG2 LYS A 134      17.589   0.787   2.046  1.00 96.22           H  
ATOM   1808  HG3 LYS A 134      17.200   0.944   0.322  1.00 96.22           H  
ATOM   1809  CD  LYS A 134      17.930  -0.992   0.889  1.00 96.22           C  
ATOM   1810  HD2 LYS A 134      17.482  -1.495   0.032  1.00 96.22           H  
ATOM   1811  HD3 LYS A 134      17.897  -1.650   1.757  1.00 96.22           H  
ATOM   1812  CE  LYS A 134      19.376  -0.605   0.573  1.00 96.22           C  
ATOM   1813  HE2 LYS A 134      19.809  -0.125   1.450  1.00 96.22           H  
ATOM   1814  HE3 LYS A 134      19.366   0.129  -0.233  1.00 96.22           H  
ATOM   1815  NZ  LYS A 134      20.173  -1.786   0.172  1.00 96.22           N  
ATOM   1816  HZ1 LYS A 134      20.208  -2.458   0.925  1.00 96.22           H  
ATOM   1817  HZ2 LYS A 134      19.751  -2.216  -0.639  1.00 96.22           H  
ATOM   1818  HZ3 LYS A 134      21.110  -1.497  -0.072  1.00 96.22           H  
ATOM   1819  N   SER A 135      12.628   1.147   0.732  1.00 97.65           N  
ATOM   1820  H   SER A 135      13.054   1.499  -0.113  1.00 97.65           H  
ATOM   1821  CA  SER A 135      11.267   0.625   0.664  1.00 97.65           C  
ATOM   1822  HA  SER A 135      10.728   0.940   1.557  1.00 97.65           H  
ATOM   1823  C   SER A 135      11.299  -0.903   0.618  1.00 97.65           C  
ATOM   1824  CB  SER A 135      10.528   1.179  -0.548  1.00 97.65           C  
ATOM   1825  HB2 SER A 135      10.996   0.817  -1.463  1.00 97.65           H  
ATOM   1826  HB3 SER A 135      10.561   2.269  -0.534  1.00 97.65           H  
ATOM   1827  O   SER A 135      12.181  -1.499  -0.007  1.00 97.65           O  
ATOM   1828  OG  SER A 135       9.185   0.755  -0.504  1.00 97.65           O  
ATOM   1829  HG  SER A 135       8.754   1.166   0.249  1.00 97.65           H  
ATOM   1830  N   GLY A 136      10.330  -1.533   1.281  1.00 94.75           N  
ATOM   1831  H   GLY A 136       9.648  -0.976   1.774  1.00 94.75           H  
ATOM   1832  CA  GLY A 136      10.051  -2.957   1.099  1.00 94.75           C  
ATOM   1833  HA2 GLY A 136       9.416  -3.299   1.916  1.00 94.75           H  
ATOM   1834  HA3 GLY A 136      10.984  -3.522   1.118  1.00 94.75           H  
ATOM   1835  C   GLY A 136       9.328  -3.261  -0.216  1.00 94.75           C  
ATOM   1836  O   GLY A 136       9.242  -4.427  -0.596  1.00 94.75           O  
ATOM   1837  N   ASP A 137       8.826  -2.235  -0.908  1.00 97.38           N  
ATOM   1838  H   ASP A 137       8.961  -1.292  -0.572  1.00 97.38           H  
ATOM   1839  CA  ASP A 137       8.083  -2.386  -2.152  1.00 97.38           C  
ATOM   1840  HA  ASP A 137       7.484  -3.294  -2.077  1.00 97.38           H  
ATOM   1841  C   ASP A 137       9.017  -2.525  -3.355  1.00 97.38           C  
ATOM   1842  CB  ASP A 137       7.111  -1.220  -2.367  1.00 97.38           C  
ATOM   1843  HB2 ASP A 137       6.611  -1.356  -3.326  1.00 97.38           H  
ATOM   1844  HB3 ASP A 137       7.671  -0.286  -2.418  1.00 97.38           H  
ATOM   1845  O   ASP A 137       9.976  -1.769  -3.529  1.00 97.38           O  
ATOM   1846  CG  ASP A 137       6.040  -1.127  -1.282  1.00 97.38           C  
ATOM   1847  OD1 ASP A 137       5.505  -2.187  -0.889  1.00 97.38           O  
ATOM   1848  OD2 ASP A 137       5.737   0.016  -0.878  1.00 97.38           O  
ATOM   1849  N   TYR A 138       8.665  -3.469  -4.228  1.00 95.09           N  
ATOM   1850  H   TYR A 138       7.870  -4.046  -3.994  1.00 95.09           H  
ATOM   1851  CA  TYR A 138       9.331  -3.714  -5.505  1.00 95.09           C  
ATOM   1852  HA  TYR A 138      10.006  -2.888  -5.726  1.00 95.09           H  
ATOM   1853  C   TYR A 138       8.279  -3.786  -6.615  1.00 95.09           C  
ATOM   1854  CB  TYR A 138      10.174  -4.998  -5.429  1.00 95.09           C  
ATOM   1855  HB2 TYR A 138       9.544  -5.827  -5.108  1.00 95.09           H  
ATOM   1856  HB3 TYR A 138      10.537  -5.231  -6.430  1.00 95.09           H  
ATOM   1857  O   TYR A 138       7.868  -4.891  -6.988  1.00 95.09           O  
ATOM   1858  CG  TYR A 138      11.366  -4.901  -4.502  1.00 95.09           C  
ATOM   1859  CD1 TYR A 138      12.642  -4.597  -5.014  1.00 95.09           C  
ATOM   1860  HD1 TYR A 138      12.769  -4.430  -6.073  1.00 95.09           H  
ATOM   1861  CD2 TYR A 138      11.192  -5.094  -3.120  1.00 95.09           C  
ATOM   1862  HD2 TYR A 138      10.210  -5.314  -2.727  1.00 95.09           H  
ATOM   1863  CE1 TYR A 138      13.742  -4.485  -4.141  1.00 95.09           C  
ATOM   1864  HE1 TYR A 138      14.727  -4.255  -4.520  1.00 95.09           H  
ATOM   1865  CE2 TYR A 138      12.275  -4.937  -2.240  1.00 95.09           C  
ATOM   1866  HE2 TYR A 138      12.112  -5.030  -1.176  1.00 95.09           H  
ATOM   1867  OH  TYR A 138      14.594  -4.461  -1.894  1.00 95.09           O  
ATOM   1868  HH  TYR A 138      14.258  -4.447  -0.995  1.00 95.09           H  
ATOM   1869  CZ  TYR A 138      13.553  -4.630  -2.751  1.00 95.09           C  
ATOM   1870  N   PRO A 139       7.783  -2.638  -7.121  1.00 96.56           N  
ATOM   1871  CA  PRO A 139       6.822  -2.613  -8.213  1.00 96.56           C  
ATOM   1872  HA  PRO A 139       5.866  -2.974  -7.834  1.00 96.56           H  
ATOM   1873  C   PRO A 139       7.290  -3.493  -9.370  1.00 96.56           C  
ATOM   1874  CB  PRO A 139       6.678  -1.143  -8.618  1.00 96.56           C  
ATOM   1875  HB2 PRO A 139       5.677  -0.920  -8.987  1.00 96.56           H  
ATOM   1876  HB3 PRO A 139       7.429  -0.875  -9.361  1.00 96.56           H  
ATOM   1877  O   PRO A 139       8.405  -3.341  -9.871  1.00 96.56           O  
ATOM   1878  CG  PRO A 139       6.980  -0.410  -7.312  1.00 96.56           C  
ATOM   1879  HG2 PRO A 139       7.324   0.609  -7.487  1.00 96.56           H  
ATOM   1880  HG3 PRO A 139       6.098  -0.414  -6.671  1.00 96.56           H  
ATOM   1881  CD  PRO A 139       8.071  -1.278  -6.692  1.00 96.56           C  
ATOM   1882  HD2 PRO A 139       9.037  -0.974  -7.095  1.00 96.56           H  
ATOM   1883  HD3 PRO A 139       8.058  -1.177  -5.607  1.00 96.56           H  
ATOM   1884  N   PHE A 140       6.426  -4.427  -9.756  1.00 94.81           N  
ATOM   1885  H   PHE A 140       5.545  -4.486  -9.267  1.00 94.81           H  
ATOM   1886  CA  PHE A 140       6.676  -5.420 -10.790  1.00 94.81           C  
ATOM   1887  HA  PHE A 140       7.729  -5.405 -11.072  1.00 94.81           H  
ATOM   1888  C   PHE A 140       5.838  -5.067 -12.014  1.00 94.81           C  
ATOM   1889  CB  PHE A 140       6.351  -6.799 -10.216  1.00 94.81           C  
ATOM   1890  HB2 PHE A 140       5.280  -6.881 -10.034  1.00 94.81           H  
ATOM   1891  HB3 PHE A 140       6.848  -6.899  -9.251  1.00 94.81           H  
ATOM   1892  O   PHE A 140       4.644  -5.361 -12.074  1.00 94.81           O  
ATOM   1893  CG  PHE A 140       6.800  -7.936 -11.100  1.00 94.81           C  
ATOM   1894  CD1 PHE A 140       5.939  -8.463 -12.078  1.00 94.81           C  
ATOM   1895  HD1 PHE A 140       4.974  -8.009 -12.248  1.00 94.81           H  
ATOM   1896  CD2 PHE A 140       8.074  -8.493 -10.903  1.00 94.81           C  
ATOM   1897  HD2 PHE A 140       8.723  -8.080 -10.145  1.00 94.81           H  
ATOM   1898  CE1 PHE A 140       6.331  -9.601 -12.799  1.00 94.81           C  
ATOM   1899  HE1 PHE A 140       5.682 -10.055 -13.532  1.00 94.81           H  
ATOM   1900  CE2 PHE A 140       8.468  -9.627 -11.629  1.00 94.81           C  
ATOM   1901  HE2 PHE A 140       9.422 -10.097 -11.442  1.00 94.81           H  
ATOM   1902  CZ  PHE A 140       7.567 -10.198 -12.542  1.00 94.81           C  
ATOM   1903  HZ  PHE A 140       7.783 -11.139 -13.024  1.00 94.81           H  
ATOM   1904  N   ILE A 141       6.460  -4.358 -12.948  1.00 97.04           N  
ATOM   1905  H   ILE A 141       7.448  -4.180 -12.836  1.00 97.04           H  
ATOM   1906  CA  ILE A 141       5.777  -3.644 -14.021  1.00 97.04           C  
ATOM   1907  HA  ILE A 141       4.744  -3.477 -13.716  1.00 97.04           H  
ATOM   1908  C   ILE A 141       5.772  -4.498 -15.289  1.00 97.04           C  
ATOM   1909  CB  ILE A 141       6.415  -2.257 -14.256  1.00 97.04           C  
ATOM   1910  HB  ILE A 141       7.390  -2.405 -14.718  1.00 97.04           H  
ATOM   1911  O   ILE A 141       6.823  -4.861 -15.822  1.00 97.04           O  
ATOM   1912  CG1 ILE A 141       6.623  -1.460 -12.945  1.00 97.04           C  
ATOM   1913 HG12 ILE A 141       7.177  -2.064 -12.226  1.00 97.04           H  
ATOM   1914 HG13 ILE A 141       5.656  -1.213 -12.506  1.00 97.04           H  
ATOM   1915  CG2 ILE A 141       5.522  -1.472 -15.229  1.00 97.04           C  
ATOM   1916 HG21 ILE A 141       5.977  -0.515 -15.486  1.00 97.04           H  
ATOM   1917 HG22 ILE A 141       4.545  -1.292 -14.782  1.00 97.04           H  
ATOM   1918 HG23 ILE A 141       5.386  -2.040 -16.150  1.00 97.04           H  
ATOM   1919  CD1 ILE A 141       7.437  -0.177 -13.131  1.00 97.04           C  
ATOM   1920 HD11 ILE A 141       7.630   0.253 -12.148  1.00 97.04           H  
ATOM   1921 HD12 ILE A 141       6.884   0.551 -13.725  1.00 97.04           H  
ATOM   1922 HD13 ILE A 141       8.389  -0.402 -13.612  1.00 97.04           H  
ATOM   1923  N   LYS A 142       4.570  -4.779 -15.780  1.00 97.03           N  
ATOM   1924  H   LYS A 142       3.776  -4.444 -15.253  1.00 97.03           H  
ATOM   1925  CA  LYS A 142       4.260  -5.529 -16.998  1.00 97.03           C  
ATOM   1926  HA  LYS A 142       5.171  -5.941 -17.431  1.00 97.03           H  
ATOM   1927  C   LYS A 142       3.597  -4.618 -18.029  1.00 97.03           C  
ATOM   1928  CB  LYS A 142       3.309  -6.674 -16.644  1.00 97.03           C  
ATOM   1929  HB2 LYS A 142       2.370  -6.231 -16.313  1.00 97.03           H  
ATOM   1930  HB3 LYS A 142       3.104  -7.266 -17.536  1.00 97.03           H  
ATOM   1931  O   LYS A 142       3.130  -3.528 -17.697  1.00 97.03           O  
ATOM   1932  CG  LYS A 142       3.818  -7.605 -15.537  1.00 97.03           C  
ATOM   1933  HG2 LYS A 142       3.967  -7.046 -14.613  1.00 97.03           H  
ATOM   1934  HG3 LYS A 142       4.753  -8.079 -15.837  1.00 97.03           H  
ATOM   1935  CD  LYS A 142       2.733  -8.657 -15.318  1.00 97.03           C  
ATOM   1936  HD2 LYS A 142       1.763  -8.163 -15.267  1.00 97.03           H  
ATOM   1937  HD3 LYS A 142       2.723  -9.338 -16.169  1.00 97.03           H  
ATOM   1938  CE  LYS A 142       2.934  -9.431 -14.024  1.00 97.03           C  
ATOM   1939  HE2 LYS A 142       3.896  -9.943 -14.059  1.00 97.03           H  
ATOM   1940  HE3 LYS A 142       2.928  -8.730 -13.190  1.00 97.03           H  
ATOM   1941  NZ  LYS A 142       1.840 -10.414 -13.894  1.00 97.03           N  
ATOM   1942  HZ1 LYS A 142       0.956  -9.932 -13.969  1.00 97.03           H  
ATOM   1943  HZ2 LYS A 142       1.880 -11.060 -14.670  1.00 97.03           H  
ATOM   1944  HZ3 LYS A 142       1.894 -10.918 -13.021  1.00 97.03           H  
ATOM   1945  N   ALA A 143       3.480  -5.091 -19.265  1.00 97.06           N  
ATOM   1946  H   ALA A 143       3.867  -6.003 -19.464  1.00 97.06           H  
ATOM   1947  CA  ALA A 143       2.828  -4.364 -20.353  1.00 97.06           C  
ATOM   1948  HA  ALA A 143       3.421  -3.480 -20.586  1.00 97.06           H  
ATOM   1949  C   ALA A 143       1.403  -3.901 -19.988  1.00 97.06           C  
ATOM   1950  CB  ALA A 143       2.803  -5.279 -21.581  1.00 97.06           C  
ATOM   1951  HB1 ALA A 143       2.140  -6.127 -21.407  1.00 97.06           H  
ATOM   1952  HB2 ALA A 143       3.804  -5.662 -21.778  1.00 97.06           H  
ATOM   1953  HB3 ALA A 143       2.455  -4.720 -22.450  1.00 97.06           H  
ATOM   1954  O   ALA A 143       1.026  -2.770 -20.277  1.00 97.06           O  
ATOM   1955  N   GLU A 144       0.639  -4.748 -19.289  1.00 97.06           N  
ATOM   1956  H   GLU A 144       1.019  -5.658 -19.071  1.00 97.06           H  
ATOM   1957  CA  GLU A 144      -0.739  -4.463 -18.857  1.00 97.06           C  
ATOM   1958  HA  GLU A 144      -1.305  -4.124 -19.725  1.00 97.06           H  
ATOM   1959  C   GLU A 144      -0.858  -3.342 -17.813  1.00 97.06           C  
ATOM   1960  CB  GLU A 144      -1.399  -5.757 -18.342  1.00 97.06           C  
ATOM   1961  HB2 GLU A 144      -1.334  -6.507 -19.130  1.00 97.06           H  
ATOM   1962  HB3 GLU A 144      -2.454  -5.560 -18.149  1.00 97.06           H  
ATOM   1963  O   GLU A 144      -1.946  -2.806 -17.616  1.00 97.06           O  
ATOM   1964  CG  GLU A 144      -0.751  -6.314 -17.057  1.00 97.06           C  
ATOM   1965  HG2 GLU A 144      -0.833  -5.571 -16.264  1.00 97.06           H  
ATOM   1966  HG3 GLU A 144       0.308  -6.481 -17.253  1.00 97.06           H  
ATOM   1967  CD  GLU A 144      -1.360  -7.639 -16.559  1.00 97.06           C  
ATOM   1968  OE1 GLU A 144      -0.967  -8.071 -15.445  1.00 97.06           O  
ATOM   1969  OE2 GLU A 144      -2.170  -8.245 -17.295  1.00 97.06           O  
ATOM   1970  N   ASN A 145       0.238  -2.968 -17.144  1.00 97.64           N  
ATOM   1971  H   ASN A 145       1.123  -3.400 -17.368  1.00 97.64           H  
ATOM   1972  CA  ASN A 145       0.226  -1.879 -16.168  1.00 97.64           C  
ATOM   1973  HA  ASN A 145      -0.714  -1.919 -15.619  1.00 97.64           H  
ATOM   1974  C   ASN A 145       0.274  -0.492 -16.820  1.00 97.64           C  
ATOM   1975  CB  ASN A 145       1.383  -2.058 -15.173  1.00 97.64           C  
ATOM   1976  HB2 ASN A 145       2.334  -2.016 -15.704  1.00 97.64           H  
ATOM   1977  HB3 ASN A 145       1.359  -1.242 -14.451  1.00 97.64           H  
ATOM   1978  O   ASN A 145       0.064   0.503 -16.125  1.00 97.64           O  
ATOM   1979  CG  ASN A 145       1.305  -3.354 -14.398  1.00 97.64           C  
ATOM   1980  ND2 ASN A 145       0.285  -3.544 -13.598  1.00 97.64           N  
ATOM   1981 HD21 ASN A 145      -0.446  -2.851 -13.526  1.00 97.64           H  
ATOM   1982 HD22 ASN A 145       0.247  -4.444 -13.139  1.00 97.64           H  
ATOM   1983  OD1 ASN A 145       2.162  -4.211 -14.490  1.00 97.64           O  
ATOM   1984  N   PHE A 146       0.564  -0.409 -18.121  1.00 97.57           N  
ATOM   1985  H   PHE A 146       0.673  -1.260 -18.654  1.00 97.57           H  
ATOM   1986  CA  PHE A 146       0.639   0.858 -18.834  1.00 97.57           C  
ATOM   1987  HA  PHE A 146       0.950   1.622 -18.121  1.00 97.57           H  
ATOM   1988  C   PHE A 146      -0.723   1.271 -19.389  1.00 97.57           C  
ATOM   1989  CB  PHE A 146       1.712   0.810 -19.926  1.00 97.57           C  
ATOM   1990  HB2 PHE A 146       1.612   1.696 -20.553  1.00 97.57           H  
ATOM   1991  HB3 PHE A 146       1.551  -0.062 -20.560  1.00 97.57           H  
ATOM   1992  O   PHE A 146      -1.360   0.541 -20.147  1.00 97.57           O  
ATOM   1993  CG  PHE A 146       3.117   0.781 -19.362  1.00 97.57           C  
ATOM   1994  CD1 PHE A 146       3.801   1.984 -19.112  1.00 97.57           C  
ATOM   1995  HD1 PHE A 146       3.339   2.927 -19.363  1.00 97.57           H  
ATOM   1996  CD2 PHE A 146       3.726  -0.444 -19.044  1.00 97.57           C  
ATOM   1997  HD2 PHE A 146       3.209  -1.372 -19.237  1.00 97.57           H  
ATOM   1998  CE1 PHE A 146       5.066   1.973 -18.506  1.00 97.57           C  
ATOM   1999  HE1 PHE A 146       5.572   2.902 -18.290  1.00 97.57           H  
ATOM   2000  CE2 PHE A 146       5.003  -0.460 -18.462  1.00 97.57           C  
ATOM   2001  HE2 PHE A 146       5.476  -1.406 -18.241  1.00 97.57           H  
ATOM   2002  CZ  PHE A 146       5.658   0.747 -18.161  1.00 97.57           C  
ATOM   2003  HZ  PHE A 146       6.624   0.731 -17.677  1.00 97.57           H  
ATOM   2004  N   VAL A 147      -1.121   2.500 -19.075  1.00 95.83           N  
ATOM   2005  H   VAL A 147      -0.537   3.037 -18.450  1.00 95.83           H  
ATOM   2006  CA  VAL A 147      -2.268   3.190 -19.669  1.00 95.83           C  
ATOM   2007  HA  VAL A 147      -2.734   2.546 -20.415  1.00 95.83           H  
ATOM   2008  C   VAL A 147      -1.729   4.432 -20.369  1.00 95.83           C  
ATOM   2009  CB  VAL A 147      -3.330   3.528 -18.608  1.00 95.83           C  
ATOM   2010  HB  VAL A 147      -2.911   4.225 -17.881  1.00 95.83           H  
ATOM   2011  O   VAL A 147      -0.996   5.216 -19.771  1.00 95.83           O  
ATOM   2012  CG1 VAL A 147      -4.562   4.174 -19.256  1.00 95.83           C  
ATOM   2013 HG11 VAL A 147      -4.287   5.111 -19.738  1.00 95.83           H  
ATOM   2014 HG12 VAL A 147      -4.993   3.502 -19.998  1.00 95.83           H  
ATOM   2015 HG13 VAL A 147      -5.307   4.394 -18.491  1.00 95.83           H  
ATOM   2016  CG2 VAL A 147      -3.798   2.268 -17.862  1.00 95.83           C  
ATOM   2017 HG21 VAL A 147      -4.161   1.525 -18.572  1.00 95.83           H  
ATOM   2018 HG22 VAL A 147      -2.970   1.840 -17.296  1.00 95.83           H  
ATOM   2019 HG23 VAL A 147      -4.592   2.523 -17.160  1.00 95.83           H  
ATOM   2020  N   ASP A 148      -2.017   4.578 -21.664  1.00 93.38           N  
ATOM   2021  H   ASP A 148      -2.710   3.971 -22.078  1.00 93.38           H  
ATOM   2022  CA  ASP A 148      -1.495   5.668 -22.505  1.00 93.38           C  
ATOM   2023  HA  ASP A 148      -1.681   5.379 -23.540  1.00 93.38           H  
ATOM   2024  C   ASP A 148       0.038   5.844 -22.412  1.00 93.38           C  
ATOM   2025  CB  ASP A 148      -2.302   6.956 -22.266  1.00 93.38           C  
ATOM   2026  HB2 ASP A 148      -2.200   7.262 -21.224  1.00 93.38           H  
ATOM   2027  HB3 ASP A 148      -1.894   7.749 -22.892  1.00 93.38           H  
ATOM   2028  O   ASP A 148       0.570   6.956 -22.368  1.00 93.38           O  
ATOM   2029  CG  ASP A 148      -3.786   6.802 -22.617  1.00 93.38           C  
ATOM   2030  OD1 ASP A 148      -4.100   5.967 -23.498  1.00 93.38           O  
ATOM   2031  OD2 ASP A 148      -4.597   7.551 -22.029  1.00 93.38           O  
ATOM   2032  N   GLY A 149       0.762   4.718 -22.363  1.00 92.21           N  
ATOM   2033  H   GLY A 149       0.257   3.843 -22.358  1.00 92.21           H  
ATOM   2034  CA  GLY A 149       2.230   4.676 -22.316  1.00 92.21           C  
ATOM   2035  HA2 GLY A 149       2.561   3.671 -22.577  1.00 92.21           H  
ATOM   2036  HA3 GLY A 149       2.631   5.370 -23.054  1.00 92.21           H  
ATOM   2037  C   GLY A 149       2.846   5.029 -20.958  1.00 92.21           C  
ATOM   2038  O   GLY A 149       4.063   5.204 -20.872  1.00 92.21           O  
ATOM   2039  N   LYS A 150       2.037   5.135 -19.896  1.00 96.47           N  
ATOM   2040  H   LYS A 150       1.043   5.021 -20.035  1.00 96.47           H  
ATOM   2041  CA  LYS A 150       2.480   5.505 -18.544  1.00 96.47           C  
ATOM   2042  HA  LYS A 150       3.569   5.501 -18.502  1.00 96.47           H  
ATOM   2043  C   LYS A 150       1.985   4.525 -17.484  1.00 96.47           C  
ATOM   2044  CB  LYS A 150       1.981   6.918 -18.235  1.00 96.47           C  
ATOM   2045  HB2 LYS A 150       2.145   7.141 -17.181  1.00 96.47           H  
ATOM   2046  HB3 LYS A 150       0.910   6.962 -18.432  1.00 96.47           H  
ATOM   2047  O   LYS A 150       0.911   3.948 -17.624  1.00 96.47           O  
ATOM   2048  CG  LYS A 150       2.715   7.967 -19.078  1.00 96.47           C  
ATOM   2049  HG2 LYS A 150       2.773   7.665 -20.124  1.00 96.47           H  
ATOM   2050  HG3 LYS A 150       3.725   8.085 -18.687  1.00 96.47           H  
ATOM   2051  CD  LYS A 150       1.963   9.292 -19.009  1.00 96.47           C  
ATOM   2052  HD2 LYS A 150       1.045   9.208 -19.590  1.00 96.47           H  
ATOM   2053  HD3 LYS A 150       1.695   9.504 -17.974  1.00 96.47           H  
ATOM   2054  CE  LYS A 150       2.845  10.399 -19.579  1.00 96.47           C  
ATOM   2055  HE2 LYS A 150       3.835  10.310 -19.133  1.00 96.47           H  
ATOM   2056  HE3 LYS A 150       2.941  10.251 -20.655  1.00 96.47           H  
ATOM   2057  NZ  LYS A 150       2.268  11.724 -19.266  1.00 96.47           N  
ATOM   2058  HZ1 LYS A 150       2.203  11.819 -18.263  1.00 96.47           H  
ATOM   2059  HZ2 LYS A 150       2.856  12.460 -19.630  1.00 96.47           H  
ATOM   2060  HZ3 LYS A 150       1.340  11.792 -19.659  1.00 96.47           H  
ATOM   2061  N   CYS A 151       2.760   4.367 -16.419  1.00 97.80           N  
ATOM   2062  H   CYS A 151       3.652   4.842 -16.407  1.00 97.80           H  
ATOM   2063  CA  CYS A 151       2.421   3.554 -15.255  1.00 97.80           C  
ATOM   2064  HA  CYS A 151       1.358   3.311 -15.263  1.00 97.80           H  
ATOM   2065  C   CYS A 151       2.732   4.339 -13.974  1.00 97.80           C  
ATOM   2066  CB  CYS A 151       3.220   2.246 -15.341  1.00 97.80           C  
ATOM   2067  HB2 CYS A 151       2.982   1.728 -16.269  1.00 97.80           H  
ATOM   2068  HB3 CYS A 151       4.287   2.468 -15.324  1.00 97.80           H  
ATOM   2069  O   CYS A 151       3.858   4.801 -13.800  1.00 97.80           O  
ATOM   2070  SG  CYS A 151       2.813   1.173 -13.940  1.00 97.80           S  
ATOM   2071  HG  CYS A 151       1.536   0.979 -14.282  1.00 97.80           H  
ATOM   2072  N   ASP A 152       1.754   4.501 -13.084  1.00 98.21           N  
ATOM   2073  H   ASP A 152       0.850   4.086 -13.257  1.00 98.21           H  
ATOM   2074  CA  ASP A 152       1.983   5.084 -11.760  1.00 98.21           C  
ATOM   2075  HA  ASP A 152       2.767   5.838 -11.830  1.00 98.21           H  
ATOM   2076  C   ASP A 152       2.454   4.002 -10.779  1.00 98.21           C  
ATOM   2077  CB  ASP A 152       0.722   5.790 -11.244  1.00 98.21           C  
ATOM   2078  HB2 ASP A 152       0.879   6.067 -10.202  1.00 98.21           H  
ATOM   2079  HB3 ASP A 152      -0.120   5.098 -11.284  1.00 98.21           H  
ATOM   2080  O   ASP A 152       1.892   2.907 -10.719  1.00 98.21           O  
ATOM   2081  CG  ASP A 152       0.391   7.065 -12.029  1.00 98.21           C  
ATOM   2082  OD1 ASP A 152       1.273   7.951 -12.127  1.00 98.21           O  
ATOM   2083  OD2 ASP A 152      -0.760   7.170 -12.508  1.00 98.21           O  
ATOM   2084  N   ILE A 153       3.471   4.322  -9.982  1.00 98.34           N  
ATOM   2085  H   ILE A 153       3.870   5.245 -10.079  1.00 98.34           H  
ATOM   2086  CA  ILE A 153       4.027   3.440  -8.951  1.00 98.34           C  
ATOM   2087  HA  ILE A 153       3.371   2.576  -8.843  1.00 98.34           H  
ATOM   2088  C   ILE A 153       4.058   4.135  -7.593  1.00 98.34           C  
ATOM   2089  CB  ILE A 153       5.424   2.908  -9.339  1.00 98.34           C  
ATOM   2090  HB  ILE A 153       5.747   2.243  -8.537  1.00 98.34           H  
ATOM   2091  O   ILE A 153       4.092   5.366  -7.500  1.00 98.34           O  
ATOM   2092  CG1 ILE A 153       6.464   4.046  -9.447  1.00 98.34           C  
ATOM   2093 HG12 ILE A 153       6.187   4.725 -10.254  1.00 98.34           H  
ATOM   2094 HG13 ILE A 153       6.485   4.608  -8.513  1.00 98.34           H  
ATOM   2095  CG2 ILE A 153       5.342   2.057 -10.617  1.00 98.34           C  
ATOM   2096 HG21 ILE A 153       5.125   2.686 -11.481  1.00 98.34           H  
ATOM   2097 HG22 ILE A 153       4.548   1.317 -10.521  1.00 98.34           H  
ATOM   2098 HG23 ILE A 153       6.283   1.532 -10.781  1.00 98.34           H  
ATOM   2099  CD1 ILE A 153       7.882   3.544  -9.705  1.00 98.34           C  
ATOM   2100 HD11 ILE A 153       8.595   4.357  -9.570  1.00 98.34           H  
ATOM   2101 HD12 ILE A 153       7.950   3.192 -10.734  1.00 98.34           H  
ATOM   2102 HD13 ILE A 153       8.121   2.722  -9.030  1.00 98.34           H  
ATOM   2103  N   SER A 154       4.106   3.334  -6.530  1.00 98.21           N  
ATOM   2104  H   SER A 154       4.086   2.333  -6.662  1.00 98.21           H  
ATOM   2105  CA  SER A 154       4.285   3.821  -5.167  1.00 98.21           C  
ATOM   2106  HA  SER A 154       4.725   4.816  -5.225  1.00 98.21           H  
ATOM   2107  C   SER A 154       5.234   2.947  -4.358  1.00 98.21           C  
ATOM   2108  CB  SER A 154       2.944   3.942  -4.442  1.00 98.21           C  
ATOM   2109  HB2 SER A 154       3.114   4.373  -3.455  1.00 98.21           H  
ATOM   2110  HB3 SER A 154       2.291   4.610  -5.004  1.00 98.21           H  
ATOM   2111  O   SER A 154       5.284   1.738  -4.568  1.00 98.21           O  
ATOM   2112  OG  SER A 154       2.307   2.688  -4.296  1.00 98.21           O  
ATOM   2113  HG  SER A 154       2.961   2.026  -4.057  1.00 98.21           H  
ATOM   2114  N   PHE A 155       5.912   3.572  -3.401  1.00 98.59           N  
ATOM   2115  H   PHE A 155       5.812   4.575  -3.334  1.00 98.59           H  
ATOM   2116  CA  PHE A 155       6.794   2.951  -2.420  1.00 98.59           C  
ATOM   2117  HA  PHE A 155       6.691   1.866  -2.442  1.00 98.59           H  
ATOM   2118  C   PHE A 155       6.429   3.463  -1.030  1.00 98.59           C  
ATOM   2119  CB  PHE A 155       8.244   3.331  -2.735  1.00 98.59           C  
ATOM   2120  HB2 PHE A 155       8.896   2.917  -1.966  1.00 98.59           H  
ATOM   2121  HB3 PHE A 155       8.341   4.416  -2.683  1.00 98.59           H  
ATOM   2122  O   PHE A 155       6.364   4.676  -0.828  1.00 98.59           O  
ATOM   2123  CG  PHE A 155       8.737   2.882  -4.088  1.00 98.59           C  
ATOM   2124  CD1 PHE A 155       9.323   1.614  -4.247  1.00 98.59           C  
ATOM   2125  HD1 PHE A 155       9.406   0.941  -3.406  1.00 98.59           H  
ATOM   2126  CD2 PHE A 155       8.616   3.745  -5.190  1.00 98.59           C  
ATOM   2127  HD2 PHE A 155       8.150   4.712  -5.068  1.00 98.59           H  
ATOM   2128  CE1 PHE A 155       9.797   1.216  -5.507  1.00 98.59           C  
ATOM   2129  HE1 PHE A 155      10.242   0.239  -5.619  1.00 98.59           H  
ATOM   2130  CE2 PHE A 155       9.087   3.345  -6.448  1.00 98.59           C  
ATOM   2131  HE2 PHE A 155       8.992   4.017  -7.289  1.00 98.59           H  
ATOM   2132  CZ  PHE A 155       9.675   2.079  -6.610  1.00 98.59           C  
ATOM   2133  HZ  PHE A 155      10.030   1.765  -7.580  1.00 98.59           H  
ATOM   2134  N   ALA A 156       6.207   2.571  -0.079  1.00 97.70           N  
ATOM   2135  H   ALA A 156       6.185   1.594  -0.336  1.00 97.70           H  
ATOM   2136  CA  ALA A 156       6.039   2.876   1.331  1.00 97.70           C  
ATOM   2137  HA  ALA A 156       5.720   3.912   1.441  1.00 97.70           H  
ATOM   2138  C   ALA A 156       7.369   2.708   2.075  1.00 97.70           C  
ATOM   2139  CB  ALA A 156       4.931   1.986   1.900  1.00 97.70           C  
ATOM   2140  HB1 ALA A 156       5.214   0.938   1.802  1.00 97.70           H  
ATOM   2141  HB2 ALA A 156       4.004   2.154   1.353  1.00 97.70           H  
ATOM   2142  HB3 ALA A 156       4.775   2.218   2.954  1.00 97.70           H  
ATOM   2143  O   ALA A 156       8.195   1.853   1.737  1.00 97.70           O  
ATOM   2144  N   PHE A 157       7.575   3.536   3.093  1.00 97.49           N  
ATOM   2145  H   PHE A 157       6.870   4.226   3.308  1.00 97.49           H  
ATOM   2146  CA  PHE A 157       8.789   3.560   3.899  1.00 97.49           C  
ATOM   2147  HA  PHE A 157       9.371   2.657   3.712  1.00 97.49           H  
ATOM   2148  C   PHE A 157       8.437   3.606   5.379  1.00 97.49           C  
ATOM   2149  CB  PHE A 157       9.655   4.769   3.532  1.00 97.49           C  
ATOM   2150  HB2 PHE A 157      10.550   4.760   4.154  1.00 97.49           H  
ATOM   2151  HB3 PHE A 157       9.104   5.678   3.774  1.00 97.49           H  
ATOM   2152  O   PHE A 157       7.666   4.465   5.814  1.00 97.49           O  
ATOM   2153  CG  PHE A 157      10.069   4.831   2.079  1.00 97.49           C  
ATOM   2154  CD1 PHE A 157      11.332   4.361   1.674  1.00 97.49           C  
ATOM   2155  HD1 PHE A 157      12.010   3.934   2.398  1.00 97.49           H  
ATOM   2156  CD2 PHE A 157       9.192   5.384   1.129  1.00 97.49           C  
ATOM   2157  HD2 PHE A 157       8.219   5.740   1.432  1.00 97.49           H  
ATOM   2158  CE1 PHE A 157      11.719   4.457   0.326  1.00 97.49           C  
ATOM   2159  HE1 PHE A 157      12.688   4.092   0.020  1.00 97.49           H  
ATOM   2160  CE2 PHE A 157       9.576   5.464  -0.216  1.00 97.49           C  
ATOM   2161  HE2 PHE A 157       8.882   5.874  -0.935  1.00 97.49           H  
ATOM   2162  CZ  PHE A 157      10.839   5.007  -0.621  1.00 97.49           C  
ATOM   2163  HZ  PHE A 157      11.125   5.070  -1.660  1.00 97.49           H  
ATOM   2164  N   ASP A 158       9.079   2.720   6.134  1.00 95.95           N  
ATOM   2165  H   ASP A 158       9.670   2.036   5.683  1.00 95.95           H  
ATOM   2166  CA  ASP A 158       9.169   2.787   7.588  1.00 95.95           C  
ATOM   2167  HA  ASP A 158       8.317   3.330   7.995  1.00 95.95           H  
ATOM   2168  C   ASP A 158      10.440   3.551   7.949  1.00 95.95           C  
ATOM   2169  CB  ASP A 158       9.166   1.367   8.170  1.00 95.95           C  
ATOM   2170  HB2 ASP A 158       9.372   1.424   9.239  1.00 95.95           H  
ATOM   2171  HB3 ASP A 158       9.951   0.775   7.700  1.00 95.95           H  
ATOM   2172  O   ASP A 158      11.552   3.026   7.871  1.00 95.95           O  
ATOM   2173  CG  ASP A 158       7.819   0.678   7.978  1.00 95.95           C  
ATOM   2174  OD1 ASP A 158       6.789   1.378   8.060  1.00 95.95           O  
ATOM   2175  OD2 ASP A 158       7.782  -0.558   7.818  1.00 95.95           O  
ATOM   2176  N   VAL A 159      10.276   4.829   8.270  1.00 95.03           N  
ATOM   2177  H   VAL A 159       9.336   5.164   8.425  1.00 95.03           H  
ATOM   2178  CA  VAL A 159      11.372   5.773   8.473  1.00 95.03           C  
ATOM   2179  HA  VAL A 159      12.195   5.512   7.807  1.00 95.03           H  
ATOM   2180  C   VAL A 159      11.864   5.671   9.914  1.00 95.03           C  
ATOM   2181  CB  VAL A 159      10.918   7.199   8.123  1.00 95.03           C  
ATOM   2182  HB  VAL A 159      10.098   7.474   8.786  1.00 95.03           H  
ATOM   2183  O   VAL A 159      11.164   6.050  10.850  1.00 95.03           O  
ATOM   2184  CG1 VAL A 159      12.066   8.186   8.314  1.00 95.03           C  
ATOM   2185 HG11 VAL A 159      11.758   9.185   8.005  1.00 95.03           H  
ATOM   2186 HG12 VAL A 159      12.339   8.233   9.368  1.00 95.03           H  
ATOM   2187 HG13 VAL A 159      12.925   7.868   7.723  1.00 95.03           H  
ATOM   2188  CG2 VAL A 159      10.434   7.312   6.669  1.00 95.03           C  
ATOM   2189 HG21 VAL A 159      11.230   7.024   5.982  1.00 95.03           H  
ATOM   2190 HG22 VAL A 159      10.134   8.341   6.470  1.00 95.03           H  
ATOM   2191 HG23 VAL A 159       9.566   6.671   6.513  1.00 95.03           H  
ATOM   2192  N   SER A 160      13.088   5.172  10.096  1.00 92.00           N  
ATOM   2193  H   SER A 160      13.600   4.824   9.298  1.00 92.00           H  
ATOM   2194  CA  SER A 160      13.707   5.036  11.421  1.00 92.00           C  
ATOM   2195  HA  SER A 160      12.971   4.624  12.111  1.00 92.00           H  
ATOM   2196  C   SER A 160      14.178   6.367  12.006  1.00 92.00           C  
ATOM   2197  CB  SER A 160      14.886   4.064  11.344  1.00 92.00           C  
ATOM   2198  HB2 SER A 160      14.502   3.071  11.110  1.00 92.00           H  
ATOM   2199  HB3 SER A 160      15.392   4.021  12.309  1.00 92.00           H  
ATOM   2200  O   SER A 160      14.113   6.561  13.217  1.00 92.00           O  
ATOM   2201  OG  SER A 160      15.807   4.440  10.333  1.00 92.00           O  
ATOM   2202  HG  SER A 160      16.342   5.177  10.638  1.00 92.00           H  
ATOM   2203  N   GLU A 161      14.655   7.277  11.156  1.00 94.27           N  
ATOM   2204  H   GLU A 161      14.658   7.061  10.170  1.00 94.27           H  
ATOM   2205  CA  GLU A 161      15.068   8.622  11.549  1.00 94.27           C  
ATOM   2206  HA  GLU A 161      14.935   8.742  12.624  1.00 94.27           H  
ATOM   2207  C   GLU A 161      14.188   9.656  10.856  1.00 94.27           C  
ATOM   2208  CB  GLU A 161      16.553   8.839  11.267  1.00 94.27           C  
ATOM   2209  HB2 GLU A 161      17.106   8.024  11.735  1.00 94.27           H  
ATOM   2210  HB3 GLU A 161      16.741   8.824  10.194  1.00 94.27           H  
ATOM   2211  O   GLU A 161      14.357   9.966   9.674  1.00 94.27           O  
ATOM   2212  CG  GLU A 161      17.009  10.181  11.869  1.00 94.27           C  
ATOM   2213  HG2 GLU A 161      16.777  10.186  12.934  1.00 94.27           H  
ATOM   2214  HG3 GLU A 161      16.459  10.997  11.401  1.00 94.27           H  
ATOM   2215  CD  GLU A 161      18.508  10.406  11.692  1.00 94.27           C  
ATOM   2216  OE1 GLU A 161      18.952  11.575  11.666  1.00 94.27           O  
ATOM   2217  OE2 GLU A 161      19.234   9.396  11.616  1.00 94.27           O  
ATOM   2218  N   VAL A 162      13.214  10.157  11.613  1.00 94.18           N  
ATOM   2219  H   VAL A 162      13.131   9.826  12.564  1.00 94.18           H  
ATOM   2220  CA  VAL A 162      12.281  11.189  11.162  1.00 94.18           C  
ATOM   2221  HA  VAL A 162      11.860  10.871  10.209  1.00 94.18           H  
ATOM   2222  C   VAL A 162      13.016  12.504  10.929  1.00 94.18           C  
ATOM   2223  CB  VAL A 162      11.116  11.375  12.151  1.00 94.18           C  
ATOM   2224  HB  VAL A 162      10.404  12.071  11.709  1.00 94.18           H  
ATOM   2225  O   VAL A 162      13.903  12.877  11.697  1.00 94.18           O  
ATOM   2226  CG1 VAL A 162      10.392  10.044  12.382  1.00 94.18           C  
ATOM   2227 HG11 VAL A 162      10.999   9.372  12.989  1.00 94.18           H  
ATOM   2228 HG12 VAL A 162      10.205   9.557  11.425  1.00 94.18           H  
ATOM   2229 HG13 VAL A 162       9.445  10.218  12.893  1.00 94.18           H  
ATOM   2230  CG2 VAL A 162      11.533  11.930  13.522  1.00 94.18           C  
ATOM   2231 HG21 VAL A 162      11.932  12.938  13.414  1.00 94.18           H  
ATOM   2232 HG22 VAL A 162      10.665  11.970  14.181  1.00 94.18           H  
ATOM   2233 HG23 VAL A 162      12.294  11.293  13.973  1.00 94.18           H  
ATOM   2234  N   GLY A 163      12.630  13.241   9.893  1.00 95.47           N  
ATOM   2235  H   GLY A 163      11.869  12.923   9.309  1.00 95.47           H  
ATOM   2236  CA  GLY A 163      13.300  14.492   9.567  1.00 95.47           C  
ATOM   2237  HA2 GLY A 163      12.822  15.310  10.106  1.00 95.47           H  
ATOM   2238  HA3 GLY A 163      14.339  14.440   9.892  1.00 95.47           H  
ATOM   2239  C   GLY A 163      13.295  14.810   8.084  1.00 95.47           C  
ATOM   2240  O   GLY A 163      12.407  14.397   7.336  1.00 95.47           O  
ATOM   2241  N   ASN A 164      14.277  15.610   7.681  1.00 96.47           N  
ATOM   2242  H   ASN A 164      14.995  15.870   8.342  1.00 96.47           H  
ATOM   2243  CA  ASN A 164      14.385  16.105   6.316  1.00 96.47           C  
ATOM   2244  HA  ASN A 164      13.422  16.525   6.029  1.00 96.47           H  
ATOM   2245  C   ASN A 164      14.718  14.976   5.348  1.00 96.47           C  
ATOM   2246  CB  ASN A 164      15.440  17.216   6.251  1.00 96.47           C  
ATOM   2247  HB2 ASN A 164      15.589  17.512   5.213  1.00 96.47           H  
ATOM   2248  HB3 ASN A 164      16.388  16.837   6.633  1.00 96.47           H  
ATOM   2249  O   ASN A 164      15.551  14.130   5.653  1.00 96.47           O  
ATOM   2250  CG  ASN A 164      15.026  18.447   7.030  1.00 96.47           C  
ATOM   2251  ND2 ASN A 164      15.978  19.260   7.418  1.00 96.47           N  
ATOM   2252 HD21 ASN A 164      16.944  19.015   7.251  1.00 96.47           H  
ATOM   2253 HD22 ASN A 164      15.698  20.045   7.988  1.00 96.47           H  
ATOM   2254  OD1 ASN A 164      13.862  18.687   7.316  1.00 96.47           O  
ATOM   2255  N   VAL A 165      14.107  14.986   4.170  1.00 97.08           N  
ATOM   2256  H   VAL A 165      13.451  15.730   3.977  1.00 97.08           H  
ATOM   2257  CA  VAL A 165      14.481  14.083   3.081  1.00 97.08           C  
ATOM   2258  HA  VAL A 165      14.784  13.125   3.504  1.00 97.08           H  
ATOM   2259  C   VAL A 165      15.671  14.691   2.348  1.00 97.08           C  
ATOM   2260  CB  VAL A 165      13.302  13.820   2.135  1.00 97.08           C  
ATOM   2261  HB  VAL A 165      13.025  14.747   1.635  1.00 97.08           H  
ATOM   2262  O   VAL A 165      15.582  15.800   1.826  1.00 97.08           O  
ATOM   2263  CG1 VAL A 165      13.675  12.770   1.080  1.00 97.08           C  
ATOM   2264 HG11 VAL A 165      14.531  13.105   0.495  1.00 97.08           H  
ATOM   2265 HG12 VAL A 165      13.928  11.827   1.566  1.00 97.08           H  
ATOM   2266 HG13 VAL A 165      12.834  12.608   0.405  1.00 97.08           H  
ATOM   2267  CG2 VAL A 165      12.077  13.314   2.904  1.00 97.08           C  
ATOM   2268 HG21 VAL A 165      11.269  13.107   2.202  1.00 97.08           H  
ATOM   2269 HG22 VAL A 165      11.728  14.070   3.607  1.00 97.08           H  
ATOM   2270 HG23 VAL A 165      12.322  12.402   3.448  1.00 97.08           H  
ATOM   2271  N   GLN A 166      16.786  13.966   2.315  1.00 96.21           N  
ATOM   2272  H   GLN A 166      16.778  13.074   2.787  1.00 96.21           H  
ATOM   2273  CA  GLN A 166      18.068  14.481   1.826  1.00 96.21           C  
ATOM   2274  HA  GLN A 166      18.015  15.566   1.743  1.00 96.21           H  
ATOM   2275  C   GLN A 166      18.424  13.974   0.434  1.00 96.21           C  
ATOM   2276  CB  GLN A 166      19.176  14.113   2.824  1.00 96.21           C  
ATOM   2277  HB2 GLN A 166      20.131  14.481   2.447  1.00 96.21           H  
ATOM   2278  HB3 GLN A 166      19.239  13.027   2.892  1.00 96.21           H  
ATOM   2279  O   GLN A 166      19.069  14.685  -0.332  1.00 96.21           O  
ATOM   2280  CG  GLN A 166      18.963  14.667   4.240  1.00 96.21           C  
ATOM   2281  HG2 GLN A 166      19.699  14.197   4.892  1.00 96.21           H  
ATOM   2282  HG3 GLN A 166      17.982  14.390   4.626  1.00 96.21           H  
ATOM   2283  CD  GLN A 166      19.127  16.182   4.330  1.00 96.21           C  
ATOM   2284  NE2 GLN A 166      19.953  16.651   5.234  1.00 96.21           N  
ATOM   2285 HE21 GLN A 166      20.037  17.655   5.316  1.00 96.21           H  
ATOM   2286 HE22 GLN A 166      20.304  16.021   5.941  1.00 96.21           H  
ATOM   2287  OE1 GLN A 166      18.542  16.971   3.597  1.00 96.21           O  
ATOM   2288  N   GLU A 167      18.015  12.756   0.089  1.00 97.15           N  
ATOM   2289  H   GLU A 167      17.460  12.225   0.746  1.00 97.15           H  
ATOM   2290  CA  GLU A 167      18.298  12.159  -1.213  1.00 97.15           C  
ATOM   2291  HA  GLU A 167      18.231  12.933  -1.978  1.00 97.15           H  
ATOM   2292  C   GLU A 167      17.289  11.065  -1.543  1.00 97.15           C  
ATOM   2293  CB  GLU A 167      19.720  11.592  -1.209  1.00 97.15           C  
ATOM   2294  HB2 GLU A 167      19.777  10.759  -0.508  1.00 97.15           H  
ATOM   2295  HB3 GLU A 167      20.406  12.369  -0.874  1.00 97.15           H  
ATOM   2296  O   GLU A 167      16.861  10.330  -0.655  1.00 97.15           O  
ATOM   2297  CG  GLU A 167      20.171  11.117  -2.589  1.00 97.15           C  
ATOM   2298  HG2 GLU A 167      19.953  11.881  -3.336  1.00 97.15           H  
ATOM   2299  HG3 GLU A 167      19.645  10.201  -2.859  1.00 97.15           H  
ATOM   2300  CD  GLU A 167      21.668  10.869  -2.542  1.00 97.15           C  
ATOM   2301  OE1 GLU A 167      22.065   9.828  -1.979  1.00 97.15           O  
ATOM   2302  OE2 GLU A 167      22.439  11.753  -2.960  1.00 97.15           O  
ATOM   2303  N   ILE A 168      16.943  10.940  -2.822  1.00 98.20           N  
ATOM   2304  H   ILE A 168      17.365  11.579  -3.482  1.00 98.20           H  
ATOM   2305  CA  ILE A 168      16.082   9.888  -3.363  1.00 98.20           C  
ATOM   2306  HA  ILE A 168      15.819   9.184  -2.573  1.00 98.20           H  
ATOM   2307  C   ILE A 168      16.877   9.143  -4.432  1.00 98.20           C  
ATOM   2308  CB  ILE A 168      14.777  10.484  -3.934  1.00 98.20           C  
ATOM   2309  HB  ILE A 168      15.046  11.200  -4.710  1.00 98.20           H  
ATOM   2310  O   ILE A 168      17.336   9.747  -5.407  1.00 98.20           O  
ATOM   2311  CG1 ILE A 168      13.968  11.224  -2.844  1.00 98.20           C  
ATOM   2312 HG12 ILE A 168      13.541  10.504  -2.145  1.00 98.20           H  
ATOM   2313 HG13 ILE A 168      14.628  11.879  -2.275  1.00 98.20           H  
ATOM   2314  CG2 ILE A 168      13.912   9.379  -4.571  1.00 98.20           C  
ATOM   2315 HG21 ILE A 168      13.593   8.667  -3.811  1.00 98.20           H  
ATOM   2316 HG22 ILE A 168      14.463   8.843  -5.344  1.00 98.20           H  
ATOM   2317 HG23 ILE A 168      13.035   9.819  -5.046  1.00 98.20           H  
ATOM   2318  CD1 ILE A 168      12.842  12.101  -3.402  1.00 98.20           C  
ATOM   2319 HD11 ILE A 168      13.236  12.771  -4.166  1.00 98.20           H  
ATOM   2320 HD12 ILE A 168      12.049  11.485  -3.828  1.00 98.20           H  
ATOM   2321 HD13 ILE A 168      12.424  12.702  -2.595  1.00 98.20           H  
ATOM   2322  N   VAL A 169      17.003   7.827  -4.274  1.00 98.17           N  
ATOM   2323  H   VAL A 169      16.564   7.396  -3.473  1.00 98.17           H  
ATOM   2324  CA  VAL A 169      17.662   6.944  -5.243  1.00 98.17           C  
ATOM   2325  HA  VAL A 169      17.946   7.532  -6.116  1.00 98.17           H  
ATOM   2326  C   VAL A 169      16.702   5.874  -5.734  1.00 98.17           C  
ATOM   2327  CB  VAL A 169      18.954   6.303  -4.699  1.00 98.17           C  
ATOM   2328  HB  VAL A 169      19.358   5.652  -5.474  1.00 98.17           H  
ATOM   2329  O   VAL A 169      15.899   5.339  -4.968  1.00 98.17           O  
ATOM   2330  CG1 VAL A 169      20.023   7.349  -4.372  1.00 98.17           C  
ATOM   2331 HG11 VAL A 169      20.240   7.954  -5.253  1.00 98.17           H  
ATOM   2332 HG12 VAL A 169      20.942   6.849  -4.067  1.00 98.17           H  
ATOM   2333 HG13 VAL A 169      19.685   7.999  -3.564  1.00 98.17           H  
ATOM   2334  CG2 VAL A 169      18.730   5.456  -3.444  1.00 98.17           C  
ATOM   2335 HG21 VAL A 169      19.674   5.016  -3.122  1.00 98.17           H  
ATOM   2336 HG22 VAL A 169      18.032   4.646  -3.654  1.00 98.17           H  
ATOM   2337 HG23 VAL A 169      18.337   6.078  -2.639  1.00 98.17           H  
ATOM   2338  N   PHE A 170      16.834   5.532  -7.011  1.00 98.64           N  
ATOM   2339  H   PHE A 170      17.531   6.005  -7.569  1.00 98.64           H  
ATOM   2340  CA  PHE A 170      16.153   4.394  -7.607  1.00 98.64           C  
ATOM   2341  HA  PHE A 170      15.522   3.921  -6.855  1.00 98.64           H  
ATOM   2342  C   PHE A 170      17.161   3.354  -8.073  1.00 98.64           C  
ATOM   2343  CB  PHE A 170      15.242   4.837  -8.754  1.00 98.64           C  
ATOM   2344  HB2 PHE A 170      15.836   5.377  -9.491  1.00 98.64           H  
ATOM   2345  HB3 PHE A 170      14.840   3.952  -9.248  1.00 98.64           H  
ATOM   2346  O   PHE A 170      18.313   3.660  -8.391  1.00 98.64           O  
ATOM   2347  CG  PHE A 170      14.080   5.698  -8.311  1.00 98.64           C  
ATOM   2348  CD1 PHE A 170      12.842   5.107  -8.000  1.00 98.64           C  
ATOM   2349  HD1 PHE A 170      12.722   4.035  -8.059  1.00 98.64           H  
ATOM   2350  CD2 PHE A 170      14.242   7.089  -8.190  1.00 98.64           C  
ATOM   2351  HD2 PHE A 170      15.204   7.534  -8.397  1.00 98.64           H  
ATOM   2352  CE1 PHE A 170      11.763   5.912  -7.595  1.00 98.64           C  
ATOM   2353  HE1 PHE A 170      10.816   5.460  -7.340  1.00 98.64           H  
ATOM   2354  CE2 PHE A 170      13.164   7.893  -7.783  1.00 98.64           C  
ATOM   2355  HE2 PHE A 170      13.285   8.962  -7.687  1.00 98.64           H  
ATOM   2356  CZ  PHE A 170      11.925   7.304  -7.489  1.00 98.64           C  
ATOM   2357  HZ  PHE A 170      11.103   7.925  -7.168  1.00 98.64           H  
ATOM   2358  N   GLN A 171      16.678   2.126  -8.169  1.00 98.29           N  
ATOM   2359  H   GLN A 171      15.731   1.968  -7.855  1.00 98.29           H  
ATOM   2360  CA  GLN A 171      17.323   1.037  -8.879  1.00 98.29           C  
ATOM   2361  HA  GLN A 171      18.165   1.415  -9.459  1.00 98.29           H  
ATOM   2362  C   GLN A 171      16.310   0.412  -9.833  1.00 98.29           C  
ATOM   2363  CB  GLN A 171      17.832  -0.017  -7.893  1.00 98.29           C  
ATOM   2364  HB2 GLN A 171      16.977  -0.480  -7.400  1.00 98.29           H  
ATOM   2365  HB3 GLN A 171      18.346  -0.785  -8.471  1.00 98.29           H  
ATOM   2366  O   GLN A 171      15.103   0.470  -9.581  1.00 98.29           O  
ATOM   2367  CG  GLN A 171      18.797   0.521  -6.825  1.00 98.29           C  
ATOM   2368  HG2 GLN A 171      19.628   1.024  -7.319  1.00 98.29           H  
ATOM   2369  HG3 GLN A 171      18.291   1.242  -6.183  1.00 98.29           H  
ATOM   2370  CD  GLN A 171      19.350  -0.594  -5.945  1.00 98.29           C  
ATOM   2371  NE2 GLN A 171      20.427  -0.380  -5.239  1.00 98.29           N  
ATOM   2372 HE21 GLN A 171      20.739   0.571  -5.102  1.00 98.29           H  
ATOM   2373 HE22 GLN A 171      20.845  -1.174  -4.776  1.00 98.29           H  
ATOM   2374  OE1 GLN A 171      18.841  -1.698  -5.876  1.00 98.29           O  
ATOM   2375  N   TYR A 172      16.802  -0.225 -10.891  1.00 97.38           N  
ATOM   2376  H   TYR A 172      17.801  -0.257 -11.036  1.00 97.38           H  
ATOM   2377  CA  TYR A 172      15.970  -1.037 -11.770  1.00 97.38           C  
ATOM   2378  HA  TYR A 172      15.006  -1.184 -11.282  1.00 97.38           H  
ATOM   2379  C   TYR A 172      16.571  -2.423 -11.985  1.00 97.38           C  
ATOM   2380  CB  TYR A 172      15.703  -0.321 -13.104  1.00 97.38           C  
ATOM   2381  HB2 TYR A 172      15.622   0.753 -12.940  1.00 97.38           H  
ATOM   2382  HB3 TYR A 172      14.738  -0.661 -13.481  1.00 97.38           H  
ATOM   2383  O   TYR A 172      17.781  -2.632 -11.849  1.00 97.38           O  
ATOM   2384  CG  TYR A 172      16.746  -0.594 -14.167  1.00 97.38           C  
ATOM   2385  CD1 TYR A 172      18.024  -0.026 -14.044  1.00 97.38           C  
ATOM   2386  HD1 TYR A 172      18.249   0.619 -13.207  1.00 97.38           H  
ATOM   2387  CD2 TYR A 172      16.466  -1.483 -15.225  1.00 97.38           C  
ATOM   2388  HD2 TYR A 172      15.492  -1.944 -15.303  1.00 97.38           H  
ATOM   2389  CE1 TYR A 172      19.013  -0.315 -14.995  1.00 97.38           C  
ATOM   2390  HE1 TYR A 172      20.007   0.095 -14.898  1.00 97.38           H  
ATOM   2391  CE2 TYR A 172      17.454  -1.771 -16.186  1.00 97.38           C  
ATOM   2392  HE2 TYR A 172      17.243  -2.444 -17.005  1.00 97.38           H  
ATOM   2393  OH  TYR A 172      19.710  -1.448 -16.957  1.00 97.38           O  
ATOM   2394  HH  TYR A 172      19.508  -2.135 -17.596  1.00 97.38           H  
ATOM   2395  CZ  TYR A 172      18.729  -1.178 -16.070  1.00 97.38           C  
ATOM   2396  N   ASN A 173      15.714  -3.355 -12.373  1.00 95.20           N  
ATOM   2397  H   ASN A 173      14.730  -3.125 -12.365  1.00 95.20           H  
ATOM   2398  CA  ASN A 173      16.084  -4.628 -12.957  1.00 95.20           C  
ATOM   2399  HA  ASN A 173      17.078  -4.545 -13.398  1.00 95.20           H  
ATOM   2400  C   ASN A 173      15.101  -4.970 -14.077  1.00 95.20           C  
ATOM   2401  CB  ASN A 173      16.129  -5.681 -11.849  1.00 95.20           C  
ATOM   2402  HB2 ASN A 173      16.893  -5.383 -11.132  1.00 95.20           H  
ATOM   2403  HB3 ASN A 173      15.169  -5.719 -11.333  1.00 95.20           H  
ATOM   2404  O   ASN A 173      13.907  -4.700 -13.973  1.00 95.20           O  
ATOM   2405  CG  ASN A 173      16.480  -7.060 -12.363  1.00 95.20           C  
ATOM   2406  ND2 ASN A 173      15.811  -8.093 -11.904  1.00 95.20           N  
ATOM   2407 HD21 ASN A 173      15.010  -7.963 -11.304  1.00 95.20           H  
ATOM   2408 HD22 ASN A 173      16.018  -8.985 -12.330  1.00 95.20           H  
ATOM   2409  OD1 ASN A 173      17.364  -7.223 -13.182  1.00 95.20           O  
ATOM   2410  N   SER A 174      15.615  -5.546 -15.150  1.00 93.24           N  
ATOM   2411  H   SER A 174      16.592  -5.804 -15.139  1.00 93.24           H  
ATOM   2412  CA  SER A 174      14.842  -6.050 -16.279  1.00 93.24           C  
ATOM   2413  HA  SER A 174      13.886  -6.445 -15.933  1.00 93.24           H  
ATOM   2414  C   SER A 174      15.648  -7.163 -16.922  1.00 93.24           C  
ATOM   2415  CB  SER A 174      14.584  -4.938 -17.298  1.00 93.24           C  
ATOM   2416  HB2 SER A 174      15.532  -4.547 -17.669  1.00 93.24           H  
ATOM   2417  HB3 SER A 174      14.037  -4.131 -16.809  1.00 93.24           H  
ATOM   2418  O   SER A 174      16.880  -7.124 -16.904  1.00 93.24           O  
ATOM   2419  OG  SER A 174      13.816  -5.421 -18.380  1.00 93.24           O  
ATOM   2420  HG  SER A 174      14.370  -5.917 -18.986  1.00 93.24           H  
ATOM   2421  N   ASN A 175      14.972  -8.144 -17.506  1.00 91.08           N  
ATOM   2422  H   ASN A 175      13.963  -8.103 -17.524  1.00 91.08           H  
ATOM   2423  CA  ASN A 175      15.639  -9.159 -18.308  1.00 91.08           C  
ATOM   2424  HA  ASN A 175      16.675  -9.240 -17.981  1.00 91.08           H  
ATOM   2425  C   ASN A 175      15.685  -8.755 -19.792  1.00 91.08           C  
ATOM   2426  CB  ASN A 175      14.987 -10.517 -18.015  1.00 91.08           C  
ATOM   2427  HB2 ASN A 175      14.825 -10.609 -16.941  1.00 91.08           H  
ATOM   2428  HB3 ASN A 175      15.671 -11.312 -18.312  1.00 91.08           H  
ATOM   2429  O   ASN A 175      15.308  -7.646 -20.175  1.00 91.08           O  
ATOM   2430  CG  ASN A 175      13.662 -10.765 -18.704  1.00 91.08           C  
ATOM   2431  ND2 ASN A 175      13.141 -11.953 -18.544  1.00 91.08           N  
ATOM   2432 HD21 ASN A 175      12.278 -12.163 -19.024  1.00 91.08           H  
ATOM   2433 HD22 ASN A 175      13.591 -12.613 -17.926  1.00 91.08           H  
ATOM   2434  OD1 ASN A 175      13.140  -9.939 -19.431  1.00 91.08           O  
ATOM   2435  N   SER A 176      16.135  -9.689 -20.633  1.00 90.11           N  
ATOM   2436  H   SER A 176      16.450 -10.562 -20.235  1.00 90.11           H  
ATOM   2437  CA  SER A 176      16.264  -9.489 -22.082  1.00 90.11           C  
ATOM   2438  HA  SER A 176      16.860  -8.590 -22.238  1.00 90.11           H  
ATOM   2439  C   SER A 176      14.948  -9.261 -22.843  1.00 90.11           C  
ATOM   2440  CB  SER A 176      17.033 -10.665 -22.691  1.00 90.11           C  
ATOM   2441  HB2 SER A 176      17.996 -10.756 -22.188  1.00 90.11           H  
ATOM   2442  HB3 SER A 176      17.217 -10.468 -23.747  1.00 90.11           H  
ATOM   2443  O   SER A 176      15.002  -8.943 -24.029  1.00 90.11           O  
ATOM   2444  OG  SER A 176      16.329 -11.889 -22.564  1.00 90.11           O  
ATOM   2445  HG  SER A 176      15.804 -11.890 -21.761  1.00 90.11           H  
ATOM   2446  N   ALA A 177      13.782  -9.398 -22.199  1.00 90.68           N  
ATOM   2447  H   ALA A 177      13.774  -9.612 -21.211  1.00 90.68           H  
ATOM   2448  CA  ALA A 177      12.483  -9.131 -22.817  1.00 90.68           C  
ATOM   2449  HA  ALA A 177      12.450  -9.637 -23.782  1.00 90.68           H  
ATOM   2450  C   ALA A 177      12.236  -7.638 -23.081  1.00 90.68           C  
ATOM   2451  CB  ALA A 177      11.374  -9.715 -21.935  1.00 90.68           C  
ATOM   2452  HB1 ALA A 177      11.585 -10.760 -21.709  1.00 90.68           H  
ATOM   2453  HB2 ALA A 177      11.290  -9.147 -21.008  1.00 90.68           H  
ATOM   2454  HB3 ALA A 177      10.423  -9.657 -22.463  1.00 90.68           H  
ATOM   2455  O   ALA A 177      11.354  -7.306 -23.869  1.00 90.68           O  
ATOM   2456  N   TYR A 178      13.010  -6.745 -22.455  1.00 95.28           N  
ATOM   2457  H   TYR A 178      13.718  -7.076 -21.815  1.00 95.28           H  
ATOM   2458  CA  TYR A 178      12.941  -5.310 -22.705  1.00 95.28           C  
ATOM   2459  HA  TYR A 178      12.303  -5.131 -23.570  1.00 95.28           H  
ATOM   2460  C   TYR A 178      14.316  -4.729 -23.024  1.00 95.28           C  
ATOM   2461  CB  TYR A 178      12.285  -4.603 -21.520  1.00 95.28           C  
ATOM   2462  HB2 TYR A 178      12.856  -4.807 -20.614  1.00 95.28           H  
ATOM   2463  HB3 TYR A 178      11.286  -5.025 -21.408  1.00 95.28           H  
ATOM   2464  O   TYR A 178      15.281  -4.902 -22.281  1.00 95.28           O  
ATOM   2465  CG  TYR A 178      12.139  -3.108 -21.700  1.00 95.28           C  
ATOM   2466  CD1 TYR A 178      13.016  -2.209 -21.061  1.00 95.28           C  
ATOM   2467  HD1 TYR A 178      13.792  -2.588 -20.413  1.00 95.28           H  
ATOM   2468  CD2 TYR A 178      11.130  -2.624 -22.549  1.00 95.28           C  
ATOM   2469  HD2 TYR A 178      10.459  -3.316 -23.037  1.00 95.28           H  
ATOM   2470  CE1 TYR A 178      12.888  -0.822 -21.285  1.00 95.28           C  
ATOM   2471  HE1 TYR A 178      13.573  -0.130 -20.817  1.00 95.28           H  
ATOM   2472  CE2 TYR A 178      11.002  -1.246 -22.779  1.00 95.28           C  
ATOM   2473  HE2 TYR A 178      10.234  -0.875 -23.441  1.00 95.28           H  
ATOM   2474  OH  TYR A 178      11.741   0.982 -22.426  1.00 95.28           O  
ATOM   2475  HH  TYR A 178      12.276   1.572 -21.891  1.00 95.28           H  
ATOM   2476  CZ  TYR A 178      11.883  -0.342 -22.155  1.00 95.28           C  
ATOM   2477  N   ALA A 179      14.373  -3.988 -24.127  1.00 94.67           N  
ATOM   2478  H   ALA A 179      13.525  -3.877 -24.665  1.00 94.67           H  
ATOM   2479  CA  ALA A 179      15.503  -3.159 -24.507  1.00 94.67           C  
ATOM   2480  HA  ALA A 179      16.214  -3.106 -23.683  1.00 94.67           H  
ATOM   2481  C   ALA A 179      14.980  -1.749 -24.793  1.00 94.67           C  
ATOM   2482  CB  ALA A 179      16.213  -3.785 -25.713  1.00 94.67           C  
ATOM   2483  HB1 ALA A 179      17.060  -3.163 -26.002  1.00 94.67           H  
ATOM   2484  HB2 ALA A 179      15.521  -3.864 -26.552  1.00 94.67           H  
ATOM   2485  HB3 ALA A 179      16.571  -4.779 -25.448  1.00 94.67           H  
ATOM   2486  O   ALA A 179      14.153  -1.551 -25.682  1.00 94.67           O  
ATOM   2487  N   GLY A 180      15.454  -0.780 -24.019  1.00 96.56           N  
ATOM   2488  H   GLY A 180      16.086  -1.013 -23.267  1.00 96.56           H  
ATOM   2489  CA  GLY A 180      15.007   0.602 -24.100  1.00 96.56           C  
ATOM   2490  HA2 GLY A 180      13.934   0.637 -24.283  1.00 96.56           H  
ATOM   2491  HA3 GLY A 180      15.508   1.107 -24.925  1.00 96.56           H  
ATOM   2492  C   GLY A 180      15.299   1.357 -22.812  1.00 96.56           C  
ATOM   2493  O   GLY A 180      15.931   0.849 -21.882  1.00 96.56           O  
ATOM   2494  N   LYS A 181      14.817   2.587 -22.757  1.00 97.81           N  
ATOM   2495  H   LYS A 181      14.287   2.910 -23.554  1.00 97.81           H  
ATOM   2496  CA  LYS A 181      14.928   3.487 -21.622  1.00 97.81           C  
ATOM   2497  HA  LYS A 181      15.825   3.213 -21.066  1.00 97.81           H  
ATOM   2498  C   LYS A 181      13.738   3.345 -20.694  1.00 97.81           C  
ATOM   2499  CB  LYS A 181      15.077   4.927 -22.106  1.00 97.81           C  
ATOM   2500  HB2 LYS A 181      15.077   5.595 -21.244  1.00 97.81           H  
ATOM   2501  HB3 LYS A 181      14.225   5.193 -22.733  1.00 97.81           H  
ATOM   2502  O   LYS A 181      12.604   3.156 -21.126  1.00 97.81           O  
ATOM   2503  CG  LYS A 181      16.386   5.097 -22.880  1.00 97.81           C  
ATOM   2504  HG2 LYS A 181      17.227   4.856 -22.229  1.00 97.81           H  
ATOM   2505  HG3 LYS A 181      16.398   4.426 -23.739  1.00 97.81           H  
ATOM   2506  CD  LYS A 181      16.520   6.529 -23.379  1.00 97.81           C  
ATOM   2507  HD2 LYS A 181      15.657   6.776 -23.997  1.00 97.81           H  
ATOM   2508  HD3 LYS A 181      16.571   7.216 -22.534  1.00 97.81           H  
ATOM   2509  CE  LYS A 181      17.796   6.613 -24.205  1.00 97.81           C  
ATOM   2510  HE2 LYS A 181      18.649   6.369 -23.572  1.00 97.81           H  
ATOM   2511  HE3 LYS A 181      17.742   5.853 -24.985  1.00 97.81           H  
ATOM   2512  NZ  LYS A 181      17.922   7.959 -24.799  1.00 97.81           N  
ATOM   2513  HZ1 LYS A 181      18.758   7.997 -25.364  1.00 97.81           H  
ATOM   2514  HZ2 LYS A 181      17.960   8.650 -24.063  1.00 97.81           H  
ATOM   2515  HZ3 LYS A 181      17.109   8.123 -25.375  1.00 97.81           H  
ATOM   2516  N   ILE A 182      14.013   3.456 -19.406  1.00 98.06           N  
ATOM   2517  H   ILE A 182      14.981   3.596 -19.154  1.00 98.06           H  
ATOM   2518  CA  ILE A 182      13.023   3.441 -18.335  1.00 98.06           C  
ATOM   2519  HA  ILE A 182      12.024   3.315 -18.753  1.00 98.06           H  
ATOM   2520  C   ILE A 182      13.105   4.805 -17.672  1.00 98.06           C  
ATOM   2521  CB  ILE A 182      13.291   2.291 -17.342  1.00 98.06           C  
ATOM   2522  HB  ILE A 182      14.228   2.502 -16.826  1.00 98.06           H  
ATOM   2523  O   ILE A 182      14.096   5.110 -17.006  1.00 98.06           O  
ATOM   2524  CG1 ILE A 182      13.451   0.935 -18.066  1.00 98.06           C  
ATOM   2525 HG12 ILE A 182      12.497   0.628 -18.495  1.00 98.06           H  
ATOM   2526 HG13 ILE A 182      14.168   1.029 -18.882  1.00 98.06           H  
ATOM   2527  CG2 ILE A 182      12.172   2.253 -16.284  1.00 98.06           C  
ATOM   2528 HG21 ILE A 182      12.392   1.495 -15.531  1.00 98.06           H  
ATOM   2529 HG22 ILE A 182      11.217   2.019 -16.753  1.00 98.06           H  
ATOM   2530 HG23 ILE A 182      12.093   3.212 -15.772  1.00 98.06           H  
ATOM   2531  CD1 ILE A 182      14.002  -0.175 -17.171  1.00 98.06           C  
ATOM   2532 HD11 ILE A 182      13.317  -0.389 -16.351  1.00 98.06           H  
ATOM   2533 HD12 ILE A 182      14.966   0.139 -16.770  1.00 98.06           H  
ATOM   2534 HD13 ILE A 182      14.139  -1.082 -17.761  1.00 98.06           H  
ATOM   2535  N   THR A 183      12.095   5.641 -17.882  1.00 98.47           N  
ATOM   2536  H   THR A 183      11.316   5.333 -18.446  1.00 98.47           H  
ATOM   2537  CA  THR A 183      12.079   7.011 -17.364  1.00 98.47           C  
ATOM   2538  HA  THR A 183      13.081   7.269 -17.020  1.00 98.47           H  
ATOM   2539  C   THR A 183      11.138   7.115 -16.174  1.00 98.47           C  
ATOM   2540  CB  THR A 183      11.733   8.020 -18.464  1.00 98.47           C  
ATOM   2541  HB  THR A 183      10.757   7.775 -18.883  1.00 98.47           H  
ATOM   2542  O   THR A 183       9.971   6.748 -16.270  1.00 98.47           O  
ATOM   2543  CG2 THR A 183      11.720   9.463 -17.962  1.00 98.47           C  
ATOM   2544 HG21 THR A 183      12.661   9.696 -17.464  1.00 98.47           H  
ATOM   2545 HG22 THR A 183      10.895   9.608 -17.263  1.00 98.47           H  
ATOM   2546 HG23 THR A 183      11.575  10.139 -18.805  1.00 98.47           H  
ATOM   2547  OG1 THR A 183      12.697   7.960 -19.493  1.00 98.47           O  
ATOM   2548  HG1 THR A 183      13.526   8.307 -19.156  1.00 98.47           H  
ATOM   2549  N   ILE A 184      11.652   7.645 -15.067  1.00 98.57           N  
ATOM   2550  H   ILE A 184      12.626   7.912 -15.098  1.00 98.57           H  
ATOM   2551  CA  ILE A 184      10.936   7.970 -13.834  1.00 98.57           C  
ATOM   2552  HA  ILE A 184       9.949   7.509 -13.858  1.00 98.57           H  
ATOM   2553  C   ILE A 184      10.769   9.490 -13.773  1.00 98.57           C  
ATOM   2554  CB  ILE A 184      11.694   7.418 -12.606  1.00 98.57           C  
ATOM   2555  HB  ILE A 184      12.699   7.841 -12.606  1.00 98.57           H  
ATOM   2556  O   ILE A 184      11.737  10.237 -13.928  1.00 98.57           O  
ATOM   2557  CG1 ILE A 184      11.817   5.878 -12.698  1.00 98.57           C  
ATOM   2558 HG12 ILE A 184      10.822   5.434 -12.687  1.00 98.57           H  
ATOM   2559 HG13 ILE A 184      12.296   5.606 -13.639  1.00 98.57           H  
ATOM   2560  CG2 ILE A 184      11.001   7.832 -11.295  1.00 98.57           C  
ATOM   2561 HG21 ILE A 184      11.587   7.504 -10.437  1.00 98.57           H  
ATOM   2562 HG22 ILE A 184      10.011   7.378 -11.246  1.00 98.57           H  
ATOM   2563 HG23 ILE A 184      10.914   8.916 -11.222  1.00 98.57           H  
ATOM   2564  CD1 ILE A 184      12.650   5.250 -11.578  1.00 98.57           C  
ATOM   2565 HD11 ILE A 184      12.108   5.304 -10.634  1.00 98.57           H  
ATOM   2566 HD12 ILE A 184      13.605   5.768 -11.489  1.00 98.57           H  
ATOM   2567 HD13 ILE A 184      12.832   4.201 -11.812  1.00 98.57           H  
ATOM   2568  N   SER A 185       9.540   9.944 -13.553  1.00 98.37           N  
ATOM   2569  H   SER A 185       8.807   9.263 -13.416  1.00 98.37           H  
ATOM   2570  CA  SER A 185       9.145  11.358 -13.536  1.00 98.37           C  
ATOM   2571  HA  SER A 185       9.993  11.978 -13.248  1.00 98.37           H  
ATOM   2572  C   SER A 185       8.014  11.602 -12.535  1.00 98.37           C  
ATOM   2573  CB  SER A 185       8.699  11.767 -14.946  1.00 98.37           C  
ATOM   2574  HB2 SER A 185       9.507  11.564 -15.649  1.00 98.37           H  
ATOM   2575  HB3 SER A 185       8.481  12.835 -14.968  1.00 98.37           H  
ATOM   2576  O   SER A 185       7.478  10.652 -11.961  1.00 98.37           O  
ATOM   2577  OG  SER A 185       7.547  11.041 -15.340  1.00 98.37           O  
ATOM   2578  HG  SER A 185       7.734  10.106 -15.226  1.00 98.37           H  
ATOM   2579  N   ASN A 186       7.622  12.867 -12.342  1.00 97.97           N  
ATOM   2580  H   ASN A 186       8.132  13.605 -12.806  1.00 97.97           H  
ATOM   2581  CA  ASN A 186       6.492  13.257 -11.487  1.00 97.97           C  
ATOM   2582  HA  ASN A 186       6.541  14.338 -11.364  1.00 97.97           H  
ATOM   2583  C   ASN A 186       6.584  12.682 -10.064  1.00 97.97           C  
ATOM   2584  CB  ASN A 186       5.159  12.935 -12.190  1.00 97.97           C  
ATOM   2585  HB2 ASN A 186       5.097  11.864 -12.385  1.00 97.97           H  
ATOM   2586  HB3 ASN A 186       4.329  13.204 -11.537  1.00 97.97           H  
ATOM   2587  O   ASN A 186       5.581  12.250  -9.489  1.00 97.97           O  
ATOM   2588  CG  ASN A 186       4.989  13.714 -13.473  1.00 97.97           C  
ATOM   2589  ND2 ASN A 186       4.662  13.064 -14.562  1.00 97.97           N  
ATOM   2590 HD21 ASN A 186       4.645  12.054 -14.558  1.00 97.97           H  
ATOM   2591 HD22 ASN A 186       4.713  13.607 -15.412  1.00 97.97           H  
ATOM   2592  OD1 ASN A 186       5.136  14.921 -13.513  1.00 97.97           O  
ATOM   2593  N   VAL A 187       7.797  12.651  -9.507  1.00 98.58           N  
ATOM   2594  H   VAL A 187       8.566  13.066 -10.014  1.00 98.58           H  
ATOM   2595  CA  VAL A 187       8.041  12.091  -8.178  1.00 98.58           C  
ATOM   2596  HA  VAL A 187       7.553  11.117  -8.139  1.00 98.58           H  
ATOM   2597  C   VAL A 187       7.418  12.990  -7.116  1.00 98.58           C  
ATOM   2598  CB  VAL A 187       9.538  11.860  -7.917  1.00 98.58           C  
ATOM   2599  HB  VAL A 187      10.065  12.806  -8.041  1.00 98.58           H  
ATOM   2600  O   VAL A 187       7.580  14.211  -7.151  1.00 98.58           O  
ATOM   2601  CG1 VAL A 187       9.808  11.337  -6.503  1.00 98.58           C  
ATOM   2602 HG11 VAL A 187       9.240  10.421  -6.337  1.00 98.58           H  
ATOM   2603 HG12 VAL A 187       9.518  12.073  -5.753  1.00 98.58           H  
ATOM   2604 HG13 VAL A 187      10.872  11.131  -6.383  1.00 98.58           H  
ATOM   2605  CG2 VAL A 187      10.096  10.819  -8.897  1.00 98.58           C  
ATOM   2606 HG21 VAL A 187       9.582   9.867  -8.766  1.00 98.58           H  
ATOM   2607 HG22 VAL A 187       9.966  11.154  -9.927  1.00 98.58           H  
ATOM   2608 HG23 VAL A 187      11.160  10.670  -8.714  1.00 98.58           H  
ATOM   2609  N   LYS A 188       6.725  12.385  -6.152  1.00 98.44           N  
ATOM   2610  H   LYS A 188       6.633  11.381  -6.212  1.00 98.44           H  
ATOM   2611  CA  LYS A 188       6.169  13.053  -4.969  1.00 98.44           C  
ATOM   2612  HA  LYS A 188       6.594  14.054  -4.888  1.00 98.44           H  
ATOM   2613  C   LYS A 188       6.552  12.287  -3.720  1.00 98.44           C  
ATOM   2614  CB  LYS A 188       4.641  13.172  -5.036  1.00 98.44           C  
ATOM   2615  HB2 LYS A 188       4.203  12.186  -4.879  1.00 98.44           H  
ATOM   2616  HB3 LYS A 188       4.311  13.813  -4.218  1.00 98.44           H  
ATOM   2617  O   LYS A 188       6.493  11.061  -3.728  1.00 98.44           O  
ATOM   2618  CG  LYS A 188       4.125  13.746  -6.358  1.00 98.44           C  
ATOM   2619  HG2 LYS A 188       4.545  14.738  -6.518  1.00 98.44           H  
ATOM   2620  HG3 LYS A 188       4.423  13.096  -7.181  1.00 98.44           H  
ATOM   2621  CD  LYS A 188       2.600  13.824  -6.339  1.00 98.44           C  
ATOM   2622  HD2 LYS A 188       2.198  12.826  -6.166  1.00 98.44           H  
ATOM   2623  HD3 LYS A 188       2.277  14.489  -5.538  1.00 98.44           H  
ATOM   2624  CE  LYS A 188       2.121  14.352  -7.692  1.00 98.44           C  
ATOM   2625  HE2 LYS A 188       2.574  13.743  -8.474  1.00 98.44           H  
ATOM   2626  HE3 LYS A 188       2.477  15.375  -7.815  1.00 98.44           H  
ATOM   2627  NZ  LYS A 188       0.645  14.291  -7.789  1.00 98.44           N  
ATOM   2628  HZ1 LYS A 188       0.342  13.332  -7.690  1.00 98.44           H  
ATOM   2629  HZ2 LYS A 188       0.337  14.633  -8.687  1.00 98.44           H  
ATOM   2630  HZ3 LYS A 188       0.224  14.839  -7.052  1.00 98.44           H  
ATOM   2631  N   VAL A 189       6.870  13.010  -2.656  1.00 98.51           N  
ATOM   2632  H   VAL A 189       6.813  14.015  -2.737  1.00 98.51           H  
ATOM   2633  CA  VAL A 189       7.061  12.460  -1.314  1.00 98.51           C  
ATOM   2634  HA  VAL A 189       7.048  11.371  -1.363  1.00 98.51           H  
ATOM   2635  C   VAL A 189       5.898  12.906  -0.442  1.00 98.51           C  
ATOM   2636  CB  VAL A 189       8.412  12.870  -0.708  1.00 98.51           C  
ATOM   2637  HB  VAL A 189       8.464  13.957  -0.636  1.00 98.51           H  
ATOM   2638  O   VAL A 189       5.515  14.080  -0.443  1.00 98.51           O  
ATOM   2639  CG1 VAL A 189       8.581  12.267   0.690  1.00 98.51           C  
ATOM   2640 HG11 VAL A 189       8.437  11.187   0.659  1.00 98.51           H  
ATOM   2641 HG12 VAL A 189       7.870  12.706   1.391  1.00 98.51           H  
ATOM   2642 HG13 VAL A 189       9.587  12.471   1.057  1.00 98.51           H  
ATOM   2643  CG2 VAL A 189       9.579  12.371  -1.568  1.00 98.51           C  
ATOM   2644 HG21 VAL A 189       9.571  11.282  -1.607  1.00 98.51           H  
ATOM   2645 HG22 VAL A 189       9.513  12.763  -2.584  1.00 98.51           H  
ATOM   2646 HG23 VAL A 189      10.520  12.701  -1.129  1.00 98.51           H  
ATOM   2647  N   LEU A 190       5.333  11.954   0.288  1.00 98.35           N  
ATOM   2648  H   LEU A 190       5.708  11.019   0.228  1.00 98.35           H  
ATOM   2649  CA  LEU A 190       4.199  12.135   1.170  1.00 98.35           C  
ATOM   2650  HA  LEU A 190       3.971  13.200   1.203  1.00 98.35           H  
ATOM   2651  C   LEU A 190       4.577  11.692   2.585  1.00 98.35           C  
ATOM   2652  CB  LEU A 190       2.953  11.395   0.640  1.00 98.35           C  
ATOM   2653  HB2 LEU A 190       3.101  10.320   0.745  1.00 98.35           H  
ATOM   2654  HB3 LEU A 190       2.125  11.670   1.294  1.00 98.35           H  
ATOM   2655  O   LEU A 190       5.105  10.598   2.779  1.00 98.35           O  
ATOM   2656  CG  LEU A 190       2.571  11.718  -0.822  1.00 98.35           C  
ATOM   2657  HG  LEU A 190       2.877  12.736  -1.065  1.00 98.35           H  
ATOM   2658  CD1 LEU A 190       3.192  10.750  -1.836  1.00 98.35           C  
ATOM   2659 HD11 LEU A 190       2.899   9.728  -1.599  1.00 98.35           H  
ATOM   2660 HD12 LEU A 190       4.280  10.817  -1.810  1.00 98.35           H  
ATOM   2661 HD13 LEU A 190       2.864  11.001  -2.845  1.00 98.35           H  
ATOM   2662  CD2 LEU A 190       1.060  11.628  -1.020  1.00 98.35           C  
ATOM   2663 HD21 LEU A 190       0.720  10.613  -0.813  1.00 98.35           H  
ATOM   2664 HD22 LEU A 190       0.805  11.893  -2.047  1.00 98.35           H  
ATOM   2665 HD23 LEU A 190       0.564  12.330  -0.350  1.00 98.35           H  
ATOM   2666  N   ASP A 191       4.285  12.541   3.562  1.00 97.61           N  
ATOM   2667  H   ASP A 191       3.815  13.399   3.310  1.00 97.61           H  
ATOM   2668  CA  ASP A 191       4.295  12.205   4.983  1.00 97.61           C  
ATOM   2669  HA  ASP A 191       5.103  11.505   5.196  1.00 97.61           H  
ATOM   2670  C   ASP A 191       2.959  11.540   5.327  1.00 97.61           C  
ATOM   2671  CB  ASP A 191       4.545  13.486   5.790  1.00 97.61           C  
ATOM   2672  HB2 ASP A 191       3.806  14.234   5.503  1.00 97.61           H  
ATOM   2673  HB3 ASP A 191       5.532  13.871   5.533  1.00 97.61           H  
ATOM   2674  O   ASP A 191       1.890  12.143   5.169  1.00 97.61           O  
ATOM   2675  CG  ASP A 191       4.484  13.287   7.306  1.00 97.61           C  
ATOM   2676  OD1 ASP A 191       4.975  12.273   7.845  1.00 97.61           O  
ATOM   2677  OD2 ASP A 191       3.966  14.179   8.008  1.00 97.61           O  
ATOM   2678  N   VAL A 192       3.020  10.278   5.747  1.00 96.77           N  
ATOM   2679  H   VAL A 192       3.921   9.881   5.971  1.00 96.77           H  
ATOM   2680  CA  VAL A 192       1.837   9.460   6.019  1.00 96.77           C  
ATOM   2681  HA  VAL A 192       0.989   9.858   5.461  1.00 96.77           H  
ATOM   2682  C   VAL A 192       1.525   9.563   7.505  1.00 96.77           C  
ATOM   2683  CB  VAL A 192       2.036   8.006   5.556  1.00 96.77           C  
ATOM   2684  HB  VAL A 192       2.882   7.571   6.088  1.00 96.77           H  
ATOM   2685  O   VAL A 192       2.296   9.122   8.357  1.00 96.77           O  
ATOM   2686  CG1 VAL A 192       0.789   7.159   5.832  1.00 96.77           C  
ATOM   2687 HG11 VAL A 192       0.953   6.138   5.488  1.00 96.77           H  
ATOM   2688 HG12 VAL A 192      -0.064   7.580   5.300  1.00 96.77           H  
ATOM   2689 HG13 VAL A 192       0.579   7.125   6.901  1.00 96.77           H  
ATOM   2690  CG2 VAL A 192       2.334   7.931   4.052  1.00 96.77           C  
ATOM   2691 HG21 VAL A 192       2.460   6.890   3.756  1.00 96.77           H  
ATOM   2692 HG22 VAL A 192       1.510   8.368   3.488  1.00 96.77           H  
ATOM   2693 HG23 VAL A 192       3.252   8.472   3.822  1.00 96.77           H  
ATOM   2694  N   LYS A 193       0.382  10.165   7.833  1.00 90.56           N  
ATOM   2695  H   LYS A 193      -0.203  10.500   7.082  1.00 90.56           H  
ATOM   2696  CA  LYS A 193      -0.107  10.258   9.209  1.00 90.56           C  
ATOM   2697  HA  LYS A 193       0.700  10.005   9.896  1.00 90.56           H  
ATOM   2698  C   LYS A 193      -1.193   9.225   9.438  1.00 90.56           C  
ATOM   2699  CB  LYS A 193      -0.582  11.683   9.534  1.00 90.56           C  
ATOM   2700  HB2 LYS A 193      -1.022  11.678  10.531  1.00 90.56           H  
ATOM   2701  HB3 LYS A 193      -1.362  11.970   8.829  1.00 90.56           H  
ATOM   2702  O   LYS A 193      -2.284   9.327   8.880  1.00 90.56           O  
ATOM   2703  CG  LYS A 193       0.526  12.749   9.502  1.00 90.56           C  
ATOM   2704  HG2 LYS A 193       0.871  12.885   8.477  1.00 90.56           H  
ATOM   2705  HG3 LYS A 193       0.097  13.691   9.844  1.00 90.56           H  
ATOM   2706  CD  LYS A 193       1.728  12.392  10.387  1.00 90.56           C  
ATOM   2707  HD2 LYS A 193       1.389  12.040  11.361  1.00 90.56           H  
ATOM   2708  HD3 LYS A 193       2.282  11.592   9.895  1.00 90.56           H  
ATOM   2709  CE  LYS A 193       2.642  13.604  10.576  1.00 90.56           C  
ATOM   2710  HE2 LYS A 193       2.462  14.303   9.759  1.00 90.56           H  
ATOM   2711  HE3 LYS A 193       2.398  14.099  11.516  1.00 90.56           H  
ATOM   2712  NZ  LYS A 193       4.067  13.210  10.533  1.00 90.56           N  
ATOM   2713  HZ1 LYS A 193       4.269  12.959   9.576  1.00 90.56           H  
ATOM   2714  HZ2 LYS A 193       4.281  12.417  11.121  1.00 90.56           H  
ATOM   2715  HZ3 LYS A 193       4.676  13.999  10.695  1.00 90.56           H  
ATOM   2716  N   GLU A 194      -0.900   8.265  10.303  1.00 82.94           N  
ATOM   2717  H   GLU A 194       0.034   8.210  10.683  1.00 82.94           H  
ATOM   2718  CA  GLU A 194      -1.924   7.422  10.901  1.00 82.94           C  
ATOM   2719  HA  GLU A 194      -2.733   7.263  10.188  1.00 82.94           H  
ATOM   2720  C   GLU A 194      -2.488   8.152  12.117  1.00 82.94           C  
ATOM   2721  CB  GLU A 194      -1.371   6.041  11.274  1.00 82.94           C  
ATOM   2722  HB2 GLU A 194      -0.554   6.150  11.988  1.00 82.94           H  
ATOM   2723  HB3 GLU A 194      -2.178   5.478  11.742  1.00 82.94           H  
ATOM   2724  O   GLU A 194      -1.773   8.488  13.060  1.00 82.94           O  
ATOM   2725  CG  GLU A 194      -0.871   5.275  10.037  1.00 82.94           C  
ATOM   2726  HG2 GLU A 194      -1.653   5.296   9.278  1.00 82.94           H  
ATOM   2727  HG3 GLU A 194       0.000   5.789   9.631  1.00 82.94           H  
ATOM   2728  CD  GLU A 194      -0.500   3.812  10.325  1.00 82.94           C  
ATOM   2729  OE1 GLU A 194      -0.008   3.151   9.383  1.00 82.94           O  
ATOM   2730  OE2 GLU A 194      -0.709   3.349  11.470  1.00 82.94           O  
ATOM   2731  N   SER A 195      -3.784   8.424  12.089  1.00 71.72           N  
ATOM   2732  H   SER A 195      -4.311   8.110  11.287  1.00 71.72           H  
ATOM   2733  CA  SER A 195      -4.517   8.785  13.296  1.00 71.72           C  
ATOM   2734  HA  SER A 195      -3.823   9.108  14.072  1.00 71.72           H  
ATOM   2735  C   SER A 195      -5.224   7.536  13.790  1.00 71.72           C  
ATOM   2736  CB  SER A 195      -5.472   9.950  13.051  1.00 71.72           C  
ATOM   2737  HB2 SER A 195      -6.044  10.155  13.956  1.00 71.72           H  
ATOM   2738  HB3 SER A 195      -4.897  10.837  12.784  1.00 71.72           H  
ATOM   2739  O   SER A 195      -5.894   6.841  13.018  1.00 71.72           O  
ATOM   2740  OG  SER A 195      -6.351   9.633  12.001  1.00 71.72           O  
ATOM   2741  HG  SER A 195      -5.819   9.274  11.287  1.00 71.72           H  
ATOM   2742  N   SER A 196      -5.083   7.240  15.081  1.00 63.36           N  
ATOM   2743  H   SER A 196      -4.542   7.842  15.685  1.00 63.36           H  
ATOM   2744  CA  SER A 196      -5.974   6.282  15.714  1.00 63.36           C  
ATOM   2745  HA  SER A 196      -5.891   5.325  15.198  1.00 63.36           H  
ATOM   2746  C   SER A 196      -7.391   6.818  15.535  1.00 63.36           C  
ATOM   2747  CB  SER A 196      -5.610   6.057  17.187  1.00 63.36           C  
ATOM   2748  HB2 SER A 196      -6.408   5.490  17.668  1.00 63.36           H  
ATOM   2749  HB3 SER A 196      -4.690   5.474  17.237  1.00 63.36           H  
ATOM   2750  O   SER A 196      -7.723   7.911  15.993  1.00 63.36           O  
ATOM   2751  OG  SER A 196      -5.412   7.277  17.877  1.00 63.36           O  
ATOM   2752  HG  SER A 196      -5.454   7.115  18.822  1.00 63.36           H  
ATOM   2753  N   GLY A 197      -8.210   6.076  14.793  1.00 56.02           N  
ATOM   2754  H   GLY A 197      -7.862   5.217  14.391  1.00 56.02           H  
ATOM   2755  CA  GLY A 197      -9.629   6.356  14.665  1.00 56.02           C  
ATOM   2756  HA2 GLY A 197     -10.084   5.676  13.945  1.00 56.02           H  
ATOM   2757  HA3 GLY A 197      -9.791   7.386  14.348  1.00 56.02           H  
ATOM   2758  C   GLY A 197     -10.256   6.127  16.030  1.00 56.02           C  
ATOM   2759  O   GLY A 197     -10.687   5.023  16.346  1.00 56.02           O  
ATOM   2760  N   GLY A 198     -10.226   7.138  16.890  1.00 57.21           N  
ATOM   2761  H   GLY A 198      -9.735   7.980  16.625  1.00 57.21           H  
ATOM   2762  CA  GLY A 198     -11.016   7.128  18.105  1.00 57.21           C  
ATOM   2763  HA2 GLY A 198     -10.741   7.968  18.742  1.00 57.21           H  
ATOM   2764  HA3 GLY A 198     -10.874   6.196  18.650  1.00 57.21           H  
ATOM   2765  C   GLY A 198     -12.471   7.282  17.693  1.00 57.21           C  
ATOM   2766  O   GLY A 198     -12.826   8.302  17.107  1.00 57.21           O  
ATOM   2767  N   LEU A 199     -13.312   6.286  17.979  1.00 60.87           N  
ATOM   2768  H   LEU A 199     -12.955   5.472  18.458  1.00 60.87           H  
ATOM   2769  CA  LEU A 199     -14.734   6.585  18.110  1.00 60.87           C  
ATOM   2770  HA  LEU A 199     -15.074   7.145  17.240  1.00 60.87           H  
ATOM   2771  C   LEU A 199     -14.872   7.493  19.328  1.00 60.87           C  
ATOM   2772  CB  LEU A 199     -15.585   5.311  18.258  1.00 60.87           C  
ATOM   2773  HB2 LEU A 199     -15.191   4.719  19.084  1.00 60.87           H  
ATOM   2774  HB3 LEU A 199     -16.602   5.605  18.517  1.00 60.87           H  
ATOM   2775  O   LEU A 199     -14.265   7.229  20.370  1.00 60.87           O  
ATOM   2776  CG  LEU A 199     -15.645   4.437  16.996  1.00 60.87           C  
ATOM   2777  HG  LEU A 199     -14.634   4.104  16.763  1.00 60.87           H  
ATOM   2778  CD1 LEU A 199     -16.496   3.196  17.241  1.00 60.87           C  
ATOM   2779 HD11 LEU A 199     -16.230   2.758  18.203  1.00 60.87           H  
ATOM   2780 HD12 LEU A 199     -17.548   3.478  17.280  1.00 60.87           H  
ATOM   2781 HD13 LEU A 199     -16.346   2.474  16.439  1.00 60.87           H  
ATOM   2782  CD2 LEU A 199     -16.244   5.168  15.791  1.00 60.87           C  
ATOM   2783 HD21 LEU A 199     -15.586   5.973  15.464  1.00 60.87           H  
ATOM   2784 HD22 LEU A 199     -16.392   4.468  14.968  1.00 60.87           H  
ATOM   2785 HD23 LEU A 199     -17.216   5.579  16.064  1.00 60.87           H  
ATOM   2786  N   GLU A 200     -15.634   8.574  19.192  1.00 65.33           N  
ATOM   2787  H   GLU A 200     -16.117   8.744  18.322  1.00 65.33           H  
ATOM   2788  CA  GLU A 200     -16.007   9.354  20.362  1.00 65.33           C  
ATOM   2789  HA  GLU A 200     -15.105   9.680  20.880  1.00 65.33           H  
ATOM   2790  C   GLU A 200     -16.796   8.437  21.293  1.00 65.33           C  
ATOM   2791  CB  GLU A 200     -16.823  10.598  19.987  1.00 65.33           C  
ATOM   2792  HB2 GLU A 200     -17.670  10.309  19.366  1.00 65.33           H  
ATOM   2793  HB3 GLU A 200     -17.200  11.041  20.909  1.00 65.33           H  
ATOM   2794  O   GLU A 200     -17.830   7.888  20.911  1.00 65.33           O  
ATOM   2795  CG  GLU A 200     -15.972  11.648  19.254  1.00 65.33           C  
ATOM   2796  HG2 GLU A 200     -15.703  11.263  18.271  1.00 65.33           H  
ATOM   2797  HG3 GLU A 200     -15.054  11.803  19.820  1.00 65.33           H  
ATOM   2798  CD  GLU A 200     -16.693  12.997  19.093  1.00 65.33           C  
ATOM   2799  OE1 GLU A 200     -15.983  13.999  18.847  1.00 65.33           O  
ATOM   2800  OE2 GLU A 200     -17.943  13.031  19.194  1.00 65.33           O  
ATOM   2801  N   GLN A 201     -16.291   8.236  22.511  1.00 66.28           N  
ATOM   2802  H   GLN A 201     -15.413   8.666  22.763  1.00 66.28           H  
ATOM   2803  CA  GLN A 201     -17.037   7.506  23.521  1.00 66.28           C  
ATOM   2804  HA  GLN A 201     -17.286   6.522  23.123  1.00 66.28           H  
ATOM   2805  C   GLN A 201     -18.332   8.273  23.791  1.00 66.28           C  
ATOM   2806  CB  GLN A 201     -16.185   7.323  24.783  1.00 66.28           C  
ATOM   2807  HB2 GLN A 201     -15.278   6.781  24.515  1.00 66.28           H  
ATOM   2808  HB3 GLN A 201     -15.905   8.297  25.186  1.00 66.28           H  
ATOM   2809  O   GLN A 201     -18.299   9.412  24.256  1.00 66.28           O  
ATOM   2810  CG  GLN A 201     -16.946   6.528  25.856  1.00 66.28           C  
ATOM   2811  HG2 GLN A 201     -17.815   7.100  26.181  1.00 66.28           H  
ATOM   2812  HG3 GLN A 201     -17.299   5.591  25.425  1.00 66.28           H  
ATOM   2813  CD  GLN A 201     -16.105   6.202  27.085  1.00 66.28           C  
ATOM   2814  NE2 GLN A 201     -16.706   5.608  28.091  1.00 66.28           N  
ATOM   2815 HE21 GLN A 201     -17.710   5.498  28.067  1.00 66.28           H  
ATOM   2816 HE22 GLN A 201     -16.145   5.476  28.921  1.00 66.28           H  
ATOM   2817  OE1 GLN A 201     -14.914   6.450  27.179  1.00 66.28           O  
ATOM   2818  N   ARG A 202     -19.466   7.643  23.490  1.00 67.59           N  
ATOM   2819  H   ARG A 202     -19.410   6.740  23.040  1.00 67.59           H  
ATOM   2820  CA  ARG A 202     -20.786   8.158  23.838  1.00 67.59           C  
ATOM   2821  HA  ARG A 202     -20.708   9.224  24.052  1.00 67.59           H  
ATOM   2822  C   ARG A 202     -21.274   7.507  25.117  1.00 67.59           C  
ATOM   2823  CB  ARG A 202     -21.761   7.973  22.671  1.00 67.59           C  
ATOM   2824  HB2 ARG A 202     -21.737   6.941  22.320  1.00 67.59           H  
ATOM   2825  HB3 ARG A 202     -22.769   8.200  23.017  1.00 67.59           H  
ATOM   2826  O   ARG A 202     -20.970   6.344  25.390  1.00 67.59           O  
ATOM   2827  CG  ARG A 202     -21.393   8.930  21.531  1.00 67.59           C  
ATOM   2828  HG2 ARG A 202     -21.336   9.944  21.926  1.00 67.59           H  
ATOM   2829  HG3 ARG A 202     -20.427   8.660  21.105  1.00 67.59           H  
ATOM   2830  CD  ARG A 202     -22.456   8.884  20.438  1.00 67.59           C  
ATOM   2831  HD2 ARG A 202     -22.379   7.929  19.918  1.00 67.59           H  
ATOM   2832  HD3 ARG A 202     -23.440   8.957  20.900  1.00 67.59           H  
ATOM   2833  NE  ARG A 202     -22.280   9.993  19.483  1.00 67.59           N  
ATOM   2834  HE  ARG A 202     -21.429  10.530  19.563  1.00 67.59           H  
ATOM   2835  NH1 ARG A 202     -24.154   9.527  18.274  1.00 67.59           N  
ATOM   2836 HH11 ARG A 202     -24.634   9.491  17.386  1.00 67.59           H  
ATOM   2837 HH12 ARG A 202     -24.254   8.696  18.840  1.00 67.59           H  
ATOM   2838  NH2 ARG A 202     -22.837  11.231  17.658  1.00 67.59           N  
ATOM   2839 HH21 ARG A 202     -21.979  11.754  17.766  1.00 67.59           H  
ATOM   2840 HH22 ARG A 202     -23.475  11.377  16.890  1.00 67.59           H  
ATOM   2841  CZ  ARG A 202     -23.090  10.250  18.477  1.00 67.59           C  
ATOM   2842  N   ASP A 203     -22.035   8.271  25.888  1.00 73.82           N  
ATOM   2843  H   ASP A 203     -22.216   9.230  25.626  1.00 73.82           H  
ATOM   2844  CA  ASP A 203     -22.743   7.721  27.031  1.00 73.82           C  
ATOM   2845  HA  ASP A 203     -22.002   7.277  27.695  1.00 73.82           H  
ATOM   2846  C   ASP A 203     -23.713   6.626  26.550  1.00 73.82           C  
ATOM   2847  CB  ASP A 203     -23.473   8.831  27.800  1.00 73.82           C  
ATOM   2848  HB2 ASP A 203     -24.105   8.373  28.560  1.00 73.82           H  
ATOM   2849  HB3 ASP A 203     -24.115   9.382  27.114  1.00 73.82           H  
ATOM   2850  O   ASP A 203     -24.350   6.789  25.501  1.00 73.82           O  
ATOM   2851  CG  ASP A 203     -22.507   9.794  28.500  1.00 73.82           C  
ATOM   2852  OD1 ASP A 203     -21.467   9.313  29.007  1.00 73.82           O  
ATOM   2853  OD2 ASP A 203     -22.823  11.003  28.533  1.00 73.82           O  
ATOM   2854  N   PRO A 204     -23.820   5.495  27.270  1.00 74.41           N  
ATOM   2855  CA  PRO A 204     -24.717   4.414  26.890  1.00 74.41           C  
ATOM   2856  HA  PRO A 204     -24.423   4.024  25.915  1.00 74.41           H  
ATOM   2857  C   PRO A 204     -26.162   4.912  26.819  1.00 74.41           C  
ATOM   2858  CB  PRO A 204     -24.536   3.322  27.949  1.00 74.41           C  
ATOM   2859  HB2 PRO A 204     -25.470   2.807  28.177  1.00 74.41           H  
ATOM   2860  HB3 PRO A 204     -23.791   2.607  27.600  1.00 74.41           H  
ATOM   2861  O   PRO A 204     -26.672   5.528  27.756  1.00 74.41           O  
ATOM   2862  CG  PRO A 204     -24.002   4.087  29.161  1.00 74.41           C  
ATOM   2863  HG2 PRO A 204     -24.836   4.532  29.703  1.00 74.41           H  
ATOM   2864  HG3 PRO A 204     -23.417   3.456  29.829  1.00 74.41           H  
ATOM   2865  CD  PRO A 204     -23.165   5.195  28.532  1.00 74.41           C  
ATOM   2866  HD2 PRO A 204     -23.140   6.062  29.192  1.00 74.41           H  
ATOM   2867  HD3 PRO A 204     -22.155   4.834  28.337  1.00 74.41           H  
ATOM   2868  N   ALA A 205     -26.841   4.604  25.714  1.00 78.78           N  
ATOM   2869  H   ALA A 205     -26.366   4.124  24.963  1.00 78.78           H  
ATOM   2870  CA  ALA A 205     -28.260   4.887  25.579  1.00 78.78           C  
ATOM   2871  HA  ALA A 205     -28.434   5.921  25.880  1.00 78.78           H  
ATOM   2872  C   ALA A 205     -29.067   3.967  26.508  1.00 78.78           C  
ATOM   2873  CB  ALA A 205     -28.673   4.748  24.109  1.00 78.78           C  
ATOM   2874  HB1 ALA A 205     -28.077   5.421  23.493  1.00 78.78           H  
ATOM   2875  HB2 ALA A 205     -28.523   3.722  23.775  1.00 78.78           H  
ATOM   2876  HB3 ALA A 205     -29.727   5.006  24.000  1.00 78.78           H  
ATOM   2877  O   ALA A 205     -28.961   2.740  26.442  1.00 78.78           O  
ATOM   2878  N   VAL A 206     -29.900   4.558  27.364  1.00 84.91           N  
ATOM   2879  H   VAL A 206     -29.922   5.567  27.400  1.00 84.91           H  
ATOM   2880  CA  VAL A 206     -30.825   3.814  28.225  1.00 84.91           C  
ATOM   2881  HA  VAL A 206     -30.346   2.889  28.546  1.00 84.91           H  
ATOM   2882  C   VAL A 206     -32.067   3.456  27.409  1.00 84.91           C  
ATOM   2883  CB  VAL A 206     -31.163   4.616  29.492  1.00 84.91           C  
ATOM   2884  HB  VAL A 206     -31.600   5.574  29.208  1.00 84.91           H  
ATOM   2885  O   VAL A 206     -32.863   4.320  27.053  1.00 84.91           O  
ATOM   2886  CG1 VAL A 206     -32.157   3.867  30.382  1.00 84.91           C  
ATOM   2887 HG11 VAL A 206     -33.105   3.722  29.865  1.00 84.91           H  
ATOM   2888 HG12 VAL A 206     -32.357   4.482  31.260  1.00 84.91           H  
ATOM   2889 HG13 VAL A 206     -31.756   2.903  30.695  1.00 84.91           H  
ATOM   2890  CG2 VAL A 206     -29.900   4.882  30.326  1.00 84.91           C  
ATOM   2891 HG21 VAL A 206     -30.165   5.443  31.222  1.00 84.91           H  
ATOM   2892 HG22 VAL A 206     -29.184   5.473  29.755  1.00 84.91           H  
ATOM   2893 HG23 VAL A 206     -29.435   3.940  30.617  1.00 84.91           H  
ATOM   2894  N   ILE A 207     -32.222   2.171  27.083  1.00 84.54           N  
ATOM   2895  H   ILE A 207     -31.476   1.535  27.328  1.00 84.54           H  
ATOM   2896  CA  ILE A 207     -33.370   1.659  26.310  1.00 84.54           C  
ATOM   2897  HA  ILE A 207     -33.535   2.314  25.455  1.00 84.54           H  
ATOM   2898  C   ILE A 207     -34.651   1.696  27.153  1.00 84.54           C  
ATOM   2899  CB  ILE A 207     -33.078   0.221  25.802  1.00 84.54           C  
ATOM   2900  HB  ILE A 207     -33.058  -0.440  26.669  1.00 84.54           H  
ATOM   2901  O   ILE A 207     -35.718   2.108  26.687  1.00 84.54           O  
ATOM   2902  CG1 ILE A 207     -31.676   0.128  25.142  1.00 84.54           C  
ATOM   2903 HG12 ILE A 207     -30.940   0.037  25.940  1.00 84.54           H  
ATOM   2904 HG13 ILE A 207     -31.435   1.053  24.619  1.00 84.54           H  
ATOM   2905  CG2 ILE A 207     -34.213  -0.290  24.894  1.00 84.54           C  
ATOM   2906 HG21 ILE A 207     -34.091  -1.357  24.711  1.00 84.54           H  
ATOM   2907 HG22 ILE A 207     -34.194   0.236  23.939  1.00 84.54           H  
ATOM   2908 HG23 ILE A 207     -35.187  -0.153  25.364  1.00 84.54           H  
ATOM   2909  CD1 ILE A 207     -31.441  -1.037  24.174  1.00 84.54           C  
ATOM   2910 HD11 ILE A 207     -31.661  -1.982  24.670  1.00 84.54           H  
ATOM   2911 HD12 ILE A 207     -32.068  -0.928  23.290  1.00 84.54           H  
ATOM   2912 HD13 ILE A 207     -30.397  -1.036  23.860  1.00 84.54           H  
ATOM   2913  N   SER A 208     -34.516   1.261  28.401  1.00 90.13           N  
ATOM   2914  H   SER A 208     -33.596   0.977  28.706  1.00 90.13           H  
ATOM   2915  CA  SER A 208     -35.549   1.196  29.425  1.00 90.13           C  
ATOM   2916  HA  SER A 208     -36.186   2.080  29.380  1.00 90.13           H  
ATOM   2917  C   SER A 208     -34.843   1.148  30.778  1.00 90.13           C  
ATOM   2918  CB  SER A 208     -36.400  -0.056  29.190  1.00 90.13           C  
ATOM   2919  HB2 SER A 208     -36.980   0.080  28.278  1.00 90.13           H  
ATOM   2920  HB3 SER A 208     -35.745  -0.918  29.057  1.00 90.13           H  
ATOM   2921  O   SER A 208     -33.861   0.418  30.934  1.00 90.13           O  
ATOM   2922  OG  SER A 208     -37.282  -0.337  30.252  1.00 90.13           O  
ATOM   2923  HG  SER A 208     -37.667   0.488  30.556  1.00 90.13           H  
ATOM   2924  N   ASP A 209     -35.312   1.947  31.727  1.00 91.13           N  
ATOM   2925  H   ASP A 209     -36.134   2.500  31.532  1.00 91.13           H  
ATOM   2926  CA  ASP A 209     -34.849   1.950  33.118  1.00 91.13           C  
ATOM   2927  HA  ASP A 209     -34.028   1.241  33.225  1.00 91.13           H  
ATOM   2928  C   ASP A 209     -35.927   1.484  34.102  1.00 91.13           C  
ATOM   2929  CB  ASP A 209     -34.301   3.331  33.501  1.00 91.13           C  
ATOM   2930  HB2 ASP A 209     -33.445   3.549  32.863  1.00 91.13           H  
ATOM   2931  HB3 ASP A 209     -33.929   3.289  34.525  1.00 91.13           H  
ATOM   2932  O   ASP A 209     -35.640   1.339  35.286  1.00 91.13           O  
ATOM   2933  CG  ASP A 209     -35.314   4.477  33.401  1.00 91.13           C  
ATOM   2934  OD1 ASP A 209     -36.533   4.219  33.260  1.00 91.13           O  
ATOM   2935  OD2 ASP A 209     -34.864   5.638  33.483  1.00 91.13           O  
ATOM   2936  N   LEU A 210     -37.143   1.219  33.612  1.00 93.04           N  
ATOM   2937  H   LEU A 210     -37.302   1.438  32.639  1.00 93.04           H  
ATOM   2938  CA  LEU A 210     -38.314   0.809  34.381  1.00 93.04           C  
ATOM   2939  HA  LEU A 210     -39.163   0.843  33.698  1.00 93.04           H  
ATOM   2940  C   LEU A 210     -38.667   1.805  35.501  1.00 93.04           C  
ATOM   2941  CB  LEU A 210     -38.132  -0.652  34.839  1.00 93.04           C  
ATOM   2942  HB2 LEU A 210     -38.959  -0.937  35.489  1.00 93.04           H  
ATOM   2943  HB3 LEU A 210     -37.224  -0.711  35.438  1.00 93.04           H  
ATOM   2944  O   LEU A 210     -39.355   1.449  36.456  1.00 93.04           O  
ATOM   2945  CG  LEU A 210     -38.042  -1.656  33.674  1.00 93.04           C  
ATOM   2946  HG  LEU A 210     -37.428  -1.261  32.865  1.00 93.04           H  
ATOM   2947  CD1 LEU A 210     -37.386  -2.951  34.151  1.00 93.04           C  
ATOM   2948 HD11 LEU A 210     -36.354  -2.737  34.429  1.00 93.04           H  
ATOM   2949 HD12 LEU A 210     -37.916  -3.331  35.025  1.00 93.04           H  
ATOM   2950 HD13 LEU A 210     -37.387  -3.687  33.346  1.00 93.04           H  
ATOM   2951  CD2 LEU A 210     -39.435  -1.981  33.126  1.00 93.04           C  
ATOM   2952 HD21 LEU A 210     -39.364  -2.764  32.371  1.00 93.04           H  
ATOM   2953 HD22 LEU A 210     -39.854  -1.089  32.662  1.00 93.04           H  
ATOM   2954 HD23 LEU A 210     -40.092  -2.312  33.931  1.00 93.04           H  
ATOM   2955  N   SER A 211     -38.264   3.072  35.363  1.00 92.80           N  
ATOM   2956  H   SER A 211     -37.683   3.301  34.570  1.00 92.80           H  
ATOM   2957  CA  SER A 211     -38.530   4.144  36.336  1.00 92.80           C  
ATOM   2958  HA  SER A 211     -38.283   3.785  37.335  1.00 92.80           H  
ATOM   2959  C   SER A 211     -39.990   4.609  36.358  1.00 92.80           C  
ATOM   2960  CB  SER A 211     -37.637   5.348  36.030  1.00 92.80           C  
ATOM   2961  HB2 SER A 211     -37.807   6.118  36.783  1.00 92.80           H  
ATOM   2962  HB3 SER A 211     -36.590   5.048  36.069  1.00 92.80           H  
ATOM   2963  O   SER A 211     -40.410   5.348  37.246  1.00 92.80           O  
ATOM   2964  OG  SER A 211     -37.936   5.876  34.748  1.00 92.80           O  
ATOM   2965  HG  SER A 211     -37.373   5.411  34.125  1.00 92.80           H  
ATOM   2966  N   SER A 212     -40.791   4.200  35.372  1.00 93.37           N  
ATOM   2967  H   SER A 212     -40.407   3.579  34.674  1.00 93.37           H  
ATOM   2968  CA  SER A 212     -42.197   4.578  35.275  1.00 93.37           C  
ATOM   2969  HA  SER A 212     -42.583   4.729  36.283  1.00 93.37           H  
ATOM   2970  C   SER A 212     -43.046   3.495  34.617  1.00 93.37           C  
ATOM   2971  CB  SER A 212     -42.327   5.901  34.512  1.00 93.37           C  
ATOM   2972  HB2 SER A 212     -41.678   6.653  34.962  1.00 93.37           H  
ATOM   2973  HB3 SER A 212     -43.357   6.252  34.573  1.00 93.37           H  
ATOM   2974  O   SER A 212     -42.551   2.625  33.899  1.00 93.37           O  
ATOM   2975  OG  SER A 212     -41.985   5.726  33.154  1.00 93.37           O  
ATOM   2976  HG  SER A 212     -41.027   5.742  33.091  1.00 93.37           H  
ATOM   2977  N   ALA A 213     -44.362   3.592  34.822  1.00 92.50           N  
ATOM   2978  H   ALA A 213     -44.706   4.324  35.427  1.00 92.50           H  
ATOM   2979  CA  ALA A 213     -45.326   2.744  34.130  1.00 92.50           C  
ATOM   2980  HA  ALA A 213     -45.070   1.701  34.315  1.00 92.50           H  
ATOM   2981  C   ALA A 213     -45.301   2.955  32.602  1.00 92.50           C  
ATOM   2982  CB  ALA A 213     -46.716   3.017  34.718  1.00 92.50           C  
ATOM   2983  HB1 ALA A 213     -47.000   4.054  34.541  1.00 92.50           H  
ATOM   2984  HB2 ALA A 213     -47.442   2.365  34.233  1.00 92.50           H  
ATOM   2985  HB3 ALA A 213     -46.712   2.812  35.789  1.00 92.50           H  
ATOM   2986  O   ALA A 213     -45.496   1.999  31.862  1.00 92.50           O  
ATOM   2987  N   GLU A 214     -45.005   4.173  32.131  1.00 91.85           N  
ATOM   2988  H   GLU A 214     -44.798   4.921  32.777  1.00 91.85           H  
ATOM   2989  CA  GLU A 214     -44.847   4.457  30.696  1.00 91.85           C  
ATOM   2990  HA  GLU A 214     -45.713   4.085  30.150  1.00 91.85           H  
ATOM   2991  C   GLU A 214     -43.611   3.755  30.110  1.00 91.85           C  
ATOM   2992  CB  GLU A 214     -44.727   5.977  30.467  1.00 91.85           C  
ATOM   2993  HB2 GLU A 214     -44.483   6.150  29.419  1.00 91.85           H  
ATOM   2994  HB3 GLU A 214     -43.909   6.360  31.078  1.00 91.85           H  
ATOM   2995  O   GLU A 214     -43.645   3.276  28.980  1.00 91.85           O  
ATOM   2996  CG  GLU A 214     -46.014   6.752  30.798  1.00 91.85           C  
ATOM   2997  HG2 GLU A 214     -46.818   6.375  30.165  1.00 91.85           H  
ATOM   2998  HG3 GLU A 214     -46.286   6.556  31.835  1.00 91.85           H  
ATOM   2999  CD  GLU A 214     -45.895   8.278  30.607  1.00 91.85           C  
ATOM   3000  OE1 GLU A 214     -46.923   8.963  30.829  1.00 91.85           O  
ATOM   3001  OE2 GLU A 214     -44.797   8.773  30.265  1.00 91.85           O  
ATOM   3002  N   ASP A 215     -42.518   3.642  30.875  1.00 92.49           N  
ATOM   3003  H   ASP A 215     -42.513   4.072  31.789  1.00 92.49           H  
ATOM   3004  CA  ASP A 215     -41.327   2.910  30.429  1.00 92.49           C  
ATOM   3005  HA  ASP A 215     -41.102   3.221  29.409  1.00 92.49           H  
ATOM   3006  C   ASP A 215     -41.560   1.390  30.397  1.00 92.49           C  
ATOM   3007  CB  ASP A 215     -40.125   3.278  31.307  1.00 92.49           C  
ATOM   3008  HB2 ASP A 215     -40.072   4.361  31.416  1.00 92.49           H  
ATOM   3009  HB3 ASP A 215     -40.235   2.835  32.297  1.00 92.49           H  
ATOM   3010  O   ASP A 215     -41.082   0.698  29.494  1.00 92.49           O  
ATOM   3011  CG  ASP A 215     -38.836   2.794  30.650  1.00 92.49           C  
ATOM   3012  OD1 ASP A 215     -38.475   3.320  29.573  1.00 92.49           O  
ATOM   3013  OD2 ASP A 215     -38.208   1.846  31.160  1.00 92.49           O  
ATOM   3014  N   TYR A 216     -42.366   0.871  31.330  1.00 93.21           N  
ATOM   3015  H   TYR A 216     -42.725   1.492  32.041  1.00 93.21           H  
ATOM   3016  CA  TYR A 216     -42.834  -0.515  31.301  1.00 93.21           C  
ATOM   3017  HA  TYR A 216     -41.965  -1.172  31.331  1.00 93.21           H  
ATOM   3018  C   TYR A 216     -43.596  -0.857  30.010  1.00 93.21           C  
ATOM   3019  CB  TYR A 216     -43.679  -0.806  32.547  1.00 93.21           C  
ATOM   3020  HB2 TYR A 216     -44.309   0.055  32.774  1.00 93.21           H  
ATOM   3021  HB3 TYR A 216     -43.011  -0.940  33.398  1.00 93.21           H  
ATOM   3022  O   TYR A 216     -43.435  -1.970  29.513  1.00 93.21           O  
ATOM   3023  CG  TYR A 216     -44.576  -2.022  32.413  1.00 93.21           C  
ATOM   3024  CD1 TYR A 216     -45.919  -1.857  32.020  1.00 93.21           C  
ATOM   3025  HD1 TYR A 216     -46.295  -0.874  31.779  1.00 93.21           H  
ATOM   3026  CD2 TYR A 216     -44.061  -3.311  32.647  1.00 93.21           C  
ATOM   3027  HD2 TYR A 216     -43.022  -3.429  32.917  1.00 93.21           H  
ATOM   3028  CE1 TYR A 216     -46.755  -2.979  31.874  1.00 93.21           C  
ATOM   3029  HE1 TYR A 216     -47.770  -2.838  31.536  1.00 93.21           H  
ATOM   3030  CE2 TYR A 216     -44.897  -4.436  32.510  1.00 93.21           C  
ATOM   3031  HE2 TYR A 216     -44.518  -5.434  32.673  1.00 93.21           H  
ATOM   3032  OH  TYR A 216     -47.043  -5.354  32.002  1.00 93.21           O  
ATOM   3033  HH  TYR A 216     -47.892  -5.112  31.626  1.00 93.21           H  
ATOM   3034  CZ  TYR A 216     -46.241  -4.268  32.123  1.00 93.21           C  
ATOM   3035  N   ASP A 217     -44.338   0.079  29.409  1.00 92.61           N  
ATOM   3036  H   ASP A 217     -44.460   0.971  29.867  1.00 92.61           H  
ATOM   3037  CA  ASP A 217     -45.100  -0.166  28.171  1.00 92.61           C  
ATOM   3038  HA  ASP A 217     -45.732  -1.040  28.332  1.00 92.61           H  
ATOM   3039  C   ASP A 217     -44.210  -0.495  26.952  1.00 92.61           C  
ATOM   3040  CB  ASP A 217     -46.021   1.027  27.855  1.00 92.61           C  
ATOM   3041  HB2 ASP A 217     -45.432   1.943  27.817  1.00 92.61           H  
ATOM   3042  HB3 ASP A 217     -46.443   0.878  26.861  1.00 92.61           H  
ATOM   3043  O   ASP A 217     -44.696  -0.998  25.935  1.00 92.61           O  
ATOM   3044  CG  ASP A 217     -47.204   1.207  28.818  1.00 92.61           C  
ATOM   3045  OD1 ASP A 217     -47.600   0.217  29.480  1.00 92.61           O  
ATOM   3046  OD2 ASP A 217     -47.781   2.319  28.809  1.00 92.61           O  
ATOM   3047  N   LYS A 218     -42.887  -0.283  27.043  1.00 92.28           N  
ATOM   3048  H   LYS A 218     -42.548   0.149  27.891  1.00 92.28           H  
ATOM   3049  CA  LYS A 218     -41.910  -0.766  26.048  1.00 92.28           C  
ATOM   3050  HA  LYS A 218     -42.261  -0.503  25.050  1.00 92.28           H  
ATOM   3051  C   LYS A 218     -41.742  -2.287  26.075  1.00 92.28           C  
ATOM   3052  CB  LYS A 218     -40.546  -0.110  26.293  1.00 92.28           C  
ATOM   3053  HB2 LYS A 218     -40.204  -0.376  27.293  1.00 92.28           H  
ATOM   3054  HB3 LYS A 218     -39.830  -0.512  25.576  1.00 92.28           H  
ATOM   3055  O   LYS A 218     -41.191  -2.860  25.128  1.00 92.28           O  
ATOM   3056  CG  LYS A 218     -40.568   1.417  26.144  1.00 92.28           C  
ATOM   3057  HG2 LYS A 218     -41.327   1.851  26.794  1.00 92.28           H  
ATOM   3058  HG3 LYS A 218     -40.784   1.680  25.108  1.00 92.28           H  
ATOM   3059  CD  LYS A 218     -39.199   1.967  26.547  1.00 92.28           C  
ATOM   3060  HD2 LYS A 218     -38.425   1.529  25.917  1.00 92.28           H  
ATOM   3061  HD3 LYS A 218     -39.009   1.681  27.582  1.00 92.28           H  
ATOM   3062  CE  LYS A 218     -39.150   3.491  26.435  1.00 92.28           C  
ATOM   3063  HE2 LYS A 218     -39.204   3.780  25.385  1.00 92.28           H  
ATOM   3064  HE3 LYS A 218     -40.011   3.905  26.958  1.00 92.28           H  
ATOM   3065  NZ  LYS A 218     -37.906   3.994  27.063  1.00 92.28           N  
ATOM   3066  HZ1 LYS A 218     -37.093   3.473  26.766  1.00 92.28           H  
ATOM   3067  HZ2 LYS A 218     -37.778   4.989  26.949  1.00 92.28           H  
ATOM   3068  HZ3 LYS A 218     -37.977   3.819  28.055  1.00 92.28           H  
ATOM   3069  N   TRP A 219     -42.161  -2.941  27.157  1.00 95.33           N  
ATOM   3070  H   TRP A 219     -42.650  -2.414  27.867  1.00 95.33           H  
ATOM   3071  CA  TRP A 219     -42.030  -4.375  27.369  1.00 95.33           C  
ATOM   3072  HA  TRP A 219     -41.219  -4.729  26.733  1.00 95.33           H  
ATOM   3073  C   TRP A 219     -43.300  -5.117  26.965  1.00 95.33           C  
ATOM   3074  CB  TRP A 219     -41.610  -4.685  28.807  1.00 95.33           C  
ATOM   3075  HB2 TRP A 219     -41.611  -5.766  28.943  1.00 95.33           H  
ATOM   3076  HB3 TRP A 219     -42.341  -4.273  29.502  1.00 95.33           H  
ATOM   3077  O   TRP A 219     -44.423  -4.726  27.261  1.00 95.33           O  
ATOM   3078  CG  TRP A 219     -40.248  -4.178  29.156  1.00 95.33           C  
ATOM   3079  CD1 TRP A 219     -39.958  -2.921  29.561  1.00 95.33           C  
ATOM   3080  HD1 TRP A 219     -40.678  -2.125  29.687  1.00 95.33           H  
ATOM   3081  CD2 TRP A 219     -38.970  -4.881  29.092  1.00 95.33           C  
ATOM   3082  CE2 TRP A 219     -37.943  -3.988  29.519  1.00 95.33           C  
ATOM   3083  CE3 TRP A 219     -38.577  -6.185  28.713  1.00 95.33           C  
ATOM   3084  HE3 TRP A 219     -39.333  -6.884  28.388  1.00 95.33           H  
ATOM   3085  NE1 TRP A 219     -38.601  -2.808  29.776  1.00 95.33           N  
ATOM   3086  HE1 TRP A 219     -38.167  -1.950  30.086  1.00 95.33           H  
ATOM   3087  CH2 TRP A 219     -36.239  -5.679  29.222  1.00 95.33           C  
ATOM   3088  HH2 TRP A 219     -35.207  -5.989  29.283  1.00 95.33           H  
ATOM   3089  CZ2 TRP A 219     -36.598  -4.370  29.590  1.00 95.33           C  
ATOM   3090  HZ2 TRP A 219     -35.856  -3.663  29.928  1.00 95.33           H  
ATOM   3091  CZ3 TRP A 219     -37.226  -6.581  28.779  1.00 95.33           C  
ATOM   3092  HZ3 TRP A 219     -36.945  -7.587  28.504  1.00 95.33           H  
ATOM   3093  N   SER A 220     -43.111  -6.240  26.285  1.00 95.20           N  
ATOM   3094  H   SER A 220     -42.161  -6.513  26.078  1.00 95.20           H  
ATOM   3095  CA  SER A 220     -44.187  -7.111  25.821  1.00 95.20           C  
ATOM   3096  HA  SER A 220     -45.063  -6.970  26.455  1.00 95.20           H  
ATOM   3097  C   SER A 220     -43.776  -8.573  25.928  1.00 95.20           C  
ATOM   3098  CB  SER A 220     -44.581  -6.740  24.387  1.00 95.20           C  
ATOM   3099  HB2 SER A 220     -44.980  -5.725  24.381  1.00 95.20           H  
ATOM   3100  HB3 SER A 220     -45.353  -7.419  24.025  1.00 95.20           H  
ATOM   3101  O   SER A 220     -42.599  -8.896  26.117  1.00 95.20           O  
ATOM   3102  OG  SER A 220     -43.457  -6.799  23.528  1.00 95.20           O  
ATOM   3103  HG  SER A 220     -42.788  -6.234  23.921  1.00 95.20           H  
ATOM   3104  N   THR A 221     -44.751  -9.469  25.822  1.00 95.70           N  
ATOM   3105  H   THR A 221     -45.698  -9.162  25.654  1.00 95.70           H  
ATOM   3106  CA  THR A 221     -44.522 -10.914  25.812  1.00 95.70           C  
ATOM   3107  HA  THR A 221     -43.494 -11.122  26.107  1.00 95.70           H  
ATOM   3108  C   THR A 221     -44.697 -11.454  24.403  1.00 95.70           C  
ATOM   3109  CB  THR A 221     -45.419 -11.643  26.818  1.00 95.70           C  
ATOM   3110  HB  THR A 221     -45.141 -12.697  26.837  1.00 95.70           H  
ATOM   3111  O   THR A 221     -45.467 -10.927  23.598  1.00 95.70           O  
ATOM   3112  CG2 THR A 221     -45.241 -11.060  28.212  1.00 95.70           C  
ATOM   3113 HG21 THR A 221     -45.503 -10.002  28.212  1.00 95.70           H  
ATOM   3114 HG22 THR A 221     -44.203 -11.180  28.522  1.00 95.70           H  
ATOM   3115 HG23 THR A 221     -45.890 -11.568  28.926  1.00 95.70           H  
ATOM   3116  OG1 THR A 221     -46.782 -11.519  26.495  1.00 95.70           O  
ATOM   3117  HG1 THR A 221     -47.283 -11.868  27.236  1.00 95.70           H  
ATOM   3118  N   GLU A 222     -43.969 -12.517  24.087  1.00 93.93           N  
ATOM   3119  H   GLU A 222     -43.362 -12.927  24.783  1.00 93.93           H  
ATOM   3120  CA  GLU A 222     -44.159 -13.257  22.844  1.00 93.93           C  
ATOM   3121  HA  GLU A 222     -45.149 -13.021  22.455  1.00 93.93           H  
ATOM   3122  C   GLU A 222     -44.164 -14.758  23.120  1.00 93.93           C  
ATOM   3123  CB  GLU A 222     -43.151 -12.830  21.760  1.00 93.93           C  
ATOM   3124  HB2 GLU A 222     -43.394 -13.365  20.842  1.00 93.93           H  
ATOM   3125  HB3 GLU A 222     -43.286 -11.765  21.569  1.00 93.93           H  
ATOM   3126  O   GLU A 222     -43.663 -15.221  24.149  1.00 93.93           O  
ATOM   3127  CG  GLU A 222     -41.676 -13.091  22.100  1.00 93.93           C  
ATOM   3128  HG2 GLU A 222     -41.393 -12.499  22.970  1.00 93.93           H  
ATOM   3129  HG3 GLU A 222     -41.573 -14.146  22.354  1.00 93.93           H  
ATOM   3130  CD  GLU A 222     -40.727 -12.766  20.930  1.00 93.93           C  
ATOM   3131  OE1 GLU A 222     -39.738 -13.521  20.760  1.00 93.93           O  
ATOM   3132  OE2 GLU A 222     -40.981 -11.785  20.189  1.00 93.93           O  
ATOM   3133  N   ALA A 223     -44.789 -15.517  22.218  1.00 92.48           N  
ATOM   3134  H   ALA A 223     -45.175 -15.086  21.390  1.00 92.48           H  
ATOM   3135  CA  ALA A 223     -44.870 -16.962  22.353  1.00 92.48           C  
ATOM   3136  HA  ALA A 223     -45.373 -17.191  23.293  1.00 92.48           H  
ATOM   3137  C   ALA A 223     -43.461 -17.564  22.400  1.00 92.48           C  
ATOM   3138  CB  ALA A 223     -45.712 -17.547  21.218  1.00 92.48           C  
ATOM   3139  HB1 ALA A 223     -45.271 -17.288  20.255  1.00 92.48           H  
ATOM   3140  HB2 ALA A 223     -46.729 -17.160  21.277  1.00 92.48           H  
ATOM   3141  HB3 ALA A 223     -45.738 -18.632  21.317  1.00 92.48           H  
ATOM   3142  O   ALA A 223     -42.622 -17.342  21.519  1.00 92.48           O  
ATOM   3143  N   GLY A 224     -43.221 -18.323  23.460  1.00 85.33           N  
ATOM   3144  H   GLY A 224     -43.958 -18.429  24.143  1.00 85.33           H  
ATOM   3145  CA  GLY A 224     -41.965 -19.001  23.705  1.00 85.33           C  
ATOM   3146  HA2 GLY A 224     -41.963 -19.202  24.776  1.00 85.33           H  
ATOM   3147  HA3 GLY A 224     -41.125 -18.352  23.457  1.00 85.33           H  
ATOM   3148  C   GLY A 224     -41.819 -20.327  22.962  1.00 85.33           C  
ATOM   3149  O   GLY A 224     -42.736 -20.778  22.274  1.00 85.33           O  
ATOM   3150  N   TYR A 225     -40.661 -20.974  23.109  1.00 87.81           N  
ATOM   3151  H   TYR A 225     -39.973 -20.591  23.741  1.00 87.81           H  
ATOM   3152  CA  TYR A 225     -40.464 -22.337  22.613  1.00 87.81           C  
ATOM   3153  HA  TYR A 225     -41.098 -22.485  21.739  1.00 87.81           H  
ATOM   3154  C   TYR A 225     -40.875 -23.362  23.673  1.00 87.81           C  
ATOM   3155  CB  TYR A 225     -39.018 -22.558  22.151  1.00 87.81           C  
ATOM   3156  HB2 TYR A 225     -38.759 -21.793  21.419  1.00 87.81           H  
ATOM   3157  HB3 TYR A 225     -38.344 -22.442  22.999  1.00 87.81           H  
ATOM   3158  O   TYR A 225     -40.299 -23.405  24.761  1.00 87.81           O  
ATOM   3159  CG  TYR A 225     -38.807 -23.928  21.525  1.00 87.81           C  
ATOM   3160  CD1 TYR A 225     -38.365 -25.007  22.315  1.00 87.81           C  
ATOM   3161  HD1 TYR A 225     -38.174 -24.851  23.367  1.00 87.81           H  
ATOM   3162  CD2 TYR A 225     -39.092 -24.130  20.160  1.00 87.81           C  
ATOM   3163  HD2 TYR A 225     -39.439 -23.305  19.557  1.00 87.81           H  
ATOM   3164  CE1 TYR A 225     -38.190 -26.282  21.743  1.00 87.81           C  
ATOM   3165  HE1 TYR A 225     -37.853 -27.103  22.358  1.00 87.81           H  
ATOM   3166  CE2 TYR A 225     -38.920 -25.404  19.582  1.00 87.81           C  
ATOM   3167  HE2 TYR A 225     -39.130 -25.566  18.536  1.00 87.81           H  
ATOM   3168  OH  TYR A 225     -38.296 -27.707  19.812  1.00 87.81           O  
ATOM   3169  HH  TYR A 225     -37.977 -28.339  20.460  1.00 87.81           H  
ATOM   3170  CZ  TYR A 225     -38.465 -26.480  20.372  1.00 87.81           C  
ATOM   3171  N   ALA A 226     -41.841 -24.217  23.329  1.00 88.49           N  
ATOM   3172  H   ALA A 226     -42.342 -24.035  22.471  1.00 88.49           H  
ATOM   3173  CA  ALA A 226     -42.334 -25.306  24.175  1.00 88.49           C  
ATOM   3174  HA  ALA A 226     -43.212 -25.708  23.670  1.00 88.49           H  
ATOM   3175  C   ALA A 226     -42.819 -24.858  25.572  1.00 88.49           C  
ATOM   3176  CB  ALA A 226     -41.298 -26.440  24.206  1.00 88.49           C  
ATOM   3177  HB1 ALA A 226     -40.408 -26.119  24.748  1.00 88.49           H  
ATOM   3178  HB2 ALA A 226     -41.021 -26.722  23.190  1.00 88.49           H  
ATOM   3179  HB3 ALA A 226     -41.718 -27.308  24.715  1.00 88.49           H  
ATOM   3180  O   ALA A 226     -42.787 -25.635  26.519  1.00 88.49           O  
ATOM   3181  N   TYR A 227     -43.273 -23.613  25.717  1.00 91.55           N  
ATOM   3182  H   TYR A 227     -43.365 -23.041  24.890  1.00 91.55           H  
ATOM   3183  CA  TYR A 227     -43.719 -23.060  26.991  1.00 91.55           C  
ATOM   3184  HA  TYR A 227     -43.240 -23.621  27.793  1.00 91.55           H  
ATOM   3185  C   TYR A 227     -45.234 -23.198  27.168  1.00 91.55           C  
ATOM   3186  CB  TYR A 227     -43.237 -21.615  27.103  1.00 91.55           C  
ATOM   3187  HB2 TYR A 227     -43.672 -21.022  26.298  1.00 91.55           H  
ATOM   3188  HB3 TYR A 227     -42.154 -21.617  26.980  1.00 91.55           H  
ATOM   3189  O   TYR A 227     -46.011 -22.742  26.329  1.00 91.55           O  
ATOM   3190  CG  TYR A 227     -43.550 -20.982  28.441  1.00 91.55           C  
ATOM   3191  CD1 TYR A 227     -44.345 -19.825  28.508  1.00 91.55           C  
ATOM   3192  HD1 TYR A 227     -44.709 -19.369  27.599  1.00 91.55           H  
ATOM   3193  CD2 TYR A 227     -43.064 -21.571  29.623  1.00 91.55           C  
ATOM   3194  HD2 TYR A 227     -42.439 -22.451  29.576  1.00 91.55           H  
ATOM   3195  CE1 TYR A 227     -44.660 -19.255  29.751  1.00 91.55           C  
ATOM   3196  HE1 TYR A 227     -45.291 -18.380  29.808  1.00 91.55           H  
ATOM   3197  CE2 TYR A 227     -43.381 -21.004  30.870  1.00 91.55           C  
ATOM   3198  HE2 TYR A 227     -43.027 -21.445  31.791  1.00 91.55           H  
ATOM   3199  OH  TYR A 227     -44.470 -19.295  32.125  1.00 91.55           O  
ATOM   3200  HH  TYR A 227     -45.068 -18.553  32.013  1.00 91.55           H  
ATOM   3201  CZ  TYR A 227     -44.168 -19.843  30.929  1.00 91.55           C  
ATOM   3202  N   LYS A 228     -45.665 -23.848  28.258  1.00 91.18           N  
ATOM   3203  H   LYS A 228     -44.962 -24.254  28.859  1.00 91.18           H  
ATOM   3204  CA  LYS A 228     -47.081 -24.193  28.508  1.00 91.18           C  
ATOM   3205  HA  LYS A 228     -47.653 -24.058  27.590  1.00 91.18           H  
ATOM   3206  C   LYS A 228     -47.789 -23.323  29.544  1.00 91.18           C  
ATOM   3207  CB  LYS A 228     -47.195 -25.668  28.910  1.00 91.18           C  
ATOM   3208  HB2 LYS A 228     -46.616 -25.849  29.815  1.00 91.18           H  
ATOM   3209  HB3 LYS A 228     -48.241 -25.894  29.119  1.00 91.18           H  
ATOM   3210  O   LYS A 228     -49.010 -23.360  29.604  1.00 91.18           O  
ATOM   3211  CG  LYS A 228     -46.709 -26.592  27.793  1.00 91.18           C  
ATOM   3212  HG2 LYS A 228     -47.211 -26.338  26.860  1.00 91.18           H  
ATOM   3213  HG3 LYS A 228     -45.635 -26.460  27.657  1.00 91.18           H  
ATOM   3214  CD  LYS A 228     -47.003 -28.045  28.163  1.00 91.18           C  
ATOM   3215  HD2 LYS A 228     -48.079 -28.212  28.199  1.00 91.18           H  
ATOM   3216  HD3 LYS A 228     -46.578 -28.243  29.147  1.00 91.18           H  
ATOM   3217  CE  LYS A 228     -46.360 -28.949  27.113  1.00 91.18           C  
ATOM   3218  HE2 LYS A 228     -45.481 -28.435  26.725  1.00 91.18           H  
ATOM   3219  HE3 LYS A 228     -47.065 -29.107  26.297  1.00 91.18           H  
ATOM   3220  NZ  LYS A 228     -45.921 -30.218  27.728  1.00 91.18           N  
ATOM   3221  HZ1 LYS A 228     -45.542 -30.862  27.048  1.00 91.18           H  
ATOM   3222  HZ2 LYS A 228     -45.145 -29.999  28.336  1.00 91.18           H  
ATOM   3223  HZ3 LYS A 228     -46.633 -30.627  28.315  1.00 91.18           H  
ATOM   3224  N   HIS A 229     -47.040 -22.566  30.344  1.00 91.91           N  
ATOM   3225  H   HIS A 229     -46.040 -22.575  30.197  1.00 91.91           H  
ATOM   3226  CA  HIS A 229     -47.550 -21.688  31.402  1.00 91.91           C  
ATOM   3227  HA  HIS A 229     -46.697 -21.498  32.053  1.00 91.91           H  
ATOM   3228  C   HIS A 229     -48.643 -22.320  32.292  1.00 91.91           C  
ATOM   3229  CB  HIS A 229     -47.953 -20.325  30.824  1.00 91.91           C  
ATOM   3230  HB2 HIS A 229     -47.238 -20.035  30.054  1.00 91.91           H  
ATOM   3231  HB3 HIS A 229     -48.937 -20.394  30.360  1.00 91.91           H  
ATOM   3232  O   HIS A 229     -49.763 -21.828  32.368  1.00 91.91           O  
ATOM   3233  CG  HIS A 229     -47.958 -19.235  31.866  1.00 91.91           C  
ATOM   3234  CD2 HIS A 229     -48.707 -18.090  31.856  1.00 91.91           C  
ATOM   3235  HD2 HIS A 229     -49.422 -17.795  31.103  1.00 91.91           H  
ATOM   3236  ND1 HIS A 229     -47.161 -19.174  32.988  1.00 91.91           N  
ATOM   3237  HD1 HIS A 229     -46.624 -19.937  33.374  1.00 91.91           H  
ATOM   3238  CE1 HIS A 229     -47.403 -18.022  33.625  1.00 91.91           C  
ATOM   3239  HE1 HIS A 229     -46.967 -17.712  34.563  1.00 91.91           H  
ATOM   3240  NE2 HIS A 229     -48.325 -17.328  32.962  1.00 91.91           N  
ATOM   3241  N   GLY A 230     -48.344 -23.464  32.913  1.00 89.62           N  
ATOM   3242  H   GLY A 230     -47.374 -23.746  32.922  1.00 89.62           H  
ATOM   3243  CA  GLY A 230     -49.291 -24.154  33.804  1.00 89.62           C  
ATOM   3244  HA2 GLY A 230     -48.757 -24.898  34.395  1.00 89.62           H  
ATOM   3245  HA3 GLY A 230     -49.710 -23.422  34.495  1.00 89.62           H  
ATOM   3246  C   GLY A 230     -50.481 -24.844  33.117  1.00 89.62           C  
ATOM   3247  O   GLY A 230     -51.211 -25.589  33.770  1.00 89.62           O  
ATOM   3248  N   ASP A 231     -50.662 -24.688  31.802  1.00 90.13           N  
ATOM   3249  H   ASP A 231     -50.103 -24.004  31.312  1.00 90.13           H  
ATOM   3250  CA  ASP A 231     -51.751 -25.326  31.064  1.00 90.13           C  
ATOM   3251  HA  ASP A 231     -52.537 -25.590  31.772  1.00 90.13           H  
ATOM   3252  C   ASP A 231     -51.300 -26.625  30.379  1.00 90.13           C  
ATOM   3253  CB  ASP A 231     -52.401 -24.337  30.086  1.00 90.13           C  
ATOM   3254  HB2 ASP A 231     -51.669 -24.026  29.341  1.00 90.13           H  
ATOM   3255  HB3 ASP A 231     -52.731 -23.456  30.636  1.00 90.13           H  
ATOM   3256  O   ASP A 231     -50.737 -26.634  29.281  1.00 90.13           O  
ATOM   3257  CG  ASP A 231     -53.611 -24.959  29.377  1.00 90.13           C  
ATOM   3258  OD1 ASP A 231     -54.035 -26.072  29.780  1.00 90.13           O  
ATOM   3259  OD2 ASP A 231     -54.082 -24.369  28.383  1.00 90.13           O  
ATOM   3260  N   ALA A 232     -51.612 -27.766  31.000  1.00 85.34           N  
ATOM   3261  H   ALA A 232     -52.060 -27.695  31.902  1.00 85.34           H  
ATOM   3262  CA  ALA A 232     -51.341 -29.087  30.427  1.00 85.34           C  
ATOM   3263  HA  ALA A 232     -50.275 -29.150  30.209  1.00 85.34           H  
ATOM   3264  C   ALA A 232     -52.094 -29.346  29.104  1.00 85.34           C  
ATOM   3265  CB  ALA A 232     -51.690 -30.151  31.476  1.00 85.34           C  
ATOM   3266  HB1 ALA A 232     -52.753 -30.103  31.713  1.00 85.34           H  
ATOM   3267  HB2 ALA A 232     -51.450 -31.140  31.087  1.00 85.34           H  
ATOM   3268  HB3 ALA A 232     -51.113 -29.981  32.385  1.00 85.34           H  
ATOM   3269  O   ALA A 232     -51.700 -30.230  28.333  1.00 85.34           O  
ATOM   3270  N   ALA A 233     -53.172 -28.604  28.824  1.00 89.14           N  
ATOM   3271  H   ALA A 233     -53.415 -27.836  29.434  1.00 89.14           H  
ATOM   3272  CA  ALA A 233     -53.894 -28.684  27.560  1.00 89.14           C  
ATOM   3273  HA  ALA A 233     -53.929 -29.730  27.255  1.00 89.14           H  
ATOM   3274  C   ALA A 233     -53.193 -27.911  26.432  1.00 89.14           C  
ATOM   3275  CB  ALA A 233     -55.339 -28.217  27.766  1.00 89.14           C  
ATOM   3276  HB1 ALA A 233     -55.362 -27.142  27.949  1.00 89.14           H  
ATOM   3277  HB2 ALA A 233     -55.785 -28.733  28.616  1.00 89.14           H  
ATOM   3278  HB3 ALA A 233     -55.922 -28.423  26.868  1.00 89.14           H  
ATOM   3279  O   ALA A 233     -53.417 -28.245  25.261  1.00 89.14           O  
ATOM   3280  N   ASN A 234     -52.295 -26.965  26.742  1.00 88.40           N  
ATOM   3281  H   ASN A 234     -52.158 -26.722  27.713  1.00 88.40           H  
ATOM   3282  CA  ASN A 234     -51.481 -26.268  25.749  1.00 88.40           C  
ATOM   3283  HA  ASN A 234     -52.137 -26.017  24.915  1.00 88.40           H  
ATOM   3284  C   ASN A 234     -50.372 -27.176  25.193  1.00 88.40           C  
ATOM   3285  CB  ASN A 234     -50.940 -24.935  26.287  1.00 88.40           C  
ATOM   3286  HB2 ASN A 234     -51.763 -24.342  26.686  1.00 88.40           H  
ATOM   3287  HB3 ASN A 234     -50.225 -25.112  27.090  1.00 88.40           H  
ATOM   3288  O   ASN A 234     -49.181 -27.038  25.474  1.00 88.40           O  
ATOM   3289  CG  ASN A 234     -50.263 -24.144  25.175  1.00 88.40           C  
ATOM   3290  ND2 ASN A 234     -49.784 -22.964  25.464  1.00 88.40           N  
ATOM   3291 HD21 ASN A 234     -49.515 -22.382  24.683  1.00 88.40           H  
ATOM   3292 HD22 ASN A 234     -49.906 -22.595  26.396  1.00 88.40           H  
ATOM   3293  OD1 ASN A 234     -50.165 -24.570  24.029  1.00 88.40           O  
ATOM   3294  N   LYS A 235     -50.763 -28.123  24.341  1.00 84.63           N  
ATOM   3295  H   LYS A 235     -51.760 -28.236  24.225  1.00 84.63           H  
ATOM   3296  CA  LYS A 235     -49.829 -29.046  23.683  1.00 84.63           C  
ATOM   3297  HA  LYS A 235     -49.170 -29.468  24.442  1.00 84.63           H  
ATOM   3298  C   LYS A 235     -48.906 -28.362  22.676  1.00 84.63           C  
ATOM   3299  CB  LYS A 235     -50.599 -30.179  23.000  1.00 84.63           C  
ATOM   3300  HB2 LYS A 235     -51.279 -29.768  22.254  1.00 84.63           H  
ATOM   3301  HB3 LYS A 235     -49.880 -30.824  22.496  1.00 84.63           H  
ATOM   3302  O   LYS A 235     -47.882 -28.943  22.332  1.00 84.63           O  
ATOM   3303  CG  LYS A 235     -51.388 -31.010  24.016  1.00 84.63           C  
ATOM   3304  HG2 LYS A 235     -52.240 -30.437  24.381  1.00 84.63           H  
ATOM   3305  HG3 LYS A 235     -50.742 -31.260  24.859  1.00 84.63           H  
ATOM   3306  CD  LYS A 235     -51.883 -32.303  23.370  1.00 84.63           C  
ATOM   3307  HD2 LYS A 235     -51.026 -32.887  23.037  1.00 84.63           H  
ATOM   3308  HD3 LYS A 235     -52.518 -32.062  22.517  1.00 84.63           H  
ATOM   3309  CE  LYS A 235     -52.678 -33.087  24.413  1.00 84.63           C  
ATOM   3310  HE2 LYS A 235     -52.060 -33.202  25.304  1.00 84.63           H  
ATOM   3311  HE3 LYS A 235     -53.551 -32.499  24.697  1.00 84.63           H  
ATOM   3312  NZ  LYS A 235     -53.084 -34.413  23.892  1.00 84.63           N  
ATOM   3313  HZ1 LYS A 235     -52.265 -34.954  23.653  1.00 84.63           H  
ATOM   3314  HZ2 LYS A 235     -53.609 -34.910  24.598  1.00 84.63           H  
ATOM   3315  HZ3 LYS A 235     -53.661 -34.300  23.071  1.00 84.63           H  
ATOM   3316  N   ALA A 236     -49.273 -27.174  22.193  1.00 85.11           N  
ATOM   3317  H   ALA A 236     -50.074 -26.713  22.601  1.00 85.11           H  
ATOM   3318  CA  ALA A 236     -48.471 -26.418  21.239  1.00 85.11           C  
ATOM   3319  HA  ALA A 236     -48.104 -27.094  20.467  1.00 85.11           H  
ATOM   3320  C   ALA A 236     -47.238 -25.780  21.896  1.00 85.11           C  
ATOM   3321  CB  ALA A 236     -49.367 -25.367  20.574  1.00 85.11           C  
ATOM   3322  HB1 ALA A 236     -48.788 -24.807  19.840  1.00 85.11           H  
ATOM   3323  HB2 ALA A 236     -49.746 -24.671  21.323  1.00 85.11           H  
ATOM   3324  HB3 ALA A 236     -50.206 -25.851  20.073  1.00 85.11           H  
ATOM   3325  O   ALA A 236     -46.265 -25.511  21.198  1.00 85.11           O  
ATOM   3326  N   GLY A 237     -47.269 -25.559  23.218  1.00 85.50           N  
ATOM   3327  H   GLY A 237     -48.115 -25.763  23.731  1.00 85.50           H  
ATOM   3328  CA  GLY A 237     -46.154 -24.960  23.948  1.00 85.50           C  
ATOM   3329  HA2 GLY A 237     -45.273 -25.592  23.837  1.00 85.50           H  
ATOM   3330  HA3 GLY A 237     -46.415 -24.902  25.005  1.00 85.50           H  
ATOM   3331  C   GLY A 237     -45.828 -23.549  23.453  1.00 85.50           C  
ATOM   3332  O   GLY A 237     -44.664 -23.203  23.284  1.00 85.50           O  
ATOM   3333  N   ASN A 238     -46.863 -22.768  23.157  1.00 92.09           N  
ATOM   3334  H   ASN A 238     -47.791 -23.141  23.304  1.00 92.09           H  
ATOM   3335  CA  ASN A 238     -46.773 -21.409  22.627  1.00 92.09           C  
ATOM   3336  HA  ASN A 238     -45.723 -21.146  22.495  1.00 92.09           H  
ATOM   3337  C   ASN A 238     -47.359 -20.366  23.593  1.00 92.09           C  
ATOM   3338  CB  ASN A 238     -47.455 -21.384  21.248  1.00 92.09           C  
ATOM   3339  HB2 ASN A 238     -47.013 -22.151  20.613  1.00 92.09           H  
ATOM   3340  HB3 ASN A 238     -47.276 -20.413  20.786  1.00 92.09           H  
ATOM   3341  O   ASN A 238     -47.780 -19.295  23.155  1.00 92.09           O  
ATOM   3342  CG  ASN A 238     -48.958 -21.609  21.320  1.00 92.09           C  
ATOM   3343  ND2 ASN A 238     -49.646 -21.451  20.216  1.00 92.09           N  
ATOM   3344 HD21 ASN A 238     -49.190 -21.098  19.386  1.00 92.09           H  
ATOM   3345 HD22 ASN A 238     -50.647 -21.540  20.316  1.00 92.09           H  
ATOM   3346  OD1 ASN A 238     -49.537 -21.960  22.336  1.00 92.09           O  
ATOM   3347  N   ALA A 239     -47.445 -20.691  24.886  1.00 93.93           N  
ATOM   3348  H   ALA A 239     -47.005 -21.540  25.211  1.00 93.93           H  
ATOM   3349  CA  ALA A 239     -47.893 -19.736  25.887  1.00 93.93           C  
ATOM   3350  HA  ALA A 239     -48.860 -19.341  25.575  1.00 93.93           H  
ATOM   3351  C   ALA A 239     -46.916 -18.556  25.983  1.00 93.93           C  
ATOM   3352  CB  ALA A 239     -48.071 -20.424  27.246  1.00 93.93           C  
ATOM   3353  HB1 ALA A 239     -47.104 -20.752  27.627  1.00 93.93           H  
ATOM   3354  HB2 ALA A 239     -48.741 -21.281  27.168  1.00 93.93           H  
ATOM   3355  HB3 ALA A 239     -48.503 -19.716  27.954  1.00 93.93           H  
ATOM   3356  O   ALA A 239     -45.745 -18.639  25.596  1.00 93.93           O  
ATOM   3357  N   THR A 240     -47.411 -17.464  26.547  1.00 94.92           N  
ATOM   3358  H   THR A 240     -48.375 -17.460  26.848  1.00 94.92           H  
ATOM   3359  CA  THR A 240     -46.615 -16.315  26.967  1.00 94.92           C  
ATOM   3360  HA  THR A 240     -45.610 -16.392  26.551  1.00 94.92           H  
ATOM   3361  C   THR A 240     -46.527 -16.302  28.489  1.00 94.92           C  
ATOM   3362  CB  THR A 240     -47.236 -15.007  26.467  1.00 94.92           C  
ATOM   3363  HB  THR A 240     -46.642 -14.171  26.836  1.00 94.92           H  
ATOM   3364  O   THR A 240     -47.460 -16.774  29.141  1.00 94.92           O  
ATOM   3365  CG2 THR A 240     -47.275 -14.967  24.942  1.00 94.92           C  
ATOM   3366 HG21 THR A 240     -48.010 -15.675  24.559  1.00 94.92           H  
ATOM   3367 HG22 THR A 240     -46.290 -15.224  24.553  1.00 94.92           H  
ATOM   3368 HG23 THR A 240     -47.540 -13.960  24.618  1.00 94.92           H  
ATOM   3369  OG1 THR A 240     -48.564 -14.866  26.916  1.00 94.92           O  
ATOM   3370  HG1 THR A 240     -48.556 -14.748  27.868  1.00 94.92           H  
ATOM   3371  N   PRO A 241     -45.439 -15.788  29.083  1.00 94.92           N  
ATOM   3372  CA  PRO A 241     -45.457 -15.460  30.504  1.00 94.92           C  
ATOM   3373  HA  PRO A 241     -45.749 -16.322  31.103  1.00 94.92           H  
ATOM   3374  C   PRO A 241     -46.446 -14.320  30.773  1.00 94.92           C  
ATOM   3375  CB  PRO A 241     -44.019 -15.057  30.834  1.00 94.92           C  
ATOM   3376  HB2 PRO A 241     -43.969 -14.337  31.650  1.00 94.92           H  
ATOM   3377  HB3 PRO A 241     -43.445 -15.950  31.084  1.00 94.92           H  
ATOM   3378  O   PRO A 241     -46.791 -13.568  29.858  1.00 94.92           O  
ATOM   3379  CG  PRO A 241     -43.508 -14.466  29.518  1.00 94.92           C  
ATOM   3380  HG2 PRO A 241     -43.828 -13.427  29.439  1.00 94.92           H  
ATOM   3381  HG3 PRO A 241     -42.424 -14.536  29.433  1.00 94.92           H  
ATOM   3382  CD  PRO A 241     -44.217 -15.303  28.452  1.00 94.92           C  
ATOM   3383  HD2 PRO A 241     -44.426 -14.689  27.576  1.00 94.92           H  
ATOM   3384  HD3 PRO A 241     -43.594 -16.152  28.174  1.00 94.92           H  
ATOM   3385  N   ASP A 242     -46.835 -14.158  32.031  1.00 95.24           N  
ATOM   3386  H   ASP A 242     -46.561 -14.838  32.727  1.00 95.24           H  
ATOM   3387  CA  ASP A 242     -47.505 -12.948  32.496  1.00 95.24           C  
ATOM   3388  HA  ASP A 242     -48.095 -12.520  31.685  1.00 95.24           H  
ATOM   3389  C   ASP A 242     -46.453 -11.919  32.919  1.00 95.24           C  
ATOM   3390  CB  ASP A 242     -48.459 -13.268  33.654  1.00 95.24           C  
ATOM   3391  HB2 ASP A 242     -47.940 -13.899  34.376  1.00 95.24           H  
ATOM   3392  HB3 ASP A 242     -48.730 -12.337  34.150  1.00 95.24           H  
ATOM   3393  O   ASP A 242     -45.502 -12.245  33.638  1.00 95.24           O  
ATOM   3394  CG  ASP A 242     -49.751 -13.969  33.231  1.00 95.24           C  
ATOM   3395  OD1 ASP A 242     -50.213 -13.722  32.094  1.00 95.24           O  
ATOM   3396  OD2 ASP A 242     -50.314 -14.663  34.106  1.00 95.24           O  
ATOM   3397  N   ILE A 243     -46.627 -10.665  32.505  1.00 96.38           N  
ATOM   3398  H   ILE A 243     -47.451 -10.442  31.965  1.00 96.38           H  
ATOM   3399  CA  ILE A 243     -45.780  -9.552  32.948  1.00 96.38           C  
ATOM   3400  HA  ILE A 243     -45.094  -9.934  33.703  1.00 96.38           H  
ATOM   3401  C   ILE A 243     -46.601  -8.477  33.648  1.00 96.38           C  
ATOM   3402  CB  ILE A 243     -44.898  -8.970  31.827  1.00 96.38           C  
ATOM   3403  HB  ILE A 243     -44.317  -8.164  32.275  1.00 96.38           H  
ATOM   3404  O   ILE A 243     -47.778  -8.275  33.358  1.00 96.38           O  
ATOM   3405  CG1 ILE A 243     -45.717  -8.363  30.670  1.00 96.38           C  
ATOM   3406 HG12 ILE A 243     -46.474  -7.692  31.077  1.00 96.38           H  
ATOM   3407 HG13 ILE A 243     -46.245  -9.155  30.139  1.00 96.38           H  
ATOM   3408  CG2 ILE A 243     -43.906 -10.041  31.351  1.00 96.38           C  
ATOM   3409 HG21 ILE A 243     -43.365 -10.437  32.210  1.00 96.38           H  
ATOM   3410 HG22 ILE A 243     -43.189  -9.598  30.660  1.00 96.38           H  
ATOM   3411 HG23 ILE A 243     -44.436 -10.861  30.868  1.00 96.38           H  
ATOM   3412  CD1 ILE A 243     -44.871  -7.547  29.681  1.00 96.38           C  
ATOM   3413 HD11 ILE A 243     -44.338  -6.757  30.211  1.00 96.38           H  
ATOM   3414 HD12 ILE A 243     -45.527  -7.089  28.941  1.00 96.38           H  
ATOM   3415 HD13 ILE A 243     -44.154  -8.185  29.164  1.00 96.38           H  
ATOM   3416  N   SER A 244     -45.964  -7.796  34.594  1.00 96.35           N  
ATOM   3417  H   SER A 244     -44.998  -8.028  34.775  1.00 96.35           H  
ATOM   3418  CA  SER A 244     -46.536  -6.651  35.301  1.00 96.35           C  
ATOM   3419  HA  SER A 244     -47.190  -6.106  34.620  1.00 96.35           H  
ATOM   3420  C   SER A 244     -45.433  -5.701  35.756  1.00 96.35           C  
ATOM   3421  CB  SER A 244     -47.371  -7.128  36.496  1.00 96.35           C  
ATOM   3422  HB2 SER A 244     -47.799  -6.270  37.015  1.00 96.35           H  
ATOM   3423  HB3 SER A 244     -48.185  -7.756  36.133  1.00 96.35           H  
ATOM   3424  O   SER A 244     -44.284  -6.119  35.923  1.00 96.35           O  
ATOM   3425  OG  SER A 244     -46.574  -7.878  37.394  1.00 96.35           O  
ATOM   3426  HG  SER A 244     -45.797  -8.139  36.893  1.00 96.35           H  
ATOM   3427  N   TYR A 245     -45.790  -4.443  35.996  1.00 96.69           N  
ATOM   3428  H   TYR A 245     -46.736  -4.146  35.802  1.00 96.69           H  
ATOM   3429  CA  TYR A 245     -44.891  -3.462  36.590  1.00 96.69           C  
ATOM   3430  HA  TYR A 245     -43.865  -3.728  36.336  1.00 96.69           H  
ATOM   3431  C   TYR A 245     -45.021  -3.448  38.116  1.00 96.69           C  
ATOM   3432  CB  TYR A 245     -45.184  -2.087  35.991  1.00 96.69           C  
ATOM   3433  HB2 TYR A 245     -46.206  -1.804  36.242  1.00 96.69           H  
ATOM   3434  HB3 TYR A 245     -45.122  -2.151  34.905  1.00 96.69           H  
ATOM   3435  O   TYR A 245     -46.108  -3.227  38.654  1.00 96.69           O  
ATOM   3436  CG  TYR A 245     -44.234  -1.006  36.455  1.00 96.69           C  
ATOM   3437  CD1 TYR A 245     -44.747   0.200  36.967  1.00 96.69           C  
ATOM   3438  HD1 TYR A 245     -45.814   0.358  37.015  1.00 96.69           H  
ATOM   3439  CD2 TYR A 245     -42.841  -1.206  36.374  1.00 96.69           C  
ATOM   3440  HD2 TYR A 245     -42.433  -2.115  35.959  1.00 96.69           H  
ATOM   3441  CE1 TYR A 245     -43.868   1.208  37.398  1.00 96.69           C  
ATOM   3442  HE1 TYR A 245     -44.238   2.149  37.777  1.00 96.69           H  
ATOM   3443  CE2 TYR A 245     -41.964  -0.204  36.815  1.00 96.69           C  
ATOM   3444  HE2 TYR A 245     -40.896  -0.357  36.751  1.00 96.69           H  
ATOM   3445  OH  TYR A 245     -41.651   2.007  37.710  1.00 96.69           O  
ATOM   3446  HH  TYR A 245     -40.748   1.852  37.424  1.00 96.69           H  
ATOM   3447  CZ  TYR A 245     -42.476   1.011  37.316  1.00 96.69           C  
ATOM   3448  N   ASP A 246     -43.915  -3.677  38.818  1.00 95.12           N  
ATOM   3449  H   ASP A 246     -43.047  -3.803  38.319  1.00 95.12           H  
ATOM   3450  CA  ASP A 246     -43.823  -3.514  40.269  1.00 95.12           C  
ATOM   3451  HA  ASP A 246     -44.803  -3.657  40.724  1.00 95.12           H  
ATOM   3452  C   ASP A 246     -43.370  -2.083  40.570  1.00 95.12           C  
ATOM   3453  CB  ASP A 246     -42.889  -4.594  40.831  1.00 95.12           C  
ATOM   3454  HB2 ASP A 246     -41.925  -4.518  40.328  1.00 95.12           H  
ATOM   3455  HB3 ASP A 246     -43.309  -5.571  40.590  1.00 95.12           H  
ATOM   3456  O   ASP A 246     -42.177  -1.808  40.697  1.00 95.12           O  
ATOM   3457  CG  ASP A 246     -42.656  -4.533  42.345  1.00 95.12           C  
ATOM   3458  OD1 ASP A 246     -43.190  -3.638  43.035  1.00 95.12           O  
ATOM   3459  OD2 ASP A 246     -41.918  -5.426  42.836  1.00 95.12           O  
ATOM   3460  N   SER A 247     -44.335  -1.164  40.661  1.00 93.57           N  
ATOM   3461  H   SER A 247     -45.289  -1.451  40.496  1.00 93.57           H  
ATOM   3462  CA  SER A 247     -44.072   0.270  40.842  1.00 93.57           C  
ATOM   3463  HA  SER A 247     -43.381   0.594  40.065  1.00 93.57           H  
ATOM   3464  C   SER A 247     -43.428   0.620  42.183  1.00 93.57           C  
ATOM   3465  CB  SER A 247     -45.373   1.065  40.690  1.00 93.57           C  
ATOM   3466  HB2 SER A 247     -45.821   0.833  39.724  1.00 93.57           H  
ATOM   3467  HB3 SER A 247     -45.149   2.131  40.721  1.00 93.57           H  
ATOM   3468  O   SER A 247     -42.889   1.708  42.325  1.00 93.57           O  
ATOM   3469  OG  SER A 247     -46.295   0.744  41.723  1.00 93.57           O  
ATOM   3470  HG  SER A 247     -45.964   1.135  42.534  1.00 93.57           H  
ATOM   3471  N   ALA A 248     -43.503  -0.263  43.184  1.00 93.91           N  
ATOM   3472  H   ALA A 248     -43.878  -1.182  42.995  1.00 93.91           H  
ATOM   3473  CA  ALA A 248     -42.840  -0.038  44.466  1.00 93.91           C  
ATOM   3474  HA  ALA A 248     -42.997   0.995  44.777  1.00 93.91           H  
ATOM   3475  C   ALA A 248     -41.321  -0.250  44.370  1.00 93.91           C  
ATOM   3476  CB  ALA A 248     -43.473  -0.964  45.511  1.00 93.91           C  
ATOM   3477  HB1 ALA A 248     -44.539  -0.755  45.596  1.00 93.91           H  
ATOM   3478  HB2 ALA A 248     -43.327  -2.005  45.222  1.00 93.91           H  
ATOM   3479  HB3 ALA A 248     -42.997  -0.795  46.477  1.00 93.91           H  
ATOM   3480  O   ALA A 248     -40.582   0.297  45.181  1.00 93.91           O  
ATOM   3481  N   ASN A 249     -40.872  -1.042  43.391  1.00 93.73           N  
ATOM   3482  H   ASN A 249     -41.546  -1.430  42.746  1.00 93.73           H  
ATOM   3483  CA  ASN A 249     -39.475  -1.437  43.217  1.00 93.73           C  
ATOM   3484  HA  ASN A 249     -38.854  -0.895  43.930  1.00 93.73           H  
ATOM   3485  C   ASN A 249     -38.918  -1.093  41.825  1.00 93.73           C  
ATOM   3486  CB  ASN A 249     -39.351  -2.942  43.512  1.00 93.73           C  
ATOM   3487  HB2 ASN A 249     -39.967  -3.495  42.803  1.00 93.73           H  
ATOM   3488  HB3 ASN A 249     -38.313  -3.247  43.384  1.00 93.73           H  
ATOM   3489  O   ASN A 249     -37.839  -1.573  41.489  1.00 93.73           O  
ATOM   3490  CG  ASN A 249     -39.759  -3.308  44.922  1.00 93.73           C  
ATOM   3491  ND2 ASN A 249     -40.932  -3.864  45.115  1.00 93.73           N  
ATOM   3492 HD21 ASN A 249     -41.203  -3.986  46.081  1.00 93.73           H  
ATOM   3493 HD22 ASN A 249     -41.582  -3.966  44.349  1.00 93.73           H  
ATOM   3494  OD1 ASN A 249     -39.017  -3.142  45.871  1.00 93.73           O  
ATOM   3495  N   GLU A 250     -39.668  -0.338  41.013  1.00 95.30           N  
ATOM   3496  H   GLU A 250     -40.532   0.031  41.386  1.00 95.30           H  
ATOM   3497  CA  GLU A 250     -39.276   0.121  39.671  1.00 95.30           C  
ATOM   3498  HA  GLU A 250     -40.176   0.475  39.170  1.00 95.30           H  
ATOM   3499  C   GLU A 250     -38.735  -1.017  38.784  1.00 95.30           C  
ATOM   3500  CB  GLU A 250     -38.333   1.332  39.783  1.00 95.30           C  
ATOM   3501  HB2 GLU A 250     -37.455   1.040  40.358  1.00 95.30           H  
ATOM   3502  HB3 GLU A 250     -38.012   1.637  38.787  1.00 95.30           H  
ATOM   3503  O   GLU A 250     -37.664  -0.933  38.187  1.00 95.30           O  
ATOM   3504  CG  GLU A 250     -39.024   2.533  40.457  1.00 95.30           C  
ATOM   3505  HG2 GLU A 250     -39.870   2.834  39.840  1.00 95.30           H  
ATOM   3506  HG3 GLU A 250     -39.413   2.232  41.429  1.00 95.30           H  
ATOM   3507  CD  GLU A 250     -38.088   3.734  40.668  1.00 95.30           C  
ATOM   3508  OE1 GLU A 250     -38.622   4.855  40.833  1.00 95.30           O  
ATOM   3509  OE2 GLU A 250     -36.853   3.535  40.732  1.00 95.30           O  
ATOM   3510  N   ARG A 251     -39.460  -2.145  38.730  1.00 94.48           N  
ATOM   3511  H   ARG A 251     -40.328  -2.165  39.246  1.00 94.48           H  
ATOM   3512  CA  ARG A 251     -38.992  -3.352  38.025  1.00 94.48           C  
ATOM   3513  HA  ARG A 251     -38.261  -3.022  37.287  1.00 94.48           H  
ATOM   3514  C   ARG A 251     -40.078  -4.080  37.247  1.00 94.48           C  
ATOM   3515  CB  ARG A 251     -38.245  -4.282  38.999  1.00 94.48           C  
ATOM   3516  HB2 ARG A 251     -37.465  -3.709  39.501  1.00 94.48           H  
ATOM   3517  HB3 ARG A 251     -37.767  -5.082  38.434  1.00 94.48           H  
ATOM   3518  O   ARG A 251     -41.260  -4.072  37.598  1.00 94.48           O  
ATOM   3519  CG  ARG A 251     -39.177  -4.895  40.048  1.00 94.48           C  
ATOM   3520  HG2 ARG A 251     -39.674  -4.091  40.591  1.00 94.48           H  
ATOM   3521  HG3 ARG A 251     -39.926  -5.513  39.552  1.00 94.48           H  
ATOM   3522  CD  ARG A 251     -38.417  -5.765  41.046  1.00 94.48           C  
ATOM   3523  HD2 ARG A 251     -37.924  -6.577  40.511  1.00 94.48           H  
ATOM   3524  HD3 ARG A 251     -37.667  -5.151  41.544  1.00 94.48           H  
ATOM   3525  NE  ARG A 251     -39.353  -6.310  42.039  1.00 94.48           N  
ATOM   3526  HE  ARG A 251     -40.290  -5.931  42.040  1.00 94.48           H  
ATOM   3527  NH1 ARG A 251     -37.882  -7.525  43.321  1.00 94.48           N  
ATOM   3528 HH11 ARG A 251     -37.131  -7.250  42.705  1.00 94.48           H  
ATOM   3529 HH12 ARG A 251     -37.686  -8.036  44.170  1.00 94.48           H  
ATOM   3530  NH2 ARG A 251     -40.050  -7.334  43.893  1.00 94.48           N  
ATOM   3531 HH21 ARG A 251     -40.878  -6.774  43.751  1.00 94.48           H  
ATOM   3532 HH22 ARG A 251     -39.858  -7.745  44.796  1.00 94.48           H  
ATOM   3533  CZ  ARG A 251     -39.079  -7.067  43.075  1.00 94.48           C  
ATOM   3534  N   LEU A 252     -39.637  -4.799  36.219  1.00 96.16           N  
ATOM   3535  H   LEU A 252     -38.651  -4.753  36.006  1.00 96.16           H  
ATOM   3536  CA  LEU A 252     -40.448  -5.751  35.474  1.00 96.16           C  
ATOM   3537  HA  LEU A 252     -41.432  -5.313  35.305  1.00 96.16           H  
ATOM   3538  C   LEU A 252     -40.600  -7.030  36.300  1.00 96.16           C  
ATOM   3539  CB  LEU A 252     -39.778  -6.022  34.114  1.00 96.16           C  
ATOM   3540  HB2 LEU A 252     -38.785  -6.435  34.294  1.00 96.16           H  
ATOM   3541  HB3 LEU A 252     -39.654  -5.079  33.582  1.00 96.16           H  
ATOM   3542  O   LEU A 252     -39.621  -7.715  36.597  1.00 96.16           O  
ATOM   3543  CG  LEU A 252     -40.560  -7.000  33.218  1.00 96.16           C  
ATOM   3544  HG  LEU A 252     -40.773  -7.917  33.767  1.00 96.16           H  
ATOM   3545  CD1 LEU A 252     -41.879  -6.395  32.744  1.00 96.16           C  
ATOM   3546 HD11 LEU A 252     -42.551  -6.256  33.591  1.00 96.16           H  
ATOM   3547 HD12 LEU A 252     -41.696  -5.436  32.259  1.00 96.16           H  
ATOM   3548 HD13 LEU A 252     -42.351  -7.062  32.022  1.00 96.16           H  
ATOM   3549  CD2 LEU A 252     -39.732  -7.369  31.989  1.00 96.16           C  
ATOM   3550 HD21 LEU A 252     -39.498  -6.468  31.422  1.00 96.16           H  
ATOM   3551 HD22 LEU A 252     -38.801  -7.842  32.300  1.00 96.16           H  
ATOM   3552 HD23 LEU A 252     -40.288  -8.060  31.356  1.00 96.16           H  
ATOM   3553  N   LYS A 253     -41.836  -7.384  36.641  1.00 95.82           N  
ATOM   3554  H   LYS A 253     -42.598  -6.774  36.381  1.00 95.82           H  
ATOM   3555  CA  LYS A 253     -42.159  -8.681  37.231  1.00 95.82           C  
ATOM   3556  HA  LYS A 253     -41.261  -9.097  37.688  1.00 95.82           H  
ATOM   3557  C   LYS A 253     -42.616  -9.624  36.128  1.00 95.82           C  
ATOM   3558  CB  LYS A 253     -43.197  -8.483  38.336  1.00 95.82           C  
ATOM   3559  HB2 LYS A 253     -42.798  -7.780  39.067  1.00 95.82           H  
ATOM   3560  HB3 LYS A 253     -44.101  -8.050  37.907  1.00 95.82           H  
ATOM   3561  O   LYS A 253     -43.619  -9.360  35.471  1.00 95.82           O  
ATOM   3562  CG  LYS A 253     -43.531  -9.803  39.041  1.00 95.82           C  
ATOM   3563  HG2 LYS A 253     -42.622 -10.222  39.474  1.00 95.82           H  
ATOM   3564  HG3 LYS A 253     -43.946 -10.513  38.326  1.00 95.82           H  
ATOM   3565  CD  LYS A 253     -44.556  -9.553  40.148  1.00 95.82           C  
ATOM   3566  HD2 LYS A 253     -44.150  -8.833  40.857  1.00 95.82           H  
ATOM   3567  HD3 LYS A 253     -45.465  -9.145  39.705  1.00 95.82           H  
ATOM   3568  CE  LYS A 253     -44.870 -10.869  40.861  1.00 95.82           C  
ATOM   3569  HE2 LYS A 253     -45.245 -11.582  40.127  1.00 95.82           H  
ATOM   3570  HE3 LYS A 253     -43.946 -11.271  41.276  1.00 95.82           H  
ATOM   3571  NZ  LYS A 253     -45.871 -10.655  41.933  1.00 95.82           N  
ATOM   3572  HZ1 LYS A 253     -46.080 -11.527  42.398  1.00 95.82           H  
ATOM   3573  HZ2 LYS A 253     -45.519  -9.991  42.608  1.00 95.82           H  
ATOM   3574  HZ3 LYS A 253     -46.720 -10.283  41.532  1.00 95.82           H  
ATOM   3575  N   VAL A 254     -41.899 -10.734  35.972  1.00 96.01           N  
ATOM   3576  H   VAL A 254     -41.080 -10.858  36.550  1.00 96.01           H  
ATOM   3577  CA  VAL A 254     -42.230 -11.808  35.028  1.00 96.01           C  
ATOM   3578  HA  VAL A 254     -43.049 -11.487  34.385  1.00 96.01           H  
ATOM   3579  C   VAL A 254     -42.695 -13.022  35.826  1.00 96.01           C  
ATOM   3580  CB  VAL A 254     -41.032 -12.153  34.118  1.00 96.01           C  
ATOM   3581  HB  VAL A 254     -40.256 -12.640  34.709  1.00 96.01           H  
ATOM   3582  O   VAL A 254     -41.925 -13.596  36.595  1.00 96.01           O  
ATOM   3583  CG1 VAL A 254     -41.467 -13.106  32.998  1.00 96.01           C  
ATOM   3584 HG11 VAL A 254     -40.607 -13.365  32.379  1.00 96.01           H  
ATOM   3585 HG12 VAL A 254     -42.225 -12.632  32.376  1.00 96.01           H  
ATOM   3586 HG13 VAL A 254     -41.877 -14.023  33.420  1.00 96.01           H  
ATOM   3587  CG2 VAL A 254     -40.417 -10.904  33.470  1.00 96.01           C  
ATOM   3588 HG21 VAL A 254     -41.180 -10.335  32.940  1.00 96.01           H  
ATOM   3589 HG22 VAL A 254     -39.636 -11.196  32.767  1.00 96.01           H  
ATOM   3590 HG23 VAL A 254     -39.961 -10.269  34.230  1.00 96.01           H  
ATOM   3591  N   SER A 255     -43.957 -13.402  35.664  1.00 94.71           N  
ATOM   3592  H   SER A 255     -44.523 -12.916  34.983  1.00 94.71           H  
ATOM   3593  CA  SER A 255     -44.537 -14.585  36.296  1.00 94.71           C  
ATOM   3594  HA  SER A 255     -43.956 -14.847  37.180  1.00 94.71           H  
ATOM   3595  C   SER A 255     -44.487 -15.752  35.316  1.00 94.71           C  
ATOM   3596  CB  SER A 255     -45.968 -14.322  36.764  1.00 94.71           C  
ATOM   3597  HB2 SER A 255     -46.575 -14.046  35.901  1.00 94.71           H  
ATOM   3598  HB3 SER A 255     -46.379 -15.230  37.205  1.00 94.71           H  
ATOM   3599  O   SER A 255     -45.055 -15.704  34.224  1.00 94.71           O  
ATOM   3600  OG  SER A 255     -46.013 -13.270  37.717  1.00 94.71           O  
ATOM   3601  HG  SER A 255     -46.555 -12.588  37.313  1.00 94.71           H  
ATOM   3602  N   VAL A 256     -43.795 -16.814  35.720  1.00 92.71           N  
ATOM   3603  H   VAL A 256     -43.378 -16.797  36.640  1.00 92.71           H  
ATOM   3604  CA  VAL A 256     -43.664 -18.053  34.950  1.00 92.71           C  
ATOM   3605  HA  VAL A 256     -44.238 -17.930  34.032  1.00 92.71           H  
ATOM   3606  C   VAL A 256     -44.289 -19.220  35.703  1.00 92.71           C  
ATOM   3607  CB  VAL A 256     -42.206 -18.347  34.544  1.00 92.71           C  
ATOM   3608  HB  VAL A 256     -42.178 -19.322  34.056  1.00 92.71           H  
ATOM   3609  O   VAL A 256     -44.241 -19.265  36.930  1.00 92.71           O  
ATOM   3610  CG1 VAL A 256     -41.695 -17.313  33.536  1.00 92.71           C  
ATOM   3611 HG11 VAL A 256     -40.692 -17.581  33.203  1.00 92.71           H  
ATOM   3612 HG12 VAL A 256     -42.356 -17.293  32.669  1.00 92.71           H  
ATOM   3613 HG13 VAL A 256     -41.669 -16.323  33.992  1.00 92.71           H  
ATOM   3614  CG2 VAL A 256     -41.244 -18.382  35.739  1.00 92.71           C  
ATOM   3615 HG21 VAL A 256     -41.553 -19.153  36.445  1.00 92.71           H  
ATOM   3616 HG22 VAL A 256     -41.230 -17.416  36.245  1.00 92.71           H  
ATOM   3617 HG23 VAL A 256     -40.234 -18.603  35.395  1.00 92.71           H  
ATOM   3618  N   ASP A 257     -44.862 -20.173  34.969  1.00 92.24           N  
ATOM   3619  H   ASP A 257     -44.758 -20.120  33.966  1.00 92.24           H  
ATOM   3620  CA  ASP A 257     -45.467 -21.379  35.545  1.00 92.24           C  
ATOM   3621  HA  ASP A 257     -45.070 -21.522  36.550  1.00 92.24           H  
ATOM   3622  C   ASP A 257     -45.088 -22.614  34.721  1.00 92.24           C  
ATOM   3623  CB  ASP A 257     -46.993 -21.239  35.697  1.00 92.24           C  
ATOM   3624  HB2 ASP A 257     -47.212 -20.329  36.255  1.00 92.24           H  
ATOM   3625  HB3 ASP A 257     -47.452 -21.162  34.712  1.00 92.24           H  
ATOM   3626  O   ASP A 257     -45.541 -22.805  33.592  1.00 92.24           O  
ATOM   3627  CG  ASP A 257     -47.614 -22.434  36.435  1.00 92.24           C  
ATOM   3628  OD1 ASP A 257     -46.872 -23.382  36.791  1.00 92.24           O  
ATOM   3629  OD2 ASP A 257     -48.842 -22.453  36.628  1.00 92.24           O  
ATOM   3630  N   TYR A 258     -44.253 -23.465  35.310  1.00 89.30           N  
ATOM   3631  H   TYR A 258     -43.957 -23.248  36.251  1.00 89.30           H  
ATOM   3632  CA  TYR A 258     -43.797 -24.722  34.714  1.00 89.30           C  
ATOM   3633  HA  TYR A 258     -44.055 -24.727  33.655  1.00 89.30           H  
ATOM   3634  C   TYR A 258     -44.483 -25.955  35.325  1.00 89.30           C  
ATOM   3635  CB  TYR A 258     -42.266 -24.798  34.806  1.00 89.30           C  
ATOM   3636  HB2 TYR A 258     -41.972 -24.799  35.855  1.00 89.30           H  
ATOM   3637  HB3 TYR A 258     -41.934 -25.742  34.375  1.00 89.30           H  
ATOM   3638  O   TYR A 258     -44.094 -27.085  35.030  1.00 89.30           O  
ATOM   3639  CG  TYR A 258     -41.541 -23.679  34.078  1.00 89.30           C  
ATOM   3640  CD1 TYR A 258     -41.436 -23.708  32.674  1.00 89.30           C  
ATOM   3641  HD1 TYR A 258     -41.866 -24.522  32.109  1.00 89.30           H  
ATOM   3642  CD2 TYR A 258     -40.956 -22.619  34.800  1.00 89.30           C  
ATOM   3643  HD2 TYR A 258     -41.032 -22.593  35.877  1.00 89.30           H  
ATOM   3644  CE1 TYR A 258     -40.746 -22.681  32.002  1.00 89.30           C  
ATOM   3645  HE1 TYR A 258     -40.649 -22.676  30.927  1.00 89.30           H  
ATOM   3646  CE2 TYR A 258     -40.260 -21.597  34.124  1.00 89.30           C  
ATOM   3647  HE2 TYR A 258     -39.802 -20.794  34.683  1.00 89.30           H  
ATOM   3648  OH  TYR A 258     -39.510 -20.641  32.044  1.00 89.30           O  
ATOM   3649  HH  TYR A 258     -39.120 -19.992  32.634  1.00 89.30           H  
ATOM   3650  CZ  TYR A 258     -40.160 -21.625  32.718  1.00 89.30           C  
ATOM   3651  N   SER A 259     -45.503 -25.779  36.174  1.00 89.69           N  
ATOM   3652  H   SER A 259     -45.842 -24.842  36.340  1.00 89.69           H  
ATOM   3653  CA  SER A 259     -46.152 -26.868  36.921  1.00 89.69           C  
ATOM   3654  HA  SER A 259     -45.408 -27.329  37.571  1.00 89.69           H  
ATOM   3655  C   SER A 259     -46.719 -27.975  36.022  1.00 89.69           C  
ATOM   3656  CB  SER A 259     -47.264 -26.296  37.808  1.00 89.69           C  
ATOM   3657  HB2 SER A 259     -47.722 -27.108  38.373  1.00 89.69           H  
ATOM   3658  HB3 SER A 259     -46.841 -25.577  38.510  1.00 89.69           H  
ATOM   3659  O   SER A 259     -46.633 -29.156  36.363  1.00 89.69           O  
ATOM   3660  OG  SER A 259     -48.255 -25.662  37.029  1.00 89.69           O  
ATOM   3661  HG  SER A 259     -48.029 -24.730  36.975  1.00 89.69           H  
ATOM   3662  N   ALA A 260     -47.225 -27.612  34.841  1.00 84.41           N  
ATOM   3663  H   ALA A 260     -47.329 -26.620  34.682  1.00 84.41           H  
ATOM   3664  CA  ALA A 260     -47.769 -28.536  33.847  1.00 84.41           C  
ATOM   3665  HA  ALA A 260     -48.230 -29.371  34.375  1.00 84.41           H  
ATOM   3666  C   ALA A 260     -46.730 -29.152  32.891  1.00 84.41           C  
ATOM   3667  CB  ALA A 260     -48.872 -27.809  33.084  1.00 84.41           C  
ATOM   3668  HB1 ALA A 260     -49.277 -28.467  32.315  1.00 84.41           H  
ATOM   3669  HB2 ALA A 260     -48.477 -26.912  32.607  1.00 84.41           H  
ATOM   3670  HB3 ALA A 260     -49.669 -27.547  33.780  1.00 84.41           H  
ATOM   3671  O   ALA A 260     -47.103 -29.922  32.002  1.00 84.41           O  
ATOM   3672  N   ASP A 261     -45.441 -28.834  33.047  1.00 83.69           N  
ATOM   3673  H   ASP A 261     -45.181 -28.199  33.788  1.00 83.69           H  
ATOM   3674  CA  ASP A 261     -44.370 -29.324  32.170  1.00 83.69           C  
ATOM   3675  HA  ASP A 261     -44.772 -30.200  31.659  1.00 83.69           H  
ATOM   3676  C   ASP A 261     -43.154 -29.863  32.937  1.00 83.69           C  
ATOM   3677  CB  ASP A 261     -44.017 -28.267  31.106  1.00 83.69           C  
ATOM   3678  HB2 ASP A 261     -43.124 -27.713  31.397  1.00 83.69           H  
ATOM   3679  HB3 ASP A 261     -44.832 -27.548  31.033  1.00 83.69           H  
ATOM   3680  O   ASP A 261     -42.014 -29.782  32.488  1.00 83.69           O  
ATOM   3681  CG  ASP A 261     -43.828 -28.881  29.716  1.00 83.69           C  
ATOM   3682  OD1 ASP A 261     -43.812 -30.126  29.555  1.00 83.69           O  
ATOM   3683  OD2 ASP A 261     -43.896 -28.145  28.719  1.00 83.69           O  
ATOM   3684  N   SER A 262     -43.404 -30.460  34.104  1.00 81.16           N  
ATOM   3685  H   SER A 262     -44.364 -30.487  34.417  1.00 81.16           H  
ATOM   3686  CA  SER A 262     -42.370 -30.944  35.031  1.00 81.16           C  
ATOM   3687  HA  SER A 262     -41.724 -30.103  35.281  1.00 81.16           H  
ATOM   3688  C   SER A 262     -41.458 -32.048  34.478  1.00 81.16           C  
ATOM   3689  CB  SER A 262     -43.043 -31.425  36.318  1.00 81.16           C  
ATOM   3690  HB2 SER A 262     -43.567 -30.585  36.773  1.00 81.16           H  
ATOM   3691  HB3 SER A 262     -42.285 -31.781  37.017  1.00 81.16           H  
ATOM   3692  O   SER A 262     -40.411 -32.324  35.059  1.00 81.16           O  
ATOM   3693  OG  SER A 262     -43.973 -32.464  36.052  1.00 81.16           O  
ATOM   3694  HG  SER A 262     -44.732 -32.327  36.623  1.00 81.16           H  
ATOM   3695  N   THR A 263     -41.830 -32.686  33.364  1.00 82.98           N  
ATOM   3696  H   THR A 263     -42.713 -32.425  32.948  1.00 82.98           H  
ATOM   3697  CA  THR A 263     -41.021 -33.720  32.698  1.00 82.98           C  
ATOM   3698  HA  THR A 263     -40.361 -34.181  33.433  1.00 82.98           H  
ATOM   3699  C   THR A 263     -40.116 -33.177  31.594  1.00 82.98           C  
ATOM   3700  CB  THR A 263     -41.911 -34.824  32.113  1.00 82.98           C  
ATOM   3701  HB  THR A 263     -41.285 -35.546  31.589  1.00 82.98           H  
ATOM   3702  O   THR A 263     -39.268 -33.915  31.093  1.00 82.98           O  
ATOM   3703  CG2 THR A 263     -42.692 -35.565  33.200  1.00 82.98           C  
ATOM   3704 HG21 THR A 263     -41.998 -35.979  33.932  1.00 82.98           H  
ATOM   3705 HG22 THR A 263     -43.261 -36.376  32.745  1.00 82.98           H  
ATOM   3706 HG23 THR A 263     -43.380 -34.885  33.702  1.00 82.98           H  
ATOM   3707  OG1 THR A 263     -42.857 -34.296  31.206  1.00 82.98           O  
ATOM   3708  HG1 THR A 263     -42.397 -33.742  30.571  1.00 82.98           H  
ATOM   3709  N   SER A 264     -40.311 -31.929  31.164  1.00 84.28           N  
ATOM   3710  H   SER A 264     -40.950 -31.326  31.662  1.00 84.28           H  
ATOM   3711  CA  SER A 264     -39.553 -31.337  30.063  1.00 84.28           C  
ATOM   3712  HA  SER A 264     -39.356 -32.109  29.319  1.00 84.28           H  
ATOM   3713  C   SER A 264     -38.209 -30.813  30.561  1.00 84.28           C  
ATOM   3714  CB  SER A 264     -40.381 -30.250  29.373  1.00 84.28           C  
ATOM   3715  HB2 SER A 264     -39.763 -29.716  28.650  1.00 84.28           H  
ATOM   3716  HB3 SER A 264     -40.765 -29.543  30.108  1.00 84.28           H  
ATOM   3717  O   SER A 264     -38.135 -30.097  31.553  1.00 84.28           O  
ATOM   3718  OG  SER A 264     -41.446 -30.888  28.689  1.00 84.28           O  
ATOM   3719  HG  SER A 264     -42.273 -30.521  29.007  1.00 84.28           H  
ATOM   3720  N   SER A 265     -37.123 -31.153  29.861  1.00 87.71           N  
ATOM   3721  H   SER A 265     -37.214 -31.774  29.071  1.00 87.71           H  
ATOM   3722  CA  SER A 265     -35.778 -30.667  30.208  1.00 87.71           C  
ATOM   3723  HA  SER A 265     -35.666 -30.688  31.292  1.00 87.71           H  
ATOM   3724  C   SER A 265     -35.522 -29.228  29.758  1.00 87.71           C  
ATOM   3725  CB  SER A 265     -34.717 -31.591  29.606  1.00 87.71           C  
ATOM   3726  HB2 SER A 265     -34.876 -32.604  29.978  1.00 87.71           H  
ATOM   3727  HB3 SER A 265     -33.725 -31.260  29.915  1.00 87.71           H  
ATOM   3728  O   SER A 265     -34.515 -28.640  30.141  1.00 87.71           O  
ATOM   3729  OG  SER A 265     -34.798 -31.597  28.191  1.00 87.71           O  
ATOM   3730  HG  SER A 265     -34.409 -30.782  27.866  1.00 87.71           H  
ATOM   3731  N   TRP A 266     -36.385 -28.687  28.896  1.00 88.59           N  
ATOM   3732  H   TRP A 266     -37.203 -29.216  28.630  1.00 88.59           H  
ATOM   3733  CA  TRP A 266     -36.262 -27.342  28.354  1.00 88.59           C  
ATOM   3734  HA  TRP A 266     -35.827 -26.689  29.110  1.00 88.59           H  
ATOM   3735  C   TRP A 266     -37.626 -26.785  27.956  1.00 88.59           C  
ATOM   3736  CB  TRP A 266     -35.336 -27.357  27.134  1.00 88.59           C  
ATOM   3737  HB2 TRP A 266     -35.770 -27.988  26.359  1.00 88.59           H  
ATOM   3738  HB3 TRP A 266     -34.377 -27.789  27.421  1.00 88.59           H  
ATOM   3739  O   TRP A 266     -38.423 -27.469  27.315  1.00 88.59           O  
ATOM   3740  CG  TRP A 266     -35.078 -25.997  26.571  1.00 88.59           C  
ATOM   3741  CD1 TRP A 266     -35.709 -25.439  25.512  1.00 88.59           C  
ATOM   3742  HD1 TRP A 266     -36.480 -25.921  24.929  1.00 88.59           H  
ATOM   3743  CD2 TRP A 266     -34.170 -24.976  27.082  1.00 88.59           C  
ATOM   3744  CE2 TRP A 266     -34.296 -23.814  26.265  1.00 88.59           C  
ATOM   3745  CE3 TRP A 266     -33.270 -24.910  28.168  1.00 88.59           C  
ATOM   3746  HE3 TRP A 266     -33.163 -25.765  28.820  1.00 88.59           H  
ATOM   3747  NE1 TRP A 266     -35.246 -24.150  25.326  1.00 88.59           N  
ATOM   3748  HE1 TRP A 266     -35.596 -23.510  24.627  1.00 88.59           H  
ATOM   3749  CH2 TRP A 266     -32.666 -22.614  27.584  1.00 88.59           C  
ATOM   3750  HH2 TRP A 266     -32.104 -21.714  27.788  1.00 88.59           H  
ATOM   3751  CZ2 TRP A 266     -33.560 -22.646  26.500  1.00 88.59           C  
ATOM   3752  HZ2 TRP A 266     -33.698 -21.777  25.874  1.00 88.59           H  
ATOM   3753  CZ3 TRP A 266     -32.523 -23.741  28.414  1.00 88.59           C  
ATOM   3754  HZ3 TRP A 266     -31.846 -23.701  29.255  1.00 88.59           H  
ATOM   3755  N   SER A 267     -37.853 -25.526  28.303  1.00 88.22           N  
ATOM   3756  H   SER A 267     -37.134 -25.032  28.812  1.00 88.22           H  
ATOM   3757  CA  SER A 267     -38.890 -24.660  27.746  1.00 88.22           C  
ATOM   3758  HA  SER A 267     -38.996 -24.860  26.679  1.00 88.22           H  
ATOM   3759  C   SER A 267     -38.429 -23.214  27.916  1.00 88.22           C  
ATOM   3760  CB  SER A 267     -40.246 -24.902  28.415  1.00 88.22           C  
ATOM   3761  HB2 SER A 267     -40.975 -24.195  28.019  1.00 88.22           H  
ATOM   3762  HB3 SER A 267     -40.584 -25.912  28.187  1.00 88.22           H  
ATOM   3763  O   SER A 267     -37.563 -22.934  28.746  1.00 88.22           O  
ATOM   3764  OG  SER A 267     -40.153 -24.748  29.812  1.00 88.22           O  
ATOM   3765  HG  SER A 267     -39.431 -25.297  30.125  1.00 88.22           H  
ATOM   3766  N   GLU A 268     -38.964 -22.303  27.113  1.00 91.78           N  
ATOM   3767  H   GLU A 268     -39.633 -22.593  26.414  1.00 91.78           H  
ATOM   3768  CA  GLU A 268     -38.498 -20.919  27.069  1.00 91.78           C  
ATOM   3769  HA  GLU A 268     -37.833 -20.711  27.907  1.00 91.78           H  
ATOM   3770  C   GLU A 268     -39.679 -19.959  27.147  1.00 91.78           C  
ATOM   3771  CB  GLU A 268     -37.697 -20.727  25.775  1.00 91.78           C  
ATOM   3772  HB2 GLU A 268     -36.886 -21.455  25.754  1.00 91.78           H  
ATOM   3773  HB3 GLU A 268     -38.346 -20.918  24.921  1.00 91.78           H  
ATOM   3774  O   GLU A 268     -40.497 -19.936  26.237  1.00 91.78           O  
ATOM   3775  CG  GLU A 268     -37.094 -19.325  25.644  1.00 91.78           C  
ATOM   3776  HG2 GLU A 268     -37.888 -18.578  25.659  1.00 91.78           H  
ATOM   3777  HG3 GLU A 268     -36.429 -19.138  26.487  1.00 91.78           H  
ATOM   3778  CD  GLU A 268     -36.329 -19.230  24.324  1.00 91.78           C  
ATOM   3779  OE1 GLU A 268     -37.004 -19.071  23.279  1.00 91.78           O  
ATOM   3780  OE2 GLU A 268     -35.090 -19.382  24.341  1.00 91.78           O  
ATOM   3781  N   ALA A 269     -39.755 -19.146  28.200  1.00 92.51           N  
ATOM   3782  H   ALA A 269     -39.041 -19.212  28.912  1.00 92.51           H  
ATOM   3783  CA  ALA A 269     -40.652 -17.994  28.263  1.00 92.51           C  
ATOM   3784  HA  ALA A 269     -41.534 -18.189  27.653  1.00 92.51           H  
ATOM   3785  C   ALA A 269     -39.939 -16.750  27.711  1.00 92.51           C  
ATOM   3786  CB  ALA A 269     -41.109 -17.802  29.712  1.00 92.51           C  
ATOM   3787  HB1 ALA A 269     -41.819 -16.977  29.765  1.00 92.51           H  
ATOM   3788  HB2 ALA A 269     -41.592 -18.712  30.069  1.00 92.51           H  
ATOM   3789  HB3 ALA A 269     -40.252 -17.578  30.347  1.00 92.51           H  
ATOM   3790  O   ALA A 269     -38.756 -16.548  27.988  1.00 92.51           O  
ATOM   3791  N   LYS A 270     -40.646 -15.901  26.954  1.00 94.59           N  
ATOM   3792  H   LYS A 270     -41.618 -16.101  26.766  1.00 94.59           H  
ATOM   3793  CA  LYS A 270     -40.045 -14.743  26.280  1.00 94.59           C  
ATOM   3794  HA  LYS A 270     -38.992 -14.677  26.551  1.00 94.59           H  
ATOM   3795  C   LYS A 270     -40.688 -13.420  26.672  1.00 94.59           C  
ATOM   3796  CB  LYS A 270     -40.109 -14.919  24.766  1.00 94.59           C  
ATOM   3797  HB2 LYS A 270     -41.148 -15.067  24.472  1.00 94.59           H  
ATOM   3798  HB3 LYS A 270     -39.747 -14.001  24.302  1.00 94.59           H  
ATOM   3799  O   LYS A 270     -41.912 -13.282  26.695  1.00 94.59           O  
ATOM   3800  CG  LYS A 270     -39.266 -16.092  24.257  1.00 94.59           C  
ATOM   3801  HG2 LYS A 270     -39.660 -17.037  24.631  1.00 94.59           H  
ATOM   3802  HG3 LYS A 270     -38.230 -15.974  24.573  1.00 94.59           H  
ATOM   3803  CD  LYS A 270     -39.352 -16.051  22.737  1.00 94.59           C  
ATOM   3804  HD2 LYS A 270     -38.941 -15.097  22.407  1.00 94.59           H  
ATOM   3805  HD3 LYS A 270     -40.395 -16.126  22.429  1.00 94.59           H  
ATOM   3806  CE  LYS A 270     -38.556 -17.158  22.079  1.00 94.59           C  
ATOM   3807  HE2 LYS A 270     -38.906 -18.127  22.433  1.00 94.59           H  
ATOM   3808  HE3 LYS A 270     -37.511 -17.064  22.377  1.00 94.59           H  
ATOM   3809  NZ  LYS A 270     -38.690 -17.047  20.618  1.00 94.59           N  
ATOM   3810  HZ1 LYS A 270     -39.649 -17.231  20.363  1.00 94.59           H  
ATOM   3811  HZ2 LYS A 270     -38.487 -16.093  20.353  1.00 94.59           H  
ATOM   3812  HZ3 LYS A 270     -38.055 -17.693  20.171  1.00 94.59           H  
ATOM   3813  N   VAL A 271     -39.824 -12.438  26.902  1.00 95.29           N  
ATOM   3814  H   VAL A 271     -38.840 -12.653  26.816  1.00 95.29           H  
ATOM   3815  CA  VAL A 271     -40.150 -11.021  27.077  1.00 95.29           C  
ATOM   3816  HA  VAL A 271     -41.186 -10.855  26.783  1.00 95.29           H  
ATOM   3817  C   VAL A 271     -39.275 -10.196  26.142  1.00 95.29           C  
ATOM   3818  CB  VAL A 271     -39.990 -10.550  28.535  1.00 95.29           C  
ATOM   3819  HB  VAL A 271     -40.085  -9.464  28.555  1.00 95.29           H  
ATOM   3820  O   VAL A 271     -38.124 -10.549  25.882  1.00 95.29           O  
ATOM   3821  CG1 VAL A 271     -41.108 -11.127  29.403  1.00 95.29           C  
ATOM   3822 HG11 VAL A 271     -41.044 -12.214  29.440  1.00 95.29           H  
ATOM   3823 HG12 VAL A 271     -42.070 -10.835  28.983  1.00 95.29           H  
ATOM   3824 HG13 VAL A 271     -41.027 -10.729  30.415  1.00 95.29           H  
ATOM   3825  CG2 VAL A 271     -38.642 -10.928  29.164  1.00 95.29           C  
ATOM   3826 HG21 VAL A 271     -38.539 -12.010  29.239  1.00 95.29           H  
ATOM   3827 HG22 VAL A 271     -37.824 -10.527  28.566  1.00 95.29           H  
ATOM   3828 HG23 VAL A 271     -38.576 -10.498  30.164  1.00 95.29           H  
ATOM   3829  N   LYS A 272     -39.825  -9.106  25.619  1.00 93.98           N  
ATOM   3830  H   LYS A 272     -40.782  -8.898  25.866  1.00 93.98           H  
ATOM   3831  CA  LYS A 272     -39.193  -8.261  24.609  1.00 93.98           C  
ATOM   3832  HA  LYS A 272     -38.129  -8.493  24.548  1.00 93.98           H  
ATOM   3833  C   LYS A 272     -39.356  -6.797  24.983  1.00 93.98           C  
ATOM   3834  CB  LYS A 272     -39.854  -8.573  23.262  1.00 93.98           C  
ATOM   3835  HB2 LYS A 272     -39.758  -9.640  23.060  1.00 93.98           H  
ATOM   3836  HB3 LYS A 272     -40.916  -8.335  23.324  1.00 93.98           H  
ATOM   3837  O   LYS A 272     -40.476  -6.362  25.223  1.00 93.98           O  
ATOM   3838  CG  LYS A 272     -39.225  -7.791  22.104  1.00 93.98           C  
ATOM   3839  HG2 LYS A 272     -38.185  -8.095  21.985  1.00 93.98           H  
ATOM   3840  HG3 LYS A 272     -39.269  -6.720  22.297  1.00 93.98           H  
ATOM   3841  CD  LYS A 272     -40.006  -8.097  20.828  1.00 93.98           C  
ATOM   3842  HD2 LYS A 272     -40.040  -9.176  20.677  1.00 93.98           H  
ATOM   3843  HD3 LYS A 272     -41.025  -7.726  20.941  1.00 93.98           H  
ATOM   3844  CE  LYS A 272     -39.338  -7.435  19.627  1.00 93.98           C  
ATOM   3845  HE2 LYS A 272     -38.334  -7.847  19.523  1.00 93.98           H  
ATOM   3846  HE3 LYS A 272     -39.249  -6.364  19.812  1.00 93.98           H  
ATOM   3847  NZ  LYS A 272     -40.137  -7.696  18.412  1.00 93.98           N  
ATOM   3848  HZ1 LYS A 272     -41.057  -7.295  18.522  1.00 93.98           H  
ATOM   3849  HZ2 LYS A 272     -40.250  -8.695  18.309  1.00 93.98           H  
ATOM   3850  HZ3 LYS A 272     -39.687  -7.313  17.593  1.00 93.98           H  
ATOM   3851  N   CYS A 273     -38.259  -6.047  24.954  1.00 92.37           N  
ATOM   3852  H   CYS A 273     -37.376  -6.490  24.744  1.00 92.37           H  
ATOM   3853  CA  CYS A 273     -38.275  -4.588  24.998  1.00 92.37           C  
ATOM   3854  HA  CYS A 273     -39.212  -4.241  25.432  1.00 92.37           H  
ATOM   3855  C   CYS A 273     -38.153  -4.042  23.570  1.00 92.37           C  
ATOM   3856  CB  CYS A 273     -37.132  -4.099  25.893  1.00 92.37           C  
ATOM   3857  HB2 CYS A 273     -37.170  -4.607  26.857  1.00 92.37           H  
ATOM   3858  HB3 CYS A 273     -36.175  -4.311  25.418  1.00 92.37           H  
ATOM   3859  O   CYS A 273     -37.285  -4.485  22.812  1.00 92.37           O  
ATOM   3860  SG  CYS A 273     -37.282  -2.312  26.165  1.00 92.37           S  
ATOM   3861  HG  CYS A 273     -38.230  -2.359  27.104  1.00 92.37           H  
ATOM   3862  N   VAL A 274     -39.017  -3.104  23.188  1.00 87.39           N  
ATOM   3863  H   VAL A 274     -39.722  -2.801  23.846  1.00 87.39           H  
ATOM   3864  CA  VAL A 274     -38.936  -2.405  21.901  1.00 87.39           C  
ATOM   3865  HA  VAL A 274     -38.078  -2.783  21.344  1.00 87.39           H  
ATOM   3866  C   VAL A 274     -38.744  -0.915  22.168  1.00 87.39           C  
ATOM   3867  CB  VAL A 274     -40.171  -2.668  21.020  1.00 87.39           C  
ATOM   3868  HB  VAL A 274     -41.073  -2.303  21.511  1.00 87.39           H  
ATOM   3869  O   VAL A 274     -39.680  -0.271  22.641  1.00 87.39           O  
ATOM   3870  CG1 VAL A 274     -40.024  -1.984  19.652  1.00 87.39           C  
ATOM   3871 HG11 VAL A 274     -39.108  -2.308  19.157  1.00 87.39           H  
ATOM   3872 HG12 VAL A 274     -39.993  -0.903  19.782  1.00 87.39           H  
ATOM   3873 HG13 VAL A 274     -40.886  -2.216  19.025  1.00 87.39           H  
ATOM   3874  CG2 VAL A 274     -40.326  -4.170  20.752  1.00 87.39           C  
ATOM   3875 HG21 VAL A 274     -39.389  -4.543  20.339  1.00 87.39           H  
ATOM   3876 HG22 VAL A 274     -41.151  -4.340  20.060  1.00 87.39           H  
ATOM   3877 HG23 VAL A 274     -40.551  -4.684  21.687  1.00 87.39           H  
ATOM   3878  N   PRO A 275     -37.562  -0.341  21.871  1.00 79.87           N  
ATOM   3879  CA  PRO A 275     -37.386   1.099  21.976  1.00 79.87           C  
ATOM   3880  HA  PRO A 275     -37.622   1.410  22.994  1.00 79.87           H  
ATOM   3881  C   PRO A 275     -38.321   1.833  21.010  1.00 79.87           C  
ATOM   3882  CB  PRO A 275     -35.909   1.384  21.707  1.00 79.87           C  
ATOM   3883  HB2 PRO A 275     -35.771   2.255  21.066  1.00 79.87           H  
ATOM   3884  HB3 PRO A 275     -35.413   1.555  22.663  1.00 79.87           H  
ATOM   3885  O   PRO A 275     -38.510   1.421  19.865  1.00 79.87           O  
ATOM   3886  CG  PRO A 275     -35.363   0.118  21.047  1.00 79.87           C  
ATOM   3887  HG2 PRO A 275     -35.369   0.248  19.965  1.00 79.87           H  
ATOM   3888  HG3 PRO A 275     -34.353  -0.105  21.391  1.00 79.87           H  
ATOM   3889  CD  PRO A 275     -36.340  -0.994  21.425  1.00 79.87           C  
ATOM   3890  HD2 PRO A 275     -36.521  -1.622  20.553  1.00 79.87           H  
ATOM   3891  HD3 PRO A 275     -35.930  -1.588  22.242  1.00 79.87           H  
ATOM   3892  N   THR A 276     -38.900   2.933  21.486  1.00 78.38           N  
ATOM   3893  H   THR A 276     -38.744   3.195  22.449  1.00 78.38           H  
ATOM   3894  CA  THR A 276     -39.824   3.790  20.726  1.00 78.38           C  
ATOM   3895  HA  THR A 276     -40.460   3.164  20.101  1.00 78.38           H  
ATOM   3896  C   THR A 276     -39.106   4.761  19.791  1.00 78.38           C  
ATOM   3897  CB  THR A 276     -40.719   4.577  21.694  1.00 78.38           C  
ATOM   3898  HB  THR A 276     -41.250   5.363  21.157  1.00 78.38           H  
ATOM   3899  O   THR A 276     -39.721   5.292  18.869  1.00 78.38           O  
ATOM   3900  CG2 THR A 276     -41.745   3.659  22.359  1.00 78.38           C  
ATOM   3901 HG21 THR A 276     -42.360   4.239  23.048  1.00 78.38           H  
ATOM   3902 HG22 THR A 276     -41.245   2.866  22.915  1.00 78.38           H  
ATOM   3903 HG23 THR A 276     -42.389   3.214  21.601  1.00 78.38           H  
ATOM   3904  OG1 THR A 276     -39.938   5.149  22.726  1.00 78.38           O  
ATOM   3905  HG1 THR A 276     -39.870   6.092  22.561  1.00 78.38           H  
ATOM   3906  N   GLU A 277     -37.806   4.970  20.001  1.00 79.19           N  
ATOM   3907  H   GLU A 277     -37.359   4.467  20.754  1.00 79.19           H  
ATOM   3908  CA  GLU A 277     -36.950   5.825  19.182  1.00 79.19           C  
ATOM   3909  HA  GLU A 277     -37.536   6.233  18.359  1.00 79.19           H  
ATOM   3910  C   GLU A 277     -35.802   5.020  18.564  1.00 79.19           C  
ATOM   3911  CB  GLU A 277     -36.424   7.015  19.998  1.00 79.19           C  
ATOM   3912  HB2 GLU A 277     -35.770   7.601  19.353  1.00 79.19           H  
ATOM   3913  HB3 GLU A 277     -35.847   6.647  20.847  1.00 79.19           H  
ATOM   3914  O   GLU A 277     -35.344   4.015  19.114  1.00 79.19           O  
ATOM   3915  CG  GLU A 277     -37.568   7.915  20.498  1.00 79.19           C  
ATOM   3916  HG2 GLU A 277     -38.163   7.366  21.228  1.00 79.19           H  
ATOM   3917  HG3 GLU A 277     -38.212   8.151  19.651  1.00 79.19           H  
ATOM   3918  CD  GLU A 277     -37.087   9.228  21.133  1.00 79.19           C  
ATOM   3919  OE1 GLU A 277     -37.970  10.065  21.421  1.00 79.19           O  
ATOM   3920  OE2 GLU A 277     -35.859   9.402  21.296  1.00 79.19           O  
ATOM   3921  N   ALA A 278     -35.336   5.461  17.394  1.00 76.59           N  
ATOM   3922  H   ALA A 278     -35.685   6.340  17.038  1.00 76.59           H  
ATOM   3923  CA  ALA A 278     -34.174   4.868  16.747  1.00 76.59           C  
ATOM   3924  HA  ALA A 278     -34.330   3.792  16.676  1.00 76.59           H  
ATOM   3925  C   ALA A 278     -32.913   5.115  17.585  1.00 76.59           C  
ATOM   3926  CB  ALA A 278     -34.037   5.434  15.328  1.00 76.59           C  
ATOM   3927  HB1 ALA A 278     -34.873   5.096  14.716  1.00 76.59           H  
ATOM   3928  HB2 ALA A 278     -33.104   5.087  14.885  1.00 76.59           H  
ATOM   3929  HB3 ALA A 278     -34.027   6.523  15.363  1.00 76.59           H  
ATOM   3930  O   ALA A 278     -32.651   6.238  18.011  1.00 76.59           O  
ATOM   3931  N   MET A 279     -32.114   4.066  17.776  1.00 72.08           N  
ATOM   3932  H   MET A 279     -32.381   3.170  17.394  1.00 72.08           H  
ATOM   3933  CA  MET A 279     -30.848   4.154  18.496  1.00 72.08           C  
ATOM   3934  HA  MET A 279     -30.878   5.014  19.164  1.00 72.08           H  
ATOM   3935  C   MET A 279     -29.692   4.375  17.527  1.00 72.08           C  
ATOM   3936  CB  MET A 279     -30.640   2.912  19.370  1.00 72.08           C  
ATOM   3937  HB2 MET A 279     -30.635   2.006  18.765  1.00 72.08           H  
ATOM   3938  HB3 MET A 279     -29.684   3.003  19.885  1.00 72.08           H  
ATOM   3939  O   MET A 279     -29.550   3.641  16.547  1.00 72.08           O  
ATOM   3940  CG  MET A 279     -31.763   2.849  20.405  1.00 72.08           C  
ATOM   3941  HG2 MET A 279     -32.675   2.473  19.942  1.00 72.08           H  
ATOM   3942  HG3 MET A 279     -31.954   3.871  20.734  1.00 72.08           H  
ATOM   3943  SD  MET A 279     -31.388   1.863  21.866  1.00 72.08           S  
ATOM   3944  CE  MET A 279     -32.499   2.728  23.010  1.00 72.08           C  
ATOM   3945  HE1 MET A 279     -31.963   2.977  23.926  1.00 72.08           H  
ATOM   3946  HE2 MET A 279     -32.857   3.664  22.580  1.00 72.08           H  
ATOM   3947  HE3 MET A 279     -33.358   2.098  23.236  1.00 72.08           H  
ATOM   3948  N   ASP A 280     -28.865   5.379  17.812  1.00 71.38           N  
ATOM   3949  H   ASP A 280     -29.031   5.932  18.640  1.00 71.38           H  
ATOM   3950  CA  ASP A 280     -27.592   5.567  17.124  1.00 71.38           C  
ATOM   3951  HA  ASP A 280     -27.714   5.278  16.080  1.00 71.38           H  
ATOM   3952  C   ASP A 280     -26.546   4.646  17.765  1.00 71.38           C  
ATOM   3953  CB  ASP A 280     -27.178   7.049  17.145  1.00 71.38           C  
ATOM   3954  HB2 ASP A 280     -26.905   7.340  18.159  1.00 71.38           H  
ATOM   3955  HB3 ASP A 280     -28.034   7.652  16.840  1.00 71.38           H  
ATOM   3956  O   ASP A 280     -26.226   4.786  18.943  1.00 71.38           O  
ATOM   3957  CG  ASP A 280     -26.017   7.366  16.190  1.00 71.38           C  
ATOM   3958  OD1 ASP A 280     -25.589   6.453  15.445  1.00 71.38           O  
ATOM   3959  OD2 ASP A 280     -25.592   8.548  16.162  1.00 71.38           O  
ATOM   3960  N   VAL A 281     -26.062   3.673  16.993  1.00 66.09           N  
ATOM   3961  H   VAL A 281     -26.377   3.651  16.034  1.00 66.09           H  
ATOM   3962  CA  VAL A 281     -25.060   2.674  17.415  1.00 66.09           C  
ATOM   3963  HA  VAL A 281     -24.928   2.751  18.494  1.00 66.09           H  
ATOM   3964  C   VAL A 281     -23.674   2.955  16.824  1.00 66.09           C  
ATOM   3965  CB  VAL A 281     -25.528   1.234  17.111  1.00 66.09           C  
ATOM   3966  HB  VAL A 281     -24.742   0.535  17.396  1.00 66.09           H  
ATOM   3967  O   VAL A 281     -22.836   2.055  16.773  1.00 66.09           O  
ATOM   3968  CG1 VAL A 281     -26.763   0.861  17.939  1.00 66.09           C  
ATOM   3969 HG11 VAL A 281     -26.547   1.005  18.997  1.00 66.09           H  
ATOM   3970 HG12 VAL A 281     -27.609   1.491  17.664  1.00 66.09           H  
ATOM   3971 HG13 VAL A 281     -27.021  -0.185  17.770  1.00 66.09           H  
ATOM   3972  CG2 VAL A 281     -25.848   1.019  15.623  1.00 66.09           C  
ATOM   3973 HG21 VAL A 281     -26.098  -0.029  15.456  1.00 66.09           H  
ATOM   3974 HG22 VAL A 281     -26.692   1.639  15.320  1.00 66.09           H  
ATOM   3975 HG23 VAL A 281     -24.974   1.269  15.021  1.00 66.09           H  
ATOM   3976  N   ARG A 282     -23.464   4.166  16.298  1.00 55.92           N  
ATOM   3977  H   ARG A 282     -24.172   4.874  16.430  1.00 55.92           H  
ATOM   3978  CA  ARG A 282     -22.183   4.602  15.732  1.00 55.92           C  
ATOM   3979  HA  ARG A 282     -21.703   3.764  15.226  1.00 55.92           H  
ATOM   3980  C   ARG A 282     -21.183   5.030  16.793  1.00 55.92           C  
ATOM   3981  CB  ARG A 282     -22.393   5.747  14.746  1.00 55.92           C  
ATOM   3982  HB2 ARG A 282     -21.416   6.128  14.448  1.00 55.92           H  
ATOM   3983  HB3 ARG A 282     -22.935   6.552  15.243  1.00 55.92           H  
ATOM   3984  O   ARG A 282     -21.611   5.642  17.796  1.00 55.92           O  
ATOM   3985  CG  ARG A 282     -23.147   5.293  13.498  1.00 55.92           C  
ATOM   3986  HG2 ARG A 282     -24.141   4.938  13.767  1.00 55.92           H  
ATOM   3987  HG3 ARG A 282     -22.595   4.495  13.001  1.00 55.92           H  
ATOM   3988  CD  ARG A 282     -23.265   6.497  12.570  1.00 55.92           C  
ATOM   3989  HD2 ARG A 282     -23.748   7.303  13.122  1.00 55.92           H  
ATOM   3990  HD3 ARG A 282     -22.266   6.816  12.274  1.00 55.92           H  
ATOM   3991  NE  ARG A 282     -24.065   6.184  11.375  1.00 55.92           N  
ATOM   3992  HE  ARG A 282     -24.445   5.249  11.336  1.00 55.92           H  
ATOM   3993  NH1 ARG A 282     -24.016   8.295  10.504  1.00 55.92           N  
ATOM   3994 HH11 ARG A 282     -24.315   8.981   9.826  1.00 55.92           H  
ATOM   3995 HH12 ARG A 282     -23.467   8.565  11.307  1.00 55.92           H  
ATOM   3996  NH2 ARG A 282     -25.196   6.699   9.477  1.00 55.92           N  
ATOM   3997 HH21 ARG A 282     -25.486   7.381   8.791  1.00 55.92           H  
ATOM   3998 HH22 ARG A 282     -25.545   5.751   9.455  1.00 55.92           H  
ATOM   3999  CZ  ARG A 282     -24.420   7.057  10.459  1.00 55.92           C  
ATOM   4000  OXT ARG A 282     -19.995   4.798  16.488  1.00 55.92           O  
TER    4001      ARG A 282                                                       
END   
