# Supplementary material for: New carbohydrate binding domains identified by phage display based functional metagenomic screens of human gut microbiota
Source: Commun Biol. 2023 Apr 5;6:371. doi: 10.1038/s42003-023-04718-0 (PMC10076258; doi:10.1038/s42003-023-04718-0)
Supplement: Supplementary file 5 — Supplementary Data 2 [file 42003_2023_4718_MOESM5_ESM.zip › SupplementaryData2/S8J_BDG-BDG6.pdb]

ATOM      1  N   GLY A   1      -6.071  -9.226  29.148  1.00 43.74           N  
ATOM      2  H   GLY A   1      -5.879 -10.212  29.248  1.00 43.74           H  
ATOM      3  H2  GLY A   1      -5.232  -8.746  28.855  1.00 43.74           H  
ATOM      4  H3  GLY A   1      -6.362  -8.841  30.035  1.00 43.74           H  
ATOM      5  CA  GLY A   1      -7.144  -9.007  28.160  1.00 43.74           C  
ATOM      6  HA2 GLY A   1      -8.042  -9.547  28.458  1.00 43.74           H  
ATOM      7  HA3 GLY A   1      -6.823  -9.336  27.172  1.00 43.74           H  
ATOM      8  C   GLY A   1      -7.465  -7.532  28.125  1.00 43.74           C  
ATOM      9  O   GLY A   1      -7.420  -6.907  29.176  1.00 43.74           O  
ATOM     10  N   ILE A   2      -7.728  -6.966  26.948  1.00 49.73           N  
ATOM     11  H   ILE A   2      -7.761  -7.529  26.110  1.00 49.73           H  
ATOM     12  CA  ILE A   2      -8.261  -5.602  26.844  1.00 49.73           C  
ATOM     13  HA  ILE A   2      -7.685  -4.931  27.481  1.00 49.73           H  
ATOM     14  C   ILE A   2      -9.702  -5.657  27.359  1.00 49.73           C  
ATOM     15  CB  ILE A   2      -8.179  -5.084  25.385  1.00 49.73           C  
ATOM     16  HB  ILE A   2      -8.717  -5.779  24.741  1.00 49.73           H  
ATOM     17  O   ILE A   2     -10.548  -6.294  26.738  1.00 49.73           O  
ATOM     18  CG1 ILE A   2      -6.706  -5.024  24.909  1.00 49.73           C  
ATOM     19 HG12 ILE A   2      -6.156  -4.303  25.515  1.00 49.73           H  
ATOM     20 HG13 ILE A   2      -6.242  -6.000  25.048  1.00 49.73           H  
ATOM     21  CG2 ILE A   2      -8.849  -3.701  25.259  1.00 49.73           C  
ATOM     22 HG21 ILE A   2      -9.895  -3.751  25.561  1.00 49.73           H  
ATOM     23 HG22 ILE A   2      -8.834  -3.367  24.222  1.00 49.73           H  
ATOM     24 HG23 ILE A   2      -8.329  -2.970  25.878  1.00 49.73           H  
ATOM     25  CD1 ILE A   2      -6.533  -4.658  23.428  1.00 49.73           C  
ATOM     26 HD11 ILE A   2      -6.798  -3.614  23.257  1.00 49.73           H  
ATOM     27 HD12 ILE A   2      -5.491  -4.798  23.141  1.00 49.73           H  
ATOM     28 HD13 ILE A   2      -7.160  -5.300  22.808  1.00 49.73           H  
ATOM     29  N   SER A   3      -9.976  -5.037  28.504  1.00 54.22           N  
ATOM     30  H   SER A   3      -9.226  -4.617  29.036  1.00 54.22           H  
ATOM     31  CA  SER A   3     -11.343  -4.896  29.011  1.00 54.22           C  
ATOM     32  HA  SER A   3     -11.931  -5.763  28.711  1.00 54.22           H  
ATOM     33  C   SER A   3     -11.975  -3.646  28.399  1.00 54.22           C  
ATOM     34  CB  SER A   3     -11.376  -4.847  30.542  1.00 54.22           C  
ATOM     35  HB2 SER A   3     -10.843  -3.965  30.897  1.00 54.22           H  
ATOM     36  HB3 SER A   3     -12.414  -4.787  30.868  1.00 54.22           H  
ATOM     37  O   SER A   3     -11.543  -2.523  28.668  1.00 54.22           O  
ATOM     38  OG  SER A   3     -10.783  -6.013  31.087  1.00 54.22           O  
ATOM     39  HG  SER A   3     -11.169  -6.162  31.953  1.00 54.22           H  
ATOM     40  N   LEU A   4     -12.993  -3.828  27.556  1.00 56.66           N  
ATOM     41  H   LEU A   4     -13.279  -4.775  27.354  1.00 56.66           H  
ATOM     42  CA  LEU A   4     -13.836  -2.743  27.051  1.00 56.66           C  
ATOM     43  HA  LEU A   4     -13.213  -1.895  26.766  1.00 56.66           H  
ATOM     44  C   LEU A   4     -14.783  -2.278  28.169  1.00 56.66           C  
ATOM     45  CB  LEU A   4     -14.612  -3.234  25.811  1.00 56.66           C  
ATOM     46  HB2 LEU A   4     -15.519  -2.641  25.693  1.00 56.66           H  
ATOM     47  HB3 LEU A   4     -14.930  -4.261  25.985  1.00 56.66           H  
ATOM     48  O   LEU A   4     -15.890  -2.782  28.306  1.00 56.66           O  
ATOM     49  CG  LEU A   4     -13.818  -3.157  24.497  1.00 56.66           C  
ATOM     50  HG  LEU A   4     -12.796  -3.503  24.656  1.00 56.66           H  
ATOM     51  CD1 LEU A   4     -14.466  -4.044  23.434  1.00 56.66           C  
ATOM     52 HD11 LEU A   4     -13.900  -3.987  22.504  1.00 56.66           H  
ATOM     53 HD12 LEU A   4     -15.490  -3.722  23.248  1.00 56.66           H  
ATOM     54 HD13 LEU A   4     -14.474  -5.080  23.772  1.00 56.66           H  
ATOM     55  CD2 LEU A   4     -13.795  -1.728  23.958  1.00 56.66           C  
ATOM     56 HD21 LEU A   4     -14.804  -1.318  23.914  1.00 56.66           H  
ATOM     57 HD22 LEU A   4     -13.170  -1.091  24.584  1.00 56.66           H  
ATOM     58 HD23 LEU A   4     -13.398  -1.741  22.943  1.00 56.66           H  
ATOM     59  N   ASN A   5     -14.353  -1.302  28.970  1.00 57.90           N  
ATOM     60  H   ASN A   5     -13.381  -1.038  28.894  1.00 57.90           H  
ATOM     61  CA  ASN A   5     -15.149  -0.785  30.095  1.00 57.90           C  
ATOM     62  HA  ASN A   5     -15.805  -1.580  30.449  1.00 57.90           H  
ATOM     63  C   ASN A   5     -16.088   0.379  29.711  1.00 57.90           C  
ATOM     64  CB  ASN A   5     -14.204  -0.421  31.256  1.00 57.90           C  
ATOM     65  HB2 ASN A   5     -14.780   0.045  32.056  1.00 57.90           H  
ATOM     66  HB3 ASN A   5     -13.459   0.294  30.907  1.00 57.90           H  
ATOM     67  O   ASN A   5     -16.660   1.023  30.590  1.00 57.90           O  
ATOM     68  CG  ASN A   5     -13.505  -1.623  31.866  1.00 57.90           C  
ATOM     69  ND2 ASN A   5     -12.424  -1.405  32.576  1.00 57.90           N  
ATOM     70 HD21 ASN A   5     -12.028  -2.221  33.020  1.00 57.90           H  
ATOM     71 HD22 ASN A   5     -12.091  -0.468  32.749  1.00 57.90           H  
ATOM     72  OD1 ASN A   5     -13.899  -2.764  31.727  1.00 57.90           O  
ATOM     73  N   ARG A   6     -16.222   0.711  28.418  1.00 63.00           N  
ATOM     74  H   ARG A   6     -15.782   0.116  27.731  1.00 63.00           H  
ATOM     75  CA  ARG A   6     -17.063   1.822  27.942  1.00 63.00           C  
ATOM     76  HA  ARG A   6     -17.779   2.084  28.722  1.00 63.00           H  
ATOM     77  C   ARG A   6     -17.886   1.411  26.723  1.00 63.00           C  
ATOM     78  CB  ARG A   6     -16.205   3.070  27.655  1.00 63.00           C  
ATOM     79  HB2 ARG A   6     -16.829   3.806  27.147  1.00 63.00           H  
ATOM     80  HB3 ARG A   6     -15.380   2.807  26.993  1.00 63.00           H  
ATOM     81  O   ARG A   6     -17.333   1.109  25.669  1.00 63.00           O  
ATOM     82  CG  ARG A   6     -15.657   3.707  28.944  1.00 63.00           C  
ATOM     83  HG2 ARG A   6     -14.971   3.016  29.434  1.00 63.00           H  
ATOM     84  HG3 ARG A   6     -16.491   3.910  29.615  1.00 63.00           H  
ATOM     85  CD  ARG A   6     -14.919   5.020  28.657  1.00 63.00           C  
ATOM     86  HD2 ARG A   6     -15.568   5.666  28.065  1.00 63.00           H  
ATOM     87  HD3 ARG A   6     -14.024   4.794  28.076  1.00 63.00           H  
ATOM     88  NE  ARG A   6     -14.556   5.715  29.910  1.00 63.00           N  
ATOM     89  HE  ARG A   6     -15.003   5.376  30.750  1.00 63.00           H  
ATOM     90  NH1 ARG A   6     -13.121   7.265  29.009  1.00 63.00           N  
ATOM     91 HH11 ARG A   6     -12.513   8.064  29.116  1.00 63.00           H  
ATOM     92 HH12 ARG A   6     -13.285   6.870  28.095  1.00 63.00           H  
ATOM     93  NH2 ARG A   6     -13.542   7.294  31.201  1.00 63.00           N  
ATOM     94 HH21 ARG A   6     -12.928   8.090  31.292  1.00 63.00           H  
ATOM     95 HH22 ARG A   6     -14.016   6.933  32.017  1.00 63.00           H  
ATOM     96  CZ  ARG A   6     -13.744   6.750  30.033  1.00 63.00           C  
ATOM     97  N   TYR A   7     -19.207   1.449  26.873  1.00 69.39           N  
ATOM     98  H   TYR A   7     -19.578   1.707  27.776  1.00 69.39           H  
ATOM     99  CA  TYR A   7     -20.167   1.455  25.771  1.00 69.39           C  
ATOM    100  HA  TYR A   7     -19.670   1.134  24.855  1.00 69.39           H  
ATOM    101  C   TYR A   7     -20.659   2.891  25.551  1.00 69.39           C  
ATOM    102  CB  TYR A   7     -21.302   0.454  26.044  1.00 69.39           C  
ATOM    103  HB2 TYR A   7     -22.016   0.494  25.221  1.00 69.39           H  
ATOM    104  HB3 TYR A   7     -20.881  -0.551  26.048  1.00 69.39           H  
ATOM    105  O   TYR A   7     -20.782   3.662  26.503  1.00 69.39           O  
ATOM    106  CG  TYR A   7     -22.059   0.670  27.342  1.00 69.39           C  
ATOM    107  CD1 TYR A   7     -21.643   0.021  28.521  1.00 69.39           C  
ATOM    108  HD1 TYR A   7     -20.790  -0.640  28.500  1.00 69.39           H  
ATOM    109  CD2 TYR A   7     -23.178   1.522  27.369  1.00 69.39           C  
ATOM    110  HD2 TYR A   7     -23.483   2.034  26.468  1.00 69.39           H  
ATOM    111  CE1 TYR A   7     -22.342   0.228  29.726  1.00 69.39           C  
ATOM    112  HE1 TYR A   7     -22.018  -0.271  30.627  1.00 69.39           H  
ATOM    113  CE2 TYR A   7     -23.892   1.719  28.566  1.00 69.39           C  
ATOM    114  HE2 TYR A   7     -24.748   2.376  28.594  1.00 69.39           H  
ATOM    115  OH  TYR A   7     -24.162   1.263  30.901  1.00 69.39           O  
ATOM    116  HH  TYR A   7     -23.713   0.869  31.653  1.00 69.39           H  
ATOM    117  CZ  TYR A   7     -23.473   1.074  29.746  1.00 69.39           C  
ATOM    118  N   THR A   8     -20.904   3.274  24.301  1.00 75.20           N  
ATOM    119  H   THR A   8     -20.819   2.592  23.560  1.00 75.20           H  
ATOM    120  CA  THR A   8     -21.463   4.587  23.939  1.00 75.20           C  
ATOM    121  HA  THR A   8     -21.077   5.346  24.620  1.00 75.20           H  
ATOM    122  C   THR A   8     -22.978   4.619  24.077  1.00 75.20           C  
ATOM    123  CB  THR A   8     -21.079   4.982  22.507  1.00 75.20           C  
ATOM    124  HB  THR A   8     -21.743   5.768  22.148  1.00 75.20           H  
ATOM    125  O   THR A   8     -23.544   5.665  24.375  1.00 75.20           O  
ATOM    126  CG2 THR A   8     -19.646   5.504  22.457  1.00 75.20           C  
ATOM    127 HG21 THR A   8     -19.396   5.766  21.430  1.00 75.20           H  
ATOM    128 HG22 THR A   8     -19.558   6.395  23.079  1.00 75.20           H  
ATOM    129 HG23 THR A   8     -18.956   4.742  22.821  1.00 75.20           H  
ATOM    130  OG1 THR A   8     -21.140   3.875  21.634  1.00 75.20           O  
ATOM    131  HG1 THR A   8     -22.061   3.699  21.427  1.00 75.20           H  
ATOM    132  N   SER A   9     -23.640   3.478  23.895  1.00 80.88           N  
ATOM    133  H   SER A   9     -23.131   2.649  23.623  1.00 80.88           H  
ATOM    134  CA  SER A   9     -25.072   3.321  24.139  1.00 80.88           C  
ATOM    135  HA  SER A   9     -25.354   3.965  24.972  1.00 80.88           H  
ATOM    136  C   SER A   9     -25.393   1.881  24.527  1.00 80.88           C  
ATOM    137  CB  SER A   9     -25.904   3.742  22.920  1.00 80.88           C  
ATOM    138  HB2 SER A   9     -25.707   4.788  22.685  1.00 80.88           H  
ATOM    139  HB3 SER A   9     -26.963   3.626  23.148  1.00 80.88           H  
ATOM    140  O   SER A   9     -24.681   0.939  24.169  1.00 80.88           O  
ATOM    141  OG  SER A   9     -25.577   2.941  21.808  1.00 80.88           O  
ATOM    142  HG  SER A   9     -26.322   2.863  21.208  1.00 80.88           H  
ATOM    143  N   ARG A  10     -26.472   1.729  25.293  1.00 80.88           N  
ATOM    144  H   ARG A  10     -26.992   2.553  25.557  1.00 80.88           H  
ATOM    145  CA  ARG A  10     -27.066   0.445  25.647  1.00 80.88           C  
ATOM    146  HA  ARG A  10     -26.791  -0.296  24.896  1.00 80.88           H  
ATOM    147  C   ARG A  10     -28.580   0.591  25.637  1.00 80.88           C  
ATOM    148  CB  ARG A  10     -26.534  -0.023  27.012  1.00 80.88           C  
ATOM    149  HB2 ARG A  10     -25.463  -0.205  26.925  1.00 80.88           H  
ATOM    150  HB3 ARG A  10     -26.699   0.762  27.750  1.00 80.88           H  
ATOM    151  O   ARG A  10     -29.119   1.515  26.240  1.00 80.88           O  
ATOM    152  CG  ARG A  10     -27.218  -1.311  27.493  1.00 80.88           C  
ATOM    153  HG2 ARG A  10     -27.084  -2.101  26.754  1.00 80.88           H  
ATOM    154  HG3 ARG A  10     -28.286  -1.128  27.617  1.00 80.88           H  
ATOM    155  CD  ARG A  10     -26.660  -1.761  28.843  1.00 80.88           C  
ATOM    156  HD2 ARG A  10     -25.613  -2.039  28.720  1.00 80.88           H  
ATOM    157  HD3 ARG A  10     -26.726  -0.926  29.540  1.00 80.88           H  
ATOM    158  NE  ARG A  10     -27.428  -2.908  29.361  1.00 80.88           N  
ATOM    159  HE  ARG A  10     -28.010  -3.390  28.690  1.00 80.88           H  
ATOM    160  NH1 ARG A  10     -26.724  -2.808  31.544  1.00 80.88           N  
ATOM    161 HH11 ARG A  10     -26.145  -2.015  31.307  1.00 80.88           H  
ATOM    162 HH12 ARG A  10     -26.717  -3.196  32.476  1.00 80.88           H  
ATOM    163  NH2 ARG A  10     -28.160  -4.396  30.918  1.00 80.88           N  
ATOM    164 HH21 ARG A  10     -28.714  -4.860  30.211  1.00 80.88           H  
ATOM    165 HH22 ARG A  10     -28.141  -4.771  31.855  1.00 80.88           H  
ATOM    166  CZ  ARG A  10     -27.435  -3.362  30.601  1.00 80.88           C  
ATOM    167  N   THR A  11     -29.250  -0.351  24.999  1.00 83.87           N  
ATOM    168  H   THR A  11     -28.712  -1.059  24.519  1.00 83.87           H  
ATOM    169  CA  THR A  11     -30.687  -0.592  25.111  1.00 83.87           C  
ATOM    170  HA  THR A  11     -31.117   0.093  25.842  1.00 83.87           H  
ATOM    171  C   THR A  11     -30.907  -2.017  25.628  1.00 83.87           C  
ATOM    172  CB  THR A  11     -31.402  -0.348  23.769  1.00 83.87           C  
ATOM    173  HB  THR A  11     -32.476  -0.318  23.955  1.00 83.87           H  
ATOM    174  O   THR A  11     -29.953  -2.733  25.944  1.00 83.87           O  
ATOM    175  CG2 THR A  11     -31.003   0.957  23.080  1.00 83.87           C  
ATOM    176 HG21 THR A  11     -31.117   1.789  23.775  1.00 83.87           H  
ATOM    177 HG22 THR A  11     -29.969   0.912  22.739  1.00 83.87           H  
ATOM    178 HG23 THR A  11     -31.649   1.127  22.218  1.00 83.87           H  
ATOM    179  OG1 THR A  11     -31.142  -1.404  22.884  1.00 83.87           O  
ATOM    180  HG1 THR A  11     -30.937  -1.019  22.029  1.00 83.87           H  
ATOM    181  N   ASN A  12     -32.162  -2.455  25.717  1.00 82.19           N  
ATOM    182  H   ASN A  12     -32.921  -1.838  25.466  1.00 82.19           H  
ATOM    183  CA  ASN A  12     -32.474  -3.846  26.058  1.00 82.19           C  
ATOM    184  HA  ASN A  12     -31.912  -4.129  26.948  1.00 82.19           H  
ATOM    185  C   ASN A  12     -32.058  -4.842  24.959  1.00 82.19           C  
ATOM    186  CB  ASN A  12     -33.975  -3.960  26.369  1.00 82.19           C  
ATOM    187  HB2 ASN A  12     -34.235  -5.013  26.475  1.00 82.19           H  
ATOM    188  HB3 ASN A  12     -34.554  -3.552  25.541  1.00 82.19           H  
ATOM    189  O   ASN A  12     -31.990  -6.036  25.231  1.00 82.19           O  
ATOM    190  CG  ASN A  12     -34.372  -3.268  27.661  1.00 82.19           C  
ATOM    191  ND2 ASN A  12     -35.647  -3.034  27.859  1.00 82.19           N  
ATOM    192 HD21 ASN A  12     -36.340  -3.344  27.192  1.00 82.19           H  
ATOM    193 HD22 ASN A  12     -35.884  -2.598  28.738  1.00 82.19           H  
ATOM    194  OD1 ASN A  12     -33.562  -2.925  28.503  1.00 82.19           O  
ATOM    195  N   THR A  13     -31.799  -4.371  23.734  1.00 84.67           N  
ATOM    196  H   THR A  13     -31.888  -3.380  23.562  1.00 84.67           H  
ATOM    197  CA  THR A  13     -31.522  -5.222  22.564  1.00 84.67           C  
ATOM    198  HA  THR A  13     -31.410  -6.258  22.882  1.00 84.67           H  
ATOM    199  C   THR A  13     -30.227  -4.865  21.838  1.00 84.67           C  
ATOM    200  CB  THR A  13     -32.690  -5.165  21.567  1.00 84.67           C  
ATOM    201  HB  THR A  13     -32.456  -5.781  20.699  1.00 84.67           H  
ATOM    202  O   THR A  13     -29.858  -5.555  20.895  1.00 84.67           O  
ATOM    203  CG2 THR A  13     -33.996  -5.676  22.179  1.00 84.67           C  
ATOM    204 HG21 THR A  13     -34.762  -5.715  21.405  1.00 84.67           H  
ATOM    205 HG22 THR A  13     -34.330  -5.012  22.976  1.00 84.67           H  
ATOM    206 HG23 THR A  13     -33.845  -6.679  22.579  1.00 84.67           H  
ATOM    207  OG1 THR A  13     -32.916  -3.836  21.148  1.00 84.67           O  
ATOM    208  HG1 THR A  13     -32.277  -3.640  20.460  1.00 84.67           H  
ATOM    209  N   GLU A  14     -29.539  -3.797  22.239  1.00 85.15           N  
ATOM    210  H   GLU A  14     -29.887  -3.255  23.017  1.00 85.15           H  
ATOM    211  CA  GLU A  14     -28.351  -3.288  21.553  1.00 85.15           C  
ATOM    212  HA  GLU A  14     -27.899  -4.093  20.974  1.00 85.15           H  
ATOM    213  C   GLU A  14     -27.314  -2.778  22.556  1.00 85.15           C  
ATOM    214  CB  GLU A  14     -28.762  -2.176  20.575  1.00 85.15           C  
ATOM    215  HB2 GLU A  14     -29.123  -1.317  21.140  1.00 85.15           H  
ATOM    216  HB3 GLU A  14     -29.573  -2.539  19.944  1.00 85.15           H  
ATOM    217  O   GLU A  14     -27.647  -2.103  23.531  1.00 85.15           O  
ATOM    218  CG  GLU A  14     -27.604  -1.730  19.675  1.00 85.15           C  
ATOM    219  HG2 GLU A  14     -27.257  -2.580  19.088  1.00 85.15           H  
ATOM    220  HG3 GLU A  14     -26.773  -1.382  20.289  1.00 85.15           H  
ATOM    221  CD  GLU A  14     -28.055  -0.592  18.757  1.00 85.15           C  
ATOM    222  OE1 GLU A  14     -28.488  -0.900  17.626  1.00 85.15           O  
ATOM    223  OE2 GLU A  14     -27.994   0.570  19.224  1.00 85.15           O  
ATOM    224  N   ILE A  15     -26.041  -3.070  22.291  1.00 83.45           N  
ATOM    225  H   ILE A  15     -25.838  -3.601  21.456  1.00 83.45           H  
ATOM    226  CA  ILE A  15     -24.893  -2.448  22.952  1.00 83.45           C  
ATOM    227  HA  ILE A  15     -25.224  -1.596  23.546  1.00 83.45           H  
ATOM    228  C   ILE A  15     -23.977  -1.930  21.848  1.00 83.45           C  
ATOM    229  CB  ILE A  15     -24.167  -3.446  23.886  1.00 83.45           C  
ATOM    230  HB  ILE A  15     -23.885  -4.323  23.303  1.00 83.45           H  
ATOM    231  O   ILE A  15     -23.555  -2.701  20.987  1.00 83.45           O  
ATOM    232  CG1 ILE A  15     -25.098  -3.896  25.035  1.00 83.45           C  
ATOM    233 HG12 ILE A  15     -26.038  -4.260  24.620  1.00 83.45           H  
ATOM    234 HG13 ILE A  15     -25.320  -3.036  25.668  1.00 83.45           H  
ATOM    235  CG2 ILE A  15     -22.883  -2.808  24.457  1.00 83.45           C  
ATOM    236 HG21 ILE A  15     -22.196  -2.545  23.652  1.00 83.45           H  
ATOM    237 HG22 ILE A  15     -22.359  -3.514  25.101  1.00 83.45           H  
ATOM    238 HG23 ILE A  15     -23.131  -1.911  25.025  1.00 83.45           H  
ATOM    239  CD1 ILE A  15     -24.535  -5.024  25.909  1.00 83.45           C  
ATOM    240 HD11 ILE A  15     -25.304  -5.353  26.608  1.00 83.45           H  
ATOM    241 HD12 ILE A  15     -23.676  -4.677  26.483  1.00 83.45           H  
ATOM    242 HD13 ILE A  15     -24.243  -5.868  25.284  1.00 83.45           H  
ATOM    243  N   VAL A  16     -23.638  -0.642  21.892  1.00 85.17           N  
ATOM    244  H   VAL A  16     -24.038  -0.062  22.616  1.00 85.17           H  
ATOM    245  CA  VAL A  16     -22.637  -0.047  20.999  1.00 85.17           C  
ATOM    246  HA  VAL A  16     -22.391  -0.757  20.210  1.00 85.17           H  
ATOM    247  C   VAL A  16     -21.377   0.229  21.803  1.00 85.17           C  
ATOM    248  CB  VAL A  16     -23.155   1.225  20.305  1.00 85.17           C  
ATOM    249  HB  VAL A  16     -23.316   2.000  21.054  1.00 85.17           H  
ATOM    250  O   VAL A  16     -21.403   0.977  22.780  1.00 85.17           O  
ATOM    251  CG1 VAL A  16     -22.133   1.749  19.286  1.00 85.17           C  
ATOM    252 HG11 VAL A  16     -21.182   1.976  19.767  1.00 85.17           H  
ATOM    253 HG12 VAL A  16     -22.514   2.661  18.825  1.00 85.17           H  
ATOM    254 HG13 VAL A  16     -21.969   1.004  18.507  1.00 85.17           H  
ATOM    255  CG2 VAL A  16     -24.463   0.961  19.550  1.00 85.17           C  
ATOM    256 HG21 VAL A  16     -24.329   0.164  18.819  1.00 85.17           H  
ATOM    257 HG22 VAL A  16     -25.253   0.667  20.242  1.00 85.17           H  
ATOM    258 HG23 VAL A  16     -24.793   1.864  19.035  1.00 85.17           H  
ATOM    259  N   CYS A  17     -20.259  -0.361  21.391  1.00 80.62           N  
ATOM    260  H   CYS A  17     -20.303  -0.979  20.593  1.00 80.62           H  
ATOM    261  CA  CYS A  17     -18.947  -0.136  21.989  1.00 80.62           C  
ATOM    262  HA  CYS A  17     -19.040   0.584  22.802  1.00 80.62           H  
ATOM    263  C   CYS A  17     -17.976   0.471  20.975  1.00 80.62           C  
ATOM    264  CB  CYS A  17     -18.417  -1.441  22.601  1.00 80.62           C  
ATOM    265  HB2 CYS A  17     -19.093  -1.776  23.388  1.00 80.62           H  
ATOM    266  HB3 CYS A  17     -17.435  -1.263  23.040  1.00 80.62           H  
ATOM    267  O   CYS A  17     -17.985   0.120  19.796  1.00 80.62           O  
ATOM    268  SG  CYS A  17     -18.281  -2.747  21.344  1.00 80.62           S  
ATOM    269  HG  CYS A  17     -17.774  -1.990  20.367  1.00 80.62           H  
ATOM    270  N   GLN A  18     -17.099   1.354  21.449  1.00 81.06           N  
ATOM    271  H   GLN A  18     -17.096   1.565  22.437  1.00 81.06           H  
ATOM    272  CA  GLN A  18     -15.980   1.840  20.649  1.00 81.06           C  
ATOM    273  HA  GLN A  18     -16.254   1.838  19.594  1.00 81.06           H  
ATOM    274  C   GLN A  18     -14.790   0.903  20.826  1.00 81.06           C  
ATOM    275  CB  GLN A  18     -15.622   3.277  21.038  1.00 81.06           C  
ATOM    276  HB2 GLN A  18     -15.534   3.355  22.121  1.00 81.06           H  
ATOM    277  HB3 GLN A  18     -14.660   3.534  20.592  1.00 81.06           H  
ATOM    278  O   GLN A  18     -14.299   0.718  21.939  1.00 81.06           O  
ATOM    279  CG  GLN A  18     -16.675   4.265  20.521  1.00 81.06           C  
ATOM    280  HG2 GLN A  18     -16.754   4.160  19.439  1.00 81.06           H  
ATOM    281  HG3 GLN A  18     -17.647   4.030  20.954  1.00 81.06           H  
ATOM    282  CD  GLN A  18     -16.329   5.715  20.845  1.00 81.06           C  
ATOM    283  NE2 GLN A  18     -16.837   6.659  20.085  1.00 81.06           N  
ATOM    284 HE21 GLN A  18     -16.581   7.606  20.323  1.00 81.06           H  
ATOM    285 HE22 GLN A  18     -17.438   6.429  19.307  1.00 81.06           H  
ATOM    286  OE1 GLN A  18     -15.612   6.032  21.779  1.00 81.06           O  
ATOM    287  N   VAL A  19     -14.309   0.339  19.721  1.00 77.59           N  
ATOM    288  H   VAL A  19     -14.764   0.522  18.839  1.00 77.59           H  
ATOM    289  CA  VAL A  19     -13.027  -0.367  19.703  1.00 77.59           C  
ATOM    290  HA  VAL A  19     -12.993  -1.039  20.561  1.00 77.59           H  
ATOM    291  C   VAL A  19     -11.910   0.682  19.801  1.00 77.59           C  
ATOM    292  CB  VAL A  19     -12.877  -1.231  18.441  1.00 77.59           C  
ATOM    293  HB  VAL A  19     -12.933  -0.596  17.558  1.00 77.59           H  
ATOM    294  O   VAL A  19     -11.912   1.632  19.014  1.00 77.59           O  
ATOM    295  CG1 VAL A  19     -11.540  -1.977  18.429  1.00 77.59           C  
ATOM    296 HG11 VAL A  19     -11.463  -2.649  19.283  1.00 77.59           H  
ATOM    297 HG12 VAL A  19     -11.461  -2.548  17.504  1.00 77.59           H  
ATOM    298 HG13 VAL A  19     -10.711  -1.270  18.440  1.00 77.59           H  
ATOM    299  CG2 VAL A  19     -13.996  -2.279  18.364  1.00 77.59           C  
ATOM    300 HG21 VAL A  19     -13.991  -2.906  19.256  1.00 77.59           H  
ATOM    301 HG22 VAL A  19     -14.968  -1.795  18.276  1.00 77.59           H  
ATOM    302 HG23 VAL A  19     -13.853  -2.909  17.486  1.00 77.59           H  
ATOM    303  N   PRO A  20     -10.961   0.555  20.746  1.00 76.70           N  
ATOM    304  CA  PRO A  20      -9.818   1.452  20.821  1.00 76.70           C  
ATOM    305  HA  PRO A  20     -10.174   2.454  21.061  1.00 76.70           H  
ATOM    306  C   PRO A  20      -9.042   1.472  19.503  1.00 76.70           C  
ATOM    307  CB  PRO A  20      -8.956   0.922  21.971  1.00 76.70           C  
ATOM    308  HB2 PRO A  20      -8.220   0.212  21.593  1.00 76.70           H  
ATOM    309  HB3 PRO A  20      -8.466   1.732  22.512  1.00 76.70           H  
ATOM    310  O   PRO A  20      -8.797   0.426  18.909  1.00 76.70           O  
ATOM    311  CG  PRO A  20      -9.945   0.174  22.857  1.00 76.70           C  
ATOM    312  HG2 PRO A  20     -10.447   0.878  23.521  1.00 76.70           H  
ATOM    313  HG3 PRO A  20      -9.461  -0.618  23.429  1.00 76.70           H  
ATOM    314  CD  PRO A  20     -10.947  -0.383  21.854  1.00 76.70           C  
ATOM    315  HD2 PRO A  20     -11.927  -0.429  22.328  1.00 76.70           H  
ATOM    316  HD3 PRO A  20     -10.631  -1.367  21.505  1.00 76.70           H  
ATOM    317  N   ALA A  21      -8.585   2.649  19.070  1.00 75.08           N  
ATOM    318  H   ALA A  21      -8.851   3.488  19.565  1.00 75.08           H  
ATOM    319  CA  ALA A  21      -7.796   2.783  17.840  1.00 75.08           C  
ATOM    320  HA  ALA A  21      -8.375   2.377  17.011  1.00 75.08           H  
ATOM    321  C   ALA A  21      -6.459   2.010  17.880  1.00 75.08           C  
ATOM    322  CB  ALA A  21      -7.561   4.277  17.592  1.00 75.08           C  
ATOM    323  HB1 ALA A  21      -8.517   4.794  17.513  1.00 75.08           H  
ATOM    324  HB2 ALA A  21      -6.978   4.707  18.406  1.00 75.08           H  
ATOM    325  HB3 ALA A  21      -7.016   4.407  16.657  1.00 75.08           H  
ATOM    326  O   ALA A  21      -5.854   1.757  16.841  1.00 75.08           O  
ATOM    327  N   ASN A  22      -5.996   1.645  19.079  1.00 77.62           N  
ATOM    328  H   ASN A  22      -6.557   1.868  19.888  1.00 77.62           H  
ATOM    329  CA  ASN A  22      -4.809   0.832  19.329  1.00 77.62           C  
ATOM    330  HA  ASN A  22      -4.205   0.801  18.422  1.00 77.62           H  
ATOM    331  C   ASN A  22      -5.133  -0.631  19.678  1.00 77.62           C  
ATOM    332  CB  ASN A  22      -3.980   1.497  20.443  1.00 77.62           C  
ATOM    333  HB2 ASN A  22      -3.019   0.987  20.505  1.00 77.62           H  
ATOM    334  HB3 ASN A  22      -3.792   2.542  20.195  1.00 77.62           H  
ATOM    335  O   ASN A  22      -4.245  -1.328  20.166  1.00 77.62           O  
ATOM    336  CG  ASN A  22      -4.654   1.428  21.806  1.00 77.62           C  
ATOM    337  ND2 ASN A  22      -3.892   1.448  22.872  1.00 77.62           N  
ATOM    338 HD21 ASN A  22      -4.364   1.348  23.759  1.00 77.62           H  
ATOM    339 HD22 ASN A  22      -2.888   1.390  22.776  1.00 77.62           H  
ATOM    340  OD1 ASN A  22      -5.866   1.399  21.941  1.00 77.62           O  
ATOM    341  N   ALA A  23      -6.378  -1.087  19.503  1.00 80.11           N  
ATOM    342  H   ALA A  23      -7.079  -0.492  19.083  1.00 80.11           H  
ATOM    343  CA  ALA A  23      -6.708  -2.491  19.702  1.00 80.11           C  
ATOM    344  HA  ALA A  23      -6.490  -2.752  20.737  1.00 80.11           H  
ATOM    345  C   ALA A  23      -5.824  -3.358  18.794  1.00 80.11           C  
ATOM    346  CB  ALA A  23      -8.202  -2.716  19.450  1.00 80.11           C  
ATOM    347  HB1 ALA A  23      -8.789  -2.103  20.134  1.00 80.11           H  
ATOM    348  HB2 ALA A  23      -8.441  -3.767  19.612  1.00 80.11           H  
ATOM    349  HB3 ALA A  23      -8.446  -2.446  18.423  1.00 80.11           H  
ATOM    350  O   ALA A  23      -5.639  -3.050  17.613  1.00 80.11           O  
ATOM    351  N   GLU A  24      -5.245  -4.415  19.360  1.00 82.70           N  
ATOM    352  H   GLU A  24      -5.447  -4.648  20.322  1.00 82.70           H  
ATOM    353  CA  GLU A  24      -4.406  -5.330  18.594  1.00 82.70           C  
ATOM    354  HA  GLU A  24      -3.661  -4.741  18.058  1.00 82.70           H  
ATOM    355  C   GLU A  24      -5.251  -6.061  17.548  1.00 82.70           C  
ATOM    356  CB  GLU A  24      -3.654  -6.313  19.507  1.00 82.70           C  
ATOM    357  HB2 GLU A  24      -3.096  -7.011  18.882  1.00 82.70           H  
ATOM    358  HB3 GLU A  24      -4.373  -6.881  20.097  1.00 82.70           H  
ATOM    359  O   GLU A  24      -6.453  -6.265  17.704  1.00 82.70           O  
ATOM    360  CG  GLU A  24      -2.667  -5.607  20.449  1.00 82.70           C  
ATOM    361  HG2 GLU A  24      -3.205  -4.863  21.036  1.00 82.70           H  
ATOM    362  HG3 GLU A  24      -1.924  -5.087  19.844  1.00 82.70           H  
ATOM    363  CD  GLU A  24      -1.959  -6.566  21.421  1.00 82.70           C  
ATOM    364  OE1 GLU A  24      -0.997  -6.103  22.074  1.00 82.70           O  
ATOM    365  OE2 GLU A  24      -2.413  -7.725  21.563  1.00 82.70           O  
ATOM    366  N   VAL A  25      -4.623  -6.448  16.443  1.00 83.84           N  
ATOM    367  H   VAL A  25      -3.624  -6.312  16.377  1.00 83.84           H  
ATOM    368  CA  VAL A  25      -5.299  -7.235  15.411  1.00 83.84           C  
ATOM    369  HA  VAL A  25      -6.235  -6.742  15.149  1.00 83.84           H  
ATOM    370  C   VAL A  25      -5.618  -8.608  15.983  1.00 83.84           C  
ATOM    371  CB  VAL A  25      -4.431  -7.345  14.153  1.00 83.84           C  
ATOM    372  HB  VAL A  25      -3.453  -7.744  14.421  1.00 83.84           H  
ATOM    373  O   VAL A  25      -4.737  -9.290  16.503  1.00 83.84           O  
ATOM    374  CG1 VAL A  25      -5.052  -8.261  13.091  1.00 83.84           C  
ATOM    375 HG11 VAL A  25      -6.043  -7.899  12.818  1.00 83.84           H  
ATOM    376 HG12 VAL A  25      -5.129  -9.280  13.470  1.00 83.84           H  
ATOM    377 HG13 VAL A  25      -4.415  -8.282  12.207  1.00 83.84           H  
ATOM    378  CG2 VAL A  25      -4.240  -5.948  13.554  1.00 83.84           C  
ATOM    379 HG21 VAL A  25      -3.597  -6.004  12.676  1.00 83.84           H  
ATOM    380 HG22 VAL A  25      -5.211  -5.527  13.294  1.00 83.84           H  
ATOM    381 HG23 VAL A  25      -3.756  -5.287  14.274  1.00 83.84           H  
ATOM    382  N   GLY A  26      -6.868  -9.042  15.859  1.00 85.69           N  
ATOM    383  H   GLY A  26      -7.558  -8.448  15.422  1.00 85.69           H  
ATOM    384  CA  GLY A  26      -7.275 -10.315  16.430  1.00 85.69           C  
ATOM    385  HA2 GLY A  26      -6.807 -11.123  15.868  1.00 85.69           H  
ATOM    386  HA3 GLY A  26      -6.920 -10.369  17.459  1.00 85.69           H  
ATOM    387  C   GLY A  26      -8.776 -10.531  16.444  1.00 85.69           C  
ATOM    388  O   GLY A  26      -9.566  -9.677  16.037  1.00 85.69           O  
ATOM    389  N   THR A  27      -9.156 -11.712  16.922  1.00 89.39           N  
ATOM    390  H   THR A  27      -8.449 -12.304  17.334  1.00 89.39           H  
ATOM    391  CA  THR A  27     -10.550 -12.044  17.213  1.00 89.39           C  
ATOM    392  HA  THR A  27     -11.211 -11.363  16.677  1.00 89.39           H  
ATOM    393  C   THR A  27     -10.776 -11.858  18.703  1.00 89.39           C  
ATOM    394  CB  THR A  27     -10.905 -13.464  16.758  1.00 89.39           C  
ATOM    395  HB  THR A  27     -10.317 -14.191  17.320  1.00 89.39           H  
ATOM    396  O   THR A  27     -10.057 -12.425  19.524  1.00 89.39           O  
ATOM    397  CG2 THR A  27     -12.388 -13.765  16.937  1.00 89.39           C  
ATOM    398 HG21 THR A  27     -12.649 -13.774  17.995  1.00 89.39           H  
ATOM    399 HG22 THR A  27     -12.612 -14.750  16.529  1.00 89.39           H  
ATOM    400 HG23 THR A  27     -12.991 -13.018  16.420  1.00 89.39           H  
ATOM    401  OG1 THR A  27     -10.600 -13.586  15.381  1.00 89.39           O  
ATOM    402  HG1 THR A  27      -9.643 -13.549  15.322  1.00 89.39           H  
ATOM    403  N   TYR A  28     -11.762 -11.042  19.041  1.00 86.54           N  
ATOM    404  H   TYR A  28     -12.331 -10.642  18.309  1.00 86.54           H  
ATOM    405  CA  TYR A  28     -12.138 -10.719  20.406  1.00 86.54           C  
ATOM    406  HA  TYR A  28     -11.442 -11.178  21.107  1.00 86.54           H  
ATOM    407  C   TYR A  28     -13.530 -11.258  20.670  1.00 86.54           C  
ATOM    408  CB  TYR A  28     -12.102  -9.205  20.608  1.00 86.54           C  
ATOM    409  HB2 TYR A  28     -12.689  -8.739  19.817  1.00 86.54           H  
ATOM    410  HB3 TYR A  28     -12.567  -8.959  21.563  1.00 86.54           H  
ATOM    411  O   TYR A  28     -14.424 -11.111  19.841  1.00 86.54           O  
ATOM    412  CG  TYR A  28     -10.707  -8.630  20.579  1.00 86.54           C  
ATOM    413  CD1 TYR A  28      -9.997  -8.441  21.781  1.00 86.54           C  
ATOM    414  HD1 TYR A  28     -10.461  -8.690  22.724  1.00 86.54           H  
ATOM    415  CD2 TYR A  28     -10.111  -8.319  19.345  1.00 86.54           C  
ATOM    416  HD2 TYR A  28     -10.651  -8.483  18.424  1.00 86.54           H  
ATOM    417  CE1 TYR A  28      -8.685  -7.936  21.749  1.00 86.54           C  
ATOM    418  HE1 TYR A  28      -8.131  -7.790  22.664  1.00 86.54           H  
ATOM    419  CE2 TYR A  28      -8.804  -7.810  19.312  1.00 86.54           C  
ATOM    420  HE2 TYR A  28      -8.327  -7.583  18.370  1.00 86.54           H  
ATOM    421  OH  TYR A  28      -6.828  -7.130  20.484  1.00 86.54           O  
ATOM    422  HH  TYR A  28      -6.345  -7.239  21.306  1.00 86.54           H  
ATOM    423  CZ  TYR A  28      -8.090  -7.614  20.512  1.00 86.54           C  
ATOM    424  N   LYS A  29     -13.721 -11.847  21.846  1.00 88.30           N  
ATOM    425  H   LYS A  29     -12.943 -11.914  22.486  1.00 88.30           H  
ATOM    426  CA  LYS A  29     -15.030 -12.288  22.314  1.00 88.30           C  
ATOM    427  HA  LYS A  29     -15.706 -12.393  21.466  1.00 88.30           H  
ATOM    428  C   LYS A  29     -15.612 -11.230  23.242  1.00 88.30           C  
ATOM    429  CB  LYS A  29     -14.884 -13.668  22.964  1.00 88.30           C  
ATOM    430  HB2 LYS A  29     -14.332 -13.578  23.899  1.00 88.30           H  
ATOM    431  HB3 LYS A  29     -14.326 -14.315  22.287  1.00 88.30           H  
ATOM    432  O   LYS A  29     -14.928 -10.772  24.159  1.00 88.30           O  
ATOM    433  CG  LYS A  29     -16.253 -14.300  23.230  1.00 88.30           C  
ATOM    434  HG2 LYS A  29     -16.814 -14.377  22.298  1.00 88.30           H  
ATOM    435  HG3 LYS A  29     -16.811 -13.665  23.918  1.00 88.30           H  
ATOM    436  CD  LYS A  29     -16.138 -15.689  23.864  1.00 88.30           C  
ATOM    437  HD2 LYS A  29     -15.527 -15.631  24.764  1.00 88.30           H  
ATOM    438  HD3 LYS A  29     -17.144 -15.990  24.155  1.00 88.30           H  
ATOM    439  CE  LYS A  29     -15.578 -16.763  22.921  1.00 88.30           C  
ATOM    440  HE2 LYS A  29     -16.188 -16.801  22.018  1.00 88.30           H  
ATOM    441  HE3 LYS A  29     -14.565 -16.495  22.623  1.00 88.30           H  
ATOM    442  NZ  LYS A  29     -15.586 -18.086  23.598  1.00 88.30           N  
ATOM    443  HZ1 LYS A  29     -15.170 -18.815  23.037  1.00 88.30           H  
ATOM    444  HZ2 LYS A  29     -16.522 -18.372  23.847  1.00 88.30           H  
ATOM    445  HZ3 LYS A  29     -15.170 -18.053  24.517  1.00 88.30           H  
ATOM    446  N   ILE A  30     -16.863 -10.844  23.016  1.00 86.47           N  
ATOM    447  H   ILE A  30     -17.373 -11.256  22.248  1.00 86.47           H  
ATOM    448  CA  ILE A  30     -17.598 -10.026  23.981  1.00 86.47           C  
ATOM    449  HA  ILE A  30     -16.945  -9.228  24.335  1.00 86.47           H  
ATOM    450  C   ILE A  30     -17.947 -10.923  25.168  1.00 86.47           C  
ATOM    451  CB  ILE A  30     -18.839  -9.371  23.336  1.00 86.47           C  
ATOM    452  HB  ILE A  30     -19.482 -10.154  22.934  1.00 86.47           H  
ATOM    453  O   ILE A  30     -18.567 -11.966  24.992  1.00 86.47           O  
ATOM    454  CG1 ILE A  30     -18.390  -8.454  22.172  1.00 86.47           C  
ATOM    455 HG12 ILE A  30     -17.649  -7.742  22.535  1.00 86.47           H  
ATOM    456 HG13 ILE A  30     -17.918  -9.069  21.405  1.00 86.47           H  
ATOM    457  CG2 ILE A  30     -19.638  -8.587  24.396  1.00 86.47           C  
ATOM    458 HG21 ILE A  30     -19.029  -7.785  24.812  1.00 86.47           H  
ATOM    459 HG22 ILE A  30     -19.965  -9.247  25.199  1.00 86.47           H  
ATOM    460 HG23 ILE A  30     -20.538  -8.160  23.952  1.00 86.47           H  
ATOM    461  CD1 ILE A  30     -19.518  -7.672  21.491  1.00 86.47           C  
ATOM    462 HD11 ILE A  30     -20.350  -8.337  21.258  1.00 86.47           H  
ATOM    463 HD12 ILE A  30     -19.143  -7.228  20.569  1.00 86.47           H  
ATOM    464 HD13 ILE A  30     -19.867  -6.871  22.142  1.00 86.47           H  
ATOM    465  N   VAL A  31     -17.557 -10.521  26.375  1.00 87.50           N  
ATOM    466  H   VAL A  31     -17.053  -9.649  26.459  1.00 87.50           H  
ATOM    467  CA  VAL A  31     -17.945 -11.200  27.617  1.00 87.50           C  
ATOM    468  HA  VAL A  31     -18.555 -12.073  27.387  1.00 87.50           H  
ATOM    469  C   VAL A  31     -18.799 -10.240  28.426  1.00 87.50           C  
ATOM    470  CB  VAL A  31     -16.724 -11.694  28.413  1.00 87.50           C  
ATOM    471  HB  VAL A  31     -16.094 -10.846  28.679  1.00 87.50           H  
ATOM    472  O   VAL A  31     -18.381  -9.115  28.698  1.00 87.50           O  
ATOM    473  CG1 VAL A  31     -17.156 -12.411  29.700  1.00 87.50           C  
ATOM    474 HG11 VAL A  31     -16.280 -12.810  30.212  1.00 87.50           H  
ATOM    475 HG12 VAL A  31     -17.838 -13.227  29.461  1.00 87.50           H  
ATOM    476 HG13 VAL A  31     -17.656 -11.715  30.373  1.00 87.50           H  
ATOM    477  CG2 VAL A  31     -15.890 -12.681  27.583  1.00 87.50           C  
ATOM    478 HG21 VAL A  31     -15.052 -13.051  28.174  1.00 87.50           H  
ATOM    479 HG22 VAL A  31     -15.493 -12.185  26.697  1.00 87.50           H  
ATOM    480 HG23 VAL A  31     -16.509 -13.523  27.273  1.00 87.50           H  
ATOM    481  N   MET A  32     -19.998 -10.683  28.789  1.00 85.51           N  
ATOM    482  H   MET A  32     -20.252 -11.632  28.557  1.00 85.51           H  
ATOM    483  CA  MET A  32     -20.893  -9.959  29.686  1.00 85.51           C  
ATOM    484  HA  MET A  32     -20.608  -8.908  29.734  1.00 85.51           H  
ATOM    485  C   MET A  32     -20.754 -10.561  31.079  1.00 85.51           C  
ATOM    486  CB  MET A  32     -22.333 -10.048  29.167  1.00 85.51           C  
ATOM    487  HB2 MET A  32     -22.604 -11.098  29.060  1.00 85.51           H  
ATOM    488  HB3 MET A  32     -23.007  -9.590  29.890  1.00 85.51           H  
ATOM    489  O   MET A  32     -20.842 -11.776  31.226  1.00 85.51           O  
ATOM    490  CG  MET A  32     -22.494  -9.335  27.818  1.00 85.51           C  
ATOM    491  HG2 MET A  32     -21.720  -9.674  27.130  1.00 85.51           H  
ATOM    492  HG3 MET A  32     -22.354  -8.266  27.978  1.00 85.51           H  
ATOM    493  SD  MET A  32     -24.099  -9.588  27.012  1.00 85.51           S  
ATOM    494  CE  MET A  32     -23.909 -11.310  26.466  1.00 85.51           C  
ATOM    495  HE1 MET A  32     -24.784 -11.607  25.888  1.00 85.51           H  
ATOM    496  HE2 MET A  32     -23.018 -11.406  25.846  1.00 85.51           H  
ATOM    497  HE3 MET A  32     -23.817 -11.968  27.330  1.00 85.51           H  
ATOM    498  N   GLU A  33     -20.521  -9.725  32.083  1.00 87.75           N  
ATOM    499  H   GLU A  33     -20.493  -8.730  31.909  1.00 87.75           H  
ATOM    500  CA  GLU A  33     -20.463 -10.135  33.486  1.00 87.75           C  
ATOM    501  HA  GLU A  33     -20.489 -11.222  33.550  1.00 87.75           H  
ATOM    502  C   GLU A  33     -21.701  -9.590  34.202  1.00 87.75           C  
ATOM    503  CB  GLU A  33     -19.128  -9.676  34.098  1.00 87.75           C  
ATOM    504  HB2 GLU A  33     -19.119  -8.590  34.196  1.00 87.75           H  
ATOM    505  HB3 GLU A  33     -18.337  -9.961  33.405  1.00 87.75           H  
ATOM    506  O   GLU A  33     -22.029  -8.407  34.058  1.00 87.75           O  
ATOM    507  CG  GLU A  33     -18.833 -10.320  35.462  1.00 87.75           C  
ATOM    508  HG2 GLU A  33     -18.975 -11.397  35.377  1.00 87.75           H  
ATOM    509  HG3 GLU A  33     -19.545  -9.936  36.193  1.00 87.75           H  
ATOM    510  CD  GLU A  33     -17.391 -10.052  35.934  1.00 87.75           C  
ATOM    511  OE1 GLU A  33     -17.199  -9.685  37.113  1.00 87.75           O  
ATOM    512  OE2 GLU A  33     -16.448 -10.261  35.124  1.00 87.75           O  
ATOM    513  N   ASP A  34     -22.431 -10.458  34.899  1.00 85.56           N  
ATOM    514  H   ASP A  34     -22.093 -11.404  35.009  1.00 85.56           H  
ATOM    515  CA  ASP A  34     -23.565 -10.052  35.728  1.00 85.56           C  
ATOM    516  HA  ASP A  34     -24.056  -9.226  35.214  1.00 85.56           H  
ATOM    517  C   ASP A  34     -23.089  -9.499  37.094  1.00 85.56           C  
ATOM    518  CB  ASP A  34     -24.605 -11.192  35.797  1.00 85.56           C  
ATOM    519  HB2 ASP A  34     -25.560 -10.778  36.120  1.00 85.56           H  
ATOM    520  HB3 ASP A  34     -24.761 -11.574  34.788  1.00 85.56           H  
ATOM    521  O   ASP A  34     -21.903  -9.589  37.421  1.00 85.56           O  
ATOM    522  CG  ASP A  34     -24.265 -12.367  36.718  1.00 85.56           C  
ATOM    523  OD1 ASP A  34     -23.307 -12.272  37.508  1.00 85.56           O  
ATOM    524  OD2 ASP A  34     -24.985 -13.383  36.636  1.00 85.56           O  
ATOM    525  N   PRO A  35     -23.972  -8.888  37.909  1.00 88.61           N  
ATOM    526  CA  PRO A  35     -23.589  -8.351  39.219  1.00 88.61           C  
ATOM    527  HA  PRO A  35     -22.827  -7.586  39.069  1.00 88.61           H  
ATOM    528  C   PRO A  35     -23.038  -9.387  40.211  1.00 88.61           C  
ATOM    529  CB  PRO A  35     -24.860  -7.704  39.777  1.00 88.61           C  
ATOM    530  HB2 PRO A  35     -25.420  -8.429  40.368  1.00 88.61           H  
ATOM    531  HB3 PRO A  35     -24.632  -6.822  40.376  1.00 88.61           H  
ATOM    532  O   PRO A  35     -22.361  -8.998  41.161  1.00 88.61           O  
ATOM    533  CG  PRO A  35     -25.659  -7.352  38.525  1.00 88.61           C  
ATOM    534  HG2 PRO A  35     -26.726  -7.275  38.733  1.00 88.61           H  
ATOM    535  HG3 PRO A  35     -25.278  -6.427  38.091  1.00 88.61           H  
ATOM    536  CD  PRO A  35     -25.346  -8.524  37.602  1.00 88.61           C  
ATOM    537  HD2 PRO A  35     -25.468  -8.225  36.561  1.00 88.61           H  
ATOM    538  HD3 PRO A  35     -26.001  -9.361  37.842  1.00 88.61           H  
ATOM    539  N   ASP A  36     -23.317 -10.674  39.993  1.00 94.43           N  
ATOM    540  H   ASP A  36     -23.782 -10.939  39.137  1.00 94.43           H  
ATOM    541  CA  ASP A  36     -22.853 -11.786  40.825  1.00 94.43           C  
ATOM    542  HA  ASP A  36     -22.704 -11.425  41.843  1.00 94.43           H  
ATOM    543  C   ASP A  36     -21.495 -12.341  40.343  1.00 94.43           C  
ATOM    544  CB  ASP A  36     -23.944 -12.871  40.871  1.00 94.43           C  
ATOM    545  HB2 ASP A  36     -23.589 -13.704  41.478  1.00 94.43           H  
ATOM    546  HB3 ASP A  36     -24.118 -13.243  39.862  1.00 94.43           H  
ATOM    547  O   ASP A  36     -20.929 -13.246  40.960  1.00 94.43           O  
ATOM    548  CG  ASP A  36     -25.272 -12.379  41.466  1.00 94.43           C  
ATOM    549  OD1 ASP A  36     -25.237 -11.709  42.524  1.00 94.43           O  
ATOM    550  OD2 ASP A  36     -26.332 -12.702  40.882  1.00 94.43           O  
ATOM    551  N   GLY A  37     -20.942 -11.787  39.257  1.00 91.76           N  
ATOM    552  H   GLY A  37     -21.488 -11.095  38.763  1.00 91.76           H  
ATOM    553  CA  GLY A  37     -19.665 -12.180  38.665  1.00 91.76           C  
ATOM    554  HA2 GLY A  37     -18.972 -12.463  39.458  1.00 91.76           H  
ATOM    555  HA3 GLY A  37     -19.251 -11.320  38.139  1.00 91.76           H  
ATOM    556  C   GLY A  37     -19.760 -13.346  37.676  1.00 91.76           C  
ATOM    557  O   GLY A  37     -18.726 -13.837  37.207  1.00 91.76           O  
ATOM    558  N   ASN A  38     -20.966 -13.809  37.328  1.00 93.51           N  
ATOM    559  H   ASN A  38     -21.785 -13.318  37.656  1.00 93.51           H  
ATOM    560  CA  ASN A  38     -21.128 -14.845  36.312  1.00 93.51           C  
ATOM    561  HA  ASN A  38     -20.381 -15.614  36.510  1.00 93.51           H  
ATOM    562  C   ASN A  38     -20.875 -14.258  34.925  1.00 93.51           C  
ATOM    563  CB  ASN A  38     -22.499 -15.526  36.350  1.00 93.51           C  
ATOM    564  HB2 ASN A  38     -23.252 -14.840  35.962  1.00 93.51           H  
ATOM    565  HB3 ASN A  38     -22.489 -16.393  35.689  1.00 93.51           H  
ATOM    566  O   ASN A  38     -21.346 -13.174  34.580  1.00 93.51           O  
ATOM    567  CG  ASN A  38     -22.892 -16.011  37.726  1.00 93.51           C  
ATOM    568  ND2 ASN A  38     -23.961 -15.487  38.270  1.00 93.51           N  
ATOM    569 HD21 ASN A  38     -24.143 -15.667  39.247  1.00 93.51           H  
ATOM    570 HD22 ASN A  38     -24.388 -14.696  37.810  1.00 93.51           H  
ATOM    571  OD1 ASN A  38     -22.251 -16.887  38.289  1.00 93.51           O  
ATOM    572  N   LYS A  39     -20.153 -15.015  34.100  1.00 92.91           N  
ATOM    573  H   LYS A  39     -19.856 -15.923  34.429  1.00 92.91           H  
ATOM    574  CA  LYS A  39     -19.766 -14.598  32.752  1.00 92.91           C  
ATOM    575  HA  LYS A  39     -19.961 -13.530  32.647  1.00 92.91           H  
ATOM    576  C   LYS A  39     -20.607 -15.307  31.707  1.00 92.91           C  
ATOM    577  CB  LYS A  39     -18.265 -14.813  32.540  1.00 92.91           C  
ATOM    578  HB2 LYS A  39     -17.995 -15.832  32.817  1.00 92.91           H  
ATOM    579  HB3 LYS A  39     -18.019 -14.654  31.490  1.00 92.91           H  
ATOM    580  O   LYS A  39     -20.632 -16.533  31.650  1.00 92.91           O  
ATOM    581  CG  LYS A  39     -17.494 -13.806  33.397  1.00 92.91           C  
ATOM    582  HG2 LYS A  39     -17.796 -13.905  34.440  1.00 92.91           H  
ATOM    583  HG3 LYS A  39     -17.741 -12.798  33.063  1.00 92.91           H  
ATOM    584  CD  LYS A  39     -15.983 -14.006  33.314  1.00 92.91           C  
ATOM    585  HD2 LYS A  39     -15.641 -13.872  32.288  1.00 92.91           H  
ATOM    586  HD3 LYS A  39     -15.725 -15.001  33.677  1.00 92.91           H  
ATOM    587  CE  LYS A  39     -15.398 -12.931  34.227  1.00 92.91           C  
ATOM    588  HE2 LYS A  39     -15.852 -13.021  35.214  1.00 92.91           H  
ATOM    589  HE3 LYS A  39     -15.702 -11.953  33.854  1.00 92.91           H  
ATOM    590  NZ  LYS A  39     -13.929 -13.001  34.332  1.00 92.91           N  
ATOM    591  HZ1 LYS A  39     -13.661 -13.876  34.762  1.00 92.91           H  
ATOM    592  HZ2 LYS A  39     -13.511 -12.887  33.421  1.00 92.91           H  
ATOM    593  HZ3 LYS A  39     -13.653 -12.238  34.933  1.00 92.91           H  
ATOM    594  N   ILE A  40     -21.237 -14.520  30.845  1.00 89.54           N  
ATOM    595  H   ILE A  40     -21.168 -13.523  30.993  1.00 89.54           H  
ATOM    596  CA  ILE A  40     -21.922 -14.980  29.643  1.00 89.54           C  
ATOM    597  HA  ILE A  40     -22.031 -16.063  29.687  1.00 89.54           H  
ATOM    598  C   ILE A  40     -21.040 -14.634  28.448  1.00 89.54           C  
ATOM    599  CB  ILE A  40     -23.341 -14.382  29.536  1.00 89.54           C  
ATOM    600  HB  ILE A  40     -23.255 -13.298  29.459  1.00 89.54           H  
ATOM    601  O   ILE A  40     -20.724 -13.467  28.192  1.00 89.54           O  
ATOM    602  CG1 ILE A  40     -24.174 -14.719  30.796  1.00 89.54           C  
ATOM    603 HG12 ILE A  40     -23.639 -14.390  31.687  1.00 89.54           H  
ATOM    604 HG13 ILE A  40     -24.310 -15.798  30.866  1.00 89.54           H  
ATOM    605  CG2 ILE A  40     -24.030 -14.913  28.262  1.00 89.54           C  
ATOM    606 HG21 ILE A  40     -25.010 -14.452  28.140  1.00 89.54           H  
ATOM    607 HG22 ILE A  40     -23.446 -14.669  27.375  1.00 89.54           H  
ATOM    608 HG23 ILE A  40     -24.148 -15.995  28.322  1.00 89.54           H  
ATOM    609  CD1 ILE A  40     -25.546 -14.036  30.836  1.00 89.54           C  
ATOM    610 HD11 ILE A  40     -26.199 -14.439  30.062  1.00 89.54           H  
ATOM    611 HD12 ILE A  40     -26.008 -14.220  31.806  1.00 89.54           H  
ATOM    612 HD13 ILE A  40     -25.430 -12.961  30.699  1.00 89.54           H  
ATOM    613  N   GLU A  41     -20.638 -15.664  27.713  1.00 90.08           N  
ATOM    614  H   GLU A  41     -20.939 -16.593  27.968  1.00 90.08           H  
ATOM    615  CA  GLU A  41     -19.944 -15.499  26.443  1.00 90.08           C  
ATOM    616  HA  GLU A  41     -19.163 -14.748  26.556  1.00 90.08           H  
ATOM    617  C   GLU A  41     -20.917 -15.004  25.365  1.00 90.08           C  
ATOM    618  CB  GLU A  41     -19.282 -16.817  26.031  1.00 90.08           C  
ATOM    619  HB2 GLU A  41     -20.012 -17.625  26.063  1.00 90.08           H  
ATOM    620  HB3 GLU A  41     -18.955 -16.708  24.997  1.00 90.08           H  
ATOM    621  O   GLU A  41     -21.953 -15.615  25.108  1.00 90.08           O  
ATOM    622  CG  GLU A  41     -18.078 -17.179  26.923  1.00 90.08           C  
ATOM    623  HG2 GLU A  41     -17.523 -16.268  27.145  1.00 90.08           H  
ATOM    624  HG3 GLU A  41     -18.437 -17.597  27.864  1.00 90.08           H  
ATOM    625  CD  GLU A  41     -17.129 -18.172  26.235  1.00 90.08           C  
ATOM    626  OE1 GLU A  41     -15.906 -18.116  26.496  1.00 90.08           O  
ATOM    627  OE2 GLU A  41     -17.537 -18.864  25.275  1.00 90.08           O  
ATOM    628  N   GLY A  42     -20.583 -13.872  24.753  1.00 86.33           N  
ATOM    629  H   GLY A  42     -19.723 -13.415  25.023  1.00 86.33           H  
ATOM    630  CA  GLY A  42     -21.310 -13.265  23.647  1.00 86.33           C  
ATOM    631  HA2 GLY A  42     -22.330 -13.646  23.606  1.00 86.33           H  
ATOM    632  HA3 GLY A  42     -21.350 -12.192  23.832  1.00 86.33           H  
ATOM    633  C   GLY A  42     -20.639 -13.516  22.289  1.00 86.33           C  
ATOM    634  O   GLY A  42     -19.807 -14.417  22.153  1.00 86.33           O  
ATOM    635  N   PRO A  43     -20.995 -12.722  21.263  1.00 88.67           N  
ATOM    636  CA  PRO A  43     -20.439 -12.878  19.925  1.00 88.67           C  
ATOM    637  HA  PRO A  43     -20.543 -13.914  19.605  1.00 88.67           H  
ATOM    638  C   PRO A  43     -18.955 -12.499  19.866  1.00 88.67           C  
ATOM    639  CB  PRO A  43     -21.299 -11.985  19.024  1.00 88.67           C  
ATOM    640  HB2 PRO A  43     -22.175 -12.541  18.690  1.00 88.67           H  
ATOM    641  HB3 PRO A  43     -20.745 -11.599  18.168  1.00 88.67           H  
ATOM    642  O   PRO A  43     -18.435 -11.741  20.692  1.00 88.67           O  
ATOM    643  CG  PRO A  43     -21.734 -10.868  19.968  1.00 88.67           C  
ATOM    644  HG2 PRO A  43     -20.928 -10.139  20.050  1.00 88.67           H  
ATOM    645  HG3 PRO A  43     -22.655 -10.389  19.637  1.00 88.67           H  
ATOM    646  CD  PRO A  43     -21.916 -11.592  21.302  1.00 88.67           C  
ATOM    647  HD2 PRO A  43     -21.687 -10.912  22.123  1.00 88.67           H  
ATOM    648  HD3 PRO A  43     -22.938 -11.961  21.388  1.00 88.67           H  
ATOM    649  N   GLU A  44     -18.285 -13.001  18.831  1.00 90.44           N  
ATOM    650  H   GLU A  44     -18.770 -13.605  18.184  1.00 90.44           H  
ATOM    651  CA  GLU A  44     -16.932 -12.590  18.471  1.00 90.44           C  
ATOM    652  HA  GLU A  44     -16.429 -12.233  19.369  1.00 90.44           H  
ATOM    653  C   GLU A  44     -16.955 -11.439  17.460  1.00 90.44           C  
ATOM    654  CB  GLU A  44     -16.124 -13.774  17.925  1.00 90.44           C  
ATOM    655  HB2 GLU A  44     -16.652 -14.205  17.073  1.00 90.44           H  
ATOM    656  HB3 GLU A  44     -15.158 -13.401  17.586  1.00 90.44           H  
ATOM    657  O   GLU A  44     -17.816 -11.373  16.581  1.00 90.44           O  
ATOM    658  CG  GLU A  44     -15.888 -14.853  18.992  1.00 90.44           C  
ATOM    659  HG2 GLU A  44     -15.417 -14.383  19.856  1.00 90.44           H  
ATOM    660  HG3 GLU A  44     -16.848 -15.258  19.314  1.00 90.44           H  
ATOM    661  CD  GLU A  44     -15.003 -16.009  18.505  1.00 90.44           C  
ATOM    662  OE1 GLU A  44     -14.500 -16.734  19.395  1.00 90.44           O  
ATOM    663  OE2 GLU A  44     -14.829 -16.158  17.272  1.00 90.44           O  
ATOM    664  N   PHE A  45     -15.968 -10.552  17.546  1.00 87.37           N  
ATOM    665  H   PHE A  45     -15.293 -10.663  18.289  1.00 87.37           H  
ATOM    666  CA  PHE A  45     -15.689  -9.541  16.534  1.00 87.37           C  
ATOM    667  HA  PHE A  45     -16.244  -9.798  15.631  1.00 87.37           H  
ATOM    668  C   PHE A  45     -14.205  -9.549  16.167  1.00 87.37           C  
ATOM    669  CB  PHE A  45     -16.178  -8.160  16.990  1.00 87.37           C  
ATOM    670  HB2 PHE A  45     -16.188  -7.498  16.124  1.00 87.37           H  
ATOM    671  HB3 PHE A  45     -17.210  -8.246  17.330  1.00 87.37           H  
ATOM    672  O   PHE A  45     -13.351  -9.969  16.949  1.00 87.37           O  
ATOM    673  CG  PHE A  45     -15.351  -7.508  18.082  1.00 87.37           C  
ATOM    674  CD1 PHE A  45     -15.580  -7.834  19.431  1.00 87.37           C  
ATOM    675  HD1 PHE A  45     -16.330  -8.568  19.687  1.00 87.37           H  
ATOM    676  CD2 PHE A  45     -14.361  -6.562  17.751  1.00 87.37           C  
ATOM    677  HD2 PHE A  45     -14.176  -6.305  16.718  1.00 87.37           H  
ATOM    678  CE1 PHE A  45     -14.839  -7.206  20.447  1.00 87.37           C  
ATOM    679  HE1 PHE A  45     -15.021  -7.458  21.481  1.00 87.37           H  
ATOM    680  CE2 PHE A  45     -13.613  -5.941  18.766  1.00 87.37           C  
ATOM    681  HE2 PHE A  45     -12.856  -5.213  18.514  1.00 87.37           H  
ATOM    682  CZ  PHE A  45     -13.853  -6.260  20.114  1.00 87.37           C  
ATOM    683  HZ  PHE A  45     -13.272  -5.788  20.892  1.00 87.37           H  
ATOM    684  N   LYS A  46     -13.889  -9.086  14.956  1.00 85.46           N  
ATOM    685  H   LYS A  46     -14.625  -8.696  14.384  1.00 85.46           H  
ATOM    686  CA  LYS A  46     -12.513  -9.012  14.459  1.00 85.46           C  
ATOM    687  HA  LYS A  46     -11.852  -9.547  15.141  1.00 85.46           H  
ATOM    688  C   LYS A  46     -12.043  -7.570  14.434  1.00 85.46           C  
ATOM    689  CB  LYS A  46     -12.383  -9.675  13.082  1.00 85.46           C  
ATOM    690  HB2 LYS A  46     -13.107  -9.240  12.393  1.00 85.46           H  
ATOM    691  HB3 LYS A  46     -11.380  -9.489  12.698  1.00 85.46           H  
ATOM    692  O   LYS A  46     -12.660  -6.728  13.786  1.00 85.46           O  
ATOM    693  CG  LYS A  46     -12.601 -11.190  13.186  1.00 85.46           C  
ATOM    694  HG2 LYS A  46     -11.888 -11.602  13.900  1.00 85.46           H  
ATOM    695  HG3 LYS A  46     -13.610 -11.391  13.543  1.00 85.46           H  
ATOM    696  CD  LYS A  46     -12.406 -11.876  11.830  1.00 85.46           C  
ATOM    697  HD2 LYS A  46     -11.393 -11.691  11.474  1.00 85.46           H  
ATOM    698  HD3 LYS A  46     -13.126 -11.474  11.117  1.00 85.46           H  
ATOM    699  CE  LYS A  46     -12.631 -13.380  12.016  1.00 85.46           C  
ATOM    700  HE2 LYS A  46     -11.921 -13.746  12.758  1.00 85.46           H  
ATOM    701  HE3 LYS A  46     -13.629 -13.534  12.427  1.00 85.46           H  
ATOM    702  NZ  LYS A  46     -12.480 -14.124  10.741  1.00 85.46           N  
ATOM    703  HZ1 LYS A  46     -12.631 -15.108  10.909  1.00 85.46           H  
ATOM    704  HZ2 LYS A  46     -13.159 -13.805  10.066  1.00 85.46           H  
ATOM    705  HZ3 LYS A  46     -11.549 -13.999  10.370  1.00 85.46           H  
ATOM    706  N   VAL A  47     -10.920  -7.311  15.089  1.00 84.16           N  
ATOM    707  H   VAL A  47     -10.467  -8.073  15.573  1.00 84.16           H  
ATOM    708  CA  VAL A  47     -10.134  -6.103  14.850  1.00 84.16           C  
ATOM    709  HA  VAL A  47     -10.795  -5.280  14.578  1.00 84.16           H  
ATOM    710  C   VAL A  47      -9.216  -6.407  13.679  1.00 84.16           C  
ATOM    711  CB  VAL A  47      -9.351  -5.678  16.098  1.00 84.16           C  
ATOM    712  HB  VAL A  47      -8.679  -6.487  16.388  1.00 84.16           H  
ATOM    713  O   VAL A  47      -8.365  -7.294  13.762  1.00 84.16           O  
ATOM    714  CG1 VAL A  47      -8.535  -4.411  15.825  1.00 84.16           C  
ATOM    715 HG11 VAL A  47      -9.186  -3.588  15.528  1.00 84.16           H  
ATOM    716 HG12 VAL A  47      -7.795  -4.590  15.045  1.00 84.16           H  
ATOM    717 HG13 VAL A  47      -7.992  -4.131  16.727  1.00 84.16           H  
ATOM    718  CG2 VAL A  47     -10.322  -5.390  17.247  1.00 84.16           C  
ATOM    719 HG21 VAL A  47     -11.048  -4.639  16.937  1.00 84.16           H  
ATOM    720 HG22 VAL A  47      -9.766  -5.037  18.116  1.00 84.16           H  
ATOM    721 HG23 VAL A  47     -10.851  -6.301  17.529  1.00 84.16           H  
ATOM    722  N   VAL A  48      -9.432  -5.712  12.566  1.00 80.49           N  
ATOM    723  H   VAL A  48     -10.129  -4.981  12.583  1.00 80.49           H  
ATOM    724  CA  VAL A  48      -8.586  -5.819  11.374  1.00 80.49           C  
ATOM    725  HA  VAL A  48      -8.143  -6.814  11.372  1.00 80.49           H  
ATOM    726  C   VAL A  48      -7.444  -4.801  11.446  1.00 80.49           C  
ATOM    727  CB  VAL A  48      -9.397  -5.687  10.071  1.00 80.49           C  
ATOM    728  HB  VAL A  48      -8.712  -5.764   9.227  1.00 80.49           H  
ATOM    729  O   VAL A  48      -7.593  -3.774  12.112  1.00 80.49           O  
ATOM    730  CG1 VAL A  48     -10.401  -6.842   9.953  1.00 80.49           C  
ATOM    731 HG11 VAL A  48     -11.147  -6.780  10.746  1.00 80.49           H  
ATOM    732 HG12 VAL A  48     -10.905  -6.788   8.988  1.00 80.49           H  
ATOM    733 HG13 VAL A  48      -9.876  -7.794  10.026  1.00 80.49           H  
ATOM    734  CG2 VAL A  48     -10.144  -4.355   9.947  1.00 80.49           C  
ATOM    735 HG21 VAL A  48     -10.880  -4.247  10.744  1.00 80.49           H  
ATOM    736 HG22 VAL A  48     -10.654  -4.309   8.985  1.00 80.49           H  
ATOM    737 HG23 VAL A  48      -9.437  -3.527   9.996  1.00 80.49           H  
ATOM    738  N   PRO A  49      -6.305  -5.059  10.778  1.00 81.07           N  
ATOM    739  CA  PRO A  49      -5.223  -4.087  10.689  1.00 81.07           C  
ATOM    740  HA  PRO A  49      -4.787  -3.951  11.678  1.00 81.07           H  
ATOM    741  C   PRO A  49      -5.732  -2.740  10.172  1.00 81.07           C  
ATOM    742  CB  PRO A  49      -4.174  -4.700   9.753  1.00 81.07           C  
ATOM    743  HB2 PRO A  49      -4.318  -4.342   8.734  1.00 81.07           H  
ATOM    744  HB3 PRO A  49      -3.159  -4.484  10.087  1.00 81.07           H  
ATOM    745  O   PRO A  49      -6.563  -2.681   9.267  1.00 81.07           O  
ATOM    746  CG  PRO A  49      -4.472  -6.197   9.792  1.00 81.07           C  
ATOM    747  HG2 PRO A  49      -3.928  -6.668  10.611  1.00 81.07           H  
ATOM    748  HG3 PRO A  49      -4.222  -6.688   8.850  1.00 81.07           H  
ATOM    749  CD  PRO A  49      -5.972  -6.264  10.038  1.00 81.07           C  
ATOM    750  HD2 PRO A  49      -6.492  -6.255   9.079  1.00 81.07           H  
ATOM    751  HD3 PRO A  49      -6.215  -7.171  10.592  1.00 81.07           H  
ATOM    752  N   ALA A  50      -5.221  -1.653  10.741  1.00 86.26           N  
ATOM    753  H   ALA A  50      -4.559  -1.760  11.496  1.00 86.26           H  
ATOM    754  CA  ALA A  50      -5.445  -0.329  10.183  1.00 86.26           C  
ATOM    755  HA  ALA A  50      -6.476  -0.260   9.839  1.00 86.26           H  
ATOM    756  C   ALA A  50      -4.519  -0.107   8.984  1.00 86.26           C  
ATOM    757  CB  ALA A  50      -5.236   0.731  11.269  1.00 86.26           C  
ATOM    758  HB1 ALA A  50      -4.211   0.688  11.638  1.00 86.26           H  
ATOM    759  HB2 ALA A  50      -5.928   0.554  12.093  1.00 86.26           H  
ATOM    760  HB3 ALA A  50      -5.425   1.720  10.853  1.00 86.26           H  
ATOM    761  O   ALA A  50      -3.350  -0.499   9.015  1.00 86.26           O  
ATOM    762  N   GLU A  51      -5.019   0.597   7.972  1.00 94.04           N  
ATOM    763  H   GLU A  51      -5.995   0.859   7.989  1.00 94.04           H  
ATOM    764  CA  GLU A  51      -4.180   1.134   6.907  1.00 94.04           C  
ATOM    765  HA  GLU A  51      -3.737   0.312   6.346  1.00 94.04           H  
ATOM    766  C   GLU A  51      -3.061   2.016   7.470  1.00 94.04           C  
ATOM    767  CB  GLU A  51      -5.013   1.998   5.968  1.00 94.04           C  
ATOM    768  HB2 GLU A  51      -5.579   2.720   6.556  1.00 94.04           H  
ATOM    769  HB3 GLU A  51      -4.332   2.550   5.321  1.00 94.04           H  
ATOM    770  O   GLU A  51      -3.282   2.858   8.347  1.00 94.04           O  
ATOM    771  CG  GLU A  51      -5.969   1.186   5.097  1.00 94.04           C  
ATOM    772  HG2 GLU A  51      -6.666   0.645   5.738  1.00 94.04           H  
ATOM    773  HG3 GLU A  51      -5.393   0.463   4.521  1.00 94.04           H  
ATOM    774  CD  GLU A  51      -6.748   2.101   4.147  1.00 94.04           C  
ATOM    775  OE1 GLU A  51      -7.674   1.578   3.503  1.00 94.04           O  
ATOM    776  OE2 GLU A  51      -6.426   3.316   4.056  1.00 94.04           O  
ATOM    777  N   LYS A  52      -1.861   1.862   6.919  1.00 95.37           N  
ATOM    778  H   LYS A  52      -1.748   1.120   6.243  1.00 95.37           H  
ATOM    779  CA  LYS A  52      -0.682   2.665   7.230  1.00 95.37           C  
ATOM    780  HA  LYS A  52      -0.916   3.372   8.027  1.00 95.37           H  
ATOM    781  C   LYS A  52      -0.310   3.487   6.012  1.00 95.37           C  
ATOM    782  CB  LYS A  52       0.456   1.744   7.693  1.00 95.37           C  
ATOM    783  HB2 LYS A  52       1.341   2.344   7.905  1.00 95.37           H  
ATOM    784  HB3 LYS A  52       0.705   1.048   6.892  1.00 95.37           H  
ATOM    785  O   LYS A  52      -0.052   2.933   4.950  1.00 95.37           O  
ATOM    786  CG  LYS A  52       0.077   0.936   8.944  1.00 95.37           C  
ATOM    787  HG2 LYS A  52      -0.778   0.295   8.730  1.00 95.37           H  
ATOM    788  HG3 LYS A  52       0.909   0.283   9.208  1.00 95.37           H  
ATOM    789  CD  LYS A  52      -0.232   1.818  10.158  1.00 95.37           C  
ATOM    790  HD2 LYS A  52      -1.121   2.416   9.960  1.00 95.37           H  
ATOM    791  HD3 LYS A  52       0.616   2.473  10.356  1.00 95.37           H  
ATOM    792  CE  LYS A  52      -0.500   0.920  11.364  1.00 95.37           C  
ATOM    793  HE2 LYS A  52       0.387   0.318  11.560  1.00 95.37           H  
ATOM    794  HE3 LYS A  52      -1.315   0.244  11.106  1.00 95.37           H  
ATOM    795  NZ  LYS A  52      -0.859   1.730  12.552  1.00 95.37           N  
ATOM    796  HZ1 LYS A  52      -1.684   2.276  12.350  1.00 95.37           H  
ATOM    797  HZ2 LYS A  52      -1.056   1.129  13.340  1.00 95.37           H  
ATOM    798  HZ3 LYS A  52      -0.104   2.357  12.790  1.00 95.37           H  
ATOM    799  N   ASP A  53      -0.335   4.804   6.166  1.00 97.62           N  
ATOM    800  H   ASP A  53      -0.507   5.190   7.084  1.00 97.62           H  
ATOM    801  CA  ASP A  53       0.009   5.736   5.095  1.00 97.62           C  
ATOM    802  HA  ASP A  53      -0.557   5.484   4.199  1.00 97.62           H  
ATOM    803  C   ASP A  53       1.504   5.640   4.777  1.00 97.62           C  
ATOM    804  CB  ASP A  53      -0.386   7.150   5.535  1.00 97.62           C  
ATOM    805  HB2 ASP A  53      -1.411   7.119   5.903  1.00 97.62           H  
ATOM    806  HB3 ASP A  53       0.252   7.462   6.362  1.00 97.62           H  
ATOM    807  O   ASP A  53       2.340   5.739   5.685  1.00 97.62           O  
ATOM    808  CG  ASP A  53      -0.312   8.194   4.417  1.00 97.62           C  
ATOM    809  OD1 ASP A  53       0.419   7.993   3.420  1.00 97.62           O  
ATOM    810  OD2 ASP A  53      -1.028   9.201   4.563  1.00 97.62           O  
ATOM    811  N   ILE A  54       1.853   5.466   3.501  1.00 97.69           N  
ATOM    812  H   ILE A  54       1.138   5.507   2.789  1.00 97.69           H  
ATOM    813  CA  ILE A  54       3.257   5.347   3.100  1.00 97.69           C  
ATOM    814  HA  ILE A  54       3.683   4.567   3.730  1.00 97.69           H  
ATOM    815  C   ILE A  54       4.038   6.637   3.368  1.00 97.69           C  
ATOM    816  CB  ILE A  54       3.438   4.858   1.653  1.00 97.69           C  
ATOM    817  HB  ILE A  54       4.496   4.644   1.502  1.00 97.69           H  
ATOM    818  O   ILE A  54       5.237   6.575   3.625  1.00 97.69           O  
ATOM    819  CG1 ILE A  54       2.998   5.876   0.596  1.00 97.69           C  
ATOM    820 HG12 ILE A  54       2.778   5.319  -0.315  1.00 97.69           H  
ATOM    821 HG13 ILE A  54       2.103   6.395   0.941  1.00 97.69           H  
ATOM    822  CG2 ILE A  54       2.679   3.536   1.449  1.00 97.69           C  
ATOM    823 HG21 ILE A  54       2.922   3.117   0.472  1.00 97.69           H  
ATOM    824 HG22 ILE A  54       2.986   2.825   2.215  1.00 97.69           H  
ATOM    825 HG23 ILE A  54       1.602   3.692   1.514  1.00 97.69           H  
ATOM    826  CD1 ILE A  54       4.041   6.905   0.182  1.00 97.69           C  
ATOM    827 HD11 ILE A  54       3.680   7.414  -0.712  1.00 97.69           H  
ATOM    828 HD12 ILE A  54       4.981   6.407  -0.053  1.00 97.69           H  
ATOM    829 HD13 ILE A  54       4.195   7.651   0.961  1.00 97.69           H  
ATOM    830  N   ALA A  55       3.365   7.794   3.404  1.00 97.80           N  
ATOM    831  H   ALA A  55       2.369   7.785   3.235  1.00 97.80           H  
ATOM    832  CA  ALA A  55       3.997   9.082   3.691  1.00 97.80           C  
ATOM    833  HA  ALA A  55       4.826   9.222   2.998  1.00 97.80           H  
ATOM    834  C   ALA A  55       4.580   9.151   5.118  1.00 97.80           C  
ATOM    835  CB  ALA A  55       2.961  10.188   3.451  1.00 97.80           C  
ATOM    836  HB1 ALA A  55       2.136  10.087   4.156  1.00 97.80           H  
ATOM    837  HB2 ALA A  55       2.571  10.120   2.435  1.00 97.80           H  
ATOM    838  HB3 ALA A  55       3.428  11.164   3.583  1.00 97.80           H  
ATOM    839  O   ALA A  55       5.362  10.046   5.425  1.00 97.80           O  
ATOM    840  N   THR A  56       4.211   8.204   5.994  1.00 96.19           N  
ATOM    841  H   THR A  56       3.564   7.501   5.668  1.00 96.19           H  
ATOM    842  CA  THR A  56       4.760   8.080   7.357  1.00 96.19           C  
ATOM    843  HA  THR A  56       5.123   9.058   7.670  1.00 96.19           H  
ATOM    844  C   THR A  56       5.964   7.144   7.463  1.00 96.19           C  
ATOM    845  CB  THR A  56       3.693   7.657   8.378  1.00 96.19           C  
ATOM    846  HB  THR A  56       4.140   7.706   9.371  1.00 96.19           H  
ATOM    847  O   THR A  56       6.586   7.090   8.523  1.00 96.19           O  
ATOM    848  CG2 THR A  56       2.488   8.596   8.377  1.00 96.19           C  
ATOM    849 HG21 THR A  56       1.963   8.548   7.423  1.00 96.19           H  
ATOM    850 HG22 THR A  56       1.806   8.317   9.180  1.00 96.19           H  
ATOM    851 HG23 THR A  56       2.828   9.619   8.543  1.00 96.19           H  
ATOM    852  OG1 THR A  56       3.226   6.337   8.183  1.00 96.19           O  
ATOM    853  HG1 THR A  56       2.981   6.218   7.262  1.00 96.19           H  
ATOM    854  N   ILE A  57       6.291   6.409   6.397  1.00 95.73           N  
ATOM    855  H   ILE A  57       5.754   6.521   5.550  1.00 95.73           H  
ATOM    856  CA  ILE A  57       7.385   5.424   6.384  1.00 95.73           C  
ATOM    857  HA  ILE A  57       7.943   5.494   7.318  1.00 95.73           H  
ATOM    858  C   ILE A  57       8.420   5.684   5.287  1.00 95.73           C  
ATOM    859  CB  ILE A  57       6.845   3.979   6.287  1.00 95.73           C  
ATOM    860  HB  ILE A  57       7.703   3.309   6.335  1.00 95.73           H  
ATOM    861  O   ILE A  57       9.471   5.065   5.310  1.00 95.73           O  
ATOM    862  CG1 ILE A  57       6.119   3.749   4.947  1.00 95.73           C  
ATOM    863 HG12 ILE A  57       5.204   4.340   4.981  1.00 95.73           H  
ATOM    864 HG13 ILE A  57       6.734   4.102   4.119  1.00 95.73           H  
ATOM    865  CG2 ILE A  57       5.924   3.653   7.479  1.00 95.73           C  
ATOM    866 HG21 ILE A  57       6.422   3.936   8.406  1.00 95.73           H  
ATOM    867 HG22 ILE A  57       5.721   2.582   7.506  1.00 95.73           H  
ATOM    868 HG23 ILE A  57       4.984   4.200   7.397  1.00 95.73           H  
ATOM    869  CD1 ILE A  57       5.749   2.297   4.642  1.00 95.73           C  
ATOM    870 HD11 ILE A  57       6.639   1.668   4.676  1.00 95.73           H  
ATOM    871 HD12 ILE A  57       5.016   1.945   5.367  1.00 95.73           H  
ATOM    872 HD13 ILE A  57       5.311   2.239   3.645  1.00 95.73           H  
ATOM    873  N   THR A  58       8.147   6.560   4.316  1.00 96.92           N  
ATOM    874  H   THR A  58       7.262   7.046   4.305  1.00 96.92           H  
ATOM    875  CA  THR A  58       9.095   6.838   3.232  1.00 96.92           C  
ATOM    876  HA  THR A  58      10.103   6.706   3.626  1.00 96.92           H  
ATOM    877  C   THR A  58       9.029   8.280   2.726  1.00 96.92           C  
ATOM    878  CB  THR A  58       8.936   5.813   2.096  1.00 96.92           C  
ATOM    879  HB  THR A  58       8.844   4.817   2.530  1.00 96.92           H  
ATOM    880  O   THR A  58       8.130   9.050   3.071  1.00 96.92           O  
ATOM    881  CG2 THR A  58       7.740   6.069   1.176  1.00 96.92           C  
ATOM    882 HG21 THR A  58       7.385   5.123   0.767  1.00 96.92           H  
ATOM    883 HG22 THR A  58       6.927   6.535   1.733  1.00 96.92           H  
ATOM    884 HG23 THR A  58       8.033   6.726   0.357  1.00 96.92           H  
ATOM    885  OG1 THR A  58      10.120   5.862   1.339  1.00 96.92           O  
ATOM    886  HG1 THR A  58      10.063   5.285   0.573  1.00 96.92           H  
ATOM    887  N   THR A  59      10.010   8.639   1.904  1.00 97.76           N  
ATOM    888  H   THR A  59      10.653   7.912   1.626  1.00 97.76           H  
ATOM    889  CA  THR A  59      10.232   9.951   1.293  1.00 97.76           C  
ATOM    890  HA  THR A  59       9.361  10.586   1.459  1.00 97.76           H  
ATOM    891  C   THR A  59      10.417   9.816  -0.221  1.00 97.76           C  
ATOM    892  CB  THR A  59      11.458  10.642   1.920  1.00 97.76           C  
ATOM    893  HB  THR A  59      11.716  11.527   1.338  1.00 97.76           H  
ATOM    894  O   THR A  59      10.601   8.721  -0.755  1.00 97.76           O  
ATOM    895  CG2 THR A  59      11.189  11.069   3.362  1.00 97.76           C  
ATOM    896 HG21 THR A  59      12.056  11.609   3.744  1.00 97.76           H  
ATOM    897 HG22 THR A  59      11.008  10.194   3.986  1.00 97.76           H  
ATOM    898 HG23 THR A  59      10.320  11.725   3.395  1.00 97.76           H  
ATOM    899  OG1 THR A  59      12.570   9.776   1.951  1.00 97.76           O  
ATOM    900  HG1 THR A  59      13.340  10.227   1.598  1.00 97.76           H  
ATOM    901  N   ASN A  60      10.361  10.942  -0.933  1.00 97.74           N  
ATOM    902  H   ASN A  60      10.227  11.814  -0.443  1.00 97.74           H  
ATOM    903  CA  ASN A  60      10.715  11.010  -2.351  1.00 97.74           C  
ATOM    904  HA  ASN A  60      10.160  10.250  -2.901  1.00 97.74           H  
ATOM    905  C   ASN A  60      12.216  10.748  -2.572  1.00 97.74           C  
ATOM    906  CB  ASN A  60      10.321  12.394  -2.881  1.00 97.74           C  
ATOM    907  HB2 ASN A  60      10.799  13.149  -2.255  1.00 97.74           H  
ATOM    908  HB3 ASN A  60      10.674  12.530  -3.903  1.00 97.74           H  
ATOM    909  O   ASN A  60      13.011  10.761  -1.630  1.00 97.74           O  
ATOM    910  CG  ASN A  60       8.827  12.619  -2.885  1.00 97.74           C  
ATOM    911  ND2 ASN A  60       8.374  13.739  -2.376  1.00 97.74           N  
ATOM    912 HD21 ASN A  60       9.036  14.423  -2.037  1.00 97.74           H  
ATOM    913 HD22 ASN A  60       7.381  13.921  -2.415  1.00 97.74           H  
ATOM    914  OD1 ASN A  60       8.054  11.796  -3.343  1.00 97.74           O  
ATOM    915  N   MET A  61      12.620  10.572  -3.835  1.00 96.27           N  
ATOM    916  H   MET A  61      11.925  10.576  -4.567  1.00 96.27           H  
ATOM    917  CA  MET A  61      14.027  10.358  -4.220  1.00 96.27           C  
ATOM    918  HA  MET A  61      14.389   9.451  -3.736  1.00 96.27           H  
ATOM    919  C   MET A  61      14.973  11.493  -3.789  1.00 96.27           C  
ATOM    920  CB  MET A  61      14.106  10.176  -5.744  1.00 96.27           C  
ATOM    921  HB2 MET A  61      13.581  11.001  -6.227  1.00 96.27           H  
ATOM    922  HB3 MET A  61      15.147  10.215  -6.064  1.00 96.27           H  
ATOM    923  O   MET A  61      16.154  11.250  -3.555  1.00 96.27           O  
ATOM    924  CG  MET A  61      13.488   8.853  -6.216  1.00 96.27           C  
ATOM    925  HG2 MET A  61      13.431   8.872  -7.304  1.00 96.27           H  
ATOM    926  HG3 MET A  61      12.470   8.800  -5.832  1.00 96.27           H  
ATOM    927  SD  MET A  61      14.330   7.320  -5.713  1.00 96.27           S  
ATOM    928  CE  MET A  61      15.876   7.528  -6.635  1.00 96.27           C  
ATOM    929  HE1 MET A  61      16.438   8.369  -6.228  1.00 96.27           H  
ATOM    930  HE2 MET A  61      15.654   7.726  -7.684  1.00 96.27           H  
ATOM    931  HE3 MET A  61      16.485   6.627  -6.555  1.00 96.27           H  
ATOM    932  N   ASP A  62      14.468  12.720  -3.642  1.00 95.45           N  
ATOM    933  H   ASP A  62      13.481  12.859  -3.810  1.00 95.45           H  
ATOM    934  CA  ASP A  62      15.211  13.887  -3.146  1.00 95.45           C  
ATOM    935  HA  ASP A  62      16.256  13.768  -3.430  1.00 95.45           H  
ATOM    936  C   ASP A  62      15.187  14.029  -1.606  1.00 95.45           C  
ATOM    937  CB  ASP A  62      14.690  15.153  -3.850  1.00 95.45           C  
ATOM    938  HB2 ASP A  62      15.384  15.970  -3.651  1.00 95.45           H  
ATOM    939  HB3 ASP A  62      14.683  14.986  -4.927  1.00 95.45           H  
ATOM    940  O   ASP A  62      15.640  15.036  -1.063  1.00 95.45           O  
ATOM    941  CG  ASP A  62      13.287  15.580  -3.397  1.00 95.45           C  
ATOM    942  OD1 ASP A  62      12.595  14.783  -2.717  1.00 95.45           O  
ATOM    943  OD2 ASP A  62      12.882  16.717  -3.708  1.00 95.45           O  
ATOM    944  N   ASN A  63      14.670  13.021  -0.894  1.00 95.46           N  
ATOM    945  H   ASN A  63      14.328  12.229  -1.420  1.00 95.46           H  
ATOM    946  CA  ASN A  63      14.417  12.992   0.551  1.00 95.46           C  
ATOM    947  HA  ASN A  63      14.005  12.004   0.750  1.00 95.46           H  
ATOM    948  C   ASN A  63      13.344  13.969   1.057  1.00 95.46           C  
ATOM    949  CB  ASN A  63      15.727  13.086   1.352  1.00 95.46           C  
ATOM    950  HB2 ASN A  63      15.509  12.959   2.412  1.00 95.46           H  
ATOM    951  HB3 ASN A  63      16.174  14.072   1.221  1.00 95.46           H  
ATOM    952  O   ASN A  63      13.175  14.121   2.269  1.00 95.46           O  
ATOM    953  CG  ASN A  63      16.712  12.009   0.967  1.00 95.46           C  
ATOM    954  ND2 ASN A  63      17.852  12.376   0.434  1.00 95.46           N  
ATOM    955 HD21 ASN A  63      17.969  13.339   0.154  1.00 95.46           H  
ATOM    956 HD22 ASN A  63      18.428  11.623   0.084  1.00 95.46           H  
ATOM    957  OD1 ASN A  63      16.468  10.831   1.142  1.00 95.46           O  
ATOM    958  N   SER A  64      12.579  14.613   0.173  1.00 97.53           N  
ATOM    959  H   SER A  64      12.747  14.485  -0.815  1.00 97.53           H  
ATOM    960  CA  SER A  64      11.421  15.402   0.589  1.00 97.53           C  
ATOM    961  HA  SER A  64      11.733  16.012   1.437  1.00 97.53           H  
ATOM    962  C   SER A  64      10.271  14.505   1.063  1.00 97.53           C  
ATOM    963  CB  SER A  64      10.976  16.371  -0.509  1.00 97.53           C  
ATOM    964  HB2 SER A  64      10.222  17.045  -0.103  1.00 97.53           H  
ATOM    965  HB3 SER A  64      11.828  16.964  -0.843  1.00 97.53           H  
ATOM    966  O   SER A  64      10.107  13.363   0.626  1.00 97.53           O  
ATOM    967  OG  SER A  64      10.424  15.689  -1.609  1.00 97.53           O  
ATOM    968  HG  SER A  64      11.173  15.425  -2.150  1.00 97.53           H  
ATOM    969  N   ALA A  65       9.452  15.027   1.978  1.00 98.03           N  
ATOM    970  H   ALA A  65       9.639  15.956   2.328  1.00 98.03           H  
ATOM    971  CA  ALA A  65       8.264  14.323   2.445  1.00 98.03           C  
ATOM    972  HA  ALA A  65       8.564  13.335   2.795  1.00 98.03           H  
ATOM    973  C   ALA A  65       7.251  14.139   1.306  1.00 98.03           C  
ATOM    974  CB  ALA A  65       7.647  15.083   3.624  1.00 98.03           C  
ATOM    975  HB1 ALA A  65       8.377  15.169   4.429  1.00 98.03           H  
ATOM    976  HB2 ALA A  65       6.780  14.536   3.992  1.00 98.03           H  
ATOM    977  HB3 ALA A  65       7.332  16.076   3.304  1.00 98.03           H  
ATOM    978  O   ALA A  65       6.989  15.069   0.536  1.00 98.03           O  
ATOM    979  N   ILE A  66       6.630  12.962   1.255  1.00 98.29           N  
ATOM    980  H   ILE A  66       6.880  12.247   1.923  1.00 98.29           H  
ATOM    981  CA  ILE A  66       5.518  12.692   0.344  1.00 98.29           C  
ATOM    982  HA  ILE A  66       5.821  12.993  -0.658  1.00 98.29           H  
ATOM    983  C   ILE A  66       4.323  13.563   0.745  1.00 98.29           C  
ATOM    984  CB  ILE A  66       5.217  11.178   0.307  1.00 98.29           C  
ATOM    985  HB  ILE A  66       5.164  10.803   1.329  1.00 98.29           H  
ATOM    986  O   ILE A  66       3.965  13.661   1.919  1.00 98.29           O  
ATOM    987  CG1 ILE A  66       6.406  10.505  -0.418  1.00 98.29           C  
ATOM    988 HG12 ILE A  66       7.335  10.763   0.091  1.00 98.29           H  
ATOM    989 HG13 ILE A  66       6.467  10.890  -1.436  1.00 98.29           H  
ATOM    990  CG2 ILE A  66       3.877  10.871  -0.387  1.00 98.29           C  
ATOM    991 HG21 ILE A  66       3.046  11.336   0.144  1.00 98.29           H  
ATOM    992 HG22 ILE A  66       3.897  11.220  -1.419  1.00 98.29           H  
ATOM    993 HG23 ILE A  66       3.693   9.797  -0.387  1.00 98.29           H  
ATOM    994  CD1 ILE A  66       6.360   8.985  -0.498  1.00 98.29           C  
ATOM    995 HD11 ILE A  66       6.231   8.574   0.503  1.00 98.29           H  
ATOM    996 HD12 ILE A  66       5.562   8.672  -1.172  1.00 98.29           H  
ATOM    997 HD13 ILE A  66       7.305   8.626  -0.907  1.00 98.29           H  
ATOM    998  N   LYS A  67       3.720  14.224  -0.246  1.00 97.98           N  
ATOM    999  H   LYS A  67       4.041  14.054  -1.188  1.00 97.98           H  
ATOM   1000  CA  LYS A  67       2.557  15.103  -0.084  1.00 97.98           C  
ATOM   1001  HA  LYS A  67       2.160  14.993   0.926  1.00 97.98           H  
ATOM   1002  C   LYS A  67       1.460  14.690  -1.052  1.00 97.98           C  
ATOM   1003  CB  LYS A  67       2.945  16.570  -0.315  1.00 97.98           C  
ATOM   1004  HB2 LYS A  67       3.412  16.663  -1.296  1.00 97.98           H  
ATOM   1005  HB3 LYS A  67       2.041  17.179  -0.309  1.00 97.98           H  
ATOM   1006  O   LYS A  67       1.756  14.269  -2.167  1.00 97.98           O  
ATOM   1007  CG  LYS A  67       3.900  17.102   0.761  1.00 97.98           C  
ATOM   1008  HG2 LYS A  67       3.417  17.043   1.737  1.00 97.98           H  
ATOM   1009  HG3 LYS A  67       4.807  16.498   0.778  1.00 97.98           H  
ATOM   1010  CD  LYS A  67       4.279  18.555   0.461  1.00 97.98           C  
ATOM   1011  HD2 LYS A  67       4.722  18.603  -0.534  1.00 97.98           H  
ATOM   1012  HD3 LYS A  67       3.384  19.177   0.489  1.00 97.98           H  
ATOM   1013  CE  LYS A  67       5.294  19.040   1.498  1.00 97.98           C  
ATOM   1014  HE2 LYS A  67       4.827  19.018   2.482  1.00 97.98           H  
ATOM   1015  HE3 LYS A  67       6.128  18.337   1.507  1.00 97.98           H  
ATOM   1016  NZ  LYS A  67       5.779  20.404   1.172  1.00 97.98           N  
ATOM   1017  HZ1 LYS A  67       6.456  20.709   1.857  1.00 97.98           H  
ATOM   1018  HZ2 LYS A  67       6.227  20.393   0.267  1.00 97.98           H  
ATOM   1019  HZ3 LYS A  67       5.009  21.056   1.144  1.00 97.98           H  
ATOM   1020  N   TYR A  68       0.213  14.862  -0.626  1.00 98.35           N  
ATOM   1021  H   TYR A  68       0.060  15.242   0.297  1.00 98.35           H  
ATOM   1022  CA  TYR A  68      -0.961  14.599  -1.448  1.00 98.35           C  
ATOM   1023  HA  TYR A  68      -0.619  14.026  -2.310  1.00 98.35           H  
ATOM   1024  C   TYR A  68      -1.610  15.914  -1.932  1.00 98.35           C  
ATOM   1025  CB  TYR A  68      -1.934  13.678  -0.707  1.00 98.35           C  
ATOM   1026  HB2 TYR A  68      -2.784  13.464  -1.355  1.00 98.35           H  
ATOM   1027  HB3 TYR A  68      -2.314  14.196   0.174  1.00 98.35           H  
ATOM   1028  O   TYR A  68      -1.584  16.898  -1.187  1.00 98.35           O  
ATOM   1029  CG  TYR A  68      -1.312  12.355  -0.292  1.00 98.35           C  
ATOM   1030  CD1 TYR A  68      -0.848  11.451  -1.268  1.00 98.35           C  
ATOM   1031  HD1 TYR A  68      -0.952  11.686  -2.317  1.00 98.35           H  
ATOM   1032  CD2 TYR A  68      -1.183  12.031   1.072  1.00 98.35           C  
ATOM   1033  HD2 TYR A  68      -1.552  12.708   1.829  1.00 98.35           H  
ATOM   1034  CE1 TYR A  68      -0.248  10.235  -0.882  1.00 98.35           C  
ATOM   1035  HE1 TYR A  68       0.122   9.546  -1.626  1.00 98.35           H  
ATOM   1036  CE2 TYR A  68      -0.600  10.809   1.462  1.00 98.35           C  
ATOM   1037  HE2 TYR A  68      -0.522  10.551   2.507  1.00 98.35           H  
ATOM   1038  OH  TYR A  68       0.379   8.700   0.846  1.00 98.35           O  
ATOM   1039  HH  TYR A  68       0.386   8.559   1.795  1.00 98.35           H  
ATOM   1040  CZ  TYR A  68      -0.131   9.908   0.486  1.00 98.35           C  
ATOM   1041  N   PRO A  69      -2.196  15.947  -3.146  1.00 97.71           N  
ATOM   1042  CA  PRO A  69      -2.233  14.850  -4.113  1.00 97.71           C  
ATOM   1043  HA  PRO A  69      -2.668  13.968  -3.642  1.00 97.71           H  
ATOM   1044  C   PRO A  69      -0.837  14.511  -4.656  1.00 97.71           C  
ATOM   1045  CB  PRO A  69      -3.166  15.314  -5.231  1.00 97.71           C  
ATOM   1046  HB2 PRO A  69      -2.875  14.907  -6.200  1.00 97.71           H  
ATOM   1047  HB3 PRO A  69      -4.194  15.040  -4.991  1.00 97.71           H  
ATOM   1048  O   PRO A  69      -0.035  15.399  -4.940  1.00 97.71           O  
ATOM   1049  CG  PRO A  69      -3.017  16.834  -5.199  1.00 97.71           C  
ATOM   1050  HG2 PRO A  69      -3.898  17.335  -5.600  1.00 97.71           H  
ATOM   1051  HG3 PRO A  69      -2.125  17.128  -5.752  1.00 97.71           H  
ATOM   1052  CD  PRO A  69      -2.822  17.132  -3.713  1.00 97.71           C  
ATOM   1053  HD2 PRO A  69      -2.192  18.012  -3.582  1.00 97.71           H  
ATOM   1054  HD3 PRO A  69      -3.790  17.289  -3.237  1.00 97.71           H  
ATOM   1055  N   TYR A  70      -0.548  13.216  -4.767  1.00 98.56           N  
ATOM   1056  H   TYR A  70      -1.275  12.546  -4.558  1.00 98.56           H  
ATOM   1057  CA  TYR A  70       0.699  12.704  -5.316  1.00 98.56           C  
ATOM   1058  HA  TYR A  70       1.458  13.478  -5.207  1.00 98.56           H  
ATOM   1059  C   TYR A  70       0.522  12.415  -6.803  1.00 98.56           C  
ATOM   1060  CB  TYR A  70       1.194  11.479  -4.538  1.00 98.56           C  
ATOM   1061  HB2 TYR A  70       1.060  11.661  -3.472  1.00 98.56           H  
ATOM   1062  HB3 TYR A  70       0.608  10.598  -4.801  1.00 98.56           H  
ATOM   1063  O   TYR A  70      -0.515  11.916  -7.244  1.00 98.56           O  
ATOM   1064  CG  TYR A  70       2.663  11.200  -4.771  1.00 98.56           C  
ATOM   1065  CD1 TYR A  70       3.094  10.272  -5.741  1.00 98.56           C  
ATOM   1066  HD1 TYR A  70       2.377   9.718  -6.329  1.00 98.56           H  
ATOM   1067  CD2 TYR A  70       3.608  11.921  -4.020  1.00 98.56           C  
ATOM   1068  HD2 TYR A  70       3.273  12.647  -3.294  1.00 98.56           H  
ATOM   1069  CE1 TYR A  70       4.473  10.064  -5.947  1.00 98.56           C  
ATOM   1070  HE1 TYR A  70       4.820   9.359  -6.689  1.00 98.56           H  
ATOM   1071  CE2 TYR A  70       4.981  11.702  -4.212  1.00 98.56           C  
ATOM   1072  HE2 TYR A  70       5.704  12.257  -3.632  1.00 98.56           H  
ATOM   1073  OH  TYR A  70       6.748  10.566  -5.367  1.00 98.56           O  
ATOM   1074  HH  TYR A  70       7.276  11.041  -4.721  1.00 98.56           H  
ATOM   1075  CZ  TYR A  70       5.420  10.772  -5.177  1.00 98.56           C  
ATOM   1076  N   ASN A  71       1.548  12.736  -7.581  1.00 98.37           N  
ATOM   1077  H   ASN A  71       2.400  13.055  -7.143  1.00 98.37           H  
ATOM   1078  CA  ASN A  71       1.535  12.619  -9.028  1.00 98.37           C  
ATOM   1079  HA  ASN A  71       0.621  12.134  -9.371  1.00 98.37           H  
ATOM   1080  C   ASN A  71       2.703  11.742  -9.453  1.00 98.37           C  
ATOM   1081  CB  ASN A  71       1.616  14.039  -9.615  1.00 98.37           C  
ATOM   1082  HB2 ASN A  71       1.917  13.990 -10.662  1.00 98.37           H  
ATOM   1083  HB3 ASN A  71       2.383  14.605  -9.085  1.00 98.37           H  
ATOM   1084  O   ASN A  71       3.825  12.235  -9.538  1.00 98.37           O  
ATOM   1085  CG  ASN A  71       0.291  14.767  -9.534  1.00 98.37           C  
ATOM   1086  ND2 ASN A  71       0.295  16.051  -9.278  1.00 98.37           N  
ATOM   1087 HD21 ASN A  71      -0.617  16.479  -9.201  1.00 98.37           H  
ATOM   1088 HD22 ASN A  71       1.149  16.529  -9.027  1.00 98.37           H  
ATOM   1089  OD1 ASN A  71      -0.763  14.199  -9.742  1.00 98.37           O  
ATOM   1090  N   PHE A  72       2.439  10.470  -9.751  1.00 98.70           N  
ATOM   1091  H   PHE A  72       1.491  10.121  -9.735  1.00 98.70           H  
ATOM   1092  CA  PHE A  72       3.495   9.570 -10.197  1.00 98.70           C  
ATOM   1093  HA  PHE A  72       4.277   9.579  -9.437  1.00 98.70           H  
ATOM   1094  C   PHE A  72       4.106  10.055 -11.507  1.00 98.70           C  
ATOM   1095  CB  PHE A  72       2.987   8.134 -10.332  1.00 98.70           C  
ATOM   1096  HB2 PHE A  72       3.696   7.572 -10.941  1.00 98.70           H  
ATOM   1097  HB3 PHE A  72       2.033   8.116 -10.860  1.00 98.70           H  
ATOM   1098  O   PHE A  72       3.388  10.498 -12.404  1.00 98.70           O  
ATOM   1099  CG  PHE A  72       2.870   7.423  -9.005  1.00 98.70           C  
ATOM   1100  CD1 PHE A  72       4.021   6.857  -8.430  1.00 98.70           C  
ATOM   1101  HD1 PHE A  72       4.978   6.959  -8.919  1.00 98.70           H  
ATOM   1102  CD2 PHE A  72       1.633   7.331  -8.341  1.00 98.70           C  
ATOM   1103  HD2 PHE A  72       0.751   7.771  -8.781  1.00 98.70           H  
ATOM   1104  CE1 PHE A  72       3.932   6.167  -7.213  1.00 98.70           C  
ATOM   1105  HE1 PHE A  72       4.824   5.741  -6.777  1.00 98.70           H  
ATOM   1106  CE2 PHE A  72       1.546   6.638  -7.119  1.00 98.70           C  
ATOM   1107  HE2 PHE A  72       0.595   6.538  -6.617  1.00 98.70           H  
ATOM   1108  CZ  PHE A  72       2.693   6.045  -6.564  1.00 98.70           C  
ATOM   1109  HZ  PHE A  72       2.627   5.493  -5.638  1.00 98.70           H  
ATOM   1110  N   THR A  73       5.426   9.987 -11.621  1.00 98.65           N  
ATOM   1111  H   THR A  73       5.960   9.634 -10.840  1.00 98.65           H  
ATOM   1112  CA  THR A  73       6.151  10.177 -12.882  1.00 98.65           C  
ATOM   1113  HA  THR A  73       5.442  10.173 -13.710  1.00 98.65           H  
ATOM   1114  C   THR A  73       7.089   8.996 -13.105  1.00 98.65           C  
ATOM   1115  CB  THR A  73       6.927  11.503 -12.946  1.00 98.65           C  
ATOM   1116  HB  THR A  73       7.415  11.575 -13.918  1.00 98.65           H  
ATOM   1117  O   THR A  73       7.327   8.179 -12.215  1.00 98.65           O  
ATOM   1118  CG2 THR A  73       6.042  12.735 -12.769  1.00 98.65           C  
ATOM   1119 HG21 THR A  73       6.670  13.626 -12.772  1.00 98.65           H  
ATOM   1120 HG22 THR A  73       5.509  12.687 -11.820  1.00 98.65           H  
ATOM   1121 HG23 THR A  73       5.351  12.796 -13.610  1.00 98.65           H  
ATOM   1122  OG1 THR A  73       7.915  11.515 -11.964  1.00 98.65           O  
ATOM   1123  HG1 THR A  73       8.665  12.018 -12.289  1.00 98.65           H  
ATOM   1124  N   TRP A  74       7.614   8.893 -14.323  1.00 98.27           N  
ATOM   1125  H   TRP A  74       7.310   9.537 -15.038  1.00 98.27           H  
ATOM   1126  CA  TRP A  74       8.641   7.912 -14.686  1.00 98.27           C  
ATOM   1127  HA  TRP A  74       8.442   6.974 -14.168  1.00 98.27           H  
ATOM   1128  C   TRP A  74      10.060   8.350 -14.284  1.00 98.27           C  
ATOM   1129  CB  TRP A  74       8.535   7.660 -16.194  1.00 98.27           C  
ATOM   1130  HB2 TRP A  74       9.322   6.964 -16.486  1.00 98.27           H  
ATOM   1131  HB3 TRP A  74       8.706   8.595 -16.729  1.00 98.27           H  
ATOM   1132  O   TRP A  74      11.008   7.572 -14.396  1.00 98.27           O  
ATOM   1133  CG  TRP A  74       7.227   7.074 -16.627  1.00 98.27           C  
ATOM   1134  CD1 TRP A  74       6.216   7.722 -17.253  1.00 98.27           C  
ATOM   1135  HD1 TRP A  74       6.228   8.764 -17.537  1.00 98.27           H  
ATOM   1136  CD2 TRP A  74       6.762   5.706 -16.437  1.00 98.27           C  
ATOM   1137  CE2 TRP A  74       5.451   5.592 -16.982  1.00 98.27           C  
ATOM   1138  CE3 TRP A  74       7.323   4.548 -15.863  1.00 98.27           C  
ATOM   1139  HE3 TRP A  74       8.323   4.599 -15.459  1.00 98.27           H  
ATOM   1140  NE1 TRP A  74       5.162   6.849 -17.459  1.00 98.27           N  
ATOM   1141  HE1 TRP A  74       4.276   7.106 -17.871  1.00 98.27           H  
ATOM   1142  CH2 TRP A  74       5.310   3.257 -16.378  1.00 98.27           C  
ATOM   1143  HH2 TRP A  74       4.766   2.324 -16.355  1.00 98.27           H  
ATOM   1144  CZ2 TRP A  74       4.728   4.395 -16.958  1.00 98.27           C  
ATOM   1145  HZ2 TRP A  74       3.735   4.360 -17.381  1.00 98.27           H  
ATOM   1146  CZ3 TRP A  74       6.603   3.339 -15.834  1.00 98.27           C  
ATOM   1147  HZ3 TRP A  74       7.048   2.456 -15.400  1.00 98.27           H  
ATOM   1148  N   ASP A  75      10.214   9.595 -13.838  1.00 97.54           N  
ATOM   1149  H   ASP A  75       9.379  10.122 -13.624  1.00 97.54           H  
ATOM   1150  CA  ASP A  75      11.467  10.194 -13.385  1.00 97.54           C  
ATOM   1151  HA  ASP A  75      12.286   9.504 -13.586  1.00 97.54           H  
ATOM   1152  C   ASP A  75      11.454  10.433 -11.866  1.00 97.54           C  
ATOM   1153  CB  ASP A  75      11.757  11.467 -14.200  1.00 97.54           C  
ATOM   1154  HB2 ASP A  75      11.798  11.195 -15.255  1.00 97.54           H  
ATOM   1155  HB3 ASP A  75      12.743  11.846 -13.929  1.00 97.54           H  
ATOM   1156  O   ASP A  75      10.502  10.085 -11.174  1.00 97.54           O  
ATOM   1157  CG  ASP A  75      10.734  12.594 -14.015  1.00 97.54           C  
ATOM   1158  OD1 ASP A  75      10.094  12.668 -12.939  1.00 97.54           O  
ATOM   1159  OD2 ASP A  75      10.583  13.394 -14.956  1.00 97.54           O  
ATOM   1160  N   ASP A  76      12.519  11.025 -11.329  1.00 96.56           N  
ATOM   1161  H   ASP A  76      13.267  11.336 -11.933  1.00 96.56           H  
ATOM   1162  CA  ASP A  76      12.680  11.210  -9.882  1.00 96.56           C  
ATOM   1163  HA  ASP A  76      12.392  10.285  -9.384  1.00 96.56           H  
ATOM   1164  C   ASP A  76      11.765  12.285  -9.273  1.00 96.56           C  
ATOM   1165  CB  ASP A  76      14.161  11.468  -9.561  1.00 96.56           C  
ATOM   1166  HB2 ASP A  76      14.515  12.312 -10.153  1.00 96.56           H  
ATOM   1167  HB3 ASP A  76      14.265  11.726  -8.507  1.00 96.56           H  
ATOM   1168  O   ASP A  76      11.763  12.454  -8.056  1.00 96.56           O  
ATOM   1169  CG  ASP A  76      15.036  10.241  -9.831  1.00 96.56           C  
ATOM   1170  OD1 ASP A  76      14.505   9.102  -9.797  1.00 96.56           O  
ATOM   1171  OD2 ASP A  76      16.230  10.425 -10.135  1.00 96.56           O  
ATOM   1172  N   THR A  77      10.963  12.994 -10.077  1.00 96.59           N  
ATOM   1173  H   THR A  77      10.925  12.763 -11.059  1.00 96.59           H  
ATOM   1174  CA  THR A  77      10.058  14.040  -9.564  1.00 96.59           C  
ATOM   1175  HA  THR A  77      10.576  14.567  -8.763  1.00 96.59           H  
ATOM   1176  C   THR A  77       8.775  13.485  -8.935  1.00 96.59           C  
ATOM   1177  CB  THR A  77       9.715  15.090 -10.633  1.00 96.59           C  
ATOM   1178  HB  THR A  77       9.167  15.894 -10.142  1.00 96.59           H  
ATOM   1179  O   THR A  77       8.132  14.174  -8.146  1.00 96.59           O  
ATOM   1180  CG2 THR A  77      10.952  15.702 -11.290  1.00 96.59           C  
ATOM   1181 HG21 THR A  77      11.497  14.947 -11.858  1.00 96.59           H  
ATOM   1182 HG22 THR A  77      10.642  16.495 -11.970  1.00 96.59           H  
ATOM   1183 HG23 THR A  77      11.604  16.121 -10.524  1.00 96.59           H  
ATOM   1184  OG1 THR A  77       8.897  14.578 -11.656  1.00 96.59           O  
ATOM   1185  HG1 THR A  77       9.411  13.954 -12.174  1.00 96.59           H  
ATOM   1186  N   GLY A  78       8.416  12.238  -9.249  1.00 97.82           N  
ATOM   1187  H   GLY A  78       8.950  11.779  -9.972  1.00 97.82           H  
ATOM   1188  CA  GLY A  78       7.199  11.554  -8.799  1.00 97.82           C  
ATOM   1189  HA2 GLY A  78       6.885  11.960  -7.837  1.00 97.82           H  
ATOM   1190  HA3 GLY A  78       6.404  11.722  -9.527  1.00 97.82           H  
ATOM   1191  C   GLY A  78       7.404  10.048  -8.630  1.00 97.82           C  
ATOM   1192  O   GLY A  78       6.467   9.262  -8.774  1.00 97.82           O  
ATOM   1193  N   ARG A  79       8.644   9.641  -8.362  1.00 97.84           N  
ATOM   1194  H   ARG A  79       9.341  10.364  -8.261  1.00 97.84           H  
ATOM   1195  CA  ARG A  79       9.054   8.272  -8.045  1.00 97.84           C  
ATOM   1196  HA  ARG A  79       8.185   7.614  -8.086  1.00 97.84           H  
ATOM   1197  C   ARG A  79       9.604   8.230  -6.630  1.00 97.84           C  
ATOM   1198  CB  ARG A  79      10.074   7.813  -9.094  1.00 97.84           C  
ATOM   1199  HB2 ARG A  79      10.815   8.604  -9.209  1.00 97.84           H  
ATOM   1200  HB3 ARG A  79       9.553   7.681 -10.042  1.00 97.84           H  
ATOM   1201  O   ARG A  79      10.193   9.198  -6.150  1.00 97.84           O  
ATOM   1202  CG  ARG A  79      10.844   6.533  -8.742  1.00 97.84           C  
ATOM   1203  HG2 ARG A  79      10.163   5.752  -8.403  1.00 97.84           H  
ATOM   1204  HG3 ARG A  79      11.557   6.739  -7.944  1.00 97.84           H  
ATOM   1205  CD  ARG A  79      11.595   5.996  -9.952  1.00 97.84           C  
ATOM   1206  HD2 ARG A  79      10.866   5.760 -10.727  1.00 97.84           H  
ATOM   1207  HD3 ARG A  79      12.094   5.075  -9.652  1.00 97.84           H  
ATOM   1208  NE  ARG A  79      12.571   6.958 -10.498  1.00 97.84           N  
ATOM   1209  HE  ARG A  79      12.924   7.697  -9.907  1.00 97.84           H  
ATOM   1210  NH1 ARG A  79      12.682   6.119 -12.639  1.00 97.84           N  
ATOM   1211 HH11 ARG A  79      11.959   5.451 -12.410  1.00 97.84           H  
ATOM   1212 HH12 ARG A  79      12.619   6.459 -13.588  1.00 97.84           H  
ATOM   1213  NH2 ARG A  79      13.809   7.931 -12.120  1.00 97.84           N  
ATOM   1214 HH21 ARG A  79      14.237   7.902 -13.034  1.00 97.84           H  
ATOM   1215 HH22 ARG A  79      14.175   8.521 -11.386  1.00 97.84           H  
ATOM   1216  CZ  ARG A  79      13.001   6.996 -11.742  1.00 97.84           C  
ATOM   1217  N   PHE A  80       9.468   7.083  -5.977  1.00 98.40           N  
ATOM   1218  H   PHE A  80       8.969   6.328  -6.425  1.00 98.40           H  
ATOM   1219  CA  PHE A  80      10.062   6.846  -4.665  1.00 98.40           C  
ATOM   1220  HA  PHE A  80      11.005   7.390  -4.603  1.00 98.40           H  
ATOM   1221  C   PHE A  80      10.387   5.369  -4.443  1.00 98.40           C  
ATOM   1222  CB  PHE A  80       9.140   7.398  -3.569  1.00 98.40           C  
ATOM   1223  HB2 PHE A  80       9.623   7.268  -2.601  1.00 98.40           H  
ATOM   1224  HB3 PHE A  80       9.016   8.470  -3.718  1.00 98.40           H  
ATOM   1225  O   PHE A  80      10.002   4.488  -5.219  1.00 98.40           O  
ATOM   1226  CG  PHE A  80       7.768   6.763  -3.509  1.00 98.40           C  
ATOM   1227  CD1 PHE A  80       6.720   7.291  -4.282  1.00 98.40           C  
ATOM   1228  HD1 PHE A  80       6.903   8.129  -4.939  1.00 98.40           H  
ATOM   1229  CD2 PHE A  80       7.528   5.670  -2.659  1.00 98.40           C  
ATOM   1230  HD2 PHE A  80       8.324   5.275  -2.045  1.00 98.40           H  
ATOM   1231  CE1 PHE A  80       5.430   6.748  -4.190  1.00 98.40           C  
ATOM   1232  HE1 PHE A  80       4.624   7.190  -4.757  1.00 98.40           H  
ATOM   1233  CE2 PHE A  80       6.241   5.111  -2.584  1.00 98.40           C  
ATOM   1234  HE2 PHE A  80       6.051   4.285  -1.915  1.00 98.40           H  
ATOM   1235  CZ  PHE A  80       5.191   5.650  -3.347  1.00 98.40           C  
ATOM   1236  HZ  PHE A  80       4.198   5.234  -3.268  1.00 98.40           H  
ATOM   1237  N   ARG A  81      11.118   5.111  -3.359  1.00 98.18           N  
ATOM   1238  H   ARG A  81      11.321   5.884  -2.743  1.00 98.18           H  
ATOM   1239  CA  ARG A  81      11.480   3.773  -2.890  1.00 98.18           C  
ATOM   1240  HA  ARG A  81      11.167   3.034  -3.628  1.00 98.18           H  
ATOM   1241  C   ARG A  81      10.734   3.465  -1.600  1.00 98.18           C  
ATOM   1242  CB  ARG A  81      13.004   3.678  -2.716  1.00 98.18           C  
ATOM   1243  HB2 ARG A  81      13.259   2.728  -2.244  1.00 98.18           H  
ATOM   1244  HB3 ARG A  81      13.347   4.487  -2.071  1.00 98.18           H  
ATOM   1245  O   ARG A  81      10.463   4.367  -0.814  1.00 98.18           O  
ATOM   1246  CG  ARG A  81      13.709   3.762  -4.075  1.00 98.18           C  
ATOM   1247  HG2 ARG A  81      13.416   2.890  -4.661  1.00 98.18           H  
ATOM   1248  HG3 ARG A  81      13.392   4.659  -4.608  1.00 98.18           H  
ATOM   1249  CD  ARG A  81      15.231   3.797  -3.937  1.00 98.18           C  
ATOM   1250  HD2 ARG A  81      15.514   4.717  -3.425  1.00 98.18           H  
ATOM   1251  HD3 ARG A  81      15.562   2.962  -3.320  1.00 98.18           H  
ATOM   1252  NE  ARG A  81      15.873   3.769  -5.267  1.00 98.18           N  
ATOM   1253  HE  ARG A  81      15.833   4.633  -5.788  1.00 98.18           H  
ATOM   1254  NH1 ARG A  81      16.549   1.559  -5.297  1.00 98.18           N  
ATOM   1255 HH11 ARG A  81      17.121   0.824  -5.687  1.00 98.18           H  
ATOM   1256 HH12 ARG A  81      16.259   1.441  -4.337  1.00 98.18           H  
ATOM   1257  NH2 ARG A  81      16.901   2.843  -7.072  1.00 98.18           N  
ATOM   1258 HH21 ARG A  81      17.241   2.005  -7.522  1.00 98.18           H  
ATOM   1259 HH22 ARG A  81      16.806   3.713  -7.576  1.00 98.18           H  
ATOM   1260  CZ  ARG A  81      16.434   2.728  -5.862  1.00 98.18           C  
ATOM   1261  N   ILE A  82      10.419   2.200  -1.362  1.00 98.31           N  
ATOM   1262  H   ILE A  82      10.660   1.516  -2.065  1.00 98.31           H  
ATOM   1263  CA  ILE A  82       9.990   1.718  -0.044  1.00 98.31           C  
ATOM   1264  HA  ILE A  82       9.967   2.550   0.660  1.00 98.31           H  
ATOM   1265  C   ILE A  82      11.047   0.735   0.441  1.00 98.31           C  
ATOM   1266  CB  ILE A  82       8.577   1.095  -0.070  1.00 98.31           C  
ATOM   1267  HB  ILE A  82       8.607   0.187  -0.672  1.00 98.31           H  
ATOM   1268  O   ILE A  82      11.411  -0.186  -0.298  1.00 98.31           O  
ATOM   1269  CG1 ILE A  82       7.538   2.060  -0.683  1.00 98.31           C  
ATOM   1270 HG12 ILE A  82       7.501   2.976  -0.094  1.00 98.31           H  
ATOM   1271 HG13 ILE A  82       7.850   2.323  -1.694  1.00 98.31           H  
ATOM   1272  CG2 ILE A  82       8.175   0.724   1.369  1.00 98.31           C  
ATOM   1273 HG21 ILE A  82       8.120   1.618   1.990  1.00 98.31           H  
ATOM   1274 HG22 ILE A  82       8.903   0.040   1.806  1.00 98.31           H  
ATOM   1275 HG23 ILE A  82       7.207   0.222   1.381  1.00 98.31           H  
ATOM   1276  CD1 ILE A  82       6.122   1.475  -0.783  1.00 98.31           C  
ATOM   1277 HD11 ILE A  82       6.158   0.498  -1.265  1.00 98.31           H  
ATOM   1278 HD12 ILE A  82       5.675   1.381   0.207  1.00 98.31           H  
ATOM   1279 HD13 ILE A  82       5.491   2.135  -1.379  1.00 98.31           H  
ATOM   1280  N   MET A  83      11.539   0.935   1.663  1.00 97.80           N  
ATOM   1281  H   MET A  83      11.176   1.682   2.237  1.00 97.80           H  
ATOM   1282  CA  MET A  83      12.589   0.098   2.239  1.00 97.80           C  
ATOM   1283  HA  MET A  83      13.265  -0.197   1.436  1.00 97.80           H  
ATOM   1284  C   MET A  83      12.007  -1.186   2.835  1.00 97.80           C  
ATOM   1285  CB  MET A  83      13.426   0.878   3.265  1.00 97.80           C  
ATOM   1286  HB2 MET A  83      12.832   1.048   4.163  1.00 97.80           H  
ATOM   1287  HB3 MET A  83      14.289   0.273   3.545  1.00 97.80           H  
ATOM   1288  O   MET A  83      10.858  -1.228   3.290  1.00 97.80           O  
ATOM   1289  CG  MET A  83      13.926   2.227   2.731  1.00 97.80           C  
ATOM   1290  HG2 MET A  83      13.065   2.877   2.571  1.00 97.80           H  
ATOM   1291  HG3 MET A  83      14.546   2.693   3.497  1.00 97.80           H  
ATOM   1292  SD  MET A  83      14.883   2.130   1.187  1.00 97.80           S  
ATOM   1293  CE  MET A  83      14.841   3.874   0.701  1.00 97.80           C  
ATOM   1294  HE1 MET A  83      13.807   4.193   0.567  1.00 97.80           H  
ATOM   1295  HE2 MET A  83      15.385   4.006  -0.234  1.00 97.80           H  
ATOM   1296  HE3 MET A  83      15.304   4.481   1.479  1.00 97.80           H  
ATOM   1297  N   LYS A  84      12.805  -2.253   2.839  1.00 98.30           N  
ATOM   1298  H   LYS A  84      13.750  -2.140   2.499  1.00 98.30           H  
ATOM   1299  CA  LYS A  84      12.421  -3.558   3.388  1.00 98.30           C  
ATOM   1300  HA  LYS A  84      11.506  -3.910   2.911  1.00 98.30           H  
ATOM   1301  C   LYS A  84      12.143  -3.456   4.874  1.00 98.30           C  
ATOM   1302  CB  LYS A  84      13.541  -4.574   3.170  1.00 98.30           C  
ATOM   1303  HB2 LYS A  84      13.273  -5.508   3.664  1.00 98.30           H  
ATOM   1304  HB3 LYS A  84      14.456  -4.201   3.631  1.00 98.30           H  
ATOM   1305  O   LYS A  84      11.116  -3.961   5.320  1.00 98.30           O  
ATOM   1306  CG  LYS A  84      13.797  -4.867   1.695  1.00 98.30           C  
ATOM   1307  HG2 LYS A  84      12.954  -5.425   1.288  1.00 98.30           H  
ATOM   1308  HG3 LYS A  84      13.924  -3.946   1.126  1.00 98.30           H  
ATOM   1309  CD  LYS A  84      15.065  -5.697   1.580  1.00 98.30           C  
ATOM   1310  HD2 LYS A  84      14.981  -6.584   2.208  1.00 98.30           H  
ATOM   1311  HD3 LYS A  84      15.918  -5.101   1.906  1.00 98.30           H  
ATOM   1312  CE  LYS A  84      15.249  -6.101   0.129  1.00 98.30           C  
ATOM   1313  HE2 LYS A  84      15.366  -5.206  -0.482  1.00 98.30           H  
ATOM   1314  HE3 LYS A  84      14.359  -6.629  -0.213  1.00 98.30           H  
ATOM   1315  NZ  LYS A  84      16.434  -6.962   0.011  1.00 98.30           N  
ATOM   1316  HZ1 LYS A  84      16.531  -7.204  -0.965  1.00 98.30           H  
ATOM   1317  HZ2 LYS A  84      17.251  -6.455   0.319  1.00 98.30           H  
ATOM   1318  HZ3 LYS A  84      16.302  -7.802   0.557  1.00 98.30           H  
ATOM   1319  N   ALA A  85      13.013  -2.777   5.623  1.00 97.04           N  
ATOM   1320  H   ALA A  85      13.871  -2.460   5.194  1.00 97.04           H  
ATOM   1321  CA  ALA A  85      12.858  -2.601   7.062  1.00 97.04           C  
ATOM   1322  HA  ALA A  85      12.952  -3.575   7.541  1.00 97.04           H  
ATOM   1323  C   ALA A  85      11.481  -2.026   7.441  1.00 97.04           C  
ATOM   1324  CB  ALA A  85      13.997  -1.705   7.560  1.00 97.04           C  
ATOM   1325  HB1 ALA A  85      13.915  -1.569   8.639  1.00 97.04           H  
ATOM   1326  HB2 ALA A  85      13.948  -0.732   7.072  1.00 97.04           H  
ATOM   1327  HB3 ALA A  85      14.957  -2.167   7.329  1.00 97.04           H  
ATOM   1328  O   ALA A  85      10.861  -2.512   8.388  1.00 97.04           O  
ATOM   1329  N   ASP A  86      10.966  -1.058   6.678  1.00 97.12           N  
ATOM   1330  H   ASP A  86      11.522  -0.680   5.924  1.00 97.12           H  
ATOM   1331  CA  ASP A  86       9.654  -0.456   6.931  1.00 97.12           C  
ATOM   1332  HA  ASP A  86       9.601  -0.158   7.978  1.00 97.12           H  
ATOM   1333  C   ASP A  86       8.511  -1.442   6.679  1.00 97.12           C  
ATOM   1334  CB  ASP A  86       9.477   0.802   6.075  1.00 97.12           C  
ATOM   1335  HB2 ASP A  86       8.467   1.184   6.229  1.00 97.12           H  
ATOM   1336  HB3 ASP A  86       9.588   0.550   5.020  1.00 97.12           H  
ATOM   1337  O   ASP A  86       7.615  -1.587   7.512  1.00 97.12           O  
ATOM   1338  CG  ASP A  86      10.481   1.881   6.473  1.00 97.12           C  
ATOM   1339  OD1 ASP A  86      10.519   2.195   7.688  1.00 97.12           O  
ATOM   1340  OD2 ASP A  86      11.230   2.310   5.571  1.00 97.12           O  
ATOM   1341  N   LEU A  87       8.559  -2.185   5.572  1.00 97.89           N  
ATOM   1342  H   LEU A  87       9.342  -2.049   4.948  1.00 97.89           H  
ATOM   1343  CA  LEU A  87       7.549  -3.196   5.244  1.00 97.89           C  
ATOM   1344  HA  LEU A  87       6.560  -2.745   5.320  1.00 97.89           H  
ATOM   1345  C   LEU A  87       7.565  -4.374   6.227  1.00 97.89           C  
ATOM   1346  CB  LEU A  87       7.783  -3.677   3.807  1.00 97.89           C  
ATOM   1347  HB2 LEU A  87       7.155  -4.548   3.616  1.00 97.89           H  
ATOM   1348  HB3 LEU A  87       8.822  -3.993   3.713  1.00 97.89           H  
ATOM   1349  O   LEU A  87       6.507  -4.840   6.655  1.00 97.89           O  
ATOM   1350  CG  LEU A  87       7.479  -2.610   2.746  1.00 97.89           C  
ATOM   1351  HG  LEU A  87       8.039  -1.702   2.971  1.00 97.89           H  
ATOM   1352  CD1 LEU A  87       7.925  -3.135   1.391  1.00 97.89           C  
ATOM   1353 HD11 LEU A  87       7.792  -2.361   0.635  1.00 97.89           H  
ATOM   1354 HD12 LEU A  87       7.355  -4.027   1.129  1.00 97.89           H  
ATOM   1355 HD13 LEU A  87       8.985  -3.384   1.445  1.00 97.89           H  
ATOM   1356  CD2 LEU A  87       5.987  -2.270   2.655  1.00 97.89           C  
ATOM   1357 HD21 LEU A  87       5.811  -1.593   1.819  1.00 97.89           H  
ATOM   1358 HD22 LEU A  87       5.663  -1.772   3.569  1.00 97.89           H  
ATOM   1359 HD23 LEU A  87       5.407  -3.180   2.506  1.00 97.89           H  
ATOM   1360  N   ILE A  88       8.751  -4.825   6.636  1.00 96.64           N  
ATOM   1361  H   ILE A  88       9.577  -4.409   6.230  1.00 96.64           H  
ATOM   1362  CA  ILE A  88       8.924  -5.875   7.647  1.00 96.64           C  
ATOM   1363  HA  ILE A  88       8.345  -6.749   7.351  1.00 96.64           H  
ATOM   1364  C   ILE A  88       8.370  -5.400   8.992  1.00 96.64           C  
ATOM   1365  CB  ILE A  88      10.411  -6.285   7.744  1.00 96.64           C  
ATOM   1366  HB  ILE A  88      11.012  -5.382   7.850  1.00 96.64           H  
ATOM   1367  O   ILE A  88       7.620  -6.130   9.637  1.00 96.64           O  
ATOM   1368  CG1 ILE A  88      10.840  -7.024   6.454  1.00 96.64           C  
ATOM   1369 HG12 ILE A  88      10.483  -6.480   5.579  1.00 96.64           H  
ATOM   1370 HG13 ILE A  88      10.381  -8.012   6.429  1.00 96.64           H  
ATOM   1371  CG2 ILE A  88      10.667  -7.179   8.974  1.00 96.64           C  
ATOM   1372 HG21 ILE A  88      11.711  -7.491   9.008  1.00 96.64           H  
ATOM   1373 HG22 ILE A  88      10.464  -6.636   9.897  1.00 96.64           H  
ATOM   1374 HG23 ILE A  88      10.032  -8.065   8.930  1.00 96.64           H  
ATOM   1375  CD1 ILE A  88      12.359  -7.172   6.304  1.00 96.64           C  
ATOM   1376 HD11 ILE A  88      12.838  -6.196   6.379  1.00 96.64           H  
ATOM   1377 HD12 ILE A  88      12.581  -7.598   5.326  1.00 96.64           H  
ATOM   1378 HD13 ILE A  88      12.761  -7.838   7.068  1.00 96.64           H  
ATOM   1379  N   LYS A  89       8.669  -4.159   9.397  1.00 95.09           N  
ATOM   1380  H   LYS A  89       9.298  -3.611   8.828  1.00 95.09           H  
ATOM   1381  CA  LYS A  89       8.134  -3.556  10.626  1.00 95.09           C  
ATOM   1382  HA  LYS A  89       8.373  -4.209  11.466  1.00 95.09           H  
ATOM   1383  C   LYS A  89       6.610  -3.426  10.595  1.00 95.09           C  
ATOM   1384  CB  LYS A  89       8.814  -2.199  10.829  1.00 95.09           C  
ATOM   1385  HB2 LYS A  89       9.893  -2.352  10.852  1.00 95.09           H  
ATOM   1386  HB3 LYS A  89       8.579  -1.547   9.987  1.00 95.09           H  
ATOM   1387  O   LYS A  89       5.972  -3.545  11.638  1.00 95.09           O  
ATOM   1388  CG  LYS A  89       8.393  -1.510  12.133  1.00 95.09           C  
ATOM   1389  HG2 LYS A  89       8.637  -2.149  12.982  1.00 95.09           H  
ATOM   1390  HG3 LYS A  89       7.322  -1.309  12.123  1.00 95.09           H  
ATOM   1391  CD  LYS A  89       9.138  -0.181  12.254  1.00 95.09           C  
ATOM   1392  HD2 LYS A  89       8.901   0.433  11.385  1.00 95.09           H  
ATOM   1393  HD3 LYS A  89      10.211  -0.372  12.263  1.00 95.09           H  
ATOM   1394  CE  LYS A  89       8.731   0.554  13.531  1.00 95.09           C  
ATOM   1395  HE2 LYS A  89       7.648   0.683  13.525  1.00 95.09           H  
ATOM   1396  HE3 LYS A  89       9.001  -0.059  14.390  1.00 95.09           H  
ATOM   1397  NZ  LYS A  89       9.410   1.872  13.588  1.00 95.09           N  
ATOM   1398  HZ1 LYS A  89       9.150   2.388  14.417  1.00 95.09           H  
ATOM   1399  HZ2 LYS A  89      10.412   1.748  13.570  1.00 95.09           H  
ATOM   1400  HZ3 LYS A  89       9.170   2.416  12.772  1.00 95.09           H  
ATOM   1401  N   LEU A  90       6.024  -3.203   9.418  1.00 94.26           N  
ATOM   1402  H   LEU A  90       6.618  -3.028   8.620  1.00 94.26           H  
ATOM   1403  CA  LEU A  90       4.575  -3.221   9.224  1.00 94.26           C  
ATOM   1404  HA  LEU A  90       4.109  -2.668  10.040  1.00 94.26           H  
ATOM   1405  C   LEU A  90       3.964  -4.627   9.304  1.00 94.26           C  
ATOM   1406  CB  LEU A  90       4.231  -2.549   7.883  1.00 94.26           C  
ATOM   1407  HB2 LEU A  90       4.864  -2.959   7.097  1.00 94.26           H  
ATOM   1408  HB3 LEU A  90       3.202  -2.808   7.633  1.00 94.26           H  
ATOM   1409  O   LEU A  90       2.762  -4.737   9.530  1.00 94.26           O  
ATOM   1410  CG  LEU A  90       4.353  -1.015   7.868  1.00 94.26           C  
ATOM   1411  HG  LEU A  90       5.388  -0.699   8.001  1.00 94.26           H  
ATOM   1412  CD1 LEU A  90       3.848  -0.504   6.521  1.00 94.26           C  
ATOM   1413 HD11 LEU A  90       4.527  -0.831   5.733  1.00 94.26           H  
ATOM   1414 HD12 LEU A  90       2.846  -0.885   6.322  1.00 94.26           H  
ATOM   1415 HD13 LEU A  90       3.815   0.586   6.530  1.00 94.26           H  
ATOM   1416  CD2 LEU A  90       3.524  -0.385   8.984  1.00 94.26           C  
ATOM   1417 HD21 LEU A  90       2.585  -0.933   9.062  1.00 94.26           H  
ATOM   1418 HD22 LEU A  90       3.350   0.671   8.776  1.00 94.26           H  
ATOM   1419 HD23 LEU A  90       4.068  -0.466   9.924  1.00 94.26           H  
ATOM   1420  N   GLY A  91       4.763  -5.686   9.152  1.00 94.23           N  
ATOM   1421  H   GLY A  91       5.750  -5.530   9.008  1.00 94.23           H  
ATOM   1422  CA  GLY A  91       4.294  -7.070   9.192  1.00 94.23           C  
ATOM   1423  HA2 GLY A  91       5.155  -7.721   9.338  1.00 94.23           H  
ATOM   1424  HA3 GLY A  91       3.611  -7.200  10.032  1.00 94.23           H  
ATOM   1425  C   GLY A  91       3.582  -7.509   7.912  1.00 94.23           C  
ATOM   1426  O   GLY A  91       2.631  -8.294   7.989  1.00 94.23           O  
ATOM   1427  N   VAL A  92       4.006  -6.994   6.749  1.00 97.18           N  
ATOM   1428  H   VAL A  92       4.795  -6.363   6.754  1.00 97.18           H  
ATOM   1429  CA  VAL A  92       3.428  -7.402   5.460  1.00 97.18           C  
ATOM   1430  HA  VAL A  92       2.350  -7.264   5.544  1.00 97.18           H  
ATOM   1431  C   VAL A  92       3.662  -8.888   5.183  1.00 97.18           C  
ATOM   1432  CB  VAL A  92       3.894  -6.549   4.265  1.00 97.18           C  
ATOM   1433  HB  VAL A  92       3.317  -6.864   3.395  1.00 97.18           H  
ATOM   1434  O   VAL A  92       4.678  -9.474   5.561  1.00 97.18           O  
ATOM   1435  CG1 VAL A  92       3.589  -5.065   4.489  1.00 97.18           C  
ATOM   1436 HG11 VAL A  92       4.222  -4.660   5.279  1.00 97.18           H  
ATOM   1437 HG12 VAL A  92       3.768  -4.514   3.566  1.00 97.18           H  
ATOM   1438 HG13 VAL A  92       2.542  -4.947   4.771  1.00 97.18           H  
ATOM   1439  CG2 VAL A  92       5.376  -6.730   3.921  1.00 97.18           C  
ATOM   1440 HG21 VAL A  92       6.003  -6.482   4.777  1.00 97.18           H  
ATOM   1441 HG22 VAL A  92       5.631  -6.094   3.073  1.00 97.18           H  
ATOM   1442 HG23 VAL A  92       5.569  -7.763   3.631  1.00 97.18           H  
ATOM   1443  N   LYS A  93       2.701  -9.506   4.505  1.00 96.99           N  
ATOM   1444  H   LYS A  93       1.915  -8.945   4.210  1.00 96.99           H  
ATOM   1445  CA  LYS A  93       2.649 -10.927   4.163  1.00 96.99           C  
ATOM   1446  HA  LYS A  93       3.663 -11.279   3.974  1.00 96.99           H  
ATOM   1447  C   LYS A  93       1.847 -11.114   2.877  1.00 96.99           C  
ATOM   1448  CB  LYS A  93       2.058 -11.716   5.348  1.00 96.99           C  
ATOM   1449  HB2 LYS A  93       1.977 -12.769   5.079  1.00 96.99           H  
ATOM   1450  HB3 LYS A  93       2.756 -11.640   6.182  1.00 96.99           H  
ATOM   1451  O   LYS A  93       1.191 -10.193   2.394  1.00 96.99           O  
ATOM   1452  CG  LYS A  93       0.681 -11.209   5.815  1.00 96.99           C  
ATOM   1453  HG2 LYS A  93      -0.050 -11.324   5.015  1.00 96.99           H  
ATOM   1454  HG3 LYS A  93       0.758 -10.152   6.070  1.00 96.99           H  
ATOM   1455  CD  LYS A  93       0.207 -11.981   7.057  1.00 96.99           C  
ATOM   1456  HD2 LYS A  93       0.977 -11.936   7.828  1.00 96.99           H  
ATOM   1457  HD3 LYS A  93       0.051 -13.024   6.781  1.00 96.99           H  
ATOM   1458  CE  LYS A  93      -1.104 -11.416   7.621  1.00 96.99           C  
ATOM   1459  HE2 LYS A  93      -1.861 -11.444   6.837  1.00 96.99           H  
ATOM   1460  HE3 LYS A  93      -1.432 -12.058   8.438  1.00 96.99           H  
ATOM   1461  NZ  LYS A  93      -0.945 -10.022   8.108  1.00 96.99           N  
ATOM   1462  HZ1 LYS A  93      -1.773  -9.647   8.547  1.00 96.99           H  
ATOM   1463  HZ2 LYS A  93      -0.790  -9.389   7.336  1.00 96.99           H  
ATOM   1464  HZ3 LYS A  93      -0.133  -9.895   8.695  1.00 96.99           H  
ATOM   1465  N   VAL A  94       1.849 -12.330   2.334  1.00 98.09           N  
ATOM   1466  H   VAL A  94       2.393 -13.060   2.771  1.00 98.09           H  
ATOM   1467  CA  VAL A  94       0.923 -12.674   1.244  1.00 98.09           C  
ATOM   1468  HA  VAL A  94       1.155 -12.038   0.390  1.00 98.09           H  
ATOM   1469  C   VAL A  94      -0.512 -12.371   1.691  1.00 98.09           C  
ATOM   1470  CB  VAL A  94       1.073 -14.139   0.802  1.00 98.09           C  
ATOM   1471  HB  VAL A  94       0.944 -14.793   1.664  1.00 98.09           H  
ATOM   1472  O   VAL A  94      -0.934 -12.789   2.771  1.00 98.09           O  
ATOM   1473  CG1 VAL A  94       0.038 -14.527  -0.262  1.00 98.09           C  
ATOM   1474 HG11 VAL A  94       0.101 -13.846  -1.111  1.00 98.09           H  
ATOM   1475 HG12 VAL A  94       0.223 -15.544  -0.606  1.00 98.09           H  
ATOM   1476 HG13 VAL A  94      -0.969 -14.492   0.156  1.00 98.09           H  
ATOM   1477  CG2 VAL A  94       2.468 -14.377   0.209  1.00 98.09           C  
ATOM   1478 HG21 VAL A  94       2.545 -15.398  -0.167  1.00 98.09           H  
ATOM   1479 HG22 VAL A  94       3.230 -14.242   0.977  1.00 98.09           H  
ATOM   1480 HG23 VAL A  94       2.653 -13.682  -0.609  1.00 98.09           H  
ATOM   1481  N   GLY A  95      -1.247 -11.622   0.870  1.00 96.75           N  
ATOM   1482  H   GLY A  95      -0.826 -11.326   0.002  1.00 96.75           H  
ATOM   1483  CA  GLY A  95      -2.598 -11.147   1.179  1.00 96.75           C  
ATOM   1484  HA2 GLY A  95      -3.069 -11.829   1.886  1.00 96.75           H  
ATOM   1485  HA3 GLY A  95      -3.187 -11.159   0.262  1.00 96.75           H  
ATOM   1486  C   GLY A  95      -2.680  -9.735   1.773  1.00 96.75           C  
ATOM   1487  O   GLY A  95      -3.776  -9.167   1.769  1.00 96.75           O  
ATOM   1488  N   SER A  96      -1.565  -9.137   2.217  1.00 97.49           N  
ATOM   1489  H   SER A  96      -0.691  -9.644   2.227  1.00 97.49           H  
ATOM   1490  CA  SER A  96      -1.506  -7.694   2.501  1.00 97.49           C  
ATOM   1491  HA  SER A  96      -2.218  -7.458   3.291  1.00 97.49           H  
ATOM   1492  C   SER A  96      -1.874  -6.894   1.251  1.00 97.49           C  
ATOM   1493  CB  SER A  96      -0.110  -7.253   2.958  1.00 97.49           C  
ATOM   1494  HB2 SER A  96       0.596  -7.404   2.142  1.00 97.49           H  
ATOM   1495  HB3 SER A  96      -0.117  -6.191   3.204  1.00 97.49           H  
ATOM   1496  O   SER A  96      -1.806  -7.405   0.130  1.00 97.49           O  
ATOM   1497  OG  SER A  96       0.339  -7.985   4.076  1.00 97.49           O  
ATOM   1498  HG  SER A  96      -0.216  -7.842   4.846  1.00 97.49           H  
ATOM   1499  N   LYS A  97      -2.260  -5.627   1.408  1.00 97.92           N  
ATOM   1500  H   LYS A  97      -2.262  -5.244   2.343  1.00 97.92           H  
ATOM   1501  CA  LYS A  97      -2.650  -4.773   0.279  1.00 97.92           C  
ATOM   1502  HA  LYS A  97      -2.427  -5.295  -0.652  1.00 97.92           H  
ATOM   1503  C   LYS A  97      -1.847  -3.487   0.247  1.00 97.92           C  
ATOM   1504  CB  LYS A  97      -4.157  -4.486   0.281  1.00 97.92           C  
ATOM   1505  HB2 LYS A  97      -4.414  -3.882   1.151  1.00 97.92           H  
ATOM   1506  HB3 LYS A  97      -4.396  -3.906  -0.610  1.00 97.92           H  
ATOM   1507  O   LYS A  97      -1.655  -2.856   1.278  1.00 97.92           O  
ATOM   1508  CG  LYS A  97      -4.995  -5.771   0.276  1.00 97.92           C  
ATOM   1509  HG2 LYS A  97      -4.758  -6.350  -0.617  1.00 97.92           H  
ATOM   1510  HG3 LYS A  97      -4.767  -6.369   1.158  1.00 97.92           H  
ATOM   1511  CD  LYS A  97      -6.488  -5.440   0.295  1.00 97.92           C  
ATOM   1512  HD2 LYS A  97      -6.743  -4.852  -0.587  1.00 97.92           H  
ATOM   1513  HD3 LYS A  97      -6.711  -4.855   1.187  1.00 97.92           H  
ATOM   1514  CE  LYS A  97      -7.294  -6.741   0.308  1.00 97.92           C  
ATOM   1515  HE2 LYS A  97      -6.943  -7.354   1.138  1.00 97.92           H  
ATOM   1516  HE3 LYS A  97      -7.092  -7.285  -0.614  1.00 97.92           H  
ATOM   1517  NZ  LYS A  97      -8.745  -6.464   0.447  1.00 97.92           N  
ATOM   1518  HZ1 LYS A  97      -9.270  -7.327   0.452  1.00 97.92           H  
ATOM   1519  HZ2 LYS A  97      -9.064  -5.893  -0.323  1.00 97.92           H  
ATOM   1520  HZ3 LYS A  97      -8.923  -5.965   1.307  1.00 97.92           H  
ATOM   1521  N   MET A  98      -1.446  -3.079  -0.947  1.00 98.56           N  
ATOM   1522  H   MET A  98      -1.643  -3.684  -1.732  1.00 98.56           H  
ATOM   1523  CA  MET A  98      -1.059  -1.713  -1.268  1.00 98.56           C  
ATOM   1524  HA  MET A  98      -0.845  -1.172  -0.347  1.00 98.56           H  
ATOM   1525  C   MET A  98      -2.238  -1.043  -1.973  1.00 98.56           C  
ATOM   1526  CB  MET A  98       0.210  -1.733  -2.118  1.00 98.56           C  
ATOM   1527  HB2 MET A  98      -0.008  -2.170  -3.093  1.00 98.56           H  
ATOM   1528  HB3 MET A  98       0.952  -2.363  -1.627  1.00 98.56           H  
ATOM   1529  O   MET A  98      -2.814  -1.602  -2.907  1.00 98.56           O  
ATOM   1530  CG  MET A  98       0.832  -0.355  -2.321  1.00 98.56           C  
ATOM   1531  HG2 MET A  98       1.027   0.116  -1.358  1.00 98.56           H  
ATOM   1532  HG3 MET A  98       0.132   0.271  -2.875  1.00 98.56           H  
ATOM   1533  SD  MET A  98       2.378  -0.464  -3.257  1.00 98.56           S  
ATOM   1534  CE  MET A  98       3.548  -1.145  -2.055  1.00 98.56           C  
ATOM   1535  HE1 MET A  98       4.483  -1.377  -2.565  1.00 98.56           H  
ATOM   1536  HE2 MET A  98       3.746  -0.400  -1.285  1.00 98.56           H  
ATOM   1537  HE3 MET A  98       3.153  -2.057  -1.609  1.00 98.56           H  
ATOM   1538  N   LEU A  99      -2.629   0.121  -1.477  1.00 98.57           N  
ATOM   1539  H   LEU A  99      -2.092   0.513  -0.717  1.00 98.57           H  
ATOM   1540  CA  LEU A  99      -3.840   0.837  -1.854  1.00 98.57           C  
ATOM   1541  HA  LEU A  99      -4.380   0.299  -2.633  1.00 98.57           H  
ATOM   1542  C   LEU A  99      -3.440   2.205  -2.394  1.00 98.57           C  
ATOM   1543  CB  LEU A  99      -4.742   0.980  -0.612  1.00 98.57           C  
ATOM   1544  HB2 LEU A  99      -4.203   1.579   0.122  1.00 98.57           H  
ATOM   1545  HB3 LEU A  99      -5.640   1.533  -0.887  1.00 98.57           H  
ATOM   1546  O   LEU A  99      -2.764   2.958  -1.695  1.00 98.57           O  
ATOM   1547  CG  LEU A  99      -5.152  -0.344   0.058  1.00 98.57           C  
ATOM   1548  HG  LEU A  99      -4.273  -0.960   0.248  1.00 98.57           H  
ATOM   1549  CD1 LEU A  99      -5.810  -0.061   1.402  1.00 98.57           C  
ATOM   1550 HD11 LEU A  99      -6.096  -0.993   1.889  1.00 98.57           H  
ATOM   1551 HD12 LEU A  99      -5.112   0.472   2.048  1.00 98.57           H  
ATOM   1552 HD13 LEU A  99      -6.699   0.553   1.258  1.00 98.57           H  
ATOM   1553  CD2 LEU A  99      -6.130  -1.139  -0.802  1.00 98.57           C  
ATOM   1554 HD21 LEU A  99      -7.019  -0.539  -0.994  1.00 98.57           H  
ATOM   1555 HD22 LEU A  99      -6.411  -2.059  -0.289  1.00 98.57           H  
ATOM   1556 HD23 LEU A  99      -5.648  -1.384  -1.748  1.00 98.57           H  
ATOM   1557  N   PHE A 100      -3.874   2.531  -3.606  1.00 98.70           N  
ATOM   1558  H   PHE A 100      -4.393   1.839  -4.127  1.00 98.70           H  
ATOM   1559  CA  PHE A 100      -3.645   3.829  -4.237  1.00 98.70           C  
ATOM   1560  HA  PHE A 100      -3.016   4.451  -3.600  1.00 98.70           H  
ATOM   1561  C   PHE A 100      -4.986   4.532  -4.405  1.00 98.70           C  
ATOM   1562  CB  PHE A 100      -2.918   3.657  -5.576  1.00 98.70           C  
ATOM   1563  HB2 PHE A 100      -3.592   3.191  -6.295  1.00 98.70           H  
ATOM   1564  HB3 PHE A 100      -2.679   4.646  -5.967  1.00 98.70           H  
ATOM   1565  O   PHE A 100      -5.672   4.354  -5.413  1.00 98.70           O  
ATOM   1566  CG  PHE A 100      -1.648   2.839  -5.507  1.00 98.70           C  
ATOM   1567  CD1 PHE A 100      -0.423   3.477  -5.252  1.00 98.70           C  
ATOM   1568  HD1 PHE A 100      -0.389   4.547  -5.107  1.00 98.70           H  
ATOM   1569  CD2 PHE A 100      -1.685   1.447  -5.718  1.00 98.70           C  
ATOM   1570  HD2 PHE A 100      -2.625   0.949  -5.900  1.00 98.70           H  
ATOM   1571  CE1 PHE A 100       0.765   2.732  -5.227  1.00 98.70           C  
ATOM   1572  HE1 PHE A 100       1.707   3.227  -5.046  1.00 98.70           H  
ATOM   1573  CE2 PHE A 100      -0.493   0.705  -5.719  1.00 98.70           C  
ATOM   1574  HE2 PHE A 100      -0.514  -0.357  -5.915  1.00 98.70           H  
ATOM   1575  CZ  PHE A 100       0.732   1.354  -5.495  1.00 98.70           C  
ATOM   1576  HZ  PHE A 100       1.655   0.795  -5.547  1.00 98.70           H  
ATOM   1577  N   TYR A 101      -5.380   5.301  -3.394  1.00 98.76           N  
ATOM   1578  H   TYR A 101      -4.731   5.478  -2.641  1.00 98.76           H  
ATOM   1579  CA  TYR A 101      -6.570   6.139  -3.461  1.00 98.76           C  
ATOM   1580  HA  TYR A 101      -7.405   5.546  -3.833  1.00 98.76           H  
ATOM   1581  C   TYR A 101      -6.326   7.295  -4.418  1.00 98.76           C  
ATOM   1582  CB  TYR A 101      -6.928   6.663  -2.073  1.00 98.76           C  
ATOM   1583  HB2 TYR A 101      -7.752   7.370  -2.172  1.00 98.76           H  
ATOM   1584  HB3 TYR A 101      -6.080   7.212  -1.664  1.00 98.76           H  
ATOM   1585  O   TYR A 101      -5.282   7.942  -4.354  1.00 98.76           O  
ATOM   1586  CG  TYR A 101      -7.355   5.571  -1.122  1.00 98.76           C  
ATOM   1587  CD1 TYR A 101      -8.675   5.099  -1.206  1.00 98.76           C  
ATOM   1588  HD1 TYR A 101      -9.356   5.520  -1.931  1.00 98.76           H  
ATOM   1589  CD2 TYR A 101      -6.455   5.009  -0.191  1.00 98.76           C  
ATOM   1590  HD2 TYR A 101      -5.432   5.351  -0.157  1.00 98.76           H  
ATOM   1591  CE1 TYR A 101      -9.105   4.074  -0.351  1.00 98.76           C  
ATOM   1592  HE1 TYR A 101     -10.117   3.701  -0.405  1.00 98.76           H  
ATOM   1593  CE2 TYR A 101      -6.893   3.990   0.684  1.00 98.76           C  
ATOM   1594  HE2 TYR A 101      -6.225   3.550   1.410  1.00 98.76           H  
ATOM   1595  OH  TYR A 101      -8.730   2.550   1.395  1.00 98.76           O  
ATOM   1596  HH  TYR A 101      -8.192   2.265   2.137  1.00 98.76           H  
ATOM   1597  CZ  TYR A 101      -8.226   3.525   0.599  1.00 98.76           C  
ATOM   1598  N   LYS A 102      -7.286   7.564  -5.294  1.00 98.55           N  
ATOM   1599  H   LYS A 102      -8.137   7.021  -5.260  1.00 98.55           H  
ATOM   1600  CA  LYS A 102      -7.186   8.595  -6.326  1.00 98.55           C  
ATOM   1601  HA  LYS A 102      -6.446   9.337  -6.024  1.00 98.55           H  
ATOM   1602  C   LYS A 102      -8.497   9.346  -6.483  1.00 98.55           C  
ATOM   1603  CB  LYS A 102      -6.708   7.968  -7.645  1.00 98.55           C  
ATOM   1604  HB2 LYS A 102      -6.545   8.768  -8.367  1.00 98.55           H  
ATOM   1605  HB3 LYS A 102      -5.750   7.478  -7.474  1.00 98.55           H  
ATOM   1606  O   LYS A 102      -9.556   8.863  -6.080  1.00 98.55           O  
ATOM   1607  CG  LYS A 102      -7.702   6.951  -8.237  1.00 98.55           C  
ATOM   1608  HG2 LYS A 102      -8.662   7.434  -8.417  1.00 98.55           H  
ATOM   1609  HG3 LYS A 102      -7.845   6.118  -7.549  1.00 98.55           H  
ATOM   1610  CD  LYS A 102      -7.148   6.419  -9.559  1.00 98.55           C  
ATOM   1611  HD2 LYS A 102      -6.234   5.865  -9.346  1.00 98.55           H  
ATOM   1612  HD3 LYS A 102      -6.911   7.260 -10.212  1.00 98.55           H  
ATOM   1613  CE  LYS A 102      -8.101   5.485 -10.300  1.00 98.55           C  
ATOM   1614  HE2 LYS A 102      -7.540   5.001 -11.100  1.00 98.55           H  
ATOM   1615  HE3 LYS A 102      -8.465   4.709  -9.627  1.00 98.55           H  
ATOM   1616  NZ  LYS A 102      -9.239   6.199 -10.909  1.00 98.55           N  
ATOM   1617  HZ1 LYS A 102      -8.923   6.958 -11.495  1.00 98.55           H  
ATOM   1618  HZ2 LYS A 102      -9.717   5.551 -11.519  1.00 98.55           H  
ATOM   1619  HZ3 LYS A 102      -9.914   6.496 -10.219  1.00 98.55           H  
ATOM   1620  N   GLU A 103      -8.425  10.533  -7.068  1.00 97.55           N  
ATOM   1621  H   GLU A 103      -7.520  10.894  -7.336  1.00 97.55           H  
ATOM   1622  CA  GLU A 103      -9.626  11.253  -7.483  1.00 97.55           C  
ATOM   1623  HA  GLU A 103     -10.275  11.371  -6.614  1.00 97.55           H  
ATOM   1624  C   GLU A 103     -10.416  10.463  -8.539  1.00 97.55           C  
ATOM   1625  CB  GLU A 103      -9.274  12.652  -8.000  1.00 97.55           C  
ATOM   1626  HB2 GLU A 103     -10.175  13.099  -8.419  1.00 97.55           H  
ATOM   1627  HB3 GLU A 103      -8.525  12.567  -8.788  1.00 97.55           H  
ATOM   1628  O   GLU A 103      -9.851   9.740  -9.366  1.00 97.55           O  
ATOM   1629  CG  GLU A 103      -8.755  13.563  -6.877  1.00 97.55           C  
ATOM   1630  HG2 GLU A 103      -9.481  13.559  -6.064  1.00 97.55           H  
ATOM   1631  HG3 GLU A 103      -7.818  13.159  -6.494  1.00 97.55           H  
ATOM   1632  CD  GLU A 103      -8.521  15.009  -7.339  1.00 97.55           C  
ATOM   1633  OE1 GLU A 103      -8.307  15.857  -6.444  1.00 97.55           O  
ATOM   1634  OE2 GLU A 103      -8.522  15.250  -8.570  1.00 97.55           O  
ATOM   1635  N   ALA A 104     -11.742  10.615  -8.522  1.00 94.52           N  
ATOM   1636  H   ALA A 104     -12.152  11.267  -7.868  1.00 94.52           H  
ATOM   1637  CA  ALA A 104     -12.599  10.059  -9.563  1.00 94.52           C  
ATOM   1638  HA  ALA A 104     -12.441   8.982  -9.606  1.00 94.52           H  
ATOM   1639  C   ALA A 104     -12.223  10.658 -10.930  1.00 94.52           C  
ATOM   1640  CB  ALA A 104     -14.064  10.325  -9.203  1.00 94.52           C  
ATOM   1641  HB1 ALA A 104     -14.297   9.870  -8.240  1.00 94.52           H  
ATOM   1642  HB2 ALA A 104     -14.710   9.889  -9.965  1.00 94.52           H  
ATOM   1643  HB3 ALA A 104     -14.246  11.399  -9.154  1.00 94.52           H  
ATOM   1644  O   ALA A 104     -11.980  11.858 -11.042  1.00 94.52           O  
ATOM   1645  N   GLY A 105     -12.166   9.824 -11.967  1.00 96.92           N  
ATOM   1646  H   GLY A 105     -12.404   8.851 -11.838  1.00 96.92           H  
ATOM   1647  CA  GLY A 105     -11.747  10.221 -13.312  1.00 96.92           C  
ATOM   1648  HA2 GLY A 105     -12.188   9.531 -14.032  1.00 96.92           H  
ATOM   1649  HA3 GLY A 105     -12.126  11.220 -13.527  1.00 96.92           H  
ATOM   1650  C   GLY A 105     -10.233  10.234 -13.543  1.00 96.92           C  
ATOM   1651  O   GLY A 105      -9.816  10.294 -14.696  1.00 96.92           O  
ATOM   1652  N   ALA A 106      -9.393  10.138 -12.503  1.00 98.02           N  
ATOM   1653  H   ALA A 106      -9.761  10.112 -11.563  1.00 98.02           H  
ATOM   1654  CA  ALA A 106      -7.948  10.027 -12.696  1.00 98.02           C  
ATOM   1655  HA  ALA A 106      -7.625  10.830 -13.359  1.00 98.02           H  
ATOM   1656  C   ALA A 106      -7.598   8.685 -13.357  1.00 98.02           C  
ATOM   1657  CB  ALA A 106      -7.233  10.208 -11.352  1.00 98.02           C  
ATOM   1658  HB1 ALA A 106      -6.156  10.128 -11.498  1.00 98.02           H  
ATOM   1659  HB2 ALA A 106      -7.556   9.441 -10.647  1.00 98.02           H  
ATOM   1660  HB3 ALA A 106      -7.467  11.189 -10.938  1.00 98.02           H  
ATOM   1661  O   ALA A 106      -7.940   7.631 -12.821  1.00 98.02           O  
ATOM   1662  N   THR A 107      -6.908   8.721 -14.496  1.00 98.42           N  
ATOM   1663  H   THR A 107      -6.710   9.617 -14.918  1.00 98.42           H  
ATOM   1664  CA  THR A 107      -6.447   7.529 -15.219  1.00 98.42           C  
ATOM   1665  HA  THR A 107      -6.909   6.649 -14.770  1.00 98.42           H  
ATOM   1666  C   THR A 107      -4.937   7.374 -15.123  1.00 98.42           C  
ATOM   1667  CB  THR A 107      -6.836   7.558 -16.703  1.00 98.42           C  
ATOM   1668  HB  THR A 107      -6.458   6.656 -17.184  1.00 98.42           H  
ATOM   1669  O   THR A 107      -4.219   8.364 -14.979  1.00 98.42           O  
ATOM   1670  CG2 THR A 107      -8.345   7.616 -16.908  1.00 98.42           C  
ATOM   1671 HG21 THR A 107      -8.756   8.537 -16.494  1.00 98.42           H  
ATOM   1672 HG22 THR A 107      -8.804   6.756 -16.419  1.00 98.42           H  
ATOM   1673 HG23 THR A 107      -8.567   7.573 -17.974  1.00 98.42           H  
ATOM   1674  OG1 THR A 107      -6.263   8.685 -17.333  1.00 98.42           O  
ATOM   1675  HG1 THR A 107      -5.334   8.718 -17.093  1.00 98.42           H  
ATOM   1676  N   GLY A 108      -4.450   6.150 -15.272  1.00 98.61           N  
ATOM   1677  H   GLY A 108      -5.096   5.375 -15.335  1.00 98.61           H  
ATOM   1678  CA  GLY A 108      -3.025   5.850 -15.323  1.00 98.61           C  
ATOM   1679  HA2 GLY A 108      -2.443   6.676 -14.915  1.00 98.61           H  
ATOM   1680  HA3 GLY A 108      -2.710   5.709 -16.357  1.00 98.61           H  
ATOM   1681  C   GLY A 108      -2.677   4.597 -14.543  1.00 98.61           C  
ATOM   1682  O   GLY A 108      -3.547   3.839 -14.104  1.00 98.61           O  
ATOM   1683  N   GLN A 109      -1.382   4.405 -14.351  1.00 98.69           N  
ATOM   1684  H   GLN A 109      -0.753   5.060 -14.795  1.00 98.69           H  
ATOM   1685  CA  GLN A 109      -0.807   3.239 -13.708  1.00 98.69           C  
ATOM   1686  HA  GLN A 109      -1.600   2.707 -13.182  1.00 98.69           H  
ATOM   1687  C   GLN A 109       0.251   3.603 -12.673  1.00 98.69           C  
ATOM   1688  CB  GLN A 109      -0.254   2.299 -14.788  1.00 98.69           C  
ATOM   1689  HB2 GLN A 109      -0.095   1.316 -14.344  1.00 98.69           H  
ATOM   1690  HB3 GLN A 109      -1.001   2.197 -15.575  1.00 98.69           H  
ATOM   1691  O   GLN A 109       0.893   4.658 -12.734  1.00 98.69           O  
ATOM   1692  CG  GLN A 109       1.066   2.791 -15.405  1.00 98.69           C  
ATOM   1693  HG2 GLN A 109       1.899   2.542 -14.748  1.00 98.69           H  
ATOM   1694  HG3 GLN A 109       1.040   3.876 -15.514  1.00 98.69           H  
ATOM   1695  CD  GLN A 109       1.323   2.180 -16.773  1.00 98.69           C  
ATOM   1696  NE2 GLN A 109       1.556   2.983 -17.786  1.00 98.69           N  
ATOM   1697 HE21 GLN A 109       1.444   3.981 -17.684  1.00 98.69           H  
ATOM   1698 HE22 GLN A 109       1.672   2.554 -18.693  1.00 98.69           H  
ATOM   1699  OE1 GLN A 109       1.303   0.977 -16.970  1.00 98.69           O  
ATOM   1700  N   VAL A 110       0.470   2.665 -11.756  1.00 98.82           N  
ATOM   1701  H   VAL A 110      -0.118   1.844 -11.777  1.00 98.82           H  
ATOM   1702  CA  VAL A 110       1.633   2.637 -10.872  1.00 98.82           C  
ATOM   1703  HA  VAL A 110       2.281   3.485 -11.092  1.00 98.82           H  
ATOM   1704  C   VAL A 110       2.399   1.358 -11.164  1.00 98.82           C  
ATOM   1705  CB  VAL A 110       1.234   2.723  -9.389  1.00 98.82           C  
ATOM   1706  HB  VAL A 110       0.667   1.838  -9.100  1.00 98.82           H  
ATOM   1707  O   VAL A 110       1.920   0.266 -10.885  1.00 98.82           O  
ATOM   1708  CG1 VAL A 110       2.495   2.813  -8.521  1.00 98.82           C  
ATOM   1709 HG11 VAL A 110       3.072   1.891  -8.590  1.00 98.82           H  
ATOM   1710 HG12 VAL A 110       3.112   3.651  -8.846  1.00 98.82           H  
ATOM   1711 HG13 VAL A 110       2.212   2.973  -7.481  1.00 98.82           H  
ATOM   1712  CG2 VAL A 110       0.367   3.958  -9.117  1.00 98.82           C  
ATOM   1713 HG21 VAL A 110      -0.580   3.872  -9.650  1.00 98.82           H  
ATOM   1714 HG22 VAL A 110       0.888   4.854  -9.455  1.00 98.82           H  
ATOM   1715 HG23 VAL A 110       0.155   4.038  -8.051  1.00 98.82           H  
ATOM   1716  N   GLN A 111       3.595   1.477 -11.723  1.00 98.80           N  
ATOM   1717  H   GLN A 111       3.960   2.407 -11.871  1.00 98.80           H  
ATOM   1718  CA  GLN A 111       4.516   0.364 -11.872  1.00 98.80           C  
ATOM   1719  HA  GLN A 111       3.947  -0.533 -12.116  1.00 98.80           H  
ATOM   1720  C   GLN A 111       5.261   0.130 -10.558  1.00 98.80           C  
ATOM   1721  CB  GLN A 111       5.478   0.635 -13.031  1.00 98.80           C  
ATOM   1722  HB2 GLN A 111       6.099   1.498 -12.793  1.00 98.80           H  
ATOM   1723  HB3 GLN A 111       4.904   0.853 -13.931  1.00 98.80           H  
ATOM   1724  O   GLN A 111       5.885   1.037 -10.003  1.00 98.80           O  
ATOM   1725  CG  GLN A 111       6.365  -0.590 -13.288  1.00 98.80           C  
ATOM   1726  HG2 GLN A 111       5.738  -1.446 -13.539  1.00 98.80           H  
ATOM   1727  HG3 GLN A 111       6.935  -0.842 -12.394  1.00 98.80           H  
ATOM   1728  CD  GLN A 111       7.355  -0.339 -14.409  1.00 98.80           C  
ATOM   1729  NE2 GLN A 111       7.368  -1.155 -15.438  1.00 98.80           N  
ATOM   1730 HE21 GLN A 111       6.708  -1.917 -15.483  1.00 98.80           H  
ATOM   1731 HE22 GLN A 111       8.061  -0.980 -16.151  1.00 98.80           H  
ATOM   1732  OE1 GLN A 111       8.131   0.605 -14.372  1.00 98.80           O  
ATOM   1733  N   ILE A 112       5.229  -1.116 -10.096  1.00 98.80           N  
ATOM   1734  H   ILE A 112       4.703  -1.803 -10.617  1.00 98.80           H  
ATOM   1735  CA  ILE A 112       5.949  -1.590  -8.920  1.00 98.80           C  
ATOM   1736  HA  ILE A 112       6.343  -0.740  -8.362  1.00 98.80           H  
ATOM   1737  C   ILE A 112       7.118  -2.435  -9.412  1.00 98.80           C  
ATOM   1738  CB  ILE A 112       5.005  -2.383  -7.989  1.00 98.80           C  
ATOM   1739  HB  ILE A 112       4.630  -3.248  -8.536  1.00 98.80           H  
ATOM   1740  O   ILE A 112       6.921  -3.485 -10.025  1.00 98.80           O  
ATOM   1741  CG1 ILE A 112       3.798  -1.523  -7.544  1.00 98.80           C  
ATOM   1742 HG12 ILE A 112       4.131  -0.761  -6.840  1.00 98.80           H  
ATOM   1743 HG13 ILE A 112       3.360  -1.012  -8.402  1.00 98.80           H  
ATOM   1744  CG2 ILE A 112       5.792  -2.880  -6.759  1.00 98.80           C  
ATOM   1745 HG21 ILE A 112       6.207  -2.034  -6.211  1.00 98.80           H  
ATOM   1746 HG22 ILE A 112       5.143  -3.452  -6.096  1.00 98.80           H  
ATOM   1747 HG23 ILE A 112       6.605  -3.537  -7.067  1.00 98.80           H  
ATOM   1748  CD1 ILE A 112       2.670  -2.341  -6.905  1.00 98.80           C  
ATOM   1749 HD11 ILE A 112       1.828  -1.682  -6.692  1.00 98.80           H  
ATOM   1750 HD12 ILE A 112       2.343  -3.117  -7.597  1.00 98.80           H  
ATOM   1751 HD13 ILE A 112       3.001  -2.794  -5.971  1.00 98.80           H  
ATOM   1752  N   ASN A 113       8.335  -1.989  -9.128  1.00 98.81           N  
ATOM   1753  H   ASN A 113       8.424  -1.105  -8.647  1.00 98.81           H  
ATOM   1754  CA  ASN A 113       9.561  -2.712  -9.447  1.00 98.81           C  
ATOM   1755  HA  ASN A 113       9.325  -3.578 -10.065  1.00 98.81           H  
ATOM   1756  C   ASN A 113      10.232  -3.217  -8.169  1.00 98.81           C  
ATOM   1757  CB  ASN A 113      10.504  -1.808 -10.249  1.00 98.81           C  
ATOM   1758  HB2 ASN A 113      10.875  -1.008  -9.607  1.00 98.81           H  
ATOM   1759  HB3 ASN A 113      11.354  -2.405 -10.578  1.00 98.81           H  
ATOM   1760  O   ASN A 113      10.062  -2.626  -7.104  1.00 98.81           O  
ATOM   1761  CG  ASN A 113       9.856  -1.210 -11.480  1.00 98.81           C  
ATOM   1762  ND2 ASN A 113       9.547   0.066 -11.474  1.00 98.81           N  
ATOM   1763 HD21 ASN A 113       9.125   0.416 -12.323  1.00 98.81           H  
ATOM   1764 HD22 ASN A 113       9.608   0.601 -10.620  1.00 98.81           H  
ATOM   1765  OD1 ASN A 113       9.599  -1.887 -12.456  1.00 98.81           O  
ATOM   1766  N   ASN A 114      11.038  -4.270  -8.279  1.00 98.60           N  
ATOM   1767  H   ASN A 114      11.116  -4.709  -9.185  1.00 98.60           H  
ATOM   1768  CA  ASN A 114      11.967  -4.667  -7.221  1.00 98.60           C  
ATOM   1769  HA  ASN A 114      11.462  -4.558  -6.262  1.00 98.60           H  
ATOM   1770  C   ASN A 114      13.202  -3.738  -7.175  1.00 98.60           C  
ATOM   1771  CB  ASN A 114      12.310  -6.161  -7.395  1.00 98.60           C  
ATOM   1772  HB2 ASN A 114      11.387  -6.740  -7.411  1.00 98.60           H  
ATOM   1773  HB3 ASN A 114      12.887  -6.500  -6.534  1.00 98.60           H  
ATOM   1774  O   ASN A 114      13.356  -2.839  -8.006  1.00 98.60           O  
ATOM   1775  CG  ASN A 114      13.098  -6.491  -8.651  1.00 98.60           C  
ATOM   1776  ND2 ASN A 114      12.838  -7.621  -9.261  1.00 98.60           N  
ATOM   1777 HD21 ASN A 114      13.370  -7.833 -10.093  1.00 98.60           H  
ATOM   1778 HD22 ASN A 114      12.083  -8.213  -8.947  1.00 98.60           H  
ATOM   1779  OD1 ASN A 114      13.988  -5.777  -9.076  1.00 98.60           O  
ATOM   1780  N   ALA A 115      14.112  -3.981  -6.227  1.00 98.34           N  
ATOM   1781  H   ALA A 115      13.898  -4.673  -5.523  1.00 98.34           H  
ATOM   1782  CA  ALA A 115      15.345  -3.202  -6.052  1.00 98.34           C  
ATOM   1783  HA  ALA A 115      15.075  -2.188  -5.756  1.00 98.34           H  
ATOM   1784  C   ALA A 115      16.225  -3.097  -7.319  1.00 98.34           C  
ATOM   1785  CB  ALA A 115      16.140  -3.849  -4.912  1.00 98.34           C  
ATOM   1786  HB1 ALA A 115      16.556  -4.803  -5.235  1.00 98.34           H  
ATOM   1787  HB2 ALA A 115      15.491  -4.019  -4.053  1.00 98.34           H  
ATOM   1788  HB3 ALA A 115      16.956  -3.190  -4.616  1.00 98.34           H  
ATOM   1789  O   ALA A 115      16.887  -2.083  -7.528  1.00 98.34           O  
ATOM   1790  N   ASN A 116      16.190  -4.116  -8.185  1.00 98.13           N  
ATOM   1791  H   ASN A 116      15.523  -4.854  -8.013  1.00 98.13           H  
ATOM   1792  CA  ASN A 116      16.951  -4.198  -9.436  1.00 98.13           C  
ATOM   1793  HA  ASN A 116      17.827  -3.554  -9.352  1.00 98.13           H  
ATOM   1794  C   ASN A 116      16.173  -3.684 -10.658  1.00 98.13           C  
ATOM   1795  CB  ASN A 116      17.440  -5.647  -9.630  1.00 98.13           C  
ATOM   1796  HB2 ASN A 116      16.597  -6.335  -9.565  1.00 98.13           H  
ATOM   1797  HB3 ASN A 116      17.895  -5.757 -10.614  1.00 98.13           H  
ATOM   1798  O   ASN A 116      16.539  -4.004 -11.787  1.00 98.13           O  
ATOM   1799  CG  ASN A 116      18.503  -6.015  -8.623  1.00 98.13           C  
ATOM   1800  ND2 ASN A 116      18.394  -7.146  -7.967  1.00 98.13           N  
ATOM   1801 HD21 ASN A 116      19.085  -7.278  -7.243  1.00 98.13           H  
ATOM   1802 HD22 ASN A 116      17.623  -7.777  -8.133  1.00 98.13           H  
ATOM   1803  OD1 ASN A 116      19.448  -5.284  -8.410  1.00 98.13           O  
ATOM   1804  N   TRP A 117      15.093  -2.921 -10.457  1.00 97.52           N  
ATOM   1805  H   TRP A 117      14.828  -2.717  -9.505  1.00 97.52           H  
ATOM   1806  CA  TRP A 117      14.212  -2.429 -11.526  1.00 97.52           C  
ATOM   1807  HA  TRP A 117      13.427  -1.852 -11.038  1.00 97.52           H  
ATOM   1808  C   TRP A 117      13.486  -3.521 -12.327  1.00 97.52           C  
ATOM   1809  CB  TRP A 117      14.958  -1.447 -12.437  1.00 97.52           C  
ATOM   1810  HB2 TRP A 117      15.764  -1.954 -12.968  1.00 97.52           H  
ATOM   1811  HB3 TRP A 117      14.267  -1.083 -13.198  1.00 97.52           H  
ATOM   1812  O   TRP A 117      12.927  -3.244 -13.386  1.00 97.52           O  
ATOM   1813  CG  TRP A 117      15.506  -0.252 -11.743  1.00 97.52           C  
ATOM   1814  CD1 TRP A 117      16.755  -0.113 -11.246  1.00 97.52           C  
ATOM   1815  HD1 TRP A 117      17.516  -0.878 -11.286  1.00 97.52           H  
ATOM   1816  CD2 TRP A 117      14.822   1.002 -11.491  1.00 97.52           C  
ATOM   1817  CE2 TRP A 117      15.749   1.895 -10.877  1.00 97.52           C  
ATOM   1818  CE3 TRP A 117      13.519   1.475 -11.749  1.00 97.52           C  
ATOM   1819  HE3 TRP A 117      12.796   0.817 -12.208  1.00 97.52           H  
ATOM   1820  NE1 TRP A 117      16.906   1.160 -10.734  1.00 97.52           N  
ATOM   1821  HE1 TRP A 117      17.790   1.510 -10.393  1.00 97.52           H  
ATOM   1822  CH2 TRP A 117      14.124   3.666 -10.869  1.00 97.52           C  
ATOM   1823  HH2 TRP A 117      13.882   4.698 -10.661  1.00 97.52           H  
ATOM   1824  CZ2 TRP A 117      15.415   3.217 -10.572  1.00 97.52           C  
ATOM   1825  HZ2 TRP A 117      16.149   3.890 -10.154  1.00 97.52           H  
ATOM   1826  CZ3 TRP A 117      13.171   2.798 -11.434  1.00 97.52           C  
ATOM   1827  HZ3 TRP A 117      12.170   3.148 -11.637  1.00 97.52           H  
ATOM   1828  N   GLY A 118      13.448  -4.759 -11.828  1.00 97.98           N  
ATOM   1829  H   GLY A 118      13.895  -4.934 -10.939  1.00 97.98           H  
ATOM   1830  CA  GLY A 118      12.599  -5.797 -12.403  1.00 97.98           C  
ATOM   1831  HA2 GLY A 118      12.742  -5.835 -13.483  1.00 97.98           H  
ATOM   1832  HA3 GLY A 118      12.862  -6.769 -11.984  1.00 97.98           H  
ATOM   1833  C   GLY A 118      11.136  -5.506 -12.084  1.00 97.98           C  
ATOM   1834  O   GLY A 118      10.774  -5.437 -10.908  1.00 97.98           O  
ATOM   1835  N   GLY A 119      10.307  -5.332 -13.115  1.00 98.03           N  
ATOM   1836  H   GLY A 119      10.690  -5.329 -14.049  1.00 98.03           H  
ATOM   1837  CA  GLY A 119       8.871  -5.107 -12.953  1.00 98.03           C  
ATOM   1838  HA2 GLY A 119       8.404  -4.969 -13.928  1.00 98.03           H  
ATOM   1839  HA3 GLY A 119       8.708  -4.204 -12.365  1.00 98.03           H  
ATOM   1840  C   GLY A 119       8.193  -6.286 -12.255  1.00 98.03           C  
ATOM   1841  O   GLY A 119       8.341  -7.427 -12.687  1.00 98.03           O  
ATOM   1842  N   ILE A 120       7.466  -6.002 -11.173  1.00 98.33           N  
ATOM   1843  H   ILE A 120       7.405  -5.035 -10.885  1.00 98.33           H  
ATOM   1844  CA  ILE A 120       6.695  -6.985 -10.400  1.00 98.33           C  
ATOM   1845  HA  ILE A 120       7.074  -7.986 -10.606  1.00 98.33           H  
ATOM   1846  C   ILE A 120       5.232  -6.954 -10.837  1.00 98.33           C  
ATOM   1847  CB  ILE A 120       6.808  -6.727  -8.877  1.00 98.33           C  
ATOM   1848  HB  ILE A 120       6.373  -5.752  -8.659  1.00 98.33           H  
ATOM   1849  O   ILE A 120       4.656  -7.989 -11.151  1.00 98.33           O  
ATOM   1850  CG1 ILE A 120       8.278  -6.706  -8.400  1.00 98.33           C  
ATOM   1851 HG12 ILE A 120       8.744  -7.674  -8.588  1.00 98.33           H  
ATOM   1852 HG13 ILE A 120       8.824  -5.949  -8.961  1.00 98.33           H  
ATOM   1853  CG2 ILE A 120       5.999  -7.786  -8.101  1.00 98.33           C  
ATOM   1854 HG21 ILE A 120       6.392  -8.780  -8.313  1.00 98.33           H  
ATOM   1855 HG22 ILE A 120       4.947  -7.761  -8.385  1.00 98.33           H  
ATOM   1856 HG23 ILE A 120       6.047  -7.607  -7.027  1.00 98.33           H  
ATOM   1857  CD1 ILE A 120       8.411  -6.359  -6.912  1.00 98.33           C  
ATOM   1858 HD11 ILE A 120       8.124  -7.212  -6.297  1.00 98.33           H  
ATOM   1859 HD12 ILE A 120       7.779  -5.504  -6.669  1.00 98.33           H  
ATOM   1860 HD13 ILE A 120       9.441  -6.095  -6.675  1.00 98.33           H  
ATOM   1861  N   ASP A 121       4.626  -5.766 -10.836  1.00 98.08           N  
ATOM   1862  H   ASP A 121       5.166  -4.941 -10.614  1.00 98.08           H  
ATOM   1863  CA  ASP A 121       3.231  -5.570 -11.230  1.00 98.08           C  
ATOM   1864  HA  ASP A 121       3.022  -6.210 -12.087  1.00 98.08           H  
ATOM   1865  C   ASP A 121       2.994  -4.114 -11.651  1.00 98.08           C  
ATOM   1866  CB  ASP A 121       2.293  -5.978 -10.075  1.00 98.08           C  
ATOM   1867  HB2 ASP A 121       2.199  -5.151  -9.371  1.00 98.08           H  
ATOM   1868  HB3 ASP A 121       2.729  -6.818  -9.534  1.00 98.08           H  
ATOM   1869  O   ASP A 121       3.833  -3.234 -11.433  1.00 98.08           O  
ATOM   1870  CG  ASP A 121       0.898  -6.413 -10.549  1.00 98.08           C  
ATOM   1871  OD1 ASP A 121       0.514  -6.097 -11.693  1.00 98.08           O  
ATOM   1872  OD2 ASP A 121       0.191  -7.040  -9.729  1.00 98.08           O  
ATOM   1873  N   THR A 122       1.863  -3.838 -12.290  1.00 98.37           N  
ATOM   1874  H   THR A 122       1.206  -4.595 -12.410  1.00 98.37           H  
ATOM   1875  CA  THR A 122       1.473  -2.500 -12.738  1.00 98.37           C  
ATOM   1876  HA  THR A 122       1.942  -1.764 -12.084  1.00 98.37           H  
ATOM   1877  C   THR A 122      -0.043  -2.293 -12.616  1.00 98.37           C  
ATOM   1878  CB  THR A 122       2.009  -2.252 -14.157  1.00 98.37           C  
ATOM   1879  HB  THR A 122       1.528  -2.924 -14.867  1.00 98.37           H  
ATOM   1880  O   THR A 122      -0.752  -2.309 -13.623  1.00 98.37           O  
ATOM   1881  CG2 THR A 122       1.830  -0.811 -14.602  1.00 98.37           C  
ATOM   1882 HG21 THR A 122       0.794  -0.658 -14.906  1.00 98.37           H  
ATOM   1883 HG22 THR A 122       2.088  -0.121 -13.799  1.00 98.37           H  
ATOM   1884 HG23 THR A 122       2.475  -0.623 -15.460  1.00 98.37           H  
ATOM   1885  OG1 THR A 122       3.402  -2.484 -14.177  1.00 98.37           O  
ATOM   1886  HG1 THR A 122       3.617  -2.849 -13.315  1.00 98.37           H  
ATOM   1887  N   PRO A 123      -0.576  -2.110 -11.388  1.00 98.34           N  
ATOM   1888  CA  PRO A 123      -1.965  -1.707 -11.193  1.00 98.34           C  
ATOM   1889  HA  PRO A 123      -2.611  -2.529 -11.502  1.00 98.34           H  
ATOM   1890  C   PRO A 123      -2.299  -0.447 -11.995  1.00 98.34           C  
ATOM   1891  CB  PRO A 123      -2.133  -1.455  -9.693  1.00 98.34           C  
ATOM   1892  HB2 PRO A 123      -1.948  -0.407  -9.458  1.00 98.34           H  
ATOM   1893  HB3 PRO A 123      -3.122  -1.754  -9.343  1.00 98.34           H  
ATOM   1894  O   PRO A 123      -1.569   0.545 -11.933  1.00 98.34           O  
ATOM   1895  CG  PRO A 123      -1.033  -2.302  -9.065  1.00 98.34           C  
ATOM   1896  HG2 PRO A 123      -1.395  -3.321  -8.923  1.00 98.34           H  
ATOM   1897  HG3 PRO A 123      -0.688  -1.864  -8.129  1.00 98.34           H  
ATOM   1898  CD  PRO A 123       0.081  -2.303 -10.103  1.00 98.34           C  
ATOM   1899  HD2 PRO A 123       0.765  -1.482  -9.890  1.00 98.34           H  
ATOM   1900  HD3 PRO A 123       0.614  -3.253 -10.064  1.00 98.34           H  
ATOM   1901  N   ALA A 124      -3.420  -0.479 -12.712  1.00 98.54           N  
ATOM   1902  H   ALA A 124      -3.985  -1.316 -12.717  1.00 98.54           H  
ATOM   1903  CA  ALA A 124      -3.856   0.615 -13.566  1.00 98.54           C  
ATOM   1904  HA  ALA A 124      -3.434   1.547 -13.189  1.00 98.54           H  
ATOM   1905  C   ALA A 124      -5.380   0.770 -13.566  1.00 98.54           C  
ATOM   1906  CB  ALA A 124      -3.324   0.375 -14.985  1.00 98.54           C  
ATOM   1907  HB1 ALA A 124      -2.250   0.192 -14.955  1.00 98.54           H  
ATOM   1908  HB2 ALA A 124      -3.519   1.256 -15.597  1.00 98.54           H  
ATOM   1909  HB3 ALA A 124      -3.818  -0.491 -15.426  1.00 98.54           H  
ATOM   1910  O   ALA A 124      -6.120  -0.197 -13.376  1.00 98.54           O  
ATOM   1911  N   ASP A 125      -5.834   1.987 -13.841  1.00 98.60           N  
ATOM   1912  H   ASP A 125      -5.154   2.722 -13.972  1.00 98.60           H  
ATOM   1913  CA  ASP A 125      -7.212   2.288 -14.217  1.00 98.60           C  
ATOM   1914  HA  ASP A 125      -7.715   1.375 -14.534  1.00 98.60           H  
ATOM   1915  C   ASP A 125      -7.183   3.252 -15.401  1.00 98.60           C  
ATOM   1916  CB  ASP A 125      -7.992   2.851 -13.024  1.00 98.60           C  
ATOM   1917  HB2 ASP A 125      -8.133   2.047 -12.302  1.00 98.60           H  
ATOM   1918  HB3 ASP A 125      -7.416   3.661 -12.576  1.00 98.60           H  
ATOM   1919  O   ASP A 125      -6.749   4.396 -15.284  1.00 98.60           O  
ATOM   1920  CG  ASP A 125      -9.381   3.370 -13.377  1.00 98.60           C  
ATOM   1921  OD1 ASP A 125      -9.886   3.020 -14.465  1.00 98.60           O  
ATOM   1922  OD2 ASP A 125      -9.921   4.156 -12.562  1.00 98.60           O  
ATOM   1923  N   TRP A 126      -7.636   2.768 -16.552  1.00 98.27           N  
ATOM   1924  H   TRP A 126      -7.987   1.822 -16.565  1.00 98.27           H  
ATOM   1925  CA  TRP A 126      -7.704   3.548 -17.786  1.00 98.27           C  
ATOM   1926  HA  TRP A 126      -7.054   4.418 -17.701  1.00 98.27           H  
ATOM   1927  C   TRP A 126      -9.105   4.096 -18.066  1.00 98.27           C  
ATOM   1928  CB  TRP A 126      -7.174   2.689 -18.936  1.00 98.27           C  
ATOM   1929  HB2 TRP A 126      -7.799   1.801 -19.039  1.00 98.27           H  
ATOM   1930  HB3 TRP A 126      -7.252   3.258 -19.862  1.00 98.27           H  
ATOM   1931  O   TRP A 126      -9.258   4.941 -18.944  1.00 98.27           O  
ATOM   1932  CG  TRP A 126      -5.744   2.276 -18.769  1.00 98.27           C  
ATOM   1933  CD1 TRP A 126      -5.295   1.020 -18.543  1.00 98.27           C  
ATOM   1934  HD1 TRP A 126      -5.924   0.146 -18.466  1.00 98.27           H  
ATOM   1935  CD2 TRP A 126      -4.560   3.131 -18.764  1.00 98.27           C  
ATOM   1936  CE2 TRP A 126      -3.414   2.312 -18.532  1.00 98.27           C  
ATOM   1937  CE3 TRP A 126      -4.340   4.517 -18.926  1.00 98.27           C  
ATOM   1938  HE3 TRP A 126      -5.183   5.168 -19.103  1.00 98.27           H  
ATOM   1939  NE1 TRP A 126      -3.919   1.036 -18.412  1.00 98.27           N  
ATOM   1940  HE1 TRP A 126      -3.363   0.218 -18.208  1.00 98.27           H  
ATOM   1941  CH2 TRP A 126      -1.932   4.222 -18.616  1.00 98.27           C  
ATOM   1942  HH2 TRP A 126      -0.945   4.652 -18.535  1.00 98.27           H  
ATOM   1943  CZ2 TRP A 126      -2.118   2.838 -18.455  1.00 98.27           C  
ATOM   1944  HZ2 TRP A 126      -1.275   2.191 -18.260  1.00 98.27           H  
ATOM   1945  CZ3 TRP A 126      -3.040   5.054 -18.859  1.00 98.27           C  
ATOM   1946  HZ3 TRP A 126      -2.887   6.117 -18.975  1.00 98.27           H  
ATOM   1947  N   ASN A 127     -10.112   3.651 -17.312  1.00 97.65           N  
ATOM   1948  H   ASN A 127      -9.900   3.063 -16.519  1.00 97.65           H  
ATOM   1949  CA  ASN A 127     -11.481   4.147 -17.418  1.00 97.65           C  
ATOM   1950  HA  ASN A 127     -11.682   4.480 -18.436  1.00 97.65           H  
ATOM   1951  C   ASN A 127     -11.718   5.344 -16.485  1.00 97.65           C  
ATOM   1952  CB  ASN A 127     -12.437   3.000 -17.069  1.00 97.65           C  
ATOM   1953  HB2 ASN A 127     -12.194   2.631 -16.073  1.00 97.65           H  
ATOM   1954  HB3 ASN A 127     -13.459   3.378 -17.038  1.00 97.65           H  
ATOM   1955  O   ASN A 127     -12.627   6.138 -16.716  1.00 97.65           O  
ATOM   1956  CG  ASN A 127     -12.408   1.836 -18.038  1.00 97.65           C  
ATOM   1957  ND2 ASN A 127     -12.887   0.704 -17.585  1.00 97.65           N  
ATOM   1958 HD21 ASN A 127     -12.916  -0.083 -18.217  1.00 97.65           H  
ATOM   1959 HD22 ASN A 127     -13.301   0.704 -16.664  1.00 97.65           H  
ATOM   1960  OD1 ASN A 127     -11.997   1.915 -19.187  1.00 97.65           O  
ATOM   1961  N   GLY A 128     -10.913   5.467 -15.427  1.00 97.14           N  
ATOM   1962  H   GLY A 128     -10.298   4.691 -15.227  1.00 97.14           H  
ATOM   1963  CA  GLY A 128     -11.059   6.488 -14.394  1.00 97.14           C  
ATOM   1964  HA2 GLY A 128     -10.140   6.525 -13.809  1.00 97.14           H  
ATOM   1965  HA3 GLY A 128     -11.214   7.458 -14.866  1.00 97.14           H  
ATOM   1966  C   GLY A 128     -12.227   6.212 -13.443  1.00 97.14           C  
ATOM   1967  O   GLY A 128     -12.609   7.097 -12.677  1.00 97.14           O  
ATOM   1968  N   ASP A 129     -12.807   5.012 -13.490  1.00 97.50           N  
ATOM   1969  H   ASP A 129     -12.345   4.285 -14.018  1.00 97.50           H  
ATOM   1970  CA  ASP A 129     -14.015   4.625 -12.757  1.00 97.50           C  
ATOM   1971  HA  ASP A 129     -14.620   5.520 -12.615  1.00 97.50           H  
ATOM   1972  C   ASP A 129     -13.728   4.085 -11.347  1.00 97.50           C  
ATOM   1973  CB  ASP A 129     -14.857   3.655 -13.611  1.00 97.50           C  
ATOM   1974  HB2 ASP A 129     -15.144   4.172 -14.527  1.00 97.50           H  
ATOM   1975  HB3 ASP A 129     -15.775   3.424 -13.070  1.00 97.50           H  
ATOM   1976  O   ASP A 129     -14.642   3.974 -10.526  1.00 97.50           O  
ATOM   1977  CG  ASP A 129     -14.173   2.333 -13.999  1.00 97.50           C  
ATOM   1978  OD1 ASP A 129     -13.057   2.058 -13.511  1.00 97.50           O  
ATOM   1979  OD2 ASP A 129     -14.756   1.597 -14.827  1.00 97.50           O  
ATOM   1980  N   GLN A 130     -12.463   3.814 -11.018  1.00 97.09           N  
ATOM   1981  H   GLN A 130     -11.767   3.871 -11.748  1.00 97.09           H  
ATOM   1982  CA  GLN A 130     -12.056   3.364  -9.690  1.00 97.09           C  
ATOM   1983  HA  GLN A 130     -12.893   2.834  -9.236  1.00 97.09           H  
ATOM   1984  C   GLN A 130     -11.716   4.555  -8.788  1.00 97.09           C  
ATOM   1985  CB  GLN A 130     -10.891   2.366  -9.799  1.00 97.09           C  
ATOM   1986  HB2 GLN A 130     -10.596   2.052  -8.798  1.00 97.09           H  
ATOM   1987  HB3 GLN A 130     -10.037   2.851 -10.272  1.00 97.09           H  
ATOM   1988  O   GLN A 130     -11.123   5.541  -9.213  1.00 97.09           O  
ATOM   1989  CG  GLN A 130     -11.291   1.123 -10.611  1.00 97.09           C  
ATOM   1990  HG2 GLN A 130     -11.647   1.435 -11.593  1.00 97.09           H  
ATOM   1991  HG3 GLN A 130     -12.102   0.597 -10.108  1.00 97.09           H  
ATOM   1992  CD  GLN A 130     -10.136   0.158 -10.823  1.00 97.09           C  
ATOM   1993  NE2 GLN A 130      -9.900  -0.257 -12.047  1.00 97.09           N  
ATOM   1994 HE21 GLN A 130     -10.451   0.128 -12.801  1.00 97.09           H  
ATOM   1995 HE22 GLN A 130      -9.058  -0.793 -12.201  1.00 97.09           H  
ATOM   1996  OE1 GLN A 130      -9.432  -0.230  -9.903  1.00 97.09           O  
ATOM   1997  N   SER A 131     -12.016   4.466  -7.495  1.00 97.41           N  
ATOM   1998  H   SER A 131     -12.583   3.696  -7.169  1.00 97.41           H  
ATOM   1999  CA  SER A 131     -11.508   5.425  -6.496  1.00 97.41           C  
ATOM   2000  HA  SER A 131     -11.276   6.376  -6.975  1.00 97.41           H  
ATOM   2001  C   SER A 131     -10.221   4.948  -5.817  1.00 97.41           C  
ATOM   2002  CB  SER A 131     -12.590   5.703  -5.458  1.00 97.41           C  
ATOM   2003  HB2 SER A 131     -12.208   6.405  -4.716  1.00 97.41           H  
ATOM   2004  HB3 SER A 131     -13.454   6.148  -5.952  1.00 97.41           H  
ATOM   2005  O   SER A 131      -9.556   5.718  -5.125  1.00 97.41           O  
ATOM   2006  OG  SER A 131     -12.979   4.497  -4.825  1.00 97.41           O  
ATOM   2007  HG  SER A 131     -13.650   4.702  -4.171  1.00 97.41           H  
ATOM   2008  N   CYS A 132      -9.862   3.674  -5.996  1.00 98.28           N  
ATOM   2009  H   CYS A 132     -10.443   3.085  -6.576  1.00 98.28           H  
ATOM   2010  CA  CYS A 132      -8.699   3.056  -5.378  1.00 98.28           C  
ATOM   2011  HA  CYS A 132      -7.916   3.807  -5.264  1.00 98.28           H  
ATOM   2012  C   CYS A 132      -8.178   1.908  -6.246  1.00 98.28           C  
ATOM   2013  CB  CYS A 132      -9.106   2.545  -3.989  1.00 98.28           C  
ATOM   2014  HB2 CYS A 132      -9.807   1.718  -4.106  1.00 98.28           H  
ATOM   2015  HB3 CYS A 132      -9.593   3.344  -3.430  1.00 98.28           H  
ATOM   2016  O   CYS A 132      -8.928   0.975  -6.529  1.00 98.28           O  
ATOM   2017  SG  CYS A 132      -7.649   1.973  -3.069  1.00 98.28           S  
ATOM   2018  HG  CYS A 132      -7.419   3.116  -2.417  1.00 98.28           H  
ATOM   2019  N   LEU A 133      -6.896   1.947  -6.619  1.00 98.52           N  
ATOM   2020  H   LEU A 133      -6.335   2.735  -6.328  1.00 98.52           H  
ATOM   2021  CA  LEU A 133      -6.220   0.770  -7.167  1.00 98.52           C  
ATOM   2022  HA  LEU A 133      -6.934   0.197  -7.758  1.00 98.52           H  
ATOM   2023  C   LEU A 133      -5.733  -0.106  -6.016  1.00 98.52           C  
ATOM   2024  CB  LEU A 133      -5.043   1.139  -8.083  1.00 98.52           C  
ATOM   2025  HB2 LEU A 133      -4.235   1.552  -7.479  1.00 98.52           H  
ATOM   2026  HB3 LEU A 133      -4.668   0.220  -8.533  1.00 98.52           H  
ATOM   2027  O   LEU A 133      -5.079   0.381  -5.093  1.00 98.52           O  
ATOM   2028  CG  LEU A 133      -5.365   2.131  -9.202  1.00 98.52           C  
ATOM   2029  HG  LEU A 133      -5.656   3.092  -8.778  1.00 98.52           H  
ATOM   2030  CD1 LEU A 133      -4.124   2.335 -10.066  1.00 98.52           C  
ATOM   2031 HD11 LEU A 133      -3.288   2.654  -9.443  1.00 98.52           H  
ATOM   2032 HD12 LEU A 133      -3.855   1.400 -10.557  1.00 98.52           H  
ATOM   2033 HD13 LEU A 133      -4.318   3.089 -10.829  1.00 98.52           H  
ATOM   2034  CD2 LEU A 133      -6.477   1.620 -10.100  1.00 98.52           C  
ATOM   2035 HD21 LEU A 133      -6.250   0.622 -10.475  1.00 98.52           H  
ATOM   2036 HD22 LEU A 133      -6.547   2.310 -10.940  1.00 98.52           H  
ATOM   2037 HD23 LEU A 133      -7.430   1.603  -9.570  1.00 98.52           H  
ATOM   2038  N   VAL A 134      -6.014  -1.404  -6.088  1.00 98.12           N  
ATOM   2039  H   VAL A 134      -6.541  -1.736  -6.884  1.00 98.12           H  
ATOM   2040  CA  VAL A 134      -5.635  -2.369  -5.052  1.00 98.12           C  
ATOM   2041  HA  VAL A 134      -5.167  -1.846  -4.218  1.00 98.12           H  
ATOM   2042  C   VAL A 134      -4.623  -3.353  -5.617  1.00 98.12           C  
ATOM   2043  CB  VAL A 134      -6.870  -3.106  -4.499  1.00 98.12           C  
ATOM   2044  HB  VAL A 134      -7.337  -3.683  -5.297  1.00 98.12           H  
ATOM   2045  O   VAL A 134      -4.954  -4.148  -6.494  1.00 98.12           O  
ATOM   2046  CG1 VAL A 134      -6.478  -4.075  -3.372  1.00 98.12           C  
ATOM   2047 HG11 VAL A 134      -5.954  -3.536  -2.583  1.00 98.12           H  
ATOM   2048 HG12 VAL A 134      -7.376  -4.544  -2.971  1.00 98.12           H  
ATOM   2049 HG13 VAL A 134      -5.830  -4.859  -3.764  1.00 98.12           H  
ATOM   2050  CG2 VAL A 134      -7.918  -2.123  -3.957  1.00 98.12           C  
ATOM   2051 HG21 VAL A 134      -7.466  -1.439  -3.239  1.00 98.12           H  
ATOM   2052 HG22 VAL A 134      -8.331  -1.534  -4.775  1.00 98.12           H  
ATOM   2053 HG23 VAL A 134      -8.740  -2.664  -3.486  1.00 98.12           H  
ATOM   2054  N   LYS A 135      -3.412  -3.370  -5.056  1.00 98.34           N  
ATOM   2055  H   LYS A 135      -3.200  -2.669  -4.360  1.00 98.34           H  
ATOM   2056  CA  LYS A 135      -2.441  -4.445  -5.273  1.00 98.34           C  
ATOM   2057  HA  LYS A 135      -2.775  -5.042  -6.121  1.00 98.34           H  
ATOM   2058  C   LYS A 135      -2.382  -5.351  -4.053  1.00 98.34           C  
ATOM   2059  CB  LYS A 135      -1.066  -3.870  -5.635  1.00 98.34           C  
ATOM   2060  HB2 LYS A 135      -0.770  -3.140  -4.882  1.00 98.34           H  
ATOM   2061  HB3 LYS A 135      -1.153  -3.347  -6.588  1.00 98.34           H  
ATOM   2062  O   LYS A 135      -2.015  -4.915  -2.967  1.00 98.34           O  
ATOM   2063  CG  LYS A 135       0.038  -4.936  -5.747  1.00 98.34           C  
ATOM   2064  HG2 LYS A 135       0.183  -5.393  -4.768  1.00 98.34           H  
ATOM   2065  HG3 LYS A 135       0.971  -4.444  -6.021  1.00 98.34           H  
ATOM   2066  CD  LYS A 135      -0.256  -6.041  -6.776  1.00 98.34           C  
ATOM   2067  HD2 LYS A 135      -1.221  -6.505  -6.571  1.00 98.34           H  
ATOM   2068  HD3 LYS A 135      -0.286  -5.598  -7.772  1.00 98.34           H  
ATOM   2069  CE  LYS A 135       0.819  -7.137  -6.713  1.00 98.34           C  
ATOM   2070  HE2 LYS A 135       0.986  -7.399  -5.668  1.00 98.34           H  
ATOM   2071  HE3 LYS A 135       1.749  -6.752  -7.131  1.00 98.34           H  
ATOM   2072  NZ  LYS A 135       0.415  -8.367  -7.431  1.00 98.34           N  
ATOM   2073  HZ1 LYS A 135       1.126  -9.085  -7.407  1.00 98.34           H  
ATOM   2074  HZ2 LYS A 135      -0.417  -8.780  -7.034  1.00 98.34           H  
ATOM   2075  HZ3 LYS A 135       0.257  -8.138  -8.401  1.00 98.34           H  
ATOM   2076  N   VAL A 136      -2.705  -6.627  -4.237  1.00 98.28           N  
ATOM   2077  H   VAL A 136      -2.979  -6.918  -5.164  1.00 98.28           H  
ATOM   2078  CA  VAL A 136      -2.512  -7.660  -3.211  1.00 98.28           C  
ATOM   2079  HA  VAL A 136      -2.669  -7.216  -2.228  1.00 98.28           H  
ATOM   2080  C   VAL A 136      -1.076  -8.177  -3.279  1.00 98.28           C  
ATOM   2081  CB  VAL A 136      -3.528  -8.806  -3.370  1.00 98.28           C  
ATOM   2082  HB  VAL A 136      -3.365  -9.306  -4.325  1.00 98.28           H  
ATOM   2083  O   VAL A 136      -0.599  -8.518  -4.361  1.00 98.28           O  
ATOM   2084  CG1 VAL A 136      -3.387  -9.833  -2.242  1.00 98.28           C  
ATOM   2085 HG11 VAL A 136      -4.152 -10.603  -2.342  1.00 98.28           H  
ATOM   2086 HG12 VAL A 136      -2.414 -10.320  -2.297  1.00 98.28           H  
ATOM   2087 HG13 VAL A 136      -3.489  -9.341  -1.274  1.00 98.28           H  
ATOM   2088  CG2 VAL A 136      -4.971  -8.278  -3.338  1.00 98.28           C  
ATOM   2089 HG21 VAL A 136      -5.148  -7.606  -4.178  1.00 98.28           H  
ATOM   2090 HG22 VAL A 136      -5.154  -7.748  -2.403  1.00 98.28           H  
ATOM   2091 HG23 VAL A 136      -5.667  -9.113  -3.424  1.00 98.28           H  
ATOM   2092  N   PHE A 137      -0.405  -8.252  -2.132  1.00 98.50           N  
ATOM   2093  H   PHE A 137      -0.875  -7.971  -1.283  1.00 98.50           H  
ATOM   2094  CA  PHE A 137       0.921  -8.844  -1.998  1.00 98.50           C  
ATOM   2095  HA  PHE A 137       1.597  -8.380  -2.716  1.00 98.50           H  
ATOM   2096  C   PHE A 137       0.846 -10.337  -2.312  1.00 98.50           C  
ATOM   2097  CB  PHE A 137       1.484  -8.608  -0.588  1.00 98.50           C  
ATOM   2098  HB2 PHE A 137       0.696  -8.780   0.145  1.00 98.50           H  
ATOM   2099  HB3 PHE A 137       2.253  -9.358  -0.404  1.00 98.50           H  
ATOM   2100  O   PHE A 137       0.124 -11.092  -1.655  1.00 98.50           O  
ATOM   2101  CG  PHE A 137       2.096  -7.238  -0.345  1.00 98.50           C  
ATOM   2102  CD1 PHE A 137       3.441  -7.134   0.060  1.00 98.50           C  
ATOM   2103  HD1 PHE A 137       4.045  -8.024   0.166  1.00 98.50           H  
ATOM   2104  CD2 PHE A 137       1.326  -6.066  -0.476  1.00 98.50           C  
ATOM   2105  HD2 PHE A 137       0.290  -6.121  -0.775  1.00 98.50           H  
ATOM   2106  CE1 PHE A 137       4.010  -5.879   0.335  1.00 98.50           C  
ATOM   2107  HE1 PHE A 137       5.041  -5.815   0.650  1.00 98.50           H  
ATOM   2108  CE2 PHE A 137       1.891  -4.813  -0.187  1.00 98.50           C  
ATOM   2109  HE2 PHE A 137       1.278  -3.925  -0.237  1.00 98.50           H  
ATOM   2110  CZ  PHE A 137       3.234  -4.715   0.211  1.00 98.50           C  
ATOM   2111  HZ  PHE A 137       3.666  -3.751   0.437  1.00 98.50           H  
ATOM   2112  N   ASP A 138       1.607 -10.750  -3.315  1.00 98.32           N  
ATOM   2113  H   ASP A 138       2.179 -10.070  -3.796  1.00 98.32           H  
ATOM   2114  CA  ASP A 138       1.776 -12.130  -3.753  1.00 98.32           C  
ATOM   2115  HA  ASP A 138       1.087 -12.776  -3.209  1.00 98.32           H  
ATOM   2116  C   ASP A 138       3.199 -12.624  -3.443  1.00 98.32           C  
ATOM   2117  CB  ASP A 138       1.413 -12.218  -5.247  1.00 98.32           C  
ATOM   2118  HB2 ASP A 138       1.543 -13.242  -5.600  1.00 98.32           H  
ATOM   2119  HB3 ASP A 138       0.357 -11.971  -5.354  1.00 98.32           H  
ATOM   2120  O   ASP A 138       3.977 -11.965  -2.747  1.00 98.32           O  
ATOM   2121  CG  ASP A 138       2.235 -11.272  -6.130  1.00 98.32           C  
ATOM   2122  OD1 ASP A 138       3.401 -10.989  -5.774  1.00 98.32           O  
ATOM   2123  OD2 ASP A 138       1.665 -10.781  -7.126  1.00 98.32           O  
ATOM   2124  N   ALA A 139       3.541 -13.812  -3.942  1.00 98.42           N  
ATOM   2125  H   ALA A 139       2.886 -14.301  -4.536  1.00 98.42           H  
ATOM   2126  CA  ALA A 139       4.862 -14.393  -3.743  1.00 98.42           C  
ATOM   2127  HA  ALA A 139       5.042 -14.488  -2.672  1.00 98.42           H  
ATOM   2128  C   ALA A 139       5.993 -13.515  -4.313  1.00 98.42           C  
ATOM   2129  CB  ALA A 139       4.868 -15.796  -4.359  1.00 98.42           C  
ATOM   2130  HB1 ALA A 139       5.841 -16.259  -4.194  1.00 98.42           H  
ATOM   2131  HB2 ALA A 139       4.687 -15.735  -5.432  1.00 98.42           H  
ATOM   2132  HB3 ALA A 139       4.099 -16.412  -3.892  1.00 98.42           H  
ATOM   2133  O   ALA A 139       7.026 -13.391  -3.663  1.00 98.42           O  
ATOM   2134  N   ALA A 140       5.790 -12.863  -5.464  1.00 98.29           N  
ATOM   2135  H   ALA A 140       4.866 -12.856  -5.873  1.00 98.29           H  
ATOM   2136  CA  ALA A 140       6.813 -12.038  -6.111  1.00 98.29           C  
ATOM   2137  HA  ALA A 140       7.751 -12.592  -6.142  1.00 98.29           H  
ATOM   2138  C   ALA A 140       7.068 -10.736  -5.336  1.00 98.29           C  
ATOM   2139  CB  ALA A 140       6.369 -11.758  -7.551  1.00 98.29           C  
ATOM   2140  HB1 ALA A 140       6.229 -12.698  -8.085  1.00 98.29           H  
ATOM   2141  HB2 ALA A 140       7.140 -11.180  -8.061  1.00 98.29           H  
ATOM   2142  HB3 ALA A 140       5.436 -11.195  -7.561  1.00 98.29           H  
ATOM   2143  O   ALA A 140       8.215 -10.329  -5.142  1.00 98.29           O  
ATOM   2144  N   MET A 141       6.012 -10.105  -4.812  1.00 98.63           N  
ATOM   2145  H   MET A 141       5.089 -10.444  -5.042  1.00 98.63           H  
ATOM   2146  CA  MET A 141       6.170  -8.965  -3.905  1.00 98.63           C  
ATOM   2147  HA  MET A 141       6.778  -8.207  -4.398  1.00 98.63           H  
ATOM   2148  C   MET A 141       6.904  -9.361  -2.622  1.00 98.63           C  
ATOM   2149  CB  MET A 141       4.811  -8.354  -3.553  1.00 98.63           C  
ATOM   2150  HB2 MET A 141       4.115  -9.134  -3.246  1.00 98.63           H  
ATOM   2151  HB3 MET A 141       4.945  -7.670  -2.714  1.00 98.63           H  
ATOM   2152  O   MET A 141       7.797  -8.639  -2.183  1.00 98.63           O  
ATOM   2153  CG  MET A 141       4.224  -7.569  -4.725  1.00 98.63           C  
ATOM   2154  HG2 MET A 141       4.996  -6.926  -5.149  1.00 98.63           H  
ATOM   2155  HG3 MET A 141       3.905  -8.275  -5.492  1.00 98.63           H  
ATOM   2156  SD  MET A 141       2.819  -6.525  -4.266  1.00 98.63           S  
ATOM   2157  CE  MET A 141       3.648  -5.138  -3.452  1.00 98.63           C  
ATOM   2158  HE1 MET A 141       2.918  -4.362  -3.223  1.00 98.63           H  
ATOM   2159  HE2 MET A 141       4.105  -5.479  -2.523  1.00 98.63           H  
ATOM   2160  HE3 MET A 141       4.416  -4.728  -4.108  1.00 98.63           H  
ATOM   2161  N   MET A 142       6.568 -10.511  -2.028  1.00 98.56           N  
ATOM   2162  H   MET A 142       5.828 -11.071  -2.427  1.00 98.56           H  
ATOM   2163  CA  MET A 142       7.260 -10.979  -0.824  1.00 98.56           C  
ATOM   2164  HA  MET A 142       7.319 -10.147  -0.123  1.00 98.56           H  
ATOM   2165  C   MET A 142       8.712 -11.391  -1.101  1.00 98.56           C  
ATOM   2166  CB  MET A 142       6.477 -12.115  -0.154  1.00 98.56           C  
ATOM   2167  HB2 MET A 142       6.302 -12.911  -0.876  1.00 98.56           H  
ATOM   2168  HB3 MET A 142       7.081 -12.524   0.656  1.00 98.56           H  
ATOM   2169  O   MET A 142       9.562 -11.198  -0.237  1.00 98.56           O  
ATOM   2170  CG  MET A 142       5.132 -11.660   0.431  1.00 98.56           C  
ATOM   2171  HG2 MET A 142       4.457 -11.424  -0.392  1.00 98.56           H  
ATOM   2172  HG3 MET A 142       4.703 -12.503   0.973  1.00 98.56           H  
ATOM   2173  SD  MET A 142       5.143 -10.225   1.548  1.00 98.56           S  
ATOM   2174  CE  MET A 142       6.370 -10.722   2.787  1.00 98.56           C  
ATOM   2175  HE1 MET A 142       6.117 -11.702   3.190  1.00 98.56           H  
ATOM   2176  HE2 MET A 142       6.382  -9.995   3.599  1.00 98.56           H  
ATOM   2177  HE3 MET A 142       7.359 -10.750   2.330  1.00 98.56           H  
ATOM   2178  N   GLU A 143       9.033 -11.901  -2.290  1.00 98.51           N  
ATOM   2179  H   GLU A 143       8.296 -12.123  -2.944  1.00 98.51           H  
ATOM   2180  CA  GLU A 143      10.414 -12.160  -2.717  1.00 98.51           C  
ATOM   2181  HA  GLU A 143      10.903 -12.796  -1.979  1.00 98.51           H  
ATOM   2182  C   GLU A 143      11.226 -10.858  -2.817  1.00 98.51           C  
ATOM   2183  CB  GLU A 143      10.393 -12.910  -4.057  1.00 98.51           C  
ATOM   2184  HB2 GLU A 143       9.952 -12.267  -4.819  1.00 98.51           H  
ATOM   2185  HB3 GLU A 143       9.778 -13.803  -3.949  1.00 98.51           H  
ATOM   2186  O   GLU A 143      12.359 -10.793  -2.334  1.00 98.51           O  
ATOM   2187  CG  GLU A 143      11.800 -13.335  -4.500  1.00 98.51           C  
ATOM   2188  HG2 GLU A 143      12.429 -12.450  -4.600  1.00 98.51           H  
ATOM   2189  HG3 GLU A 143      12.230 -13.965  -3.721  1.00 98.51           H  
ATOM   2190  CD  GLU A 143      11.818 -14.091  -5.836  1.00 98.51           C  
ATOM   2191  OE1 GLU A 143      12.887 -14.667  -6.135  1.00 98.51           O  
ATOM   2192  OE2 GLU A 143      10.790 -14.077  -6.550  1.00 98.51           O  
ATOM   2193  N   ALA A 144      10.639  -9.789  -3.363  1.00 98.56           N  
ATOM   2194  H   ALA A 144       9.729  -9.901  -3.788  1.00 98.56           H  
ATOM   2195  CA  ALA A 144      11.285  -8.479  -3.411  1.00 98.56           C  
ATOM   2196  HA  ALA A 144      12.248  -8.594  -3.908  1.00 98.56           H  
ATOM   2197  C   ALA A 144      11.565  -7.903  -2.012  1.00 98.56           C  
ATOM   2198  CB  ALA A 144      10.424  -7.544  -4.256  1.00 98.56           C  
ATOM   2199  HB1 ALA A 144      10.897  -6.564  -4.325  1.00 98.56           H  
ATOM   2200  HB2 ALA A 144      10.303  -7.963  -5.255  1.00 98.56           H  
ATOM   2201  HB3 ALA A 144       9.445  -7.443  -3.788  1.00 98.56           H  
ATOM   2202  O   ALA A 144      12.637  -7.345  -1.779  1.00 98.56           O  
ATOM   2203  N   VAL A 145      10.646  -8.096  -1.059  1.00 98.42           N  
ATOM   2204  H   VAL A 145       9.773  -8.525  -1.329  1.00 98.42           H  
ATOM   2205  CA  VAL A 145      10.843  -7.696   0.346  1.00 98.42           C  
ATOM   2206  HA  VAL A 145      11.181  -6.660   0.368  1.00 98.42           H  
ATOM   2207  C   VAL A 145      11.934  -8.533   1.019  1.00 98.42           C  
ATOM   2208  CB  VAL A 145       9.518  -7.784   1.134  1.00 98.42           C  
ATOM   2209  HB  VAL A 145       9.103  -8.787   1.033  1.00 98.42           H  
ATOM   2210  O   VAL A 145      12.807  -7.987   1.689  1.00 98.42           O  
ATOM   2211  CG1 VAL A 145       9.693  -7.479   2.629  1.00 98.42           C  
ATOM   2212 HG11 VAL A 145      10.304  -8.247   3.104  1.00 98.42           H  
ATOM   2213 HG12 VAL A 145       8.723  -7.472   3.125  1.00 98.42           H  
ATOM   2214 HG13 VAL A 145      10.174  -6.510   2.763  1.00 98.42           H  
ATOM   2215  CG2 VAL A 145       8.499  -6.774   0.597  1.00 98.42           C  
ATOM   2216 HG21 VAL A 145       7.548  -6.895   1.116  1.00 98.42           H  
ATOM   2217 HG22 VAL A 145       8.336  -6.924  -0.470  1.00 98.42           H  
ATOM   2218 HG23 VAL A 145       8.875  -5.763   0.749  1.00 98.42           H  
ATOM   2219  N   ASN A 146      11.910  -9.854   0.845  1.00 98.03           N  
ATOM   2220  H   ASN A 146      11.175 -10.247   0.275  1.00 98.03           H  
ATOM   2221  CA  ASN A 146      12.716 -10.762   1.663  1.00 98.03           C  
ATOM   2222  HA  ASN A 146      12.913 -10.295   2.628  1.00 98.03           H  
ATOM   2223  C   ASN A 146      14.086 -11.107   1.067  1.00 98.03           C  
ATOM   2224  CB  ASN A 146      11.899 -12.037   1.914  1.00 98.03           C  
ATOM   2225  HB2 ASN A 146      11.607 -12.473   0.959  1.00 98.03           H  
ATOM   2226  HB3 ASN A 146      12.521 -12.763   2.437  1.00 98.03           H  
ATOM   2227  O   ASN A 146      14.975 -11.529   1.805  1.00 98.03           O  
ATOM   2228  CG  ASN A 146      10.672 -11.795   2.774  1.00 98.03           C  
ATOM   2229  ND2 ASN A 146       9.590 -12.484   2.507  1.00 98.03           N  
ATOM   2230 HD21 ASN A 146       9.551 -13.016   1.650  1.00 98.03           H  
ATOM   2231 HD22 ASN A 146       8.793 -12.293   3.097  1.00 98.03           H  
ATOM   2232  OD1 ASN A 146      10.665 -11.017   3.710  1.00 98.03           O  
ATOM   2233  N   SER A 147      14.268 -10.999  -0.252  1.00 97.34           N  
ATOM   2234  H   SER A 147      13.484 -10.703  -0.815  1.00 97.34           H  
ATOM   2235  CA  SER A 147      15.390 -11.668  -0.929  1.00 97.34           C  
ATOM   2236  HA  SER A 147      16.170 -11.904  -0.205  1.00 97.34           H  
ATOM   2237  C   SER A 147      16.075 -10.825  -1.999  1.00 97.34           C  
ATOM   2238  CB  SER A 147      14.910 -12.998  -1.524  1.00 97.34           C  
ATOM   2239  HB2 SER A 147      15.757 -13.518  -1.973  1.00 97.34           H  
ATOM   2240  HB3 SER A 147      14.159 -12.818  -2.293  1.00 97.34           H  
ATOM   2241  O   SER A 147      17.304 -10.806  -2.044  1.00 97.34           O  
ATOM   2242  OG  SER A 147      14.355 -13.805  -0.499  1.00 97.34           O  
ATOM   2243  HG  SER A 147      14.841 -13.632   0.311  1.00 97.34           H  
ATOM   2244  N   ILE A 148      15.335 -10.091  -2.834  1.00 98.25           N  
ATOM   2245  H   ILE A 148      14.328 -10.125  -2.756  1.00 98.25           H  
ATOM   2246  CA  ILE A 148      15.950  -9.330  -3.936  1.00 98.25           C  
ATOM   2247  HA  ILE A 148      16.654  -9.992  -4.440  1.00 98.25           H  
ATOM   2248  C   ILE A 148      16.738  -8.147  -3.376  1.00 98.25           C  
ATOM   2249  CB  ILE A 148      14.916  -8.876  -4.988  1.00 98.25           C  
ATOM   2250  HB  ILE A 148      14.225  -8.176  -4.519  1.00 98.25           H  
ATOM   2251  O   ILE A 148      16.190  -7.322  -2.654  1.00 98.25           O  
ATOM   2252  CG1 ILE A 148      14.132 -10.103  -5.508  1.00 98.25           C  
ATOM   2253 HG12 ILE A 148      13.611 -10.564  -4.669  1.00 98.25           H  
ATOM   2254 HG13 ILE A 148      14.830 -10.838  -5.911  1.00 98.25           H  
ATOM   2255  CG2 ILE A 148      15.627  -8.141  -6.141  1.00 98.25           C  
ATOM   2256 HG21 ILE A 148      16.347  -8.809  -6.613  1.00 98.25           H  
ATOM   2257 HG22 ILE A 148      14.905  -7.815  -6.889  1.00 98.25           H  
ATOM   2258 HG23 ILE A 148      16.140  -7.251  -5.776  1.00 98.25           H  
ATOM   2259  CD1 ILE A 148      13.073  -9.806  -6.572  1.00 98.25           C  
ATOM   2260 HD11 ILE A 148      12.457 -10.692  -6.720  1.00 98.25           H  
ATOM   2261 HD12 ILE A 148      13.556  -9.563  -7.518  1.00 98.25           H  
ATOM   2262 HD13 ILE A 148      12.435  -8.982  -6.252  1.00 98.25           H  
ATOM   2263  N   SER A 149      18.023  -8.045  -3.706  1.00 97.58           N  
ATOM   2264  H   SER A 149      18.417  -8.739  -4.325  1.00 97.58           H  
ATOM   2265  CA  SER A 149      18.907  -6.951  -3.291  1.00 97.58           C  
ATOM   2266  HA  SER A 149      18.331  -6.168  -2.797  1.00 97.58           H  
ATOM   2267  C   SER A 149      19.582  -6.332  -4.511  1.00 97.58           C  
ATOM   2268  CB  SER A 149      19.949  -7.477  -2.299  1.00 97.58           C  
ATOM   2269  HB2 SER A 149      19.438  -7.937  -1.453  1.00 97.58           H  
ATOM   2270  HB3 SER A 149      20.574  -8.224  -2.787  1.00 97.58           H  
ATOM   2271  O   SER A 149      19.910  -7.051  -5.456  1.00 97.58           O  
ATOM   2272  OG  SER A 149      20.756  -6.414  -1.834  1.00 97.58           O  
ATOM   2273  HG  SER A 149      21.303  -6.718  -1.106  1.00 97.58           H  
ATOM   2274  N   ASP A 150      19.795  -5.018  -4.476  1.00 97.43           N  
ATOM   2275  H   ASP A 150      19.524  -4.499  -3.653  1.00 97.43           H  
ATOM   2276  CA  ASP A 150      20.615  -4.283  -5.448  1.00 97.43           C  
ATOM   2277  HA  ASP A 150      20.628  -4.838  -6.386  1.00 97.43           H  
ATOM   2278  C   ASP A 150      22.089  -4.172  -5.016  1.00 97.43           C  
ATOM   2279  CB  ASP A 150      19.970  -2.915  -5.738  1.00 97.43           C  
ATOM   2280  HB2 ASP A 150      18.974  -3.091  -6.144  1.00 97.43           H  
ATOM   2281  HB3 ASP A 150      20.552  -2.408  -6.508  1.00 97.43           H  
ATOM   2282  O   ASP A 150      22.927  -3.679  -5.767  1.00 97.43           O  
ATOM   2283  CG  ASP A 150      19.849  -1.991  -4.518  1.00 97.43           C  
ATOM   2284  OD1 ASP A 150      20.489  -2.270  -3.478  1.00 97.43           O  
ATOM   2285  OD2 ASP A 150      19.080  -1.005  -4.595  1.00 97.43           O  
ATOM   2286  N   GLY A 151      22.426  -4.666  -3.818  1.00 97.16           N  
ATOM   2287  H   GLY A 151      21.676  -5.018  -3.240  1.00 97.16           H  
ATOM   2288  CA  GLY A 151      23.785  -4.700  -3.278  1.00 97.16           C  
ATOM   2289  HA2 GLY A 151      23.841  -5.481  -2.520  1.00 97.16           H  
ATOM   2290  HA3 GLY A 151      24.478  -4.950  -4.081  1.00 97.16           H  
ATOM   2291  C   GLY A 151      24.264  -3.394  -2.640  1.00 97.16           C  
ATOM   2292  O   GLY A 151      25.371  -3.373  -2.105  1.00 97.16           O  
ATOM   2293  N   TRP A 152      23.465  -2.324  -2.661  1.00 96.73           N  
ATOM   2294  H   TRP A 152      22.569  -2.397  -3.121  1.00 96.73           H  
ATOM   2295  CA  TRP A 152      23.864  -1.016  -2.122  1.00 96.73           C  
ATOM   2296  HA  TRP A 152      24.690  -1.157  -1.425  1.00 96.73           H  
ATOM   2297  C   TRP A 152      22.773  -0.305  -1.310  1.00 96.73           C  
ATOM   2298  CB  TRP A 152      24.382  -0.139  -3.270  1.00 96.73           C  
ATOM   2299  HB2 TRP A 152      25.234  -0.638  -3.733  1.00 96.73           H  
ATOM   2300  HB3 TRP A 152      24.745   0.802  -2.857  1.00 96.73           H  
ATOM   2301  O   TRP A 152      23.076   0.692  -0.654  1.00 96.73           O  
ATOM   2302  CG  TRP A 152      23.374   0.168  -4.332  1.00 96.73           C  
ATOM   2303  CD1 TRP A 152      23.166  -0.559  -5.451  1.00 96.73           C  
ATOM   2304  HD1 TRP A 152      23.717  -1.450  -5.714  1.00 96.73           H  
ATOM   2305  CD2 TRP A 152      22.394   1.248  -4.373  1.00 96.73           C  
ATOM   2306  CE2 TRP A 152      21.595   1.088  -5.543  1.00 96.73           C  
ATOM   2307  CE3 TRP A 152      22.094   2.341  -3.532  1.00 96.73           C  
ATOM   2308  HE3 TRP A 152      22.675   2.483  -2.632  1.00 96.73           H  
ATOM   2309  NE1 TRP A 152      22.108  -0.032  -6.161  1.00 96.73           N  
ATOM   2310  HE1 TRP A 152      21.705  -0.494  -6.964  1.00 96.73           H  
ATOM   2311  CH2 TRP A 152      20.268   3.037  -5.000  1.00 96.73           C  
ATOM   2312  HH2 TRP A 152      19.462   3.719  -5.223  1.00 96.73           H  
ATOM   2313  CZ2 TRP A 152      20.544   1.960  -5.861  1.00 96.73           C  
ATOM   2314  HZ2 TRP A 152      19.956   1.791  -6.751  1.00 96.73           H  
ATOM   2315  CZ3 TRP A 152      21.044   3.226  -3.842  1.00 96.73           C  
ATOM   2316  HZ3 TRP A 152      20.829   4.053  -3.180  1.00 96.73           H  
ATOM   2317  N   SER A 153      21.531  -0.800  -1.301  1.00 95.82           N  
ATOM   2318  H   SER A 153      21.301  -1.563  -1.921  1.00 95.82           H  
ATOM   2319  CA  SER A 153      20.428  -0.243  -0.511  1.00 95.82           C  
ATOM   2320  HA  SER A 153      20.847   0.381   0.279  1.00 95.82           H  
ATOM   2321  C   SER A 153      19.573  -1.316   0.180  1.00 95.82           C  
ATOM   2322  CB  SER A 153      19.567   0.662  -1.401  1.00 95.82           C  
ATOM   2323  HB2 SER A 153      19.039   1.370  -0.762  1.00 95.82           H  
ATOM   2324  HB3 SER A 153      20.203   1.230  -2.080  1.00 95.82           H  
ATOM   2325  O   SER A 153      19.706  -2.512  -0.075  1.00 95.82           O  
ATOM   2326  OG  SER A 153      18.604  -0.062  -2.143  1.00 95.82           O  
ATOM   2327  HG  SER A 153      19.027  -0.461  -2.906  1.00 95.82           H  
ATOM   2328  N   ASP A 154      18.655  -0.869   1.047  1.00 96.52           N  
ATOM   2329  H   ASP A 154      18.612   0.122   1.234  1.00 96.52           H  
ATOM   2330  CA  ASP A 154      17.602  -1.707   1.646  1.00 96.52           C  
ATOM   2331  HA  ASP A 154      17.917  -2.748   1.572  1.00 96.52           H  
ATOM   2332  C   ASP A 154      16.270  -1.604   0.875  1.00 96.52           C  
ATOM   2333  CB  ASP A 154      17.452  -1.388   3.146  1.00 96.52           C  
ATOM   2334  HB2 ASP A 154      18.442  -1.329   3.598  1.00 96.52           H  
ATOM   2335  HB3 ASP A 154      16.967  -0.419   3.263  1.00 96.52           H  
ATOM   2336  O   ASP A 154      15.193  -1.799   1.432  1.00 96.52           O  
ATOM   2337  CG  ASP A 154      16.656  -2.474   3.887  1.00 96.52           C  
ATOM   2338  OD1 ASP A 154      16.998  -3.664   3.697  1.00 96.52           O  
ATOM   2339  OD2 ASP A 154      15.709  -2.126   4.634  1.00 96.52           O  
ATOM   2340  N   THR A 155      16.304  -1.247  -0.412  1.00 98.21           N  
ATOM   2341  H   THR A 155      17.204  -1.116  -0.851  1.00 98.21           H  
ATOM   2342  CA  THR A 155      15.083  -1.078  -1.216  1.00 98.21           C  
ATOM   2343  HA  THR A 155      14.438  -0.355  -0.716  1.00 98.21           H  
ATOM   2344  C   THR A 155      14.327  -2.403  -1.344  1.00 98.21           C  
ATOM   2345  CB  THR A 155      15.400  -0.542  -2.621  1.00 98.21           C  
ATOM   2346  HB  THR A 155      16.044  -1.248  -3.145  1.00 98.21           H  
ATOM   2347  O   THR A 155      14.903  -3.409  -1.752  1.00 98.21           O  
ATOM   2348  CG2 THR A 155      14.143  -0.304  -3.455  1.00 98.21           C  
ATOM   2349 HG21 THR A 155      13.449   0.335  -2.910  1.00 98.21           H  
ATOM   2350 HG22 THR A 155      14.413   0.173  -4.397  1.00 98.21           H  
ATOM   2351 HG23 THR A 155      13.659  -1.253  -3.690  1.00 98.21           H  
ATOM   2352  OG1 THR A 155      16.053   0.706  -2.554  1.00 98.21           O  
ATOM   2353  HG1 THR A 155      16.955   0.503  -2.294  1.00 98.21           H  
ATOM   2354  N   ALA A 156      13.022  -2.399  -1.069  1.00 98.54           N  
ATOM   2355  H   ALA A 156      12.615  -1.559  -0.684  1.00 98.54           H  
ATOM   2356  CA  ALA A 156      12.112  -3.480  -1.453  1.00 98.54           C  
ATOM   2357  HA  ALA A 156      12.658  -4.418  -1.550  1.00 98.54           H  
ATOM   2358  C   ALA A 156      11.457  -3.170  -2.801  1.00 98.54           C  
ATOM   2359  CB  ALA A 156      11.042  -3.648  -0.371  1.00 98.54           C  
ATOM   2360  HB1 ALA A 156      10.379  -4.468  -0.645  1.00 98.54           H  
ATOM   2361  HB2 ALA A 156      10.456  -2.733  -0.274  1.00 98.54           H  
ATOM   2362  HB3 ALA A 156      11.504  -3.864   0.592  1.00 98.54           H  
ATOM   2363  O   ALA A 156      11.543  -3.954  -3.748  1.00 98.54           O  
ATOM   2364  N   PHE A 157      10.828  -1.993  -2.882  1.00 98.66           N  
ATOM   2365  H   PHE A 157      10.865  -1.378  -2.082  1.00 98.66           H  
ATOM   2366  CA  PHE A 157      10.072  -1.558  -4.048  1.00 98.66           C  
ATOM   2367  HA  PHE A 157      10.229  -2.287  -4.843  1.00 98.66           H  
ATOM   2368  C   PHE A 157      10.545  -0.208  -4.562  1.00 98.66           C  
ATOM   2369  CB  PHE A 157       8.569  -1.506  -3.744  1.00 98.66           C  
ATOM   2370  HB2 PHE A 157       8.395  -0.715  -3.015  1.00 98.66           H  
ATOM   2371  HB3 PHE A 157       8.045  -1.233  -4.660  1.00 98.66           H  
ATOM   2372  O   PHE A 157      10.875   0.684  -3.780  1.00 98.66           O  
ATOM   2373  CG  PHE A 157       7.963  -2.797  -3.235  1.00 98.66           C  
ATOM   2374  CD1 PHE A 157       8.190  -4.009  -3.912  1.00 98.66           C  
ATOM   2375  HD1 PHE A 157       8.799  -4.031  -4.804  1.00 98.66           H  
ATOM   2376  CD2 PHE A 157       7.147  -2.781  -2.089  1.00 98.66           C  
ATOM   2377  HD2 PHE A 157       6.955  -1.851  -1.575  1.00 98.66           H  
ATOM   2378  CE1 PHE A 157       7.628  -5.200  -3.426  1.00 98.66           C  
ATOM   2379  HE1 PHE A 157       7.789  -6.128  -3.955  1.00 98.66           H  
ATOM   2380  CE2 PHE A 157       6.590  -3.976  -1.604  1.00 98.66           C  
ATOM   2381  HE2 PHE A 157       5.967  -3.961  -0.722  1.00 98.66           H  
ATOM   2382  CZ  PHE A 157       6.848  -5.189  -2.259  1.00 98.66           C  
ATOM   2383  HZ  PHE A 157       6.438  -6.112  -1.876  1.00 98.66           H  
ATOM   2384  N   ILE A 158      10.488  -0.044  -5.879  1.00 98.58           N  
ATOM   2385  H   ILE A 158      10.235  -0.846  -6.437  1.00 98.58           H  
ATOM   2386  CA  ILE A 158      10.609   1.240  -6.568  1.00 98.58           C  
ATOM   2387  HA  ILE A 158      10.758   2.033  -5.834  1.00 98.58           H  
ATOM   2388  C   ILE A 158       9.287   1.484  -7.291  1.00 98.58           C  
ATOM   2389  CB  ILE A 158      11.801   1.256  -7.550  1.00 98.58           C  
ATOM   2390  HB  ILE A 158      11.555   0.630  -8.407  1.00 98.58           H  
ATOM   2391  O   ILE A 158       8.896   0.675  -8.136  1.00 98.58           O  
ATOM   2392  CG1 ILE A 158      13.103   0.700  -6.930  1.00 98.58           C  
ATOM   2393 HG12 ILE A 158      12.915  -0.281  -6.494  1.00 98.58           H  
ATOM   2394 HG13 ILE A 158      13.444   1.366  -6.136  1.00 98.58           H  
ATOM   2395  CG2 ILE A 158      11.977   2.699  -8.051  1.00 98.58           C  
ATOM   2396 HG21 ILE A 158      11.087   3.029  -8.585  1.00 98.58           H  
ATOM   2397 HG22 ILE A 158      12.821   2.753  -8.738  1.00 98.58           H  
ATOM   2398 HG23 ILE A 158      12.161   3.371  -7.212  1.00 98.58           H  
ATOM   2399  CD1 ILE A 158      14.244   0.503  -7.931  1.00 98.58           C  
ATOM   2400 HD11 ILE A 158      14.599   1.467  -8.296  1.00 98.58           H  
ATOM   2401 HD12 ILE A 158      13.904  -0.105  -8.769  1.00 98.58           H  
ATOM   2402 HD13 ILE A 158      15.071  -0.007  -7.437  1.00 98.58           H  
ATOM   2403  N   LEU A 159       8.596   2.573  -6.951  1.00 98.79           N  
ATOM   2404  H   LEU A 159       9.001   3.223  -6.292  1.00 98.79           H  
ATOM   2405  CA  LEU A 159       7.284   2.900  -7.505  1.00 98.79           C  
ATOM   2406  HA  LEU A 159       6.930   2.065  -8.109  1.00 98.79           H  
ATOM   2407  C   LEU A 159       7.376   4.117  -8.413  1.00 98.79           C  
ATOM   2408  CB  LEU A 159       6.238   3.140  -6.410  1.00 98.79           C  
ATOM   2409  HB2 LEU A 159       6.586   3.910  -5.722  1.00 98.79           H  
ATOM   2410  HB3 LEU A 159       5.352   3.522  -6.915  1.00 98.79           H  
ATOM   2411  O   LEU A 159       7.890   5.159  -8.011  1.00 98.79           O  
ATOM   2412  CG  LEU A 159       5.822   1.882  -5.634  1.00 98.79           C  
ATOM   2413  HG  LEU A 159       5.764   1.029  -6.310  1.00 98.79           H  
ATOM   2414  CD1 LEU A 159       6.767   1.550  -4.478  1.00 98.79           C  
ATOM   2415 HD11 LEU A 159       7.750   1.275  -4.859  1.00 98.79           H  
ATOM   2416 HD12 LEU A 159       6.867   2.419  -3.827  1.00 98.79           H  
ATOM   2417 HD13 LEU A 159       6.371   0.709  -3.909  1.00 98.79           H  
ATOM   2418  CD2 LEU A 159       4.439   2.117  -5.035  1.00 98.79           C  
ATOM   2419 HD21 LEU A 159       3.719   2.258  -5.841  1.00 98.79           H  
ATOM   2420 HD22 LEU A 159       4.143   1.245  -4.453  1.00 98.79           H  
ATOM   2421 HD23 LEU A 159       4.451   2.998  -4.393  1.00 98.79           H  
ATOM   2422  N   GLN A 160       6.843   3.981  -9.620  1.00 98.59           N  
ATOM   2423  H   GLN A 160       6.393   3.106  -9.847  1.00 98.59           H  
ATOM   2424  CA  GLN A 160       6.809   5.024 -10.643  1.00 98.59           C  
ATOM   2425  HA  GLN A 160       6.757   6.004 -10.169  1.00 98.59           H  
ATOM   2426  C   GLN A 160       5.574   4.853 -11.521  1.00 98.59           C  
ATOM   2427  CB  GLN A 160       8.103   4.955 -11.462  1.00 98.59           C  
ATOM   2428  HB2 GLN A 160       8.932   4.995 -10.756  1.00 98.59           H  
ATOM   2429  HB3 GLN A 160       8.166   5.830 -12.108  1.00 98.59           H  
ATOM   2430  O   GLN A 160       4.876   3.851 -11.406  1.00 98.59           O  
ATOM   2431  CG  GLN A 160       8.260   3.698 -12.336  1.00 98.59           C  
ATOM   2432  HG2 GLN A 160       7.453   3.656 -13.067  1.00 98.59           H  
ATOM   2433  HG3 GLN A 160       8.210   2.803 -11.716  1.00 98.59           H  
ATOM   2434  CD  GLN A 160       9.591   3.698 -13.081  1.00 98.59           C  
ATOM   2435  NE2 GLN A 160       9.783   2.843 -14.056  1.00 98.59           N  
ATOM   2436 HE21 GLN A 160       9.087   2.146 -14.280  1.00 98.59           H  
ATOM   2437 HE22 GLN A 160      10.681   2.855 -14.517  1.00 98.59           H  
ATOM   2438  OE1 GLN A 160      10.505   4.452 -12.790  1.00 98.59           O  
ATOM   2439  N   GLY A 161       5.302   5.786 -12.423  1.00 98.61           N  
ATOM   2440  H   GLY A 161       5.877   6.615 -12.481  1.00 98.61           H  
ATOM   2441  CA  GLY A 161       4.214   5.617 -13.382  1.00 98.61           C  
ATOM   2442  HA2 GLY A 161       4.568   5.045 -14.240  1.00 98.61           H  
ATOM   2443  HA3 GLY A 161       3.396   5.064 -12.921  1.00 98.61           H  
ATOM   2444  C   GLY A 161       3.664   6.937 -13.877  1.00 98.61           C  
ATOM   2445  O   GLY A 161       4.361   7.948 -13.894  1.00 98.61           O  
ATOM   2446  N   ASP A 162       2.400   6.925 -14.275  1.00 98.54           N  
ATOM   2447  H   ASP A 162       1.884   6.058 -14.232  1.00 98.54           H  
ATOM   2448  CA  ASP A 162       1.701   8.091 -14.814  1.00 98.54           C  
ATOM   2449  HA  ASP A 162       2.315   8.976 -14.648  1.00 98.54           H  
ATOM   2450  C   ASP A 162       0.379   8.391 -14.094  1.00 98.54           C  
ATOM   2451  CB  ASP A 162       1.542   7.939 -16.338  1.00 98.54           C  
ATOM   2452  HB2 ASP A 162       0.972   8.781 -16.732  1.00 98.54           H  
ATOM   2453  HB3 ASP A 162       2.534   7.976 -16.788  1.00 98.54           H  
ATOM   2454  O   ASP A 162      -0.272   9.378 -14.433  1.00 98.54           O  
ATOM   2455  CG  ASP A 162       0.861   6.631 -16.749  1.00 98.54           C  
ATOM   2456  OD1 ASP A 162       0.017   6.134 -15.976  1.00 98.54           O  
ATOM   2457  OD2 ASP A 162       1.241   6.071 -17.801  1.00 98.54           O  
ATOM   2458  N   LEU A 163       0.014   7.621 -13.059  1.00 98.69           N  
ATOM   2459  H   LEU A 163       0.557   6.794 -12.854  1.00 98.69           H  
ATOM   2460  CA  LEU A 163      -1.173   7.895 -12.257  1.00 98.69           C  
ATOM   2461  HA  LEU A 163      -2.003   7.980 -12.959  1.00 98.69           H  
ATOM   2462  C   LEU A 163      -1.045   9.228 -11.500  1.00 98.69           C  
ATOM   2463  CB  LEU A 163      -1.453   6.724 -11.303  1.00 98.69           C  
ATOM   2464  HB2 LEU A 163      -0.640   6.660 -10.580  1.00 98.69           H  
ATOM   2465  HB3 LEU A 163      -1.475   5.794 -11.872  1.00 98.69           H  
ATOM   2466  O   LEU A 163      -0.190   9.406 -10.627  1.00 98.69           O  
ATOM   2467  CG  LEU A 163      -2.790   6.875 -10.556  1.00 98.69           C  
ATOM   2468  HG  LEU A 163      -2.828   7.838 -10.046  1.00 98.69           H  
ATOM   2469  CD1 LEU A 163      -3.974   6.775 -11.520  1.00 98.69           C  
ATOM   2470 HD11 LEU A 163      -3.969   7.606 -12.226  1.00 98.69           H  
ATOM   2471 HD12 LEU A 163      -4.905   6.836 -10.957  1.00 98.69           H  
ATOM   2472 HD13 LEU A 163      -3.943   5.833 -12.066  1.00 98.69           H  
ATOM   2473  CD2 LEU A 163      -2.916   5.775  -9.506  1.00 98.69           C  
ATOM   2474 HD21 LEU A 163      -2.861   4.805 -10.001  1.00 98.69           H  
ATOM   2475 HD22 LEU A 163      -3.862   5.870  -8.974  1.00 98.69           H  
ATOM   2476 HD23 LEU A 163      -2.098   5.857  -8.791  1.00 98.69           H  
ATOM   2477  N   LYS A 164      -1.934  10.165 -11.823  1.00 98.16           N  
ATOM   2478  H   LYS A 164      -2.595   9.938 -12.553  1.00 98.16           H  
ATOM   2479  CA  LYS A 164      -2.019  11.493 -11.201  1.00 98.16           C  
ATOM   2480  HA  LYS A 164      -1.103  11.692 -10.644  1.00 98.16           H  
ATOM   2481  C   LYS A 164      -3.142  11.560 -10.170  1.00 98.16           C  
ATOM   2482  CB  LYS A 164      -2.173  12.569 -12.290  1.00 98.16           C  
ATOM   2483  HB2 LYS A 164      -3.139  12.436 -12.778  1.00 98.16           H  
ATOM   2484  HB3 LYS A 164      -2.179  13.556 -11.825  1.00 98.16           H  
ATOM   2485  O   LYS A 164      -4.002  10.684 -10.117  1.00 98.16           O  
ATOM   2486  CG  LYS A 164      -1.083  12.546 -13.373  1.00 98.16           C  
ATOM   2487  HG2 LYS A 164      -1.185  11.637 -13.964  1.00 98.16           H  
ATOM   2488  HG3 LYS A 164      -1.257  13.388 -14.043  1.00 98.16           H  
ATOM   2489  CD  LYS A 164       0.343  12.649 -12.818  1.00 98.16           C  
ATOM   2490  HD2 LYS A 164       0.550  11.814 -12.148  1.00 98.16           H  
ATOM   2491  HD3 LYS A 164       0.431  13.594 -12.283  1.00 98.16           H  
ATOM   2492  CE  LYS A 164       1.338  12.608 -13.977  1.00 98.16           C  
ATOM   2493  HE2 LYS A 164       1.258  11.631 -14.453  1.00 98.16           H  
ATOM   2494  HE3 LYS A 164       1.059  13.367 -14.708  1.00 98.16           H  
ATOM   2495  NZ  LYS A 164       2.721  12.830 -13.503  1.00 98.16           N  
ATOM   2496  HZ1 LYS A 164       2.977  12.065 -12.897  1.00 98.16           H  
ATOM   2497  HZ2 LYS A 164       2.821  13.693 -12.987  1.00 98.16           H  
ATOM   2498  HZ3 LYS A 164       3.374  12.803 -14.273  1.00 98.16           H  
ATOM   2499  N   ASN A 165      -3.140  12.625  -9.372  1.00 98.03           N  
ATOM   2500  H   ASN A 165      -2.405  13.305  -9.506  1.00 98.03           H  
ATOM   2501  CA  ASN A 165      -4.172  12.935  -8.381  1.00 98.03           C  
ATOM   2502  HA  ASN A 165      -3.792  13.766  -7.786  1.00 98.03           H  
ATOM   2503  C   ASN A 165      -4.418  11.790  -7.382  1.00 98.03           C  
ATOM   2504  CB  ASN A 165      -5.444  13.446  -9.078  1.00 98.03           C  
ATOM   2505  HB2 ASN A 165      -6.179  13.717  -8.321  1.00 98.03           H  
ATOM   2506  HB3 ASN A 165      -5.869  12.648  -9.687  1.00 98.03           H  
ATOM   2507  O   ASN A 165      -5.555  11.493  -7.007  1.00 98.03           O  
ATOM   2508  CG  ASN A 165      -5.228  14.669  -9.947  1.00 98.03           C  
ATOM   2509  ND2 ASN A 165      -6.192  14.991 -10.768  1.00 98.03           N  
ATOM   2510 HD21 ASN A 165      -7.115  14.660 -10.527  1.00 98.03           H  
ATOM   2511 HD22 ASN A 165      -6.084  15.876 -11.245  1.00 98.03           H  
ATOM   2512  OD1 ASN A 165      -4.213  15.350  -9.905  1.00 98.03           O  
ATOM   2513  N   VAL A 166      -3.338  11.138  -6.943  1.00 98.75           N  
ATOM   2514  H   VAL A 166      -2.432  11.424  -7.285  1.00 98.75           H  
ATOM   2515  CA  VAL A 166      -3.380  10.125  -5.886  1.00 98.75           C  
ATOM   2516  HA  VAL A 166      -4.231   9.467  -6.062  1.00 98.75           H  
ATOM   2517  C   VAL A 166      -3.573  10.838  -4.552  1.00 98.75           C  
ATOM   2518  CB  VAL A 166      -2.110   9.262  -5.907  1.00 98.75           C  
ATOM   2519  HB  VAL A 166      -1.238   9.904  -5.787  1.00 98.75           H  
ATOM   2520  O   VAL A 166      -2.736  11.632  -4.134  1.00 98.75           O  
ATOM   2521  CG1 VAL A 166      -2.081   8.217  -4.792  1.00 98.75           C  
ATOM   2522 HG11 VAL A 166      -1.138   7.676  -4.865  1.00 98.75           H  
ATOM   2523 HG12 VAL A 166      -2.900   7.508  -4.912  1.00 98.75           H  
ATOM   2524 HG13 VAL A 166      -2.143   8.695  -3.814  1.00 98.75           H  
ATOM   2525  CG2 VAL A 166      -1.992   8.519  -7.242  1.00 98.75           C  
ATOM   2526 HG21 VAL A 166      -2.893   7.933  -7.421  1.00 98.75           H  
ATOM   2527 HG22 VAL A 166      -1.861   9.229  -8.058  1.00 98.75           H  
ATOM   2528 HG23 VAL A 166      -1.127   7.856  -7.231  1.00 98.75           H  
ATOM   2529  N   THR A 167      -4.684  10.584  -3.875  1.00 98.55           N  
ATOM   2530  H   THR A 167      -5.297   9.861  -4.223  1.00 98.55           H  
ATOM   2531  CA  THR A 167      -5.088  11.286  -2.650  1.00 98.55           C  
ATOM   2532  HA  THR A 167      -4.717  12.310  -2.685  1.00 98.55           H  
ATOM   2533  C   THR A 167      -4.518  10.654  -1.385  1.00 98.55           C  
ATOM   2534  CB  THR A 167      -6.617  11.347  -2.555  1.00 98.55           C  
ATOM   2535  HB  THR A 167      -6.903  11.807  -1.609  1.00 98.55           H  
ATOM   2536  O   THR A 167      -4.402  11.337  -0.370  1.00 98.55           O  
ATOM   2537  CG2 THR A 167      -7.226  12.158  -3.697  1.00 98.55           C  
ATOM   2538 HG21 THR A 167      -6.793  13.158  -3.712  1.00 98.55           H  
ATOM   2539 HG22 THR A 167      -7.031  11.677  -4.656  1.00 98.55           H  
ATOM   2540 HG23 THR A 167      -8.303  12.249  -3.556  1.00 98.55           H  
ATOM   2541  OG1 THR A 167      -7.170  10.053  -2.633  1.00 98.55           O  
ATOM   2542  HG1 THR A 167      -8.082  10.153  -2.913  1.00 98.55           H  
ATOM   2543  N   LYS A 168      -4.160   9.365  -1.437  1.00 98.54           N  
ATOM   2544  H   LYS A 168      -4.349   8.873  -2.298  1.00 98.54           H  
ATOM   2545  CA  LYS A 168      -3.489   8.629  -0.358  1.00 98.54           C  
ATOM   2546  HA  LYS A 168      -2.691   9.251   0.048  1.00 98.54           H  
ATOM   2547  C   LYS A 168      -2.894   7.334  -0.903  1.00 98.54           C  
ATOM   2548  CB  LYS A 168      -4.507   8.330   0.756  1.00 98.54           C  
ATOM   2549  HB2 LYS A 168      -4.961   9.264   1.086  1.00 98.54           H  
ATOM   2550  HB3 LYS A 168      -5.301   7.703   0.351  1.00 98.54           H  
ATOM   2551  O   LYS A 168      -3.540   6.639  -1.686  1.00 98.54           O  
ATOM   2552  CG  LYS A 168      -3.904   7.640   1.987  1.00 98.54           C  
ATOM   2553  HG2 LYS A 168      -3.367   6.738   1.694  1.00 98.54           H  
ATOM   2554  HG3 LYS A 168      -3.217   8.321   2.490  1.00 98.54           H  
ATOM   2555  CD  LYS A 168      -5.035   7.234   2.939  1.00 98.54           C  
ATOM   2556  HD2 LYS A 168      -5.600   8.117   3.239  1.00 98.54           H  
ATOM   2557  HD3 LYS A 168      -5.699   6.549   2.411  1.00 98.54           H  
ATOM   2558  CE  LYS A 168      -4.471   6.537   4.178  1.00 98.54           C  
ATOM   2559  HE2 LYS A 168      -3.675   5.861   3.866  1.00 98.54           H  
ATOM   2560  HE3 LYS A 168      -4.028   7.291   4.828  1.00 98.54           H  
ATOM   2561  NZ  LYS A 168      -5.530   5.769   4.884  1.00 98.54           N  
ATOM   2562  HZ1 LYS A 168      -5.842   4.982   4.333  1.00 98.54           H  
ATOM   2563  HZ2 LYS A 168      -6.345   6.337   5.066  1.00 98.54           H  
ATOM   2564  HZ3 LYS A 168      -5.186   5.366   5.744  1.00 98.54           H  
ATOM   2565  N   ILE A 169      -1.714   6.955  -0.428  1.00 98.63           N  
ATOM   2566  H   ILE A 169      -1.212   7.572   0.193  1.00 98.63           H  
ATOM   2567  CA  ILE A 169      -1.139   5.631  -0.673  1.00 98.63           C  
ATOM   2568  HA  ILE A 169      -1.821   5.051  -1.293  1.00 98.63           H  
ATOM   2569  C   ILE A 169      -0.989   4.927   0.675  1.00 98.63           C  
ATOM   2570  CB  ILE A 169       0.191   5.731  -1.436  1.00 98.63           C  
ATOM   2571  HB  ILE A 169       0.885   6.266  -0.788  1.00 98.63           H  
ATOM   2572  O   ILE A 169      -0.436   5.490   1.618  1.00 98.63           O  
ATOM   2573  CG1 ILE A 169       0.088   6.563  -2.725  1.00 98.63           C  
ATOM   2574 HG12 ILE A 169      -0.462   5.995  -3.475  1.00 98.63           H  
ATOM   2575 HG13 ILE A 169      -0.462   7.484  -2.531  1.00 98.63           H  
ATOM   2576  CG2 ILE A 169       0.710   4.311  -1.750  1.00 98.63           C  
ATOM   2577 HG21 ILE A 169       0.856   3.738  -0.834  1.00 98.63           H  
ATOM   2578 HG22 ILE A 169      -0.006   3.783  -2.379  1.00 98.63           H  
ATOM   2579 HG23 ILE A 169       1.669   4.353  -2.268  1.00 98.63           H  
ATOM   2580  CD1 ILE A 169       1.451   6.992  -3.279  1.00 98.63           C  
ATOM   2581 HD11 ILE A 169       1.305   7.609  -4.166  1.00 98.63           H  
ATOM   2582 HD12 ILE A 169       2.044   6.119  -3.554  1.00 98.63           H  
ATOM   2583 HD13 ILE A 169       1.990   7.575  -2.533  1.00 98.63           H  
ATOM   2584  N   ALA A 170      -1.497   3.702   0.792  1.00 98.20           N  
ATOM   2585  H   ALA A 170      -1.922   3.274  -0.018  1.00 98.20           H  
ATOM   2586  CA  ALA A 170      -1.514   2.984   2.060  1.00 98.20           C  
ATOM   2587  HA  ALA A 170      -0.774   3.434   2.721  1.00 98.20           H  
ATOM   2588  C   ALA A 170      -1.134   1.509   1.932  1.00 98.20           C  
ATOM   2589  CB  ALA A 170      -2.889   3.154   2.713  1.00 98.20           C  
ATOM   2590  HB1 ALA A 170      -3.660   2.684   2.102  1.00 98.20           H  
ATOM   2591  HB2 ALA A 170      -3.113   4.215   2.819  1.00 98.20           H  
ATOM   2592  HB3 ALA A 170      -2.871   2.686   3.697  1.00 98.20           H  
ATOM   2593  O   ALA A 170      -1.375   0.873   0.909  1.00 98.20           O  
ATOM   2594  N   ILE A 171      -0.594   0.959   3.016  1.00 98.08           N  
ATOM   2595  H   ILE A 171      -0.393   1.570   3.795  1.00 98.08           H  
ATOM   2596  CA  ILE A 171      -0.403  -0.474   3.225  1.00 98.08           C  
ATOM   2597  HA  ILE A 171      -0.580  -0.996   2.284  1.00 98.08           H  
ATOM   2598  C   ILE A 171      -1.431  -0.969   4.239  1.00 98.08           C  
ATOM   2599  CB  ILE A 171       1.040  -0.782   3.675  1.00 98.08           C  
ATOM   2600  HB  ILE A 171       1.226  -0.234   4.598  1.00 98.08           H  
ATOM   2601  O   ILE A 171      -1.565  -0.401   5.322  1.00 98.08           O  
ATOM   2602  CG1 ILE A 171       2.095  -0.318   2.648  1.00 98.08           C  
ATOM   2603 HG12 ILE A 171       3.086  -0.510   3.059  1.00 98.08           H  
ATOM   2604 HG13 ILE A 171       2.009   0.760   2.515  1.00 98.08           H  
ATOM   2605  CG2 ILE A 171       1.227  -2.279   3.979  1.00 98.08           C  
ATOM   2606 HG21 ILE A 171       0.905  -2.890   3.135  1.00 98.08           H  
ATOM   2607 HG22 ILE A 171       0.649  -2.563   4.859  1.00 98.08           H  
ATOM   2608 HG23 ILE A 171       2.277  -2.481   4.189  1.00 98.08           H  
ATOM   2609  CD1 ILE A 171       2.008  -0.983   1.271  1.00 98.08           C  
ATOM   2610 HD11 ILE A 171       2.811  -0.585   0.651  1.00 98.08           H  
ATOM   2611 HD12 ILE A 171       2.131  -2.063   1.354  1.00 98.08           H  
ATOM   2612 HD13 ILE A 171       1.053  -0.753   0.799  1.00 98.08           H  
ATOM   2613  N   LEU A 172      -2.124  -2.051   3.908  1.00 95.35           N  
ATOM   2614  H   LEU A 172      -1.964  -2.430   2.985  1.00 95.35           H  
ATOM   2615  CA  LEU A 172      -2.908  -2.864   4.830  1.00 95.35           C  
ATOM   2616  HA  LEU A 172      -3.047  -2.325   5.767  1.00 95.35           H  
ATOM   2617  C   LEU A 172      -2.139  -4.176   5.081  1.00 95.35           C  
ATOM   2618  CB  LEU A 172      -4.294  -3.101   4.212  1.00 95.35           C  
ATOM   2619  HB2 LEU A 172      -4.751  -2.141   3.971  1.00 95.35           H  
ATOM   2620  HB3 LEU A 172      -4.163  -3.659   3.285  1.00 95.35           H  
ATOM   2621  O   LEU A 172      -2.135  -5.025   4.185  1.00 95.35           O  
ATOM   2622  CG  LEU A 172      -5.237  -3.894   5.130  1.00 95.35           C  
ATOM   2623  HG  LEU A 172      -4.755  -4.814   5.462  1.00 95.35           H  
ATOM   2624  CD1 LEU A 172      -5.646  -3.076   6.350  1.00 95.35           C  
ATOM   2625 HD11 LEU A 172      -6.123  -2.145   6.044  1.00 95.35           H  
ATOM   2626 HD12 LEU A 172      -4.778  -2.848   6.969  1.00 95.35           H  
ATOM   2627 HD13 LEU A 172      -6.347  -3.655   6.950  1.00 95.35           H  
ATOM   2628  CD2 LEU A 172      -6.506  -4.271   4.362  1.00 95.35           C  
ATOM   2629 HD21 LEU A 172      -6.236  -4.932   3.539  1.00 95.35           H  
ATOM   2630 HD22 LEU A 172      -6.987  -3.371   3.980  1.00 95.35           H  
ATOM   2631 HD23 LEU A 172      -7.191  -4.795   5.029  1.00 95.35           H  
ATOM   2632  N   PRO A 173      -1.454  -4.334   6.229  1.00 92.64           N  
ATOM   2633  CA  PRO A 173      -0.608  -5.500   6.504  1.00 92.64           C  
ATOM   2634  HA  PRO A 173       0.095  -5.615   5.679  1.00 92.64           H  
ATOM   2635  C   PRO A 173      -1.359  -6.828   6.670  1.00 92.64           C  
ATOM   2636  CB  PRO A 173       0.181  -5.160   7.769  1.00 92.64           C  
ATOM   2637  HB2 PRO A 173      -0.310  -5.586   8.645  1.00 92.64           H  
ATOM   2638  HB3 PRO A 173       1.205  -5.526   7.692  1.00 92.64           H  
ATOM   2639  O   PRO A 173      -2.524  -6.841   7.112  1.00 92.64           O  
ATOM   2640  CG  PRO A 173       0.122  -3.638   7.854  1.00 92.64           C  
ATOM   2641  HG2 PRO A 173       0.902  -3.206   7.226  1.00 92.64           H  
ATOM   2642  HG3 PRO A 173       0.209  -3.282   8.880  1.00 92.64           H  
ATOM   2643  CD  PRO A 173      -1.245  -3.326   7.259  1.00 92.64           C  
ATOM   2644  HD2 PRO A 173      -2.016  -3.426   8.024  1.00 92.64           H  
ATOM   2645  HD3 PRO A 173      -1.237  -2.311   6.862  1.00 92.64           H  
ATOM   2646  OXT PRO A 173      -0.729  -7.876   6.415  1.00 92.64           O  
TER    2647      PRO A 173                                                       
END   
