# Supplementary material for: New carbohydrate binding domains identified by phage display based functional metagenomic screens of human gut microbiota
Source: Commun Biol. 2023 Apr 5;6:371. doi: 10.1038/s42003-023-04718-0 (PMC10076258; doi:10.1038/s42003-023-04718-0)
Supplement: Supplementary file 5 — Supplementary Data 2 [file 42003_2023_4718_MOESM5_ESM.zip › SupplementaryData2/S8K_Dex-Dex7.pdb]

ATOM      1  N   GLY A   1     -49.231 -32.867  40.334  1.00 53.73           N  
ATOM      2  H   GLY A   1     -49.373 -33.189  39.387  1.00 53.73           H  
ATOM      3  H2  GLY A   1     -49.319 -33.646  40.971  1.00 53.73           H  
ATOM      4  H3  GLY A   1     -49.938 -32.176  40.543  1.00 53.73           H  
ATOM      5  CA  GLY A   1     -47.890 -32.266  40.435  1.00 53.73           C  
ATOM      6  HA2 GLY A   1     -47.127 -33.019  40.235  1.00 53.73           H  
ATOM      7  HA3 GLY A   1     -47.736 -31.835  41.424  1.00 53.73           H  
ATOM      8  C   GLY A   1     -47.781 -31.190  39.384  1.00 53.73           C  
ATOM      9  O   GLY A   1     -48.168 -31.451  38.254  1.00 53.73           O  
ATOM     10  N   ILE A   2     -47.351 -29.986  39.751  1.00 50.98           N  
ATOM     11  H   ILE A   2     -47.000 -29.833  40.685  1.00 50.98           H  
ATOM     12  CA  ILE A   2     -47.100 -28.914  38.783  1.00 50.98           C  
ATOM     13  HA  ILE A   2     -47.762 -29.023  37.924  1.00 50.98           H  
ATOM     14  C   ILE A   2     -45.655 -29.107  38.317  1.00 50.98           C  
ATOM     15  CB  ILE A   2     -47.358 -27.520  39.408  1.00 50.98           C  
ATOM     16  HB  ILE A   2     -46.633 -27.357  40.206  1.00 50.98           H  
ATOM     17  O   ILE A   2     -44.731 -28.913  39.103  1.00 50.98           O  
ATOM     18  CG1 ILE A   2     -48.780 -27.430  40.019  1.00 50.98           C  
ATOM     19 HG12 ILE A   2     -48.933 -28.252  40.718  1.00 50.98           H  
ATOM     20 HG13 ILE A   2     -49.522 -27.521  39.226  1.00 50.98           H  
ATOM     21  CG2 ILE A   2     -47.160 -26.430  38.339  1.00 50.98           C  
ATOM     22 HG21 ILE A   2     -46.165 -26.501  37.899  1.00 50.98           H  
ATOM     23 HG22 ILE A   2     -47.905 -26.529  37.549  1.00 50.98           H  
ATOM     24 HG23 ILE A   2     -47.244 -25.439  38.785  1.00 50.98           H  
ATOM     25  CD1 ILE A   2     -49.046 -26.141  40.805  1.00 50.98           C  
ATOM     26 HD11 ILE A   2     -49.064 -25.281  40.136  1.00 50.98           H  
ATOM     27 HD12 ILE A   2     -50.016 -26.213  41.297  1.00 50.98           H  
ATOM     28 HD13 ILE A   2     -48.275 -25.999  41.562  1.00 50.98           H  
ATOM     29  N   SER A   3     -45.460 -29.573  37.084  1.00 56.46           N  
ATOM     30  H   SER A   3     -46.255 -29.794  36.502  1.00 56.46           H  
ATOM     31  CA  SER A   3     -44.124 -29.713  36.499  1.00 56.46           C  
ATOM     32  HA  SER A   3     -43.478 -30.250  37.194  1.00 56.46           H  
ATOM     33  C   SER A   3     -43.536 -28.326  36.252  1.00 56.46           C  
ATOM     34  CB  SER A   3     -44.170 -30.505  35.187  1.00 56.46           C  
ATOM     35  HB2 SER A   3     -44.897 -30.060  34.508  1.00 56.46           H  
ATOM     36  HB3 SER A   3     -43.186 -30.473  34.720  1.00 56.46           H  
ATOM     37  O   SER A   3     -44.022 -27.592  35.394  1.00 56.46           O  
ATOM     38  OG  SER A   3     -44.510 -31.854  35.446  1.00 56.46           O  
ATOM     39  HG  SER A   3     -44.410 -32.355  34.633  1.00 56.46           H  
ATOM     40  N   GLN A   4     -42.494 -27.958  36.999  1.00 64.02           N  
ATOM     41  H   GLN A   4     -42.169 -28.576  37.729  1.00 64.02           H  
ATOM     42  CA  GLN A   4     -41.676 -26.796  36.667  1.00 64.02           C  
ATOM     43  HA  GLN A   4     -42.325 -25.949  36.444  1.00 64.02           H  
ATOM     44  C   GLN A   4     -40.860 -27.114  35.412  1.00 64.02           C  
ATOM     45  CB  GLN A   4     -40.756 -26.403  37.834  1.00 64.02           C  
ATOM     46  HB2 GLN A   4     -40.005 -25.710  37.454  1.00 64.02           H  
ATOM     47  HB3 GLN A   4     -40.240 -27.284  38.217  1.00 64.02           H  
ATOM     48  O   GLN A   4     -39.979 -27.971  35.428  1.00 64.02           O  
ATOM     49  CG  GLN A   4     -41.509 -25.704  38.974  1.00 64.02           C  
ATOM     50  HG2 GLN A   4     -42.167 -26.416  39.471  1.00 64.02           H  
ATOM     51  HG3 GLN A   4     -42.117 -24.897  38.566  1.00 64.02           H  
ATOM     52  CD  GLN A   4     -40.536 -25.130  39.999  1.00 64.02           C  
ATOM     53  NE2 GLN A   4     -40.374 -23.826  40.075  1.00 64.02           N  
ATOM     54 HE21 GLN A   4     -39.696 -23.514  40.755  1.00 64.02           H  
ATOM     55 HE22 GLN A   4     -40.867 -23.197  39.457  1.00 64.02           H  
ATOM     56  OE1 GLN A   4     -39.889 -25.844  40.741  1.00 64.02           O  
ATOM     57  N   ILE A   5     -41.166 -26.425  34.315  1.00 60.72           N  
ATOM     58  H   ILE A   5     -41.944 -25.782  34.349  1.00 60.72           H  
ATOM     59  CA  ILE A   5     -40.315 -26.409  33.128  1.00 60.72           C  
ATOM     60  HA  ILE A   5     -39.901 -27.404  32.961  1.00 60.72           H  
ATOM     61  C   ILE A   5     -39.164 -25.452  33.435  1.00 60.72           C  
ATOM     62  CB  ILE A   5     -41.118 -26.008  31.868  1.00 60.72           C  
ATOM     63  HB  ILE A   5     -41.567 -25.030  32.038  1.00 60.72           H  
ATOM     64  O   ILE A   5     -39.311 -24.235  33.338  1.00 60.72           O  
ATOM     65  CG1 ILE A   5     -42.251 -27.030  31.606  1.00 60.72           C  
ATOM     66 HG12 ILE A   5     -41.817 -27.998  31.356  1.00 60.72           H  
ATOM     67 HG13 ILE A   5     -42.846 -27.155  32.510  1.00 60.72           H  
ATOM     68  CG2 ILE A   5     -40.184 -25.908  30.645  1.00 60.72           C  
ATOM     69 HG21 ILE A   5     -39.719 -26.874  30.444  1.00 60.72           H  
ATOM     70 HG22 ILE A   5     -40.741 -25.588  29.764  1.00 60.72           H  
ATOM     71 HG23 ILE A   5     -39.404 -25.166  30.815  1.00 60.72           H  
ATOM     72  CD1 ILE A   5     -43.223 -26.615  30.494  1.00 60.72           C  
ATOM     73 HD11 ILE A   5     -43.614 -25.618  30.694  1.00 60.72           H  
ATOM     74 HD12 ILE A   5     -44.052 -27.321  30.461  1.00 60.72           H  
ATOM     75 HD13 ILE A   5     -42.724 -26.625  29.524  1.00 60.72           H  
ATOM     76  N   THR A   6     -38.020 -25.996  33.838  1.00 57.23           N  
ATOM     77  H   THR A   6     -37.989 -26.983  34.049  1.00 57.23           H  
ATOM     78  CA  THR A   6     -36.777 -25.225  33.897  1.00 57.23           C  
ATOM     79  HA  THR A   6     -36.985 -24.236  34.305  1.00 57.23           H  
ATOM     80  C   THR A   6     -36.259 -25.079  32.473  1.00 57.23           C  
ATOM     81  CB  THR A   6     -35.736 -25.890  34.808  1.00 57.23           C  
ATOM     82  HB  THR A   6     -35.430 -26.848  34.388  1.00 57.23           H  
ATOM     83  O   THR A   6     -35.774 -26.043  31.881  1.00 57.23           O  
ATOM     84  CG2 THR A   6     -34.508 -25.006  35.023  1.00 57.23           C  
ATOM     85 HG21 THR A   6     -34.001 -24.837  34.073  1.00 57.23           H  
ATOM     86 HG22 THR A   6     -34.806 -24.046  35.445  1.00 57.23           H  
ATOM     87 HG23 THR A   6     -33.812 -25.498  35.702  1.00 57.23           H  
ATOM     88  OG1 THR A   6     -36.305 -26.106  36.079  1.00 57.23           O  
ATOM     89  HG1 THR A   6     -35.657 -26.562  36.621  1.00 57.23           H  
ATOM     90  N   LEU A   7     -36.386 -23.881  31.899  1.00 53.76           N  
ATOM     91  H   LEU A   7     -36.841 -23.141  32.415  1.00 53.76           H  
ATOM     92  CA  LEU A   7     -35.710 -23.554  30.647  1.00 53.76           C  
ATOM     93  HA  LEU A   7     -35.994 -24.299  29.904  1.00 53.76           H  
ATOM     94  C   LEU A   7     -34.194 -23.625  30.887  1.00 53.76           C  
ATOM     95  CB  LEU A   7     -36.129 -22.156  30.160  1.00 53.76           C  
ATOM     96  HB2 LEU A   7     -35.450 -21.837  29.370  1.00 53.76           H  
ATOM     97  HB3 LEU A   7     -36.017 -21.458  30.989  1.00 53.76           H  
ATOM     98  O   LEU A   7     -33.720 -23.066  31.881  1.00 53.76           O  
ATOM     99  CG  LEU A   7     -37.572 -22.091  29.628  1.00 53.76           C  
ATOM    100  HG  LEU A   7     -38.246 -22.585  30.328  1.00 53.76           H  
ATOM    101  CD1 LEU A   7     -38.008 -20.633  29.495  1.00 53.76           C  
ATOM    102 HD11 LEU A   7     -39.033 -20.587  29.128  1.00 53.76           H  
ATOM    103 HD12 LEU A   7     -37.353 -20.107  28.801  1.00 53.76           H  
ATOM    104 HD13 LEU A   7     -37.966 -20.146  30.469  1.00 53.76           H  
ATOM    105  CD2 LEU A   7     -37.700 -22.757  28.255  1.00 53.76           C  
ATOM    106 HD21 LEU A   7     -37.470 -23.820  28.328  1.00 53.76           H  
ATOM    107 HD22 LEU A   7     -38.723 -22.654  27.893  1.00 53.76           H  
ATOM    108 HD23 LEU A   7     -37.022 -22.286  27.543  1.00 53.76           H  
ATOM    109  N   PRO A   8     -33.420 -24.303  30.022  1.00 56.96           N  
ATOM    110  CA  PRO A   8     -31.978 -24.337  30.176  1.00 56.96           C  
ATOM    111  HA  PRO A   8     -31.722 -24.757  31.149  1.00 56.96           H  
ATOM    112  C   PRO A   8     -31.439 -22.910  30.083  1.00 56.96           C  
ATOM    113  CB  PRO A   8     -31.454 -25.263  29.074  1.00 56.96           C  
ATOM    114  HB2 PRO A   8     -30.495 -24.930  28.677  1.00 56.96           H  
ATOM    115  HB3 PRO A   8     -31.370 -26.276  29.466  1.00 56.96           H  
ATOM    116  O   PRO A   8     -31.731 -22.182  29.132  1.00 56.96           O  
ATOM    117  CG  PRO A   8     -32.552 -25.224  28.010  1.00 56.96           C  
ATOM    118  HG2 PRO A   8     -32.594 -26.150  27.437  1.00 56.96           H  
ATOM    119  HG3 PRO A   8     -32.385 -24.374  27.349  1.00 56.96           H  
ATOM    120  CD  PRO A   8     -33.832 -24.997  28.813  1.00 56.96           C  
ATOM    121  HD2 PRO A   8     -34.533 -24.401  28.229  1.00 56.96           H  
ATOM    122  HD3 PRO A   8     -34.277 -25.955  29.081  1.00 56.96           H  
ATOM    123  N   VAL A   9     -30.640 -22.519  31.079  1.00 60.82           N  
ATOM    124  H   VAL A   9     -30.507 -23.147  31.859  1.00 60.82           H  
ATOM    125  CA  VAL A   9     -29.757 -21.359  30.971  1.00 60.82           C  
ATOM    126  HA  VAL A   9     -30.345 -20.461  30.783  1.00 60.82           H  
ATOM    127  C   VAL A   9     -28.870 -21.638  29.768  1.00 60.82           C  
ATOM    128  CB  VAL A   9     -28.929 -21.162  32.261  1.00 60.82           C  
ATOM    129  HB  VAL A   9     -28.441 -22.100  32.523  1.00 60.82           H  
ATOM    130  O   VAL A   9     -27.984 -22.490  29.827  1.00 60.82           O  
ATOM    131  CG1 VAL A   9     -27.849 -20.081  32.112  1.00 60.82           C  
ATOM    132 HG11 VAL A   9     -27.332 -19.940  33.062  1.00 60.82           H  
ATOM    133 HG12 VAL A   9     -27.111 -20.383  31.369  1.00 60.82           H  
ATOM    134 HG13 VAL A   9     -28.299 -19.138  31.805  1.00 60.82           H  
ATOM    135  CG2 VAL A   9     -29.844 -20.753  33.423  1.00 60.82           C  
ATOM    136 HG21 VAL A   9     -30.599 -21.519  33.597  1.00 60.82           H  
ATOM    137 HG22 VAL A   9     -29.256 -20.636  34.333  1.00 60.82           H  
ATOM    138 HG23 VAL A   9     -30.341 -19.810  33.195  1.00 60.82           H  
ATOM    139  N   VAL A  10     -29.149 -20.974  28.647  1.00 54.82           N  
ATOM    140  H   VAL A  10     -29.978 -20.398  28.618  1.00 54.82           H  
ATOM    141  CA  VAL A  10     -28.219 -20.941  27.524  1.00 54.82           C  
ATOM    142  HA  VAL A  10     -28.022 -21.958  27.183  1.00 54.82           H  
ATOM    143  C   VAL A  10     -26.951 -20.341  28.107  1.00 54.82           C  
ATOM    144  CB  VAL A  10     -28.760 -20.109  26.345  1.00 54.82           C  
ATOM    145  HB  VAL A  10     -28.914 -19.078  26.662  1.00 54.82           H  
ATOM    146  O   VAL A  10     -26.958 -19.175  28.505  1.00 54.82           O  
ATOM    147  CG1 VAL A  10     -27.782 -20.122  25.163  1.00 54.82           C  
ATOM    148 HG11 VAL A  10     -26.836 -19.666  25.456  1.00 54.82           H  
ATOM    149 HG12 VAL A  10     -28.195 -19.546  24.335  1.00 54.82           H  
ATOM    150 HG13 VAL A  10     -27.601 -21.145  24.834  1.00 54.82           H  
ATOM    151  CG2 VAL A  10     -30.103 -20.663  25.850  1.00 54.82           C  
ATOM    152 HG21 VAL A  10     -30.454 -20.078  25.000  1.00 54.82           H  
ATOM    153 HG22 VAL A  10     -29.991 -21.704  25.548  1.00 54.82           H  
ATOM    154 HG23 VAL A  10     -30.854 -20.602  26.638  1.00 54.82           H  
ATOM    155  N   ALA A  11     -25.908 -21.163  28.254  1.00 53.52           N  
ATOM    156  H   ALA A  11     -26.025 -22.142  28.034  1.00 53.52           H  
ATOM    157  CA  ALA A  11     -24.601 -20.694  28.676  1.00 53.52           C  
ATOM    158  HA  ALA A  11     -24.636 -20.424  29.731  1.00 53.52           H  
ATOM    159  C   ALA A  11     -24.291 -19.451  27.841  1.00 53.52           C  
ATOM    160  CB  ALA A  11     -23.569 -21.810  28.467  1.00 53.52           C  
ATOM    161  HB1 ALA A  11     -23.833 -22.676  29.074  1.00 53.52           H  
ATOM    162  HB2 ALA A  11     -22.583 -21.454  28.765  1.00 53.52           H  
ATOM    163  HB3 ALA A  11     -23.538 -22.098  27.416  1.00 53.52           H  
ATOM    164  O   ALA A  11     -24.374 -19.506  26.609  1.00 53.52           O  
ATOM    165  N   SER A  12     -24.045 -18.320  28.508  1.00 52.89           N  
ATOM    166  H   SER A  12     -23.967 -18.337  29.515  1.00 52.89           H  
ATOM    167  CA  SER A  12     -23.666 -17.093  27.825  1.00 52.89           C  
ATOM    168  HA  SER A  12     -24.522 -16.724  27.258  1.00 52.89           H  
ATOM    169  C   SER A  12     -22.544 -17.453  26.862  1.00 52.89           C  
ATOM    170  CB  SER A  12     -23.234 -16.008  28.820  1.00 52.89           C  
ATOM    171  HB2 SER A  12     -22.713 -15.215  28.283  1.00 52.89           H  
ATOM    172  HB3 SER A  12     -24.123 -15.586  29.290  1.00 52.89           H  
ATOM    173  O   SER A  12     -21.526 -18.024  27.260  1.00 52.89           O  
ATOM    174  OG  SER A  12     -22.395 -16.534  29.831  1.00 52.89           O  
ATOM    175  HG  SER A  12     -21.864 -15.825  30.202  1.00 52.89           H  
ATOM    176  N   LYS A  13     -22.786 -17.227  25.566  1.00 55.73           N  
ATOM    177  H   LYS A  13     -23.690 -16.855  25.310  1.00 55.73           H  
ATOM    178  CA  LYS A  13     -21.806 -17.501  24.517  1.00 55.73           C  
ATOM    179  HA  LYS A  13     -21.707 -18.582  24.420  1.00 55.73           H  
ATOM    180  C   LYS A  13     -20.482 -16.885  24.981  1.00 55.73           C  
ATOM    181  CB  LYS A  13     -22.315 -16.883  23.209  1.00 55.73           C  
ATOM    182  HB2 LYS A  13     -22.316 -15.797  23.293  1.00 55.73           H  
ATOM    183  HB3 LYS A  13     -23.339 -17.217  23.045  1.00 55.73           H  
ATOM    184  O   LYS A  13     -20.518 -15.710  25.358  1.00 55.73           O  
ATOM    185  CG  LYS A  13     -21.470 -17.304  22.007  1.00 55.73           C  
ATOM    186  HG2 LYS A  13     -20.446 -16.950  22.129  1.00 55.73           H  
ATOM    187  HG3 LYS A  13     -21.464 -18.393  21.948  1.00 55.73           H  
ATOM    188  CD  LYS A  13     -22.060 -16.729  20.716  1.00 55.73           C  
ATOM    189  HD2 LYS A  13     -23.122 -16.968  20.652  1.00 55.73           H  
ATOM    190  HD3 LYS A  13     -21.936 -15.646  20.711  1.00 55.73           H  
ATOM    191  CE  LYS A  13     -21.327 -17.374  19.542  1.00 55.73           C  
ATOM    192  HE2 LYS A  13     -21.590 -18.431  19.516  1.00 55.73           H  
ATOM    193  HE3 LYS A  13     -20.253 -17.317  19.718  1.00 55.73           H  
ATOM    194  NZ  LYS A  13     -21.668 -16.751  18.250  1.00 55.73           N  
ATOM    195  HZ1 LYS A  13     -22.647 -16.851  18.023  1.00 55.73           H  
ATOM    196  HZ2 LYS A  13     -21.169 -17.210  17.501  1.00 55.73           H  
ATOM    197  HZ3 LYS A  13     -21.418 -15.774  18.192  1.00 55.73           H  
ATOM    198  N   PRO A  14     -19.364 -17.637  25.034  1.00 59.09           N  
ATOM    199  CA  PRO A  14     -18.122 -17.088  25.552  1.00 59.09           C  
ATOM    200  HA  PRO A  14     -18.231 -16.883  26.617  1.00 59.09           H  
ATOM    201  C   PRO A  14     -17.832 -15.784  24.814  1.00 59.09           C  
ATOM    202  CB  PRO A  14     -17.048 -18.162  25.350  1.00 59.09           C  
ATOM    203  HB2 PRO A  14     -16.904 -18.704  26.285  1.00 59.09           H  
ATOM    204  HB3 PRO A  14     -16.102 -17.742  25.009  1.00 59.09           H  
ATOM    205  O   PRO A  14     -17.931 -15.734  23.582  1.00 59.09           O  
ATOM    206  CG  PRO A  14     -17.656 -19.104  24.310  1.00 59.09           C  
ATOM    207  HG2 PRO A  14     -17.420 -18.737  23.311  1.00 59.09           H  
ATOM    208  HG3 PRO A  14     -17.302 -20.128  24.435  1.00 59.09           H  
ATOM    209  CD  PRO A  14     -19.161 -18.989  24.549  1.00 59.09           C  
ATOM    210  HD2 PRO A  14     -19.471 -19.697  25.318  1.00 59.09           H  
ATOM    211  HD3 PRO A  14     -19.701 -19.174  23.621  1.00 59.09           H  
ATOM    212  N   ALA A  15     -17.569 -14.724  25.580  1.00 66.47           N  
ATOM    213  H   ALA A  15     -17.536 -14.833  26.583  1.00 66.47           H  
ATOM    214  CA  ALA A  15     -17.178 -13.445  25.014  1.00 66.47           C  
ATOM    215  HA  ALA A  15     -18.011 -13.047  24.435  1.00 66.47           H  
ATOM    216  C   ALA A  15     -15.991 -13.687  24.071  1.00 66.47           C  
ATOM    217  CB  ALA A  15     -16.845 -12.466  26.146  1.00 66.47           C  
ATOM    218  HB1 ALA A  15     -17.717 -12.319  26.783  1.00 66.47           H  
ATOM    219  HB2 ALA A  15     -16.018 -12.854  26.741  1.00 66.47           H  
ATOM    220  HB3 ALA A  15     -16.546 -11.507  25.722  1.00 66.47           H  
ATOM    221  O   ALA A  15     -15.094 -14.474  24.387  1.00 66.47           O  
ATOM    222  N   GLY A  16     -16.015 -13.067  22.890  1.00 82.24           N  
ATOM    223  H   GLY A  16     -16.752 -12.407  22.686  1.00 82.24           H  
ATOM    224  CA  GLY A  16     -14.862 -13.116  22.001  1.00 82.24           C  
ATOM    225  HA2 GLY A  16     -14.637 -14.154  21.756  1.00 82.24           H  
ATOM    226  HA3 GLY A  16     -15.077 -12.575  21.079  1.00 82.24           H  
ATOM    227  C   GLY A  16     -13.637 -12.487  22.667  1.00 82.24           C  
ATOM    228  O   GLY A  16     -13.744 -11.811  23.690  1.00 82.24           O  
ATOM    229  N   LYS A  17     -12.457 -12.698  22.084  1.00 90.37           N  
ATOM    230  H   LYS A  17     -12.423 -13.257  21.243  1.00 90.37           H  
ATOM    231  CA  LYS A  17     -11.227 -12.038  22.535  1.00 90.37           C  
ATOM    232  HA  LYS A  17     -11.017 -12.350  23.558  1.00 90.37           H  
ATOM    233  C   LYS A  17     -11.411 -10.515  22.523  1.00 90.37           C  
ATOM    234  CB  LYS A  17     -10.078 -12.482  21.625  1.00 90.37           C  
ATOM    235  HB2 LYS A  17     -10.305 -12.144  20.614  1.00 90.37           H  
ATOM    236  HB3 LYS A  17     -10.029 -13.571  21.622  1.00 90.37           H  
ATOM    237  O   LYS A  17     -11.918  -9.956  21.547  1.00 90.37           O  
ATOM    238  CG  LYS A  17      -8.697 -11.928  22.006  1.00 90.37           C  
ATOM    239  HG2 LYS A  17      -8.723 -10.838  22.017  1.00 90.37           H  
ATOM    240  HG3 LYS A  17      -8.394 -12.299  22.985  1.00 90.37           H  
ATOM    241  CD  LYS A  17      -7.713 -12.395  20.931  1.00 90.37           C  
ATOM    242  HD2 LYS A  17      -8.140 -12.116  19.968  1.00 90.37           H  
ATOM    243  HD3 LYS A  17      -7.614 -13.480  20.965  1.00 90.37           H  
ATOM    244  CE  LYS A  17      -6.335 -11.745  21.017  1.00 90.37           C  
ATOM    245  HE2 LYS A  17      -6.464 -10.663  21.045  1.00 90.37           H  
ATOM    246  HE3 LYS A  17      -5.833 -12.045  21.937  1.00 90.37           H  
ATOM    247  NZ  LYS A  17      -5.534 -12.118  19.822  1.00 90.37           N  
ATOM    248  HZ1 LYS A  17      -6.063 -11.980  18.973  1.00 90.37           H  
ATOM    249  HZ2 LYS A  17      -4.700 -11.552  19.763  1.00 90.37           H  
ATOM    250  HZ3 LYS A  17      -5.305 -13.101  19.819  1.00 90.37           H  
ATOM    251  N   THR A  18     -10.991  -9.865  23.604  1.00 94.84           N  
ATOM    252  H   THR A  18     -10.621 -10.402  24.374  1.00 94.84           H  
ATOM    253  CA  THR A  18     -10.979  -8.406  23.740  1.00 94.84           C  
ATOM    254  HA  THR A  18     -11.664  -7.970  23.012  1.00 94.84           H  
ATOM    255  C   THR A  18      -9.583  -7.868  23.453  1.00 94.84           C  
ATOM    256  CB  THR A  18     -11.454  -7.972  25.134  1.00 94.84           C  
ATOM    257  HB  THR A  18     -10.793  -8.407  25.883  1.00 94.84           H  
ATOM    258  O   THR A  18      -8.597  -8.398  23.958  1.00 94.84           O  
ATOM    259  CG2 THR A  18     -11.481  -6.455  25.328  1.00 94.84           C  
ATOM    260 HG21 THR A  18     -10.465  -6.060  25.326  1.00 94.84           H  
ATOM    261 HG22 THR A  18     -12.051  -5.980  24.530  1.00 94.84           H  
ATOM    262 HG23 THR A  18     -11.937  -6.219  26.289  1.00 94.84           H  
ATOM    263  OG1 THR A  18     -12.762  -8.442  25.373  1.00 94.84           O  
ATOM    264  HG1 THR A  18     -13.381  -7.924  24.853  1.00 94.84           H  
ATOM    265  N   PHE A  19      -9.527  -6.792  22.678  1.00 96.56           N  
ATOM    266  H   PHE A  19     -10.399  -6.419  22.329  1.00 96.56           H  
ATOM    267  CA  PHE A  19      -8.341  -6.008  22.364  1.00 96.56           C  
ATOM    268  HA  PHE A  19      -7.447  -6.497  22.752  1.00 96.56           H  
ATOM    269  C   PHE A  19      -8.493  -4.629  23.007  1.00 96.56           C  
ATOM    270  CB  PHE A  19      -8.205  -5.878  20.843  1.00 96.56           C  
ATOM    271  HB2 PHE A  19      -7.338  -5.251  20.636  1.00 96.56           H  
ATOM    272  HB3 PHE A  19      -9.081  -5.366  20.443  1.00 96.56           H  
ATOM    273  O   PHE A  19      -9.533  -3.986  22.838  1.00 96.56           O  
ATOM    274  CG  PHE A  19      -8.039  -7.196  20.119  1.00 96.56           C  
ATOM    275  CD1 PHE A  19      -6.755  -7.655  19.788  1.00 96.56           C  
ATOM    276  HD1 PHE A  19      -5.885  -7.077  20.063  1.00 96.56           H  
ATOM    277  CD2 PHE A  19      -9.159  -7.983  19.799  1.00 96.56           C  
ATOM    278  HD2 PHE A  19     -10.148  -7.655  20.086  1.00 96.56           H  
ATOM    279  CE1 PHE A  19      -6.591  -8.879  19.126  1.00 96.56           C  
ATOM    280  HE1 PHE A  19      -5.594  -9.243  18.927  1.00 96.56           H  
ATOM    281  CE2 PHE A  19      -8.993  -9.194  19.109  1.00 96.56           C  
ATOM    282  HE2 PHE A  19      -9.849  -9.797  18.845  1.00 96.56           H  
ATOM    283  CZ  PHE A  19      -7.713  -9.628  18.748  1.00 96.56           C  
ATOM    284  HZ  PHE A  19      -7.600 -10.549  18.195  1.00 96.56           H  
ATOM    285  N   ASN A  20      -7.473  -4.169  23.730  1.00 97.35           N  
ATOM    286  H   ASN A  20      -6.637  -4.732  23.798  1.00 97.35           H  
ATOM    287  CA  ASN A  20      -7.447  -2.833  24.330  1.00 97.35           C  
ATOM    288  HA  ASN A  20      -8.376  -2.304  24.115  1.00 97.35           H  
ATOM    289  C   ASN A  20      -6.306  -2.022  23.719  1.00 97.35           C  
ATOM    290  CB  ASN A  20      -7.324  -2.947  25.856  1.00 97.35           C  
ATOM    291  HB2 ASN A  20      -8.175  -3.503  26.250  1.00 97.35           H  
ATOM    292  HB3 ASN A  20      -6.407  -3.481  26.106  1.00 97.35           H  
ATOM    293  O   ASN A  20      -5.173  -2.114  24.190  1.00 97.35           O  
ATOM    294  CG  ASN A  20      -7.296  -1.578  26.521  1.00 97.35           C  
ATOM    295  ND2 ASN A  20      -6.824  -1.503  27.742  1.00 97.35           N  
ATOM    296 HD21 ASN A  20      -6.431  -2.321  28.185  1.00 97.35           H  
ATOM    297 HD22 ASN A  20      -6.794  -0.578  28.147  1.00 97.35           H  
ATOM    298  OD1 ASN A  20      -7.704  -0.563  25.981  1.00 97.35           O  
ATOM    299  N   ASN A  21      -6.613  -1.265  22.663  1.00 97.67           N  
ATOM    300  H   ASN A  21      -7.586  -1.202  22.398  1.00 97.67           H  
ATOM    301  CA  ASN A  21      -5.627  -0.519  21.871  1.00 97.67           C  
ATOM    302  HA  ASN A  21      -6.087  -0.290  20.909  1.00 97.67           H  
ATOM    303  C   ASN A  21      -4.373  -1.353  21.541  1.00 97.67           C  
ATOM    304  CB  ASN A  21      -5.309   0.810  22.573  1.00 97.67           C  
ATOM    305  HB2 ASN A  21      -4.566   1.359  21.996  1.00 97.67           H  
ATOM    306  HB3 ASN A  21      -4.889   0.607  23.559  1.00 97.67           H  
ATOM    307  O   ASN A  21      -3.247  -0.861  21.606  1.00 97.67           O  
ATOM    308  CG  ASN A  21      -6.532   1.691  22.695  1.00 97.67           C  
ATOM    309  ND2 ASN A  21      -6.863   2.132  23.884  1.00 97.67           N  
ATOM    310 HD21 ASN A  21      -6.406   1.746  24.697  1.00 97.67           H  
ATOM    311 HD22 ASN A  21      -7.733   2.642  23.939  1.00 97.67           H  
ATOM    312  OD1 ASN A  21      -7.215   1.979  21.726  1.00 97.67           O  
ATOM    313  N   GLU A  22      -4.570  -2.633  21.228  1.00 97.96           N  
ATOM    314  H   GLU A  22      -5.514  -2.941  21.045  1.00 97.96           H  
ATOM    315  CA  GLU A  22      -3.473  -3.559  20.962  1.00 97.96           C  
ATOM    316  HA  GLU A  22      -2.720  -3.430  21.739  1.00 97.96           H  
ATOM    317  C   GLU A  22      -2.845  -3.212  19.612  1.00 97.96           C  
ATOM    318  CB  GLU A  22      -3.984  -5.006  21.022  1.00 97.96           C  
ATOM    319  HB2 GLU A  22      -4.530  -5.125  21.958  1.00 97.96           H  
ATOM    320  HB3 GLU A  22      -4.674  -5.173  20.196  1.00 97.96           H  
ATOM    321  O   GLU A  22      -3.561  -2.928  18.649  1.00 97.96           O  
ATOM    322  CG  GLU A  22      -2.853  -6.052  20.964  1.00 97.96           C  
ATOM    323  HG2 GLU A  22      -2.362  -5.983  19.993  1.00 97.96           H  
ATOM    324  HG3 GLU A  22      -2.117  -5.813  21.731  1.00 97.96           H  
ATOM    325  CD  GLU A  22      -3.351  -7.496  21.184  1.00 97.96           C  
ATOM    326  OE1 GLU A  22      -2.740  -8.438  20.628  1.00 97.96           O  
ATOM    327  OE2 GLU A  22      -4.356  -7.675  21.910  1.00 97.96           O  
ATOM    328  N   ALA A  23      -1.514  -3.219  19.536  1.00 98.53           N  
ATOM    329  H   ALA A  23      -0.975  -3.487  20.346  1.00 98.53           H  
ATOM    330  CA  ALA A  23      -0.807  -2.956  18.290  1.00 98.53           C  
ATOM    331  HA  ALA A  23      -1.104  -1.973  17.924  1.00 98.53           H  
ATOM    332  C   ALA A  23      -1.182  -4.000  17.231  1.00 98.53           C  
ATOM    333  CB  ALA A  23       0.701  -2.935  18.557  1.00 98.53           C  
ATOM    334  HB1 ALA A  23       1.027  -3.909  18.924  1.00 98.53           H  
ATOM    335  HB2 ALA A  23       1.231  -2.707  17.632  1.00 98.53           H  
ATOM    336  HB3 ALA A  23       0.936  -2.170  19.297  1.00 98.53           H  
ATOM    337  O   ALA A  23      -1.178  -5.200  17.500  1.00 98.53           O  
ATOM    338  N   ALA A  24      -1.474  -3.532  16.020  1.00 98.54           N  
ATOM    339  H   ALA A  24      -1.431  -2.535  15.863  1.00 98.54           H  
ATOM    340  CA  ALA A  24      -1.828  -4.367  14.889  1.00 98.54           C  
ATOM    341  HA  ALA A  24      -1.576  -5.397  15.144  1.00 98.54           H  
ATOM    342  C   ALA A  24      -1.034  -3.973  13.645  1.00 98.54           C  
ATOM    343  CB  ALA A  24      -3.337  -4.299  14.654  1.00 98.54           C  
ATOM    344  HB1 ALA A  24      -3.852  -4.643  15.550  1.00 98.54           H  
ATOM    345  HB2 ALA A  24      -3.632  -3.273  14.433  1.00 98.54           H  
ATOM    346  HB3 ALA A  24      -3.609  -4.948  13.822  1.00 98.54           H  
ATOM    347  O   ALA A  24      -0.763  -2.797  13.410  1.00 98.54           O  
ATOM    348  N   ASN A  25      -0.686  -4.956  12.822  1.00 97.99           N  
ATOM    349  H   ASN A  25      -0.915  -5.905  13.083  1.00 97.99           H  
ATOM    350  CA  ASN A  25      -0.088  -4.732  11.517  1.00 97.99           C  
ATOM    351  HA  ASN A  25      -0.393  -3.738  11.188  1.00 97.99           H  
ATOM    352  C   ASN A  25      -0.609  -5.718  10.471  1.00 97.99           C  
ATOM    353  CB  ASN A  25       1.447  -4.731  11.609  1.00 97.99           C  
ATOM    354  HB2 ASN A  25       1.767  -3.965  12.315  1.00 97.99           H  
ATOM    355  HB3 ASN A  25       1.862  -4.473  10.635  1.00 97.99           H  
ATOM    356  O   ASN A  25      -0.946  -6.865  10.778  1.00 97.99           O  
ATOM    357  CG  ASN A  25       2.022  -6.071  12.022  1.00 97.99           C  
ATOM    358  ND2 ASN A  25       2.235  -6.275  13.300  1.00 97.99           N  
ATOM    359 HD21 ASN A  25       2.625  -7.171  13.555  1.00 97.99           H  
ATOM    360 HD22 ASN A  25       1.982  -5.565  13.972  1.00 97.99           H  
ATOM    361  OD1 ASN A  25       2.291  -6.944  11.214  1.00 97.99           O  
ATOM    362  N   VAL A  26      -0.646  -5.238   9.231  1.00 98.71           N  
ATOM    363  H   VAL A  26      -0.401  -4.267   9.105  1.00 98.71           H  
ATOM    364  CA  VAL A  26      -0.888  -6.018   8.018  1.00 98.71           C  
ATOM    365  HA  VAL A  26      -0.931  -7.077   8.272  1.00 98.71           H  
ATOM    366  C   VAL A  26       0.281  -5.783   7.074  1.00 98.71           C  
ATOM    367  CB  VAL A  26      -2.214  -5.627   7.338  1.00 98.71           C  
ATOM    368  HB  VAL A  26      -2.150  -4.602   6.973  1.00 98.71           H  
ATOM    369  O   VAL A  26       0.556  -4.640   6.706  1.00 98.71           O  
ATOM    370  CG1 VAL A  26      -2.481  -6.545   6.139  1.00 98.71           C  
ATOM    371 HG11 VAL A  26      -2.452  -7.589   6.453  1.00 98.71           H  
ATOM    372 HG12 VAL A  26      -1.729  -6.386   5.367  1.00 98.71           H  
ATOM    373 HG13 VAL A  26      -3.458  -6.321   5.711  1.00 98.71           H  
ATOM    374  CG2 VAL A  26      -3.395  -5.704   8.314  1.00 98.71           C  
ATOM    375 HG21 VAL A  26      -3.371  -6.641   8.870  1.00 98.71           H  
ATOM    376 HG22 VAL A  26      -3.333  -4.878   9.022  1.00 98.71           H  
ATOM    377 HG23 VAL A  26      -4.344  -5.630   7.783  1.00 98.71           H  
ATOM    378  N   VAL A  27       0.960  -6.856   6.675  1.00 98.67           N  
ATOM    379  H   VAL A  27       0.678  -7.759   7.029  1.00 98.67           H  
ATOM    380  CA  VAL A  27       2.085  -6.805   5.735  1.00 98.67           C  
ATOM    381  HA  VAL A  27       2.323  -5.766   5.508  1.00 98.67           H  
ATOM    382  C   VAL A  27       1.676  -7.498   4.447  1.00 98.67           C  
ATOM    383  CB  VAL A  27       3.361  -7.445   6.313  1.00 98.67           C  
ATOM    384  HB  VAL A  27       3.209  -8.518   6.430  1.00 98.67           H  
ATOM    385  O   VAL A  27       1.511  -8.714   4.419  1.00 98.67           O  
ATOM    386  CG1 VAL A  27       4.548  -7.219   5.363  1.00 98.67           C  
ATOM    387 HG11 VAL A  27       5.448  -7.662   5.788  1.00 98.67           H  
ATOM    388 HG12 VAL A  27       4.710  -6.151   5.221  1.00 98.67           H  
ATOM    389 HG13 VAL A  27       4.358  -7.684   4.396  1.00 98.67           H  
ATOM    390  CG2 VAL A  27       3.740  -6.866   7.680  1.00 98.67           C  
ATOM    391 HG21 VAL A  27       4.641  -7.355   8.051  1.00 98.67           H  
ATOM    392 HG22 VAL A  27       3.928  -5.797   7.585  1.00 98.67           H  
ATOM    393 HG23 VAL A  27       2.942  -7.034   8.403  1.00 98.67           H  
ATOM    394  N   PHE A  28       1.538  -6.739   3.366  1.00 98.79           N  
ATOM    395  H   PHE A  28       1.723  -5.750   3.460  1.00 98.79           H  
ATOM    396  CA  PHE A  28       1.383  -7.279   2.020  1.00 98.79           C  
ATOM    397  HA  PHE A  28       0.764  -8.176   2.056  1.00 98.79           H  
ATOM    398  C   PHE A  28       2.757  -7.649   1.475  1.00 98.79           C  
ATOM    399  CB  PHE A  28       0.692  -6.257   1.117  1.00 98.79           C  
ATOM    400  HB2 PHE A  28       1.251  -5.322   1.134  1.00 98.79           H  
ATOM    401  HB3 PHE A  28       0.708  -6.631   0.093  1.00 98.79           H  
ATOM    402  O   PHE A  28       3.644  -6.801   1.403  1.00 98.79           O  
ATOM    403  CG  PHE A  28      -0.742  -5.986   1.508  1.00 98.79           C  
ATOM    404  CD1 PHE A  28      -1.786  -6.659   0.847  1.00 98.79           C  
ATOM    405  HD1 PHE A  28      -1.565  -7.391   0.084  1.00 98.79           H  
ATOM    406  CD2 PHE A  28      -1.036  -5.046   2.514  1.00 98.79           C  
ATOM    407  HD2 PHE A  28      -0.239  -4.532   3.031  1.00 98.79           H  
ATOM    408  CE1 PHE A  28      -3.122  -6.360   1.163  1.00 98.79           C  
ATOM    409  HE1 PHE A  28      -3.924  -6.869   0.648  1.00 98.79           H  
ATOM    410  CE2 PHE A  28      -2.373  -4.770   2.844  1.00 98.79           C  
ATOM    411  HE2 PHE A  28      -2.598  -4.056   3.623  1.00 98.79           H  
ATOM    412  CZ  PHE A  28      -3.416  -5.405   2.151  1.00 98.79           C  
ATOM    413  HZ  PHE A  28      -4.443  -5.165   2.384  1.00 98.79           H  
ATOM    414  N   ALA A  29       2.938  -8.905   1.068  1.00 98.47           N  
ATOM    415  H   ALA A  29       2.162  -9.548   1.133  1.00 98.47           H  
ATOM    416  CA  ALA A  29       4.232  -9.415   0.621  1.00 98.47           C  
ATOM    417  HA  ALA A  29       4.993  -9.121   1.344  1.00 98.47           H  
ATOM    418  C   ALA A  29       4.652  -8.849  -0.744  1.00 98.47           C  
ATOM    419  CB  ALA A  29       4.154 -10.944   0.590  1.00 98.47           C  
ATOM    420  HB1 ALA A  29       3.855 -11.319   1.569  1.00 98.47           H  
ATOM    421  HB2 ALA A  29       3.431 -11.271  -0.157  1.00 98.47           H  
ATOM    422  HB3 ALA A  29       5.133 -11.353   0.342  1.00 98.47           H  
ATOM    423  O   ALA A  29       5.841  -8.653  -0.989  1.00 98.47           O  
ATOM    424  N   MET A  30       3.676  -8.576  -1.620  1.00 98.32           N  
ATOM    425  H   MET A  30       2.726  -8.747  -1.321  1.00 98.32           H  
ATOM    426  CA  MET A  30       3.876  -7.927  -2.922  1.00 98.32           C  
ATOM    427  HA  MET A  30       2.945  -8.024  -3.482  1.00 98.32           H  
ATOM    428  C   MET A  30       4.961  -8.601  -3.778  1.00 98.32           C  
ATOM    429  CB  MET A  30       4.140  -6.426  -2.720  1.00 98.32           C  
ATOM    430  HB2 MET A  30       4.305  -5.948  -3.686  1.00 98.32           H  
ATOM    431  HB3 MET A  30       5.052  -6.318  -2.133  1.00 98.32           H  
ATOM    432  O   MET A  30       5.718  -7.938  -4.477  1.00 98.32           O  
ATOM    433  CG  MET A  30       3.000  -5.697  -1.998  1.00 98.32           C  
ATOM    434  HG2 MET A  30       3.321  -4.679  -1.775  1.00 98.32           H  
ATOM    435  HG3 MET A  30       2.811  -6.186  -1.043  1.00 98.32           H  
ATOM    436  SD  MET A  30       1.444  -5.600  -2.920  1.00 98.32           S  
ATOM    437  CE  MET A  30       1.956  -4.434  -4.208  1.00 98.32           C  
ATOM    438  HE1 MET A  30       2.352  -3.532  -3.742  1.00 98.32           H  
ATOM    439  HE2 MET A  30       1.100  -4.177  -4.832  1.00 98.32           H  
ATOM    440  HE3 MET A  30       2.735  -4.876  -4.830  1.00 98.32           H  
ATOM    441  N   ASN A  31       5.068  -9.927  -3.735  1.00 97.77           N  
ATOM    442  H   ASN A  31       4.508 -10.431  -3.062  1.00 97.77           H  
ATOM    443  CA  ASN A  31       6.128 -10.670  -4.422  1.00 97.77           C  
ATOM    444  HA  ASN A  31       6.497 -10.057  -5.244  1.00 97.77           H  
ATOM    445  C   ASN A  31       5.641 -11.975  -5.079  1.00 97.77           C  
ATOM    446  CB  ASN A  31       7.300 -10.867  -3.446  1.00 97.77           C  
ATOM    447  HB2 ASN A  31       7.633  -9.892  -3.090  1.00 97.77           H  
ATOM    448  HB3 ASN A  31       8.127 -11.345  -3.971  1.00 97.77           H  
ATOM    449  O   ASN A  31       6.461 -12.800  -5.481  1.00 97.77           O  
ATOM    450  CG  ASN A  31       6.943 -11.717  -2.240  1.00 97.77           C  
ATOM    451  ND2 ASN A  31       7.873 -11.912  -1.337  1.00 97.77           N  
ATOM    452 HD21 ASN A  31       8.729 -11.378  -1.369  1.00 97.77           H  
ATOM    453 HD22 ASN A  31       7.573 -12.430  -0.524  1.00 97.77           H  
ATOM    454  OD1 ASN A  31       5.840 -12.209  -2.075  1.00 97.77           O  
ATOM    455  N   ASP A  32       4.324 -12.128  -5.237  1.00 97.54           N  
ATOM    456  H   ASP A  32       3.711 -11.413  -4.872  1.00 97.54           H  
ATOM    457  CA  ASP A  32       3.677 -13.286  -5.850  1.00 97.54           C  
ATOM    458  HA  ASP A  32       4.429 -13.915  -6.327  1.00 97.54           H  
ATOM    459  C   ASP A  32       2.680 -12.826  -6.927  1.00 97.54           C  
ATOM    460  CB  ASP A  32       3.011 -14.126  -4.749  1.00 97.54           C  
ATOM    461  HB2 ASP A  32       2.230 -13.536  -4.268  1.00 97.54           H  
ATOM    462  HB3 ASP A  32       3.761 -14.366  -3.996  1.00 97.54           H  
ATOM    463  O   ASP A  32       1.721 -12.108  -6.649  1.00 97.54           O  
ATOM    464  CG  ASP A  32       2.404 -15.436  -5.260  1.00 97.54           C  
ATOM    465  OD1 ASP A  32       2.236 -15.591  -6.497  1.00 97.54           O  
ATOM    466  OD2 ASP A  32       2.069 -16.285  -4.416  1.00 97.54           O  
ATOM    467  N   LEU A  33       2.913 -13.232  -8.180  1.00 96.63           N  
ATOM    468  H   LEU A  33       3.658 -13.900  -8.316  1.00 96.63           H  
ATOM    469  CA  LEU A  33       2.045 -12.896  -9.315  1.00 96.63           C  
ATOM    470  HA  LEU A  33       1.801 -11.834  -9.281  1.00 96.63           H  
ATOM    471  C   LEU A  33       0.712 -13.649  -9.288  1.00 96.63           C  
ATOM    472  CB  LEU A  33       2.767 -13.236 -10.630  1.00 96.63           C  
ATOM    473  HB2 LEU A  33       2.066 -13.116 -11.456  1.00 96.63           H  
ATOM    474  HB3 LEU A  33       3.056 -14.286 -10.596  1.00 96.63           H  
ATOM    475  O   LEU A  33      -0.276 -13.151  -9.822  1.00 96.63           O  
ATOM    476  CG  LEU A  33       4.006 -12.382 -10.920  1.00 96.63           C  
ATOM    477  HG  LEU A  33       4.677 -12.403 -10.062  1.00 96.63           H  
ATOM    478  CD1 LEU A  33       4.752 -12.960 -12.123  1.00 96.63           C  
ATOM    479 HD11 LEU A  33       4.946 -14.019 -11.956  1.00 96.63           H  
ATOM    480 HD12 LEU A  33       4.159 -12.845 -13.030  1.00 96.63           H  
ATOM    481 HD13 LEU A  33       5.713 -12.458 -12.229  1.00 96.63           H  
ATOM    482  CD2 LEU A  33       3.627 -10.934 -11.233  1.00 96.63           C  
ATOM    483 HD21 LEU A  33       2.968 -10.905 -12.100  1.00 96.63           H  
ATOM    484 HD22 LEU A  33       3.121 -10.491 -10.376  1.00 96.63           H  
ATOM    485 HD23 LEU A  33       4.528 -10.354 -11.432  1.00 96.63           H  
ATOM    486  N   SER A  34       0.699 -14.849  -8.706  1.00 96.70           N  
ATOM    487  H   SER A  34       1.511 -15.131  -8.176  1.00 96.70           H  
ATOM    488  CA  SER A  34      -0.499 -15.679  -8.575  1.00 96.70           C  
ATOM    489  HA  SER A  34      -1.101 -15.575  -9.478  1.00 96.70           H  
ATOM    490  C   SER A  34      -1.371 -15.240  -7.400  1.00 96.70           C  
ATOM    491  CB  SER A  34      -0.097 -17.151  -8.450  1.00 96.70           C  
ATOM    492  HB2 SER A  34       0.595 -17.403  -9.253  1.00 96.70           H  
ATOM    493  HB3 SER A  34      -0.989 -17.766  -8.571  1.00 96.70           H  
ATOM    494  O   SER A  34      -2.584 -15.437  -7.424  1.00 96.70           O  
ATOM    495  OG  SER A  34       0.496 -17.472  -7.206  1.00 96.70           O  
ATOM    496  HG  SER A  34       1.161 -16.833  -6.937  1.00 96.70           H  
ATOM    497  N   ASN A  35      -0.762 -14.584  -6.408  1.00 97.45           N  
ATOM    498  H   ASN A  35       0.246 -14.535  -6.431  1.00 97.45           H  
ATOM    499  CA  ASN A  35      -1.442 -14.043  -5.243  1.00 97.45           C  
ATOM    500  HA  ASN A  35      -2.489 -13.876  -5.495  1.00 97.45           H  
ATOM    501  C   ASN A  35      -0.858 -12.685  -4.825  1.00 97.45           C  
ATOM    502  CB  ASN A  35      -1.396 -15.084  -4.118  1.00 97.45           C  
ATOM    503  HB2 ASN A  35      -1.790 -16.033  -4.481  1.00 97.45           H  
ATOM    504  HB3 ASN A  35      -0.364 -15.239  -3.803  1.00 97.45           H  
ATOM    505  O   ASN A  35      -0.184 -12.552  -3.804  1.00 97.45           O  
ATOM    506  CG  ASN A  35      -2.223 -14.653  -2.921  1.00 97.45           C  
ATOM    507  ND2 ASN A  35      -2.127 -15.380  -1.834  1.00 97.45           N  
ATOM    508 HD21 ASN A  35      -2.697 -15.103  -1.048  1.00 97.45           H  
ATOM    509 HD22 ASN A  35      -1.491 -16.165  -1.820  1.00 97.45           H  
ATOM    510  OD1 ASN A  35      -2.968 -13.681  -2.943  1.00 97.45           O  
ATOM    511  N   ALA A  36      -1.180 -11.639  -5.586  1.00 96.88           N  
ATOM    512  H   ALA A  36      -1.667 -11.809  -6.454  1.00 96.88           H  
ATOM    513  CA  ALA A  36      -0.748 -10.274  -5.275  1.00 96.88           C  
ATOM    514  HA  ALA A  36       0.340 -10.267  -5.209  1.00 96.88           H  
ATOM    515  C   ALA A  36      -1.288  -9.750  -3.923  1.00 96.88           C  
ATOM    516  CB  ALA A  36      -1.169  -9.382  -6.446  1.00 96.88           C  
ATOM    517  HB1 ALA A  36      -0.708  -9.749  -7.362  1.00 96.88           H  
ATOM    518  HB2 ALA A  36      -0.830  -8.362  -6.267  1.00 96.88           H  
ATOM    519  HB3 ALA A  36      -2.254  -9.385  -6.552  1.00 96.88           H  
ATOM    520  O   ALA A  36      -0.750  -8.791  -3.379  1.00 96.88           O  
ATOM    521  N   SER A  37      -2.328 -10.391  -3.374  1.00 97.55           N  
ATOM    522  H   SER A  37      -2.659 -11.225  -3.837  1.00 97.55           H  
ATOM    523  CA  SER A  37      -2.905 -10.089  -2.057  1.00 97.55           C  
ATOM    524  HA  SER A  37      -2.741  -9.037  -1.826  1.00 97.55           H  
ATOM    525  C   SER A  37      -2.267 -10.875  -0.906  1.00 97.55           C  
ATOM    526  CB  SER A  37      -4.417 -10.339  -2.075  1.00 97.55           C  
ATOM    527  HB2 SER A  37      -4.816 -10.251  -1.064  1.00 97.55           H  
ATOM    528  HB3 SER A  37      -4.622 -11.345  -2.442  1.00 97.55           H  
ATOM    529  O   SER A  37      -2.733 -10.743   0.227  1.00 97.55           O  
ATOM    530  OG  SER A  37      -5.075  -9.385  -2.884  1.00 97.55           O  
ATOM    531  HG  SER A  37      -4.774  -9.456  -3.793  1.00 97.55           H  
ATOM    532  N   ALA A  38      -1.235 -11.692  -1.155  1.00 98.12           N  
ATOM    533  H   ALA A  38      -0.898 -11.791  -2.102  1.00 98.12           H  
ATOM    534  CA  ALA A  38      -0.548 -12.449  -0.112  1.00 98.12           C  
ATOM    535  HA  ALA A  38      -1.244 -13.184   0.292  1.00 98.12           H  
ATOM    536  C   ALA A  38      -0.106 -11.518   1.024  1.00 98.12           C  
ATOM    537  CB  ALA A  38       0.646 -13.198  -0.714  1.00 98.12           C  
ATOM    538  HB1 ALA A  38       1.162 -13.759   0.065  1.00 98.12           H  
ATOM    539  HB2 ALA A  38       1.341 -12.490  -1.166  1.00 98.12           H  
ATOM    540  HB3 ALA A  38       0.305 -13.893  -1.481  1.00 98.12           H  
ATOM    541  O   ALA A  38       0.581 -10.518   0.795  1.00 98.12           O  
ATOM    542  N   ASN A  39      -0.526 -11.842   2.246  1.00 98.43           N  
ATOM    543  H   ASN A  39      -1.063 -12.685   2.390  1.00 98.43           H  
ATOM    544  CA  ASN A  39      -0.301 -11.002   3.410  1.00 98.43           C  
ATOM    545  HA  ASN A  39       0.632 -10.464   3.242  1.00 98.43           H  
ATOM    546  C   ASN A  39      -0.113 -11.822   4.688  1.00 98.43           C  
ATOM    547  CB  ASN A  39      -1.446  -9.979   3.552  1.00 98.43           C  
ATOM    548  HB2 ASN A  39      -1.196  -9.271   4.342  1.00 98.43           H  
ATOM    549  HB3 ASN A  39      -1.554  -9.414   2.626  1.00 98.43           H  
ATOM    550  O   ASN A  39      -0.500 -12.989   4.763  1.00 98.43           O  
ATOM    551  CG  ASN A  39      -2.777 -10.619   3.908  1.00 98.43           C  
ATOM    552  ND2 ASN A  39      -3.578 -10.970   2.931  1.00 98.43           N  
ATOM    553 HD21 ASN A  39      -4.466 -11.372   3.194  1.00 98.43           H  
ATOM    554 HD22 ASN A  39      -3.307 -10.809   1.971  1.00 98.43           H  
ATOM    555  OD1 ASN A  39      -3.115 -10.813   5.061  1.00 98.43           O  
ATOM    556  N   THR A  40       0.467 -11.175   5.691  1.00 98.25           N  
ATOM    557  H   THR A  40       0.806 -10.238   5.522  1.00 98.25           H  
ATOM    558  CA  THR A  40       0.484 -11.634   7.078  1.00 98.25           C  
ATOM    559  HA  THR A  40      -0.143 -12.521   7.168  1.00 98.25           H  
ATOM    560  C   THR A  40      -0.115 -10.566   7.981  1.00 98.25           C  
ATOM    561  CB  THR A  40       1.897 -12.001   7.557  1.00 98.25           C  
ATOM    562  HB  THR A  40       1.852 -12.271   8.612  1.00 98.25           H  
ATOM    563  O   THR A  40      -0.079  -9.372   7.673  1.00 98.25           O  
ATOM    564  CG2 THR A  40       2.479 -13.178   6.777  1.00 98.25           C  
ATOM    565 HG21 THR A  40       1.805 -14.031   6.842  1.00 98.25           H  
ATOM    566 HG22 THR A  40       2.611 -12.904   5.731  1.00 98.25           H  
ATOM    567 HG23 THR A  40       3.447 -13.451   7.199  1.00 98.25           H  
ATOM    568  OG1 THR A  40       2.786 -10.922   7.399  1.00 98.25           O  
ATOM    569  HG1 THR A  40       3.297 -10.820   8.206  1.00 98.25           H  
ATOM    570  N   THR A  41      -0.657 -11.001   9.114  1.00 98.23           N  
ATOM    571  H   THR A  41      -0.700 -11.992   9.307  1.00 98.23           H  
ATOM    572  CA  THR A  41      -1.246 -10.125  10.122  1.00 98.23           C  
ATOM    573  HA  THR A  41      -0.965  -9.093   9.913  1.00 98.23           H  
ATOM    574  C   THR A  41      -0.738 -10.475  11.507  1.00 98.23           C  
ATOM    575  CB  THR A  41      -2.774 -10.208  10.128  1.00 98.23           C  
ATOM    576  HB  THR A  41      -3.167  -9.589  10.935  1.00 98.23           H  
ATOM    577  O   THR A  41      -0.498 -11.640  11.829  1.00 98.23           O  
ATOM    578  CG2 THR A  41      -3.383  -9.756   8.820  1.00 98.23           C  
ATOM    579 HG21 THR A  41      -3.126 -10.440   8.011  1.00 98.23           H  
ATOM    580 HG22 THR A  41      -4.464  -9.746   8.963  1.00 98.23           H  
ATOM    581 HG23 THR A  41      -3.024  -8.758   8.569  1.00 98.23           H  
ATOM    582  OG1 THR A  41      -3.222 -11.532  10.286  1.00 98.23           O  
ATOM    583  HG1 THR A  41      -4.181 -11.522  10.241  1.00 98.23           H  
ATOM    584  N   ALA A  42      -0.622  -9.461  12.351  1.00 97.72           N  
ATOM    585  H   ALA A  42      -0.756  -8.522  12.004  1.00 97.72           H  
ATOM    586  CA  ALA A  42      -0.504  -9.636  13.788  1.00 97.72           C  
ATOM    587  HA  ALA A  42      -0.875 -10.625  14.054  1.00 97.72           H  
ATOM    588  C   ALA A  42      -1.346  -8.547  14.467  1.00 97.72           C  
ATOM    589  CB  ALA A  42       0.972  -9.575  14.191  1.00 97.72           C  
ATOM    590  HB1 ALA A  42       1.517 -10.389  13.714  1.00 97.72           H  
ATOM    591  HB2 ALA A  42       1.063  -9.666  15.273  1.00 97.72           H  
ATOM    592  HB3 ALA A  42       1.401  -8.625  13.872  1.00 97.72           H  
ATOM    593  O   ALA A  42      -1.138  -7.382  14.143  1.00 97.72           O  
ATOM    594  N   PRO A  43      -2.285  -8.879  15.369  1.00 96.87           N  
ATOM    595  CA  PRO A  43      -2.735 -10.229  15.702  1.00 96.87           C  
ATOM    596  HA  PRO A  43      -1.873 -10.846  15.955  1.00 96.87           H  
ATOM    597  C   PRO A  43      -3.492 -10.892  14.535  1.00 96.87           C  
ATOM    598  CB  PRO A  43      -3.590 -10.083  16.962  1.00 96.87           C  
ATOM    599  HB2 PRO A  43      -3.014 -10.408  17.829  1.00 96.87           H  
ATOM    600  HB3 PRO A  43      -4.512 -10.660  16.890  1.00 96.87           H  
ATOM    601  O   PRO A  43      -4.118 -10.220  13.716  1.00 96.87           O  
ATOM    602  CG  PRO A  43      -3.899  -8.590  17.104  1.00 96.87           C  
ATOM    603  HG2 PRO A  43      -4.954  -8.387  16.921  1.00 96.87           H  
ATOM    604  HG3 PRO A  43      -3.638  -8.244  18.104  1.00 96.87           H  
ATOM    605  CD  PRO A  43      -3.043  -7.866  16.079  1.00 96.87           C  
ATOM    606  HD2 PRO A  43      -3.673  -7.310  15.385  1.00 96.87           H  
ATOM    607  HD3 PRO A  43      -2.363  -7.185  16.591  1.00 96.87           H  
ATOM    608  N   THR A  44      -3.428 -12.223  14.442  1.00 94.52           N  
ATOM    609  H   THR A  44      -2.959 -12.756  15.160  1.00 94.52           H  
ATOM    610  CA  THR A  44      -3.954 -12.974  13.285  1.00 94.52           C  
ATOM    611  HA  THR A  44      -3.549 -12.520  12.380  1.00 94.52           H  
ATOM    612  C   THR A  44      -5.476 -12.933  13.158  1.00 94.52           C  
ATOM    613  CB  THR A  44      -3.499 -14.439  13.304  1.00 94.52           C  
ATOM    614  HB  THR A  44      -4.059 -15.000  12.556  1.00 94.52           H  
ATOM    615  O   THR A  44      -6.010 -13.046  12.058  1.00 94.52           O  
ATOM    616  CG2 THR A  44      -2.009 -14.580  12.998  1.00 94.52           C  
ATOM    617 HG21 THR A  44      -1.415 -14.058  13.748  1.00 94.52           H  
ATOM    618 HG22 THR A  44      -1.799 -14.145  12.021  1.00 94.52           H  
ATOM    619 HG23 THR A  44      -1.731 -15.634  12.981  1.00 94.52           H  
ATOM    620  OG1 THR A  44      -3.716 -15.011  14.576  1.00 94.52           O  
ATOM    621  HG1 THR A  44      -3.522 -15.948  14.503  1.00 94.52           H  
ATOM    622  N   ASP A  45      -6.179 -12.745  14.272  1.00 93.11           N  
ATOM    623  H   ASP A  45      -5.673 -12.629  15.139  1.00 93.11           H  
ATOM    624  CA  ASP A  45      -7.637 -12.706  14.385  1.00 93.11           C  
ATOM    625  HA  ASP A  45      -8.060 -13.237  13.533  1.00 93.11           H  
ATOM    626  C   ASP A  45      -8.230 -11.286  14.324  1.00 93.11           C  
ATOM    627  CB  ASP A  45      -8.054 -13.480  15.652  1.00 93.11           C  
ATOM    628  HB2 ASP A  45      -9.137 -13.428  15.757  1.00 93.11           H  
ATOM    629  HB3 ASP A  45      -7.801 -14.530  15.498  1.00 93.11           H  
ATOM    630  O   ASP A  45      -9.441 -11.112  14.461  1.00 93.11           O  
ATOM    631  CG  ASP A  45      -7.404 -13.036  16.979  1.00 93.11           C  
ATOM    632  OD1 ASP A  45      -6.418 -12.260  17.007  1.00 93.11           O  
ATOM    633  OD2 ASP A  45      -7.839 -13.533  18.037  1.00 93.11           O  
ATOM    634  N   ALA A  46      -7.398 -10.264  14.102  1.00 96.14           N  
ATOM    635  H   ALA A  46      -6.414 -10.463  13.995  1.00 96.14           H  
ATOM    636  CA  ALA A  46      -7.809  -8.863  14.192  1.00 96.14           C  
ATOM    637  HA  ALA A  46      -8.502  -8.769  15.028  1.00 96.14           H  
ATOM    638  C   ALA A  46      -8.520  -8.324  12.940  1.00 96.14           C  
ATOM    639  CB  ALA A  46      -6.569  -8.028  14.510  1.00 96.14           C  
ATOM    640  HB1 ALA A  46      -6.123  -7.636  13.596  1.00 96.14           H  
ATOM    641  HB2 ALA A  46      -5.825  -8.642  15.018  1.00 96.14           H  
ATOM    642  HB3 ALA A  46      -6.854  -7.200  15.159  1.00 96.14           H  
ATOM    643  O   ALA A  46      -9.173  -7.283  13.003  1.00 96.14           O  
ATOM    644  N   PHE A  47      -8.403  -9.011  11.801  1.00 96.89           N  
ATOM    645  H   PHE A  47      -7.914  -9.894  11.830  1.00 96.89           H  
ATOM    646  CA  PHE A  47      -8.876  -8.536  10.500  1.00 96.89           C  
ATOM    647  HA  PHE A  47      -9.460  -7.625  10.640  1.00 96.89           H  
ATOM    648  C   PHE A  47      -9.794  -9.563   9.829  1.00 96.89           C  
ATOM    649  CB  PHE A  47      -7.677  -8.168   9.617  1.00 96.89           C  
ATOM    650  HB2 PHE A  47      -8.045  -7.855   8.640  1.00 96.89           H  
ATOM    651  HB3 PHE A  47      -7.073  -9.063   9.472  1.00 96.89           H  
ATOM    652  O   PHE A  47      -9.523 -10.760   9.848  1.00 96.89           O  
ATOM    653  CG  PHE A  47      -6.802  -7.057  10.177  1.00 96.89           C  
ATOM    654  CD1 PHE A  47      -7.170  -5.709  10.006  1.00 96.89           C  
ATOM    655  HD1 PHE A  47      -8.070  -5.460   9.463  1.00 96.89           H  
ATOM    656  CD2 PHE A  47      -5.620  -7.369  10.879  1.00 96.89           C  
ATOM    657  HD2 PHE A  47      -5.331  -8.399  11.023  1.00 96.89           H  
ATOM    658  CE1 PHE A  47      -6.369  -4.681  10.537  1.00 96.89           C  
ATOM    659  HE1 PHE A  47      -6.648  -3.646  10.402  1.00 96.89           H  
ATOM    660  CE2 PHE A  47      -4.817  -6.343  11.406  1.00 96.89           C  
ATOM    661  HE2 PHE A  47      -3.907  -6.588  11.935  1.00 96.89           H  
ATOM    662  CZ  PHE A  47      -5.194  -4.998  11.238  1.00 96.89           C  
ATOM    663  HZ  PHE A  47      -4.575  -4.208  11.635  1.00 96.89           H  
ATOM    664  N   SER A  48     -10.889  -9.091   9.227  1.00 95.36           N  
ATOM    665  H   SER A  48     -11.002  -8.088   9.184  1.00 95.36           H  
ATOM    666  CA  SER A  48     -11.881  -9.927   8.529  1.00 95.36           C  
ATOM    667  HA  SER A  48     -11.817 -10.952   8.894  1.00 95.36           H  
ATOM    668  C   SER A  48     -11.677  -9.975   7.019  1.00 95.36           C  
ATOM    669  CB  SER A  48     -13.302  -9.417   8.788  1.00 95.36           C  
ATOM    670  HB2 SER A  48     -13.569  -9.586   9.830  1.00 95.36           H  
ATOM    671  HB3 SER A  48     -13.994  -9.996   8.177  1.00 95.36           H  
ATOM    672  O   SER A  48     -12.053 -10.948   6.368  1.00 95.36           O  
ATOM    673  OG  SER A  48     -13.443  -8.043   8.456  1.00 95.36           O  
ATOM    674  HG  SER A  48     -13.275  -7.491   9.223  1.00 95.36           H  
ATOM    675  N   THR A  49     -11.138  -8.912   6.428  1.00 96.63           N  
ATOM    676  H   THR A  49     -10.882  -8.119   6.999  1.00 96.63           H  
ATOM    677  CA  THR A  49     -10.915  -8.824   4.984  1.00 96.63           C  
ATOM    678  HA  THR A  49     -10.779  -9.826   4.577  1.00 96.63           H  
ATOM    679  C   THR A  49      -9.650  -8.036   4.722  1.00 96.63           C  
ATOM    680  CB  THR A  49     -12.103  -8.174   4.263  1.00 96.63           C  
ATOM    681  HB  THR A  49     -12.220  -7.142   4.595  1.00 96.63           H  
ATOM    682  O   THR A  49      -9.465  -6.952   5.271  1.00 96.63           O  
ATOM    683  CG2 THR A  49     -11.945  -8.196   2.741  1.00 96.63           C  
ATOM    684 HG21 THR A  49     -11.817  -9.221   2.394  1.00 96.63           H  
ATOM    685 HG22 THR A  49     -12.835  -7.774   2.276  1.00 96.63           H  
ATOM    686 HG23 THR A  49     -11.082  -7.602   2.439  1.00 96.63           H  
ATOM    687  OG1 THR A  49     -13.281  -8.887   4.561  1.00 96.63           O  
ATOM    688  HG1 THR A  49     -13.019  -9.659   5.069  1.00 96.63           H  
ATOM    689  N   ILE A  50      -8.784  -8.596   3.882  1.00 97.88           N  
ATOM    690  H   ILE A  50      -9.004  -9.492   3.471  1.00 97.88           H  
ATOM    691  CA  ILE A  50      -7.528  -7.988   3.455  1.00 97.88           C  
ATOM    692  HA  ILE A  50      -7.574  -6.912   3.628  1.00 97.88           H  
ATOM    693  C   ILE A  50      -7.392  -8.248   1.964  1.00 97.88           C  
ATOM    694  CB  ILE A  50      -6.332  -8.557   4.242  1.00 97.88           C  
ATOM    695  HB  ILE A  50      -6.276  -9.633   4.080  1.00 97.88           H  
ATOM    696  O   ILE A  50      -7.523  -9.392   1.528  1.00 97.88           O  
ATOM    697  CG1 ILE A  50      -6.522  -8.286   5.747  1.00 97.88           C  
ATOM    698 HG12 ILE A  50      -6.471  -7.214   5.937  1.00 97.88           H  
ATOM    699 HG13 ILE A  50      -7.495  -8.646   6.082  1.00 97.88           H  
ATOM    700  CG2 ILE A  50      -5.034  -7.905   3.738  1.00 97.88           C  
ATOM    701 HG21 ILE A  50      -5.096  -6.823   3.854  1.00 97.88           H  
ATOM    702 HG22 ILE A  50      -4.172  -8.268   4.298  1.00 97.88           H  
ATOM    703 HG23 ILE A  50      -4.859  -8.154   2.692  1.00 97.88           H  
ATOM    704  CD1 ILE A  50      -5.513  -8.999   6.625  1.00 97.88           C  
ATOM    705 HD11 ILE A  50      -5.601 -10.079   6.507  1.00 97.88           H  
ATOM    706 HD12 ILE A  50      -4.495  -8.681   6.398  1.00 97.88           H  
ATOM    707 HD13 ILE A  50      -5.741  -8.717   7.653  1.00 97.88           H  
ATOM    708  N   ALA A  51      -7.171  -7.196   1.182  1.00 97.59           N  
ATOM    709  H   ALA A  51      -7.060  -6.285   1.602  1.00 97.59           H  
ATOM    710  CA  ALA A  51      -7.087  -7.313  -0.266  1.00 97.59           C  
ATOM    711  HA  ALA A  51      -6.699  -8.299  -0.524  1.00 97.59           H  
ATOM    712  C   ALA A  51      -6.137  -6.275  -0.858  1.00 97.59           C  
ATOM    713  CB  ALA A  51      -8.494  -7.182  -0.866  1.00 97.59           C  
ATOM    714  HB1 ALA A  51      -9.141  -7.963  -0.465  1.00 97.59           H  
ATOM    715  HB2 ALA A  51      -8.441  -7.293  -1.949  1.00 97.59           H  
ATOM    716  HB3 ALA A  51      -8.913  -6.205  -0.626  1.00 97.59           H  
ATOM    717  O   ALA A  51      -6.090  -5.131  -0.411  1.00 97.59           O  
ATOM    718  N   PHE A  52      -5.418  -6.677  -1.898  1.00 97.93           N  
ATOM    719  H   PHE A  52      -5.512  -7.634  -2.207  1.00 97.93           H  
ATOM    720  CA  PHE A  52      -4.702  -5.782  -2.790  1.00 97.93           C  
ATOM    721  HA  PHE A  52      -4.725  -4.767  -2.395  1.00 97.93           H  
ATOM    722  C   PHE A  52      -5.382  -5.793  -4.157  1.00 97.93           C  
ATOM    723  CB  PHE A  52      -3.238  -6.202  -2.903  1.00 97.93           C  
ATOM    724  HB2 PHE A  52      -3.188  -7.266  -3.131  1.00 97.93           H  
ATOM    725  HB3 PHE A  52      -2.739  -6.035  -1.948  1.00 97.93           H  
ATOM    726  O   PHE A  52      -5.579  -6.857  -4.746  1.00 97.93           O  
ATOM    727  CG  PHE A  52      -2.506  -5.440  -3.986  1.00 97.93           C  
ATOM    728  CD1 PHE A  52      -2.217  -6.057  -5.216  1.00 97.93           C  
ATOM    729  HD1 PHE A  52      -2.511  -7.085  -5.374  1.00 97.93           H  
ATOM    730  CD2 PHE A  52      -2.173  -4.091  -3.789  1.00 97.93           C  
ATOM    731  HD2 PHE A  52      -2.437  -3.598  -2.865  1.00 97.93           H  
ATOM    732  CE1 PHE A  52      -1.563  -5.339  -6.233  1.00 97.93           C  
ATOM    733  HE1 PHE A  52      -1.329  -5.821  -7.171  1.00 97.93           H  
ATOM    734  CE2 PHE A  52      -1.505  -3.377  -4.794  1.00 97.93           C  
ATOM    735  HE2 PHE A  52      -1.221  -2.353  -4.604  1.00 97.93           H  
ATOM    736  CZ  PHE A  52      -1.208  -3.995  -6.022  1.00 97.93           C  
ATOM    737  HZ  PHE A  52      -0.700  -3.438  -6.795  1.00 97.93           H  
ATOM    738  N   ASN A  53      -5.697  -4.609  -4.673  1.00 95.24           N  
ATOM    739  H   ASN A  53      -5.442  -3.784  -4.149  1.00 95.24           H  
ATOM    740  CA  ASN A  53      -6.328  -4.423  -5.973  1.00 95.24           C  
ATOM    741  HA  ASN A  53      -6.300  -5.361  -6.528  1.00 95.24           H  
ATOM    742  C   ASN A  53      -5.572  -3.380  -6.798  1.00 95.24           C  
ATOM    743  CB  ASN A  53      -7.799  -4.026  -5.772  1.00 95.24           C  
ATOM    744  HB2 ASN A  53      -8.247  -3.779  -6.735  1.00 95.24           H  
ATOM    745  HB3 ASN A  53      -7.847  -3.143  -5.135  1.00 95.24           H  
ATOM    746  O   ASN A  53      -4.988  -2.438  -6.267  1.00 95.24           O  
ATOM    747  CG  ASN A  53      -8.630  -5.143  -5.166  1.00 95.24           C  
ATOM    748  ND2 ASN A  53      -9.455  -4.846  -4.190  1.00 95.24           N  
ATOM    749 HD21 ASN A  53      -9.989  -5.619  -3.818  1.00 95.24           H  
ATOM    750 HD22 ASN A  53      -9.504  -3.909  -3.816  1.00 95.24           H  
ATOM    751  OD1 ASN A  53      -8.580  -6.286  -5.578  1.00 95.24           O  
ATOM    752  N   TYR A  54      -5.639  -3.514  -8.116  1.00 93.63           N  
ATOM    753  H   TYR A  54      -6.167  -4.284  -8.502  1.00 93.63           H  
ATOM    754  CA  TYR A  54      -5.097  -2.554  -9.072  1.00 93.63           C  
ATOM    755  HA  TYR A  54      -4.876  -1.616  -8.564  1.00 93.63           H  
ATOM    756  C   TYR A  54      -6.147  -2.244 -10.141  1.00 93.63           C  
ATOM    757  CB  TYR A  54      -3.779  -3.086  -9.651  1.00 93.63           C  
ATOM    758  HB2 TYR A  54      -3.048  -3.130  -8.843  1.00 93.63           H  
ATOM    759  HB3 TYR A  54      -3.404  -2.374 -10.386  1.00 93.63           H  
ATOM    760  O   TYR A  54      -6.972  -3.095 -10.474  1.00 93.63           O  
ATOM    761  CG  TYR A  54      -3.843  -4.456 -10.296  1.00 93.63           C  
ATOM    762  CD1 TYR A  54      -3.599  -5.608  -9.523  1.00 93.63           C  
ATOM    763  HD1 TYR A  54      -3.400  -5.513  -8.466  1.00 93.63           H  
ATOM    764  CD2 TYR A  54      -4.142  -4.582 -11.666  1.00 93.63           C  
ATOM    765  HD2 TYR A  54      -4.393  -3.713 -12.257  1.00 93.63           H  
ATOM    766  CE1 TYR A  54      -3.644  -6.882 -10.120  1.00 93.63           C  
ATOM    767  HE1 TYR A  54      -3.474  -7.764  -9.521  1.00 93.63           H  
ATOM    768  CE2 TYR A  54      -4.165  -5.849 -12.272  1.00 93.63           C  
ATOM    769  HE2 TYR A  54      -4.405  -5.943 -13.321  1.00 93.63           H  
ATOM    770  OH  TYR A  54      -3.958  -8.227 -12.085  1.00 93.63           O  
ATOM    771  HH  TYR A  54      -3.863  -8.930 -11.439  1.00 93.63           H  
ATOM    772  CZ  TYR A  54      -3.923  -7.002 -11.500  1.00 93.63           C  
ATOM    773  N   GLY A  55      -6.150  -1.012 -10.654  1.00 89.34           N  
ATOM    774  H   GLY A  55      -5.523  -0.321 -10.268  1.00 89.34           H  
ATOM    775  CA  GLY A  55      -7.125  -0.594 -11.664  1.00 89.34           C  
ATOM    776  HA2 GLY A  55      -6.979   0.462 -11.892  1.00 89.34           H  
ATOM    777  HA3 GLY A  55      -8.126  -0.715 -11.250  1.00 89.34           H  
ATOM    778  C   GLY A  55      -7.035  -1.398 -12.969  1.00 89.34           C  
ATOM    779  O   GLY A  55      -5.980  -1.910 -13.329  1.00 89.34           O  
ATOM    780  N   THR A  56      -8.125  -1.434 -13.742  1.00 89.06           N  
ATOM    781  H   THR A  56      -8.961  -0.971 -13.416  1.00 89.06           H  
ATOM    782  CA  THR A  56      -8.232  -2.169 -15.028  1.00 89.06           C  
ATOM    783  HA  THR A  56      -8.052  -3.229 -14.846  1.00 89.06           H  
ATOM    784  C   THR A  56      -7.234  -1.727 -16.105  1.00 89.06           C  
ATOM    785  CB  THR A  56      -9.638  -2.001 -15.622  1.00 89.06           C  
ATOM    786  HB  THR A  56      -9.672  -2.460 -16.610  1.00 89.06           H  
ATOM    787  O   THR A  56      -7.029  -2.419 -17.096  1.00 89.06           O  
ATOM    788  CG2 THR A  56     -10.718  -2.640 -14.752  1.00 89.06           C  
ATOM    789 HG21 THR A  56     -10.483  -3.693 -14.596  1.00 89.06           H  
ATOM    790 HG22 THR A  56     -10.779  -2.143 -13.784  1.00 89.06           H  
ATOM    791 HG23 THR A  56     -11.683  -2.570 -15.252  1.00 89.06           H  
ATOM    792  OG1 THR A  56      -9.957  -0.629 -15.731  1.00 89.06           O  
ATOM    793  HG1 THR A  56     -10.816  -0.577 -16.157  1.00 89.06           H  
ATOM    794  N   ASN A  57      -6.614  -0.566 -15.908  1.00 90.69           N  
ATOM    795  H   ASN A  57      -6.843  -0.086 -15.050  1.00 90.69           H  
ATOM    796  CA  ASN A  57      -5.598   0.026 -16.773  1.00 90.69           C  
ATOM    797  HA  ASN A  57      -5.731  -0.345 -17.790  1.00 90.69           H  
ATOM    798  C   ASN A  57      -4.157  -0.336 -16.364  1.00 90.69           C  
ATOM    799  CB  ASN A  57      -5.844   1.536 -16.743  1.00 90.69           C  
ATOM    800  HB2 ASN A  57      -4.985   2.051 -17.173  1.00 90.69           H  
ATOM    801  HB3 ASN A  57      -5.936   1.866 -15.708  1.00 90.69           H  
ATOM    802  O   ASN A  57      -3.201   0.252 -16.885  1.00 90.69           O  
ATOM    803  CG  ASN A  57      -7.087   1.933 -17.516  1.00 90.69           C  
ATOM    804  ND2 ASN A  57      -7.878   2.835 -16.989  1.00 90.69           N  
ATOM    805 HD21 ASN A  57      -7.717   3.171 -16.050  1.00 90.69           H  
ATOM    806 HD22 ASN A  57      -8.758   2.964 -17.469  1.00 90.69           H  
ATOM    807  OD1 ASN A  57      -7.353   1.478 -18.614  1.00 90.69           O  
ATOM    808  N   LEU A  58      -4.018  -1.244 -15.398  1.00 93.88           N  
ATOM    809  H   LEU A  58      -4.850  -1.687 -15.035  1.00 93.88           H  
ATOM    810  CA  LEU A  58      -2.765  -1.769 -14.885  1.00 93.88           C  
ATOM    811  HA  LEU A  58      -1.938  -1.318 -15.434  1.00 93.88           H  
ATOM    812  C   LEU A  58      -2.684  -3.277 -15.109  1.00 93.88           C  
ATOM    813  CB  LEU A  58      -2.637  -1.449 -13.383  1.00 93.88           C  
ATOM    814  HB2 LEU A  58      -1.757  -1.961 -12.993  1.00 93.88           H  
ATOM    815  HB3 LEU A  58      -3.505  -1.852 -12.861  1.00 93.88           H  
ATOM    816  O   LEU A  58      -3.694  -3.978 -15.136  1.00 93.88           O  
ATOM    817  CG  LEU A  58      -2.531   0.039 -13.038  1.00 93.88           C  
ATOM    818  HG  LEU A  58      -3.429   0.566 -13.360  1.00 93.88           H  
ATOM    819  CD1 LEU A  58      -2.380   0.213 -11.528  1.00 93.88           C  
ATOM    820 HD11 LEU A  58      -3.277  -0.146 -11.025  1.00 93.88           H  
ATOM    821 HD12 LEU A  58      -2.252   1.264 -11.269  1.00 93.88           H  
ATOM    822 HD13 LEU A  58      -1.514  -0.343 -11.167  1.00 93.88           H  
ATOM    823  CD2 LEU A  58      -1.315   0.627 -13.747  1.00 93.88           C  
ATOM    824 HD21 LEU A  58      -1.582   0.859 -14.778  1.00 93.88           H  
ATOM    825 HD22 LEU A  58      -0.962   1.529 -13.247  1.00 93.88           H  
ATOM    826 HD23 LEU A  58      -0.495  -0.090 -13.727  1.00 93.88           H  
ATOM    827  N   SER A  59      -1.460  -3.787 -15.189  1.00 94.65           N  
ATOM    828  H   SER A  59      -0.677  -3.150 -15.229  1.00 94.65           H  
ATOM    829  CA  SER A  59      -1.211  -5.227 -15.236  1.00 94.65           C  
ATOM    830  HA  SER A  59      -2.041  -5.739 -14.750  1.00 94.65           H  
ATOM    831  C   SER A  59       0.054  -5.620 -14.489  1.00 94.65           C  
ATOM    832  CB  SER A  59      -1.157  -5.723 -16.681  1.00 94.65           C  
ATOM    833  HB2 SER A  59      -2.149  -5.630 -17.123  1.00 94.65           H  
ATOM    834  HB3 SER A  59      -0.867  -6.774 -16.696  1.00 94.65           H  
ATOM    835  O   SER A  59       1.032  -4.870 -14.429  1.00 94.65           O  
ATOM    836  OG  SER A  59      -0.244  -4.963 -17.438  1.00 94.65           O  
ATOM    837  HG  SER A  59      -0.762  -4.219 -17.751  1.00 94.65           H  
ATOM    838  N   LEU A  60       0.055  -6.834 -13.943  1.00 96.32           N  
ATOM    839  H   LEU A  60      -0.779  -7.401 -14.013  1.00 96.32           H  
ATOM    840  CA  LEU A  60       1.239  -7.436 -13.343  1.00 96.32           C  
ATOM    841  HA  LEU A  60       1.780  -6.673 -12.782  1.00 96.32           H  
ATOM    842  C   LEU A  60       2.163  -7.948 -14.457  1.00 96.32           C  
ATOM    843  CB  LEU A  60       0.825  -8.548 -12.364  1.00 96.32           C  
ATOM    844  HB2 LEU A  60       1.727  -8.926 -11.884  1.00 96.32           H  
ATOM    845  HB3 LEU A  60       0.375  -9.364 -12.929  1.00 96.32           H  
ATOM    846  O   LEU A  60       1.763  -8.754 -15.293  1.00 96.32           O  
ATOM    847  CG  LEU A  60      -0.164  -8.117 -11.263  1.00 96.32           C  
ATOM    848  HG  LEU A  60      -1.105  -7.815 -11.722  1.00 96.32           H  
ATOM    849  CD1 LEU A  60      -0.442  -9.298 -10.336  1.00 96.32           C  
ATOM    850 HD11 LEU A  60      -1.200  -9.018  -9.604  1.00 96.32           H  
ATOM    851 HD12 LEU A  60       0.466  -9.595  -9.812  1.00 96.32           H  
ATOM    852 HD13 LEU A  60      -0.814 -10.147 -10.910  1.00 96.32           H  
ATOM    853  CD2 LEU A  60       0.368  -6.954 -10.423  1.00 96.32           C  
ATOM    854 HD21 LEU A  60       1.345  -7.205 -10.009  1.00 96.32           H  
ATOM    855 HD22 LEU A  60      -0.326  -6.746  -9.609  1.00 96.32           H  
ATOM    856 HD23 LEU A  60       0.442  -6.056 -11.036  1.00 96.32           H  
ATOM    857  N   LYS A  61       3.402  -7.454 -14.490  1.00 96.18           N  
ATOM    858  H   LYS A  61       3.639  -6.781 -13.777  1.00 96.18           H  
ATOM    859  CA  LYS A  61       4.393  -7.740 -15.543  1.00 96.18           C  
ATOM    860  HA  LYS A  61       3.905  -8.284 -16.352  1.00 96.18           H  
ATOM    861  C   LYS A  61       5.536  -8.647 -15.081  1.00 96.18           C  
ATOM    862  CB  LYS A  61       4.959  -6.423 -16.106  1.00 96.18           C  
ATOM    863  HB2 LYS A  61       5.704  -6.661 -16.865  1.00 96.18           H  
ATOM    864  HB3 LYS A  61       5.469  -5.900 -15.297  1.00 96.18           H  
ATOM    865  O   LYS A  61       6.367  -9.020 -15.905  1.00 96.18           O  
ATOM    866  CG  LYS A  61       3.949  -5.451 -16.736  1.00 96.18           C  
ATOM    867  HG2 LYS A  61       3.238  -5.128 -15.975  1.00 96.18           H  
ATOM    868  HG3 LYS A  61       4.510  -4.571 -17.051  1.00 96.18           H  
ATOM    869  CD  LYS A  61       3.167  -5.989 -17.950  1.00 96.18           C  
ATOM    870  HD2 LYS A  61       2.390  -6.666 -17.596  1.00 96.18           H  
ATOM    871  HD3 LYS A  61       3.834  -6.519 -18.630  1.00 96.18           H  
ATOM    872  CE  LYS A  61       2.535  -4.782 -18.668  1.00 96.18           C  
ATOM    873  HE2 LYS A  61       2.110  -4.134 -17.902  1.00 96.18           H  
ATOM    874  HE3 LYS A  61       3.310  -4.220 -19.190  1.00 96.18           H  
ATOM    875  NZ  LYS A  61       1.430  -5.111 -19.600  1.00 96.18           N  
ATOM    876  HZ1 LYS A  61       0.989  -4.257 -19.909  1.00 96.18           H  
ATOM    877  HZ2 LYS A  61       1.691  -5.695 -20.382  1.00 96.18           H  
ATOM    878  HZ3 LYS A  61       0.686  -5.533 -19.063  1.00 96.18           H  
ATOM    879  N   GLY A  62       5.646  -8.943 -13.788  1.00 98.16           N  
ATOM    880  H   GLY A  62       4.963  -8.572 -13.144  1.00 98.16           H  
ATOM    881  CA  GLY A  62       6.732  -9.760 -13.245  1.00 98.16           C  
ATOM    882  HA2 GLY A  62       6.462 -10.813 -13.323  1.00 98.16           H  
ATOM    883  HA3 GLY A  62       7.637  -9.608 -13.833  1.00 98.16           H  
ATOM    884  C   GLY A  62       7.064  -9.429 -11.794  1.00 98.16           C  
ATOM    885  O   GLY A  62       6.405  -8.597 -11.178  1.00 98.16           O  
ATOM    886  N   ILE A  63       8.120 -10.052 -11.280  1.00 98.40           N  
ATOM    887  H   ILE A  63       8.625 -10.706 -11.861  1.00 98.40           H  
ATOM    888  CA  ILE A  63       8.742  -9.710  -9.997  1.00 98.40           C  
ATOM    889  HA  ILE A  63       8.126  -8.975  -9.480  1.00 98.40           H  
ATOM    890  C   ILE A  63      10.101  -9.075 -10.282  1.00 98.40           C  
ATOM    891  CB  ILE A  63       8.867 -10.956  -9.092  1.00 98.40           C  
ATOM    892  HB  ILE A  63       9.518 -11.672  -9.593  1.00 98.40           H  
ATOM    893  O   ILE A  63      10.836  -9.562 -11.143  1.00 98.40           O  
ATOM    894  CG1 ILE A  63       7.517 -11.665  -8.852  1.00 98.40           C  
ATOM    895 HG12 ILE A  63       7.675 -12.497  -8.165  1.00 98.40           H  
ATOM    896 HG13 ILE A  63       7.161 -12.091  -9.790  1.00 98.40           H  
ATOM    897  CG2 ILE A  63       9.525 -10.607  -7.745  1.00 98.40           C  
ATOM    898 HG21 ILE A  63       9.501 -11.474  -7.085  1.00 98.40           H  
ATOM    899 HG22 ILE A  63      10.564 -10.314  -7.894  1.00 98.40           H  
ATOM    900 HG23 ILE A  63       8.993  -9.788  -7.261  1.00 98.40           H  
ATOM    901  CD1 ILE A  63       6.417 -10.771  -8.279  1.00 98.40           C  
ATOM    902 HD11 ILE A  63       6.768 -10.246  -7.391  1.00 98.40           H  
ATOM    903 HD12 ILE A  63       6.097 -10.045  -9.026  1.00 98.40           H  
ATOM    904 HD13 ILE A  63       5.562 -11.391  -8.009  1.00 98.40           H  
ATOM    905  N   LEU A  64      10.441  -7.996  -9.579  1.00 97.97           N  
ATOM    906  H   LEU A  64       9.799  -7.652  -8.880  1.00 97.97           H  
ATOM    907  CA  LEU A  64      11.745  -7.344  -9.692  1.00 97.97           C  
ATOM    908  HA  LEU A  64      12.448  -8.070 -10.100  1.00 97.97           H  
ATOM    909  C   LEU A  64      12.268  -6.941  -8.313  1.00 97.97           C  
ATOM    910  CB  LEU A  64      11.634  -6.152 -10.663  1.00 97.97           C  
ATOM    911  HB2 LEU A  64      11.019  -5.384 -10.193  1.00 97.97           H  
ATOM    912  HB3 LEU A  64      11.117  -6.490 -11.561  1.00 97.97           H  
ATOM    913  O   LEU A  64      11.491  -6.627  -7.417  1.00 97.97           O  
ATOM    914  CG  LEU A  64      12.979  -5.526 -11.085  1.00 97.97           C  
ATOM    915  HG  LEU A  64      13.486  -5.109 -10.215  1.00 97.97           H  
ATOM    916  CD1 LEU A  64      13.903  -6.537 -11.772  1.00 97.97           C  
ATOM    917 HD11 LEU A  64      14.224  -7.301 -11.064  1.00 97.97           H  
ATOM    918 HD12 LEU A  64      14.802  -6.036 -12.132  1.00 97.97           H  
ATOM    919 HD13 LEU A  64      13.391  -7.016 -12.606  1.00 97.97           H  
ATOM    920  CD2 LEU A  64      12.742  -4.406 -12.100  1.00 97.97           C  
ATOM    921 HD21 LEU A  64      12.191  -3.591 -11.630  1.00 97.97           H  
ATOM    922 HD22 LEU A  64      12.180  -4.786 -12.953  1.00 97.97           H  
ATOM    923 HD23 LEU A  64      13.704  -4.021 -12.439  1.00 97.97           H  
ATOM    924  N   GLU A  65      13.585  -6.966  -8.138  1.00 98.36           N  
ATOM    925  H   GLU A  65      14.190  -7.206  -8.910  1.00 98.36           H  
ATOM    926  CA  GLU A  65      14.227  -6.480  -6.919  1.00 98.36           C  
ATOM    927  HA  GLU A  65      13.637  -6.798  -6.059  1.00 98.36           H  
ATOM    928  C   GLU A  65      14.292  -4.946  -6.907  1.00 98.36           C  
ATOM    929  CB  GLU A  65      15.606  -7.130  -6.792  1.00 98.36           C  
ATOM    930  HB2 GLU A  65      16.240  -6.804  -7.616  1.00 98.36           H  
ATOM    931  HB3 GLU A  65      15.477  -8.211  -6.851  1.00 98.36           H  
ATOM    932  O   GLU A  65      14.732  -4.335  -7.880  1.00 98.36           O  
ATOM    933  CG  GLU A  65      16.270  -6.785  -5.456  1.00 98.36           C  
ATOM    934  HG2 GLU A  65      15.573  -7.016  -4.650  1.00 98.36           H  
ATOM    935  HG3 GLU A  65      16.489  -5.717  -5.429  1.00 98.36           H  
ATOM    936  CD  GLU A  65      17.564  -7.560  -5.218  1.00 98.36           C  
ATOM    937  OE1 GLU A  65      18.058  -7.450  -4.077  1.00 98.36           O  
ATOM    938  OE2 GLU A  65      18.043  -8.246  -6.148  1.00 98.36           O  
ATOM    939  N   ILE A  66      13.861  -4.332  -5.806  1.00 98.46           N  
ATOM    940  H   ILE A  66      13.550  -4.914  -5.041  1.00 98.46           H  
ATOM    941  CA  ILE A  66      13.953  -2.897  -5.539  1.00 98.46           C  
ATOM    942  HA  ILE A  66      13.508  -2.361  -6.377  1.00 98.46           H  
ATOM    943  C   ILE A  66      15.432  -2.500  -5.449  1.00 98.46           C  
ATOM    944  CB  ILE A  66      13.169  -2.550  -4.245  1.00 98.46           C  
ATOM    945  HB  ILE A  66      13.523  -3.225  -3.466  1.00 98.46           H  
ATOM    946  O   ILE A  66      16.249  -3.186  -4.831  1.00 98.46           O  
ATOM    947  CG1 ILE A  66      11.652  -2.826  -4.372  1.00 98.46           C  
ATOM    948 HG12 ILE A  66      11.494  -3.834  -4.754  1.00 98.46           H  
ATOM    949 HG13 ILE A  66      11.213  -2.800  -3.375  1.00 98.46           H  
ATOM    950  CG2 ILE A  66      13.430  -1.119  -3.732  1.00 98.46           C  
ATOM    951 HG21 ILE A  66      12.846  -0.938  -2.829  1.00 98.46           H  
ATOM    952 HG22 ILE A  66      13.155  -0.373  -4.478  1.00 98.46           H  
ATOM    953 HG23 ILE A  66      14.480  -0.989  -3.470  1.00 98.46           H  
ATOM    954  CD1 ILE A  66      10.878  -1.844  -5.261  1.00 98.46           C  
ATOM    955 HD11 ILE A  66      11.295  -1.838  -6.267  1.00 98.46           H  
ATOM    956 HD12 ILE A  66      10.922  -0.839  -4.843  1.00 98.46           H  
ATOM    957 HD13 ILE A  66       9.831  -2.146  -5.303  1.00 98.46           H  
ATOM    958  N   THR A  67      15.773  -1.362  -6.034  1.00 98.01           N  
ATOM    959  H   THR A  67      15.018  -0.837  -6.451  1.00 98.01           H  
ATOM    960  CA  THR A  67      17.095  -0.733  -5.958  1.00 98.01           C  
ATOM    961  HA  THR A  67      17.781  -1.434  -5.482  1.00 98.01           H  
ATOM    962  C   THR A  67      17.060   0.517  -5.089  1.00 98.01           C  
ATOM    963  CB  THR A  67      17.673  -0.419  -7.343  1.00 98.01           C  
ATOM    964  HB  THR A  67      18.591   0.158  -7.232  1.00 98.01           H  
ATOM    965  O   THR A  67      16.107   1.301  -5.143  1.00 98.01           O  
ATOM    966  CG2 THR A  67      18.004  -1.711  -8.089  1.00 98.01           C  
ATOM    967 HG21 THR A  67      18.852  -2.194  -7.603  1.00 98.01           H  
ATOM    968 HG22 THR A  67      18.276  -1.491  -9.122  1.00 98.01           H  
ATOM    969 HG23 THR A  67      17.154  -2.393  -8.076  1.00 98.01           H  
ATOM    970  OG1 THR A  67      16.767   0.317  -8.140  1.00 98.01           O  
ATOM    971  HG1 THR A  67      15.897   0.182  -7.758  1.00 98.01           H  
ATOM    972  N   LYS A  68      18.114   0.694  -4.291  1.00 96.58           N  
ATOM    973  H   LYS A  68      18.870   0.029  -4.364  1.00 96.58           H  
ATOM    974  CA  LYS A  68      18.336   1.874  -3.449  1.00 96.58           C  
ATOM    975  HA  LYS A  68      17.415   2.115  -2.917  1.00 96.58           H  
ATOM    976  C   LYS A  68      18.717   3.088  -4.300  1.00 96.58           C  
ATOM    977  CB  LYS A  68      19.438   1.561  -2.429  1.00 96.58           C  
ATOM    978  HB2 LYS A  68      19.632   2.443  -1.820  1.00 96.58           H  
ATOM    979  HB3 LYS A  68      20.345   1.313  -2.981  1.00 96.58           H  
ATOM    980  O   LYS A  68      18.999   2.951  -5.489  1.00 96.58           O  
ATOM    981  CG  LYS A  68      19.115   0.383  -1.502  1.00 96.58           C  
ATOM    982  HG2 LYS A  68      18.199   0.583  -0.946  1.00 96.58           H  
ATOM    983  HG3 LYS A  68      18.988  -0.524  -2.093  1.00 96.58           H  
ATOM    984  CD  LYS A  68      20.282   0.187  -0.530  1.00 96.58           C  
ATOM    985  HD2 LYS A  68      21.215   0.171  -1.094  1.00 96.58           H  
ATOM    986  HD3 LYS A  68      20.313   1.016   0.176  1.00 96.58           H  
ATOM    987  CE  LYS A  68      20.129  -1.138   0.212  1.00 96.58           C  
ATOM    988  HE2 LYS A  68      20.020  -1.923  -0.536  1.00 96.58           H  
ATOM    989  HE3 LYS A  68      19.230  -1.107   0.828  1.00 96.58           H  
ATOM    990  NZ  LYS A  68      21.327  -1.425   1.029  1.00 96.58           N  
ATOM    991  HZ1 LYS A  68      21.233  -2.318   1.491  1.00 96.58           H  
ATOM    992  HZ2 LYS A  68      22.133  -1.461   0.421  1.00 96.58           H  
ATOM    993  HZ3 LYS A  68      21.474  -0.697   1.713  1.00 96.58           H  
ATOM    994  N   ALA A  69      18.775   4.264  -3.671  1.00 89.22           N  
ATOM    995  H   ALA A  69      18.593   4.280  -2.678  1.00 89.22           H  
ATOM    996  CA  ALA A  69      19.104   5.539  -4.321  1.00 89.22           C  
ATOM    997  HA  ALA A  69      18.446   5.639  -5.185  1.00 89.22           H  
ATOM    998  C   ALA A  69      20.547   5.644  -4.869  1.00 89.22           C  
ATOM    999  CB  ALA A  69      18.764   6.682  -3.358  1.00 89.22           C  
ATOM   1000  HB1 ALA A  69      18.926   7.636  -3.860  1.00 89.22           H  
ATOM   1001  HB2 ALA A  69      19.404   6.637  -2.477  1.00 89.22           H  
ATOM   1002  HB3 ALA A  69      17.717   6.627  -3.060  1.00 89.22           H  
ATOM   1003  O   ALA A  69      20.909   6.634  -5.488  1.00 89.22           O  
ATOM   1004  N   ASP A  70      21.374   4.620  -4.667  1.00 89.03           N  
ATOM   1005  H   ASP A  70      21.053   3.829  -4.127  1.00 89.03           H  
ATOM   1006  CA  ASP A  70      22.710   4.466  -5.256  1.00 89.03           C  
ATOM   1007  HA  ASP A  70      23.020   5.407  -5.709  1.00 89.03           H  
ATOM   1008  C   ASP A  70      22.737   3.401  -6.375  1.00 89.03           C  
ATOM   1009  CB  ASP A  70      23.698   4.144  -4.123  1.00 89.03           C  
ATOM   1010  HB2 ASP A  70      24.706   4.091  -4.535  1.00 89.03           H  
ATOM   1011  HB3 ASP A  70      23.677   4.958  -3.399  1.00 89.03           H  
ATOM   1012  O   ASP A  70      23.796   3.019  -6.871  1.00 89.03           O  
ATOM   1013  CG  ASP A  70      23.386   2.828  -3.400  1.00 89.03           C  
ATOM   1014  OD1 ASP A  70      22.468   2.092  -3.837  1.00 89.03           O  
ATOM   1015  OD2 ASP A  70      24.039   2.535  -2.380  1.00 89.03           O  
ATOM   1016  N   GLY A  71      21.567   2.886  -6.769  1.00 91.34           N  
ATOM   1017  H   GLY A  71      20.738   3.211  -6.293  1.00 91.34           H  
ATOM   1018  CA  GLY A  71      21.405   1.838  -7.774  1.00 91.34           C  
ATOM   1019  HA2 GLY A  71      20.374   1.854  -8.128  1.00 91.34           H  
ATOM   1020  HA3 GLY A  71      22.068   2.050  -8.613  1.00 91.34           H  
ATOM   1021  C   GLY A  71      21.715   0.423  -7.292  1.00 91.34           C  
ATOM   1022  O   GLY A  71      21.535  -0.518  -8.069  1.00 91.34           O  
ATOM   1023  N   THR A  72      22.147   0.245  -6.041  1.00 96.39           N  
ATOM   1024  H   THR A  72      22.251   1.048  -5.438  1.00 96.39           H  
ATOM   1025  CA  THR A  72      22.450  -1.075  -5.483  1.00 96.39           C  
ATOM   1026  HA  THR A  72      22.976  -1.641  -6.251  1.00 96.39           H  
ATOM   1027  C   THR A  72      21.179  -1.852  -5.145  1.00 96.39           C  
ATOM   1028  CB  THR A  72      23.383  -1.017  -4.263  1.00 96.39           C  
ATOM   1029  HB  THR A  72      23.616  -2.043  -3.977  1.00 96.39           H  
ATOM   1030  O   THR A  72      20.104  -1.290  -4.915  1.00 96.39           O  
ATOM   1031  CG2 THR A  72      24.708  -0.316  -4.566  1.00 96.39           C  
ATOM   1032 HG21 THR A  72      25.245  -0.860  -5.343  1.00 96.39           H  
ATOM   1033 HG22 THR A  72      24.537   0.707  -4.902  1.00 96.39           H  
ATOM   1034 HG23 THR A  72      25.316  -0.287  -3.662  1.00 96.39           H  
ATOM   1035  OG1 THR A  72      22.765  -0.409  -3.158  1.00 96.39           O  
ATOM   1036  HG1 THR A  72      22.749   0.537  -3.325  1.00 96.39           H  
ATOM   1037  N   ALA A  73      21.302  -3.177  -5.133  1.00 96.98           N  
ATOM   1038  H   ALA A  73      22.213  -3.579  -5.301  1.00 96.98           H  
ATOM   1039  CA  ALA A  73      20.236  -4.090  -4.751  1.00 96.98           C  
ATOM   1040  HA  ALA A  73      19.366  -3.908  -5.383  1.00 96.98           H  
ATOM   1041  C   ALA A  73      19.823  -3.882  -3.280  1.00 96.98           C  
ATOM   1042  CB  ALA A  73      20.748  -5.506  -5.025  1.00 96.98           C  
ATOM   1043  HB1 ALA A  73      21.648  -5.700  -4.441  1.00 96.98           H  
ATOM   1044  HB2 ALA A  73      19.994  -6.239  -4.740  1.00 96.98           H  
ATOM   1045  HB3 ALA A  73      20.966  -5.630  -6.086  1.00 96.98           H  
ATOM   1046  O   ALA A  73      20.668  -3.744  -2.391  1.00 96.98           O  
ATOM   1047  N   SER A  74      18.516  -3.852  -3.012  1.00 97.29           N  
ATOM   1048  H   SER A  74      17.860  -3.948  -3.773  1.00 97.29           H  
ATOM   1049  CA  SER A  74      17.990  -3.715  -1.645  1.00 97.29           C  
ATOM   1050  HA  SER A  74      18.685  -3.116  -1.057  1.00 97.29           H  
ATOM   1051  C   SER A  74      17.835  -5.042  -0.898  1.00 97.29           C  
ATOM   1052  CB  SER A  74      16.657  -2.970  -1.648  1.00 97.29           C  
ATOM   1053  HB2 SER A  74      16.329  -2.809  -0.621  1.00 97.29           H  
ATOM   1054  HB3 SER A  74      16.768  -2.006  -2.144  1.00 97.29           H  
ATOM   1055  O   SER A  74      17.692  -5.018   0.321  1.00 97.29           O  
ATOM   1056  OG  SER A  74      15.704  -3.753  -2.324  1.00 97.29           O  
ATOM   1057  HG  SER A  74      15.845  -3.636  -3.266  1.00 97.29           H  
ATOM   1058  N   GLY A  75      17.840  -6.183  -1.595  1.00 97.86           N  
ATOM   1059  H   GLY A  75      18.041  -6.175  -2.585  1.00 97.86           H  
ATOM   1060  CA  GLY A  75      17.401  -7.476  -1.065  1.00 97.86           C  
ATOM   1061  HA2 GLY A  75      17.733  -7.579  -0.032  1.00 97.86           H  
ATOM   1062  HA3 GLY A  75      17.858  -8.270  -1.655  1.00 97.86           H  
ATOM   1063  C   GLY A  75      15.879  -7.673  -1.101  1.00 97.86           C  
ATOM   1064  O   GLY A  75      15.389  -8.733  -0.713  1.00 97.86           O  
ATOM   1065  N   ILE A  76      15.113  -6.675  -1.554  1.00 98.34           N  
ATOM   1066  H   ILE A  76      15.571  -5.833  -1.873  1.00 98.34           H  
ATOM   1067  CA  ILE A  76      13.650  -6.642  -1.455  1.00 98.34           C  
ATOM   1068  HA  ILE A  76      13.318  -7.454  -0.807  1.00 98.34           H  
ATOM   1069  C   ILE A  76      13.033  -6.851  -2.832  1.00 98.34           C  
ATOM   1070  CB  ILE A  76      13.180  -5.324  -0.806  1.00 98.34           C  
ATOM   1071  HB  ILE A  76      13.477  -4.488  -1.440  1.00 98.34           H  
ATOM   1072  O   ILE A  76      13.281  -6.083  -3.756  1.00 98.34           O  
ATOM   1073  CG1 ILE A  76      13.856  -5.163   0.575  1.00 98.34           C  
ATOM   1074 HG12 ILE A  76      13.558  -5.983   1.228  1.00 98.34           H  
ATOM   1075 HG13 ILE A  76      14.940  -5.195   0.464  1.00 98.34           H  
ATOM   1076  CG2 ILE A  76      11.647  -5.290  -0.699  1.00 98.34           C  
ATOM   1077 HG21 ILE A  76      11.302  -6.081  -0.033  1.00 98.34           H  
ATOM   1078 HG22 ILE A  76      11.181  -5.404  -1.678  1.00 98.34           H  
ATOM   1079 HG23 ILE A  76      11.328  -4.326  -0.303  1.00 98.34           H  
ATOM   1080  CD1 ILE A  76      13.543  -3.841   1.260  1.00 98.34           C  
ATOM   1081 HD11 ILE A  76      12.495  -3.843   1.560  1.00 98.34           H  
ATOM   1082 HD12 ILE A  76      14.161  -3.737   2.151  1.00 98.34           H  
ATOM   1083 HD13 ILE A  76      13.747  -3.012   0.581  1.00 98.34           H  
ATOM   1084  N   LYS A  77      12.190  -7.874  -2.976  1.00 98.42           N  
ATOM   1085  H   LYS A  77      11.972  -8.416  -2.152  1.00 98.42           H  
ATOM   1086  CA  LYS A  77      11.451  -8.151  -4.217  1.00 98.42           C  
ATOM   1087  HA  LYS A  77      11.985  -7.710  -5.058  1.00 98.42           H  
ATOM   1088  C   LYS A  77      10.074  -7.496  -4.197  1.00 98.42           C  
ATOM   1089  CB  LYS A  77      11.353  -9.660  -4.452  1.00 98.42           C  
ATOM   1090  HB2 LYS A  77      10.919 -10.138  -3.574  1.00 98.42           H  
ATOM   1091  HB3 LYS A  77      10.693  -9.840  -5.302  1.00 98.42           H  
ATOM   1092  O   LYS A  77       9.454  -7.416  -3.144  1.00 98.42           O  
ATOM   1093  CG  LYS A  77      12.729 -10.267  -4.755  1.00 98.42           C  
ATOM   1094  HG2 LYS A  77      13.159  -9.770  -5.624  1.00 98.42           H  
ATOM   1095  HG3 LYS A  77      13.392 -10.120  -3.902  1.00 98.42           H  
ATOM   1096  CD  LYS A  77      12.604 -11.767  -5.038  1.00 98.42           C  
ATOM   1097  HD2 LYS A  77      11.955 -11.919  -5.901  1.00 98.42           H  
ATOM   1098  HD3 LYS A  77      12.167 -12.257  -4.168  1.00 98.42           H  
ATOM   1099  CE  LYS A  77      13.993 -12.347  -5.318  1.00 98.42           C  
ATOM   1100  HE2 LYS A  77      14.636 -12.130  -4.465  1.00 98.42           H  
ATOM   1101  HE3 LYS A  77      14.418 -11.838  -6.183  1.00 98.42           H  
ATOM   1102  NZ  LYS A  77      13.933 -13.811  -5.555  1.00 98.42           N  
ATOM   1103  HZ1 LYS A  77      13.345 -14.021  -6.349  1.00 98.42           H  
ATOM   1104  HZ2 LYS A  77      14.860 -14.171  -5.730  1.00 98.42           H  
ATOM   1105  HZ3 LYS A  77      13.561 -14.280  -4.742  1.00 98.42           H  
ATOM   1106  N   GLY A  78       9.601  -7.080  -5.367  1.00 98.55           N  
ATOM   1107  H   GLY A  78      10.205  -7.122  -6.175  1.00 98.55           H  
ATOM   1108  CA  GLY A  78       8.305  -6.436  -5.541  1.00 98.55           C  
ATOM   1109  HA2 GLY A  78       7.660  -6.682  -4.697  1.00 98.55           H  
ATOM   1110  HA3 GLY A  78       8.446  -5.355  -5.538  1.00 98.55           H  
ATOM   1111  C   GLY A  78       7.587  -6.815  -6.835  1.00 98.55           C  
ATOM   1112  O   GLY A  78       8.209  -7.279  -7.797  1.00 98.55           O  
ATOM   1113  N   LEU A  79       6.278  -6.571  -6.875  1.00 98.53           N  
ATOM   1114  H   LEU A  79       5.866  -6.197  -6.032  1.00 98.53           H  
ATOM   1115  CA  LEU A  79       5.439  -6.676  -8.063  1.00 98.53           C  
ATOM   1116  HA  LEU A  79       5.601  -7.645  -8.534  1.00 98.53           H  
ATOM   1117  C   LEU A  79       5.837  -5.582  -9.049  1.00 98.53           C  
ATOM   1118  CB  LEU A  79       3.945  -6.519  -7.703  1.00 98.53           C  
ATOM   1119  HB2 LEU A  79       3.381  -6.405  -8.628  1.00 98.53           H  
ATOM   1120  HB3 LEU A  79       3.825  -5.597  -7.134  1.00 98.53           H  
ATOM   1121  O   LEU A  79       5.758  -4.391  -8.746  1.00 98.53           O  
ATOM   1122  CG  LEU A  79       3.307  -7.664  -6.901  1.00 98.53           C  
ATOM   1123  HG  LEU A  79       3.805  -7.747  -5.935  1.00 98.53           H  
ATOM   1124  CD1 LEU A  79       1.838  -7.382  -6.621  1.00 98.53           C  
ATOM   1125 HD11 LEU A  79       1.460  -8.124  -5.919  1.00 98.53           H  
ATOM   1126 HD12 LEU A  79       1.721  -6.399  -6.165  1.00 98.53           H  
ATOM   1127 HD13 LEU A  79       1.257  -7.420  -7.543  1.00 98.53           H  
ATOM   1128  CD2 LEU A  79       3.389  -9.003  -7.624  1.00 98.53           C  
ATOM   1129 HD21 LEU A  79       3.055  -8.896  -8.656  1.00 98.53           H  
ATOM   1130 HD22 LEU A  79       2.768  -9.740  -7.115  1.00 98.53           H  
ATOM   1131 HD23 LEU A  79       4.423  -9.347  -7.586  1.00 98.53           H  
ATOM   1132  N   LYS A  80       6.212  -5.977 -10.262  1.00 97.82           N  
ATOM   1133  H   LYS A  80       6.252  -6.971 -10.435  1.00 97.82           H  
ATOM   1134  CA  LYS A  80       6.366  -5.065 -11.393  1.00 97.82           C  
ATOM   1135  HA  LYS A  80       6.759  -4.121 -11.016  1.00 97.82           H  
ATOM   1136  C   LYS A  80       4.991  -4.815 -12.005  1.00 97.82           C  
ATOM   1137  CB  LYS A  80       7.378  -5.650 -12.384  1.00 97.82           C  
ATOM   1138  HB2 LYS A  80       8.282  -5.923 -11.840  1.00 97.82           H  
ATOM   1139  HB3 LYS A  80       6.964  -6.547 -12.844  1.00 97.82           H  
ATOM   1140  O   LYS A  80       4.390  -5.734 -12.556  1.00 97.82           O  
ATOM   1141  CG  LYS A  80       7.740  -4.636 -13.474  1.00 97.82           C  
ATOM   1142  HG2 LYS A  80       6.846  -4.367 -14.037  1.00 97.82           H  
ATOM   1143  HG3 LYS A  80       8.151  -3.740 -13.010  1.00 97.82           H  
ATOM   1144  CD  LYS A  80       8.778  -5.239 -14.426  1.00 97.82           C  
ATOM   1145  HD2 LYS A  80       9.669  -5.508 -13.859  1.00 97.82           H  
ATOM   1146  HD3 LYS A  80       8.362  -6.135 -14.887  1.00 97.82           H  
ATOM   1147  CE  LYS A  80       9.136  -4.212 -15.501  1.00 97.82           C  
ATOM   1148  HE2 LYS A  80       8.220  -3.924 -16.016  1.00 97.82           H  
ATOM   1149  HE3 LYS A  80       9.539  -3.323 -15.017  1.00 97.82           H  
ATOM   1150  NZ  LYS A  80      10.102  -4.748 -16.486  1.00 97.82           N  
ATOM   1151  HZ1 LYS A  80      10.265  -4.059 -17.206  1.00 97.82           H  
ATOM   1152  HZ2 LYS A  80      10.977  -4.972 -16.034  1.00 97.82           H  
ATOM   1153  HZ3 LYS A  80       9.740  -5.588 -16.914  1.00 97.82           H  
ATOM   1154  N   ILE A  81       4.513  -3.579 -11.947  1.00 96.52           N  
ATOM   1155  H   ILE A  81       5.089  -2.881 -11.499  1.00 96.52           H  
ATOM   1156  CA  ILE A  81       3.174  -3.174 -12.391  1.00 96.52           C  
ATOM   1157  HA  ILE A  81       2.614  -4.059 -12.694  1.00 96.52           H  
ATOM   1158  C   ILE A  81       3.311  -2.252 -13.603  1.00 96.52           C  
ATOM   1159  CB  ILE A  81       2.389  -2.511 -11.236  1.00 96.52           C  
ATOM   1160  HB  ILE A  81       2.865  -1.562 -10.989  1.00 96.52           H  
ATOM   1161  O   ILE A  81       4.045  -1.267 -13.553  1.00 96.52           O  
ATOM   1162  CG1 ILE A  81       2.403  -3.402  -9.969  1.00 96.52           C  
ATOM   1163 HG12 ILE A  81       2.000  -4.386 -10.208  1.00 96.52           H  
ATOM   1164 HG13 ILE A  81       3.433  -3.532  -9.636  1.00 96.52           H  
ATOM   1165  CG2 ILE A  81       0.948  -2.226 -11.697  1.00 96.52           C  
ATOM   1166 HG21 ILE A  81       0.940  -1.602 -12.590  1.00 96.52           H  
ATOM   1167 HG22 ILE A  81       0.427  -3.161 -11.907  1.00 96.52           H  
ATOM   1168 HG23 ILE A  81       0.406  -1.688 -10.919  1.00 96.52           H  
ATOM   1169  CD1 ILE A  81       1.636  -2.832  -8.771  1.00 96.52           C  
ATOM   1170 HD11 ILE A  81       1.856  -3.428  -7.886  1.00 96.52           H  
ATOM   1171 HD12 ILE A  81       1.938  -1.801  -8.589  1.00 96.52           H  
ATOM   1172 HD13 ILE A  81       0.563  -2.878  -8.960  1.00 96.52           H  
ATOM   1173  N   GLY A  82       2.650  -2.577 -14.713  1.00 95.22           N  
ATOM   1174  H   GLY A  82       2.016  -3.362 -14.669  1.00 95.22           H  
ATOM   1175  CA  GLY A  82       2.684  -1.790 -15.946  1.00 95.22           C  
ATOM   1176  HA2 GLY A  82       2.654  -2.459 -16.806  1.00 95.22           H  
ATOM   1177  HA3 GLY A  82       3.608  -1.214 -15.988  1.00 95.22           H  
ATOM   1178  C   GLY A  82       1.516  -0.817 -16.072  1.00 95.22           C  
ATOM   1179  O   GLY A  82       0.386  -1.202 -15.802  1.00 95.22           O  
ATOM   1180  N   ASN A  83       1.789   0.412 -16.527  1.00 94.27           N  
ATOM   1181  H   ASN A  83       2.752   0.653 -16.712  1.00 94.27           H  
ATOM   1182  CA  ASN A  83       0.764   1.381 -16.924  1.00 94.27           C  
ATOM   1183  HA  ASN A  83      -0.124   1.240 -16.307  1.00 94.27           H  
ATOM   1184  C   ASN A  83       0.355   1.156 -18.388  1.00 94.27           C  
ATOM   1185  CB  ASN A  83       1.280   2.820 -16.700  1.00 94.27           C  
ATOM   1186  HB2 ASN A  83       2.110   3.029 -17.375  1.00 94.27           H  
ATOM   1187  HB3 ASN A  83       1.648   2.934 -15.680  1.00 94.27           H  
ATOM   1188  O   ASN A  83       1.037   1.640 -19.298  1.00 94.27           O  
ATOM   1189  CG  ASN A  83       0.199   3.868 -16.920  1.00 94.27           C  
ATOM   1190  ND2 ASN A  83       0.478   5.117 -16.636  1.00 94.27           N  
ATOM   1191 HD21 ASN A  83       1.377   5.377 -16.256  1.00 94.27           H  
ATOM   1192 HD22 ASN A  83      -0.318   5.729 -16.525  1.00 94.27           H  
ATOM   1193  OD1 ASN A  83      -0.905   3.599 -17.376  1.00 94.27           O  
ATOM   1194  N   ASP A  84      -0.749   0.445 -18.623  1.00 90.40           N  
ATOM   1195  H   ASP A  84      -1.282   0.086 -17.844  1.00 90.40           H  
ATOM   1196  CA  ASP A  84      -1.194   0.092 -19.977  1.00 90.40           C  
ATOM   1197  HA  ASP A  84      -0.318  -0.083 -20.601  1.00 90.40           H  
ATOM   1198  C   ASP A  84      -1.993   1.234 -20.648  1.00 90.40           C  
ATOM   1199  CB  ASP A  84      -1.978  -1.232 -19.930  1.00 90.40           C  
ATOM   1200  HB2 ASP A  84      -2.297  -1.485 -20.941  1.00 90.40           H  
ATOM   1201  HB3 ASP A  84      -2.873  -1.093 -19.323  1.00 90.40           H  
ATOM   1202  O   ASP A  84      -1.959   1.398 -21.869  1.00 90.40           O  
ATOM   1203  CG  ASP A  84      -1.161  -2.414 -19.374  1.00 90.40           C  
ATOM   1204  OD1 ASP A  84      -0.006  -2.667 -19.810  1.00 90.40           O  
ATOM   1205  OD2 ASP A  84      -1.680  -3.132 -18.497  1.00 90.40           O  
ATOM   1206  N   SER A  85      -2.660   2.092 -19.863  1.00 81.45           N  
ATOM   1207  H   SER A  85      -2.648   1.908 -18.870  1.00 81.45           H  
ATOM   1208  CA  SER A  85      -3.468   3.205 -20.403  1.00 81.45           C  
ATOM   1209  HA  SER A  85      -3.924   2.875 -21.337  1.00 81.45           H  
ATOM   1210  C   SER A  85      -2.671   4.473 -20.712  1.00 81.45           C  
ATOM   1211  CB  SER A  85      -4.607   3.563 -19.451  1.00 81.45           C  
ATOM   1212  HB2 SER A  85      -5.281   4.257 -19.955  1.00 81.45           H  
ATOM   1213  HB3 SER A  85      -5.165   2.656 -19.220  1.00 81.45           H  
ATOM   1214  O   SER A  85      -2.998   5.213 -21.642  1.00 81.45           O  
ATOM   1215  OG  SER A  85      -4.117   4.186 -18.270  1.00 81.45           O  
ATOM   1216  HG  SER A  85      -3.631   3.547 -17.745  1.00 81.45           H  
ATOM   1217  N   GLY A  86      -1.624   4.746 -19.930  1.00 65.73           N  
ATOM   1218  H   GLY A  86      -1.426   4.106 -19.175  1.00 65.73           H  
ATOM   1219  CA  GLY A  86      -0.893   6.009 -19.962  1.00 65.73           C  
ATOM   1220  HA2 GLY A  86       0.111   5.839 -19.570  1.00 65.73           H  
ATOM   1221  HA3 GLY A  86      -0.838   6.362 -20.991  1.00 65.73           H  
ATOM   1222  C   GLY A  86      -1.487   7.141 -19.135  1.00 65.73           C  
ATOM   1223  O   GLY A  86      -0.877   8.209 -19.086  1.00 65.73           O  
ATOM   1224  N   LYS A  87      -2.624   6.935 -18.459  1.00 69.47           N  
ATOM   1225  H   LYS A  87      -3.055   6.023 -18.496  1.00 69.47           H  
ATOM   1226  CA  LYS A  87      -3.110   7.899 -17.463  1.00 69.47           C  
ATOM   1227  HA  LYS A  87      -3.004   8.903 -17.874  1.00 69.47           H  
ATOM   1228  C   LYS A  87      -2.231   7.825 -16.211  1.00 69.47           C  
ATOM   1229  CB  LYS A  87      -4.596   7.673 -17.149  1.00 69.47           C  
ATOM   1230  HB2 LYS A  87      -4.748   6.651 -16.799  1.00 69.47           H  
ATOM   1231  HB3 LYS A  87      -4.884   8.352 -16.346  1.00 69.47           H  
ATOM   1232  O   LYS A  87      -1.831   6.735 -15.794  1.00 69.47           O  
ATOM   1233  CG  LYS A  87      -5.493   7.941 -18.371  1.00 69.47           C  
ATOM   1234  HG2 LYS A  87      -5.256   8.922 -18.783  1.00 69.47           H  
ATOM   1235  HG3 LYS A  87      -5.314   7.181 -19.132  1.00 69.47           H  
ATOM   1236  CD  LYS A  87      -6.970   7.915 -17.962  1.00 69.47           C  
ATOM   1237  HD2 LYS A  87      -7.212   6.934 -17.554  1.00 69.47           H  
ATOM   1238  HD3 LYS A  87      -7.128   8.661 -17.183  1.00 69.47           H  
ATOM   1239  CE  LYS A  87      -7.888   8.222 -19.149  1.00 69.47           C  
ATOM   1240  HE2 LYS A  87      -7.792   7.427 -19.889  1.00 69.47           H  
ATOM   1241  HE3 LYS A  87      -7.560   9.157 -19.605  1.00 69.47           H  
ATOM   1242  NZ  LYS A  87      -9.297   8.351 -18.696  1.00 69.47           N  
ATOM   1243  HZ1 LYS A  87      -9.365   9.078 -17.999  1.00 69.47           H  
ATOM   1244  HZ2 LYS A  87      -9.617   7.497 -18.263  1.00 69.47           H  
ATOM   1245  HZ3 LYS A  87      -9.914   8.587 -19.460  1.00 69.47           H  
ATOM   1246  N   LYS A  88      -1.904   8.982 -15.624  1.00 56.13           N  
ATOM   1247  H   LYS A  88      -2.269   9.838 -16.018  1.00 56.13           H  
ATOM   1248  CA  LYS A  88      -1.122   9.054 -14.374  1.00 56.13           C  
ATOM   1249  HA  LYS A  88      -0.234   8.429 -14.463  1.00 56.13           H  
ATOM   1250  C   LYS A  88      -1.898   8.486 -13.176  1.00 56.13           C  
ATOM   1251  CB  LYS A  88      -0.681  10.501 -14.086  1.00 56.13           C  
ATOM   1252  HB2 LYS A  88      -1.541  11.167 -14.158  1.00 56.13           H  
ATOM   1253  HB3 LYS A  88      -0.321  10.538 -13.058  1.00 56.13           H  
ATOM   1254  O   LYS A  88      -1.287   7.899 -12.293  1.00 56.13           O  
ATOM   1255  CG  LYS A  88       0.450  11.006 -15.002  1.00 56.13           C  
ATOM   1256  HG2 LYS A  88       1.278  10.298 -14.977  1.00 56.13           H  
ATOM   1257  HG3 LYS A  88       0.085  11.095 -16.025  1.00 56.13           H  
ATOM   1258  CD  LYS A  88       0.944  12.376 -14.503  1.00 56.13           C  
ATOM   1259  HD2 LYS A  88       0.114  13.082 -14.532  1.00 56.13           H  
ATOM   1260  HD3 LYS A  88       1.264  12.269 -13.467  1.00 56.13           H  
ATOM   1261  CE  LYS A  88       2.113  12.930 -15.329  1.00 56.13           C  
ATOM   1262  HE2 LYS A  88       1.767  13.113 -16.346  1.00 56.13           H  
ATOM   1263  HE3 LYS A  88       2.901  12.177 -15.364  1.00 56.13           H  
ATOM   1264  NZ  LYS A  88       2.640  14.186 -14.728  1.00 56.13           N  
ATOM   1265  HZ1 LYS A  88       2.969  14.023 -13.788  1.00 56.13           H  
ATOM   1266  HZ2 LYS A  88       1.917  14.888 -14.669  1.00 56.13           H  
ATOM   1267  HZ3 LYS A  88       3.409  14.566 -15.262  1.00 56.13           H  
ATOM   1268  N   GLU A  89      -3.225   8.591 -13.204  1.00 59.98           N  
ATOM   1269  H   GLU A  89      -3.631   9.131 -13.955  1.00 59.98           H  
ATOM   1270  CA  GLU A  89      -4.180   8.188 -12.151  1.00 59.98           C  
ATOM   1271  HA  GLU A  89      -3.796   8.475 -11.172  1.00 59.98           H  
ATOM   1272  C   GLU A  89      -4.433   6.670 -12.113  1.00 59.98           C  
ATOM   1273  CB  GLU A  89      -5.496   8.940 -12.389  1.00 59.98           C  
ATOM   1274  HB2 GLU A  89      -5.847   8.623 -13.371  1.00 59.98           H  
ATOM   1275  HB3 GLU A  89      -6.239   8.641 -11.649  1.00 59.98           H  
ATOM   1276  O   GLU A  89      -5.541   6.194 -11.882  1.00 59.98           O  
ATOM   1277  CG  GLU A  89      -5.359  10.474 -12.328  1.00 59.98           C  
ATOM   1278  HG2 GLU A  89      -4.331  10.766 -12.545  1.00 59.98           H  
ATOM   1279  HG3 GLU A  89      -5.574  10.804 -11.312  1.00 59.98           H  
ATOM   1280  CD  GLU A  89      -6.273  11.210 -13.322  1.00 59.98           C  
ATOM   1281  OE1 GLU A  89      -6.012  12.415 -13.522  1.00 59.98           O  
ATOM   1282  OE2 GLU A  89      -7.104  10.560 -14.003  1.00 59.98           O  
ATOM   1283  N   THR A  90      -3.414   5.872 -12.412  1.00 66.45           N  
ATOM   1284  H   THR A  90      -2.493   6.281 -12.465  1.00 66.45           H  
ATOM   1285  CA  THR A  90      -3.524   4.422 -12.289  1.00 66.45           C  
ATOM   1286  HA  THR A  90      -4.550   4.116 -12.493  1.00 66.45           H  
ATOM   1287  C   THR A  90      -3.233   4.028 -10.847  1.00 66.45           C  
ATOM   1288  CB  THR A  90      -2.652   3.697 -13.304  1.00 66.45           C  
ATOM   1289  HB  THR A  90      -2.563   2.674 -12.939  1.00 66.45           H  
ATOM   1290  O   THR A  90      -2.079   3.917 -10.428  1.00 66.45           O  
ATOM   1291  CG2 THR A  90      -3.289   3.657 -14.692  1.00 66.45           C  
ATOM   1292 HG21 THR A  90      -2.643   3.101 -15.371  1.00 66.45           H  
ATOM   1293 HG22 THR A  90      -4.250   3.147 -14.628  1.00 66.45           H  
ATOM   1294 HG23 THR A  90      -3.441   4.668 -15.068  1.00 66.45           H  
ATOM   1295  OG1 THR A  90      -1.381   4.282 -13.483  1.00 66.45           O  
ATOM   1296  HG1 THR A  90      -1.526   5.086 -13.987  1.00 66.45           H  
ATOM   1297  N   GLU A  91      -4.308   3.899 -10.077  1.00 86.21           N  
ATOM   1298  H   GLU A  91      -5.207   4.166 -10.454  1.00 86.21           H  
ATOM   1299  CA  GLU A  91      -4.259   3.618  -8.648  1.00 86.21           C  
ATOM   1300  HA  GLU A  91      -3.377   4.106  -8.234  1.00 86.21           H  
ATOM   1301  C   GLU A  91      -4.146   2.120  -8.354  1.00 86.21           C  
ATOM   1302  CB  GLU A  91      -5.478   4.224  -7.945  1.00 86.21           C  
ATOM   1303  HB2 GLU A  91      -5.496   3.878  -6.912  1.00 86.21           H  
ATOM   1304  HB3 GLU A  91      -6.378   3.872  -8.447  1.00 86.21           H  
ATOM   1305  O   GLU A  91      -4.766   1.263  -9.001  1.00 86.21           O  
ATOM   1306  CG  GLU A  91      -5.433   5.761  -7.959  1.00 86.21           C  
ATOM   1307  HG2 GLU A  91      -5.346   6.109  -8.988  1.00 86.21           H  
ATOM   1308  HG3 GLU A  91      -4.541   6.085  -7.422  1.00 86.21           H  
ATOM   1309  CD  GLU A  91      -6.676   6.403  -7.328  1.00 86.21           C  
ATOM   1310  OE1 GLU A  91      -6.650   7.645  -7.186  1.00 86.21           O  
ATOM   1311  OE2 GLU A  91      -7.635   5.657  -7.025  1.00 86.21           O  
ATOM   1312  N   ILE A  92      -3.356   1.825  -7.331  1.00 95.45           N  
ATOM   1313  H   ILE A  92      -2.873   2.590  -6.883  1.00 95.45           H  
ATOM   1314  CA  ILE A  92      -3.340   0.554  -6.619  1.00 95.45           C  
ATOM   1315  HA  ILE A  92      -4.055  -0.123  -7.087  1.00 95.45           H  
ATOM   1316  C   ILE A  92      -3.823   0.787  -5.191  1.00 95.45           C  
ATOM   1317  CB  ILE A  92      -1.956  -0.112  -6.680  1.00 95.45           C  
ATOM   1318  HB  ILE A  92      -2.038  -1.062  -6.151  1.00 95.45           H  
ATOM   1319  O   ILE A  92      -3.624   1.867  -4.634  1.00 95.45           O  
ATOM   1320  CG1 ILE A  92      -0.859   0.738  -6.008  1.00 95.45           C  
ATOM   1321 HG12 ILE A  92      -0.758   1.687  -6.534  1.00 95.45           H  
ATOM   1322 HG13 ILE A  92      -1.138   0.941  -4.974  1.00 95.45           H  
ATOM   1323  CG2 ILE A  92      -1.603  -0.426  -8.142  1.00 95.45           C  
ATOM   1324 HG21 ILE A  92      -1.363   0.497  -8.669  1.00 95.45           H  
ATOM   1325 HG22 ILE A  92      -0.757  -1.111  -8.190  1.00 95.45           H  
ATOM   1326 HG23 ILE A  92      -2.460  -0.888  -8.632  1.00 95.45           H  
ATOM   1327  CD1 ILE A  92       0.512   0.066  -6.000  1.00 95.45           C  
ATOM   1328 HD11 ILE A  92       0.883  -0.073  -7.016  1.00 95.45           H  
ATOM   1329 HD12 ILE A  92       1.209   0.720  -5.477  1.00 95.45           H  
ATOM   1330 HD13 ILE A  92       0.462  -0.897  -5.492  1.00 95.45           H  
ATOM   1331  N   ASN A  93      -4.477  -0.219  -4.620  1.00 96.23           N  
ATOM   1332  H   ASN A  93      -4.553  -1.091  -5.123  1.00 96.23           H  
ATOM   1333  CA  ASN A  93      -5.210  -0.106  -3.368  1.00 96.23           C  
ATOM   1334  HA  ASN A  93      -4.915   0.806  -2.849  1.00 96.23           H  
ATOM   1335  C   ASN A  93      -4.906  -1.294  -2.458  1.00 96.23           C  
ATOM   1336  CB  ASN A  93      -6.713  -0.011  -3.678  1.00 96.23           C  
ATOM   1337  HB2 ASN A  93      -7.028  -0.869  -4.272  1.00 96.23           H  
ATOM   1338  HB3 ASN A  93      -7.270  -0.015  -2.741  1.00 96.23           H  
ATOM   1339  O   ASN A  93      -5.064  -2.445  -2.869  1.00 96.23           O  
ATOM   1340  CG  ASN A  93      -7.053   1.275  -4.401  1.00 96.23           C  
ATOM   1341  ND2 ASN A  93      -7.298   1.246  -5.690  1.00 96.23           N  
ATOM   1342 HD21 ASN A  93      -7.510   2.145  -6.098  1.00 96.23           H  
ATOM   1343 HD22 ASN A  93      -7.204   0.397  -6.228  1.00 96.23           H  
ATOM   1344  OD1 ASN A  93      -7.077   2.336  -3.810  1.00 96.23           O  
ATOM   1345  N   TRP A  94      -4.544  -1.006  -1.212  1.00 98.21           N  
ATOM   1346  H   TRP A  94      -4.443  -0.032  -0.965  1.00 98.21           H  
ATOM   1347  CA  TRP A  94      -4.468  -1.974  -0.123  1.00 98.21           C  
ATOM   1348  HA  TRP A  94      -4.550  -2.987  -0.518  1.00 98.21           H  
ATOM   1349  C   TRP A  94      -5.628  -1.721   0.829  1.00 98.21           C  
ATOM   1350  CB  TRP A  94      -3.130  -1.867   0.607  1.00 98.21           C  
ATOM   1351  HB2 TRP A  94      -3.047  -0.875   1.051  1.00 98.21           H  
ATOM   1352  HB3 TRP A  94      -3.121  -2.589   1.425  1.00 98.21           H  
ATOM   1353  O   TRP A  94      -5.739  -0.645   1.414  1.00 98.21           O  
ATOM   1354  CG  TRP A  94      -1.927  -2.091  -0.244  1.00 98.21           C  
ATOM   1355  CD1 TRP A  94      -1.324  -3.275  -0.469  1.00 98.21           C  
ATOM   1356  HD1 TRP A  94      -1.660  -4.215  -0.057  1.00 98.21           H  
ATOM   1357  CD2 TRP A  94      -1.186  -1.113  -1.025  1.00 98.21           C  
ATOM   1358  CE2 TRP A  94      -0.135  -1.784  -1.714  1.00 98.21           C  
ATOM   1359  CE3 TRP A  94      -1.308   0.276  -1.223  1.00 98.21           C  
ATOM   1360  HE3 TRP A  94      -2.094   0.810  -0.711  1.00 98.21           H  
ATOM   1361  NE1 TRP A  94      -0.252  -3.102  -1.323  1.00 98.21           N  
ATOM   1362  HE1 TRP A  94       0.326  -3.863  -1.650  1.00 98.21           H  
ATOM   1363  CH2 TRP A  94       0.629   0.290  -2.697  1.00 98.21           C  
ATOM   1364  HH2 TRP A  94       1.339   0.845  -3.292  1.00 98.21           H  
ATOM   1365  CZ2 TRP A  94       0.752  -1.103  -2.559  1.00 98.21           C  
ATOM   1366  HZ2 TRP A  94       1.555  -1.631  -3.052  1.00 98.21           H  
ATOM   1367  CZ3 TRP A  94      -0.410   0.974  -2.045  1.00 98.21           C  
ATOM   1368  HZ3 TRP A  94      -0.511   2.044  -2.154  1.00 98.21           H  
ATOM   1369  N   PHE A  95      -6.496  -2.712   0.969  1.00 97.45           N  
ATOM   1370  H   PHE A  95      -6.324  -3.574   0.473  1.00 97.45           H  
ATOM   1371  CA  PHE A  95      -7.667  -2.657   1.827  1.00 97.45           C  
ATOM   1372  HA  PHE A  95      -7.820  -1.634   2.172  1.00 97.45           H  
ATOM   1373  C   PHE A  95      -7.472  -3.552   3.044  1.00 97.45           C  
ATOM   1374  CB  PHE A  95      -8.903  -3.072   1.028  1.00 97.45           C  
ATOM   1375  HB2 PHE A  95      -8.722  -4.049   0.579  1.00 97.45           H  
ATOM   1376  HB3 PHE A  95      -9.056  -2.357   0.219  1.00 97.45           H  
ATOM   1377  O   PHE A  95      -7.104  -4.721   2.901  1.00 97.45           O  
ATOM   1378  CG  PHE A  95     -10.163  -3.132   1.866  1.00 97.45           C  
ATOM   1379  CD1 PHE A  95     -10.818  -4.358   2.092  1.00 97.45           C  
ATOM   1380  HD1 PHE A  95     -10.416  -5.269   1.675  1.00 97.45           H  
ATOM   1381  CD2 PHE A  95     -10.675  -1.953   2.434  1.00 97.45           C  
ATOM   1382  HD2 PHE A  95     -10.169  -1.012   2.277  1.00 97.45           H  
ATOM   1383  CE1 PHE A  95     -12.004  -4.392   2.848  1.00 97.45           C  
ATOM   1384  HE1 PHE A  95     -12.519  -5.328   3.005  1.00 97.45           H  
ATOM   1385  CE2 PHE A  95     -11.863  -1.987   3.179  1.00 97.45           C  
ATOM   1386  HE2 PHE A  95     -12.270  -1.067   3.574  1.00 97.45           H  
ATOM   1387  CZ  PHE A  95     -12.534  -3.203   3.381  1.00 97.45           C  
ATOM   1388  HZ  PHE A  95     -13.455  -3.215   3.945  1.00 97.45           H  
ATOM   1389  N   VAL A  96      -7.771  -3.017   4.227  1.00 97.90           N  
ATOM   1390  H   VAL A  96      -8.039  -2.044   4.254  1.00 97.90           H  
ATOM   1391  CA  VAL A  96      -7.823  -3.777   5.480  1.00 97.90           C  
ATOM   1392  HA  VAL A  96      -7.846  -4.839   5.236  1.00 97.90           H  
ATOM   1393  C   VAL A  96      -9.116  -3.457   6.216  1.00 97.90           C  
ATOM   1394  CB  VAL A  96      -6.580  -3.557   6.370  1.00 97.90           C  
ATOM   1395  HB  VAL A  96      -6.650  -4.231   7.224  1.00 97.90           H  
ATOM   1396  O   VAL A  96      -9.463  -2.297   6.437  1.00 97.90           O  
ATOM   1397  CG1 VAL A  96      -5.294  -3.897   5.609  1.00 97.90           C  
ATOM   1398 HG11 VAL A  96      -5.153  -3.213   4.772  1.00 97.90           H  
ATOM   1399 HG12 VAL A  96      -5.352  -4.918   5.231  1.00 97.90           H  
ATOM   1400 HG13 VAL A  96      -4.435  -3.809   6.274  1.00 97.90           H  
ATOM   1401  CG2 VAL A  96      -6.448  -2.130   6.904  1.00 97.90           C  
ATOM   1402 HG21 VAL A  96      -7.222  -1.933   7.647  1.00 97.90           H  
ATOM   1403 HG22 VAL A  96      -5.479  -1.991   7.383  1.00 97.90           H  
ATOM   1404 HG23 VAL A  96      -6.555  -1.435   6.071  1.00 97.90           H  
ATOM   1405  N   ARG A  97      -9.842  -4.499   6.617  1.00 97.55           N  
ATOM   1406  H   ARG A  97      -9.544  -5.420   6.331  1.00 97.55           H  
ATOM   1407  CA  ARG A  97     -11.047  -4.384   7.435  1.00 97.55           C  
ATOM   1408  HA  ARG A  97     -11.230  -3.327   7.627  1.00 97.55           H  
ATOM   1409  C   ARG A  97     -10.843  -5.113   8.756  1.00 97.55           C  
ATOM   1410  CB  ARG A  97     -12.256  -4.933   6.674  1.00 97.55           C  
ATOM   1411  HB2 ARG A  97     -12.249  -4.531   5.661  1.00 97.55           H  
ATOM   1412  HB3 ARG A  97     -12.203  -6.020   6.623  1.00 97.55           H  
ATOM   1413  O   ARG A  97     -10.548  -6.312   8.717  1.00 97.55           O  
ATOM   1414  CG  ARG A  97     -13.553  -4.504   7.367  1.00 97.55           C  
ATOM   1415  HG2 ARG A  97     -13.600  -3.416   7.383  1.00 97.55           H  
ATOM   1416  HG3 ARG A  97     -13.578  -4.871   8.393  1.00 97.55           H  
ATOM   1417  CD  ARG A  97     -14.770  -5.043   6.622  1.00 97.55           C  
ATOM   1418  HD2 ARG A  97     -14.793  -6.129   6.714  1.00 97.55           H  
ATOM   1419  HD3 ARG A  97     -14.679  -4.769   5.571  1.00 97.55           H  
ATOM   1420  NE  ARG A  97     -16.000  -4.456   7.178  1.00 97.55           N  
ATOM   1421  HE  ARG A  97     -15.896  -3.906   8.019  1.00 97.55           H  
ATOM   1422  NH1 ARG A  97     -17.416  -5.136   5.513  1.00 97.55           N  
ATOM   1423 HH11 ARG A  97     -18.319  -5.092   5.063  1.00 97.55           H  
ATOM   1424 HH12 ARG A  97     -16.649  -5.656   5.112  1.00 97.55           H  
ATOM   1425  NH2 ARG A  97     -18.170  -3.768   7.115  1.00 97.55           N  
ATOM   1426 HH21 ARG A  97     -17.995  -3.125   7.874  1.00 97.55           H  
ATOM   1427 HH22 ARG A  97     -19.052  -3.682   6.632  1.00 97.55           H  
ATOM   1428  CZ  ARG A  97     -17.188  -4.457   6.605  1.00 97.55           C  
ATOM   1429  N   PRO A  98     -11.023  -4.448   9.911  1.00 97.46           N  
ATOM   1430  CA  PRO A  98     -10.989  -5.140  11.192  1.00 97.46           C  
ATOM   1431  HA  PRO A  98     -10.007  -5.592  11.335  1.00 97.46           H  
ATOM   1432  C   PRO A  98     -12.060  -6.237  11.271  1.00 97.46           C  
ATOM   1433  CB  PRO A  98     -11.189  -4.065  12.258  1.00 97.46           C  
ATOM   1434  HB2 PRO A  98     -11.801  -4.422  13.087  1.00 97.46           H  
ATOM   1435  HB3 PRO A  98     -10.220  -3.728  12.626  1.00 97.46           H  
ATOM   1436  O   PRO A  98     -13.044  -6.249  10.523  1.00 97.46           O  
ATOM   1437  CG  PRO A  98     -11.906  -2.938  11.524  1.00 97.46           C  
ATOM   1438  HG2 PRO A  98     -12.978  -3.133  11.530  1.00 97.46           H  
ATOM   1439  HG3 PRO A  98     -11.691  -1.965  11.966  1.00 97.46           H  
ATOM   1440  CD  PRO A  98     -11.379  -3.044  10.098  1.00 97.46           C  
ATOM   1441  HD2 PRO A  98     -10.489  -2.426   9.984  1.00 97.46           H  
ATOM   1442  HD3 PRO A  98     -12.158  -2.722   9.407  1.00 97.46           H  
ATOM   1443  N   ALA A  99     -11.862  -7.203  12.160  1.00 96.66           N  
ATOM   1444  H   ALA A  99     -11.024  -7.173  12.723  1.00 96.66           H  
ATOM   1445  CA  ALA A  99     -12.877  -8.195  12.476  1.00 96.66           C  
ATOM   1446  HA  ALA A  99     -13.219  -8.642  11.542  1.00 96.66           H  
ATOM   1447  C   ALA A  99     -14.102  -7.543  13.140  1.00 96.66           C  
ATOM   1448  CB  ALA A  99     -12.247  -9.306  13.315  1.00 96.66           C  
ATOM   1449  HB1 ALA A  99     -11.435  -9.778  12.761  1.00 96.66           H  
ATOM   1450  HB2 ALA A  99     -12.992 -10.062  13.562  1.00 96.66           H  
ATOM   1451  HB3 ALA A  99     -11.842  -8.881  14.234  1.00 96.66           H  
ATOM   1452  O   ALA A  99     -14.008  -6.488  13.769  1.00 96.66           O  
ATOM   1453  N   ALA A 100     -15.274  -8.165  12.994  1.00 94.98           N  
ATOM   1454  H   ALA A 100     -15.304  -9.050  12.507  1.00 94.98           H  
ATOM   1455  CA  ALA A 100     -16.512  -7.628  13.551  1.00 94.98           C  
ATOM   1456  HA  ALA A 100     -16.693  -6.656  13.093  1.00 94.98           H  
ATOM   1457  C   ALA A 100     -16.398  -7.428  15.073  1.00 94.98           C  
ATOM   1458  CB  ALA A 100     -17.676  -8.557  13.185  1.00 94.98           C  
ATOM   1459  HB1 ALA A 100     -18.606  -8.155  13.587  1.00 94.98           H  
ATOM   1460  HB2 ALA A 100     -17.505  -9.548  13.605  1.00 94.98           H  
ATOM   1461  HB3 ALA A 100     -17.763  -8.633  12.101  1.00 94.98           H  
ATOM   1462  O   ALA A 100     -15.977  -8.333  15.796  1.00 94.98           O  
ATOM   1463  N   GLY A 101     -16.804  -6.248  15.548  1.00 95.56           N  
ATOM   1464  H   GLY A 101     -17.106  -5.547  14.887  1.00 95.56           H  
ATOM   1465  CA  GLY A 101     -16.674  -5.838  16.951  1.00 95.56           C  
ATOM   1466  HA2 GLY A 101     -16.754  -6.712  17.598  1.00 95.56           H  
ATOM   1467  HA3 GLY A 101     -17.490  -5.158  17.199  1.00 95.56           H  
ATOM   1468  C   GLY A 101     -15.360  -5.130  17.291  1.00 95.56           C  
ATOM   1469  O   GLY A 101     -15.203  -4.676  18.424  1.00 95.56           O  
ATOM   1470  N   LEU A 102     -14.440  -5.004  16.327  1.00 97.38           N  
ATOM   1471  H   LEU A 102     -14.607  -5.418  15.420  1.00 97.38           H  
ATOM   1472  CA  LEU A 102     -13.203  -4.243  16.473  1.00 97.38           C  
ATOM   1473  HA  LEU A 102     -13.085  -3.953  17.517  1.00 97.38           H  
ATOM   1474  C   LEU A 102     -13.238  -2.954  15.647  1.00 97.38           C  
ATOM   1475  CB  LEU A 102     -11.980  -5.098  16.092  1.00 97.38           C  
ATOM   1476  HB2 LEU A 102     -11.993  -5.257  15.014  1.00 97.38           H  
ATOM   1477  HB3 LEU A 102     -11.082  -4.531  16.336  1.00 97.38           H  
ATOM   1478  O   LEU A 102     -13.755  -2.918  14.529  1.00 97.38           O  
ATOM   1479  CG  LEU A 102     -11.885  -6.485  16.743  1.00 97.38           C  
ATOM   1480  HG  LEU A 102     -12.700  -7.106  16.371  1.00 97.38           H  
ATOM   1481  CD1 LEU A 102     -10.559  -7.133  16.348  1.00 97.38           C  
ATOM   1482 HD11 LEU A 102     -10.491  -7.196  15.262  1.00 97.38           H  
ATOM   1483 HD12 LEU A 102      -9.723  -6.543  16.722  1.00 97.38           H  
ATOM   1484 HD13 LEU A 102     -10.491  -8.137  16.767  1.00 97.38           H  
ATOM   1485  CD2 LEU A 102     -11.963  -6.438  18.266  1.00 97.38           C  
ATOM   1486 HD21 LEU A 102     -11.155  -5.824  18.665  1.00 97.38           H  
ATOM   1487 HD22 LEU A 102     -11.890  -7.451  18.660  1.00 97.38           H  
ATOM   1488 HD23 LEU A 102     -12.923  -6.025  18.575  1.00 97.38           H  
ATOM   1489  N   THR A 103     -12.610  -1.920  16.191  1.00 97.98           N  
ATOM   1490  H   THR A 103     -12.267  -2.029  17.134  1.00 97.98           H  
ATOM   1491  CA  THR A 103     -12.220  -0.697  15.489  1.00 97.98           C  
ATOM   1492  HA  THR A 103     -12.767  -0.612  14.550  1.00 97.98           H  
ATOM   1493  C   THR A 103     -10.730  -0.770  15.198  1.00 97.98           C  
ATOM   1494  CB  THR A 103     -12.530   0.538  16.344  1.00 97.98           C  
ATOM   1495  HB  THR A 103     -12.022   0.452  17.304  1.00 97.98           H  
ATOM   1496  O   THR A 103      -9.953  -1.112  16.089  1.00 97.98           O  
ATOM   1497  CG2 THR A 103     -12.126   1.855  15.682  1.00 97.98           C  
ATOM   1498 HG21 THR A 103     -11.044   1.906  15.567  1.00 97.98           H  
ATOM   1499 HG22 THR A 103     -12.438   2.695  16.303  1.00 97.98           H  
ATOM   1500 HG23 THR A 103     -12.597   1.937  14.702  1.00 97.98           H  
ATOM   1501  OG1 THR A 103     -13.919   0.615  16.566  1.00 97.98           O  
ATOM   1502  HG1 THR A 103     -14.087   1.411  17.077  1.00 97.98           H  
ATOM   1503  N   PHE A 104     -10.334  -0.431  13.973  1.00 98.26           N  
ATOM   1504  H   PHE A 104     -11.027  -0.116  13.309  1.00 98.26           H  
ATOM   1505  CA  PHE A 104      -8.934  -0.267  13.593  1.00 98.26           C  
ATOM   1506  HA  PHE A 104      -8.295  -0.696  14.365  1.00 98.26           H  
ATOM   1507  C   PHE A 104      -8.596   1.218  13.470  1.00 98.26           C  
ATOM   1508  CB  PHE A 104      -8.657  -1.019  12.287  1.00 98.26           C  
ATOM   1509  HB2 PHE A 104      -9.362  -0.682  11.527  1.00 98.26           H  
ATOM   1510  HB3 PHE A 104      -8.823  -2.083  12.458  1.00 98.26           H  
ATOM   1511  O   PHE A 104      -9.347   1.967  12.843  1.00 98.26           O  
ATOM   1512  CG  PHE A 104      -7.243  -0.857  11.767  1.00 98.26           C  
ATOM   1513  CD1 PHE A 104      -7.003  -0.188  10.551  1.00 98.26           C  
ATOM   1514  HD1 PHE A 104      -7.826   0.217   9.980  1.00 98.26           H  
ATOM   1515  CD2 PHE A 104      -6.161  -1.366  12.509  1.00 98.26           C  
ATOM   1516  HD2 PHE A 104      -6.336  -1.871  13.448  1.00 98.26           H  
ATOM   1517  CE1 PHE A 104      -5.687  -0.029  10.084  1.00 98.26           C  
ATOM   1518  HE1 PHE A 104      -5.502   0.489   9.155  1.00 98.26           H  
ATOM   1519  CE2 PHE A 104      -4.847  -1.204  12.044  1.00 98.26           C  
ATOM   1520  HE2 PHE A 104      -4.016  -1.584  12.620  1.00 98.26           H  
ATOM   1521  CZ  PHE A 104      -4.609  -0.527  10.837  1.00 98.26           C  
ATOM   1522  HZ  PHE A 104      -3.593  -0.379  10.502  1.00 98.26           H  
ATOM   1523  N   THR A 105      -7.458   1.619  14.031  1.00 98.33           N  
ATOM   1524  H   THR A 105      -6.933   0.946  14.571  1.00 98.33           H  
ATOM   1525  CA  THR A 105      -6.905   2.973  13.926  1.00 98.33           C  
ATOM   1526  HA  THR A 105      -7.566   3.599  13.327  1.00 98.33           H  
ATOM   1527  C   THR A 105      -5.523   2.887  13.280  1.00 98.33           C  
ATOM   1528  CB  THR A 105      -6.806   3.631  15.309  1.00 98.33           C  
ATOM   1529  HB  THR A 105      -6.152   3.038  15.949  1.00 98.33           H  
ATOM   1530  O   THR A 105      -4.590   2.437  13.948  1.00 98.33           O  
ATOM   1531  CG2 THR A 105      -6.272   5.063  15.232  1.00 98.33           C  
ATOM   1532 HG21 THR A 105      -5.228   5.055  14.921  1.00 98.33           H  
ATOM   1533 HG22 THR A 105      -6.851   5.644  14.515  1.00 98.33           H  
ATOM   1534 HG23 THR A 105      -6.331   5.534  16.213  1.00 98.33           H  
ATOM   1535  OG1 THR A 105      -8.082   3.695  15.907  1.00 98.33           O  
ATOM   1536  HG1 THR A 105      -7.937   3.919  16.830  1.00 98.33           H  
ATOM   1537  N   PRO A 106      -5.352   3.279  12.004  1.00 98.47           N  
ATOM   1538  CA  PRO A 106      -4.044   3.262  11.353  1.00 98.47           C  
ATOM   1539  HA  PRO A 106      -3.586   2.277  11.443  1.00 98.47           H  
ATOM   1540  C   PRO A 106      -3.129   4.315  11.984  1.00 98.47           C  
ATOM   1541  CB  PRO A 106      -4.323   3.568   9.879  1.00 98.47           C  
ATOM   1542  HB2 PRO A 106      -4.560   2.644   9.351  1.00 98.47           H  
ATOM   1543  HB3 PRO A 106      -3.489   4.074   9.393  1.00 98.47           H  
ATOM   1544  O   PRO A 106      -3.576   5.422  12.259  1.00 98.47           O  
ATOM   1545  CG  PRO A 106      -5.570   4.450   9.950  1.00 98.47           C  
ATOM   1546  HG2 PRO A 106      -5.286   5.479  10.170  1.00 98.47           H  
ATOM   1547  HG3 PRO A 106      -6.154   4.407   9.030  1.00 98.47           H  
ATOM   1548  CD  PRO A 106      -6.353   3.867  11.123  1.00 98.47           C  
ATOM   1549  HD2 PRO A 106      -7.031   3.090  10.772  1.00 98.47           H  
ATOM   1550  HD3 PRO A 106      -6.909   4.663  11.617  1.00 98.47           H  
ATOM   1551  N   THR A 107      -1.851   3.998  12.183  1.00 98.67           N  
ATOM   1552  H   THR A 107      -1.565   3.052  11.975  1.00 98.67           H  
ATOM   1553  CA  THR A 107      -0.856   4.895  12.806  1.00 98.67           C  
ATOM   1554  HA  THR A 107      -1.306   5.865  13.014  1.00 98.67           H  
ATOM   1555  C   THR A 107       0.346   5.151  11.909  1.00 98.67           C  
ATOM   1556  CB  THR A 107      -0.343   4.325  14.135  1.00 98.67           C  
ATOM   1557  HB  THR A 107       0.439   4.979  14.518  1.00 98.67           H  
ATOM   1558  O   THR A 107       0.934   6.233  11.961  1.00 98.67           O  
ATOM   1559  CG2 THR A 107      -1.438   4.222  15.195  1.00 98.67           C  
ATOM   1560 HG21 THR A 107      -1.811   5.220  15.425  1.00 98.67           H  
ATOM   1561 HG22 THR A 107      -2.274   3.619  14.840  1.00 98.67           H  
ATOM   1562 HG23 THR A 107      -1.035   3.780  16.106  1.00 98.67           H  
ATOM   1563  OG1 THR A 107       0.204   3.041  13.934  1.00 98.67           O  
ATOM   1564  HG1 THR A 107       0.541   2.720  14.774  1.00 98.67           H  
ATOM   1565  N   LYS A 108       0.714   4.181  11.070  1.00 98.80           N  
ATOM   1566  H   LYS A 108       0.215   3.304  11.102  1.00 98.80           H  
ATOM   1567  CA  LYS A 108       1.869   4.279  10.181  1.00 98.80           C  
ATOM   1568  HA  LYS A 108       1.965   5.313   9.850  1.00 98.80           H  
ATOM   1569  C   LYS A 108       1.664   3.421   8.940  1.00 98.80           C  
ATOM   1570  CB  LYS A 108       3.132   3.913  10.985  1.00 98.80           C  
ATOM   1571  HB2 LYS A 108       3.264   4.657  11.771  1.00 98.80           H  
ATOM   1572  HB3 LYS A 108       2.998   2.945  11.466  1.00 98.80           H  
ATOM   1573  O   LYS A 108       1.088   2.338   9.004  1.00 98.80           O  
ATOM   1574  CG  LYS A 108       4.415   3.859  10.151  1.00 98.80           C  
ATOM   1575  HG2 LYS A 108       4.344   3.027   9.451  1.00 98.80           H  
ATOM   1576  HG3 LYS A 108       4.530   4.786   9.590  1.00 98.80           H  
ATOM   1577  CD  LYS A 108       5.650   3.662  11.043  1.00 98.80           C  
ATOM   1578  HD2 LYS A 108       5.850   4.583  11.592  1.00 98.80           H  
ATOM   1579  HD3 LYS A 108       5.485   2.843  11.743  1.00 98.80           H  
ATOM   1580  CE  LYS A 108       6.815   3.321  10.118  1.00 98.80           C  
ATOM   1581  HE2 LYS A 108       6.816   4.060   9.317  1.00 98.80           H  
ATOM   1582  HE3 LYS A 108       6.616   2.341   9.684  1.00 98.80           H  
ATOM   1583  NZ  LYS A 108       8.139   3.315  10.784  1.00 98.80           N  
ATOM   1584  HZ1 LYS A 108       8.166   2.657  11.549  1.00 98.80           H  
ATOM   1585  HZ2 LYS A 108       8.412   4.246  11.066  1.00 98.80           H  
ATOM   1586  HZ3 LYS A 108       8.854   3.087  10.107  1.00 98.80           H  
ATOM   1587  N   VAL A 109       2.148   3.911   7.804  1.00 98.79           N  
ATOM   1588  H   VAL A 109       2.593   4.817   7.831  1.00 98.79           H  
ATOM   1589  CA  VAL A 109       2.226   3.142   6.559  1.00 98.79           C  
ATOM   1590  HA  VAL A 109       2.054   2.093   6.799  1.00 98.79           H  
ATOM   1591  C   VAL A 109       3.627   3.232   5.981  1.00 98.79           C  
ATOM   1592  CB  VAL A 109       1.148   3.539   5.532  1.00 98.79           C  
ATOM   1593  HB  VAL A 109       1.270   2.902   4.657  1.00 98.79           H  
ATOM   1594  O   VAL A 109       4.278   4.277   6.039  1.00 98.79           O  
ATOM   1595  CG1 VAL A 109      -0.257   3.297   6.098  1.00 98.79           C  
ATOM   1596 HG11 VAL A 109      -0.332   2.272   6.462  1.00 98.79           H  
ATOM   1597 HG12 VAL A 109      -1.005   3.447   5.319  1.00 98.79           H  
ATOM   1598 HG13 VAL A 109      -0.460   3.980   6.922  1.00 98.79           H  
ATOM   1599  CG2 VAL A 109       1.246   4.997   5.071  1.00 98.79           C  
ATOM   1600 HG21 VAL A 109       2.209   5.175   4.592  1.00 98.79           H  
ATOM   1601 HG22 VAL A 109       0.457   5.209   4.349  1.00 98.79           H  
ATOM   1602 HG23 VAL A 109       1.131   5.666   5.924  1.00 98.79           H  
ATOM   1603  N   SER A 110       4.111   2.131   5.421  1.00 98.73           N  
ATOM   1604  H   SER A 110       3.555   1.288   5.423  1.00 98.73           H  
ATOM   1605  CA  SER A 110       5.408   2.098   4.752  1.00 98.73           C  
ATOM   1606  HA  SER A 110       5.596   3.086   4.331  1.00 98.73           H  
ATOM   1607  C   SER A 110       5.417   1.115   3.595  1.00 98.73           C  
ATOM   1608  CB  SER A 110       6.532   1.785   5.745  1.00 98.73           C  
ATOM   1609  HB2 SER A 110       7.488   1.808   5.222  1.00 98.73           H  
ATOM   1610  HB3 SER A 110       6.550   2.547   6.525  1.00 98.73           H  
ATOM   1611  O   SER A 110       4.619   0.179   3.548  1.00 98.73           O  
ATOM   1612  OG  SER A 110       6.359   0.513   6.337  1.00 98.73           O  
ATOM   1613  HG  SER A 110       5.645   0.568   6.975  1.00 98.73           H  
ATOM   1614  N   GLY A 111       6.322   1.327   2.647  1.00 98.61           N  
ATOM   1615  H   GLY A 111       6.912   2.145   2.700  1.00 98.61           H  
ATOM   1616  CA  GLY A 111       6.491   0.411   1.532  1.00 98.61           C  
ATOM   1617  HA2 GLY A 111       6.713  -0.575   1.940  1.00 98.61           H  
ATOM   1618  HA3 GLY A 111       5.566   0.350   0.960  1.00 98.61           H  
ATOM   1619  C   GLY A 111       7.619   0.801   0.597  1.00 98.61           C  
ATOM   1620  O   GLY A 111       8.171   1.897   0.680  1.00 98.61           O  
ATOM   1621  N   TYR A 112       7.965  -0.115  -0.301  1.00 98.59           N  
ATOM   1622  H   TYR A 112       7.455  -0.987  -0.300  1.00 98.59           H  
ATOM   1623  CA  TYR A 112       9.095   0.035  -1.217  1.00 98.59           C  
ATOM   1624  HA  TYR A 112       9.703   0.883  -0.901  1.00 98.59           H  
ATOM   1625  C   TYR A 112       8.635   0.299  -2.640  1.00 98.59           C  
ATOM   1626  CB  TYR A 112       9.985  -1.200  -1.158  1.00 98.59           C  
ATOM   1627  HB2 TYR A 112      10.785  -1.085  -1.890  1.00 98.59           H  
ATOM   1628  HB3 TYR A 112       9.401  -2.081  -1.425  1.00 98.59           H  
ATOM   1629  O   TYR A 112       7.698  -0.342  -3.118  1.00 98.59           O  
ATOM   1630  CG  TYR A 112      10.601  -1.402   0.203  1.00 98.59           C  
ATOM   1631  CD1 TYR A 112      11.805  -0.748   0.522  1.00 98.59           C  
ATOM   1632  HD1 TYR A 112      12.294  -0.124  -0.211  1.00 98.59           H  
ATOM   1633  CD2 TYR A 112       9.932  -2.179   1.168  1.00 98.59           C  
ATOM   1634  HD2 TYR A 112       8.988  -2.650   0.938  1.00 98.59           H  
ATOM   1635  CE1 TYR A 112      12.348  -0.872   1.813  1.00 98.59           C  
ATOM   1636  HE1 TYR A 112      13.259  -0.354   2.072  1.00 98.59           H  
ATOM   1637  CE2 TYR A 112      10.479  -2.314   2.456  1.00 98.59           C  
ATOM   1638  HE2 TYR A 112       9.974  -2.898   3.212  1.00 98.59           H  
ATOM   1639  OH  TYR A 112      12.224  -1.806   4.016  1.00 98.59           O  
ATOM   1640  HH  TYR A 112      12.958  -1.202   4.150  1.00 98.59           H  
ATOM   1641  CZ  TYR A 112      11.687  -1.661   2.780  1.00 98.59           C  
ATOM   1642  N   VAL A 113       9.316   1.212  -3.333  1.00 97.96           N  
ATOM   1643  H   VAL A 113      10.128   1.636  -2.908  1.00 97.96           H  
ATOM   1644  CA  VAL A 113       8.932   1.634  -4.683  1.00 97.96           C  
ATOM   1645  HA  VAL A 113       8.376   0.812  -5.133  1.00 97.96           H  
ATOM   1646  C   VAL A 113      10.137   1.912  -5.573  1.00 97.96           C  
ATOM   1647  CB  VAL A 113       7.979   2.850  -4.672  1.00 97.96           C  
ATOM   1648  HB  VAL A 113       7.685   3.052  -5.702  1.00 97.96           H  
ATOM   1649  O   VAL A 113      11.117   2.515  -5.150  1.00 97.96           O  
ATOM   1650  CG1 VAL A 113       6.702   2.565  -3.876  1.00 97.96           C  
ATOM   1651 HG11 VAL A 113       6.925   2.475  -2.813  1.00 97.96           H  
ATOM   1652 HG12 VAL A 113       5.984   3.373  -4.021  1.00 97.96           H  
ATOM   1653 HG13 VAL A 113       6.261   1.633  -4.229  1.00 97.96           H  
ATOM   1654  CG2 VAL A 113       8.606   4.130  -4.104  1.00 97.96           C  
ATOM   1655 HG21 VAL A 113       7.868   4.933  -4.099  1.00 97.96           H  
ATOM   1656 HG22 VAL A 113       8.944   3.961  -3.082  1.00 97.96           H  
ATOM   1657 HG23 VAL A 113       9.455   4.446  -4.709  1.00 97.96           H  
ATOM   1658  N   ASN A 114      10.038   1.559  -6.851  1.00 97.98           N  
ATOM   1659  H   ASN A 114       9.227   1.020  -7.122  1.00 97.98           H  
ATOM   1660  CA  ASN A 114      10.882   2.123  -7.903  1.00 97.98           C  
ATOM   1661  HA  ASN A 114      11.295   3.071  -7.557  1.00 97.98           H  
ATOM   1662  C   ASN A 114      10.058   2.425  -9.150  1.00 97.98           C  
ATOM   1663  CB  ASN A 114      12.045   1.187  -8.274  1.00 97.98           C  
ATOM   1664  HB2 ASN A 114      12.506   1.529  -9.201  1.00 97.98           H  
ATOM   1665  HB3 ASN A 114      11.667   0.177  -8.434  1.00 97.98           H  
ATOM   1666  O   ASN A 114       9.040   1.788  -9.417  1.00 97.98           O  
ATOM   1667  CG  ASN A 114      13.158   1.124  -7.253  1.00 97.98           C  
ATOM   1668  ND2 ASN A 114      13.722   2.221  -6.819  1.00 97.98           N  
ATOM   1669 HD21 ASN A 114      14.429   2.095  -6.109  1.00 97.98           H  
ATOM   1670 HD22 ASN A 114      13.350   3.128  -7.063  1.00 97.98           H  
ATOM   1671  OD1 ASN A 114      13.608   0.062  -6.894  1.00 97.98           O  
ATOM   1672  N   ARG A 115      10.557   3.340  -9.981  1.00 96.25           N  
ATOM   1673  H   ARG A 115      11.404   3.811  -9.696  1.00 96.25           H  
ATOM   1674  CA  ARG A 115      10.039   3.558 -11.338  1.00 96.25           C  
ATOM   1675  HA  ARG A 115       9.095   3.021 -11.437  1.00 96.25           H  
ATOM   1676  C   ARG A 115      10.992   2.972 -12.382  1.00 96.25           C  
ATOM   1677  CB  ARG A 115       9.704   5.043 -11.532  1.00 96.25           C  
ATOM   1678  HB2 ARG A 115       9.083   5.381 -10.702  1.00 96.25           H  
ATOM   1679  HB3 ARG A 115       9.127   5.158 -12.449  1.00 96.25           H  
ATOM   1680  O   ARG A 115      12.211   3.127 -12.293  1.00 96.25           O  
ATOM   1681  CG  ARG A 115      10.961   5.906 -11.619  1.00 96.25           C  
ATOM   1682  HG2 ARG A 115      11.508   5.635 -12.522  1.00 96.25           H  
ATOM   1683  HG3 ARG A 115      11.599   5.724 -10.754  1.00 96.25           H  
ATOM   1684  CD  ARG A 115      10.645   7.395 -11.681  1.00 96.25           C  
ATOM   1685  HD2 ARG A 115      10.284   7.728 -10.708  1.00 96.25           H  
ATOM   1686  HD3 ARG A 115       9.879   7.599 -12.429  1.00 96.25           H  
ATOM   1687  NE  ARG A 115      11.886   8.080 -12.031  1.00 96.25           N  
ATOM   1688  HE  ARG A 115      12.620   7.516 -12.435  1.00 96.25           H  
ATOM   1689  NH1 ARG A 115      11.473  10.185 -11.214  1.00 96.25           N  
ATOM   1690 HH11 ARG A 115      10.469  10.082 -11.254  1.00 96.25           H  
ATOM   1691 HH12 ARG A 115      11.875  11.019 -10.811  1.00 96.25           H  
ATOM   1692  NH2 ARG A 115      13.538   9.500 -11.648  1.00 96.25           N  
ATOM   1693 HH21 ARG A 115      13.897  10.237 -11.058  1.00 96.25           H  
ATOM   1694 HH22 ARG A 115      14.249   8.804 -11.822  1.00 96.25           H  
ATOM   1695  CZ  ARG A 115      12.277   9.252 -11.610  1.00 96.25           C  
ATOM   1696  N   CYS A 116      10.457   2.331 -13.416  1.00 95.92           N  
ATOM   1697  H   CYS A 116       9.457   2.185 -13.418  1.00 95.92           H  
ATOM   1698  CA  CYS A 116      11.231   1.673 -14.468  1.00 95.92           C  
ATOM   1699  HA  CYS A 116      12.276   1.621 -14.164  1.00 95.92           H  
ATOM   1700  C   CYS A 116      11.153   2.449 -15.788  1.00 95.92           C  
ATOM   1701  CB  CYS A 116      10.756   0.227 -14.671  1.00 95.92           C  
ATOM   1702  HB2 CYS A 116       9.738   0.230 -15.062  1.00 95.92           H  
ATOM   1703  HB3 CYS A 116      11.397  -0.260 -15.406  1.00 95.92           H  
ATOM   1704  O   CYS A 116      10.110   2.516 -16.439  1.00 95.92           O  
ATOM   1705  SG  CYS A 116      10.795  -0.730 -13.134  1.00 95.92           S  
ATOM   1706  HG  CYS A 116      11.980  -0.334 -12.660  1.00 95.92           H  
ATOM   1707  N   GLY A 117      12.294   2.989 -16.230  1.00 90.76           N  
ATOM   1708  H   GLY A 117      13.111   2.898 -15.643  1.00 90.76           H  
ATOM   1709  CA  GLY A 117      12.445   3.528 -17.587  1.00 90.76           C  
ATOM   1710  HA2 GLY A 117      13.493   3.780 -17.747  1.00 90.76           H  
ATOM   1711  HA3 GLY A 117      12.166   2.754 -18.303  1.00 90.76           H  
ATOM   1712  C   GLY A 117      11.613   4.779 -17.896  1.00 90.76           C  
ATOM   1713  O   GLY A 117      11.248   4.972 -19.057  1.00 90.76           O  
ATOM   1714  N   THR A 118      11.312   5.597 -16.883  1.00 93.41           N  
ATOM   1715  H   THR A 118      11.668   5.377 -15.964  1.00 93.41           H  
ATOM   1716  CA  THR A 118      10.517   6.830 -16.985  1.00 93.41           C  
ATOM   1717  HA  THR A 118      10.456   7.132 -18.030  1.00 93.41           H  
ATOM   1718  C   THR A 118      11.168   7.978 -16.204  1.00 93.41           C  
ATOM   1719  CB  THR A 118       9.085   6.563 -16.493  1.00 93.41           C  
ATOM   1720  HB  THR A 118       8.722   5.657 -16.977  1.00 93.41           H  
ATOM   1721  O   THR A 118      11.838   7.724 -15.202  1.00 93.41           O  
ATOM   1722  CG2 THR A 118       8.971   6.369 -14.989  1.00 93.41           C  
ATOM   1723 HG21 THR A 118       9.601   5.536 -14.677  1.00 93.41           H  
ATOM   1724 HG22 THR A 118       9.261   7.276 -14.458  1.00 93.41           H  
ATOM   1725 HG23 THR A 118       7.935   6.141 -14.738  1.00 93.41           H  
ATOM   1726  OG1 THR A 118       8.224   7.616 -16.840  1.00 93.41           O  
ATOM   1727  HG1 THR A 118       8.122   8.182 -16.071  1.00 93.41           H  
ATOM   1728  N   ASN A 119      10.912   9.215 -16.638  1.00 93.36           N  
ATOM   1729  H   ASN A 119      10.341   9.317 -17.465  1.00 93.36           H  
ATOM   1730  CA  ASN A 119      11.350  10.469 -16.006  1.00 93.36           C  
ATOM   1731  HA  ASN A 119      12.010  10.249 -15.167  1.00 93.36           H  
ATOM   1732  C   ASN A 119      10.139  11.223 -15.424  1.00 93.36           C  
ATOM   1733  CB  ASN A 119      12.143  11.311 -17.028  1.00 93.36           C  
ATOM   1734  HB2 ASN A 119      11.562  11.428 -17.943  1.00 93.36           H  
ATOM   1735  HB3 ASN A 119      12.300  12.311 -16.624  1.00 93.36           H  
ATOM   1736  O   ASN A 119       9.924  12.398 -15.695  1.00 93.36           O  
ATOM   1737  CG  ASN A 119      13.515  10.765 -17.377  1.00 93.36           C  
ATOM   1738  ND2 ASN A 119      14.221  11.453 -18.240  1.00 93.36           N  
ATOM   1739 HD21 ASN A 119      13.918  12.387 -18.475  1.00 93.36           H  
ATOM   1740 HD22 ASN A 119      15.204  11.232 -18.309  1.00 93.36           H  
ATOM   1741  OD1 ASN A 119      13.960   9.722 -16.917  1.00 93.36           O  
ATOM   1742  N   VAL A 120       9.265  10.503 -14.712  1.00 92.17           N  
ATOM   1743  H   VAL A 120       9.544   9.579 -14.415  1.00 92.17           H  
ATOM   1744  CA  VAL A 120       8.097  11.115 -14.062  1.00 92.17           C  
ATOM   1745  HA  VAL A 120       7.815  12.023 -14.594  1.00 92.17           H  
ATOM   1746  C   VAL A 120       8.497  11.526 -12.651  1.00 92.17           C  
ATOM   1747  CB  VAL A 120       6.871  10.184 -14.083  1.00 92.17           C  
ATOM   1748  HB  VAL A 120       7.171   9.197 -13.733  1.00 92.17           H  
ATOM   1749  O   VAL A 120       8.803  10.669 -11.819  1.00 92.17           O  
ATOM   1750  CG1 VAL A 120       5.718  10.712 -13.220  1.00 92.17           C  
ATOM   1751 HG11 VAL A 120       5.471  11.737 -13.494  1.00 92.17           H  
ATOM   1752 HG12 VAL A 120       6.006  10.695 -12.169  1.00 92.17           H  
ATOM   1753 HG13 VAL A 120       4.840  10.076 -13.334  1.00 92.17           H  
ATOM   1754  CG2 VAL A 120       6.323  10.053 -15.513  1.00 92.17           C  
ATOM   1755 HG21 VAL A 120       7.121   9.808 -16.214  1.00 92.17           H  
ATOM   1756 HG22 VAL A 120       5.887  11.002 -15.826  1.00 92.17           H  
ATOM   1757 HG23 VAL A 120       5.554   9.281 -15.539  1.00 92.17           H  
ATOM   1758  N   GLU A 121       8.505  12.831 -12.411  1.00 95.36           N  
ATOM   1759  H   GLU A 121       8.338  13.467 -13.178  1.00 95.36           H  
ATOM   1760  CA  GLU A 121       8.623  13.453 -11.092  1.00 95.36           C  
ATOM   1761  HA  GLU A 121       9.369  12.925 -10.499  1.00 95.36           H  
ATOM   1762  C   GLU A 121       7.277  13.408 -10.354  1.00 95.36           C  
ATOM   1763  CB  GLU A 121       9.097  14.897 -11.291  1.00 95.36           C  
ATOM   1764  HB2 GLU A 121       9.973  14.893 -11.939  1.00 95.36           H  
ATOM   1765  HB3 GLU A 121       8.302  15.455 -11.785  1.00 95.36           H  
ATOM   1766  O   GLU A 121       6.220  13.468 -10.991  1.00 95.36           O  
ATOM   1767  CG  GLU A 121       9.466  15.579  -9.969  1.00 95.36           C  
ATOM   1768  HG2 GLU A 121       8.602  15.557  -9.304  1.00 95.36           H  
ATOM   1769  HG3 GLU A 121      10.267  15.010  -9.498  1.00 95.36           H  
ATOM   1770  CD  GLU A 121       9.890  17.041 -10.144  1.00 95.36           C  
ATOM   1771  OE1 GLU A 121      10.445  17.585  -9.167  1.00 95.36           O  
ATOM   1772  OE2 GLU A 121       9.627  17.608 -11.229  1.00 95.36           O  
ATOM   1773  N   ASN A 122       7.316  13.289  -9.022  1.00 95.34           N  
ATOM   1774  H   ASN A 122       8.217  13.312  -8.567  1.00 95.34           H  
ATOM   1775  CA  ASN A 122       6.145  13.304  -8.138  1.00 95.34           C  
ATOM   1776  HA  ASN A 122       6.479  12.981  -7.152  1.00 95.34           H  
ATOM   1777  C   ASN A 122       5.070  12.284  -8.545  1.00 95.34           C  
ATOM   1778  CB  ASN A 122       5.656  14.754  -7.986  1.00 95.34           C  
ATOM   1779  HB2 ASN A 122       4.743  14.783  -7.391  1.00 95.34           H  
ATOM   1780  HB3 ASN A 122       5.428  15.169  -8.968  1.00 95.34           H  
ATOM   1781  O   ASN A 122       3.870  12.519  -8.428  1.00 95.34           O  
ATOM   1782  CG  ASN A 122       6.696  15.615  -7.291  1.00 95.34           C  
ATOM   1783  ND2 ASN A 122       6.839  16.858  -7.685  1.00 95.34           N  
ATOM   1784 HD21 ASN A 122       7.635  17.350  -7.304  1.00 95.34           H  
ATOM   1785 HD22 ASN A 122       6.312  17.229  -8.462  1.00 95.34           H  
ATOM   1786  OD1 ASN A 122       7.415  15.166  -6.414  1.00 95.34           O  
ATOM   1787  N   GLY A 123       5.513  11.149  -9.089  1.00 94.08           N  
ATOM   1788  H   GLY A 123       6.513  11.039  -9.178  1.00 94.08           H  
ATOM   1789  CA  GLY A 123       4.627  10.124  -9.623  1.00 94.08           C  
ATOM   1790  HA2 GLY A 123       5.221   9.443 -10.233  1.00 94.08           H  
ATOM   1791  HA3 GLY A 123       3.870  10.594 -10.251  1.00 94.08           H  
ATOM   1792  C   GLY A 123       3.919   9.303  -8.548  1.00 94.08           C  
ATOM   1793  O   GLY A 123       2.864   8.742  -8.830  1.00 94.08           O  
ATOM   1794  N   ILE A 124       4.487   9.207  -7.347  1.00 95.36           N  
ATOM   1795  H   ILE A 124       5.289   9.783  -7.137  1.00 95.36           H  
ATOM   1796  CA  ILE A 124       3.932   8.418  -6.248  1.00 95.36           C  
ATOM   1797  HA  ILE A 124       3.247   7.662  -6.634  1.00 95.36           H  
ATOM   1798  C   ILE A 124       3.137   9.354  -5.347  1.00 95.36           C  
ATOM   1799  CB  ILE A 124       5.056   7.694  -5.480  1.00 95.36           C  
ATOM   1800  HB  ILE A 124       5.703   8.447  -5.031  1.00 95.36           H  
ATOM   1801  O   ILE A 124       3.720  10.119  -4.585  1.00 95.36           O  
ATOM   1802  CG1 ILE A 124       5.953   6.824  -6.385  1.00 95.36           C  
ATOM   1803 HG12 ILE A 124       6.674   6.315  -5.745  1.00 95.36           H  
ATOM   1804 HG13 ILE A 124       6.516   7.472  -7.057  1.00 95.36           H  
ATOM   1805  CG2 ILE A 124       4.477   6.847  -4.337  1.00 95.36           C  
ATOM   1806 HG21 ILE A 124       3.745   6.133  -4.717  1.00 95.36           H  
ATOM   1807 HG22 ILE A 124       3.986   7.490  -3.607  1.00 95.36           H  
ATOM   1808 HG23 ILE A 124       5.272   6.306  -3.825  1.00 95.36           H  
ATOM   1809  CD1 ILE A 124       5.227   5.765  -7.225  1.00 95.36           C  
ATOM   1810 HD11 ILE A 124       4.529   6.236  -7.918  1.00 95.36           H  
ATOM   1811 HD12 ILE A 124       5.959   5.198  -7.802  1.00 95.36           H  
ATOM   1812 HD13 ILE A 124       4.687   5.076  -6.576  1.00 95.36           H  
ATOM   1813  N   VAL A 125       1.816   9.296  -5.439  1.00 96.41           N  
ATOM   1814  H   VAL A 125       1.400   8.674  -6.118  1.00 96.41           H  
ATOM   1815  CA  VAL A 125       0.890  10.048  -4.593  1.00 96.41           C  
ATOM   1816  HA  VAL A 125       1.435  10.771  -3.986  1.00 96.41           H  
ATOM   1817  C   VAL A 125       0.217   9.046  -3.675  1.00 96.41           C  
ATOM   1818  CB  VAL A 125      -0.139  10.821  -5.438  1.00 96.41           C  
ATOM   1819  HB  VAL A 125      -0.746  10.120  -6.011  1.00 96.41           H  
ATOM   1820  O   VAL A 125      -0.509   8.177  -4.154  1.00 96.41           O  
ATOM   1821  CG1 VAL A 125      -1.064  11.650  -4.540  1.00 96.41           C  
ATOM   1822 HG11 VAL A 125      -0.481  12.353  -3.945  1.00 96.41           H  
ATOM   1823 HG12 VAL A 125      -1.631  10.998  -3.876  1.00 96.41           H  
ATOM   1824 HG13 VAL A 125      -1.773  12.205  -5.155  1.00 96.41           H  
ATOM   1825  CG2 VAL A 125       0.550  11.777  -6.422  1.00 96.41           C  
ATOM   1826 HG21 VAL A 125       1.171  12.487  -5.875  1.00 96.41           H  
ATOM   1827 HG22 VAL A 125      -0.203  12.325  -6.987  1.00 96.41           H  
ATOM   1828 HG23 VAL A 125       1.170  11.221  -7.125  1.00 96.41           H  
ATOM   1829  N   ILE A 126       0.497   9.150  -2.377  1.00 97.41           N  
ATOM   1830  H   ILE A 126       1.044   9.942  -2.071  1.00 97.41           H  
ATOM   1831  CA  ILE A 126      -0.057   8.279  -1.343  1.00 97.41           C  
ATOM   1832  HA  ILE A 126      -0.455   7.384  -1.822  1.00 97.41           H  
ATOM   1833  C   ILE A 126      -1.211   9.002  -0.659  1.00 97.41           C  
ATOM   1834  CB  ILE A 126       1.012   7.825  -0.323  1.00 97.41           C  
ATOM   1835  HB  ILE A 126       1.334   8.699   0.243  1.00 97.41           H  
ATOM   1836  O   ILE A 126      -1.059  10.125  -0.165  1.00 97.41           O  
ATOM   1837  CG1 ILE A 126       2.275   7.212  -0.967  1.00 97.41           C  
ATOM   1838 HG12 ILE A 126       2.754   7.963  -1.595  1.00 97.41           H  
ATOM   1839 HG13 ILE A 126       2.983   6.958  -0.179  1.00 97.41           H  
ATOM   1840  CG2 ILE A 126       0.400   6.818   0.667  1.00 97.41           C  
ATOM   1841 HG21 ILE A 126      -0.064   5.991   0.131  1.00 97.41           H  
ATOM   1842 HG22 ILE A 126       1.170   6.430   1.334  1.00 97.41           H  
ATOM   1843 HG23 ILE A 126      -0.368   7.301   1.272  1.00 97.41           H  
ATOM   1844  CD1 ILE A 126       2.022   5.955  -1.806  1.00 97.41           C  
ATOM   1845 HD11 ILE A 126       2.964   5.605  -2.228  1.00 97.41           H  
ATOM   1846 HD12 ILE A 126       1.335   6.195  -2.618  1.00 97.41           H  
ATOM   1847 HD13 ILE A 126       1.607   5.156  -1.192  1.00 97.41           H  
ATOM   1848  N   SER A 127      -2.352   8.335  -0.593  1.00 97.22           N  
ATOM   1849  H   SER A 127      -2.407   7.422  -1.021  1.00 97.22           H  
ATOM   1850  CA  SER A 127      -3.531   8.792   0.132  1.00 97.22           C  
ATOM   1851  HA  SER A 127      -3.236   9.549   0.859  1.00 97.22           H  
ATOM   1852  C   SER A 127      -4.156   7.642   0.910  1.00 97.22           C  
ATOM   1853  CB  SER A 127      -4.535   9.436  -0.829  1.00 97.22           C  
ATOM   1854  HB2 SER A 127      -4.050  10.256  -1.359  1.00 97.22           H  
ATOM   1855  HB3 SER A 127      -5.369   9.838  -0.254  1.00 97.22           H  
ATOM   1856  O   SER A 127      -3.853   6.471   0.678  1.00 97.22           O  
ATOM   1857  OG  SER A 127      -5.016   8.491  -1.764  1.00 97.22           O  
ATOM   1858  HG  SER A 127      -5.571   8.926  -2.416  1.00 97.22           H  
ATOM   1859  N   ALA A 128      -5.020   7.978   1.857  1.00 97.86           N  
ATOM   1860  H   ALA A 128      -5.209   8.956   2.025  1.00 97.86           H  
ATOM   1861  CA  ALA A 128      -5.830   7.009   2.565  1.00 97.86           C  
ATOM   1862  HA  ALA A 128      -5.809   6.073   2.006  1.00 97.86           H  
ATOM   1863  C   ALA A 128      -7.282   7.458   2.636  1.00 97.86           C  
ATOM   1864  CB  ALA A 128      -5.245   6.762   3.952  1.00 97.86           C  
ATOM   1865  HB1 ALA A 128      -4.285   6.255   3.854  1.00 97.86           H  
ATOM   1866  HB2 ALA A 128      -5.126   7.705   4.486  1.00 97.86           H  
ATOM   1867  HB3 ALA A 128      -5.931   6.116   4.500  1.00 97.86           H  
ATOM   1868  O   ALA A 128      -7.568   8.651   2.619  1.00 97.86           O  
ATOM   1869  N   HIS A 129      -8.200   6.507   2.727  1.00 96.03           N  
ATOM   1870  H   HIS A 129      -7.906   5.541   2.725  1.00 96.03           H  
ATOM   1871  CA  HIS A 129      -9.616   6.802   2.901  1.00 96.03           C  
ATOM   1872  HA  HIS A 129      -9.708   7.704   3.505  1.00 96.03           H  
ATOM   1873  C   HIS A 129     -10.329   5.687   3.663  1.00 96.03           C  
ATOM   1874  CB  HIS A 129     -10.273   7.091   1.540  1.00 96.03           C  
ATOM   1875  HB2 HIS A 129      -9.820   7.987   1.116  1.00 96.03           H  
ATOM   1876  HB3 HIS A 129     -11.329   7.307   1.696  1.00 96.03           H  
ATOM   1877  O   HIS A 129      -9.869   4.544   3.729  1.00 96.03           O  
ATOM   1878  CG  HIS A 129     -10.166   6.004   0.508  1.00 96.03           C  
ATOM   1879  CD2 HIS A 129     -11.173   5.169   0.110  1.00 96.03           C  
ATOM   1880  HD2 HIS A 129     -12.179   5.150   0.503  1.00 96.03           H  
ATOM   1881  ND1 HIS A 129      -9.086   5.750  -0.310  1.00 96.03           N  
ATOM   1882  HD1 HIS A 129      -8.189   6.213  -0.301  1.00 96.03           H  
ATOM   1883  CE1 HIS A 129      -9.440   4.785  -1.174  1.00 96.03           C  
ATOM   1884  HE1 HIS A 129      -8.809   4.385  -1.953  1.00 96.03           H  
ATOM   1885  NE2 HIS A 129     -10.703   4.392  -0.949  1.00 96.03           N  
ATOM   1886  N   LYS A 130     -11.480   6.027   4.245  1.00 92.32           N  
ATOM   1887  H   LYS A 130     -11.794   6.977   4.115  1.00 92.32           H  
ATOM   1888  CA  LYS A 130     -12.436   5.037   4.758  1.00 92.32           C  
ATOM   1889  HA  LYS A 130     -11.898   4.173   5.148  1.00 92.32           H  
ATOM   1890  C   LYS A 130     -13.331   4.544   3.625  1.00 92.32           C  
ATOM   1891  CB  LYS A 130     -13.274   5.648   5.888  1.00 92.32           C  
ATOM   1892  HB2 LYS A 130     -13.713   6.578   5.526  1.00 92.32           H  
ATOM   1893  HB3 LYS A 130     -14.076   4.963   6.161  1.00 92.32           H  
ATOM   1894  O   LYS A 130     -13.402   5.153   2.562  1.00 92.32           O  
ATOM   1895  CG  LYS A 130     -12.447   5.941   7.144  1.00 92.32           C  
ATOM   1896  HG2 LYS A 130     -11.673   6.672   6.911  1.00 92.32           H  
ATOM   1897  HG3 LYS A 130     -11.964   5.023   7.477  1.00 92.32           H  
ATOM   1898  CD  LYS A 130     -13.315   6.483   8.287  1.00 92.32           C  
ATOM   1899  HD2 LYS A 130     -12.657   6.654   9.138  1.00 92.32           H  
ATOM   1900  HD3 LYS A 130     -14.056   5.739   8.579  1.00 92.32           H  
ATOM   1901  CE  LYS A 130     -14.015   7.793   7.891  1.00 92.32           C  
ATOM   1902  HE2 LYS A 130     -13.350   8.345   7.227  1.00 92.32           H  
ATOM   1903  HE3 LYS A 130     -14.930   7.571   7.342  1.00 92.32           H  
ATOM   1904  NZ  LYS A 130     -14.285   8.629   9.079  1.00 92.32           N  
ATOM   1905  HZ1 LYS A 130     -14.684   9.517   8.813  1.00 92.32           H  
ATOM   1906  HZ2 LYS A 130     -13.392   8.835   9.504  1.00 92.32           H  
ATOM   1907  HZ3 LYS A 130     -14.857   8.152   9.762  1.00 92.32           H  
ATOM   1908  N   ALA A 131     -14.114   3.502   3.892  1.00 84.14           N  
ATOM   1909  H   ALA A 131     -13.966   3.008   4.760  1.00 84.14           H  
ATOM   1910  CA  ALA A 131     -15.118   2.993   2.952  1.00 84.14           C  
ATOM   1911  HA  ALA A 131     -14.606   2.662   2.049  1.00 84.14           H  
ATOM   1912  C   ALA A 131     -16.163   4.033   2.481  1.00 84.14           C  
ATOM   1913  CB  ALA A 131     -15.794   1.783   3.608  1.00 84.14           C  
ATOM   1914  HB1 ALA A 131     -15.049   1.039   3.889  1.00 84.14           H  
ATOM   1915  HB2 ALA A 131     -16.341   2.098   4.497  1.00 84.14           H  
ATOM   1916  HB3 ALA A 131     -16.495   1.332   2.906  1.00 84.14           H  
ATOM   1917  O   ALA A 131     -16.808   3.813   1.461  1.00 84.14           O  
ATOM   1918  N   ASN A 132     -16.324   5.162   3.184  1.00 83.06           N  
ATOM   1919  H   ASN A 132     -15.713   5.328   3.971  1.00 83.06           H  
ATOM   1920  CA  ASN A 132     -17.209   6.260   2.775  1.00 83.06           C  
ATOM   1921  HA  ASN A 132     -18.100   5.820   2.326  1.00 83.06           H  
ATOM   1922  C   ASN A 132     -16.611   7.187   1.691  1.00 83.06           C  
ATOM   1923  CB  ASN A 132     -17.660   7.045   4.025  1.00 83.06           C  
ATOM   1924  HB2 ASN A 132     -18.477   7.705   3.732  1.00 83.06           H  
ATOM   1925  HB3 ASN A 132     -18.037   6.356   4.781  1.00 83.06           H  
ATOM   1926  O   ASN A 132     -17.331   8.041   1.182  1.00 83.06           O  
ATOM   1927  CG  ASN A 132     -16.568   7.908   4.640  1.00 83.06           C  
ATOM   1928  ND2 ASN A 132     -16.900   8.770   5.571  1.00 83.06           N  
ATOM   1929 HD21 ASN A 132     -17.876   8.931   5.773  1.00 83.06           H  
ATOM   1930 HD22 ASN A 132     -16.206   9.478   5.763  1.00 83.06           H  
ATOM   1931  OD1 ASN A 132     -15.398   7.814   4.316  1.00 83.06           O  
ATOM   1932  N   GLY A 133     -15.328   7.029   1.343  1.00 81.51           N  
ATOM   1933  H   GLY A 133     -14.781   6.333   1.828  1.00 81.51           H  
ATOM   1934  CA  GLY A 133     -14.674   7.730   0.234  1.00 81.51           C  
ATOM   1935  HA2 GLY A 133     -13.897   7.081  -0.170  1.00 81.51           H  
ATOM   1936  HA3 GLY A 133     -15.403   7.906  -0.557  1.00 81.51           H  
ATOM   1937  C   GLY A 133     -14.016   9.075   0.562  1.00 81.51           C  
ATOM   1938  O   GLY A 133     -13.482   9.703  -0.347  1.00 81.51           O  
ATOM   1939  N   GLU A 134     -14.013   9.538   1.816  1.00 88.26           N  
ATOM   1940  H   GLU A 134     -14.437   8.988   2.550  1.00 88.26           H  
ATOM   1941  CA  GLU A 134     -13.272  10.758   2.177  1.00 88.26           C  
ATOM   1942  HA  GLU A 134     -13.522  11.536   1.456  1.00 88.26           H  
ATOM   1943  C   GLU A 134     -11.757  10.513   2.114  1.00 88.26           C  
ATOM   1944  CB  GLU A 134     -13.699  11.258   3.561  1.00 88.26           C  
ATOM   1945  HB2 GLU A 134     -13.415  10.521   4.311  1.00 88.26           H  
ATOM   1946  HB3 GLU A 134     -14.784  11.364   3.570  1.00 88.26           H  
ATOM   1947  O   GLU A 134     -11.240   9.636   2.809  1.00 88.26           O  
ATOM   1948  CG  GLU A 134     -13.062  12.618   3.899  1.00 88.26           C  
ATOM   1949  HG2 GLU A 134     -11.977  12.528   3.849  1.00 88.26           H  
ATOM   1950  HG3 GLU A 134     -13.376  13.345   3.149  1.00 88.26           H  
ATOM   1951  CD  GLU A 134     -13.449  13.126   5.296  1.00 88.26           C  
ATOM   1952  OE1 GLU A 134     -12.908  14.184   5.684  1.00 88.26           O  
ATOM   1953  OE2 GLU A 134     -14.274  12.458   5.970  1.00 88.26           O  
ATOM   1954  N   VAL A 135     -11.052  11.292   1.285  1.00 93.84           N  
ATOM   1955  H   VAL A 135     -11.543  12.011   0.774  1.00 93.84           H  
ATOM   1956  CA  VAL A 135      -9.626  11.102   0.989  1.00 93.84           C  
ATOM   1957  HA  VAL A 135      -9.360  10.075   1.237  1.00 93.84           H  
ATOM   1958  C   VAL A 135      -8.747  12.013   1.841  1.00 93.84           C  
ATOM   1959  CB  VAL A 135      -9.324  11.289  -0.513  1.00 93.84           C  
ATOM   1960  HB  VAL A 135      -9.553  12.314  -0.805  1.00 93.84           H  
ATOM   1961  O   VAL A 135      -8.838  13.236   1.781  1.00 93.84           O  
ATOM   1962  CG1 VAL A 135      -7.848  11.008  -0.827  1.00 93.84           C  
ATOM   1963 HG11 VAL A 135      -7.597   9.996  -0.509  1.00 93.84           H  
ATOM   1964 HG12 VAL A 135      -7.674  11.101  -1.899  1.00 93.84           H  
ATOM   1965 HG13 VAL A 135      -7.207  11.725  -0.315  1.00 93.84           H  
ATOM   1966  CG2 VAL A 135     -10.158  10.338  -1.382  1.00 93.84           C  
ATOM   1967 HG21 VAL A 135     -11.217  10.575  -1.286  1.00 93.84           H  
ATOM   1968 HG22 VAL A 135      -9.884  10.448  -2.431  1.00 93.84           H  
ATOM   1969 HG23 VAL A 135      -9.997   9.305  -1.075  1.00 93.84           H  
ATOM   1970  N   VAL A 136      -7.818  11.399   2.566  1.00 96.47           N  
ATOM   1971  H   VAL A 136      -7.839  10.389   2.573  1.00 96.47           H  
ATOM   1972  CA  VAL A 136      -6.736  12.038   3.312  1.00 96.47           C  
ATOM   1973  HA  VAL A 136      -6.969  13.093   3.456  1.00 96.47           H  
ATOM   1974  C   VAL A 136      -5.445  11.916   2.503  1.00 96.47           C  
ATOM   1975  CB  VAL A 136      -6.593  11.385   4.700  1.00 96.47           C  
ATOM   1976  HB  VAL A 136      -6.352  10.329   4.581  1.00 96.47           H  
ATOM   1977  O   VAL A 136      -4.955  10.812   2.259  1.00 96.47           O  
ATOM   1978  CG1 VAL A 136      -5.476  12.041   5.518  1.00 96.47           C  
ATOM   1979 HG11 VAL A 136      -4.522  11.952   5.000  1.00 96.47           H  
ATOM   1980 HG12 VAL A 136      -5.393  11.524   6.474  1.00 96.47           H  
ATOM   1981 HG13 VAL A 136      -5.704  13.093   5.687  1.00 96.47           H  
ATOM   1982  CG2 VAL A 136      -7.891  11.495   5.514  1.00 96.47           C  
ATOM   1983 HG21 VAL A 136      -8.196  12.538   5.600  1.00 96.47           H  
ATOM   1984 HG22 VAL A 136      -8.689  10.935   5.027  1.00 96.47           H  
ATOM   1985 HG23 VAL A 136      -7.745  11.081   6.512  1.00 96.47           H  
ATOM   1986  N   ALA A 137      -4.867  13.042   2.084  1.00 96.78           N  
ATOM   1987  H   ALA A 137      -5.305  13.926   2.305  1.00 96.78           H  
ATOM   1988  CA  ALA A 137      -3.548  13.053   1.452  1.00 96.78           C  
ATOM   1989  HA  ALA A 137      -3.521  12.276   0.689  1.00 96.78           H  
ATOM   1990  C   ALA A 137      -2.455  12.747   2.490  1.00 96.78           C  
ATOM   1991  CB  ALA A 137      -3.326  14.402   0.759  1.00 96.78           C  
ATOM   1992  HB1 ALA A 137      -3.343  15.206   1.495  1.00 96.78           H  
ATOM   1993  HB2 ALA A 137      -4.109  14.573   0.020  1.00 96.78           H  
ATOM   1994  HB3 ALA A 137      -2.359  14.400   0.257  1.00 96.78           H  
ATOM   1995  O   ALA A 137      -2.436  13.347   3.566  1.00 96.78           O  
ATOM   1996  N   LEU A 138      -1.547  11.822   2.164  1.00 98.05           N  
ATOM   1997  H   LEU A 138      -1.626  11.354   1.273  1.00 98.05           H  
ATOM   1998  CA  LEU A 138      -0.482  11.378   3.070  1.00 98.05           C  
ATOM   1999  HA  LEU A 138      -0.606  11.841   4.049  1.00 98.05           H  
ATOM   2000  C   LEU A 138       0.912  11.795   2.595  1.00 98.05           C  
ATOM   2001  CB  LEU A 138      -0.564   9.851   3.244  1.00 98.05           C  
ATOM   2002  HB2 LEU A 138       0.285   9.542   3.853  1.00 98.05           H  
ATOM   2003  HB3 LEU A 138      -0.450   9.379   2.269  1.00 98.05           H  
ATOM   2004  O   LEU A 138       1.755  12.151   3.414  1.00 98.05           O  
ATOM   2005  CG  LEU A 138      -1.843   9.309   3.907  1.00 98.05           C  
ATOM   2006  HG  LEU A 138      -2.697   9.478   3.252  1.00 98.05           H  
ATOM   2007  CD1 LEU A 138      -1.683   7.804   4.129  1.00 98.05           C  
ATOM   2008 HD11 LEU A 138      -1.659   7.288   3.170  1.00 98.05           H  
ATOM   2009 HD12 LEU A 138      -2.526   7.425   4.707  1.00 98.05           H  
ATOM   2010 HD13 LEU A 138      -0.766   7.598   4.682  1.00 98.05           H  
ATOM   2011  CD2 LEU A 138      -2.129   9.954   5.264  1.00 98.05           C  
ATOM   2012 HD21 LEU A 138      -1.270   9.841   5.926  1.00 98.05           H  
ATOM   2013 HD22 LEU A 138      -3.000   9.486   5.721  1.00 98.05           H  
ATOM   2014 HD23 LEU A 138      -2.348  11.014   5.132  1.00 98.05           H  
ATOM   2015  N   GLY A 139       1.166  11.779   1.286  1.00 97.28           N  
ATOM   2016  H   GLY A 139       0.460  11.434   0.650  1.00 97.28           H  
ATOM   2017  CA  GLY A 139       2.459  12.193   0.752  1.00 97.28           C  
ATOM   2018  HA2 GLY A 139       3.237  11.537   1.142  1.00 97.28           H  
ATOM   2019  HA3 GLY A 139       2.674  13.203   1.100  1.00 97.28           H  
ATOM   2020  C   GLY A 139       2.529  12.179  -0.769  1.00 97.28           C  
ATOM   2021  O   GLY A 139       1.711  11.565  -1.450  1.00 97.28           O  
ATOM   2022  N   THR A 140       3.517  12.880  -1.315  1.00 97.46           N  
ATOM   2023  H   THR A 140       4.177  13.344  -0.707  1.00 97.46           H  
ATOM   2024  CA  THR A 140       3.830  12.882  -2.747  1.00 97.46           C  
ATOM   2025  HA  THR A 140       3.369  12.013  -3.218  1.00 97.46           H  
ATOM   2026  C   THR A 140       5.333  12.780  -2.921  1.00 97.46           C  
ATOM   2027  CB  THR A 140       3.283  14.128  -3.447  1.00 97.46           C  
ATOM   2028  HB  THR A 140       3.653  15.024  -2.948  1.00 97.46           H  
ATOM   2029  O   THR A 140       6.083  13.535  -2.307  1.00 97.46           O  
ATOM   2030  CG2 THR A 140       3.654  14.181  -4.928  1.00 97.46           C  
ATOM   2031 HG21 THR A 140       4.722  14.373  -5.032  1.00 97.46           H  
ATOM   2032 HG22 THR A 140       3.402  13.240  -5.416  1.00 97.46           H  
ATOM   2033 HG23 THR A 140       3.107  14.993  -5.408  1.00 97.46           H  
ATOM   2034  OG1 THR A 140       1.878  14.103  -3.380  1.00 97.46           O  
ATOM   2035  HG1 THR A 140       1.631  13.528  -2.653  1.00 97.46           H  
ATOM   2036  N   TYR A 141       5.766  11.831  -3.746  1.00 96.95           N  
ATOM   2037  H   TYR A 141       5.081  11.247  -4.203  1.00 96.95           H  
ATOM   2038  CA  TYR A 141       7.164  11.463  -3.879  1.00 96.95           C  
ATOM   2039  HA  TYR A 141       7.781  12.294  -3.536  1.00 96.95           H  
ATOM   2040  C   TYR A 141       7.549  11.154  -5.318  1.00 96.95           C  
ATOM   2041  CB  TYR A 141       7.483  10.242  -3.006  1.00 96.95           C  
ATOM   2042  HB2 TYR A 141       7.026   9.356  -3.447  1.00 96.95           H  
ATOM   2043  HB3 TYR A 141       8.563  10.093  -3.020  1.00 96.95           H  
ATOM   2044  O   TYR A 141       6.757  10.698  -6.151  1.00 96.95           O  
ATOM   2045  CG  TYR A 141       7.041  10.341  -1.564  1.00 96.95           C  
ATOM   2046  CD1 TYR A 141       7.872  10.967  -0.615  1.00 96.95           C  
ATOM   2047  HD1 TYR A 141       8.821  11.387  -0.916  1.00 96.95           H  
ATOM   2048  CD2 TYR A 141       5.799   9.803  -1.175  1.00 96.95           C  
ATOM   2049  HD2 TYR A 141       5.159   9.328  -1.905  1.00 96.95           H  
ATOM   2050  CE1 TYR A 141       7.462  11.058   0.728  1.00 96.95           C  
ATOM   2051  HE1 TYR A 141       8.094  11.544   1.457  1.00 96.95           H  
ATOM   2052  CE2 TYR A 141       5.385   9.898   0.164  1.00 96.95           C  
ATOM   2053  HE2 TYR A 141       4.433   9.494   0.476  1.00 96.95           H  
ATOM   2054  OH  TYR A 141       5.794  10.624   2.400  1.00 96.95           O  
ATOM   2055  HH  TYR A 141       6.435  11.044   2.978  1.00 96.95           H  
ATOM   2056  CZ  TYR A 141       6.214  10.527   1.115  1.00 96.95           C  
ATOM   2057  N   THR A 142       8.839  11.306  -5.574  1.00 96.34           N  
ATOM   2058  H   THR A 142       9.422  11.706  -4.853  1.00 96.34           H  
ATOM   2059  CA  THR A 142       9.499  10.778  -6.758  1.00 96.34           C  
ATOM   2060  HA  THR A 142       8.769  10.622  -7.552  1.00 96.34           H  
ATOM   2061  C   THR A 142      10.140   9.436  -6.402  1.00 96.34           C  
ATOM   2062  CB  THR A 142      10.518  11.808  -7.261  1.00 96.34           C  
ATOM   2063  HB  THR A 142      11.230  12.054  -6.474  1.00 96.34           H  
ATOM   2064  O   THR A 142      10.996   9.375  -5.527  1.00 96.34           O  
ATOM   2065  CG2 THR A 142      11.257  11.324  -8.499  1.00 96.34           C  
ATOM   2066 HG21 THR A 142      10.916  10.327  -8.776  1.00 96.34           H  
ATOM   2067 HG22 THR A 142      12.326  11.283  -8.286  1.00 96.34           H  
ATOM   2068 HG23 THR A 142      11.112  12.020  -9.325  1.00 96.34           H  
ATOM   2069  OG1 THR A 142       9.814  12.965  -7.649  1.00 96.34           O  
ATOM   2070  HG1 THR A 142      10.247  13.722  -7.248  1.00 96.34           H  
ATOM   2071  N   ALA A 143       9.739   8.347  -7.064  1.00 96.29           N  
ATOM   2072  H   ALA A 143       8.993   8.425  -7.741  1.00 96.29           H  
ATOM   2073  CA  ALA A 143      10.390   7.048  -6.881  1.00 96.29           C  
ATOM   2074  HA  ALA A 143      10.541   6.884  -5.814  1.00 96.29           H  
ATOM   2075  C   ALA A 143      11.762   7.008  -7.572  1.00 96.29           C  
ATOM   2076  CB  ALA A 143       9.485   5.927  -7.402  1.00 96.29           C  
ATOM   2077  HB1 ALA A 143       8.558   5.905  -6.829  1.00 96.29           H  
ATOM   2078  HB2 ALA A 143       9.261   6.084  -8.457  1.00 96.29           H  
ATOM   2079  HB3 ALA A 143       9.986   4.968  -7.273  1.00 96.29           H  
ATOM   2080  O   ALA A 143      11.901   7.462  -8.713  1.00 96.29           O  
ATOM   2081  N   TRP A 144      12.748   6.386  -6.925  1.00 96.76           N  
ATOM   2082  H   TRP A 144      12.574   6.072  -5.981  1.00 96.76           H  
ATOM   2083  CA  TRP A 144      14.074   6.176  -7.486  1.00 96.76           C  
ATOM   2084  HA  TRP A 144      14.478   7.153  -7.752  1.00 96.76           H  
ATOM   2085  C   TRP A 144      13.989   5.345  -8.763  1.00 96.76           C  
ATOM   2086  CB  TRP A 144      15.039   5.543  -6.475  1.00 96.76           C  
ATOM   2087  HB2 TRP A 144      15.087   6.180  -5.591  1.00 96.76           H  
ATOM   2088  HB3 TRP A 144      14.667   4.568  -6.158  1.00 96.76           H  
ATOM   2089  O   TRP A 144      13.155   4.435  -8.906  1.00 96.76           O  
ATOM   2090  CG  TRP A 144      16.426   5.401  -7.026  1.00 96.76           C  
ATOM   2091  CD1 TRP A 144      17.036   4.263  -7.435  1.00 96.76           C  
ATOM   2092  HD1 TRP A 144      16.619   3.269  -7.374  1.00 96.76           H  
ATOM   2093  CD2 TRP A 144      17.388   6.469  -7.274  1.00 96.76           C  
ATOM   2094  CE2 TRP A 144      18.554   5.917  -7.875  1.00 96.76           C  
ATOM   2095  CE3 TRP A 144      17.414   7.844  -6.981  1.00 96.76           C  
ATOM   2096  HE3 TRP A 144      16.600   8.277  -6.420  1.00 96.76           H  
ATOM   2097  NE1 TRP A 144      18.289   4.570  -7.938  1.00 96.76           N  
ATOM   2098  HE1 TRP A 144      18.964   3.888  -8.255  1.00 96.76           H  
ATOM   2099  CH2 TRP A 144      19.650   8.071  -7.933  1.00 96.76           C  
ATOM   2100  HH2 TRP A 144      20.524   8.677  -8.122  1.00 96.76           H  
ATOM   2101  CZ2 TRP A 144      19.667   6.698  -8.216  1.00 96.76           C  
ATOM   2102  HZ2 TRP A 144      20.565   6.247  -8.610  1.00 96.76           H  
ATOM   2103  CZ3 TRP A 144      18.531   8.635  -7.304  1.00 96.76           C  
ATOM   2104  HZ3 TRP A 144      18.560   9.673  -7.010  1.00 96.76           H  
ATOM   2105  N   ARG A 145      14.852   5.677  -9.722  1.00 96.40           N  
ATOM   2106  H   ARG A 145      15.575   6.343  -9.490  1.00 96.40           H  
ATOM   2107  CA  ARG A 145      14.884   5.007 -11.015  1.00 96.40           C  
ATOM   2108  HA  ARG A 145      13.852   4.817 -11.311  1.00 96.40           H  
ATOM   2109  C   ARG A 145      15.586   3.658 -10.887  1.00 96.40           C  
ATOM   2110  CB  ARG A 145      15.524   5.933 -12.049  1.00 96.40           C  
ATOM   2111  HB2 ARG A 145      15.023   6.901 -12.010  1.00 96.40           H  
ATOM   2112  HB3 ARG A 145      16.577   6.082 -11.810  1.00 96.40           H  
ATOM   2113  O   ARG A 145      16.772   3.587 -10.585  1.00 96.40           O  
ATOM   2114  CG  ARG A 145      15.383   5.356 -13.460  1.00 96.40           C  
ATOM   2115  HG2 ARG A 145      15.986   4.452 -13.542  1.00 96.40           H  
ATOM   2116  HG3 ARG A 145      14.340   5.109 -13.657  1.00 96.40           H  
ATOM   2117  CD  ARG A 145      15.856   6.394 -14.481  1.00 96.40           C  
ATOM   2118  HD2 ARG A 145      15.147   7.221 -14.494  1.00 96.40           H  
ATOM   2119  HD3 ARG A 145      16.819   6.792 -14.162  1.00 96.40           H  
ATOM   2120  NE  ARG A 145      15.963   5.818 -15.835  1.00 96.40           N  
ATOM   2121  HE  ARG A 145      15.561   4.902 -15.974  1.00 96.40           H  
ATOM   2122  NH1 ARG A 145      17.108   7.585 -16.759  1.00 96.40           N  
ATOM   2123 HH11 ARG A 145      17.470   8.108 -17.543  1.00 96.40           H  
ATOM   2124 HH12 ARG A 145      17.085   8.078 -15.877  1.00 96.40           H  
ATOM   2125  NH2 ARG A 145      16.476   5.886 -18.056  1.00 96.40           N  
ATOM   2126 HH21 ARG A 145      15.945   5.042 -18.221  1.00 96.40           H  
ATOM   2127 HH22 ARG A 145      16.813   6.440 -18.830  1.00 96.40           H  
ATOM   2128  CZ  ARG A 145      16.507   6.434 -16.872  1.00 96.40           C  
ATOM   2129  N   GLN A 146      14.854   2.601 -11.222  1.00 96.85           N  
ATOM   2130  H   GLN A 146      13.877   2.757 -11.424  1.00 96.85           H  
ATOM   2131  CA  GLN A 146      15.324   1.222 -11.139  1.00 96.85           C  
ATOM   2132  HA  GLN A 146      15.387   0.961 -10.082  1.00 96.85           H  
ATOM   2133  C   GLN A 146      16.706   1.025 -11.784  1.00 96.85           C  
ATOM   2134  CB  GLN A 146      14.281   0.315 -11.810  1.00 96.85           C  
ATOM   2135  HB2 GLN A 146      14.185   0.600 -12.858  1.00 96.85           H  
ATOM   2136  HB3 GLN A 146      13.313   0.463 -11.332  1.00 96.85           H  
ATOM   2137  O   GLN A 146      16.893   1.358 -12.960  1.00 96.85           O  
ATOM   2138  CG  GLN A 146      14.651  -1.175 -11.746  1.00 96.85           C  
ATOM   2139  HG2 GLN A 146      13.890  -1.735 -12.289  1.00 96.85           H  
ATOM   2140  HG3 GLN A 146      15.603  -1.349 -12.248  1.00 96.85           H  
ATOM   2141  CD  GLN A 146      14.713  -1.722 -10.326  1.00 96.85           C  
ATOM   2142  NE2 GLN A 146      15.360  -2.841 -10.119  1.00 96.85           N  
ATOM   2143 HE21 GLN A 146      15.267  -3.243  -9.197  1.00 96.85           H  
ATOM   2144 HE22 GLN A 146      15.925  -3.274 -10.835  1.00 96.85           H  
ATOM   2145  OE1 GLN A 146      14.153  -1.158  -9.409  1.00 96.85           O  
ATOM   2146  N   SER A 147      17.632   0.427 -11.027  1.00 94.63           N  
ATOM   2147  H   SER A 147      17.390   0.244 -10.064  1.00 94.63           H  
ATOM   2148  CA  SER A 147      18.977   0.016 -11.473  1.00 94.63           C  
ATOM   2149  HA  SER A 147      19.508  -0.346 -10.593  1.00 94.63           H  
ATOM   2150  C   SER A 147      19.851   1.151 -12.017  1.00 94.63           C  
ATOM   2151  CB  SER A 147      18.899  -1.154 -12.467  1.00 94.63           C  
ATOM   2152  HB2 SER A 147      19.904  -1.519 -12.677  1.00 94.63           H  
ATOM   2153  HB3 SER A 147      18.455  -0.805 -13.399  1.00 94.63           H  
ATOM   2154  O   SER A 147      20.763   0.915 -12.812  1.00 94.63           O  
ATOM   2155  OG  SER A 147      18.120  -2.221 -11.955  1.00 94.63           O  
ATOM   2156  HG  SER A 147      18.576  -2.575 -11.188  1.00 94.63           H  
ATOM   2157  N   LYS A 148      19.574   2.399 -11.631  1.00 94.25           N  
ATOM   2158  H   LYS A 148      18.810   2.551 -10.988  1.00 94.25           H  
ATOM   2159  CA  LYS A 148      20.437   3.539 -11.942  1.00 94.25           C  
ATOM   2160  HA  LYS A 148      21.161   3.259 -12.708  1.00 94.25           H  
ATOM   2161  C   LYS A 148      21.265   3.900 -10.724  1.00 94.25           C  
ATOM   2162  CB  LYS A 148      19.595   4.720 -12.445  1.00 94.25           C  
ATOM   2163  HB2 LYS A 148      20.239   5.595 -12.537  1.00 94.25           H  
ATOM   2164  HB3 LYS A 148      18.826   4.956 -11.710  1.00 94.25           H  
ATOM   2165  O   LYS A 148      20.701   4.095  -9.659  1.00 94.25           O  
ATOM   2166  CG  LYS A 148      18.936   4.454 -13.808  1.00 94.25           C  
ATOM   2167  HG2 LYS A 148      18.406   5.359 -14.103  1.00 94.25           H  
ATOM   2168  HG3 LYS A 148      18.222   3.635 -13.723  1.00 94.25           H  
ATOM   2169  CD  LYS A 148      19.967   4.126 -14.893  1.00 94.25           C  
ATOM   2170  HD2 LYS A 148      20.732   4.902 -14.892  1.00 94.25           H  
ATOM   2171  HD3 LYS A 148      20.431   3.166 -14.668  1.00 94.25           H  
ATOM   2172  CE  LYS A 148      19.336   4.031 -16.279  1.00 94.25           C  
ATOM   2173  HE2 LYS A 148      18.865   4.986 -16.511  1.00 94.25           H  
ATOM   2174  HE3 LYS A 148      18.577   3.249 -16.258  1.00 94.25           H  
ATOM   2175  NZ  LYS A 148      20.387   3.713 -17.278  1.00 94.25           N  
ATOM   2176  HZ1 LYS A 148      20.018   3.629 -18.214  1.00 94.25           H  
ATOM   2177  HZ2 LYS A 148      21.097   4.431 -17.273  1.00 94.25           H  
ATOM   2178  HZ3 LYS A 148      20.847   2.849 -17.030  1.00 94.25           H  
ATOM   2179  N   ALA A 149      22.581   3.974 -10.909  1.00 92.73           N  
ATOM   2180  H   ALA A 149      22.967   3.698 -11.801  1.00 92.73           H  
ATOM   2181  CA  ALA A 149      23.521   4.429  -9.886  1.00 92.73           C  
ATOM   2182  HA  ALA A 149      23.147   4.142  -8.903  1.00 92.73           H  
ATOM   2183  C   ALA A 149      23.679   5.957  -9.862  1.00 92.73           C  
ATOM   2184  CB  ALA A 149      24.863   3.726 -10.123  1.00 92.73           C  
ATOM   2185  HB1 ALA A 149      24.727   2.646 -10.080  1.00 92.73           H  
ATOM   2186  HB2 ALA A 149      25.557   4.014  -9.334  1.00 92.73           H  
ATOM   2187  HB3 ALA A 149      25.281   4.013 -11.088  1.00 92.73           H  
ATOM   2188  O   ALA A 149      24.121   6.528  -8.874  1.00 92.73           O  
ATOM   2189  N   THR A 150      23.319   6.623 -10.960  1.00 91.79           N  
ATOM   2190  H   THR A 150      22.951   6.107 -11.747  1.00 91.79           H  
ATOM   2191  CA  THR A 150      23.372   8.078 -11.116  1.00 91.79           C  
ATOM   2192  HA  THR A 150      23.351   8.546 -10.132  1.00 91.79           H  
ATOM   2193  C   THR A 150      22.150   8.568 -11.890  1.00 91.79           C  
ATOM   2194  CB  THR A 150      24.660   8.527 -11.831  1.00 91.79           C  
ATOM   2195  HB  THR A 150      24.638   9.612 -11.934  1.00 91.79           H  
ATOM   2196  O   THR A 150      21.524   7.803 -12.636  1.00 91.79           O  
ATOM   2197  CG2 THR A 150      25.932   8.142 -11.078  1.00 91.79           C  
ATOM   2198 HG21 THR A 150      26.798   8.601 -11.556  1.00 91.79           H  
ATOM   2199 HG22 THR A 150      26.060   7.060 -11.067  1.00 91.79           H  
ATOM   2200 HG23 THR A 150      25.870   8.501 -10.051  1.00 91.79           H  
ATOM   2201  OG1 THR A 150      24.761   7.952 -13.117  1.00 91.79           O  
ATOM   2202  HG1 THR A 150      25.557   8.314 -13.512  1.00 91.79           H  
ATOM   2203  N   SER A 151      21.815   9.847 -11.722  1.00 91.40           N  
ATOM   2204  H   SER A 151      22.366  10.431 -11.109  1.00 91.40           H  
ATOM   2205  CA  SER A 151      20.755  10.522 -12.470  1.00 91.40           C  
ATOM   2206  HA  SER A 151      20.506   9.931 -13.351  1.00 91.40           H  
ATOM   2207  C   SER A 151      21.213  11.896 -12.947  1.00 91.40           C  
ATOM   2208  CB  SER A 151      19.491  10.652 -11.623  1.00 91.40           C  
ATOM   2209  HB2 SER A 151      19.238   9.684 -11.192  1.00 91.40           H  
ATOM   2210  HB3 SER A 151      19.648  11.376 -10.824  1.00 91.40           H  
ATOM   2211  O   SER A 151      21.985  12.573 -12.274  1.00 91.40           O  
ATOM   2212  OG  SER A 151      18.443  11.072 -12.470  1.00 91.40           O  
ATOM   2213  HG  SER A 151      17.621  10.901 -12.004  1.00 91.40           H  
ATOM   2214  N   ASP A 152      20.731  12.289 -14.120  1.00 92.10           N  
ATOM   2215  H   ASP A 152      20.080  11.684 -14.601  1.00 92.10           H  
ATOM   2216  CA  ASP A 152      20.844  13.631 -14.692  1.00 92.10           C  
ATOM   2217  HA  ASP A 152      21.760  14.100 -14.330  1.00 92.10           H  
ATOM   2218  C   ASP A 152      19.674  14.543 -14.279  1.00 92.10           C  
ATOM   2219  CB  ASP A 152      20.942  13.494 -16.224  1.00 92.10           C  
ATOM   2220  HB2 ASP A 152      21.812  12.882 -16.465  1.00 92.10           H  
ATOM   2221  HB3 ASP A 152      21.111  14.482 -16.650  1.00 92.10           H  
ATOM   2222  O   ASP A 152      19.663  15.731 -14.594  1.00 92.10           O  
ATOM   2223  CG  ASP A 152      19.701  12.864 -16.889  1.00 92.10           C  
ATOM   2224  OD1 ASP A 152      19.094  11.920 -16.324  1.00 92.10           O  
ATOM   2225  OD2 ASP A 152      19.338  13.286 -18.006  1.00 92.10           O  
ATOM   2226  N   GLN A 153      18.677  13.994 -13.582  1.00 93.97           N  
ATOM   2227  H   GLN A 153      18.765  13.025 -13.310  1.00 93.97           H  
ATOM   2228  CA  GLN A 153      17.471  14.702 -13.172  1.00 93.97           C  
ATOM   2229  HA  GLN A 153      17.297  15.539 -13.848  1.00 93.97           H  
ATOM   2230  C   GLN A 153      17.637  15.250 -11.756  1.00 93.97           C  
ATOM   2231  CB  GLN A 153      16.265  13.761 -13.260  1.00 93.97           C  
ATOM   2232  HB2 GLN A 153      16.368  12.971 -12.516  1.00 93.97           H  
ATOM   2233  HB3 GLN A 153      15.376  14.343 -13.018  1.00 93.97           H  
ATOM   2234  O   GLN A 153      17.838  14.492 -10.810  1.00 93.97           O  
ATOM   2235  CG  GLN A 153      16.100  13.111 -14.644  1.00 93.97           C  
ATOM   2236  HG2 GLN A 153      15.283  12.391 -14.614  1.00 93.97           H  
ATOM   2237  HG3 GLN A 153      16.996  12.539 -14.888  1.00 93.97           H  
ATOM   2238  CD  GLN A 153      15.821  14.119 -15.754  1.00 93.97           C  
ATOM   2239  NE2 GLN A 153      16.411  13.952 -16.918  1.00 93.97           N  
ATOM   2240 HE21 GLN A 153      17.225  13.357 -16.974  1.00 93.97           H  
ATOM   2241 HE22 GLN A 153      16.359  14.751 -17.533  1.00 93.97           H  
ATOM   2242  OE1 GLN A 153      15.056  15.058 -15.612  1.00 93.97           O  
ATOM   2243  N   THR A 154      17.506  16.565 -11.585  1.00 94.97           N  
ATOM   2244  H   THR A 154      17.297  17.149 -12.382  1.00 94.97           H  
ATOM   2245  CA  THR A 154      17.712  17.227 -10.284  1.00 94.97           C  
ATOM   2246  HA  THR A 154      18.722  17.012  -9.935  1.00 94.97           H  
ATOM   2247  C   THR A 154      16.757  16.728  -9.199  1.00 94.97           C  
ATOM   2248  CB  THR A 154      17.551  18.747 -10.414  1.00 94.97           C  
ATOM   2249  HB  THR A 154      17.548  19.196  -9.420  1.00 94.97           H  
ATOM   2250  O   THR A 154      17.156  16.623  -8.040  1.00 94.97           O  
ATOM   2251  CG2 THR A 154      18.678  19.372 -11.235  1.00 94.97           C  
ATOM   2252 HG21 THR A 154      18.554  20.454 -11.264  1.00 94.97           H  
ATOM   2253 HG22 THR A 154      18.668  18.983 -12.254  1.00 94.97           H  
ATOM   2254 HG23 THR A 154      19.639  19.140 -10.775  1.00 94.97           H  
ATOM   2255  OG1 THR A 154      16.340  19.044 -11.071  1.00 94.97           O  
ATOM   2256  HG1 THR A 154      16.150  19.977 -10.948  1.00 94.97           H  
ATOM   2257  N   TYR A 155      15.527  16.359  -9.566  1.00 94.23           N  
ATOM   2258  H   TYR A 155      15.249  16.504 -10.527  1.00 94.23           H  
ATOM   2259  CA  TYR A 155      14.536  15.809  -8.639  1.00 94.23           C  
ATOM   2260  HA  TYR A 155      14.472  16.474  -7.777  1.00 94.23           H  
ATOM   2261  C   TYR A 155      14.912  14.425  -8.085  1.00 94.23           C  
ATOM   2262  CB  TYR A 155      13.156  15.807  -9.316  1.00 94.23           C  
ATOM   2263  HB2 TYR A 155      12.424  15.421  -8.606  1.00 94.23           H  
ATOM   2264  HB3 TYR A 155      12.892  16.845  -9.516  1.00 94.23           H  
ATOM   2265  O   TYR A 155      14.304  13.967  -7.121  1.00 94.23           O  
ATOM   2266  CG  TYR A 155      13.043  15.017 -10.611  1.00 94.23           C  
ATOM   2267  CD1 TYR A 155      12.735  15.668 -11.825  1.00 94.23           C  
ATOM   2268  HD1 TYR A 155      12.539  16.730 -11.827  1.00 94.23           H  
ATOM   2269  CD2 TYR A 155      13.252  13.628 -10.608  1.00 94.23           C  
ATOM   2270  HD2 TYR A 155      13.484  13.108  -9.690  1.00 94.23           H  
ATOM   2271  CE1 TYR A 155      12.636  14.934 -13.026  1.00 94.23           C  
ATOM   2272  HE1 TYR A 155      12.401  15.430 -13.956  1.00 94.23           H  
ATOM   2273  CE2 TYR A 155      13.221  12.916 -11.811  1.00 94.23           C  
ATOM   2274  HE2 TYR A 155      13.529  11.881 -11.824  1.00 94.23           H  
ATOM   2275  OH  TYR A 155      12.841  12.789 -14.138  1.00 94.23           O  
ATOM   2276  HH  TYR A 155      13.257  11.945 -13.949  1.00 94.23           H  
ATOM   2277  CZ  TYR A 155      12.879  13.548 -13.014  1.00 94.23           C  
ATOM   2278  N   ASP A 156      15.904  13.736  -8.662  1.00 94.96           N  
ATOM   2279  H   ASP A 156      16.411  14.139  -9.437  1.00 94.96           H  
ATOM   2280  CA  ASP A 156      16.350  12.441  -8.140  1.00 94.96           C  
ATOM   2281  HA  ASP A 156      15.469  11.904  -7.788  1.00 94.96           H  
ATOM   2282  C   ASP A 156      17.223  12.572  -6.893  1.00 94.96           C  
ATOM   2283  CB  ASP A 156      16.994  11.585  -9.242  1.00 94.96           C  
ATOM   2284  HB2 ASP A 156      17.557  10.774  -8.781  1.00 94.96           H  
ATOM   2285  HB3 ASP A 156      17.695  12.187  -9.821  1.00 94.96           H  
ATOM   2286  O   ASP A 156      17.354  11.608  -6.145  1.00 94.96           O  
ATOM   2287  CG  ASP A 156      15.951  10.951 -10.162  1.00 94.96           C  
ATOM   2288  OD1 ASP A 156      14.754  10.902  -9.804  1.00 94.96           O  
ATOM   2289  OD2 ASP A 156      16.299  10.441 -11.253  1.00 94.96           O  
ATOM   2290  N   ASN A 157      17.715  13.776  -6.584  1.00 93.95           N  
ATOM   2291  H   ASN A 157      17.564  14.537  -7.231  1.00 93.95           H  
ATOM   2292  CA  ASN A 157      18.413  14.049  -5.326  1.00 93.95           C  
ATOM   2293  HA  ASN A 157      19.278  13.391  -5.248  1.00 93.95           H  
ATOM   2294  C   ASN A 157      17.537  13.790  -4.088  1.00 93.95           C  
ATOM   2295  CB  ASN A 157      18.882  15.511  -5.334  1.00 93.95           C  
ATOM   2296  HB2 ASN A 157      19.286  15.758  -4.353  1.00 93.95           H  
ATOM   2297  HB3 ASN A 157      18.031  16.164  -5.526  1.00 93.95           H  
ATOM   2298  O   ASN A 157      18.063  13.556  -3.004  1.00 93.95           O  
ATOM   2299  CG  ASN A 157      19.972  15.794  -6.350  1.00 93.95           C  
ATOM   2300  ND2 ASN A 157      20.179  17.046  -6.681  1.00 93.95           N  
ATOM   2301 HD21 ASN A 157      20.913  17.203  -7.357  1.00 93.95           H  
ATOM   2302 HD22 ASN A 157      19.562  17.766  -6.334  1.00 93.95           H  
ATOM   2303  OD1 ASN A 157      20.671  14.926  -6.839  1.00 93.95           O  
ATOM   2304  N   THR A 158      16.211  13.845  -4.237  1.00 94.79           N  
ATOM   2305  H   THR A 158      15.835  14.075  -5.146  1.00 94.79           H  
ATOM   2306  CA  THR A 158      15.236  13.584  -3.167  1.00 94.79           C  
ATOM   2307  HA  THR A 158      15.765  13.383  -2.236  1.00 94.79           H  
ATOM   2308  C   THR A 158      14.382  12.346  -3.440  1.00 94.79           C  
ATOM   2309  CB  THR A 158      14.337  14.806  -2.933  1.00 94.79           C  
ATOM   2310  HB  THR A 158      13.629  14.586  -2.134  1.00 94.79           H  
ATOM   2311  O   THR A 158      13.414  12.086  -2.723  1.00 94.79           O  
ATOM   2312  CG2 THR A 158      15.136  16.051  -2.546  1.00 94.79           C  
ATOM   2313 HG21 THR A 158      15.760  15.829  -1.681  1.00 94.79           H  
ATOM   2314 HG22 THR A 158      15.770  16.369  -3.374  1.00 94.79           H  
ATOM   2315 HG23 THR A 158      14.451  16.859  -2.290  1.00 94.79           H  
ATOM   2316  OG1 THR A 158      13.628  15.118  -4.110  1.00 94.79           O  
ATOM   2317  HG1 THR A 158      13.002  15.816  -3.906  1.00 94.79           H  
ATOM   2318  N   ALA A 159      14.713  11.572  -4.477  1.00 96.06           N  
ATOM   2319  H   ALA A 159      15.565  11.765  -4.984  1.00 96.06           H  
ATOM   2320  CA  ALA A 159      13.930  10.409  -4.848  1.00 96.06           C  
ATOM   2321  HA  ALA A 159      12.884  10.719  -4.840  1.00 96.06           H  
ATOM   2322  C   ALA A 159      14.077   9.270  -3.834  1.00 96.06           C  
ATOM   2323  CB  ALA A 159      14.270   9.986  -6.274  1.00 96.06           C  
ATOM   2324  HB1 ALA A 159      13.789   9.037  -6.511  1.00 96.06           H  
ATOM   2325  HB2 ALA A 159      15.352   9.911  -6.387  1.00 96.06           H  
ATOM   2326  HB3 ALA A 159      13.908  10.751  -6.960  1.00 96.06           H  
ATOM   2327  O   ALA A 159      15.154   8.982  -3.312  1.00 96.06           O  
ATOM   2328  N   ILE A 160      12.965   8.585  -3.588  1.00 96.49           N  
ATOM   2329  H   ILE A 160      12.130   8.858  -4.086  1.00 96.49           H  
ATOM   2330  CA  ILE A 160      12.854   7.548  -2.567  1.00 96.49           C  
ATOM   2331  HA  ILE A 160      13.731   7.600  -1.922  1.00 96.49           H  
ATOM   2332  C   ILE A 160      12.833   6.155  -3.193  1.00 96.49           C  
ATOM   2333  CB  ILE A 160      11.626   7.794  -1.666  1.00 96.49           C  
ATOM   2334  HB  ILE A 160      11.646   7.017  -0.902  1.00 96.49           H  
ATOM   2335  O   ILE A 160      12.272   5.954  -4.266  1.00 96.49           O  
ATOM   2336  CG1 ILE A 160      10.289   7.681  -2.434  1.00 96.49           C  
ATOM   2337 HG12 ILE A 160      10.172   8.547  -3.086  1.00 96.49           H  
ATOM   2338 HG13 ILE A 160      10.282   6.788  -3.060  1.00 96.49           H  
ATOM   2339  CG2 ILE A 160      11.754   9.154  -0.955  1.00 96.49           C  
ATOM   2340 HG21 ILE A 160      12.736   9.241  -0.489  1.00 96.49           H  
ATOM   2341 HG22 ILE A 160      11.002   9.243  -0.171  1.00 96.49           H  
ATOM   2342 HG23 ILE A 160      11.632   9.976  -1.661  1.00 96.49           H  
ATOM   2343  CD1 ILE A 160       9.071   7.560  -1.518  1.00 96.49           C  
ATOM   2344 HD11 ILE A 160       9.154   6.644  -0.933  1.00 96.49           H  
ATOM   2345 HD12 ILE A 160       8.166   7.503  -2.122  1.00 96.49           H  
ATOM   2346 HD13 ILE A 160       9.002   8.414  -0.844  1.00 96.49           H  
ATOM   2347  N   HIS A 161      13.385   5.163  -2.500  1.00 97.23           N  
ATOM   2348  H   HIS A 161      13.866   5.386  -1.640  1.00 97.23           H  
ATOM   2349  CA  HIS A 161      13.099   3.749  -2.786  1.00 97.23           C  
ATOM   2350  HA  HIS A 161      12.582   3.676  -3.742  1.00 97.23           H  
ATOM   2351  C   HIS A 161      12.161   3.123  -1.741  1.00 97.23           C  
ATOM   2352  CB  HIS A 161      14.406   2.972  -2.941  1.00 97.23           C  
ATOM   2353  HB2 HIS A 161      15.034   3.464  -3.683  1.00 97.23           H  
ATOM   2354  HB3 HIS A 161      14.172   1.974  -3.312  1.00 97.23           H  
ATOM   2355  O   HIS A 161      11.727   1.982  -1.891  1.00 97.23           O  
ATOM   2356  CG  HIS A 161      15.169   2.840  -1.652  1.00 97.23           C  
ATOM   2357  CD2 HIS A 161      15.192   1.742  -0.836  1.00 97.23           C  
ATOM   2358  HD2 HIS A 161      14.667   0.813  -1.005  1.00 97.23           H  
ATOM   2359  ND1 HIS A 161      15.952   3.808  -1.063  1.00 97.23           N  
ATOM   2360  HD1 HIS A 161      16.116   4.744  -1.407  1.00 97.23           H  
ATOM   2361  CE1 HIS A 161      16.430   3.305   0.087  1.00 97.23           C  
ATOM   2362  HE1 HIS A 161      17.058   3.836   0.787  1.00 97.23           H  
ATOM   2363  NE2 HIS A 161      16.016   2.041   0.252  1.00 97.23           N  
ATOM   2364  N   GLN A 162      11.843   3.882  -0.689  1.00 98.06           N  
ATOM   2365  H   GLN A 162      12.222   4.817  -0.635  1.00 98.06           H  
ATOM   2366  CA  GLN A 162      10.947   3.517   0.396  1.00 98.06           C  
ATOM   2367  HA  GLN A 162      10.247   2.763   0.038  1.00 98.06           H  
ATOM   2368  C   GLN A 162      10.176   4.760   0.842  1.00 98.06           C  
ATOM   2369  CB  GLN A 162      11.767   2.934   1.555  1.00 98.06           C  
ATOM   2370  HB2 GLN A 162      12.452   3.696   1.928  1.00 98.06           H  
ATOM   2371  HB3 GLN A 162      12.357   2.095   1.185  1.00 98.06           H  
ATOM   2372  O   GLN A 162      10.782   5.809   1.056  1.00 98.06           O  
ATOM   2373  CG  GLN A 162      10.882   2.443   2.712  1.00 98.06           C  
ATOM   2374  HG2 GLN A 162      10.264   3.262   3.081  1.00 98.06           H  
ATOM   2375  HG3 GLN A 162      10.227   1.649   2.353  1.00 98.06           H  
ATOM   2376  CD  GLN A 162      11.681   1.905   3.894  1.00 98.06           C  
ATOM   2377  NE2 GLN A 162      11.015   1.483   4.945  1.00 98.06           N  
ATOM   2378 HE21 GLN A 162      10.010   1.573   4.990  1.00 98.06           H  
ATOM   2379 HE22 GLN A 162      11.557   1.229   5.758  1.00 98.06           H  
ATOM   2380  OE1 GLN A 162      12.901   1.842   3.899  1.00 98.06           O  
ATOM   2381  N   PHE A 163       8.859   4.643   0.991  1.00 98.05           N  
ATOM   2382  H   PHE A 163       8.443   3.733   0.853  1.00 98.05           H  
ATOM   2383  CA  PHE A 163       8.062   5.628   1.715  1.00 98.05           C  
ATOM   2384  HA  PHE A 163       8.617   6.564   1.773  1.00 98.05           H  
ATOM   2385  C   PHE A 163       7.841   5.139   3.146  1.00 98.05           C  
ATOM   2386  CB  PHE A 163       6.747   5.943   0.985  1.00 98.05           C  
ATOM   2387  HB2 PHE A 163       6.977   6.341  -0.004  1.00 98.05           H  
ATOM   2388  HB3 PHE A 163       6.236   6.736   1.529  1.00 98.05           H  
ATOM   2389  O   PHE A 163       7.607   3.954   3.384  1.00 98.05           O  
ATOM   2390  CG  PHE A 163       5.792   4.776   0.824  1.00 98.05           C  
ATOM   2391  CD1 PHE A 163       5.862   3.958  -0.319  1.00 98.05           C  
ATOM   2392  HD1 PHE A 163       6.608   4.153  -1.075  1.00 98.05           H  
ATOM   2393  CD2 PHE A 163       4.817   4.520   1.808  1.00 98.05           C  
ATOM   2394  HD2 PHE A 163       4.757   5.141   2.689  1.00 98.05           H  
ATOM   2395  CE1 PHE A 163       4.962   2.888  -0.478  1.00 98.05           C  
ATOM   2396  HE1 PHE A 163       5.012   2.260  -1.355  1.00 98.05           H  
ATOM   2397  CE2 PHE A 163       3.918   3.451   1.648  1.00 98.05           C  
ATOM   2398  HE2 PHE A 163       3.173   3.253   2.404  1.00 98.05           H  
ATOM   2399  CZ  PHE A 163       3.990   2.636   0.505  1.00 98.05           C  
ATOM   2400  HZ  PHE A 163       3.298   1.815   0.387  1.00 98.05           H  
ATOM   2401  N   GLU A 164       7.909   6.067   4.091  1.00 98.29           N  
ATOM   2402  H   GLU A 164       8.127   7.020   3.835  1.00 98.29           H  
ATOM   2403  CA  GLU A 164       7.557   5.851   5.487  1.00 98.29           C  
ATOM   2404  HA  GLU A 164       6.924   4.968   5.569  1.00 98.29           H  
ATOM   2405  C   GLU A 164       6.754   7.061   5.962  1.00 98.29           C  
ATOM   2406  CB  GLU A 164       8.823   5.624   6.333  1.00 98.29           C  
ATOM   2407  HB2 GLU A 164       9.469   6.502   6.303  1.00 98.29           H  
ATOM   2408  HB3 GLU A 164       9.365   4.765   5.938  1.00 98.29           H  
ATOM   2409  O   GLU A 164       7.232   8.193   5.886  1.00 98.29           O  
ATOM   2410  CG  GLU A 164       8.393   5.338   7.770  1.00 98.29           C  
ATOM   2411  HG2 GLU A 164       7.941   6.230   8.201  1.00 98.29           H  
ATOM   2412  HG3 GLU A 164       7.623   4.569   7.716  1.00 98.29           H  
ATOM   2413  CD  GLU A 164       9.510   4.835   8.687  1.00 98.29           C  
ATOM   2414  OE1 GLU A 164       9.693   5.443   9.764  1.00 98.29           O  
ATOM   2415  OE2 GLU A 164       9.943   3.676   8.510  1.00 98.29           O  
ATOM   2416  N   ILE A 165       5.518   6.829   6.400  1.00 98.68           N  
ATOM   2417  H   ILE A 165       5.166   5.882   6.405  1.00 98.68           H  
ATOM   2418  CA  ILE A 165       4.580   7.889   6.761  1.00 98.68           C  
ATOM   2419  HA  ILE A 165       5.119   8.831   6.861  1.00 98.68           H  
ATOM   2420  C   ILE A 165       3.957   7.550   8.109  1.00 98.68           C  
ATOM   2421  CB  ILE A 165       3.493   8.083   5.679  1.00 98.68           C  
ATOM   2422  HB  ILE A 165       2.841   7.209   5.687  1.00 98.68           H  
ATOM   2423  O   ILE A 165       3.172   6.609   8.223  1.00 98.68           O  
ATOM   2424  CG1 ILE A 165       4.093   8.208   4.259  1.00 98.68           C  
ATOM   2425 HG12 ILE A 165       4.689   7.323   4.040  1.00 98.68           H  
ATOM   2426 HG13 ILE A 165       4.750   9.077   4.225  1.00 98.68           H  
ATOM   2427  CG2 ILE A 165       2.650   9.319   6.046  1.00 98.68           C  
ATOM   2428 HG21 ILE A 165       3.266  10.218   6.018  1.00 98.68           H  
ATOM   2429 HG22 ILE A 165       2.213   9.216   7.039  1.00 98.68           H  
ATOM   2430 HG23 ILE A 165       1.827   9.440   5.342  1.00 98.68           H  
ATOM   2431  CD1 ILE A 165       3.055   8.310   3.137  1.00 98.68           C  
ATOM   2432 HD11 ILE A 165       3.551   8.179   2.176  1.00 98.68           H  
ATOM   2433 HD12 ILE A 165       2.300   7.532   3.254  1.00 98.68           H  
ATOM   2434 HD13 ILE A 165       2.580   9.291   3.151  1.00 98.68           H  
ATOM   2435  N   THR A 166       4.284   8.346   9.121  1.00 98.66           N  
ATOM   2436  H   THR A 166       4.960   9.079   8.957  1.00 98.66           H  
ATOM   2437  CA  THR A 166       3.588   8.343  10.411  1.00 98.66           C  
ATOM   2438  HA  THR A 166       3.237   7.336  10.637  1.00 98.66           H  
ATOM   2439  C   THR A 166       2.387   9.278  10.321  1.00 98.66           C  
ATOM   2440  CB  THR A 166       4.529   8.779  11.538  1.00 98.66           C  
ATOM   2441  HB  THR A 166       4.884   9.791  11.347  1.00 98.66           H  
ATOM   2442  O   THR A 166       2.546  10.450   9.982  1.00 98.66           O  
ATOM   2443  CG2 THR A 166       3.861   8.728  12.911  1.00 98.66           C  
ATOM   2444 HG21 THR A 166       3.047   9.451  12.959  1.00 98.66           H  
ATOM   2445 HG22 THR A 166       4.588   8.973  13.686  1.00 98.66           H  
ATOM   2446 HG23 THR A 166       3.462   7.730  13.092  1.00 98.66           H  
ATOM   2447  OG1 THR A 166       5.635   7.904  11.585  1.00 98.66           O  
ATOM   2448  HG1 THR A 166       6.283   8.278  12.186  1.00 98.66           H  
ATOM   2449  N   LEU A 167       1.192   8.771  10.623  1.00 98.58           N  
ATOM   2450  H   LEU A 167       1.137   7.823  10.967  1.00 98.58           H  
ATOM   2451  CA  LEU A 167      -0.045   9.550  10.566  1.00 98.58           C  
ATOM   2452  HA  LEU A 167      -0.032  10.165   9.666  1.00 98.58           H  
ATOM   2453  C   LEU A 167      -0.134  10.496  11.770  1.00 98.58           C  
ATOM   2454  CB  LEU A 167      -1.271   8.619  10.503  1.00 98.58           C  
ATOM   2455  HB2 LEU A 167      -2.137   9.191  10.837  1.00 98.58           H  
ATOM   2456  HB3 LEU A 167      -1.140   7.794  11.202  1.00 98.58           H  
ATOM   2457  O   LEU A 167       0.148  10.103  12.906  1.00 98.58           O  
ATOM   2458  CG  LEU A 167      -1.612   8.071   9.104  1.00 98.58           C  
ATOM   2459  HG  LEU A 167      -1.816   8.908   8.436  1.00 98.58           H  
ATOM   2460  CD1 LEU A 167      -0.514   7.203   8.483  1.00 98.58           C  
ATOM   2461 HD11 LEU A 167      -0.246   6.395   9.163  1.00 98.58           H  
ATOM   2462 HD12 LEU A 167       0.367   7.810   8.273  1.00 98.58           H  
ATOM   2463 HD13 LEU A 167      -0.864   6.782   7.540  1.00 98.58           H  
ATOM   2464  CD2 LEU A 167      -2.875   7.215   9.206  1.00 98.58           C  
ATOM   2465 HD21 LEU A 167      -2.685   6.353   9.845  1.00 98.58           H  
ATOM   2466 HD22 LEU A 167      -3.685   7.801   9.640  1.00 98.58           H  
ATOM   2467 HD23 LEU A 167      -3.174   6.874   8.215  1.00 98.58           H  
ATOM   2468  N   THR A 168      -0.584  11.730  11.539  1.00 98.35           N  
ATOM   2469  H   THR A 168      -0.831  11.980  10.592  1.00 98.35           H  
ATOM   2470  CA  THR A 168      -0.868  12.692  12.617  1.00 98.35           C  
ATOM   2471  HA  THR A 168      -0.007  12.714  13.284  1.00 98.35           H  
ATOM   2472  C   THR A 168      -2.085  12.258  13.431  1.00 98.35           C  
ATOM   2473  CB  THR A 168      -1.098  14.122  12.097  1.00 98.35           C  
ATOM   2474  HB  THR A 168      -1.092  14.794  12.955  1.00 98.35           H  
ATOM   2475  O   THR A 168      -2.939  11.530  12.933  1.00 98.35           O  
ATOM   2476  CG2 THR A 168      -0.021  14.592  11.121  1.00 98.35           C  
ATOM   2477 HG21 THR A 168       0.964  14.459  11.568  1.00 98.35           H  
ATOM   2478 HG22 THR A 168      -0.167  15.649  10.896  1.00 98.35           H  
ATOM   2479 HG23 THR A 168      -0.072  14.023  10.193  1.00 98.35           H  
ATOM   2480  OG1 THR A 168      -2.350  14.242  11.466  1.00 98.35           O  
ATOM   2481  HG1 THR A 168      -2.451  15.154  11.184  1.00 98.35           H  
ATOM   2482  N   ALA A 169      -2.226  12.742  14.669  1.00 98.09           N  
ATOM   2483  H   ALA A 169      -1.506  13.334  15.057  1.00 98.09           H  
ATOM   2484  CA  ALA A 169      -3.383  12.412  15.508  1.00 98.09           C  
ATOM   2485  HA  ALA A 169      -3.371  11.340  15.708  1.00 98.09           H  
ATOM   2486  C   ALA A 169      -4.736  12.732  14.830  1.00 98.09           C  
ATOM   2487  CB  ALA A 169      -3.237  13.154  16.840  1.00 98.09           C  
ATOM   2488  HB1 ALA A 169      -4.071  12.893  17.491  1.00 98.09           H  
ATOM   2489  HB2 ALA A 169      -2.307  12.863  17.329  1.00 98.09           H  
ATOM   2490  HB3 ALA A 169      -3.242  14.232  16.675  1.00 98.09           H  
ATOM   2491  O   ALA A 169      -5.672  11.943  14.935  1.00 98.09           O  
ATOM   2492  N   GLU A 170      -4.826  13.838  14.080  1.00 97.68           N  
ATOM   2493  H   GLU A 170      -4.028  14.455  14.020  1.00 97.68           H  
ATOM   2494  CA  GLU A 170      -6.013  14.180  13.281  1.00 97.68           C  
ATOM   2495  HA  GLU A 170      -6.897  14.168  13.918  1.00 97.68           H  
ATOM   2496  C   GLU A 170      -6.275  13.171  12.160  1.00 97.68           C  
ATOM   2497  CB  GLU A 170      -5.854  15.587  12.683  1.00 97.68           C  
ATOM   2498  HB2 GLU A 170      -6.417  15.658  11.752  1.00 97.68           H  
ATOM   2499  HB3 GLU A 170      -4.801  15.758  12.461  1.00 97.68           H  
ATOM   2500  O   GLU A 170      -7.411  12.732  11.989  1.00 97.68           O  
ATOM   2501  CG  GLU A 170      -6.396  16.651  13.646  1.00 97.68           C  
ATOM   2502  HG2 GLU A 170      -7.476  16.529  13.722  1.00 97.68           H  
ATOM   2503  HG3 GLU A 170      -5.970  16.478  14.635  1.00 97.68           H  
ATOM   2504  CD  GLU A 170      -6.059  18.086  13.217  1.00 97.68           C  
ATOM   2505  OE1 GLU A 170      -6.847  18.989  13.572  1.00 97.68           O  
ATOM   2506  OE2 GLU A 170      -4.989  18.270  12.590  1.00 97.68           O  
ATOM   2507  N   GLN A 171      -5.239  12.745  11.431  1.00 97.68           N  
ATOM   2508  H   GLN A 171      -4.314  13.092  11.644  1.00 97.68           H  
ATOM   2509  CA  GLN A 171      -5.379  11.721  10.391  1.00 97.68           C  
ATOM   2510  HA  GLN A 171      -6.156  12.028   9.690  1.00 97.68           H  
ATOM   2511  C   GLN A 171      -5.808  10.375  10.989  1.00 97.68           C  
ATOM   2512  CB  GLN A 171      -4.058  11.561   9.627  1.00 97.68           C  
ATOM   2513  HB2 GLN A 171      -4.132  10.697   8.967  1.00 97.68           H  
ATOM   2514  HB3 GLN A 171      -3.260  11.369  10.344  1.00 97.68           H  
ATOM   2515  O   GLN A 171      -6.702   9.726  10.450  1.00 97.68           O  
ATOM   2516  CG  GLN A 171      -3.702  12.788   8.774  1.00 97.68           C  
ATOM   2517  HG2 GLN A 171      -4.443  12.904   7.983  1.00 97.68           H  
ATOM   2518  HG3 GLN A 171      -3.733  13.695   9.377  1.00 97.68           H  
ATOM   2519  CD  GLN A 171      -2.309  12.669   8.163  1.00 97.68           C  
ATOM   2520  NE2 GLN A 171      -2.086  13.177   6.971  1.00 97.68           N  
ATOM   2521 HE21 GLN A 171      -1.155  13.062   6.598  1.00 97.68           H  
ATOM   2522 HE22 GLN A 171      -2.822  13.601   6.424  1.00 97.68           H  
ATOM   2523  OE1 GLN A 171      -1.388  12.119   8.747  1.00 97.68           O  
ATOM   2524  N   GLN A 172      -5.219   9.973  12.121  1.00 97.91           N  
ATOM   2525  H   GLN A 172      -4.494  10.557  12.513  1.00 97.91           H  
ATOM   2526  CA  GLN A 172      -5.597   8.749  12.834  1.00 97.91           C  
ATOM   2527  HA  GLN A 172      -5.465   7.894  12.172  1.00 97.91           H  
ATOM   2528  C   GLN A 172      -7.074   8.791  13.250  1.00 97.91           C  
ATOM   2529  CB  GLN A 172      -4.711   8.547  14.074  1.00 97.91           C  
ATOM   2530  HB2 GLN A 172      -5.062   7.659  14.600  1.00 97.91           H  
ATOM   2531  HB3 GLN A 172      -4.820   9.401  14.743  1.00 97.91           H  
ATOM   2532  O   GLN A 172      -7.809   7.841  12.991  1.00 97.91           O  
ATOM   2533  CG  GLN A 172      -3.220   8.362  13.751  1.00 97.91           C  
ATOM   2534  HG2 GLN A 172      -2.830   9.235  13.228  1.00 97.91           H  
ATOM   2535  HG3 GLN A 172      -3.081   7.527  13.064  1.00 97.91           H  
ATOM   2536  CD  GLN A 172      -2.364   8.118  14.984  1.00 97.91           C  
ATOM   2537  NE2 GLN A 172      -1.098   8.469  14.946  1.00 97.91           N  
ATOM   2538 HE21 GLN A 172      -0.556   8.286  15.778  1.00 97.91           H  
ATOM   2539 HE22 GLN A 172      -0.705   8.929  14.136  1.00 97.91           H  
ATOM   2540  OE1 GLN A 172      -2.797   7.610  16.006  1.00 97.91           O  
ATOM   2541  N   ALA A 173      -7.534   9.906  13.828  1.00 96.09           N  
ATOM   2542  H   ALA A 173      -6.886  10.657  14.022  1.00 96.09           H  
ATOM   2543  CA  ALA A 173      -8.931  10.086  14.219  1.00 96.09           C  
ATOM   2544  HA  ALA A 173      -9.220   9.261  14.870  1.00 96.09           H  
ATOM   2545  C   ALA A 173      -9.888  10.073  13.013  1.00 96.09           C  
ATOM   2546  CB  ALA A 173      -9.046  11.394  15.011  1.00 96.09           C  
ATOM   2547  HB1 ALA A 173      -8.391  11.358  15.882  1.00 96.09           H  
ATOM   2548  HB2 ALA A 173      -8.759  12.239  14.384  1.00 96.09           H  
ATOM   2549  HB3 ALA A 173     -10.075  11.531  15.345  1.00 96.09           H  
ATOM   2550  O   ALA A 173     -10.958   9.469  13.083  1.00 96.09           O  
ATOM   2551  N   ALA A 174      -9.501  10.692  11.894  1.00 95.92           N  
ATOM   2552  H   ALA A 174      -8.640  11.221  11.907  1.00 95.92           H  
ATOM   2553  CA  ALA A 174     -10.303  10.718  10.673  1.00 95.92           C  
ATOM   2554  HA  ALA A 174     -11.306  11.066  10.923  1.00 95.92           H  
ATOM   2555  C   ALA A 174     -10.441   9.330  10.019  1.00 95.92           C  
ATOM   2556  CB  ALA A 174      -9.673  11.728   9.707  1.00 95.92           C  
ATOM   2557  HB1 ALA A 174     -10.278  11.801   8.803  1.00 95.92           H  
ATOM   2558  HB2 ALA A 174      -9.624  12.710  10.176  1.00 95.92           H  
ATOM   2559  HB3 ALA A 174      -8.666  11.411   9.435  1.00 95.92           H  
ATOM   2560  O   ALA A 174     -11.499   9.010   9.465  1.00 95.92           O  
ATOM   2561  N   LEU A 175      -9.388   8.507  10.096  1.00 97.28           N  
ATOM   2562  H   LEU A 175      -8.557   8.868  10.542  1.00 97.28           H  
ATOM   2563  CA  LEU A 175      -9.275   7.210   9.420  1.00 97.28           C  
ATOM   2564  HA  LEU A 175      -9.977   7.186   8.586  1.00 97.28           H  
ATOM   2565  C   LEU A 175      -9.641   6.008  10.306  1.00 97.28           C  
ATOM   2566  CB  LEU A 175      -7.849   7.080   8.854  1.00 97.28           C  
ATOM   2567  HB2 LEU A 175      -7.708   6.068   8.473  1.00 97.28           H  
ATOM   2568  HB3 LEU A 175      -7.143   7.226   9.671  1.00 97.28           H  
ATOM   2569  O   LEU A 175      -9.827   4.912   9.778  1.00 97.28           O  
ATOM   2570  CG  LEU A 175      -7.538   8.076   7.719  1.00 97.28           C  
ATOM   2571  HG  LEU A 175      -7.917   9.066   7.974  1.00 97.28           H  
ATOM   2572  CD1 LEU A 175      -6.029   8.204   7.507  1.00 97.28           C  
ATOM   2573 HD11 LEU A 175      -5.577   7.229   7.326  1.00 97.28           H  
ATOM   2574 HD12 LEU A 175      -5.828   8.867   6.666  1.00 97.28           H  
ATOM   2575 HD13 LEU A 175      -5.578   8.636   8.401  1.00 97.28           H  
ATOM   2576  CD2 LEU A 175      -8.184   7.638   6.401  1.00 97.28           C  
ATOM   2577 HD21 LEU A 175      -7.930   8.347   5.613  1.00 97.28           H  
ATOM   2578 HD22 LEU A 175      -9.269   7.623   6.504  1.00 97.28           H  
ATOM   2579 HD23 LEU A 175      -7.833   6.646   6.116  1.00 97.28           H  
ATOM   2580  N   ALA A 176      -9.772   6.194  11.622  1.00 96.86           N  
ATOM   2581  H   ALA A 176      -9.529   7.092  12.014  1.00 96.86           H  
ATOM   2582  CA  ALA A 176     -10.235   5.153  12.533  1.00 96.86           C  
ATOM   2583  HA  ALA A 176      -9.561   4.303  12.429  1.00 96.86           H  
ATOM   2584  C   ALA A 176     -11.660   4.693  12.181  1.00 96.86           C  
ATOM   2585  CB  ALA A 176     -10.155   5.657  13.978  1.00 96.86           C  
ATOM   2586  HB1 ALA A 176     -10.474   4.869  14.660  1.00 96.86           H  
ATOM   2587  HB2 ALA A 176      -9.128   5.931  14.219  1.00 96.86           H  
ATOM   2588  HB3 ALA A 176     -10.796   6.529  14.103  1.00 96.86           H  
ATOM   2589  O   ALA A 176     -12.546   5.507  11.897  1.00 96.86           O  
ATOM   2590  N   GLY A 177     -11.912   3.383  12.224  1.00 96.41           N  
ATOM   2591  H   GLY A 177     -11.154   2.744  12.417  1.00 96.41           H  
ATOM   2592  CA  GLY A 177     -13.249   2.864  11.944  1.00 96.41           C  
ATOM   2593  HA2 GLY A 177     -13.576   3.255  10.980  1.00 96.41           H  
ATOM   2594  HA3 GLY A 177     -13.933   3.242  12.703  1.00 96.41           H  
ATOM   2595  C   GLY A 177     -13.381   1.345  11.901  1.00 96.41           C  
ATOM   2596  O   GLY A 177     -12.429   0.596  12.120  1.00 96.41           O  
ATOM   2597  N   THR A 178     -14.605   0.902  11.612  1.00 96.40           N  
ATOM   2598  H   THR A 178     -15.352   1.579  11.548  1.00 96.40           H  
ATOM   2599  CA  THR A 178     -15.019  -0.513  11.553  1.00 96.40           C  
ATOM   2600  HA  THR A 178     -14.267  -1.143  12.026  1.00 96.40           H  
ATOM   2601  C   THR A 178     -15.222  -1.021  10.122  1.00 96.40           C  
ATOM   2602  CB  THR A 178     -16.339  -0.689  12.321  1.00 96.40           C  
ATOM   2603  HB  THR A 178     -16.685  -1.718  12.227  1.00 96.40           H  
ATOM   2604  O   THR A 178     -15.155  -2.223   9.857  1.00 96.40           O  
ATOM   2605  CG2 THR A 178     -16.184  -0.349  13.805  1.00 96.40           C  
ATOM   2606 HG21 THR A 178     -15.950   0.707  13.938  1.00 96.40           H  
ATOM   2607 HG22 THR A 178     -15.386  -0.948  14.244  1.00 96.40           H  
ATOM   2608 HG23 THR A 178     -17.116  -0.570  14.325  1.00 96.40           H  
ATOM   2609  OG1 THR A 178     -17.320   0.195  11.810  1.00 96.40           O  
ATOM   2610  HG1 THR A 178     -17.753  -0.183  11.041  1.00 96.40           H  
ATOM   2611  N   ASP A 179     -15.485  -0.116   9.177  1.00 93.79           N  
ATOM   2612  H   ASP A 179     -15.613   0.843   9.467  1.00 93.79           H  
ATOM   2613  CA  ASP A 179     -15.888  -0.470   7.808  1.00 93.79           C  
ATOM   2614  HA  ASP A 179     -16.434  -1.413   7.841  1.00 93.79           H  
ATOM   2615  C   ASP A 179     -14.711  -0.720   6.864  1.00 93.79           C  
ATOM   2616  CB  ASP A 179     -16.851   0.593   7.272  1.00 93.79           C  
ATOM   2617  HB2 ASP A 179     -16.365   1.568   7.296  1.00 93.79           H  
ATOM   2618  HB3 ASP A 179     -17.106   0.357   6.238  1.00 93.79           H  
ATOM   2619  O   ASP A 179     -14.877  -1.345   5.816  1.00 93.79           O  
ATOM   2620  CG  ASP A 179     -18.141   0.619   8.094  1.00 93.79           C  
ATOM   2621  OD1 ASP A 179     -18.566  -0.481   8.532  1.00 93.79           O  
ATOM   2622  OD2 ASP A 179     -18.655   1.735   8.304  1.00 93.79           O  
ATOM   2623  N   GLY A 180     -13.515  -0.312   7.283  1.00 94.06           N  
ATOM   2624  H   GLY A 180     -13.482   0.214   8.145  1.00 94.06           H  
ATOM   2625  CA  GLY A 180     -12.254  -0.602   6.621  1.00 94.06           C  
ATOM   2626  HA2 GLY A 180     -11.636  -1.171   7.315  1.00 94.06           H  
ATOM   2627  HA3 GLY A 180     -12.410  -1.222   5.739  1.00 94.06           H  
ATOM   2628  C   GLY A 180     -11.476   0.644   6.219  1.00 94.06           C  
ATOM   2629  O   GLY A 180     -12.016   1.746   6.093  1.00 94.06           O  
ATOM   2630  N   PHE A 181     -10.183   0.420   6.035  1.00 97.28           N  
ATOM   2631  H   PHE A 181      -9.859  -0.532   6.128  1.00 97.28           H  
ATOM   2632  CA  PHE A 181      -9.169   1.394   5.678  1.00 97.28           C  
ATOM   2633  HA  PHE A 181      -9.600   2.394   5.631  1.00 97.28           H  
ATOM   2634  C   PHE A 181      -8.599   1.040   4.308  1.00 97.28           C  
ATOM   2635  CB  PHE A 181      -8.082   1.373   6.758  1.00 97.28           C  
ATOM   2636  HB2 PHE A 181      -8.499   1.780   7.679  1.00 97.28           H  
ATOM   2637  HB3 PHE A 181      -7.803   0.339   6.963  1.00 97.28           H  
ATOM   2638  O   PHE A 181      -8.243  -0.114   4.054  1.00 97.28           O  
ATOM   2639  CG  PHE A 181      -6.828   2.145   6.407  1.00 97.28           C  
ATOM   2640  CD1 PHE A 181      -5.696   1.493   5.880  1.00 97.28           C  
ATOM   2641  HD1 PHE A 181      -5.718   0.432   5.677  1.00 97.28           H  
ATOM   2642  CD2 PHE A 181      -6.788   3.530   6.621  1.00 97.28           C  
ATOM   2643  HD2 PHE A 181      -7.653   4.043   7.015  1.00 97.28           H  
ATOM   2644  CE1 PHE A 181      -4.521   2.212   5.607  1.00 97.28           C  
ATOM   2645  HE1 PHE A 181      -3.646   1.705   5.229  1.00 97.28           H  
ATOM   2646  CE2 PHE A 181      -5.611   4.244   6.349  1.00 97.28           C  
ATOM   2647  HE2 PHE A 181      -5.572   5.306   6.542  1.00 97.28           H  
ATOM   2648  CZ  PHE A 181      -4.477   3.593   5.840  1.00 97.28           C  
ATOM   2649  HZ  PHE A 181      -3.576   4.152   5.635  1.00 97.28           H  
ATOM   2650  N   TYR A 182      -8.500   2.044   3.449  1.00 97.48           N  
ATOM   2651  H   TYR A 182      -8.837   2.957   3.720  1.00 97.48           H  
ATOM   2652  CA  TYR A 182      -7.847   1.960   2.155  1.00 97.48           C  
ATOM   2653  HA  TYR A 182      -7.584   0.927   1.929  1.00 97.48           H  
ATOM   2654  C   TYR A 182      -6.578   2.799   2.192  1.00 97.48           C  
ATOM   2655  CB  TYR A 182      -8.793   2.462   1.064  1.00 97.48           C  
ATOM   2656  HB2 TYR A 182      -9.114   3.470   1.325  1.00 97.48           H  
ATOM   2657  HB3 TYR A 182      -8.238   2.525   0.128  1.00 97.48           H  
ATOM   2658  O   TYR A 182      -6.632   3.987   2.504  1.00 97.48           O  
ATOM   2659  CG  TYR A 182     -10.019   1.600   0.849  1.00 97.48           C  
ATOM   2660  CD1 TYR A 182     -10.022   0.629  -0.169  1.00 97.48           C  
ATOM   2661  HD1 TYR A 182      -9.153   0.514  -0.801  1.00 97.48           H  
ATOM   2662  CD2 TYR A 182     -11.155   1.776   1.662  1.00 97.48           C  
ATOM   2663  HD2 TYR A 182     -11.145   2.534   2.431  1.00 97.48           H  
ATOM   2664  CE1 TYR A 182     -11.164  -0.167  -0.381  1.00 97.48           C  
ATOM   2665  HE1 TYR A 182     -11.184  -0.907  -1.167  1.00 97.48           H  
ATOM   2666  CE2 TYR A 182     -12.291   0.969   1.466  1.00 97.48           C  
ATOM   2667  HE2 TYR A 182     -13.151   1.082   2.110  1.00 97.48           H  
ATOM   2668  OH  TYR A 182     -13.396  -0.776   0.242  1.00 97.48           O  
ATOM   2669  HH  TYR A 182     -14.097  -0.548   0.857  1.00 97.48           H  
ATOM   2670  CZ  TYR A 182     -12.300   0.005   0.435  1.00 97.48           C  
ATOM   2671  N   LEU A 183      -5.454   2.187   1.835  1.00 98.20           N  
ATOM   2672  H   LEU A 183      -5.506   1.198   1.638  1.00 98.20           H  
ATOM   2673  CA  LEU A 183      -4.244   2.882   1.416  1.00 98.20           C  
ATOM   2674  HA  LEU A 183      -4.282   3.920   1.745  1.00 98.20           H  
ATOM   2675  C   LEU A 183      -4.193   2.849  -0.109  1.00 98.20           C  
ATOM   2676  CB  LEU A 183      -3.029   2.197   2.058  1.00 98.20           C  
ATOM   2677  HB2 LEU A 183      -3.140   2.236   3.141  1.00 98.20           H  
ATOM   2678  HB3 LEU A 183      -3.035   1.148   1.761  1.00 98.20           H  
ATOM   2679  O   LEU A 183      -4.309   1.779  -0.709  1.00 98.20           O  
ATOM   2680  CG  LEU A 183      -1.666   2.803   1.684  1.00 98.20           C  
ATOM   2681  HG  LEU A 183      -1.559   2.851   0.600  1.00 98.20           H  
ATOM   2682  CD1 LEU A 183      -1.503   4.206   2.264  1.00 98.20           C  
ATOM   2683 HD11 LEU A 183      -0.474   4.541   2.132  1.00 98.20           H  
ATOM   2684 HD12 LEU A 183      -2.161   4.899   1.740  1.00 98.20           H  
ATOM   2685 HD13 LEU A 183      -1.754   4.213   3.325  1.00 98.20           H  
ATOM   2686  CD2 LEU A 183      -0.550   1.916   2.232  1.00 98.20           C  
ATOM   2687 HD21 LEU A 183       0.420   2.317   1.939  1.00 98.20           H  
ATOM   2688 HD22 LEU A 183      -0.649   0.911   1.821  1.00 98.20           H  
ATOM   2689 HD23 LEU A 183      -0.609   1.864   3.319  1.00 98.20           H  
ATOM   2690  N   THR A 184      -3.985   4.002  -0.728  1.00 96.43           N  
ATOM   2691  H   THR A 184      -3.922   4.846  -0.178  1.00 96.43           H  
ATOM   2692  CA  THR A 184      -3.975   4.156  -2.182  1.00 96.43           C  
ATOM   2693  HA  THR A 184      -4.068   3.176  -2.649  1.00 96.43           H  
ATOM   2694  C   THR A 184      -2.661   4.771  -2.633  1.00 96.43           C  
ATOM   2695  CB  THR A 184      -5.174   4.991  -2.647  1.00 96.43           C  
ATOM   2696  HB  THR A 184      -5.108   5.987  -2.209  1.00 96.43           H  
ATOM   2697  O   THR A 184      -2.106   5.647  -1.969  1.00 96.43           O  
ATOM   2698  CG2 THR A 184      -5.269   5.109  -4.167  1.00 96.43           C  
ATOM   2699 HG21 THR A 184      -6.224   5.556  -4.443  1.00 96.43           H  
ATOM   2700 HG22 THR A 184      -4.472   5.748  -4.546  1.00 96.43           H  
ATOM   2701 HG23 THR A 184      -5.196   4.121  -4.622  1.00 96.43           H  
ATOM   2702  OG1 THR A 184      -6.362   4.380  -2.200  1.00 96.43           O  
ATOM   2703  HG1 THR A 184      -6.576   3.679  -2.820  1.00 96.43           H  
ATOM   2704  N   SER A 185      -2.160   4.310  -3.777  1.00 96.55           N  
ATOM   2705  H   SER A 185      -2.655   3.564  -4.245  1.00 96.55           H  
ATOM   2706  CA  SER A 185      -1.006   4.902  -4.448  1.00 96.55           C  
ATOM   2707  HA  SER A 185      -0.833   5.900  -4.044  1.00 96.55           H  
ATOM   2708  C   SER A 185      -1.249   5.007  -5.942  1.00 96.55           C  
ATOM   2709  CB  SER A 185       0.252   4.071  -4.190  1.00 96.55           C  
ATOM   2710  HB2 SER A 185       0.121   3.076  -4.615  1.00 96.55           H  
ATOM   2711  HB3 SER A 185       0.388   3.969  -3.114  1.00 96.55           H  
ATOM   2712  O   SER A 185      -1.662   4.036  -6.576  1.00 96.55           O  
ATOM   2713  OG  SER A 185       1.417   4.671  -4.742  1.00 96.55           O  
ATOM   2714  HG  SER A 185       1.318   4.822  -5.685  1.00 96.55           H  
ATOM   2715  N   THR A 186      -0.874   6.128  -6.548  1.00 95.00           N  
ATOM   2716  H   THR A 186      -0.587   6.915  -5.983  1.00 95.00           H  
ATOM   2717  CA  THR A 186      -0.578   6.142  -7.987  1.00 95.00           C  
ATOM   2718  HA  THR A 186      -1.391   5.650  -8.521  1.00 95.00           H  
ATOM   2719  C   THR A 186       0.713   5.363  -8.251  1.00 95.00           C  
ATOM   2720  CB  THR A 186      -0.450   7.570  -8.530  1.00 95.00           C  
ATOM   2721  HB  THR A 186      -0.152   7.535  -9.578  1.00 95.00           H  
ATOM   2722  O   THR A 186       1.638   5.397  -7.436  1.00 95.00           O  
ATOM   2723  CG2 THR A 186      -1.764   8.342  -8.418  1.00 95.00           C  
ATOM   2724 HG21 THR A 186      -2.064   8.440  -7.375  1.00 95.00           H  
ATOM   2725 HG22 THR A 186      -2.549   7.817  -8.962  1.00 95.00           H  
ATOM   2726 HG23 THR A 186      -1.642   9.338  -8.843  1.00 95.00           H  
ATOM   2727  OG1 THR A 186       0.509   8.285  -7.795  1.00 95.00           O  
ATOM   2728  HG1 THR A 186       1.318   8.376  -8.304  1.00 95.00           H  
ATOM   2729  N   ILE A 187       0.825   4.677  -9.396  1.00 94.21           N  
ATOM   2730  H   ILE A 187      -0.005   4.515  -9.948  1.00 94.21           H  
ATOM   2731  CA  ILE A 187       2.095   4.012  -9.757  1.00 94.21           C  
ATOM   2732  HA  ILE A 187       2.569   3.693  -8.829  1.00 94.21           H  
ATOM   2733  C   ILE A 187       3.117   4.950 -10.413  1.00 94.21           C  
ATOM   2734  CB  ILE A 187       1.890   2.722 -10.569  1.00 94.21           C  
ATOM   2735  HB  ILE A 187       2.867   2.244 -10.637  1.00 94.21           H  
ATOM   2736  O   ILE A 187       4.290   4.604 -10.519  1.00 94.21           O  
ATOM   2737  CG1 ILE A 187       1.391   2.970 -12.003  1.00 94.21           C  
ATOM   2738 HG12 ILE A 187       1.844   3.865 -12.428  1.00 94.21           H  
ATOM   2739 HG13 ILE A 187       0.310   3.110 -11.981  1.00 94.21           H  
ATOM   2740  CG2 ILE A 187       0.955   1.756  -9.820  1.00 94.21           C  
ATOM   2741 HG21 ILE A 187      -0.071   2.123  -9.849  1.00 94.21           H  
ATOM   2742 HG22 ILE A 187       0.986   0.761 -10.265  1.00 94.21           H  
ATOM   2743 HG23 ILE A 187       1.254   1.675  -8.775  1.00 94.21           H  
ATOM   2744  CD1 ILE A 187       1.741   1.785 -12.910  1.00 94.21           C  
ATOM   2745 HD11 ILE A 187       1.380   0.851 -12.480  1.00 94.21           H  
ATOM   2746 HD12 ILE A 187       2.821   1.716 -13.038  1.00 94.21           H  
ATOM   2747 HD13 ILE A 187       1.264   1.916 -13.881  1.00 94.21           H  
ATOM   2748  N   GLY A 188       2.696   6.138 -10.860  1.00 88.84           N  
ATOM   2749  H   GLY A 188       1.725   6.368 -10.706  1.00 88.84           H  
ATOM   2750  CA  GLY A 188       3.623   7.236 -11.139  1.00 88.84           C  
ATOM   2751  HA2 GLY A 188       4.276   7.337 -10.272  1.00 88.84           H  
ATOM   2752  HA3 GLY A 188       3.049   8.154 -11.266  1.00 88.84           H  
ATOM   2753  C   GLY A 188       4.541   7.089 -12.341  1.00 88.84           C  
ATOM   2754  O   GLY A 188       5.649   7.622 -12.330  1.00 88.84           O  
ATOM   2755  N   VAL A 189       4.118   6.372 -13.383  1.00 93.91           N  
ATOM   2756  H   VAL A 189       3.203   5.948 -13.328  1.00 93.91           H  
ATOM   2757  CA  VAL A 189       4.945   6.129 -14.573  1.00 93.91           C  
ATOM   2758  HA  VAL A 189       5.797   6.808 -14.536  1.00 93.91           H  
ATOM   2759  C   VAL A 189       4.216   6.462 -15.868  1.00 93.91           C  
ATOM   2760  CB  VAL A 189       5.521   4.702 -14.585  1.00 93.91           C  
ATOM   2761  HB  VAL A 189       6.219   4.633 -15.420  1.00 93.91           H  
ATOM   2762  O   VAL A 189       2.989   6.400 -15.942  1.00 93.91           O  
ATOM   2763  CG1 VAL A 189       6.320   4.420 -13.311  1.00 93.91           C  
ATOM   2764 HG11 VAL A 189       6.847   5.312 -12.972  1.00 93.91           H  
ATOM   2765 HG12 VAL A 189       5.647   4.108 -12.513  1.00 93.91           H  
ATOM   2766 HG13 VAL A 189       7.048   3.628 -13.490  1.00 93.91           H  
ATOM   2767  CG2 VAL A 189       4.449   3.625 -14.767  1.00 93.91           C  
ATOM   2768 HG21 VAL A 189       3.993   3.712 -15.753  1.00 93.91           H  
ATOM   2769 HG22 VAL A 189       3.679   3.733 -14.002  1.00 93.91           H  
ATOM   2770 HG23 VAL A 189       4.894   2.634 -14.673  1.00 93.91           H  
ATOM   2771  N   ALA A 190       4.981   6.820 -16.903  1.00 92.63           N  
ATOM   2772  H   ALA A 190       5.983   6.868 -16.783  1.00 92.63           H  
ATOM   2773  CA  ALA A 190       4.437   7.114 -18.225  1.00 92.63           C  
ATOM   2774  HA  ALA A 190       3.668   7.878 -18.114  1.00 92.63           H  
ATOM   2775  C   ALA A 190       3.774   5.881 -18.871  1.00 92.63           C  
ATOM   2776  CB  ALA A 190       5.565   7.686 -19.095  1.00 92.63           C  
ATOM   2777  HB1 ALA A 190       6.349   6.941 -19.230  1.00 92.63           H  
ATOM   2778  HB2 ALA A 190       5.175   7.973 -20.072  1.00 92.63           H  
ATOM   2779  HB3 ALA A 190       5.989   8.568 -18.616  1.00 92.63           H  
ATOM   2780  O   ALA A 190       3.972   4.741 -18.444  1.00 92.63           O  
ATOM   2781  N   LYS A 191       3.019   6.107 -19.952  1.00 91.76           N  
ATOM   2782  H   LYS A 191       2.890   7.064 -20.249  1.00 91.76           H  
ATOM   2783  CA  LYS A 191       2.410   5.038 -20.755  1.00 91.76           C  
ATOM   2784  HA  LYS A 191       1.649   4.544 -20.150  1.00 91.76           H  
ATOM   2785  C   LYS A 191       3.429   3.970 -21.151  1.00 91.76           C  
ATOM   2786  CB  LYS A 191       1.763   5.648 -22.008  1.00 91.76           C  
ATOM   2787  HB2 LYS A 191       2.540   5.994 -22.689  1.00 91.76           H  
ATOM   2788  HB3 LYS A 191       1.162   6.512 -21.727  1.00 91.76           H  
ATOM   2789  O   LYS A 191       4.535   4.297 -21.582  1.00 91.76           O  
ATOM   2790  CG  LYS A 191       0.885   4.612 -22.723  1.00 91.76           C  
ATOM   2791  HG2 LYS A 191       1.523   3.834 -23.144  1.00 91.76           H  
ATOM   2792  HG3 LYS A 191       0.205   4.151 -22.007  1.00 91.76           H  
ATOM   2793  CD  LYS A 191       0.068   5.233 -23.857  1.00 91.76           C  
ATOM   2794  HD2 LYS A 191      -0.602   5.987 -23.445  1.00 91.76           H  
ATOM   2795  HD3 LYS A 191       0.738   5.692 -24.584  1.00 91.76           H  
ATOM   2796  CE  LYS A 191      -0.749   4.120 -24.520  1.00 91.76           C  
ATOM   2797  HE2 LYS A 191      -0.069   3.373 -24.928  1.00 91.76           H  
ATOM   2798  HE3 LYS A 191      -1.343   3.626 -23.751  1.00 91.76           H  
ATOM   2799  NZ  LYS A 191      -1.642   4.652 -25.578  1.00 91.76           N  
ATOM   2800  HZ1 LYS A 191      -2.177   3.898 -25.984  1.00 91.76           H  
ATOM   2801  HZ2 LYS A 191      -2.299   5.301 -25.169  1.00 91.76           H  
ATOM   2802  HZ3 LYS A 191      -1.119   5.118 -26.305  1.00 91.76           H  
ATOM   2803  N   ASN A 192       3.038   2.701 -21.039  1.00 91.96           N  
ATOM   2804  H   ASN A 192       2.126   2.514 -20.648  1.00 91.96           H  
ATOM   2805  CA  ASN A 192       3.856   1.525 -21.346  1.00 91.96           C  
ATOM   2806  HA  ASN A 192       3.246   0.656 -21.097  1.00 91.96           H  
ATOM   2807  C   ASN A 192       5.131   1.395 -20.490  1.00 91.96           C  
ATOM   2808  CB  ASN A 192       4.150   1.459 -22.859  1.00 91.96           C  
ATOM   2809  HB2 ASN A 192       4.670   0.527 -23.081  1.00 91.96           H  
ATOM   2810  HB3 ASN A 192       4.807   2.281 -23.139  1.00 91.96           H  
ATOM   2811  O   ASN A 192       6.015   0.597 -20.812  1.00 91.96           O  
ATOM   2812  CG  ASN A 192       2.909   1.493 -23.728  1.00 91.96           C  
ATOM   2813  ND2 ASN A 192       3.002   2.039 -24.917  1.00 91.96           N  
ATOM   2814 HD21 ASN A 192       3.892   2.374 -25.257  1.00 91.96           H  
ATOM   2815 HD22 ASN A 192       2.202   1.898 -25.517  1.00 91.96           H  
ATOM   2816  OD1 ASN A 192       1.844   1.031 -23.374  1.00 91.96           O  
ATOM   2817  N   LYS A 193       5.257   2.168 -19.405  1.00 94.64           N  
ATOM   2818  H   LYS A 193       4.507   2.810 -19.189  1.00 94.64           H  
ATOM   2819  CA  LYS A 193       6.324   2.025 -18.407  1.00 94.64           C  
ATOM   2820  HA  LYS A 193       7.126   1.411 -18.817  1.00 94.64           H  
ATOM   2821  C   LYS A 193       5.811   1.252 -17.202  1.00 94.64           C  
ATOM   2822  CB  LYS A 193       6.908   3.398 -18.040  1.00 94.64           C  
ATOM   2823  HB2 LYS A 193       6.139   3.994 -17.548  1.00 94.64           H  
ATOM   2824  HB3 LYS A 193       7.724   3.267 -17.329  1.00 94.64           H  
ATOM   2825  O   LYS A 193       4.630   0.918 -17.121  1.00 94.64           O  
ATOM   2826  CG  LYS A 193       7.435   4.181 -19.251  1.00 94.64           C  
ATOM   2827  HG2 LYS A 193       7.837   5.131 -18.899  1.00 94.64           H  
ATOM   2828  HG3 LYS A 193       6.615   4.404 -19.934  1.00 94.64           H  
ATOM   2829  CD  LYS A 193       8.538   3.430 -20.004  1.00 94.64           C  
ATOM   2830  HD2 LYS A 193       8.142   2.512 -20.437  1.00 94.64           H  
ATOM   2831  HD3 LYS A 193       9.337   3.186 -19.304  1.00 94.64           H  
ATOM   2832  CE  LYS A 193       9.059   4.324 -21.129  1.00 94.64           C  
ATOM   2833  HE2 LYS A 193       9.219   5.324 -20.727  1.00 94.64           H  
ATOM   2834  HE3 LYS A 193       8.297   4.389 -21.905  1.00 94.64           H  
ATOM   2835  NZ  LYS A 193      10.333   3.807 -21.673  1.00 94.64           N  
ATOM   2836  HZ1 LYS A 193      11.032   3.884 -20.948  1.00 94.64           H  
ATOM   2837  HZ2 LYS A 193      10.629   4.368 -22.459  1.00 94.64           H  
ATOM   2838  HZ3 LYS A 193      10.234   2.845 -21.966  1.00 94.64           H  
ATOM   2839  N   GLN A 194       6.724   0.896 -16.305  1.00 95.43           N  
ATOM   2840  H   GLN A 194       7.662   1.262 -16.379  1.00 95.43           H  
ATOM   2841  CA  GLN A 194       6.399   0.076 -15.143  1.00 95.43           C  
ATOM   2842  HA  GLN A 194       5.315   0.010 -15.055  1.00 95.43           H  
ATOM   2843  C   GLN A 194       6.892   0.723 -13.859  1.00 95.43           C  
ATOM   2844  CB  GLN A 194       6.951  -1.353 -15.283  1.00 95.43           C  
ATOM   2845  HB2 GLN A 194       8.039  -1.342 -15.214  1.00 95.43           H  
ATOM   2846  HB3 GLN A 194       6.578  -1.934 -14.439  1.00 95.43           H  
ATOM   2847  O   GLN A 194       7.904   1.417 -13.873  1.00 95.43           O  
ATOM   2848  CG  GLN A 194       6.507  -2.059 -16.577  1.00 95.43           C  
ATOM   2849  HG2 GLN A 194       5.490  -1.755 -16.827  1.00 95.43           H  
ATOM   2850  HG3 GLN A 194       6.474  -3.135 -16.407  1.00 95.43           H  
ATOM   2851  CD  GLN A 194       7.424  -1.791 -17.767  1.00 95.43           C  
ATOM   2852  NE2 GLN A 194       6.871  -1.527 -18.927  1.00 95.43           N  
ATOM   2853 HE21 GLN A 194       7.469  -1.315 -19.713  1.00 95.43           H  
ATOM   2854 HE22 GLN A 194       5.871  -1.414 -19.017  1.00 95.43           H  
ATOM   2855  OE1 GLN A 194       8.644  -1.852 -17.677  1.00 95.43           O  
ATOM   2856  N   ALA A 195       6.198   0.452 -12.766  1.00 96.61           N  
ATOM   2857  H   ALA A 195       5.376  -0.127 -12.858  1.00 96.61           H  
ATOM   2858  CA  ALA A 195       6.697   0.637 -11.415  1.00 96.61           C  
ATOM   2859  HA  ALA A 195       7.616   1.223 -11.428  1.00 96.61           H  
ATOM   2860  C   ALA A 195       7.010  -0.728 -10.800  1.00 96.61           C  
ATOM   2861  CB  ALA A 195       5.653   1.402 -10.606  1.00 96.61           C  
ATOM   2862  HB1 ALA A 195       6.036   1.609  -9.607  1.00 96.61           H  
ATOM   2863  HB2 ALA A 195       5.422   2.349 -11.094  1.00 96.61           H  
ATOM   2864  HB3 ALA A 195       4.744   0.806 -10.523  1.00 96.61           H  
ATOM   2865  O   ALA A 195       6.544  -1.758 -11.290  1.00 96.61           O  
ATOM   2866  N   VAL A 196       7.782  -0.734  -9.724  1.00 98.12           N  
ATOM   2867  H   VAL A 196       8.121   0.152  -9.378  1.00 98.12           H  
ATOM   2868  CA  VAL A 196       7.926  -1.886  -8.835  1.00 98.12           C  
ATOM   2869  HA  VAL A 196       7.319  -2.713  -9.203  1.00 98.12           H  
ATOM   2870  C   VAL A 196       7.410  -1.463  -7.474  1.00 98.12           C  
ATOM   2871  CB  VAL A 196       9.377  -2.378  -8.725  1.00 98.12           C  
ATOM   2872  HB  VAL A 196       9.970  -1.632  -8.197  1.00 98.12           H  
ATOM   2873  O   VAL A 196       7.857  -0.436  -6.972  1.00 98.12           O  
ATOM   2874  CG1 VAL A 196       9.451  -3.710  -7.968  1.00 98.12           C  
ATOM   2875 HG11 VAL A 196       9.034  -3.600  -6.967  1.00 98.12           H  
ATOM   2876 HG12 VAL A 196       8.895  -4.484  -8.498  1.00 98.12           H  
ATOM   2877 HG13 VAL A 196      10.490  -4.022  -7.864  1.00 98.12           H  
ATOM   2878  CG2 VAL A 196      10.012  -2.600 -10.096  1.00 98.12           C  
ATOM   2879 HG21 VAL A 196       9.441  -3.334 -10.665  1.00 98.12           H  
ATOM   2880 HG22 VAL A 196      11.033  -2.946  -9.936  1.00 98.12           H  
ATOM   2881 HG23 VAL A 196      10.052  -1.652 -10.632  1.00 98.12           H  
ATOM   2882  N   PHE A 197       6.498  -2.240  -6.900  1.00 98.33           N  
ATOM   2883  H   PHE A 197       6.175  -3.057  -7.398  1.00 98.33           H  
ATOM   2884  CA  PHE A 197       6.040  -2.081  -5.523  1.00 98.33           C  
ATOM   2885  HA  PHE A 197       6.512  -1.209  -5.070  1.00 98.33           H  
ATOM   2886  C   PHE A 197       6.461  -3.310  -4.726  1.00 98.33           C  
ATOM   2887  CB  PHE A 197       4.526  -1.848  -5.482  1.00 98.33           C  
ATOM   2888  HB2 PHE A 197       4.025  -2.543  -6.156  1.00 98.33           H  
ATOM   2889  HB3 PHE A 197       4.173  -2.060  -4.473  1.00 98.33           H  
ATOM   2890  O   PHE A 197       6.031  -4.422  -5.031  1.00 98.33           O  
ATOM   2891  CG  PHE A 197       4.140  -0.424  -5.830  1.00 98.33           C  
ATOM   2892  CD1 PHE A 197       3.886   0.503  -4.801  1.00 98.33           C  
ATOM   2893  HD1 PHE A 197       3.946   0.198  -3.767  1.00 98.33           H  
ATOM   2894  CD2 PHE A 197       4.073  -0.012  -7.174  1.00 98.33           C  
ATOM   2895  HD2 PHE A 197       4.275  -0.719  -7.965  1.00 98.33           H  
ATOM   2896  CE1 PHE A 197       3.557   1.835  -5.114  1.00 98.33           C  
ATOM   2897  HE1 PHE A 197       3.350   2.544  -4.326  1.00 98.33           H  
ATOM   2898  CE2 PHE A 197       3.750   1.321  -7.484  1.00 98.33           C  
ATOM   2899  HE2 PHE A 197       3.704   1.642  -8.514  1.00 98.33           H  
ATOM   2900  CZ  PHE A 197       3.483   2.241  -6.456  1.00 98.33           C  
ATOM   2901  HZ  PHE A 197       3.218   3.262  -6.687  1.00 98.33           H  
ATOM   2902  N   GLY A 198       7.351  -3.109  -3.756  1.00 98.54           N  
ATOM   2903  H   GLY A 198       7.584  -2.150  -3.541  1.00 98.54           H  
ATOM   2904  CA  GLY A 198       7.744  -4.131  -2.788  1.00 98.54           C  
ATOM   2905  HA2 GLY A 198       7.821  -5.106  -3.268  1.00 98.54           H  
ATOM   2906  HA3 GLY A 198       8.723  -3.885  -2.376  1.00 98.54           H  
ATOM   2907  C   GLY A 198       6.730  -4.258  -1.651  1.00 98.54           C  
ATOM   2908  O   GLY A 198       5.617  -3.741  -1.773  1.00 98.54           O  
ATOM   2909  N   PRO A 199       7.100  -4.937  -0.551  1.00 98.65           N  
ATOM   2910  CA  PRO A 199       6.217  -5.128   0.586  1.00 98.65           C  
ATOM   2911  HA  PRO A 199       5.408  -5.778   0.254  1.00 98.65           H  
ATOM   2912  C   PRO A 199       5.646  -3.808   1.098  1.00 98.65           C  
ATOM   2913  CB  PRO A 199       7.044  -5.843   1.659  1.00 98.65           C  
ATOM   2914  HB2 PRO A 199       7.528  -5.114   2.309  1.00 98.65           H  
ATOM   2915  HB3 PRO A 199       6.434  -6.531   2.244  1.00 98.65           H  
ATOM   2916  O   PRO A 199       6.346  -2.791   1.108  1.00 98.65           O  
ATOM   2917  CG  PRO A 199       8.105  -6.577   0.843  1.00 98.65           C  
ATOM   2918  HG2 PRO A 199       9.012  -6.754   1.422  1.00 98.65           H  
ATOM   2919  HG3 PRO A 199       7.700  -7.515   0.465  1.00 98.65           H  
ATOM   2920  CD  PRO A 199       8.359  -5.619  -0.318  1.00 98.65           C  
ATOM   2921  HD2 PRO A 199       9.103  -4.880  -0.022  1.00 98.65           H  
ATOM   2922  HD3 PRO A 199       8.688  -6.174  -1.197  1.00 98.65           H  
ATOM   2923  N   VAL A 200       4.385  -3.845   1.524  1.00 98.82           N  
ATOM   2924  H   VAL A 200       3.916  -4.740   1.526  1.00 98.82           H  
ATOM   2925  CA  VAL A 200       3.680  -2.703   2.115  1.00 98.82           C  
ATOM   2926  HA  VAL A 200       4.386  -1.883   2.251  1.00 98.82           H  
ATOM   2927  C   VAL A 200       3.166  -3.092   3.486  1.00 98.82           C  
ATOM   2928  CB  VAL A 200       2.543  -2.189   1.214  1.00 98.82           C  
ATOM   2929  HB  VAL A 200       1.879  -3.013   0.952  1.00 98.82           H  
ATOM   2930  O   VAL A 200       2.470  -4.096   3.627  1.00 98.82           O  
ATOM   2931  CG1 VAL A 200       1.704  -1.090   1.882  1.00 98.82           C  
ATOM   2932 HG11 VAL A 200       1.176  -1.489   2.749  1.00 98.82           H  
ATOM   2933 HG12 VAL A 200       2.342  -0.263   2.194  1.00 98.82           H  
ATOM   2934 HG13 VAL A 200       0.957  -0.724   1.178  1.00 98.82           H  
ATOM   2935  CG2 VAL A 200       3.142  -1.610  -0.073  1.00 98.82           C  
ATOM   2936 HG21 VAL A 200       3.953  -0.923   0.169  1.00 98.82           H  
ATOM   2937 HG22 VAL A 200       3.527  -2.415  -0.699  1.00 98.82           H  
ATOM   2938 HG23 VAL A 200       2.381  -1.057  -0.623  1.00 98.82           H  
ATOM   2939  N   THR A 201       3.486  -2.273   4.479  1.00 98.80           N  
ATOM   2940  H   THR A 201       4.020  -1.444   4.260  1.00 98.80           H  
ATOM   2941  CA  THR A 201       3.073  -2.463   5.865  1.00 98.80           C  
ATOM   2942  HA  THR A 201       2.578  -3.429   5.969  1.00 98.80           H  
ATOM   2943  C   THR A 201       2.095  -1.366   6.253  1.00 98.80           C  
ATOM   2944  CB  THR A 201       4.283  -2.476   6.806  1.00 98.80           C  
ATOM   2945  HB  THR A 201       4.771  -1.502   6.777  1.00 98.80           H  
ATOM   2946  O   THR A 201       2.385  -0.179   6.094  1.00 98.80           O  
ATOM   2947  CG2 THR A 201       3.891  -2.799   8.245  1.00 98.80           C  
ATOM   2948 HG21 THR A 201       3.433  -3.786   8.307  1.00 98.80           H  
ATOM   2949 HG22 THR A 201       3.166  -2.067   8.602  1.00 98.80           H  
ATOM   2950 HG23 THR A 201       4.770  -2.756   8.889  1.00 98.80           H  
ATOM   2951  OG1 THR A 201       5.202  -3.468   6.407  1.00 98.80           O  
ATOM   2952  HG1 THR A 201       5.992  -3.338   6.936  1.00 98.80           H  
ATOM   2953  N   ILE A 202       0.947  -1.775   6.787  1.00 98.80           N  
ATOM   2954  H   ILE A 202       0.790  -2.770   6.853  1.00 98.80           H  
ATOM   2955  CA  ILE A 202      -0.035  -0.904   7.431  1.00 98.80           C  
ATOM   2956  HA  ILE A 202       0.262   0.139   7.321  1.00 98.80           H  
ATOM   2957  C   ILE A 202      -0.028  -1.248   8.916  1.00 98.80           C  
ATOM   2958  CB  ILE A 202      -1.433  -1.082   6.796  1.00 98.80           C  
ATOM   2959  HB  ILE A 202      -1.724  -2.128   6.897  1.00 98.80           H  
ATOM   2960  O   ILE A 202      -0.363  -2.369   9.294  1.00 98.80           O  
ATOM   2961  CG1 ILE A 202      -1.408  -0.724   5.292  1.00 98.80           C  
ATOM   2962 HG12 ILE A 202      -0.589  -1.250   4.802  1.00 98.80           H  
ATOM   2963 HG13 ILE A 202      -1.237   0.346   5.174  1.00 98.80           H  
ATOM   2964  CG2 ILE A 202      -2.469  -0.215   7.537  1.00 98.80           C  
ATOM   2965 HG21 ILE A 202      -2.503  -0.495   8.590  1.00 98.80           H  
ATOM   2966 HG22 ILE A 202      -3.466  -0.371   7.126  1.00 98.80           H  
ATOM   2967 HG23 ILE A 202      -2.206   0.840   7.462  1.00 98.80           H  
ATOM   2968  CD1 ILE A 202      -2.690  -1.114   4.546  1.00 98.80           C  
ATOM   2969 HD11 ILE A 202      -3.539  -0.520   4.883  1.00 98.80           H  
ATOM   2970 HD12 ILE A 202      -2.549  -0.946   3.479  1.00 98.80           H  
ATOM   2971 HD13 ILE A 202      -2.906  -2.168   4.721  1.00 98.80           H  
ATOM   2972  N   GLU A 203       0.360  -0.290   9.746  1.00 98.80           N  
ATOM   2973  H   GLU A 203       0.597   0.615   9.366  1.00 98.80           H  
ATOM   2974  CA  GLU A 203       0.420  -0.408  11.200  1.00 98.80           C  
ATOM   2975  HA  GLU A 203       0.289  -1.450  11.493  1.00 98.80           H  
ATOM   2976  C   GLU A 203      -0.707   0.410  11.828  1.00 98.80           C  
ATOM   2977  CB  GLU A 203       1.778   0.064  11.741  1.00 98.80           C  
ATOM   2978  HB2 GLU A 203       1.859   1.135  11.559  1.00 98.80           H  
ATOM   2979  HB3 GLU A 203       1.805  -0.104  12.818  1.00 98.80           H  
ATOM   2980  O   GLU A 203      -1.154   1.423  11.281  1.00 98.80           O  
ATOM   2981  CG  GLU A 203       2.975  -0.645  11.094  1.00 98.80           C  
ATOM   2982  HG2 GLU A 203       2.914  -1.715  11.291  1.00 98.80           H  
ATOM   2983  HG3 GLU A 203       2.923  -0.486  10.016  1.00 98.80           H  
ATOM   2984  CD  GLU A 203       4.318  -0.092  11.586  1.00 98.80           C  
ATOM   2985  OE1 GLU A 203       5.050   0.497  10.752  1.00 98.80           O  
ATOM   2986  OE2 GLU A 203       4.619  -0.257  12.788  1.00 98.80           O  
ATOM   2987  N   GLY A 204      -1.162  -0.024  12.994  1.00 98.66           N  
ATOM   2988  H   GLY A 204      -0.787  -0.877  13.383  1.00 98.66           H  
ATOM   2989  CA  GLY A 204      -2.209   0.649  13.736  1.00 98.66           C  
ATOM   2990  HA2 GLY A 204      -1.947   1.697  13.882  1.00 98.66           H  
ATOM   2991  HA3 GLY A 204      -3.129   0.607  13.153  1.00 98.66           H  
ATOM   2992  C   GLY A 204      -2.462   0.019  15.092  1.00 98.66           C  
ATOM   2993  O   GLY A 204      -1.646  -0.741  15.614  1.00 98.66           O  
ATOM   2994  N   THR A 205      -3.627   0.316  15.651  1.00 98.60           N  
ATOM   2995  H   THR A 205      -4.218   0.996  15.196  1.00 98.60           H  
ATOM   2996  CA  THR A 205      -4.157  -0.367  16.829  1.00 98.60           C  
ATOM   2997  HA  THR A 205      -3.503  -1.209  17.058  1.00 98.60           H  
ATOM   2998  C   THR A 205      -5.534  -0.942  16.545  1.00 98.60           C  
ATOM   2999  CB  THR A 205      -4.189   0.529  18.074  1.00 98.60           C  
ATOM   3000  HB  THR A 205      -4.601  -0.043  18.905  1.00 98.60           H  
ATOM   3001  O   THR A 205      -6.295  -0.409  15.734  1.00 98.60           O  
ATOM   3002  CG2 THR A 205      -2.798   1.021  18.468  1.00 98.60           C  
ATOM   3003 HG21 THR A 205      -2.392   1.672  17.694  1.00 98.60           H  
ATOM   3004 HG22 THR A 205      -2.138   0.164  18.604  1.00 98.60           H  
ATOM   3005 HG23 THR A 205      -2.854   1.566  19.410  1.00 98.60           H  
ATOM   3006  OG1 THR A 205      -4.993   1.667  17.864  1.00 98.60           O  
ATOM   3007  HG1 THR A 205      -4.918   2.219  18.646  1.00 98.60           H  
ATOM   3008  N   VAL A 206      -5.857  -2.044  17.217  1.00 98.34           N  
ATOM   3009  H   VAL A 206      -5.163  -2.445  17.831  1.00 98.34           H  
ATOM   3010  CA  VAL A 206      -7.205  -2.610  17.261  1.00 98.34           C  
ATOM   3011  HA  VAL A 206      -7.844  -2.009  16.614  1.00 98.34           H  
ATOM   3012  C   VAL A 206      -7.774  -2.496  18.665  1.00 98.34           C  
ATOM   3013  CB  VAL A 206      -7.284  -4.049  16.726  1.00 98.34           C  
ATOM   3014  HB  VAL A 206      -8.292  -4.420  16.907  1.00 98.34           H  
ATOM   3015  O   VAL A 206      -7.096  -2.742  19.664  1.00 98.34           O  
ATOM   3016  CG1 VAL A 206      -7.065  -4.051  15.209  1.00 98.34           C  
ATOM   3017 HG11 VAL A 206      -7.208  -5.054  14.808  1.00 98.34           H  
ATOM   3018 HG12 VAL A 206      -7.789  -3.388  14.734  1.00 98.34           H  
ATOM   3019 HG13 VAL A 206      -6.057  -3.708  14.975  1.00 98.34           H  
ATOM   3020  CG2 VAL A 206      -6.300  -4.999  17.417  1.00 98.34           C  
ATOM   3021 HG21 VAL A 206      -5.270  -4.679  17.258  1.00 98.34           H  
ATOM   3022 HG22 VAL A 206      -6.424  -6.014  17.037  1.00 98.34           H  
ATOM   3023 HG23 VAL A 206      -6.490  -5.014  18.490  1.00 98.34           H  
ATOM   3024  N   ASN A 207      -9.042  -2.113  18.745  1.00 98.25           N  
ATOM   3025  H   ASN A 207      -9.523  -1.868  17.891  1.00 98.25           H  
ATOM   3026  CA  ASN A 207      -9.745  -1.946  20.007  1.00 98.25           C  
ATOM   3027  HA  ASN A 207      -9.234  -2.512  20.785  1.00 98.25           H  
ATOM   3028  C   ASN A 207     -11.170  -2.487  19.895  1.00 98.25           C  
ATOM   3029  CB  ASN A 207      -9.713  -0.460  20.388  1.00 98.25           C  
ATOM   3030  HB2 ASN A 207      -8.683  -0.103  20.393  1.00 98.25           H  
ATOM   3031  HB3 ASN A 207     -10.274   0.124  19.659  1.00 98.25           H  
ATOM   3032  O   ASN A 207     -11.858  -2.211  18.914  1.00 98.25           O  
ATOM   3033  CG  ASN A 207     -10.279  -0.252  21.775  1.00 98.25           C  
ATOM   3034  ND2 ASN A 207     -11.428   0.369  21.900  1.00 98.25           N  
ATOM   3035 HD21 ASN A 207     -11.897   0.743  21.088  1.00 98.25           H  
ATOM   3036 HD22 ASN A 207     -11.757   0.497  22.846  1.00 98.25           H  
ATOM   3037  OD1 ASN A 207      -9.717  -0.696  22.758  1.00 98.25           O  
ATOM   3038  N   GLY A 208     -11.624  -3.229  20.902  1.00 97.10           N  
ATOM   3039  H   GLY A 208     -10.992  -3.455  21.657  1.00 97.10           H  
ATOM   3040  CA  GLY A 208     -12.972  -3.792  20.942  1.00 97.10           C  
ATOM   3041  HA2 GLY A 208     -13.571  -3.234  21.661  1.00 97.10           H  
ATOM   3042  HA3 GLY A 208     -13.451  -3.699  19.967  1.00 97.10           H  
ATOM   3043  C   GLY A 208     -12.990  -5.263  21.335  1.00 97.10           C  
ATOM   3044  O   GLY A 208     -11.992  -5.823  21.776  1.00 97.10           O  
ATOM   3045  N   THR A 209     -14.148  -5.902  21.198  1.00 96.00           N  
ATOM   3046  H   THR A 209     -14.886  -5.441  20.685  1.00 96.00           H  
ATOM   3047  CA  THR A 209     -14.331  -7.322  21.526  1.00 96.00           C  
ATOM   3048  HA  THR A 209     -13.373  -7.782  21.768  1.00 96.00           H  
ATOM   3049  C   THR A 209     -14.882  -8.042  20.312  1.00 96.00           C  
ATOM   3050  CB  THR A 209     -15.251  -7.495  22.741  1.00 96.00           C  
ATOM   3051  HB  THR A 209     -16.211  -7.016  22.547  1.00 96.00           H  
ATOM   3052  O   THR A 209     -15.897  -7.617  19.762  1.00 96.00           O  
ATOM   3053  CG2 THR A 209     -15.483  -8.956  23.116  1.00 96.00           C  
ATOM   3054 HG21 THR A 209     -14.522  -9.447  23.268  1.00 96.00           H  
ATOM   3055 HG22 THR A 209     -16.034  -9.468  22.327  1.00 96.00           H  
ATOM   3056 HG23 THR A 209     -16.060  -9.009  24.039  1.00 96.00           H  
ATOM   3057  OG1 THR A 209     -14.645  -6.886  23.861  1.00 96.00           O  
ATOM   3058  HG1 THR A 209     -14.517  -5.960  23.644  1.00 96.00           H  
ATOM   3059  N   LEU A 210     -14.226  -9.130  19.901  1.00 93.21           N  
ATOM   3060  H   LEU A 210     -13.400  -9.422  20.403  1.00 93.21           H  
ATOM   3061  CA  LEU A 210     -14.669  -9.916  18.752  1.00 93.21           C  
ATOM   3062  HA  LEU A 210     -14.626  -9.282  17.866  1.00 93.21           H  
ATOM   3063  C   LEU A 210     -16.120 -10.365  18.924  1.00 93.21           C  
ATOM   3064  CB  LEU A 210     -13.772 -11.150  18.551  1.00 93.21           C  
ATOM   3065  HB2 LEU A 210     -13.659 -11.653  19.511  1.00 93.21           H  
ATOM   3066  HB3 LEU A 210     -14.271 -11.840  17.870  1.00 93.21           H  
ATOM   3067  O   LEU A 210     -16.494 -10.958  19.940  1.00 93.21           O  
ATOM   3068  CG  LEU A 210     -12.381 -10.845  17.985  1.00 93.21           C  
ATOM   3069  HG  LEU A 210     -11.902 -10.108  18.629  1.00 93.21           H  
ATOM   3070  CD1 LEU A 210     -11.548 -12.127  17.948  1.00 93.21           C  
ATOM   3071 HD11 LEU A 210     -10.516 -11.889  17.688  1.00 93.21           H  
ATOM   3072 HD12 LEU A 210     -11.943 -12.813  17.199  1.00 93.21           H  
ATOM   3073 HD13 LEU A 210     -11.565 -12.621  18.920  1.00 93.21           H  
ATOM   3074  CD2 LEU A 210     -12.447 -10.318  16.556  1.00 93.21           C  
ATOM   3075 HD21 LEU A 210     -12.992 -11.015  15.920  1.00 93.21           H  
ATOM   3076 HD22 LEU A 210     -12.937  -9.345  16.528  1.00 93.21           H  
ATOM   3077 HD23 LEU A 210     -11.434 -10.210  16.166  1.00 93.21           H  
ATOM   3078  N   VAL A 211     -16.923 -10.159  17.883  1.00 88.66           N  
ATOM   3079  H   VAL A 211     -16.569  -9.633  17.097  1.00 88.66           H  
ATOM   3080  CA  VAL A 211     -18.235 -10.795  17.792  1.00 88.66           C  
ATOM   3081  HA  VAL A 211     -18.763 -10.634  18.731  1.00 88.66           H  
ATOM   3082  C   VAL A 211     -18.008 -12.289  17.603  1.00 88.66           C  
ATOM   3083  CB  VAL A 211     -19.092 -10.209  16.659  1.00 88.66           C  
ATOM   3084  HB  VAL A 211     -18.574 -10.329  15.707  1.00 88.66           H  
ATOM   3085  O   VAL A 211     -17.386 -12.727  16.636  1.00 88.66           O  
ATOM   3086  CG1 VAL A 211     -20.455 -10.912  16.578  1.00 88.66           C  
ATOM   3087 HG11 VAL A 211     -20.973 -10.844  17.535  1.00 88.66           H  
ATOM   3088 HG12 VAL A 211     -21.065 -10.438  15.810  1.00 88.66           H  
ATOM   3089 HG13 VAL A 211     -20.326 -11.960  16.306  1.00 88.66           H  
ATOM   3090  CG2 VAL A 211     -19.362  -8.719  16.893  1.00 88.66           C  
ATOM   3091 HG21 VAL A 211     -19.914  -8.577  17.822  1.00 88.66           H  
ATOM   3092 HG22 VAL A 211     -18.422  -8.173  16.964  1.00 88.66           H  
ATOM   3093 HG23 VAL A 211     -19.939  -8.310  16.064  1.00 88.66           H  
ATOM   3094  N   ALA A 212     -18.520 -13.095  18.528  1.00 77.95           N  
ATOM   3095  H   ALA A 212     -18.941 -12.690  19.352  1.00 77.95           H  
ATOM   3096  CA  ALA A 212     -18.387 -14.534  18.417  1.00 77.95           C  
ATOM   3097  HA  ALA A 212     -17.328 -14.769  18.317  1.00 77.95           H  
ATOM   3098  C   ALA A 212     -19.117 -15.029  17.152  1.00 77.95           C  
ATOM   3099  CB  ALA A 212     -18.886 -15.159  19.720  1.00 77.95           C  
ATOM   3100  HB1 ALA A 212     -19.946 -14.946  19.856  1.00 77.95           H  
ATOM   3101  HB2 ALA A 212     -18.683 -16.230  19.704  1.00 77.95           H  
ATOM   3102  HB3 ALA A 212     -18.336 -14.734  20.560  1.00 77.95           H  
ATOM   3103  O   ALA A 212     -20.319 -14.799  16.992  1.00 77.95           O  
ATOM   3104  N   VAL A 213     -18.420 -15.743  16.268  1.00 69.81           N  
ATOM   3105  H   VAL A 213     -17.424 -15.836  16.412  1.00 69.81           H  
ATOM   3106  CA  VAL A 213     -19.000 -16.312  15.039  1.00 69.81           C  
ATOM   3107  HA  VAL A 213     -19.595 -15.537  14.556  1.00 69.81           H  
ATOM   3108  C   VAL A 213     -19.927 -17.476  15.415  1.00 69.81           C  
ATOM   3109  CB  VAL A 213     -17.892 -16.740  14.049  1.00 69.81           C  
ATOM   3110  HB  VAL A 213     -17.373 -17.611  14.449  1.00 69.81           H  
ATOM   3111  O   VAL A 213     -19.587 -18.287  16.276  1.00 69.81           O  
ATOM   3112  CG1 VAL A 213     -18.477 -17.102  12.679  1.00 69.81           C  
ATOM   3113 HG11 VAL A 213     -17.676 -17.397  12.001  1.00 69.81           H  
ATOM   3114 HG12 VAL A 213     -19.000 -16.246  12.253  1.00 69.81           H  
ATOM   3115 HG13 VAL A 213     -19.167 -17.941  12.766  1.00 69.81           H  
ATOM   3116  CG2 VAL A 213     -16.860 -15.623  13.826  1.00 69.81           C  
ATOM   3117 HG21 VAL A 213     -16.309 -15.411  14.742  1.00 69.81           H  
ATOM   3118 HG22 VAL A 213     -16.138 -15.927  13.067  1.00 69.81           H  
ATOM   3119 HG23 VAL A 213     -17.357 -14.712  13.494  1.00 69.81           H  
ATOM   3120  N   ASN A 214     -21.140 -17.550  14.858  1.00 61.12           N  
ATOM   3121  H   ASN A 214     -21.385 -16.878  14.145  1.00 61.12           H  
ATOM   3122  CA  ASN A 214     -21.969 -18.758  14.974  1.00 61.12           C  
ATOM   3123  HA  ASN A 214     -21.940 -19.145  15.992  1.00 61.12           H  
ATOM   3124  C   ASN A 214     -21.366 -19.822  14.045  1.00 61.12           C  
ATOM   3125  CB  ASN A 214     -23.438 -18.452  14.607  1.00 61.12           C  
ATOM   3126  HB2 ASN A 214     -23.471 -17.954  13.637  1.00 61.12           H  
ATOM   3127  HB3 ASN A 214     -23.977 -19.393  14.506  1.00 61.12           H  
ATOM   3128  O   ASN A 214     -21.312 -19.599  12.838  1.00 61.12           O  
ATOM   3129  CG  ASN A 214     -24.188 -17.608  15.624  1.00 61.12           C  
ATOM   3130  ND2 ASN A 214     -25.329 -17.076  15.264  1.00 61.12           N  
ATOM   3131 HD21 ASN A 214     -25.839 -16.551  15.960  1.00 61.12           H  
ATOM   3132 HD22 ASN A 214     -25.720 -17.277  14.355  1.00 61.12           H  
ATOM   3133  OD1 ASN A 214     -23.764 -17.407  16.752  1.00 61.12           O  
ATOM   3134  N   LYS A 215     -20.896 -20.950  14.587  1.00 55.37           N  
ATOM   3135  H   LYS A 215     -20.999 -21.086  15.583  1.00 55.37           H  
ATOM   3136  CA  LYS A 215     -20.638 -22.150  13.780  1.00 55.37           C  
ATOM   3137  HA  LYS A 215     -20.409 -21.871  12.751  1.00 55.37           H  
ATOM   3138  C   LYS A 215     -21.937 -22.958  13.755  1.00 55.37           C  
ATOM   3139  CB  LYS A 215     -19.455 -22.965  14.335  1.00 55.37           C  
ATOM   3140  HB2 LYS A 215     -19.656 -23.236  15.372  1.00 55.37           H  
ATOM   3141  HB3 LYS A 215     -19.380 -23.884  13.754  1.00 55.37           H  
ATOM   3142  O   LYS A 215     -22.478 -23.214  14.829  1.00 55.37           O  
ATOM   3143  CG  LYS A 215     -18.115 -22.211  14.249  1.00 55.37           C  
ATOM   3144  HG2 LYS A 215     -18.140 -21.350  14.918  1.00 55.37           H  
ATOM   3145  HG3 LYS A 215     -17.968 -21.860  13.228  1.00 55.37           H  
ATOM   3146  CD  LYS A 215     -16.943 -23.125  14.638  1.00 55.37           C  
ATOM   3147  HD2 LYS A 215     -16.919 -23.972  13.952  1.00 55.37           H  
ATOM   3148  HD3 LYS A 215     -17.100 -23.496  15.651  1.00 55.37           H  
ATOM   3149  CE  LYS A 215     -15.613 -22.365  14.562  1.00 55.37           C  
ATOM   3150  HE2 LYS A 215     -15.510 -21.951  13.559  1.00 55.37           H  
ATOM   3151  HE3 LYS A 215     -15.649 -21.531  15.264  1.00 55.37           H  
ATOM   3152  NZ  LYS A 215     -14.459 -23.248  14.870  1.00 55.37           N  
ATOM   3153  HZ1 LYS A 215     -14.544 -23.635  15.799  1.00 55.37           H  
ATOM   3154  HZ2 LYS A 215     -13.591 -22.736  14.810  1.00 55.37           H  
ATOM   3155  HZ3 LYS A 215     -14.421 -24.013  14.211  1.00 55.37           H  
ATOM   3156  N   TRP A 216     -22.433 -23.276  12.563  1.00 52.93           N  
ATOM   3157  H   TRP A 216     -21.863 -23.105  11.747  1.00 52.93           H  
ATOM   3158  CA  TRP A 216     -23.525 -24.230  12.349  1.00 52.93           C  
ATOM   3159  HA  TRP A 216     -24.075 -24.393  13.276  1.00 52.93           H  
ATOM   3160  C   TRP A 216     -22.931 -25.580  11.965  1.00 52.93           C  
ATOM   3161  CB  TRP A 216     -24.500 -23.716  11.284  1.00 52.93           C  
ATOM   3162  HB2 TRP A 216     -23.967 -23.624  10.338  1.00 52.93           H  
ATOM   3163  HB3 TRP A 216     -25.275 -24.470  11.144  1.00 52.93           H  
ATOM   3164  O   TRP A 216     -21.917 -25.561  11.228  1.00 52.93           O  
ATOM   3165  CG  TRP A 216     -25.169 -22.414  11.597  1.00 52.93           C  
ATOM   3166  CD1 TRP A 216     -24.805 -21.211  11.101  1.00 52.93           C  
ATOM   3167  HD1 TRP A 216     -23.982 -21.063  10.418  1.00 52.93           H  
ATOM   3168  CD2 TRP A 216     -26.323 -22.161  12.455  1.00 52.93           C  
ATOM   3169  CE2 TRP A 216     -26.609 -20.762  12.421  1.00 52.93           C  
ATOM   3170  CE3 TRP A 216     -27.163 -22.969  13.250  1.00 52.93           C  
ATOM   3171  HE3 TRP A 216     -26.972 -24.031  13.297  1.00 52.93           H  
ATOM   3172  NE1 TRP A 216     -25.656 -20.233  11.576  1.00 52.93           N  
ATOM   3173  HE1 TRP A 216     -25.614 -19.272  11.268  1.00 52.93           H  
ATOM   3174  CH2 TRP A 216     -28.495 -21.028  13.914  1.00 52.93           C  
ATOM   3175  HH2 TRP A 216     -29.329 -20.615  14.462  1.00 52.93           H  
ATOM   3176  CZ2 TRP A 216     -27.676 -20.194  13.133  1.00 52.93           C  
ATOM   3177  HZ2 TRP A 216     -27.880 -19.136  13.066  1.00 52.93           H  
ATOM   3178  CZ3 TRP A 216     -28.237 -22.410  13.972  1.00 52.93           C  
ATOM   3179  HZ3 TRP A 216     -28.868 -23.052  14.569  1.00 52.93           H  
ATOM   3180  OXT TRP A 216     -23.484 -26.577  12.464  1.00 52.93           O  
TER    3181      TRP A 216                                                       
END   
