# Supplementary material for: New carbohydrate binding domains identified by phage display based functional metagenomic screens of human gut microbiota
Source: Commun Biol. 2023 Apr 5;6:371. doi: 10.1038/s42003-023-04718-0 (PMC10076258; doi:10.1038/s42003-023-04718-0)
Supplement: Supplementary file 5 — Supplementary Data 2 [file 42003_2023_4718_MOESM5_ESM.zip › SupplementaryData2/S8L_Pec-GalA9.pdb]

ATOM      1  N   GLY A   1       8.547  29.238 -48.683  1.00 47.92           N  
ATOM      2  H   GLY A   1       8.100  30.108 -48.933  1.00 47.92           H  
ATOM      3  H2  GLY A   1       7.961  28.465 -48.966  1.00 47.92           H  
ATOM      4  H3  GLY A   1       9.432  29.158 -49.164  1.00 47.92           H  
ATOM      5  CA  GLY A   1       8.754  29.166 -47.228  1.00 47.92           C  
ATOM      6  HA2 GLY A   1       9.448  29.939 -46.900  1.00 47.92           H  
ATOM      7  HA3 GLY A   1       7.802  29.276 -46.709  1.00 47.92           H  
ATOM      8  C   GLY A   1       9.314  27.805 -46.908  1.00 47.92           C  
ATOM      9  O   GLY A   1       8.759  26.826 -47.381  1.00 47.92           O  
ATOM     10  N   ILE A   2      10.426  27.737 -46.185  1.00 49.13           N  
ATOM     11  H   ILE A   2      10.840  28.578 -45.807  1.00 49.13           H  
ATOM     12  CA  ILE A   2      10.875  26.481 -45.581  1.00 49.13           C  
ATOM     13  HA  ILE A   2      10.625  25.645 -46.233  1.00 49.13           H  
ATOM     14  C   ILE A   2      10.067  26.303 -44.298  1.00 49.13           C  
ATOM     15  CB  ILE A   2      12.408  26.456 -45.340  1.00 49.13           C  
ATOM     16  HB  ILE A   2      12.603  25.795 -44.496  1.00 49.13           H  
ATOM     17  O   ILE A   2      10.289  27.017 -43.325  1.00 49.13           O  
ATOM     18  CG1 ILE A   2      12.999  27.852 -45.015  1.00 49.13           C  
ATOM     19 HG12 ILE A   2      12.422  28.299 -44.206  1.00 49.13           H  
ATOM     20 HG13 ILE A   2      12.925  28.501 -45.888  1.00 49.13           H  
ATOM     21  CG2 ILE A   2      13.091  25.834 -46.571  1.00 49.13           C  
ATOM     22 HG21 ILE A   2      12.957  26.473 -47.445  1.00 49.13           H  
ATOM     23 HG22 ILE A   2      14.156  25.699 -46.385  1.00 49.13           H  
ATOM     24 HG23 ILE A   2      12.668  24.851 -46.776  1.00 49.13           H  
ATOM     25  CD1 ILE A   2      14.465  27.830 -44.573  1.00 49.13           C  
ATOM     26 HD11 ILE A   2      14.762  28.831 -44.260  1.00 49.13           H  
ATOM     27 HD12 ILE A   2      15.110  27.519 -45.395  1.00 49.13           H  
ATOM     28 HD13 ILE A   2      14.589  27.147 -43.733  1.00 49.13           H  
ATOM     29  N   SER A   3       9.076  25.413 -44.322  1.00 48.03           N  
ATOM     30  H   SER A   3       8.878  24.904 -45.172  1.00 48.03           H  
ATOM     31  CA  SER A   3       8.451  24.946 -43.085  1.00 48.03           C  
ATOM     32  HA  SER A   3       8.094  25.807 -42.519  1.00 48.03           H  
ATOM     33  C   SER A   3       9.516  24.181 -42.295  1.00 48.03           C  
ATOM     34  CB  SER A   3       7.259  24.029 -43.366  1.00 48.03           C  
ATOM     35  HB2 SER A   3       7.579  23.184 -43.976  1.00 48.03           H  
ATOM     36  HB3 SER A   3       6.868  23.654 -42.420  1.00 48.03           H  
ATOM     37  O   SER A   3      10.143  23.289 -42.874  1.00 48.03           O  
ATOM     38  OG  SER A   3       6.242  24.749 -44.038  1.00 48.03           O  
ATOM     39  HG  SER A   3       5.473  24.180 -44.121  1.00 48.03           H  
ATOM     40  N   PRO A   4       9.767  24.501 -41.015  1.00 55.10           N  
ATOM     41  CA  PRO A   4      10.681  23.706 -40.219  1.00 55.10           C  
ATOM     42  HA  PRO A   4      11.649  23.648 -40.716  1.00 55.10           H  
ATOM     43  C   PRO A   4      10.097  22.300 -40.082  1.00 55.10           C  
ATOM     44  CB  PRO A   4      10.849  24.432 -38.882  1.00 55.10           C  
ATOM     45  HB2 PRO A   4      10.805  23.740 -38.041  1.00 55.10           H  
ATOM     46  HB3 PRO A   4      11.803  24.959 -38.876  1.00 55.10           H  
ATOM     47  O   PRO A   4       8.948  22.131 -39.672  1.00 55.10           O  
ATOM     48  CG  PRO A   4       9.705  25.448 -38.817  1.00 55.10           C  
ATOM     49  HG2 PRO A   4       8.934  25.091 -38.134  1.00 55.10           H  
ATOM     50  HG3 PRO A   4      10.074  26.418 -38.486  1.00 55.10           H  
ATOM     51  CD  PRO A   4       9.133  25.545 -40.231  1.00 55.10           C  
ATOM     52  HD2 PRO A   4       9.361  26.521 -40.659  1.00 55.10           H  
ATOM     53  HD3 PRO A   4       8.054  25.392 -40.199  1.00 55.10           H  
ATOM     54  N   VAL A   5      10.890  21.288 -40.439  1.00 54.77           N  
ATOM     55  H   VAL A   5      11.800  21.501 -40.821  1.00 54.77           H  
ATOM     56  CA  VAL A   5      10.621  19.908 -40.037  1.00 54.77           C  
ATOM     57  HA  VAL A   5       9.598  19.639 -40.297  1.00 54.77           H  
ATOM     58  C   VAL A   5      10.769  19.894 -38.523  1.00 54.77           C  
ATOM     59  CB  VAL A   5      11.587  18.913 -40.718  1.00 54.77           C  
ATOM     60  HB  VAL A   5      12.616  19.194 -40.496  1.00 54.77           H  
ATOM     61  O   VAL A   5      11.878  19.819 -38.003  1.00 54.77           O  
ATOM     62  CG1 VAL A   5      11.357  17.472 -40.239  1.00 54.77           C  
ATOM     63 HG11 VAL A   5      12.027  16.795 -40.768  1.00 54.77           H  
ATOM     64 HG12 VAL A   5      11.571  17.389 -39.173  1.00 54.77           H  
ATOM     65 HG13 VAL A   5      10.325  17.172 -40.421  1.00 54.77           H  
ATOM     66  CG2 VAL A   5      11.405  18.934 -42.241  1.00 54.77           C  
ATOM     67 HG21 VAL A   5      12.093  18.227 -42.704  1.00 54.77           H  
ATOM     68 HG22 VAL A   5      10.381  18.662 -42.500  1.00 54.77           H  
ATOM     69 HG23 VAL A   5      11.620  19.928 -42.634  1.00 54.77           H  
ATOM     70  N   VAL A   6       9.660  20.038 -37.802  1.00 51.12           N  
ATOM     71  H   VAL A   6       8.793  20.248 -38.275  1.00 51.12           H  
ATOM     72  CA  VAL A   6       9.639  19.725 -36.376  1.00 51.12           C  
ATOM     73  HA  VAL A   6      10.491  20.197 -35.886  1.00 51.12           H  
ATOM     74  C   VAL A   6       9.810  18.215 -36.304  1.00 51.12           C  
ATOM     75  CB  VAL A   6       8.356  20.221 -35.684  1.00 51.12           C  
ATOM     76  HB  VAL A   6       7.484  19.768 -36.156  1.00 51.12           H  
ATOM     77  O   VAL A   6       8.873  17.457 -36.551  1.00 51.12           O  
ATOM     78  CG1 VAL A   6       8.362  19.857 -34.194  1.00 51.12           C  
ATOM     79 HG11 VAL A   6       7.462  20.241 -33.714  1.00 51.12           H  
ATOM     80 HG12 VAL A   6       9.237  20.283 -33.702  1.00 51.12           H  
ATOM     81 HG13 VAL A   6       8.375  18.775 -34.067  1.00 51.12           H  
ATOM     82  CG2 VAL A   6       8.235  21.747 -35.798  1.00 51.12           C  
ATOM     83 HG21 VAL A   6       9.107  22.225 -35.350  1.00 51.12           H  
ATOM     84 HG22 VAL A   6       7.337  22.085 -35.280  1.00 51.12           H  
ATOM     85 HG23 VAL A   6       8.161  22.044 -36.844  1.00 51.12           H  
ATOM     86  N   THR A   7      11.039  17.763 -36.066  1.00 57.52           N  
ATOM     87  H   THR A   7      11.798  18.422 -35.968  1.00 57.52           H  
ATOM     88  CA  THR A   7      11.304  16.367 -35.734  1.00 57.52           C  
ATOM     89  HA  THR A   7      10.972  15.720 -36.546  1.00 57.52           H  
ATOM     90  C   THR A   7      10.494  16.061 -34.486  1.00 57.52           C  
ATOM     91  CB  THR A   7      12.800  16.122 -35.476  1.00 57.52           C  
ATOM     92  HB  THR A   7      12.929  15.134 -35.033  1.00 57.52           H  
ATOM     93  O   THR A   7      10.786  16.616 -33.426  1.00 57.52           O  
ATOM     94  CG2 THR A   7      13.609  16.194 -36.771  1.00 57.52           C  
ATOM     95 HG21 THR A   7      13.522  17.186 -37.215  1.00 57.52           H  
ATOM     96 HG22 THR A   7      14.658  15.997 -36.551  1.00 57.52           H  
ATOM     97 HG23 THR A   7      13.247  15.446 -37.476  1.00 57.52           H  
ATOM     98  OG1 THR A   7      13.314  17.098 -34.601  1.00 57.52           O  
ATOM     99  HG1 THR A   7      12.748  17.098 -33.826  1.00 57.52           H  
ATOM    100  N   LYS A   8       9.450  15.234 -34.619  1.00 57.63           N  
ATOM    101  H   LYS A   8       9.205  14.917 -35.546  1.00 57.63           H  
ATOM    102  CA  LYS A   8       8.705  14.713 -33.471  1.00 57.63           C  
ATOM    103  HA  LYS A   8       8.169  15.531 -32.989  1.00 57.63           H  
ATOM    104  C   LYS A   8       9.737  14.160 -32.485  1.00 57.63           C  
ATOM    105  CB  LYS A   8       7.705  13.637 -33.943  1.00 57.63           C  
ATOM    106  HB2 LYS A   8       8.257  12.793 -34.356  1.00 57.63           H  
ATOM    107  HB3 LYS A   8       7.065  14.053 -34.721  1.00 57.63           H  
ATOM    108  O   LYS A   8      10.561  13.334 -32.891  1.00 57.63           O  
ATOM    109  CG  LYS A   8       6.823  13.155 -32.783  1.00 57.63           C  
ATOM    110  HG2 LYS A   8       7.470  12.867 -31.955  1.00 57.63           H  
ATOM    111  HG3 LYS A   8       6.195  13.980 -32.446  1.00 57.63           H  
ATOM    112  CD  LYS A   8       5.936  11.949 -33.126  1.00 57.63           C  
ATOM    113  HD2 LYS A   8       5.162  12.237 -33.837  1.00 57.63           H  
ATOM    114  HD3 LYS A   8       6.558  11.157 -33.544  1.00 57.63           H  
ATOM    115  CE  LYS A   8       5.318  11.483 -31.798  1.00 57.63           C  
ATOM    116  HE2 LYS A   8       6.119  11.433 -31.061  1.00 57.63           H  
ATOM    117  HE3 LYS A   8       4.619  12.237 -31.438  1.00 57.63           H  
ATOM    118  NZ  LYS A   8       4.670  10.152 -31.864  1.00 57.63           N  
ATOM    119  HZ1 LYS A   8       5.318   9.469 -32.230  1.00 57.63           H  
ATOM    120  HZ2 LYS A   8       3.811  10.175 -32.394  1.00 57.63           H  
ATOM    121  HZ3 LYS A   8       4.484   9.853 -30.917  1.00 57.63           H  
ATOM    122  N   ALA A   9       9.738  14.647 -31.245  1.00 68.56           N  
ATOM    123  H   ALA A   9       9.038  15.312 -30.950  1.00 68.56           H  
ATOM    124  CA  ALA A   9      10.623  14.098 -30.231  1.00 68.56           C  
ATOM    125  HA  ALA A   9      11.653  14.239 -30.559  1.00 68.56           H  
ATOM    126  C   ALA A   9      10.351  12.591 -30.119  1.00 68.56           C  
ATOM    127  CB  ALA A   9      10.440  14.846 -28.912  1.00 68.56           C  
ATOM    128  HB1 ALA A   9      10.661  15.906 -29.041  1.00 68.56           H  
ATOM    129  HB2 ALA A   9       9.406  14.737 -28.583  1.00 68.56           H  
ATOM    130  HB3 ALA A   9      11.096  14.432 -28.147  1.00 68.56           H  
ATOM    131  O   ALA A   9       9.216  12.130 -30.270  1.00 68.56           O  
ATOM    132  N   SER A  10      11.417  11.806 -29.979  1.00 86.79           N  
ATOM    133  H   SER A  10      12.305  12.228 -29.747  1.00 86.79           H  
ATOM    134  CA  SER A  10      11.269  10.356 -29.881  1.00 86.79           C  
ATOM    135  HA  SER A  10      10.621  10.009 -30.686  1.00 86.79           H  
ATOM    136  C   SER A  10      10.597  10.011 -28.554  1.00 86.79           C  
ATOM    137  CB  SER A  10      12.622   9.659 -30.028  1.00 86.79           C  
ATOM    138  HB2 SER A  10      12.497   8.584 -29.905  1.00 86.79           H  
ATOM    139  HB3 SER A  10      13.309  10.027 -29.266  1.00 86.79           H  
ATOM    140  O   SER A  10      10.868  10.654 -27.544  1.00 86.79           O  
ATOM    141  OG  SER A  10      13.138   9.930 -31.320  1.00 86.79           O  
ATOM    142  HG  SER A  10      12.953  10.850 -31.525  1.00 86.79           H  
ATOM    143  N   ASP A  11       9.740   8.995 -28.553  1.00 93.40           N  
ATOM    144  H   ASP A  11       9.537   8.510 -29.416  1.00 93.40           H  
ATOM    145  CA  ASP A  11       9.207   8.435 -27.313  1.00 93.40           C  
ATOM    146  HA  ASP A  11       9.075   9.233 -26.584  1.00 93.40           H  
ATOM    147  C   ASP A  11      10.224   7.426 -26.754  1.00 93.40           C  
ATOM    148  CB  ASP A  11       7.827   7.789 -27.548  1.00 93.40           C  
ATOM    149  HB2 ASP A  11       7.930   6.996 -28.288  1.00 93.40           H  
ATOM    150  HB3 ASP A  11       7.499   7.331 -26.614  1.00 93.40           H  
ATOM    151  O   ASP A  11      10.739   6.578 -27.490  1.00 93.40           O  
ATOM    152  CG  ASP A  11       6.738   8.775 -28.005  1.00 93.40           C  
ATOM    153  OD1 ASP A  11       6.723   9.915 -27.505  1.00 93.40           O  
ATOM    154  OD2 ASP A  11       5.906   8.381 -28.866  1.00 93.40           O  
ATOM    155  N   ILE A  12      10.496   7.490 -25.452  1.00 95.49           N  
ATOM    156  H   ILE A  12      10.047   8.221 -24.918  1.00 95.49           H  
ATOM    157  CA  ILE A  12      11.235   6.468 -24.701  1.00 95.49           C  
ATOM    158  HA  ILE A  12      11.710   5.787 -25.408  1.00 95.49           H  
ATOM    159  C   ILE A  12      10.277   5.626 -23.859  1.00 95.49           C  
ATOM    160  CB  ILE A  12      12.357   7.074 -23.832  1.00 95.49           C  
ATOM    161  HB  ILE A  12      12.807   6.255 -23.270  1.00 95.49           H  
ATOM    162  O   ILE A  12       9.135   6.011 -23.602  1.00 95.49           O  
ATOM    163  CG1 ILE A  12      11.828   8.106 -22.814  1.00 95.49           C  
ATOM    164 HG12 ILE A  12      11.746   9.085 -23.287  1.00 95.49           H  
ATOM    165 HG13 ILE A  12      10.837   7.815 -22.465  1.00 95.49           H  
ATOM    166  CG2 ILE A  12      13.460   7.660 -24.726  1.00 95.49           C  
ATOM    167 HG21 ILE A  12      13.034   8.398 -25.405  1.00 95.49           H  
ATOM    168 HG22 ILE A  12      14.222   8.143 -24.116  1.00 95.49           H  
ATOM    169 HG23 ILE A  12      13.921   6.871 -25.321  1.00 95.49           H  
ATOM    170  CD1 ILE A  12      12.727   8.209 -21.581  1.00 95.49           C  
ATOM    171 HD11 ILE A  12      12.306   8.940 -20.892  1.00 95.49           H  
ATOM    172 HD12 ILE A  12      13.730   8.519 -21.874  1.00 95.49           H  
ATOM    173 HD13 ILE A  12      12.783   7.241 -21.083  1.00 95.49           H  
ATOM    174  N   THR A  13      10.743   4.462 -23.411  1.00 97.31           N  
ATOM    175  H   THR A  13      11.685   4.191 -23.655  1.00 97.31           H  
ATOM    176  CA  THR A  13      10.023   3.619 -22.453  1.00 97.31           C  
ATOM    177  HA  THR A  13       9.071   4.090 -22.206  1.00 97.31           H  
ATOM    178  C   THR A  13      10.821   3.484 -21.162  1.00 97.31           C  
ATOM    179  CB  THR A  13       9.688   2.249 -23.054  1.00 97.31           C  
ATOM    180  HB  THR A  13      10.611   1.712 -23.276  1.00 97.31           H  
ATOM    181  O   THR A  13      11.979   3.067 -21.174  1.00 97.31           O  
ATOM    182  CG2 THR A  13       8.812   1.404 -22.131  1.00 97.31           C  
ATOM    183 HG21 THR A  13       8.561   0.466 -22.626  1.00 97.31           H  
ATOM    184 HG22 THR A  13       9.346   1.175 -21.208  1.00 97.31           H  
ATOM    185 HG23 THR A  13       7.895   1.942 -21.890  1.00 97.31           H  
ATOM    186  OG1 THR A  13       8.960   2.439 -24.249  1.00 97.31           O  
ATOM    187  HG1 THR A  13       9.404   3.151 -24.716  1.00 97.31           H  
ATOM    188  N   LEU A  14      10.183   3.805 -20.041  1.00 97.67           N  
ATOM    189  H   LEU A  14       9.236   4.149 -20.118  1.00 97.67           H  
ATOM    190  CA  LEU A  14      10.684   3.534 -18.698  1.00 97.67           C  
ATOM    191  HA  LEU A  14      11.753   3.323 -18.729  1.00 97.67           H  
ATOM    192  C   LEU A  14       9.981   2.283 -18.171  1.00 97.67           C  
ATOM    193  CB  LEU A  14      10.461   4.768 -17.809  1.00 97.67           C  
ATOM    194  HB2 LEU A  14      10.768   4.527 -16.791  1.00 97.67           H  
ATOM    195  HB3 LEU A  14       9.395   4.991 -17.782  1.00 97.67           H  
ATOM    196  O   LEU A  14       8.756   2.263 -18.036  1.00 97.67           O  
ATOM    197  CG  LEU A  14      11.213   6.030 -18.278  1.00 97.67           C  
ATOM    198  HG  LEU A  14      10.838   6.331 -19.257  1.00 97.67           H  
ATOM    199  CD1 LEU A  14      10.942   7.168 -17.300  1.00 97.67           C  
ATOM    200 HD11 LEU A  14       9.871   7.365 -17.261  1.00 97.67           H  
ATOM    201 HD12 LEU A  14      11.301   6.907 -16.304  1.00 97.67           H  
ATOM    202 HD13 LEU A  14      11.445   8.076 -17.635  1.00 97.67           H  
ATOM    203  CD2 LEU A  14      12.728   5.838 -18.378  1.00 97.67           C  
ATOM    204 HD21 LEU A  14      13.203   6.786 -18.633  1.00 97.67           H  
ATOM    205 HD22 LEU A  14      13.129   5.493 -17.425  1.00 97.67           H  
ATOM    206 HD23 LEU A  14      12.969   5.120 -19.162  1.00 97.67           H  
ATOM    207  N   THR A  15      10.749   1.223 -17.931  1.00 98.16           N  
ATOM    208  H   THR A  15      11.749   1.332 -18.020  1.00 98.16           H  
ATOM    209  CA  THR A  15      10.236  -0.086 -17.494  1.00 98.16           C  
ATOM    210  HA  THR A  15       9.146  -0.087 -17.533  1.00 98.16           H  
ATOM    211  C   THR A  15      10.659  -0.355 -16.062  1.00 98.16           C  
ATOM    212  CB  THR A  15      10.738  -1.213 -18.407  1.00 98.16           C  
ATOM    213  HB  THR A  15      11.822  -1.295 -18.326  1.00 98.16           H  
ATOM    214  O   THR A  15      11.803  -0.098 -15.718  1.00 98.16           O  
ATOM    215  CG2 THR A  15      10.105  -2.567 -18.086  1.00 98.16           C  
ATOM    216 HG21 THR A  15       9.018  -2.486 -18.096  1.00 98.16           H  
ATOM    217 HG22 THR A  15      10.437  -2.918 -17.109  1.00 98.16           H  
ATOM    218 HG23 THR A  15      10.416  -3.295 -18.834  1.00 98.16           H  
ATOM    219  OG1 THR A  15      10.403  -0.910 -19.740  1.00 98.16           O  
ATOM    220  HG1 THR A  15      10.935  -0.150 -19.989  1.00 98.16           H  
ATOM    221  N   TYR A  16       9.777  -0.914 -15.240  1.00 98.23           N  
ATOM    222  H   TYR A  16       8.854  -1.144 -15.579  1.00 98.23           H  
ATOM    223  CA  TYR A  16      10.092  -1.287 -13.862  1.00 98.23           C  
ATOM    224  HA  TYR A  16      11.003  -0.778 -13.548  1.00 98.23           H  
ATOM    225  C   TYR A  16      10.345  -2.793 -13.761  1.00 98.23           C  
ATOM    226  CB  TYR A  16       8.972  -0.799 -12.939  1.00 98.23           C  
ATOM    227  HB2 TYR A  16       9.165  -1.162 -11.930  1.00 98.23           H  
ATOM    228  HB3 TYR A  16       8.018  -1.213 -13.266  1.00 98.23           H  
ATOM    229  O   TYR A  16       9.648  -3.587 -14.391  1.00 98.23           O  
ATOM    230  CG  TYR A  16       8.886   0.713 -12.898  1.00 98.23           C  
ATOM    231  CD1 TYR A  16       9.679   1.417 -11.976  1.00 98.23           C  
ATOM    232  HD1 TYR A  16      10.309   0.875 -11.287  1.00 98.23           H  
ATOM    233  CD2 TYR A  16       8.075   1.417 -13.811  1.00 98.23           C  
ATOM    234  HD2 TYR A  16       7.443   0.879 -14.501  1.00 98.23           H  
ATOM    235  CE1 TYR A  16       9.675   2.821 -11.966  1.00 98.23           C  
ATOM    236  HE1 TYR A  16      10.290   3.366 -11.265  1.00 98.23           H  
ATOM    237  CE2 TYR A  16       8.081   2.827 -13.818  1.00 98.23           C  
ATOM    238  HE2 TYR A  16       7.468   3.366 -14.524  1.00 98.23           H  
ATOM    239  OH  TYR A  16       8.968   4.878 -12.900  1.00 98.23           O  
ATOM    240  HH  TYR A  16       8.441   5.290 -13.589  1.00 98.23           H  
ATOM    241  CZ  TYR A  16       8.894   3.526 -12.898  1.00 98.23           C  
ATOM    242  N   SER A  17      11.343  -3.192 -12.973  1.00 98.32           N  
ATOM    243  H   SER A  17      11.905  -2.484 -12.522  1.00 98.32           H  
ATOM    244  CA  SER A  17      11.699  -4.591 -12.718  1.00 98.32           C  
ATOM    245  HA  SER A  17      10.845  -5.234 -12.930  1.00 98.32           H  
ATOM    246  C   SER A  17      12.099  -4.782 -11.258  1.00 98.32           C  
ATOM    247  CB  SER A  17      12.850  -5.008 -13.637  1.00 98.32           C  
ATOM    248  HB2 SER A  17      12.526  -4.919 -14.674  1.00 98.32           H  
ATOM    249  HB3 SER A  17      13.700  -4.346 -13.475  1.00 98.32           H  
ATOM    250  O   SER A  17      12.683  -3.887 -10.657  1.00 98.32           O  
ATOM    251  OG  SER A  17      13.241  -6.347 -13.379  1.00 98.32           O  
ATOM    252  HG  SER A  17      13.815  -6.630 -14.095  1.00 98.32           H  
ATOM    253  N   LEU A  18      11.850  -5.964 -10.689  1.00 97.78           N  
ATOM    254  H   LEU A  18      11.401  -6.681 -11.241  1.00 97.78           H  
ATOM    255  CA  LEU A  18      12.368  -6.316  -9.361  1.00 97.78           C  
ATOM    256  HA  LEU A  18      12.128  -5.518  -8.659  1.00 97.78           H  
ATOM    257  C   LEU A  18      13.901  -6.438  -9.358  1.00 97.78           C  
ATOM    258  CB  LEU A  18      11.723  -7.632  -8.883  1.00 97.78           C  
ATOM    259  HB2 LEU A  18      12.251  -7.979  -7.995  1.00 97.78           H  
ATOM    260  HB3 LEU A  18      11.863  -8.390  -9.655  1.00 97.78           H  
ATOM    261  O   LEU A  18      14.527  -6.358  -8.304  1.00 97.78           O  
ATOM    262  CG  LEU A  18      10.227  -7.536  -8.538  1.00 97.78           C  
ATOM    263  HG  LEU A  18       9.681  -7.163  -9.405  1.00 97.78           H  
ATOM    264  CD1 LEU A  18       9.680  -8.919  -8.193  1.00 97.78           C  
ATOM    265 HD11 LEU A  18      10.190  -9.312  -7.313  1.00 97.78           H  
ATOM    266 HD12 LEU A  18       8.614  -8.853  -7.974  1.00 97.78           H  
ATOM    267 HD13 LEU A  18       9.830  -9.601  -9.030  1.00 97.78           H  
ATOM    268  CD2 LEU A  18       9.949  -6.621  -7.349  1.00 97.78           C  
ATOM    269 HD21 LEU A  18       8.874  -6.616  -7.169  1.00 97.78           H  
ATOM    270 HD22 LEU A  18      10.449  -7.005  -6.460  1.00 97.78           H  
ATOM    271 HD23 LEU A  18      10.274  -5.599  -7.548  1.00 97.78           H  
ATOM    272  N   GLY A  19      14.533  -6.635 -10.518  1.00 96.39           N  
ATOM    273  H   GLY A  19      13.989  -6.683 -11.367  1.00 96.39           H  
ATOM    274  CA  GLY A  19      15.955  -6.959 -10.564  1.00 96.39           C  
ATOM    275  HA2 GLY A  19      16.256  -7.171 -11.590  1.00 96.39           H  
ATOM    276  HA3 GLY A  19      16.533  -6.113 -10.193  1.00 96.39           H  
ATOM    277  C   GLY A  19      16.240  -8.194  -9.705  1.00 96.39           C  
ATOM    278  O   GLY A  19      15.698  -9.265  -9.965  1.00 96.39           O  
ATOM    279  N   THR A  20      17.067  -8.034  -8.672  1.00 95.61           N  
ATOM    280  H   THR A  20      17.473  -7.124  -8.507  1.00 95.61           H  
ATOM    281  CA  THR A  20      17.434  -9.108  -7.734  1.00 95.61           C  
ATOM    282  HA  THR A  20      17.151 -10.069  -8.164  1.00 95.61           H  
ATOM    283  C   THR A  20      16.721  -9.029  -6.381  1.00 95.61           C  
ATOM    284  CB  THR A  20      18.954  -9.135  -7.511  1.00 95.61           C  
ATOM    285  HB  THR A  20      19.209  -9.940  -6.822  1.00 95.61           H  
ATOM    286  O   THR A  20      17.023  -9.843  -5.510  1.00 95.61           O  
ATOM    287  CG2 THR A  20      19.732  -9.354  -8.808  1.00 95.61           C  
ATOM    288 HG21 THR A  20      19.593  -8.511  -9.485  1.00 95.61           H  
ATOM    289 HG22 THR A  20      20.793  -9.450  -8.577  1.00 95.61           H  
ATOM    290 HG23 THR A  20      19.389 -10.269  -9.291  1.00 95.61           H  
ATOM    291  OG1 THR A  20      19.379  -7.905  -6.966  1.00 95.61           O  
ATOM    292  HG1 THR A  20      19.262  -7.956  -6.015  1.00 95.61           H  
ATOM    293  N   THR A  21      15.831  -8.052  -6.149  1.00 95.66           N  
ATOM    294  H   THR A  21      15.534  -7.461  -6.912  1.00 95.66           H  
ATOM    295  CA  THR A  21      15.108  -7.975  -4.868  1.00 95.66           C  
ATOM    296  HA  THR A  21      15.839  -8.134  -4.075  1.00 95.66           H  
ATOM    297  C   THR A  21      14.078  -9.097  -4.744  1.00 95.66           C  
ATOM    298  CB  THR A  21      14.481  -6.595  -4.590  1.00 95.66           C  
ATOM    299  HB  THR A  21      15.257  -5.834  -4.669  1.00 95.66           H  
ATOM    300  O   THR A  21      13.507  -9.552  -5.733  1.00 95.66           O  
ATOM    301  CG2 THR A  21      13.307  -6.187  -5.478  1.00 95.66           C  
ATOM    302 HG21 THR A  21      12.801  -7.057  -5.896  1.00 95.66           H  
ATOM    303 HG22 THR A  21      13.680  -5.556  -6.285  1.00 95.66           H  
ATOM    304 HG23 THR A  21      12.583  -5.593  -4.920  1.00 95.66           H  
ATOM    305  OG1 THR A  21      13.994  -6.572  -3.268  1.00 95.66           O  
ATOM    306  HG1 THR A  21      13.758  -5.666  -3.056  1.00 95.66           H  
ATOM    307  N   THR A  22      13.806  -9.513  -3.510  1.00 97.09           N  
ATOM    308  H   THR A  22      14.309  -9.095  -2.741  1.00 97.09           H  
ATOM    309  CA  THR A  22      12.742 -10.464  -3.157  1.00 97.09           C  
ATOM    310  HA  THR A  22      12.464 -11.031  -4.045  1.00 97.09           H  
ATOM    311  C   THR A  22      11.466  -9.761  -2.687  1.00 97.09           C  
ATOM    312  CB  THR A  22      13.235 -11.467  -2.104  1.00 97.09           C  
ATOM    313  HB  THR A  22      12.422 -12.135  -1.822  1.00 97.09           H  
ATOM    314  O   THR A  22      10.639 -10.381  -2.022  1.00 97.09           O  
ATOM    315  CG2 THR A  22      14.391 -12.319  -2.625  1.00 97.09           C  
ATOM    316 HG21 THR A  22      14.643 -13.075  -1.881  1.00 97.09           H  
ATOM    317 HG22 THR A  22      14.092 -12.815  -3.549  1.00 97.09           H  
ATOM    318 HG23 THR A  22      15.267 -11.699  -2.815  1.00 97.09           H  
ATOM    319  OG1 THR A  22      13.697 -10.788  -0.956  1.00 97.09           O  
ATOM    320  HG1 THR A  22      13.011 -10.865  -0.289  1.00 97.09           H  
ATOM    321  N   ALA A  23      11.324  -8.463  -2.980  1.00 98.24           N  
ATOM    322  H   ALA A  23      12.058  -8.004  -3.500  1.00 98.24           H  
ATOM    323  CA  ALA A  23      10.129  -7.697  -2.645  1.00 98.24           C  
ATOM    324  HA  ALA A  23      10.014  -7.708  -1.562  1.00 98.24           H  
ATOM    325  C   ALA A  23       8.867  -8.325  -3.261  1.00 98.24           C  
ATOM    326  CB  ALA A  23      10.314  -6.243  -3.095  1.00 98.24           C  
ATOM    327  HB1 ALA A  23      10.387  -6.198  -4.181  1.00 98.24           H  
ATOM    328  HB2 ALA A  23      11.218  -5.828  -2.648  1.00 98.24           H  
ATOM    329  HB3 ALA A  23       9.456  -5.654  -2.773  1.00 98.24           H  
ATOM    330  O   ALA A  23       8.884  -8.814  -4.392  1.00 98.24           O  
ATOM    331  N   GLU A  24       7.770  -8.282  -2.514  1.00 97.64           N  
ATOM    332  H   GLU A  24       7.815  -7.778  -1.640  1.00 97.64           H  
ATOM    333  CA  GLU A  24       6.456  -8.745  -2.947  1.00 97.64           C  
ATOM    334  HA  GLU A  24       6.588  -9.428  -3.787  1.00 97.64           H  
ATOM    335  C   GLU A  24       5.581  -7.590  -3.446  1.00 97.64           C  
ATOM    336  CB  GLU A  24       5.763  -9.543  -1.828  1.00 97.64           C  
ATOM    337  HB2 GLU A  24       6.377 -10.407  -1.576  1.00 97.64           H  
ATOM    338  HB3 GLU A  24       4.814  -9.910  -2.220  1.00 97.64           H  
ATOM    339  O   GLU A  24       5.861  -6.414  -3.201  1.00 97.64           O  
ATOM    340  CG  GLU A  24       5.505  -8.723  -0.549  1.00 97.64           C  
ATOM    341  HG2 GLU A  24       6.464  -8.486  -0.089  1.00 97.64           H  
ATOM    342  HG3 GLU A  24       5.026  -7.781  -0.816  1.00 97.64           H  
ATOM    343  CD  GLU A  24       4.624  -9.442   0.484  1.00 97.64           C  
ATOM    344  OE1 GLU A  24       4.554  -8.939   1.631  1.00 97.64           O  
ATOM    345  OE2 GLU A  24       3.980 -10.457   0.137  1.00 97.64           O  
ATOM    346  N   GLY A  25       4.486  -7.944  -4.119  1.00 96.60           N  
ATOM    347  H   GLY A  25       4.337  -8.926  -4.306  1.00 96.60           H  
ATOM    348  CA  GLY A  25       3.481  -7.004  -4.598  1.00 96.60           C  
ATOM    349  HA2 GLY A  25       3.607  -6.063  -4.063  1.00 96.60           H  
ATOM    350  HA3 GLY A  25       2.488  -7.386  -4.363  1.00 96.60           H  
ATOM    351  C   GLY A  25       3.551  -6.748  -6.101  1.00 96.60           C  
ATOM    352  O   GLY A  25       3.923  -7.630  -6.874  1.00 96.60           O  
ATOM    353  N   THR A  26       3.133  -5.555  -6.521  1.00 95.60           N  
ATOM    354  H   THR A  26       2.957  -4.848  -5.822  1.00 95.60           H  
ATOM    355  CA  THR A  26       2.967  -5.208  -7.942  1.00 95.60           C  
ATOM    356  HA  THR A  26       3.243  -6.068  -8.552  1.00 95.60           H  
ATOM    357  C   THR A  26       3.895  -4.058  -8.316  1.00 95.60           C  
ATOM    358  CB  THR A  26       1.499  -4.886  -8.278  1.00 95.60           C  
ATOM    359  HB  THR A  26       1.194  -3.975  -7.763  1.00 95.60           H  
ATOM    360  O   THR A  26       3.906  -3.025  -7.646  1.00 95.60           O  
ATOM    361  CG2 THR A  26       1.259  -4.717  -9.777  1.00 95.60           C  
ATOM    362 HG21 THR A  26       0.191  -4.602  -9.961  1.00 95.60           H  
ATOM    363 HG22 THR A  26       1.756  -3.814 -10.131  1.00 95.60           H  
ATOM    364 HG23 THR A  26       1.633  -5.584 -10.321  1.00 95.60           H  
ATOM    365  OG1 THR A  26       0.656  -5.946  -7.871  1.00 95.60           O  
ATOM    366  HG1 THR A  26       0.249  -5.680  -7.043  1.00 95.60           H  
ATOM    367  N   LEU A  27       4.671  -4.232  -9.390  1.00 96.63           N  
ATOM    368  H   LEU A  27       4.591  -5.098  -9.905  1.00 96.63           H  
ATOM    369  CA  LEU A  27       5.494  -3.166  -9.962  1.00 96.63           C  
ATOM    370  HA  LEU A  27       6.065  -2.712  -9.152  1.00 96.63           H  
ATOM    371  C   LEU A  27       4.615  -2.088 -10.618  1.00 96.63           C  
ATOM    372  CB  LEU A  27       6.460  -3.743 -11.011  1.00 96.63           C  
ATOM    373  HB2 LEU A  27       5.883  -4.366 -11.695  1.00 96.63           H  
ATOM    374  HB3 LEU A  27       6.878  -2.927 -11.599  1.00 96.63           H  
ATOM    375  O   LEU A  27       3.554  -2.414 -11.156  1.00 96.63           O  
ATOM    376  CG  LEU A  27       7.622  -4.563 -10.428  1.00 96.63           C  
ATOM    377  HG  LEU A  27       7.245  -5.278  -9.697  1.00 96.63           H  
ATOM    378  CD1 LEU A  27       8.281  -5.340 -11.565  1.00 96.63           C  
ATOM    379 HD11 LEU A  27       7.565  -6.040 -11.994  1.00 96.63           H  
ATOM    380 HD12 LEU A  27       9.135  -5.902 -11.188  1.00 96.63           H  
ATOM    381 HD13 LEU A  27       8.607  -4.648 -12.342  1.00 96.63           H  
ATOM    382  CD2 LEU A  27       8.678  -3.674  -9.764  1.00 96.63           C  
ATOM    383 HD21 LEU A  27       8.245  -3.148  -8.914  1.00 96.63           H  
ATOM    384 HD22 LEU A  27       9.069  -2.950 -10.479  1.00 96.63           H  
ATOM    385 HD23 LEU A  27       9.501  -4.290  -9.402  1.00 96.63           H  
ATOM    386  N   PRO A  28       5.070  -0.826 -10.661  1.00 95.70           N  
ATOM    387  CA  PRO A  28       4.420   0.197 -11.467  1.00 95.70           C  
ATOM    388  HA  PRO A  28       3.413   0.355 -11.082  1.00 95.70           H  
ATOM    389  C   PRO A  28       4.352  -0.201 -12.948  1.00 95.70           C  
ATOM    390  CB  PRO A  28       5.246   1.470 -11.274  1.00 95.70           C  
ATOM    391  HB2 PRO A  28       4.606   2.349 -11.195  1.00 95.70           H  
ATOM    392  HB3 PRO A  28       5.950   1.590 -12.097  1.00 95.70           H  
ATOM    393  O   PRO A  28       5.241  -0.881 -13.470  1.00 95.70           O  
ATOM    394  CG  PRO A  28       6.025   1.223  -9.981  1.00 95.70           C  
ATOM    395  HG2 PRO A  28       6.981   1.746  -9.975  1.00 95.70           H  
ATOM    396  HG3 PRO A  28       5.417   1.513  -9.124  1.00 95.70           H  
ATOM    397  CD  PRO A  28       6.231  -0.285  -9.974  1.00 95.70           C  
ATOM    398  HD2 PRO A  28       6.297  -0.635  -8.944  1.00 95.70           H  
ATOM    399  HD3 PRO A  28       7.136  -0.538 -10.526  1.00 95.70           H  
ATOM    400  N   ALA A  29       3.319   0.270 -13.647  1.00 94.79           N  
ATOM    401  H   ALA A  29       2.616   0.824 -13.178  1.00 94.79           H  
ATOM    402  CA  ALA A  29       3.227   0.104 -15.091  1.00 94.79           C  
ATOM    403  HA  ALA A  29       3.292  -0.961 -15.314  1.00 94.79           H  
ATOM    404  C   ALA A  29       4.391   0.814 -15.805  1.00 94.79           C  
ATOM    405  CB  ALA A  29       1.864   0.614 -15.573  1.00 94.79           C  
ATOM    406  HB1 ALA A  29       1.771   0.461 -16.648  1.00 94.79           H  
ATOM    407  HB2 ALA A  29       1.063   0.074 -15.069  1.00 94.79           H  
ATOM    408  HB3 ALA A  29       1.769   1.679 -15.359  1.00 94.79           H  
ATOM    409  O   ALA A  29       4.852   1.877 -15.381  1.00 94.79           O  
ATOM    410  N   SER A  30       4.847   0.247 -16.924  1.00 96.49           N  
ATOM    411  H   SER A  30       4.431  -0.616 -17.244  1.00 96.49           H  
ATOM    412  CA  SER A  30       5.813   0.921 -17.795  1.00 96.49           C  
ATOM    413  HA  SER A  30       6.704   1.151 -17.210  1.00 96.49           H  
ATOM    414  C   SER A  30       5.228   2.223 -18.339  1.00 96.49           C  
ATOM    415  CB  SER A  30       6.209   0.029 -18.973  1.00 96.49           C  
ATOM    416  HB2 SER A  30       6.933   0.554 -19.596  1.00 96.49           H  
ATOM    417  HB3 SER A  30       6.665  -0.890 -18.605  1.00 96.49           H  
ATOM    418  O   SER A  30       4.067   2.248 -18.755  1.00 96.49           O  
ATOM    419  OG  SER A  30       5.057  -0.281 -19.740  1.00 96.49           O  
ATOM    420  HG  SER A  30       4.448   0.455 -19.654  1.00 96.49           H  
ATOM    421  N   ALA A  31       6.043   3.268 -18.429  1.00 95.84           N  
ATOM    422  H   ALA A  31       7.004   3.154 -18.140  1.00 95.84           H  
ATOM    423  CA  ALA A  31       5.632   4.554 -18.974  1.00 95.84           C  
ATOM    424  HA  ALA A  31       4.547   4.576 -19.082  1.00 95.84           H  
ATOM    425  C   ALA A  31       6.250   4.787 -20.356  1.00 95.84           C  
ATOM    426  CB  ALA A  31       6.000   5.651 -17.974  1.00 95.84           C  
ATOM    427  HB1 ALA A  31       5.667   6.616 -18.354  1.00 95.84           H  
ATOM    428  HB2 ALA A  31       7.080   5.679 -17.829  1.00 95.84           H  
ATOM    429  HB3 ALA A  31       5.511   5.454 -17.020  1.00 95.84           H  
ATOM    430  O   ALA A  31       7.460   4.636 -20.529  1.00 95.84           O  
ATOM    431  N   LYS A  32       5.425   5.195 -21.328  1.00 96.69           N  
ATOM    432  H   LYS A  32       4.456   5.340 -21.084  1.00 96.69           H  
ATOM    433  CA  LYS A  32       5.899   5.811 -22.574  1.00 96.69           C  
ATOM    434  HA  LYS A  32       6.907   5.461 -22.799  1.00 96.69           H  
ATOM    435  C   LYS A  32       5.964   7.315 -22.367  1.00 96.69           C  
ATOM    436  CB  LYS A  32       4.990   5.477 -23.759  1.00 96.69           C  
ATOM    437  HB2 LYS A  32       3.957   5.722 -23.511  1.00 96.69           H  
ATOM    438  HB3 LYS A  32       5.296   6.091 -24.605  1.00 96.69           H  
ATOM    439  O   LYS A  32       4.964   7.906 -21.968  1.00 96.69           O  
ATOM    440  CG  LYS A  32       5.098   4.003 -24.155  1.00 96.69           C  
ATOM    441  HG2 LYS A  32       4.705   3.376 -23.355  1.00 96.69           H  
ATOM    442  HG3 LYS A  32       6.144   3.750 -24.326  1.00 96.69           H  
ATOM    443  CD  LYS A  32       4.303   3.760 -25.439  1.00 96.69           C  
ATOM    444  HD2 LYS A  32       3.257   4.016 -25.270  1.00 96.69           H  
ATOM    445  HD3 LYS A  32       4.706   4.394 -26.229  1.00 96.69           H  
ATOM    446  CE  LYS A  32       4.426   2.291 -25.839  1.00 96.69           C  
ATOM    447  HE2 LYS A  32       5.485   2.046 -25.922  1.00 96.69           H  
ATOM    448  HE3 LYS A  32       4.005   1.676 -25.044  1.00 96.69           H  
ATOM    449  NZ  LYS A  32       3.734   2.034 -27.123  1.00 96.69           N  
ATOM    450  HZ1 LYS A  32       2.754   2.263 -27.041  1.00 96.69           H  
ATOM    451  HZ2 LYS A  32       4.142   2.607 -27.848  1.00 96.69           H  
ATOM    452  HZ3 LYS A  32       3.828   1.062 -27.382  1.00 96.69           H  
ATOM    453  N   VAL A  33       7.127   7.903 -22.608  1.00 96.10           N  
ATOM    454  H   VAL A  33       7.888   7.350 -22.974  1.00 96.10           H  
ATOM    455  CA  VAL A  33       7.402   9.302 -22.275  1.00 96.10           C  
ATOM    456  HA  VAL A  33       6.460   9.824 -22.105  1.00 96.10           H  
ATOM    457  C   VAL A  33       8.103   9.974 -23.446  1.00 96.10           C  
ATOM    458  CB  VAL A  33       8.249   9.411 -20.991  1.00 96.10           C  
ATOM    459  HB  VAL A  33       9.266   9.078 -21.195  1.00 96.10           H  
ATOM    460  O   VAL A  33       9.054   9.422 -23.994  1.00 96.10           O  
ATOM    461  CG1 VAL A  33       8.292  10.862 -20.524  1.00 96.10           C  
ATOM    462 HG11 VAL A  33       8.811  10.925 -19.568  1.00 96.10           H  
ATOM    463 HG12 VAL A  33       7.285  11.263 -20.409  1.00 96.10           H  
ATOM    464 HG13 VAL A  33       8.842  11.465 -21.247  1.00 96.10           H  
ATOM    465  CG2 VAL A  33       7.702   8.566 -19.830  1.00 96.10           C  
ATOM    466 HG21 VAL A  33       6.668   8.841 -19.620  1.00 96.10           H  
ATOM    467 HG22 VAL A  33       8.313   8.728 -18.943  1.00 96.10           H  
ATOM    468 HG23 VAL A  33       7.759   7.506 -20.077  1.00 96.10           H  
ATOM    469  N   GLU A  34       7.650  11.164 -23.824  1.00 96.25           N  
ATOM    470  H   GLU A  34       6.872  11.581 -23.333  1.00 96.25           H  
ATOM    471  CA  GLU A  34       8.316  11.977 -24.841  1.00 96.25           C  
ATOM    472  HA  GLU A  34       8.505  11.365 -25.723  1.00 96.25           H  
ATOM    473  C   GLU A  34       9.656  12.492 -24.289  1.00 96.25           C  
ATOM    474  CB  GLU A  34       7.372  13.118 -25.249  1.00 96.25           C  
ATOM    475  HB2 GLU A  34       7.175  13.747 -24.380  1.00 96.25           H  
ATOM    476  HB3 GLU A  34       6.429  12.681 -25.579  1.00 96.25           H  
ATOM    477  O   GLU A  34       9.705  13.038 -23.181  1.00 96.25           O  
ATOM    478  CG  GLU A  34       7.934  13.983 -26.386  1.00 96.25           C  
ATOM    479  HG2 GLU A  34       8.865  14.442 -26.054  1.00 96.25           H  
ATOM    480  HG3 GLU A  34       8.160  13.328 -27.227  1.00 96.25           H  
ATOM    481  CD  GLU A  34       6.972  15.094 -26.852  1.00 96.25           C  
ATOM    482  OE1 GLU A  34       7.299  15.758 -27.865  1.00 96.25           O  
ATOM    483  OE2 GLU A  34       5.907  15.279 -26.220  1.00 96.25           O  
ATOM    484  N   VAL A  35      10.754  12.331 -25.034  1.00 95.36           N  
ATOM    485  H   VAL A  35      10.673  11.854 -25.920  1.00 95.36           H  
ATOM    486  CA  VAL A  35      12.077  12.844 -24.628  1.00 95.36           C  
ATOM    487  HA  VAL A  35      12.389  12.326 -23.721  1.00 95.36           H  
ATOM    488  C   VAL A  35      11.996  14.341 -24.321  1.00 95.36           C  
ATOM    489  CB  VAL A  35      13.132  12.586 -25.720  1.00 95.36           C  
ATOM    490  HB  VAL A  35      12.743  12.924 -26.681  1.00 95.36           H  
ATOM    491  O   VAL A  35      11.475  15.119 -25.117  1.00 95.36           O  
ATOM    492  CG1 VAL A  35      14.464  13.305 -25.457  1.00 95.36           C  
ATOM    493 HG11 VAL A  35      15.202  13.000 -26.198  1.00 95.36           H  
ATOM    494 HG12 VAL A  35      14.828  13.060 -24.459  1.00 95.36           H  
ATOM    495 HG13 VAL A  35      14.331  14.384 -25.538  1.00 95.36           H  
ATOM    496  CG2 VAL A  35      13.455  11.093 -25.820  1.00 95.36           C  
ATOM    497 HG21 VAL A  35      14.010  10.767 -24.940  1.00 95.36           H  
ATOM    498 HG22 VAL A  35      12.535  10.510 -25.853  1.00 95.36           H  
ATOM    499 HG23 VAL A  35      14.043  10.892 -26.715  1.00 95.36           H  
ATOM    500  N   GLY A  36      12.546  14.758 -23.179  1.00 94.15           N  
ATOM    501  H   GLY A  36      12.980  14.082 -22.567  1.00 94.15           H  
ATOM    502  CA  GLY A  36      12.532  16.160 -22.755  1.00 94.15           C  
ATOM    503  HA2 GLY A  36      13.363  16.325 -22.070  1.00 94.15           H  
ATOM    504  HA3 GLY A  36      12.685  16.798 -23.626  1.00 94.15           H  
ATOM    505  C   GLY A  36      11.240  16.620 -22.068  1.00 94.15           C  
ATOM    506  O   GLY A  36      11.218  17.722 -21.522  1.00 94.15           O  
ATOM    507  N   SER A  37      10.186  15.798 -22.041  1.00 96.07           N  
ATOM    508  H   SER A  37      10.246  14.912 -22.523  1.00 96.07           H  
ATOM    509  CA  SER A  37       8.988  16.074 -21.237  1.00 96.07           C  
ATOM    510  HA  SER A  37       8.754  17.134 -21.339  1.00 96.07           H  
ATOM    511  C   SER A  37       9.225  15.801 -19.745  1.00 96.07           C  
ATOM    512  CB  SER A  37       7.773  15.300 -21.763  1.00 96.07           C  
ATOM    513  HB2 SER A  37       6.876  15.671 -21.266  1.00 96.07           H  
ATOM    514  HB3 SER A  37       7.665  15.468 -22.834  1.00 96.07           H  
ATOM    515  O   SER A  37      10.202  15.160 -19.359  1.00 96.07           O  
ATOM    516  OG  SER A  37       7.889  13.920 -21.504  1.00 96.07           O  
ATOM    517  HG  SER A  37       8.562  13.566 -22.089  1.00 96.07           H  
ATOM    518  N   SER A  38       8.341  16.296 -18.878  1.00 97.34           N  
ATOM    519  H   SER A  38       7.545  16.814 -19.222  1.00 97.34           H  
ATOM    520  CA  SER A  38       8.379  15.972 -17.448  1.00 97.34           C  
ATOM    521  HA  SER A  38       9.403  16.085 -17.092  1.00 97.34           H  
ATOM    522  C   SER A  38       7.920  14.537 -17.183  1.00 97.34           C  
ATOM    523  CB  SER A  38       7.498  16.937 -16.652  1.00 97.34           C  
ATOM    524  HB2 SER A  38       7.502  16.652 -15.600  1.00 97.34           H  
ATOM    525  HB3 SER A  38       7.892  17.949 -16.747  1.00 97.34           H  
ATOM    526  O   SER A  38       6.862  14.130 -17.664  1.00 97.34           O  
ATOM    527  OG  SER A  38       6.171  16.905 -17.144  1.00 97.34           O  
ATOM    528  HG  SER A  38       5.933  15.986 -17.288  1.00 97.34           H  
ATOM    529  N   TYR A  39       8.647  13.816 -16.335  1.00 96.92           N  
ATOM    530  H   TYR A  39       9.504  14.213 -15.979  1.00 96.92           H  
ATOM    531  CA  TYR A  39       8.257  12.502 -15.833  1.00 96.92           C  
ATOM    532  HA  TYR A  39       7.230  12.287 -16.128  1.00 96.92           H  
ATOM    533  C   TYR A  39       8.335  12.457 -14.313  1.00 96.92           C  
ATOM    534  CB  TYR A  39       9.160  11.421 -16.429  1.00 96.92           C  
ATOM    535  HB2 TYR A  39       9.097  11.468 -17.516  1.00 96.92           H  
ATOM    536  HB3 TYR A  39      10.196  11.618 -16.150  1.00 96.92           H  
ATOM    537  O   TYR A  39       9.384  12.758 -13.747  1.00 96.92           O  
ATOM    538  CG  TYR A  39       8.765  10.033 -15.967  1.00 96.92           C  
ATOM    539  CD1 TYR A  39       9.564   9.321 -15.049  1.00 96.92           C  
ATOM    540  HD1 TYR A  39      10.484   9.750 -14.679  1.00 96.92           H  
ATOM    541  CD2 TYR A  39       7.543   9.490 -16.406  1.00 96.92           C  
ATOM    542  HD2 TYR A  39       6.921  10.048 -17.089  1.00 96.92           H  
ATOM    543  CE1 TYR A  39       9.159   8.048 -14.601  1.00 96.92           C  
ATOM    544  HE1 TYR A  39       9.770   7.495 -13.904  1.00 96.92           H  
ATOM    545  CE2 TYR A  39       7.127   8.230 -15.947  1.00 96.92           C  
ATOM    546  HE2 TYR A  39       6.176   7.832 -16.268  1.00 96.92           H  
ATOM    547  OH  TYR A  39       7.531   6.267 -14.665  1.00 96.92           O  
ATOM    548  HH  TYR A  39       6.645   6.090 -14.992  1.00 96.92           H  
ATOM    549  CZ  TYR A  39       7.941   7.500 -15.058  1.00 96.92           C  
ATOM    550  N   THR A  40       7.248  12.045 -13.663  1.00 97.25           N  
ATOM    551  H   THR A  40       6.426  11.801 -14.196  1.00 97.25           H  
ATOM    552  CA  THR A  40       7.195  11.835 -12.213  1.00 97.25           C  
ATOM    553  HA  THR A  40       8.046  12.335 -11.750  1.00 97.25           H  
ATOM    554  C   THR A  40       7.286  10.347 -11.900  1.00 97.25           C  
ATOM    555  CB  THR A  40       5.929  12.446 -11.599  1.00 97.25           C  
ATOM    556  HB  THR A  40       5.058  11.907 -11.971  1.00 97.25           H  
ATOM    557  O   THR A  40       6.461   9.559 -12.368  1.00 97.25           O  
ATOM    558  CG2 THR A  40       5.936  12.387 -10.073  1.00 97.25           C  
ATOM    559 HG21 THR A  40       5.860  11.352  -9.742  1.00 97.25           H  
ATOM    560 HG22 THR A  40       5.082  12.941  -9.682  1.00 97.25           H  
ATOM    561 HG23 THR A  40       6.858  12.821  -9.687  1.00 97.25           H  
ATOM    562  OG1 THR A  40       5.803  13.801 -11.972  1.00 97.25           O  
ATOM    563  HG1 THR A  40       6.461  14.315 -11.497  1.00 97.25           H  
ATOM    564  N   PHE A  41       8.269   9.957 -11.092  1.00 97.48           N  
ATOM    565  H   PHE A  41       8.901  10.655 -10.727  1.00 97.48           H  
ATOM    566  CA  PHE A  41       8.413   8.584 -10.625  1.00 97.48           C  
ATOM    567  HA  PHE A  41       8.397   7.941 -11.504  1.00 97.48           H  
ATOM    568  C   PHE A  41       7.247   8.197  -9.706  1.00 97.48           C  
ATOM    569  CB  PHE A  41       9.758   8.393  -9.917  1.00 97.48           C  
ATOM    570  HB2 PHE A  41       9.739   7.456  -9.360  1.00 97.48           H  
ATOM    571  HB3 PHE A  41       9.909   9.198  -9.198  1.00 97.48           H  
ATOM    572  O   PHE A  41       6.814   9.005  -8.881  1.00 97.48           O  
ATOM    573  CG  PHE A  41      10.915   8.346 -10.887  1.00 97.48           C  
ATOM    574  CD1 PHE A  41      11.293   7.126 -11.480  1.00 97.48           C  
ATOM    575  HD1 PHE A  41      10.779   6.213 -11.220  1.00 97.48           H  
ATOM    576  CD2 PHE A  41      11.588   9.529 -11.236  1.00 97.48           C  
ATOM    577  HD2 PHE A  41      11.323  10.467 -10.770  1.00 97.48           H  
ATOM    578  CE1 PHE A  41      12.328   7.099 -12.430  1.00 97.48           C  
ATOM    579  HE1 PHE A  41      12.616   6.166 -12.893  1.00 97.48           H  
ATOM    580  CE2 PHE A  41      12.625   9.496 -12.180  1.00 97.48           C  
ATOM    581  HE2 PHE A  41      13.167  10.402 -12.410  1.00 97.48           H  
ATOM    582  CZ  PHE A  41      12.989   8.285 -12.787  1.00 97.48           C  
ATOM    583  HZ  PHE A  41      13.796   8.264 -13.505  1.00 97.48           H  
ATOM    584  N   PRO A  42       6.744   6.957  -9.797  1.00 96.13           N  
ATOM    585  CA  PRO A  42       5.631   6.502  -8.982  1.00 96.13           C  
ATOM    586  HA  PRO A  42       4.771   7.154  -9.135  1.00 96.13           H  
ATOM    587  C   PRO A  42       6.015   6.514  -7.500  1.00 96.13           C  
ATOM    588  CB  PRO A  42       5.293   5.098  -9.492  1.00 96.13           C  
ATOM    589  HB2 PRO A  42       4.933   4.446  -8.696  1.00 96.13           H  
ATOM    590  HB3 PRO A  42       4.550   5.173 -10.286  1.00 96.13           H  
ATOM    591  O   PRO A  42       7.089   6.040  -7.114  1.00 96.13           O  
ATOM    592  CG  PRO A  42       6.617   4.607 -10.079  1.00 96.13           C  
ATOM    593  HG2 PRO A  42       7.238   4.182  -9.290  1.00 96.13           H  
ATOM    594  HG3 PRO A  42       6.465   3.892 -10.887  1.00 96.13           H  
ATOM    595  CD  PRO A  42       7.259   5.877 -10.615  1.00 96.13           C  
ATOM    596  HD2 PRO A  42       6.954   6.034 -11.649  1.00 96.13           H  
ATOM    597  HD3 PRO A  42       8.344   5.802 -10.540  1.00 96.13           H  
ATOM    598  N   VAL A  43       5.112   7.038  -6.669  1.00 96.39           N  
ATOM    599  H   VAL A  43       4.267   7.421  -7.067  1.00 96.39           H  
ATOM    600  CA  VAL A  43       5.131   6.799  -5.220  1.00 96.39           C  
ATOM    601  HA  VAL A  43       6.111   7.076  -4.833  1.00 96.39           H  
ATOM    602  C   VAL A  43       4.919   5.308  -4.944  1.00 96.39           C  
ATOM    603  CB  VAL A  43       4.087   7.654  -4.478  1.00 96.39           C  
ATOM    604  HB  VAL A  43       4.103   7.371  -3.425  1.00 96.39           H  
ATOM    605  O   VAL A  43       4.263   4.629  -5.732  1.00 96.39           O  
ATOM    606  CG1 VAL A  43       4.456   9.139  -4.568  1.00 96.39           C  
ATOM    607 HG11 VAL A  43       4.435   9.480  -5.604  1.00 96.39           H  
ATOM    608 HG12 VAL A  43       5.455   9.297  -4.162  1.00 96.39           H  
ATOM    609 HG13 VAL A  43       3.749   9.729  -3.985  1.00 96.39           H  
ATOM    610  CG2 VAL A  43       2.657   7.474  -5.002  1.00 96.39           C  
ATOM    611 HG21 VAL A  43       2.567   7.840  -6.025  1.00 96.39           H  
ATOM    612 HG22 VAL A  43       1.964   8.026  -4.368  1.00 96.39           H  
ATOM    613 HG23 VAL A  43       2.375   6.421  -4.979  1.00 96.39           H  
ATOM    614  N   ASN A  44       5.454   4.780  -3.842  1.00 97.65           N  
ATOM    615  H   ASN A  44       5.939   5.366  -3.178  1.00 97.65           H  
ATOM    616  CA  ASN A  44       5.261   3.368  -3.511  1.00 97.65           C  
ATOM    617  HA  ASN A  44       5.323   2.784  -4.429  1.00 97.65           H  
ATOM    618  C   ASN A  44       3.884   3.135  -2.883  1.00 97.65           C  
ATOM    619  CB  ASN A  44       6.362   2.881  -2.555  1.00 97.65           C  
ATOM    620  HB2 ASN A  44       6.236   3.340  -1.575  1.00 97.65           H  
ATOM    621  HB3 ASN A  44       7.345   3.166  -2.932  1.00 97.65           H  
ATOM    622  O   ASN A  44       3.640   3.605  -1.775  1.00 97.65           O  
ATOM    623  CG  ASN A  44       6.317   1.370  -2.394  1.00 97.65           C  
ATOM    624  ND2 ASN A  44       6.936   0.830  -1.375  1.00 97.65           N  
ATOM    625 HD21 ASN A  44       6.850  -0.172  -1.282  1.00 97.65           H  
ATOM    626 HD22 ASN A  44       7.427   1.349  -0.661  1.00 97.65           H  
ATOM    627  OD1 ASN A  44       5.724   0.655  -3.195  1.00 97.65           O  
ATOM    628  N   THR A  45       3.005   2.390  -3.557  1.00 97.99           N  
ATOM    629  H   THR A  45       3.206   2.143  -4.516  1.00 97.99           H  
ATOM    630  CA  THR A  45       1.724   1.956  -2.971  1.00 97.99           C  
ATOM    631  HA  THR A  45       1.766   2.160  -1.901  1.00 97.99           H  
ATOM    632  C   THR A  45       1.471   0.456  -3.069  1.00 97.99           C  
ATOM    633  CB  THR A  45       0.514   2.745  -3.500  1.00 97.99           C  
ATOM    634  HB  THR A  45      -0.349   2.508  -2.878  1.00 97.99           H  
ATOM    635  O   THR A  45       0.472  -0.024  -2.538  1.00 97.99           O  
ATOM    636  CG2 THR A  45       0.732   4.256  -3.452  1.00 97.99           C  
ATOM    637 HG21 THR A  45       1.487   4.546  -4.182  1.00 97.99           H  
ATOM    638 HG22 THR A  45       1.060   4.544  -2.453  1.00 97.99           H  
ATOM    639 HG23 THR A  45      -0.201   4.775  -3.673  1.00 97.99           H  
ATOM    640  OG1 THR A  45       0.208   2.402  -4.828  1.00 97.99           O  
ATOM    641  HG1 THR A  45       1.046   2.310  -5.287  1.00 97.99           H  
ATOM    642  N   THR A  46       2.357  -0.308  -3.716  1.00 97.70           N  
ATOM    643  H   THR A  46       3.129   0.149  -4.181  1.00 97.70           H  
ATOM    644  CA  THR A  46       2.113  -1.729  -4.015  1.00 97.70           C  
ATOM    645  HA  THR A  46       1.400  -2.129  -3.295  1.00 97.70           H  
ATOM    646  C   THR A  46       3.334  -2.633  -3.919  1.00 97.70           C  
ATOM    647  CB  THR A  46       1.503  -1.907  -5.418  1.00 97.70           C  
ATOM    648  HB  THR A  46       1.449  -2.968  -5.662  1.00 97.70           H  
ATOM    649  O   THR A  46       3.161  -3.829  -4.131  1.00 97.70           O  
ATOM    650  CG2 THR A  46       0.081  -1.359  -5.510  1.00 97.70           C  
ATOM    651 HG21 THR A  46      -0.547  -1.839  -4.760  1.00 97.70           H  
ATOM    652 HG22 THR A  46      -0.326  -1.566  -6.500  1.00 97.70           H  
ATOM    653 HG23 THR A  46       0.075  -0.281  -5.344  1.00 97.70           H  
ATOM    654  OG1 THR A  46       2.287  -1.259  -6.394  1.00 97.70           O  
ATOM    655  HG1 THR A  46       2.915  -1.883  -6.765  1.00 97.70           H  
ATOM    656  N   LEU A  47       4.538  -2.127  -3.627  1.00 98.13           N  
ATOM    657  H   LEU A  47       4.636  -1.141  -3.433  1.00 98.13           H  
ATOM    658  CA  LEU A  47       5.748  -2.947  -3.519  1.00 98.13           C  
ATOM    659  HA  LEU A  47       5.501  -3.975  -3.784  1.00 98.13           H  
ATOM    660  C   LEU A  47       6.261  -2.960  -2.077  1.00 98.13           C  
ATOM    661  CB  LEU A  47       6.804  -2.425  -4.512  1.00 98.13           C  
ATOM    662  HB2 LEU A  47       6.340  -2.267  -5.486  1.00 98.13           H  
ATOM    663  HB3 LEU A  47       7.171  -1.464  -4.153  1.00 98.13           H  
ATOM    664  O   LEU A  47       6.450  -1.906  -1.478  1.00 98.13           O  
ATOM    665  CG  LEU A  47       7.988  -3.391  -4.679  1.00 98.13           C  
ATOM    666  HG  LEU A  47       8.328  -3.719  -3.696  1.00 98.13           H  
ATOM    667  CD1 LEU A  47       7.614  -4.619  -5.506  1.00 98.13           C  
ATOM    668 HD11 LEU A  47       8.413  -5.355  -5.414  1.00 98.13           H  
ATOM    669 HD12 LEU A  47       6.699  -5.080  -5.135  1.00 98.13           H  
ATOM    670 HD13 LEU A  47       7.465  -4.349  -6.552  1.00 98.13           H  
ATOM    671  CD2 LEU A  47       9.158  -2.707  -5.388  1.00 98.13           C  
ATOM    672 HD21 LEU A  47       9.994  -3.404  -5.452  1.00 98.13           H  
ATOM    673 HD22 LEU A  47       8.861  -2.397  -6.390  1.00 98.13           H  
ATOM    674 HD23 LEU A  47       9.468  -1.829  -4.822  1.00 98.13           H  
ATOM    675  N   TYR A  48       6.520  -4.136  -1.515  1.00 98.65           N  
ATOM    676  H   TYR A  48       6.356  -4.982  -2.043  1.00 98.65           H  
ATOM    677  CA  TYR A  48       6.928  -4.263  -0.117  1.00 98.65           C  
ATOM    678  HA  TYR A  48       7.237  -3.290   0.264  1.00 98.65           H  
ATOM    679  C   TYR A  48       8.111  -5.211   0.054  1.00 98.65           C  
ATOM    680  CB  TYR A  48       5.730  -4.724   0.717  1.00 98.65           C  
ATOM    681  HB2 TYR A  48       5.418  -5.709   0.370  1.00 98.65           H  
ATOM    682  HB3 TYR A  48       4.896  -4.041   0.556  1.00 98.65           H  
ATOM    683  O   TYR A  48       8.125  -6.312  -0.492  1.00 98.65           O  
ATOM    684  CG  TYR A  48       6.012  -4.781   2.201  1.00 98.65           C  
ATOM    685  CD1 TYR A  48       6.105  -6.027   2.851  1.00 98.65           C  
ATOM    686  HD1 TYR A  48       5.970  -6.941   2.293  1.00 98.65           H  
ATOM    687  CD2 TYR A  48       6.187  -3.588   2.930  1.00 98.65           C  
ATOM    688  HD2 TYR A  48       6.126  -2.633   2.430  1.00 98.65           H  
ATOM    689  CE1 TYR A  48       6.348  -6.081   4.235  1.00 98.65           C  
ATOM    690  HE1 TYR A  48       6.403  -7.033   4.743  1.00 98.65           H  
ATOM    691  CE2 TYR A  48       6.442  -3.639   4.312  1.00 98.65           C  
ATOM    692  HE2 TYR A  48       6.595  -2.722   4.862  1.00 98.65           H  
ATOM    693  OH  TYR A  48       6.776  -4.933   6.299  1.00 98.65           O  
ATOM    694  HH  TYR A  48       6.840  -4.044   6.656  1.00 98.65           H  
ATOM    695  CZ  TYR A  48       6.519  -4.887   4.966  1.00 98.65           C  
ATOM    696  N   LEU A  49       9.089  -4.800   0.859  1.00 98.65           N  
ATOM    697  H   LEU A  49       9.004  -3.891   1.291  1.00 98.65           H  
ATOM    698  CA  LEU A  49      10.161  -5.660   1.344  1.00 98.65           C  
ATOM    699  HA  LEU A  49       9.950  -6.691   1.059  1.00 98.65           H  
ATOM    700  C   LEU A  49      10.184  -5.576   2.869  1.00 98.65           C  
ATOM    701  CB  LEU A  49      11.494  -5.234   0.704  1.00 98.65           C  
ATOM    702  HB2 LEU A  49      11.396  -5.282  -0.380  1.00 98.65           H  
ATOM    703  HB3 LEU A  49      11.688  -4.196   0.974  1.00 98.65           H  
ATOM    704  O   LEU A  49      10.443  -4.512   3.428  1.00 98.65           O  
ATOM    705  CG  LEU A  49      12.698  -6.091   1.138  1.00 98.65           C  
ATOM    706  HG  LEU A  49      12.802  -6.057   2.223  1.00 98.65           H  
ATOM    707  CD1 LEU A  49      12.557  -7.551   0.698  1.00 98.65           C  
ATOM    708 HD11 LEU A  49      13.460  -8.101   0.961  1.00 98.65           H  
ATOM    709 HD12 LEU A  49      11.714  -8.022   1.205  1.00 98.65           H  
ATOM    710 HD13 LEU A  49      12.409  -7.604  -0.380  1.00 98.65           H  
ATOM    711  CD2 LEU A  49      13.979  -5.535   0.517  1.00 98.65           C  
ATOM    712 HD21 LEU A  49      13.909  -5.553  -0.570  1.00 98.65           H  
ATOM    713 HD22 LEU A  49      14.832  -6.131   0.839  1.00 98.65           H  
ATOM    714 HD23 LEU A  49      14.130  -4.509   0.855  1.00 98.65           H  
ATOM    715  N   ALA A  50       9.907  -6.694   3.541  1.00 98.15           N  
ATOM    716  H   ALA A  50       9.682  -7.532   3.024  1.00 98.15           H  
ATOM    717  CA  ALA A  50       9.813  -6.734   4.997  1.00 98.15           C  
ATOM    718  HA  ALA A  50       8.961  -6.121   5.293  1.00 98.15           H  
ATOM    719  C   ALA A  50      11.069  -6.151   5.672  1.00 98.15           C  
ATOM    720  CB  ALA A  50       9.536  -8.174   5.442  1.00 98.15           C  
ATOM    721  HB1 ALA A  50      10.373  -8.815   5.165  1.00 98.15           H  
ATOM    722  HB2 ALA A  50       9.407  -8.205   6.524  1.00 98.15           H  
ATOM    723  HB3 ALA A  50       8.626  -8.541   4.968  1.00 98.15           H  
ATOM    724  O   ALA A  50      12.199  -6.506   5.335  1.00 98.15           O  
ATOM    725  N   GLY A  51      10.860  -5.239   6.626  1.00 98.14           N  
ATOM    726  H   GLY A  51       9.907  -4.974   6.828  1.00 98.14           H  
ATOM    727  CA  GLY A  51      11.941  -4.563   7.352  1.00 98.14           C  
ATOM    728  HA2 GLY A  51      11.513  -4.026   8.199  1.00 98.14           H  
ATOM    729  HA3 GLY A  51      12.636  -5.310   7.736  1.00 98.14           H  
ATOM    730  C   GLY A  51      12.744  -3.556   6.523  1.00 98.14           C  
ATOM    731  O   GLY A  51      13.811  -3.137   6.965  1.00 98.14           O  
ATOM    732  N   SER A  52      12.272  -3.173   5.335  1.00 98.70           N  
ATOM    733  H   SER A  52      11.404  -3.561   4.995  1.00 98.70           H  
ATOM    734  CA  SER A  52      12.915  -2.176   4.477  1.00 98.70           C  
ATOM    735  HA  SER A  52      13.641  -1.611   5.061  1.00 98.70           H  
ATOM    736  C   SER A  52      11.910  -1.173   3.912  1.00 98.70           C  
ATOM    737  CB  SER A  52      13.649  -2.862   3.325  1.00 98.70           C  
ATOM    738  HB2 SER A  52      12.930  -3.413   2.718  1.00 98.70           H  
ATOM    739  HB3 SER A  52      14.124  -2.099   2.709  1.00 98.70           H  
ATOM    740  O   SER A  52      10.708  -1.421   3.885  1.00 98.70           O  
ATOM    741  OG  SER A  52      14.642  -3.748   3.800  1.00 98.70           O  
ATOM    742  HG  SER A  52      14.214  -4.359   4.405  1.00 98.70           H  
ATOM    743  N   THR A  53      12.425  -0.048   3.427  1.00 98.62           N  
ATOM    744  H   THR A  53      13.411   0.109   3.575  1.00 98.62           H  
ATOM    745  CA  THR A  53      11.655   1.041   2.813  1.00 98.62           C  
ATOM    746  HA  THR A  53      10.604   0.762   2.737  1.00 98.62           H  
ATOM    747  C   THR A  53      12.176   1.319   1.415  1.00 98.62           C  
ATOM    748  CB  THR A  53      11.753   2.294   3.687  1.00 98.62           C  
ATOM    749  HB  THR A  53      12.799   2.555   3.844  1.00 98.62           H  
ATOM    750  O   THR A  53      13.392   1.413   1.224  1.00 98.62           O  
ATOM    751  CG2 THR A  53      11.013   3.513   3.142  1.00 98.62           C  
ATOM    752 HG21 THR A  53      11.448   3.837   2.197  1.00 98.62           H  
ATOM    753 HG22 THR A  53       9.960   3.274   2.995  1.00 98.62           H  
ATOM    754 HG23 THR A  53      11.089   4.329   3.862  1.00 98.62           H  
ATOM    755  OG1 THR A  53      11.167   1.972   4.916  1.00 98.62           O  
ATOM    756  HG1 THR A  53      11.846   1.566   5.461  1.00 98.62           H  
ATOM    757  N   LEU A  54      11.279   1.448   0.434  1.00 98.61           N  
ATOM    758  H   LEU A  54      10.297   1.362   0.652  1.00 98.61           H  
ATOM    759  CA  LEU A  54      11.640   1.873  -0.913  1.00 98.61           C  
ATOM    760  HA  LEU A  54      12.481   1.266  -1.248  1.00 98.61           H  
ATOM    761  C   LEU A  54      12.068   3.343  -0.877  1.00 98.61           C  
ATOM    762  CB  LEU A  54      10.457   1.663  -1.876  1.00 98.61           C  
ATOM    763  HB2 LEU A  54      10.104   0.634  -1.808  1.00 98.61           H  
ATOM    764  HB3 LEU A  54       9.639   2.314  -1.570  1.00 98.61           H  
ATOM    765  O   LEU A  54      11.259   4.239  -0.645  1.00 98.61           O  
ATOM    766  CG  LEU A  54      10.834   1.979  -3.337  1.00 98.61           C  
ATOM    767  HG  LEU A  54      11.374   2.925  -3.394  1.00 98.61           H  
ATOM    768  CD1 LEU A  54      11.715   0.887  -3.931  1.00 98.61           C  
ATOM    769 HD11 LEU A  54      11.183  -0.064  -3.895  1.00 98.61           H  
ATOM    770 HD12 LEU A  54      12.647   0.800  -3.373  1.00 98.61           H  
ATOM    771 HD13 LEU A  54      11.954   1.140  -4.964  1.00 98.61           H  
ATOM    772  CD2 LEU A  54       9.600   2.100  -4.224  1.00 98.61           C  
ATOM    773 HD21 LEU A  54       9.121   3.058  -4.023  1.00 98.61           H  
ATOM    774 HD22 LEU A  54       8.913   1.274  -4.040  1.00 98.61           H  
ATOM    775 HD23 LEU A  54       9.899   2.100  -5.272  1.00 98.61           H  
ATOM    776  N   THR A  55      13.347   3.603  -1.130  1.00 98.12           N  
ATOM    777  H   THR A  55      13.972   2.832  -1.315  1.00 98.12           H  
ATOM    778  CA  THR A  55      13.919   4.958  -1.111  1.00 98.12           C  
ATOM    779  HA  THR A  55      13.197   5.648  -0.674  1.00 98.12           H  
ATOM    780  C   THR A  55      14.221   5.497  -2.500  1.00 98.12           C  
ATOM    781  CB  THR A  55      15.177   5.017  -0.242  1.00 98.12           C  
ATOM    782  HB  THR A  55      15.607   6.017  -0.305  1.00 98.12           H  
ATOM    783  O   THR A  55      14.446   6.701  -2.645  1.00 98.12           O  
ATOM    784  CG2 THR A  55      14.871   4.720   1.225  1.00 98.12           C  
ATOM    785 HG21 THR A  55      15.760   4.899   1.830  1.00 98.12           H  
ATOM    786 HG22 THR A  55      14.554   3.684   1.342  1.00 98.12           H  
ATOM    787 HG23 THR A  55      14.070   5.373   1.572  1.00 98.12           H  
ATOM    788  OG1 THR A  55      16.131   4.079  -0.683  1.00 98.12           O  
ATOM    789  HG1 THR A  55      16.764   3.938   0.024  1.00 98.12           H  
ATOM    790  N   GLY A  56      14.185   4.645  -3.527  1.00 98.35           N  
ATOM    791  H   GLY A  56      14.035   3.662  -3.350  1.00 98.35           H  
ATOM    792  CA  GLY A  56      14.361   5.087  -4.899  1.00 98.35           C  
ATOM    793  HA2 GLY A  56      15.366   5.492  -5.020  1.00 98.35           H  
ATOM    794  HA3 GLY A  56      13.651   5.892  -5.089  1.00 98.35           H  
ATOM    795  C   GLY A  56      14.137   4.028  -5.967  1.00 98.35           C  
ATOM    796  O   GLY A  56      13.923   2.852  -5.687  1.00 98.35           O  
ATOM    797  N   TRP A  57      14.233   4.488  -7.205  1.00 98.43           N  
ATOM    798  H   TRP A  57      14.331   5.488  -7.307  1.00 98.43           H  
ATOM    799  CA  TRP A  57      14.280   3.719  -8.437  1.00 98.43           C  
ATOM    800  HA  TRP A  57      14.211   2.652  -8.222  1.00 98.43           H  
ATOM    801  C   TRP A  57      15.608   4.021  -9.125  1.00 98.43           C  
ATOM    802  CB  TRP A  57      13.096   4.139  -9.314  1.00 98.43           C  
ATOM    803  HB2 TRP A  57      13.181   3.642 -10.281  1.00 98.43           H  
ATOM    804  HB3 TRP A  57      13.149   5.212  -9.496  1.00 98.43           H  
ATOM    805  O   TRP A  57      15.929   5.191  -9.327  1.00 98.43           O  
ATOM    806  CG  TRP A  57      11.751   3.811  -8.747  1.00 98.43           C  
ATOM    807  CD1 TRP A  57      10.870   4.695  -8.227  1.00 98.43           C  
ATOM    808  HD1 TRP A  57      11.040   5.759  -8.156  1.00 98.43           H  
ATOM    809  CD2 TRP A  57      11.128   2.499  -8.621  1.00 98.43           C  
ATOM    810  CE2 TRP A  57       9.839   2.669  -8.034  1.00 98.43           C  
ATOM    811  CE3 TRP A  57      11.523   1.185  -8.959  1.00 98.43           C  
ATOM    812  HE3 TRP A  57      12.492   1.028  -9.408  1.00 98.43           H  
ATOM    813  NE1 TRP A  57       9.732   4.029  -7.811  1.00 98.43           N  
ATOM    814  HE1 TRP A  57       8.927   4.496  -7.419  1.00 98.43           H  
ATOM    815  CH2 TRP A  57       9.400   0.291  -8.147  1.00 98.43           C  
ATOM    816  HH2 TRP A  57       8.749  -0.552  -7.967  1.00 98.43           H  
ATOM    817  CZ2 TRP A  57       8.981   1.586  -7.798  1.00 98.43           C  
ATOM    818  HZ2 TRP A  57       8.014   1.749  -7.343  1.00 98.43           H  
ATOM    819  CZ3 TRP A  57      10.665   0.092  -8.729  1.00 98.43           C  
ATOM    820  HZ3 TRP A  57      10.977  -0.905  -9.004  1.00 98.43           H  
ATOM    821  N   THR A  58      16.397   3.005  -9.469  1.00 98.07           N  
ATOM    822  H   THR A  58      16.091   2.060  -9.287  1.00 98.07           H  
ATOM    823  CA  THR A  58      17.704   3.195 -10.115  1.00 98.07           C  
ATOM    824  HA  THR A  58      17.876   4.266 -10.223  1.00 98.07           H  
ATOM    825  C   THR A  58      17.735   2.624 -11.524  1.00 98.07           C  
ATOM    826  CB  THR A  58      18.857   2.660  -9.252  1.00 98.07           C  
ATOM    827  HB  THR A  58      18.823   3.159  -8.284  1.00 98.07           H  
ATOM    828  O   THR A  58      17.224   1.535 -11.760  1.00 98.07           O  
ATOM    829  CG2 THR A  58      18.833   1.148  -9.023  1.00 98.07           C  
ATOM    830 HG21 THR A  58      19.644   0.874  -8.348  1.00 98.07           H  
ATOM    831 HG22 THR A  58      18.967   0.621  -9.968  1.00 98.07           H  
ATOM    832 HG23 THR A  58      17.886   0.846  -8.575  1.00 98.07           H  
ATOM    833  OG1 THR A  58      20.086   2.966  -9.871  1.00 98.07           O  
ATOM    834  HG1 THR A  58      20.102   3.914 -10.020  1.00 98.07           H  
ATOM    835  N   ASP A  59      18.358   3.351 -12.453  1.00 96.63           N  
ATOM    836  H   ASP A  59      18.773   4.231 -12.180  1.00 96.63           H  
ATOM    837  CA  ASP A  59      18.698   2.882 -13.806  1.00 96.63           C  
ATOM    838  HA  ASP A  59      17.997   2.097 -14.090  1.00 96.63           H  
ATOM    839  C   ASP A  59      20.112   2.255 -13.876  1.00 96.63           C  
ATOM    840  CB  ASP A  59      18.529   4.043 -14.811  1.00 96.63           C  
ATOM    841  HB2 ASP A  59      17.514   4.434 -14.739  1.00 96.63           H  
ATOM    842  HB3 ASP A  59      18.658   3.654 -15.822  1.00 96.63           H  
ATOM    843  O   ASP A  59      20.615   1.952 -14.957  1.00 96.63           O  
ATOM    844  CG  ASP A  59      19.508   5.207 -14.604  1.00 96.63           C  
ATOM    845  OD1 ASP A  59      20.385   5.098 -13.721  1.00 96.63           O  
ATOM    846  OD2 ASP A  59      19.380   6.236 -15.297  1.00 96.63           O  
ATOM    847  N   GLY A  60      20.775   2.092 -12.723  1.00 95.59           N  
ATOM    848  H   GLY A  60      20.302   2.371 -11.875  1.00 95.59           H  
ATOM    849  CA  GLY A  60      22.163   1.645 -12.592  1.00 95.59           C  
ATOM    850  HA2 GLY A  60      22.403   0.968 -13.412  1.00 95.59           H  
ATOM    851  HA3 GLY A  60      22.264   1.097 -11.655  1.00 95.59           H  
ATOM    852  C   GLY A  60      23.207   2.770 -12.591  1.00 95.59           C  
ATOM    853  O   GLY A  60      24.347   2.524 -12.207  1.00 95.59           O  
ATOM    854  N   THR A  61      22.834   3.996 -12.971  1.00 95.88           N  
ATOM    855  H   THR A  61      21.876   4.130 -13.262  1.00 95.88           H  
ATOM    856  CA  THR A  61      23.701   5.191 -12.938  1.00 95.88           C  
ATOM    857  HA  THR A  61      24.715   4.909 -12.654  1.00 95.88           H  
ATOM    858  C   THR A  61      23.205   6.209 -11.914  1.00 95.88           C  
ATOM    859  CB  THR A  61      23.762   5.848 -14.326  1.00 95.88           C  
ATOM    860  HB  THR A  61      22.765   6.179 -14.617  1.00 95.88           H  
ATOM    861  O   THR A  61      23.969   6.693 -11.083  1.00 95.88           O  
ATOM    862  CG2 THR A  61      24.715   7.042 -14.379  1.00 95.88           C  
ATOM    863 HG21 THR A  61      25.708   6.737 -14.048  1.00 95.88           H  
ATOM    864 HG22 THR A  61      24.349   7.846 -13.740  1.00 95.88           H  
ATOM    865 HG23 THR A  61      24.773   7.411 -15.403  1.00 95.88           H  
ATOM    866  OG1 THR A  61      24.220   4.913 -15.275  1.00 95.88           O  
ATOM    867  HG1 THR A  61      23.569   4.208 -15.285  1.00 95.88           H  
ATOM    868  N   ASN A  62      21.912   6.516 -11.955  1.00 97.03           N  
ATOM    869  H   ASN A  62      21.343   6.034 -12.636  1.00 97.03           H  
ATOM    870  CA  ASN A  62      21.222   7.459 -11.092  1.00 97.03           C  
ATOM    871  HA  ASN A  62      21.946   7.981 -10.465  1.00 97.03           H  
ATOM    872  C   ASN A  62      20.234   6.722 -10.184  1.00 97.03           C  
ATOM    873  CB  ASN A  62      20.502   8.491 -11.966  1.00 97.03           C  
ATOM    874  HB2 ASN A  62      19.992   9.226 -11.344  1.00 97.03           H  
ATOM    875  HB3 ASN A  62      19.756   7.965 -12.562  1.00 97.03           H  
ATOM    876  O   ASN A  62      19.835   5.587 -10.447  1.00 97.03           O  
ATOM    877  CG  ASN A  62      21.446   9.227 -12.892  1.00 97.03           C  
ATOM    878  ND2 ASN A  62      21.318   9.015 -14.181  1.00 97.03           N  
ATOM    879 HD21 ASN A  62      21.991   9.453 -14.794  1.00 97.03           H  
ATOM    880 HD22 ASN A  62      20.655   8.325 -14.505  1.00 97.03           H  
ATOM    881  OD1 ASN A  62      22.307   9.981 -12.469  1.00 97.03           O  
ATOM    882  N   THR A  63      19.820   7.376  -9.102  1.00 98.02           N  
ATOM    883  H   THR A  63      20.136   8.326  -8.965  1.00 98.02           H  
ATOM    884  CA  THR A  63      18.732   6.914  -8.232  1.00 98.02           C  
ATOM    885  HA  THR A  63      18.204   6.085  -8.704  1.00 98.02           H  
ATOM    886  C   THR A  63      17.747   8.054  -8.036  1.00 98.02           C  
ATOM    887  CB  THR A  63      19.259   6.428  -6.876  1.00 98.02           C  
ATOM    888  HB  THR A  63      19.803   7.236  -6.386  1.00 98.02           H  
ATOM    889  O   THR A  63      18.149   9.141  -7.632  1.00 98.02           O  
ATOM    890  CG2 THR A  63      18.146   5.933  -5.951  1.00 98.02           C  
ATOM    891 HG21 THR A  63      18.587   5.494  -5.056  1.00 98.02           H  
ATOM    892 HG22 THR A  63      17.547   5.180  -6.462  1.00 98.02           H  
ATOM    893 HG23 THR A  63      17.508   6.764  -5.651  1.00 98.02           H  
ATOM    894  OG1 THR A  63      20.130   5.339  -7.069  1.00 98.02           O  
ATOM    895  HG1 THR A  63      20.709   5.553  -7.804  1.00 98.02           H  
ATOM    896  N   TYR A  64      16.473   7.784  -8.299  1.00 98.25           N  
ATOM    897  H   TYR A  64      16.245   6.869  -8.660  1.00 98.25           H  
ATOM    898  CA  TYR A  64      15.382   8.753  -8.266  1.00 98.25           C  
ATOM    899  HA  TYR A  64      15.777   9.757  -8.107  1.00 98.25           H  
ATOM    900  C   TYR A  64      14.412   8.414  -7.142  1.00 98.25           C  
ATOM    901  CB  TYR A  64      14.654   8.726  -9.610  1.00 98.25           C  
ATOM    902  HB2 TYR A  64      13.953   9.561  -9.634  1.00 98.25           H  
ATOM    903  HB3 TYR A  64      14.072   7.807  -9.686  1.00 98.25           H  
ATOM    904  O   TYR A  64      14.042   7.251  -6.984  1.00 98.25           O  
ATOM    905  CG  TYR A  64      15.571   8.820 -10.811  1.00 98.25           C  
ATOM    906  CD1 TYR A  64      16.118  10.066 -11.166  1.00 98.25           C  
ATOM    907  HD1 TYR A  64      15.897  10.938 -10.569  1.00 98.25           H  
ATOM    908  CD2 TYR A  64      15.882   7.668 -11.564  1.00 98.25           C  
ATOM    909  HD2 TYR A  64      15.465   6.711 -11.284  1.00 98.25           H  
ATOM    910  CE1 TYR A  64      16.945  10.170 -12.299  1.00 98.25           C  
ATOM    911  HE1 TYR A  64      17.355  11.131 -12.574  1.00 98.25           H  
ATOM    912  CE2 TYR A  64      16.711   7.768 -12.696  1.00 98.25           C  
ATOM    913  HE2 TYR A  64      16.955   6.900 -13.291  1.00 98.25           H  
ATOM    914  OH  TYR A  64      18.008   9.133 -14.175  1.00 98.25           O  
ATOM    915  HH  TYR A  64      18.318  10.030 -14.316  1.00 98.25           H  
ATOM    916  CZ  TYR A  64      17.229   9.024 -13.071  1.00 98.25           C  
ATOM    917  N   LYS A  65      13.978   9.395  -6.356  1.00 98.18           N  
ATOM    918  H   LYS A  65      14.246  10.340  -6.591  1.00 98.18           H  
ATOM    919  CA  LYS A  65      13.044   9.156  -5.248  1.00 98.18           C  
ATOM    920  HA  LYS A  65      13.402   8.285  -4.699  1.00 98.18           H  
ATOM    921  C   LYS A  65      11.632   8.850  -5.769  1.00 98.18           C  
ATOM    922  CB  LYS A  65      13.019  10.347  -4.286  1.00 98.18           C  
ATOM    923  HB2 LYS A  65      12.291  10.145  -3.500  1.00 98.18           H  
ATOM    924  HB3 LYS A  65      12.703  11.244  -4.819  1.00 98.18           H  
ATOM    925  O   LYS A  65      11.227   9.393  -6.798  1.00 98.18           O  
ATOM    926  CG  LYS A  65      14.389  10.592  -3.646  1.00 98.18           C  
ATOM    927  HG2 LYS A  65      15.119  10.844  -4.415  1.00 98.18           H  
ATOM    928  HG3 LYS A  65      14.712   9.691  -3.124  1.00 98.18           H  
ATOM    929  CD  LYS A  65      14.288  11.750  -2.654  1.00 98.18           C  
ATOM    930  HD2 LYS A  65      13.567  11.489  -1.879  1.00 98.18           H  
ATOM    931  HD3 LYS A  65      13.950  12.644  -3.177  1.00 98.18           H  
ATOM    932  CE  LYS A  65      15.661  11.999  -2.032  1.00 98.18           C  
ATOM    933  HE2 LYS A  65      16.036  11.054  -1.639  1.00 98.18           H  
ATOM    934  HE3 LYS A  65      16.339  12.327  -2.820  1.00 98.18           H  
ATOM    935  NZ  LYS A  65      15.573  13.011  -0.955  1.00 98.18           N  
ATOM    936  HZ1 LYS A  65      15.218  13.876  -1.335  1.00 98.18           H  
ATOM    937  HZ2 LYS A  65      14.940  12.694  -0.234  1.00 98.18           H  
ATOM    938  HZ3 LYS A  65      16.484  13.179  -0.554  1.00 98.18           H  
ATOM    939  N   PRO A  66      10.826   8.050  -5.050  1.00 97.62           N  
ATOM    940  CA  PRO A  66       9.399   7.940  -5.342  1.00 97.62           C  
ATOM    941  HA  PRO A  66       9.272   7.503  -6.333  1.00 97.62           H  
ATOM    942  C   PRO A  66       8.738   9.331  -5.295  1.00 97.62           C  
ATOM    943  CB  PRO A  66       8.844   6.975  -4.284  1.00 97.62           C  
ATOM    944  HB2 PRO A  66       8.104   6.295  -4.706  1.00 97.62           H  
ATOM    945  HB3 PRO A  66       8.425   7.528  -3.444  1.00 97.62           H  
ATOM    946  O   PRO A  66       8.949  10.083  -4.344  1.00 97.62           O  
ATOM    947  CG  PRO A  66      10.067   6.190  -3.813  1.00 97.62           C  
ATOM    948  HG2 PRO A  66      10.277   5.378  -4.509  1.00 97.62           H  
ATOM    949  HG3 PRO A  66       9.943   5.808  -2.800  1.00 97.62           H  
ATOM    950  CD  PRO A  66      11.172   7.234  -3.896  1.00 97.62           C  
ATOM    951  HD2 PRO A  66      12.136   6.739  -4.011  1.00 97.62           H  
ATOM    952  HD3 PRO A  66      11.168   7.851  -2.997  1.00 97.62           H  
ATOM    953  N   GLY A  67       7.972   9.695  -6.327  1.00 96.77           N  
ATOM    954  H   GLY A  67       7.831   9.050  -7.091  1.00 96.77           H  
ATOM    955  CA  GLY A  67       7.371  11.027  -6.475  1.00 96.77           C  
ATOM    956  HA2 GLY A  67       6.523  10.952  -7.156  1.00 96.77           H  
ATOM    957  HA3 GLY A  67       6.997  11.360  -5.507  1.00 96.77           H  
ATOM    958  C   GLY A  67       8.304  12.120  -7.018  1.00 96.77           C  
ATOM    959  O   GLY A  67       7.855  13.246  -7.230  1.00 96.77           O  
ATOM    960  N   GLU A  68       9.585  11.829  -7.266  1.00 97.90           N  
ATOM    961  H   GLU A  68       9.927  10.893  -7.098  1.00 97.90           H  
ATOM    962  CA  GLU A  68      10.502  12.785  -7.896  1.00 97.90           C  
ATOM    963  HA  GLU A  68      10.454  13.719  -7.336  1.00 97.90           H  
ATOM    964  C   GLU A  68      10.083  13.068  -9.339  1.00 97.90           C  
ATOM    965  CB  GLU A  68      11.943  12.266  -7.829  1.00 97.90           C  
ATOM    966  HB2 GLU A  68      12.034  11.357  -8.424  1.00 97.90           H  
ATOM    967  HB3 GLU A  68      12.156  12.034  -6.786  1.00 97.90           H  
ATOM    968  O   GLU A  68       9.688  12.158 -10.064  1.00 97.90           O  
ATOM    969  CG  GLU A  68      12.972  13.295  -8.322  1.00 97.90           C  
ATOM    970  HG2 GLU A  68      12.803  13.485  -9.382  1.00 97.90           H  
ATOM    971  HG3 GLU A  68      12.819  14.228  -7.780  1.00 97.90           H  
ATOM    972  CD  GLU A  68      14.423  12.832  -8.122  1.00 97.90           C  
ATOM    973  OE1 GLU A  68      15.308  13.418  -8.780  1.00 97.90           O  
ATOM    974  OE2 GLU A  68      14.654  11.925  -7.287  1.00 97.90           O  
ATOM    975  N   THR A  69      10.180  14.327  -9.769  1.00 98.09           N  
ATOM    976  H   THR A  69      10.608  15.013  -9.164  1.00 98.09           H  
ATOM    977  CA  THR A  69       9.933  14.717 -11.162  1.00 98.09           C  
ATOM    978  HA  THR A  69       9.527  13.862 -11.703  1.00 98.09           H  
ATOM    979  C   THR A  69      11.236  15.109 -11.836  1.00 98.09           C  
ATOM    980  CB  THR A  69       8.892  15.833 -11.264  1.00 98.09           C  
ATOM    981  HB  THR A  69       9.243  16.712 -10.723  1.00 98.09           H  
ATOM    982  O   THR A  69      11.954  15.973 -11.336  1.00 98.09           O  
ATOM    983  CG2 THR A  69       8.571  16.222 -12.708  1.00 98.09           C  
ATOM    984 HG21 THR A  69       8.264  15.340 -13.271  1.00 98.09           H  
ATOM    985 HG22 THR A  69       7.759  16.949 -12.714  1.00 98.09           H  
ATOM    986 HG23 THR A  69       9.444  16.669 -13.183  1.00 98.09           H  
ATOM    987  OG1 THR A  69       7.694  15.373 -10.679  1.00 98.09           O  
ATOM    988  HG1 THR A  69       7.912  15.067  -9.795  1.00 98.09           H  
ATOM    989  N   ILE A  70      11.511  14.500 -12.986  1.00 97.01           N  
ATOM    990  H   ILE A  70      10.850  13.817 -13.326  1.00 97.01           H  
ATOM    991  CA  ILE A  70      12.687  14.763 -13.814  1.00 97.01           C  
ATOM    992  HA  ILE A  70      13.255  15.582 -13.372  1.00 97.01           H  
ATOM    993  C   ILE A  70      12.278  15.211 -15.217  1.00 97.01           C  
ATOM    994  CB  ILE A  70      13.624  13.533 -13.868  1.00 97.01           C  
ATOM    995  HB  ILE A  70      14.516  13.833 -14.418  1.00 97.01           H  
ATOM    996  O   ILE A  70      11.137  15.025 -15.643  1.00 97.01           O  
ATOM    997  CG1 ILE A  70      12.999  12.328 -14.614  1.00 97.01           C  
ATOM    998 HG12 ILE A  70      12.234  11.867 -13.989  1.00 97.01           H  
ATOM    999 HG13 ILE A  70      12.514  12.664 -15.531  1.00 97.01           H  
ATOM   1000  CG2 ILE A  70      14.075  13.151 -12.446  1.00 97.01           C  
ATOM   1001 HG21 ILE A  70      14.458  14.027 -11.923  1.00 97.01           H  
ATOM   1002 HG22 ILE A  70      13.243  12.745 -11.871  1.00 97.01           H  
ATOM   1003 HG23 ILE A  70      14.872  12.408 -12.485  1.00 97.01           H  
ATOM   1004  CD1 ILE A  70      14.031  11.272 -15.030  1.00 97.01           C  
ATOM   1005 HD11 ILE A  70      14.551  10.868 -14.161  1.00 97.01           H  
ATOM   1006 HD12 ILE A  70      13.524  10.456 -15.546  1.00 97.01           H  
ATOM   1007 HD13 ILE A  70      14.761  11.716 -15.706  1.00 97.01           H  
ATOM   1008  N   THR A  71      13.243  15.733 -15.967  1.00 97.12           N  
ATOM   1009  H   THR A  71      14.148  15.896 -15.550  1.00 97.12           H  
ATOM   1010  CA  THR A  71      13.156  15.777 -17.429  1.00 97.12           C  
ATOM   1011  HA  THR A  71      12.144  16.051 -17.726  1.00 97.12           H  
ATOM   1012  C   THR A  71      13.478  14.391 -17.983  1.00 97.12           C  
ATOM   1013  CB  THR A  71      14.118  16.822 -18.001  1.00 97.12           C  
ATOM   1014  HB  THR A  71      15.146  16.557 -17.754  1.00 97.12           H  
ATOM   1015  O   THR A  71      14.529  13.831 -17.673  1.00 97.12           O  
ATOM   1016  CG2 THR A  71      13.986  16.960 -19.511  1.00 97.12           C  
ATOM   1017 HG21 THR A  71      14.272  16.025 -19.994  1.00 97.12           H  
ATOM   1018 HG22 THR A  71      12.951  17.198 -19.760  1.00 97.12           H  
ATOM   1019 HG23 THR A  71      14.642  17.751 -19.876  1.00 97.12           H  
ATOM   1020  OG1 THR A  71      13.823  18.086 -17.455  1.00 97.12           O  
ATOM   1021  HG1 THR A  71      14.048  18.743 -18.117  1.00 97.12           H  
ATOM   1022  N   ALA A  72      12.584  13.840 -18.800  1.00 94.55           N  
ATOM   1023  H   ALA A  72      11.734  14.347 -19.000  1.00 94.55           H  
ATOM   1024  CA  ALA A  72      12.724  12.517 -19.388  1.00 94.55           C  
ATOM   1025  HA  ALA A  72      12.720  11.799 -18.567  1.00 94.55           H  
ATOM   1026  C   ALA A  72      14.031  12.398 -20.196  1.00 94.55           C  
ATOM   1027  CB  ALA A  72      11.500  12.246 -20.265  1.00 94.55           C  
ATOM   1028  HB1 ALA A  72      11.535  11.230 -20.657  1.00 94.55           H  
ATOM   1029  HB2 ALA A  72      11.475  12.950 -21.097  1.00 94.55           H  
ATOM   1030  HB3 ALA A  72      10.596  12.377 -19.670  1.00 94.55           H  
ATOM   1031  O   ALA A  72      14.314  13.277 -21.023  1.00 94.55           O  
ATOM   1032  N   PRO A  73      14.827  11.332 -19.976  1.00 92.07           N  
ATOM   1033  CA  PRO A  73      16.117  11.165 -20.634  1.00 92.07           C  
ATOM   1034  HA  PRO A  73      16.709  12.072 -20.514  1.00 92.07           H  
ATOM   1035  C   PRO A  73      15.962  10.888 -22.134  1.00 92.07           C  
ATOM   1036  CB  PRO A  73      16.807  10.017 -19.885  1.00 92.07           C  
ATOM   1037  HB2 PRO A  73      17.479   9.438 -20.520  1.00 92.07           H  
ATOM   1038  HB3 PRO A  73      17.353  10.419 -19.032  1.00 92.07           H  
ATOM   1039  O   PRO A  73      14.870  10.660 -22.645  1.00 92.07           O  
ATOM   1040  CG  PRO A  73      15.643   9.168 -19.382  1.00 92.07           C  
ATOM   1041  HG2 PRO A  73      15.914   8.591 -18.498  1.00 92.07           H  
ATOM   1042  HG3 PRO A  73      15.297   8.508 -20.177  1.00 92.07           H  
ATOM   1043  CD  PRO A  73      14.575  10.215 -19.070  1.00 92.07           C  
ATOM   1044  HD2 PRO A  73      14.691  10.556 -18.042  1.00 92.07           H  
ATOM   1045  HD3 PRO A  73      13.581   9.792 -19.215  1.00 92.07           H  
ATOM   1046  N   SER A  74      17.083  10.883 -22.855  1.00 92.08           N  
ATOM   1047  H   SER A  74      17.966  11.061 -22.398  1.00 92.08           H  
ATOM   1048  CA  SER A  74      17.124  10.603 -24.296  1.00 92.08           C  
ATOM   1049  HA  SER A  74      16.283  11.103 -24.777  1.00 92.08           H  
ATOM   1050  C   SER A  74      17.019   9.117 -24.654  1.00 92.08           C  
ATOM   1051  CB  SER A  74      18.411  11.183 -24.885  1.00 92.08           C  
ATOM   1052  HB2 SER A  74      18.485  10.914 -25.939  1.00 92.08           H  
ATOM   1053  HB3 SER A  74      18.385  12.269 -24.801  1.00 92.08           H  
ATOM   1054  O   SER A  74      16.895   8.784 -25.832  1.00 92.08           O  
ATOM   1055  OG  SER A  74      19.537  10.686 -24.181  1.00 92.08           O  
ATOM   1056  HG  SER A  74      20.335  10.954 -24.643  1.00 92.08           H  
ATOM   1057  N   ALA A  75      17.083   8.221 -23.666  1.00 94.18           N  
ATOM   1058  H   ALA A  75      17.115   8.555 -22.713  1.00 94.18           H  
ATOM   1059  CA  ALA A  75      17.088   6.779 -23.869  1.00 94.18           C  
ATOM   1060  HA  ALA A  75      16.774   6.564 -24.890  1.00 94.18           H  
ATOM   1061  C   ALA A  75      16.104   6.070 -22.933  1.00 94.18           C  
ATOM   1062  CB  ALA A  75      18.519   6.255 -23.702  1.00 94.18           C  
ATOM   1063  HB1 ALA A  75      19.181   6.755 -24.409  1.00 94.18           H  
ATOM   1064  HB2 ALA A  75      18.547   5.181 -23.885  1.00 94.18           H  
ATOM   1065  HB3 ALA A  75      18.866   6.447 -22.686  1.00 94.18           H  
ATOM   1066  O   ALA A  75      15.841   6.512 -21.817  1.00 94.18           O  
ATOM   1067  N   SER A  76      15.581   4.939 -23.407  1.00 96.45           N  
ATOM   1068  H   SER A  76      15.936   4.599 -24.289  1.00 96.45           H  
ATOM   1069  CA  SER A  76      14.778   4.027 -22.588  1.00 96.45           C  
ATOM   1070  HA  SER A  76      13.970   4.585 -22.114  1.00 96.45           H  
ATOM   1071  C   SER A  76      15.634   3.402 -21.485  1.00 96.45           C  
ATOM   1072  CB  SER A  76      14.174   2.927 -23.463  1.00 96.45           C  
ATOM   1073  HB2 SER A  76      13.616   2.226 -22.843  1.00 96.45           H  
ATOM   1074  HB3 SER A  76      14.972   2.381 -23.965  1.00 96.45           H  
ATOM   1075  O   SER A  76      16.819   3.147 -21.697  1.00 96.45           O  
ATOM   1076  OG  SER A  76      13.305   3.496 -24.429  1.00 96.45           O  
ATOM   1077  HG  SER A  76      13.828   4.031 -25.030  1.00 96.45           H  
ATOM   1078  N   ALA A  77      15.027   3.110 -20.336  1.00 96.97           N  
ATOM   1079  H   ALA A  77      14.034   3.275 -20.253  1.00 96.97           H  
ATOM   1080  CA  ALA A  77      15.717   2.537 -19.185  1.00 96.97           C  
ATOM   1081  HA  ALA A  77      16.626   2.041 -19.524  1.00 96.97           H  
ATOM   1082  C   ALA A  77      14.855   1.485 -18.478  1.00 96.97           C  
ATOM   1083  CB  ALA A  77      16.135   3.664 -18.231  1.00 96.97           C  
ATOM   1084  HB1 ALA A  77      15.253   4.180 -17.849  1.00 96.97           H  
ATOM   1085  HB2 ALA A  77      16.695   3.254 -17.391  1.00 96.97           H  
ATOM   1086  HB3 ALA A  77      16.768   4.380 -18.755  1.00 96.97           H  
ATOM   1087  O   ALA A  77      13.622   1.545 -18.500  1.00 96.97           O  
ATOM   1088  N   THR A  78      15.521   0.524 -17.834  1.00 98.08           N  
ATOM   1089  H   THR A  78      16.527   0.597 -17.793  1.00 98.08           H  
ATOM   1090  CA  THR A  78      14.891  -0.378 -16.862  1.00 98.08           C  
ATOM   1091  HA  THR A  78      13.807  -0.328 -16.965  1.00 98.08           H  
ATOM   1092  C   THR A  78      15.273   0.083 -15.466  1.00 98.08           C  
ATOM   1093  CB  THR A  78      15.298  -1.839 -17.074  1.00 98.08           C  
ATOM   1094  HB  THR A  78      16.380  -1.938 -16.995  1.00 98.08           H  
ATOM   1095  O   THR A  78      16.458   0.152 -15.154  1.00 98.08           O  
ATOM   1096  CG2 THR A  78      14.625  -2.784 -16.077  1.00 98.08           C  
ATOM   1097 HG21 THR A  78      14.863  -3.815 -16.340  1.00 98.08           H  
ATOM   1098 HG22 THR A  78      14.991  -2.587 -15.069  1.00 98.08           H  
ATOM   1099 HG23 THR A  78      13.545  -2.645 -16.103  1.00 98.08           H  
ATOM   1100  OG1 THR A  78      14.886  -2.242 -18.360  1.00 98.08           O  
ATOM   1101  HG1 THR A  78      15.252  -1.610 -18.982  1.00 98.08           H  
ATOM   1102  N   LEU A  79      14.274   0.398 -14.649  1.00 98.44           N  
ATOM   1103  H   LEU A  79      13.327   0.293 -14.986  1.00 98.44           H  
ATOM   1104  CA  LEU A  79      14.431   0.862 -13.286  1.00 98.44           C  
ATOM   1105  HA  LEU A  79      15.451   1.228 -13.169  1.00 98.44           H  
ATOM   1106  C   LEU A  79      14.210  -0.288 -12.307  1.00 98.44           C  
ATOM   1107  CB  LEU A  79      13.472   2.021 -12.975  1.00 98.44           C  
ATOM   1108  HB2 LEU A  79      12.447   1.650 -12.975  1.00 98.44           H  
ATOM   1109  HB3 LEU A  79      13.698   2.331 -11.955  1.00 98.44           H  
ATOM   1110  O   LEU A  79      13.215  -1.012 -12.405  1.00 98.44           O  
ATOM   1111  CG  LEU A  79      13.544   3.282 -13.854  1.00 98.44           C  
ATOM   1112  HG  LEU A  79      13.150   4.098 -13.248  1.00 98.44           H  
ATOM   1113  CD1 LEU A  79      14.960   3.662 -14.280  1.00 98.44           C  
ATOM   1114 HD11 LEU A  79      15.380   2.920 -14.959  1.00 98.44           H  
ATOM   1115 HD12 LEU A  79      15.593   3.737 -13.395  1.00 98.44           H  
ATOM   1116 HD13 LEU A  79      14.947   4.631 -14.778  1.00 98.44           H  
ATOM   1117  CD2 LEU A  79      12.662   3.197 -15.098  1.00 98.44           C  
ATOM   1118 HD21 LEU A  79      13.055   2.464 -15.802  1.00 98.44           H  
ATOM   1119 HD22 LEU A  79      12.645   4.178 -15.575  1.00 98.44           H  
ATOM   1120 HD23 LEU A  79      11.647   2.923 -14.812  1.00 98.44           H  
ATOM   1121  N   THR A  80      15.106  -0.422 -11.335  1.00 98.51           N  
ATOM   1122  H   THR A  80      15.918   0.178 -11.339  1.00 98.51           H  
ATOM   1123  CA  THR A  80      14.980  -1.377 -10.229  1.00 98.51           C  
ATOM   1124  HA  THR A  80      14.085  -1.977 -10.397  1.00 98.51           H  
ATOM   1125  C   THR A  80      14.791  -0.652  -8.897  1.00 98.51           C  
ATOM   1126  CB  THR A  80      16.163  -2.351 -10.172  1.00 98.51           C  
ATOM   1127  HB  THR A  80      16.046  -3.013  -9.314  1.00 98.51           H  
ATOM   1128  O   THR A  80      15.251   0.483  -8.739  1.00 98.51           O  
ATOM   1129  CG2 THR A  80      16.263  -3.207 -11.435  1.00 98.51           C  
ATOM   1130 HG21 THR A  80      16.454  -2.576 -12.303  1.00 98.51           H  
ATOM   1131 HG22 THR A  80      15.326  -3.746 -11.582  1.00 98.51           H  
ATOM   1132 HG23 THR A  80      17.074  -3.927 -11.328  1.00 98.51           H  
ATOM   1133  OG1 THR A  80      17.371  -1.648 -10.040  1.00 98.51           O  
ATOM   1134  HG1 THR A  80      18.101  -2.269 -10.089  1.00 98.51           H  
ATOM   1135  N   PRO A  81      14.074  -1.252  -7.933  1.00 98.54           N  
ATOM   1136  CA  PRO A  81      13.828  -0.622  -6.646  1.00 98.54           C  
ATOM   1137  HA  PRO A  81      13.478   0.401  -6.788  1.00 98.54           H  
ATOM   1138  C   PRO A  81      15.096  -0.608  -5.786  1.00 98.54           C  
ATOM   1139  CB  PRO A  81      12.716  -1.448  -6.002  1.00 98.54           C  
ATOM   1140  HB2 PRO A  81      12.793  -1.446  -4.915  1.00 98.54           H  
ATOM   1141  HB3 PRO A  81      11.743  -1.075  -6.323  1.00 98.54           H  
ATOM   1142  O   PRO A  81      15.806  -1.608  -5.672  1.00 98.54           O  
ATOM   1143  CG  PRO A  81      12.948  -2.841  -6.574  1.00 98.54           C  
ATOM   1144  HG2 PRO A  81      13.751  -3.325  -6.018  1.00 98.54           H  
ATOM   1145  HG3 PRO A  81      12.043  -3.449  -6.564  1.00 98.54           H  
ATOM   1146  CD  PRO A  81      13.413  -2.548  -7.993  1.00 98.54           C  
ATOM   1147  HD2 PRO A  81      12.543  -2.476  -8.646  1.00 98.54           H  
ATOM   1148  HD3 PRO A  81      14.084  -3.335  -8.336  1.00 98.54           H  
ATOM   1149  N   VAL A  82      15.335   0.517  -5.120  1.00 98.48           N  
ATOM   1150  H   VAL A  82      14.711   1.295  -5.277  1.00 98.48           H  
ATOM   1151  CA  VAL A  82      16.368   0.681  -4.098  1.00 98.48           C  
ATOM   1152  HA  VAL A  82      17.059  -0.160  -4.147  1.00 98.48           H  
ATOM   1153  C   VAL A  82      15.688   0.674  -2.737  1.00 98.48           C  
ATOM   1154  CB  VAL A  82      17.191   1.963  -4.316  1.00 98.48           C  
ATOM   1155  HB  VAL A  82      16.543   2.836  -4.237  1.00 98.48           H  
ATOM   1156  O   VAL A  82      14.925   1.581  -2.406  1.00 98.48           O  
ATOM   1157  CG1 VAL A  82      18.304   2.079  -3.266  1.00 98.48           C  
ATOM   1158 HG11 VAL A  82      18.954   1.205  -3.307  1.00 98.48           H  
ATOM   1159 HG12 VAL A  82      17.873   2.167  -2.268  1.00 98.48           H  
ATOM   1160 HG13 VAL A  82      18.895   2.974  -3.459  1.00 98.48           H  
ATOM   1161  CG2 VAL A  82      17.844   1.967  -5.704  1.00 98.48           C  
ATOM   1162 HG21 VAL A  82      18.479   2.845  -5.816  1.00 98.48           H  
ATOM   1163 HG22 VAL A  82      17.075   2.002  -6.476  1.00 98.48           H  
ATOM   1164 HG23 VAL A  82      18.446   1.069  -5.839  1.00 98.48           H  
ATOM   1165  N   PHE A  83      15.971  -0.361  -1.950  1.00 98.59           N  
ATOM   1166  H   PHE A  83      16.618  -1.059  -2.287  1.00 98.59           H  
ATOM   1167  CA  PHE A  83      15.468  -0.504  -0.589  1.00 98.59           C  
ATOM   1168  HA  PHE A  83      14.634   0.183  -0.445  1.00 98.59           H  
ATOM   1169  C   PHE A  83      16.544  -0.148   0.434  1.00 98.59           C  
ATOM   1170  CB  PHE A  83      14.933  -1.922  -0.369  1.00 98.59           C  
ATOM   1171  HB2 PHE A  83      15.659  -2.648  -0.734  1.00 98.59           H  
ATOM   1172  HB3 PHE A  83      14.828  -2.090   0.703  1.00 98.59           H  
ATOM   1173  O   PHE A  83      17.709  -0.518   0.288  1.00 98.59           O  
ATOM   1174  CG  PHE A  83      13.586  -2.170  -1.013  1.00 98.59           C  
ATOM   1175  CD1 PHE A  83      12.412  -1.751  -0.359  1.00 98.59           C  
ATOM   1176  HD1 PHE A  83      12.470  -1.266   0.604  1.00 98.59           H  
ATOM   1177  CD2 PHE A  83      13.500  -2.812  -2.263  1.00 98.59           C  
ATOM   1178  HD2 PHE A  83      14.399  -3.117  -2.777  1.00 98.59           H  
ATOM   1179  CE1 PHE A  83      11.157  -1.963  -0.951  1.00 98.59           C  
ATOM   1180  HE1 PHE A  83      10.261  -1.626  -0.452  1.00 98.59           H  
ATOM   1181  CE2 PHE A  83      12.240  -3.046  -2.843  1.00 98.59           C  
ATOM   1182  HE2 PHE A  83      12.164  -3.539  -3.801  1.00 98.59           H  
ATOM   1183  CZ  PHE A  83      11.072  -2.615  -2.191  1.00 98.59           C  
ATOM   1184  HZ  PHE A  83      10.103  -2.781  -2.637  1.00 98.59           H  
ATOM   1185  N   LYS A  84      16.135   0.534   1.503  1.00 98.30           N  
ATOM   1186  H   LYS A  84      15.165   0.813   1.535  1.00 98.30           H  
ATOM   1187  CA  LYS A  84      16.952   0.771   2.695  1.00 98.30           C  
ATOM   1188  HA  LYS A  84      17.969   0.423   2.515  1.00 98.30           H  
ATOM   1189  C   LYS A  84      16.372  -0.025   3.861  1.00 98.30           C  
ATOM   1190  CB  LYS A  84      16.985   2.278   2.974  1.00 98.30           C  
ATOM   1191  HB2 LYS A  84      17.349   2.800   2.089  1.00 98.30           H  
ATOM   1192  HB3 LYS A  84      15.971   2.615   3.188  1.00 98.30           H  
ATOM   1193  O   LYS A  84      15.172   0.060   4.097  1.00 98.30           O  
ATOM   1194  CG  LYS A  84      17.892   2.620   4.162  1.00 98.30           C  
ATOM   1195  HG2 LYS A  84      17.578   2.041   5.030  1.00 98.30           H  
ATOM   1196  HG3 LYS A  84      18.924   2.365   3.922  1.00 98.30           H  
ATOM   1197  CD  LYS A  84      17.795   4.104   4.523  1.00 98.30           C  
ATOM   1198  HD2 LYS A  84      18.222   4.712   3.724  1.00 98.30           H  
ATOM   1199  HD3 LYS A  84      16.745   4.362   4.657  1.00 98.30           H  
ATOM   1200  CE  LYS A  84      18.546   4.331   5.837  1.00 98.30           C  
ATOM   1201  HE2 LYS A  84      19.616   4.207   5.667  1.00 98.30           H  
ATOM   1202  HE3 LYS A  84      18.230   3.559   6.538  1.00 98.30           H  
ATOM   1203  NZ  LYS A  84      18.247   5.661   6.417  1.00 98.30           N  
ATOM   1204  HZ1 LYS A  84      18.517   6.409   5.795  1.00 98.30           H  
ATOM   1205  HZ2 LYS A  84      18.713   5.764   7.307  1.00 98.30           H  
ATOM   1206  HZ3 LYS A  84      17.256   5.722   6.604  1.00 98.30           H  
ATOM   1207  N   ALA A  85      17.211  -0.759   4.589  1.00 98.54           N  
ATOM   1208  H   ALA A  85      18.186  -0.799   4.328  1.00 98.54           H  
ATOM   1209  CA  ALA A  85      16.798  -1.445   5.812  1.00 98.54           C  
ATOM   1210  HA  ALA A  85      15.953  -2.094   5.579  1.00 98.54           H  
ATOM   1211  C   ALA A  85      16.348  -0.437   6.882  1.00 98.54           C  
ATOM   1212  CB  ALA A  85      17.950  -2.321   6.315  1.00 98.54           C  
ATOM   1213  HB1 ALA A  85      17.631  -2.857   7.209  1.00 98.54           H  
ATOM   1214  HB2 ALA A  85      18.812  -1.701   6.563  1.00 98.54           H  
ATOM   1215  HB3 ALA A  85      18.225  -3.046   5.550  1.00 98.54           H  
ATOM   1216  O   ALA A  85      17.005   0.590   7.082  1.00 98.54           O  
ATOM   1217  N   ASN A  86      15.251  -0.753   7.563  1.00 98.53           N  
ATOM   1218  H   ASN A  86      14.793  -1.632   7.368  1.00 98.53           H  
ATOM   1219  CA  ASN A  86      14.673   0.092   8.599  1.00 98.53           C  
ATOM   1220  HA  ASN A  86      14.783   1.134   8.299  1.00 98.53           H  
ATOM   1221  C   ASN A  86      15.411  -0.114   9.926  1.00 98.53           C  
ATOM   1222  CB  ASN A  86      13.171  -0.211   8.748  1.00 98.53           C  
ATOM   1223  HB2 ASN A  86      13.045  -1.243   9.074  1.00 98.53           H  
ATOM   1224  HB3 ASN A  86      12.761   0.446   9.516  1.00 98.53           H  
ATOM   1225  O   ASN A  86      15.783  -1.239  10.266  1.00 98.53           O  
ATOM   1226  CG  ASN A  86      12.359   0.014   7.486  1.00 98.53           C  
ATOM   1227  ND2 ASN A  86      11.151  -0.498   7.437  1.00 98.53           N  
ATOM   1228 HD21 ASN A  86      10.615  -0.330   6.598  1.00 98.53           H  
ATOM   1229 HD22 ASN A  86      10.756  -0.916   8.267  1.00 98.53           H  
ATOM   1230  OD1 ASN A  86      12.780   0.636   6.525  1.00 98.53           O  
ATOM   1231  N   THR A  87      15.572   0.954  10.709  1.00 98.21           N  
ATOM   1232  H   THR A  87      15.292   1.856  10.349  1.00 98.21           H  
ATOM   1233  CA  THR A  87      16.028   0.857  12.111  1.00 98.21           C  
ATOM   1234  HA  THR A  87      16.466  -0.129  12.264  1.00 98.21           H  
ATOM   1235  C   THR A  87      14.884   0.942  13.119  1.00 98.21           C  
ATOM   1236  CB  THR A  87      17.139   1.861  12.444  1.00 98.21           C  
ATOM   1237  HB  THR A  87      17.553   1.578  13.411  1.00 98.21           H  
ATOM   1238  O   THR A  87      15.081   0.685  14.306  1.00 98.21           O  
ATOM   1239  CG2 THR A  87      18.283   1.816  11.429  1.00 98.21           C  
ATOM   1240 HG21 THR A  87      18.627   0.790  11.305  1.00 98.21           H  
ATOM   1241 HG22 THR A  87      19.106   2.433  11.789  1.00 98.21           H  
ATOM   1242 HG23 THR A  87      17.943   2.201  10.467  1.00 98.21           H  
ATOM   1243  OG1 THR A  87      16.725   3.204  12.546  1.00 98.21           O  
ATOM   1244  HG1 THR A  87      15.927   3.369  12.038  1.00 98.21           H  
ATOM   1245  N   LYS A  88      13.684   1.271  12.631  1.00 97.18           N  
ATOM   1246  H   LYS A  88      13.654   1.531  11.656  1.00 97.18           H  
ATOM   1247  CA  LYS A  88      12.442   1.419  13.387  1.00 97.18           C  
ATOM   1248  HA  LYS A  88      12.592   1.075  14.410  1.00 97.18           H  
ATOM   1249  C   LYS A  88      11.326   0.564  12.794  1.00 97.18           C  
ATOM   1250  CB  LYS A  88      12.042   2.908  13.395  1.00 97.18           C  
ATOM   1251  HB2 LYS A  88      11.069   3.022  13.872  1.00 97.18           H  
ATOM   1252  HB3 LYS A  88      11.942   3.247  12.364  1.00 97.18           H  
ATOM   1253  O   LYS A  88      11.330   0.195  11.620  1.00 97.18           O  
ATOM   1254  CG  LYS A  88      13.049   3.828  14.105  1.00 97.18           C  
ATOM   1255  HG2 LYS A  88      14.062   3.656  13.742  1.00 97.18           H  
ATOM   1256  HG3 LYS A  88      12.777   4.861  13.887  1.00 97.18           H  
ATOM   1257  CD  LYS A  88      13.033   3.631  15.619  1.00 97.18           C  
ATOM   1258  HD2 LYS A  88      12.017   3.814  15.967  1.00 97.18           H  
ATOM   1259  HD3 LYS A  88      13.326   2.613  15.878  1.00 97.18           H  
ATOM   1260  CE  LYS A  88      13.981   4.626  16.282  1.00 97.18           C  
ATOM   1261  HE2 LYS A  88      15.001   4.253  16.191  1.00 97.18           H  
ATOM   1262  HE3 LYS A  88      13.912   5.575  15.751  1.00 97.18           H  
ATOM   1263  NZ  LYS A  88      13.595   4.822  17.701  1.00 97.18           N  
ATOM   1264  HZ1 LYS A  88      13.478   3.940  18.179  1.00 97.18           H  
ATOM   1265  HZ2 LYS A  88      12.701   5.288  17.768  1.00 97.18           H  
ATOM   1266  HZ3 LYS A  88      14.239   5.422  18.196  1.00 97.18           H  
ATOM   1267  N   SER A  89      10.331   0.290  13.619  1.00 96.81           N  
ATOM   1268  H   SER A  89      10.462   0.538  14.590  1.00 96.81           H  
ATOM   1269  CA  SER A  89       9.079  -0.376  13.284  1.00 96.81           C  
ATOM   1270  HA  SER A  89       8.965  -0.431  12.202  1.00 96.81           H  
ATOM   1271  C   SER A  89       7.905   0.410  13.865  1.00 96.81           C  
ATOM   1272  CB  SER A  89       9.107  -1.795  13.858  1.00 96.81           C  
ATOM   1273  HB2 SER A  89       8.280  -2.369  13.440  1.00 96.81           H  
ATOM   1274  HB3 SER A  89      10.042  -2.285  13.588  1.00 96.81           H  
ATOM   1275  O   SER A  89       8.087   1.291  14.701  1.00 96.81           O  
ATOM   1276  OG  SER A  89       8.972  -1.755  15.265  1.00 96.81           O  
ATOM   1277  HG  SER A  89       9.710  -1.265  15.637  1.00 96.81           H  
ATOM   1278  N   LEU A  90       6.667   0.059  13.507  1.00 96.63           N  
ATOM   1279  H   LEU A  90       6.537  -0.669  12.820  1.00 96.63           H  
ATOM   1280  CA  LEU A  90       5.495   0.674  14.142  1.00 96.63           C  
ATOM   1281  HA  LEU A  90       5.526   1.748  13.961  1.00 96.63           H  
ATOM   1282  C   LEU A  90       5.481   0.508  15.669  1.00 96.63           C  
ATOM   1283  CB  LEU A  90       4.209   0.083  13.547  1.00 96.63           C  
ATOM   1284  HB2 LEU A  90       3.367   0.394  14.165  1.00 96.63           H  
ATOM   1285  HB3 LEU A  90       4.267  -1.004  13.595  1.00 96.63           H  
ATOM   1286  O   LEU A  90       4.862   1.324  16.345  1.00 96.63           O  
ATOM   1287  CG  LEU A  90       3.919   0.513  12.102  1.00 96.63           C  
ATOM   1288  HG  LEU A  90       4.752   0.235  11.456  1.00 96.63           H  
ATOM   1289  CD1 LEU A  90       2.670  -0.226  11.632  1.00 96.63           C  
ATOM   1290 HD11 LEU A  90       2.397   0.123  10.636  1.00 96.63           H  
ATOM   1291 HD12 LEU A  90       2.867  -1.297  11.588  1.00 96.63           H  
ATOM   1292 HD13 LEU A  90       1.839  -0.040  12.313  1.00 96.63           H  
ATOM   1293  CD2 LEU A  90       3.678   2.022  11.989  1.00 96.63           C  
ATOM   1294 HD21 LEU A  90       2.906   2.339  12.691  1.00 96.63           H  
ATOM   1295 HD22 LEU A  90       4.597   2.571  12.192  1.00 96.63           H  
ATOM   1296 HD23 LEU A  90       3.362   2.273  10.977  1.00 96.63           H  
ATOM   1297  N   ALA A  91       6.140  -0.512  16.227  1.00 94.82           N  
ATOM   1298  H   ALA A  91       6.719  -1.098  15.643  1.00 94.82           H  
ATOM   1299  CA  ALA A  91       6.232  -0.724  17.671  1.00 94.82           C  
ATOM   1300  HA  ALA A  91       5.244  -0.585  18.111  1.00 94.82           H  
ATOM   1301  C   ALA A  91       7.175   0.266  18.381  1.00 94.82           C  
ATOM   1302  CB  ALA A  91       6.658  -2.175  17.919  1.00 94.82           C  
ATOM   1303  HB1 ALA A  91       7.666  -2.338  17.539  1.00 94.82           H  
ATOM   1304  HB2 ALA A  91       5.968  -2.861  17.426  1.00 94.82           H  
ATOM   1305  HB3 ALA A  91       6.655  -2.377  18.990  1.00 94.82           H  
ATOM   1306  O   ALA A  91       7.138   0.358  19.603  1.00 94.82           O  
ATOM   1307  N   ASP A  92       7.977   1.030  17.637  1.00 95.37           N  
ATOM   1308  H   ASP A  92       8.004   0.890  16.637  1.00 95.37           H  
ATOM   1309  CA  ASP A  92       8.916   2.008  18.197  1.00 95.37           C  
ATOM   1310  HA  ASP A  92       9.172   1.710  19.213  1.00 95.37           H  
ATOM   1311  C   ASP A  92       8.325   3.422  18.289  1.00 95.37           C  
ATOM   1312  CB  ASP A  92      10.217   1.992  17.386  1.00 95.37           C  
ATOM   1313  HB2 ASP A  92      10.017   2.317  16.365  1.00 95.37           H  
ATOM   1314  HB3 ASP A  92      10.925   2.690  17.832  1.00 95.37           H  
ATOM   1315  O   ASP A  92       9.003   4.345  18.725  1.00 95.37           O  
ATOM   1316  CG  ASP A  92      10.849   0.603  17.375  1.00 95.37           C  
ATOM   1317  OD1 ASP A  92      11.315   0.170  18.448  1.00 95.37           O  
ATOM   1318  OD2 ASP A  92      10.854  -0.019  16.286  1.00 95.37           O  
ATOM   1319  N   ARG A  93       7.066   3.620  17.875  1.00 95.36           N  
ATOM   1320  H   ARG A  93       6.560   2.816  17.531  1.00 95.36           H  
ATOM   1321  CA  ARG A  93       6.425   4.942  17.851  1.00 95.36           C  
ATOM   1322  HA  ARG A  93       7.096   5.612  17.313  1.00 95.36           H  
ATOM   1323  C   ARG A  93       6.283   5.548  19.252  1.00 95.36           C  
ATOM   1324  CB  ARG A  93       5.098   4.882  17.074  1.00 95.36           C  
ATOM   1325  HB2 ARG A  93       5.283   4.439  16.096  1.00 95.36           H  
ATOM   1326  HB3 ARG A  93       4.735   5.899  16.927  1.00 95.36           H  
ATOM   1327  O   ARG A  93       5.643   4.973  20.136  1.00 95.36           O  
ATOM   1328  CG  ARG A  93       4.020   4.070  17.804  1.00 95.36           C  
ATOM   1329  HG2 ARG A  93       4.457   3.134  18.152  1.00 95.36           H  
ATOM   1330  HG3 ARG A  93       3.664   4.639  18.663  1.00 95.36           H  
ATOM   1331  CD  ARG A  93       2.813   3.736  16.936  1.00 95.36           C  
ATOM   1332  HD2 ARG A  93       3.116   3.131  16.081  1.00 95.36           H  
ATOM   1333  HD3 ARG A  93       2.385   4.667  16.565  1.00 95.36           H  
ATOM   1334  NE  ARG A  93       1.805   3.044  17.748  1.00 95.36           N  
ATOM   1335  HE  ARG A  93       1.170   3.643  18.257  1.00 95.36           H  
ATOM   1336  NH1 ARG A  93       2.444   0.843  17.501  1.00 95.36           N  
ATOM   1337 HH11 ARG A  93       3.262   1.153  16.996  1.00 95.36           H  
ATOM   1338 HH12 ARG A  93       2.337  -0.131  17.745  1.00 95.36           H  
ATOM   1339  NH2 ARG A  93       0.735   1.386  18.817  1.00 95.36           N  
ATOM   1340 HH21 ARG A  93       0.192   2.116  19.256  1.00 95.36           H  
ATOM   1341 HH22 ARG A  93       0.507   0.412  18.959  1.00 95.36           H  
ATOM   1342  CZ  ARG A  93       1.677   1.759  18.008  1.00 95.36           C  
ATOM   1343  N   THR A  94       6.824   6.752  19.418  1.00 94.57           N  
ATOM   1344  H   THR A  94       7.479   7.078  18.721  1.00 94.57           H  
ATOM   1345  CA  THR A  94       6.686   7.564  20.640  1.00 94.57           C  
ATOM   1346  HA  THR A  94       6.504   6.904  21.488  1.00 94.57           H  
ATOM   1347  C   THR A  94       5.505   8.537  20.599  1.00 94.57           C  
ATOM   1348  CB  THR A  94       7.986   8.320  20.932  1.00 94.57           C  
ATOM   1349  HB  THR A  94       7.829   8.963  21.798  1.00 94.57           H  
ATOM   1350  O   THR A  94       5.062   9.003  21.643  1.00 94.57           O  
ATOM   1351  CG2 THR A  94       9.131   7.359  21.252  1.00 94.57           C  
ATOM   1352 HG21 THR A  94       9.332   6.700  20.408  1.00 94.57           H  
ATOM   1353 HG22 THR A  94       8.871   6.755  22.122  1.00 94.57           H  
ATOM   1354 HG23 THR A  94      10.031   7.933  21.472  1.00 94.57           H  
ATOM   1355  OG1 THR A  94       8.364   9.121  19.838  1.00 94.57           O  
ATOM   1356  HG1 THR A  94       8.856   8.586  19.212  1.00 94.57           H  
ATOM   1357  N   GLU A  95       4.934   8.761  19.415  1.00 94.91           N  
ATOM   1358  H   GLU A  95       5.361   8.325  18.610  1.00 94.91           H  
ATOM   1359  CA  GLU A  95       3.740   9.573  19.172  1.00 94.91           C  
ATOM   1360  HA  GLU A  95       3.310   9.890  20.122  1.00 94.91           H  
ATOM   1361  C   GLU A  95       2.674   8.757  18.424  1.00 94.91           C  
ATOM   1362  CB  GLU A  95       4.115  10.843  18.391  1.00 94.91           C  
ATOM   1363  HB2 GLU A  95       4.645  10.556  17.482  1.00 94.91           H  
ATOM   1364  HB3 GLU A  95       3.208  11.365  18.087  1.00 94.91           H  
ATOM   1365  O   GLU A  95       2.950   7.694  17.851  1.00 94.91           O  
ATOM   1366  CG  GLU A  95       4.999  11.812  19.197  1.00 94.91           C  
ATOM   1367  HG2 GLU A  95       5.241  12.658  18.554  1.00 94.91           H  
ATOM   1368  HG3 GLU A  95       5.936  11.316  19.446  1.00 94.91           H  
ATOM   1369  CD  GLU A  95       4.331  12.343  20.478  1.00 94.91           C  
ATOM   1370  OE1 GLU A  95       5.075  12.777  21.385  1.00 94.91           O  
ATOM   1371  OE2 GLU A  95       3.075  12.349  20.526  1.00 94.91           O  
ATOM   1372  N   ALA A  96       1.434   9.252  18.410  1.00 96.76           N  
ATOM   1373  H   ALA A  96       1.271  10.151  18.840  1.00 96.76           H  
ATOM   1374  CA  ALA A  96       0.387   8.643  17.596  1.00 96.76           C  
ATOM   1375  HA  ALA A  96       0.280   7.608  17.921  1.00 96.76           H  
ATOM   1376  C   ALA A  96       0.799   8.645  16.111  1.00 96.76           C  
ATOM   1377  CB  ALA A  96      -0.947   9.358  17.836  1.00 96.76           C  
ATOM   1378  HB1 ALA A  96      -1.732   8.871  17.258  1.00 96.76           H  
ATOM   1379  HB2 ALA A  96      -0.869  10.401  17.528  1.00 96.76           H  
ATOM   1380  HB3 ALA A  96      -1.203   9.314  18.895  1.00 96.76           H  
ATOM   1381  O   ALA A  96       1.169   9.675  15.553  1.00 96.76           O  
ATOM   1382  N   THR A  97       0.732   7.483  15.462  1.00 97.68           N  
ATOM   1383  H   THR A  97       0.346   6.691  15.957  1.00 97.68           H  
ATOM   1384  CA  THR A  97       1.179   7.296  14.073  1.00 97.68           C  
ATOM   1385  HA  THR A  97       1.694   8.192  13.727  1.00 97.68           H  
ATOM   1386  C   THR A  97      -0.021   7.050  13.171  1.00 97.68           C  
ATOM   1387  CB  THR A  97       2.180   6.142  13.976  1.00 97.68           C  
ATOM   1388  HB  THR A  97       1.708   5.223  14.324  1.00 97.68           H  
ATOM   1389  O   THR A  97      -0.808   6.142  13.430  1.00 97.68           O  
ATOM   1390  CG2 THR A  97       2.715   5.925  12.560  1.00 97.68           C  
ATOM   1391 HG21 THR A  97       3.483   5.152  12.585  1.00 97.68           H  
ATOM   1392 HG22 THR A  97       3.159   6.848  12.186  1.00 97.68           H  
ATOM   1393 HG23 THR A  97       1.917   5.600  11.893  1.00 97.68           H  
ATOM   1394  OG1 THR A  97       3.294   6.424  14.787  1.00 97.68           O  
ATOM   1395  HG1 THR A  97       3.012   6.948  15.540  1.00 97.68           H  
ATOM   1396  N   THR A  98      -0.159   7.844  12.107  1.00 98.15           N  
ATOM   1397  H   THR A  98       0.565   8.521  11.912  1.00 98.15           H  
ATOM   1398  CA  THR A  98      -1.253   7.709  11.132  1.00 98.15           C  
ATOM   1399  HA  THR A  98      -2.025   7.065  11.551  1.00 98.15           H  
ATOM   1400  C   THR A  98      -0.755   7.070   9.840  1.00 98.15           C  
ATOM   1401  CB  THR A  98      -1.925   9.056  10.838  1.00 98.15           C  
ATOM   1402  HB  THR A  98      -1.202   9.733  10.383  1.00 98.15           H  
ATOM   1403  O   THR A  98       0.251   7.491   9.277  1.00 98.15           O  
ATOM   1404  CG2 THR A  98      -3.141   8.923   9.920  1.00 98.15           C  
ATOM   1405 HG21 THR A  98      -3.648   9.885   9.851  1.00 98.15           H  
ATOM   1406 HG22 THR A  98      -3.830   8.184  10.328  1.00 98.15           H  
ATOM   1407 HG23 THR A  98      -2.828   8.620   8.920  1.00 98.15           H  
ATOM   1408  OG1 THR A  98      -2.392   9.627  12.038  1.00 98.15           O  
ATOM   1409  HG1 THR A  98      -1.663   9.643  12.663  1.00 98.15           H  
ATOM   1410  N   LEU A  99      -1.500   6.084   9.353  1.00 98.72           N  
ATOM   1411  H   LEU A  99      -2.301   5.804   9.901  1.00 98.72           H  
ATOM   1412  CA  LEU A  99      -1.314   5.387   8.086  1.00 98.72           C  
ATOM   1413  HA  LEU A  99      -0.392   5.705   7.600  1.00 98.72           H  
ATOM   1414  C   LEU A  99      -2.505   5.723   7.192  1.00 98.72           C  
ATOM   1415  CB  LEU A  99      -1.277   3.873   8.360  1.00 98.72           C  
ATOM   1416  HB2 LEU A  99      -2.243   3.586   8.776  1.00 98.72           H  
ATOM   1417  HB3 LEU A  99      -1.157   3.342   7.416  1.00 98.72           H  
ATOM   1418  O   LEU A  99      -3.640   5.550   7.629  1.00 98.72           O  
ATOM   1419  CG  LEU A  99      -0.184   3.416   9.336  1.00 98.72           C  
ATOM   1420  HG  LEU A  99      -0.178   4.035  10.233  1.00 98.72           H  
ATOM   1421  CD1 LEU A  99      -0.431   1.972   9.764  1.00 98.72           C  
ATOM   1422 HD11 LEU A  99      -1.374   1.912  10.308  1.00 98.72           H  
ATOM   1423 HD12 LEU A  99       0.369   1.644  10.427  1.00 98.72           H  
ATOM   1424 HD13 LEU A  99      -0.474   1.323   8.890  1.00 98.72           H  
ATOM   1425  CD2 LEU A  99       1.176   3.495   8.662  1.00 98.72           C  
ATOM   1426 HD21 LEU A  99       1.206   2.838   7.793  1.00 98.72           H  
ATOM   1427 HD22 LEU A  99       1.368   4.517   8.335  1.00 98.72           H  
ATOM   1428 HD23 LEU A  99       1.939   3.188   9.377  1.00 98.72           H  
ATOM   1429  N   THR A 100      -2.282   6.191   5.963  1.00 98.55           N  
ATOM   1430  H   THR A 100      -1.334   6.269   5.625  1.00 98.55           H  
ATOM   1431  CA  THR A 100      -3.374   6.457   5.009  1.00 98.55           C  
ATOM   1432  HA  THR A 100      -4.315   6.084   5.414  1.00 98.55           H  
ATOM   1433  C   THR A 100      -3.125   5.722   3.704  1.00 98.55           C  
ATOM   1434  CB  THR A 100      -3.575   7.957   4.750  1.00 98.55           C  
ATOM   1435  HB  THR A 100      -2.684   8.377   4.283  1.00 98.55           H  
ATOM   1436  O   THR A 100      -2.227   6.073   2.949  1.00 98.55           O  
ATOM   1437  CG2 THR A 100      -4.794   8.228   3.865  1.00 98.55           C  
ATOM   1438 HG21 THR A 100      -4.624   7.837   2.862  1.00 98.55           H  
ATOM   1439 HG22 THR A 100      -5.680   7.759   4.291  1.00 98.55           H  
ATOM   1440 HG23 THR A 100      -4.956   9.304   3.790  1.00 98.55           H  
ATOM   1441  OG1 THR A 100      -3.811   8.621   5.973  1.00 98.55           O  
ATOM   1442  HG1 THR A 100      -3.090   8.371   6.555  1.00 98.55           H  
ATOM   1443  N   TYR A 101      -3.959   4.729   3.423  1.00 98.79           N  
ATOM   1444  H   TYR A 101      -4.705   4.529   4.074  1.00 98.79           H  
ATOM   1445  CA  TYR A 101      -3.963   3.988   2.171  1.00 98.79           C  
ATOM   1446  HA  TYR A 101      -2.984   4.061   1.697  1.00 98.79           H  
ATOM   1447  C   TYR A 101      -5.010   4.605   1.252  1.00 98.79           C  
ATOM   1448  CB  TYR A 101      -4.244   2.505   2.440  1.00 98.79           C  
ATOM   1449  HB2 TYR A 101      -4.226   1.965   1.493  1.00 98.79           H  
ATOM   1450  HB3 TYR A 101      -5.244   2.396   2.859  1.00 98.79           H  
ATOM   1451  O   TYR A 101      -6.211   4.523   1.522  1.00 98.79           O  
ATOM   1452  CG  TYR A 101      -3.249   1.874   3.389  1.00 98.79           C  
ATOM   1453  CD1 TYR A 101      -2.091   1.247   2.889  1.00 98.79           C  
ATOM   1454  HD1 TYR A 101      -1.914   1.196   1.825  1.00 98.79           H  
ATOM   1455  CD2 TYR A 101      -3.465   1.956   4.780  1.00 98.79           C  
ATOM   1456  HD2 TYR A 101      -4.353   2.439   5.161  1.00 98.79           H  
ATOM   1457  CE1 TYR A 101      -1.150   0.700   3.781  1.00 98.79           C  
ATOM   1458  HE1 TYR A 101      -0.259   0.209   3.417  1.00 98.79           H  
ATOM   1459  CE2 TYR A 101      -2.513   1.432   5.670  1.00 98.79           C  
ATOM   1460  HE2 TYR A 101      -2.656   1.512   6.738  1.00 98.79           H  
ATOM   1461  OH  TYR A 101      -0.426   0.329   6.037  1.00 98.79           O  
ATOM   1462  HH  TYR A 101      -0.703   0.417   6.952  1.00 98.79           H  
ATOM   1463  CZ  TYR A 101      -1.353   0.810   5.170  1.00 98.79           C  
ATOM   1464  N   TYR A 102      -4.559   5.237   0.174  1.00 98.33           N  
ATOM   1465  H   TYR A 102      -3.562   5.280   0.013  1.00 98.33           H  
ATOM   1466  CA  TYR A 102      -5.449   5.702  -0.882  1.00 98.33           C  
ATOM   1467  HA  TYR A 102      -6.398   6.009  -0.442  1.00 98.33           H  
ATOM   1468  C   TYR A 102      -5.726   4.573  -1.862  1.00 98.33           C  
ATOM   1469  CB  TYR A 102      -4.851   6.909  -1.595  1.00 98.33           C  
ATOM   1470  HB2 TYR A 102      -5.514   7.173  -2.420  1.00 98.33           H  
ATOM   1471  HB3 TYR A 102      -3.885   6.638  -2.022  1.00 98.33           H  
ATOM   1472  O   TYR A 102      -4.809   3.877  -2.291  1.00 98.33           O  
ATOM   1473  CG  TYR A 102      -4.696   8.115  -0.694  1.00 98.33           C  
ATOM   1474  CD1 TYR A 102      -5.842   8.786  -0.224  1.00 98.33           C  
ATOM   1475  HD1 TYR A 102      -6.826   8.426  -0.485  1.00 98.33           H  
ATOM   1476  CD2 TYR A 102      -3.414   8.560  -0.323  1.00 98.33           C  
ATOM   1477  HD2 TYR A 102      -2.535   8.044  -0.680  1.00 98.33           H  
ATOM   1478  CE1 TYR A 102      -5.704   9.919   0.599  1.00 98.33           C  
ATOM   1479  HE1 TYR A 102      -6.573  10.444   0.968  1.00 98.33           H  
ATOM   1480  CE2 TYR A 102      -3.272   9.688   0.506  1.00 98.33           C  
ATOM   1481  HE2 TYR A 102      -2.285  10.024   0.787  1.00 98.33           H  
ATOM   1482  OH  TYR A 102      -4.289  11.462   1.762  1.00 98.33           O  
ATOM   1483  HH  TYR A 102      -3.364  11.663   1.927  1.00 98.33           H  
ATOM   1484  CZ  TYR A 102      -4.419  10.373   0.963  1.00 98.33           C  
ATOM   1485  N   PHE A 103      -6.991   4.406  -2.234  1.00 98.26           N  
ATOM   1486  H   PHE A 103      -7.711   4.981  -1.819  1.00 98.26           H  
ATOM   1487  CA  PHE A 103      -7.389   3.336  -3.140  1.00 98.26           C  
ATOM   1488  HA  PHE A 103      -6.640   2.545  -3.115  1.00 98.26           H  
ATOM   1489  C   PHE A 103      -7.466   3.786  -4.602  1.00 98.26           C  
ATOM   1490  CB  PHE A 103      -8.709   2.740  -2.652  1.00 98.26           C  
ATOM   1491  HB2 PHE A 103      -8.921   1.882  -3.290  1.00 98.26           H  
ATOM   1492  HB3 PHE A 103      -9.504   3.475  -2.775  1.00 98.26           H  
ATOM   1493  O   PHE A 103      -7.278   2.966  -5.496  1.00 98.26           O  
ATOM   1494  CG  PHE A 103      -8.711   2.205  -1.234  1.00 98.26           C  
ATOM   1495  CD1 PHE A 103      -7.716   1.298  -0.826  1.00 98.26           C  
ATOM   1496  HD1 PHE A 103      -6.913   1.035  -1.499  1.00 98.26           H  
ATOM   1497  CD2 PHE A 103      -9.750   2.543  -0.348  1.00 98.26           C  
ATOM   1498  HD2 PHE A 103     -10.522   3.231  -0.661  1.00 98.26           H  
ATOM   1499  CE1 PHE A 103      -7.768   0.719   0.452  1.00 98.26           C  
ATOM   1500  HE1 PHE A 103      -7.010   0.017   0.765  1.00 98.26           H  
ATOM   1501  CE2 PHE A 103      -9.813   1.952   0.926  1.00 98.26           C  
ATOM   1502  HE2 PHE A 103     -10.626   2.189   1.597  1.00 98.26           H  
ATOM   1503  CZ  PHE A 103      -8.828   1.029   1.318  1.00 98.26           C  
ATOM   1504  HZ  PHE A 103      -8.893   0.531   2.274  1.00 98.26           H  
ATOM   1505  N   GLY A 104      -7.732   5.068  -4.868  1.00 97.01           N  
ATOM   1506  H   GLY A 104      -7.885   5.694  -4.091  1.00 97.01           H  
ATOM   1507  CA  GLY A 104      -7.805   5.610  -6.228  1.00 97.01           C  
ATOM   1508  HA2 GLY A 104      -8.659   6.283  -6.311  1.00 97.01           H  
ATOM   1509  HA3 GLY A 104      -7.981   4.802  -6.938  1.00 97.01           H  
ATOM   1510  C   GLY A 104      -6.563   6.381  -6.680  1.00 97.01           C  
ATOM   1511  O   GLY A 104      -5.784   6.900  -5.877  1.00 97.01           O  
ATOM   1512  N   HIS A 105      -6.413   6.499  -7.997  1.00 96.41           N  
ATOM   1513  H   HIS A 105      -7.129   6.103  -8.590  1.00 96.41           H  
ATOM   1514  CA  HIS A 105      -5.244   7.077  -8.666  1.00 96.41           C  
ATOM   1515  HA  HIS A 105      -4.345   6.575  -8.310  1.00 96.41           H  
ATOM   1516  C   HIS A 105      -5.051   8.573  -8.419  1.00 96.41           C  
ATOM   1517  CB  HIS A 105      -5.371   6.834 -10.172  1.00 96.41           C  
ATOM   1518  HB2 HIS A 105      -6.267   7.334 -10.541  1.00 96.41           H  
ATOM   1519  HB3 HIS A 105      -4.507   7.273 -10.672  1.00 96.41           H  
ATOM   1520  O   HIS A 105      -3.919   9.049  -8.472  1.00 96.41           O  
ATOM   1521  CG  HIS A 105      -5.433   5.381 -10.554  1.00 96.41           C  
ATOM   1522  CD2 HIS A 105      -5.127   4.298  -9.774  1.00 96.41           C  
ATOM   1523  HD2 HIS A 105      -4.793   4.313  -8.747  1.00 96.41           H  
ATOM   1524  ND1 HIS A 105      -5.839   4.888 -11.766  1.00 96.41           N  
ATOM   1525  HD1 HIS A 105      -6.215   5.406 -12.547  1.00 96.41           H  
ATOM   1526  CE1 HIS A 105      -5.801   3.552 -11.714  1.00 96.41           C  
ATOM   1527  HE1 HIS A 105      -6.102   2.888 -12.512  1.00 96.41           H  
ATOM   1528  NE2 HIS A 105      -5.387   3.149 -10.509  1.00 96.41           N  
ATOM   1529  N   LYS A 106      -6.119   9.319  -8.098  1.00 95.25           N  
ATOM   1530  H   LYS A 106      -7.025   8.874  -8.127  1.00 95.25           H  
ATOM   1531  CA  LYS A 106      -6.025  10.764  -7.811  1.00 95.25           C  
ATOM   1532  HA  LYS A 106      -5.679  11.269  -8.713  1.00 95.25           H  
ATOM   1533  C   LYS A 106      -4.993  11.092  -6.722  1.00 95.25           C  
ATOM   1534  CB  LYS A 106      -7.420  11.293  -7.457  1.00 95.25           C  
ATOM   1535  HB2 LYS A 106      -7.791  10.743  -6.592  1.00 95.25           H  
ATOM   1536  HB3 LYS A 106      -8.082  11.105  -8.302  1.00 95.25           H  
ATOM   1537  O   LYS A 106      -4.402  12.165  -6.763  1.00 95.25           O  
ATOM   1538  CG  LYS A 106      -7.444  12.799  -7.138  1.00 95.25           C  
ATOM   1539  HG2 LYS A 106      -7.001  13.364  -7.957  1.00 95.25           H  
ATOM   1540  HG3 LYS A 106      -6.875  12.980  -6.226  1.00 95.25           H  
ATOM   1541  CD  LYS A 106      -8.887  13.262  -6.916  1.00 95.25           C  
ATOM   1542  HD2 LYS A 106      -9.392  12.518  -6.299  1.00 95.25           H  
ATOM   1543  HD3 LYS A 106      -9.408  13.322  -7.872  1.00 95.25           H  
ATOM   1544  CE  LYS A 106      -8.957  14.604  -6.188  1.00 95.25           C  
ATOM   1545  HE2 LYS A 106      -8.163  14.623  -5.442  1.00 95.25           H  
ATOM   1546  HE3 LYS A 106      -8.786  15.417  -6.893  1.00 95.25           H  
ATOM   1547  NZ  LYS A 106     -10.269  14.733  -5.502  1.00 95.25           N  
ATOM   1548  HZ1 LYS A 106     -11.042  14.754  -6.152  1.00 95.25           H  
ATOM   1549  HZ2 LYS A 106     -10.303  15.534  -4.887  1.00 95.25           H  
ATOM   1550  HZ3 LYS A 106     -10.442  13.925  -4.922  1.00 95.25           H  
ATOM   1551  N   ASN A 107      -4.751  10.165  -5.791  1.00 91.24           N  
ATOM   1552  H   ASN A 107      -5.242   9.286  -5.867  1.00 91.24           H  
ATOM   1553  CA  ASN A 107      -3.776  10.314  -4.706  1.00 91.24           C  
ATOM   1554  HA  ASN A 107      -3.385  11.331  -4.718  1.00 91.24           H  
ATOM   1555  C   ASN A 107      -2.543   9.400  -4.878  1.00 91.24           C  
ATOM   1556  CB  ASN A 107      -4.496  10.120  -3.366  1.00 91.24           C  
ATOM   1557  HB2 ASN A 107      -3.783  10.232  -2.550  1.00 91.24           H  
ATOM   1558  HB3 ASN A 107      -4.901   9.108  -3.342  1.00 91.24           H  
ATOM   1559  O   ASN A 107      -1.886   9.054  -3.900  1.00 91.24           O  
ATOM   1560  CG  ASN A 107      -5.615  11.118  -3.132  1.00 91.24           C  
ATOM   1561  ND2 ASN A 107      -6.740  10.671  -2.628  1.00 91.24           N  
ATOM   1562 HD21 ASN A 107      -6.796   9.717  -2.301  1.00 91.24           H  
ATOM   1563 HD22 ASN A 107      -7.460  11.356  -2.449  1.00 91.24           H  
ATOM   1564  OD1 ASN A 107      -5.518  12.299  -3.413  1.00 91.24           O  
ATOM   1565  N   GLY A 108      -2.236   8.989  -6.112  1.00 93.27           N  
ATOM   1566  H   GLY A 108      -2.823   9.282  -6.881  1.00 93.27           H  
ATOM   1567  CA  GLY A 108      -1.013   8.258  -6.452  1.00 93.27           C  
ATOM   1568  HA2 GLY A 108      -0.762   8.476  -7.490  1.00 93.27           H  
ATOM   1569  HA3 GLY A 108      -0.195   8.616  -5.826  1.00 93.27           H  
ATOM   1570  C   GLY A 108      -1.075   6.736  -6.308  1.00 93.27           C  
ATOM   1571  O   GLY A 108      -0.053   6.094  -6.541  1.00 93.27           O  
ATOM   1572  N   ALA A 109      -2.229   6.149  -5.966  1.00 97.07           N  
ATOM   1573  H   ALA A 109      -3.042   6.723  -5.792  1.00 97.07           H  
ATOM   1574  CA  ALA A 109      -2.384   4.693  -5.933  1.00 97.07           C  
ATOM   1575  HA  ALA A 109      -1.685   4.287  -5.201  1.00 97.07           H  
ATOM   1576  C   ALA A 109      -2.054   4.074  -7.301  1.00 97.07           C  
ATOM   1577  CB  ALA A 109      -3.803   4.329  -5.486  1.00 97.07           C  
ATOM   1578  HB1 ALA A 109      -3.856   3.260  -5.278  1.00 97.07           H  
ATOM   1579  HB2 ALA A 109      -4.513   4.566  -6.278  1.00 97.07           H  
ATOM   1580  HB3 ALA A 109      -4.062   4.880  -4.582  1.00 97.07           H  
ATOM   1581  O   ALA A 109      -2.446   4.616  -8.335  1.00 97.07           O  
ATOM   1582  N   GLN A 110      -1.341   2.949  -7.310  1.00 96.17           N  
ATOM   1583  H   GLN A 110      -1.033   2.569  -6.426  1.00 96.17           H  
ATOM   1584  CA  GLN A 110      -1.127   2.158  -8.522  1.00 96.17           C  
ATOM   1585  HA  GLN A 110      -0.986   2.834  -9.364  1.00 96.17           H  
ATOM   1586  C   GLN A 110      -2.354   1.296  -8.855  1.00 96.17           C  
ATOM   1587  CB  GLN A 110       0.133   1.286  -8.385  1.00 96.17           C  
ATOM   1588  HB2 GLN A 110       0.110   0.741  -7.441  1.00 96.17           H  
ATOM   1589  HB3 GLN A 110       0.128   0.547  -9.187  1.00 96.17           H  
ATOM   1590  O   GLN A 110      -3.206   1.047  -7.997  1.00 96.17           O  
ATOM   1591  CG  GLN A 110       1.448   2.066  -8.511  1.00 96.17           C  
ATOM   1592  HG2 GLN A 110       1.360   2.819  -9.294  1.00 96.17           H  
ATOM   1593  HG3 GLN A 110       2.227   1.367  -8.816  1.00 96.17           H  
ATOM   1594  CD  GLN A 110       1.917   2.710  -7.216  1.00 96.17           C  
ATOM   1595  NE2 GLN A 110       1.842   4.007  -7.064  1.00 96.17           N  
ATOM   1596 HE21 GLN A 110       2.349   4.390  -6.279  1.00 96.17           H  
ATOM   1597 HE22 GLN A 110       1.249   4.594  -7.634  1.00 96.17           H  
ATOM   1598  OE1 GLN A 110       2.370   2.052  -6.292  1.00 96.17           O  
ATOM   1599  N   ASP A 111      -2.403   0.807 -10.098  1.00 96.32           N  
ATOM   1600  H   ASP A 111      -1.698   1.085 -10.766  1.00 96.32           H  
ATOM   1601  CA  ASP A 111      -3.411  -0.154 -10.544  1.00 96.32           C  
ATOM   1602  HA  ASP A 111      -4.392   0.317 -10.479  1.00 96.32           H  
ATOM   1603  C   ASP A 111      -3.395  -1.409  -9.655  1.00 96.32           C  
ATOM   1604  CB  ASP A 111      -3.175  -0.586 -12.005  1.00 96.32           C  
ATOM   1605  HB2 ASP A 111      -3.698  -1.528 -12.168  1.00 96.32           H  
ATOM   1606  HB3 ASP A 111      -2.112  -0.778 -12.152  1.00 96.32           H  
ATOM   1607  O   ASP A 111      -2.389  -2.108  -9.518  1.00 96.32           O  
ATOM   1608  CG  ASP A 111      -3.675   0.381 -13.085  1.00 96.32           C  
ATOM   1609  OD1 ASP A 111      -4.686   1.076 -12.866  1.00 96.32           O  
ATOM   1610  OD2 ASP A 111      -3.111   0.336 -14.199  1.00 96.32           O  
ATOM   1611  N   ILE A 112      -4.559  -1.740  -9.113  1.00 97.22           N  
ATOM   1612  H   ILE A 112      -5.317  -1.085  -9.241  1.00 97.22           H  
ATOM   1613  CA  ILE A 112      -4.859  -2.997  -8.450  1.00 97.22           C  
ATOM   1614  HA  ILE A 112      -4.015  -3.670  -8.602  1.00 97.22           H  
ATOM   1615  C   ILE A 112      -6.073  -3.638  -9.110  1.00 97.22           C  
ATOM   1616  CB  ILE A 112      -5.044  -2.840  -6.926  1.00 97.22           C  
ATOM   1617  HB  ILE A 112      -5.231  -3.842  -6.541  1.00 97.22           H  
ATOM   1618  O   ILE A 112      -7.030  -2.973  -9.506  1.00 97.22           O  
ATOM   1619  CG1 ILE A 112      -6.256  -1.968  -6.526  1.00 97.22           C  
ATOM   1620 HG12 ILE A 112      -7.139  -2.281  -7.083  1.00 97.22           H  
ATOM   1621 HG13 ILE A 112      -6.047  -0.926  -6.767  1.00 97.22           H  
ATOM   1622  CG2 ILE A 112      -3.739  -2.327  -6.292  1.00 97.22           C  
ATOM   1623 HG21 ILE A 112      -3.579  -1.282  -6.557  1.00 97.22           H  
ATOM   1624 HG22 ILE A 112      -3.778  -2.411  -5.206  1.00 97.22           H  
ATOM   1625 HG23 ILE A 112      -2.890  -2.904  -6.659  1.00 97.22           H  
ATOM   1626  CD1 ILE A 112      -6.621  -2.061  -5.041  1.00 97.22           C  
ATOM   1627 HD11 ILE A 112      -5.844  -1.598  -4.432  1.00 97.22           H  
ATOM   1628 HD12 ILE A 112      -7.557  -1.531  -4.868  1.00 97.22           H  
ATOM   1629 HD13 ILE A 112      -6.741  -3.104  -4.750  1.00 97.22           H  
ATOM   1630  N   ASN A 113      -6.044  -4.963  -9.194  1.00 97.65           N  
ATOM   1631  H   ASN A 113      -5.216  -5.428  -8.851  1.00 97.65           H  
ATOM   1632  CA  ASN A 113      -7.181  -5.775  -9.603  1.00 97.65           C  
ATOM   1633  HA  ASN A 113      -8.103  -5.303  -9.264  1.00 97.65           H  
ATOM   1634  C   ASN A 113      -7.061  -7.142  -8.927  1.00 97.65           C  
ATOM   1635  CB  ASN A 113      -7.226  -5.863 -11.138  1.00 97.65           C  
ATOM   1636  HB2 ASN A 113      -6.299  -6.299 -11.509  1.00 97.65           H  
ATOM   1637  HB3 ASN A 113      -7.320  -4.857 -11.548  1.00 97.65           H  
ATOM   1638  O   ASN A 113      -6.469  -8.068  -9.485  1.00 97.65           O  
ATOM   1639  CG  ASN A 113      -8.399  -6.685 -11.643  1.00 97.65           C  
ATOM   1640  ND2 ASN A 113      -8.430  -6.963 -12.925  1.00 97.65           N  
ATOM   1641 HD21 ASN A 113      -9.209  -7.518 -13.251  1.00 97.65           H  
ATOM   1642 HD22 ASN A 113      -7.728  -6.576 -13.540  1.00 97.65           H  
ATOM   1643  OD1 ASN A 113      -9.298  -7.091 -10.919  1.00 97.65           O  
ATOM   1644  N   TYR A 114      -7.567  -7.243  -7.701  1.00 98.15           N  
ATOM   1645  H   TYR A 114      -8.020  -6.425  -7.319  1.00 98.15           H  
ATOM   1646  CA  TYR A 114      -7.536  -8.441  -6.868  1.00 98.15           C  
ATOM   1647  HA  TYR A 114      -6.890  -9.187  -7.332  1.00 98.15           H  
ATOM   1648  C   TYR A 114      -8.942  -9.043  -6.782  1.00 98.15           C  
ATOM   1649  CB  TYR A 114      -6.924  -8.119  -5.493  1.00 98.15           C  
ATOM   1650  HB2 TYR A 114      -6.797  -9.052  -4.944  1.00 98.15           H  
ATOM   1651  HB3 TYR A 114      -7.631  -7.511  -4.929  1.00 98.15           H  
ATOM   1652  O   TYR A 114      -9.750  -8.671  -5.934  1.00 98.15           O  
ATOM   1653  CG  TYR A 114      -5.583  -7.402  -5.529  1.00 98.15           C  
ATOM   1654  CD1 TYR A 114      -4.485  -7.968  -6.208  1.00 98.15           C  
ATOM   1655  HD1 TYR A 114      -4.577  -8.942  -6.664  1.00 98.15           H  
ATOM   1656  CD2 TYR A 114      -5.419  -6.178  -4.851  1.00 98.15           C  
ATOM   1657  HD2 TYR A 114      -6.245  -5.742  -4.308  1.00 98.15           H  
ATOM   1658  CE1 TYR A 114      -3.242  -7.301  -6.235  1.00 98.15           C  
ATOM   1659  HE1 TYR A 114      -2.386  -7.738  -6.727  1.00 98.15           H  
ATOM   1660  CE2 TYR A 114      -4.168  -5.529  -4.846  1.00 98.15           C  
ATOM   1661  HE2 TYR A 114      -4.032  -4.601  -4.310  1.00 98.15           H  
ATOM   1662  OH  TYR A 114      -1.859  -5.483  -5.494  1.00 98.15           O  
ATOM   1663  HH  TYR A 114      -1.858  -4.700  -4.939  1.00 98.15           H  
ATOM   1664  CZ  TYR A 114      -3.077  -6.082  -5.543  1.00 98.15           C  
ATOM   1665  N   GLN A 115      -9.236  -9.965  -7.699  1.00 98.00           N  
ATOM   1666  H   GLN A 115      -8.547 -10.166  -8.410  1.00 98.00           H  
ATOM   1667  CA  GLN A 115     -10.437 -10.799  -7.713  1.00 98.00           C  
ATOM   1668  HA  GLN A 115     -10.996 -10.664  -6.787  1.00 98.00           H  
ATOM   1669  C   GLN A 115     -10.002 -12.261  -7.819  1.00 98.00           C  
ATOM   1670  CB  GLN A 115     -11.328 -10.395  -8.897  1.00 98.00           C  
ATOM   1671  HB2 GLN A 115     -10.790 -10.553  -9.832  1.00 98.00           H  
ATOM   1672  HB3 GLN A 115     -11.567  -9.335  -8.815  1.00 98.00           H  
ATOM   1673  O   GLN A 115      -9.230 -12.604  -8.714  1.00 98.00           O  
ATOM   1674  CG  GLN A 115     -12.633 -11.201  -8.918  1.00 98.00           C  
ATOM   1675  HG2 GLN A 115     -13.116 -11.110  -7.945  1.00 98.00           H  
ATOM   1676  HG3 GLN A 115     -12.419 -12.255  -9.094  1.00 98.00           H  
ATOM   1677  CD  GLN A 115     -13.601 -10.732  -9.997  1.00 98.00           C  
ATOM   1678  NE2 GLN A 115     -14.875 -10.642  -9.689  1.00 98.00           N  
ATOM   1679 HE21 GLN A 115     -15.510 -10.469 -10.456  1.00 98.00           H  
ATOM   1680 HE22 GLN A 115     -15.182 -10.921  -8.768  1.00 98.00           H  
ATOM   1681  OE1 GLN A 115     -13.251 -10.426 -11.126  1.00 98.00           O  
ATOM   1682  N   GLY A 116     -10.451 -13.109  -6.892  1.00 98.22           N  
ATOM   1683  H   GLY A 116     -11.035 -12.762  -6.145  1.00 98.22           H  
ATOM   1684  CA  GLY A 116     -10.016 -14.507  -6.799  1.00 98.22           C  
ATOM   1685  HA2 GLY A 116     -10.637 -15.019  -6.064  1.00 98.22           H  
ATOM   1686  HA3 GLY A 116     -10.155 -14.993  -7.765  1.00 98.22           H  
ATOM   1687  C   GLY A 116      -8.549 -14.683  -6.387  1.00 98.22           C  
ATOM   1688  O   GLY A 116      -8.008 -15.779  -6.505  1.00 98.22           O  
ATOM   1689  N   LYS A 117      -7.883 -13.617  -5.928  1.00 98.18           N  
ATOM   1690  H   LYS A 117      -8.407 -12.765  -5.787  1.00 98.18           H  
ATOM   1691  CA  LYS A 117      -6.471 -13.623  -5.528  1.00 98.18           C  
ATOM   1692  HA  LYS A 117      -6.233 -14.616  -5.145  1.00 98.18           H  
ATOM   1693  C   LYS A 117      -6.205 -12.639  -4.396  1.00 98.18           C  
ATOM   1694  CB  LYS A 117      -5.560 -13.361  -6.742  1.00 98.18           C  
ATOM   1695  HB2 LYS A 117      -4.521 -13.464  -6.430  1.00 98.18           H  
ATOM   1696  HB3 LYS A 117      -5.756 -14.126  -7.493  1.00 98.18           H  
ATOM   1697  O   LYS A 117      -6.987 -11.714  -4.172  1.00 98.18           O  
ATOM   1698  CG  LYS A 117      -5.749 -11.977  -7.380  1.00 98.18           C  
ATOM   1699  HG2 LYS A 117      -5.555 -11.202  -6.638  1.00 98.18           H  
ATOM   1700  HG3 LYS A 117      -6.776 -11.879  -7.732  1.00 98.18           H  
ATOM   1701  CD  LYS A 117      -4.790 -11.789  -8.562  1.00 98.18           C  
ATOM   1702  HD2 LYS A 117      -4.924 -12.598  -9.279  1.00 98.18           H  
ATOM   1703  HD3 LYS A 117      -3.763 -11.788  -8.194  1.00 98.18           H  
ATOM   1704  CE  LYS A 117      -5.117 -10.453  -9.220  1.00 98.18           C  
ATOM   1705  HE2 LYS A 117      -5.112  -9.680  -8.452  1.00 98.18           H  
ATOM   1706  HE3 LYS A 117      -6.132 -10.498  -9.616  1.00 98.18           H  
ATOM   1707  NZ  LYS A 117      -4.179 -10.059 -10.295  1.00 98.18           N  
ATOM   1708  HZ1 LYS A 117      -3.241  -9.968  -9.932  1.00 98.18           H  
ATOM   1709  HZ2 LYS A 117      -4.188 -10.730 -11.049  1.00 98.18           H  
ATOM   1710  HZ3 LYS A 117      -4.466  -9.157 -10.649  1.00 98.18           H  
ATOM   1711  N   LYS A 118      -5.074 -12.841  -3.725  1.00 98.38           N  
ATOM   1712  H   LYS A 118      -4.484 -13.605  -4.020  1.00 98.38           H  
ATOM   1713  CA  LYS A 118      -4.536 -11.920  -2.723  1.00 98.38           C  
ATOM   1714  HA  LYS A 118      -5.368 -11.428  -2.219  1.00 98.38           H  
ATOM   1715  C   LYS A 118      -3.712 -10.814  -3.378  1.00 98.38           C  
ATOM   1716  CB  LYS A 118      -3.732 -12.685  -1.659  1.00 98.38           C  
ATOM   1717  HB2 LYS A 118      -2.889 -13.195  -2.125  1.00 98.38           H  
ATOM   1718  HB3 LYS A 118      -3.348 -11.972  -0.931  1.00 98.38           H  
ATOM   1719  O   LYS A 118      -3.255 -10.956  -4.514  1.00 98.38           O  
ATOM   1720  CG  LYS A 118      -4.621 -13.705  -0.935  1.00 98.38           C  
ATOM   1721  HG2 LYS A 118      -5.520 -13.197  -0.586  1.00 98.38           H  
ATOM   1722  HG3 LYS A 118      -4.912 -14.497  -1.624  1.00 98.38           H  
ATOM   1723  CD  LYS A 118      -3.914 -14.327   0.270  1.00 98.38           C  
ATOM   1724  HD2 LYS A 118      -3.623 -13.531   0.956  1.00 98.38           H  
ATOM   1725  HD3 LYS A 118      -3.029 -14.877  -0.050  1.00 98.38           H  
ATOM   1726  CE  LYS A 118      -4.913 -15.266   0.951  1.00 98.38           C  
ATOM   1727  HE2 LYS A 118      -5.877 -14.760   0.984  1.00 98.38           H  
ATOM   1728  HE3 LYS A 118      -5.046 -16.164   0.348  1.00 98.38           H  
ATOM   1729  NZ  LYS A 118      -4.510 -15.604   2.333  1.00 98.38           N  
ATOM   1730  HZ1 LYS A 118      -4.387 -14.749   2.857  1.00 98.38           H  
ATOM   1731  HZ2 LYS A 118      -5.269 -16.098   2.779  1.00 98.38           H  
ATOM   1732  HZ3 LYS A 118      -3.659 -16.148   2.358  1.00 98.38           H  
ATOM   1733  N   GLY A 119      -3.538  -9.727  -2.649  1.00 98.22           N  
ATOM   1734  H   GLY A 119      -3.972  -9.693  -1.737  1.00 98.22           H  
ATOM   1735  CA  GLY A 119      -2.751  -8.569  -3.031  1.00 98.22           C  
ATOM   1736  HA2 GLY A 119      -3.363  -7.924  -3.660  1.00 98.22           H  
ATOM   1737  HA3 GLY A 119      -1.860  -8.875  -3.579  1.00 98.22           H  
ATOM   1738  C   GLY A 119      -2.334  -7.775  -1.806  1.00 98.22           C  
ATOM   1739  O   GLY A 119      -2.656  -8.144  -0.679  1.00 98.22           O  
ATOM   1740  N   ILE A 120      -1.621  -6.679  -2.035  1.00 98.67           N  
ATOM   1741  H   ILE A 120      -1.417  -6.402  -2.985  1.00 98.67           H  
ATOM   1742  CA  ILE A 120      -1.126  -5.814  -0.965  1.00 98.67           C  
ATOM   1743  HA  ILE A 120      -1.712  -6.000  -0.065  1.00 98.67           H  
ATOM   1744  C   ILE A 120      -1.343  -4.352  -1.338  1.00 98.67           C  
ATOM   1745  CB  ILE A 120       0.353  -6.120  -0.619  1.00 98.67           C  
ATOM   1746  HB  ILE A 120       0.571  -5.611   0.320  1.00 98.67           H  
ATOM   1747  O   ILE A 120      -1.448  -4.019  -2.524  1.00 98.67           O  
ATOM   1748  CG1 ILE A 120       1.350  -5.588  -1.675  1.00 98.67           C  
ATOM   1749 HG12 ILE A 120       1.206  -6.109  -2.622  1.00 98.67           H  
ATOM   1750 HG13 ILE A 120       1.176  -4.525  -1.841  1.00 98.67           H  
ATOM   1751  CG2 ILE A 120       0.552  -7.632  -0.389  1.00 98.67           C  
ATOM   1752 HG21 ILE A 120       1.574  -7.848  -0.076  1.00 98.67           H  
ATOM   1753 HG22 ILE A 120       0.390  -8.191  -1.311  1.00 98.67           H  
ATOM   1754 HG23 ILE A 120      -0.140  -7.993   0.371  1.00 98.67           H  
ATOM   1755  CD1 ILE A 120       2.812  -5.725  -1.237  1.00 98.67           C  
ATOM   1756 HD11 ILE A 120       2.932  -5.341  -0.224  1.00 98.67           H  
ATOM   1757 HD12 ILE A 120       3.116  -6.771  -1.279  1.00 98.67           H  
ATOM   1758 HD13 ILE A 120       3.457  -5.152  -1.904  1.00 98.67           H  
ATOM   1759  N   LEU A 121      -1.360  -3.497  -0.321  1.00 98.68           N  
ATOM   1760  H   LEU A 121      -1.288  -3.879   0.611  1.00 98.68           H  
ATOM   1761  CA  LEU A 121      -1.119  -2.064  -0.456  1.00 98.68           C  
ATOM   1762  HA  LEU A 121      -0.742  -1.857  -1.458  1.00 98.68           H  
ATOM   1763  C   LEU A 121      -0.037  -1.639   0.529  1.00 98.68           C  
ATOM   1764  CB  LEU A 121      -2.399  -1.249  -0.226  1.00 98.68           C  
ATOM   1765  HB2 LEU A 121      -2.788  -1.491   0.763  1.00 98.68           H  
ATOM   1766  HB3 LEU A 121      -2.147  -0.189  -0.233  1.00 98.68           H  
ATOM   1767  O   LEU A 121       0.153  -2.267   1.570  1.00 98.68           O  
ATOM   1768  CG  LEU A 121      -3.504  -1.487  -1.260  1.00 98.68           C  
ATOM   1769  HG  LEU A 121      -3.717  -2.554  -1.330  1.00 98.68           H  
ATOM   1770  CD1 LEU A 121      -4.773  -0.762  -0.815  1.00 98.68           C  
ATOM   1771 HD11 LEU A 121      -5.115  -1.188   0.128  1.00 98.68           H  
ATOM   1772 HD12 LEU A 121      -5.552  -0.899  -1.565  1.00 98.68           H  
ATOM   1773 HD13 LEU A 121      -4.570   0.302  -0.691  1.00 98.68           H  
ATOM   1774  CD2 LEU A 121      -3.115  -0.966  -2.641  1.00 98.68           C  
ATOM   1775 HD21 LEU A 121      -2.812   0.079  -2.578  1.00 98.68           H  
ATOM   1776 HD22 LEU A 121      -2.285  -1.547  -3.042  1.00 98.68           H  
ATOM   1777 HD23 LEU A 121      -3.960  -1.045  -3.325  1.00 98.68           H  
ATOM   1778  N   VAL A 122       0.650  -0.555   0.198  1.00 98.70           N  
ATOM   1779  H   VAL A 122       0.426  -0.106  -0.679  1.00 98.70           H  
ATOM   1780  CA  VAL A 122       1.724   0.032   0.992  1.00 98.70           C  
ATOM   1781  HA  VAL A 122       1.725  -0.436   1.976  1.00 98.70           H  
ATOM   1782  C   VAL A 122       1.446   1.519   1.180  1.00 98.70           C  
ATOM   1783  CB  VAL A 122       3.102  -0.238   0.353  1.00 98.70           C  
ATOM   1784  HB  VAL A 122       3.145   0.226  -0.632  1.00 98.70           H  
ATOM   1785  O   VAL A 122       0.961   2.194   0.277  1.00 98.70           O  
ATOM   1786  CG1 VAL A 122       4.255   0.312   1.202  1.00 98.70           C  
ATOM   1787 HG11 VAL A 122       5.208   0.037   0.751  1.00 98.70           H  
ATOM   1788 HG12 VAL A 122       4.212   1.400   1.242  1.00 98.70           H  
ATOM   1789 HG13 VAL A 122       4.208  -0.092   2.214  1.00 98.70           H  
ATOM   1790  CG2 VAL A 122       3.325  -1.748   0.195  1.00 98.70           C  
ATOM   1791 HG21 VAL A 122       2.624  -2.165  -0.528  1.00 98.70           H  
ATOM   1792 HG22 VAL A 122       4.335  -1.926  -0.175  1.00 98.70           H  
ATOM   1793 HG23 VAL A 122       3.201  -2.248   1.156  1.00 98.70           H  
ATOM   1794  N   THR A 123       1.739   2.027   2.369  1.00 98.42           N  
ATOM   1795  H   THR A 123       2.106   1.397   3.068  1.00 98.42           H  
ATOM   1796  CA  THR A 123       1.852   3.460   2.653  1.00 98.42           C  
ATOM   1797  HA  THR A 123       1.948   4.008   1.715  1.00 98.42           H  
ATOM   1798  C   THR A 123       3.114   3.694   3.466  1.00 98.42           C  
ATOM   1799  CB  THR A 123       0.618   4.003   3.394  1.00 98.42           C  
ATOM   1800  HB  THR A 123      -0.278   3.714   2.843  1.00 98.42           H  
ATOM   1801  O   THR A 123       3.711   2.751   3.979  1.00 98.42           O  
ATOM   1802  CG2 THR A 123       0.507   3.522   4.840  1.00 98.42           C  
ATOM   1803 HG21 THR A 123      -0.516   3.679   5.184  1.00 98.42           H  
ATOM   1804 HG22 THR A 123       1.199   4.061   5.487  1.00 98.42           H  
ATOM   1805 HG23 THR A 123       0.751   2.461   4.894  1.00 98.42           H  
ATOM   1806  OG1 THR A 123       0.677   5.410   3.479  1.00 98.42           O  
ATOM   1807  HG1 THR A 123       1.168   5.639   4.271  1.00 98.42           H  
ATOM   1808  N   GLN A 124       3.493   4.952   3.642  1.00 97.96           N  
ATOM   1809  H   GLN A 124       2.965   5.684   3.189  1.00 97.96           H  
ATOM   1810  CA  GLN A 124       4.555   5.331   4.561  1.00 97.96           C  
ATOM   1811  HA  GLN A 124       5.167   4.451   4.764  1.00 97.96           H  
ATOM   1812  C   GLN A 124       4.008   5.792   5.914  1.00 97.96           C  
ATOM   1813  CB  GLN A 124       5.464   6.359   3.881  1.00 97.96           C  
ATOM   1814  HB2 GLN A 124       4.874   7.164   3.445  1.00 97.96           H  
ATOM   1815  HB3 GLN A 124       6.150   6.775   4.619  1.00 97.96           H  
ATOM   1816  O   GLN A 124       2.935   6.395   5.990  1.00 97.96           O  
ATOM   1817  CG  GLN A 124       6.265   5.625   2.799  1.00 97.96           C  
ATOM   1818  HG2 GLN A 124       5.599   5.203   2.047  1.00 97.96           H  
ATOM   1819  HG3 GLN A 124       6.788   4.803   3.288  1.00 97.96           H  
ATOM   1820  CD  GLN A 124       7.300   6.468   2.081  1.00 97.96           C  
ATOM   1821  NE2 GLN A 124       8.336   5.817   1.603  1.00 97.96           N  
ATOM   1822 HE21 GLN A 124       8.332   4.810   1.685  1.00 97.96           H  
ATOM   1823 HE22 GLN A 124       9.032   6.320   1.073  1.00 97.96           H  
ATOM   1824  OE1 GLN A 124       7.193   7.677   1.926  1.00 97.96           O  
ATOM   1825  N   ALA A 125       4.770   5.521   6.970  1.00 97.69           N  
ATOM   1826  H   ALA A 125       5.599   4.968   6.806  1.00 97.69           H  
ATOM   1827  CA  ALA A 125       4.656   6.146   8.286  1.00 97.69           C  
ATOM   1828  HA  ALA A 125       3.880   6.911   8.268  1.00 97.69           H  
ATOM   1829  C   ALA A 125       5.976   6.817   8.657  1.00 97.69           C  
ATOM   1830  CB  ALA A 125       4.296   5.102   9.349  1.00 97.69           C  
ATOM   1831  HB1 ALA A 125       3.212   4.989   9.383  1.00 97.69           H  
ATOM   1832  HB2 ALA A 125       4.777   4.149   9.130  1.00 97.69           H  
ATOM   1833  HB3 ALA A 125       4.622   5.440  10.332  1.00 97.69           H  
ATOM   1834  O   ALA A 125       7.036   6.355   8.249  1.00 97.69           O  
ATOM   1835  N   THR A 126       5.912   7.850   9.493  1.00 97.36           N  
ATOM   1836  H   THR A 126       5.006   8.169   9.807  1.00 97.36           H  
ATOM   1837  CA  THR A 126       7.094   8.402  10.164  1.00 97.36           C  
ATOM   1838  HA  THR A 126       7.997   8.021   9.686  1.00 97.36           H  
ATOM   1839  C   THR A 126       7.089   7.949  11.617  1.00 97.36           C  
ATOM   1840  CB  THR A 126       7.148   9.929  10.056  1.00 97.36           C  
ATOM   1841  HB  THR A 126       6.268  10.365  10.529  1.00 97.36           H  
ATOM   1842  O   THR A 126       6.169   8.279  12.361  1.00 97.36           O  
ATOM   1843  CG2 THR A 126       8.410  10.510  10.695  1.00 97.36           C  
ATOM   1844 HG21 THR A 126       9.294  10.042  10.261  1.00 97.36           H  
ATOM   1845 HG22 THR A 126       8.398  10.331  11.770  1.00 97.36           H  
ATOM   1846 HG23 THR A 126       8.451  11.586  10.524  1.00 97.36           H  
ATOM   1847  OG1 THR A 126       7.177  10.304   8.696  1.00 97.36           O  
ATOM   1848  HG1 THR A 126       7.194  11.263   8.658  1.00 97.36           H  
ATOM   1849  N   VAL A 127       8.119   7.210  12.019  1.00 96.87           N  
ATOM   1850  H   VAL A 127       8.834   6.986  11.341  1.00 96.87           H  
ATOM   1851  CA  VAL A 127       8.325   6.701  13.377  1.00 96.87           C  
ATOM   1852  HA  VAL A 127       7.508   7.020  14.025  1.00 96.87           H  
ATOM   1853  C   VAL A 127       9.629   7.283  13.906  1.00 96.87           C  
ATOM   1854  CB  VAL A 127       8.371   5.163  13.381  1.00 96.87           C  
ATOM   1855  HB  VAL A 127       9.206   4.818  12.771  1.00 96.87           H  
ATOM   1856  O   VAL A 127      10.693   6.998  13.365  1.00 96.87           O  
ATOM   1857  CG1 VAL A 127       8.560   4.654  14.810  1.00 96.87           C  
ATOM   1858 HG11 VAL A 127       9.435   5.098  15.284  1.00 96.87           H  
ATOM   1859 HG12 VAL A 127       7.669   4.878  15.395  1.00 96.87           H  
ATOM   1860 HG13 VAL A 127       8.718   3.575  14.790  1.00 96.87           H  
ATOM   1861  CG2 VAL A 127       7.075   4.552  12.826  1.00 96.87           C  
ATOM   1862 HG21 VAL A 127       6.214   4.942  13.370  1.00 96.87           H  
ATOM   1863 HG22 VAL A 127       7.111   3.468  12.933  1.00 96.87           H  
ATOM   1864 HG23 VAL A 127       6.973   4.793  11.768  1.00 96.87           H  
ATOM   1865  N   ASP A 128       9.555   8.124  14.940  1.00 91.63           N  
ATOM   1866  H   ASP A 128       8.673   8.224  15.422  1.00 91.63           H  
ATOM   1867  CA  ASP A 128      10.717   8.804  15.541  1.00 91.63           C  
ATOM   1868  HA  ASP A 128      10.332   9.601  16.177  1.00 91.63           H  
ATOM   1869  C   ASP A 128      11.640   9.493  14.509  1.00 91.63           C  
ATOM   1870  CB  ASP A 128      11.491   7.844  16.456  1.00 91.63           C  
ATOM   1871  HB2 ASP A 128      12.374   8.360  16.835  1.00 91.63           H  
ATOM   1872  HB3 ASP A 128      11.837   6.993  15.870  1.00 91.63           H  
ATOM   1873  O   ASP A 128      12.865   9.480  14.626  1.00 91.63           O  
ATOM   1874  CG  ASP A 128      10.733   7.331  17.674  1.00 91.63           C  
ATOM   1875  OD1 ASP A 128       9.603   7.807  17.954  1.00 91.63           O  
ATOM   1876  OD2 ASP A 128      11.361   6.460  18.323  1.00 91.63           O  
ATOM   1877  N   GLY A 129      11.052  10.080  13.462  1.00 94.47           N  
ATOM   1878  H   GLY A 129      10.046  10.007  13.398  1.00 94.47           H  
ATOM   1879  CA  GLY A 129      11.781  10.750  12.379  1.00 94.47           C  
ATOM   1880  HA2 GLY A 129      12.645  11.265  12.798  1.00 94.47           H  
ATOM   1881  HA3 GLY A 129      11.128  11.497  11.928  1.00 94.47           H  
ATOM   1882  C   GLY A 129      12.286   9.831  11.258  1.00 94.47           C  
ATOM   1883  O   GLY A 129      12.774  10.339  10.250  1.00 94.47           O  
ATOM   1884  N   GLU A 130      12.136   8.509  11.375  1.00 97.66           N  
ATOM   1885  H   GLU A 130      11.736   8.133  12.222  1.00 97.66           H  
ATOM   1886  CA  GLU A 130      12.403   7.560  10.290  1.00 97.66           C  
ATOM   1887  HA  GLU A 130      13.123   8.011   9.607  1.00 97.66           H  
ATOM   1888  C   GLU A 130      11.125   7.268   9.496  1.00 97.66           C  
ATOM   1889  CB  GLU A 130      13.053   6.273  10.832  1.00 97.66           C  
ATOM   1890  HB2 GLU A 130      13.937   6.551  11.407  1.00 97.66           H  
ATOM   1891  HB3 GLU A 130      12.354   5.752  11.486  1.00 97.66           H  
ATOM   1892  O   GLU A 130      10.098   6.896  10.061  1.00 97.66           O  
ATOM   1893  CG  GLU A 130      13.478   5.336   9.685  1.00 97.66           C  
ATOM   1894  HG2 GLU A 130      14.074   5.909   8.975  1.00 97.66           H  
ATOM   1895  HG3 GLU A 130      12.585   4.987   9.166  1.00 97.66           H  
ATOM   1896  CD  GLU A 130      14.295   4.113  10.132  1.00 97.66           C  
ATOM   1897  OE1 GLU A 130      14.720   3.321   9.267  1.00 97.66           O  
ATOM   1898  OE2 GLU A 130      14.578   3.941  11.333  1.00 97.66           O  
ATOM   1899  N   THR A 131      11.184   7.415   8.172  1.00 97.92           N  
ATOM   1900  H   THR A 131      12.042   7.743   7.751  1.00 97.92           H  
ATOM   1901  CA  THR A 131      10.109   6.969   7.280  1.00 97.92           C  
ATOM   1902  HA  THR A 131       9.155   7.179   7.763  1.00 97.92           H  
ATOM   1903  C   THR A 131      10.222   5.470   7.038  1.00 97.92           C  
ATOM   1904  CB  THR A 131      10.124   7.724   5.947  1.00 97.92           C  
ATOM   1905  HB  THR A 131      11.067   7.546   5.431  1.00 97.92           H  
ATOM   1906  O   THR A 131      11.277   5.006   6.608  1.00 97.92           O  
ATOM   1907  CG2 THR A 131       8.966   7.326   5.039  1.00 97.92           C  
ATOM   1908 HG21 THR A 131       8.955   7.965   4.156  1.00 97.92           H  
ATOM   1909 HG22 THR A 131       8.027   7.439   5.581  1.00 97.92           H  
ATOM   1910 HG23 THR A 131       9.076   6.291   4.714  1.00 97.92           H  
ATOM   1911  OG1 THR A 131       9.986   9.106   6.193  1.00 97.92           O  
ATOM   1912  HG1 THR A 131       9.151   9.230   6.652  1.00 97.92           H  
ATOM   1913  N   ILE A 132       9.131   4.741   7.274  1.00 98.50           N  
ATOM   1914  H   ILE A 132       8.310   5.212   7.627  1.00 98.50           H  
ATOM   1915  CA  ILE A 132       9.025   3.303   7.028  1.00 98.50           C  
ATOM   1916  HA  ILE A 132       9.945   2.995   6.531  1.00 98.50           H  
ATOM   1917  C   ILE A 132       7.873   2.977   6.078  1.00 98.50           C  
ATOM   1918  CB  ILE A 132       8.959   2.483   8.334  1.00 98.50           C  
ATOM   1919  HB  ILE A 132       8.934   1.432   8.049  1.00 98.50           H  
ATOM   1920  O   ILE A 132       6.788   3.550   6.204  1.00 98.50           O  
ATOM   1921  CG1 ILE A 132       7.694   2.778   9.172  1.00 98.50           C  
ATOM   1922 HG12 ILE A 132       6.809   2.664   8.546  1.00 98.50           H  
ATOM   1923 HG13 ILE A 132       7.724   3.805   9.535  1.00 98.50           H  
ATOM   1924  CG2 ILE A 132      10.243   2.713   9.154  1.00 98.50           C  
ATOM   1925 HG21 ILE A 132      11.119   2.608   8.513  1.00 98.50           H  
ATOM   1926 HG22 ILE A 132      10.246   3.714   9.584  1.00 98.50           H  
ATOM   1927 HG23 ILE A 132      10.320   1.980   9.957  1.00 98.50           H  
ATOM   1928  CD1 ILE A 132       7.515   1.830  10.363  1.00 98.50           C  
ATOM   1929 HD11 ILE A 132       8.307   1.986  11.095  1.00 98.50           H  
ATOM   1930 HD12 ILE A 132       6.556   2.032  10.839  1.00 98.50           H  
ATOM   1931 HD13 ILE A 132       7.530   0.795  10.020  1.00 98.50           H  
ATOM   1932  N   ASP A 133       8.083   2.025   5.171  1.00 98.66           N  
ATOM   1933  H   ASP A 133       9.021   1.668   5.053  1.00 98.66           H  
ATOM   1934  CA  ASP A 133       6.995   1.415   4.403  1.00 98.66           C  
ATOM   1935  HA  ASP A 133       6.315   2.201   4.074  1.00 98.66           H  
ATOM   1936  C   ASP A 133       6.195   0.447   5.292  1.00 98.66           C  
ATOM   1937  CB  ASP A 133       7.519   0.704   3.142  1.00 98.66           C  
ATOM   1938  HB2 ASP A 133       8.369   0.079   3.415  1.00 98.66           H  
ATOM   1939  HB3 ASP A 133       6.736   0.043   2.772  1.00 98.66           H  
ATOM   1940  O   ASP A 133       6.744  -0.409   5.993  1.00 98.66           O  
ATOM   1941  CG  ASP A 133       7.920   1.637   1.987  1.00 98.66           C  
ATOM   1942  OD1 ASP A 133       7.639   2.855   2.023  1.00 98.66           O  
ATOM   1943  OD2 ASP A 133       8.527   1.125   1.019  1.00 98.66           O  
ATOM   1944  N   VAL A 134       4.871   0.572   5.249  1.00 98.72           N  
ATOM   1945  H   VAL A 134       4.493   1.308   4.669  1.00 98.72           H  
ATOM   1946  CA  VAL A 134       3.915  -0.231   6.011  1.00 98.72           C  
ATOM   1947  HA  VAL A 134       4.452  -1.023   6.533  1.00 98.72           H  
ATOM   1948  C   VAL A 134       2.926  -0.866   5.049  1.00 98.72           C  
ATOM   1949  CB  VAL A 134       3.176   0.607   7.063  1.00 98.72           C  
ATOM   1950  HB  VAL A 134       2.562   1.357   6.564  1.00 98.72           H  
ATOM   1951  O   VAL A 134       2.281  -0.181   4.255  1.00 98.72           O  
ATOM   1952  CG1 VAL A 134       2.270  -0.285   7.924  1.00 98.72           C  
ATOM   1953 HG11 VAL A 134       2.871  -0.985   8.504  1.00 98.72           H  
ATOM   1954 HG12 VAL A 134       1.684   0.349   8.589  1.00 98.72           H  
ATOM   1955 HG13 VAL A 134       1.573  -0.848   7.303  1.00 98.72           H  
ATOM   1956  CG2 VAL A 134       4.164   1.320   7.995  1.00 98.72           C  
ATOM   1957 HG21 VAL A 134       3.625   1.820   8.800  1.00 98.72           H  
ATOM   1958 HG22 VAL A 134       4.714   2.075   7.435  1.00 98.72           H  
ATOM   1959 HG23 VAL A 134       4.869   0.604   8.418  1.00 98.72           H  
ATOM   1960  N   LYS A 135       2.815  -2.189   5.140  1.00 98.53           N  
ATOM   1961  H   LYS A 135       3.357  -2.657   5.852  1.00 98.53           H  
ATOM   1962  CA  LYS A 135       1.963  -3.020   4.296  1.00 98.53           C  
ATOM   1963  HA  LYS A 135       1.749  -2.480   3.373  1.00 98.53           H  
ATOM   1964  C   LYS A 135       0.620  -3.324   4.963  1.00 98.53           C  
ATOM   1965  CB  LYS A 135       2.756  -4.284   3.929  1.00 98.53           C  
ATOM   1966  HB2 LYS A 135       3.545  -3.995   3.234  1.00 98.53           H  
ATOM   1967  HB3 LYS A 135       3.218  -4.693   4.828  1.00 98.53           H  
ATOM   1968  O   LYS A 135       0.560  -3.550   6.171  1.00 98.53           O  
ATOM   1969  CG  LYS A 135       1.912  -5.384   3.282  1.00 98.53           C  
ATOM   1970  HG2 LYS A 135       1.398  -4.985   2.408  1.00 98.53           H  
ATOM   1971  HG3 LYS A 135       1.174  -5.741   4.001  1.00 98.53           H  
ATOM   1972  CD  LYS A 135       2.787  -6.565   2.864  1.00 98.53           C  
ATOM   1973  HD2 LYS A 135       3.470  -6.850   3.664  1.00 98.53           H  
ATOM   1974  HD3 LYS A 135       3.375  -6.276   1.993  1.00 98.53           H  
ATOM   1975  CE  LYS A 135       1.907  -7.751   2.486  1.00 98.53           C  
ATOM   1976  HE2 LYS A 135       0.973  -7.384   2.060  1.00 98.53           H  
ATOM   1977  HE3 LYS A 135       2.426  -8.334   1.725  1.00 98.53           H  
ATOM   1978  NZ  LYS A 135       1.614  -8.642   3.621  1.00 98.53           N  
ATOM   1979  HZ1 LYS A 135       2.446  -9.119   3.940  1.00 98.53           H  
ATOM   1980  HZ2 LYS A 135       1.104  -8.190   4.366  1.00 98.53           H  
ATOM   1981  HZ3 LYS A 135       0.936  -9.323   3.312  1.00 98.53           H  
ATOM   1982  N   ILE A 136      -0.421  -3.424   4.138  1.00 98.86           N  
ATOM   1983  H   ILE A 136      -0.262  -3.179   3.172  1.00 98.86           H  
ATOM   1984  CA  ILE A 136      -1.674  -4.131   4.438  1.00 98.86           C  
ATOM   1985  HA  ILE A 136      -1.567  -4.639   5.396  1.00 98.86           H  
ATOM   1986  C   ILE A 136      -1.922  -5.219   3.400  1.00 98.86           C  
ATOM   1987  CB  ILE A 136      -2.888  -3.183   4.550  1.00 98.86           C  
ATOM   1988  HB  ILE A 136      -3.775  -3.783   4.748  1.00 98.86           H  
ATOM   1989  O   ILE A 136      -1.506  -5.102   2.244  1.00 98.86           O  
ATOM   1990  CG1 ILE A 136      -3.137  -2.387   3.253  1.00 98.86           C  
ATOM   1991 HG12 ILE A 136      -2.279  -1.743   3.057  1.00 98.86           H  
ATOM   1992 HG13 ILE A 136      -3.238  -3.084   2.421  1.00 98.86           H  
ATOM   1993  CG2 ILE A 136      -2.655  -2.275   5.760  1.00 98.86           C  
ATOM   1994 HG21 ILE A 136      -3.515  -1.636   5.958  1.00 98.86           H  
ATOM   1995 HG22 ILE A 136      -1.768  -1.668   5.574  1.00 98.86           H  
ATOM   1996 HG23 ILE A 136      -2.446  -2.895   6.632  1.00 98.86           H  
ATOM   1997  CD1 ILE A 136      -4.403  -1.523   3.278  1.00 98.86           C  
ATOM   1998 HD11 ILE A 136      -5.281  -2.155   3.409  1.00 98.86           H  
ATOM   1999 HD12 ILE A 136      -4.355  -0.791   4.085  1.00 98.86           H  
ATOM   2000 HD13 ILE A 136      -4.493  -0.980   2.337  1.00 98.86           H  
ATOM   2001  N   ASP A 137      -2.622  -6.267   3.816  1.00 98.79           N  
ATOM   2002  H   ASP A 137      -2.961  -6.273   4.767  1.00 98.79           H  
ATOM   2003  CA  ASP A 137      -3.019  -7.370   2.946  1.00 98.79           C  
ATOM   2004  HA  ASP A 137      -2.366  -7.400   2.074  1.00 98.79           H  
ATOM   2005  C   ASP A 137      -4.451  -7.181   2.452  1.00 98.79           C  
ATOM   2006  CB  ASP A 137      -2.866  -8.707   3.673  1.00 98.79           C  
ATOM   2007  HB2 ASP A 137      -3.383  -8.673   4.631  1.00 98.79           H  
ATOM   2008  HB3 ASP A 137      -3.324  -9.493   3.071  1.00 98.79           H  
ATOM   2009  O   ASP A 137      -5.336  -6.784   3.209  1.00 98.79           O  
ATOM   2010  CG  ASP A 137      -1.397  -9.047   3.878  1.00 98.79           C  
ATOM   2011  OD1 ASP A 137      -0.777  -9.528   2.906  1.00 98.79           O  
ATOM   2012  OD2 ASP A 137      -0.830  -8.791   4.963  1.00 98.79           O  
ATOM   2013  N   LEU A 138      -4.675  -7.511   1.182  1.00 98.73           N  
ATOM   2014  H   LEU A 138      -3.889  -7.842   0.641  1.00 98.73           H  
ATOM   2015  CA  LEU A 138      -5.985  -7.573   0.548  1.00 98.73           C  
ATOM   2016  HA  LEU A 138      -6.755  -7.264   1.255  1.00 98.73           H  
ATOM   2017  C   LEU A 138      -6.275  -9.017   0.145  1.00 98.73           C  
ATOM   2018  CB  LEU A 138      -6.028  -6.641  -0.678  1.00 98.73           C  
ATOM   2019  HB2 LEU A 138      -5.313  -7.002  -1.417  1.00 98.73           H  
ATOM   2020  HB3 LEU A 138      -7.024  -6.715  -1.115  1.00 98.73           H  
ATOM   2021  O   LEU A 138      -5.548  -9.601  -0.660  1.00 98.73           O  
ATOM   2022  CG  LEU A 138      -5.721  -5.158  -0.404  1.00 98.73           C  
ATOM   2023  HG  LEU A 138      -4.697  -5.045  -0.050  1.00 98.73           H  
ATOM   2024  CD1 LEU A 138      -5.883  -4.375  -1.706  1.00 98.73           C  
ATOM   2025 HD11 LEU A 138      -6.849  -4.595  -2.161  1.00 98.73           H  
ATOM   2026 HD12 LEU A 138      -5.071  -4.651  -2.378  1.00 98.73           H  
ATOM   2027 HD13 LEU A 138      -5.831  -3.305  -1.506  1.00 98.73           H  
ATOM   2028  CD2 LEU A 138      -6.672  -4.540   0.611  1.00 98.73           C  
ATOM   2029 HD21 LEU A 138      -6.604  -5.097   1.546  1.00 98.73           H  
ATOM   2030 HD22 LEU A 138      -7.695  -4.587   0.239  1.00 98.73           H  
ATOM   2031 HD23 LEU A 138      -6.393  -3.504   0.803  1.00 98.73           H  
ATOM   2032  N   ASP A 139      -7.359  -9.590   0.656  1.00 98.75           N  
ATOM   2033  H   ASP A 139      -7.896  -9.074   1.338  1.00 98.75           H  
ATOM   2034  CA  ASP A 139      -7.817 -10.926   0.285  1.00 98.75           C  
ATOM   2035  HA  ASP A 139      -7.046 -11.399  -0.323  1.00 98.75           H  
ATOM   2036  C   ASP A 139      -9.085 -10.848  -0.571  1.00 98.75           C  
ATOM   2037  CB  ASP A 139      -7.988 -11.820   1.520  1.00 98.75           C  
ATOM   2038  HB2 ASP A 139      -7.162 -11.648   2.210  1.00 98.75           H  
ATOM   2039  HB3 ASP A 139      -8.929 -11.577   2.014  1.00 98.75           H  
ATOM   2040  O   ASP A 139     -10.204 -10.704  -0.074  1.00 98.75           O  
ATOM   2041  CG  ASP A 139      -8.018 -13.298   1.140  1.00 98.75           C  
ATOM   2042  OD1 ASP A 139      -8.248 -13.598  -0.056  1.00 98.75           O  
ATOM   2043  OD2 ASP A 139      -7.706 -14.148   2.002  1.00 98.75           O  
ATOM   2044  N   GLY A 140      -8.892 -10.916  -1.890  1.00 98.56           N  
ATOM   2045  H   GLY A 140      -7.944 -10.998  -2.228  1.00 98.56           H  
ATOM   2046  CA  GLY A 140      -9.967 -10.994  -2.875  1.00 98.56           C  
ATOM   2047  HA2 GLY A 140      -9.637 -10.511  -3.795  1.00 98.56           H  
ATOM   2048  HA3 GLY A 140     -10.842 -10.460  -2.504  1.00 98.56           H  
ATOM   2049  C   GLY A 140     -10.389 -12.428  -3.209  1.00 98.56           C  
ATOM   2050  O   GLY A 140     -11.075 -12.617  -4.211  1.00 98.56           O  
ATOM   2051  N   THR A 141      -9.937 -13.443  -2.460  1.00 98.70           N  
ATOM   2052  H   THR A 141      -9.383 -13.238  -1.640  1.00 98.70           H  
ATOM   2053  CA  THR A 141     -10.276 -14.858  -2.708  1.00 98.70           C  
ATOM   2054  HA  THR A 141     -10.258 -15.012  -3.787  1.00 98.70           H  
ATOM   2055  C   THR A 141     -11.680 -15.288  -2.264  1.00 98.70           C  
ATOM   2056  CB  THR A 141      -9.252 -15.843  -2.122  1.00 98.70           C  
ATOM   2057  HB  THR A 141      -9.525 -16.841  -2.464  1.00 98.70           H  
ATOM   2058  O   THR A 141     -12.220 -16.188  -2.917  1.00 98.70           O  
ATOM   2059  CG2 THR A 141      -7.821 -15.577  -2.590  1.00 98.70           C  
ATOM   2060 HG21 THR A 141      -7.768 -15.707  -3.671  1.00 98.70           H  
ATOM   2061 HG22 THR A 141      -7.509 -14.567  -2.326  1.00 98.70           H  
ATOM   2062 HG23 THR A 141      -7.151 -16.294  -2.116  1.00 98.70           H  
ATOM   2063  OG1 THR A 141      -9.257 -15.870  -0.720  1.00 98.70           O  
ATOM   2064  HG1 THR A 141      -8.866 -15.052  -0.405  1.00 98.70           H  
ATOM   2065  N   PRO A 142     -12.321 -14.694  -1.230  1.00 98.57           N  
ATOM   2066  CA  PRO A 142     -13.696 -15.039  -0.888  1.00 98.57           C  
ATOM   2067  HA  PRO A 142     -13.715 -16.090  -0.597  1.00 98.57           H  
ATOM   2068  C   PRO A 142     -14.662 -14.823  -2.059  1.00 98.57           C  
ATOM   2069  CB  PRO A 142     -14.058 -14.184   0.329  1.00 98.57           C  
ATOM   2070  HB2 PRO A 142     -14.752 -14.696   0.996  1.00 98.57           H  
ATOM   2071  HB3 PRO A 142     -14.473 -13.229   0.006  1.00 98.57           H  
ATOM   2072  O   PRO A 142     -14.479 -13.942  -2.899  1.00 98.57           O  
ATOM   2073  CG  PRO A 142     -12.704 -13.945   0.992  1.00 98.57           C  
ATOM   2074  HG2 PRO A 142     -12.409 -14.823   1.567  1.00 98.57           H  
ATOM   2075  HG3 PRO A 142     -12.702 -13.054   1.619  1.00 98.57           H  
ATOM   2076  CD  PRO A 142     -11.789 -13.788  -0.216  1.00 98.57           C  
ATOM   2077  HD2 PRO A 142     -10.766 -14.034   0.070  1.00 98.57           H  
ATOM   2078  HD3 PRO A 142     -11.843 -12.761  -0.579  1.00 98.57           H  
ATOM   2079  N   SER A 143     -15.726 -15.625  -2.114  1.00 97.94           N  
ATOM   2080  H   SER A 143     -15.842 -16.320  -1.390  1.00 97.94           H  
ATOM   2081  CA  SER A 143     -16.712 -15.541  -3.196  1.00 97.94           C  
ATOM   2082  HA  SER A 143     -16.205 -15.776  -4.132  1.00 97.94           H  
ATOM   2083  C   SER A 143     -17.313 -14.134  -3.302  1.00 97.94           C  
ATOM   2084  CB  SER A 143     -17.820 -16.570  -2.991  1.00 97.94           C  
ATOM   2085  HB2 SER A 143     -18.388 -16.320  -2.095  1.00 97.94           H  
ATOM   2086  HB3 SER A 143     -17.380 -17.561  -2.873  1.00 97.94           H  
ATOM   2087  O   SER A 143     -17.799 -13.575  -2.318  1.00 97.94           O  
ATOM   2088  OG  SER A 143     -18.675 -16.570  -4.118  1.00 97.94           O  
ATOM   2089  HG  SER A 143     -19.460 -17.081  -3.907  1.00 97.94           H  
ATOM   2090  N   GLY A 144     -17.270 -13.560  -4.507  1.00 96.89           N  
ATOM   2091  H   GLY A 144     -16.837 -14.085  -5.254  1.00 96.89           H  
ATOM   2092  CA  GLY A 144     -17.759 -12.210  -4.801  1.00 96.89           C  
ATOM   2093  HA2 GLY A 144     -17.968 -12.135  -5.868  1.00 96.89           H  
ATOM   2094  HA3 GLY A 144     -18.691 -12.048  -4.260  1.00 96.89           H  
ATOM   2095  C   GLY A 144     -16.808 -11.066  -4.424  1.00 96.89           C  
ATOM   2096  O   GLY A 144     -17.004  -9.956  -4.930  1.00 96.89           O  
ATOM   2097  N   ALA A 145     -15.766 -11.330  -3.626  1.00 98.47           N  
ATOM   2098  H   ALA A 145     -15.619 -12.273  -3.296  1.00 98.47           H  
ATOM   2099  CA  ALA A 145     -14.789 -10.330  -3.214  1.00 98.47           C  
ATOM   2100  HA  ALA A 145     -15.327  -9.511  -2.736  1.00 98.47           H  
ATOM   2101  C   ALA A 145     -14.015  -9.766  -4.412  1.00 98.47           C  
ATOM   2102  CB  ALA A 145     -13.832 -10.927  -2.180  1.00 98.47           C  
ATOM   2103  HB1 ALA A 145     -13.267 -11.747  -2.621  1.00 98.47           H  
ATOM   2104  HB2 ALA A 145     -14.394 -11.290  -1.319  1.00 98.47           H  
ATOM   2105  HB3 ALA A 145     -13.126 -10.162  -1.854  1.00 98.47           H  
ATOM   2106  O   ALA A 145     -13.703 -10.461  -5.385  1.00 98.47           O  
ATOM   2107  N   LYS A 146     -13.712  -8.470  -4.341  1.00 98.29           N  
ATOM   2108  H   LYS A 146     -13.971  -7.965  -3.506  1.00 98.29           H  
ATOM   2109  CA  LYS A 146     -12.971  -7.750  -5.376  1.00 98.29           C  
ATOM   2110  HA  LYS A 146     -12.169  -8.392  -5.740  1.00 98.29           H  
ATOM   2111  C   LYS A 146     -12.366  -6.480  -4.798  1.00 98.29           C  
ATOM   2112  CB  LYS A 146     -13.928  -7.413  -6.533  1.00 98.29           C  
ATOM   2113  HB2 LYS A 146     -14.696  -6.725  -6.180  1.00 98.29           H  
ATOM   2114  HB3 LYS A 146     -14.414  -8.330  -6.867  1.00 98.29           H  
ATOM   2115  O   LYS A 146     -13.053  -5.785  -4.060  1.00 98.29           O  
ATOM   2116  CG  LYS A 146     -13.202  -6.783  -7.728  1.00 98.29           C  
ATOM   2117  HG2 LYS A 146     -12.372  -7.423  -8.026  1.00 98.29           H  
ATOM   2118  HG3 LYS A 146     -12.810  -5.804  -7.450  1.00 98.29           H  
ATOM   2119  CD  LYS A 146     -14.165  -6.609  -8.903  1.00 98.29           C  
ATOM   2120  HD2 LYS A 146     -14.923  -5.877  -8.625  1.00 98.29           H  
ATOM   2121  HD3 LYS A 146     -14.648  -7.560  -9.130  1.00 98.29           H  
ATOM   2122  CE  LYS A 146     -13.386  -6.132 -10.129  1.00 98.29           C  
ATOM   2123  HE2 LYS A 146     -12.755  -6.945 -10.489  1.00 98.29           H  
ATOM   2124  HE3 LYS A 146     -12.733  -5.315  -9.822  1.00 98.29           H  
ATOM   2125  NZ  LYS A 146     -14.300  -5.660 -11.191  1.00 98.29           N  
ATOM   2126  HZ1 LYS A 146     -14.916  -6.405 -11.482  1.00 98.29           H  
ATOM   2127  HZ2 LYS A 146     -13.769  -5.338 -11.988  1.00 98.29           H  
ATOM   2128  HZ3 LYS A 146     -14.853  -4.893 -10.834  1.00 98.29           H  
ATOM   2129  N   PHE A 147     -11.154  -6.149  -5.231  1.00 98.58           N  
ATOM   2130  H   PHE A 147     -10.630  -6.854  -5.730  1.00 98.58           H  
ATOM   2131  CA  PHE A 147     -10.531  -4.833  -5.074  1.00 98.58           C  
ATOM   2132  HA  PHE A 147     -11.261  -4.115  -4.700  1.00 98.58           H  
ATOM   2133  C   PHE A 147     -10.020  -4.373  -6.438  1.00 98.58           C  
ATOM   2134  CB  PHE A 147      -9.374  -4.916  -4.073  1.00 98.58           C  
ATOM   2135  HB2 PHE A 147      -8.579  -5.533  -4.493  1.00 98.58           H  
ATOM   2136  HB3 PHE A 147      -8.966  -3.916  -3.932  1.00 98.58           H  
ATOM   2137  O   PHE A 147      -9.181  -5.054  -7.028  1.00 98.58           O  
ATOM   2138  CG  PHE A 147      -9.759  -5.480  -2.726  1.00 98.58           C  
ATOM   2139  CD1 PHE A 147     -10.203  -4.615  -1.711  1.00 98.58           C  
ATOM   2140  HD1 PHE A 147     -10.263  -3.551  -1.890  1.00 98.58           H  
ATOM   2141  CD2 PHE A 147      -9.684  -6.865  -2.484  1.00 98.58           C  
ATOM   2142  HD2 PHE A 147      -9.353  -7.542  -3.258  1.00 98.58           H  
ATOM   2143  CE1 PHE A 147     -10.556  -5.124  -0.453  1.00 98.58           C  
ATOM   2144  HE1 PHE A 147     -10.888  -4.457   0.329  1.00 98.58           H  
ATOM   2145  CE2 PHE A 147     -10.036  -7.370  -1.223  1.00 98.58           C  
ATOM   2146  HE2 PHE A 147      -9.969  -8.429  -1.022  1.00 98.58           H  
ATOM   2147  CZ  PHE A 147     -10.455  -6.501  -0.204  1.00 98.58           C  
ATOM   2148  HZ  PHE A 147     -10.683  -6.883   0.780  1.00 98.58           H  
ATOM   2149  N   ASN A 148     -10.542  -3.274  -6.984  1.00 98.47           N  
ATOM   2150  H   ASN A 148     -11.262  -2.771  -6.484  1.00 98.47           H  
ATOM   2151  CA  ASN A 148     -10.166  -2.828  -8.327  1.00 98.47           C  
ATOM   2152  HA  ASN A 148      -9.126  -3.099  -8.508  1.00 98.47           H  
ATOM   2153  C   ASN A 148     -10.287  -1.314  -8.518  1.00 98.47           C  
ATOM   2154  CB  ASN A 148     -11.042  -3.573  -9.347  1.00 98.47           C  
ATOM   2155  HB2 ASN A 148     -12.089  -3.346  -9.145  1.00 98.47           H  
ATOM   2156  HB3 ASN A 148     -10.873  -4.644  -9.236  1.00 98.47           H  
ATOM   2157  O   ASN A 148     -11.383  -0.766  -8.412  1.00 98.47           O  
ATOM   2158  CG  ASN A 148     -10.710  -3.206 -10.781  1.00 98.47           C  
ATOM   2159  ND2 ASN A 148     -11.677  -3.185 -11.666  1.00 98.47           N  
ATOM   2160 HD21 ASN A 148     -12.614  -3.029 -11.325  1.00 98.47           H  
ATOM   2161 HD22 ASN A 148     -11.366  -2.800 -12.546  1.00 98.47           H  
ATOM   2162  OD1 ASN A 148      -9.592  -2.923 -11.142  1.00 98.47           O  
ATOM   2163  N   ASN A 149      -9.195  -0.663  -8.899  1.00 97.94           N  
ATOM   2164  H   ASN A 149      -8.325  -1.170  -8.982  1.00 97.94           H  
ATOM   2165  CA  ASN A 149      -9.175   0.734  -9.350  1.00 97.94           C  
ATOM   2166  HA  ASN A 149     -10.178   1.155  -9.289  1.00 97.94           H  
ATOM   2167  C   ASN A 149      -8.748   0.874 -10.826  1.00 97.94           C  
ATOM   2168  CB  ASN A 149      -8.279   1.555  -8.405  1.00 97.94           C  
ATOM   2169  HB2 ASN A 149      -8.328   2.608  -8.685  1.00 97.94           H  
ATOM   2170  HB3 ASN A 149      -8.629   1.454  -7.378  1.00 97.94           H  
ATOM   2171  O   ASN A 149      -8.820   1.975 -11.372  1.00 97.94           O  
ATOM   2172  CG  ASN A 149      -6.826   1.129  -8.453  1.00 97.94           C  
ATOM   2173  ND2 ASN A 149      -5.980   1.692  -7.633  1.00 97.94           N  
ATOM   2174 HD21 ASN A 149      -5.005   1.455  -7.751  1.00 97.94           H  
ATOM   2175 HD22 ASN A 149      -6.298   2.347  -6.932  1.00 97.94           H  
ATOM   2176  OD1 ASN A 149      -6.469   0.214  -9.170  1.00 97.94           O  
ATOM   2177  N   ALA A 150      -8.370  -0.228 -11.485  1.00 95.72           N  
ATOM   2178  H   ALA A 150      -8.324  -1.107 -10.991  1.00 95.72           H  
ATOM   2179  CA  ALA A 150      -7.829  -0.195 -12.834  1.00 95.72           C  
ATOM   2180  HA  ALA A 150      -6.937   0.431 -12.801  1.00 95.72           H  
ATOM   2181  C   ALA A 150      -8.811   0.437 -13.832  1.00 95.72           C  
ATOM   2182  CB  ALA A 150      -7.397  -1.605 -13.253  1.00 95.72           C  
ATOM   2183  HB1 ALA A 150      -6.880  -1.555 -14.212  1.00 95.72           H  
ATOM   2184  HB2 ALA A 150      -6.711  -2.010 -12.509  1.00 95.72           H  
ATOM   2185  HB3 ALA A 150      -8.268  -2.254 -13.341  1.00 95.72           H  
ATOM   2186  O   ALA A 150     -10.018   0.167 -13.814  1.00 95.72           O  
ATOM   2187  N   GLY A 151      -8.277   1.283 -14.716  1.00 93.21           N  
ATOM   2188  H   GLY A 151      -7.282   1.447 -14.655  1.00 93.21           H  
ATOM   2189  CA  GLY A 151      -9.053   2.018 -15.721  1.00 93.21           C  
ATOM   2190  HA2 GLY A 151      -9.788   1.349 -16.168  1.00 93.21           H  
ATOM   2191  HA3 GLY A 151      -8.373   2.354 -16.504  1.00 93.21           H  
ATOM   2192  C   GLY A 151      -9.795   3.251 -15.192  1.00 93.21           C  
ATOM   2193  O   GLY A 151     -10.578   3.849 -15.929  1.00 93.21           O  
ATOM   2194  N   ARG A 152      -9.568   3.648 -13.935  1.00 94.48           N  
ATOM   2195  H   ARG A 152      -8.939   3.099 -13.367  1.00 94.48           H  
ATOM   2196  CA  ARG A 152     -10.076   4.904 -13.364  1.00 94.48           C  
ATOM   2197  HA  ARG A 152     -10.846   5.308 -14.020  1.00 94.48           H  
ATOM   2198  C   ARG A 152      -8.963   5.949 -13.299  1.00 94.48           C  
ATOM   2199  CB  ARG A 152     -10.708   4.638 -11.991  1.00 94.48           C  
ATOM   2200  HB2 ARG A 152      -9.933   4.340 -11.285  1.00 94.48           H  
ATOM   2201  HB3 ARG A 152     -11.151   5.567 -11.632  1.00 94.48           H  
ATOM   2202  O   ARG A 152      -7.792   5.630 -13.445  1.00 94.48           O  
ATOM   2203  CG  ARG A 152     -11.791   3.547 -12.054  1.00 94.48           C  
ATOM   2204  HG2 ARG A 152     -11.341   2.597 -12.343  1.00 94.48           H  
ATOM   2205  HG3 ARG A 152     -12.545   3.815 -12.794  1.00 94.48           H  
ATOM   2206  CD  ARG A 152     -12.447   3.358 -10.688  1.00 94.48           C  
ATOM   2207  HD2 ARG A 152     -13.056   2.454 -10.699  1.00 94.48           H  
ATOM   2208  HD3 ARG A 152     -11.659   3.210  -9.949  1.00 94.48           H  
ATOM   2209  NE  ARG A 152     -13.260   4.529 -10.315  1.00 94.48           N  
ATOM   2210  HE  ARG A 152     -12.773   5.291  -9.865  1.00 94.48           H  
ATOM   2211  NH1 ARG A 152     -15.247   3.857 -11.245  1.00 94.48           N  
ATOM   2212 HH11 ARG A 152     -16.227   4.035 -11.411  1.00 94.48           H  
ATOM   2213 HH12 ARG A 152     -14.755   3.078 -11.657  1.00 94.48           H  
ATOM   2214  NH2 ARG A 152     -15.137   5.802 -10.181  1.00 94.48           N  
ATOM   2215 HH21 ARG A 152     -16.110   5.983 -10.386  1.00 94.48           H  
ATOM   2216 HH22 ARG A 152     -14.546   6.593  -9.972  1.00 94.48           H  
ATOM   2217  CZ  ARG A 152     -14.539   4.721 -10.570  1.00 94.48           C  
ATOM   2218  N   ALA A 153      -9.322   7.208 -13.086  1.00 95.50           N  
ATOM   2219  H   ALA A 153     -10.308   7.421 -13.035  1.00 95.50           H  
ATOM   2220  CA  ALA A 153      -8.364   8.294 -12.831  1.00 95.50           C  
ATOM   2221  HA  ALA A 153      -7.367   7.880 -12.674  1.00 95.50           H  
ATOM   2222  C   ALA A 153      -8.706   9.083 -11.554  1.00 95.50           C  
ATOM   2223  CB  ALA A 153      -8.310   9.192 -14.072  1.00 95.50           C  
ATOM   2224  HB1 ALA A 153      -7.568   9.976 -13.922  1.00 95.50           H  
ATOM   2225  HB2 ALA A 153      -8.022   8.602 -14.943  1.00 95.50           H  
ATOM   2226  HB3 ALA A 153      -9.283   9.651 -14.247  1.00 95.50           H  
ATOM   2227  O   ALA A 153      -8.026  10.042 -11.204  1.00 95.50           O  
ATOM   2228  N   ASP A 154      -9.788   8.702 -10.877  1.00 97.38           N  
ATOM   2229  H   ASP A 154     -10.197   7.802 -11.081  1.00 97.38           H  
ATOM   2230  CA  ASP A 154     -10.327   9.400  -9.718  1.00 97.38           C  
ATOM   2231  HA  ASP A 154      -9.969  10.430  -9.732  1.00 97.38           H  
ATOM   2232  C   ASP A 154      -9.824   8.792  -8.400  1.00 97.38           C  
ATOM   2233  CB  ASP A 154     -11.860   9.470  -9.852  1.00 97.38           C  
ATOM   2234  HB2 ASP A 154     -12.271  10.025  -9.010  1.00 97.38           H  
ATOM   2235  HB3 ASP A 154     -12.092  10.040 -10.751  1.00 97.38           H  
ATOM   2236  O   ASP A 154      -8.874   8.011  -8.362  1.00 97.38           O  
ATOM   2237  CG  ASP A 154     -12.575   8.117  -9.947  1.00 97.38           C  
ATOM   2238  OD1 ASP A 154     -12.007   7.061  -9.604  1.00 97.38           O  
ATOM   2239  OD2 ASP A 154     -13.759   8.114 -10.339  1.00 97.38           O  
ATOM   2240  N   GLU A 155     -10.417   9.208  -7.284  1.00 97.44           N  
ATOM   2241  H   GLU A 155     -11.206   9.834  -7.359  1.00 97.44           H  
ATOM   2242  CA  GLU A 155     -10.049   8.753  -5.940  1.00 97.44           C  
ATOM   2243  HA  GLU A 155      -8.975   8.569  -5.922  1.00 97.44           H  
ATOM   2244  C   GLU A 155     -10.705   7.434  -5.532  1.00 97.44           C  
ATOM   2245  CB  GLU A 155     -10.320   9.866  -4.916  1.00 97.44           C  
ATOM   2246  HB2 GLU A 155      -9.928   9.577  -3.941  1.00 97.44           H  
ATOM   2247  HB3 GLU A 155      -9.747  10.735  -5.240  1.00 97.44           H  
ATOM   2248  O   GLU A 155     -10.597   7.070  -4.370  1.00 97.44           O  
ATOM   2249  CG  GLU A 155     -11.812  10.229  -4.774  1.00 97.44           C  
ATOM   2250  HG2 GLU A 155     -12.286  10.180  -5.755  1.00 97.44           H  
ATOM   2251  HG3 GLU A 155     -12.295   9.487  -4.138  1.00 97.44           H  
ATOM   2252  CD  GLU A 155     -12.061  11.642  -4.216  1.00 97.44           C  
ATOM   2253  OE1 GLU A 155     -13.250  11.980  -4.036  1.00 97.44           O  
ATOM   2254  OE2 GLU A 155     -11.106  12.460  -4.137  1.00 97.44           O  
ATOM   2255  N   TRP A 156     -11.363   6.716  -6.446  1.00 98.08           N  
ATOM   2256  H   TRP A 156     -11.335   7.005  -7.413  1.00 98.08           H  
ATOM   2257  CA  TRP A 156     -12.230   5.591  -6.109  1.00 98.08           C  
ATOM   2258  HA  TRP A 156     -12.362   5.549  -5.028  1.00 98.08           H  
ATOM   2259  C   TRP A 156     -11.671   4.239  -6.563  1.00 98.08           C  
ATOM   2260  CB  TRP A 156     -13.603   5.849  -6.738  1.00 98.08           C  
ATOM   2261  HB2 TRP A 156     -14.231   4.976  -6.558  1.00 98.08           H  
ATOM   2262  HB3 TRP A 156     -13.478   5.918  -7.819  1.00 98.08           H  
ATOM   2263  O   TRP A 156     -11.265   4.079  -7.711  1.00 98.08           O  
ATOM   2264  CG  TRP A 156     -14.311   7.086  -6.264  1.00 98.08           C  
ATOM   2265  CD1 TRP A 156     -14.568   8.178  -7.018  1.00 98.08           C  
ATOM   2266  HD1 TRP A 156     -14.314   8.281  -8.063  1.00 98.08           H  
ATOM   2267  CD2 TRP A 156     -14.804   7.415  -4.928  1.00 98.08           C  
ATOM   2268  CE2 TRP A 156     -15.314   8.748  -4.948  1.00 98.08           C  
ATOM   2269  CE3 TRP A 156     -14.852   6.734  -3.696  1.00 98.08           C  
ATOM   2270  HE3 TRP A 156     -14.458   5.730  -3.636  1.00 98.08           H  
ATOM   2271  NE1 TRP A 156     -15.140   9.166  -6.245  1.00 98.08           N  
ATOM   2272  HE1 TRP A 156     -15.307  10.107  -6.569  1.00 98.08           H  
ATOM   2273  CH2 TRP A 156     -15.861   8.673  -2.598  1.00 98.08           C  
ATOM   2274  HH2 TRP A 156     -16.226   9.149  -1.699  1.00 98.08           H  
ATOM   2275  CZ2 TRP A 156     -15.826   9.381  -3.809  1.00 98.08           C  
ATOM   2276  HZ2 TRP A 156     -16.141  10.413  -3.855  1.00 98.08           H  
ATOM   2277  CZ3 TRP A 156     -15.381   7.353  -2.548  1.00 98.08           C  
ATOM   2278  HZ3 TRP A 156     -15.378   6.822  -1.608  1.00 98.08           H  
ATOM   2279  N   ALA A 157     -11.772   3.226  -5.702  1.00 98.43           N  
ATOM   2280  H   ALA A 157     -12.025   3.433  -4.746  1.00 98.43           H  
ATOM   2281  CA  ALA A 157     -11.631   1.818  -6.066  1.00 98.43           C  
ATOM   2282  HA  ALA A 157     -11.405   1.732  -7.129  1.00 98.43           H  
ATOM   2283  C   ALA A 157     -12.926   1.060  -5.780  1.00 98.43           C  
ATOM   2284  CB  ALA A 157     -10.477   1.193  -5.292  1.00 98.43           C  
ATOM   2285  HB1 ALA A 157     -10.744   1.127  -4.238  1.00 98.43           H  
ATOM   2286  HB2 ALA A 157      -9.585   1.809  -5.413  1.00 98.43           H  
ATOM   2287  HB3 ALA A 157     -10.274   0.191  -5.670  1.00 98.43           H  
ATOM   2288  O   ALA A 157     -13.536   1.226  -4.726  1.00 98.43           O  
ATOM   2289  N   GLN A 158     -13.338   0.195  -6.701  1.00 98.50           N  
ATOM   2290  H   GLN A 158     -12.730   0.021  -7.488  1.00 98.50           H  
ATOM   2291  CA  GLN A 158     -14.421  -0.748  -6.456  1.00 98.50           C  
ATOM   2292  HA  GLN A 158     -15.289  -0.206  -6.082  1.00 98.50           H  
ATOM   2293  C   GLN A 158     -13.973  -1.767  -5.403  1.00 98.50           C  
ATOM   2294  CB  GLN A 158     -14.801  -1.448  -7.773  1.00 98.50           C  
ATOM   2295  HB2 GLN A 158     -15.102  -0.698  -8.504  1.00 98.50           H  
ATOM   2296  HB3 GLN A 158     -13.936  -1.985  -8.163  1.00 98.50           H  
ATOM   2297  O   GLN A 158     -12.983  -2.472  -5.619  1.00 98.50           O  
ATOM   2298  CG  GLN A 158     -15.961  -2.434  -7.567  1.00 98.50           C  
ATOM   2299  HG2 GLN A 158     -15.687  -3.198  -6.840  1.00 98.50           H  
ATOM   2300  HG3 GLN A 158     -16.810  -1.881  -7.167  1.00 98.50           H  
ATOM   2301  CD  GLN A 158     -16.396  -3.148  -8.844  1.00 98.50           C  
ATOM   2302  NE2 GLN A 158     -17.661  -3.487  -8.930  1.00 98.50           N  
ATOM   2303 HE21 GLN A 158     -18.249  -3.365  -8.118  1.00 98.50           H  
ATOM   2304 HE22 GLN A 158     -18.006  -3.890  -9.789  1.00 98.50           H  
ATOM   2305  OE1 GLN A 158     -15.629  -3.449  -9.762  1.00 98.50           O  
ATOM   2306  N   MET A 159     -14.742  -1.889  -4.322  1.00 98.66           N  
ATOM   2307  H   MET A 159     -15.536  -1.275  -4.212  1.00 98.66           H  
ATOM   2308  CA  MET A 159     -14.639  -3.009  -3.390  1.00 98.66           C  
ATOM   2309  HA  MET A 159     -13.924  -3.723  -3.799  1.00 98.66           H  
ATOM   2310  C   MET A 159     -15.987  -3.700  -3.271  1.00 98.66           C  
ATOM   2311  CB  MET A 159     -14.115  -2.607  -2.012  1.00 98.66           C  
ATOM   2312  HB2 MET A 159     -14.873  -2.033  -1.479  1.00 98.66           H  
ATOM   2313  HB3 MET A 159     -13.920  -3.515  -1.442  1.00 98.66           H  
ATOM   2314  O   MET A 159     -17.010  -3.045  -3.076  1.00 98.66           O  
ATOM   2315  CG  MET A 159     -12.821  -1.805  -2.106  1.00 98.66           C  
ATOM   2316  HG2 MET A 159     -12.114  -2.360  -2.723  1.00 98.66           H  
ATOM   2317  HG3 MET A 159     -13.023  -0.847  -2.587  1.00 98.66           H  
ATOM   2318  SD  MET A 159     -12.065  -1.489  -0.501  1.00 98.66           S  
ATOM   2319  CE  MET A 159     -10.571  -0.678  -1.101  1.00 98.66           C  
ATOM   2320  HE1 MET A 159      -9.840  -0.661  -0.292  1.00 98.66           H  
ATOM   2321  HE2 MET A 159     -10.149  -1.234  -1.938  1.00 98.66           H  
ATOM   2322  HE3 MET A 159     -10.806   0.336  -1.423  1.00 98.66           H  
ATOM   2323  N   ASN A 160     -15.988  -5.021  -3.404  1.00 98.44           N  
ATOM   2324  H   ASN A 160     -15.095  -5.488  -3.475  1.00 98.44           H  
ATOM   2325  CA  ASN A 160     -17.191  -5.827  -3.236  1.00 98.44           C  
ATOM   2326  HA  ASN A 160     -18.074  -5.194  -3.322  1.00 98.44           H  
ATOM   2327  C   ASN A 160     -17.229  -6.471  -1.848  1.00 98.44           C  
ATOM   2328  CB  ASN A 160     -17.268  -6.886  -4.339  1.00 98.44           C  
ATOM   2329  HB2 ASN A 160     -18.045  -7.606  -4.079  1.00 98.44           H  
ATOM   2330  HB3 ASN A 160     -16.325  -7.432  -4.376  1.00 98.44           H  
ATOM   2331  O   ASN A 160     -16.187  -6.668  -1.217  1.00 98.44           O  
ATOM   2332  CG  ASN A 160     -17.591  -6.366  -5.726  1.00 98.44           C  
ATOM   2333  ND2 ASN A 160     -17.636  -7.277  -6.667  1.00 98.44           N  
ATOM   2334 HD21 ASN A 160     -17.496  -8.237  -6.387  1.00 98.44           H  
ATOM   2335 HD22 ASN A 160     -17.983  -6.991  -7.572  1.00 98.44           H  
ATOM   2336  OD1 ASN A 160     -17.822  -5.197  -5.999  1.00 98.44           O  
ATOM   2337  N   ALA A 161     -18.437  -6.851  -1.425  1.00 98.24           N  
ATOM   2338  H   ALA A 161     -19.245  -6.652  -1.997  1.00 98.24           H  
ATOM   2339  CA  ALA A 161     -18.662  -7.603  -0.198  1.00 98.24           C  
ATOM   2340  HA  ALA A 161     -18.439  -6.943   0.640  1.00 98.24           H  
ATOM   2341  C   ALA A 161     -17.758  -8.847  -0.100  1.00 98.24           C  
ATOM   2342  CB  ALA A 161     -20.143  -7.988  -0.119  1.00 98.24           C  
ATOM   2343  HB1 ALA A 161     -20.394  -8.683  -0.920  1.00 98.24           H  
ATOM   2344  HB2 ALA A 161     -20.344  -8.463   0.841  1.00 98.24           H  
ATOM   2345  HB3 ALA A 161     -20.765  -7.097  -0.199  1.00 98.24           H  
ATOM   2346  O   ALA A 161     -17.364  -9.427  -1.115  1.00 98.24           O  
ATOM   2347  N   ASN A 162     -17.463  -9.258   1.132  1.00 98.31           N  
ATOM   2348  H   ASN A 162     -17.820  -8.695   1.890  1.00 98.31           H  
ATOM   2349  CA  ASN A 162     -16.564 -10.353   1.511  1.00 98.31           C  
ATOM   2350  HA  ASN A 162     -16.663 -10.465   2.591  1.00 98.31           H  
ATOM   2351  C   ASN A 162     -15.070 -10.099   1.266  1.00 98.31           C  
ATOM   2352  CB  ASN A 162     -17.009 -11.688   0.883  1.00 98.31           C  
ATOM   2353  HB2 ASN A 162     -16.454 -12.502   1.350  1.00 98.31           H  
ATOM   2354  HB3 ASN A 162     -16.767 -11.691  -0.180  1.00 98.31           H  
ATOM   2355  O   ASN A 162     -14.261 -10.934   1.665  1.00 98.31           O  
ATOM   2356  CG  ASN A 162     -18.481 -11.988   1.061  1.00 98.31           C  
ATOM   2357  ND2 ASN A 162     -19.127 -12.520   0.050  1.00 98.31           N  
ATOM   2358 HD21 ASN A 162     -20.111 -12.693   0.195  1.00 98.31           H  
ATOM   2359 HD22 ASN A 162     -18.639 -12.731  -0.808  1.00 98.31           H  
ATOM   2360  OD1 ASN A 162     -19.068 -11.778   2.106  1.00 98.31           O  
ATOM   2361  N   GLY A 163     -14.675  -8.984   0.640  1.00 98.71           N  
ATOM   2362  H   GLY A 163     -15.373  -8.332   0.311  1.00 98.71           H  
ATOM   2363  CA  GLY A 163     -13.265  -8.597   0.583  1.00 98.71           C  
ATOM   2364  HA2 GLY A 163     -13.154  -7.670   0.019  1.00 98.71           H  
ATOM   2365  HA3 GLY A 163     -12.685  -9.382   0.098  1.00 98.71           H  
ATOM   2366  C   GLY A 163     -12.710  -8.390   1.989  1.00 98.71           C  
ATOM   2367  O   GLY A 163     -13.345  -7.722   2.803  1.00 98.71           O  
ATOM   2368  N   ILE A 164     -11.537  -8.955   2.278  1.00 98.87           N  
ATOM   2369  H   ILE A 164     -11.075  -9.514   1.576  1.00 98.87           H  
ATOM   2370  CA  ILE A 164     -10.890  -8.819   3.590  1.00 98.87           C  
ATOM   2371  HA  ILE A 164     -11.584  -8.328   4.273  1.00 98.87           H  
ATOM   2372  C   ILE A 164      -9.659  -7.927   3.447  1.00 98.87           C  
ATOM   2373  CB  ILE A 164     -10.557 -10.189   4.222  1.00 98.87           C  
ATOM   2374  HB  ILE A 164      -9.775 -10.654   3.622  1.00 98.87           H  
ATOM   2375  O   ILE A 164      -8.846  -8.136   2.549  1.00 98.87           O  
ATOM   2376  CG1 ILE A 164     -11.790 -11.124   4.237  1.00 98.87           C  
ATOM   2377 HG12 ILE A 164     -12.548 -10.721   4.909  1.00 98.87           H  
ATOM   2378 HG13 ILE A 164     -12.222 -11.173   3.237  1.00 98.87           H  
ATOM   2379  CG2 ILE A 164      -9.987 -10.015   5.643  1.00 98.87           C  
ATOM   2380 HG21 ILE A 164     -10.753  -9.604   6.301  1.00 98.87           H  
ATOM   2381 HG22 ILE A 164      -9.123  -9.350   5.638  1.00 98.87           H  
ATOM   2382 HG23 ILE A 164      -9.644 -10.973   6.033  1.00 98.87           H  
ATOM   2383  CD1 ILE A 164     -11.479 -12.572   4.630  1.00 98.87           C  
ATOM   2384 HD11 ILE A 164     -11.132 -12.624   5.662  1.00 98.87           H  
ATOM   2385 HD12 ILE A 164     -12.386 -13.169   4.539  1.00 98.87           H  
ATOM   2386 HD13 ILE A 164     -10.718 -12.979   3.965  1.00 98.87           H  
ATOM   2387  N   ILE A 165      -9.523  -6.946   4.334  1.00 98.89           N  
ATOM   2388  H   ILE A 165     -10.256  -6.829   5.019  1.00 98.89           H  
ATOM   2389  CA  ILE A 165      -8.322  -6.123   4.484  1.00 98.89           C  
ATOM   2390  HA  ILE A 165      -7.602  -6.402   3.716  1.00 98.89           H  
ATOM   2391  C   ILE A 165      -7.724  -6.425   5.858  1.00 98.89           C  
ATOM   2392  CB  ILE A 165      -8.628  -4.616   4.319  1.00 98.89           C  
ATOM   2393  HB  ILE A 165      -9.190  -4.281   5.190  1.00 98.89           H  
ATOM   2394  O   ILE A 165      -8.383  -6.191   6.869  1.00 98.89           O  
ATOM   2395  CG1 ILE A 165      -9.491  -4.324   3.068  1.00 98.89           C  
ATOM   2396 HG12 ILE A 165     -10.441  -4.850   3.161  1.00 98.89           H  
ATOM   2397 HG13 ILE A 165      -8.985  -4.705   2.181  1.00 98.89           H  
ATOM   2398  CG2 ILE A 165      -7.308  -3.827   4.318  1.00 98.89           C  
ATOM   2399 HG21 ILE A 165      -6.715  -4.072   5.200  1.00 98.89           H  
ATOM   2400 HG22 ILE A 165      -6.713  -4.078   3.440  1.00 98.89           H  
ATOM   2401 HG23 ILE A 165      -7.503  -2.755   4.334  1.00 98.89           H  
ATOM   2402  CD1 ILE A 165      -9.829  -2.842   2.858  1.00 98.89           C  
ATOM   2403 HD11 ILE A 165     -10.544  -2.745   2.042  1.00 98.89           H  
ATOM   2404 HD12 ILE A 165     -10.270  -2.429   3.766  1.00 98.89           H  
ATOM   2405 HD13 ILE A 165      -8.932  -2.280   2.597  1.00 98.89           H  
ATOM   2406  N   THR A 166      -6.491  -6.924   5.915  1.00 98.91           N  
ATOM   2407  H   THR A 166      -5.990  -7.072   5.051  1.00 98.91           H  
ATOM   2408  CA  THR A 166      -5.775  -7.127   7.185  1.00 98.91           C  
ATOM   2409  HA  THR A 166      -6.494  -7.156   8.004  1.00 98.91           H  
ATOM   2410  C   THR A 166      -4.836  -5.955   7.420  1.00 98.91           C  
ATOM   2411  CB  THR A 166      -5.011  -8.454   7.230  1.00 98.91           C  
ATOM   2412  HB  THR A 166      -4.213  -8.434   6.488  1.00 98.91           H  
ATOM   2413  O   THR A 166      -3.980  -5.658   6.584  1.00 98.91           O  
ATOM   2414  CG2 THR A 166      -4.390  -8.720   8.600  1.00 98.91           C  
ATOM   2415 HG21 THR A 166      -5.151  -8.664   9.378  1.00 98.91           H  
ATOM   2416 HG22 THR A 166      -3.939  -9.712   8.606  1.00 98.91           H  
ATOM   2417 HG23 THR A 166      -3.607  -7.988   8.802  1.00 98.91           H  
ATOM   2418  OG1 THR A 166      -5.880  -9.528   6.947  1.00 98.91           O  
ATOM   2419  HG1 THR A 166      -6.501  -9.596   7.676  1.00 98.91           H  
ATOM   2420  N   VAL A 167      -5.010  -5.276   8.553  1.00 98.86           N  
ATOM   2421  H   VAL A 167      -5.710  -5.600   9.205  1.00 98.86           H  
ATOM   2422  CA  VAL A 167      -4.323  -4.016   8.861  1.00 98.86           C  
ATOM   2423  HA  VAL A 167      -3.598  -3.825   8.069  1.00 98.86           H  
ATOM   2424  C   VAL A 167      -3.553  -4.097  10.173  1.00 98.86           C  
ATOM   2425  CB  VAL A 167      -5.301  -2.830   8.891  1.00 98.86           C  
ATOM   2426  HB  VAL A 167      -4.718  -1.916   9.001  1.00 98.86           H  
ATOM   2427  O   VAL A 167      -3.996  -4.819  11.069  1.00 98.86           O  
ATOM   2428  CG1 VAL A 167      -6.116  -2.722   7.602  1.00 98.86           C  
ATOM   2429 HG11 VAL A 167      -6.793  -1.872   7.689  1.00 98.86           H  
ATOM   2430 HG12 VAL A 167      -5.456  -2.595   6.744  1.00 98.86           H  
ATOM   2431 HG13 VAL A 167      -6.728  -3.614   7.466  1.00 98.86           H  
ATOM   2432  CG2 VAL A 167      -6.304  -2.872  10.044  1.00 98.86           C  
ATOM   2433 HG21 VAL A 167      -5.788  -2.877  11.004  1.00 98.86           H  
ATOM   2434 HG22 VAL A 167      -6.915  -1.970   9.999  1.00 98.86           H  
ATOM   2435 HG23 VAL A 167      -6.944  -3.751   9.965  1.00 98.86           H  
ATOM   2436  N   PRO A 168      -2.445  -3.348  10.337  1.00 98.40           N  
ATOM   2437  CA  PRO A 168      -1.805  -3.201  11.638  1.00 98.40           C  
ATOM   2438  HA  PRO A 168      -1.496  -4.177  12.012  1.00 98.40           H  
ATOM   2439  C   PRO A 168      -2.767  -2.557  12.637  1.00 98.40           C  
ATOM   2440  CB  PRO A 168      -0.567  -2.333  11.403  1.00 98.40           C  
ATOM   2441  HB2 PRO A 168      -0.325  -1.713  12.266  1.00 98.40           H  
ATOM   2442  HB3 PRO A 168       0.279  -2.971  11.145  1.00 98.40           H  
ATOM   2443  O   PRO A 168      -3.542  -1.664  12.293  1.00 98.40           O  
ATOM   2444  CG  PRO A 168      -0.962  -1.495  10.189  1.00 98.40           C  
ATOM   2445  HG2 PRO A 168      -0.090  -1.151   9.634  1.00 98.40           H  
ATOM   2446  HG3 PRO A 168      -1.577  -0.654  10.508  1.00 98.40           H  
ATOM   2447  CD  PRO A 168      -1.809  -2.464   9.368  1.00 98.40           C  
ATOM   2448  HD2 PRO A 168      -1.165  -3.051   8.713  1.00 98.40           H  
ATOM   2449  HD3 PRO A 168      -2.534  -1.903   8.778  1.00 98.40           H  
ATOM   2450  N   SER A 169      -2.706  -3.006  13.884  1.00 98.09           N  
ATOM   2451  H   SER A 169      -2.047  -3.738  14.104  1.00 98.09           H  
ATOM   2452  CA  SER A 169      -3.617  -2.586  14.939  1.00 98.09           C  
ATOM   2453  HA  SER A 169      -3.916  -1.552  14.767  1.00 98.09           H  
ATOM   2454  C   SER A 169      -2.968  -2.672  16.317  1.00 98.09           C  
ATOM   2455  CB  SER A 169      -4.871  -3.456  14.885  1.00 98.09           C  
ATOM   2456  HB2 SER A 169      -4.645  -4.451  15.267  1.00 98.09           H  
ATOM   2457  HB3 SER A 169      -5.195  -3.539  13.848  1.00 98.09           H  
ATOM   2458  O   SER A 169      -1.867  -3.188  16.496  1.00 98.09           O  
ATOM   2459  OG  SER A 169      -5.902  -2.859  15.644  1.00 98.09           O  
ATOM   2460  HG  SER A 169      -6.631  -3.483  15.687  1.00 98.09           H  
ATOM   2461  N   CYS A 170      -3.652  -2.095  17.295  1.00 97.14           N  
ATOM   2462  H   CYS A 170      -4.572  -1.759  17.048  1.00 97.14           H  
ATOM   2463  CA  CYS A 170      -3.415  -2.279  18.717  1.00 97.14           C  
ATOM   2464  HA  CYS A 170      -3.311  -3.346  18.914  1.00 97.14           H  
ATOM   2465  C   CYS A 170      -4.638  -1.760  19.482  1.00 97.14           C  
ATOM   2466  CB  CYS A 170      -2.124  -1.551  19.139  1.00 97.14           C  
ATOM   2467  HB2 CYS A 170      -1.287  -1.970  18.580  1.00 97.14           H  
ATOM   2468  HB3 CYS A 170      -1.938  -1.706  20.201  1.00 97.14           H  
ATOM   2469  O   CYS A 170      -5.513  -1.099  18.915  1.00 97.14           O  
ATOM   2470  SG  CYS A 170      -2.245   0.225  18.799  1.00 97.14           S  
ATOM   2471  HG  CYS A 170      -2.796   0.084  17.590  1.00 97.14           H  
ATOM   2472  N   LYS A 171      -4.675  -1.998  20.794  1.00 96.98           N  
ATOM   2473  H   LYS A 171      -3.928  -2.534  21.212  1.00 96.98           H  
ATOM   2474  CA  LYS A 171      -5.751  -1.477  21.638  1.00 96.98           C  
ATOM   2475  HA  LYS A 171      -6.695  -1.847  21.238  1.00 96.98           H  
ATOM   2476  C   LYS A 171      -5.797   0.049  21.573  1.00 96.98           C  
ATOM   2477  CB  LYS A 171      -5.589  -2.001  23.066  1.00 96.98           C  
ATOM   2478  HB2 LYS A 171      -4.641  -1.656  23.480  1.00 96.98           H  
ATOM   2479  HB3 LYS A 171      -5.591  -3.091  23.039  1.00 96.98           H  
ATOM   2480  O   LYS A 171      -4.802   0.713  21.852  1.00 96.98           O  
ATOM   2481  CG  LYS A 171      -6.743  -1.518  23.948  1.00 96.98           C  
ATOM   2482  HG2 LYS A 171      -7.690  -1.760  23.466  1.00 96.98           H  
ATOM   2483  HG3 LYS A 171      -6.681  -0.438  24.080  1.00 96.98           H  
ATOM   2484  CD  LYS A 171      -6.690  -2.189  25.319  1.00 96.98           C  
ATOM   2485  HD2 LYS A 171      -5.760  -1.922  25.821  1.00 96.98           H  
ATOM   2486  HD3 LYS A 171      -6.740  -3.270  25.185  1.00 96.98           H  
ATOM   2487  CE  LYS A 171      -7.893  -1.714  26.133  1.00 96.98           C  
ATOM   2488  HE2 LYS A 171      -8.793  -1.927  25.557  1.00 96.98           H  
ATOM   2489  HE3 LYS A 171      -7.827  -0.633  26.259  1.00 96.98           H  
ATOM   2490  NZ  LYS A 171      -7.956  -2.395  27.446  1.00 96.98           N  
ATOM   2491  HZ1 LYS A 171      -8.764  -2.077  27.961  1.00 96.98           H  
ATOM   2492  HZ2 LYS A 171      -8.046  -3.391  27.300  1.00 96.98           H  
ATOM   2493  HZ3 LYS A 171      -7.120  -2.210  27.981  1.00 96.98           H  
ATOM   2494  N   GLY A 172      -6.969   0.589  21.257  1.00 97.43           N  
ATOM   2495  H   GLY A 172      -7.726  -0.031  21.007  1.00 97.43           H  
ATOM   2496  CA  GLY A 172      -7.204   2.021  21.099  1.00 97.43           C  
ATOM   2497  HA2 GLY A 172      -6.645   2.571  21.857  1.00 97.43           H  
ATOM   2498  HA3 GLY A 172      -8.267   2.216  21.245  1.00 97.43           H  
ATOM   2499  C   GLY A 172      -6.819   2.584  19.730  1.00 97.43           C  
ATOM   2500  O   GLY A 172      -6.950   3.790  19.541  1.00 97.43           O  
ATOM   2501  N   ALA A 173      -6.363   1.757  18.779  1.00 98.40           N  
ATOM   2502  H   ALA A 173      -6.268   0.771  18.975  1.00 98.40           H  
ATOM   2503  CA  ALA A 173      -6.243   2.183  17.386  1.00 98.40           C  
ATOM   2504  HA  ALA A 173      -5.562   3.032  17.333  1.00 98.40           H  
ATOM   2505  C   ALA A 173      -7.601   2.650  16.851  1.00 98.40           C  
ATOM   2506  CB  ALA A 173      -5.664   1.044  16.539  1.00 98.40           C  
ATOM   2507  HB1 ALA A 173      -6.326   0.179  16.572  1.00 98.40           H  
ATOM   2508  HB2 ALA A 173      -5.568   1.372  15.504  1.00 98.40           H  
ATOM   2509  HB3 ALA A 173      -4.683   0.762  16.920  1.00 98.40           H  
ATOM   2510  O   ALA A 173      -8.634   2.110  17.245  1.00 98.40           O  
ATOM   2511  N   THR A 174      -7.613   3.622  15.944  1.00 98.66           N  
ATOM   2512  H   THR A 174      -6.739   4.043  15.663  1.00 98.66           H  
ATOM   2513  CA  THR A 174      -8.826   3.995  15.208  1.00 98.66           C  
ATOM   2514  HA  THR A 174      -9.665   3.416  15.593  1.00 98.66           H  
ATOM   2515  C   THR A 174      -8.682   3.624  13.744  1.00 98.66           C  
ATOM   2516  CB  THR A 174      -9.227   5.464  15.382  1.00 98.66           C  
ATOM   2517  HB  THR A 174     -10.160   5.630  14.843  1.00 98.66           H  
ATOM   2518  O   THR A 174      -7.620   3.805  13.148  1.00 98.66           O  
ATOM   2519  CG2 THR A 174      -9.443   5.833  16.848  1.00 98.66           C  
ATOM   2520 HG21 THR A 174      -9.822   6.852  16.923  1.00 98.66           H  
ATOM   2521 HG22 THR A 174      -8.507   5.753  17.402  1.00 98.66           H  
ATOM   2522 HG23 THR A 174     -10.174   5.155  17.288  1.00 98.66           H  
ATOM   2523  OG1 THR A 174      -8.257   6.346  14.878  1.00 98.66           O  
ATOM   2524  HG1 THR A 174      -8.652   7.221  14.878  1.00 98.66           H  
ATOM   2525  N   ILE A 175      -9.753   3.082  13.172  1.00 98.83           N  
ATOM   2526  H   ILE A 175     -10.570   2.920  13.743  1.00 98.83           H  
ATOM   2527  CA  ILE A 175      -9.843   2.720  11.761  1.00 98.83           C  
ATOM   2528  HA  ILE A 175      -8.919   2.991  11.250  1.00 98.83           H  
ATOM   2529  C   ILE A 175     -10.969   3.537  11.144  1.00 98.83           C  
ATOM   2530  CB  ILE A 175     -10.039   1.198  11.598  1.00 98.83           C  
ATOM   2531  HB  ILE A 175     -10.900   0.886  12.188  1.00 98.83           H  
ATOM   2532  O   ILE A 175     -12.130   3.370  11.508  1.00 98.83           O  
ATOM   2533  CG1 ILE A 175      -8.778   0.475  12.129  1.00 98.83           C  
ATOM   2534 HG12 ILE A 175      -7.897   0.904  11.650  1.00 98.83           H  
ATOM   2535 HG13 ILE A 175      -8.691   0.653  13.201  1.00 98.83           H  
ATOM   2536  CG2 ILE A 175     -10.308   0.854  10.122  1.00 98.83           C  
ATOM   2537 HG21 ILE A 175     -11.179   1.391   9.745  1.00 98.83           H  
ATOM   2538 HG22 ILE A 175     -10.532  -0.208  10.020  1.00 98.83           H  
ATOM   2539 HG23 ILE A 175      -9.434   1.116   9.526  1.00 98.83           H  
ATOM   2540  CD1 ILE A 175      -8.743  -1.040  11.914  1.00 98.83           C  
ATOM   2541 HD11 ILE A 175      -8.768  -1.275  10.850  1.00 98.83           H  
ATOM   2542 HD12 ILE A 175      -9.597  -1.515  12.396  1.00 98.83           H  
ATOM   2543 HD13 ILE A 175      -7.826  -1.441  12.346  1.00 98.83           H  
ATOM   2544  N   GLU A 176     -10.612   4.409  10.207  1.00 98.81           N  
ATOM   2545  H   GLU A 176      -9.634   4.452   9.959  1.00 98.81           H  
ATOM   2546  CA  GLU A 176     -11.522   5.251   9.438  1.00 98.81           C  
ATOM   2547  HA  GLU A 176     -12.526   5.126   9.842  1.00 98.81           H  
ATOM   2548  C   GLU A 176     -11.538   4.804   7.974  1.00 98.81           C  
ATOM   2549  CB  GLU A 176     -11.128   6.729   9.606  1.00 98.81           C  
ATOM   2550  HB2 GLU A 176     -10.083   6.845   9.317  1.00 98.81           H  
ATOM   2551  HB3 GLU A 176     -11.208   6.990  10.661  1.00 98.81           H  
ATOM   2552  O   GLU A 176     -10.493   4.572   7.362  1.00 98.81           O  
ATOM   2553  CG  GLU A 176     -11.975   7.725   8.794  1.00 98.81           C  
ATOM   2554  HG2 GLU A 176     -11.987   7.433   7.744  1.00 98.81           H  
ATOM   2555  HG3 GLU A 176     -13.000   7.713   9.164  1.00 98.81           H  
ATOM   2556  CD  GLU A 176     -11.404   9.146   8.912  1.00 98.81           C  
ATOM   2557  OE1 GLU A 176     -10.759   9.627   7.941  1.00 98.81           O  
ATOM   2558  OE2 GLU A 176     -11.548   9.762   9.985  1.00 98.81           O  
ATOM   2559  N   MET A 177     -12.730   4.710   7.391  1.00 98.67           N  
ATOM   2560  H   MET A 177     -13.544   4.968   7.930  1.00 98.67           H  
ATOM   2561  CA  MET A 177     -12.918   4.373   5.981  1.00 98.67           C  
ATOM   2562  HA  MET A 177     -11.969   4.451   5.451  1.00 98.67           H  
ATOM   2563  C   MET A 177     -13.893   5.338   5.331  1.00 98.67           C  
ATOM   2564  CB  MET A 177     -13.445   2.944   5.820  1.00 98.67           C  
ATOM   2565  HB2 MET A 177     -13.651   2.768   4.764  1.00 98.67           H  
ATOM   2566  HB3 MET A 177     -14.377   2.833   6.374  1.00 98.67           H  
ATOM   2567  O   MET A 177     -14.906   5.692   5.935  1.00 98.67           O  
ATOM   2568  CG  MET A 177     -12.450   1.895   6.307  1.00 98.67           C  
ATOM   2569  HG2 MET A 177     -12.304   2.017   7.380  1.00 98.67           H  
ATOM   2570  HG3 MET A 177     -11.495   2.055   5.807  1.00 98.67           H  
ATOM   2571  SD  MET A 177     -13.011   0.205   5.996  1.00 98.67           S  
ATOM   2572  CE  MET A 177     -12.655   0.055   4.225  1.00 98.67           C  
ATOM   2573  HE1 MET A 177     -12.911  -0.950   3.891  1.00 98.67           H  
ATOM   2574  HE2 MET A 177     -13.242   0.781   3.662  1.00 98.67           H  
ATOM   2575  HE3 MET A 177     -11.593   0.230   4.049  1.00 98.67           H  
ATOM   2576  N   ALA A 178     -13.618   5.703   4.080  1.00 98.62           N  
ATOM   2577  H   ALA A 178     -12.758   5.377   3.660  1.00 98.62           H  
ATOM   2578  CA  ALA A 178     -14.513   6.518   3.269  1.00 98.62           C  
ATOM   2579  HA  ALA A 178     -15.410   6.737   3.848  1.00 98.62           H  
ATOM   2580  C   ALA A 178     -14.946   5.787   1.996  1.00 98.62           C  
ATOM   2581  CB  ALA A 178     -13.843   7.854   2.959  1.00 98.62           C  
ATOM   2582  HB1 ALA A 178     -14.519   8.481   2.377  1.00 98.62           H  
ATOM   2583  HB2 ALA A 178     -13.604   8.363   3.893  1.00 98.62           H  
ATOM   2584  HB3 ALA A 178     -12.930   7.683   2.389  1.00 98.62           H  
ATOM   2585  O   ALA A 178     -14.120   5.207   1.285  1.00 98.62           O  
ATOM   2586  N   ALA A 179     -16.235   5.871   1.679  1.00 98.56           N  
ATOM   2587  H   ALA A 179     -16.843   6.380   2.305  1.00 98.56           H  
ATOM   2588  CA  ALA A 179     -16.844   5.319   0.481  1.00 98.56           C  
ATOM   2589  HA  ALA A 179     -16.059   5.146  -0.255  1.00 98.56           H  
ATOM   2590  C   ALA A 179     -17.846   6.290  -0.160  1.00 98.56           C  
ATOM   2591  CB  ALA A 179     -17.486   3.970   0.817  1.00 98.56           C  
ATOM   2592  HB1 ALA A 179     -18.326   4.120   1.496  1.00 98.56           H  
ATOM   2593  HB2 ALA A 179     -16.751   3.323   1.296  1.00 98.56           H  
ATOM   2594  HB3 ALA A 179     -17.834   3.483  -0.094  1.00 98.56           H  
ATOM   2595  O   ALA A 179     -18.321   7.247   0.448  1.00 98.56           O  
ATOM   2596  N   TYR A 180     -18.168   6.037  -1.425  1.00 98.05           N  
ATOM   2597  H   TYR A 180     -17.669   5.290  -1.888  1.00 98.05           H  
ATOM   2598  CA  TYR A 180     -19.149   6.792  -2.193  1.00 98.05           C  
ATOM   2599  HA  TYR A 180     -18.924   7.855  -2.112  1.00 98.05           H  
ATOM   2600  C   TYR A 180     -20.571   6.558  -1.660  1.00 98.05           C  
ATOM   2601  CB  TYR A 180     -19.026   6.368  -3.662  1.00 98.05           C  
ATOM   2602  HB2 TYR A 180     -19.206   5.296  -3.743  1.00 98.05           H  
ATOM   2603  HB3 TYR A 180     -18.009   6.560  -4.001  1.00 98.05           H  
ATOM   2604  O   TYR A 180     -21.332   7.508  -1.440  1.00 98.05           O  
ATOM   2605  CG  TYR A 180     -19.990   7.096  -4.569  1.00 98.05           C  
ATOM   2606  CD1 TYR A 180     -21.272   6.566  -4.815  1.00 98.05           C  
ATOM   2607  HD1 TYR A 180     -21.560   5.619  -4.384  1.00 98.05           H  
ATOM   2608  CD2 TYR A 180     -19.614   8.330  -5.131  1.00 98.05           C  
ATOM   2609  HD2 TYR A 180     -18.627   8.725  -4.942  1.00 98.05           H  
ATOM   2610  CE1 TYR A 180     -22.185   7.279  -5.613  1.00 98.05           C  
ATOM   2611  HE1 TYR A 180     -23.172   6.886  -5.808  1.00 98.05           H  
ATOM   2612  CE2 TYR A 180     -20.522   9.043  -5.937  1.00 98.05           C  
ATOM   2613  HE2 TYR A 180     -20.228   9.986  -6.372  1.00 98.05           H  
ATOM   2614  OH  TYR A 180     -22.696   9.205  -6.940  1.00 98.05           O  
ATOM   2615  HH  TYR A 180     -22.307   9.999  -7.314  1.00 98.05           H  
ATOM   2616  CZ  TYR A 180     -21.811   8.517  -6.175  1.00 98.05           C  
ATOM   2617  N   GLY A 181     -20.919   5.282  -1.461  1.00 97.70           N  
ATOM   2618  H   GLY A 181     -20.225   4.581  -1.676  1.00 97.70           H  
ATOM   2619  CA  GLY A 181     -22.132   4.837  -0.773  1.00 97.70           C  
ATOM   2620  HA2 GLY A 181     -22.953   5.516  -1.002  1.00 97.70           H  
ATOM   2621  HA3 GLY A 181     -22.403   3.842  -1.124  1.00 97.70           H  
ATOM   2622  C   GLY A 181     -21.955   4.776   0.746  1.00 97.70           C  
ATOM   2623  O   GLY A 181     -20.837   4.851   1.250  1.00 97.70           O  
ATOM   2624  N   ASN A 182     -23.063   4.626   1.472  1.00 98.40           N  
ATOM   2625  H   ASN A 182     -23.948   4.491   1.004  1.00 98.40           H  
ATOM   2626  CA  ASN A 182     -23.010   4.427   2.919  1.00 98.40           C  
ATOM   2627  HA  ASN A 182     -22.373   5.197   3.353  1.00 98.40           H  
ATOM   2628  C   ASN A 182     -22.390   3.067   3.251  1.00 98.40           C  
ATOM   2629  CB  ASN A 182     -24.416   4.538   3.533  1.00 98.40           C  
ATOM   2630  HB2 ASN A 182     -24.370   4.202   4.569  1.00 98.40           H  
ATOM   2631  HB3 ASN A 182     -25.096   3.873   3.001  1.00 98.40           H  
ATOM   2632  O   ASN A 182     -22.770   2.055   2.669  1.00 98.40           O  
ATOM   2633  CG  ASN A 182     -24.982   5.944   3.542  1.00 98.40           C  
ATOM   2634  ND2 ASN A 182     -26.252   6.075   3.841  1.00 98.40           N  
ATOM   2635 HD21 ASN A 182     -26.797   5.262   4.093  1.00 98.40           H  
ATOM   2636 HD22 ASN A 182     -26.611   7.016   3.913  1.00 98.40           H  
ATOM   2637  OD1 ASN A 182     -24.313   6.938   3.302  1.00 98.40           O  
ATOM   2638  N   ILE A 183     -21.487   3.063   4.225  1.00 98.61           N  
ATOM   2639  H   ILE A 183     -21.206   3.944   4.631  1.00 98.61           H  
ATOM   2640  CA  ILE A 183     -20.959   1.862   4.859  1.00 98.61           C  
ATOM   2641  HA  ILE A 183     -21.003   1.034   4.152  1.00 98.61           H  
ATOM   2642  C   ILE A 183     -21.875   1.550   6.046  1.00 98.61           C  
ATOM   2643  CB  ILE A 183     -19.488   2.067   5.274  1.00 98.61           C  
ATOM   2644  HB  ILE A 183     -19.459   2.815   6.066  1.00 98.61           H  
ATOM   2645  O   ILE A 183     -22.083   2.397   6.921  1.00 98.61           O  
ATOM   2646  CG1 ILE A 183     -18.599   2.568   4.108  1.00 98.61           C  
ATOM   2647 HG12 ILE A 183     -18.435   1.756   3.399  1.00 98.61           H  
ATOM   2648 HG13 ILE A 183     -19.101   3.376   3.576  1.00 98.61           H  
ATOM   2649  CG2 ILE A 183     -18.957   0.734   5.820  1.00 98.61           C  
ATOM   2650 HG21 ILE A 183     -17.894   0.802   6.053  1.00 98.61           H  
ATOM   2651 HG22 ILE A 183     -19.113  -0.058   5.087  1.00 98.61           H  
ATOM   2652 HG23 ILE A 183     -19.487   0.469   6.735  1.00 98.61           H  
ATOM   2653  CD1 ILE A 183     -17.249   3.138   4.562  1.00 98.61           C  
ATOM   2654 HD11 ILE A 183     -16.660   2.383   5.082  1.00 98.61           H  
ATOM   2655 HD12 ILE A 183     -16.686   3.478   3.693  1.00 98.61           H  
ATOM   2656 HD13 ILE A 183     -17.417   3.993   5.216  1.00 98.61           H  
ATOM   2657  N   THR A 184     -22.478   0.367   6.028  1.00 98.13           N  
ATOM   2658  H   THR A 184     -22.217  -0.273   5.292  1.00 98.13           H  
ATOM   2659  CA  THR A 184     -23.520  -0.068   6.965  1.00 98.13           C  
ATOM   2660  HA  THR A 184     -23.563   0.632   7.799  1.00 98.13           H  
ATOM   2661  C   THR A 184     -23.242  -1.434   7.584  1.00 98.13           C  
ATOM   2662  CB  THR A 184     -24.916  -0.078   6.309  1.00 98.13           C  
ATOM   2663  HB  THR A 184     -25.641  -0.212   7.112  1.00 98.13           H  
ATOM   2664  O   THR A 184     -23.629  -1.658   8.726  1.00 98.13           O  
ATOM   2665  CG2 THR A 184     -25.278   1.221   5.590  1.00 98.13           C  
ATOM   2666 HG21 THR A 184     -24.637   1.357   4.719  1.00 98.13           H  
ATOM   2667 HG22 THR A 184     -26.316   1.169   5.261  1.00 98.13           H  
ATOM   2668 HG23 THR A 184     -25.161   2.065   6.270  1.00 98.13           H  
ATOM   2669  OG1 THR A 184     -25.138  -1.117   5.382  1.00 98.13           O  
ATOM   2670  HG1 THR A 184     -24.422  -1.233   4.753  1.00 98.13           H  
ATOM   2671  N   THR A 185     -22.573  -2.333   6.857  1.00 98.09           N  
ATOM   2672  H   THR A 185     -22.287  -2.076   5.924  1.00 98.09           H  
ATOM   2673  CA  THR A 185     -22.391  -3.739   7.253  1.00 98.09           C  
ATOM   2674  HA  THR A 185     -22.736  -3.869   8.279  1.00 98.09           H  
ATOM   2675  C   THR A 185     -20.937  -4.205   7.258  1.00 98.09           C  
ATOM   2676  CB  THR A 185     -23.226  -4.678   6.370  1.00 98.09           C  
ATOM   2677  HB  THR A 185     -22.991  -5.707   6.642  1.00 98.09           H  
ATOM   2678  O   THR A 185     -20.665  -5.333   7.665  1.00 98.09           O  
ATOM   2679  CG2 THR A 185     -24.729  -4.490   6.555  1.00 98.09           C  
ATOM   2680 HG21 THR A 185     -25.036  -3.501   6.217  1.00 98.09           H  
ATOM   2681 HG22 THR A 185     -24.985  -4.605   7.608  1.00 98.09           H  
ATOM   2682 HG23 THR A 185     -25.259  -5.245   5.974  1.00 98.09           H  
ATOM   2683  OG1 THR A 185     -22.924  -4.502   5.003  1.00 98.09           O  
ATOM   2684  HG1 THR A 185     -23.282  -3.666   4.696  1.00 98.09           H  
ATOM   2685  N   THR A 186     -19.981  -3.367   6.843  1.00 98.64           N  
ATOM   2686  H   THR A 186     -20.260  -2.471   6.469  1.00 98.64           H  
ATOM   2687  CA  THR A 186     -18.547  -3.672   6.981  1.00 98.64           C  
ATOM   2688  HA  THR A 186     -18.331  -4.581   6.419  1.00 98.64           H  
ATOM   2689  C   THR A 186     -18.190  -3.934   8.440  1.00 98.64           C  
ATOM   2690  CB  THR A 186     -17.691  -2.525   6.426  1.00 98.64           C  
ATOM   2691  HB  THR A 186     -18.055  -1.583   6.837  1.00 98.64           H  
ATOM   2692  O   THR A 186     -18.479  -3.106   9.298  1.00 98.64           O  
ATOM   2693  CG2 THR A 186     -16.192  -2.617   6.712  1.00 98.64           C  
ATOM   2694 HG21 THR A 186     -15.788  -3.553   6.326  1.00 98.64           H  
ATOM   2695 HG22 THR A 186     -16.008  -2.562   7.785  1.00 98.64           H  
ATOM   2696 HG23 THR A 186     -15.672  -1.782   6.242  1.00 98.64           H  
ATOM   2697  OG1 THR A 186     -17.807  -2.502   5.019  1.00 98.64           O  
ATOM   2698  HG1 THR A 186     -17.131  -1.898   4.704  1.00 98.64           H  
ATOM   2699  N   THR A 187     -17.520  -5.041   8.745  1.00 98.65           N  
ATOM   2700  H   THR A 187     -17.294  -5.696   8.011  1.00 98.65           H  
ATOM   2701  CA  THR A 187     -17.045  -5.298  10.112  1.00 98.65           C  
ATOM   2702  HA  THR A 187     -17.596  -4.658  10.802  1.00 98.65           H  
ATOM   2703  C   THR A 187     -15.570  -4.962  10.241  1.00 98.65           C  
ATOM   2704  CB  THR A 187     -17.292  -6.734  10.579  1.00 98.65           C  
ATOM   2705  HB  THR A 187     -16.919  -6.830  11.599  1.00 98.65           H  
ATOM   2706  O   THR A 187     -14.782  -5.365   9.389  1.00 98.65           O  
ATOM   2707  CG2 THR A 187     -18.772  -7.106  10.567  1.00 98.65           C  
ATOM   2708 HG21 THR A 187     -19.330  -6.407  11.190  1.00 98.65           H  
ATOM   2709 HG22 THR A 187     -18.894  -8.112  10.967  1.00 98.65           H  
ATOM   2710 HG23 THR A 187     -19.163  -7.073   9.550  1.00 98.65           H  
ATOM   2711  OG1 THR A 187     -16.590  -7.639   9.761  1.00 98.65           O  
ATOM   2712  HG1 THR A 187     -15.801  -7.186   9.455  1.00 98.65           H  
ATOM   2713  N   ILE A 188     -15.186  -4.301  11.323  1.00 98.65           N  
ATOM   2714  H   ILE A 188     -15.902  -4.032  11.983  1.00 98.65           H  
ATOM   2715  CA  ILE A 188     -13.812  -4.031  11.732  1.00 98.65           C  
ATOM   2716  HA  ILE A 188     -13.116  -4.381  10.970  1.00 98.65           H  
ATOM   2717  C   ILE A 188     -13.567  -4.814  13.025  1.00 98.65           C  
ATOM   2718  CB  ILE A 188     -13.618  -2.511  11.917  1.00 98.65           C  
ATOM   2719  HB  ILE A 188     -14.315  -2.168  12.681  1.00 98.65           H  
ATOM   2720  O   ILE A 188     -14.298  -4.644  13.999  1.00 98.65           O  
ATOM   2721  CG1 ILE A 188     -13.904  -1.719  10.618  1.00 98.65           C  
ATOM   2722 HG12 ILE A 188     -14.859  -2.031  10.197  1.00 98.65           H  
ATOM   2723 HG13 ILE A 188     -13.129  -1.934   9.882  1.00 98.65           H  
ATOM   2724  CG2 ILE A 188     -12.188  -2.248  12.400  1.00 98.65           C  
ATOM   2725 HG21 ILE A 188     -12.052  -1.185  12.602  1.00 98.65           H  
ATOM   2726 HG22 ILE A 188     -11.474  -2.577  11.644  1.00 98.65           H  
ATOM   2727 HG23 ILE A 188     -12.002  -2.786  13.329  1.00 98.65           H  
ATOM   2728  CD1 ILE A 188     -13.992  -0.201  10.818  1.00 98.65           C  
ATOM   2729 HD11 ILE A 188     -14.220   0.273   9.864  1.00 98.65           H  
ATOM   2730 HD12 ILE A 188     -14.791   0.030  11.523  1.00 98.65           H  
ATOM   2731 HD13 ILE A 188     -13.049   0.203  11.186  1.00 98.65           H  
ATOM   2732  N   ASP A 189     -12.570  -5.701  13.027  1.00 98.18           N  
ATOM   2733  H   ASP A 189     -12.038  -5.826  12.177  1.00 98.18           H  
ATOM   2734  CA  ASP A 189     -12.299  -6.621  14.146  1.00 98.18           C  
ATOM   2735  HA  ASP A 189     -11.570  -7.343  13.778  1.00 98.18           H  
ATOM   2736  C   ASP A 189     -13.541  -7.449  14.547  1.00 98.18           C  
ATOM   2737  CB  ASP A 189     -11.633  -5.860  15.308  1.00 98.18           C  
ATOM   2738  HB2 ASP A 189     -10.901  -5.166  14.896  1.00 98.18           H  
ATOM   2739  HB3 ASP A 189     -12.382  -5.274  15.840  1.00 98.18           H  
ATOM   2740  O   ASP A 189     -13.859  -7.649  15.718  1.00 98.18           O  
ATOM   2741  CG  ASP A 189     -10.899  -6.771  16.298  1.00 98.18           C  
ATOM   2742  OD1 ASP A 189     -10.522  -7.897  15.904  1.00 98.18           O  
ATOM   2743  OD2 ASP A 189     -10.599  -6.286  17.416  1.00 98.18           O  
ATOM   2744  N   GLY A 190     -14.310  -7.872  13.536  1.00 98.14           N  
ATOM   2745  H   GLY A 190     -14.018  -7.633  12.599  1.00 98.14           H  
ATOM   2746  CA  GLY A 190     -15.546  -8.639  13.712  1.00 98.14           C  
ATOM   2747  HA2 GLY A 190     -15.837  -9.064  12.751  1.00 98.14           H  
ATOM   2748  HA3 GLY A 190     -15.356  -9.457  14.407  1.00 98.14           H  
ATOM   2749  C   GLY A 190     -16.742  -7.845  14.249  1.00 98.14           C  
ATOM   2750  O   GLY A 190     -17.792  -8.441  14.469  1.00 98.14           O  
ATOM   2751  N   GLN A 191     -16.615  -6.528  14.433  1.00 97.80           N  
ATOM   2752  H   GLN A 191     -15.715  -6.100  14.268  1.00 97.80           H  
ATOM   2753  CA  GLN A 191     -17.672  -5.654  14.950  1.00 97.80           C  
ATOM   2754  HA  GLN A 191     -18.567  -6.243  15.150  1.00 97.80           H  
ATOM   2755  C   GLN A 191     -18.064  -4.572  13.942  1.00 97.80           C  
ATOM   2756  CB  GLN A 191     -17.217  -5.005  16.267  1.00 97.80           C  
ATOM   2757  HB2 GLN A 191     -18.034  -4.392  16.648  1.00 97.80           H  
ATOM   2758  HB3 GLN A 191     -16.369  -4.349  16.067  1.00 97.80           H  
ATOM   2759  O   GLN A 191     -17.268  -4.200  13.089  1.00 97.80           O  
ATOM   2760  CG  GLN A 191     -16.811  -5.996  17.366  1.00 97.80           C  
ATOM   2761  HG2 GLN A 191     -15.905  -6.520  17.063  1.00 97.80           H  
ATOM   2762  HG3 GLN A 191     -16.579  -5.437  18.272  1.00 97.80           H  
ATOM   2763  CD  GLN A 191     -17.898  -7.012  17.698  1.00 97.80           C  
ATOM   2764  NE2 GLN A 191     -17.521  -8.211  18.085  1.00 97.80           N  
ATOM   2765 HE21 GLN A 191     -16.537  -8.439  18.097  1.00 97.80           H  
ATOM   2766 HE22 GLN A 191     -18.268  -8.876  18.224  1.00 97.80           H  
ATOM   2767  OE1 GLN A 191     -19.092  -6.777  17.597  1.00 97.80           O  
ATOM   2768  N   ALA A 192     -19.279  -4.040  14.047  1.00 97.37           N  
ATOM   2769  H   ALA A 192     -19.881  -4.375  14.785  1.00 97.37           H  
ATOM   2770  CA  ALA A 192     -19.734  -2.876  13.281  1.00 97.37           C  
ATOM   2771  HA  ALA A 192     -18.901  -2.478  12.702  1.00 97.37           H  
ATOM   2772  C   ALA A 192     -20.150  -1.750  14.245  1.00 97.37           C  
ATOM   2773  CB  ALA A 192     -20.818  -3.311  12.285  1.00 97.37           C  
ATOM   2774  HB1 ALA A 192     -20.417  -4.065  11.607  1.00 97.37           H  
ATOM   2775  HB2 ALA A 192     -21.676  -3.719  12.820  1.00 97.37           H  
ATOM   2776  HB3 ALA A 192     -21.141  -2.450  11.700  1.00 97.37           H  
ATOM   2777  O   ALA A 192     -21.299  -1.313  14.275  1.00 97.37           O  
ATOM   2778  N   GLU A 193     -19.211  -1.324  15.093  1.00 96.96           N  
ATOM   2779  H   GLU A 193     -18.266  -1.651  14.949  1.00 96.96           H  
ATOM   2780  CA  GLU A 193     -19.422  -0.348  16.173  1.00 96.96           C  
ATOM   2781  HA  GLU A 193     -20.476  -0.349  16.449  1.00 96.96           H  
ATOM   2782  C   GLU A 193     -19.105   1.080  15.706  1.00 96.96           C  
ATOM   2783  CB  GLU A 193     -18.626  -0.745  17.427  1.00 96.96           C  
ATOM   2784  HB2 GLU A 193     -17.593  -0.951  17.143  1.00 96.96           H  
ATOM   2785  HB3 GLU A 193     -18.638   0.089  18.128  1.00 96.96           H  
ATOM   2786  O   GLU A 193     -18.242   1.773  16.243  1.00 96.96           O  
ATOM   2787  CG  GLU A 193     -19.220  -1.961  18.150  1.00 96.96           C  
ATOM   2788  HG2 GLU A 193     -19.275  -2.801  17.458  1.00 96.96           H  
ATOM   2789  HG3 GLU A 193     -20.239  -1.716  18.448  1.00 96.96           H  
ATOM   2790  CD  GLU A 193     -18.416  -2.363  19.401  1.00 96.96           C  
ATOM   2791  OE1 GLU A 193     -18.817  -3.357  20.045  1.00 96.96           O  
ATOM   2792  OE2 GLU A 193     -17.422  -1.676  19.733  1.00 96.96           O  
ATOM   2793  N   TYR A 194     -19.805   1.525  14.666  1.00 98.05           N  
ATOM   2794  H   TYR A 194     -20.488   0.907  14.251  1.00 98.05           H  
ATOM   2795  CA  TYR A 194     -19.675   2.867  14.105  1.00 98.05           C  
ATOM   2796  HA  TYR A 194     -19.283   3.536  14.871  1.00 98.05           H  
ATOM   2797  C   TYR A 194     -21.038   3.410  13.675  1.00 98.05           C  
ATOM   2798  CB  TYR A 194     -18.675   2.849  12.939  1.00 98.05           C  
ATOM   2799  HB2 TYR A 194     -17.685   2.640  13.345  1.00 98.05           H  
ATOM   2800  HB3 TYR A 194     -18.634   3.839  12.485  1.00 98.05           H  
ATOM   2801  O   TYR A 194     -21.971   2.666  13.370  1.00 98.05           O  
ATOM   2802  CG  TYR A 194     -18.984   1.823  11.867  1.00 98.05           C  
ATOM   2803  CD1 TYR A 194     -18.278   0.606  11.838  1.00 98.05           C  
ATOM   2804  HD1 TYR A 194     -17.512   0.404  12.573  1.00 98.05           H  
ATOM   2805  CD2 TYR A 194     -20.000   2.068  10.923  1.00 98.05           C  
ATOM   2806  HD2 TYR A 194     -20.541   3.002  10.942  1.00 98.05           H  
ATOM   2807  CE1 TYR A 194     -18.589  -0.365  10.870  1.00 98.05           C  
ATOM   2808  HE1 TYR A 194     -18.042  -1.296  10.858  1.00 98.05           H  
ATOM   2809  CE2 TYR A 194     -20.323   1.096   9.962  1.00 98.05           C  
ATOM   2810  HE2 TYR A 194     -21.105   1.268   9.237  1.00 98.05           H  
ATOM   2811  OH  TYR A 194     -19.950  -1.033   8.994  1.00 98.05           O  
ATOM   2812  HH  TYR A 194     -19.454  -1.841   9.144  1.00 98.05           H  
ATOM   2813  CZ  TYR A 194     -19.621  -0.120   9.936  1.00 98.05           C  
ATOM   2814  N   THR A 195     -21.154   4.733  13.591  1.00 98.35           N  
ATOM   2815  H   THR A 195     -20.382   5.316  13.881  1.00 98.35           H  
ATOM   2816  CA  THR A 195     -22.315   5.362  12.952  1.00 98.35           C  
ATOM   2817  HA  THR A 195     -23.224   4.889  13.322  1.00 98.35           H  
ATOM   2818  C   THR A 195     -22.220   5.158  11.446  1.00 98.35           C  
ATOM   2819  CB  THR A 195     -22.389   6.857  13.274  1.00 98.35           C  
ATOM   2820  HB  THR A 195     -21.503   7.362  12.889  1.00 98.35           H  
ATOM   2821  O   THR A 195     -21.259   5.613  10.826  1.00 98.35           O  
ATOM   2822  CG2 THR A 195     -23.642   7.516  12.696  1.00 98.35           C  
ATOM   2823 HG21 THR A 195     -24.532   6.991  13.043  1.00 98.35           H  
ATOM   2824 HG22 THR A 195     -23.690   8.558  13.013  1.00 98.35           H  
ATOM   2825 HG23 THR A 195     -23.609   7.490  11.607  1.00 98.35           H  
ATOM   2826  OG1 THR A 195     -22.448   7.034  14.670  1.00 98.35           O  
ATOM   2827  HG1 THR A 195     -22.370   7.974  14.852  1.00 98.35           H  
ATOM   2828  N   SER A 196     -23.205   4.486  10.847  1.00 98.39           N  
ATOM   2829  H   SER A 196     -23.916   4.043  11.411  1.00 98.39           H  
ATOM   2830  CA  SER A 196     -23.235   4.264   9.401  1.00 98.39           C  
ATOM   2831  HA  SER A 196     -22.346   3.697   9.124  1.00 98.39           H  
ATOM   2832  C   SER A 196     -23.231   5.578   8.619  1.00 98.39           C  
ATOM   2833  CB  SER A 196     -24.468   3.465   8.984  1.00 98.39           C  
ATOM   2834  HB2 SER A 196     -25.359   4.077   9.124  1.00 98.39           H  
ATOM   2835  HB3 SER A 196     -24.381   3.211   7.928  1.00 98.39           H  
ATOM   2836  O   SER A 196     -23.889   6.552   8.987  1.00 98.39           O  
ATOM   2837  OG  SER A 196     -24.608   2.283   9.742  1.00 98.39           O  
ATOM   2838  HG  SER A 196     -23.771   1.814   9.786  1.00 98.39           H  
ATOM   2839  N   GLY A 197     -22.531   5.589   7.491  1.00 98.51           N  
ATOM   2840  H   GLY A 197     -21.996   4.769   7.245  1.00 98.51           H  
ATOM   2841  CA  GLY A 197     -22.404   6.774   6.654  1.00 98.51           C  
ATOM   2842  HA2 GLY A 197     -23.364   6.996   6.188  1.00 98.51           H  
ATOM   2843  HA3 GLY A 197     -22.114   7.620   7.277  1.00 98.51           H  
ATOM   2844  C   GLY A 197     -21.357   6.588   5.569  1.00 98.51           C  
ATOM   2845  O   GLY A 197     -20.771   5.519   5.425  1.00 98.51           O  
ATOM   2846  N   LYS A 198     -21.117   7.639   4.784  1.00 98.48           N  
ATOM   2847  H   LYS A 198     -21.673   8.471   4.918  1.00 98.48           H  
ATOM   2848  CA  LYS A 198     -20.065   7.638   3.753  1.00 98.48           C  
ATOM   2849  HA  LYS A 198     -20.144   6.738   3.143  1.00 98.48           H  
ATOM   2850  C   LYS A 198     -18.657   7.617   4.339  1.00 98.48           C  
ATOM   2851  CB  LYS A 198     -20.218   8.863   2.855  1.00 98.48           C  
ATOM   2852  HB2 LYS A 198     -19.373   8.898   2.167  1.00 98.48           H  
ATOM   2853  HB3 LYS A 198     -20.203   9.770   3.459  1.00 98.48           H  
ATOM   2854  O   LYS A 198     -17.726   7.193   3.667  1.00 98.48           O  
ATOM   2855  CG  LYS A 198     -21.515   8.794   2.048  1.00 98.48           C  
ATOM   2856  HG2 LYS A 198     -21.571   7.835   1.533  1.00 98.48           H  
ATOM   2857  HG3 LYS A 198     -22.373   8.897   2.712  1.00 98.48           H  
ATOM   2858  CD  LYS A 198     -21.528   9.920   1.019  1.00 98.48           C  
ATOM   2859  HD2 LYS A 198     -20.674   9.791   0.353  1.00 98.48           H  
ATOM   2860  HD3 LYS A 198     -21.458  10.885   1.522  1.00 98.48           H  
ATOM   2861  CE  LYS A 198     -22.823   9.832   0.218  1.00 98.48           C  
ATOM   2862  HE2 LYS A 198     -23.664  10.051   0.876  1.00 98.48           H  
ATOM   2863  HE3 LYS A 198     -22.927   8.807  -0.137  1.00 98.48           H  
ATOM   2864  NZ  LYS A 198     -22.784  10.756  -0.935  1.00 98.48           N  
ATOM   2865  HZ1 LYS A 198     -22.030  10.467  -1.541  1.00 98.48           H  
ATOM   2866  HZ2 LYS A 198     -23.645  10.700  -1.459  1.00 98.48           H  
ATOM   2867  HZ3 LYS A 198     -22.622  11.705  -0.629  1.00 98.48           H  
ATOM   2868  N   VAL A 199     -18.508   8.086   5.574  1.00 98.72           N  
ATOM   2869  H   VAL A 199     -19.337   8.369   6.078  1.00 98.72           H  
ATOM   2870  CA  VAL A 199     -17.279   7.991   6.358  1.00 98.72           C  
ATOM   2871  HA  VAL A 199     -16.568   7.353   5.835  1.00 98.72           H  
ATOM   2872  C   VAL A 199     -17.646   7.337   7.678  1.00 98.72           C  
ATOM   2873  CB  VAL A 199     -16.614   9.363   6.575  1.00 98.72           C  
ATOM   2874  HB  VAL A 199     -17.272   9.996   7.170  1.00 98.72           H  
ATOM   2875  O   VAL A 199     -18.557   7.810   8.357  1.00 98.72           O  
ATOM   2876  CG1 VAL A 199     -15.276   9.212   7.310  1.00 98.72           C  
ATOM   2877 HG11 VAL A 199     -14.801  10.185   7.429  1.00 98.72           H  
ATOM   2878 HG12 VAL A 199     -15.431   8.788   8.302  1.00 98.72           H  
ATOM   2879 HG13 VAL A 199     -14.608   8.559   6.748  1.00 98.72           H  
ATOM   2880  CG2 VAL A 199     -16.344  10.070   5.239  1.00 98.72           C  
ATOM   2881 HG21 VAL A 199     -17.284  10.306   4.739  1.00 98.72           H  
ATOM   2882 HG22 VAL A 199     -15.744   9.427   4.597  1.00 98.72           H  
ATOM   2883 HG23 VAL A 199     -15.804  11.000   5.417  1.00 98.72           H  
ATOM   2884  N   ILE A 200     -16.955   6.254   8.016  1.00 98.71           N  
ATOM   2885  H   ILE A 200     -16.206   5.960   7.406  1.00 98.71           H  
ATOM   2886  CA  ILE A 200     -17.097   5.554   9.294  1.00 98.71           C  
ATOM   2887  HA  ILE A 200     -17.836   6.071   9.906  1.00 98.71           H  
ATOM   2888  C   ILE A 200     -15.775   5.611  10.046  1.00 98.71           C  
ATOM   2889  CB  ILE A 200     -17.587   4.102   9.115  1.00 98.71           C  
ATOM   2890  HB  ILE A 200     -17.710   3.681  10.113  1.00 98.71           H  
ATOM   2891  O   ILE A 200     -14.717   5.729   9.430  1.00 98.71           O  
ATOM   2892  CG1 ILE A 200     -16.580   3.215   8.349  1.00 98.71           C  
ATOM   2893 HG12 ILE A 200     -15.563   3.411   8.689  1.00 98.71           H  
ATOM   2894 HG13 ILE A 200     -16.625   3.452   7.286  1.00 98.71           H  
ATOM   2895  CG2 ILE A 200     -18.968   4.125   8.436  1.00 98.71           C  
ATOM   2896 HG21 ILE A 200     -18.893   4.532   7.428  1.00 98.71           H  
ATOM   2897 HG22 ILE A 200     -19.384   3.119   8.384  1.00 98.71           H  
ATOM   2898 HG23 ILE A 200     -19.650   4.750   9.013  1.00 98.71           H  
ATOM   2899  CD1 ILE A 200     -16.819   1.717   8.552  1.00 98.71           C  
ATOM   2900 HD11 ILE A 200     -16.125   1.149   7.934  1.00 98.71           H  
ATOM   2901 HD12 ILE A 200     -17.842   1.452   8.284  1.00 98.71           H  
ATOM   2902 HD13 ILE A 200     -16.648   1.462   9.598  1.00 98.71           H  
ATOM   2903  N   SER A 201     -15.834   5.501  11.368  1.00 98.65           N  
ATOM   2904  H   SER A 201     -16.731   5.380  11.816  1.00 98.65           H  
ATOM   2905  CA  SER A 201     -14.654   5.375  12.217  1.00 98.65           C  
ATOM   2906  HA  SER A 201     -13.849   4.924  11.637  1.00 98.65           H  
ATOM   2907  C   SER A 201     -14.974   4.471  13.401  1.00 98.65           C  
ATOM   2908  CB  SER A 201     -14.185   6.756  12.676  1.00 98.65           C  
ATOM   2909  HB2 SER A 201     -14.055   7.393  11.801  1.00 98.65           H  
ATOM   2910  HB3 SER A 201     -14.933   7.203  13.332  1.00 98.65           H  
ATOM   2911  O   SER A 201     -16.018   4.649  14.029  1.00 98.65           O  
ATOM   2912  OG  SER A 201     -12.949   6.661  13.354  1.00 98.65           O  
ATOM   2913  HG  SER A 201     -12.420   7.421  13.101  1.00 98.65           H  
ATOM   2914  N   GLN A 202     -14.101   3.505  13.687  1.00 98.72           N  
ATOM   2915  H   GLN A 202     -13.286   3.415  13.097  1.00 98.72           H  
ATOM   2916  CA  GLN A 202     -14.233   2.581  14.813  1.00 98.72           C  
ATOM   2917  HA  GLN A 202     -15.032   2.933  15.466  1.00 98.72           H  
ATOM   2918  C   GLN A 202     -12.939   2.539  15.629  1.00 98.72           C  
ATOM   2919  CB  GLN A 202     -14.633   1.185  14.308  1.00 98.72           C  
ATOM   2920  HB2 GLN A 202     -15.513   1.285  13.673  1.00 98.72           H  
ATOM   2921  HB3 GLN A 202     -13.820   0.767  13.714  1.00 98.72           H  
ATOM   2922  O   GLN A 202     -11.843   2.440  15.072  1.00 98.72           O  
ATOM   2923  CG  GLN A 202     -14.965   0.223  15.462  1.00 98.72           C  
ATOM   2924  HG2 GLN A 202     -14.078   0.079  16.080  1.00 98.72           H  
ATOM   2925  HG3 GLN A 202     -15.750   0.651  16.084  1.00 98.72           H  
ATOM   2926  CD  GLN A 202     -15.441  -1.135  14.961  1.00 98.72           C  
ATOM   2927  NE2 GLN A 202     -14.805  -2.205  15.382  1.00 98.72           N  
ATOM   2928 HE21 GLN A 202     -14.105  -2.135  16.106  1.00 98.72           H  
ATOM   2929 HE22 GLN A 202     -15.031  -3.092  14.955  1.00 98.72           H  
ATOM   2930  OE1 GLN A 202     -16.363  -1.249  14.168  1.00 98.72           O  
ATOM   2931  N   THR A 203     -13.072   2.577  16.954  1.00 98.52           N  
ATOM   2932  H   THR A 203     -14.004   2.638  17.339  1.00 98.52           H  
ATOM   2933  CA  THR A 203     -11.962   2.365  17.891  1.00 98.52           C  
ATOM   2934  HA  THR A 203     -11.039   2.723  17.436  1.00 98.52           H  
ATOM   2935  C   THR A 203     -11.815   0.878  18.195  1.00 98.52           C  
ATOM   2936  CB  THR A 203     -12.169   3.151  19.192  1.00 98.52           C  
ATOM   2937  HB  THR A 203     -13.076   2.801  19.686  1.00 98.52           H  
ATOM   2938  O   THR A 203     -12.788   0.205  18.525  1.00 98.52           O  
ATOM   2939  CG2 THR A 203     -10.987   3.025  20.154  1.00 98.52           C  
ATOM   2940 HG21 THR A 203     -10.068   3.318  19.647  1.00 98.52           H  
ATOM   2941 HG22 THR A 203     -10.895   1.997  20.504  1.00 98.52           H  
ATOM   2942 HG23 THR A 203     -11.144   3.672  21.018  1.00 98.52           H  
ATOM   2943  OG1 THR A 203     -12.306   4.524  18.905  1.00 98.52           O  
ATOM   2944  HG1 THR A 203     -12.683   4.949  19.678  1.00 98.52           H  
ATOM   2945  N   ILE A 204     -10.594   0.359  18.124  1.00 98.23           N  
ATOM   2946  H   ILE A 204      -9.838   0.964  17.837  1.00 98.23           H  
ATOM   2947  CA  ILE A 204     -10.289  -1.053  18.349  1.00 98.23           C  
ATOM   2948  HA  ILE A 204     -11.128  -1.646  17.984  1.00 98.23           H  
ATOM   2949  C   ILE A 204     -10.152  -1.347  19.840  1.00 98.23           C  
ATOM   2950  CB  ILE A 204      -9.036  -1.473  17.552  1.00 98.23           C  
ATOM   2951  HB  ILE A 204      -8.181  -0.914  17.930  1.00 98.23           H  
ATOM   2952  O   ILE A 204      -9.342  -0.740  20.545  1.00 98.23           O  
ATOM   2953  CG1 ILE A 204      -9.169  -1.158  16.045  1.00 98.23           C  
ATOM   2954 HG12 ILE A 204      -9.161  -0.077  15.899  1.00 98.23           H  
ATOM   2955 HG13 ILE A 204      -8.300  -1.553  15.519  1.00 98.23           H  
ATOM   2956  CG2 ILE A 204      -8.752  -2.969  17.771  1.00 98.23           C  
ATOM   2957 HG21 ILE A 204      -9.625  -3.577  17.532  1.00 98.23           H  
ATOM   2958 HG22 ILE A 204      -7.919  -3.292  17.147  1.00 98.23           H  
ATOM   2959 HG23 ILE A 204      -8.456  -3.149  18.804  1.00 98.23           H  
ATOM   2960  CD1 ILE A 204     -10.434  -1.714  15.386  1.00 98.23           C  
ATOM   2961 HD11 ILE A 204     -11.333  -1.302  15.845  1.00 98.23           H  
ATOM   2962 HD12 ILE A 204     -10.433  -1.402  14.341  1.00 98.23           H  
ATOM   2963 HD13 ILE A 204     -10.450  -2.802  15.442  1.00 98.23           H  
ATOM   2964  N   ALA A 205     -10.927  -2.319  20.320  1.00 97.09           N  
ATOM   2965  H   ALA A 205     -11.617  -2.726  19.705  1.00 97.09           H  
ATOM   2966  CA  ALA A 205     -10.876  -2.776  21.705  1.00 97.09           C  
ATOM   2967  HA  ALA A 205     -10.637  -1.930  22.349  1.00 97.09           H  
ATOM   2968  C   ALA A 205      -9.804  -3.854  21.944  1.00 97.09           C  
ATOM   2969  CB  ALA A 205     -12.272  -3.279  22.086  1.00 97.09           C  
ATOM   2970  HB1 ALA A 205     -12.551  -4.129  21.462  1.00 97.09           H  
ATOM   2971  HB2 ALA A 205     -13.004  -2.484  21.945  1.00 97.09           H  
ATOM   2972  HB3 ALA A 205     -12.283  -3.588  23.131  1.00 97.09           H  
ATOM   2973  O   ALA A 205      -9.235  -3.922  23.041  1.00 97.09           O  
ATOM   2974  N   SER A 206      -9.534  -4.700  20.943  1.00 96.93           N  
ATOM   2975  H   SER A 206      -9.988  -4.574  20.050  1.00 96.93           H  
ATOM   2976  CA  SER A 206      -8.576  -5.799  21.054  1.00 96.93           C  
ATOM   2977  HA  SER A 206      -8.773  -6.314  21.994  1.00 96.93           H  
ATOM   2978  C   SER A 206      -7.129  -5.303  21.095  1.00 96.93           C  
ATOM   2979  CB  SER A 206      -8.779  -6.823  19.930  1.00 96.93           C  
ATOM   2980  HB2 SER A 206      -9.834  -7.085  19.859  1.00 96.93           H  
ATOM   2981  HB3 SER A 206      -8.213  -7.726  20.159  1.00 96.93           H  
ATOM   2982  O   SER A 206      -6.798  -4.212  20.640  1.00 96.93           O  
ATOM   2983  OG  SER A 206      -8.332  -6.312  18.699  1.00 96.93           O  
ATOM   2984  HG  SER A 206      -9.093  -6.333  18.114  1.00 96.93           H  
ATOM   2985  N   SER A 207      -6.240  -6.115  21.664  1.00 96.01           N  
ATOM   2986  H   SER A 207      -6.558  -6.993  22.049  1.00 96.01           H  
ATOM   2987  CA  SER A 207      -4.794  -5.873  21.662  1.00 96.01           C  
ATOM   2988  HA  SER A 207      -4.611  -4.811  21.498  1.00 96.01           H  
ATOM   2989  C   SER A 207      -4.073  -6.609  20.530  1.00 96.01           C  
ATOM   2990  CB  SER A 207      -4.208  -6.236  23.028  1.00 96.01           C  
ATOM   2991  HB2 SER A 207      -3.139  -6.025  23.044  1.00 96.01           H  
ATOM   2992  HB3 SER A 207      -4.694  -5.631  23.794  1.00 96.01           H  
ATOM   2993  O   SER A 207      -2.864  -6.806  20.622  1.00 96.01           O  
ATOM   2994  OG  SER A 207      -4.429  -7.604  23.308  1.00 96.01           O  
ATOM   2995  HG  SER A 207      -3.819  -8.108  22.765  1.00 96.01           H  
ATOM   2996  N   ALA A 208      -4.802  -7.080  19.515  1.00 97.12           N  
ATOM   2997  H   ALA A 208      -5.770  -6.803  19.427  1.00 97.12           H  
ATOM   2998  CA  ALA A 208      -4.211  -7.795  18.396  1.00 97.12           C  
ATOM   2999  HA  ALA A 208      -3.588  -8.600  18.787  1.00 97.12           H  
ATOM   3000  C   ALA A 208      -3.316  -6.851  17.577  1.00 97.12           C  
ATOM   3001  CB  ALA A 208      -5.332  -8.423  17.562  1.00 97.12           C  
ATOM   3002  HB1 ALA A 208      -4.903  -9.031  16.765  1.00 97.12           H  
ATOM   3003  HB2 ALA A 208      -5.950  -7.643  17.117  1.00 97.12           H  
ATOM   3004  HB3 ALA A 208      -5.959  -9.059  18.188  1.00 97.12           H  
ATOM   3005  O   ALA A 208      -3.675  -5.699  17.336  1.00 97.12           O  
ATOM   3006  N   GLU A 209      -2.153  -7.346  17.148  1.00 96.84           N  
ATOM   3007  H   GLU A 209      -1.875  -8.272  17.439  1.00 96.84           H  
ATOM   3008  CA  GLU A 209      -1.207  -6.584  16.314  1.00 96.84           C  
ATOM   3009  HA  GLU A 209      -1.019  -5.609  16.763  1.00 96.84           H  
ATOM   3010  C   GLU A 209      -1.745  -6.342  14.901  1.00 96.84           C  
ATOM   3011  CB  GLU A 209       0.117  -7.348  16.204  1.00 96.84           C  
ATOM   3012  HB2 GLU A 209       0.776  -6.807  15.524  1.00 96.84           H  
ATOM   3013  HB3 GLU A 209      -0.082  -8.335  15.785  1.00 96.84           H  
ATOM   3014  O   GLU A 209      -1.303  -5.430  14.205  1.00 96.84           O  
ATOM   3015  CG  GLU A 209       0.827  -7.495  17.556  1.00 96.84           C  
ATOM   3016  HG2 GLU A 209       0.184  -8.048  18.240  1.00 96.84           H  
ATOM   3017  HG3 GLU A 209       0.987  -6.500  17.972  1.00 96.84           H  
ATOM   3018  CD  GLU A 209       2.173  -8.227  17.447  1.00 96.84           C  
ATOM   3019  OE1 GLU A 209       2.926  -8.169  18.445  1.00 96.84           O  
ATOM   3020  OE2 GLU A 209       2.427  -8.860  16.397  1.00 96.84           O  
ATOM   3021  N   THR A 210      -2.715  -7.154  14.482  1.00 98.50           N  
ATOM   3022  H   THR A 210      -3.072  -7.842  15.130  1.00 98.50           H  
ATOM   3023  CA  THR A 210      -3.482  -6.956  13.258  1.00 98.50           C  
ATOM   3024  HA  THR A 210      -3.385  -5.907  12.979  1.00 98.50           H  
ATOM   3025  C   THR A 210      -4.956  -7.232  13.506  1.00 98.50           C  
ATOM   3026  CB  THR A 210      -2.980  -7.822  12.091  1.00 98.50           C  
ATOM   3027  HB  THR A 210      -3.623  -7.646  11.229  1.00 98.50           H  
ATOM   3028  O   THR A 210      -5.306  -8.039  14.366  1.00 98.50           O  
ATOM   3029  CG2 THR A 210      -1.539  -7.517  11.689  1.00 98.50           C  
ATOM   3030 HG21 THR A 210      -1.453  -6.464  11.421  1.00 98.50           H  
ATOM   3031 HG22 THR A 210      -0.852  -7.736  12.506  1.00 98.50           H  
ATOM   3032 HG23 THR A 210      -1.271  -8.120  10.822  1.00 98.50           H  
ATOM   3033  OG1 THR A 210      -3.028  -9.190  12.421  1.00 98.50           O  
ATOM   3034  HG1 THR A 210      -2.356  -9.336  13.090  1.00 98.50           H  
ATOM   3035  N   VAL A 211      -5.822  -6.564  12.747  1.00 98.74           N  
ATOM   3036  H   VAL A 211      -5.455  -5.934  12.049  1.00 98.74           H  
ATOM   3037  CA  VAL A 211      -7.261  -6.858  12.708  1.00 98.74           C  
ATOM   3038  HA  VAL A 211      -7.429  -7.834  13.162  1.00 98.74           H  
ATOM   3039  C   VAL A 211      -7.731  -6.958  11.265  1.00 98.74           C  
ATOM   3040  CB  VAL A 211      -8.117  -5.847  13.500  1.00 98.74           C  
ATOM   3041  HB  VAL A 211      -9.157  -6.168  13.430  1.00 98.74           H  
ATOM   3042  O   VAL A 211      -7.122  -6.388  10.356  1.00 98.74           O  
ATOM   3043  CG1 VAL A 211      -7.751  -5.840  14.988  1.00 98.74           C  
ATOM   3044 HG11 VAL A 211      -8.404  -5.157  15.531  1.00 98.74           H  
ATOM   3045 HG12 VAL A 211      -6.709  -5.556  15.136  1.00 98.74           H  
ATOM   3046 HG13 VAL A 211      -7.898  -6.840  15.398  1.00 98.74           H  
ATOM   3047  CG2 VAL A 211      -8.047  -4.422  12.937  1.00 98.74           C  
ATOM   3048 HG21 VAL A 211      -7.014  -4.078  12.887  1.00 98.74           H  
ATOM   3049 HG22 VAL A 211      -8.625  -3.748  13.569  1.00 98.74           H  
ATOM   3050 HG23 VAL A 211      -8.474  -4.399  11.934  1.00 98.74           H  
ATOM   3051  N   ASN A 212      -8.834  -7.672  11.061  1.00 98.83           N  
ATOM   3052  H   ASN A 212      -9.301  -8.075  11.861  1.00 98.83           H  
ATOM   3053  CA  ASN A 212      -9.478  -7.774   9.760  1.00 98.83           C  
ATOM   3054  HA  ASN A 212      -8.751  -7.545   8.980  1.00 98.83           H  
ATOM   3055  C   ASN A 212     -10.610  -6.756   9.634  1.00 98.83           C  
ATOM   3056  CB  ASN A 212      -9.968  -9.211   9.533  1.00 98.83           C  
ATOM   3057  HB2 ASN A 212     -10.553  -9.535  10.394  1.00 98.83           H  
ATOM   3058  HB3 ASN A 212     -10.615  -9.235   8.656  1.00 98.83           H  
ATOM   3059  O   ASN A 212     -11.441  -6.609  10.532  1.00 98.83           O  
ATOM   3060  CG  ASN A 212      -8.832 -10.187   9.292  1.00 98.83           C  
ATOM   3061  ND2 ASN A 212      -9.071 -11.462   9.483  1.00 98.83           N  
ATOM   3062 HD21 ASN A 212      -8.290 -12.082   9.327  1.00 98.83           H  
ATOM   3063 HD22 ASN A 212      -9.977 -11.774   9.802  1.00 98.83           H  
ATOM   3064  OD1 ASN A 212      -7.726  -9.837   8.914  1.00 98.83           O  
ATOM   3065  N   ILE A 213     -10.669  -6.117   8.474  1.00 98.85           N  
ATOM   3066  H   ILE A 213      -9.902  -6.247   7.830  1.00 98.85           H  
ATOM   3067  CA  ILE A 213     -11.830  -5.400   7.968  1.00 98.85           C  
ATOM   3068  HA  ILE A 213     -12.528  -5.213   8.784  1.00 98.85           H  
ATOM   3069  C   ILE A 213     -12.471  -6.306   6.921  1.00 98.85           C  
ATOM   3070  CB  ILE A 213     -11.423  -4.048   7.358  1.00 98.85           C  
ATOM   3071  HB  ILE A 213     -10.807  -4.259   6.484  1.00 98.85           H  
ATOM   3072  O   ILE A 213     -11.812  -6.679   5.955  1.00 98.85           O  
ATOM   3073  CG1 ILE A 213     -10.581  -3.198   8.338  1.00 98.85           C  
ATOM   3074 HG12 ILE A 213     -11.180  -2.938   9.211  1.00 98.85           H  
ATOM   3075 HG13 ILE A 213      -9.724  -3.777   8.681  1.00 98.85           H  
ATOM   3076  CG2 ILE A 213     -12.672  -3.301   6.866  1.00 98.85           C  
ATOM   3077 HG21 ILE A 213     -12.364  -2.413   6.313  1.00 98.85           H  
ATOM   3078 HG22 ILE A 213     -13.297  -3.012   7.711  1.00 98.85           H  
ATOM   3079 HG23 ILE A 213     -13.254  -3.918   6.182  1.00 98.85           H  
ATOM   3080  CD1 ILE A 213     -10.013  -1.922   7.711  1.00 98.85           C  
ATOM   3081 HD11 ILE A 213     -10.811  -1.200   7.535  1.00 98.85           H  
ATOM   3082 HD12 ILE A 213      -9.285  -1.482   8.392  1.00 98.85           H  
ATOM   3083 HD13 ILE A 213      -9.514  -2.157   6.771  1.00 98.85           H  
ATOM   3084  N   VAL A 214     -13.740  -6.659   7.090  1.00 98.77           N  
ATOM   3085  H   VAL A 214     -14.233  -6.273   7.882  1.00 98.77           H  
ATOM   3086  CA  VAL A 214     -14.501  -7.424   6.095  1.00 98.77           C  
ATOM   3087  HA  VAL A 214     -13.828  -7.792   5.320  1.00 98.77           H  
ATOM   3088  C   VAL A 214     -15.496  -6.478   5.450  1.00 98.77           C  
ATOM   3089  CB  VAL A 214     -15.202  -8.653   6.702  1.00 98.77           C  
ATOM   3090  HB  VAL A 214     -16.000  -8.327   7.368  1.00 98.77           H  
ATOM   3091  O   VAL A 214     -16.403  -5.990   6.122  1.00 98.77           O  
ATOM   3092  CG1 VAL A 214     -15.825  -9.513   5.594  1.00 98.77           C  
ATOM   3093 HG11 VAL A 214     -15.057  -9.841   4.894  1.00 98.77           H  
ATOM   3094 HG12 VAL A 214     -16.308 -10.385   6.034  1.00 98.77           H  
ATOM   3095 HG13 VAL A 214     -16.582  -8.942   5.058  1.00 98.77           H  
ATOM   3096  CG2 VAL A 214     -14.223  -9.523   7.505  1.00 98.77           C  
ATOM   3097 HG21 VAL A 214     -14.729 -10.427   7.845  1.00 98.77           H  
ATOM   3098 HG22 VAL A 214     -13.366  -9.794   6.887  1.00 98.77           H  
ATOM   3099 HG23 VAL A 214     -13.877  -8.979   8.383  1.00 98.77           H  
ATOM   3100  N   ILE A 215     -15.311  -6.195   4.160  1.00 98.74           N  
ATOM   3101  H   ILE A 215     -14.552  -6.654   3.678  1.00 98.74           H  
ATOM   3102  CA  ILE A 215     -16.206  -5.333   3.387  1.00 98.74           C  
ATOM   3103  HA  ILE A 215     -16.271  -4.364   3.883  1.00 98.74           H  
ATOM   3104  C   ILE A 215     -17.601  -5.961   3.385  1.00 98.74           C  
ATOM   3105  CB  ILE A 215     -15.670  -5.120   1.951  1.00 98.74           C  
ATOM   3106  HB  ILE A 215     -15.618  -6.093   1.462  1.00 98.74           H  
ATOM   3107  O   ILE A 215     -17.775  -7.086   2.915  1.00 98.74           O  
ATOM   3108  CG1 ILE A 215     -14.246  -4.516   1.914  1.00 98.74           C  
ATOM   3109 HG12 ILE A 215     -13.942  -4.406   0.873  1.00 98.74           H  
ATOM   3110 HG13 ILE A 215     -13.545  -5.213   2.374  1.00 98.74           H  
ATOM   3111  CG2 ILE A 215     -16.632  -4.239   1.129  1.00 98.74           C  
ATOM   3112 HG21 ILE A 215     -17.587  -4.744   0.986  1.00 98.74           H  
ATOM   3113 HG22 ILE A 215     -16.817  -3.292   1.635  1.00 98.74           H  
ATOM   3114 HG23 ILE A 215     -16.208  -4.040   0.145  1.00 98.74           H  
ATOM   3115  CD1 ILE A 215     -14.078  -3.160   2.612  1.00 98.74           C  
ATOM   3116 HD11 ILE A 215     -13.043  -2.836   2.504  1.00 98.74           H  
ATOM   3117 HD12 ILE A 215     -14.724  -2.411   2.155  1.00 98.74           H  
ATOM   3118 HD13 ILE A 215     -14.306  -3.246   3.675  1.00 98.74           H  
ATOM   3119  N   GLY A 216     -18.587  -5.237   3.911  1.00 97.90           N  
ATOM   3120  H   GLY A 216     -18.362  -4.342   4.320  1.00 97.90           H  
ATOM   3121  CA  GLY A 216     -19.989  -5.657   3.901  1.00 97.90           C  
ATOM   3122  HA2 GLY A 216     -20.469  -5.316   4.818  1.00 97.90           H  
ATOM   3123  HA3 GLY A 216     -20.068  -6.743   3.861  1.00 97.90           H  
ATOM   3124  C   GLY A 216     -20.745  -5.063   2.717  1.00 97.90           C  
ATOM   3125  O   GLY A 216     -21.454  -5.768   2.000  1.00 97.90           O  
ATOM   3126  N   ASP A 217     -20.522  -3.776   2.449  1.00 95.21           N  
ATOM   3127  H   ASP A 217     -19.946  -3.249   3.090  1.00 95.21           H  
ATOM   3128  CA  ASP A 217     -21.246  -3.028   1.426  1.00 95.21           C  
ATOM   3129  HA  ASP A 217     -22.164  -3.564   1.186  1.00 95.21           H  
ATOM   3130  C   ASP A 217     -20.407  -2.900   0.150  1.00 95.21           C  
ATOM   3131  CB  ASP A 217     -21.672  -1.659   1.973  1.00 95.21           C  
ATOM   3132  HB2 ASP A 217     -20.808  -0.996   2.008  1.00 95.21           H  
ATOM   3133  HB3 ASP A 217     -22.408  -1.219   1.300  1.00 95.21           H  
ATOM   3134  O   ASP A 217     -19.381  -2.222   0.116  1.00 95.21           O  
ATOM   3135  CG  ASP A 217     -22.259  -1.767   3.379  1.00 95.21           C  
ATOM   3136  OD1 ASP A 217     -23.457  -2.074   3.545  1.00 95.21           O  
ATOM   3137  OD2 ASP A 217     -21.502  -1.543   4.348  1.00 95.21           O  
ATOM   3138  N   GLY A 218     -20.853  -3.528  -0.940  1.00 94.72           N  
ATOM   3139  H   GLY A 218     -21.699  -4.074  -0.867  1.00 94.72           H  
ATOM   3140  CA  GLY A 218     -20.242  -3.302  -2.249  1.00 94.72           C  
ATOM   3141  HA2 GLY A 218     -19.189  -3.577  -2.192  1.00 94.72           H  
ATOM   3142  HA3 GLY A 218     -20.733  -3.915  -3.004  1.00 94.72           H  
ATOM   3143  C   GLY A 218     -20.367  -1.829  -2.653  1.00 94.72           C  
ATOM   3144  O   GLY A 218     -21.476  -1.323  -2.813  1.00 94.72           O  
ATOM   3145  N   SER A 219     -19.244  -1.131  -2.813  1.00 97.96           N  
ATOM   3146  H   SER A 219     -18.365  -1.616  -2.703  1.00 97.96           H  
ATOM   3147  CA  SER A 219     -19.212   0.315  -3.059  1.00 97.96           C  
ATOM   3148  HA  SER A 219     -20.040   0.585  -3.714  1.00 97.96           H  
ATOM   3149  C   SER A 219     -17.907   0.728  -3.745  1.00 97.96           C  
ATOM   3150  CB  SER A 219     -19.403   1.049  -1.718  1.00 97.96           C  
ATOM   3151  HB2 SER A 219     -20.242   0.597  -1.188  1.00 97.96           H  
ATOM   3152  HB3 SER A 219     -18.512   0.918  -1.105  1.00 97.96           H  
ATOM   3153  O   SER A 219     -17.052  -0.092  -4.090  1.00 97.96           O  
ATOM   3154  OG  SER A 219     -19.671   2.440  -1.862  1.00 97.96           O  
ATOM   3155  HG  SER A 219     -19.800   2.744  -0.960  1.00 97.96           H  
ATOM   3156  N   TYR A 220     -17.756   2.029  -3.949  1.00 98.34           N  
ATOM   3157  H   TYR A 220     -18.469   2.627  -3.558  1.00 98.34           H  
ATOM   3158  CA  TYR A 220     -16.494   2.647  -4.321  1.00 98.34           C  
ATOM   3159  HA  TYR A 220     -15.816   1.894  -4.723  1.00 98.34           H  
ATOM   3160  C   TYR A 220     -15.865   3.259  -3.075  1.00 98.34           C  
ATOM   3161  CB  TYR A 220     -16.743   3.683  -5.413  1.00 98.34           C  
ATOM   3162  HB2 TYR A 220     -15.845   4.291  -5.518  1.00 98.34           H  
ATOM   3163  HB3 TYR A 220     -17.542   4.356  -5.103  1.00 98.34           H  
ATOM   3164  O   TYR A 220     -16.457   4.149  -2.475  1.00 98.34           O  
ATOM   3165  CG  TYR A 220     -17.096   3.063  -6.748  1.00 98.34           C  
ATOM   3166  CD1 TYR A 220     -16.082   2.572  -7.593  1.00 98.34           C  
ATOM   3167  HD1 TYR A 220     -15.048   2.663  -7.297  1.00 98.34           H  
ATOM   3168  CD2 TYR A 220     -18.448   2.934  -7.117  1.00 98.34           C  
ATOM   3169  HD2 TYR A 220     -19.224   3.299  -6.460  1.00 98.34           H  
ATOM   3170  CE1 TYR A 220     -16.421   1.946  -8.808  1.00 98.34           C  
ATOM   3171  HE1 TYR A 220     -15.641   1.557  -9.445  1.00 98.34           H  
ATOM   3172  CE2 TYR A 220     -18.791   2.319  -8.334  1.00 98.34           C  
ATOM   3173  HE2 TYR A 220     -19.825   2.211  -8.623  1.00 98.34           H  
ATOM   3174  OH  TYR A 220     -18.114   1.223 -10.351  1.00 98.34           O  
ATOM   3175  HH  TYR A 220     -17.352   0.848 -10.798  1.00 98.34           H  
ATOM   3176  CZ  TYR A 220     -17.778   1.822  -9.179  1.00 98.34           C  
ATOM   3177  N   TYR A 221     -14.687   2.793  -2.683  1.00 98.65           N  
ATOM   3178  H   TYR A 221     -14.236   2.092  -3.253  1.00 98.65           H  
ATOM   3179  CA  TYR A 221     -13.963   3.261  -1.502  1.00 98.65           C  
ATOM   3180  HA  TYR A 221     -14.638   3.817  -0.852  1.00 98.65           H  
ATOM   3181  C   TYR A 221     -12.839   4.203  -1.915  1.00 98.65           C  
ATOM   3182  CB  TYR A 221     -13.456   2.068  -0.693  1.00 98.65           C  
ATOM   3183  HB2 TYR A 221     -12.750   2.428   0.057  1.00 98.65           H  
ATOM   3184  HB3 TYR A 221     -12.917   1.388  -1.352  1.00 98.65           H  
ATOM   3185  O   TYR A 221     -12.198   3.981  -2.943  1.00 98.65           O  
ATOM   3186  CG  TYR A 221     -14.563   1.314   0.016  1.00 98.65           C  
ATOM   3187  CD1 TYR A 221     -14.777   1.520   1.392  1.00 98.65           C  
ATOM   3188  HD1 TYR A 221     -14.157   2.218   1.935  1.00 98.65           H  
ATOM   3189  CD2 TYR A 221     -15.387   0.419  -0.695  1.00 98.65           C  
ATOM   3190  HD2 TYR A 221     -15.226   0.256  -1.751  1.00 98.65           H  
ATOM   3191  CE1 TYR A 221     -15.804   0.828   2.061  1.00 98.65           C  
ATOM   3192  HE1 TYR A 221     -15.963   0.984   3.117  1.00 98.65           H  
ATOM   3193  CE2 TYR A 221     -16.408  -0.284  -0.027  1.00 98.65           C  
ATOM   3194  HE2 TYR A 221     -17.038  -0.989  -0.549  1.00 98.65           H  
ATOM   3195  OH  TYR A 221     -17.629  -0.724   1.983  1.00 98.65           O  
ATOM   3196  HH  TYR A 221     -17.781  -0.430   2.885  1.00 98.65           H  
ATOM   3197  CZ  TYR A 221     -16.623  -0.073   1.349  1.00 98.65           C  
ATOM   3198  N   SER A 222     -12.616   5.259  -1.129  1.00 98.43           N  
ATOM   3199  H   SER A 222     -13.164   5.352  -0.286  1.00 98.43           H  
ATOM   3200  CA  SER A 222     -11.605   6.273  -1.440  1.00 98.43           C  
ATOM   3201  HA  SER A 222     -11.372   6.178  -2.501  1.00 98.43           H  
ATOM   3202  C   SER A 222     -10.300   6.062  -0.690  1.00 98.43           C  
ATOM   3203  CB  SER A 222     -12.141   7.687  -1.210  1.00 98.43           C  
ATOM   3204  HB2 SER A 222     -12.421   7.818  -0.164  1.00 98.43           H  
ATOM   3205  HB3 SER A 222     -13.013   7.855  -1.842  1.00 98.43           H  
ATOM   3206  O   SER A 222      -9.220   6.042  -1.287  1.00 98.43           O  
ATOM   3207  OG  SER A 222     -11.150   8.628  -1.556  1.00 98.43           O  
ATOM   3208  HG  SER A 222     -10.911   8.463  -2.471  1.00 98.43           H  
ATOM   3209  N   TYR A 223     -10.402   5.866   0.622  1.00 98.75           N  
ATOM   3210  H   TYR A 223     -11.313   5.853   1.058  1.00 98.75           H  
ATOM   3211  CA  TYR A 223      -9.248   5.647   1.474  1.00 98.75           C  
ATOM   3212  HA  TYR A 223      -8.500   5.098   0.903  1.00 98.75           H  
ATOM   3213  C   TYR A 223      -9.597   4.798   2.695  1.00 98.75           C  
ATOM   3214  CB  TYR A 223      -8.641   7.001   1.886  1.00 98.75           C  
ATOM   3215  HB2 TYR A 223      -7.673   6.822   2.354  1.00 98.75           H  
ATOM   3216  HB3 TYR A 223      -8.447   7.589   0.989  1.00 98.75           H  
ATOM   3217  O   TYR A 223     -10.760   4.686   3.102  1.00 98.75           O  
ATOM   3218  CG  TYR A 223      -9.491   7.819   2.843  1.00 98.75           C  
ATOM   3219  CD1 TYR A 223     -10.319   8.854   2.364  1.00 98.75           C  
ATOM   3220  HD1 TYR A 223     -10.356   9.072   1.307  1.00 98.75           H  
ATOM   3221  CD2 TYR A 223      -9.447   7.539   4.222  1.00 98.75           C  
ATOM   3222  HD2 TYR A 223      -8.812   6.750   4.597  1.00 98.75           H  
ATOM   3223  CE1 TYR A 223     -11.093   9.610   3.269  1.00 98.75           C  
ATOM   3224  HE1 TYR A 223     -11.724  10.413   2.918  1.00 98.75           H  
ATOM   3225  CE2 TYR A 223     -10.236   8.273   5.122  1.00 98.75           C  
ATOM   3226  HE2 TYR A 223     -10.216   8.030   6.174  1.00 98.75           H  
ATOM   3227  OH  TYR A 223     -11.777  10.065   5.524  1.00 98.75           O  
ATOM   3228  HH  TYR A 223     -11.544   9.853   6.431  1.00 98.75           H  
ATOM   3229  CZ  TYR A 223     -11.055   9.318   4.650  1.00 98.75           C  
ATOM   3230  N   LEU A 224      -8.543   4.255   3.292  1.00 98.86           N  
ATOM   3231  H   LEU A 224      -7.652   4.361   2.828  1.00 98.86           H  
ATOM   3232  CA  LEU A 224      -8.515   3.650   4.614  1.00 98.86           C  
ATOM   3233  HA  LEU A 224      -9.474   3.787   5.114  1.00 98.86           H  
ATOM   3234  C   LEU A 224      -7.430   4.351   5.427  1.00 98.86           C  
ATOM   3235  CB  LEU A 224      -8.252   2.152   4.441  1.00 98.86           C  
ATOM   3236  HB2 LEU A 224      -9.177   1.693   4.094  1.00 98.86           H  
ATOM   3237  HB3 LEU A 224      -7.490   2.033   3.671  1.00 98.86           H  
ATOM   3238  O   LEU A 224      -6.285   4.458   4.989  1.00 98.86           O  
ATOM   3239  CG  LEU A 224      -7.772   1.402   5.688  1.00 98.86           C  
ATOM   3240  HG  LEU A 224      -6.873   1.872   6.089  1.00 98.86           H  
ATOM   3241  CD1 LEU A 224      -8.835   1.329   6.776  1.00 98.86           C  
ATOM   3242 HD11 LEU A 224      -9.100   2.326   7.128  1.00 98.86           H  
ATOM   3243 HD12 LEU A 224      -8.430   0.757   7.611  1.00 98.86           H  
ATOM   3244 HD13 LEU A 224      -9.724   0.822   6.401  1.00 98.86           H  
ATOM   3245  CD2 LEU A 224      -7.414  -0.017   5.269  1.00 98.86           C  
ATOM   3246 HD21 LEU A 224      -6.715   0.003   4.433  1.00 98.86           H  
ATOM   3247 HD22 LEU A 224      -8.311  -0.566   4.980  1.00 98.86           H  
ATOM   3248 HD23 LEU A 224      -6.923  -0.520   6.102  1.00 98.86           H  
ATOM   3249  N   LYS A 225      -7.793   4.824   6.614  1.00 98.86           N  
ATOM   3250  H   LYS A 225      -8.744   4.677   6.918  1.00 98.86           H  
ATOM   3251  CA  LYS A 225      -6.891   5.506   7.533  1.00 98.86           C  
ATOM   3252  HA  LYS A 225      -5.885   5.498   7.113  1.00 98.86           H  
ATOM   3253  C   LYS A 225      -6.857   4.761   8.858  1.00 98.86           C  
ATOM   3254  CB  LYS A 225      -7.332   6.964   7.660  1.00 98.86           C  
ATOM   3255  HB2 LYS A 225      -7.344   7.397   6.660  1.00 98.86           H  
ATOM   3256  HB3 LYS A 225      -8.348   6.991   8.054  1.00 98.86           H  
ATOM   3257  O   LYS A 225      -7.902   4.488   9.437  1.00 98.86           O  
ATOM   3258  CG  LYS A 225      -6.406   7.797   8.562  1.00 98.86           C  
ATOM   3259  HG2 LYS A 225      -6.276   7.296   9.521  1.00 98.86           H  
ATOM   3260  HG3 LYS A 225      -5.430   7.902   8.089  1.00 98.86           H  
ATOM   3261  CD  LYS A 225      -7.007   9.180   8.835  1.00 98.86           C  
ATOM   3262  HD2 LYS A 225      -7.982   9.033   9.298  1.00 98.86           H  
ATOM   3263  HD3 LYS A 225      -6.373   9.709   9.547  1.00 98.86           H  
ATOM   3264  CE  LYS A 225      -7.154  10.024   7.562  1.00 98.86           C  
ATOM   3265  HE2 LYS A 225      -6.225  10.566   7.382  1.00 98.86           H  
ATOM   3266  HE3 LYS A 225      -7.322   9.366   6.709  1.00 98.86           H  
ATOM   3267  NZ  LYS A 225      -8.308  10.947   7.684  1.00 98.86           N  
ATOM   3268  HZ1 LYS A 225      -9.160  10.422   7.821  1.00 98.86           H  
ATOM   3269  HZ2 LYS A 225      -8.226  11.551   8.489  1.00 98.86           H  
ATOM   3270  HZ3 LYS A 225      -8.449  11.490   6.844  1.00 98.86           H  
ATOM   3271  N   ILE A 226      -5.659   4.446   9.334  1.00 98.85           N  
ATOM   3272  H   ILE A 226      -4.850   4.747   8.809  1.00 98.85           H  
ATOM   3273  CA  ILE A 226      -5.434   3.831  10.643  1.00 98.85           C  
ATOM   3274  HA  ILE A 226      -6.391   3.672  11.140  1.00 98.85           H  
ATOM   3275  C   ILE A 226      -4.607   4.793  11.482  1.00 98.85           C  
ATOM   3276  CB  ILE A 226      -4.748   2.456  10.511  1.00 98.85           C  
ATOM   3277  HB  ILE A 226      -3.795   2.608  10.003  1.00 98.85           H  
ATOM   3278  O   ILE A 226      -3.525   5.197  11.059  1.00 98.85           O  
ATOM   3279  CG1 ILE A 226      -5.598   1.448   9.700  1.00 98.85           C  
ATOM   3280 HG12 ILE A 226      -5.959   0.647  10.345  1.00 98.85           H  
ATOM   3281 HG13 ILE A 226      -6.475   1.931   9.267  1.00 98.85           H  
ATOM   3282  CG2 ILE A 226      -4.438   1.851  11.890  1.00 98.85           C  
ATOM   3283 HG21 ILE A 226      -5.353   1.757  12.474  1.00 98.85           H  
ATOM   3284 HG22 ILE A 226      -3.994   0.864  11.768  1.00 98.85           H  
ATOM   3285 HG23 ILE A 226      -3.727   2.475  12.434  1.00 98.85           H  
ATOM   3286  CD1 ILE A 226      -4.784   0.823   8.570  1.00 98.85           C  
ATOM   3287 HD11 ILE A 226      -4.500   1.611   7.873  1.00 98.85           H  
ATOM   3288 HD12 ILE A 226      -5.399   0.099   8.036  1.00 98.85           H  
ATOM   3289 HD13 ILE A 226      -3.894   0.335   8.967  1.00 98.85           H  
ATOM   3290  N   THR A 227      -5.078   5.118  12.679  1.00 98.59           N  
ATOM   3291  H   THR A 227      -5.986   4.770  12.952  1.00 98.59           H  
ATOM   3292  CA  THR A 227      -4.290   5.857  13.668  1.00 98.59           C  
ATOM   3293  HA  THR A 227      -3.361   6.205  13.216  1.00 98.59           H  
ATOM   3294  C   THR A 227      -3.943   4.922  14.811  1.00 98.59           C  
ATOM   3295  CB  THR A 227      -5.021   7.101  14.174  1.00 98.59           C  
ATOM   3296  HB  THR A 227      -5.909   6.798  14.729  1.00 98.59           H  
ATOM   3297  O   THR A 227      -4.821   4.452  15.533  1.00 98.59           O  
ATOM   3298  CG2 THR A 227      -4.140   7.953  15.088  1.00 98.59           C  
ATOM   3299 HG21 THR A 227      -4.681   8.853  15.383  1.00 98.59           H  
ATOM   3300 HG22 THR A 227      -3.881   7.394  15.987  1.00 98.59           H  
ATOM   3301 HG23 THR A 227      -3.229   8.238  14.563  1.00 98.59           H  
ATOM   3302  OG1 THR A 227      -5.395   7.916  13.086  1.00 98.59           O  
ATOM   3303  HG1 THR A 227      -5.983   8.594  13.429  1.00 98.59           H  
ATOM   3304  N   LEU A 228      -2.654   4.651  14.987  1.00 98.26           N  
ATOM   3305  H   LEU A 228      -1.986   5.092  14.371  1.00 98.26           H  
ATOM   3306  CA  LEU A 228      -2.140   3.853  16.091  1.00 98.26           C  
ATOM   3307  HA  LEU A 228      -2.918   3.163  16.415  1.00 98.26           H  
ATOM   3308  C   LEU A 228      -1.763   4.791  17.248  1.00 98.26           C  
ATOM   3309  CB  LEU A 228      -0.935   3.023  15.619  1.00 98.26           C  
ATOM   3310  HB2 LEU A 228      -0.584   2.429  16.464  1.00 98.26           H  
ATOM   3311  HB3 LEU A 228      -0.136   3.704  15.325  1.00 98.26           H  
ATOM   3312  O   LEU A 228      -0.905   5.656  17.047  1.00 98.26           O  
ATOM   3313  CG  LEU A 228      -1.218   2.069  14.445  1.00 98.26           C  
ATOM   3314  HG  LEU A 228      -1.581   2.635  13.588  1.00 98.26           H  
ATOM   3315  CD1 LEU A 228       0.076   1.372  14.036  1.00 98.26           C  
ATOM   3316 HD11 LEU A 228      -0.129   0.724  13.184  1.00 98.26           H  
ATOM   3317 HD12 LEU A 228       0.813   2.120  13.741  1.00 98.26           H  
ATOM   3318 HD13 LEU A 228       0.465   0.775  14.860  1.00 98.26           H  
ATOM   3319  CD2 LEU A 228      -2.242   0.991  14.804  1.00 98.26           C  
ATOM   3320 HD21 LEU A 228      -2.368   0.314  13.960  1.00 98.26           H  
ATOM   3321 HD22 LEU A 228      -3.209   1.453  15.003  1.00 98.26           H  
ATOM   3322 HD23 LEU A 228      -1.909   0.422  15.672  1.00 98.26           H  
ATOM   3323  N   PRO A 229      -2.345   4.644  18.454  1.00 97.58           N  
ATOM   3324  CA  PRO A 229      -1.935   5.424  19.618  1.00 97.58           C  
ATOM   3325  HA  PRO A 229      -2.023   6.490  19.408  1.00 97.58           H  
ATOM   3326  C   PRO A 229      -0.489   5.108  20.005  1.00 97.58           C  
ATOM   3327  CB  PRO A 229      -2.908   5.032  20.736  1.00 97.58           C  
ATOM   3328  HB2 PRO A 229      -2.455   5.089  21.726  1.00 97.58           H  
ATOM   3329  HB3 PRO A 229      -3.795   5.664  20.688  1.00 97.58           H  
ATOM   3330  O   PRO A 229       0.055   4.078  19.594  1.00 97.58           O  
ATOM   3331  CG  PRO A 229      -3.287   3.598  20.372  1.00 97.58           C  
ATOM   3332  HG2 PRO A 229      -4.239   3.305  20.815  1.00 97.58           H  
ATOM   3333  HG3 PRO A 229      -2.493   2.912  20.668  1.00 97.58           H  
ATOM   3334  CD  PRO A 229      -3.368   3.687  18.852  1.00 97.58           C  
ATOM   3335  HD2 PRO A 229      -3.223   2.703  18.405  1.00 97.58           H  
ATOM   3336  HD3 PRO A 229      -4.340   4.096  18.575  1.00 97.58           H  
ATOM   3337  N   VAL A 230       0.112   5.967  20.833  1.00 94.19           N  
ATOM   3338  H   VAL A 230      -0.392   6.792  21.124  1.00 94.19           H  
ATOM   3339  CA  VAL A 230       1.429   5.724  21.447  1.00 94.19           C  
ATOM   3340  HA  VAL A 230       2.194   5.792  20.675  1.00 94.19           H  
ATOM   3341  C   VAL A 230       1.467   4.324  22.058  1.00 94.19           C  
ATOM   3342  CB  VAL A 230       1.744   6.767  22.541  1.00 94.19           C  
ATOM   3343  HB  VAL A 230       1.022   6.674  23.352  1.00 94.19           H  
ATOM   3344  O   VAL A 230       0.483   3.867  22.647  1.00 94.19           O  
ATOM   3345  CG1 VAL A 230       3.156   6.583  23.113  1.00 94.19           C  
ATOM   3346 HG11 VAL A 230       3.890   6.558  22.307  1.00 94.19           H  
ATOM   3347 HG12 VAL A 230       3.402   7.414  23.774  1.00 94.19           H  
ATOM   3348 HG13 VAL A 230       3.220   5.664  23.695  1.00 94.19           H  
ATOM   3349  CG2 VAL A 230       1.656   8.186  21.978  1.00 94.19           C  
ATOM   3350 HG21 VAL A 230       2.345   8.269  21.138  1.00 94.19           H  
ATOM   3351 HG22 VAL A 230       0.644   8.426  21.651  1.00 94.19           H  
ATOM   3352 HG23 VAL A 230       1.953   8.913  22.735  1.00 94.19           H  
ATOM   3353  N   VAL A 231       2.597   3.628  21.924  1.00 82.42           N  
ATOM   3354  H   VAL A 231       3.395   4.057  21.479  1.00 82.42           H  
ATOM   3355  CA  VAL A 231       2.773   2.336  22.592  1.00 82.42           C  
ATOM   3356  HA  VAL A 231       1.954   1.680  22.295  1.00 82.42           H  
ATOM   3357  C   VAL A 231       2.693   2.560  24.097  1.00 82.42           C  
ATOM   3358  CB  VAL A 231       4.097   1.661  22.197  1.00 82.42           C  
ATOM   3359  HB  VAL A 231       4.941   2.283  22.495  1.00 82.42           H  
ATOM   3360  O   VAL A 231       3.476   3.323  24.659  1.00 82.42           O  
ATOM   3361  CG1 VAL A 231       4.240   0.277  22.841  1.00 82.42           C  
ATOM   3362 HG11 VAL A 231       3.402  -0.362  22.562  1.00 82.42           H  
ATOM   3363 HG12 VAL A 231       5.169  -0.184  22.504  1.00 82.42           H  
ATOM   3364 HG13 VAL A 231       4.286   0.370  23.926  1.00 82.42           H  
ATOM   3365  CG2 VAL A 231       4.118   1.476  20.680  1.00 82.42           C  
ATOM   3366 HG21 VAL A 231       4.955   0.836  20.402  1.00 82.42           H  
ATOM   3367 HG22 VAL A 231       4.257   2.447  20.206  1.00 82.42           H  
ATOM   3368 HG23 VAL A 231       3.192   1.012  20.341  1.00 82.42           H  
ATOM   3369  N   ALA A 232       1.736   1.909  24.761  1.00 74.12           N  
ATOM   3370  H   ALA A 232       1.073   1.344  24.248  1.00 74.12           H  
ATOM   3371  CA  ALA A 232       1.657   1.966  26.213  1.00 74.12           C  
ATOM   3372  HA  ALA A 232       1.477   2.999  26.512  1.00 74.12           H  
ATOM   3373  C   ALA A 232       3.005   1.511  26.787  1.00 74.12           C  
ATOM   3374  CB  ALA A 232       0.494   1.096  26.703  1.00 74.12           C  
ATOM   3375  HB1 ALA A 232       0.440   1.142  27.790  1.00 74.12           H  
ATOM   3376  HB2 ALA A 232      -0.443   1.462  26.282  1.00 74.12           H  
ATOM   3377  HB3 ALA A 232       0.650   0.061  26.397  1.00 74.12           H  
ATOM   3378  O   ALA A 232       3.467   0.408  26.478  1.00 74.12           O  
ATOM   3379  N   SER A 233       3.643   2.349  27.608  1.00 63.52           N  
ATOM   3380  H   SER A 233       3.242   3.251  27.823  1.00 63.52           H  
ATOM   3381  CA  SER A 233       4.850   1.934  28.311  1.00 63.52           C  
ATOM   3382  HA  SER A 233       5.614   1.704  27.569  1.00 63.52           H  
ATOM   3383  C   SER A 233       4.521   0.658  29.084  1.00 63.52           C  
ATOM   3384  CB  SER A 233       5.392   3.048  29.218  1.00 63.52           C  
ATOM   3385  HB2 SER A 233       5.730   3.871  28.589  1.00 63.52           H  
ATOM   3386  HB3 SER A 233       6.246   2.669  29.781  1.00 63.52           H  
ATOM   3387  O   SER A 233       3.549   0.602  29.843  1.00 63.52           O  
ATOM   3388  OG  SER A 233       4.414   3.536  30.119  1.00 63.52           O  
ATOM   3389  HG  SER A 233       4.731   4.359  30.498  1.00 63.52           H  
ATOM   3390  N   LYS A 234       5.302  -0.408  28.870  1.00 54.47           N  
ATOM   3391  H   LYS A 234       6.026  -0.346  28.169  1.00 54.47           H  
ATOM   3392  CA  LYS A 234       5.235  -1.570  29.758  1.00 54.47           C  
ATOM   3393  HA  LYS A 234       4.245  -2.015  29.664  1.00 54.47           H  
ATOM   3394  C   LYS A 234       5.440  -1.013  31.171  1.00 54.47           C  
ATOM   3395  CB  LYS A 234       6.305  -2.598  29.364  1.00 54.47           C  
ATOM   3396  HB2 LYS A 234       6.170  -2.846  28.311  1.00 54.47           H  
ATOM   3397  HB3 LYS A 234       7.295  -2.158  29.487  1.00 54.47           H  
ATOM   3398  O   LYS A 234       6.447  -0.325  31.362  1.00 54.47           O  
ATOM   3399  CG  LYS A 234       6.211  -3.889  30.193  1.00 54.47           C  
ATOM   3400  HG2 LYS A 234       5.210  -4.307  30.092  1.00 54.47           H  
ATOM   3401  HG3 LYS A 234       6.400  -3.667  31.243  1.00 54.47           H  
ATOM   3402  CD  LYS A 234       7.241  -4.911  29.696  1.00 54.47           C  
ATOM   3403  HD2 LYS A 234       8.241  -4.495  29.814  1.00 54.47           H  
ATOM   3404  HD3 LYS A 234       7.063  -5.102  28.637  1.00 54.47           H  
ATOM   3405  CE  LYS A 234       7.132  -6.226  30.476  1.00 54.47           C  
ATOM   3406  HE2 LYS A 234       7.349  -6.026  31.526  1.00 54.47           H  
ATOM   3407  HE3 LYS A 234       6.105  -6.583  30.407  1.00 54.47           H  
ATOM   3408  NZ  LYS A 234       8.064  -7.248  29.935  1.00 54.47           N  
ATOM   3409  HZ1 LYS A 234       7.983  -8.117  30.443  1.00 54.47           H  
ATOM   3410  HZ2 LYS A 234       7.860  -7.429  28.963  1.00 54.47           H  
ATOM   3411  HZ3 LYS A 234       9.019  -6.925  29.995  1.00 54.47           H  
ATOM   3412  N   PRO A 235       4.527  -1.240  32.137  1.00 51.01           N  
ATOM   3413  CA  PRO A 235       4.739  -0.759  33.492  1.00 51.01           C  
ATOM   3414  HA  PRO A 235       4.664   0.329  33.505  1.00 51.01           H  
ATOM   3415  C   PRO A 235       6.126  -1.214  33.922  1.00 51.01           C  
ATOM   3416  CB  PRO A 235       3.630  -1.379  34.350  1.00 51.01           C  
ATOM   3417  HB2 PRO A 235       3.287  -0.690  35.121  1.00 51.01           H  
ATOM   3418  HB3 PRO A 235       3.970  -2.312  34.799  1.00 51.01           H  
ATOM   3419  O   PRO A 235       6.428  -2.407  33.797  1.00 51.01           O  
ATOM   3420  CG  PRO A 235       2.528  -1.686  33.336  1.00 51.01           C  
ATOM   3421  HG2 PRO A 235       1.912  -0.799  33.195  1.00 51.01           H  
ATOM   3422  HG3 PRO A 235       1.913  -2.531  33.647  1.00 51.01           H  
ATOM   3423  CD  PRO A 235       3.283  -1.982  32.040  1.00 51.01           C  
ATOM   3424  HD2 PRO A 235       3.501  -3.048  31.972  1.00 51.01           H  
ATOM   3425  HD3 PRO A 235       2.692  -1.657  31.184  1.00 51.01           H  
ATOM   3426  N   ALA A 236       6.978  -0.273  34.345  1.00 51.72           N  
ATOM   3427  H   ALA A 236       6.691   0.695  34.329  1.00 51.72           H  
ATOM   3428  CA  ALA A 236       8.271  -0.606  34.920  1.00 51.72           C  
ATOM   3429  HA  ALA A 236       8.931  -0.973  34.134  1.00 51.72           H  
ATOM   3430  C   ALA A 236       8.015  -1.717  35.940  1.00 51.72           C  
ATOM   3431  CB  ALA A 236       8.890   0.646  35.554  1.00 51.72           C  
ATOM   3432  HB1 ALA A 236       9.850   0.392  36.003  1.00 51.72           H  
ATOM   3433  HB2 ALA A 236       8.232   1.039  36.329  1.00 51.72           H  
ATOM   3434  HB3 ALA A 236       9.047   1.409  34.792  1.00 51.72           H  
ATOM   3435  O   ALA A 236       7.184  -1.546  36.839  1.00 51.72           O  
ATOM   3436  N   GLY A 237       8.605  -2.894  35.704  1.00 51.37           N  
ATOM   3437  H   GLY A 237       9.238  -2.970  34.921  1.00 51.37           H  
ATOM   3438  CA  GLY A 237       8.372  -4.060  36.544  1.00 51.37           C  
ATOM   3439  HA2 GLY A 237       7.357  -4.425  36.389  1.00 51.37           H  
ATOM   3440  HA3 GLY A 237       9.088  -4.848  36.311  1.00 51.37           H  
ATOM   3441  C   GLY A 237       8.562  -3.629  37.987  1.00 51.37           C  
ATOM   3442  O   GLY A 237       9.579  -3.015  38.302  1.00 51.37           O  
ATOM   3443  N   LYS A 238       7.554  -3.861  38.835  1.00 49.28           N  
ATOM   3444  H   LYS A 238       6.722  -4.315  38.486  1.00 49.28           H  
ATOM   3445  CA  LYS A 238       7.663  -3.558  40.259  1.00 49.28           C  
ATOM   3446  HA  LYS A 238       7.829  -2.489  40.392  1.00 49.28           H  
ATOM   3447  C   LYS A 238       8.894  -4.294  40.777  1.00 49.28           C  
ATOM   3448  CB  LYS A 238       6.395  -3.986  41.020  1.00 49.28           C  
ATOM   3449  HB2 LYS A 238       6.603  -3.888  42.086  1.00 49.28           H  
ATOM   3450  HB3 LYS A 238       6.173  -5.034  40.818  1.00 49.28           H  
ATOM   3451  O   LYS A 238       8.860  -5.512  40.926  1.00 49.28           O  
ATOM   3452  CG  LYS A 238       5.172  -3.124  40.673  1.00 49.28           C  
ATOM   3453  HG2 LYS A 238       4.809  -3.386  39.680  1.00 49.28           H  
ATOM   3454  HG3 LYS A 238       5.463  -2.073  40.678  1.00 49.28           H  
ATOM   3455  CD  LYS A 238       4.058  -3.329  41.709  1.00 49.28           C  
ATOM   3456  HD2 LYS A 238       4.444  -3.083  42.698  1.00 49.28           H  
ATOM   3457  HD3 LYS A 238       3.752  -4.375  41.699  1.00 49.28           H  
ATOM   3458  CE  LYS A 238       2.859  -2.428  41.392  1.00 49.28           C  
ATOM   3459  HE2 LYS A 238       3.196  -1.392  41.388  1.00 49.28           H  
ATOM   3460  HE3 LYS A 238       2.503  -2.666  40.389  1.00 49.28           H  
ATOM   3461  NZ  LYS A 238       1.767  -2.609  42.381  1.00 49.28           N  
ATOM   3462  HZ1 LYS A 238       2.092  -2.370  43.307  1.00 49.28           H  
ATOM   3463  HZ2 LYS A 238       1.451  -3.568  42.392  1.00 49.28           H  
ATOM   3464  HZ3 LYS A 238       0.983  -2.012  42.158  1.00 49.28           H  
ATOM   3465  N   THR A 239       9.987  -3.576  41.012  1.00 50.66           N  
ATOM   3466  H   THR A 239      10.026  -2.608  40.726  1.00 50.66           H  
ATOM   3467  CA  THR A 239      11.086  -4.094  41.813  1.00 50.66           C  
ATOM   3468  HA  THR A 239      11.358  -5.094  41.474  1.00 50.66           H  
ATOM   3469  C   THR A 239      10.535  -4.182  43.225  1.00 50.66           C  
ATOM   3470  CB  THR A 239      12.338  -3.206  41.731  1.00 50.66           C  
ATOM   3471  HB  THR A 239      13.059  -3.528  42.482  1.00 50.66           H  
ATOM   3472  O   THR A 239      10.348  -3.165  43.894  1.00 50.66           O  
ATOM   3473  CG2 THR A 239      12.990  -3.296  40.350  1.00 50.66           C  
ATOM   3474 HG21 THR A 239      13.880  -2.667  40.334  1.00 50.66           H  
ATOM   3475 HG22 THR A 239      13.282  -4.325  40.144  1.00 50.66           H  
ATOM   3476 HG23 THR A 239      12.297  -2.951  39.582  1.00 50.66           H  
ATOM   3477  OG1 THR A 239      12.000  -1.857  41.955  1.00 50.66           O  
ATOM   3478  HG1 THR A 239      11.675  -1.808  42.857  1.00 50.66           H  
ATOM   3479  N   PHE A 240      10.168  -5.392  43.642  1.00 51.69           N  
ATOM   3480  H   PHE A 240      10.247  -6.172  43.006  1.00 51.69           H  
ATOM   3481  CA  PHE A 240       9.922  -5.677  45.044  1.00 51.69           C  
ATOM   3482  HA  PHE A 240       9.251  -4.929  45.468  1.00 51.69           H  
ATOM   3483  C   PHE A 240      11.272  -5.577  45.753  1.00 51.69           C  
ATOM   3484  CB  PHE A 240       9.281  -7.063  45.212  1.00 51.69           C  
ATOM   3485  HB2 PHE A 240       9.909  -7.812  44.728  1.00 51.69           H  
ATOM   3486  HB3 PHE A 240       9.263  -7.303  46.275  1.00 51.69           H  
ATOM   3487  O   PHE A 240      12.042  -6.532  45.764  1.00 51.69           O  
ATOM   3488  CG  PHE A 240       7.866  -7.184  44.678  1.00 51.69           C  
ATOM   3489  CD1 PHE A 240       6.773  -6.827  45.490  1.00 51.69           C  
ATOM   3490  HD1 PHE A 240       6.946  -6.456  46.490  1.00 51.69           H  
ATOM   3491  CD2 PHE A 240       7.635  -7.687  43.383  1.00 51.69           C  
ATOM   3492  HD2 PHE A 240       8.469  -7.963  42.755  1.00 51.69           H  
ATOM   3493  CE1 PHE A 240       5.458  -6.982  45.016  1.00 51.69           C  
ATOM   3494  HE1 PHE A 240       4.624  -6.733  45.656  1.00 51.69           H  
ATOM   3495  CE2 PHE A 240       6.321  -7.842  42.908  1.00 51.69           C  
ATOM   3496  HE2 PHE A 240       6.154  -8.244  41.920  1.00 51.69           H  
ATOM   3497  CZ  PHE A 240       5.231  -7.494  43.726  1.00 51.69           C  
ATOM   3498  HZ  PHE A 240       4.222  -7.639  43.370  1.00 51.69           H  
ATOM   3499  N   ASN A 241      11.571  -4.403  46.302  1.00 54.52           N  
ATOM   3500  H   ASN A 241      10.940  -3.627  46.164  1.00 54.52           H  
ATOM   3501  CA  ASN A 241      12.569  -4.289  47.352  1.00 54.52           C  
ATOM   3502  HA  ASN A 241      13.365  -5.018  47.207  1.00 54.52           H  
ATOM   3503  C   ASN A 241      11.828  -4.629  48.647  1.00 54.52           C  
ATOM   3504  CB  ASN A 241      13.196  -2.886  47.343  1.00 54.52           C  
ATOM   3505  HB2 ASN A 241      13.851  -2.799  48.210  1.00 54.52           H  
ATOM   3506  HB3 ASN A 241      12.411  -2.136  47.439  1.00 54.52           H  
ATOM   3507  O   ASN A 241      11.045  -3.813  49.139  1.00 54.52           O  
ATOM   3508  CG  ASN A 241      14.020  -2.583  46.101  1.00 54.52           C  
ATOM   3509  ND2 ASN A 241      14.518  -1.374  45.992  1.00 54.52           N  
ATOM   3510 HD21 ASN A 241      15.084  -1.202  45.173  1.00 54.52           H  
ATOM   3511 HD22 ASN A 241      14.396  -0.709  46.741  1.00 54.52           H  
ATOM   3512  OD1 ASN A 241      14.223  -3.386  45.205  1.00 54.52           O  
ATOM   3513  N   GLY A 242      11.978  -5.877  49.091  1.00 60.75           N  
ATOM   3514  H   GLY A 242      12.649  -6.456  48.607  1.00 60.75           H  
ATOM   3515  CA  GLY A 242      11.680  -6.266  50.469  1.00 60.75           C  
ATOM   3516  HA2 GLY A 242      11.633  -7.351  50.562  1.00 60.75           H  
ATOM   3517  HA3 GLY A 242      10.736  -5.829  50.796  1.00 60.75           H  
ATOM   3518  C   GLY A 242      12.762  -5.772  51.416  1.00 60.75           C  
ATOM   3519  O   GLY A 242      13.898  -5.554  50.935  1.00 60.75           O  
ATOM   3520  OXT GLY A 242      12.409  -5.647  52.603  1.00 60.75           O  
TER    3521      GLY A 242                                                       
END   
