# Supplementary material for: New carbohydrate binding domains identified by phage display based functional metagenomic screens of human gut microbiota
Source: Commun Biol. 2023 Apr 5;6:371. doi: 10.1038/s42003-023-04718-0 (PMC10076258; doi:10.1038/s42003-023-04718-0)
Supplement: Supplementary file 5 — Supplementary Data 2 [file 42003_2023_4718_MOESM5_ESM.zip › SupplementaryData2/S8M_Xln-Xyl8.pdb]

ATOM      1  N   GLY A   1      -5.475  24.496  44.266  1.00 39.94           N  
ATOM      2  H   GLY A   1      -5.569  23.564  43.888  1.00 39.94           H  
ATOM      3  H2  GLY A   1      -4.548  24.619  44.649  1.00 39.94           H  
ATOM      4  H3  GLY A   1      -5.628  25.158  43.518  1.00 39.94           H  
ATOM      5  CA  GLY A   1      -6.494  24.716  45.303  1.00 39.94           C  
ATOM      6  HA2 GLY A   1      -6.386  25.709  45.741  1.00 39.94           H  
ATOM      7  HA3 GLY A   1      -6.426  23.956  46.081  1.00 39.94           H  
ATOM      8  C   GLY A   1      -7.837  24.639  44.632  1.00 39.94           C  
ATOM      9  O   GLY A   1      -7.972  25.230  43.567  1.00 39.94           O  
ATOM     10  N   ILE A   2      -8.771  23.869  45.186  1.00 51.59           N  
ATOM     11  H   ILE A   2      -8.609  23.443  46.087  1.00 51.59           H  
ATOM     12  CA  ILE A   2     -10.170  23.917  44.756  1.00 51.59           C  
ATOM     13  HA  ILE A   2     -10.234  23.714  43.687  1.00 51.59           H  
ATOM     14  C   ILE A   2     -10.626  25.357  45.011  1.00 51.59           C  
ATOM     15  CB  ILE A   2     -10.993  22.846  45.511  1.00 51.59           C  
ATOM     16  HB  ILE A   2     -10.872  23.001  46.583  1.00 51.59           H  
ATOM     17  O   ILE A   2     -10.351  25.916  46.072  1.00 51.59           O  
ATOM     18  CG1 ILE A   2     -10.469  21.435  45.140  1.00 51.59           C  
ATOM     19 HG12 ILE A   2      -9.400  21.379  45.341  1.00 51.59           H  
ATOM     20 HG13 ILE A   2     -10.618  21.260  44.074  1.00 51.59           H  
ATOM     21  CG2 ILE A   2     -12.483  22.962  45.176  1.00 51.59           C  
ATOM     22 HG21 ILE A   2     -13.060  22.258  45.776  1.00 51.59           H  
ATOM     23 HG22 ILE A   2     -12.846  23.955  45.439  1.00 51.59           H  
ATOM     24 HG23 ILE A   2     -12.647  22.762  44.117  1.00 51.59           H  
ATOM     25  CD1 ILE A   2     -11.121  20.287  45.920  1.00 51.59           C  
ATOM     26 HD11 ILE A   2     -11.050  20.476  46.991  1.00 51.59           H  
ATOM     27 HD12 ILE A   2     -10.605  19.355  45.689  1.00 51.59           H  
ATOM     28 HD13 ILE A   2     -12.168  20.176  45.638  1.00 51.59           H  
ATOM     29  N   SER A   3     -11.144  26.019  43.982  1.00 66.45           N  
ATOM     30  H   SER A   3     -11.393  25.524  43.138  1.00 66.45           H  
ATOM     31  CA  SER A   3     -11.555  27.413  44.093  1.00 66.45           C  
ATOM     32  HA  SER A   3     -10.736  27.988  44.525  1.00 66.45           H  
ATOM     33  C   SER A   3     -12.757  27.529  45.037  1.00 66.45           C  
ATOM     34  CB  SER A   3     -11.829  27.958  42.694  1.00 66.45           C  
ATOM     35  HB2 SER A   3     -11.957  29.038  42.749  1.00 66.45           H  
ATOM     36  HB3 SER A   3     -10.974  27.749  42.050  1.00 66.45           H  
ATOM     37  O   SER A   3     -13.407  26.530  45.349  1.00 66.45           O  
ATOM     38  OG  SER A   3     -12.982  27.362  42.148  1.00 66.45           O  
ATOM     39  HG  SER A   3     -13.597  28.095  42.061  1.00 66.45           H  
ATOM     40  N   ARG A   4     -13.086  28.745  45.486  1.00 73.81           N  
ATOM     41  H   ARG A   4     -12.563  29.537  45.139  1.00 73.81           H  
ATOM     42  CA  ARG A   4     -14.251  28.991  46.356  1.00 73.81           C  
ATOM     43  HA  ARG A   4     -14.086  28.482  47.306  1.00 73.81           H  
ATOM     44  C   ARG A   4     -15.545  28.403  45.767  1.00 73.81           C  
ATOM     45  CB  ARG A   4     -14.354  30.506  46.578  1.00 73.81           C  
ATOM     46  HB2 ARG A   4     -13.367  30.888  46.838  1.00 73.81           H  
ATOM     47  HB3 ARG A   4     -14.669  30.979  45.648  1.00 73.81           H  
ATOM     48  O   ARG A   4     -16.440  28.017  46.510  1.00 73.81           O  
ATOM     49  CG  ARG A   4     -15.321  30.892  47.704  1.00 73.81           C  
ATOM     50  HG2 ARG A   4     -16.324  30.533  47.472  1.00 73.81           H  
ATOM     51  HG3 ARG A   4     -14.987  30.445  48.640  1.00 73.81           H  
ATOM     52  CD  ARG A   4     -15.349  32.419  47.836  1.00 73.81           C  
ATOM     53  HD2 ARG A   4     -15.681  32.834  46.885  1.00 73.81           H  
ATOM     54  HD3 ARG A   4     -14.340  32.773  48.044  1.00 73.81           H  
ATOM     55  NE  ARG A   4     -16.253  32.855  48.916  1.00 73.81           N  
ATOM     56  HE  ARG A   4     -16.560  32.138  49.557  1.00 73.81           H  
ATOM     57  NH1 ARG A   4     -16.381  35.068  48.313  1.00 73.81           N  
ATOM     58 HH11 ARG A   4     -16.756  35.995  48.451  1.00 73.81           H  
ATOM     59 HH12 ARG A   4     -15.789  34.868  47.519  1.00 73.81           H  
ATOM     60  NH2 ARG A   4     -17.505  34.343  50.100  1.00 73.81           N  
ATOM     61 HH21 ARG A   4     -17.789  33.598  50.721  1.00 73.81           H  
ATOM     62 HH22 ARG A   4     -17.864  35.277  50.235  1.00 73.81           H  
ATOM     63  CZ  ARG A   4     -16.706  34.082  49.104  1.00 73.81           C  
ATOM     64  N   GLU A   5     -15.631  28.306  44.440  1.00 75.87           N  
ATOM     65  H   GLU A   5     -14.880  28.695  43.888  1.00 75.87           H  
ATOM     66  CA  GLU A   5     -16.723  27.662  43.710  1.00 75.87           C  
ATOM     67  HA  GLU A   5     -17.671  28.071  44.058  1.00 75.87           H  
ATOM     68  C   GLU A   5     -16.781  26.144  43.940  1.00 75.87           C  
ATOM     69  CB  GLU A   5     -16.608  27.942  42.197  1.00 75.87           C  
ATOM     70  HB2 GLU A   5     -17.456  27.456  41.715  1.00 75.87           H  
ATOM     71  HB3 GLU A   5     -15.709  27.474  41.796  1.00 75.87           H  
ATOM     72  O   GLU A   5     -17.871  25.606  44.117  1.00 75.87           O  
ATOM     73  CG  GLU A   5     -16.649  29.431  41.795  1.00 75.87           C  
ATOM     74  HG2 GLU A   5     -17.464  29.914  42.335  1.00 75.87           H  
ATOM     75  HG3 GLU A   5     -16.886  29.480  40.732  1.00 75.87           H  
ATOM     76  CD  GLU A   5     -15.340  30.205  42.029  1.00 75.87           C  
ATOM     77  OE1 GLU A   5     -15.367  31.449  41.949  1.00 75.87           O  
ATOM     78  OE2 GLU A   5     -14.311  29.562  42.346  1.00 75.87           O  
ATOM     79  N   GLY A   6     -15.645  25.442  43.977  1.00 76.79           N  
ATOM     80  H   GLY A   6     -14.764  25.936  43.952  1.00 76.79           H  
ATOM     81  CA  GLY A   6     -15.632  23.992  44.177  1.00 76.79           C  
ATOM     82  HA2 GLY A   6     -16.327  23.528  43.476  1.00 76.79           H  
ATOM     83  HA3 GLY A   6     -14.635  23.610  43.960  1.00 76.79           H  
ATOM     84  C   GLY A   6     -16.041  23.574  45.593  1.00 76.79           C  
ATOM     85  O   GLY A   6     -16.769  22.597  45.743  1.00 76.79           O  
ATOM     86  N   ASP A   7     -15.686  24.357  46.617  1.00 82.42           N  
ATOM     87  H   ASP A   7     -15.045  25.120  46.449  1.00 82.42           H  
ATOM     88  CA  ASP A   7     -16.168  24.128  47.988  1.00 82.42           C  
ATOM     89  HA  ASP A   7     -15.931  23.107  48.288  1.00 82.42           H  
ATOM     90  C   ASP A   7     -17.693  24.297  48.084  1.00 82.42           C  
ATOM     91  CB  ASP A   7     -15.485  25.095  48.969  1.00 82.42           C  
ATOM     92  HB2 ASP A   7     -15.617  26.116  48.610  1.00 82.42           H  
ATOM     93  HB3 ASP A   7     -15.985  25.017  49.935  1.00 82.42           H  
ATOM     94  O   ASP A   7     -18.376  23.491  48.718  1.00 82.42           O  
ATOM     95  CG  ASP A   7     -13.994  24.824  49.194  1.00 82.42           C  
ATOM     96  OD1 ASP A   7     -13.543  23.687  48.927  1.00 82.42           O  
ATOM     97  OD2 ASP A   7     -13.322  25.776  49.651  1.00 82.42           O  
ATOM     98  N   LEU A   8     -18.248  25.313  47.408  1.00 84.99           N  
ATOM     99  H   LEU A   8     -17.637  25.931  46.894  1.00 84.99           H  
ATOM    100  CA  LEU A   8     -19.697  25.518  47.337  1.00 84.99           C  
ATOM    101  HA  LEU A   8     -20.096  25.538  48.352  1.00 84.99           H  
ATOM    102  C   LEU A   8     -20.400  24.364  46.620  1.00 84.99           C  
ATOM    103  CB  LEU A   8     -20.018  26.844  46.626  1.00 84.99           C  
ATOM    104  HB2 LEU A   8     -21.080  26.857  46.382  1.00 84.99           H  
ATOM    105  HB3 LEU A   8     -19.468  26.878  45.685  1.00 84.99           H  
ATOM    106  O   LEU A   8     -21.455  23.925  47.077  1.00 84.99           O  
ATOM    107  CG  LEU A   8     -19.701  28.110  47.435  1.00 84.99           C  
ATOM    108  HG  LEU A   8     -18.666  28.089  47.776  1.00 84.99           H  
ATOM    109  CD1 LEU A   8     -19.900  29.337  46.542  1.00 84.99           C  
ATOM    110 HD11 LEU A   8     -19.720  30.247  47.115  1.00 84.99           H  
ATOM    111 HD12 LEU A   8     -20.914  29.349  46.143  1.00 84.99           H  
ATOM    112 HD13 LEU A   8     -19.188  29.297  45.717  1.00 84.99           H  
ATOM    113  CD2 LEU A   8     -20.609  28.255  48.659  1.00 84.99           C  
ATOM    114 HD21 LEU A   8     -20.413  27.446  49.362  1.00 84.99           H  
ATOM    115 HD22 LEU A   8     -20.398  29.199  49.163  1.00 84.99           H  
ATOM    116 HD23 LEU A   8     -21.656  28.230  48.357  1.00 84.99           H  
ATOM    117  N   VAL A   9     -19.831  23.859  45.523  1.00 84.19           N  
ATOM    118  H   VAL A   9     -18.978  24.280  45.183  1.00 84.19           H  
ATOM    119  CA  VAL A   9     -20.389  22.703  44.809  1.00 84.19           C  
ATOM    120  HA  VAL A   9     -21.429  22.931  44.574  1.00 84.19           H  
ATOM    121  C   VAL A   9     -20.386  21.469  45.713  1.00 84.19           C  
ATOM    122  CB  VAL A   9     -19.652  22.451  43.480  1.00 84.19           C  
ATOM    123  HB  VAL A   9     -18.577  22.433  43.658  1.00 84.19           H  
ATOM    124  O   VAL A   9     -21.426  20.836  45.889  1.00 84.19           O  
ATOM    125  CG1 VAL A   9     -20.059  21.127  42.820  1.00 84.19           C  
ATOM    126 HG11 VAL A   9     -19.737  20.285  43.432  1.00 84.19           H  
ATOM    127 HG12 VAL A   9     -19.576  21.034  41.847  1.00 84.19           H  
ATOM    128 HG13 VAL A   9     -21.140  21.083  42.689  1.00 84.19           H  
ATOM    129  CG2 VAL A   9     -19.973  23.567  42.476  1.00 84.19           C  
ATOM    130 HG21 VAL A   9     -19.758  24.546  42.905  1.00 84.19           H  
ATOM    131 HG22 VAL A   9     -19.364  23.441  41.581  1.00 84.19           H  
ATOM    132 HG23 VAL A   9     -21.027  23.531  42.202  1.00 84.19           H  
ATOM    133  N   ASN A  10     -19.258  21.178  46.363  1.00 83.55           N  
ATOM    134  H   ASN A  10     -18.439  21.739  46.180  1.00 83.55           H  
ATOM    135  CA  ASN A  10     -19.114  20.016  47.241  1.00 83.55           C  
ATOM    136  HA  ASN A  10     -19.386  19.118  46.687  1.00 83.55           H  
ATOM    137  C   ASN A  10     -20.039  20.071  48.469  1.00 83.55           C  
ATOM    138  CB  ASN A  10     -17.639  19.915  47.662  1.00 83.55           C  
ATOM    139  HB2 ASN A  10     -17.325  20.858  48.110  1.00 83.55           H  
ATOM    140  HB3 ASN A  10     -17.537  19.130  48.412  1.00 83.55           H  
ATOM    141  O   ASN A  10     -20.460  19.029  48.963  1.00 83.55           O  
ATOM    142  CG  ASN A  10     -16.703  19.574  46.515  1.00 83.55           C  
ATOM    143  ND2 ASN A  10     -15.417  19.747  46.708  1.00 83.55           N  
ATOM    144 HD21 ASN A  10     -15.085  20.209  47.544  1.00 83.55           H  
ATOM    145 HD22 ASN A  10     -14.817  19.521  45.928  1.00 83.55           H  
ATOM    146  OD1 ASN A  10     -17.093  19.107  45.456  1.00 83.55           O  
ATOM    147  N   ALA A  11     -20.379  21.268  48.954  1.00 87.07           N  
ATOM    148  H   ALA A  11     -19.918  22.085  48.580  1.00 87.07           H  
ATOM    149  CA  ALA A  11     -21.302  21.443  50.074  1.00 87.07           C  
ATOM    150  HA  ALA A  11     -21.091  20.679  50.822  1.00 87.07           H  
ATOM    151  C   ALA A  11     -22.789  21.294  49.693  1.00 87.07           C  
ATOM    152  CB  ALA A  11     -21.028  22.814  50.702  1.00 87.07           C  
ATOM    153  HB1 ALA A  11     -21.210  23.602  49.971  1.00 87.07           H  
ATOM    154  HB2 ALA A  11     -19.991  22.866  51.033  1.00 87.07           H  
ATOM    155  HB3 ALA A  11     -21.685  22.959  51.560  1.00 87.07           H  
ATOM    156  O   ALA A  11     -23.605  21.017  50.570  1.00 87.07           O  
ATOM    157  N   ASN A  12     -23.162  21.508  48.424  1.00 92.36           N  
ATOM    158  H   ASN A  12     -22.442  21.693  47.740  1.00 92.36           H  
ATOM    159  CA  ASN A  12     -24.570  21.633  48.016  1.00 92.36           C  
ATOM    160  HA  ASN A  12     -25.211  21.523  48.891  1.00 92.36           H  
ATOM    161  C   ASN A  12     -25.056  20.554  47.037  1.00 92.36           C  
ATOM    162  CB  ASN A  12     -24.817  23.046  47.461  1.00 92.36           C  
ATOM    163  HB2 ASN A  12     -24.107  23.260  46.662  1.00 92.36           H  
ATOM    164  HB3 ASN A  12     -25.822  23.092  47.043  1.00 92.36           H  
ATOM    165  O   ASN A  12     -26.264  20.427  46.845  1.00 92.36           O  
ATOM    166  CG  ASN A  12     -24.727  24.111  48.537  1.00 92.36           C  
ATOM    167  ND2 ASN A  12     -23.595  24.752  48.684  1.00 92.36           N  
ATOM    168 HD21 ASN A  12     -22.799  24.467  48.131  1.00 92.36           H  
ATOM    169 HD22 ASN A  12     -23.545  25.409  49.449  1.00 92.36           H  
ATOM    170  OD1 ASN A  12     -25.666  24.388  49.261  1.00 92.36           O  
ATOM    171  N   TYR A  13     -24.160  19.771  46.431  1.00 91.45           N  
ATOM    172  H   TYR A  13     -23.177  19.911  46.617  1.00 91.45           H  
ATOM    173  CA  TYR A  13     -24.514  18.757  45.436  1.00 91.45           C  
ATOM    174  HA  TYR A  13     -25.598  18.654  45.391  1.00 91.45           H  
ATOM    175  C   TYR A  13     -23.944  17.385  45.808  1.00 91.45           C  
ATOM    176  CB  TYR A  13     -24.036  19.200  44.044  1.00 91.45           C  
ATOM    177  HB2 TYR A  13     -24.274  18.415  43.326  1.00 91.45           H  
ATOM    178  HB3 TYR A  13     -22.951  19.303  44.058  1.00 91.45           H  
ATOM    179  O   TYR A  13     -22.832  17.280  46.313  1.00 91.45           O  
ATOM    180  CG  TYR A  13     -24.656  20.499  43.555  1.00 91.45           C  
ATOM    181  CD1 TYR A  13     -25.880  20.490  42.861  1.00 91.45           C  
ATOM    182  HD1 TYR A  13     -26.384  19.555  42.668  1.00 91.45           H  
ATOM    183  CD2 TYR A  13     -24.011  21.722  43.808  1.00 91.45           C  
ATOM    184  HD2 TYR A  13     -23.086  21.715  44.366  1.00 91.45           H  
ATOM    185  CE1 TYR A  13     -26.447  21.701  42.417  1.00 91.45           C  
ATOM    186  HE1 TYR A  13     -27.386  21.704  41.884  1.00 91.45           H  
ATOM    187  CE2 TYR A  13     -24.565  22.937  43.364  1.00 91.45           C  
ATOM    188  HE2 TYR A  13     -24.059  23.869  43.568  1.00 91.45           H  
ATOM    189  OH  TYR A  13     -26.338  24.089  42.229  1.00 91.45           O  
ATOM    190  HH  TYR A  13     -25.793  24.844  42.463  1.00 91.45           H  
ATOM    191  CZ  TYR A  13     -25.791  22.924  42.664  1.00 91.45           C  
ATOM    192  N   GLN A  14     -24.701  16.319  45.530  1.00 91.24           N  
ATOM    193  H   GLN A  14     -25.656  16.477  45.242  1.00 91.24           H  
ATOM    194  CA  GLN A  14     -24.263  14.927  45.729  1.00 91.24           C  
ATOM    195  HA  GLN A  14     -23.364  14.925  46.345  1.00 91.24           H  
ATOM    196  C   GLN A  14     -23.880  14.212  44.420  1.00 91.24           C  
ATOM    197  CB  GLN A  14     -25.340  14.124  46.484  1.00 91.24           C  
ATOM    198  HB2 GLN A  14     -24.922  13.139  46.695  1.00 91.24           H  
ATOM    199  HB3 GLN A  14     -26.208  13.973  45.843  1.00 91.24           H  
ATOM    200  O   GLN A  14     -23.560  13.020  44.431  1.00 91.24           O  
ATOM    201  CG  GLN A  14     -25.773  14.730  47.831  1.00 91.24           C  
ATOM    202  HG2 GLN A  14     -26.110  13.918  48.475  1.00 91.24           H  
ATOM    203  HG3 GLN A  14     -24.916  15.200  48.315  1.00 91.24           H  
ATOM    204  CD  GLN A  14     -26.917  15.738  47.737  1.00 91.24           C  
ATOM    205  NE2 GLN A  14     -27.362  16.278  48.849  1.00 91.24           N  
ATOM    206 HE21 GLN A  14     -26.889  16.114  49.727  1.00 91.24           H  
ATOM    207 HE22 GLN A  14     -28.057  17.001  48.731  1.00 91.24           H  
ATOM    208  OE1 GLN A  14     -27.445  16.047  46.681  1.00 91.24           O  
ATOM    209  N   MET A  15     -23.966  14.906  43.282  1.00 91.95           N  
ATOM    210  H   MET A  15     -24.151  15.898  43.332  1.00 91.95           H  
ATOM    211  CA  MET A  15     -23.725  14.343  41.957  1.00 91.95           C  
ATOM    212  HA  MET A  15     -23.018  13.520  42.058  1.00 91.95           H  
ATOM    213  C   MET A  15     -23.123  15.382  41.018  1.00 91.95           C  
ATOM    214  CB  MET A  15     -25.041  13.800  41.394  1.00 91.95           C  
ATOM    215  HB2 MET A  15     -25.724  14.629  41.210  1.00 91.95           H  
ATOM    216  HB3 MET A  15     -25.478  13.153  42.155  1.00 91.95           H  
ATOM    217  O   MET A  15     -23.468  16.561  41.076  1.00 91.95           O  
ATOM    218  CG  MET A  15     -24.875  12.992  40.100  1.00 91.95           C  
ATOM    219  HG2 MET A  15     -24.238  12.129  40.295  1.00 91.95           H  
ATOM    220  HG3 MET A  15     -24.390  13.609  39.344  1.00 91.95           H  
ATOM    221  SD  MET A  15     -26.443  12.418  39.399  1.00 91.95           S  
ATOM    222  CE  MET A  15     -27.112  11.465  40.781  1.00 91.95           C  
ATOM    223  HE1 MET A  15     -26.419  10.670  41.054  1.00 91.95           H  
ATOM    224  HE2 MET A  15     -28.074  11.047  40.486  1.00 91.95           H  
ATOM    225  HE3 MET A  15     -27.287  12.118  41.636  1.00 91.95           H  
ATOM    226  N   PHE A  16     -22.253  14.913  40.133  1.00 88.85           N  
ATOM    227  H   PHE A  16     -22.019  13.931  40.170  1.00 88.85           H  
ATOM    228  CA  PHE A  16     -21.538  15.716  39.161  1.00 88.85           C  
ATOM    229  HA  PHE A  16     -21.929  16.734  39.169  1.00 88.85           H  
ATOM    230  C   PHE A  16     -21.704  15.151  37.744  1.00 88.85           C  
ATOM    231  CB  PHE A  16     -20.071  15.762  39.597  1.00 88.85           C  
ATOM    232  HB2 PHE A  16     -19.689  14.745  39.686  1.00 88.85           H  
ATOM    233  HB3 PHE A  16     -20.004  16.228  40.580  1.00 88.85           H  
ATOM    234  O   PHE A  16     -21.493  13.957  37.524  1.00 88.85           O  
ATOM    235  CG  PHE A  16     -19.210  16.533  38.632  1.00 88.85           C  
ATOM    236  CD1 PHE A  16     -18.444  15.844  37.682  1.00 88.85           C  
ATOM    237  HD1 PHE A  16     -18.435  14.764  37.663  1.00 88.85           H  
ATOM    238  CD2 PHE A  16     -19.219  17.939  38.648  1.00 88.85           C  
ATOM    239  HD2 PHE A  16     -19.814  18.466  39.380  1.00 88.85           H  
ATOM    240  CE1 PHE A  16     -17.685  16.570  36.757  1.00 88.85           C  
ATOM    241  HE1 PHE A  16     -17.070  16.031  36.052  1.00 88.85           H  
ATOM    242  CE2 PHE A  16     -18.464  18.661  37.709  1.00 88.85           C  
ATOM    243  HE2 PHE A  16     -18.476  19.741  37.721  1.00 88.85           H  
ATOM    244  CZ  PHE A  16     -17.697  17.974  36.755  1.00 88.85           C  
ATOM    245  HZ  PHE A  16     -17.109  18.523  36.035  1.00 88.85           H  
ATOM    246  N   THR A  17     -22.019  16.027  36.786  1.00 93.29           N  
ATOM    247  H   THR A  17     -22.193  16.985  37.053  1.00 93.29           H  
ATOM    248  CA  THR A  17     -22.121  15.710  35.352  1.00 93.29           C  
ATOM    249  HA  THR A  17     -21.980  14.638  35.210  1.00 93.29           H  
ATOM    250  C   THR A  17     -21.055  16.493  34.578  1.00 93.29           C  
ATOM    251  CB  THR A  17     -23.513  16.039  34.788  1.00 93.29           C  
ATOM    252  HB  THR A  17     -23.670  17.118  34.804  1.00 93.29           H  
ATOM    253  O   THR A  17     -21.153  17.720  34.486  1.00 93.29           O  
ATOM    254  CG2 THR A  17     -23.692  15.532  33.358  1.00 93.29           C  
ATOM    255 HG21 THR A  17     -23.539  14.454  33.319  1.00 93.29           H  
ATOM    256 HG22 THR A  17     -24.697  15.763  33.004  1.00 93.29           H  
ATOM    257 HG23 THR A  17     -22.977  16.019  32.695  1.00 93.29           H  
ATOM    258  OG1 THR A  17     -24.516  15.436  35.567  1.00 93.29           O  
ATOM    259  HG1 THR A  17     -25.288  15.319  35.007  1.00 93.29           H  
ATOM    260  N   PRO A  18     -20.028  15.842  34.006  1.00 90.47           N  
ATOM    261  CA  PRO A  18     -19.028  16.519  33.188  1.00 90.47           C  
ATOM    262  HA  PRO A  18     -18.578  17.320  33.775  1.00 90.47           H  
ATOM    263  C   PRO A  18     -19.659  17.089  31.913  1.00 90.47           C  
ATOM    264  CB  PRO A  18     -17.962  15.467  32.859  1.00 90.47           C  
ATOM    265  HB2 PRO A  18     -18.110  15.064  31.857  1.00 90.47           H  
ATOM    266  HB3 PRO A  18     -16.955  15.877  32.944  1.00 90.47           H  
ATOM    267  O   PRO A  18     -20.179  16.341  31.094  1.00 90.47           O  
ATOM    268  CG  PRO A  18     -18.211  14.352  33.870  1.00 90.47           C  
ATOM    269  HG2 PRO A  18     -17.961  13.379  33.446  1.00 90.47           H  
ATOM    270  HG3 PRO A  18     -17.641  14.506  34.786  1.00 90.47           H  
ATOM    271  CD  PRO A  18     -19.697  14.441  34.166  1.00 90.47           C  
ATOM    272  HD2 PRO A  18     -20.255  13.851  33.438  1.00 90.47           H  
ATOM    273  HD3 PRO A  18     -19.898  14.094  35.179  1.00 90.47           H  
ATOM    274  N   GLY A  19     -19.575  18.408  31.713  1.00 86.78           N  
ATOM    275  H   GLY A  19     -19.268  18.979  32.487  1.00 86.78           H  
ATOM    276  CA  GLY A  19     -20.212  19.061  30.562  1.00 86.78           C  
ATOM    277  HA2 GLY A  19     -20.141  20.142  30.678  1.00 86.78           H  
ATOM    278  HA3 GLY A  19     -21.268  18.790  30.546  1.00 86.78           H  
ATOM    279  C   GLY A  19     -19.608  18.679  29.203  1.00 86.78           C  
ATOM    280  O   GLY A  19     -20.338  18.297  28.298  1.00 86.78           O  
ATOM    281  N   ASN A  20     -18.281  18.784  29.046  1.00 91.72           N  
ATOM    282  H   ASN A  20     -17.747  19.136  29.827  1.00 91.72           H  
ATOM    283  CA  ASN A  20     -17.585  18.453  27.787  1.00 91.72           C  
ATOM    284  HA  ASN A  20     -18.300  18.066  27.061  1.00 91.72           H  
ATOM    285  C   ASN A  20     -16.537  17.346  27.932  1.00 91.72           C  
ATOM    286  CB  ASN A  20     -16.939  19.723  27.197  1.00 91.72           C  
ATOM    287  HB2 ASN A  20     -16.368  20.240  27.969  1.00 91.72           H  
ATOM    288  HB3 ASN A  20     -16.250  19.429  26.406  1.00 91.72           H  
ATOM    289  O   ASN A  20     -16.266  16.642  26.970  1.00 91.72           O  
ATOM    290  CG  ASN A  20     -17.933  20.683  26.569  1.00 91.72           C  
ATOM    291  ND2 ASN A  20     -17.547  21.923  26.383  1.00 91.72           N  
ATOM    292 HD21 ASN A  20     -18.205  22.527  25.912  1.00 91.72           H  
ATOM    293 HD22 ASN A  20     -16.601  22.208  26.593  1.00 91.72           H  
ATOM    294  OD1 ASN A  20     -19.051  20.342  26.214  1.00 91.72           O  
ATOM    295  N   ALA A  21     -15.947  17.178  29.118  1.00 91.65           N  
ATOM    296  H   ALA A  21     -16.245  17.748  29.896  1.00 91.65           H  
ATOM    297  CA  ALA A  21     -14.783  16.312  29.313  1.00 91.65           C  
ATOM    298  HA  ALA A  21     -13.993  16.634  28.634  1.00 91.65           H  
ATOM    299  C   ALA A  21     -15.035  14.824  29.014  1.00 91.65           C  
ATOM    300  CB  ALA A  21     -14.294  16.498  30.755  1.00 91.65           C  
ATOM    301  HB1 ALA A  21     -14.021  17.538  30.929  1.00 91.65           H  
ATOM    302  HB2 ALA A  21     -15.073  16.199  31.457  1.00 91.65           H  
ATOM    303  HB3 ALA A  21     -13.420  15.869  30.922  1.00 91.65           H  
ATOM    304  O   ALA A  21     -14.069  14.102  28.797  1.00 91.65           O  
ATOM    305  N   MET A  22     -16.301  14.384  29.024  1.00 93.66           N  
ATOM    306  H   MET A  22     -17.040  15.053  29.189  1.00 93.66           H  
ATOM    307  CA  MET A  22     -16.706  13.004  28.733  1.00 93.66           C  
ATOM    308  HA  MET A  22     -15.794  12.423  28.600  1.00 93.66           H  
ATOM    309  C   MET A  22     -17.470  12.834  27.409  1.00 93.66           C  
ATOM    310  CB  MET A  22     -17.439  12.379  29.931  1.00 93.66           C  
ATOM    311  HB2 MET A  22     -17.871  11.426  29.628  1.00 93.66           H  
ATOM    312  HB3 MET A  22     -18.247  13.032  30.262  1.00 93.66           H  
ATOM    313  O   MET A  22     -18.070  11.788  27.173  1.00 93.66           O  
ATOM    314  CG  MET A  22     -16.468  12.110  31.086  1.00 93.66           C  
ATOM    315  HG2 MET A  22     -15.604  11.570  30.698  1.00 93.66           H  
ATOM    316  HG3 MET A  22     -16.121  13.065  31.481  1.00 93.66           H  
ATOM    317  SD  MET A  22     -17.156  11.140  32.455  1.00 93.66           S  
ATOM    318  CE  MET A  22     -17.283   9.503  31.699  1.00 93.66           C  
ATOM    319  HE1 MET A  22     -16.290   9.138  31.435  1.00 93.66           H  
ATOM    320  HE2 MET A  22     -17.748   8.821  32.411  1.00 93.66           H  
ATOM    321  HE3 MET A  22     -17.899   9.548  30.801  1.00 93.66           H  
ATOM    322  N   LYS A  23     -17.463  13.855  26.541  1.00 94.31           N  
ATOM    323  H   LYS A  23     -16.889  14.660  26.747  1.00 94.31           H  
ATOM    324  CA  LYS A  23     -18.034  13.759  25.192  1.00 94.31           C  
ATOM    325  HA  LYS A  23     -18.913  13.115  25.230  1.00 94.31           H  
ATOM    326  C   LYS A  23     -17.050  13.093  24.230  1.00 94.31           C  
ATOM    327  CB  LYS A  23     -18.471  15.142  24.690  1.00 94.31           C  
ATOM    328  HB2 LYS A  23     -18.736  15.070  23.635  1.00 94.31           H  
ATOM    329  HB3 LYS A  23     -17.643  15.845  24.781  1.00 94.31           H  
ATOM    330  O   LYS A  23     -15.835  13.162  24.424  1.00 94.31           O  
ATOM    331  CG  LYS A  23     -19.691  15.653  25.470  1.00 94.31           C  
ATOM    332  HG2 LYS A  23     -20.515  14.950  25.349  1.00 94.31           H  
ATOM    333  HG3 LYS A  23     -19.450  15.737  26.529  1.00 94.31           H  
ATOM    334  CD  LYS A  23     -20.115  17.024  24.944  1.00 94.31           C  
ATOM    335  HD2 LYS A  23     -19.307  17.730  25.132  1.00 94.31           H  
ATOM    336  HD3 LYS A  23     -20.291  16.960  23.870  1.00 94.31           H  
ATOM    337  CE  LYS A  23     -21.400  17.492  25.629  1.00 94.31           C  
ATOM    338  HE2 LYS A  23     -21.377  17.172  26.671  1.00 94.31           H  
ATOM    339  HE3 LYS A  23     -22.252  17.005  25.155  1.00 94.31           H  
ATOM    340  NZ  LYS A  23     -21.534  18.963  25.561  1.00 94.31           N  
ATOM    341  HZ1 LYS A  23     -22.411  19.260  25.964  1.00 94.31           H  
ATOM    342  HZ2 LYS A  23     -21.467  19.290  24.608  1.00 94.31           H  
ATOM    343  HZ3 LYS A  23     -20.771  19.392  26.065  1.00 94.31           H  
ATOM    344  N   SER A  24     -17.587  12.469  23.181  1.00 93.24           N  
ATOM    345  H   SER A  24     -18.593  12.481  23.087  1.00 93.24           H  
ATOM    346  CA  SER A  24     -16.799  11.745  22.177  1.00 93.24           C  
ATOM    347  HA  SER A  24     -16.272  10.929  22.671  1.00 93.24           H  
ATOM    348  C   SER A  24     -15.740  12.638  21.522  1.00 93.24           C  
ATOM    349  CB  SER A  24     -17.737  11.131  21.131  1.00 93.24           C  
ATOM    350  HB2 SER A  24     -18.323  10.334  21.589  1.00 93.24           H  
ATOM    351  HB3 SER A  24     -18.427  11.901  20.786  1.00 93.24           H  
ATOM    352  O   SER A  24     -14.586  12.240  21.466  1.00 93.24           O  
ATOM    353  OG  SER A  24     -17.025  10.616  20.020  1.00 93.24           O  
ATOM    354  HG  SER A  24     -16.790   9.706  20.216  1.00 93.24           H  
ATOM    355  N   ASP A  25     -16.060  13.867  21.109  1.00 91.71           N  
ATOM    356  H   ASP A  25     -17.004  14.200  21.236  1.00 91.71           H  
ATOM    357  CA  ASP A  25     -15.083  14.787  20.498  1.00 91.71           C  
ATOM    358  HA  ASP A  25     -14.637  14.282  19.642  1.00 91.71           H  
ATOM    359  C   ASP A  25     -13.913  15.192  21.416  1.00 91.71           C  
ATOM    360  CB  ASP A  25     -15.806  16.044  19.979  1.00 91.71           C  
ATOM    361  HB2 ASP A  25     -16.582  15.735  19.279  1.00 91.71           H  
ATOM    362  HB3 ASP A  25     -15.087  16.636  19.413  1.00 91.71           H  
ATOM    363  O   ASP A  25     -12.821  15.489  20.933  1.00 91.71           O  
ATOM    364  CG  ASP A  25     -16.433  16.950  21.058  1.00 91.71           C  
ATOM    365  OD1 ASP A  25     -16.575  16.542  22.231  1.00 91.71           O  
ATOM    366  OD2 ASP A  25     -16.852  18.076  20.702  1.00 91.71           O  
ATOM    367  N   ALA A  26     -14.129  15.206  22.732  1.00 92.95           N  
ATOM    368  H   ALA A  26     -15.081  15.067  23.039  1.00 92.95           H  
ATOM    369  CA  ALA A  26     -13.122  15.563  23.724  1.00 92.95           C  
ATOM    370  HA  ALA A  26     -12.487  16.349  23.313  1.00 92.95           H  
ATOM    371  C   ALA A  26     -12.209  14.388  24.105  1.00 92.95           C  
ATOM    372  CB  ALA A  26     -13.849  16.116  24.954  1.00 92.95           C  
ATOM    373  HB1 ALA A  26     -14.480  16.956  24.663  1.00 92.95           H  
ATOM    374  HB2 ALA A  26     -13.121  16.447  25.694  1.00 92.95           H  
ATOM    375  HB3 ALA A  26     -14.473  15.337  25.392  1.00 92.95           H  
ATOM    376  O   ALA A  26     -11.094  14.613  24.583  1.00 92.95           O  
ATOM    377  N   MET A  27     -12.686  13.152  23.935  1.00 94.44           N  
ATOM    378  H   MET A  27     -13.614  13.064  23.547  1.00 94.44           H  
ATOM    379  CA  MET A  27     -11.992  11.939  24.376  1.00 94.44           C  
ATOM    380  HA  MET A  27     -11.123  12.202  24.980  1.00 94.44           H  
ATOM    381  C   MET A  27     -11.487  11.078  23.220  1.00 94.44           C  
ATOM    382  CB  MET A  27     -12.930  11.095  25.241  1.00 94.44           C  
ATOM    383  HB2 MET A  27     -13.834  10.869  24.674  1.00 94.44           H  
ATOM    384  HB3 MET A  27     -12.420  10.159  25.469  1.00 94.44           H  
ATOM    385  O   MET A  27     -10.376  10.562  23.288  1.00 94.44           O  
ATOM    386  CG  MET A  27     -13.318  11.756  26.562  1.00 94.44           C  
ATOM    387  HG2 MET A  27     -12.413  12.044  27.097  1.00 94.44           H  
ATOM    388  HG3 MET A  27     -13.893  12.657  26.351  1.00 94.44           H  
ATOM    389  SD  MET A  27     -14.312  10.683  27.636  1.00 94.44           S  
ATOM    390  CE  MET A  27     -13.144   9.369  28.038  1.00 94.44           C  
ATOM    391  HE1 MET A  27     -12.987   8.738  27.163  1.00 94.44           H  
ATOM    392  HE2 MET A  27     -13.557   8.759  28.842  1.00 94.44           H  
ATOM    393  HE3 MET A  27     -12.194   9.799  28.353  1.00 94.44           H  
ATOM    394  N   LEU A  28     -12.294  10.880  22.182  1.00 91.58           N  
ATOM    395  H   LEU A  28     -13.152  11.409  22.128  1.00 91.58           H  
ATOM    396  CA  LEU A  28     -12.000   9.994  21.064  1.00 91.58           C  
ATOM    397  HA  LEU A  28     -11.450   9.133  21.442  1.00 91.58           H  
ATOM    398  C   LEU A  28     -11.125  10.728  20.045  1.00 91.58           C  
ATOM    399  CB  LEU A  28     -13.339   9.518  20.468  1.00 91.58           C  
ATOM    400  HB2 LEU A  28     -13.826  10.366  19.986  1.00 91.58           H  
ATOM    401  HB3 LEU A  28     -13.980   9.184  21.284  1.00 91.58           H  
ATOM    402  O   LEU A  28     -11.544  11.735  19.480  1.00 91.58           O  
ATOM    403  CG  LEU A  28     -13.242   8.388  19.434  1.00 91.58           C  
ATOM    404  HG  LEU A  28     -12.635   8.704  18.586  1.00 91.58           H  
ATOM    405  CD1 LEU A  28     -12.653   7.118  20.042  1.00 91.58           C  
ATOM    406 HD11 LEU A  28     -13.221   6.826  20.925  1.00 91.58           H  
ATOM    407 HD12 LEU A  28     -11.608   7.271  20.311  1.00 91.58           H  
ATOM    408 HD13 LEU A  28     -12.703   6.304  19.319  1.00 91.58           H  
ATOM    409  CD2 LEU A  28     -14.656   8.063  18.951  1.00 91.58           C  
ATOM    410 HD21 LEU A  28     -15.293   7.808  19.799  1.00 91.58           H  
ATOM    411 HD22 LEU A  28     -14.625   7.202  18.283  1.00 91.58           H  
ATOM    412 HD23 LEU A  28     -15.074   8.918  18.420  1.00 91.58           H  
ATOM    413  N   GLY A  29      -9.912  10.232  19.811  1.00 85.23           N  
ATOM    414  H   GLY A  29      -9.625   9.417  20.335  1.00 85.23           H  
ATOM    415  CA  GLY A  29      -8.999  10.727  18.779  1.00 85.23           C  
ATOM    416  HA2 GLY A  29      -7.989  10.382  18.999  1.00 85.23           H  
ATOM    417  HA3 GLY A  29      -8.999  11.817  18.788  1.00 85.23           H  
ATOM    418  C   GLY A  29      -9.371  10.252  17.370  1.00 85.23           C  
ATOM    419  O   GLY A  29     -10.224   9.382  17.200  1.00 85.23           O  
ATOM    420  N   ASN A  30      -8.710  10.804  16.347  1.00 82.37           N  
ATOM    421  H   ASN A  30      -7.976  11.471  16.536  1.00 82.37           H  
ATOM    422  CA  ASN A  30      -9.015  10.492  14.943  1.00 82.37           C  
ATOM    423  HA  ASN A  30     -10.098  10.525  14.830  1.00 82.37           H  
ATOM    424  C   ASN A  30      -8.614   9.059  14.530  1.00 82.37           C  
ATOM    425  CB  ASN A  30      -8.439  11.586  14.020  1.00 82.37           C  
ATOM    426  HB2 ASN A  30      -7.370  11.704  14.197  1.00 82.37           H  
ATOM    427  HB3 ASN A  30      -8.575  11.285  12.981  1.00 82.37           H  
ATOM    428  O   ASN A  30      -9.210   8.524  13.597  1.00 82.37           O  
ATOM    429  CG  ASN A  30      -9.115  12.934  14.207  1.00 82.37           C  
ATOM    430  ND2 ASN A  30      -8.642  13.991  13.616  1.00 82.37           N  
ATOM    431 HD21 ASN A  30      -8.950  14.886  13.966  1.00 82.37           H  
ATOM    432 HD22 ASN A  30      -7.804  13.970  13.052  1.00 82.37           H  
ATOM    433  OD1 ASN A  30     -10.098  13.092  14.902  1.00 82.37           O  
ATOM    434  N   SER A  31      -7.708   8.403  15.264  1.00 77.77           N  
ATOM    435  H   SER A  31      -7.099   8.950  15.856  1.00 77.77           H  
ATOM    436  CA  SER A  31      -7.404   6.965  15.160  1.00 77.77           C  
ATOM    437  HA  SER A  31      -7.371   6.689  14.106  1.00 77.77           H  
ATOM    438  C   SER A  31      -8.427   6.054  15.841  1.00 77.77           C  
ATOM    439  CB  SER A  31      -6.036   6.648  15.781  1.00 77.77           C  
ATOM    440  HB2 SER A  31      -5.262   7.184  15.232  1.00 77.77           H  
ATOM    441  HB3 SER A  31      -5.836   5.580  15.697  1.00 77.77           H  
ATOM    442  O   SER A  31      -8.323   4.835  15.733  1.00 77.77           O  
ATOM    443  OG  SER A  31      -5.997   7.032  17.149  1.00 77.77           O  
ATOM    444  HG  SER A  31      -5.709   7.946  17.089  1.00 77.77           H  
ATOM    445  N   GLY A  32      -9.383   6.612  16.588  1.00 85.23           N  
ATOM    446  H   GLY A  32      -9.473   7.618  16.591  1.00 85.23           H  
ATOM    447  CA  GLY A  32     -10.268   5.847  17.468  1.00 85.23           C  
ATOM    448  HA2 GLY A  32     -11.194   6.409  17.595  1.00 85.23           H  
ATOM    449  HA3 GLY A  32     -10.510   4.890  17.006  1.00 85.23           H  
ATOM    450  C   GLY A  32      -9.680   5.562  18.855  1.00 85.23           C  
ATOM    451  O   GLY A  32     -10.336   4.930  19.680  1.00 85.23           O  
ATOM    452  N   THR A  33      -8.470   6.045  19.156  1.00 86.79           N  
ATOM    453  H   THR A  33      -7.943   6.510  18.431  1.00 86.79           H  
ATOM    454  CA  THR A  33      -7.893   5.942  20.507  1.00 86.79           C  
ATOM    455  HA  THR A  33      -7.993   4.910  20.842  1.00 86.79           H  
ATOM    456  C   THR A  33      -8.637   6.852  21.483  1.00 86.79           C  
ATOM    457  CB  THR A  33      -6.400   6.298  20.517  1.00 86.79           C  
ATOM    458  HB  THR A  33      -6.267   7.336  20.214  1.00 86.79           H  
ATOM    459  O   THR A  33      -8.831   8.035  21.205  1.00 86.79           O  
ATOM    460  CG2 THR A  33      -5.764   6.091  21.896  1.00 86.79           C  
ATOM    461 HG21 THR A  33      -4.689   6.254  21.822  1.00 86.79           H  
ATOM    462 HG22 THR A  33      -6.171   6.801  22.616  1.00 86.79           H  
ATOM    463 HG23 THR A  33      -5.945   5.073  22.239  1.00 86.79           H  
ATOM    464  OG1 THR A  33      -5.699   5.467  19.625  1.00 86.79           O  
ATOM    465  HG1 THR A  33      -5.797   5.830  18.741  1.00 86.79           H  
ATOM    466  N   ILE A  34      -9.003   6.335  22.658  1.00 94.11           N  
ATOM    467  H   ILE A  34      -8.823   5.358  22.836  1.00 94.11           H  
ATOM    468  CA  ILE A  34      -9.657   7.122  23.709  1.00 94.11           C  
ATOM    469  HA  ILE A  34     -10.192   7.945  23.235  1.00 94.11           H  
ATOM    470  C   ILE A  34      -8.604   7.724  24.648  1.00 94.11           C  
ATOM    471  CB  ILE A  34     -10.708   6.292  24.477  1.00 94.11           C  
ATOM    472  HB  ILE A  34     -10.197   5.505  25.032  1.00 94.11           H  
ATOM    473  O   ILE A  34      -7.828   7.011  25.281  1.00 94.11           O  
ATOM    474  CG1 ILE A  34     -11.735   5.637  23.524  1.00 94.11           C  
ATOM    475 HG12 ILE A  34     -11.218   5.105  22.725  1.00 94.11           H  
ATOM    476 HG13 ILE A  34     -12.351   6.411  23.068  1.00 94.11           H  
ATOM    477  CG2 ILE A  34     -11.423   7.230  25.464  1.00 94.11           C  
ATOM    478 HG21 ILE A  34     -10.733   7.563  26.239  1.00 94.11           H  
ATOM    479 HG22 ILE A  34     -11.804   8.097  24.924  1.00 94.11           H  
ATOM    480 HG23 ILE A  34     -12.251   6.719  25.955  1.00 94.11           H  
ATOM    481  CD1 ILE A  34     -12.636   4.608  24.218  1.00 94.11           C  
ATOM    482 HD11 ILE A  34     -12.021   3.889  24.758  1.00 94.11           H  
ATOM    483 HD12 ILE A  34     -13.216   4.075  23.464  1.00 94.11           H  
ATOM    484 HD13 ILE A  34     -13.326   5.092  24.909  1.00 94.11           H  
ATOM    485  N   ASN A  35      -8.591   9.049  24.766  1.00 93.46           N  
ATOM    486  H   ASN A  35      -9.239   9.576  24.198  1.00 93.46           H  
ATOM    487  CA  ASN A  35      -7.727   9.789  25.672  1.00 93.46           C  
ATOM    488  HA  ASN A  35      -6.860   9.174  25.912  1.00 93.46           H  
ATOM    489  C   ASN A  35      -8.452  10.120  26.984  1.00 93.46           C  
ATOM    490  CB  ASN A  35      -7.213  11.043  24.956  1.00 93.46           C  
ATOM    491  HB2 ASN A  35      -8.054  11.691  24.709  1.00 93.46           H  
ATOM    492  HB3 ASN A  35      -6.724  10.747  24.028  1.00 93.46           H  
ATOM    493  O   ASN A  35      -9.285  11.024  27.057  1.00 93.46           O  
ATOM    494  CG  ASN A  35      -6.221  11.831  25.795  1.00 93.46           C  
ATOM    495  ND2 ASN A  35      -5.657  12.869  25.227  1.00 93.46           N  
ATOM    496 HD21 ASN A  35      -5.913  13.109  24.280  1.00 93.46           H  
ATOM    497 HD22 ASN A  35      -4.969  13.374  25.768  1.00 93.46           H  
ATOM    498  OD1 ASN A  35      -5.924  11.542  26.947  1.00 93.46           O  
ATOM    499  N   PHE A  36      -8.068   9.426  28.053  1.00 95.96           N  
ATOM    500  H   PHE A  36      -7.441   8.648  27.909  1.00 95.96           H  
ATOM    501  CA  PHE A  36      -8.658   9.594  29.380  1.00 95.96           C  
ATOM    502  HA  PHE A  36      -9.694   9.912  29.259  1.00 95.96           H  
ATOM    503  C   PHE A  36      -7.985  10.662  30.250  1.00 95.96           C  
ATOM    504  CB  PHE A  36      -8.682   8.237  30.081  1.00 95.96           C  
ATOM    505  HB2 PHE A  36      -9.064   8.379  31.091  1.00 95.96           H  
ATOM    506  HB3 PHE A  36      -7.668   7.846  30.162  1.00 95.96           H  
ATOM    507  O   PHE A  36      -8.436  10.897  31.366  1.00 95.96           O  
ATOM    508  CG  PHE A  36      -9.568   7.228  29.383  1.00 95.96           C  
ATOM    509  CD1 PHE A  36     -10.963   7.313  29.536  1.00 95.96           C  
ATOM    510  HD1 PHE A  36     -11.392   8.083  30.162  1.00 95.96           H  
ATOM    511  CD2 PHE A  36      -9.011   6.211  28.585  1.00 95.96           C  
ATOM    512  HD2 PHE A  36      -7.941   6.127  28.469  1.00 95.96           H  
ATOM    513  CE1 PHE A  36     -11.799   6.378  28.906  1.00 95.96           C  
ATOM    514  HE1 PHE A  36     -12.870   6.437  29.038  1.00 95.96           H  
ATOM    515  CE2 PHE A  36      -9.848   5.273  27.959  1.00 95.96           C  
ATOM    516  HE2 PHE A  36      -9.420   4.478  27.368  1.00 95.96           H  
ATOM    517  CZ  PHE A  36     -11.241   5.353  28.123  1.00 95.96           C  
ATOM    518  HZ  PHE A  36     -11.879   4.621  27.650  1.00 95.96           H  
ATOM    519  N   ALA A  37      -6.936  11.351  29.786  1.00 95.11           N  
ATOM    520  H   ALA A  37      -6.621  11.174  28.842  1.00 95.11           H  
ATOM    521  CA  ALA A  37      -6.120  12.216  30.646  1.00 95.11           C  
ATOM    522  HA  ALA A  37      -5.670  11.594  31.420  1.00 95.11           H  
ATOM    523  C   ALA A  37      -6.919  13.325  31.362  1.00 95.11           C  
ATOM    524  CB  ALA A  37      -4.999  12.822  29.794  1.00 95.11           C  
ATOM    525  HB1 ALA A  37      -4.414  12.024  29.338  1.00 95.11           H  
ATOM    526  HB2 ALA A  37      -5.423  13.444  29.005  1.00 95.11           H  
ATOM    527  HB3 ALA A  37      -4.345  13.426  30.422  1.00 95.11           H  
ATOM    528  O   ALA A  37      -6.652  13.643  32.523  1.00 95.11           O  
ATOM    529  N   THR A  38      -7.900  13.925  30.683  1.00 94.00           N  
ATOM    530  H   THR A  38      -8.056  13.648  29.725  1.00 94.00           H  
ATOM    531  CA  THR A  38      -8.777  14.949  31.278  1.00 94.00           C  
ATOM    532  HA  THR A  38      -8.169  15.652  31.846  1.00 94.00           H  
ATOM    533  C   THR A  38      -9.783  14.331  32.249  1.00 94.00           C  
ATOM    534  CB  THR A  38      -9.509  15.738  30.183  1.00 94.00           C  
ATOM    535  HB  THR A  38     -10.144  15.062  29.611  1.00 94.00           H  
ATOM    536  O   THR A  38     -10.013  14.887  33.322  1.00 94.00           O  
ATOM    537  CG2 THR A  38     -10.354  16.886  30.733  1.00 94.00           C  
ATOM    538 HG21 THR A  38     -11.144  16.499  31.377  1.00 94.00           H  
ATOM    539 HG22 THR A  38     -10.817  17.424  29.906  1.00 94.00           H  
ATOM    540 HG23 THR A  38      -9.729  17.571  31.306  1.00 94.00           H  
ATOM    541  OG1 THR A  38      -8.553  16.317  29.322  1.00 94.00           O  
ATOM    542  HG1 THR A  38      -8.961  16.397  28.457  1.00 94.00           H  
ATOM    543  N   VAL A  39     -10.344  13.170  31.904  1.00 93.62           N  
ATOM    544  H   VAL A  39     -10.040  12.718  31.053  1.00 93.62           H  
ATOM    545  CA  VAL A  39     -11.294  12.433  32.751  1.00 93.62           C  
ATOM    546  HA  VAL A  39     -12.097  13.106  33.051  1.00 93.62           H  
ATOM    547  C   VAL A  39     -10.615  11.948  34.031  1.00 93.62           C  
ATOM    548  CB  VAL A  39     -11.920  11.264  31.966  1.00 93.62           C  
ATOM    549  HB  VAL A  39     -11.136  10.600  31.603  1.00 93.62           H  
ATOM    550  O   VAL A  39     -11.168  12.105  35.112  1.00 93.62           O  
ATOM    551  CG1 VAL A  39     -12.890  10.446  32.823  1.00 93.62           C  
ATOM    552 HG11 VAL A  39     -13.657  11.092  33.251  1.00 93.62           H  
ATOM    553 HG12 VAL A  39     -13.366   9.676  32.216  1.00 93.62           H  
ATOM    554 HG13 VAL A  39     -12.343   9.948  33.624  1.00 93.62           H  
ATOM    555  CG2 VAL A  39     -12.702  11.803  30.763  1.00 93.62           C  
ATOM    556 HG21 VAL A  39     -12.030  12.232  30.020  1.00 93.62           H  
ATOM    557 HG22 VAL A  39     -13.252  10.988  30.291  1.00 93.62           H  
ATOM    558 HG23 VAL A  39     -13.415  12.562  31.084  1.00 93.62           H  
ATOM    559  N   ASP A  40      -9.377  11.471  33.945  1.00 95.16           N  
ATOM    560  H   ASP A  40      -9.007  11.276  33.026  1.00 95.16           H  
ATOM    561  CA  ASP A  40      -8.592  11.028  35.099  1.00 95.16           C  
ATOM    562  HA  ASP A  40      -9.153  10.271  35.646  1.00 95.16           H  
ATOM    563  C   ASP A  40      -8.315  12.167  36.079  1.00 95.16           C  
ATOM    564  CB  ASP A  40      -7.266  10.423  34.608  1.00 95.16           C  
ATOM    565  HB2 ASP A  40      -6.849  11.033  33.806  1.00 95.16           H  
ATOM    566  HB3 ASP A  40      -6.556  10.428  35.435  1.00 95.16           H  
ATOM    567  O   ASP A  40      -8.454  11.996  37.290  1.00 95.16           O  
ATOM    568  CG  ASP A  40      -7.414   8.978  34.138  1.00 95.16           C  
ATOM    569  OD1 ASP A  40      -8.557   8.488  34.073  1.00 95.16           O  
ATOM    570  OD2 ASP A  40      -6.378   8.292  33.983  1.00 95.16           O  
ATOM    571  N   LYS A  41      -7.971  13.355  35.565  1.00 93.20           N  
ATOM    572  H   LYS A  41      -7.882  13.422  34.562  1.00 93.20           H  
ATOM    573  CA  LYS A  41      -7.803  14.556  36.398  1.00 93.20           C  
ATOM    574  HA  LYS A  41      -7.094  14.345  37.198  1.00 93.20           H  
ATOM    575  C   LYS A  41      -9.104  14.958  37.086  1.00 93.20           C  
ATOM    576  CB  LYS A  41      -7.294  15.721  35.544  1.00 93.20           C  
ATOM    577  HB2 LYS A  41      -7.402  16.648  36.107  1.00 93.20           H  
ATOM    578  HB3 LYS A  41      -7.901  15.797  34.642  1.00 93.20           H  
ATOM    579  O   LYS A  41      -9.067  15.416  38.223  1.00 93.20           O  
ATOM    580  CG  LYS A  41      -5.819  15.553  35.171  1.00 93.20           C  
ATOM    581  HG2 LYS A  41      -5.657  14.579  34.710  1.00 93.20           H  
ATOM    582  HG3 LYS A  41      -5.208  15.620  36.071  1.00 93.20           H  
ATOM    583  CD  LYS A  41      -5.414  16.655  34.189  1.00 93.20           C  
ATOM    584  HD2 LYS A  41      -6.058  16.595  33.312  1.00 93.20           H  
ATOM    585  HD3 LYS A  41      -5.540  17.629  34.664  1.00 93.20           H  
ATOM    586  CE  LYS A  41      -3.959  16.457  33.766  1.00 93.20           C  
ATOM    587  HE2 LYS A  41      -3.857  15.446  33.371  1.00 93.20           H  
ATOM    588  HE3 LYS A  41      -3.323  16.537  34.647  1.00 93.20           H  
ATOM    589  NZ  LYS A  41      -3.564  17.450  32.739  1.00 93.20           N  
ATOM    590  HZ1 LYS A  41      -4.151  17.345  31.924  1.00 93.20           H  
ATOM    591  HZ2 LYS A  41      -2.605  17.303  32.458  1.00 93.20           H  
ATOM    592  HZ3 LYS A  41      -3.669  18.389  33.093  1.00 93.20           H  
ATOM    593  N   LEU A  42     -10.233  14.798  36.397  1.00 90.21           N  
ATOM    594  H   LEU A  42     -10.172  14.413  35.465  1.00 90.21           H  
ATOM    595  CA  LEU A  42     -11.553  15.110  36.927  1.00 90.21           C  
ATOM    596  HA  LEU A  42     -11.521  16.111  37.358  1.00 90.21           H  
ATOM    597  C   LEU A  42     -11.949  14.140  38.044  1.00 90.21           C  
ATOM    598  CB  LEU A  42     -12.540  15.088  35.757  1.00 90.21           C  
ATOM    599  HB2 LEU A  42     -12.146  15.725  34.965  1.00 90.21           H  
ATOM    600  HB3 LEU A  42     -12.601  14.072  35.366  1.00 90.21           H  
ATOM    601  O   LEU A  42     -12.310  14.594  39.123  1.00 90.21           O  
ATOM    602  CG  LEU A  42     -13.967  15.543  36.084  1.00 90.21           C  
ATOM    603  HG  LEU A  42     -14.382  14.954  36.902  1.00 90.21           H  
ATOM    604  CD1 LEU A  42     -14.002  17.025  36.463  1.00 90.21           C  
ATOM    605 HD11 LEU A  42     -15.030  17.333  36.655  1.00 90.21           H  
ATOM    606 HD12 LEU A  42     -13.439  17.186  37.382  1.00 90.21           H  
ATOM    607 HD13 LEU A  42     -13.581  17.632  35.661  1.00 90.21           H  
ATOM    608  CD2 LEU A  42     -14.796  15.299  34.819  1.00 90.21           C  
ATOM    609 HD21 LEU A  42     -15.255  14.312  34.875  1.00 90.21           H  
ATOM    610 HD22 LEU A  42     -14.170  15.338  33.927  1.00 90.21           H  
ATOM    611 HD23 LEU A  42     -15.553  16.073  34.700  1.00 90.21           H  
ATOM    612  N   ILE A  43     -11.803  12.831  37.813  1.00 90.96           N  
ATOM    613  H   ILE A  43     -11.498  12.543  36.895  1.00 90.96           H  
ATOM    614  CA  ILE A  43     -12.072  11.781  38.806  1.00 90.96           C  
ATOM    615  HA  ILE A  43     -13.109  11.858  39.133  1.00 90.96           H  
ATOM    616  C   ILE A  43     -11.200  11.984  40.049  1.00 90.96           C  
ATOM    617  CB  ILE A  43     -11.858  10.382  38.178  1.00 90.96           C  
ATOM    618  HB  ILE A  43     -10.889  10.373  37.680  1.00 90.96           H  
ATOM    619  O   ILE A  43     -11.708  11.949  41.164  1.00 90.96           O  
ATOM    620  CG1 ILE A  43     -12.957  10.093  37.130  1.00 90.96           C  
ATOM    621 HG12 ILE A  43     -13.914   9.956  37.633  1.00 90.96           H  
ATOM    622 HG13 ILE A  43     -13.061  10.948  36.461  1.00 90.96           H  
ATOM    623  CG2 ILE A  43     -11.854   9.277  39.253  1.00 90.96           C  
ATOM    624 HG21 ILE A  43     -11.015   9.404  39.938  1.00 90.96           H  
ATOM    625 HG22 ILE A  43     -11.744   8.292  38.799  1.00 90.96           H  
ATOM    626 HG23 ILE A  43     -12.781   9.307  39.826  1.00 90.96           H  
ATOM    627  CD1 ILE A  43     -12.670   8.865  36.257  1.00 90.96           C  
ATOM    628 HD11 ILE A  43     -11.676   8.945  35.817  1.00 90.96           H  
ATOM    629 HD12 ILE A  43     -13.410   8.822  35.458  1.00 90.96           H  
ATOM    630 HD13 ILE A  43     -12.739   7.946  36.839  1.00 90.96           H  
ATOM    631  N   ALA A  44      -9.906  12.269  39.872  1.00 90.63           N  
ATOM    632  H   ALA A  44      -9.530  12.265  38.935  1.00 90.63           H  
ATOM    633  CA  ALA A  44      -8.990  12.509  40.986  1.00 90.63           C  
ATOM    634  HA  ALA A  44      -9.042  11.660  41.667  1.00 90.63           H  
ATOM    635  C   ALA A  44      -9.328  13.767  41.813  1.00 90.63           C  
ATOM    636  CB  ALA A  44      -7.569  12.595  40.418  1.00 90.63           C  
ATOM    637  HB1 ALA A  44      -6.859  12.729  41.234  1.00 90.63           H  
ATOM    638  HB2 ALA A  44      -7.494  13.440  39.733  1.00 90.63           H  
ATOM    639  HB3 ALA A  44      -7.329  11.676  39.885  1.00 90.63           H  
ATOM    640  O   ALA A  44      -8.895  13.878  42.957  1.00 90.63           O  
ATOM    641  N   ALA A  45     -10.071  14.721  41.243  1.00 87.83           N  
ATOM    642  H   ALA A  45     -10.405  14.573  40.302  1.00 87.83           H  
ATOM    643  CA  ALA A  45     -10.499  15.940  41.926  1.00 87.83           C  
ATOM    644  HA  ALA A  45      -9.779  16.175  42.710  1.00 87.83           H  
ATOM    645  C   ALA A  45     -11.869  15.807  42.620  1.00 87.83           C  
ATOM    646  CB  ALA A  45     -10.479  17.088  40.909  1.00 87.83           C  
ATOM    647  HB1 ALA A  45      -9.485  17.176  40.471  1.00 87.83           H  
ATOM    648  HB2 ALA A  45     -10.738  18.022  41.408  1.00 87.83           H  
ATOM    649  HB3 ALA A  45     -11.205  16.894  40.119  1.00 87.83           H  
ATOM    650  O   ALA A  45     -12.266  16.724  43.343  1.00 87.83           O  
ATOM    651  N   MET A  46     -12.601  14.707  42.406  1.00 86.16           N  
ATOM    652  H   MET A  46     -12.209  13.956  41.855  1.00 86.16           H  
ATOM    653  CA  MET A  46     -13.895  14.477  43.050  1.00 86.16           C  
ATOM    654  HA  MET A  46     -14.485  15.388  42.951  1.00 86.16           H  
ATOM    655  C   MET A  46     -13.706  14.159  44.542  1.00 86.16           C  
ATOM    656  CB  MET A  46     -14.657  13.337  42.357  1.00 86.16           C  
ATOM    657  HB2 MET A  46     -14.018  12.457  42.286  1.00 86.16           H  
ATOM    658  HB3 MET A  46     -15.521  13.077  42.970  1.00 86.16           H  
ATOM    659  O   MET A  46     -12.851  13.339  44.883  1.00 86.16           O  
ATOM    660  CG  MET A  46     -15.152  13.732  40.959  1.00 86.16           C  
ATOM    661  HG2 MET A  46     -15.866  14.550  41.060  1.00 86.16           H  
ATOM    662  HG3 MET A  46     -14.303  14.103  40.385  1.00 86.16           H  
ATOM    663  SD  MET A  46     -15.927  12.403  39.991  1.00 86.16           S  
ATOM    664  CE  MET A  46     -17.367  12.033  41.026  1.00 86.16           C  
ATOM    665  HE1 MET A  46     -17.960  11.246  40.560  1.00 86.16           H  
ATOM    666  HE2 MET A  46     -17.040  11.687  42.006  1.00 86.16           H  
ATOM    667  HE3 MET A  46     -17.979  12.929  41.130  1.00 86.16           H  
ATOM    668  N   PRO A  47     -14.496  14.762  45.450  1.00 86.77           N  
ATOM    669  CA  PRO A  47     -14.462  14.372  46.852  1.00 86.77           C  
ATOM    670  HA  PRO A  47     -13.434  14.378  47.215  1.00 86.77           H  
ATOM    671  C   PRO A  47     -15.037  12.962  47.033  1.00 86.77           C  
ATOM    672  CB  PRO A  47     -15.264  15.441  47.596  1.00 86.77           C  
ATOM    673  HB2 PRO A  47     -14.613  16.281  47.839  1.00 86.77           H  
ATOM    674  HB3 PRO A  47     -15.741  15.053  48.496  1.00 86.77           H  
ATOM    675  O   PRO A  47     -15.834  12.480  46.222  1.00 86.77           O  
ATOM    676  CG  PRO A  47     -16.288  15.878  46.555  1.00 86.77           C  
ATOM    677  HG2 PRO A  47     -17.130  15.187  46.594  1.00 86.77           H  
ATOM    678  HG3 PRO A  47     -16.638  16.894  46.741  1.00 86.77           H  
ATOM    679  CD  PRO A  47     -15.540  15.754  45.224  1.00 86.77           C  
ATOM    680  HD2 PRO A  47     -16.226  15.440  44.438  1.00 86.77           H  
ATOM    681  HD3 PRO A  47     -15.082  16.710  44.968  1.00 86.77           H  
ATOM    682  N   GLU A  48     -14.652  12.309  48.127  1.00 85.69           N  
ATOM    683  H   GLU A  48     -14.014  12.754  48.772  1.00 85.69           H  
ATOM    684  CA  GLU A  48     -15.140  10.973  48.465  1.00 85.69           C  
ATOM    685  HA  GLU A  48     -14.813  10.292  47.680  1.00 85.69           H  
ATOM    686  C   GLU A  48     -16.679  10.941  48.525  1.00 85.69           C  
ATOM    687  CB  GLU A  48     -14.500  10.519  49.784  1.00 85.69           C  
ATOM    688  HB2 GLU A  48     -14.885  11.129  50.601  1.00 85.69           H  
ATOM    689  HB3 GLU A  48     -13.423  10.672  49.711  1.00 85.69           H  
ATOM    690  O   GLU A  48     -17.320  11.823  49.095  1.00 85.69           O  
ATOM    691  CG  GLU A  48     -14.764   9.034  50.075  1.00 85.69           C  
ATOM    692  HG2 GLU A  48     -15.838   8.878  50.170  1.00 85.69           H  
ATOM    693  HG3 GLU A  48     -14.415   8.447  49.225  1.00 85.69           H  
ATOM    694  CD  GLU A  48     -14.074   8.530  51.354  1.00 85.69           C  
ATOM    695  OE1 GLU A  48     -14.267   7.333  51.662  1.00 85.69           O  
ATOM    696  OE2 GLU A  48     -13.369   9.328  52.015  1.00 85.69           O  
ATOM    697  N   GLY A  49     -17.281   9.926  47.901  1.00 87.59           N  
ATOM    698  H   GLY A  49     -16.699   9.237  47.446  1.00 87.59           H  
ATOM    699  CA  GLY A  49     -18.734   9.741  47.858  1.00 87.59           C  
ATOM    700  HA2 GLY A  49     -19.148  10.000  48.832  1.00 87.59           H  
ATOM    701  HA3 GLY A  49     -18.945   8.688  47.670  1.00 87.59           H  
ATOM    702  C   GLY A  49     -19.484  10.566  46.802  1.00 87.59           C  
ATOM    703  O   GLY A  49     -20.673  10.311  46.592  1.00 87.59           O  
ATOM    704  N   MET A  50     -18.830  11.503  46.101  1.00 90.45           N  
ATOM    705  H   MET A  50     -17.858  11.681  46.312  1.00 90.45           H  
ATOM    706  CA  MET A  50     -19.449  12.227  44.983  1.00 90.45           C  
ATOM    707  HA  MET A  50     -20.367  12.689  45.347  1.00 90.45           H  
ATOM    708  C   MET A  50     -19.798  11.265  43.844  1.00 90.45           C  
ATOM    709  CB  MET A  50     -18.514  13.333  44.481  1.00 90.45           C  
ATOM    710  HB2 MET A  50     -17.611  12.880  44.072  1.00 90.45           H  
ATOM    711  HB3 MET A  50     -18.229  13.950  45.333  1.00 90.45           H  
ATOM    712  O   MET A  50     -18.954  10.498  43.380  1.00 90.45           O  
ATOM    713  CG  MET A  50     -19.146  14.237  43.413  1.00 90.45           C  
ATOM    714  HG2 MET A  50     -19.484  13.619  42.581  1.00 90.45           H  
ATOM    715  HG3 MET A  50     -18.374  14.905  43.031  1.00 90.45           H  
ATOM    716  SD  MET A  50     -20.547  15.251  43.959  1.00 90.45           S  
ATOM    717  CE  MET A  50     -19.707  16.432  45.056  1.00 90.45           C  
ATOM    718  HE1 MET A  50     -19.331  15.917  45.940  1.00 90.45           H  
ATOM    719  HE2 MET A  50     -20.414  17.198  45.374  1.00 90.45           H  
ATOM    720  HE3 MET A  50     -18.881  16.911  44.529  1.00 90.45           H  
ATOM    721  N   LYS A  51     -21.041  11.319  43.359  1.00 92.94           N  
ATOM    722  H   LYS A  51     -21.691  11.973  43.772  1.00 92.94           H  
ATOM    723  CA  LYS A  51     -21.503  10.448  42.271  1.00 92.94           C  
ATOM    724  HA  LYS A  51     -20.938   9.517  42.311  1.00 92.94           H  
ATOM    725  C   LYS A  51     -21.237  11.074  40.905  1.00 92.94           C  
ATOM    726  CB  LYS A  51     -22.983  10.114  42.461  1.00 92.94           C  
ATOM    727  HB2 LYS A  51     -23.566  11.035  42.488  1.00 92.94           H  
ATOM    728  HB3 LYS A  51     -23.311   9.524  41.605  1.00 92.94           H  
ATOM    729  O   LYS A  51     -21.494  12.257  40.708  1.00 92.94           O  
ATOM    730  CG  LYS A  51     -23.216   9.315  43.751  1.00 92.94           C  
ATOM    731  HG2 LYS A  51     -22.935   9.916  44.615  1.00 92.94           H  
ATOM    732  HG3 LYS A  51     -22.606   8.412  43.732  1.00 92.94           H  
ATOM    733  CD  LYS A  51     -24.689   8.930  43.875  1.00 92.94           C  
ATOM    734  HD2 LYS A  51     -24.964   8.327  43.010  1.00 92.94           H  
ATOM    735  HD3 LYS A  51     -25.295   9.837  43.892  1.00 92.94           H  
ATOM    736  CE  LYS A  51     -24.906   8.129  45.159  1.00 92.94           C  
ATOM    737  HE2 LYS A  51     -24.587   8.741  46.002  1.00 92.94           H  
ATOM    738  HE3 LYS A  51     -24.267   7.247  45.131  1.00 92.94           H  
ATOM    739  NZ  LYS A  51     -26.329   7.737  45.311  1.00 92.94           N  
ATOM    740  HZ1 LYS A  51     -26.458   7.217  46.168  1.00 92.94           H  
ATOM    741  HZ2 LYS A  51     -26.619   7.163  44.533  1.00 92.94           H  
ATOM    742  HZ3 LYS A  51     -26.912   8.561  45.339  1.00 92.94           H  
ATOM    743  N   LEU A  52     -20.789  10.267  39.948  1.00 94.21           N  
ATOM    744  H   LEU A  52     -20.590   9.306  40.185  1.00 94.21           H  
ATOM    745  CA  LEU A  52     -20.633  10.672  38.549  1.00 94.21           C  
ATOM    746  HA  LEU A  52     -20.453  11.746  38.506  1.00 94.21           H  
ATOM    747  C   LEU A  52     -21.908  10.360  37.757  1.00 94.21           C  
ATOM    748  CB  LEU A  52     -19.404   9.947  37.968  1.00 94.21           C  
ATOM    749  HB2 LEU A  52     -19.553   8.873  38.085  1.00 94.21           H  
ATOM    750  HB3 LEU A  52     -18.522  10.224  38.544  1.00 94.21           H  
ATOM    751  O   LEU A  52     -22.408   9.239  37.830  1.00 94.21           O  
ATOM    752  CG  LEU A  52     -19.129  10.234  36.481  1.00 94.21           C  
ATOM    753  HG  LEU A  52     -20.009   9.986  35.887  1.00 94.21           H  
ATOM    754  CD1 LEU A  52     -18.762  11.696  36.244  1.00 94.21           C  
ATOM    755 HD11 LEU A  52     -19.601  12.339  36.508  1.00 94.21           H  
ATOM    756 HD12 LEU A  52     -18.537  11.835  35.186  1.00 94.21           H  
ATOM    757 HD13 LEU A  52     -17.890  11.968  36.839  1.00 94.21           H  
ATOM    758  CD2 LEU A  52     -17.972   9.364  35.993  1.00 94.21           C  
ATOM    759 HD21 LEU A  52     -18.207   8.311  36.148  1.00 94.21           H  
ATOM    760 HD22 LEU A  52     -17.812   9.529  34.927  1.00 94.21           H  
ATOM    761 HD23 LEU A  52     -17.059   9.614  36.532  1.00 94.21           H  
ATOM    762  N   TYR A  53     -22.392  11.310  36.963  1.00 95.32           N  
ATOM    763  H   TYR A  53     -21.971  12.228  36.992  1.00 95.32           H  
ATOM    764  CA  TYR A  53     -23.385  11.076  35.916  1.00 95.32           C  
ATOM    765  HA  TYR A  53     -23.725  10.041  35.951  1.00 95.32           H  
ATOM    766  C   TYR A  53     -22.742  11.330  34.552  1.00 95.32           C  
ATOM    767  CB  TYR A  53     -24.598  11.976  36.144  1.00 95.32           C  
ATOM    768  HB2 TYR A  53     -24.838  11.961  37.207  1.00 95.32           H  
ATOM    769  HB3 TYR A  53     -24.333  13.001  35.885  1.00 95.32           H  
ATOM    770  O   TYR A  53     -22.222  12.416  34.299  1.00 95.32           O  
ATOM    771  CG  TYR A  53     -25.828  11.560  35.363  1.00 95.32           C  
ATOM    772  CD1 TYR A  53     -25.958  11.871  33.996  1.00 95.32           C  
ATOM    773  HD1 TYR A  53     -25.189  12.426  33.478  1.00 95.32           H  
ATOM    774  CD2 TYR A  53     -26.844  10.842  36.017  1.00 95.32           C  
ATOM    775  HD2 TYR A  53     -26.745  10.641  37.074  1.00 95.32           H  
ATOM    776  CE1 TYR A  53     -27.097  11.446  33.286  1.00 95.32           C  
ATOM    777  HE1 TYR A  53     -27.214  11.677  32.237  1.00 95.32           H  
ATOM    778  CE2 TYR A  53     -27.983  10.411  35.312  1.00 95.32           C  
ATOM    779  HE2 TYR A  53     -28.764   9.860  35.816  1.00 95.32           H  
ATOM    780  OH  TYR A  53     -29.196  10.291  33.252  1.00 95.32           O  
ATOM    781  HH  TYR A  53     -29.853   9.841  33.787  1.00 95.32           H  
ATOM    782  CZ  TYR A  53     -28.107  10.713  33.939  1.00 95.32           C  
ATOM    783  N   GLY A  54     -22.734  10.328  33.677  1.00 93.64           N  
ATOM    784  H   GLY A  54     -23.249   9.487  33.895  1.00 93.64           H  
ATOM    785  CA  GLY A  54     -22.153  10.465  32.345  1.00 93.64           C  
ATOM    786  HA2 GLY A  54     -21.215  11.016  32.404  1.00 93.64           H  
ATOM    787  HA3 GLY A  54     -21.937   9.474  31.944  1.00 93.64           H  
ATOM    788  C   GLY A  54     -23.099  11.167  31.374  1.00 93.64           C  
ATOM    789  O   GLY A  54     -24.268  10.810  31.278  1.00 93.64           O  
ATOM    790  N   HIS A  55     -22.592  12.148  30.634  1.00 94.01           N  
ATOM    791  H   HIS A  55     -21.632  12.423  30.785  1.00 94.01           H  
ATOM    792  CA  HIS A  55     -23.329  12.852  29.586  1.00 94.01           C  
ATOM    793  HA  HIS A  55     -24.152  12.236  29.224  1.00 94.01           H  
ATOM    794  C   HIS A  55     -22.365  13.145  28.430  1.00 94.01           C  
ATOM    795  CB  HIS A  55     -23.930  14.139  30.167  1.00 94.01           C  
ATOM    796  HB2 HIS A  55     -23.134  14.743  30.603  1.00 94.01           H  
ATOM    797  HB3 HIS A  55     -24.637  13.875  30.953  1.00 94.01           H  
ATOM    798  O   HIS A  55     -21.525  14.036  28.527  1.00 94.01           O  
ATOM    799  CG  HIS A  55     -24.651  14.963  29.133  1.00 94.01           C  
ATOM    800  CD2 HIS A  55     -24.144  16.010  28.417  1.00 94.01           C  
ATOM    801  HD2 HIS A  55     -23.137  16.395  28.496  1.00 94.01           H  
ATOM    802  ND1 HIS A  55     -25.946  14.788  28.720  1.00 94.01           N  
ATOM    803  HD1 HIS A  55     -26.618  14.160  29.136  1.00 94.01           H  
ATOM    804  CE1 HIS A  55     -26.230  15.715  27.797  1.00 94.01           C  
ATOM    805  HE1 HIS A  55     -27.202  15.858  27.348  1.00 94.01           H  
ATOM    806  NE2 HIS A  55     -25.144  16.468  27.550  1.00 94.01           N  
ATOM    807  N   ASN A  56     -22.388  12.413  27.322  1.00 93.53           N  
ATOM    808  H   ASN A  56     -21.629  12.605  26.684  1.00 93.53           H  
ATOM    809  CA  ASN A  56     -23.280  11.339  26.868  1.00 93.53           C  
ATOM    810  HA  ASN A  56     -23.651  10.753  27.709  1.00 93.53           H  
ATOM    811  C   ASN A  56     -22.468  10.400  25.945  1.00 93.53           C  
ATOM    812  CB  ASN A  56     -24.464  11.987  26.127  1.00 93.53           C  
ATOM    813  HB2 ASN A  56     -25.074  11.219  25.651  1.00 93.53           H  
ATOM    814  HB3 ASN A  56     -25.090  12.513  26.848  1.00 93.53           H  
ATOM    815  O   ASN A  56     -21.328  10.724  25.609  1.00 93.53           O  
ATOM    816  CG  ASN A  56     -24.008  12.967  25.059  1.00 93.53           C  
ATOM    817  ND2 ASN A  56     -24.293  14.242  25.213  1.00 93.53           N  
ATOM    818 HD21 ASN A  56     -23.999  14.861  24.471  1.00 93.53           H  
ATOM    819 HD22 ASN A  56     -24.768  14.582  26.037  1.00 93.53           H  
ATOM    820  OD1 ASN A  56     -23.360  12.612  24.091  1.00 93.53           O  
ATOM    821  N   PHE A  57     -23.000   9.232  25.565  1.00 93.81           N  
ATOM    822  H   PHE A  57     -23.923   8.980  25.889  1.00 93.81           H  
ATOM    823  CA  PHE A  57     -22.296   8.357  24.611  1.00 93.81           C  
ATOM    824  HA  PHE A  57     -21.223   8.450  24.779  1.00 93.81           H  
ATOM    825  C   PHE A  57     -22.523   8.800  23.169  1.00 93.81           C  
ATOM    826  CB  PHE A  57     -22.664   6.879  24.808  1.00 93.81           C  
ATOM    827  HB2 PHE A  57     -23.741   6.778  24.948  1.00 93.81           H  
ATOM    828  HB3 PHE A  57     -22.402   6.332  23.902  1.00 93.81           H  
ATOM    829  O   PHE A  57     -21.558   9.032  22.436  1.00 93.81           O  
ATOM    830  CG  PHE A  57     -21.932   6.216  25.953  1.00 93.81           C  
ATOM    831  CD1 PHE A  57     -20.529   6.159  25.929  1.00 93.81           C  
ATOM    832  HD1 PHE A  57     -19.976   6.572  25.099  1.00 93.81           H  
ATOM    833  CD2 PHE A  57     -22.631   5.629  27.024  1.00 93.81           C  
ATOM    834  HD2 PHE A  57     -23.710   5.658  27.050  1.00 93.81           H  
ATOM    835  CE1 PHE A  57     -19.828   5.547  26.972  1.00 93.81           C  
ATOM    836  HE1 PHE A  57     -18.749   5.515  26.919  1.00 93.81           H  
ATOM    837  CE2 PHE A  57     -21.925   5.000  28.066  1.00 93.81           C  
ATOM    838  HE2 PHE A  57     -22.463   4.551  28.888  1.00 93.81           H  
ATOM    839  CZ  PHE A  57     -20.520   4.960  28.042  1.00 93.81           C  
ATOM    840  HZ  PHE A  57     -19.974   4.473  28.836  1.00 93.81           H  
ATOM    841  N   PHE A  58     -23.790   8.950  22.784  1.00 91.88           N  
ATOM    842  H   PHE A  58     -24.520   8.697  23.435  1.00 91.88           H  
ATOM    843  CA  PHE A  58     -24.202   9.289  21.429  1.00 91.88           C  
ATOM    844  HA  PHE A  58     -23.317   9.437  20.810  1.00 91.88           H  
ATOM    845  C   PHE A  58     -25.008  10.579  21.423  1.00 91.88           C  
ATOM    846  CB  PHE A  58     -24.999   8.129  20.822  1.00 91.88           C  
ATOM    847  HB2 PHE A  58     -25.190   8.341  19.770  1.00 91.88           H  
ATOM    848  HB3 PHE A  58     -25.962   8.058  21.327  1.00 91.88           H  
ATOM    849  O   PHE A  58     -26.008  10.719  22.128  1.00 91.88           O  
ATOM    850  CG  PHE A  58     -24.284   6.797  20.928  1.00 91.88           C  
ATOM    851  CD1 PHE A  58     -23.063   6.603  20.257  1.00 91.88           C  
ATOM    852  HD1 PHE A  58     -22.648   7.386  19.639  1.00 91.88           H  
ATOM    853  CD2 PHE A  58     -24.795   5.783  21.760  1.00 91.88           C  
ATOM    854  HD2 PHE A  58     -25.722   5.935  22.293  1.00 91.88           H  
ATOM    855  CE1 PHE A  58     -22.353   5.404  20.429  1.00 91.88           C  
ATOM    856  HE1 PHE A  58     -21.396   5.274  19.945  1.00 91.88           H  
ATOM    857  CE2 PHE A  58     -24.094   4.575  21.913  1.00 91.88           C  
ATOM    858  HE2 PHE A  58     -24.484   3.797  22.551  1.00 91.88           H  
ATOM    859  CZ  PHE A  58     -22.872   4.386  21.245  1.00 91.88           C  
ATOM    860  HZ  PHE A  58     -22.326   3.463  21.370  1.00 91.88           H  
ATOM    861  N   TRP A  59     -24.595  11.519  20.583  1.00 91.81           N  
ATOM    862  H   TRP A  59     -23.767  11.348  20.030  1.00 91.81           H  
ATOM    863  CA  TRP A  59     -25.298  12.774  20.369  1.00 91.81           C  
ATOM    864  HA  TRP A  59     -26.362  12.614  20.543  1.00 91.81           H  
ATOM    865  C   TRP A  59     -25.118  13.234  18.931  1.00 91.81           C  
ATOM    866  CB  TRP A  59     -24.789  13.813  21.367  1.00 91.81           C  
ATOM    867  HB2 TRP A  59     -24.880  13.375  22.361  1.00 91.81           H  
ATOM    868  HB3 TRP A  59     -23.731  13.998  21.182  1.00 91.81           H  
ATOM    869  O   TRP A  59     -24.181  12.839  18.244  1.00 91.81           O  
ATOM    870  CG  TRP A  59     -25.516  15.121  21.424  1.00 91.81           C  
ATOM    871  CD1 TRP A  59     -26.841  15.325  21.244  1.00 91.81           C  
ATOM    872  HD1 TRP A  59     -27.564  14.557  21.013  1.00 91.81           H  
ATOM    873  CD2 TRP A  59     -24.976  16.418  21.795  1.00 91.81           C  
ATOM    874  CE2 TRP A  59     -26.031  17.374  21.794  1.00 91.81           C  
ATOM    875  CE3 TRP A  59     -23.704  16.868  22.180  1.00 91.81           C  
ATOM    876  HE3 TRP A  59     -22.880  16.169  22.189  1.00 91.81           H  
ATOM    877  NE1 TRP A  59     -27.140  16.658  21.441  1.00 91.81           N  
ATOM    878  HE1 TRP A  59     -28.062  17.071  21.415  1.00 91.81           H  
ATOM    879  CH2 TRP A  59     -24.567  19.140  22.516  1.00 91.81           C  
ATOM    880  HH2 TRP A  59     -24.395  20.171  22.788  1.00 91.81           H  
ATOM    881  CZ2 TRP A  59     -25.848  18.714  22.140  1.00 91.81           C  
ATOM    882  HZ2 TRP A  59     -26.691  19.389  22.142  1.00 91.81           H  
ATOM    883  CZ3 TRP A  59     -23.513  18.209  22.544  1.00 91.81           C  
ATOM    884  HZ3 TRP A  59     -22.522  18.524  22.832  1.00 91.81           H  
ATOM    885  N   HIS A  60     -26.022  14.086  18.466  1.00 86.33           N  
ATOM    886  H   HIS A  60     -26.759  14.400  19.081  1.00 86.33           H  
ATOM    887  CA  HIS A  60     -25.986  14.588  17.099  1.00 86.33           C  
ATOM    888  HA  HIS A  60     -25.779  13.750  16.434  1.00 86.33           H  
ATOM    889  C   HIS A  60     -24.873  15.631  16.869  1.00 86.33           C  
ATOM    890  CB  HIS A  60     -27.377  15.120  16.762  1.00 86.33           C  
ATOM    891  HB2 HIS A  60     -27.450  15.164  15.675  1.00 86.33           H  
ATOM    892  HB3 HIS A  60     -28.136  14.417  17.105  1.00 86.33           H  
ATOM    893  O   HIS A  60     -24.517  15.916  15.726  1.00 86.33           O  
ATOM    894  CG  HIS A  60     -27.671  16.488  17.321  1.00 86.33           C  
ATOM    895  CD2 HIS A  60     -27.409  17.672  16.691  1.00 86.33           C  
ATOM    896  HD2 HIS A  60     -26.916  17.784  15.736  1.00 86.33           H  
ATOM    897  ND1 HIS A  60     -28.292  16.797  18.512  1.00 86.33           N  
ATOM    898  HD1 HIS A  60     -28.653  16.162  19.209  1.00 86.33           H  
ATOM    899  CE1 HIS A  60     -28.398  18.136  18.588  1.00 86.33           C  
ATOM    900  HE1 HIS A  60     -28.864  18.689  19.390  1.00 86.33           H  
ATOM    901  NE2 HIS A  60     -27.913  18.706  17.476  1.00 86.33           N  
ATOM    902  N   THR A  61     -24.315  16.196  17.946  1.00 88.84           N  
ATOM    903  H   THR A  61     -24.620  15.880  18.855  1.00 88.84           H  
ATOM    904  CA  THR A  61     -23.112  17.039  17.910  1.00 88.84           C  
ATOM    905  HA  THR A  61     -22.706  17.021  16.898  1.00 88.84           H  
ATOM    906  C   THR A  61     -22.024  16.477  18.824  1.00 88.84           C  
ATOM    907  CB  THR A  61     -23.386  18.513  18.249  1.00 88.84           C  
ATOM    908  HB  THR A  61     -22.509  19.082  17.941  1.00 88.84           H  
ATOM    909  O   THR A  61     -22.251  15.513  19.554  1.00 88.84           O  
ATOM    910  CG2 THR A  61     -24.592  19.124  17.561  1.00 88.84           C  
ATOM    911 HG21 THR A  61     -25.489  18.807  18.094  1.00 88.84           H  
ATOM    912 HG22 THR A  61     -24.634  18.810  16.518  1.00 88.84           H  
ATOM    913 HG23 THR A  61     -24.526  20.211  17.609  1.00 88.84           H  
ATOM    914  OG1 THR A  61     -23.555  18.707  19.620  1.00 88.84           O  
ATOM    915  HG1 THR A  61     -24.439  18.446  19.887  1.00 88.84           H  
ATOM    916  N   GLN A  62     -20.825  17.068  18.767  1.00 91.14           N  
ATOM    917  H   GLN A  62     -20.722  17.896  18.197  1.00 91.14           H  
ATOM    918  CA  GLN A  62     -19.695  16.712  19.638  1.00 91.14           C  
ATOM    919  HA  GLN A  62     -18.819  17.234  19.254  1.00 91.14           H  
ATOM    920  C   GLN A  62     -19.310  15.222  19.590  1.00 91.14           C  
ATOM    921  CB  GLN A  62     -19.940  17.252  21.053  1.00 91.14           C  
ATOM    922  HB2 GLN A  62     -19.102  16.961  21.687  1.00 91.14           H  
ATOM    923  HB3 GLN A  62     -20.840  16.805  21.476  1.00 91.14           H  
ATOM    924  O   GLN A  62     -18.847  14.630  20.564  1.00 91.14           O  
ATOM    925  CG  GLN A  62     -20.072  18.783  21.053  1.00 91.14           C  
ATOM    926  HG2 GLN A  62     -21.060  19.070  20.694  1.00 91.14           H  
ATOM    927  HG3 GLN A  62     -19.320  19.214  20.392  1.00 91.14           H  
ATOM    928  CD  GLN A  62     -19.856  19.361  22.439  1.00 91.14           C  
ATOM    929  NE2 GLN A  62     -18.655  19.286  22.957  1.00 91.14           N  
ATOM    930 HE21 GLN A  62     -18.495  19.667  23.879  1.00 91.14           H  
ATOM    931 HE22 GLN A  62     -17.934  18.816  22.429  1.00 91.14           H  
ATOM    932  OE1 GLN A  62     -20.749  19.871  23.097  1.00 91.14           O  
ATOM    933  N   GLN A  63     -19.495  14.623  18.416  1.00 91.33           N  
ATOM    934  H   GLN A  63     -19.895  15.177  17.672  1.00 91.33           H  
ATOM    935  CA  GLN A  63     -18.915  13.339  18.042  1.00 91.33           C  
ATOM    936  HA  GLN A  63     -18.661  12.765  18.933  1.00 91.33           H  
ATOM    937  C   GLN A  63     -17.637  13.597  17.254  1.00 91.33           C  
ATOM    938  CB  GLN A  63     -19.910  12.530  17.201  1.00 91.33           C  
ATOM    939  HB2 GLN A  63     -19.449  11.582  16.924  1.00 91.33           H  
ATOM    940  HB3 GLN A  63     -20.130  13.080  16.286  1.00 91.33           H  
ATOM    941  O   GLN A  63     -17.572  14.572  16.493  1.00 91.33           O  
ATOM    942  CG  GLN A  63     -21.232  12.248  17.927  1.00 91.33           C  
ATOM    943  HG2 GLN A  63     -21.675  13.187  18.258  1.00 91.33           H  
ATOM    944  HG3 GLN A  63     -21.922  11.785  17.222  1.00 91.33           H  
ATOM    945  CD  GLN A  63     -21.081  11.302  19.113  1.00 91.33           C  
ATOM    946  NE2 GLN A  63     -21.474  11.687  20.308  1.00 91.33           N  
ATOM    947 HE21 GLN A  63     -21.808  12.628  20.464  1.00 91.33           H  
ATOM    948 HE22 GLN A  63     -21.348  11.017  21.054  1.00 91.33           H  
ATOM    949  OE1 GLN A  63     -20.607  10.191  18.979  1.00 91.33           O  
ATOM    950  N   ASN A  64     -16.648  12.710  17.365  1.00 89.38           N  
ATOM    951  H   ASN A  64     -16.726  11.943  18.017  1.00 89.38           H  
ATOM    952  CA  ASN A  64     -15.491  12.782  16.482  1.00 89.38           C  
ATOM    953  HA  ASN A  64     -15.147  13.817  16.468  1.00 89.38           H  
ATOM    954  C   ASN A  64     -15.893  12.417  15.039  1.00 89.38           C  
ATOM    955  CB  ASN A  64     -14.322  11.952  17.027  1.00 89.38           C  
ATOM    956  HB2 ASN A  64     -14.543  10.886  16.973  1.00 89.38           H  
ATOM    957  HB3 ASN A  64     -14.135  12.220  18.067  1.00 89.38           H  
ATOM    958  O   ASN A  64     -15.831  11.264  14.613  1.00 89.38           O  
ATOM    959  CG  ASN A  64     -13.071  12.239  16.212  1.00 89.38           C  
ATOM    960  ND2 ASN A  64     -11.923  12.257  16.818  1.00 89.38           N  
ATOM    961 HD21 ASN A  64     -11.128  12.513  16.251  1.00 89.38           H  
ATOM    962 HD22 ASN A  64     -11.849  12.076  17.809  1.00 89.38           H  
ATOM    963  OD1 ASN A  64     -13.116  12.510  15.019  1.00 89.38           O  
ATOM    964  N   GLN A  65     -16.314  13.423  14.269  1.00 87.53           N  
ATOM    965  H   GLN A  65     -16.454  14.317  14.718  1.00 87.53           H  
ATOM    966  CA  GLN A  65     -16.748  13.230  12.887  1.00 87.53           C  
ATOM    967  HA  GLN A  65     -17.507  12.448  12.864  1.00 87.53           H  
ATOM    968  C   GLN A  65     -15.613  12.784  11.968  1.00 87.53           C  
ATOM    969  CB  GLN A  65     -17.341  14.519  12.308  1.00 87.53           C  
ATOM    970  HB2 GLN A  65     -17.533  14.341  11.250  1.00 87.53           H  
ATOM    971  HB3 GLN A  65     -16.614  15.328  12.390  1.00 87.53           H  
ATOM    972  O   GLN A  65     -15.892  12.101  10.989  1.00 87.53           O  
ATOM    973  CG  GLN A  65     -18.654  14.948  12.971  1.00 87.53           C  
ATOM    974  HG2 GLN A  65     -18.451  15.275  13.991  1.00 87.53           H  
ATOM    975  HG3 GLN A  65     -19.339  14.101  13.011  1.00 87.53           H  
ATOM    976  CD  GLN A  65     -19.336  16.081  12.207  1.00 87.53           C  
ATOM    977  NE2 GLN A  65     -20.183  16.841  12.864  1.00 87.53           N  
ATOM    978 HE21 GLN A  65     -20.659  17.566  12.347  1.00 87.53           H  
ATOM    979 HE22 GLN A  65     -20.388  16.649  13.834  1.00 87.53           H  
ATOM    980  OE1 GLN A  65     -19.142  16.289  11.009  1.00 87.53           O  
ATOM    981  N   SER A  66     -14.368  13.181  12.239  1.00 79.95           N  
ATOM    982  H   SER A  66     -14.178  13.668  13.103  1.00 79.95           H  
ATOM    983  CA  SER A  66     -13.220  12.785  11.419  1.00 79.95           C  
ATOM    984  HA  SER A  66     -13.408  13.046  10.377  1.00 79.95           H  
ATOM    985  C   SER A  66     -13.010  11.274  11.491  1.00 79.95           C  
ATOM    986  CB  SER A  66     -11.953  13.508  11.876  1.00 79.95           C  
ATOM    987  HB2 SER A  66     -11.770  13.289  12.928  1.00 79.95           H  
ATOM    988  HB3 SER A  66     -11.104  13.152  11.293  1.00 79.95           H  
ATOM    989  O   SER A  66     -12.933  10.626  10.451  1.00 79.95           O  
ATOM    990  OG  SER A  66     -12.083  14.909  11.703  1.00 79.95           O  
ATOM    991  HG  SER A  66     -11.297  15.291  12.100  1.00 79.95           H  
ATOM    992  N   TYR A  67     -13.024  10.715  12.703  1.00 84.85           N  
ATOM    993  H   TYR A  67     -13.087  11.316  13.513  1.00 84.85           H  
ATOM    994  CA  TYR A  67     -12.971   9.274  12.932  1.00 84.85           C  
ATOM    995  HA  TYR A  67     -12.085   8.865  12.447  1.00 84.85           H  
ATOM    996  C   TYR A  67     -14.194   8.555  12.344  1.00 84.85           C  
ATOM    997  CB  TYR A  67     -12.863   9.020  14.439  1.00 84.85           C  
ATOM    998  HB2 TYR A  67     -13.663   9.556  14.949  1.00 84.85           H  
ATOM    999  HB3 TYR A  67     -11.916   9.417  14.805  1.00 84.85           H  
ATOM   1000  O   TYR A  67     -14.056   7.648  11.533  1.00 84.85           O  
ATOM   1001  CG  TYR A  67     -12.937   7.557  14.814  1.00 84.85           C  
ATOM   1002  CD1 TYR A  67     -13.979   7.097  15.640  1.00 84.85           C  
ATOM   1003  HD1 TYR A  67     -14.727   7.785  16.004  1.00 84.85           H  
ATOM   1004  CD2 TYR A  67     -11.978   6.653  14.321  1.00 84.85           C  
ATOM   1005  HD2 TYR A  67     -11.181   7.000  13.680  1.00 84.85           H  
ATOM   1006  CE1 TYR A  67     -14.038   5.739  16.002  1.00 84.85           C  
ATOM   1007  HE1 TYR A  67     -14.815   5.376  16.658  1.00 84.85           H  
ATOM   1008  CE2 TYR A  67     -12.046   5.291  14.664  1.00 84.85           C  
ATOM   1009  HE2 TYR A  67     -11.298   4.605  14.294  1.00 84.85           H  
ATOM   1010  OH  TYR A  67     -13.144   3.526  15.865  1.00 84.85           O  
ATOM   1011  HH  TYR A  67     -12.416   3.016  15.503  1.00 84.85           H  
ATOM   1012  CZ  TYR A  67     -13.074   4.835  15.515  1.00 84.85           C  
ATOM   1013  N   LEU A  68     -15.415   8.992  12.667  1.00 90.49           N  
ATOM   1014  H   LEU A  68     -15.502   9.732  13.349  1.00 90.49           H  
ATOM   1015  CA  LEU A  68     -16.619   8.292  12.196  1.00 90.49           C  
ATOM   1016  HA  LEU A  68     -16.537   7.242  12.474  1.00 90.49           H  
ATOM   1017  C   LEU A  68     -16.756   8.311  10.666  1.00 90.49           C  
ATOM   1018  CB  LEU A  68     -17.863   8.888  12.869  1.00 90.49           C  
ATOM   1019  HB2 LEU A  68     -18.748   8.439  12.417  1.00 90.49           H  
ATOM   1020  HB3 LEU A  68     -17.887   9.959  12.664  1.00 90.49           H  
ATOM   1021  O   LEU A  68     -17.177   7.320  10.070  1.00 90.49           O  
ATOM   1022  CG  LEU A  68     -17.935   8.666  14.392  1.00 90.49           C  
ATOM   1023  HG  LEU A  68     -17.044   9.070  14.872  1.00 90.49           H  
ATOM   1024  CD1 LEU A  68     -19.154   9.412  14.935  1.00 90.49           C  
ATOM   1025 HD11 LEU A  68     -19.204   9.284  16.017  1.00 90.49           H  
ATOM   1026 HD12 LEU A  68     -20.067   9.013  14.492  1.00 90.49           H  
ATOM   1027 HD13 LEU A  68     -19.066  10.475  14.711  1.00 90.49           H  
ATOM   1028  CD2 LEU A  68     -18.050   7.191  14.774  1.00 90.49           C  
ATOM   1029 HD21 LEU A  68     -18.183   7.099  15.852  1.00 90.49           H  
ATOM   1030 HD22 LEU A  68     -17.138   6.657  14.506  1.00 90.49           H  
ATOM   1031 HD23 LEU A  68     -18.901   6.732  14.271  1.00 90.49           H  
ATOM   1032  N   LYS A  69     -16.371   9.414  10.008  1.00 84.46           N  
ATOM   1033  H   LYS A  69     -16.013  10.190  10.546  1.00 84.46           H  
ATOM   1034  CA  LYS A  69     -16.361   9.501   8.541  1.00 84.46           C  
ATOM   1035  HA  LYS A  69     -17.295   9.087   8.161  1.00 84.46           H  
ATOM   1036  C   LYS A  69     -15.256   8.654   7.920  1.00 84.46           C  
ATOM   1037  CB  LYS A  69     -16.246  10.956   8.069  1.00 84.46           C  
ATOM   1038  HB2 LYS A  69     -16.044  10.965   6.997  1.00 84.46           H  
ATOM   1039  HB3 LYS A  69     -15.403  11.433   8.570  1.00 84.46           H  
ATOM   1040  O   LYS A  69     -15.484   8.140   6.829  1.00 84.46           O  
ATOM   1041  CG  LYS A  69     -17.542  11.741   8.317  1.00 84.46           C  
ATOM   1042  HG2 LYS A  69     -18.331  11.335   7.684  1.00 84.46           H  
ATOM   1043  HG3 LYS A  69     -17.849  11.632   9.357  1.00 84.46           H  
ATOM   1044  CD  LYS A  69     -17.350  13.230   8.005  1.00 84.46           C  
ATOM   1045  HD2 LYS A  69     -17.094  13.357   6.953  1.00 84.46           H  
ATOM   1046  HD3 LYS A  69     -16.539  13.613   8.625  1.00 84.46           H  
ATOM   1047  CE  LYS A  69     -18.648  13.976   8.331  1.00 84.46           C  
ATOM   1048  HE2 LYS A  69     -18.955  13.683   9.335  1.00 84.46           H  
ATOM   1049  HE3 LYS A  69     -19.429  13.657   7.641  1.00 84.46           H  
ATOM   1050  NZ  LYS A  69     -18.472  15.447   8.288  1.00 84.46           N  
ATOM   1051  HZ1 LYS A  69     -18.333  15.780   7.345  1.00 84.46           H  
ATOM   1052  HZ2 LYS A  69     -19.271  15.899   8.710  1.00 84.46           H  
ATOM   1053  HZ3 LYS A  69     -17.691  15.712   8.871  1.00 84.46           H  
ATOM   1054  N   SER A  70     -14.102   8.485   8.575  1.00 79.93           N  
ATOM   1055  H   SER A  70     -13.976   8.892   9.491  1.00 79.93           H  
ATOM   1056  CA  SER A  70     -13.017   7.649   8.041  1.00 79.93           C  
ATOM   1057  HA  SER A  70     -12.829   7.961   7.014  1.00 79.93           H  
ATOM   1058  C   SER A  70     -13.413   6.170   7.988  1.00 79.93           C  
ATOM   1059  CB  SER A  70     -11.704   7.852   8.810  1.00 79.93           C  
ATOM   1060  HB2 SER A  70     -10.888   7.446   8.213  1.00 79.93           H  
ATOM   1061  HB3 SER A  70     -11.528   8.917   8.958  1.00 79.93           H  
ATOM   1062  O   SER A  70     -13.122   5.498   7.001  1.00 79.93           O  
ATOM   1063  OG  SER A  70     -11.713   7.192  10.055  1.00 79.93           O  
ATOM   1064  HG  SER A  70     -10.890   7.362  10.519  1.00 79.93           H  
ATOM   1065  N   LEU A  71     -14.182   5.686   8.969  1.00 82.54           N  
ATOM   1066  H   LEU A  71     -14.295   6.266   9.788  1.00 82.54           H  
ATOM   1067  CA  LEU A  71     -14.685   4.305   9.012  1.00 82.54           C  
ATOM   1068  HA  LEU A  71     -13.841   3.616   8.979  1.00 82.54           H  
ATOM   1069  C   LEU A  71     -15.607   3.950   7.836  1.00 82.54           C  
ATOM   1070  CB  LEU A  71     -15.462   4.108  10.320  1.00 82.54           C  
ATOM   1071  HB2 LEU A  71     -15.927   3.122  10.307  1.00 82.54           H  
ATOM   1072  HB3 LEU A  71     -16.265   4.845  10.356  1.00 82.54           H  
ATOM   1073  O   LEU A  71     -15.620   2.810   7.369  1.00 82.54           O  
ATOM   1074  CG  LEU A  71     -14.619   4.227  11.597  1.00 82.54           C  
ATOM   1075  HG  LEU A  71     -14.079   5.174  11.610  1.00 82.54           H  
ATOM   1076  CD1 LEU A  71     -15.579   4.198  12.776  1.00 82.54           C  
ATOM   1077 HD11 LEU A  71     -15.013   4.301  13.702  1.00 82.54           H  
ATOM   1078 HD12 LEU A  71     -16.134   3.260  12.779  1.00 82.54           H  
ATOM   1079 HD13 LEU A  71     -16.280   5.030  12.706  1.00 82.54           H  
ATOM   1080  CD2 LEU A  71     -13.604   3.093  11.735  1.00 82.54           C  
ATOM   1081 HD21 LEU A  71     -13.109   3.168  12.703  1.00 82.54           H  
ATOM   1082 HD22 LEU A  71     -12.845   3.173  10.956  1.00 82.54           H  
ATOM   1083 HD23 LEU A  71     -14.106   2.128  11.667  1.00 82.54           H  
ATOM   1084  N   ILE A  72     -16.379   4.925   7.350  1.00 84.44           N  
ATOM   1085  H   ILE A  72     -16.324   5.825   7.806  1.00 84.44           H  
ATOM   1086  CA  ILE A  72     -17.335   4.750   6.245  1.00 84.44           C  
ATOM   1087  HA  ILE A  72     -17.442   3.682   6.055  1.00 84.44           H  
ATOM   1088  C   ILE A  72     -16.851   5.355   4.926  1.00 84.44           C  
ATOM   1089  CB  ILE A  72     -18.735   5.261   6.628  1.00 84.44           C  
ATOM   1090  HB  ILE A  72     -19.407   5.046   5.797  1.00 84.44           H  
ATOM   1091  O   ILE A  72     -17.601   5.361   3.941  1.00 84.44           O  
ATOM   1092  CG1 ILE A  72     -18.746   6.786   6.856  1.00 84.44           C  
ATOM   1093 HG12 ILE A  72     -18.152   7.023   7.738  1.00 84.44           H  
ATOM   1094 HG13 ILE A  72     -18.294   7.289   6.000  1.00 84.44           H  
ATOM   1095  CG2 ILE A  72     -19.250   4.482   7.848  1.00 84.44           C  
ATOM   1096 HG21 ILE A  72     -19.087   3.412   7.716  1.00 84.44           H  
ATOM   1097 HG22 ILE A  72     -20.318   4.652   7.982  1.00 84.44           H  
ATOM   1098 HG23 ILE A  72     -18.724   4.800   8.748  1.00 84.44           H  
ATOM   1099  CD1 ILE A  72     -20.152   7.363   7.039  1.00 84.44           C  
ATOM   1100 HD11 ILE A  72     -20.776   7.105   6.182  1.00 84.44           H  
ATOM   1101 HD12 ILE A  72     -20.605   6.976   7.951  1.00 84.44           H  
ATOM   1102 HD13 ILE A  72     -20.087   8.448   7.118  1.00 84.44           H  
ATOM   1103  N   ALA A  73     -15.623   5.877   4.909  1.00 74.62           N  
ATOM   1104  H   ALA A  73     -15.055   5.827   5.743  1.00 74.62           H  
ATOM   1105  CA  ALA A  73     -15.034   6.472   3.728  1.00 74.62           C  
ATOM   1106  HA  ALA A  73     -15.706   7.268   3.409  1.00 74.62           H  
ATOM   1107  C   ALA A  73     -14.899   5.420   2.616  1.00 74.62           C  
ATOM   1108  CB  ALA A  73     -13.683   7.109   4.071  1.00 74.62           C  
ATOM   1109  HB1 ALA A  73     -12.999   6.347   4.444  1.00 74.62           H  
ATOM   1110  HB2 ALA A  73     -13.814   7.880   4.830  1.00 74.62           H  
ATOM   1111  HB3 ALA A  73     -13.249   7.561   3.179  1.00 74.62           H  
ATOM   1112  O   ALA A  73     -14.696   4.229   2.890  1.00 74.62           O  
ATOM   1113  N   PRO A  74     -15.003   5.839   1.346  1.00 67.34           N  
ATOM   1114  CA  PRO A  74     -14.643   4.978   0.235  1.00 67.34           C  
ATOM   1115  HA  PRO A  74     -15.293   4.103   0.236  1.00 67.34           H  
ATOM   1116  C   PRO A  74     -13.178   4.547   0.338  1.00 67.34           C  
ATOM   1117  CB  PRO A  74     -14.889   5.815  -1.016  1.00 67.34           C  
ATOM   1118  HB2 PRO A  74     -13.959   6.291  -1.326  1.00 67.34           H  
ATOM   1119  HB3 PRO A  74     -15.298   5.205  -1.821  1.00 67.34           H  
ATOM   1120  O   PRO A  74     -12.310   5.353   0.678  1.00 67.34           O  
ATOM   1121  CG  PRO A  74     -15.850   6.913  -0.561  1.00 67.34           C  
ATOM   1122  HG2 PRO A  74     -15.765   7.813  -1.171  1.00 67.34           H  
ATOM   1123  HG3 PRO A  74     -16.874   6.541  -0.546  1.00 67.34           H  
ATOM   1124  CD  PRO A  74     -15.414   7.151   0.873  1.00 67.34           C  
ATOM   1125  HD2 PRO A  74     -16.251   7.554   1.443  1.00 67.34           H  
ATOM   1126  HD3 PRO A  74     -14.563   7.833   0.900  1.00 67.34           H  
ATOM   1127  N   THR A  75     -12.885   3.296  -0.003  1.00 64.35           N  
ATOM   1128  H   THR A  75     -13.624   2.688  -0.325  1.00 64.35           H  
ATOM   1129  CA  THR A  75     -11.501   2.828  -0.096  1.00 64.35           C  
ATOM   1130  HA  THR A  75     -10.945   3.202   0.763  1.00 64.35           H  
ATOM   1131  C   THR A  75     -10.878   3.399  -1.365  1.00 64.35           C  
ATOM   1132  CB  THR A  75     -11.431   1.296  -0.070  1.00 64.35           C  
ATOM   1133  HB  THR A  75     -12.017   0.886  -0.893  1.00 64.35           H  
ATOM   1134  O   THR A  75     -11.383   3.164  -2.463  1.00 64.35           O  
ATOM   1135  CG2 THR A  75      -9.997   0.773  -0.152  1.00 64.35           C  
ATOM   1136 HG21 THR A  75      -9.994  -0.309  -0.023  1.00 64.35           H  
ATOM   1137 HG22 THR A  75      -9.374   1.234   0.614  1.00 64.35           H  
ATOM   1138 HG23 THR A  75      -9.576   0.994  -1.133  1.00 64.35           H  
ATOM   1139  OG1 THR A  75     -11.953   0.829   1.156  1.00 64.35           O  
ATOM   1140  HG1 THR A  75     -11.226   0.854   1.782  1.00 64.35           H  
ATOM   1141  N   LEU A  76      -9.789   4.157  -1.216  1.00 62.60           N  
ATOM   1142  H   LEU A  76      -9.444   4.334  -0.284  1.00 62.60           H  
ATOM   1143  CA  LEU A  76      -8.950   4.562  -2.339  1.00 62.60           C  
ATOM   1144  HA  LEU A  76      -9.582   4.949  -3.139  1.00 62.60           H  
ATOM   1145  C   LEU A  76      -8.199   3.330  -2.849  1.00 62.60           C  
ATOM   1146  CB  LEU A  76      -7.980   5.668  -1.881  1.00 62.60           C  
ATOM   1147  HB2 LEU A  76      -8.555   6.506  -1.486  1.00 62.60           H  
ATOM   1148  HB3 LEU A  76      -7.368   5.271  -1.071  1.00 62.60           H  
ATOM   1149  O   LEU A  76      -7.409   2.743  -2.113  1.00 62.60           O  
ATOM   1150  CG  LEU A  76      -7.042   6.178  -2.993  1.00 62.60           C  
ATOM   1151  HG  LEU A  76      -6.515   5.340  -3.448  1.00 62.60           H  
ATOM   1152  CD1 LEU A  76      -7.812   6.928  -4.079  1.00 62.60           C  
ATOM   1153 HD11 LEU A  76      -8.495   7.649  -3.630  1.00 62.60           H  
ATOM   1154 HD12 LEU A  76      -8.377   6.222  -4.690  1.00 62.60           H  
ATOM   1155 HD13 LEU A  76      -7.111   7.472  -4.712  1.00 62.60           H  
ATOM   1156  CD2 LEU A  76      -6.004   7.132  -2.400  1.00 62.60           C  
ATOM   1157 HD21 LEU A  76      -6.493   8.008  -1.974  1.00 62.60           H  
ATOM   1158 HD22 LEU A  76      -5.308   7.447  -3.178  1.00 62.60           H  
ATOM   1159 HD23 LEU A  76      -5.436   6.616  -1.626  1.00 62.60           H  
ATOM   1160  N   VAL A  77      -8.435   2.961  -4.101  1.00 56.65           N  
ATOM   1161  H   VAL A  77      -9.112   3.481  -4.641  1.00 56.65           H  
ATOM   1162  CA  VAL A  77      -7.625   1.978  -4.819  1.00 56.65           C  
ATOM   1163  HA  VAL A  77      -7.026   1.408  -4.109  1.00 56.65           H  
ATOM   1164  C   VAL A  77      -6.688   2.745  -5.735  1.00 56.65           C  
ATOM   1165  CB  VAL A  77      -8.492   0.979  -5.602  1.00 56.65           C  
ATOM   1166  HB  VAL A  77      -9.070   1.511  -6.358  1.00 56.65           H  
ATOM   1167  O   VAL A  77      -7.141   3.581  -6.518  1.00 56.65           O  
ATOM   1168  CG1 VAL A  77      -7.600  -0.064  -6.287  1.00 56.65           C  
ATOM   1169 HG11 VAL A  77      -6.916  -0.513  -5.566  1.00 56.65           H  
ATOM   1170 HG12 VAL A  77      -8.208  -0.856  -6.723  1.00 56.65           H  
ATOM   1171 HG13 VAL A  77      -7.026   0.398  -7.090  1.00 56.65           H  
ATOM   1172  CG2 VAL A  77      -9.465   0.245  -4.668  1.00 56.65           C  
ATOM   1173 HG21 VAL A  77      -8.910  -0.273  -3.886  1.00 56.65           H  
ATOM   1174 HG22 VAL A  77     -10.154   0.955  -4.211  1.00 56.65           H  
ATOM   1175 HG23 VAL A  77     -10.043  -0.481  -5.240  1.00 56.65           H  
ATOM   1176  N   VAL A  78      -5.388   2.479  -5.620  1.00 56.74           N  
ATOM   1177  H   VAL A  78      -5.091   1.784  -4.949  1.00 56.74           H  
ATOM   1178  CA  VAL A  78      -4.361   3.030  -6.505  1.00 56.74           C  
ATOM   1179  HA  VAL A  78      -4.818   3.711  -7.223  1.00 56.74           H  
ATOM   1180  C   VAL A  78      -3.727   1.879  -7.275  1.00 56.74           C  
ATOM   1181  CB  VAL A  78      -3.294   3.822  -5.731  1.00 56.74           C  
ATOM   1182  HB  VAL A  78      -2.756   3.134  -5.079  1.00 56.74           H  
ATOM   1183  O   VAL A  78      -3.018   1.053  -6.708  1.00 56.74           O  
ATOM   1184  CG1 VAL A  78      -2.293   4.456  -6.701  1.00 56.74           C  
ATOM   1185 HG11 VAL A  78      -1.478   4.904  -6.131  1.00 56.74           H  
ATOM   1186 HG12 VAL A  78      -2.789   5.224  -7.294  1.00 56.74           H  
ATOM   1187 HG13 VAL A  78      -1.857   3.704  -7.359  1.00 56.74           H  
ATOM   1188  CG2 VAL A  78      -3.893   4.932  -4.859  1.00 56.74           C  
ATOM   1189 HG21 VAL A  78      -3.091   5.527  -4.422  1.00 56.74           H  
ATOM   1190 HG22 VAL A  78      -4.465   4.483  -4.047  1.00 56.74           H  
ATOM   1191 HG23 VAL A  78      -4.539   5.575  -5.457  1.00 56.74           H  
ATOM   1192  N   GLU A  79      -3.954   1.842  -8.580  1.00 55.63           N  
ATOM   1193  H   GLU A  79      -4.531   2.564  -8.988  1.00 55.63           H  
ATOM   1194  CA  GLU A  79      -3.271   0.935  -9.494  1.00 55.63           C  
ATOM   1195  HA  GLU A  79      -3.046  -0.006  -8.992  1.00 55.63           H  
ATOM   1196  C   GLU A  79      -1.961   1.591  -9.935  1.00 55.63           C  
ATOM   1197  CB  GLU A  79      -4.168   0.631 -10.704  1.00 55.63           C  
ATOM   1198  HB2 GLU A  79      -4.450   1.574 -11.171  1.00 55.63           H  
ATOM   1199  HB3 GLU A  79      -3.597   0.045 -11.425  1.00 55.63           H  
ATOM   1200  O   GLU A  79      -1.971   2.516 -10.748  1.00 55.63           O  
ATOM   1201  CG  GLU A  79      -5.435  -0.151 -10.329  1.00 55.63           C  
ATOM   1202  HG2 GLU A  79      -5.137  -1.107  -9.899  1.00 55.63           H  
ATOM   1203  HG3 GLU A  79      -5.988   0.404  -9.571  1.00 55.63           H  
ATOM   1204  CD  GLU A  79      -6.365  -0.388 -11.531  1.00 55.63           C  
ATOM   1205  OE1 GLU A  79      -7.177  -1.331 -11.452  1.00 55.63           O  
ATOM   1206  OE2 GLU A  79      -6.343   0.423 -12.493  1.00 55.63           O  
ATOM   1207  N   SER A  80      -0.828   1.126  -9.406  1.00 58.09           N  
ATOM   1208  H   SER A  80      -0.887   0.363  -8.747  1.00 58.09           H  
ATOM   1209  CA  SER A  80       0.517   1.599  -9.769  1.00 58.09           C  
ATOM   1210  HA  SER A  80       0.430   2.483 -10.401  1.00 58.09           H  
ATOM   1211  C   SER A  80       1.281   0.535 -10.562  1.00 58.09           C  
ATOM   1212  CB  SER A  80       1.285   2.026  -8.519  1.00 58.09           C  
ATOM   1213  HB2 SER A  80       1.526   1.150  -7.918  1.00 58.09           H  
ATOM   1214  HB3 SER A  80       0.667   2.701  -7.926  1.00 58.09           H  
ATOM   1215  O   SER A  80       0.900  -0.630 -10.602  1.00 58.09           O  
ATOM   1216  OG  SER A  80       2.471   2.697  -8.890  1.00 58.09           O  
ATOM   1217  HG  SER A  80       2.963   2.843  -8.079  1.00 58.09           H  
ATOM   1218  N   SER A  81       2.270   0.944 -11.357  1.00 61.32           N  
ATOM   1219  H   SER A  81       2.509   1.925 -11.337  1.00 61.32           H  
ATOM   1220  CA  SER A  81       3.240   0.034 -12.013  1.00 61.32           C  
ATOM   1221  HA  SER A  81       2.808  -0.957 -12.151  1.00 61.32           H  
ATOM   1222  C   SER A  81       4.470  -0.156 -11.140  1.00 61.32           C  
ATOM   1223  CB  SER A  81       3.712   0.558 -13.379  1.00 61.32           C  
ATOM   1224  HB2 SER A  81       3.224  -0.011 -14.170  1.00 61.32           H  
ATOM   1225  HB3 SER A  81       4.785   0.409 -13.491  1.00 61.32           H  
ATOM   1226  O   SER A  81       5.212  -1.115 -11.313  1.00 61.32           O  
ATOM   1227  OG  SER A  81       3.409   1.928 -13.541  1.00 61.32           O  
ATOM   1228  HG  SER A  81       4.245   2.378 -13.686  1.00 61.32           H  
ATOM   1229  N   SER A  82       4.675   0.777 -10.217  1.00 75.14           N  
ATOM   1230  H   SER A  82       3.980   1.503 -10.115  1.00 75.14           H  
ATOM   1231  CA  SER A  82       5.587   0.631  -9.103  1.00 75.14           C  
ATOM   1232  HA  SER A  82       6.517   0.173  -9.439  1.00 75.14           H  
ATOM   1233  C   SER A  82       4.950  -0.253  -8.035  1.00 75.14           C  
ATOM   1234  CB  SER A  82       5.886   2.028  -8.576  1.00 75.14           C  
ATOM   1235  HB2 SER A  82       6.346   2.613  -9.373  1.00 75.14           H  
ATOM   1236  HB3 SER A  82       4.954   2.512  -8.283  1.00 75.14           H  
ATOM   1237  O   SER A  82       3.726  -0.327  -7.915  1.00 75.14           O  
ATOM   1238  OG  SER A  82       6.747   2.022  -7.465  1.00 75.14           O  
ATOM   1239  HG  SER A  82       6.984   2.945  -7.349  1.00 75.14           H  
ATOM   1240  N   ASP A  83       5.794  -0.878  -7.222  1.00 78.96           N  
ATOM   1241  H   ASP A  83       6.775  -0.649  -7.297  1.00 78.96           H  
ATOM   1242  CA  ASP A  83       5.395  -1.528  -5.975  1.00 78.96           C  
ATOM   1243  HA  ASP A  83       4.566  -2.203  -6.187  1.00 78.96           H  
ATOM   1244  C   ASP A  83       4.888  -0.517  -4.934  1.00 78.96           C  
ATOM   1245  CB  ASP A  83       6.566  -2.372  -5.427  1.00 78.96           C  
ATOM   1246  HB2 ASP A  83       6.231  -2.896  -4.532  1.00 78.96           H  
ATOM   1247  HB3 ASP A  83       6.832  -3.125  -6.169  1.00 78.96           H  
ATOM   1248  O   ASP A  83       4.352  -0.923  -3.914  1.00 78.96           O  
ATOM   1249  CG  ASP A  83       7.824  -1.562  -5.084  1.00 78.96           C  
ATOM   1250  OD1 ASP A  83       8.043  -0.491  -5.684  1.00 78.96           O  
ATOM   1251  OD2 ASP A  83       8.646  -1.987  -4.243  1.00 78.96           O  
ATOM   1252  N   ILE A  84       5.005   0.796  -5.160  1.00 85.72           N  
ATOM   1253  H   ILE A  84       5.504   1.092  -5.986  1.00 85.72           H  
ATOM   1254  CA  ILE A  84       4.399   1.820  -4.302  1.00 85.72           C  
ATOM   1255  HA  ILE A  84       4.168   1.374  -3.335  1.00 85.72           H  
ATOM   1256  C   ILE A  84       3.067   2.285  -4.905  1.00 85.72           C  
ATOM   1257  CB  ILE A  84       5.390   2.968  -4.012  1.00 85.72           C  
ATOM   1258  HB  ILE A  84       5.664   3.440  -4.955  1.00 85.72           H  
ATOM   1259  O   ILE A  84       3.004   2.881  -5.985  1.00 85.72           O  
ATOM   1260  CG1 ILE A  84       6.667   2.407  -3.338  1.00 85.72           C  
ATOM   1261 HG12 ILE A  84       6.413   1.984  -2.366  1.00 85.72           H  
ATOM   1262 HG13 ILE A  84       7.088   1.610  -3.951  1.00 85.72           H  
ATOM   1263  CG2 ILE A  84       4.725   4.022  -3.099  1.00 85.72           C  
ATOM   1264 HG21 ILE A  84       4.453   3.573  -2.144  1.00 85.72           H  
ATOM   1265 HG22 ILE A  84       3.835   4.433  -3.577  1.00 85.72           H  
ATOM   1266 HG23 ILE A  84       5.407   4.854  -2.922  1.00 85.72           H  
ATOM   1267  CD1 ILE A  84       7.777   3.446  -3.154  1.00 85.72           C  
ATOM   1268 HD11 ILE A  84       8.672   2.950  -2.778  1.00 85.72           H  
ATOM   1269 HD12 ILE A  84       8.000   3.910  -4.114  1.00 85.72           H  
ATOM   1270 HD13 ILE A  84       7.480   4.210  -2.436  1.00 85.72           H  
ATOM   1271  N   GLN A  85       1.982   2.078  -4.157  1.00 82.92           N  
ATOM   1272  H   GLN A  85       2.097   1.556  -3.300  1.00 82.92           H  
ATOM   1273  CA  GLN A  85       0.663   2.652  -4.417  1.00 82.92           C  
ATOM   1274  HA  GLN A  85       0.417   2.540  -5.473  1.00 82.92           H  
ATOM   1275  C   GLN A  85       0.677   4.144  -4.083  1.00 82.92           C  
ATOM   1276  CB  GLN A  85      -0.401   1.920  -3.590  1.00 82.92           C  
ATOM   1277  HB2 GLN A  85      -0.117   1.919  -2.538  1.00 82.92           H  
ATOM   1278  HB3 GLN A  85      -1.344   2.462  -3.667  1.00 82.92           H  
ATOM   1279  O   GLN A  85       0.266   4.558  -2.998  1.00 82.92           O  
ATOM   1280  CG  GLN A  85      -0.616   0.479  -4.058  1.00 82.92           C  
ATOM   1281  HG2 GLN A  85       0.308  -0.084  -3.921  1.00 82.92           H  
ATOM   1282  HG3 GLN A  85      -0.871   0.466  -5.117  1.00 82.92           H  
ATOM   1283  CD  GLN A  85      -1.731  -0.213  -3.283  1.00 82.92           C  
ATOM   1284  NE2 GLN A  85      -1.701  -1.524  -3.211  1.00 82.92           N  
ATOM   1285 HE21 GLN A  85      -1.001  -2.043  -3.722  1.00 82.92           H  
ATOM   1286 HE22 GLN A  85      -2.467  -1.976  -2.732  1.00 82.92           H  
ATOM   1287  OE1 GLN A  85      -2.638   0.396  -2.731  1.00 82.92           O  
ATOM   1288  N   THR A  86       1.210   4.953  -4.998  1.00 88.68           N  
ATOM   1289  H   THR A  86       1.638   4.525  -5.806  1.00 88.68           H  
ATOM   1290  CA  THR A  86       1.431   6.380  -4.752  1.00 88.68           C  
ATOM   1291  HA  THR A  86       2.017   6.446  -3.836  1.00 88.68           H  
ATOM   1292  C   THR A  86       0.115   7.139  -4.515  1.00 88.68           C  
ATOM   1293  CB  THR A  86       2.302   6.996  -5.855  1.00 88.68           C  
ATOM   1294  HB  THR A  86       3.144   6.328  -6.038  1.00 88.68           H  
ATOM   1295  O   THR A  86      -0.803   7.112  -5.333  1.00 88.68           O  
ATOM   1296  CG2 THR A  86       1.583   7.241  -7.178  1.00 88.68           C  
ATOM   1297 HG21 THR A  86       1.048   6.335  -7.462  1.00 88.68           H  
ATOM   1298 HG22 THR A  86       0.886   8.073  -7.083  1.00 88.68           H  
ATOM   1299 HG23 THR A  86       2.316   7.474  -7.951  1.00 88.68           H  
ATOM   1300  OG1 THR A  86       2.814   8.228  -5.419  1.00 88.68           O  
ATOM   1301  HG1 THR A  86       3.225   8.634  -6.185  1.00 88.68           H  
ATOM   1302  N   ILE A  87       0.021   7.829  -3.378  1.00 88.28           N  
ATOM   1303  H   ILE A  87       0.812   7.787  -2.752  1.00 88.28           H  
ATOM   1304  CA  ILE A  87      -1.103   8.698  -2.991  1.00 88.28           C  
ATOM   1305  HA  ILE A  87      -1.956   8.457  -3.625  1.00 88.28           H  
ATOM   1306  C   ILE A  87      -0.806  10.180  -3.249  1.00 88.28           C  
ATOM   1307  CB  ILE A  87      -1.538   8.446  -1.529  1.00 88.28           C  
ATOM   1308  HB  ILE A  87      -2.369   9.117  -1.311  1.00 88.28           H  
ATOM   1309  O   ILE A  87      -1.626  11.042  -2.930  1.00 88.28           O  
ATOM   1310  CG1 ILE A  87      -0.404   8.744  -0.522  1.00 88.28           C  
ATOM   1311 HG12 ILE A  87       0.367   7.980  -0.620  1.00 88.28           H  
ATOM   1312 HG13 ILE A  87       0.040   9.714  -0.747  1.00 88.28           H  
ATOM   1313  CG2 ILE A  87      -2.063   7.007  -1.383  1.00 88.28           C  
ATOM   1314 HG21 ILE A  87      -2.530   6.868  -0.408  1.00 88.28           H  
ATOM   1315 HG22 ILE A  87      -1.249   6.291  -1.495  1.00 88.28           H  
ATOM   1316 HG23 ILE A  87      -2.808   6.806  -2.153  1.00 88.28           H  
ATOM   1317  CD1 ILE A  87      -0.848   8.762   0.943  1.00 88.28           C  
ATOM   1318 HD11 ILE A  87      -1.634   9.503   1.085  1.00 88.28           H  
ATOM   1319 HD12 ILE A  87       0.004   9.022   1.572  1.00 88.28           H  
ATOM   1320 HD13 ILE A  87      -1.211   7.779   1.244  1.00 88.28           H  
ATOM   1321  N   ILE A  88       0.365  10.477  -3.815  1.00 92.11           N  
ATOM   1322  H   ILE A  88       0.969   9.710  -4.072  1.00 92.11           H  
ATOM   1323  CA  ILE A  88       0.753  11.816  -4.252  1.00 92.11           C  
ATOM   1324  HA  ILE A  88       0.093  12.522  -3.749  1.00 92.11           H  
ATOM   1325  C   ILE A  88       0.511  12.011  -5.750  1.00 92.11           C  
ATOM   1326  CB  ILE A  88       2.198  12.165  -3.834  1.00 92.11           C  
ATOM   1327  HB  ILE A  88       2.466  13.133  -4.259  1.00 92.11           H  
ATOM   1328  O   ILE A  88       0.388  11.062  -6.521  1.00 92.11           O  
ATOM   1329  CG1 ILE A  88       3.223  11.153  -4.361  1.00 92.11           C  
ATOM   1330 HG12 ILE A  88       3.111  10.221  -3.807  1.00 92.11           H  
ATOM   1331 HG13 ILE A  88       3.041  10.960  -5.418  1.00 92.11           H  
ATOM   1332  CG2 ILE A  88       2.238  12.288  -2.303  1.00 92.11           C  
ATOM   1333 HG21 ILE A  88       3.219  12.630  -1.973  1.00 92.11           H  
ATOM   1334 HG22 ILE A  88       1.499  13.021  -1.981  1.00 92.11           H  
ATOM   1335 HG23 ILE A  88       2.007  11.328  -1.840  1.00 92.11           H  
ATOM   1336  CD1 ILE A  88       4.666  11.634  -4.217  1.00 92.11           C  
ATOM   1337 HD11 ILE A  88       4.843  12.486  -4.874  1.00 92.11           H  
ATOM   1338 HD12 ILE A  88       5.331  10.818  -4.501  1.00 92.11           H  
ATOM   1339 HD13 ILE A  88       4.896  11.903  -3.186  1.00 92.11           H  
ATOM   1340  N   LYS A  89       0.434  13.273  -6.165  1.00 92.25           N  
ATOM   1341  H   LYS A  89       0.543  13.976  -5.448  1.00 92.25           H  
ATOM   1342  CA  LYS A  89       0.149  13.705  -7.538  1.00 92.25           C  
ATOM   1343  HA  LYS A  89      -0.142  12.841  -8.134  1.00 92.25           H  
ATOM   1344  C   LYS A  89       1.383  14.325  -8.179  1.00 92.25           C  
ATOM   1345  CB  LYS A  89      -1.007  14.715  -7.509  1.00 92.25           C  
ATOM   1346  HB2 LYS A  89      -0.733  15.533  -6.842  1.00 92.25           H  
ATOM   1347  HB3 LYS A  89      -1.164  15.120  -8.508  1.00 92.25           H  
ATOM   1348  O   LYS A  89       2.122  15.026  -7.497  1.00 92.25           O  
ATOM   1349  CG  LYS A  89      -2.316  14.083  -7.017  1.00 92.25           C  
ATOM   1350  HG2 LYS A  89      -2.668  13.367  -7.760  1.00 92.25           H  
ATOM   1351  HG3 LYS A  89      -2.144  13.555  -6.079  1.00 92.25           H  
ATOM   1352  CD  LYS A  89      -3.389  15.148  -6.773  1.00 92.25           C  
ATOM   1353  HD2 LYS A  89      -3.619  15.677  -7.698  1.00 92.25           H  
ATOM   1354  HD3 LYS A  89      -3.026  15.853  -6.025  1.00 92.25           H  
ATOM   1355  CE  LYS A  89      -4.629  14.429  -6.243  1.00 92.25           C  
ATOM   1356  HE2 LYS A  89      -5.068  13.824  -7.036  1.00 92.25           H  
ATOM   1357  HE3 LYS A  89      -4.320  13.745  -5.452  1.00 92.25           H  
ATOM   1358  NZ  LYS A  89      -5.636  15.346  -5.674  1.00 92.25           N  
ATOM   1359  HZ1 LYS A  89      -6.335  14.767  -5.231  1.00 92.25           H  
ATOM   1360  HZ2 LYS A  89      -5.294  15.791  -4.834  1.00 92.25           H  
ATOM   1361  HZ3 LYS A  89      -6.048  16.000  -6.324  1.00 92.25           H  
ATOM   1362  N   ASN A  90       1.540  14.163  -9.495  1.00 93.36           N  
ATOM   1363  H   ASN A  90       0.946  13.502  -9.974  1.00 93.36           H  
ATOM   1364  CA  ASN A  90       2.571  14.858 -10.283  1.00 93.36           C  
ATOM   1365  HA  ASN A  90       2.628  14.392 -11.266  1.00 93.36           H  
ATOM   1366  C   ASN A  90       3.983  14.714  -9.674  1.00 93.36           C  
ATOM   1367  CB  ASN A  90       2.123  16.326 -10.463  1.00 93.36           C  
ATOM   1368  HB2 ASN A  90       1.086  16.364 -10.795  1.00 93.36           H  
ATOM   1369  HB3 ASN A  90       2.199  16.833  -9.501  1.00 93.36           H  
ATOM   1370  O   ASN A  90       4.677  15.708  -9.488  1.00 93.36           O  
ATOM   1371  CG  ASN A  90       2.953  17.083 -11.484  1.00 93.36           C  
ATOM   1372  ND2 ASN A  90       3.242  18.333 -11.222  1.00 93.36           N  
ATOM   1373 HD21 ASN A  90       3.821  18.819 -11.892  1.00 93.36           H  
ATOM   1374 HD22 ASN A  90       2.915  18.741 -10.358  1.00 93.36           H  
ATOM   1375  OD1 ASN A  90       3.250  16.587 -12.553  1.00 93.36           O  
ATOM   1376  N   GLY A  91       4.348  13.507  -9.229  1.00 94.10           N  
ATOM   1377  H   GLY A  91       3.748  12.717  -9.418  1.00 94.10           H  
ATOM   1378  CA  GLY A  91       5.667  13.227  -8.647  1.00 94.10           C  
ATOM   1379  HA2 GLY A  91       5.583  12.356  -7.998  1.00 94.10           H  
ATOM   1380  HA3 GLY A  91       6.003  14.074  -8.049  1.00 94.10           H  
ATOM   1381  C   GLY A  91       6.748  12.933  -9.692  1.00 94.10           C  
ATOM   1382  O   GLY A  91       7.929  13.011  -9.377  1.00 94.10           O  
ATOM   1383  N   ASP A  92       6.337  12.622 -10.920  1.00 92.82           N  
ATOM   1384  H   ASP A  92       5.346  12.620 -11.115  1.00 92.82           H  
ATOM   1385  CA  ASP A  92       7.160  12.464 -12.125  1.00 92.82           C  
ATOM   1386  HA  ASP A  92       8.128  12.035 -11.869  1.00 92.82           H  
ATOM   1387  C   ASP A  92       7.431  13.798 -12.841  1.00 92.82           C  
ATOM   1388  CB  ASP A  92       6.425  11.495 -13.074  1.00 92.82           C  
ATOM   1389  HB2 ASP A  92       6.305  10.538 -12.567  1.00 92.82           H  
ATOM   1390  HB3 ASP A  92       7.050  11.325 -13.950  1.00 92.82           H  
ATOM   1391  O   ASP A  92       8.307  13.877 -13.682  1.00 92.82           O  
ATOM   1392  CG  ASP A  92       5.034  11.978 -13.542  1.00 92.82           C  
ATOM   1393  OD1 ASP A  92       4.468  12.921 -12.925  1.00 92.82           O  
ATOM   1394  OD2 ASP A  92       4.480  11.363 -14.478  1.00 92.82           O  
ATOM   1395  N   PHE A  93       6.663  14.852 -12.540  1.00 96.00           N  
ATOM   1396  H   PHE A  93       5.895  14.676 -11.907  1.00 96.00           H  
ATOM   1397  CA  PHE A  93       6.793  16.200 -13.110  1.00 96.00           C  
ATOM   1398  HA  PHE A  93       5.951  16.773 -12.724  1.00 96.00           H  
ATOM   1399  C   PHE A  93       6.668  16.300 -14.641  1.00 96.00           C  
ATOM   1400  CB  PHE A  93       8.068  16.879 -12.585  1.00 96.00           C  
ATOM   1401  HB2 PHE A  93       8.937  16.385 -13.020  1.00 96.00           H  
ATOM   1402  HB3 PHE A  93       8.083  17.917 -12.918  1.00 96.00           H  
ATOM   1403  O   PHE A  93       6.838  17.388 -15.194  1.00 96.00           O  
ATOM   1404  CG  PHE A  93       8.174  16.860 -11.077  1.00 96.00           C  
ATOM   1405  CD1 PHE A  93       7.362  17.716 -10.313  1.00 96.00           C  
ATOM   1406  HD1 PHE A  93       6.686  18.395 -10.813  1.00 96.00           H  
ATOM   1407  CD2 PHE A  93       9.023  15.937 -10.440  1.00 96.00           C  
ATOM   1408  HD2 PHE A  93       9.614  15.251 -11.028  1.00 96.00           H  
ATOM   1409  CE1 PHE A  93       7.385  17.642  -8.911  1.00 96.00           C  
ATOM   1410  HE1 PHE A  93       6.717  18.257  -8.327  1.00 96.00           H  
ATOM   1411  CE2 PHE A  93       9.057  15.874  -9.038  1.00 96.00           C  
ATOM   1412  HE2 PHE A  93       9.693  15.144  -8.561  1.00 96.00           H  
ATOM   1413  CZ  PHE A  93       8.229  16.716  -8.275  1.00 96.00           C  
ATOM   1414  HZ  PHE A  93       8.216  16.629  -7.199  1.00 96.00           H  
ATOM   1415  N   GLU A  94       6.263  15.231 -15.332  1.00 94.55           N  
ATOM   1416  H   GLU A  94       6.258  14.355 -14.829  1.00 94.55           H  
ATOM   1417  CA  GLU A  94       6.168  15.158 -16.800  1.00 94.55           C  
ATOM   1418  HA  GLU A  94       7.124  15.482 -17.213  1.00 94.55           H  
ATOM   1419  C   GLU A  94       5.101  16.084 -17.409  1.00 94.55           C  
ATOM   1420  CB  GLU A  94       5.920  13.704 -17.235  1.00 94.55           C  
ATOM   1421  HB2 GLU A  94       5.631  13.685 -18.286  1.00 94.55           H  
ATOM   1422  HB3 GLU A  94       5.092  13.293 -16.657  1.00 94.55           H  
ATOM   1423  O   GLU A  94       5.026  16.260 -18.625  1.00 94.55           O  
ATOM   1424  CG  GLU A  94       7.153  12.806 -17.072  1.00 94.55           C  
ATOM   1425  HG2 GLU A  94       6.880  11.789 -17.353  1.00 94.55           H  
ATOM   1426  HG3 GLU A  94       7.458  12.791 -16.026  1.00 94.55           H  
ATOM   1427  CD  GLU A  94       8.309  13.281 -17.963  1.00 94.55           C  
ATOM   1428  OE1 GLU A  94       9.244  13.932 -17.472  1.00 94.55           O  
ATOM   1429  OE2 GLU A  94       8.282  13.064 -19.200  1.00 94.55           O  
ATOM   1430  N   LYS A  95       4.298  16.750 -16.572  1.00 93.03           N  
ATOM   1431  H   LYS A  95       4.421  16.560 -15.588  1.00 93.03           H  
ATOM   1432  CA  LYS A  95       3.455  17.878 -16.994  1.00 93.03           C  
ATOM   1433  HA  LYS A  95       2.944  17.605 -17.917  1.00 93.03           H  
ATOM   1434  C   LYS A  95       4.259  19.140 -17.329  1.00 93.03           C  
ATOM   1435  CB  LYS A  95       2.417  18.176 -15.909  1.00 93.03           C  
ATOM   1436  HB2 LYS A  95       2.924  18.374 -14.965  1.00 93.03           H  
ATOM   1437  HB3 LYS A  95       1.852  19.065 -16.190  1.00 93.03           H  
ATOM   1438  O   LYS A  95       3.677  20.104 -17.822  1.00 93.03           O  
ATOM   1439  CG  LYS A  95       1.449  17.002 -15.747  1.00 93.03           C  
ATOM   1440  HG2 LYS A  95       1.989  16.118 -15.407  1.00 93.03           H  
ATOM   1441  HG3 LYS A  95       0.969  16.787 -16.702  1.00 93.03           H  
ATOM   1442  CD  LYS A  95       0.390  17.367 -14.715  1.00 93.03           C  
ATOM   1443  HD2 LYS A  95       0.888  17.617 -13.778  1.00 93.03           H  
ATOM   1444  HD3 LYS A  95      -0.176  18.231 -15.063  1.00 93.03           H  
ATOM   1445  CE  LYS A  95      -0.530  16.169 -14.510  1.00 93.03           C  
ATOM   1446  HE2 LYS A  95      -1.005  15.918 -15.458  1.00 93.03           H  
ATOM   1447  HE3 LYS A  95       0.084  15.322 -14.204  1.00 93.03           H  
ATOM   1448  NZ  LYS A  95      -1.534  16.488 -13.475  1.00 93.03           N  
ATOM   1449  HZ1 LYS A  95      -2.103  15.677 -13.277  1.00 93.03           H  
ATOM   1450  HZ2 LYS A  95      -1.046  16.780 -12.641  1.00 93.03           H  
ATOM   1451  HZ3 LYS A  95      -2.107  17.259 -13.787  1.00 93.03           H  
ATOM   1452  N   GLY A  96       5.559  19.163 -17.026  1.00 95.71           N  
ATOM   1453  H   GLY A  96       5.969  18.336 -16.616  1.00 95.71           H  
ATOM   1454  CA  GLY A  96       6.403  20.353 -17.130  1.00 95.71           C  
ATOM   1455  HA2 GLY A  96       7.439  20.061 -16.952  1.00 95.71           H  
ATOM   1456  HA3 GLY A  96       6.323  20.776 -18.132  1.00 95.71           H  
ATOM   1457  C   GLY A  96       6.039  21.430 -16.107  1.00 95.71           C  
ATOM   1458  O   GLY A  96       6.377  22.598 -16.285  1.00 95.71           O  
ATOM   1459  N   ASP A  97       5.319  21.058 -15.045  1.00 97.18           N  
ATOM   1460  H   ASP A  97       5.139  20.072 -14.921  1.00 97.18           H  
ATOM   1461  CA  ASP A  97       4.899  21.956 -13.978  1.00 97.18           C  
ATOM   1462  HA  ASP A  97       5.596  22.793 -13.964  1.00 97.18           H  
ATOM   1463  C   ASP A  97       4.993  21.292 -12.598  1.00 97.18           C  
ATOM   1464  CB  ASP A  97       3.505  22.555 -14.273  1.00 97.18           C  
ATOM   1465  HB2 ASP A  97       3.487  22.903 -15.306  1.00 97.18           H  
ATOM   1466  HB3 ASP A  97       3.388  23.437 -13.643  1.00 97.18           H  
ATOM   1467  O   ASP A  97       5.210  20.091 -12.448  1.00 97.18           O  
ATOM   1468  CG  ASP A  97       2.277  21.658 -14.031  1.00 97.18           C  
ATOM   1469  OD1 ASP A  97       2.342  20.702 -13.220  1.00 97.18           O  
ATOM   1470  OD2 ASP A  97       1.186  22.031 -14.505  1.00 97.18           O  
ATOM   1471  N   LYS A  98       4.798  22.107 -11.561  1.00 96.11           N  
ATOM   1472  H   LYS A  98       4.615  23.075 -11.782  1.00 96.11           H  
ATOM   1473  CA  LYS A  98       4.747  21.677 -10.159  1.00 96.11           C  
ATOM   1474  HA  LYS A  98       5.100  20.647 -10.111  1.00 96.11           H  
ATOM   1475  C   LYS A  98       3.313  21.625  -9.621  1.00 96.11           C  
ATOM   1476  CB  LYS A  98       5.736  22.514  -9.331  1.00 96.11           C  
ATOM   1477  HB2 LYS A  98       5.778  22.122  -8.315  1.00 96.11           H  
ATOM   1478  HB3 LYS A  98       6.729  22.405  -9.768  1.00 96.11           H  
ATOM   1479  O   LYS A  98       3.078  21.936  -8.455  1.00 96.11           O  
ATOM   1480  CG  LYS A  98       5.367  24.004  -9.287  1.00 96.11           C  
ATOM   1481  HG2 LYS A  98       5.302  24.405 -10.299  1.00 96.11           H  
ATOM   1482  HG3 LYS A  98       4.396  24.117  -8.805  1.00 96.11           H  
ATOM   1483  CD  LYS A  98       6.423  24.800  -8.512  1.00 96.11           C  
ATOM   1484  HD2 LYS A  98       6.617  24.329  -7.549  1.00 96.11           H  
ATOM   1485  HD3 LYS A  98       7.352  24.799  -9.083  1.00 96.11           H  
ATOM   1486  CE  LYS A  98       5.965  26.246  -8.304  1.00 96.11           C  
ATOM   1487  HE2 LYS A  98       5.670  26.661  -9.268  1.00 96.11           H  
ATOM   1488  HE3 LYS A  98       6.813  26.823  -7.935  1.00 96.11           H  
ATOM   1489  NZ  LYS A  98       4.843  26.306  -7.334  1.00 96.11           N  
ATOM   1490  HZ1 LYS A  98       4.516  27.253  -7.209  1.00 96.11           H  
ATOM   1491  HZ2 LYS A  98       4.081  25.725  -7.652  1.00 96.11           H  
ATOM   1492  HZ3 LYS A  98       5.138  25.927  -6.446  1.00 96.11           H  
ATOM   1493  N   SER A  99       2.323  21.307 -10.459  1.00 95.43           N  
ATOM   1494  H   SER A  99       2.552  21.041 -11.406  1.00 95.43           H  
ATOM   1495  CA  SER A  99       0.926  21.180 -10.024  1.00 95.43           C  
ATOM   1496  HA  SER A  99       0.593  22.164  -9.693  1.00 95.43           H  
ATOM   1497  C   SER A  99       0.815  20.220  -8.831  1.00 95.43           C  
ATOM   1498  CB  SER A  99       0.006  20.754 -11.179  1.00 95.43           C  
ATOM   1499  HB2 SER A  99      -1.012  20.652 -10.802  1.00 95.43           H  
ATOM   1500  HB3 SER A  99       0.011  21.531 -11.944  1.00 95.43           H  
ATOM   1501  O   SER A  99       1.487  19.195  -8.785  1.00 95.43           O  
ATOM   1502  OG  SER A  99       0.404  19.534 -11.770  1.00 95.43           O  
ATOM   1503  HG  SER A  99       1.127  19.765 -12.358  1.00 95.43           H  
ATOM   1504  N   SER A 100      -0.018  20.560  -7.842  1.00 94.10           N  
ATOM   1505  H   SER A 100      -0.557  21.406  -7.962  1.00 94.10           H  
ATOM   1506  CA  SER A 100      -0.130  19.887  -6.525  1.00 94.10           C  
ATOM   1507  HA  SER A 100      -0.979  20.346  -6.019  1.00 94.10           H  
ATOM   1508  C   SER A 100       1.057  20.068  -5.564  1.00 94.10           C  
ATOM   1509  CB  SER A 100      -0.480  18.395  -6.653  1.00 94.10           C  
ATOM   1510  HB2 SER A 100       0.421  17.824  -6.880  1.00 94.10           H  
ATOM   1511  HB3 SER A 100      -0.880  18.037  -5.704  1.00 94.10           H  
ATOM   1512  O   SER A 100       0.921  19.750  -4.385  1.00 94.10           O  
ATOM   1513  OG  SER A 100      -1.432  18.184  -7.680  1.00 94.10           O  
ATOM   1514  HG  SER A 100      -0.932  18.219  -8.499  1.00 94.10           H  
ATOM   1515  N   TRP A 101       2.180  20.639  -6.006  1.00 98.18           N  
ATOM   1516  H   TRP A 101       2.259  20.898  -6.979  1.00 98.18           H  
ATOM   1517  CA  TRP A 101       3.344  20.899  -5.161  1.00 98.18           C  
ATOM   1518  HA  TRP A 101       3.225  20.359  -4.222  1.00 98.18           H  
ATOM   1519  C   TRP A 101       3.498  22.383  -4.821  1.00 98.18           C  
ATOM   1520  CB  TRP A 101       4.613  20.345  -5.804  1.00 98.18           C  
ATOM   1521  HB2 TRP A 101       4.769  20.821  -6.772  1.00 98.18           H  
ATOM   1522  HB3 TRP A 101       5.454  20.611  -5.164  1.00 98.18           H  
ATOM   1523  O   TRP A 101       3.311  23.284  -5.645  1.00 98.18           O  
ATOM   1524  CG  TRP A 101       4.636  18.864  -5.989  1.00 98.18           C  
ATOM   1525  CD1 TRP A 101       4.160  18.199  -7.063  1.00 98.18           C  
ATOM   1526  HD1 TRP A 101       3.718  18.653  -7.938  1.00 98.18           H  
ATOM   1527  CD2 TRP A 101       5.203  17.847  -5.108  1.00 98.18           C  
ATOM   1528  CE2 TRP A 101       5.016  16.573  -5.719  1.00 98.18           C  
ATOM   1529  CE3 TRP A 101       5.879  17.872  -3.869  1.00 98.18           C  
ATOM   1530  HE3 TRP A 101       6.091  18.824  -3.406  1.00 98.18           H  
ATOM   1531  NE1 TRP A 101       4.400  16.853  -6.914  1.00 98.18           N  
ATOM   1532  HE1 TRP A 101       4.272  16.191  -7.666  1.00 98.18           H  
ATOM   1533  CH2 TRP A 101       6.079  15.438  -3.873  1.00 98.18           C  
ATOM   1534  HH2 TRP A 101       6.414  14.526  -3.403  1.00 98.18           H  
ATOM   1535  CZ2 TRP A 101       5.444  15.385  -5.124  1.00 98.18           C  
ATOM   1536  HZ2 TRP A 101       5.305  14.447  -5.642  1.00 98.18           H  
ATOM   1537  CZ3 TRP A 101       6.306  16.680  -3.252  1.00 98.18           C  
ATOM   1538  HZ3 TRP A 101       6.828  16.717  -2.308  1.00 98.18           H  
ATOM   1539  N   SER A 102       3.883  22.647  -3.578  1.00 97.94           N  
ATOM   1540  H   SER A 102       4.103  21.859  -2.985  1.00 97.94           H  
ATOM   1541  CA  SER A 102       4.231  23.978  -3.084  1.00 97.94           C  
ATOM   1542  HA  SER A 102       4.143  24.710  -3.887  1.00 97.94           H  
ATOM   1543  C   SER A 102       5.673  24.002  -2.596  1.00 97.94           C  
ATOM   1544  CB  SER A 102       3.279  24.404  -1.970  1.00 97.94           C  
ATOM   1545  HB2 SER A 102       3.287  23.657  -1.177  1.00 97.94           H  
ATOM   1546  HB3 SER A 102       3.603  25.363  -1.566  1.00 97.94           H  
ATOM   1547  O   SER A 102       6.226  22.975  -2.218  1.00 97.94           O  
ATOM   1548  OG  SER A 102       1.970  24.539  -2.481  1.00 97.94           O  
ATOM   1549  HG  SER A 102       1.730  23.706  -2.893  1.00 97.94           H  
ATOM   1550  N   SER A 103       6.278  25.187  -2.590  1.00 98.01           N  
ATOM   1551  H   SER A 103       5.765  26.016  -2.855  1.00 98.01           H  
ATOM   1552  CA  SER A 103       7.587  25.401  -1.982  1.00 98.01           C  
ATOM   1553  HA  SER A 103       7.767  24.608  -1.256  1.00 98.01           H  
ATOM   1554  C   SER A 103       7.628  26.733  -1.265  1.00 98.01           C  
ATOM   1555  CB  SER A 103       8.708  25.378  -3.014  1.00 98.01           C  
ATOM   1556  HB2 SER A 103       8.588  24.512  -3.665  1.00 98.01           H  
ATOM   1557  HB3 SER A 103       8.675  26.281  -3.622  1.00 98.01           H  
ATOM   1558  O   SER A 103       6.980  27.687  -1.706  1.00 98.01           O  
ATOM   1559  OG  SER A 103       9.937  25.299  -2.320  1.00 98.01           O  
ATOM   1560  HG  SER A 103      10.516  26.019  -2.580  1.00 98.01           H  
ATOM   1561  N   TRP A 104       8.392  26.809  -0.183  1.00 97.96           N  
ATOM   1562  H   TRP A 104       8.902  25.984   0.101  1.00 97.96           H  
ATOM   1563  CA  TRP A 104       8.604  28.045   0.559  1.00 97.96           C  
ATOM   1564  HA  TRP A 104       8.716  28.866  -0.150  1.00 97.96           H  
ATOM   1565  C   TRP A 104       9.864  27.997   1.416  1.00 97.96           C  
ATOM   1566  CB  TRP A 104       7.384  28.321   1.449  1.00 97.96           C  
ATOM   1567  HB2 TRP A 104       7.555  29.210   2.056  1.00 97.96           H  
ATOM   1568  HB3 TRP A 104       6.534  28.550   0.806  1.00 97.96           H  
ATOM   1569  O   TRP A 104      10.468  26.949   1.638  1.00 97.96           O  
ATOM   1570  CG  TRP A 104       6.991  27.193   2.350  1.00 97.96           C  
ATOM   1571  CD1 TRP A 104       7.604  26.819   3.497  1.00 97.96           C  
ATOM   1572  HD1 TRP A 104       8.490  27.277   3.910  1.00 97.96           H  
ATOM   1573  CD2 TRP A 104       5.890  26.261   2.162  1.00 97.96           C  
ATOM   1574  CE2 TRP A 104       5.852  25.383   3.284  1.00 97.96           C  
ATOM   1575  CE3 TRP A 104       4.896  26.103   1.173  1.00 97.96           C  
ATOM   1576  HE3 TRP A 104       4.913  26.744   0.303  1.00 97.96           H  
ATOM   1577  NE1 TRP A 104       6.949  25.730   4.038  1.00 97.96           N  
ATOM   1578  HE1 TRP A 104       7.281  25.217   4.842  1.00 97.96           H  
ATOM   1579  CH2 TRP A 104       3.789  24.406   2.527  1.00 97.96           C  
ATOM   1580  HH2 TRP A 104       2.941  23.757   2.690  1.00 97.96           H  
ATOM   1581  CZ2 TRP A 104       4.831  24.445   3.464  1.00 97.96           C  
ATOM   1582  HZ2 TRP A 104       4.829  23.814   4.340  1.00 97.96           H  
ATOM   1583  CZ3 TRP A 104       3.843  25.192   1.364  1.00 97.96           C  
ATOM   1584  HZ3 TRP A 104       3.034  25.141   0.650  1.00 97.96           H  
ATOM   1585  N   GLY A 105      10.197  29.162   1.969  1.00 97.83           N  
ATOM   1586  H   GLY A 105       9.651  29.974   1.718  1.00 97.83           H  
ATOM   1587  CA  GLY A 105      11.247  29.316   2.963  1.00 97.83           C  
ATOM   1588  HA2 GLY A 105      11.310  28.400   3.550  1.00 97.83           H  
ATOM   1589  HA3 GLY A 105      10.972  30.124   3.642  1.00 97.83           H  
ATOM   1590  C   GLY A 105      12.617  29.623   2.358  1.00 97.83           C  
ATOM   1591  O   GLY A 105      12.893  29.324   1.199  1.00 97.83           O  
ATOM   1592  N   ASN A 106      13.447  30.301   3.149  1.00 97.68           N  
ATOM   1593  H   ASN A 106      13.158  30.378   4.114  1.00 97.68           H  
ATOM   1594  CA  ASN A 106      14.828  30.696   2.855  1.00 97.68           C  
ATOM   1595  HA  ASN A 106      15.069  31.423   3.631  1.00 97.68           H  
ATOM   1596  C   ASN A 106      15.085  31.447   1.532  1.00 97.68           C  
ATOM   1597  CB  ASN A 106      15.763  29.487   3.043  1.00 97.68           C  
ATOM   1598  HB2 ASN A 106      15.347  28.782   3.763  1.00 97.68           H  
ATOM   1599  HB3 ASN A 106      15.880  28.966   2.094  1.00 97.68           H  
ATOM   1600  O   ASN A 106      16.210  31.454   1.041  1.00 97.68           O  
ATOM   1601  CG  ASN A 106      17.126  29.883   3.573  1.00 97.68           C  
ATOM   1602  ND2 ASN A 106      18.106  29.053   3.368  1.00 97.68           N  
ATOM   1603 HD21 ASN A 106      17.995  28.302   2.702  1.00 97.68           H  
ATOM   1604 HD22 ASN A 106      19.045  29.263   3.676  1.00 97.68           H  
ATOM   1605  OD1 ASN A 106      17.293  30.912   4.217  1.00 97.68           O  
ATOM   1606  N   ASN A 107      14.066  32.101   0.961  1.00 98.16           N  
ATOM   1607  H   ASN A 107      13.171  32.074   1.429  1.00 98.16           H  
ATOM   1608  CA  ASN A 107      14.092  32.646  -0.406  1.00 98.16           C  
ATOM   1609  HA  ASN A 107      13.081  32.981  -0.639  1.00 98.16           H  
ATOM   1610  C   ASN A 107      14.419  31.586  -1.474  1.00 98.16           C  
ATOM   1611  CB  ASN A 107      15.014  33.879  -0.497  1.00 98.16           C  
ATOM   1612  HB2 ASN A 107      14.961  34.284  -1.507  1.00 98.16           H  
ATOM   1613  HB3 ASN A 107      16.046  33.573  -0.322  1.00 98.16           H  
ATOM   1614  O   ASN A 107      14.977  31.914  -2.520  1.00 98.16           O  
ATOM   1615  CG  ASN A 107      14.655  34.998   0.453  1.00 98.16           C  
ATOM   1616  ND2 ASN A 107      15.607  35.838   0.785  1.00 98.16           N  
ATOM   1617 HD21 ASN A 107      16.483  35.787   0.284  1.00 98.16           H  
ATOM   1618 HD22 ASN A 107      15.290  36.663   1.275  1.00 98.16           H  
ATOM   1619  OD1 ASN A 107      13.533  35.165   0.895  1.00 98.16           O  
ATOM   1620  N   SER A 108      14.102  30.320  -1.199  1.00 98.24           N  
ATOM   1621  H   SER A 108      13.644  30.101  -0.325  1.00 98.24           H  
ATOM   1622  CA  SER A 108      14.284  29.232  -2.152  1.00 98.24           C  
ATOM   1623  HA  SER A 108      15.322  29.263  -2.484  1.00 98.24           H  
ATOM   1624  C   SER A 108      13.411  29.412  -3.391  1.00 98.24           C  
ATOM   1625  CB  SER A 108      14.041  27.862  -1.508  1.00 98.24           C  
ATOM   1626  HB2 SER A 108      14.755  27.709  -0.698  1.00 98.24           H  
ATOM   1627  HB3 SER A 108      14.200  27.086  -2.257  1.00 98.24           H  
ATOM   1628  O   SER A 108      12.334  30.013  -3.339  1.00 98.24           O  
ATOM   1629  OG  SER A 108      12.722  27.744  -1.006  1.00 98.24           O  
ATOM   1630  HG  SER A 108      12.693  28.202  -0.162  1.00 98.24           H  
ATOM   1631  N   THR A 109      13.877  28.873  -4.515  1.00 98.46           N  
ATOM   1632  H   THR A 109      14.762  28.387  -4.487  1.00 98.46           H  
ATOM   1633  CA  THR A 109      13.111  28.804  -5.764  1.00 98.46           C  
ATOM   1634  HA  THR A 109      12.109  29.194  -5.585  1.00 98.46           H  
ATOM   1635  C   THR A 109      12.946  27.353  -6.194  1.00 98.46           C  
ATOM   1636  CB  THR A 109      13.723  29.654  -6.888  1.00 98.46           C  
ATOM   1637  HB  THR A 109      13.082  29.578  -7.766  1.00 98.46           H  
ATOM   1638  O   THR A 109      13.776  26.501  -5.879  1.00 98.46           O  
ATOM   1639  CG2 THR A 109      13.843  31.128  -6.502  1.00 98.46           C  
ATOM   1640 HG21 THR A 109      12.876  31.498  -6.162  1.00 98.46           H  
ATOM   1641 HG22 THR A 109      14.571  31.248  -5.699  1.00 98.46           H  
ATOM   1642 HG23 THR A 109      14.164  31.710  -7.366  1.00 98.46           H  
ATOM   1643  OG1 THR A 109      15.008  29.209  -7.232  1.00 98.46           O  
ATOM   1644  HG1 THR A 109      15.272  29.649  -8.043  1.00 98.46           H  
ATOM   1645  N   THR A 110      11.843  27.059  -6.887  1.00 98.15           N  
ATOM   1646  H   THR A 110      11.194  27.795  -7.122  1.00 98.15           H  
ATOM   1647  CA  THR A 110      11.547  25.712  -7.392  1.00 98.15           C  
ATOM   1648  HA  THR A 110      12.486  25.165  -7.468  1.00 98.15           H  
ATOM   1649  C   THR A 110      10.913  25.772  -8.769  1.00 98.15           C  
ATOM   1650  CB  THR A 110      10.610  24.919  -6.472  1.00 98.15           C  
ATOM   1651  HB  THR A 110      10.444  23.935  -6.910  1.00 98.15           H  
ATOM   1652  O   THR A 110       9.959  26.534  -8.956  1.00 98.15           O  
ATOM   1653  CG2 THR A 110      11.209  24.742  -5.085  1.00 98.15           C  
ATOM   1654 HG21 THR A 110      12.237  24.387  -5.166  1.00 98.15           H  
ATOM   1655 HG22 THR A 110      11.215  25.693  -4.554  1.00 98.15           H  
ATOM   1656 HG23 THR A 110      10.629  24.000  -4.536  1.00 98.15           H  
ATOM   1657  OG1 THR A 110       9.370  25.599  -6.364  1.00 98.15           O  
ATOM   1658  HG1 THR A 110       9.262  26.021  -7.219  1.00 98.15           H  
ATOM   1659  N   GLU A 111      11.374  24.934  -9.687  1.00 98.17           N  
ATOM   1660  H   GLU A 111      12.137  24.317  -9.449  1.00 98.17           H  
ATOM   1661  CA  GLU A 111      10.915  24.898 -11.076  1.00 98.17           C  
ATOM   1662  HA  GLU A 111       9.906  25.305 -11.149  1.00 98.17           H  
ATOM   1663  C   GLU A 111      10.896  23.455 -11.588  1.00 98.17           C  
ATOM   1664  CB  GLU A 111      11.850  25.777 -11.917  1.00 98.17           C  
ATOM   1665  HB2 GLU A 111      11.878  26.774 -11.477  1.00 98.17           H  
ATOM   1666  HB3 GLU A 111      12.854  25.354 -11.882  1.00 98.17           H  
ATOM   1667  O   GLU A 111      11.842  22.710 -11.343  1.00 98.17           O  
ATOM   1668  CG  GLU A 111      11.398  25.901 -13.378  1.00 98.17           C  
ATOM   1669  HG2 GLU A 111      11.370  24.906 -13.823  1.00 98.17           H  
ATOM   1670  HG3 GLU A 111      10.389  26.312 -13.394  1.00 98.17           H  
ATOM   1671  CD  GLU A 111      12.330  26.786 -14.220  1.00 98.17           C  
ATOM   1672  OE1 GLU A 111      11.965  27.054 -15.385  1.00 98.17           O  
ATOM   1673  OE2 GLU A 111      13.397  27.197 -13.704  1.00 98.17           O  
ATOM   1674  N   ALA A 112       9.833  23.064 -12.295  1.00 98.27           N  
ATOM   1675  H   ALA A 112       9.140  23.750 -12.560  1.00 98.27           H  
ATOM   1676  CA  ALA A 112       9.839  21.831 -13.076  1.00 98.27           C  
ATOM   1677  HA  ALA A 112      10.428  21.083 -12.547  1.00 98.27           H  
ATOM   1678  C   ALA A 112      10.489  22.122 -14.436  1.00 98.27           C  
ATOM   1679  CB  ALA A 112       8.413  21.292 -13.209  1.00 98.27           C  
ATOM   1680  HB1 ALA A 112       7.998  21.085 -12.223  1.00 98.27           H  
ATOM   1681  HB2 ALA A 112       7.794  22.021 -13.732  1.00 98.27           H  
ATOM   1682  HB3 ALA A 112       8.427  20.366 -13.783  1.00 98.27           H  
ATOM   1683  O   ALA A 112      10.018  22.997 -15.161  1.00 98.27           O  
ATOM   1684  N   CYS A 113      11.594  21.455 -14.766  1.00 98.14           N  
ATOM   1685  H   CYS A 113      11.905  20.704 -14.166  1.00 98.14           H  
ATOM   1686  CA  CYS A 113      12.380  21.765 -15.960  1.00 98.14           C  
ATOM   1687  HA  CYS A 113      11.689  22.080 -16.743  1.00 98.14           H  
ATOM   1688  C   CYS A 113      13.143  20.546 -16.496  1.00 98.14           C  
ATOM   1689  CB  CYS A 113      13.316  22.953 -15.667  1.00 98.14           C  
ATOM   1690  HB2 CYS A 113      13.779  23.295 -16.593  1.00 98.14           H  
ATOM   1691  HB3 CYS A 113      12.724  23.780 -15.274  1.00 98.14           H  
ATOM   1692  O   CYS A 113      13.405  19.583 -15.776  1.00 98.14           O  
ATOM   1693  SG  CYS A 113      14.614  22.521 -14.472  1.00 98.14           S  
ATOM   1694  HG  CYS A 113      15.061  23.769 -14.304  1.00 98.14           H  
ATOM   1695  N   ALA A 114      13.537  20.605 -17.771  1.00 97.63           N  
ATOM   1696  H   ALA A 114      13.254  21.395 -18.335  1.00 97.63           H  
ATOM   1697  CA  ALA A 114      14.231  19.503 -18.439  1.00 97.63           C  
ATOM   1698  HA  ALA A 114      13.665  18.588 -18.263  1.00 97.63           H  
ATOM   1699  C   ALA A 114      15.641  19.230 -17.889  1.00 97.63           C  
ATOM   1700  CB  ALA A 114      14.257  19.795 -19.944  1.00 97.63           C  
ATOM   1701  HB1 ALA A 114      14.822  20.704 -20.147  1.00 97.63           H  
ATOM   1702  HB2 ALA A 114      14.723  18.956 -20.461  1.00 97.63           H  
ATOM   1703  HB3 ALA A 114      13.237  19.899 -20.314  1.00 97.63           H  
ATOM   1704  O   ALA A 114      16.109  18.098 -17.914  1.00 97.63           O  
ATOM   1705  N   GLU A 115      16.312  20.247 -17.335  1.00 97.08           N  
ATOM   1706  H   GLU A 115      15.863  21.151 -17.298  1.00 97.08           H  
ATOM   1707  CA  GLU A 115      17.609  20.084 -16.654  1.00 97.08           C  
ATOM   1708  HA  GLU A 115      18.333  19.657 -17.349  1.00 97.08           H  
ATOM   1709  C   GLU A 115      17.512  19.137 -15.444  1.00 97.08           C  
ATOM   1710  CB  GLU A 115      18.090  21.475 -16.201  1.00 97.08           C  
ATOM   1711  HB2 GLU A 115      18.110  22.140 -17.064  1.00 97.08           H  
ATOM   1712  HB3 GLU A 115      17.366  21.865 -15.486  1.00 97.08           H  
ATOM   1713  O   GLU A 115      18.486  18.468 -15.085  1.00 97.08           O  
ATOM   1714  CG  GLU A 115      19.486  21.482 -15.547  1.00 97.08           C  
ATOM   1715  HG2 GLU A 115      19.512  20.758 -14.733  1.00 97.08           H  
ATOM   1716  HG3 GLU A 115      20.222  21.180 -16.293  1.00 97.08           H  
ATOM   1717  CD  GLU A 115      19.883  22.843 -14.948  1.00 97.08           C  
ATOM   1718  OE1 GLU A 115      21.045  22.987 -14.514  1.00 97.08           O  
ATOM   1719  OE2 GLU A 115      19.031  23.757 -14.827  1.00 97.08           O  
ATOM   1720  N   ALA A 116      16.337  19.082 -14.815  1.00 97.46           N  
ATOM   1721  H   ALA A 116      15.556  19.598 -15.193  1.00 97.46           H  
ATOM   1722  CA  ALA A 116      16.082  18.281 -13.630  1.00 97.46           C  
ATOM   1723  HA  ALA A 116      17.010  18.195 -13.063  1.00 97.46           H  
ATOM   1724  C   ALA A 116      15.643  16.842 -13.930  1.00 97.46           C  
ATOM   1725  CB  ALA A 116      15.058  19.033 -12.779  1.00 97.46           C  
ATOM   1726  HB1 ALA A 116      14.122  19.108 -13.332  1.00 97.46           H  
ATOM   1727  HB2 ALA A 116      15.405  20.044 -12.566  1.00 97.46           H  
ATOM   1728  HB3 ALA A 116      14.890  18.495 -11.846  1.00 97.46           H  
ATOM   1729  O   ALA A 116      15.524  16.064 -12.989  1.00 97.46           O  
ATOM   1730  N   ALA A 117      15.438  16.476 -15.197  1.00 96.37           N  
ATOM   1731  H   ALA A 117      15.599  17.139 -15.942  1.00 96.37           H  
ATOM   1732  CA  ALA A 117      14.964  15.149 -15.571  1.00 96.37           C  
ATOM   1733  HA  ALA A 117      14.078  14.914 -14.981  1.00 96.37           H  
ATOM   1734  C   ALA A 117      16.027  14.070 -15.289  1.00 96.37           C  
ATOM   1735  CB  ALA A 117      14.544  15.180 -17.044  1.00 96.37           C  
ATOM   1736  HB1 ALA A 117      15.414  15.330 -17.683  1.00 96.37           H  
ATOM   1737  HB2 ALA A 117      13.836  15.992 -17.209  1.00 96.37           H  
ATOM   1738  HB3 ALA A 117      14.061  14.239 -17.306  1.00 96.37           H  
ATOM   1739  O   ALA A 117      17.171  14.140 -15.761  1.00 96.37           O  
ATOM   1740  N   LYS A 118      15.653  13.043 -14.525  1.00 92.38           N  
ATOM   1741  H   LYS A 118      14.706  13.055 -14.174  1.00 92.38           H  
ATOM   1742  CA  LYS A 118      16.392  11.778 -14.409  1.00 92.38           C  
ATOM   1743  HA  LYS A 118      17.452  11.964 -14.584  1.00 92.38           H  
ATOM   1744  C   LYS A 118      15.907  10.792 -15.465  1.00 92.38           C  
ATOM   1745  CB  LYS A 118      16.178  11.202 -12.998  1.00 92.38           C  
ATOM   1746  HB2 LYS A 118      15.107  11.174 -12.797  1.00 92.38           H  
ATOM   1747  HB3 LYS A 118      16.637  11.855 -12.255  1.00 92.38           H  
ATOM   1748  O   LYS A 118      16.720  10.038 -16.015  1.00 92.38           O  
ATOM   1749  CG  LYS A 118      16.678   9.768 -12.801  1.00 92.38           C  
ATOM   1750  HG2 LYS A 118      16.130   9.103 -13.467  1.00 92.38           H  
ATOM   1751  HG3 LYS A 118      16.423   9.462 -11.786  1.00 92.38           H  
ATOM   1752  CD  LYS A 118      18.187   9.592 -12.990  1.00 92.38           C  
ATOM   1753  HD2 LYS A 118      18.586  10.278 -13.737  1.00 92.38           H  
ATOM   1754  HD3 LYS A 118      18.631   9.814 -12.020  1.00 92.38           H  
ATOM   1755  CE  LYS A 118      18.540   8.153 -13.357  1.00 92.38           C  
ATOM   1756  HE2 LYS A 118      19.605   7.986 -13.199  1.00 92.38           H  
ATOM   1757  HE3 LYS A 118      17.983   7.492 -12.693  1.00 92.38           H  
ATOM   1758  NZ  LYS A 118      18.170   7.883 -14.766  1.00 92.38           N  
ATOM   1759  HZ1 LYS A 118      17.287   8.331 -14.967  1.00 92.38           H  
ATOM   1760  HZ2 LYS A 118      18.817   8.290 -15.427  1.00 92.38           H  
ATOM   1761  HZ3 LYS A 118      18.017   6.900 -14.939  1.00 92.38           H  
ATOM   1762  N   GLU A 119      14.601  10.771 -15.687  1.00 85.30           N  
ATOM   1763  H   GLU A 119      14.026  11.413 -15.161  1.00 85.30           H  
ATOM   1764  CA  GLU A 119      13.892  10.016 -16.714  1.00 85.30           C  
ATOM   1765  HA  GLU A 119      14.590   9.724 -17.500  1.00 85.30           H  
ATOM   1766  C   GLU A 119      12.845  10.930 -17.360  1.00 85.30           C  
ATOM   1767  CB  GLU A 119      13.257   8.748 -16.114  1.00 85.30           C  
ATOM   1768  HB2 GLU A 119      12.668   9.007 -15.234  1.00 85.30           H  
ATOM   1769  HB3 GLU A 119      12.603   8.296 -16.860  1.00 85.30           H  
ATOM   1770  O   GLU A 119      12.528  11.981 -16.825  1.00 85.30           O  
ATOM   1771  CG  GLU A 119      14.350   7.736 -15.742  1.00 85.30           C  
ATOM   1772  HG2 GLU A 119      14.945   7.529 -16.631  1.00 85.30           H  
ATOM   1773  HG3 GLU A 119      15.018   8.184 -15.006  1.00 85.30           H  
ATOM   1774  CD  GLU A 119      13.855   6.405 -15.173  1.00 85.30           C  
ATOM   1775  OE1 GLU A 119      14.760   5.680 -14.691  1.00 85.30           O  
ATOM   1776  OE2 GLU A 119      12.654   6.088 -15.316  1.00 85.30           O  
ATOM   1777  N   GLY A 120      12.346  10.571 -18.543  1.00 88.40           N  
ATOM   1778  H   GLY A 120      12.650   9.710 -18.974  1.00 88.40           H  
ATOM   1779  CA  GLY A 120      11.363  11.415 -19.226  1.00 88.40           C  
ATOM   1780  HA2 GLY A 120      10.540  11.610 -18.539  1.00 88.40           H  
ATOM   1781  HA3 GLY A 120      10.959  10.898 -20.096  1.00 88.40           H  
ATOM   1782  C   GLY A 120      11.933  12.762 -19.683  1.00 88.40           C  
ATOM   1783  O   GLY A 120      13.054  12.829 -20.197  1.00 88.40           O  
ATOM   1784  N   SER A 121      11.116  13.805 -19.572  1.00 95.48           N  
ATOM   1785  H   SER A 121      10.267  13.675 -19.041  1.00 95.48           H  
ATOM   1786  CA  SER A 121      11.366  15.136 -20.130  1.00 95.48           C  
ATOM   1787  HA  SER A 121      12.261  15.112 -20.751  1.00 95.48           H  
ATOM   1788  C   SER A 121      11.576  16.205 -19.066  1.00 95.48           C  
ATOM   1789  CB  SER A 121      10.188  15.570 -21.006  1.00 95.48           C  
ATOM   1790  HB2 SER A 121      10.455  16.474 -21.555  1.00 95.48           H  
ATOM   1791  HB3 SER A 121       9.328  15.780 -20.370  1.00 95.48           H  
ATOM   1792  O   SER A 121      12.182  17.230 -19.375  1.00 95.48           O  
ATOM   1793  OG  SER A 121       9.826  14.548 -21.913  1.00 95.48           O  
ATOM   1794  HG  SER A 121       9.417  13.882 -21.357  1.00 95.48           H  
ATOM   1795  N   TYR A 122      11.079  16.004 -17.847  1.00 97.27           N  
ATOM   1796  H   TYR A 122      10.602  15.138 -17.642  1.00 97.27           H  
ATOM   1797  CA  TYR A 122      11.086  16.990 -16.778  1.00 97.27           C  
ATOM   1798  HA  TYR A 122      11.867  17.726 -16.966  1.00 97.27           H  
ATOM   1799  C   TYR A 122      11.379  16.330 -15.430  1.00 97.27           C  
ATOM   1800  CB  TYR A 122       9.729  17.710 -16.747  1.00 97.27           C  
ATOM   1801  HB2 TYR A 122       9.712  18.404 -15.906  1.00 97.27           H  
ATOM   1802  HB3 TYR A 122       8.958  16.961 -16.570  1.00 97.27           H  
ATOM   1803  O   TYR A 122      10.984  15.211 -15.165  1.00 97.27           O  
ATOM   1804  CG  TYR A 122       9.394  18.477 -18.016  1.00 97.27           C  
ATOM   1805  CD1 TYR A 122       9.976  19.736 -18.247  1.00 97.27           C  
ATOM   1806  HD1 TYR A 122      10.627  20.154 -17.493  1.00 97.27           H  
ATOM   1807  CD2 TYR A 122       8.514  17.929 -18.968  1.00 97.27           C  
ATOM   1808  HD2 TYR A 122       8.062  16.965 -18.786  1.00 97.27           H  
ATOM   1809  CE1 TYR A 122       9.710  20.439 -19.438  1.00 97.27           C  
ATOM   1810  HE1 TYR A 122      10.158  21.406 -19.606  1.00 97.27           H  
ATOM   1811  CE2 TYR A 122       8.243  18.623 -20.163  1.00 97.27           C  
ATOM   1812  HE2 TYR A 122       7.574  18.199 -20.897  1.00 97.27           H  
ATOM   1813  OH  TYR A 122       8.592  20.548 -21.556  1.00 97.27           O  
ATOM   1814  HH  TYR A 122       9.043  21.396 -21.564  1.00 97.27           H  
ATOM   1815  CZ  TYR A 122       8.847  19.874 -20.403  1.00 97.27           C  
ATOM   1816  N   GLY A 123      12.052  17.066 -14.553  1.00 97.71           N  
ATOM   1817  H   GLY A 123      12.361  17.981 -14.849  1.00 97.71           H  
ATOM   1818  CA  GLY A 123      12.067  16.798 -13.114  1.00 97.71           C  
ATOM   1819  HA2 GLY A 123      13.017  16.353 -12.820  1.00 97.71           H  
ATOM   1820  HA3 GLY A 123      11.272  16.104 -12.842  1.00 97.71           H  
ATOM   1821  C   GLY A 123      11.858  18.114 -12.374  1.00 97.71           C  
ATOM   1822  O   GLY A 123      11.570  19.137 -13.004  1.00 97.71           O  
ATOM   1823  N   VAL A 124      12.070  18.148 -11.059  1.00 98.60           N  
ATOM   1824  H   VAL A 124      12.349  17.294 -10.598  1.00 98.60           H  
ATOM   1825  CA  VAL A 124      12.007  19.395 -10.280  1.00 98.60           C  
ATOM   1826  HA  VAL A 124      11.681  20.188 -10.952  1.00 98.60           H  
ATOM   1827  C   VAL A 124      13.381  19.828  -9.769  1.00 98.60           C  
ATOM   1828  CB  VAL A 124      10.917  19.342  -9.198  1.00 98.60           C  
ATOM   1829  HB  VAL A 124       9.996  18.996  -9.668  1.00 98.60           H  
ATOM   1830  O   VAL A 124      14.118  19.074  -9.137  1.00 98.60           O  
ATOM   1831  CG1 VAL A 124      11.244  18.393  -8.050  1.00 98.60           C  
ATOM   1832 HG11 VAL A 124      12.132  18.725  -7.512  1.00 98.60           H  
ATOM   1833 HG12 VAL A 124      11.404  17.397  -8.464  1.00 98.60           H  
ATOM   1834 HG13 VAL A 124      10.402  18.346  -7.359  1.00 98.60           H  
ATOM   1835  CG2 VAL A 124      10.632  20.738  -8.631  1.00 98.60           C  
ATOM   1836 HG21 VAL A 124      10.307  21.396  -9.437  1.00 98.60           H  
ATOM   1837 HG22 VAL A 124      11.529  21.148  -8.167  1.00 98.60           H  
ATOM   1838 HG23 VAL A 124       9.838  20.674  -7.887  1.00 98.60           H  
ATOM   1839  N   LYS A 125      13.720  21.089 -10.033  1.00 98.75           N  
ATOM   1840  H   LYS A 125      13.066  21.629 -10.581  1.00 98.75           H  
ATOM   1841  CA  LYS A 125      14.900  21.789  -9.524  1.00 98.75           C  
ATOM   1842  HA  LYS A 125      15.662  21.063  -9.242  1.00 98.75           H  
ATOM   1843  C   LYS A 125      14.512  22.603  -8.297  1.00 98.75           C  
ATOM   1844  CB  LYS A 125      15.443  22.675 -10.652  1.00 98.75           C  
ATOM   1845  HB2 LYS A 125      14.680  23.400 -10.936  1.00 98.75           H  
ATOM   1846  HB3 LYS A 125      15.644  22.043 -11.517  1.00 98.75           H  
ATOM   1847  O   LYS A 125      13.606  23.431  -8.377  1.00 98.75           O  
ATOM   1848  CG  LYS A 125      16.732  23.419 -10.284  1.00 98.75           C  
ATOM   1849  HG2 LYS A 125      16.559  24.087  -9.440  1.00 98.75           H  
ATOM   1850  HG3 LYS A 125      17.499  22.693 -10.016  1.00 98.75           H  
ATOM   1851  CD  LYS A 125      17.184  24.237 -11.500  1.00 98.75           C  
ATOM   1852  HD2 LYS A 125      16.480  25.050 -11.677  1.00 98.75           H  
ATOM   1853  HD3 LYS A 125      17.187  23.589 -12.377  1.00 98.75           H  
ATOM   1854  CE  LYS A 125      18.593  24.795 -11.309  1.00 98.75           C  
ATOM   1855  HE2 LYS A 125      18.585  25.566 -10.538  1.00 98.75           H  
ATOM   1856  HE3 LYS A 125      19.226  23.972 -10.979  1.00 98.75           H  
ATOM   1857  NZ  LYS A 125      19.129  25.309 -12.592  1.00 98.75           N  
ATOM   1858  HZ1 LYS A 125      19.106  24.588 -13.300  1.00 98.75           H  
ATOM   1859  HZ2 LYS A 125      18.573  26.062 -12.972  1.00 98.75           H  
ATOM   1860  HZ3 LYS A 125      20.105  25.559 -12.530  1.00 98.75           H  
ATOM   1861  N   LEU A 126      15.212  22.405  -7.185  1.00 98.60           N  
ATOM   1862  H   LEU A 126      15.934  21.700  -7.216  1.00 98.60           H  
ATOM   1863  CA  LEU A 126      15.073  23.161  -5.941  1.00 98.60           C  
ATOM   1864  HA  LEU A 126      14.259  23.879  -6.038  1.00 98.60           H  
ATOM   1865  C   LEU A 126      16.371  23.931  -5.683  1.00 98.60           C  
ATOM   1866  CB  LEU A 126      14.763  22.222  -4.755  1.00 98.60           C  
ATOM   1867  HB2 LEU A 126      15.696  21.759  -4.434  1.00 98.60           H  
ATOM   1868  HB3 LEU A 126      14.410  22.839  -3.928  1.00 98.60           H  
ATOM   1869  O   LEU A 126      17.441  23.331  -5.630  1.00 98.60           O  
ATOM   1870  CG  LEU A 126      13.754  21.082  -4.985  1.00 98.60           C  
ATOM   1871  HG  LEU A 126      14.128  20.405  -5.754  1.00 98.60           H  
ATOM   1872  CD1 LEU A 126      13.594  20.300  -3.681  1.00 98.60           C  
ATOM   1873 HD11 LEU A 126      12.807  19.554  -3.794  1.00 98.60           H  
ATOM   1874 HD12 LEU A 126      13.325  20.972  -2.867  1.00 98.60           H  
ATOM   1875 HD13 LEU A 126      14.531  19.798  -3.439  1.00 98.60           H  
ATOM   1876  CD2 LEU A 126      12.368  21.574  -5.390  1.00 98.60           C  
ATOM   1877 HD21 LEU A 126      11.737  20.718  -5.629  1.00 98.60           H  
ATOM   1878 HD22 LEU A 126      11.920  22.117  -4.558  1.00 98.60           H  
ATOM   1879 HD23 LEU A 126      12.434  22.213  -6.271  1.00 98.60           H  
ATOM   1880  N   VAL A 127      16.303  25.247  -5.504  1.00 98.53           N  
ATOM   1881  H   VAL A 127      15.403  25.698  -5.574  1.00 98.53           H  
ATOM   1882  CA  VAL A 127      17.479  26.078  -5.209  1.00 98.53           C  
ATOM   1883  HA  VAL A 127      18.382  25.468  -5.226  1.00 98.53           H  
ATOM   1884  C   VAL A 127      17.335  26.657  -3.813  1.00 98.53           C  
ATOM   1885  CB  VAL A 127      17.669  27.194  -6.250  1.00 98.53           C  
ATOM   1886  HB  VAL A 127      16.815  27.869  -6.196  1.00 98.53           H  
ATOM   1887  O   VAL A 127      16.431  27.455  -3.563  1.00 98.53           O  
ATOM   1888  CG1 VAL A 127      18.939  28.009  -5.969  1.00 98.53           C  
ATOM   1889 HG11 VAL A 127      19.066  28.771  -6.737  1.00 98.53           H  
ATOM   1890 HG12 VAL A 127      19.810  27.352  -5.968  1.00 98.53           H  
ATOM   1891 HG13 VAL A 127      18.865  28.508  -5.003  1.00 98.53           H  
ATOM   1892  CG2 VAL A 127      17.769  26.641  -7.678  1.00 98.53           C  
ATOM   1893 HG21 VAL A 127      18.619  25.963  -7.750  1.00 98.53           H  
ATOM   1894 HG22 VAL A 127      17.901  27.463  -8.382  1.00 98.53           H  
ATOM   1895 HG23 VAL A 127      16.853  26.111  -7.940  1.00 98.53           H  
ATOM   1896  N   ASN A 128      18.245  26.292  -2.913  1.00 98.35           N  
ATOM   1897  H   ASN A 128      18.959  25.631  -3.184  1.00 98.35           H  
ATOM   1898  CA  ASN A 128      18.413  26.961  -1.632  1.00 98.35           C  
ATOM   1899  HA  ASN A 128      17.487  27.476  -1.377  1.00 98.35           H  
ATOM   1900  C   ASN A 128      19.561  27.984  -1.743  1.00 98.35           C  
ATOM   1901  CB  ASN A 128      18.663  25.915  -0.538  1.00 98.35           C  
ATOM   1902  HB2 ASN A 128      17.852  25.187  -0.524  1.00 98.35           H  
ATOM   1903  HB3 ASN A 128      19.598  25.387  -0.725  1.00 98.35           H  
ATOM   1904  O   ASN A 128      20.718  27.581  -1.858  1.00 98.35           O  
ATOM   1905  CG  ASN A 128      18.704  26.567   0.824  1.00 98.35           C  
ATOM   1906  ND2 ASN A 128      19.500  26.065   1.728  1.00 98.35           N  
ATOM   1907 HD21 ASN A 128      19.638  26.564   2.595  1.00 98.35           H  
ATOM   1908 HD22 ASN A 128      20.082  25.276   1.484  1.00 98.35           H  
ATOM   1909  OD1 ASN A 128      18.017  27.547   1.075  1.00 98.35           O  
ATOM   1910  N   PRO A 129      19.295  29.303  -1.737  1.00 97.87           N  
ATOM   1911  CA  PRO A 129      20.305  30.302  -2.098  1.00 97.87           C  
ATOM   1912  HA  PRO A 129      20.849  29.974  -2.983  1.00 97.87           H  
ATOM   1913  C   PRO A 129      21.336  30.587  -0.996  1.00 97.87           C  
ATOM   1914  CB  PRO A 129      19.499  31.558  -2.438  1.00 97.87           C  
ATOM   1915  HB2 PRO A 129      19.179  31.514  -3.479  1.00 97.87           H  
ATOM   1916  HB3 PRO A 129      20.056  32.477  -2.252  1.00 97.87           H  
ATOM   1917  O   PRO A 129      22.314  31.287  -1.251  1.00 97.87           O  
ATOM   1918  CG  PRO A 129      18.281  31.437  -1.526  1.00 97.87           C  
ATOM   1919  HG2 PRO A 129      18.545  31.739  -0.512  1.00 97.87           H  
ATOM   1920  HG3 PRO A 129      17.442  32.026  -1.897  1.00 97.87           H  
ATOM   1921  CD  PRO A 129      17.996  29.938  -1.564  1.00 97.87           C  
ATOM   1922  HD2 PRO A 129      17.374  29.712  -2.430  1.00 97.87           H  
ATOM   1923  HD3 PRO A 129      17.508  29.620  -0.643  1.00 97.87           H  
ATOM   1924  N   LYS A 130      21.104  30.127   0.238  1.00 97.81           N  
ATOM   1925  H   LYS A 130      20.318  29.509   0.379  1.00 97.81           H  
ATOM   1926  CA  LYS A 130      21.972  30.380   1.395  1.00 97.81           C  
ATOM   1927  HA  LYS A 130      23.010  30.354   1.061  1.00 97.81           H  
ATOM   1928  C   LYS A 130      21.806  29.297   2.458  1.00 97.81           C  
ATOM   1929  CB  LYS A 130      21.687  31.775   1.977  1.00 97.81           C  
ATOM   1930  HB2 LYS A 130      22.406  31.975   2.772  1.00 97.81           H  
ATOM   1931  HB3 LYS A 130      21.840  32.518   1.194  1.00 97.81           H  
ATOM   1932  O   LYS A 130      20.743  28.689   2.548  1.00 97.81           O  
ATOM   1933  CG  LYS A 130      20.267  31.919   2.544  1.00 97.81           C  
ATOM   1934  HG2 LYS A 130      19.531  31.657   1.784  1.00 97.81           H  
ATOM   1935  HG3 LYS A 130      20.148  31.251   3.397  1.00 97.81           H  
ATOM   1936  CD  LYS A 130      20.017  33.355   3.005  1.00 97.81           C  
ATOM   1937  HD2 LYS A 130      20.092  34.027   2.150  1.00 97.81           H  
ATOM   1938  HD3 LYS A 130      20.760  33.625   3.756  1.00 97.81           H  
ATOM   1939  CE  LYS A 130      18.617  33.417   3.608  1.00 97.81           C  
ATOM   1940  HE2 LYS A 130      18.583  32.713   4.440  1.00 97.81           H  
ATOM   1941  HE3 LYS A 130      17.899  33.067   2.867  1.00 97.81           H  
ATOM   1942  NZ  LYS A 130      18.278  34.776   4.080  1.00 97.81           N  
ATOM   1943  HZ1 LYS A 130      18.943  35.060   4.785  1.00 97.81           H  
ATOM   1944  HZ2 LYS A 130      18.303  35.425   3.307  1.00 97.81           H  
ATOM   1945  HZ3 LYS A 130      17.352  34.765   4.484  1.00 97.81           H  
ATOM   1946  N   ASP A 131      22.816  29.121   3.298  1.00 97.80           N  
ATOM   1947  H   ASP A 131      23.699  29.578   3.124  1.00 97.80           H  
ATOM   1948  CA  ASP A 131      22.745  28.191   4.425  1.00 97.80           C  
ATOM   1949  HA  ASP A 131      22.486  27.205   4.040  1.00 97.80           H  
ATOM   1950  C   ASP A 131      21.659  28.613   5.425  1.00 97.80           C  
ATOM   1951  CB  ASP A 131      24.108  28.073   5.126  1.00 97.80           C  
ATOM   1952  HB2 ASP A 131      24.414  29.061   5.468  1.00 97.80           H  
ATOM   1953  HB3 ASP A 131      23.992  27.436   6.003  1.00 97.80           H  
ATOM   1954  O   ASP A 131      21.413  29.802   5.662  1.00 97.80           O  
ATOM   1955  CG  ASP A 131      25.217  27.477   4.252  1.00 97.80           C  
ATOM   1956  OD1 ASP A 131      24.900  26.917   3.183  1.00 97.80           O  
ATOM   1957  OD2 ASP A 131      26.392  27.626   4.644  1.00 97.80           O  
ATOM   1958  N   GLY A 132      21.006  27.617   6.012  1.00 97.10           N  
ATOM   1959  H   GLY A 132      21.323  26.679   5.809  1.00 97.10           H  
ATOM   1960  CA  GLY A 132      20.049  27.757   7.100  1.00 97.10           C  
ATOM   1961  HA2 GLY A 132      19.885  28.809   7.329  1.00 97.10           H  
ATOM   1962  HA3 GLY A 132      19.102  27.308   6.802  1.00 97.10           H  
ATOM   1963  C   GLY A 132      20.553  27.044   8.352  1.00 97.10           C  
ATOM   1964  O   GLY A 132      21.376  26.136   8.281  1.00 97.10           O  
ATOM   1965  N   ASP A 133      20.040  27.429   9.521  1.00 96.89           N  
ATOM   1966  H   ASP A 133      19.378  28.192   9.550  1.00 96.89           H  
ATOM   1967  CA  ASP A 133      20.389  26.755  10.783  1.00 96.89           C  
ATOM   1968  HA  ASP A 133      21.472  26.636  10.803  1.00 96.89           H  
ATOM   1969  C   ASP A 133      19.817  25.318  10.888  1.00 96.89           C  
ATOM   1970  CB  ASP A 133      20.023  27.657  11.984  1.00 96.89           C  
ATOM   1971  HB2 ASP A 133      20.348  27.167  12.902  1.00 96.89           H  
ATOM   1972  HB3 ASP A 133      20.578  28.591  11.896  1.00 96.89           H  
ATOM   1973  O   ASP A 133      20.298  24.525  11.699  1.00 96.89           O  
ATOM   1974  CG  ASP A 133      18.528  27.978  12.103  1.00 96.89           C  
ATOM   1975  OD1 ASP A 133      17.701  27.117  11.766  1.00 96.89           O  
ATOM   1976  OD2 ASP A 133      18.134  29.127  12.415  1.00 96.89           O  
ATOM   1977  N   ASP A 134      18.844  24.961  10.039  1.00 96.77           N  
ATOM   1978  H   ASP A 134      18.516  25.655   9.383  1.00 96.77           H  
ATOM   1979  CA  ASP A 134      18.164  23.663  10.029  1.00 96.77           C  
ATOM   1980  HA  ASP A 134      18.900  22.894  10.267  1.00 96.77           H  
ATOM   1981  C   ASP A 134      17.557  23.339   8.645  1.00 96.77           C  
ATOM   1982  CB  ASP A 134      17.081  23.654  11.126  1.00 96.77           C  
ATOM   1983  HB2 ASP A 134      17.390  24.300  11.948  1.00 96.77           H  
ATOM   1984  HB3 ASP A 134      16.156  24.062  10.718  1.00 96.77           H  
ATOM   1985  O   ASP A 134      17.398  24.210   7.784  1.00 96.77           O  
ATOM   1986  CG  ASP A 134      16.823  22.260  11.714  1.00 96.77           C  
ATOM   1987  OD1 ASP A 134      17.061  21.256  11.002  1.00 96.77           O  
ATOM   1988  OD2 ASP A 134      16.361  22.195  12.872  1.00 96.77           O  
ATOM   1989  N   PHE A 135      17.175  22.079   8.427  1.00 96.93           N  
ATOM   1990  H   PHE A 135      17.248  21.445   9.210  1.00 96.93           H  
ATOM   1991  CA  PHE A 135      16.644  21.562   7.164  1.00 96.93           C  
ATOM   1992  HA  PHE A 135      17.364  21.758   6.370  1.00 96.93           H  
ATOM   1993  C   PHE A 135      15.325  22.223   6.762  1.00 96.93           C  
ATOM   1994  CB  PHE A 135      16.441  20.045   7.281  1.00 96.93           C  
ATOM   1995  HB2 PHE A 135      15.666  19.847   8.022  1.00 96.93           H  
ATOM   1996  HB3 PHE A 135      16.088  19.667   6.322  1.00 96.93           H  
ATOM   1997  O   PHE A 135      15.123  22.531   5.590  1.00 96.93           O  
ATOM   1998  CG  PHE A 135      17.691  19.280   7.656  1.00 96.93           C  
ATOM   1999  CD1 PHE A 135      18.702  19.092   6.701  1.00 96.93           C  
ATOM   2000  HD1 PHE A 135      18.586  19.464   5.693  1.00 96.93           H  
ATOM   2001  CD2 PHE A 135      17.857  18.775   8.960  1.00 96.93           C  
ATOM   2002  HD2 PHE A 135      17.091  18.940   9.702  1.00 96.93           H  
ATOM   2003  CE1 PHE A 135      19.875  18.410   7.052  1.00 96.93           C  
ATOM   2004  HE1 PHE A 135      20.647  18.294   6.306  1.00 96.93           H  
ATOM   2005  CE2 PHE A 135      19.019  18.059   9.299  1.00 96.93           C  
ATOM   2006  HE2 PHE A 135      19.124  17.652  10.294  1.00 96.93           H  
ATOM   2007  CZ  PHE A 135      20.031  17.872   8.341  1.00 96.93           C  
ATOM   2008  HZ  PHE A 135      20.918  17.306   8.583  1.00 96.93           H  
ATOM   2009  N   TYR A 136      14.420  22.468   7.714  1.00 96.33           N  
ATOM   2010  H   TYR A 136      14.658  22.232   8.667  1.00 96.33           H  
ATOM   2011  CA  TYR A 136      13.070  22.971   7.430  1.00 96.33           C  
ATOM   2012  HA  TYR A 136      12.662  22.382   6.608  1.00 96.33           H  
ATOM   2013  C   TYR A 136      13.034  24.438   6.964  1.00 96.33           C  
ATOM   2014  CB  TYR A 136      12.166  22.744   8.651  1.00 96.33           C  
ATOM   2015  HB2 TYR A 136      11.138  22.981   8.375  1.00 96.33           H  
ATOM   2016  HB3 TYR A 136      12.189  21.687   8.918  1.00 96.33           H  
ATOM   2017  O   TYR A 136      11.956  24.955   6.671  1.00 96.33           O  
ATOM   2018  CG  TYR A 136      12.545  23.577   9.863  1.00 96.33           C  
ATOM   2019  CD1 TYR A 136      13.309  23.009  10.900  1.00 96.33           C  
ATOM   2020  HD1 TYR A 136      13.609  21.972  10.865  1.00 96.33           H  
ATOM   2021  CD2 TYR A 136      12.153  24.929   9.941  1.00 96.33           C  
ATOM   2022  HD2 TYR A 136      11.539  25.358   9.163  1.00 96.33           H  
ATOM   2023  CE1 TYR A 136      13.701  23.799  11.996  1.00 96.33           C  
ATOM   2024  HE1 TYR A 136      14.287  23.362  12.791  1.00 96.33           H  
ATOM   2025  CE2 TYR A 136      12.567  25.726  11.026  1.00 96.33           C  
ATOM   2026  HE2 TYR A 136      12.283  26.766  11.085  1.00 96.33           H  
ATOM   2027  OH  TYR A 136      13.805  25.942  13.066  1.00 96.33           O  
ATOM   2028  HH  TYR A 136      14.434  25.451  13.599  1.00 96.33           H  
ATOM   2029  CZ  TYR A 136      13.359  25.164  12.047  1.00 96.33           C  
ATOM   2030  N   LYS A 137      14.178  25.138   6.890  1.00 97.86           N  
ATOM   2031  H   LYS A 137      15.039  24.676   7.147  1.00 97.86           H  
ATOM   2032  CA  LYS A 137      14.232  26.536   6.426  1.00 97.86           C  
ATOM   2033  HA  LYS A 137      13.534  27.125   7.021  1.00 97.86           H  
ATOM   2034  C   LYS A 137      13.767  26.710   4.987  1.00 97.86           C  
ATOM   2035  CB  LYS A 137      15.649  27.108   6.572  1.00 97.86           C  
ATOM   2036  HB2 LYS A 137      15.705  28.081   6.084  1.00 97.86           H  
ATOM   2037  HB3 LYS A 137      16.362  26.447   6.080  1.00 97.86           H  
ATOM   2038  O   LYS A 137      13.266  27.785   4.676  1.00 97.86           O  
ATOM   2039  CG  LYS A 137      16.070  27.281   8.028  1.00 97.86           C  
ATOM   2040  HG2 LYS A 137      15.983  26.323   8.541  1.00 97.86           H  
ATOM   2041  HG3 LYS A 137      17.123  27.563   8.028  1.00 97.86           H  
ATOM   2042  CD  LYS A 137      15.269  28.346   8.800  1.00 97.86           C  
ATOM   2043  HD2 LYS A 137      14.222  28.060   8.902  1.00 97.86           H  
ATOM   2044  HD3 LYS A 137      15.375  29.322   8.326  1.00 97.86           H  
ATOM   2045  CE  LYS A 137      15.959  28.315  10.152  1.00 97.86           C  
ATOM   2046  HE2 LYS A 137      15.855  27.310  10.562  1.00 97.86           H  
ATOM   2047  HE3 LYS A 137      17.028  28.444   9.981  1.00 97.86           H  
ATOM   2048  NZ  LYS A 137      15.555  29.285  11.185  1.00 97.86           N  
ATOM   2049  HZ1 LYS A 137      15.556  30.236  10.844  1.00 97.86           H  
ATOM   2050  HZ2 LYS A 137      16.283  29.215  11.882  1.00 97.86           H  
ATOM   2051  HZ3 LYS A 137      14.688  29.010  11.625  1.00 97.86           H  
ATOM   2052  N   ALA A 138      13.910  25.684   4.152  1.00 98.50           N  
ATOM   2053  H   ALA A 138      14.310  24.832   4.520  1.00 98.50           H  
ATOM   2054  CA  ALA A 138      13.321  25.591   2.822  1.00 98.50           C  
ATOM   2055  HA  ALA A 138      12.570  26.372   2.708  1.00 98.50           H  
ATOM   2056  C   ALA A 138      12.633  24.228   2.689  1.00 98.50           C  
ATOM   2057  CB  ALA A 138      14.396  25.804   1.751  1.00 98.50           C  
ATOM   2058  HB1 ALA A 138      15.100  24.972   1.749  1.00 98.50           H  
ATOM   2059  HB2 ALA A 138      13.917  25.850   0.773  1.00 98.50           H  
ATOM   2060  HB3 ALA A 138      14.930  26.737   1.928  1.00 98.50           H  
ATOM   2061  O   ALA A 138      13.208  23.206   3.074  1.00 98.50           O  
ATOM   2062  N   GLN A 139      11.395  24.214   2.195  1.00 98.47           N  
ATOM   2063  H   GLN A 139      10.992  25.078   1.864  1.00 98.47           H  
ATOM   2064  CA  GLN A 139      10.568  23.008   2.137  1.00 98.47           C  
ATOM   2065  HA  GLN A 139      11.194  22.125   2.265  1.00 98.47           H  
ATOM   2066  C   GLN A 139       9.872  22.902   0.790  1.00 98.47           C  
ATOM   2067  CB  GLN A 139       9.502  23.003   3.243  1.00 98.47           C  
ATOM   2068  HB2 GLN A 139       8.741  23.749   3.014  1.00 98.47           H  
ATOM   2069  HB3 GLN A 139       9.024  22.023   3.242  1.00 98.47           H  
ATOM   2070  O   GLN A 139       9.226  23.854   0.358  1.00 98.47           O  
ATOM   2071  CG  GLN A 139      10.042  23.285   4.647  1.00 98.47           C  
ATOM   2072  HG2 GLN A 139      10.343  24.330   4.716  1.00 98.47           H  
ATOM   2073  HG3 GLN A 139      10.911  22.657   4.844  1.00 98.47           H  
ATOM   2074  CD  GLN A 139       8.966  23.023   5.690  1.00 98.47           C  
ATOM   2075  NE2 GLN A 139       8.997  21.885   6.346  1.00 98.47           N  
ATOM   2076 HE21 GLN A 139       9.699  21.207   6.087  1.00 98.47           H  
ATOM   2077 HE22 GLN A 139       8.188  21.653   6.904  1.00 98.47           H  
ATOM   2078  OE1 GLN A 139       8.043  23.802   5.885  1.00 98.47           O  
ATOM   2079  N   PHE A 140       9.962  21.728   0.173  1.00 98.60           N  
ATOM   2080  H   PHE A 140      10.536  21.007   0.586  1.00 98.60           H  
ATOM   2081  CA  PHE A 140       9.191  21.346  -1.000  1.00 98.60           C  
ATOM   2082  HA  PHE A 140       8.677  22.218  -1.404  1.00 98.60           H  
ATOM   2083  C   PHE A 140       8.153  20.320  -0.562  1.00 98.60           C  
ATOM   2084  CB  PHE A 140      10.132  20.793  -2.070  1.00 98.60           C  
ATOM   2085  HB2 PHE A 140      10.885  21.547  -2.300  1.00 98.60           H  
ATOM   2086  HB3 PHE A 140      10.649  19.917  -1.679  1.00 98.60           H  
ATOM   2087  O   PHE A 140       8.491  19.320   0.072  1.00 98.60           O  
ATOM   2088  CG  PHE A 140       9.424  20.435  -3.357  1.00 98.60           C  
ATOM   2089  CD1 PHE A 140       9.397  19.107  -3.814  1.00 98.60           C  
ATOM   2090  HD1 PHE A 140       9.873  18.321  -3.248  1.00 98.60           H  
ATOM   2091  CD2 PHE A 140       8.795  21.446  -4.104  1.00 98.60           C  
ATOM   2092  HD2 PHE A 140       8.822  22.465  -3.749  1.00 98.60           H  
ATOM   2093  CE1 PHE A 140       8.751  18.800  -5.022  1.00 98.60           C  
ATOM   2094  HE1 PHE A 140       8.727  17.777  -5.369  1.00 98.60           H  
ATOM   2095  CE2 PHE A 140       8.152  21.141  -5.314  1.00 98.60           C  
ATOM   2096  HE2 PHE A 140       7.683  21.921  -5.896  1.00 98.60           H  
ATOM   2097  CZ  PHE A 140       8.132  19.813  -5.773  1.00 98.60           C  
ATOM   2098  HZ  PHE A 140       7.644  19.566  -6.705  1.00 98.60           H  
ATOM   2099  N   VAL A 141       6.877  20.599  -0.807  1.00 98.39           N  
ATOM   2100  H   VAL A 141       6.649  21.405  -1.372  1.00 98.39           H  
ATOM   2101  CA  VAL A 141       5.791  19.892  -0.128  1.00 98.39           C  
ATOM   2102  HA  VAL A 141       6.172  18.942   0.247  1.00 98.39           H  
ATOM   2103  C   VAL A 141       4.643  19.554  -1.058  1.00 98.39           C  
ATOM   2104  CB  VAL A 141       5.261  20.682   1.082  1.00 98.39           C  
ATOM   2105  HB  VAL A 141       4.633  20.007   1.663  1.00 98.39           H  
ATOM   2106  O   VAL A 141       4.375  20.265  -2.030  1.00 98.39           O  
ATOM   2107  CG1 VAL A 141       6.354  21.217   2.019  1.00 98.39           C  
ATOM   2108 HG11 VAL A 141       6.918  22.014   1.534  1.00 98.39           H  
ATOM   2109 HG12 VAL A 141       7.038  20.410   2.284  1.00 98.39           H  
ATOM   2110 HG13 VAL A 141       5.904  21.610   2.931  1.00 98.39           H  
ATOM   2111  CG2 VAL A 141       4.382  21.865   0.679  1.00 98.39           C  
ATOM   2112 HG21 VAL A 141       3.593  21.582  -0.018  1.00 98.39           H  
ATOM   2113 HG22 VAL A 141       4.990  22.665   0.254  1.00 98.39           H  
ATOM   2114 HG23 VAL A 141       3.877  22.198   1.585  1.00 98.39           H  
ATOM   2115  N   GLN A 142       3.872  18.548  -0.662  1.00 97.79           N  
ATOM   2116  H   GLN A 142       4.166  18.002   0.136  1.00 97.79           H  
ATOM   2117  CA  GLN A 142       2.560  18.280  -1.228  1.00 97.79           C  
ATOM   2118  HA  GLN A 142       2.223  19.155  -1.785  1.00 97.79           H  
ATOM   2119  C   GLN A 142       1.543  18.017  -0.117  1.00 97.79           C  
ATOM   2120  CB  GLN A 142       2.662  17.125  -2.222  1.00 97.79           C  
ATOM   2121  HB2 GLN A 142       3.307  17.432  -3.046  1.00 97.79           H  
ATOM   2122  HB3 GLN A 142       3.085  16.243  -1.743  1.00 97.79           H  
ATOM   2123  O   GLN A 142       1.772  17.192   0.769  1.00 97.79           O  
ATOM   2124  CG  GLN A 142       1.270  16.799  -2.757  1.00 97.79           C  
ATOM   2125  HG2 GLN A 142       0.751  17.705  -3.070  1.00 97.79           H  
ATOM   2126  HG3 GLN A 142       0.693  16.327  -1.962  1.00 97.79           H  
ATOM   2127  CD  GLN A 142       1.296  15.839  -3.912  1.00 97.79           C  
ATOM   2128  NE2 GLN A 142       1.915  16.180  -5.016  1.00 97.79           N  
ATOM   2129 HE21 GLN A 142       2.494  17.007  -5.044  1.00 97.79           H  
ATOM   2130 HE22 GLN A 142       1.992  15.521  -5.777  1.00 97.79           H  
ATOM   2131  OE1 GLN A 142       0.704  14.787  -3.840  1.00 97.79           O  
ATOM   2132  N   ALA A 143       0.413  18.725  -0.178  1.00 95.70           N  
ATOM   2133  H   ALA A 143       0.259  19.298  -0.995  1.00 95.70           H  
ATOM   2134  CA  ALA A 143      -0.754  18.402   0.634  1.00 95.70           C  
ATOM   2135  HA  ALA A 143      -0.437  18.214   1.660  1.00 95.70           H  
ATOM   2136  C   ALA A 143      -1.412  17.127   0.093  1.00 95.70           C  
ATOM   2137  CB  ALA A 143      -1.724  19.588   0.637  1.00 95.70           C  
ATOM   2138  HB1 ALA A 143      -1.230  20.473   1.036  1.00 95.70           H  
ATOM   2139  HB2 ALA A 143      -2.067  19.786  -0.379  1.00 95.70           H  
ATOM   2140  HB3 ALA A 143      -2.587  19.343   1.256  1.00 95.70           H  
ATOM   2141  O   ALA A 143      -1.615  16.998  -1.113  1.00 95.70           O  
ATOM   2142  N   LEU A 144      -1.736  16.208   0.993  1.00 92.89           N  
ATOM   2143  H   LEU A 144      -1.618  16.425   1.973  1.00 92.89           H  
ATOM   2144  CA  LEU A 144      -2.395  14.951   0.676  1.00 92.89           C  
ATOM   2145  HA  LEU A 144      -2.081  14.617  -0.313  1.00 92.89           H  
ATOM   2146  C   LEU A 144      -3.911  15.154   0.646  1.00 92.89           C  
ATOM   2147  CB  LEU A 144      -1.991  13.892   1.714  1.00 92.89           C  
ATOM   2148  HB2 LEU A 144      -2.476  12.950   1.457  1.00 92.89           H  
ATOM   2149  HB3 LEU A 144      -2.373  14.205   2.685  1.00 92.89           H  
ATOM   2150  O   LEU A 144      -4.454  15.946   1.418  1.00 92.89           O  
ATOM   2151  CG  LEU A 144      -0.475  13.654   1.838  1.00 92.89           C  
ATOM   2152  HG  LEU A 144       0.028  14.577   2.128  1.00 92.89           H  
ATOM   2153  CD1 LEU A 144      -0.227  12.625   2.932  1.00 92.89           C  
ATOM   2154 HD11 LEU A 144       0.843  12.453   3.051  1.00 92.89           H  
ATOM   2155 HD12 LEU A 144      -0.723  11.695   2.657  1.00 92.89           H  
ATOM   2156 HD13 LEU A 144      -0.638  12.977   3.878  1.00 92.89           H  
ATOM   2157  CD2 LEU A 144       0.141  13.145   0.536  1.00 92.89           C  
ATOM   2158 HD21 LEU A 144      -0.396  12.265   0.184  1.00 92.89           H  
ATOM   2159 HD22 LEU A 144       1.188  12.884   0.691  1.00 92.89           H  
ATOM   2160 HD23 LEU A 144       0.090  13.923  -0.226  1.00 92.89           H  
ATOM   2161  N   ASP A 145      -4.596  14.401  -0.215  1.00 85.67           N  
ATOM   2162  H   ASP A 145      -4.090  13.818  -0.866  1.00 85.67           H  
ATOM   2163  CA  ASP A 145      -6.061  14.447  -0.301  1.00 85.67           C  
ATOM   2164  HA  ASP A 145      -6.383  15.479  -0.437  1.00 85.67           H  
ATOM   2165  C   ASP A 145      -6.732  13.923   0.980  1.00 85.67           C  
ATOM   2166  CB  ASP A 145      -6.537  13.618  -1.503  1.00 85.67           C  
ATOM   2167  HB2 ASP A 145      -7.618  13.497  -1.432  1.00 85.67           H  
ATOM   2168  HB3 ASP A 145      -6.090  12.625  -1.452  1.00 85.67           H  
ATOM   2169  O   ASP A 145      -7.832  14.352   1.322  1.00 85.67           O  
ATOM   2170  CG  ASP A 145      -6.235  14.240  -2.868  1.00 85.67           C  
ATOM   2171  OD1 ASP A 145      -5.909  15.445  -2.985  1.00 85.67           O  
ATOM   2172  OD2 ASP A 145      -6.364  13.522  -3.883  1.00 85.67           O  
ATOM   2173  N   ASN A 146      -6.059  13.018   1.698  1.00 83.98           N  
ATOM   2174  H   ASN A 146      -5.117  12.799   1.407  1.00 83.98           H  
ATOM   2175  CA  ASN A 146      -6.526  12.412   2.941  1.00 83.98           C  
ATOM   2176  HA  ASN A 146      -7.389  12.969   3.308  1.00 83.98           H  
ATOM   2177  C   ASN A 146      -5.441  12.473   4.023  1.00 83.98           C  
ATOM   2178  CB  ASN A 146      -6.965  10.965   2.672  1.00 83.98           C  
ATOM   2179  HB2 ASN A 146      -7.266  10.492   3.607  1.00 83.98           H  
ATOM   2180  HB3 ASN A 146      -6.123  10.399   2.272  1.00 83.98           H  
ATOM   2181  O   ASN A 146      -4.249  12.557   3.723  1.00 83.98           O  
ATOM   2182  CG  ASN A 146      -8.142  10.889   1.721  1.00 83.98           C  
ATOM   2183  ND2 ASN A 146      -7.990  10.250   0.585  1.00 83.98           N  
ATOM   2184 HD21 ASN A 146      -7.102   9.832   0.347  1.00 83.98           H  
ATOM   2185 HD22 ASN A 146      -8.813  10.227   0.001  1.00 83.98           H  
ATOM   2186  OD1 ASN A 146      -9.223  11.386   1.983  1.00 83.98           O  
ATOM   2187  N   VAL A 147      -5.865  12.403   5.288  1.00 88.48           N  
ATOM   2188  H   VAL A 147      -6.850  12.253   5.456  1.00 88.48           H  
ATOM   2189  CA  VAL A 147      -4.946  12.209   6.417  1.00 88.48           C  
ATOM   2190  HA  VAL A 147      -4.138  12.934   6.322  1.00 88.48           H  
ATOM   2191  C   VAL A 147      -4.317  10.816   6.355  1.00 88.48           C  
ATOM   2192  CB  VAL A 147      -5.619  12.432   7.788  1.00 88.48           C  
ATOM   2193  HB  VAL A 147      -4.874  12.260   8.565  1.00 88.48           H  
ATOM   2194  O   VAL A 147      -4.950   9.859   5.910  1.00 88.48           O  
ATOM   2195  CG1 VAL A 147      -6.113  13.877   7.939  1.00 88.48           C  
ATOM   2196 HG11 VAL A 147      -6.583  13.999   8.914  1.00 88.48           H  
ATOM   2197 HG12 VAL A 147      -5.263  14.556   7.885  1.00 88.48           H  
ATOM   2198 HG13 VAL A 147      -6.836  14.119   7.160  1.00 88.48           H  
ATOM   2199  CG2 VAL A 147      -6.803  11.492   8.050  1.00 88.48           C  
ATOM   2200 HG21 VAL A 147      -7.208  11.682   9.044  1.00 88.48           H  
ATOM   2201 HG22 VAL A 147      -6.468  10.455   8.024  1.00 88.48           H  
ATOM   2202 HG23 VAL A 147      -7.588  11.634   7.308  1.00 88.48           H  
ATOM   2203  N   LEU A 148      -3.080  10.706   6.823  1.00 90.30           N  
ATOM   2204  H   LEU A 148      -2.627  11.535   7.181  1.00 90.30           H  
ATOM   2205  CA  LEU A 148      -2.409   9.433   7.021  1.00 90.30           C  
ATOM   2206  HA  LEU A 148      -2.582   8.806   6.145  1.00 90.30           H  
ATOM   2207  C   LEU A 148      -3.007   8.713   8.228  1.00 90.30           C  
ATOM   2208  CB  LEU A 148      -0.897   9.645   7.196  1.00 90.30           C  
ATOM   2209  HB2 LEU A 148      -0.734  10.229   8.102  1.00 90.30           H  
ATOM   2210  HB3 LEU A 148      -0.427   8.673   7.343  1.00 90.30           H  
ATOM   2211  O   LEU A 148      -3.250   9.307   9.276  1.00 90.30           O  
ATOM   2212  CG  LEU A 148      -0.216  10.358   6.018  1.00 90.30           C  
ATOM   2213  HG  LEU A 148      -0.618  11.365   5.905  1.00 90.30           H  
ATOM   2214  CD1 LEU A 148       1.283  10.470   6.276  1.00 90.30           C  
ATOM   2215 HD11 LEU A 148       1.714   9.469   6.270  1.00 90.30           H  
ATOM   2216 HD12 LEU A 148       1.459  10.941   7.243  1.00 90.30           H  
ATOM   2217 HD13 LEU A 148       1.745  11.069   5.490  1.00 90.30           H  
ATOM   2218  CD2 LEU A 148      -0.404   9.598   4.709  1.00 90.30           C  
ATOM   2219 HD21 LEU A 148      -1.457   9.566   4.430  1.00 90.30           H  
ATOM   2220 HD22 LEU A 148       0.143  10.100   3.911  1.00 90.30           H  
ATOM   2221 HD23 LEU A 148      -0.014   8.585   4.808  1.00 90.30           H  
ATOM   2222  N   GLU A 149      -3.230   7.416   8.064  1.00 86.87           N  
ATOM   2223  H   GLU A 149      -3.197   7.056   7.121  1.00 86.87           H  
ATOM   2224  CA  GLU A 149      -3.704   6.535   9.129  1.00 86.87           C  
ATOM   2225  HA  GLU A 149      -4.521   7.025   9.657  1.00 86.87           H  
ATOM   2226  C   GLU A 149      -2.584   6.233  10.140  1.00 86.87           C  
ATOM   2227  CB  GLU A 149      -4.244   5.238   8.511  1.00 86.87           C  
ATOM   2228  HB2 GLU A 149      -3.439   4.768   7.945  1.00 86.87           H  
ATOM   2229  HB3 GLU A 149      -4.538   4.559   9.312  1.00 86.87           H  
ATOM   2230  O   GLU A 149      -1.511   5.751   9.764  1.00 86.87           O  
ATOM   2231  CG  GLU A 149      -5.448   5.455   7.577  1.00 86.87           C  
ATOM   2232  HG2 GLU A 149      -6.318   5.735   8.171  1.00 86.87           H  
ATOM   2233  HG3 GLU A 149      -5.238   6.269   6.882  1.00 86.87           H  
ATOM   2234  CD  GLU A 149      -5.742   4.183   6.772  1.00 86.87           C  
ATOM   2235  OE1 GLU A 149      -5.490   4.178   5.542  1.00 86.87           O  
ATOM   2236  OE2 GLU A 149      -6.116   3.158   7.374  1.00 86.87           O  
ATOM   2237  N   VAL A 150      -2.850   6.480  11.426  1.00 87.12           N  
ATOM   2238  H   VAL A 150      -3.739   6.897  11.661  1.00 87.12           H  
ATOM   2239  CA  VAL A 150      -1.944   6.130  12.531  1.00 87.12           C  
ATOM   2240  HA  VAL A 150      -0.986   6.617  12.350  1.00 87.12           H  
ATOM   2241  C   VAL A 150      -1.711   4.616  12.570  1.00 87.12           C  
ATOM   2242  CB  VAL A 150      -2.494   6.638  13.880  1.00 87.12           C  
ATOM   2243  HB  VAL A 150      -3.490   6.224  14.037  1.00 87.12           H  
ATOM   2244  O   VAL A 150      -2.632   3.825  12.390  1.00 87.12           O  
ATOM   2245  CG1 VAL A 150      -1.611   6.234  15.069  1.00 87.12           C  
ATOM   2246 HG11 VAL A 150      -0.588   6.576  14.908  1.00 87.12           H  
ATOM   2247 HG12 VAL A 150      -1.998   6.682  15.984  1.00 87.12           H  
ATOM   2248 HG13 VAL A 150      -1.622   5.152  15.198  1.00 87.12           H  
ATOM   2249  CG2 VAL A 150      -2.590   8.169  13.886  1.00 87.12           C  
ATOM   2250 HG21 VAL A 150      -2.934   8.517  14.859  1.00 87.12           H  
ATOM   2251 HG22 VAL A 150      -3.306   8.508  13.137  1.00 87.12           H  
ATOM   2252 HG23 VAL A 150      -1.615   8.604  13.667  1.00 87.12           H  
ATOM   2253  N   GLY A 151      -0.465   4.205  12.804  1.00 86.17           N  
ATOM   2254  H   GLY A 151       0.244   4.915  12.918  1.00 86.17           H  
ATOM   2255  CA  GLY A 151      -0.018   2.811  12.815  1.00 86.17           C  
ATOM   2256  HA2 GLY A 151      -0.783   2.193  13.285  1.00 86.17           H  
ATOM   2257  HA3 GLY A 151       0.896   2.738  13.404  1.00 86.17           H  
ATOM   2258  C   GLY A 151       0.266   2.232  11.428  1.00 86.17           C  
ATOM   2259  O   GLY A 151       0.886   1.174  11.331  1.00 86.17           O  
ATOM   2260  N   LYS A 152      -0.130   2.921  10.351  1.00 87.04           N  
ATOM   2261  H   LYS A 152      -0.618   3.794  10.492  1.00 87.04           H  
ATOM   2262  CA  LYS A 152       0.109   2.476   8.977  1.00 87.04           C  
ATOM   2263  HA  LYS A 152       0.081   1.387   8.974  1.00 87.04           H  
ATOM   2264  C   LYS A 152       1.489   2.907   8.487  1.00 87.04           C  
ATOM   2265  CB  LYS A 152      -1.036   2.979   8.096  1.00 87.04           C  
ATOM   2266  HB2 LYS A 152      -1.967   2.782   8.628  1.00 87.04           H  
ATOM   2267  HB3 LYS A 152      -0.946   4.057   7.960  1.00 87.04           H  
ATOM   2268  O   LYS A 152       1.930   4.033   8.738  1.00 87.04           O  
ATOM   2269  CG  LYS A 152      -1.103   2.308   6.719  1.00 87.04           C  
ATOM   2270  HG2 LYS A 152      -0.339   2.725   6.063  1.00 87.04           H  
ATOM   2271  HG3 LYS A 152      -0.957   1.232   6.819  1.00 87.04           H  
ATOM   2272  CD  LYS A 152      -2.499   2.576   6.155  1.00 87.04           C  
ATOM   2273  HD2 LYS A 152      -3.239   2.139   6.825  1.00 87.04           H  
ATOM   2274  HD3 LYS A 152      -2.673   3.651   6.113  1.00 87.04           H  
ATOM   2275  CE  LYS A 152      -2.705   2.010   4.762  1.00 87.04           C  
ATOM   2276  HE2 LYS A 152      -2.443   0.952   4.753  1.00 87.04           H  
ATOM   2277  HE3 LYS A 152      -2.042   2.546   4.082  1.00 87.04           H  
ATOM   2278  NZ  LYS A 152      -4.122   2.205   4.373  1.00 87.04           N  
ATOM   2279  HZ1 LYS A 152      -4.308   1.989   3.404  1.00 87.04           H  
ATOM   2280  HZ2 LYS A 152      -4.427   3.147   4.571  1.00 87.04           H  
ATOM   2281  HZ3 LYS A 152      -4.739   1.682   4.978  1.00 87.04           H  
ATOM   2282  N   THR A 153       2.158   2.005   7.774  1.00 91.99           N  
ATOM   2283  H   THR A 153       1.748   1.091   7.648  1.00 91.99           H  
ATOM   2284  CA  THR A 153       3.455   2.256   7.138  1.00 91.99           C  
ATOM   2285  HA  THR A 153       3.955   3.062   7.674  1.00 91.99           H  
ATOM   2286  C   THR A 153       3.265   2.711   5.695  1.00 91.99           C  
ATOM   2287  CB  THR A 153       4.377   1.032   7.224  1.00 91.99           C  
ATOM   2288  HB  THR A 153       3.926   0.198   6.687  1.00 91.99           H  
ATOM   2289  O   THR A 153       2.548   2.082   4.918  1.00 91.99           O  
ATOM   2290  CG2 THR A 153       5.773   1.297   6.661  1.00 91.99           C  
ATOM   2291 HG21 THR A 153       6.182   2.220   7.071  1.00 91.99           H  
ATOM   2292 HG22 THR A 153       6.433   0.467   6.911  1.00 91.99           H  
ATOM   2293 HG23 THR A 153       5.726   1.377   5.574  1.00 91.99           H  
ATOM   2294  OG1 THR A 153       4.540   0.664   8.575  1.00 91.99           O  
ATOM   2295  HG1 THR A 153       5.045   1.351   9.016  1.00 91.99           H  
ATOM   2296  N   TYR A 154       3.932   3.807   5.355  1.00 94.13           N  
ATOM   2297  H   TYR A 154       4.512   4.242   6.059  1.00 94.13           H  
ATOM   2298  CA  TYR A 154       4.025   4.386   4.024  1.00 94.13           C  
ATOM   2299  HA  TYR A 154       3.454   3.782   3.319  1.00 94.13           H  
ATOM   2300  C   TYR A 154       5.488   4.400   3.600  1.00 94.13           C  
ATOM   2301  CB  TYR A 154       3.474   5.819   4.023  1.00 94.13           C  
ATOM   2302  HB2 TYR A 154       4.093   6.434   4.675  1.00 94.13           H  
ATOM   2303  HB3 TYR A 154       3.562   6.223   3.014  1.00 94.13           H  
ATOM   2304  O   TYR A 154       6.372   4.621   4.422  1.00 94.13           O  
ATOM   2305  CG  TYR A 154       2.034   5.936   4.473  1.00 94.13           C  
ATOM   2306  CD1 TYR A 154       0.996   5.946   3.521  1.00 94.13           C  
ATOM   2307  HD1 TYR A 154       1.231   5.893   2.469  1.00 94.13           H  
ATOM   2308  CD2 TYR A 154       1.737   6.004   5.848  1.00 94.13           C  
ATOM   2309  HD2 TYR A 154       2.535   5.981   6.575  1.00 94.13           H  
ATOM   2310  CE1 TYR A 154      -0.346   6.005   3.946  1.00 94.13           C  
ATOM   2311  HE1 TYR A 154      -1.154   6.009   3.230  1.00 94.13           H  
ATOM   2312  CE2 TYR A 154       0.401   6.053   6.277  1.00 94.13           C  
ATOM   2313  HE2 TYR A 154       0.177   6.082   7.334  1.00 94.13           H  
ATOM   2314  OH  TYR A 154      -1.920   6.078   5.758  1.00 94.13           O  
ATOM   2315  HH  TYR A 154      -1.932   5.981   6.713  1.00 94.13           H  
ATOM   2316  CZ  TYR A 154      -0.638   6.048   5.325  1.00 94.13           C  
ATOM   2317  N   THR A 155       5.747   4.238   2.314  1.00 95.26           N  
ATOM   2318  H   THR A 155       4.978   4.061   1.684  1.00 95.26           H  
ATOM   2319  CA  THR A 155       7.085   4.322   1.739  1.00 95.26           C  
ATOM   2320  HA  THR A 155       7.833   4.365   2.531  1.00 95.26           H  
ATOM   2321  C   THR A 155       7.175   5.586   0.906  1.00 95.26           C  
ATOM   2322  CB  THR A 155       7.391   3.078   0.902  1.00 95.26           C  
ATOM   2323  HB  THR A 155       6.692   3.037   0.067  1.00 95.26           H  
ATOM   2324  O   THR A 155       6.322   5.816   0.047  1.00 95.26           O  
ATOM   2325  CG2 THR A 155       8.814   3.071   0.352  1.00 95.26           C  
ATOM   2326 HG21 THR A 155       9.530   3.149   1.171  1.00 95.26           H  
ATOM   2327 HG22 THR A 155       8.993   2.142  -0.190  1.00 95.26           H  
ATOM   2328 HG23 THR A 155       8.960   3.906  -0.333  1.00 95.26           H  
ATOM   2329  OG1 THR A 155       7.211   1.927   1.694  1.00 95.26           O  
ATOM   2330  HG1 THR A 155       7.995   1.781   2.228  1.00 95.26           H  
ATOM   2331  N   ILE A 156       8.202   6.402   1.152  1.00 96.88           N  
ATOM   2332  H   ILE A 156       8.856   6.121   1.869  1.00 96.88           H  
ATOM   2333  CA  ILE A 156       8.639   7.436   0.213  1.00 96.88           C  
ATOM   2334  HA  ILE A 156       7.812   7.637  -0.468  1.00 96.88           H  
ATOM   2335  C   ILE A 156       9.790   6.889  -0.628  1.00 96.88           C  
ATOM   2336  CB  ILE A 156       8.985   8.779   0.905  1.00 96.88           C  
ATOM   2337  HB  ILE A 156       8.134   9.097   1.508  1.00 96.88           H  
ATOM   2338  O   ILE A 156      10.706   6.260  -0.097  1.00 96.88           O  
ATOM   2339  CG1 ILE A 156       9.208   9.844  -0.190  1.00 96.88           C  
ATOM   2340 HG12 ILE A 156       8.380   9.807  -0.897  1.00 96.88           H  
ATOM   2341 HG13 ILE A 156      10.125   9.595  -0.724  1.00 96.88           H  
ATOM   2342  CG2 ILE A 156      10.178   8.677   1.867  1.00 96.88           C  
ATOM   2343 HG21 ILE A 156      11.096   8.456   1.322  1.00 96.88           H  
ATOM   2344 HG22 ILE A 156       9.993   7.887   2.595  1.00 96.88           H  
ATOM   2345 HG23 ILE A 156      10.300   9.612   2.412  1.00 96.88           H  
ATOM   2346  CD1 ILE A 156       9.320  11.291   0.290  1.00 96.88           C  
ATOM   2347 HD11 ILE A 156       8.399  11.577   0.798  1.00 96.88           H  
ATOM   2348 HD12 ILE A 156       9.460  11.942  -0.573  1.00 96.88           H  
ATOM   2349 HD13 ILE A 156      10.178  11.405   0.952  1.00 96.88           H  
ATOM   2350  N   ARG A 157       9.768   7.165  -1.930  1.00 96.00           N  
ATOM   2351  H   ARG A 157       8.963   7.648  -2.304  1.00 96.00           H  
ATOM   2352  CA  ARG A 157      10.863   6.872  -2.851  1.00 96.00           C  
ATOM   2353  HA  ARG A 157      11.789   6.798  -2.280  1.00 96.00           H  
ATOM   2354  C   ARG A 157      11.003   7.996  -3.864  1.00 96.00           C  
ATOM   2355  CB  ARG A 157      10.572   5.538  -3.527  1.00 96.00           C  
ATOM   2356  HB2 ARG A 157       9.612   5.642  -4.031  1.00 96.00           H  
ATOM   2357  HB3 ARG A 157      10.476   4.763  -2.766  1.00 96.00           H  
ATOM   2358  O   ARG A 157      10.005   8.548  -4.297  1.00 96.00           O  
ATOM   2359  CG  ARG A 157      11.636   5.107  -4.545  1.00 96.00           C  
ATOM   2360  HG2 ARG A 157      11.884   5.928  -5.218  1.00 96.00           H  
ATOM   2361  HG3 ARG A 157      12.539   4.755  -4.046  1.00 96.00           H  
ATOM   2362  CD  ARG A 157      11.016   4.008  -5.389  1.00 96.00           C  
ATOM   2363  HD2 ARG A 157       9.994   4.303  -5.623  1.00 96.00           H  
ATOM   2364  HD3 ARG A 157      11.522   3.950  -6.353  1.00 96.00           H  
ATOM   2365  NE  ARG A 157      10.996   2.709  -4.703  1.00 96.00           N  
ATOM   2366  HE  ARG A 157      11.562   2.559  -3.879  1.00 96.00           H  
ATOM   2367  NH1 ARG A 157       9.418   1.771  -6.053  1.00 96.00           N  
ATOM   2368 HH11 ARG A 157       8.757   1.013  -6.150  1.00 96.00           H  
ATOM   2369 HH12 ARG A 157       9.180   2.655  -6.479  1.00 96.00           H  
ATOM   2370  NH2 ARG A 157      10.182   0.655  -4.278  1.00 96.00           N  
ATOM   2371 HH21 ARG A 157       9.539  -0.088  -4.512  1.00 96.00           H  
ATOM   2372 HH22 ARG A 157      10.833   0.627  -3.506  1.00 96.00           H  
ATOM   2373  CZ  ARG A 157      10.194   1.719  -5.016  1.00 96.00           C  
ATOM   2374  N   PHE A 158      12.226   8.362  -4.219  1.00 95.92           N  
ATOM   2375  H   PHE A 158      13.014   7.878  -3.813  1.00 95.92           H  
ATOM   2376  CA  PHE A 158      12.492   9.378  -5.241  1.00 95.92           C  
ATOM   2377  HA  PHE A 158      11.826   9.222  -6.090  1.00 95.92           H  
ATOM   2378  C   PHE A 158      13.922   9.263  -5.752  1.00 95.92           C  
ATOM   2379  CB  PHE A 158      12.234  10.789  -4.683  1.00 95.92           C  
ATOM   2380  HB2 PHE A 158      11.164  10.896  -4.502  1.00 95.92           H  
ATOM   2381  HB3 PHE A 158      12.497  11.518  -5.449  1.00 95.92           H  
ATOM   2382  O   PHE A 158      14.781   8.695  -5.071  1.00 95.92           O  
ATOM   2383  CG  PHE A 158      12.941  11.148  -3.391  1.00 95.92           C  
ATOM   2384  CD1 PHE A 158      12.410  10.728  -2.160  1.00 95.92           C  
ATOM   2385  HD1 PHE A 158      11.515  10.124  -2.160  1.00 95.92           H  
ATOM   2386  CD2 PHE A 158      14.097  11.941  -3.413  1.00 95.92           C  
ATOM   2387  HD2 PHE A 158      14.496  12.272  -4.360  1.00 95.92           H  
ATOM   2388  CE1 PHE A 158      13.038  11.074  -0.952  1.00 95.92           C  
ATOM   2389  HE1 PHE A 158      12.636  10.724  -0.012  1.00 95.92           H  
ATOM   2390  CE2 PHE A 158      14.714  12.314  -2.205  1.00 95.92           C  
ATOM   2391  HE2 PHE A 158      15.595  12.939  -2.224  1.00 95.92           H  
ATOM   2392  CZ  PHE A 158      14.194  11.873  -0.976  1.00 95.92           C  
ATOM   2393  HZ  PHE A 158      14.683  12.144  -0.052  1.00 95.92           H  
ATOM   2394  N   GLN A 159      14.203   9.822  -6.928  1.00 96.14           N  
ATOM   2395  H   GLN A 159      13.466  10.273  -7.452  1.00 96.14           H  
ATOM   2396  CA  GLN A 159      15.580  10.045  -7.356  1.00 96.14           C  
ATOM   2397  HA  GLN A 159      16.215   9.341  -6.817  1.00 96.14           H  
ATOM   2398  C   GLN A 159      16.027  11.443  -6.958  1.00 96.14           C  
ATOM   2399  CB  GLN A 159      15.815   9.762  -8.844  1.00 96.14           C  
ATOM   2400  HB2 GLN A 159      16.882   9.866  -9.039  1.00 96.14           H  
ATOM   2401  HB3 GLN A 159      15.294  10.498  -9.457  1.00 96.14           H  
ATOM   2402  O   GLN A 159      15.260  12.401  -7.045  1.00 96.14           O  
ATOM   2403  CG  GLN A 159      15.407   8.324  -9.216  1.00 96.14           C  
ATOM   2404  HG2 GLN A 159      15.927   8.014 -10.123  1.00 96.14           H  
ATOM   2405  HG3 GLN A 159      15.693   7.638  -8.419  1.00 96.14           H  
ATOM   2406  CD  GLN A 159      13.917   8.226  -9.479  1.00 96.14           C  
ATOM   2407  NE2 GLN A 159      13.228   7.212  -9.002  1.00 96.14           N  
ATOM   2408 HE21 GLN A 159      13.682   6.384  -8.642  1.00 96.14           H  
ATOM   2409 HE22 GLN A 159      12.235   7.233  -9.184  1.00 96.14           H  
ATOM   2410  OE1 GLN A 159      13.372   9.084 -10.139  1.00 96.14           O  
ATOM   2411  N   ALA A 160      17.275  11.560  -6.517  1.00 96.07           N  
ATOM   2412  H   ALA A 160      17.833  10.725  -6.408  1.00 96.07           H  
ATOM   2413  CA  ALA A 160      17.858  12.829  -6.115  1.00 96.07           C  
ATOM   2414  HA  ALA A 160      17.304  13.635  -6.596  1.00 96.07           H  
ATOM   2415  C   ALA A 160      19.323  12.948  -6.532  1.00 96.07           C  
ATOM   2416  CB  ALA A 160      17.708  12.991  -4.602  1.00 96.07           C  
ATOM   2417  HB1 ALA A 160      18.258  12.196  -4.098  1.00 96.07           H  
ATOM   2418  HB2 ALA A 160      16.654  12.935  -4.332  1.00 96.07           H  
ATOM   2419  HB3 ALA A 160      18.101  13.960  -4.295  1.00 96.07           H  
ATOM   2420  O   ALA A 160      20.064  11.966  -6.548  1.00 96.07           O  
ATOM   2421  N   LYS A 161      19.746  14.179  -6.813  1.00 95.17           N  
ATOM   2422  H   LYS A 161      19.041  14.900  -6.874  1.00 95.17           H  
ATOM   2423  CA  LYS A 161      21.151  14.607  -6.829  1.00 95.17           C  
ATOM   2424  HA  LYS A 161      21.711  14.001  -6.117  1.00 95.17           H  
ATOM   2425  C   LYS A 161      21.247  16.062  -6.372  1.00 95.17           C  
ATOM   2426  CB  LYS A 161      21.785  14.392  -8.215  1.00 95.17           C  
ATOM   2427  HB2 LYS A 161      22.843  14.650  -8.160  1.00 95.17           H  
ATOM   2428  HB3 LYS A 161      21.709  13.338  -8.482  1.00 95.17           H  
ATOM   2429  O   LYS A 161      20.271  16.805  -6.450  1.00 95.17           O  
ATOM   2430  CG  LYS A 161      21.117  15.229  -9.310  1.00 95.17           C  
ATOM   2431  HG2 LYS A 161      20.084  14.900  -9.427  1.00 95.17           H  
ATOM   2432  HG3 LYS A 161      21.124  16.277  -9.008  1.00 95.17           H  
ATOM   2433  CD  LYS A 161      21.829  15.123 -10.659  1.00 95.17           C  
ATOM   2434  HD2 LYS A 161      22.863  15.452 -10.552  1.00 95.17           H  
ATOM   2435  HD3 LYS A 161      21.811  14.087 -10.998  1.00 95.17           H  
ATOM   2436  CE  LYS A 161      21.078  16.033 -11.638  1.00 95.17           C  
ATOM   2437  HE2 LYS A 161      21.099  17.054 -11.257  1.00 95.17           H  
ATOM   2438  HE3 LYS A 161      20.033  15.723 -11.659  1.00 95.17           H  
ATOM   2439  NZ  LYS A 161      21.644  15.990 -13.004  1.00 95.17           N  
ATOM   2440  HZ1 LYS A 161      22.597  16.324 -13.002  1.00 95.17           H  
ATOM   2441  HZ2 LYS A 161      21.614  15.042 -13.353  1.00 95.17           H  
ATOM   2442  HZ3 LYS A 161      21.089  16.575 -13.613  1.00 95.17           H  
ATOM   2443  N   SER A 162      22.425  16.486  -5.937  1.00 96.33           N  
ATOM   2444  H   SER A 162      23.187  15.824  -5.917  1.00 96.33           H  
ATOM   2445  CA  SER A 162      22.709  17.858  -5.506  1.00 96.33           C  
ATOM   2446  HA  SER A 162      21.860  18.500  -5.740  1.00 96.33           H  
ATOM   2447  C   SER A 162      23.927  18.430  -6.230  1.00 96.33           C  
ATOM   2448  CB  SER A 162      22.904  17.892  -3.988  1.00 96.33           C  
ATOM   2449  HB2 SER A 162      23.719  17.226  -3.708  1.00 96.33           H  
ATOM   2450  HB3 SER A 162      21.986  17.557  -3.506  1.00 96.33           H  
ATOM   2451  O   SER A 162      24.812  17.701  -6.663  1.00 96.33           O  
ATOM   2452  OG  SER A 162      23.198  19.209  -3.560  1.00 96.33           O  
ATOM   2453  HG  SER A 162      23.102  19.250  -2.606  1.00 96.33           H  
ATOM   2454  N   SER A 163      24.012  19.754  -6.339  1.00 96.24           N  
ATOM   2455  H   SER A 163      23.234  20.301  -5.999  1.00 96.24           H  
ATOM   2456  CA  SER A 163      25.223  20.457  -6.773  1.00 96.24           C  
ATOM   2457  HA  SER A 163      25.579  19.999  -7.695  1.00 96.24           H  
ATOM   2458  C   SER A 163      26.363  20.370  -5.751  1.00 96.24           C  
ATOM   2459  CB  SER A 163      24.892  21.925  -7.060  1.00 96.24           C  
ATOM   2460  HB2 SER A 163      24.076  21.969  -7.781  1.00 96.24           H  
ATOM   2461  HB3 SER A 163      25.764  22.411  -7.497  1.00 96.24           H  
ATOM   2462  O   SER A 163      27.500  20.697  -6.084  1.00 96.24           O  
ATOM   2463  OG  SER A 163      24.513  22.616  -5.880  1.00 96.24           O  
ATOM   2464  HG  SER A 163      25.301  22.735  -5.343  1.00 96.24           H  
ATOM   2465  N   VAL A 164      26.067  19.973  -4.509  1.00 94.22           N  
ATOM   2466  H   VAL A 164      25.113  19.704  -4.315  1.00 94.22           H  
ATOM   2467  CA  VAL A 164      27.028  19.835  -3.409  1.00 94.22           C  
ATOM   2468  HA  VAL A 164      28.014  20.150  -3.750  1.00 94.22           H  
ATOM   2469  C   VAL A 164      27.115  18.365  -3.003  1.00 94.22           C  
ATOM   2470  CB  VAL A 164      26.642  20.734  -2.215  1.00 94.22           C  
ATOM   2471  HB  VAL A 164      25.656  20.447  -1.850  1.00 94.22           H  
ATOM   2472  O   VAL A 164      26.113  17.738  -2.665  1.00 94.22           O  
ATOM   2473  CG1 VAL A 164      27.649  20.607  -1.065  1.00 94.22           C  
ATOM   2474 HG11 VAL A 164      27.361  21.278  -0.256  1.00 94.22           H  
ATOM   2475 HG12 VAL A 164      28.652  20.865  -1.405  1.00 94.22           H  
ATOM   2476 HG13 VAL A 164      27.645  19.592  -0.667  1.00 94.22           H  
ATOM   2477  CG2 VAL A 164      26.595  22.211  -2.633  1.00 94.22           C  
ATOM   2478 HG21 VAL A 164      25.804  22.368  -3.366  1.00 94.22           H  
ATOM   2479 HG22 VAL A 164      26.368  22.830  -1.765  1.00 94.22           H  
ATOM   2480 HG23 VAL A 164      27.553  22.518  -3.052  1.00 94.22           H  
ATOM   2481  N   ALA A 165      28.323  17.801  -3.029  1.00 92.60           N  
ATOM   2482  H   ALA A 165      29.121  18.363  -3.291  1.00 92.60           H  
ATOM   2483  CA  ALA A 165      28.551  16.433  -2.579  1.00 92.60           C  
ATOM   2484  HA  ALA A 165      27.828  15.786  -3.075  1.00 92.60           H  
ATOM   2485  C   ALA A 165      28.346  16.316  -1.061  1.00 92.60           C  
ATOM   2486  CB  ALA A 165      29.959  15.993  -2.996  1.00 92.60           C  
ATOM   2487  HB1 ALA A 165      30.124  14.959  -2.693  1.00 92.60           H  
ATOM   2488  HB2 ALA A 165      30.066  16.066  -4.079  1.00 92.60           H  
ATOM   2489  HB3 ALA A 165      30.704  16.627  -2.516  1.00 92.60           H  
ATOM   2490  O   ALA A 165      28.908  17.099  -0.296  1.00 92.60           O  
ATOM   2491  N   GLY A 166      27.577  15.314  -0.627  1.00 87.73           N  
ATOM   2492  H   GLY A 166      27.021  14.796  -1.292  1.00 87.73           H  
ATOM   2493  CA  GLY A 166      27.288  15.098   0.791  1.00 87.73           C  
ATOM   2494  HA2 GLY A 166      28.189  15.261   1.382  1.00 87.73           H  
ATOM   2495  HA3 GLY A 166      26.968  14.064   0.922  1.00 87.73           H  
ATOM   2496  C   GLY A 166      26.185  16.003   1.346  1.00 87.73           C  
ATOM   2497  O   GLY A 166      26.024  16.069   2.564  1.00 87.73           O  
ATOM   2498  N   GLU A 167      25.433  16.685   0.477  1.00 91.73           N  
ATOM   2499  H   GLU A 167      25.608  16.558  -0.510  1.00 91.73           H  
ATOM   2500  CA  GLU A 167      24.211  17.399   0.852  1.00 91.73           C  
ATOM   2501  HA  GLU A 167      24.471  18.208   1.535  1.00 91.73           H  
ATOM   2502  C   GLU A 167      23.229  16.465   1.569  1.00 91.73           C  
ATOM   2503  CB  GLU A 167      23.577  18.000  -0.412  1.00 91.73           C  
ATOM   2504  HB2 GLU A 167      24.280  18.709  -0.850  1.00 91.73           H  
ATOM   2505  HB3 GLU A 167      23.420  17.205  -1.141  1.00 91.73           H  
ATOM   2506  O   GLU A 167      23.207  15.260   1.316  1.00 91.73           O  
ATOM   2507  CG  GLU A 167      22.239  18.714  -0.172  1.00 91.73           C  
ATOM   2508  HG2 GLU A 167      21.881  19.109  -1.123  1.00 91.73           H  
ATOM   2509  HG3 GLU A 167      21.487  18.010   0.184  1.00 91.73           H  
ATOM   2510  CD  GLU A 167      22.435  19.859   0.816  1.00 91.73           C  
ATOM   2511  OE1 GLU A 167      22.009  19.737   1.987  1.00 91.73           O  
ATOM   2512  OE2 GLU A 167      23.088  20.826   0.376  1.00 91.73           O  
ATOM   2513  N   VAL A 168      22.399  17.013   2.457  1.00 94.44           N  
ATOM   2514  H   VAL A 168      22.365  18.020   2.530  1.00 94.44           H  
ATOM   2515  CA  VAL A 168      21.399  16.253   3.198  1.00 94.44           C  
ATOM   2516  HA  VAL A 168      21.414  15.224   2.837  1.00 94.44           H  
ATOM   2517  C   VAL A 168      19.996  16.800   2.949  1.00 94.44           C  
ATOM   2518  CB  VAL A 168      21.754  16.184   4.688  1.00 94.44           C  
ATOM   2519  HB  VAL A 168      21.896  17.196   5.068  1.00 94.44           H  
ATOM   2520  O   VAL A 168      19.644  17.896   3.383  1.00 94.44           O  
ATOM   2521  CG1 VAL A 168      20.662  15.471   5.495  1.00 94.44           C  
ATOM   2522 HG11 VAL A 168      20.968  15.393   6.538  1.00 94.44           H  
ATOM   2523 HG12 VAL A 168      20.495  14.477   5.082  1.00 94.44           H  
ATOM   2524 HG13 VAL A 168      19.727  16.031   5.454  1.00 94.44           H  
ATOM   2525  CG2 VAL A 168      23.062  15.416   4.922  1.00 94.44           C  
ATOM   2526 HG21 VAL A 168      23.885  15.919   4.414  1.00 94.44           H  
ATOM   2527 HG22 VAL A 168      23.288  15.373   5.987  1.00 94.44           H  
ATOM   2528 HG23 VAL A 168      22.969  14.404   4.526  1.00 94.44           H  
ATOM   2529  N   LEU A 169      19.158  15.970   2.330  1.00 96.02           N  
ATOM   2530  H   LEU A 169      19.517  15.062   2.073  1.00 96.02           H  
ATOM   2531  CA  LEU A 169      17.710  16.170   2.267  1.00 96.02           C  
ATOM   2532  HA  LEU A 169      17.484  17.236   2.273  1.00 96.02           H  
ATOM   2533  C   LEU A 169      17.057  15.549   3.497  1.00 96.02           C  
ATOM   2534  CB  LEU A 169      17.150  15.529   0.988  1.00 96.02           C  
ATOM   2535  HB2 LEU A 169      17.372  14.462   1.008  1.00 96.02           H  
ATOM   2536  HB3 LEU A 169      16.066  15.648   0.979  1.00 96.02           H  
ATOM   2537  O   LEU A 169      17.522  14.522   3.980  1.00 96.02           O  
ATOM   2538  CG  LEU A 169      17.725  16.125  -0.303  1.00 96.02           C  
ATOM   2539  HG  LEU A 169      18.811  16.032  -0.308  1.00 96.02           H  
ATOM   2540  CD1 LEU A 169      17.180  15.362  -1.508  1.00 96.02           C  
ATOM   2541 HD11 LEU A 169      17.465  14.312  -1.432  1.00 96.02           H  
ATOM   2542 HD12 LEU A 169      17.607  15.770  -2.425  1.00 96.02           H  
ATOM   2543 HD13 LEU A 169      16.094  15.440  -1.544  1.00 96.02           H  
ATOM   2544  CD2 LEU A 169      17.350  17.594  -0.450  1.00 96.02           C  
ATOM   2545 HD21 LEU A 169      17.763  17.938  -1.398  1.00 96.02           H  
ATOM   2546 HD22 LEU A 169      16.268  17.720  -0.445  1.00 96.02           H  
ATOM   2547 HD23 LEU A 169      17.803  18.188   0.344  1.00 96.02           H  
ATOM   2548  N   GLN A 170      15.956  16.116   3.986  1.00 98.13           N  
ATOM   2549  H   GLN A 170      15.629  16.980   3.578  1.00 98.13           H  
ATOM   2550  CA  GLN A 170      15.209  15.513   5.089  1.00 98.13           C  
ATOM   2551  HA  GLN A 170      15.602  14.511   5.264  1.00 98.13           H  
ATOM   2552  C   GLN A 170      13.731  15.342   4.733  1.00 98.13           C  
ATOM   2553  CB  GLN A 170      15.464  16.304   6.379  1.00 98.13           C  
ATOM   2554  HB2 GLN A 170      16.535  16.316   6.581  1.00 98.13           H  
ATOM   2555  HB3 GLN A 170      15.146  17.337   6.238  1.00 98.13           H  
ATOM   2556  O   GLN A 170      13.025  16.322   4.511  1.00 98.13           O  
ATOM   2557  CG  GLN A 170      14.746  15.716   7.600  1.00 98.13           C  
ATOM   2558  HG2 GLN A 170      13.699  15.523   7.366  1.00 98.13           H  
ATOM   2559  HG3 GLN A 170      15.217  14.775   7.884  1.00 98.13           H  
ATOM   2560  CD  GLN A 170      14.769  16.693   8.763  1.00 98.13           C  
ATOM   2561  NE2 GLN A 170      15.491  16.412   9.825  1.00 98.13           N  
ATOM   2562 HE21 GLN A 170      15.486  17.103  10.561  1.00 98.13           H  
ATOM   2563 HE22 GLN A 170      16.054  15.573   9.856  1.00 98.13           H  
ATOM   2564  OE1 GLN A 170      14.118  17.728   8.730  1.00 98.13           O  
ATOM   2565  N   PHE A 171      13.250  14.100   4.715  1.00 98.49           N  
ATOM   2566  H   PHE A 171      13.869  13.347   4.980  1.00 98.49           H  
ATOM   2567  CA  PHE A 171      11.819  13.811   4.641  1.00 98.49           C  
ATOM   2568  HA  PHE A 171      11.369  14.466   3.894  1.00 98.49           H  
ATOM   2569  C   PHE A 171      11.146  14.084   5.985  1.00 98.49           C  
ATOM   2570  CB  PHE A 171      11.585  12.366   4.191  1.00 98.49           C  
ATOM   2571  HB2 PHE A 171      11.833  12.302   3.132  1.00 98.49           H  
ATOM   2572  HB3 PHE A 171      12.240  11.700   4.752  1.00 98.49           H  
ATOM   2573  O   PHE A 171      11.752  13.858   7.029  1.00 98.49           O  
ATOM   2574  CG  PHE A 171      10.157  11.888   4.334  1.00 98.49           C  
ATOM   2575  CD1 PHE A 171       9.798  11.023   5.382  1.00 98.49           C  
ATOM   2576  HD1 PHE A 171      10.539  10.704   6.100  1.00 98.49           H  
ATOM   2577  CD2 PHE A 171       9.180  12.328   3.423  1.00 98.49           C  
ATOM   2578  HD2 PHE A 171       9.445  13.014   2.633  1.00 98.49           H  
ATOM   2579  CE1 PHE A 171       8.471  10.574   5.500  1.00 98.49           C  
ATOM   2580  HE1 PHE A 171       8.197   9.911   6.307  1.00 98.49           H  
ATOM   2581  CE2 PHE A 171       7.859  11.860   3.529  1.00 98.49           C  
ATOM   2582  HE2 PHE A 171       7.113  12.165   2.810  1.00 98.49           H  
ATOM   2583  CZ  PHE A 171       7.505  10.980   4.564  1.00 98.49           C  
ATOM   2584  HZ  PHE A 171       6.491  10.619   4.645  1.00 98.49           H  
ATOM   2585  N   ALA A 172       9.898  14.545   5.951  1.00 98.28           N  
ATOM   2586  H   ALA A 172       9.496  14.748   5.047  1.00 98.28           H  
ATOM   2587  CA  ALA A 172       8.995  14.578   7.095  1.00 98.28           C  
ATOM   2588  HA  ALA A 172       9.183  13.710   7.727  1.00 98.28           H  
ATOM   2589  C   ALA A 172       7.535  14.532   6.629  1.00 98.28           C  
ATOM   2590  CB  ALA A 172       9.258  15.857   7.903  1.00 98.28           C  
ATOM   2591  HB1 ALA A 172       9.022  16.733   7.299  1.00 98.28           H  
ATOM   2592  HB2 ALA A 172       8.641  15.857   8.801  1.00 98.28           H  
ATOM   2593  HB3 ALA A 172      10.308  15.891   8.193  1.00 98.28           H  
ATOM   2594  O   ALA A 172       7.216  14.932   5.507  1.00 98.28           O  
ATOM   2595  N   THR A 173       6.631  14.148   7.524  1.00 98.37           N  
ATOM   2596  H   THR A 173       6.945  13.829   8.429  1.00 98.37           H  
ATOM   2597  CA  THR A 173       5.195  14.405   7.378  1.00 98.37           C  
ATOM   2598  HA  THR A 173       4.997  14.739   6.359  1.00 98.37           H  
ATOM   2599  C   THR A 173       4.764  15.522   8.313  1.00 98.37           C  
ATOM   2600  CB  THR A 173       4.350  13.154   7.603  1.00 98.37           C  
ATOM   2601  HB  THR A 173       3.300  13.399   7.446  1.00 98.37           H  
ATOM   2602  O   THR A 173       5.385  15.766   9.352  1.00 98.37           O  
ATOM   2603  CG2 THR A 173       4.755  12.053   6.628  1.00 98.37           C  
ATOM   2604 HG21 THR A 173       5.676  11.573   6.959  1.00 98.37           H  
ATOM   2605 HG22 THR A 173       4.910  12.474   5.635  1.00 98.37           H  
ATOM   2606 HG23 THR A 173       3.954  11.316   6.563  1.00 98.37           H  
ATOM   2607  OG1 THR A 173       4.544  12.721   8.923  1.00 98.37           O  
ATOM   2608  HG1 THR A 173       4.156  11.849   9.028  1.00 98.37           H  
ATOM   2609  N   GLN A 174       3.731  16.262   7.919  1.00 98.05           N  
ATOM   2610  H   GLN A 174       3.276  16.023   7.050  1.00 98.05           H  
ATOM   2611  CA  GLN A 174       3.220  17.398   8.676  1.00 98.05           C  
ATOM   2612  HA  GLN A 174       3.489  17.255   9.723  1.00 98.05           H  
ATOM   2613  C   GLN A 174       1.695  17.490   8.629  1.00 98.05           C  
ATOM   2614  CB  GLN A 174       3.864  18.708   8.180  1.00 98.05           C  
ATOM   2615  HB2 GLN A 174       3.363  19.545   8.667  1.00 98.05           H  
ATOM   2616  HB3 GLN A 174       3.718  18.795   7.104  1.00 98.05           H  
ATOM   2617  O   GLN A 174       1.046  17.049   7.682  1.00 98.05           O  
ATOM   2618  CG  GLN A 174       5.367  18.799   8.507  1.00 98.05           C  
ATOM   2619  HG2 GLN A 174       5.504  18.597   9.569  1.00 98.05           H  
ATOM   2620  HG3 GLN A 174       5.920  18.050   7.939  1.00 98.05           H  
ATOM   2621  CD  GLN A 174       5.963  20.164   8.196  1.00 98.05           C  
ATOM   2622  NE2 GLN A 174       7.007  20.577   8.880  1.00 98.05           N  
ATOM   2623 HE21 GLN A 174       7.399  19.988   9.601  1.00 98.05           H  
ATOM   2624 HE22 GLN A 174       7.295  21.539   8.772  1.00 98.05           H  
ATOM   2625  OE1 GLN A 174       5.494  20.900   7.341  1.00 98.05           O  
ATOM   2626  N   ASN A 175       1.132  18.148   9.636  1.00 96.33           N  
ATOM   2627  H   ASN A 175       1.727  18.399  10.412  1.00 96.33           H  
ATOM   2628  CA  ASN A 175      -0.212  18.704   9.607  1.00 96.33           C  
ATOM   2629  HA  ASN A 175      -0.842  18.111   8.944  1.00 96.33           H  
ATOM   2630  C   ASN A 175      -0.142  20.141   9.075  1.00 96.33           C  
ATOM   2631  CB  ASN A 175      -0.795  18.610  11.019  1.00 96.33           C  
ATOM   2632  HB2 ASN A 175      -0.135  19.119  11.722  1.00 96.33           H  
ATOM   2633  HB3 ASN A 175      -0.844  17.556  11.295  1.00 96.33           H  
ATOM   2634  O   ASN A 175       0.511  21.009   9.658  1.00 96.33           O  
ATOM   2635  CG  ASN A 175      -2.191  19.189  11.150  1.00 96.33           C  
ATOM   2636  ND2 ASN A 175      -3.068  18.506  11.836  1.00 96.33           N  
ATOM   2637 HD21 ASN A 175      -2.864  17.546  12.077  1.00 96.33           H  
ATOM   2638 HD22 ASN A 175      -4.020  18.839  11.882  1.00 96.33           H  
ATOM   2639  OD1 ASN A 175      -2.502  20.278  10.693  1.00 96.33           O  
ATOM   2640  N   ASN A 176      -0.831  20.409   7.971  1.00 92.91           N  
ATOM   2641  H   ASN A 176      -1.325  19.647   7.528  1.00 92.91           H  
ATOM   2642  CA  ASN A 176      -0.799  21.702   7.294  1.00 92.91           C  
ATOM   2643  HA  ASN A 176       0.250  21.990   7.218  1.00 92.91           H  
ATOM   2644  C   ASN A 176      -1.475  22.860   8.055  1.00 92.91           C  
ATOM   2645  CB  ASN A 176      -1.351  21.526   5.867  1.00 92.91           C  
ATOM   2646  HB2 ASN A 176      -0.786  20.741   5.365  1.00 92.91           H  
ATOM   2647  HB3 ASN A 176      -1.209  22.456   5.317  1.00 92.91           H  
ATOM   2648  O   ASN A 176      -1.243  24.012   7.694  1.00 92.91           O  
ATOM   2649  CG  ASN A 176      -2.827  21.163   5.796  1.00 92.91           C  
ATOM   2650  ND2 ASN A 176      -3.327  20.889   4.616  1.00 92.91           N  
ATOM   2651 HD21 ASN A 176      -4.270  20.529   4.595  1.00 92.91           H  
ATOM   2652 HD22 ASN A 176      -2.721  20.797   3.813  1.00 92.91           H  
ATOM   2653  OD1 ASN A 176      -3.555  21.099   6.775  1.00 92.91           O  
ATOM   2654  N   LYS A 177      -2.272  22.579   9.095  1.00 92.17           N  
ATOM   2655  H   LYS A 177      -2.406  21.603   9.319  1.00 92.17           H  
ATOM   2656  CA  LYS A 177      -2.930  23.579   9.951  1.00 92.17           C  
ATOM   2657  HA  LYS A 177      -3.018  24.519   9.407  1.00 92.17           H  
ATOM   2658  C   LYS A 177      -2.118  23.891  11.205  1.00 92.17           C  
ATOM   2659  CB  LYS A 177      -4.338  23.108  10.355  1.00 92.17           C  
ATOM   2660  HB2 LYS A 177      -4.757  23.831  11.054  1.00 92.17           H  
ATOM   2661  HB3 LYS A 177      -4.267  22.149  10.869  1.00 92.17           H  
ATOM   2662  O   LYS A 177      -2.005  25.053  11.579  1.00 92.17           O  
ATOM   2663  CG  LYS A 177      -5.301  22.974   9.169  1.00 92.17           C  
ATOM   2664  HG2 LYS A 177      -4.893  22.263   8.450  1.00 92.17           H  
ATOM   2665  HG3 LYS A 177      -5.420  23.943   8.683  1.00 92.17           H  
ATOM   2666  CD  LYS A 177      -6.667  22.456   9.633  1.00 92.17           C  
ATOM   2667  HD2 LYS A 177      -6.524  21.507  10.149  1.00 92.17           H  
ATOM   2668  HD3 LYS A 177      -7.113  23.174  10.322  1.00 92.17           H  
ATOM   2669  CE  LYS A 177      -7.585  22.248   8.425  1.00 92.17           C  
ATOM   2670  HE2 LYS A 177      -7.066  21.609   7.710  1.00 92.17           H  
ATOM   2671  HE3 LYS A 177      -7.759  23.211   7.946  1.00 92.17           H  
ATOM   2672  NZ  LYS A 177      -8.871  21.623   8.823  1.00 92.17           N  
ATOM   2673  HZ1 LYS A 177      -9.365  22.205   9.484  1.00 92.17           H  
ATOM   2674  HZ2 LYS A 177      -9.460  21.473   8.016  1.00 92.17           H  
ATOM   2675  HZ3 LYS A 177      -8.704  20.726   9.255  1.00 92.17           H  
ATOM   2676  N   THR A 178      -1.576  22.869  11.868  1.00 94.34           N  
ATOM   2677  H   THR A 178      -1.734  21.936  11.515  1.00 94.34           H  
ATOM   2678  CA  THR A 178      -0.876  23.025  13.159  1.00 94.34           C  
ATOM   2679  HA  THR A 178      -1.185  23.962  13.621  1.00 94.34           H  
ATOM   2680  C   THR A 178       0.642  23.101  13.021  1.00 94.34           C  
ATOM   2681  CB  THR A 178      -1.241  21.902  14.141  1.00 94.34           C  
ATOM   2682  HB  THR A 178      -0.777  22.109  15.106  1.00 94.34           H  
ATOM   2683  O   THR A 178       1.320  23.450  13.984  1.00 94.34           O  
ATOM   2684  CG2 THR A 178      -2.749  21.762  14.347  1.00 94.34           C  
ATOM   2685 HG21 THR A 178      -3.169  22.724  14.640  1.00 94.34           H  
ATOM   2686 HG22 THR A 178      -3.232  21.420  13.432  1.00 94.34           H  
ATOM   2687 HG23 THR A 178      -2.943  21.040  15.141  1.00 94.34           H  
ATOM   2688  OG1 THR A 178      -0.766  20.668  13.663  1.00 94.34           O  
ATOM   2689  HG1 THR A 178      -1.273  19.981  14.103  1.00 94.34           H  
ATOM   2690  N   ASN A 179       1.188  22.763  11.847  1.00 90.38           N  
ATOM   2691  H   ASN A 179       0.565  22.456  11.114  1.00 90.38           H  
ATOM   2692  CA  ASN A 179       2.620  22.576  11.588  1.00 90.38           C  
ATOM   2693  HA  ASN A 179       2.698  22.179  10.576  1.00 90.38           H  
ATOM   2694  C   ASN A 179       3.295  21.511  12.468  1.00 90.38           C  
ATOM   2695  CB  ASN A 179       3.353  23.928  11.598  1.00 90.38           C  
ATOM   2696  HB2 ASN A 179       4.410  23.769  11.383  1.00 90.38           H  
ATOM   2697  HB3 ASN A 179       3.280  24.378  12.588  1.00 90.38           H  
ATOM   2698  O   ASN A 179       4.521  21.394  12.457  1.00 90.38           O  
ATOM   2699  CG  ASN A 179       2.819  24.880  10.550  1.00 90.38           C  
ATOM   2700  ND2 ASN A 179       2.587  26.119  10.916  1.00 90.38           N  
ATOM   2701 HD21 ASN A 179       2.188  26.729  10.216  1.00 90.38           H  
ATOM   2702 HD22 ASN A 179       2.707  26.392  11.881  1.00 90.38           H  
ATOM   2703  OD1 ASN A 179       2.616  24.525   9.395  1.00 90.38           O  
ATOM   2704  N   ALA A 180       2.522  20.701  13.201  1.00 94.17           N  
ATOM   2705  H   ALA A 180       1.521  20.829  13.180  1.00 94.17           H  
ATOM   2706  CA  ALA A 180       3.054  19.515  13.853  1.00 94.17           C  
ATOM   2707  HA  ALA A 180       3.854  19.817  14.529  1.00 94.17           H  
ATOM   2708  C   ALA A 180       3.629  18.576  12.786  1.00 94.17           C  
ATOM   2709  CB  ALA A 180       1.943  18.840  14.664  1.00 94.17           C  
ATOM   2710  HB1 ALA A 180       1.551  19.537  15.405  1.00 94.17           H  
ATOM   2711  HB2 ALA A 180       2.338  17.960  15.173  1.00 94.17           H  
ATOM   2712  HB3 ALA A 180       1.134  18.530  14.002  1.00 94.17           H  
ATOM   2713  O   ALA A 180       2.991  18.366  11.757  1.00 94.17           O  
ATOM   2714  N   GLY A 181       4.814  18.018  13.031  1.00 96.41           N  
ATOM   2715  H   GLY A 181       5.306  18.260  13.879  1.00 96.41           H  
ATOM   2716  CA  GLY A 181       5.444  17.070  12.113  1.00 96.41           C  
ATOM   2717  HA2 GLY A 181       6.216  17.565  11.524  1.00 96.41           H  
ATOM   2718  HA3 GLY A 181       4.687  16.686  11.430  1.00 96.41           H  
ATOM   2719  C   GLY A 181       6.052  15.860  12.805  1.00 96.41           C  
ATOM   2720  O   GLY A 181       6.273  15.866  14.024  1.00 96.41           O  
ATOM   2721  N   GLU A 182       6.307  14.819  12.024  1.00 97.70           N  
ATOM   2722  H   GLU A 182       6.074  14.897  11.044  1.00 97.70           H  
ATOM   2723  CA  GLU A 182       7.000  13.591  12.414  1.00 97.70           C  
ATOM   2724  HA  GLU A 182       7.810  13.843  13.099  1.00 97.70           H  
ATOM   2725  C   GLU A 182       7.652  12.915  11.194  1.00 97.70           C  
ATOM   2726  CB  GLU A 182       6.040  12.639  13.148  1.00 97.70           C  
ATOM   2727  HB2 GLU A 182       6.627  11.790  13.498  1.00 97.70           H  
ATOM   2728  HB3 GLU A 182       5.641  13.138  14.030  1.00 97.70           H  
ATOM   2729  O   GLU A 182       7.716  13.498  10.115  1.00 97.70           O  
ATOM   2730  CG  GLU A 182       4.880  12.148  12.272  1.00 97.70           C  
ATOM   2731  HG2 GLU A 182       5.279  11.843  11.305  1.00 97.70           H  
ATOM   2732  HG3 GLU A 182       4.181  12.970  12.118  1.00 97.70           H  
ATOM   2733  CD  GLU A 182       4.141  10.946  12.864  1.00 97.70           C  
ATOM   2734  OE1 GLU A 182       3.063  10.610  12.336  1.00 97.70           O  
ATOM   2735  OE2 GLU A 182       4.677  10.273  13.767  1.00 97.70           O  
ATOM   2736  N   GLY A 183       8.187  11.703  11.374  1.00 96.30           N  
ATOM   2737  H   GLY A 183       8.048  11.228  12.254  1.00 96.30           H  
ATOM   2738  CA  GLY A 183       8.798  10.950  10.276  1.00 96.30           C  
ATOM   2739  HA2 GLY A 183       8.097  10.897   9.443  1.00 96.30           H  
ATOM   2740  HA3 GLY A 183       9.014   9.936  10.613  1.00 96.30           H  
ATOM   2741  C   GLY A 183      10.098  11.554   9.747  1.00 96.30           C  
ATOM   2742  O   GLY A 183      10.489  11.249   8.627  1.00 96.30           O  
ATOM   2743  N   TYR A 184      10.751  12.421  10.530  1.00 97.75           N  
ATOM   2744  H   TYR A 184      10.339  12.659  11.421  1.00 97.75           H  
ATOM   2745  CA  TYR A 184      11.989  13.088  10.139  1.00 97.75           C  
ATOM   2746  HA  TYR A 184      11.779  13.686   9.252  1.00 97.75           H  
ATOM   2747  C   TYR A 184      13.086  12.068   9.814  1.00 97.75           C  
ATOM   2748  CB  TYR A 184      12.451  14.067  11.223  1.00 97.75           C  
ATOM   2749  HB2 TYR A 184      12.608  13.524  12.155  1.00 97.75           H  
ATOM   2750  HB3 TYR A 184      13.413  14.484  10.924  1.00 97.75           H  
ATOM   2751  O   TYR A 184      13.561  11.366  10.707  1.00 97.75           O  
ATOM   2752  CG  TYR A 184      11.490  15.216  11.464  1.00 97.75           C  
ATOM   2753  CD1 TYR A 184      11.504  16.337  10.613  1.00 97.75           C  
ATOM   2754  HD1 TYR A 184      12.196  16.376   9.785  1.00 97.75           H  
ATOM   2755  CD2 TYR A 184      10.580  15.160  12.536  1.00 97.75           C  
ATOM   2756  HD2 TYR A 184      10.579  14.303  13.194  1.00 97.75           H  
ATOM   2757  CE1 TYR A 184      10.608  17.400  10.826  1.00 97.75           C  
ATOM   2758  HE1 TYR A 184      10.620  18.264  10.177  1.00 97.75           H  
ATOM   2759  CE2 TYR A 184       9.680  16.221  12.754  1.00 97.75           C  
ATOM   2760  HE2 TYR A 184       8.982  16.177  13.577  1.00 97.75           H  
ATOM   2761  OH  TYR A 184       8.822  18.366  12.099  1.00 97.75           O  
ATOM   2762  HH  TYR A 184       8.316  18.233  12.904  1.00 97.75           H  
ATOM   2763  CZ  TYR A 184       9.690  17.341  11.893  1.00 97.75           C  
ATOM   2764  N   HIS A 185      13.521  12.020   8.556  1.00 97.94           N  
ATOM   2765  H   HIS A 185      13.022  12.557   7.861  1.00 97.94           H  
ATOM   2766  CA  HIS A 185      14.591  11.131   8.106  1.00 97.94           C  
ATOM   2767  HA  HIS A 185      15.177  10.812   8.968  1.00 97.94           H  
ATOM   2768  C   HIS A 185      15.526  11.852   7.140  1.00 97.94           C  
ATOM   2769  CB  HIS A 185      13.992   9.879   7.468  1.00 97.94           C  
ATOM   2770  HB2 HIS A 185      13.514  10.133   6.522  1.00 97.94           H  
ATOM   2771  HB3 HIS A 185      13.231   9.482   8.139  1.00 97.94           H  
ATOM   2772  O   HIS A 185      15.067  12.487   6.196  1.00 97.94           O  
ATOM   2773  CG  HIS A 185      15.027   8.811   7.241  1.00 97.94           C  
ATOM   2774  CD2 HIS A 185      15.902   8.717   6.196  1.00 97.94           C  
ATOM   2775  HD2 HIS A 185      15.998   9.434   5.394  1.00 97.94           H  
ATOM   2776  ND1 HIS A 185      15.303   7.769   8.091  1.00 97.94           N  
ATOM   2777  HD1 HIS A 185      14.754   7.519   8.901  1.00 97.94           H  
ATOM   2778  CE1 HIS A 185      16.291   7.039   7.549  1.00 97.94           C  
ATOM   2779  HE1 HIS A 185      16.685   6.121   7.959  1.00 97.94           H  
ATOM   2780  NE2 HIS A 185      16.695   7.582   6.394  1.00 97.94           N  
ATOM   2781  N   ALA A 186      16.832  11.773   7.392  1.00 97.06           N  
ATOM   2782  H   ALA A 186      17.146  11.120   8.096  1.00 97.06           H  
ATOM   2783  CA  ALA A 186      17.860  12.470   6.630  1.00 97.06           C  
ATOM   2784  HA  ALA A 186      17.408  13.309   6.100  1.00 97.06           H  
ATOM   2785  C   ALA A 186      18.512  11.545   5.590  1.00 97.06           C  
ATOM   2786  CB  ALA A 186      18.881  13.040   7.621  1.00 97.06           C  
ATOM   2787  HB1 ALA A 186      19.701  13.505   7.074  1.00 97.06           H  
ATOM   2788  HB2 ALA A 186      18.404  13.786   8.257  1.00 97.06           H  
ATOM   2789  HB3 ALA A 186      19.289  12.238   8.235  1.00 97.06           H  
ATOM   2790  O   ALA A 186      18.934  10.442   5.925  1.00 97.06           O  
ATOM   2791  N   PHE A 187      18.656  12.026   4.357  1.00 93.11           N  
ATOM   2792  H   PHE A 187      18.285  12.946   4.163  1.00 93.11           H  
ATOM   2793  CA  PHE A 187      19.296  11.331   3.245  1.00 93.11           C  
ATOM   2794  HA  PHE A 187      19.611  10.337   3.561  1.00 93.11           H  
ATOM   2795  C   PHE A 187      20.502  12.117   2.765  1.00 93.11           C  
ATOM   2796  CB  PHE A 187      18.328  11.182   2.072  1.00 93.11           C  
ATOM   2797  HB2 PHE A 187      18.780  10.525   1.329  1.00 93.11           H  
ATOM   2798  HB3 PHE A 187      18.175  12.152   1.598  1.00 93.11           H  
ATOM   2799  O   PHE A 187      20.362  13.263   2.343  1.00 93.11           O  
ATOM   2800  CG  PHE A 187      16.985  10.629   2.454  1.00 93.11           C  
ATOM   2801  CD1 PHE A 187      16.853   9.266   2.752  1.00 93.11           C  
ATOM   2802  HD1 PHE A 187      17.715   8.615   2.731  1.00 93.11           H  
ATOM   2803  CD2 PHE A 187      15.870  11.480   2.506  1.00 93.11           C  
ATOM   2804  HD2 PHE A 187      15.975  12.533   2.289  1.00 93.11           H  
ATOM   2805  CE1 PHE A 187      15.592   8.740   3.058  1.00 93.11           C  
ATOM   2806  HE1 PHE A 187      15.512   7.685   3.274  1.00 93.11           H  
ATOM   2807  CE2 PHE A 187      14.613  10.952   2.824  1.00 93.11           C  
ATOM   2808  HE2 PHE A 187      13.754  11.607   2.828  1.00 93.11           H  
ATOM   2809  CZ  PHE A 187      14.466   9.583   3.101  1.00 93.11           C  
ATOM   2810  HZ  PHE A 187      13.492   9.182   3.341  1.00 93.11           H  
ATOM   2811  N   THR A 188      21.674  11.493   2.775  1.00 94.19           N  
ATOM   2812  H   THR A 188      21.737  10.556   3.146  1.00 94.19           H  
ATOM   2813  CA  THR A 188      22.859  12.074   2.145  1.00 94.19           C  
ATOM   2814  HA  THR A 188      22.854  13.149   2.324  1.00 94.19           H  
ATOM   2815  C   THR A 188      22.812  11.832   0.639  1.00 94.19           C  
ATOM   2816  CB  THR A 188      24.145  11.515   2.757  1.00 94.19           C  
ATOM   2817  HB  THR A 188      24.217  10.446   2.556  1.00 94.19           H  
ATOM   2818  O   THR A 188      22.730  10.686   0.196  1.00 94.19           O  
ATOM   2819  CG2 THR A 188      25.387  12.223   2.226  1.00 94.19           C  
ATOM   2820 HG21 THR A 188      25.297  13.297   2.387  1.00 94.19           H  
ATOM   2821 HG22 THR A 188      25.501  12.027   1.160  1.00 94.19           H  
ATOM   2822 HG23 THR A 188      26.270  11.851   2.745  1.00 94.19           H  
ATOM   2823  OG1 THR A 188      24.136  11.724   4.151  1.00 94.19           O  
ATOM   2824  HG1 THR A 188      24.188  12.673   4.288  1.00 94.19           H  
ATOM   2825  N   VAL A 189      22.893  12.904  -0.144  1.00 90.38           N  
ATOM   2826  H   VAL A 189      22.979  13.808   0.299  1.00 90.38           H  
ATOM   2827  CA  VAL A 189      22.923  12.877  -1.609  1.00 90.38           C  
ATOM   2828  HA  VAL A 189      22.875  11.837  -1.932  1.00 90.38           H  
ATOM   2829  C   VAL A 189      24.242  13.428  -2.139  1.00 90.38           C  
ATOM   2830  CB  VAL A 189      21.707  13.580  -2.243  1.00 90.38           C  
ATOM   2831  HB  VAL A 189      21.813  13.526  -3.327  1.00 90.38           H  
ATOM   2832  O   VAL A 189      24.888  14.287  -1.535  1.00 90.38           O  
ATOM   2833  CG1 VAL A 189      20.422  12.851  -1.870  1.00 90.38           C  
ATOM   2834 HG11 VAL A 189      20.501  11.815  -2.200  1.00 90.38           H  
ATOM   2835 HG12 VAL A 189      20.258  12.885  -0.793  1.00 90.38           H  
ATOM   2836 HG13 VAL A 189      19.575  13.318  -2.373  1.00 90.38           H  
ATOM   2837  CG2 VAL A 189      21.565  15.053  -1.861  1.00 90.38           C  
ATOM   2838 HG21 VAL A 189      21.454  15.163  -0.782  1.00 90.38           H  
ATOM   2839 HG22 VAL A 189      22.455  15.586  -2.194  1.00 90.38           H  
ATOM   2840 HG23 VAL A 189      20.694  15.483  -2.355  1.00 90.38           H  
ATOM   2841  N   GLY A 190      24.671  12.886  -3.274  1.00 91.01           N  
ATOM   2842  H   GLY A 190      24.063  12.233  -3.748  1.00 91.01           H  
ATOM   2843  CA  GLY A 190      25.867  13.319  -3.987  1.00 91.01           C  
ATOM   2844  HA2 GLY A 190      26.496  13.940  -3.349  1.00 91.01           H  
ATOM   2845  HA3 GLY A 190      26.441  12.438  -4.274  1.00 91.01           H  
ATOM   2846  C   GLY A 190      25.530  14.107  -5.247  1.00 91.01           C  
ATOM   2847  O   GLY A 190      24.389  14.507  -5.471  1.00 91.01           O  
ATOM   2848  N   THR A 191      26.544  14.289  -6.089  1.00 94.62           N  
ATOM   2849  H   THR A 191      27.465  13.955  -5.847  1.00 94.62           H  
ATOM   2850  CA  THR A 191      26.407  14.906  -7.417  1.00 94.62           C  
ATOM   2851  HA  THR A 191      25.696  15.730  -7.359  1.00 94.62           H  
ATOM   2852  C   THR A 191      25.842  13.961  -8.474  1.00 94.62           C  
ATOM   2853  CB  THR A 191      27.754  15.472  -7.878  1.00 94.62           C  
ATOM   2854  HB  THR A 191      27.678  15.817  -8.910  1.00 94.62           H  
ATOM   2855  O   THR A 191      25.368  14.418  -9.513  1.00 94.62           O  
ATOM   2856  CG2 THR A 191      28.196  16.643  -6.996  1.00 94.62           C  
ATOM   2857 HG21 THR A 191      27.456  17.441  -7.045  1.00 94.62           H  
ATOM   2858 HG22 THR A 191      29.150  17.027  -7.358  1.00 94.62           H  
ATOM   2859 HG23 THR A 191      28.310  16.322  -5.960  1.00 94.62           H  
ATOM   2860  OG1 THR A 191      28.754  14.478  -7.781  1.00 94.62           O  
ATOM   2861  HG1 THR A 191      28.638  13.856  -8.504  1.00 94.62           H  
ATOM   2862  N   ASP A 192      25.860  12.657  -8.198  1.00 91.46           N  
ATOM   2863  H   ASP A 192      26.239  12.356  -7.312  1.00 91.46           H  
ATOM   2864  CA  ASP A 192      25.247  11.635  -9.038  1.00 91.46           C  
ATOM   2865  HA  ASP A 192      25.212  11.997 -10.065  1.00 91.46           H  
ATOM   2866  C   ASP A 192      23.818  11.345  -8.590  1.00 91.46           C  
ATOM   2867  CB  ASP A 192      26.086  10.353  -9.028  1.00 91.46           C  
ATOM   2868  HB2 ASP A 192      25.581   9.593  -9.624  1.00 91.46           H  
ATOM   2869  HB3 ASP A 192      26.166   9.985  -8.005  1.00 91.46           H  
ATOM   2870  O   ASP A 192      23.480  11.445  -7.409  1.00 91.46           O  
ATOM   2871  CG  ASP A 192      27.481  10.575  -9.612  1.00 91.46           C  
ATOM   2872  OD1 ASP A 192      27.577  11.294 -10.632  1.00 91.46           O  
ATOM   2873  OD2 ASP A 192      28.440  10.031  -9.025  1.00 91.46           O  
ATOM   2874  N   TRP A 193      22.988  10.943  -9.549  1.00 94.64           N  
ATOM   2875  H   TRP A 193      23.353  10.838 -10.485  1.00 94.64           H  
ATOM   2876  CA  TRP A 193      21.635  10.483  -9.275  1.00 94.64           C  
ATOM   2877  HA  TRP A 193      21.092  11.256  -8.732  1.00 94.64           H  
ATOM   2878  C   TRP A 193      21.641   9.222  -8.411  1.00 94.64           C  
ATOM   2879  CB  TRP A 193      20.917  10.214 -10.593  1.00 94.64           C  
ATOM   2880  HB2 TRP A 193      20.041   9.609 -10.360  1.00 94.64           H  
ATOM   2881  HB3 TRP A 193      21.557   9.616 -11.243  1.00 94.64           H  
ATOM   2882  O   TRP A 193      22.219   8.201  -8.789  1.00 94.64           O  
ATOM   2883  CG  TRP A 193      20.438  11.427 -11.331  1.00 94.64           C  
ATOM   2884  CD1 TRP A 193      20.837  11.834 -12.559  1.00 94.64           C  
ATOM   2885  HD1 TRP A 193      21.591  11.337 -13.153  1.00 94.64           H  
ATOM   2886  CD2 TRP A 193      19.343  12.313 -10.951  1.00 94.64           C  
ATOM   2887  CE2 TRP A 193      19.126  13.241 -12.013  1.00 94.64           C  
ATOM   2888  CE3 TRP A 193      18.473  12.384  -9.843  1.00 94.64           C  
ATOM   2889  HE3 TRP A 193      18.587  11.679  -9.032  1.00 94.64           H  
ATOM   2890  NE1 TRP A 193      20.044  12.889 -12.979  1.00 94.64           N  
ATOM   2891  HE1 TRP A 193      19.967  13.189 -13.940  1.00 94.64           H  
ATOM   2892  CH2 TRP A 193      17.263  14.250 -10.854  1.00 94.64           C  
ATOM   2893  HH2 TRP A 193      16.435  14.943 -10.829  1.00 94.64           H  
ATOM   2894  CZ2 TRP A 193      18.108  14.201 -11.974  1.00 94.64           C  
ATOM   2895  HZ2 TRP A 193      17.913  14.845 -12.819  1.00 94.64           H  
ATOM   2896  CZ3 TRP A 193      17.446  13.345  -9.796  1.00 94.64           C  
ATOM   2897  HZ3 TRP A 193      16.765  13.379  -8.958  1.00 94.64           H  
ATOM   2898  N   THR A 194      20.925   9.274  -7.294  1.00 88.93           N  
ATOM   2899  H   THR A 194      20.564  10.165  -6.986  1.00 88.93           H  
ATOM   2900  CA  THR A 194      20.673   8.126  -6.424  1.00 88.93           C  
ATOM   2901  HA  THR A 194      21.067   7.226  -6.895  1.00 88.93           H  
ATOM   2902  C   THR A 194      19.176   7.921  -6.236  1.00 88.93           C  
ATOM   2903  CB  THR A 194      21.374   8.276  -5.065  1.00 88.93           C  
ATOM   2904  HB  THR A 194      21.136   7.404  -4.455  1.00 88.93           H  
ATOM   2905  O   THR A 194      18.409   8.880  -6.179  1.00 88.93           O  
ATOM   2906  CG2 THR A 194      22.893   8.365  -5.210  1.00 88.93           C  
ATOM   2907 HG21 THR A 194      23.261   7.515  -5.785  1.00 88.93           H  
ATOM   2908 HG22 THR A 194      23.166   9.286  -5.726  1.00 88.93           H  
ATOM   2909 HG23 THR A 194      23.358   8.358  -4.225  1.00 88.93           H  
ATOM   2910  OG1 THR A 194      20.953   9.432  -4.384  1.00 88.93           O  
ATOM   2911  HG1 THR A 194      21.321   9.414  -3.497  1.00 88.93           H  
ATOM   2912  N   THR A 195      18.755   6.661  -6.132  1.00 91.91           N  
ATOM   2913  H   THR A 195      19.416   5.906  -6.244  1.00 91.91           H  
ATOM   2914  CA  THR A 195      17.411   6.316  -5.659  1.00 91.91           C  
ATOM   2915  HA  THR A 195      16.696   7.065  -5.999  1.00 91.91           H  
ATOM   2916  C   THR A 195      17.427   6.302  -4.137  1.00 91.91           C  
ATOM   2917  CB  THR A 195      16.953   4.954  -6.191  1.00 91.91           C  
ATOM   2918  HB  THR A 195      17.673   4.195  -5.884  1.00 91.91           H  
ATOM   2919  O   THR A 195      18.199   5.562  -3.525  1.00 91.91           O  
ATOM   2920  CG2 THR A 195      15.575   4.549  -5.679  1.00 91.91           C  
ATOM   2921 HG21 THR A 195      15.420   3.503  -5.941  1.00 91.91           H  
ATOM   2922 HG22 THR A 195      15.522   4.614  -4.593  1.00 91.91           H  
ATOM   2923 HG23 THR A 195      14.805   5.188  -6.112  1.00 91.91           H  
ATOM   2924  OG1 THR A 195      16.890   4.977  -7.602  1.00 91.91           O  
ATOM   2925  HG1 THR A 195      16.012   4.700  -7.876  1.00 91.91           H  
ATOM   2926  N   ILE A 196      16.549   7.096  -3.539  1.00 91.64           N  
ATOM   2927  H   ILE A 196      15.952   7.668  -4.118  1.00 91.64           H  
ATOM   2928  CA  ILE A 196      16.261   7.103  -2.110  1.00 91.64           C  
ATOM   2929  HA  ILE A 196      17.058   6.594  -1.569  1.00 91.64           H  
ATOM   2930  C   ILE A 196      14.965   6.333  -1.873  1.00 91.64           C  
ATOM   2931  CB  ILE A 196      16.186   8.558  -1.609  1.00 91.64           C  
ATOM   2932  HB  ILE A 196      15.534   9.129  -2.270  1.00 91.64           H  
ATOM   2933  O   ILE A 196      14.016   6.477  -2.640  1.00 91.64           O  
ATOM   2934  CG1 ILE A 196      17.603   9.170  -1.632  1.00 91.64           C  
ATOM   2935 HG12 ILE A 196      18.205   8.710  -0.848  1.00 91.64           H  
ATOM   2936 HG13 ILE A 196      18.085   8.964  -2.587  1.00 91.64           H  
ATOM   2937  CG2 ILE A 196      15.601   8.601  -0.190  1.00 91.64           C  
ATOM   2938 HG21 ILE A 196      15.595   9.621   0.196  1.00 91.64           H  
ATOM   2939 HG22 ILE A 196      16.183   7.958   0.470  1.00 91.64           H  
ATOM   2940 HG23 ILE A 196      14.562   8.271  -0.193  1.00 91.64           H  
ATOM   2941  CD1 ILE A 196      17.619  10.686  -1.445  1.00 91.64           C  
ATOM   2942 HD11 ILE A 196      17.080  10.991  -0.547  1.00 91.64           H  
ATOM   2943 HD12 ILE A 196      18.656  11.003  -1.338  1.00 91.64           H  
ATOM   2944 HD13 ILE A 196      17.177  11.163  -2.319  1.00 91.64           H  
ATOM   2945  N   GLU A 197      14.919   5.547  -0.799  1.00 95.09           N  
ATOM   2946  H   GLU A 197      15.731   5.484  -0.200  1.00 95.09           H  
ATOM   2947  CA  GLU A 197      13.713   4.878  -0.314  1.00 95.09           C  
ATOM   2948  HA  GLU A 197      12.842   5.436  -0.658  1.00 95.09           H  
ATOM   2949  C   GLU A 197      13.705   4.856   1.219  1.00 95.09           C  
ATOM   2950  CB  GLU A 197      13.629   3.464  -0.903  1.00 95.09           C  
ATOM   2951  HB2 GLU A 197      14.455   2.858  -0.530  1.00 95.09           H  
ATOM   2952  HB3 GLU A 197      13.719   3.539  -1.987  1.00 95.09           H  
ATOM   2953  O   GLU A 197      14.739   4.600   1.841  1.00 95.09           O  
ATOM   2954  CG  GLU A 197      12.299   2.781  -0.564  1.00 95.09           C  
ATOM   2955  HG2 GLU A 197      11.481   3.438  -0.858  1.00 95.09           H  
ATOM   2956  HG3 GLU A 197      12.237   2.614   0.511  1.00 95.09           H  
ATOM   2957  CD  GLU A 197      12.153   1.451  -1.307  1.00 95.09           C  
ATOM   2958  OE1 GLU A 197      11.970   0.396  -0.661  1.00 95.09           O  
ATOM   2959  OE2 GLU A 197      12.182   1.455  -2.557  1.00 95.09           O  
ATOM   2960  N   TYR A 198      12.552   5.133   1.827  1.00 95.58           N  
ATOM   2961  H   TYR A 198      11.747   5.357   1.260  1.00 95.58           H  
ATOM   2962  CA  TYR A 198      12.373   5.116   3.276  1.00 95.58           C  
ATOM   2963  HA  TYR A 198      13.056   4.384   3.705  1.00 95.58           H  
ATOM   2964  C   TYR A 198      10.951   4.720   3.669  1.00 95.58           C  
ATOM   2965  CB  TYR A 198      12.724   6.496   3.845  1.00 95.58           C  
ATOM   2966  HB2 TYR A 198      12.199   7.257   3.268  1.00 95.58           H  
ATOM   2967  HB3 TYR A 198      13.796   6.637   3.703  1.00 95.58           H  
ATOM   2968  O   TYR A 198       9.981   5.319   3.202  1.00 95.58           O  
ATOM   2969  CG  TYR A 198      12.428   6.692   5.319  1.00 95.58           C  
ATOM   2970  CD1 TYR A 198      11.560   7.718   5.742  1.00 95.58           C  
ATOM   2971  HD1 TYR A 198      11.105   8.375   5.015  1.00 95.58           H  
ATOM   2972  CD2 TYR A 198      13.013   5.830   6.266  1.00 95.58           C  
ATOM   2973  HD2 TYR A 198      13.682   5.048   5.938  1.00 95.58           H  
ATOM   2974  CE1 TYR A 198      11.268   7.874   7.111  1.00 95.58           C  
ATOM   2975  HE1 TYR A 198      10.610   8.660   7.450  1.00 95.58           H  
ATOM   2976  CE2 TYR A 198      12.689   5.954   7.628  1.00 95.58           C  
ATOM   2977  HE2 TYR A 198      13.086   5.246   8.341  1.00 95.58           H  
ATOM   2978  OH  TYR A 198      11.487   7.085   9.366  1.00 95.58           O  
ATOM   2979  HH  TYR A 198      11.749   6.291   9.837  1.00 95.58           H  
ATOM   2980  CZ  TYR A 198      11.809   6.974   8.050  1.00 95.58           C  
ATOM   2981  N   ASP A 199      10.853   3.752   4.579  1.00 95.81           N  
ATOM   2982  H   ASP A 199      11.696   3.296   4.899  1.00 95.81           H  
ATOM   2983  CA  ASP A 199       9.602   3.339   5.207  1.00 95.81           C  
ATOM   2984  HA  ASP A 199       8.781   3.507   4.509  1.00 95.81           H  
ATOM   2985  C   ASP A 199       9.340   4.171   6.468  1.00 95.81           C  
ATOM   2986  CB  ASP A 199       9.629   1.838   5.530  1.00 95.81           C  
ATOM   2987  HB2 ASP A 199       8.728   1.589   6.090  1.00 95.81           H  
ATOM   2988  HB3 ASP A 199      10.489   1.627   6.166  1.00 95.81           H  
ATOM   2989  O   ASP A 199      10.131   4.197   7.414  1.00 95.81           O  
ATOM   2990  CG  ASP A 199       9.681   0.940   4.290  1.00 95.81           C  
ATOM   2991  OD1 ASP A 199       9.234   1.388   3.210  1.00 95.81           O  
ATOM   2992  OD2 ASP A 199      10.167  -0.204   4.434  1.00 95.81           O  
ATOM   2993  N   TYR A 200       8.192   4.834   6.488  1.00 94.25           N  
ATOM   2994  H   TYR A 200       7.596   4.747   5.678  1.00 94.25           H  
ATOM   2995  CA  TYR A 200       7.714   5.693   7.557  1.00 94.25           C  
ATOM   2996  HA  TYR A 200       8.433   5.699   8.376  1.00 94.25           H  
ATOM   2997  C   TYR A 200       6.380   5.172   8.094  1.00 94.25           C  
ATOM   2998  CB  TYR A 200       7.593   7.126   7.022  1.00 94.25           C  
ATOM   2999  HB2 TYR A 200       7.263   7.088   5.984  1.00 94.25           H  
ATOM   3000  HB3 TYR A 200       8.580   7.587   7.027  1.00 94.25           H  
ATOM   3001  O   TYR A 200       5.393   5.071   7.369  1.00 94.25           O  
ATOM   3002  CG  TYR A 200       6.630   8.000   7.800  1.00 94.25           C  
ATOM   3003  CD1 TYR A 200       5.406   8.340   7.204  1.00 94.25           C  
ATOM   3004  HD1 TYR A 200       5.175   7.994   6.207  1.00 94.25           H  
ATOM   3005  CD2 TYR A 200       6.900   8.389   9.129  1.00 94.25           C  
ATOM   3006  HD2 TYR A 200       7.823   8.082   9.597  1.00 94.25           H  
ATOM   3007  CE1 TYR A 200       4.465   9.084   7.923  1.00 94.25           C  
ATOM   3008  HE1 TYR A 200       3.504   9.310   7.485  1.00 94.25           H  
ATOM   3009  CE2 TYR A 200       5.950   9.147   9.853  1.00 94.25           C  
ATOM   3010  HE2 TYR A 200       6.134   9.429  10.879  1.00 94.25           H  
ATOM   3011  OH  TYR A 200       3.769  10.259   9.823  1.00 94.25           O  
ATOM   3012  HH  TYR A 200       3.776  10.313  10.782  1.00 94.25           H  
ATOM   3013  CZ  TYR A 200       4.736   9.511   9.230  1.00 94.25           C  
ATOM   3014  N   THR A 201       6.326   4.895   9.395  1.00 96.55           N  
ATOM   3015  H   THR A 201       7.174   4.960   9.939  1.00 96.55           H  
ATOM   3016  CA  THR A 201       5.074   4.591  10.098  1.00 96.55           C  
ATOM   3017  HA  THR A 201       4.339   4.217   9.386  1.00 96.55           H  
ATOM   3018  C   THR A 201       4.512   5.859  10.722  1.00 96.55           C  
ATOM   3019  CB  THR A 201       5.273   3.495  11.148  1.00 96.55           C  
ATOM   3020  HB  THR A 201       5.985   3.830  11.903  1.00 96.55           H  
ATOM   3021  O   THR A 201       5.207   6.524  11.493  1.00 96.55           O  
ATOM   3022  CG2 THR A 201       3.968   3.089  11.828  1.00 96.55           C  
ATOM   3023 HG21 THR A 201       3.567   3.923  12.404  1.00 96.55           H  
ATOM   3024 HG22 THR A 201       3.236   2.785  11.079  1.00 96.55           H  
ATOM   3025 HG23 THR A 201       4.145   2.259  12.511  1.00 96.55           H  
ATOM   3026  OG1 THR A 201       5.776   2.339  10.514  1.00 96.55           O  
ATOM   3027  HG1 THR A 201       5.719   1.621  11.148  1.00 96.55           H  
ATOM   3028  N   CYS A 202       3.256   6.184  10.411  1.00 93.22           N  
ATOM   3029  H   CYS A 202       2.731   5.568   9.807  1.00 93.22           H  
ATOM   3030  CA  CYS A 202       2.574   7.338  10.988  1.00 93.22           C  
ATOM   3031  HA  CYS A 202       3.262   8.183  10.981  1.00 93.22           H  
ATOM   3032  C   CYS A 202       2.209   7.081  12.454  1.00 93.22           C  
ATOM   3033  CB  CYS A 202       1.369   7.681  10.104  1.00 93.22           C  
ATOM   3034  HB2 CYS A 202       1.712   7.863   9.085  1.00 93.22           H  
ATOM   3035  HB3 CYS A 202       0.670   6.845  10.096  1.00 93.22           H  
ATOM   3036  O   CYS A 202       1.563   6.085  12.764  1.00 93.22           O  
ATOM   3037  SG  CYS A 202       0.523   9.162  10.717  1.00 93.22           S  
ATOM   3038  HG  CYS A 202       1.591   9.892  11.051  1.00 93.22           H  
ATOM   3039  N   ASN A 203       2.620   7.966  13.366  1.00 94.80           N  
ATOM   3040  H   ASN A 203       3.112   8.790  13.051  1.00 94.80           H  
ATOM   3041  CA  ASN A 203       2.348   7.847  14.806  1.00 94.80           C  
ATOM   3042  HA  ASN A 203       1.765   6.944  14.988  1.00 94.80           H  
ATOM   3043  C   ASN A 203       1.519   9.017  15.342  1.00 94.80           C  
ATOM   3044  CB  ASN A 203       3.653   7.722  15.611  1.00 94.80           C  
ATOM   3045  HB2 ASN A 203       4.137   8.696  15.679  1.00 94.80           H  
ATOM   3046  HB3 ASN A 203       3.414   7.397  16.624  1.00 94.80           H  
ATOM   3047  O   ASN A 203       1.120   8.999  16.507  1.00 94.80           O  
ATOM   3048  CG  ASN A 203       4.619   6.726  15.019  1.00 94.80           C  
ATOM   3049  ND2 ASN A 203       5.579   7.222  14.279  1.00 94.80           N  
ATOM   3050 HD21 ASN A 203       5.491   8.201  14.046  1.00 94.80           H  
ATOM   3051 HD22 ASN A 203       5.974   6.579  13.608  1.00 94.80           H  
ATOM   3052  OD1 ASN A 203       4.502   5.525  15.190  1.00 94.80           O  
ATOM   3053  N   LYS A 204       1.292  10.054  14.531  1.00 92.17           N  
ATOM   3054  H   LYS A 204       1.681  10.030  13.600  1.00 92.17           H  
ATOM   3055  CA  LYS A 204       0.519  11.235  14.907  1.00 92.17           C  
ATOM   3056  HA  LYS A 204       0.198  11.134  15.944  1.00 92.17           H  
ATOM   3057  C   LYS A 204      -0.737  11.358  14.067  1.00 92.17           C  
ATOM   3058  CB  LYS A 204       1.365  12.503  14.779  1.00 92.17           C  
ATOM   3059  HB2 LYS A 204       0.727  13.366  14.971  1.00 92.17           H  
ATOM   3060  HB3 LYS A 204       1.749  12.581  13.762  1.00 92.17           H  
ATOM   3061  O   LYS A 204      -0.730  11.151  12.861  1.00 92.17           O  
ATOM   3062  CG  LYS A 204       2.526  12.512  15.777  1.00 92.17           C  
ATOM   3063  HG2 LYS A 204       2.140  12.377  16.788  1.00 92.17           H  
ATOM   3064  HG3 LYS A 204       3.215  11.699  15.550  1.00 92.17           H  
ATOM   3065  CD  LYS A 204       3.265  13.847  15.691  1.00 92.17           C  
ATOM   3066  HD2 LYS A 204       3.575  14.017  14.660  1.00 92.17           H  
ATOM   3067  HD3 LYS A 204       2.597  14.651  16.002  1.00 92.17           H  
ATOM   3068  CE  LYS A 204       4.487  13.787  16.605  1.00 92.17           C  
ATOM   3069  HE2 LYS A 204       5.087  12.928  16.305  1.00 92.17           H  
ATOM   3070  HE3 LYS A 204       4.151  13.618  17.629  1.00 92.17           H  
ATOM   3071  NZ  LYS A 204       5.286  15.028  16.506  1.00 92.17           N  
ATOM   3072  HZ1 LYS A 204       6.110  14.968  17.086  1.00 92.17           H  
ATOM   3073  HZ2 LYS A 204       5.594  15.163  15.554  1.00 92.17           H  
ATOM   3074  HZ3 LYS A 204       4.734  15.831  16.771  1.00 92.17           H  
ATOM   3075  N   GLU A 205      -1.793  11.798  14.728  1.00 89.73           N  
ATOM   3076  H   GLU A 205      -1.729  11.910  15.730  1.00 89.73           H  
ATOM   3077  CA  GLU A 205      -3.049  12.150  14.081  1.00 89.73           C  
ATOM   3078  HA  GLU A 205      -3.423  11.285  13.532  1.00 89.73           H  
ATOM   3079  C   GLU A 205      -2.875  13.309  13.095  1.00 89.73           C  
ATOM   3080  CB  GLU A 205      -4.076  12.560  15.146  1.00 89.73           C  
ATOM   3081  HB2 GLU A 205      -3.708  13.453  15.651  1.00 89.73           H  
ATOM   3082  HB3 GLU A 205      -5.018  12.820  14.665  1.00 89.73           H  
ATOM   3083  O   GLU A 205      -2.003  14.171  13.250  1.00 89.73           O  
ATOM   3084  CG  GLU A 205      -4.332  11.489  16.211  1.00 89.73           C  
ATOM   3085  HG2 GLU A 205      -3.394  11.195  16.682  1.00 89.73           H  
ATOM   3086  HG3 GLU A 205      -4.947  11.944  16.988  1.00 89.73           H  
ATOM   3087  CD  GLU A 205      -5.061  10.255  15.689  1.00 89.73           C  
ATOM   3088  OE1 GLU A 205      -5.358   9.401  16.549  1.00 89.73           O  
ATOM   3089  OE2 GLU A 205      -5.416  10.189  14.495  1.00 89.73           O  
ATOM   3090  N   ASP A 206      -3.778  13.367  12.118  1.00 90.69           N  
ATOM   3091  H   ASP A 206      -4.475  12.637  12.086  1.00 90.69           H  
ATOM   3092  CA  ASP A 206      -3.956  14.503  11.210  1.00 90.69           C  
ATOM   3093  HA  ASP A 206      -4.724  14.206  10.496  1.00 90.69           H  
ATOM   3094  C   ASP A 206      -2.733  14.872  10.357  1.00 90.69           C  
ATOM   3095  CB  ASP A 206      -4.504  15.714  11.981  1.00 90.69           C  
ATOM   3096  HB2 ASP A 206      -4.695  16.519  11.271  1.00 90.69           H  
ATOM   3097  HB3 ASP A 206      -3.768  16.052  12.711  1.00 90.69           H  
ATOM   3098  O   ASP A 206      -2.643  15.997   9.850  1.00 90.69           O  
ATOM   3099  CG  ASP A 206      -5.819  15.431  12.678  1.00 90.69           C  
ATOM   3100  OD1 ASP A 206      -6.650  14.754  12.037  1.00 90.69           O  
ATOM   3101  OD2 ASP A 206      -6.030  15.973  13.784  1.00 90.69           O  
ATOM   3102  N   MET A 207      -1.783  13.952  10.173  1.00 94.46           N  
ATOM   3103  H   MET A 207      -1.874  13.061  10.640  1.00 94.46           H  
ATOM   3104  CA  MET A 207      -0.702  14.142   9.207  1.00 94.46           C  
ATOM   3105  HA  MET A 207      -0.244  15.118   9.368  1.00 94.46           H  
ATOM   3106  C   MET A 207      -1.301  14.137   7.799  1.00 94.46           C  
ATOM   3107  CB  MET A 207       0.380  13.064   9.371  1.00 94.46           C  
ATOM   3108  HB2 MET A 207      -0.080  12.078   9.309  1.00 94.46           H  
ATOM   3109  HB3 MET A 207       1.094  13.161   8.554  1.00 94.46           H  
ATOM   3110  O   MET A 207      -1.921  13.164   7.392  1.00 94.46           O  
ATOM   3111  CG  MET A 207       1.153  13.162  10.692  1.00 94.46           C  
ATOM   3112  HG2 MET A 207       1.913  12.382  10.687  1.00 94.46           H  
ATOM   3113  HG3 MET A 207       0.475  12.947  11.518  1.00 94.46           H  
ATOM   3114  SD  MET A 207       1.982  14.752  11.005  1.00 94.46           S  
ATOM   3115  CE  MET A 207       0.762  15.499  12.114  1.00 94.46           C  
ATOM   3116  HE1 MET A 207       0.691  14.907  13.026  1.00 94.46           H  
ATOM   3117  HE2 MET A 207      -0.219  15.506  11.638  1.00 94.46           H  
ATOM   3118  HE3 MET A 207       1.064  16.517  12.360  1.00 94.46           H  
ATOM   3119  N   ASN A 208      -1.163  15.234   7.055  1.00 94.56           N  
ATOM   3120  H   ASN A 208      -0.645  16.009   7.444  1.00 94.56           H  
ATOM   3121  CA  ASN A 208      -1.848  15.443   5.771  1.00 94.56           C  
ATOM   3122  HA  ASN A 208      -2.094  14.472   5.341  1.00 94.56           H  
ATOM   3123  C   ASN A 208      -0.970  16.150   4.727  1.00 94.56           C  
ATOM   3124  CB  ASN A 208      -3.168  16.185   6.028  1.00 94.56           C  
ATOM   3125  HB2 ASN A 208      -3.737  15.628   6.773  1.00 94.56           H  
ATOM   3126  HB3 ASN A 208      -3.747  16.201   5.105  1.00 94.56           H  
ATOM   3127  O   ASN A 208      -1.465  16.742   3.767  1.00 94.56           O  
ATOM   3128  CG  ASN A 208      -3.010  17.615   6.517  1.00 94.56           C  
ATOM   3129  ND2 ASN A 208      -4.103  18.249   6.866  1.00 94.56           N  
ATOM   3130 HD21 ASN A 208      -4.000  19.217   7.136  1.00 94.56           H  
ATOM   3131 HD22 ASN A 208      -4.979  17.745   6.870  1.00 94.56           H  
ATOM   3132  OD1 ASN A 208      -1.940  18.203   6.587  1.00 94.56           O  
ATOM   3133  N   ARG A 209       0.345  16.138   4.934  1.00 96.97           N  
ATOM   3134  H   ARG A 209       0.679  15.708   5.785  1.00 96.97           H  
ATOM   3135  CA  ARG A 209       1.335  16.759   4.059  1.00 96.97           C  
ATOM   3136  HA  ARG A 209       0.975  16.724   3.031  1.00 96.97           H  
ATOM   3137  C   ARG A 209       2.632  15.971   4.133  1.00 96.97           C  
ATOM   3138  CB  ARG A 209       1.515  18.227   4.493  1.00 96.97           C  
ATOM   3139  HB2 ARG A 209       1.809  18.263   5.542  1.00 96.97           H  
ATOM   3140  HB3 ARG A 209       0.554  18.730   4.392  1.00 96.97           H  
ATOM   3141  O   ARG A 209       3.065  15.629   5.231  1.00 96.97           O  
ATOM   3142  CG  ARG A 209       2.562  18.988   3.669  1.00 96.97           C  
ATOM   3143  HG2 ARG A 209       3.560  18.617   3.902  1.00 96.97           H  
ATOM   3144  HG3 ARG A 209       2.370  18.819   2.609  1.00 96.97           H  
ATOM   3145  CD  ARG A 209       2.507  20.501   3.913  1.00 96.97           C  
ATOM   3146  HD2 ARG A 209       3.143  20.979   3.168  1.00 96.97           H  
ATOM   3147  HD3 ARG A 209       1.482  20.836   3.755  1.00 96.97           H  
ATOM   3148  NE  ARG A 209       2.989  20.909   5.251  1.00 96.97           N  
ATOM   3149  HE  ARG A 209       3.696  20.330   5.680  1.00 96.97           H  
ATOM   3150  NH1 ARG A 209       1.854  22.906   5.398  1.00 96.97           N  
ATOM   3151 HH11 ARG A 209       1.495  22.767   4.465  1.00 96.97           H  
ATOM   3152 HH12 ARG A 209       1.652  23.745   5.924  1.00 96.97           H  
ATOM   3153  NH2 ARG A 209       3.155  22.281   7.074  1.00 96.97           N  
ATOM   3154 HH21 ARG A 209       3.952  21.740   7.378  1.00 96.97           H  
ATOM   3155 HH22 ARG A 209       2.894  23.101   7.602  1.00 96.97           H  
ATOM   3156  CZ  ARG A 209       2.666  22.019   5.899  1.00 96.97           C  
ATOM   3157  N   ILE A 210       3.266  15.750   2.987  1.00 98.30           N  
ATOM   3158  H   ILE A 210       2.838  16.074   2.132  1.00 98.30           H  
ATOM   3159  CA  ILE A 210       4.672  15.336   2.935  1.00 98.30           C  
ATOM   3160  HA  ILE A 210       4.963  14.942   3.908  1.00 98.30           H  
ATOM   3161  C   ILE A 210       5.569  16.539   2.670  1.00 98.30           C  
ATOM   3162  CB  ILE A 210       4.932  14.213   1.918  1.00 98.30           C  
ATOM   3163  HB  ILE A 210       5.995  13.982   1.977  1.00 98.30           H  
ATOM   3164  O   ILE A 210       5.171  17.480   1.976  1.00 98.30           O  
ATOM   3165  CG1 ILE A 210       4.618  14.609   0.460  1.00 98.30           C  
ATOM   3166 HG12 ILE A 210       3.540  14.604   0.296  1.00 98.30           H  
ATOM   3167 HG13 ILE A 210       4.987  15.613   0.250  1.00 98.30           H  
ATOM   3168  CG2 ILE A 210       4.161  12.955   2.339  1.00 98.30           C  
ATOM   3169 HG21 ILE A 210       4.516  12.104   1.757  1.00 98.30           H  
ATOM   3170 HG22 ILE A 210       3.090  13.083   2.176  1.00 98.30           H  
ATOM   3171 HG23 ILE A 210       4.341  12.733   3.391  1.00 98.30           H  
ATOM   3172  CD1 ILE A 210       5.292  13.673  -0.547  1.00 98.30           C  
ATOM   3173 HD11 ILE A 210       4.940  12.649  -0.417  1.00 98.30           H  
ATOM   3174 HD12 ILE A 210       6.374  13.698  -0.414  1.00 98.30           H  
ATOM   3175 HD13 ILE A 210       5.054  14.005  -1.557  1.00 98.30           H  
ATOM   3176  N   CYS A 211       6.781  16.488   3.210  1.00 98.32           N  
ATOM   3177  H   CYS A 211       7.008  15.707   3.810  1.00 98.32           H  
ATOM   3178  CA  CYS A 211       7.798  17.514   3.068  1.00 98.32           C  
ATOM   3179  HA  CYS A 211       7.519  18.202   2.270  1.00 98.32           H  
ATOM   3180  C   CYS A 211       9.137  16.876   2.702  1.00 98.32           C  
ATOM   3181  CB  CYS A 211       7.931  18.299   4.384  1.00 98.32           C  
ATOM   3182  HB2 CYS A 211       8.271  17.619   5.165  1.00 98.32           H  
ATOM   3183  HB3 CYS A 211       8.679  19.080   4.255  1.00 98.32           H  
ATOM   3184  O   CYS A 211       9.576  15.926   3.348  1.00 98.32           O  
ATOM   3185  SG  CYS A 211       6.347  19.045   4.881  1.00 98.32           S  
ATOM   3186  HG  CYS A 211       6.830  19.857   5.826  1.00 98.32           H  
ATOM   3187  N   ILE A 212       9.812  17.458   1.717  1.00 98.42           N  
ATOM   3188  H   ILE A 212       9.350  18.178   1.181  1.00 98.42           H  
ATOM   3189  CA  ILE A 212      11.243  17.296   1.484  1.00 98.42           C  
ATOM   3190  HA  ILE A 212      11.642  16.522   2.139  1.00 98.42           H  
ATOM   3191  C   ILE A 212      11.888  18.627   1.872  1.00 98.42           C  
ATOM   3192  CB  ILE A 212      11.514  16.860   0.029  1.00 98.42           C  
ATOM   3193  HB  ILE A 212      11.032  17.566  -0.646  1.00 98.42           H  
ATOM   3194  O   ILE A 212      11.712  19.651   1.210  1.00 98.42           O  
ATOM   3195  CG1 ILE A 212      10.939  15.443  -0.215  1.00 98.42           C  
ATOM   3196 HG12 ILE A 212       9.976  15.323   0.280  1.00 98.42           H  
ATOM   3197 HG13 ILE A 212      11.617  14.704   0.213  1.00 98.42           H  
ATOM   3198  CG2 ILE A 212      13.032  16.856  -0.243  1.00 98.42           C  
ATOM   3199 HG21 ILE A 212      13.540  16.188   0.453  1.00 98.42           H  
ATOM   3200 HG22 ILE A 212      13.236  16.518  -1.259  1.00 98.42           H  
ATOM   3201 HG23 ILE A 212      13.443  17.861  -0.143  1.00 98.42           H  
ATOM   3202  CD1 ILE A 212      10.725  15.119  -1.695  1.00 98.42           C  
ATOM   3203 HD11 ILE A 212      11.592  15.422  -2.282  1.00 98.42           H  
ATOM   3204 HD12 ILE A 212      10.581  14.045  -1.816  1.00 98.42           H  
ATOM   3205 HD13 ILE A 212       9.839  15.641  -2.056  1.00 98.42           H  
ATOM   3206  N   ASN A 213      12.578  18.623   3.005  1.00 98.42           N  
ATOM   3207  H   ASN A 213      12.668  17.743   3.493  1.00 98.42           H  
ATOM   3208  CA  ASN A 213      13.272  19.769   3.575  1.00 98.42           C  
ATOM   3209  HA  ASN A 213      12.735  20.685   3.328  1.00 98.42           H  
ATOM   3210  C   ASN A 213      14.693  19.850   3.000  1.00 98.42           C  
ATOM   3211  CB  ASN A 213      13.307  19.606   5.100  1.00 98.42           C  
ATOM   3212  HB2 ASN A 213      13.854  20.441   5.539  1.00 98.42           H  
ATOM   3213  HB3 ASN A 213      13.856  18.691   5.325  1.00 98.42           H  
ATOM   3214  O   ASN A 213      15.398  18.840   2.953  1.00 98.42           O  
ATOM   3215  CG  ASN A 213      11.963  19.532   5.793  1.00 98.42           C  
ATOM   3216  ND2 ASN A 213      11.909  18.891   6.938  1.00 98.42           N  
ATOM   3217 HD21 ASN A 213      12.734  18.456   7.326  1.00 98.42           H  
ATOM   3218 HD22 ASN A 213      11.001  18.758   7.359  1.00 98.42           H  
ATOM   3219  OD1 ASN A 213      10.960  20.090   5.371  1.00 98.42           O  
ATOM   3220  N   PHE A 214      15.117  21.048   2.595  1.00 97.89           N  
ATOM   3221  H   PHE A 214      14.475  21.825   2.670  1.00 97.89           H  
ATOM   3222  CA  PHE A 214      16.379  21.274   1.876  1.00 97.89           C  
ATOM   3223  HA  PHE A 214      17.086  20.494   2.158  1.00 97.89           H  
ATOM   3224  C   PHE A 214      17.065  22.609   2.224  1.00 97.89           C  
ATOM   3225  CB  PHE A 214      16.124  21.135   0.372  1.00 97.89           C  
ATOM   3226  HB2 PHE A 214      15.698  20.153   0.166  1.00 97.89           H  
ATOM   3227  HB3 PHE A 214      17.105  21.176  -0.101  1.00 97.89           H  
ATOM   3228  O   PHE A 214      17.859  23.147   1.459  1.00 97.89           O  
ATOM   3229  CG  PHE A 214      15.246  22.199  -0.263  1.00 97.89           C  
ATOM   3230  CD1 PHE A 214      13.844  22.115  -0.186  1.00 97.89           C  
ATOM   3231  HD1 PHE A 214      13.379  21.282   0.320  1.00 97.89           H  
ATOM   3232  CD2 PHE A 214      15.837  23.261  -0.970  1.00 97.89           C  
ATOM   3233  HD2 PHE A 214      16.912  23.298  -1.068  1.00 97.89           H  
ATOM   3234  CE1 PHE A 214      13.049  23.104  -0.793  1.00 97.89           C  
ATOM   3235  HE1 PHE A 214      11.971  23.040  -0.767  1.00 97.89           H  
ATOM   3236  CE2 PHE A 214      15.041  24.258  -1.559  1.00 97.89           C  
ATOM   3237  HE2 PHE A 214      15.506  25.068  -2.102  1.00 97.89           H  
ATOM   3238  CZ  PHE A 214      13.642  24.179  -1.469  1.00 97.89           C  
ATOM   3239  HZ  PHE A 214      13.022  24.930  -1.936  1.00 97.89           H  
ATOM   3240  N   GLY A 215      16.732  23.189   3.377  1.00 97.76           N  
ATOM   3241  H   GLY A 215      16.057  22.720   3.964  1.00 97.76           H  
ATOM   3242  CA  GLY A 215      17.138  24.544   3.749  1.00 97.76           C  
ATOM   3243  HA2 GLY A 215      16.387  24.940   4.433  1.00 97.76           H  
ATOM   3244  HA3 GLY A 215      17.156  25.175   2.861  1.00 97.76           H  
ATOM   3245  C   GLY A 215      18.487  24.688   4.450  1.00 97.76           C  
ATOM   3246  O   GLY A 215      18.893  25.822   4.695  1.00 97.76           O  
ATOM   3247  N   LYS A 216      19.165  23.591   4.811  1.00 96.85           N  
ATOM   3248  H   LYS A 216      18.816  22.693   4.505  1.00 96.85           H  
ATOM   3249  CA  LYS A 216      20.347  23.651   5.685  1.00 96.85           C  
ATOM   3250  HA  LYS A 216      20.145  24.374   6.475  1.00 96.85           H  
ATOM   3251  C   LYS A 216      21.596  24.164   4.968  1.00 96.85           C  
ATOM   3252  CB  LYS A 216      20.583  22.287   6.345  1.00 96.85           C  
ATOM   3253  HB2 LYS A 216      19.653  21.964   6.812  1.00 96.85           H  
ATOM   3254  HB3 LYS A 216      20.874  21.551   5.596  1.00 96.85           H  
ATOM   3255  O   LYS A 216      22.286  25.020   5.508  1.00 96.85           O  
ATOM   3256  CG  LYS A 216      21.668  22.390   7.426  1.00 96.85           C  
ATOM   3257  HG2 LYS A 216      22.640  22.564   6.965  1.00 96.85           H  
ATOM   3258  HG3 LYS A 216      21.433  23.224   8.087  1.00 96.85           H  
ATOM   3259  CD  LYS A 216      21.720  21.107   8.253  1.00 96.85           C  
ATOM   3260  HD2 LYS A 216      20.730  20.920   8.668  1.00 96.85           H  
ATOM   3261  HD3 LYS A 216      22.011  20.272   7.616  1.00 96.85           H  
ATOM   3262  CE  LYS A 216      22.730  21.283   9.386  1.00 96.85           C  
ATOM   3263  HE2 LYS A 216      22.560  22.258   9.843  1.00 96.85           H  
ATOM   3264  HE3 LYS A 216      23.735  21.280   8.965  1.00 96.85           H  
ATOM   3265  NZ  LYS A 216      22.564  20.218  10.399  1.00 96.85           N  
ATOM   3266  HZ1 LYS A 216      22.690  19.311   9.974  1.00 96.85           H  
ATOM   3267  HZ2 LYS A 216      23.225  20.344  11.152  1.00 96.85           H  
ATOM   3268  HZ3 LYS A 216      21.630  20.270  10.779  1.00 96.85           H  
ATOM   3269  N   VAL A 217      21.869  23.669   3.767  1.00 96.68           N  
ATOM   3270  H   VAL A 217      21.246  22.985   3.361  1.00 96.68           H  
ATOM   3271  CA  VAL A 217      23.057  24.025   2.980  1.00 96.68           C  
ATOM   3272  HA  VAL A 217      23.675  24.734   3.531  1.00 96.68           H  
ATOM   3273  C   VAL A 217      22.624  24.708   1.686  1.00 96.68           C  
ATOM   3274  CB  VAL A 217      23.911  22.771   2.731  1.00 96.68           C  
ATOM   3275  HB  VAL A 217      23.234  21.996   2.371  1.00 96.68           H  
ATOM   3276  O   VAL A 217      21.621  24.338   1.074  1.00 96.68           O  
ATOM   3277  CG1 VAL A 217      25.048  22.989   1.723  1.00 96.68           C  
ATOM   3278 HG11 VAL A 217      25.637  22.076   1.634  1.00 96.68           H  
ATOM   3279 HG12 VAL A 217      24.636  23.206   0.738  1.00 96.68           H  
ATOM   3280 HG13 VAL A 217      25.686  23.812   2.046  1.00 96.68           H  
ATOM   3281  CG2 VAL A 217      24.520  22.236   4.034  1.00 96.68           C  
ATOM   3282 HG21 VAL A 217      23.726  21.966   4.730  1.00 96.68           H  
ATOM   3283 HG22 VAL A 217      25.104  21.341   3.819  1.00 96.68           H  
ATOM   3284 HG23 VAL A 217      25.162  22.995   4.481  1.00 96.68           H  
ATOM   3285  N   ALA A 218      23.353  25.747   1.289  1.00 97.89           N  
ATOM   3286  H   ALA A 218      24.115  26.047   1.880  1.00 97.89           H  
ATOM   3287  CA  ALA A 218      23.178  26.440   0.027  1.00 97.89           C  
ATOM   3288  HA  ALA A 218      22.131  26.727  -0.067  1.00 97.89           H  
ATOM   3289  C   ALA A 218      23.556  25.504  -1.125  1.00 97.89           C  
ATOM   3290  CB  ALA A 218      24.040  27.708   0.025  1.00 97.89           C  
ATOM   3291  HB1 ALA A 218      23.810  28.309  -0.854  1.00 97.89           H  
ATOM   3292  HB2 ALA A 218      25.096  27.437   0.016  1.00 97.89           H  
ATOM   3293  HB3 ALA A 218      23.853  28.285   0.931  1.00 97.89           H  
ATOM   3294  O   ALA A 218      24.732  25.238  -1.381  1.00 97.89           O  
ATOM   3295  N   SER A 219      22.553  24.991  -1.827  1.00 97.81           N  
ATOM   3296  H   SER A 219      21.605  25.202  -1.552  1.00 97.81           H  
ATOM   3297  CA  SER A 219      22.747  24.046  -2.918  1.00 97.81           C  
ATOM   3298  HA  SER A 219      23.652  24.323  -3.459  1.00 97.81           H  
ATOM   3299  C   SER A 219      21.593  24.099  -3.912  1.00 97.81           C  
ATOM   3300  CB  SER A 219      22.961  22.629  -2.363  1.00 97.81           C  
ATOM   3301  HB2 SER A 219      23.177  21.946  -3.185  1.00 97.81           H  
ATOM   3302  HB3 SER A 219      23.820  22.637  -1.692  1.00 97.81           H  
ATOM   3303  O   SER A 219      20.534  24.686  -3.675  1.00 97.81           O  
ATOM   3304  OG  SER A 219      21.844  22.156  -1.649  1.00 97.81           O  
ATOM   3305  HG  SER A 219      22.182  21.794  -0.827  1.00 97.81           H  
ATOM   3306  N   THR A 220      21.830  23.511  -5.080  1.00 98.43           N  
ATOM   3307  H   THR A 220      22.725  23.063  -5.216  1.00 98.43           H  
ATOM   3308  CA  THR A 220      20.786  23.193  -6.049  1.00 98.43           C  
ATOM   3309  HA  THR A 220      19.854  23.689  -5.778  1.00 98.43           H  
ATOM   3310  C   THR A 220      20.562  21.692  -6.033  1.00 98.43           C  
ATOM   3311  CB  THR A 220      21.181  23.666  -7.445  1.00 98.43           C  
ATOM   3312  HB  THR A 220      22.121  23.198  -7.738  1.00 98.43           H  
ATOM   3313  O   THR A 220      21.489  20.929  -6.292  1.00 98.43           O  
ATOM   3314  CG2 THR A 220      20.116  23.351  -8.486  1.00 98.43           C  
ATOM   3315 HG21 THR A 220      20.434  23.781  -9.436  1.00 98.43           H  
ATOM   3316 HG22 THR A 220      19.156  23.768  -8.183  1.00 98.43           H  
ATOM   3317 HG23 THR A 220      20.010  22.272  -8.604  1.00 98.43           H  
ATOM   3318  OG1 THR A 220      21.349  25.065  -7.428  1.00 98.43           O  
ATOM   3319  HG1 THR A 220      21.817  25.267  -6.614  1.00 98.43           H  
ATOM   3320  N   ILE A 221      19.337  21.276  -5.753  1.00 98.33           N  
ATOM   3321  H   ILE A 221      18.624  21.974  -5.597  1.00 98.33           H  
ATOM   3322  CA  ILE A 221      18.910  19.881  -5.721  1.00 98.33           C  
ATOM   3323  HA  ILE A 221      19.777  19.225  -5.796  1.00 98.33           H  
ATOM   3324  C   ILE A 221      18.015  19.616  -6.924  1.00 98.33           C  
ATOM   3325  CB  ILE A 221      18.211  19.591  -4.385  1.00 98.33           C  
ATOM   3326  HB  ILE A 221      17.444  20.354  -4.251  1.00 98.33           H  
ATOM   3327  O   ILE A 221      17.186  20.445  -7.291  1.00 98.33           O  
ATOM   3328  CG1 ILE A 221      19.225  19.675  -3.219  1.00 98.33           C  
ATOM   3329 HG12 ILE A 221      20.131  20.207  -3.509  1.00 98.33           H  
ATOM   3330 HG13 ILE A 221      19.527  18.673  -2.913  1.00 98.33           H  
ATOM   3331  CG2 ILE A 221      17.510  18.222  -4.368  1.00 98.33           C  
ATOM   3332 HG21 ILE A 221      16.753  18.172  -5.151  1.00 98.33           H  
ATOM   3333 HG22 ILE A 221      16.990  18.081  -3.420  1.00 98.33           H  
ATOM   3334 HG23 ILE A 221      18.231  17.419  -4.517  1.00 98.33           H  
ATOM   3335  CD1 ILE A 221      18.616  20.409  -2.031  1.00 98.33           C  
ATOM   3336 HD11 ILE A 221      19.225  20.243  -1.141  1.00 98.33           H  
ATOM   3337 HD12 ILE A 221      17.599  20.053  -1.868  1.00 98.33           H  
ATOM   3338 HD13 ILE A 221      18.581  21.477  -2.244  1.00 98.33           H  
ATOM   3339  N   TYR A 222      18.169  18.441  -7.513  1.00 98.35           N  
ATOM   3340  H   TYR A 222      18.842  17.796  -7.124  1.00 98.35           H  
ATOM   3341  CA  TYR A 222      17.307  17.935  -8.569  1.00 98.35           C  
ATOM   3342  HA  TYR A 222      16.549  18.674  -8.826  1.00 98.35           H  
ATOM   3343  C   TYR A 222      16.615  16.684  -8.051  1.00 98.35           C  
ATOM   3344  CB  TYR A 222      18.139  17.653  -9.820  1.00 98.35           C  
ATOM   3345  HB2 TYR A 222      17.471  17.314 -10.612  1.00 98.35           H  
ATOM   3346  HB3 TYR A 222      18.833  16.840  -9.607  1.00 98.35           H  
ATOM   3347  O   TYR A 222      17.290  15.796  -7.523  1.00 98.35           O  
ATOM   3348  CG  TYR A 222      18.919  18.855 -10.313  1.00 98.35           C  
ATOM   3349  CD1 TYR A 222      18.297  19.767 -11.178  1.00 98.35           C  
ATOM   3350  HD1 TYR A 222      17.264  19.616 -11.456  1.00 98.35           H  
ATOM   3351  CD2 TYR A 222      20.239  19.092  -9.877  1.00 98.35           C  
ATOM   3352  HD2 TYR A 222      20.692  18.436  -9.148  1.00 98.35           H  
ATOM   3353  CE1 TYR A 222      18.993  20.889 -11.652  1.00 98.35           C  
ATOM   3354  HE1 TYR A 222      18.522  21.579 -12.337  1.00 98.35           H  
ATOM   3355  CE2 TYR A 222      20.943  20.218 -10.342  1.00 98.35           C  
ATOM   3356  HE2 TYR A 222      21.942  20.419  -9.983  1.00 98.35           H  
ATOM   3357  OH  TYR A 222      20.950  22.247 -11.635  1.00 98.35           O  
ATOM   3358  HH  TYR A 222      21.902  22.202 -11.518  1.00 98.35           H  
ATOM   3359  CZ  TYR A 222      20.315  21.120 -11.229  1.00 98.35           C  
ATOM   3360  N   LEU A 223      15.292  16.635  -8.181  1.00 98.22           N  
ATOM   3361  H   LEU A 223      14.822  17.395  -8.651  1.00 98.22           H  
ATOM   3362  CA  LEU A 223      14.467  15.496  -7.801  1.00 98.22           C  
ATOM   3363  HA  LEU A 223      15.117  14.675  -7.499  1.00 98.22           H  
ATOM   3364  C   LEU A 223      13.636  15.030  -8.989  1.00 98.22           C  
ATOM   3365  CB  LEU A 223      13.525  15.829  -6.636  1.00 98.22           C  
ATOM   3366  HB2 LEU A 223      13.031  14.907  -6.327  1.00 98.22           H  
ATOM   3367  HB3 LEU A 223      12.750  16.496  -7.012  1.00 98.22           H  
ATOM   3368  O   LEU A 223      13.225  15.844  -9.817  1.00 98.22           O  
ATOM   3369  CG  LEU A 223      14.151  16.491  -5.407  1.00 98.22           C  
ATOM   3370  HG  LEU A 223      14.653  17.417  -5.690  1.00 98.22           H  
ATOM   3371  CD1 LEU A 223      13.029  16.833  -4.432  1.00 98.22           C  
ATOM   3372 HD11 LEU A 223      12.340  17.534  -4.901  1.00 98.22           H  
ATOM   3373 HD12 LEU A 223      12.487  15.920  -4.185  1.00 98.22           H  
ATOM   3374 HD13 LEU A 223      13.445  17.276  -3.527  1.00 98.22           H  
ATOM   3375  CD2 LEU A 223      15.134  15.565  -4.697  1.00 98.22           C  
ATOM   3376 HD21 LEU A 223      15.519  16.056  -3.803  1.00 98.22           H  
ATOM   3377 HD22 LEU A 223      14.634  14.637  -4.420  1.00 98.22           H  
ATOM   3378 HD23 LEU A 223      15.969  15.336  -5.361  1.00 98.22           H  
ATOM   3379  N   ASP A 224      13.351  13.738  -9.021  1.00 96.39           N  
ATOM   3380  H   ASP A 224      13.718  13.127  -8.305  1.00 96.39           H  
ATOM   3381  CA  ASP A 224      12.483  13.133 -10.023  1.00 96.39           C  
ATOM   3382  HA  ASP A 224      11.693  13.841 -10.273  1.00 96.39           H  
ATOM   3383  C   ASP A 224      11.815  11.854  -9.478  1.00 96.39           C  
ATOM   3384  CB  ASP A 224      13.321  12.869 -11.284  1.00 96.39           C  
ATOM   3385  HB2 ASP A 224      14.013  13.695 -11.447  1.00 96.39           H  
ATOM   3386  HB3 ASP A 224      13.910  11.966 -11.118  1.00 96.39           H  
ATOM   3387  O   ASP A 224      12.241  11.326  -8.442  1.00 96.39           O  
ATOM   3388  CG  ASP A 224      12.483  12.718 -12.552  1.00 96.39           C  
ATOM   3389  OD1 ASP A 224      11.249  12.842 -12.434  1.00 96.39           O  
ATOM   3390  OD2 ASP A 224      13.120  12.433 -13.594  1.00 96.39           O  
ATOM   3391  N   ASN A 225      10.749  11.408 -10.151  1.00 94.27           N  
ATOM   3392  H   ASN A 225      10.556  11.899 -11.012  1.00 94.27           H  
ATOM   3393  CA  ASN A 225       9.877  10.266  -9.843  1.00 94.27           C  
ATOM   3394  HA  ASN A 225       8.901  10.531 -10.249  1.00 94.27           H  
ATOM   3395  C   ASN A 225       9.649  10.057  -8.341  1.00 94.27           C  
ATOM   3396  CB  ASN A 225      10.295   8.982 -10.577  1.00 94.27           C  
ATOM   3397  HB2 ASN A 225       9.462   8.280 -10.530  1.00 94.27           H  
ATOM   3398  HB3 ASN A 225      11.129   8.500 -10.068  1.00 94.27           H  
ATOM   3399  O   ASN A 225       9.975   9.012  -7.769  1.00 94.27           O  
ATOM   3400  CG  ASN A 225      10.610   9.205 -12.042  1.00 94.27           C  
ATOM   3401  ND2 ASN A 225      11.854   9.372 -12.412  1.00 94.27           N  
ATOM   3402 HD21 ASN A 225      11.960   9.834 -13.304  1.00 94.27           H  
ATOM   3403 HD22 ASN A 225      12.547   9.439 -11.681  1.00 94.27           H  
ATOM   3404  OD1 ASN A 225       9.715   9.240 -12.863  1.00 94.27           O  
ATOM   3405  N   ILE A 226       9.092  11.082  -7.696  1.00 96.12           N  
ATOM   3406  H   ILE A 226       8.850  11.896  -8.243  1.00 96.12           H  
ATOM   3407  CA  ILE A 226       8.688  11.019  -6.298  1.00 96.12           C  
ATOM   3408  HA  ILE A 226       9.489  10.512  -5.760  1.00 96.12           H  
ATOM   3409  C   ILE A 226       7.432  10.159  -6.183  1.00 96.12           C  
ATOM   3410  CB  ILE A 226       8.503  12.414  -5.657  1.00 96.12           C  
ATOM   3411  HB  ILE A 226       7.596  12.864  -6.061  1.00 96.12           H  
ATOM   3412  O   ILE A 226       6.381  10.460  -6.750  1.00 96.12           O  
ATOM   3413  CG1 ILE A 226       9.689  13.354  -5.977  1.00 96.12           C  
ATOM   3414 HG12 ILE A 226      10.620  12.914  -5.621  1.00 96.12           H  
ATOM   3415 HG13 ILE A 226       9.768  13.467  -7.058  1.00 96.12           H  
ATOM   3416  CG2 ILE A 226       8.335  12.247  -4.130  1.00 96.12           C  
ATOM   3417 HG21 ILE A 226       9.230  11.796  -3.702  1.00 96.12           H  
ATOM   3418 HG22 ILE A 226       7.486  11.600  -3.906  1.00 96.12           H  
ATOM   3419 HG23 ILE A 226       8.167  13.211  -3.651  1.00 96.12           H  
ATOM   3420  CD1 ILE A 226       9.556  14.760  -5.384  1.00 96.12           C  
ATOM   3421 HD11 ILE A 226       8.554  15.147  -5.570  1.00 96.12           H  
ATOM   3422 HD12 ILE A 226      10.291  15.420  -5.846  1.00 96.12           H  
ATOM   3423 HD13 ILE A 226       9.739  14.734  -4.310  1.00 96.12           H  
ATOM   3424  N   GLU A 227       7.535   9.113  -5.380  1.00 94.51           N  
ATOM   3425  H   GLU A 227       8.450   8.910  -5.003  1.00 94.51           H  
ATOM   3426  CA  GLU A 227       6.462   8.218  -4.989  1.00 94.51           C  
ATOM   3427  HA  GLU A 227       5.536   8.528  -5.474  1.00 94.51           H  
ATOM   3428  C   GLU A 227       6.285   8.296  -3.476  1.00 94.51           C  
ATOM   3429  CB  GLU A 227       6.759   6.776  -5.419  1.00 94.51           C  
ATOM   3430  HB2 GLU A 227       5.857   6.185  -5.257  1.00 94.51           H  
ATOM   3431  HB3 GLU A 227       7.549   6.367  -4.789  1.00 94.51           H  
ATOM   3432  O   GLU A 227       7.254   8.321  -2.716  1.00 94.51           O  
ATOM   3433  CG  GLU A 227       7.188   6.651  -6.885  1.00 94.51           C  
ATOM   3434  HG2 GLU A 227       8.188   7.065  -7.014  1.00 94.51           H  
ATOM   3435  HG3 GLU A 227       6.494   7.212  -7.511  1.00 94.51           H  
ATOM   3436  CD  GLU A 227       7.188   5.183  -7.304  1.00 94.51           C  
ATOM   3437  OE1 GLU A 227       6.144   4.747  -7.825  1.00 94.51           O  
ATOM   3438  OE2 GLU A 227       8.163   4.437  -7.034  1.00 94.51           O  
ATOM   3439  N   PHE A 228       5.039   8.323  -3.018  1.00 94.78           N  
ATOM   3440  H   PHE A 228       4.270   8.321  -3.672  1.00 94.78           H  
ATOM   3441  CA  PHE A 228       4.736   8.208  -1.599  1.00 94.78           C  
ATOM   3442  HA  PHE A 228       5.512   7.612  -1.121  1.00 94.78           H  
ATOM   3443  C   PHE A 228       3.407   7.505  -1.424  1.00 94.78           C  
ATOM   3444  CB  PHE A 228       4.712   9.583  -0.929  1.00 94.78           C  
ATOM   3445  HB2 PHE A 228       5.696  10.041  -1.027  1.00 94.78           H  
ATOM   3446  HB3 PHE A 228       3.994  10.220  -1.445  1.00 94.78           H  
ATOM   3447  O   PHE A 228       2.406   7.969  -1.965  1.00 94.78           O  
ATOM   3448  CG  PHE A 228       4.353   9.509   0.540  1.00 94.78           C  
ATOM   3449  CD1 PHE A 228       3.101   9.949   1.002  1.00 94.78           C  
ATOM   3450  HD1 PHE A 228       2.375  10.348   0.310  1.00 94.78           H  
ATOM   3451  CD2 PHE A 228       5.266   8.950   1.448  1.00 94.78           C  
ATOM   3452  HD2 PHE A 228       6.186   8.528   1.072  1.00 94.78           H  
ATOM   3453  CE1 PHE A 228       2.800   9.878   2.372  1.00 94.78           C  
ATOM   3454  HE1 PHE A 228       1.843  10.236   2.721  1.00 94.78           H  
ATOM   3455  CE2 PHE A 228       4.972   8.886   2.819  1.00 94.78           C  
ATOM   3456  HE2 PHE A 228       5.682   8.443   3.502  1.00 94.78           H  
ATOM   3457  CZ  PHE A 228       3.735   9.360   3.286  1.00 94.78           C  
ATOM   3458  HZ  PHE A 228       3.491   9.298   4.336  1.00 94.78           H  
ATOM   3459  N   GLY A 229       3.379   6.405  -0.679  1.00 91.13           N  
ATOM   3460  H   GLY A 229       4.241   6.053  -0.287  1.00 91.13           H  
ATOM   3461  CA  GLY A 229       2.154   5.642  -0.475  1.00 91.13           C  
ATOM   3462  HA2 GLY A 229       1.466   6.213   0.149  1.00 91.13           H  
ATOM   3463  HA3 GLY A 229       1.686   5.485  -1.447  1.00 91.13           H  
ATOM   3464  C   GLY A 229       2.384   4.293   0.181  1.00 91.13           C  
ATOM   3465  O   GLY A 229       3.397   4.089   0.841  1.00 91.13           O  
ATOM   3466  N   ILE A 230       1.434   3.374   0.031  1.00 86.62           N  
ATOM   3467  H   ILE A 230       0.676   3.558  -0.610  1.00 86.62           H  
ATOM   3468  CA  ILE A 230       1.565   2.026   0.593  1.00 86.62           C  
ATOM   3469  HA  ILE A 230       2.067   2.083   1.559  1.00 86.62           H  
ATOM   3470  C   ILE A 230       2.421   1.206  -0.359  1.00 86.62           C  
ATOM   3471  CB  ILE A 230       0.195   1.357   0.810  1.00 86.62           C  
ATOM   3472  HB  ILE A 230      -0.289   1.256  -0.162  1.00 86.62           H  
ATOM   3473  O   ILE A 230       2.074   1.061  -1.530  1.00 86.62           O  
ATOM   3474  CG1 ILE A 230      -0.704   2.220   1.719  1.00 86.62           C  
ATOM   3475 HG12 ILE A 230      -0.693   3.257   1.383  1.00 86.62           H  
ATOM   3476 HG13 ILE A 230      -0.339   2.193   2.745  1.00 86.62           H  
ATOM   3477  CG2 ILE A 230       0.368  -0.052   1.413  1.00 86.62           C  
ATOM   3478 HG21 ILE A 230       0.947  -0.688   0.744  1.00 86.62           H  
ATOM   3479 HG22 ILE A 230       0.879   0.007   2.374  1.00 86.62           H  
ATOM   3480 HG23 ILE A 230      -0.600  -0.534   1.548  1.00 86.62           H  
ATOM   3481  CD1 ILE A 230      -2.163   1.760   1.661  1.00 86.62           C  
ATOM   3482 HD11 ILE A 230      -2.459   1.588   0.627  1.00 86.62           H  
ATOM   3483 HD12 ILE A 230      -2.802   2.550   2.056  1.00 86.62           H  
ATOM   3484 HD13 ILE A 230      -2.302   0.841   2.231  1.00 86.62           H  
ATOM   3485  N   LYS A 231       3.521   0.651   0.135  1.00 83.24           N  
ATOM   3486  H   LYS A 231       3.775   0.815   1.099  1.00 83.24           H  
ATOM   3487  CA  LYS A 231       4.288  -0.318  -0.634  1.00 83.24           C  
ATOM   3488  HA  LYS A 231       4.351   0.020  -1.668  1.00 83.24           H  
ATOM   3489  C   LYS A 231       3.561  -1.656  -0.625  1.00 83.24           C  
ATOM   3490  CB  LYS A 231       5.707  -0.378  -0.088  1.00 83.24           C  
ATOM   3491  HB2 LYS A 231       6.081   0.646  -0.068  1.00 83.24           H  
ATOM   3492  HB3 LYS A 231       5.706  -0.784   0.924  1.00 83.24           H  
ATOM   3493  O   LYS A 231       3.355  -2.255   0.429  1.00 83.24           O  
ATOM   3494  CG  LYS A 231       6.642  -1.187  -0.984  1.00 83.24           C  
ATOM   3495  HG2 LYS A 231       6.306  -2.222  -1.049  1.00 83.24           H  
ATOM   3496  HG3 LYS A 231       6.653  -0.748  -1.981  1.00 83.24           H  
ATOM   3497  CD  LYS A 231       8.047  -1.137  -0.382  1.00 83.24           C  
ATOM   3498  HD2 LYS A 231       8.062  -1.696   0.553  1.00 83.24           H  
ATOM   3499  HD3 LYS A 231       8.327  -0.103  -0.182  1.00 83.24           H  
ATOM   3500  CE  LYS A 231       9.028  -1.737  -1.378  1.00 83.24           C  
ATOM   3501  HE2 LYS A 231       8.984  -1.142  -2.290  1.00 83.24           H  
ATOM   3502  HE3 LYS A 231       8.712  -2.748  -1.636  1.00 83.24           H  
ATOM   3503  NZ  LYS A 231      10.404  -1.722  -0.849  1.00 83.24           N  
ATOM   3504  HZ1 LYS A 231      10.465  -2.166   0.056  1.00 83.24           H  
ATOM   3505  HZ2 LYS A 231      11.047  -2.126  -1.515  1.00 83.24           H  
ATOM   3506  HZ3 LYS A 231      10.730  -0.775  -0.719  1.00 83.24           H  
ATOM   3507  N   GLU A 232       3.148  -2.103  -1.799  1.00 77.95           N  
ATOM   3508  H   GLU A 232       3.396  -1.567  -2.618  1.00 77.95           H  
ATOM   3509  CA  GLU A 232       2.680  -3.455  -2.024  1.00 77.95           C  
ATOM   3510  HA  GLU A 232       1.876  -3.662  -1.317  1.00 77.95           H  
ATOM   3511  C   GLU A 232       3.838  -4.414  -1.754  1.00 77.95           C  
ATOM   3512  CB  GLU A 232       2.109  -3.589  -3.442  1.00 77.95           C  
ATOM   3513  HB2 GLU A 232       1.376  -2.796  -3.589  1.00 77.95           H  
ATOM   3514  HB3 GLU A 232       2.904  -3.476  -4.179  1.00 77.95           H  
ATOM   3515  O   GLU A 232       4.871  -4.411  -2.424  1.00 77.95           O  
ATOM   3516  CG  GLU A 232       1.413  -4.946  -3.625  1.00 77.95           C  
ATOM   3517  HG2 GLU A 232       2.157  -5.739  -3.552  1.00 77.95           H  
ATOM   3518  HG3 GLU A 232       0.700  -5.081  -2.812  1.00 77.95           H  
ATOM   3519  CD  GLU A 232       0.665  -5.079  -4.961  1.00 77.95           C  
ATOM   3520  OE1 GLU A 232       0.061  -6.155  -5.181  1.00 77.95           O  
ATOM   3521  OE2 GLU A 232       0.648  -4.125  -5.764  1.00 77.95           O  
ATOM   3522  N   VAL A 233       3.674  -5.217  -0.709  1.00 78.80           N  
ATOM   3523  H   VAL A 233       2.812  -5.163  -0.186  1.00 78.80           H  
ATOM   3524  CA  VAL A 233       4.620  -6.268  -0.367  1.00 78.80           C  
ATOM   3525  HA  VAL A 233       5.588  -6.046  -0.817  1.00 78.80           H  
ATOM   3526  C   VAL A 233       4.092  -7.554  -0.966  1.00 78.80           C  
ATOM   3527  CB  VAL A 233       4.820  -6.376   1.154  1.00 78.80           C  
ATOM   3528  HB  VAL A 233       3.869  -6.603   1.636  1.00 78.80           H  
ATOM   3529  O   VAL A 233       2.972  -7.962  -0.667  1.00 78.80           O  
ATOM   3530  CG1 VAL A 233       5.825  -7.483   1.499  1.00 78.80           C  
ATOM   3531 HG11 VAL A 233       5.385  -8.445   1.239  1.00 78.80           H  
ATOM   3532 HG12 VAL A 233       6.018  -7.476   2.572  1.00 78.80           H  
ATOM   3533 HG13 VAL A 233       6.754  -7.320   0.953  1.00 78.80           H  
ATOM   3534  CG2 VAL A 233       5.360  -5.064   1.734  1.00 78.80           C  
ATOM   3535 HG21 VAL A 233       6.289  -4.783   1.238  1.00 78.80           H  
ATOM   3536 HG22 VAL A 233       5.533  -5.168   2.805  1.00 78.80           H  
ATOM   3537 HG23 VAL A 233       4.632  -4.266   1.590  1.00 78.80           H  
ATOM   3538  N   ASP A 234       4.920  -8.218  -1.767  1.00 80.94           N  
ATOM   3539  H   ASP A 234       5.751  -7.756  -2.110  1.00 80.94           H  
ATOM   3540  CA  ASP A 234       4.581  -9.540  -2.279  1.00 80.94           C  
ATOM   3541  HA  ASP A 234       3.714  -9.433  -2.932  1.00 80.94           H  
ATOM   3542  C   ASP A 234       4.224 -10.478  -1.116  1.00 80.94           C  
ATOM   3543  CB  ASP A 234       5.757 -10.096  -3.093  1.00 80.94           C  
ATOM   3544  HB2 ASP A 234       6.684  -9.968  -2.535  1.00 80.94           H  
ATOM   3545  HB3 ASP A 234       5.603 -11.163  -3.254  1.00 80.94           H  
ATOM   3546  O   ASP A 234       5.015 -10.574  -0.168  1.00 80.94           O  
ATOM   3547  CG  ASP A 234       5.869  -9.417  -4.456  1.00 80.94           C  
ATOM   3548  OD1 ASP A 234       4.826  -9.005  -5.004  1.00 80.94           O  
ATOM   3549  OD2 ASP A 234       6.988  -9.307  -5.007  1.00 80.94           O  
ATOM   3550  N   PRO A 235       3.075 -11.179  -1.152  1.00 84.52           N  
ATOM   3551  CA  PRO A 235       2.681 -12.095  -0.081  1.00 84.52           C  
ATOM   3552  HA  PRO A 235       2.759 -11.588   0.880  1.00 84.52           H  
ATOM   3553  C   PRO A 235       3.564 -13.351  -0.021  1.00 84.52           C  
ATOM   3554  CB  PRO A 235       1.208 -12.413  -0.352  1.00 84.52           C  
ATOM   3555  HB2 PRO A 235       0.585 -11.657   0.124  1.00 84.52           H  
ATOM   3556  HB3 PRO A 235       0.922 -13.403   0.002  1.00 84.52           H  
ATOM   3557  O   PRO A 235       3.431 -14.159   0.891  1.00 84.52           O  
ATOM   3558  CG  PRO A 235       1.085 -12.279  -1.869  1.00 84.52           C  
ATOM   3559  HG2 PRO A 235       0.062 -12.055  -2.174  1.00 84.52           H  
ATOM   3560  HG3 PRO A 235       1.439 -13.189  -2.353  1.00 84.52           H  
ATOM   3561  CD  PRO A 235       2.034 -11.121  -2.175  1.00 84.52           C  
ATOM   3562  HD2 PRO A 235       2.442 -11.223  -3.181  1.00 84.52           H  
ATOM   3563  HD3 PRO A 235       1.498 -10.176  -2.085  1.00 84.52           H  
ATOM   3564  N   MET A 236       4.499 -13.498  -0.957  1.00 86.94           N  
ATOM   3565  H   MET A 236       4.528 -12.795  -1.682  1.00 86.94           H  
ATOM   3566  CA  MET A 236       5.469 -14.576  -1.091  1.00 86.94           C  
ATOM   3567  HA  MET A 236       5.454 -15.161  -0.172  1.00 86.94           H  
ATOM   3568  C   MET A 236       6.887 -14.035  -1.263  1.00 86.94           C  
ATOM   3569  CB  MET A 236       5.099 -15.509  -2.262  1.00 86.94           C  
ATOM   3570  HB2 MET A 236       5.799 -16.344  -2.285  1.00 86.94           H  
ATOM   3571  HB3 MET A 236       4.108 -15.918  -2.064  1.00 86.94           H  
ATOM   3572  O   MET A 236       7.101 -12.887  -1.662  1.00 86.94           O  
ATOM   3573  CG  MET A 236       5.127 -14.860  -3.653  1.00 86.94           C  
ATOM   3574  HG2 MET A 236       4.940 -15.629  -4.402  1.00 86.94           H  
ATOM   3575  HG3 MET A 236       6.122 -14.450  -3.832  1.00 86.94           H  
ATOM   3576  SD  MET A 236       3.900 -13.547  -3.866  1.00 86.94           S  
ATOM   3577  CE  MET A 236       4.516 -12.719  -5.320  1.00 86.94           C  
ATOM   3578  HE1 MET A 236       5.601 -12.622  -5.274  1.00 86.94           H  
ATOM   3579  HE2 MET A 236       4.056 -11.734  -5.396  1.00 86.94           H  
ATOM   3580  HE3 MET A 236       4.196 -13.338  -6.159  1.00 86.94           H  
ATOM   3581  N   ASP A 237       7.867 -14.889  -0.999  1.00 79.64           N  
ATOM   3582  H   ASP A 237       7.621 -15.803  -0.646  1.00 79.64           H  
ATOM   3583  CA  ASP A 237       9.245 -14.665  -1.426  1.00 79.64           C  
ATOM   3584  HA  ASP A 237       9.486 -13.604  -1.356  1.00 79.64           H  
ATOM   3585  C   ASP A 237       9.373 -15.080  -2.898  1.00 79.64           C  
ATOM   3586  CB  ASP A 237      10.212 -15.425  -0.502  1.00 79.64           C  
ATOM   3587  HB2 ASP A 237       9.914 -16.472  -0.448  1.00 79.64           H  
ATOM   3588  HB3 ASP A 237      11.212 -15.379  -0.932  1.00 79.64           H  
ATOM   3589  O   ASP A 237       9.569 -16.257  -3.197  1.00 79.64           O  
ATOM   3590  CG  ASP A 237      10.279 -14.836   0.917  1.00 79.64           C  
ATOM   3591  OD1 ASP A 237      10.156 -13.593   1.060  1.00 79.64           O  
ATOM   3592  OD2 ASP A 237      10.501 -15.615   1.873  1.00 79.64           O  
ATOM   3593  N   ASN A 238       9.205 -14.129  -3.824  1.00 85.87           N  
ATOM   3594  H   ASN A 238       8.982 -13.191  -3.523  1.00 85.87           H  
ATOM   3595  CA  ASN A 238       9.267 -14.420  -5.258  1.00 85.87           C  
ATOM   3596  HA  ASN A 238       8.515 -15.179  -5.473  1.00 85.87           H  
ATOM   3597  C   ASN A 238      10.644 -14.985  -5.657  1.00 85.87           C  
ATOM   3598  CB  ASN A 238       8.923 -13.163  -6.079  1.00 85.87           C  
ATOM   3599  HB2 ASN A 238       7.938 -12.790  -5.799  1.00 85.87           H  
ATOM   3600  HB3 ASN A 238       9.662 -12.389  -5.871  1.00 85.87           H  
ATOM   3601  O   ASN A 238      11.666 -14.324  -5.472  1.00 85.87           O  
ATOM   3602  CG  ASN A 238       8.921 -13.456  -7.573  1.00 85.87           C  
ATOM   3603  ND2 ASN A 238       9.219 -12.482  -8.397  1.00 85.87           N  
ATOM   3604 HD21 ASN A 238       9.356 -12.732  -9.366  1.00 85.87           H  
ATOM   3605 HD22 ASN A 238       9.518 -11.582  -8.049  1.00 85.87           H  
ATOM   3606  OD1 ASN A 238       8.643 -14.562  -8.014  1.00 85.87           O  
ATOM   3607  N   VAL A 239      10.655 -16.185  -6.239  1.00 86.31           N  
ATOM   3608  H   VAL A 239       9.771 -16.664  -6.335  1.00 86.31           H  
ATOM   3609  CA  VAL A 239      11.864 -16.868  -6.724  1.00 86.31           C  
ATOM   3610  HA  VAL A 239      12.725 -16.422  -6.226  1.00 86.31           H  
ATOM   3611  C   VAL A 239      12.113 -16.669  -8.223  1.00 86.31           C  
ATOM   3612  CB  VAL A 239      11.872 -18.366  -6.352  1.00 86.31           C  
ATOM   3613  HB  VAL A 239      12.833 -18.776  -6.663  1.00 86.31           H  
ATOM   3614  O   VAL A 239      13.149 -17.094  -8.727  1.00 86.31           O  
ATOM   3615  CG1 VAL A 239      11.761 -18.574  -4.836  1.00 86.31           C  
ATOM   3616 HG11 VAL A 239      10.785 -18.249  -4.478  1.00 86.31           H  
ATOM   3617 HG12 VAL A 239      11.896 -19.630  -4.600  1.00 86.31           H  
ATOM   3618 HG13 VAL A 239      12.534 -17.996  -4.330  1.00 86.31           H  
ATOM   3619  CG2 VAL A 239      10.777 -19.196  -7.035  1.00 86.31           C  
ATOM   3620 HG21 VAL A 239       9.809 -19.008  -6.570  1.00 86.31           H  
ATOM   3621 HG22 VAL A 239      10.726 -18.963  -8.099  1.00 86.31           H  
ATOM   3622 HG23 VAL A 239      11.008 -20.256  -6.921  1.00 86.31           H  
ATOM   3623  N   LEU A 240      11.183 -16.039  -8.947  1.00 87.28           N  
ATOM   3624  H   LEU A 240      10.372 -15.671  -8.470  1.00 87.28           H  
ATOM   3625  CA  LEU A 240      11.324 -15.733 -10.373  1.00 87.28           C  
ATOM   3626  HA  LEU A 240      11.962 -16.487 -10.835  1.00 87.28           H  
ATOM   3627  C   LEU A 240      12.027 -14.381 -10.569  1.00 87.28           C  
ATOM   3628  CB  LEU A 240       9.944 -15.788 -11.059  1.00 87.28           C  
ATOM   3629  HB2 LEU A 240      10.074 -15.595 -12.124  1.00 87.28           H  
ATOM   3630  HB3 LEU A 240       9.320 -14.991 -10.654  1.00 87.28           H  
ATOM   3631  O   LEU A 240      11.810 -13.445  -9.798  1.00 87.28           O  
ATOM   3632  CG  LEU A 240       9.198 -17.127 -10.883  1.00 87.28           C  
ATOM   3633  HG  LEU A 240       9.045 -17.322  -9.821  1.00 87.28           H  
ATOM   3634  CD1 LEU A 240       7.826 -17.075 -11.545  1.00 87.28           C  
ATOM   3635 HD11 LEU A 240       7.191 -16.394 -10.979  1.00 87.28           H  
ATOM   3636 HD12 LEU A 240       7.358 -18.060 -11.547  1.00 87.28           H  
ATOM   3637 HD13 LEU A 240       7.918 -16.706 -12.566  1.00 87.28           H  
ATOM   3638  CD2 LEU A 240       9.953 -18.316 -11.478  1.00 87.28           C  
ATOM   3639 HD21 LEU A 240      10.088 -18.161 -12.548  1.00 87.28           H  
ATOM   3640 HD22 LEU A 240      10.920 -18.429 -10.990  1.00 87.28           H  
ATOM   3641 HD23 LEU A 240       9.372 -19.225 -11.317  1.00 87.28           H  
ATOM   3642  N   ALA A 241      12.869 -14.268 -11.599  1.00 86.39           N  
ATOM   3643  H   ALA A 241      12.980 -15.045 -12.235  1.00 86.39           H  
ATOM   3644  CA  ALA A 241      13.641 -13.058 -11.882  1.00 86.39           C  
ATOM   3645  HA  ALA A 241      13.082 -12.193 -11.524  1.00 86.39           H  
ATOM   3646  C   ALA A 241      13.888 -12.858 -13.386  1.00 86.39           C  
ATOM   3647  CB  ALA A 241      14.971 -13.134 -11.117  1.00 86.39           C  
ATOM   3648  HB1 ALA A 241      14.774 -13.233 -10.049  1.00 86.39           H  
ATOM   3649  HB2 ALA A 241      15.550 -12.227 -11.290  1.00 86.39           H  
ATOM   3650  HB3 ALA A 241      15.543 -13.998 -11.458  1.00 86.39           H  
ATOM   3651  O   ALA A 241      13.993 -13.829 -14.135  1.00 86.39           O  
ATOM   3652  N   GLY A 242      14.034 -11.596 -13.807  1.00 85.38           N  
ATOM   3653  H   GLY A 242      13.829 -10.845 -13.163  1.00 85.38           H  
ATOM   3654  CA  GLY A 242      14.214 -11.224 -15.215  1.00 85.38           C  
ATOM   3655  HA2 GLY A 242      15.170 -11.604 -15.577  1.00 85.38           H  
ATOM   3656  HA3 GLY A 242      14.200 -10.139 -15.321  1.00 85.38           H  
ATOM   3657  C   GLY A 242      13.089 -11.782 -16.082  1.00 85.38           C  
ATOM   3658  O   GLY A 242      11.937 -11.786 -15.660  1.00 85.38           O  
ATOM   3659  N   ASP A 243      13.444 -12.372 -17.221  1.00 93.28           N  
ATOM   3660  H   ASP A 243      14.375 -12.200 -17.573  1.00 93.28           H  
ATOM   3661  CA  ASP A 243      12.480 -12.914 -18.186  1.00 93.28           C  
ATOM   3662  HA  ASP A 243      11.758 -12.123 -18.389  1.00 93.28           H  
ATOM   3663  C   ASP A 243      11.669 -14.125 -17.684  1.00 93.28           C  
ATOM   3664  CB  ASP A 243      13.193 -13.255 -19.507  1.00 93.28           C  
ATOM   3665  HB2 ASP A 243      14.027 -13.925 -19.300  1.00 93.28           H  
ATOM   3666  HB3 ASP A 243      12.493 -13.784 -20.153  1.00 93.28           H  
ATOM   3667  O   ASP A 243      10.759 -14.579 -18.369  1.00 93.28           O  
ATOM   3668  CG  ASP A 243      13.705 -12.043 -20.288  1.00 93.28           C  
ATOM   3669  OD1 ASP A 243      13.703 -10.924 -19.743  1.00 93.28           O  
ATOM   3670  OD2 ASP A 243      14.161 -12.244 -21.439  1.00 93.28           O  
ATOM   3671  N   ASP A 244      11.956 -14.660 -16.492  1.00 90.58           N  
ATOM   3672  H   ASP A 244      12.713 -14.258 -15.957  1.00 90.58           H  
ATOM   3673  CA  ASP A 244      11.055 -15.615 -15.833  1.00 90.58           C  
ATOM   3674  HA  ASP A 244      10.631 -16.282 -16.583  1.00 90.58           H  
ATOM   3675  C   ASP A 244       9.882 -14.935 -15.108  1.00 90.58           C  
ATOM   3676  CB  ASP A 244      11.825 -16.456 -14.813  1.00 90.58           C  
ATOM   3677  HB2 ASP A 244      12.395 -15.806 -14.150  1.00 90.58           H  
ATOM   3678  HB3 ASP A 244      11.102 -16.989 -14.194  1.00 90.58           H  
ATOM   3679  O   ASP A 244       8.929 -15.613 -14.724  1.00 90.58           O  
ATOM   3680  CG  ASP A 244      12.737 -17.515 -15.409  1.00 90.58           C  
ATOM   3681  OD1 ASP A 244      12.609 -17.889 -16.592  1.00 90.58           O  
ATOM   3682  OD2 ASP A 244      13.476 -18.136 -14.619  1.00 90.58           O  
ATOM   3683  N   TYR A 245       9.979 -13.627 -14.876  1.00 91.14           N  
ATOM   3684  H   TYR A 245      10.767 -13.145 -15.286  1.00 91.14           H  
ATOM   3685  CA  TYR A 245       9.033 -12.804 -14.129  1.00 91.14           C  
ATOM   3686  HA  TYR A 245       8.221 -13.431 -13.759  1.00 91.14           H  
ATOM   3687  C   TYR A 245       8.385 -11.739 -15.023  1.00 91.14           C  
ATOM   3688  CB  TYR A 245       9.756 -12.178 -12.918  1.00 91.14           C  
ATOM   3689  HB2 TYR A 245      10.762 -11.888 -13.221  1.00 91.14           H  
ATOM   3690  HB3 TYR A 245       9.854 -12.936 -12.141  1.00 91.14           H  
ATOM   3691  O   TYR A 245       7.161 -11.732 -15.145  1.00 91.14           O  
ATOM   3692  CG  TYR A 245       9.076 -10.953 -12.323  1.00 91.14           C  
ATOM   3693  CD1 TYR A 245       9.706  -9.694 -12.340  1.00 91.14           C  
ATOM   3694  HD1 TYR A 245      10.683  -9.581 -12.787  1.00 91.14           H  
ATOM   3695  CD2 TYR A 245       7.761 -11.047 -11.842  1.00 91.14           C  
ATOM   3696  HD2 TYR A 245       7.238 -11.989 -11.902  1.00 91.14           H  
ATOM   3697  CE1 TYR A 245       9.022  -8.553 -11.871  1.00 91.14           C  
ATOM   3698  HE1 TYR A 245       9.492  -7.583 -11.944  1.00 91.14           H  
ATOM   3699  CE2 TYR A 245       7.071  -9.919 -11.380  1.00 91.14           C  
ATOM   3700  HE2 TYR A 245       6.030  -9.987 -11.100  1.00 91.14           H  
ATOM   3701  OH  TYR A 245       7.017  -7.584 -10.939  1.00 91.14           O  
ATOM   3702  HH  TYR A 245       7.380  -6.790 -11.336  1.00 91.14           H  
ATOM   3703  CZ  TYR A 245       7.703  -8.668 -11.384  1.00 91.14           C  
ATOM   3704  N   ASP A 246       9.195 -10.855 -15.615  1.00 89.71           N  
ATOM   3705  H   ASP A 246      10.193 -10.977 -15.527  1.00 89.71           H  
ATOM   3706  CA  ASP A 246       8.747  -9.630 -16.300  1.00 89.71           C  
ATOM   3707  HA  ASP A 246       7.690  -9.472 -16.090  1.00 89.71           H  
ATOM   3708  C   ASP A 246       8.850  -9.688 -17.831  1.00 89.71           C  
ATOM   3709  CB  ASP A 246       9.503  -8.409 -15.731  1.00 89.71           C  
ATOM   3710  HB2 ASP A 246       9.110  -7.506 -16.197  1.00 89.71           H  
ATOM   3711  HB3 ASP A 246       9.272  -8.332 -14.668  1.00 89.71           H  
ATOM   3712  O   ASP A 246       8.263  -8.859 -18.510  1.00 89.71           O  
ATOM   3713  CG  ASP A 246      11.034  -8.429 -15.908  1.00 89.71           C  
ATOM   3714  OD1 ASP A 246      11.536  -9.047 -16.874  1.00 89.71           O  
ATOM   3715  OD2 ASP A 246      11.734  -7.856 -15.037  1.00 89.71           O  
ATOM   3716  N   PHE A 247       9.577 -10.662 -18.388  1.00 94.98           N  
ATOM   3717  H   PHE A 247      10.074 -11.268 -17.751  1.00 94.98           H  
ATOM   3718  CA  PHE A 247       9.780 -10.845 -19.836  1.00 94.98           C  
ATOM   3719  HA  PHE A 247      10.482 -11.669 -19.964  1.00 94.98           H  
ATOM   3720  C   PHE A 247      10.430  -9.652 -20.569  1.00 94.98           C  
ATOM   3721  CB  PHE A 247       8.466 -11.300 -20.494  1.00 94.98           C  
ATOM   3722  HB2 PHE A 247       7.782 -10.453 -20.549  1.00 94.98           H  
ATOM   3723  HB3 PHE A 247       8.675 -11.613 -21.517  1.00 94.98           H  
ATOM   3724  O   PHE A 247      10.495  -9.654 -21.802  1.00 94.98           O  
ATOM   3725  CG  PHE A 247       7.784 -12.445 -19.772  1.00 94.98           C  
ATOM   3726  CD1 PHE A 247       8.302 -13.747 -19.882  1.00 94.98           C  
ATOM   3727  HD1 PHE A 247       9.187 -13.919 -20.476  1.00 94.98           H  
ATOM   3728  CD2 PHE A 247       6.677 -12.203 -18.938  1.00 94.98           C  
ATOM   3729  HD2 PHE A 247       6.308 -11.195 -18.818  1.00 94.98           H  
ATOM   3730  CE1 PHE A 247       7.722 -14.806 -19.165  1.00 94.98           C  
ATOM   3731  HE1 PHE A 247       8.158 -15.793 -19.218  1.00 94.98           H  
ATOM   3732  CE2 PHE A 247       6.092 -13.263 -18.224  1.00 94.98           C  
ATOM   3733  HE2 PHE A 247       5.262 -13.059 -17.565  1.00 94.98           H  
ATOM   3734  CZ  PHE A 247       6.617 -14.563 -18.335  1.00 94.98           C  
ATOM   3735  HZ  PHE A 247       6.196 -15.374 -17.760  1.00 94.98           H  
ATOM   3736  N   GLU A 248      10.961  -8.654 -19.857  1.00 92.58           N  
ATOM   3737  H   GLU A 248      10.924  -8.729 -18.850  1.00 92.58           H  
ATOM   3738  CA  GLU A 248      11.400  -7.376 -20.441  1.00 92.58           C  
ATOM   3739  HA  GLU A 248      10.608  -7.010 -21.094  1.00 92.58           H  
ATOM   3740  C   GLU A 248      12.660  -7.497 -21.315  1.00 92.58           C  
ATOM   3741  CB  GLU A 248      11.619  -6.343 -19.326  1.00 92.58           C  
ATOM   3742  HB2 GLU A 248      12.121  -5.468 -19.739  1.00 92.58           H  
ATOM   3743  HB3 GLU A 248      12.273  -6.769 -18.565  1.00 92.58           H  
ATOM   3744  O   GLU A 248      12.950  -6.622 -22.136  1.00 92.58           O  
ATOM   3745  CG  GLU A 248      10.313  -5.881 -18.668  1.00 92.58           C  
ATOM   3746  HG2 GLU A 248      10.568  -5.235 -17.828  1.00 92.58           H  
ATOM   3747  HG3 GLU A 248       9.776  -6.742 -18.270  1.00 92.58           H  
ATOM   3748  CD  GLU A 248       9.428  -5.107 -19.656  1.00 92.58           C  
ATOM   3749  OE1 GLU A 248       8.458  -5.670 -20.194  1.00 92.58           O  
ATOM   3750  OE2 GLU A 248       9.743  -3.927 -19.941  1.00 92.58           O  
ATOM   3751  N   GLY A 249      13.404  -8.598 -21.194  1.00 90.99           N  
ATOM   3752  H   GLY A 249      13.150  -9.275 -20.489  1.00 90.99           H  
ATOM   3753  CA  GLY A 249      14.489  -8.976 -22.097  1.00 90.99           C  
ATOM   3754  HA2 GLY A 249      15.068  -9.772 -21.627  1.00 90.99           H  
ATOM   3755  HA3 GLY A 249      15.140  -8.116 -22.255  1.00 90.99           H  
ATOM   3756  C   GLY A 249      14.019  -9.484 -23.463  1.00 90.99           C  
ATOM   3757  O   GLY A 249      14.850  -9.690 -24.352  1.00 90.99           O  
ATOM   3758  N   GLY A 250      12.708  -9.644 -23.676  1.00 94.71           N  
ATOM   3759  H   GLY A 250      12.079  -9.484 -22.901  1.00 94.71           H  
ATOM   3760  CA  GLY A 250      12.140 -10.085 -24.950  1.00 94.71           C  
ATOM   3761  HA2 GLY A 250      11.092  -9.791 -24.994  1.00 94.71           H  
ATOM   3762  HA3 GLY A 250      12.668  -9.601 -25.771  1.00 94.71           H  
ATOM   3763  C   GLY A 250      12.203 -11.596 -25.167  1.00 94.71           C  
ATOM   3764  O   GLY A 250      12.058 -12.052 -26.303  1.00 94.71           O  
ATOM   3765  N   THR A 251      12.430 -12.381 -24.112  1.00 97.29           N  
ATOM   3766  H   THR A 251      12.562 -11.951 -23.208  1.00 97.29           H  
ATOM   3767  CA  THR A 251      12.421 -13.848 -24.164  1.00 97.29           C  
ATOM   3768  HA  THR A 251      12.097 -14.161 -25.156  1.00 97.29           H  
ATOM   3769  C   THR A 251      11.411 -14.422 -23.175  1.00 97.29           C  
ATOM   3770  CB  THR A 251      13.820 -14.450 -23.943  1.00 97.29           C  
ATOM   3771  HB  THR A 251      13.797 -15.465 -24.338  1.00 97.29           H  
ATOM   3772  O   THR A 251      10.912 -13.726 -22.299  1.00 97.29           O  
ATOM   3773  CG2 THR A 251      14.946 -13.704 -24.660  1.00 97.29           C  
ATOM   3774 HG21 THR A 251      15.087 -12.720 -24.213  1.00 97.29           H  
ATOM   3775 HG22 THR A 251      15.872 -14.271 -24.564  1.00 97.29           H  
ATOM   3776 HG23 THR A 251      14.698 -13.588 -25.715  1.00 97.29           H  
ATOM   3777  OG1 THR A 251      14.150 -14.548 -22.583  1.00 97.29           O  
ATOM   3778  HG1 THR A 251      14.186 -13.660 -22.219  1.00 97.29           H  
ATOM   3779  N   THR A 252      11.103 -15.713 -23.296  1.00 97.23           N  
ATOM   3780  H   THR A 252      11.538 -16.266 -24.021  1.00 97.23           H  
ATOM   3781  CA  THR A 252      10.273 -16.439 -22.318  1.00 97.23           C  
ATOM   3782  HA  THR A 252       9.525 -15.757 -21.913  1.00 97.23           H  
ATOM   3783  C   THR A 252      11.090 -16.935 -21.121  1.00 97.23           C  
ATOM   3784  CB  THR A 252       9.525 -17.597 -22.998  1.00 97.23           C  
ATOM   3785  HB  THR A 252       8.913 -18.124 -22.266  1.00 97.23           H  
ATOM   3786  O   THR A 252      10.643 -17.827 -20.402  1.00 97.23           O  
ATOM   3787  CG2 THR A 252       8.611 -17.091 -24.115  1.00 97.23           C  
ATOM   3788 HG21 THR A 252       7.857 -16.426 -23.694  1.00 97.23           H  
ATOM   3789 HG22 THR A 252       9.183 -16.554 -24.871  1.00 97.23           H  
ATOM   3790 HG23 THR A 252       8.127 -17.943 -24.595  1.00 97.23           H  
ATOM   3791  OG1 THR A 252      10.436 -18.503 -23.585  1.00 97.23           O  
ATOM   3792  HG1 THR A 252      10.749 -19.072 -22.878  1.00 97.23           H  
ATOM   3793  N   GLY A 253      12.322 -16.443 -20.950  1.00 93.66           N  
ATOM   3794  H   GLY A 253      12.630 -15.680 -21.536  1.00 93.66           H  
ATOM   3795  CA  GLY A 253      13.253 -16.928 -19.943  1.00 93.66           C  
ATOM   3796  HA2 GLY A 253      12.864 -16.676 -18.957  1.00 93.66           H  
ATOM   3797  HA3 GLY A 253      14.217 -16.436 -20.069  1.00 93.66           H  
ATOM   3798  C   GLY A 253      13.458 -18.441 -20.043  1.00 93.66           C  
ATOM   3799  O   GLY A 253      13.704 -19.000 -21.113  1.00 93.66           O  
ATOM   3800  N   SER A 254      13.329 -19.107 -18.906  1.00 94.23           N  
ATOM   3801  H   SER A 254      13.075 -18.560 -18.095  1.00 94.23           H  
ATOM   3802  CA  SER A 254      13.373 -20.561 -18.749  1.00 94.23           C  
ATOM   3803  HA  SER A 254      13.940 -20.982 -19.579  1.00 94.23           H  
ATOM   3804  C   SER A 254      11.990 -21.225 -18.779  1.00 94.23           C  
ATOM   3805  CB  SER A 254      14.113 -20.905 -17.461  1.00 94.23           C  
ATOM   3806  HB2 SER A 254      14.244 -21.985 -17.391  1.00 94.23           H  
ATOM   3807  HB3 SER A 254      15.093 -20.429 -17.460  1.00 94.23           H  
ATOM   3808  O   SER A 254      11.891 -22.438 -18.571  1.00 94.23           O  
ATOM   3809  OG  SER A 254      13.365 -20.452 -16.360  1.00 94.23           O  
ATOM   3810  HG  SER A 254      13.252 -19.501 -16.436  1.00 94.23           H  
ATOM   3811  N   TRP A 255      10.917 -20.472 -19.048  1.00 97.81           N  
ATOM   3812  H   TRP A 255      11.034 -19.489 -19.247  1.00 97.81           H  
ATOM   3813  CA  TRP A 255       9.599 -21.063 -19.251  1.00 97.81           C  
ATOM   3814  HA  TRP A 255       9.389 -21.717 -18.405  1.00 97.81           H  
ATOM   3815  C   TRP A 255       9.584 -21.908 -20.522  1.00 97.81           C  
ATOM   3816  CB  TRP A 255       8.492 -20.012 -19.299  1.00 97.81           C  
ATOM   3817  HB2 TRP A 255       8.692 -19.285 -20.086  1.00 97.81           H  
ATOM   3818  HB3 TRP A 255       7.571 -20.525 -19.574  1.00 97.81           H  
ATOM   3819  O   TRP A 255       9.950 -21.470 -21.614  1.00 97.81           O  
ATOM   3820  CG  TRP A 255       8.233 -19.305 -18.010  1.00 97.81           C  
ATOM   3821  CD1 TRP A 255       8.840 -18.178 -17.574  1.00 97.81           C  
ATOM   3822  HD1 TRP A 255       9.603 -17.633 -18.110  1.00 97.81           H  
ATOM   3823  CD2 TRP A 255       7.266 -19.662 -16.980  1.00 97.81           C  
ATOM   3824  CE2 TRP A 255       7.342 -18.701 -15.935  1.00 97.81           C  
ATOM   3825  CE3 TRP A 255       6.325 -20.702 -16.831  1.00 97.81           C  
ATOM   3826  HE3 TRP A 255       6.282 -21.468 -17.591  1.00 97.81           H  
ATOM   3827  NE1 TRP A 255       8.309 -17.819 -16.351  1.00 97.81           N  
ATOM   3828  HE1 TRP A 255       8.555 -16.971 -15.859  1.00 97.81           H  
ATOM   3829  CH2 TRP A 255       5.571 -19.791 -14.695  1.00 97.81           C  
ATOM   3830  HH2 TRP A 255       4.921 -19.837 -13.834  1.00 97.81           H  
ATOM   3831  CZ2 TRP A 255       6.527 -18.765 -14.799  1.00 97.81           C  
ATOM   3832  HZ2 TRP A 255       6.622 -18.008 -14.034  1.00 97.81           H  
ATOM   3833  CZ3 TRP A 255       5.462 -20.754 -15.717  1.00 97.81           C  
ATOM   3834  HZ3 TRP A 255       4.738 -21.550 -15.629  1.00 97.81           H  
ATOM   3835  N   MET A 256       9.107 -23.137 -20.375  1.00 96.50           N  
ATOM   3836  H   MET A 256       8.808 -23.411 -19.450  1.00 96.50           H  
ATOM   3837  CA  MET A 256       8.889 -24.066 -21.473  1.00 96.50           C  
ATOM   3838  HA  MET A 256       9.503 -23.775 -22.325  1.00 96.50           H  
ATOM   3839  C   MET A 256       7.429 -24.044 -21.901  1.00 96.50           C  
ATOM   3840  CB  MET A 256       9.286 -25.477 -21.045  1.00 96.50           C  
ATOM   3841  HB2 MET A 256       8.657 -25.775 -20.206  1.00 96.50           H  
ATOM   3842  HB3 MET A 256       9.106 -26.169 -21.868  1.00 96.50           H  
ATOM   3843  O   MET A 256       6.547 -23.597 -21.166  1.00 96.50           O  
ATOM   3844  CG  MET A 256      10.758 -25.581 -20.643  1.00 96.50           C  
ATOM   3845  HG2 MET A 256      10.976 -24.890 -19.829  1.00 96.50           H  
ATOM   3846  HG3 MET A 256      11.378 -25.311 -21.498  1.00 96.50           H  
ATOM   3847  SD  MET A 256      11.187 -27.254 -20.116  1.00 96.50           S  
ATOM   3848  CE  MET A 256      10.430 -27.229 -18.470  1.00 96.50           C  
ATOM   3849  HE1 MET A 256       9.396 -26.888 -18.519  1.00 96.50           H  
ATOM   3850  HE2 MET A 256      11.001 -26.571 -17.815  1.00 96.50           H  
ATOM   3851  HE3 MET A 256      10.443 -28.244 -18.074  1.00 96.50           H  
ATOM   3852  N   SER A 257       7.144 -24.605 -23.075  1.00 97.03           N  
ATOM   3853  H   SER A 257       7.888 -24.962 -23.657  1.00 97.03           H  
ATOM   3854  CA  SER A 257       5.762 -24.818 -23.474  1.00 97.03           C  
ATOM   3855  HA  SER A 257       5.185 -24.911 -22.554  1.00 97.03           H  
ATOM   3856  C   SER A 257       5.538 -26.107 -24.250  1.00 97.03           C  
ATOM   3857  CB  SER A 257       5.247 -23.599 -24.228  1.00 97.03           C  
ATOM   3858  HB2 SER A 257       5.413 -22.703 -23.630  1.00 97.03           H  
ATOM   3859  HB3 SER A 257       5.766 -23.499 -25.181  1.00 97.03           H  
ATOM   3860  O   SER A 257       6.278 -26.432 -25.181  1.00 97.03           O  
ATOM   3861  OG  SER A 257       3.867 -23.770 -24.435  1.00 97.03           O  
ATOM   3862  HG  SER A 257       3.465 -23.962 -23.585  1.00 97.03           H  
ATOM   3863  N   TRP A 258       4.485 -26.833 -23.871  1.00 94.88           N  
ATOM   3864  H   TRP A 258       3.890 -26.439 -23.156  1.00 94.88           H  
ATOM   3865  CA  TRP A 258       4.144 -28.161 -24.381  1.00 94.88           C  
ATOM   3866  HA  TRP A 258       4.764 -28.382 -25.250  1.00 94.88           H  
ATOM   3867  C   TRP A 258       2.681 -28.241 -24.828  1.00 94.88           C  
ATOM   3868  CB  TRP A 258       4.436 -29.220 -23.303  1.00 94.88           C  
ATOM   3869  HB2 TRP A 258       4.251 -30.211 -23.717  1.00 94.88           H  
ATOM   3870  HB3 TRP A 258       3.731 -29.074 -22.485  1.00 94.88           H  
ATOM   3871  O   TRP A 258       1.884 -27.336 -24.587  1.00 94.88           O  
ATOM   3872  CG  TRP A 258       5.815 -29.234 -22.716  1.00 94.88           C  
ATOM   3873  CD1 TRP A 258       6.966 -28.894 -23.343  1.00 94.88           C  
ATOM   3874  HD1 TRP A 258       7.047 -28.568 -24.370  1.00 94.88           H  
ATOM   3875  CD2 TRP A 258       6.203 -29.617 -21.360  1.00 94.88           C  
ATOM   3876  CE2 TRP A 258       7.607 -29.409 -21.224  1.00 94.88           C  
ATOM   3877  CE3 TRP A 258       5.512 -30.114 -20.232  1.00 94.88           C  
ATOM   3878  HE3 TRP A 258       4.444 -30.267 -20.281  1.00 94.88           H  
ATOM   3879  NE1 TRP A 258       8.020 -28.967 -22.457  1.00 94.88           N  
ATOM   3880  HE1 TRP A 258       8.969 -28.699 -22.678  1.00 94.88           H  
ATOM   3881  CH2 TRP A 258       7.570 -30.098 -18.917  1.00 94.88           C  
ATOM   3882  HH2 TRP A 258       8.082 -30.217 -17.974  1.00 94.88           H  
ATOM   3883  CZ2 TRP A 258       8.290 -29.644 -20.028  1.00 94.88           C  
ATOM   3884  HZ2 TRP A 258       9.351 -29.456 -19.954  1.00 94.88           H  
ATOM   3885  CZ3 TRP A 258       6.189 -30.350 -19.019  1.00 94.88           C  
ATOM   3886  HZ3 TRP A 258       5.637 -30.684 -18.154  1.00 94.88           H  
ATOM   3887  N   GLY A 259       2.325 -29.363 -25.456  1.00 93.09           N  
ATOM   3888  H   GLY A 259       3.042 -30.052 -25.629  1.00 93.09           H  
ATOM   3889  CA  GLY A 259       0.944 -29.712 -25.784  1.00 93.09           C  
ATOM   3890  HA2 GLY A 259       0.758 -30.730 -25.441  1.00 93.09           H  
ATOM   3891  HA3 GLY A 259       0.266 -29.061 -25.232  1.00 93.09           H  
ATOM   3892  C   GLY A 259       0.609 -29.624 -27.276  1.00 93.09           C  
ATOM   3893  O   GLY A 259       1.146 -28.804 -28.019  1.00 93.09           O  
ATOM   3894  N   SER A 260      -0.283 -30.508 -27.729  1.00 92.87           N  
ATOM   3895  H   SER A 260      -0.762 -31.097 -27.062  1.00 92.87           H  
ATOM   3896  CA  SER A 260      -0.671 -30.641 -29.140  1.00 92.87           C  
ATOM   3897  HA  SER A 260       0.236 -30.698 -29.743  1.00 92.87           H  
ATOM   3898  C   SER A 260      -1.489 -29.462 -29.674  1.00 92.87           C  
ATOM   3899  CB  SER A 260      -1.454 -31.943 -29.334  1.00 92.87           C  
ATOM   3900  HB2 SER A 260      -0.783 -32.786 -29.168  1.00 92.87           H  
ATOM   3901  HB3 SER A 260      -1.827 -31.993 -30.357  1.00 92.87           H  
ATOM   3902  O   SER A 260      -1.463 -29.209 -30.883  1.00 92.87           O  
ATOM   3903  OG  SER A 260      -2.539 -32.033 -28.425  1.00 92.87           O  
ATOM   3904  HG  SER A 260      -2.931 -32.904 -28.517  1.00 92.87           H  
ATOM   3905  N   ASN A 261      -2.177 -28.736 -28.788  1.00 92.89           N  
ATOM   3906  H   ASN A 261      -2.100 -28.987 -27.813  1.00 92.89           H  
ATOM   3907  CA  ASN A 261      -2.989 -27.561 -29.100  1.00 92.89           C  
ATOM   3908  HA  ASN A 261      -3.268 -27.627 -30.152  1.00 92.89           H  
ATOM   3909  C   ASN A 261      -2.234 -26.225 -28.947  1.00 92.89           C  
ATOM   3910  CB  ASN A 261      -4.281 -27.593 -28.258  1.00 92.89           C  
ATOM   3911  HB2 ASN A 261      -4.064 -27.332 -27.223  1.00 92.89           H  
ATOM   3912  HB3 ASN A 261      -4.737 -28.582 -28.311  1.00 92.89           H  
ATOM   3913  O   ASN A 261      -2.779 -25.159 -29.219  1.00 92.89           O  
ATOM   3914  CG  ASN A 261      -5.293 -26.617 -28.815  1.00 92.89           C  
ATOM   3915  ND2 ASN A 261      -6.184 -26.068 -28.023  1.00 92.89           N  
ATOM   3916 HD21 ASN A 261      -6.820 -25.412 -28.452  1.00 92.89           H  
ATOM   3917 HD22 ASN A 261      -6.318 -26.313 -27.052  1.00 92.89           H  
ATOM   3918  OD1 ASN A 261      -5.276 -26.362 -30.003  1.00 92.89           O  
ATOM   3919  N   LYS A 262      -0.966 -26.256 -28.530  1.00 93.44           N  
ATOM   3920  H   LYS A 262      -0.549 -27.147 -28.303  1.00 93.44           H  
ATOM   3921  CA  LYS A 262      -0.116 -25.064 -28.508  1.00 93.44           C  
ATOM   3922  HA  LYS A 262      -0.635 -24.251 -28.000  1.00 93.44           H  
ATOM   3923  C   LYS A 262       0.192 -24.620 -29.942  1.00 93.44           C  
ATOM   3924  CB  LYS A 262       1.161 -25.408 -27.737  1.00 93.44           C  
ATOM   3925  HB2 LYS A 262       0.902 -25.738 -26.731  1.00 93.44           H  
ATOM   3926  HB3 LYS A 262       1.659 -26.232 -28.248  1.00 93.44           H  
ATOM   3927  O   LYS A 262       0.837 -25.368 -30.682  1.00 93.44           O  
ATOM   3928  CG  LYS A 262       2.115 -24.212 -27.635  1.00 93.44           C  
ATOM   3929  HG2 LYS A 262       2.202 -23.691 -28.588  1.00 93.44           H  
ATOM   3930  HG3 LYS A 262       1.714 -23.507 -26.907  1.00 93.44           H  
ATOM   3931  CD  LYS A 262       3.505 -24.666 -27.185  1.00 93.44           C  
ATOM   3932  HD2 LYS A 262       3.395 -25.319 -26.319  1.00 93.44           H  
ATOM   3933  HD3 LYS A 262       4.075 -23.780 -26.903  1.00 93.44           H  
ATOM   3934  CE  LYS A 262       4.302 -25.416 -28.249  1.00 93.44           C  
ATOM   3935  HE2 LYS A 262       3.722 -26.273 -28.591  1.00 93.44           H  
ATOM   3936  HE3 LYS A 262       5.215 -25.785 -27.782  1.00 93.44           H  
ATOM   3937  NZ  LYS A 262       4.637 -24.518 -29.384  1.00 93.44           N  
ATOM   3938  HZ1 LYS A 262       3.800 -24.185 -29.841  1.00 93.44           H  
ATOM   3939  HZ2 LYS A 262       5.140 -23.709 -29.049  1.00 93.44           H  
ATOM   3940  HZ3 LYS A 262       5.203 -24.990 -30.074  1.00 93.44           H  
ATOM   3941  N   GLU A 263      -0.199 -23.405 -30.314  1.00 95.28           N  
ATOM   3942  H   GLU A 263      -0.719 -22.835 -29.663  1.00 95.28           H  
ATOM   3943  CA  GLU A 263       0.277 -22.748 -31.535  1.00 95.28           C  
ATOM   3944  HA  GLU A 263       0.433 -23.496 -32.312  1.00 95.28           H  
ATOM   3945  C   GLU A 263       1.635 -22.095 -31.256  1.00 95.28           C  
ATOM   3946  CB  GLU A 263      -0.774 -21.757 -32.064  1.00 95.28           C  
ATOM   3947  HB2 GLU A 263      -0.884 -20.923 -31.371  1.00 95.28           H  
ATOM   3948  HB3 GLU A 263      -1.728 -22.278 -32.140  1.00 95.28           H  
ATOM   3949  O   GLU A 263       2.667 -22.583 -31.727  1.00 95.28           O  
ATOM   3950  CG  GLU A 263      -0.395 -21.216 -33.450  1.00 95.28           C  
ATOM   3951  HG2 GLU A 263       0.587 -20.747 -33.388  1.00 95.28           H  
ATOM   3952  HG3 GLU A 263      -0.324 -22.054 -34.143  1.00 95.28           H  
ATOM   3953  CD  GLU A 263      -1.407 -20.197 -33.990  1.00 95.28           C  
ATOM   3954  OE1 GLU A 263      -0.998 -19.302 -34.765  1.00 95.28           O  
ATOM   3955  OE2 GLU A 263      -2.591 -20.254 -33.613  1.00 95.28           O  
ATOM   3956  N   SER A 264       1.667 -21.087 -30.384  1.00 96.92           N  
ATOM   3957  H   SER A 264       0.800 -20.753 -29.988  1.00 96.92           H  
ATOM   3958  CA  SER A 264       2.882 -20.354 -30.019  1.00 96.92           C  
ATOM   3959  HA  SER A 264       3.744 -20.999 -30.192  1.00 96.92           H  
ATOM   3960  C   SER A 264       2.906 -19.958 -28.543  1.00 96.92           C  
ATOM   3961  CB  SER A 264       3.065 -19.119 -30.914  1.00 96.92           C  
ATOM   3962  HB2 SER A 264       4.009 -18.630 -30.674  1.00 96.92           H  
ATOM   3963  HB3 SER A 264       3.094 -19.434 -31.957  1.00 96.92           H  
ATOM   3964  O   SER A 264       1.870 -19.854 -27.887  1.00 96.92           O  
ATOM   3965  OG  SER A 264       2.012 -18.196 -30.744  1.00 96.92           O  
ATOM   3966  HG  SER A 264       2.362 -17.370 -30.402  1.00 96.92           H  
ATOM   3967  N   VAL A 265       4.127 -19.772 -28.038  1.00 98.06           N  
ATOM   3968  H   VAL A 265       4.916 -19.859 -28.662  1.00 98.06           H  
ATOM   3969  CA  VAL A 265       4.434 -19.100 -26.772  1.00 98.06           C  
ATOM   3970  HA  VAL A 265       3.588 -18.482 -26.473  1.00 98.06           H  
ATOM   3971  C   VAL A 265       5.623 -18.190 -27.049  1.00 98.06           C  
ATOM   3972  CB  VAL A 265       4.709 -20.097 -25.633  1.00 98.06           C  
ATOM   3973  HB  VAL A 265       5.437 -20.839 -25.959  1.00 98.06           H  
ATOM   3974  O   VAL A 265       6.697 -18.685 -27.393  1.00 98.06           O  
ATOM   3975  CG1 VAL A 265       5.245 -19.418 -24.372  1.00 98.06           C  
ATOM   3976 HG11 VAL A 265       5.446 -20.168 -23.607  1.00 98.06           H  
ATOM   3977 HG12 VAL A 265       6.185 -18.910 -24.585  1.00 98.06           H  
ATOM   3978 HG13 VAL A 265       4.524 -18.691 -23.997  1.00 98.06           H  
ATOM   3979  CG2 VAL A 265       3.405 -20.808 -25.257  1.00 98.06           C  
ATOM   3980 HG21 VAL A 265       3.500 -21.290 -24.284  1.00 98.06           H  
ATOM   3981 HG22 VAL A 265       3.152 -21.549 -26.016  1.00 98.06           H  
ATOM   3982 HG23 VAL A 265       2.591 -20.086 -25.187  1.00 98.06           H  
ATOM   3983  N   THR A 266       5.403 -16.881 -26.988  1.00 98.24           N  
ATOM   3984  H   THR A 266       4.473 -16.558 -26.762  1.00 98.24           H  
ATOM   3985  CA  THR A 266       6.347 -15.845 -27.440  1.00 98.24           C  
ATOM   3986  HA  THR A 266       7.360 -16.247 -27.436  1.00 98.24           H  
ATOM   3987  C   THR A 266       6.326 -14.657 -26.487  1.00 98.24           C  
ATOM   3988  CB  THR A 266       6.007 -15.361 -28.871  1.00 98.24           C  
ATOM   3989  HB  THR A 266       6.427 -14.370 -29.043  1.00 98.24           H  
ATOM   3990  O   THR A 266       5.268 -14.299 -25.989  1.00 98.24           O  
ATOM   3991  CG2 THR A 266       6.575 -16.332 -29.908  1.00 98.24           C  
ATOM   3992 HG21 THR A 266       6.134 -17.320 -29.780  1.00 98.24           H  
ATOM   3993 HG22 THR A 266       7.658 -16.398 -29.795  1.00 98.24           H  
ATOM   3994 HG23 THR A 266       6.345 -15.960 -30.906  1.00 98.24           H  
ATOM   3995  OG1 THR A 266       4.616 -15.349 -29.111  1.00 98.24           O  
ATOM   3996  HG1 THR A 266       4.316 -14.476 -29.376  1.00 98.24           H  
ATOM   3997  N   ALA A 267       7.478 -14.039 -26.224  1.00 98.13           N  
ATOM   3998  H   ALA A 267       8.329 -14.349 -26.672  1.00 98.13           H  
ATOM   3999  CA  ALA A 267       7.536 -12.758 -25.522  1.00 98.13           C  
ATOM   4000  HA  ALA A 267       6.708 -12.689 -24.816  1.00 98.13           H  
ATOM   4001  C   ALA A 267       7.399 -11.620 -26.543  1.00 98.13           C  
ATOM   4002  CB  ALA A 267       8.827 -12.685 -24.709  1.00 98.13           C  
ATOM   4003  HB1 ALA A 267       9.686 -12.821 -25.366  1.00 98.13           H  
ATOM   4004  HB2 ALA A 267       8.817 -13.463 -23.946  1.00 98.13           H  
ATOM   4005  HB3 ALA A 267       8.902 -11.716 -24.215  1.00 98.13           H  
ATOM   4006  O   ALA A 267       8.173 -11.544 -27.499  1.00 98.13           O  
ATOM   4007  N   GLU A 268       6.390 -10.767 -26.377  1.00 98.06           N  
ATOM   4008  H   GLU A 268       5.789 -10.887 -25.574  1.00 98.06           H  
ATOM   4009  CA  GLU A 268       6.013  -9.762 -27.372  1.00 98.06           C  
ATOM   4010  HA  GLU A 268       6.798  -9.694 -28.125  1.00 98.06           H  
ATOM   4011  C   GLU A 268       5.868  -8.375 -26.742  1.00 98.06           C  
ATOM   4012  CB  GLU A 268       4.729 -10.173 -28.106  1.00 98.06           C  
ATOM   4013  HB2 GLU A 268       4.430  -9.352 -28.757  1.00 98.06           H  
ATOM   4014  HB3 GLU A 268       3.941 -10.350 -27.374  1.00 98.06           H  
ATOM   4015  O   GLU A 268       5.156  -8.173 -25.757  1.00 98.06           O  
ATOM   4016  CG  GLU A 268       4.924 -11.438 -28.956  1.00 98.06           C  
ATOM   4017  HG2 GLU A 268       5.724 -11.256 -29.674  1.00 98.06           H  
ATOM   4018  HG3 GLU A 268       5.236 -12.258 -28.309  1.00 98.06           H  
ATOM   4019  CD  GLU A 268       3.663 -11.865 -29.718  1.00 98.06           C  
ATOM   4020  OE1 GLU A 268       3.540 -13.092 -29.948  1.00 98.06           O  
ATOM   4021  OE2 GLU A 268       2.859 -10.989 -30.107  1.00 98.06           O  
ATOM   4022  N   LYS A 269       6.550  -7.391 -27.333  1.00 95.86           N  
ATOM   4023  H   LYS A 269       7.088  -7.622 -28.156  1.00 95.86           H  
ATOM   4024  CA  LYS A 269       6.499  -5.993 -26.896  1.00 95.86           C  
ATOM   4025  HA  LYS A 269       6.694  -5.960 -25.824  1.00 95.86           H  
ATOM   4026  C   LYS A 269       5.110  -5.397 -27.130  1.00 95.86           C  
ATOM   4027  CB  LYS A 269       7.588  -5.207 -27.634  1.00 95.86           C  
ATOM   4028  HB2 LYS A 269       7.370  -5.206 -28.702  1.00 95.86           H  
ATOM   4029  HB3 LYS A 269       8.548  -5.697 -27.470  1.00 95.86           H  
ATOM   4030  O   LYS A 269       4.572  -5.522 -28.226  1.00 95.86           O  
ATOM   4031  CG  LYS A 269       7.672  -3.765 -27.125  1.00 95.86           C  
ATOM   4032  HG2 LYS A 269       6.723  -3.255 -27.288  1.00 95.86           H  
ATOM   4033  HG3 LYS A 269       7.890  -3.776 -26.057  1.00 95.86           H  
ATOM   4034  CD  LYS A 269       8.770  -2.999 -27.861  1.00 95.86           C  
ATOM   4035  HD2 LYS A 269       8.537  -2.965 -28.925  1.00 95.86           H  
ATOM   4036  HD3 LYS A 269       9.723  -3.506 -27.709  1.00 95.86           H  
ATOM   4037  CE  LYS A 269       8.830  -1.586 -27.283  1.00 95.86           C  
ATOM   4038  HE2 LYS A 269       8.991  -1.665 -26.208  1.00 95.86           H  
ATOM   4039  HE3 LYS A 269       7.863  -1.106 -27.434  1.00 95.86           H  
ATOM   4040  NZ  LYS A 269       9.915  -0.799 -27.909  1.00 95.86           N  
ATOM   4041  HZ1 LYS A 269       9.952   0.121 -27.493  1.00 95.86           H  
ATOM   4042  HZ2 LYS A 269      10.799  -1.262 -27.749  1.00 95.86           H  
ATOM   4043  HZ3 LYS A 269       9.756  -0.716 -28.903  1.00 95.86           H  
ATOM   4044  N   GLY A 270       4.576  -4.691 -26.134  1.00 92.95           N  
ATOM   4045  H   GLY A 270       5.029  -4.705 -25.231  1.00 92.95           H  
ATOM   4046  CA  GLY A 270       3.224  -4.123 -26.161  1.00 92.95           C  
ATOM   4047  HA2 GLY A 270       2.993  -3.760 -27.162  1.00 92.95           H  
ATOM   4048  HA3 GLY A 270       3.172  -3.280 -25.472  1.00 92.95           H  
ATOM   4049  C   GLY A 270       2.138  -5.125 -25.763  1.00 92.95           C  
ATOM   4050  O   GLY A 270       0.979  -4.749 -25.617  1.00 92.95           O  
ATOM   4051  N   MET A 271       2.494  -6.397 -25.565  1.00 96.90           N  
ATOM   4052  H   MET A 271       3.464  -6.659 -25.664  1.00 96.90           H  
ATOM   4053  CA  MET A 271       1.548  -7.443 -25.179  1.00 96.90           C  
ATOM   4054  HA  MET A 271       0.535  -7.102 -25.395  1.00 96.90           H  
ATOM   4055  C   MET A 271       1.571  -7.733 -23.677  1.00 96.90           C  
ATOM   4056  CB  MET A 271       1.784  -8.705 -26.019  1.00 96.90           C  
ATOM   4057  HB2 MET A 271       1.057  -9.462 -25.727  1.00 96.90           H  
ATOM   4058  HB3 MET A 271       2.778  -9.100 -25.805  1.00 96.90           H  
ATOM   4059  O   MET A 271       0.742  -8.509 -23.210  1.00 96.90           O  
ATOM   4060  CG  MET A 271       1.647  -8.435 -27.527  1.00 96.90           C  
ATOM   4061  HG2 MET A 271       2.386  -7.690 -27.821  1.00 96.90           H  
ATOM   4062  HG3 MET A 271       1.883  -9.351 -28.070  1.00 96.90           H  
ATOM   4063  SD  MET A 271       0.007  -7.863 -28.064  1.00 96.90           S  
ATOM   4064  CE  MET A 271      -0.881  -9.437 -27.978  1.00 96.90           C  
ATOM   4065  HE1 MET A 271      -1.927  -9.283 -28.244  1.00 96.90           H  
ATOM   4066  HE2 MET A 271      -0.426 -10.143 -28.672  1.00 96.90           H  
ATOM   4067  HE3 MET A 271      -0.813  -9.841 -26.968  1.00 96.90           H  
ATOM   4068  N   GLY A 272       2.471  -7.105 -22.918  1.00 94.05           N  
ATOM   4069  H   GLY A 272       3.128  -6.474 -23.356  1.00 94.05           H  
ATOM   4070  CA  GLY A 272       2.522  -7.182 -21.462  1.00 94.05           C  
ATOM   4071  HA2 GLY A 272       2.233  -8.181 -21.136  1.00 94.05           H  
ATOM   4072  HA3 GLY A 272       3.549  -7.026 -21.131  1.00 94.05           H  
ATOM   4073  C   GLY A 272       1.608  -6.181 -20.754  1.00 94.05           C  
ATOM   4074  O   GLY A 272       0.890  -5.375 -21.365  1.00 94.05           O  
ATOM   4075  N   TYR A 273       1.572  -6.279 -19.430  1.00 91.87           N  
ATOM   4076  H   TYR A 273       2.321  -6.793 -18.989  1.00 91.87           H  
ATOM   4077  CA  TYR A 273       0.764  -5.418 -18.583  1.00 91.87           C  
ATOM   4078  HA  TYR A 273      -0.263  -5.442 -18.948  1.00 91.87           H  
ATOM   4079  C   TYR A 273       1.279  -3.978 -18.662  1.00 91.87           C  
ATOM   4080  CB  TYR A 273       0.774  -5.958 -17.150  1.00 91.87           C  
ATOM   4081  HB2 TYR A 273       1.811  -6.039 -16.823  1.00 91.87           H  
ATOM   4082  HB3 TYR A 273       0.347  -6.961 -17.149  1.00 91.87           H  
ATOM   4083  O   TYR A 273       2.451  -3.703 -18.441  1.00 91.87           O  
ATOM   4084  CG  TYR A 273       0.004  -5.106 -16.162  1.00 91.87           C  
ATOM   4085  CD1 TYR A 273       0.675  -4.494 -15.085  1.00 91.87           C  
ATOM   4086  HD1 TYR A 273       1.738  -4.640 -14.968  1.00 91.87           H  
ATOM   4087  CD2 TYR A 273      -1.385  -4.934 -16.314  1.00 91.87           C  
ATOM   4088  HD2 TYR A 273      -1.896  -5.423 -17.129  1.00 91.87           H  
ATOM   4089  CE1 TYR A 273      -0.045  -3.737 -14.142  1.00 91.87           C  
ATOM   4090  HE1 TYR A 273       0.467  -3.316 -13.290  1.00 91.87           H  
ATOM   4091  CE2 TYR A 273      -2.105  -4.146 -15.395  1.00 91.87           C  
ATOM   4092  HE2 TYR A 273      -3.173  -4.018 -15.492  1.00 91.87           H  
ATOM   4093  OH  TYR A 273      -2.136  -2.835 -13.390  1.00 91.87           O  
ATOM   4094  HH  TYR A 273      -1.674  -2.778 -12.550  1.00 91.87           H  
ATOM   4095  CZ  TYR A 273      -1.437  -3.563 -14.299  1.00 91.87           C  
ATOM   4096  N   LYS A 274       0.383  -3.030 -18.962  1.00 87.20           N  
ATOM   4097  H   LYS A 274      -0.573  -3.326 -19.097  1.00 87.20           H  
ATOM   4098  CA  LYS A 274       0.738  -1.621 -19.230  1.00 87.20           C  
ATOM   4099  HA  LYS A 274      -0.176  -1.099 -19.514  1.00 87.20           H  
ATOM   4100  C   LYS A 274       1.669  -1.443 -20.439  1.00 87.20           C  
ATOM   4101  CB  LYS A 274       1.285  -0.935 -17.961  1.00 87.20           C  
ATOM   4102  HB2 LYS A 274       2.231  -1.387 -17.663  1.00 87.20           H  
ATOM   4103  HB3 LYS A 274       1.482   0.113 -18.188  1.00 87.20           H  
ATOM   4104  O   LYS A 274       2.552  -0.589 -20.422  1.00 87.20           O  
ATOM   4105  CG  LYS A 274       0.299  -0.989 -16.793  1.00 87.20           C  
ATOM   4106  HG2 LYS A 274       0.004  -2.017 -16.583  1.00 87.20           H  
ATOM   4107  HG3 LYS A 274      -0.588  -0.416 -17.064  1.00 87.20           H  
ATOM   4108  CD  LYS A 274       0.938  -0.398 -15.539  1.00 87.20           C  
ATOM   4109  HD2 LYS A 274       1.659  -1.113 -15.142  1.00 87.20           H  
ATOM   4110  HD3 LYS A 274       1.436   0.539 -15.789  1.00 87.20           H  
ATOM   4111  CE  LYS A 274      -0.170  -0.138 -14.521  1.00 87.20           C  
ATOM   4112  HE2 LYS A 274      -0.976   0.392 -15.028  1.00 87.20           H  
ATOM   4113  HE3 LYS A 274      -0.570  -1.090 -14.173  1.00 87.20           H  
ATOM   4114  NZ  LYS A 274       0.304   0.678 -13.389  1.00 87.20           N  
ATOM   4115  HZ1 LYS A 274      -0.470   0.996 -12.824  1.00 87.20           H  
ATOM   4116  HZ2 LYS A 274       0.813   1.494 -13.697  1.00 87.20           H  
ATOM   4117  HZ3 LYS A 274       0.916   0.138 -12.793  1.00 87.20           H  
ATOM   4118  N   GLU A 275       1.411  -2.207 -21.503  1.00 86.06           N  
ATOM   4119  H   GLU A 275       0.733  -2.949 -21.405  1.00 86.06           H  
ATOM   4120  CA  GLU A 275       2.109  -2.115 -22.798  1.00 86.06           C  
ATOM   4121  HA  GLU A 275       1.669  -2.871 -23.448  1.00 86.06           H  
ATOM   4122  C   GLU A 275       3.611  -2.471 -22.721  1.00 86.06           C  
ATOM   4123  CB  GLU A 275       1.854  -0.749 -23.476  1.00 86.06           C  
ATOM   4124  HB2 GLU A 275       2.241  -0.785 -24.494  1.00 86.06           H  
ATOM   4125  HB3 GLU A 275       2.426   0.016 -22.950  1.00 86.06           H  
ATOM   4126  O   GLU A 275       4.400  -2.092 -23.593  1.00 86.06           O  
ATOM   4127  CG  GLU A 275       0.386  -0.284 -23.523  1.00 86.06           C  
ATOM   4128  HG2 GLU A 275      -0.012  -0.211 -22.510  1.00 86.06           H  
ATOM   4129  HG3 GLU A 275       0.367   0.723 -23.939  1.00 86.06           H  
ATOM   4130  CD  GLU A 275      -0.513  -1.182 -24.384  1.00 86.06           C  
ATOM   4131  OE1 GLU A 275      -1.629  -1.515 -23.916  1.00 86.06           O  
ATOM   4132  OE2 GLU A 275      -0.100  -1.486 -25.523  1.00 86.06           O  
ATOM   4133  N   SER A 276       4.006  -3.205 -21.678  1.00 90.59           N  
ATOM   4134  H   SER A 276       3.319  -3.487 -20.994  1.00 90.59           H  
ATOM   4135  CA  SER A 276       5.327  -3.816 -21.506  1.00 90.59           C  
ATOM   4136  HA  SER A 276       6.106  -3.079 -21.700  1.00 90.59           H  
ATOM   4137  C   SER A 276       5.529  -4.995 -22.470  1.00 90.59           C  
ATOM   4138  CB  SER A 276       5.456  -4.273 -20.045  1.00 90.59           C  
ATOM   4139  HB2 SER A 276       6.444  -4.690 -19.847  1.00 90.59           H  
ATOM   4140  HB3 SER A 276       5.301  -3.425 -19.379  1.00 90.59           H  
ATOM   4141  O   SER A 276       4.701  -5.266 -23.353  1.00 90.59           O  
ATOM   4142  OG  SER A 276       4.473  -5.247 -19.800  1.00 90.59           O  
ATOM   4143  HG  SER A 276       4.799  -5.929 -19.208  1.00 90.59           H  
ATOM   4144  N   VAL A 277       6.651  -5.698 -22.351  1.00 94.11           N  
ATOM   4145  H   VAL A 277       7.245  -5.528 -21.552  1.00 94.11           H  
ATOM   4146  CA  VAL A 277       6.789  -7.023 -22.952  1.00 94.11           C  
ATOM   4147  HA  VAL A 277       6.338  -7.016 -23.944  1.00 94.11           H  
ATOM   4148  C   VAL A 277       6.019  -8.019 -22.085  1.00 94.11           C  
ATOM   4149  CB  VAL A 277       8.265  -7.424 -23.095  1.00 94.11           C  
ATOM   4150  HB  VAL A 277       8.689  -7.607 -22.107  1.00 94.11           H  
ATOM   4151  O   VAL A 277       6.036  -7.939 -20.869  1.00 94.11           O  
ATOM   4152  CG1 VAL A 277       8.379  -8.703 -23.930  1.00 94.11           C  
ATOM   4153 HG11 VAL A 277       9.433  -8.960 -24.039  1.00 94.11           H  
ATOM   4154 HG12 VAL A 277       7.894  -9.530 -23.410  1.00 94.11           H  
ATOM   4155 HG13 VAL A 277       7.932  -8.566 -24.915  1.00 94.11           H  
ATOM   4156  CG2 VAL A 277       9.101  -6.343 -23.804  1.00 94.11           C  
ATOM   4157 HG21 VAL A 277      10.129  -6.692 -23.896  1.00 94.11           H  
ATOM   4158 HG22 VAL A 277       9.116  -5.440 -23.193  1.00 94.11           H  
ATOM   4159 HG23 VAL A 277       8.691  -6.126 -24.790  1.00 94.11           H  
ATOM   4160  N   GLY A 278       5.296  -8.948 -22.703  1.00 96.47           N  
ATOM   4161  H   GLY A 278       5.280  -8.968 -23.712  1.00 96.47           H  
ATOM   4162  CA  GLY A 278       4.616 -10.021 -21.975  1.00 96.47           C  
ATOM   4163  HA2 GLY A 278       5.108 -10.199 -21.019  1.00 96.47           H  
ATOM   4164  HA3 GLY A 278       3.579  -9.748 -21.779  1.00 96.47           H  
ATOM   4165  C   GLY A 278       4.632 -11.311 -22.770  1.00 96.47           C  
ATOM   4166  O   GLY A 278       4.891 -11.299 -23.977  1.00 96.47           O  
ATOM   4167  N   VAL A 279       4.341 -12.431 -22.110  1.00 98.31           N  
ATOM   4168  H   VAL A 279       4.066 -12.369 -21.140  1.00 98.31           H  
ATOM   4169  CA  VAL A 279       4.248 -13.720 -22.793  1.00 98.31           C  
ATOM   4170  HA  VAL A 279       4.952 -13.678 -23.623  1.00 98.31           H  
ATOM   4171  C   VAL A 279       2.857 -13.909 -23.402  1.00 98.31           C  
ATOM   4172  CB  VAL A 279       4.743 -14.890 -21.924  1.00 98.31           C  
ATOM   4173  HB  VAL A 279       5.720 -14.622 -21.522  1.00 98.31           H  
ATOM   4174  O   VAL A 279       1.827 -13.833 -22.731  1.00 98.31           O  
ATOM   4175  CG1 VAL A 279       3.835 -15.268 -20.755  1.00 98.31           C  
ATOM   4176 HG11 VAL A 279       3.737 -14.414 -20.085  1.00 98.31           H  
ATOM   4177 HG12 VAL A 279       2.858 -15.582 -21.121  1.00 98.31           H  
ATOM   4178 HG13 VAL A 279       4.288 -16.082 -20.189  1.00 98.31           H  
ATOM   4179  CG2 VAL A 279       4.934 -16.137 -22.792  1.00 98.31           C  
ATOM   4180 HG21 VAL A 279       3.973 -16.464 -23.191  1.00 98.31           H  
ATOM   4181 HG22 VAL A 279       5.377 -16.935 -22.196  1.00 98.31           H  
ATOM   4182 HG23 VAL A 279       5.599 -15.904 -23.624  1.00 98.31           H  
ATOM   4183  N   VAL A 280       2.829 -14.167 -24.704  1.00 98.62           N  
ATOM   4184  H   VAL A 280       3.711 -14.156 -25.196  1.00 98.62           H  
ATOM   4185  CA  VAL A 280       1.633 -14.428 -25.499  1.00 98.62           C  
ATOM   4186  HA  VAL A 280       0.765 -14.048 -24.961  1.00 98.62           H  
ATOM   4187  C   VAL A 280       1.486 -15.933 -25.675  1.00 98.62           C  
ATOM   4188  CB  VAL A 280       1.698 -13.690 -26.847  1.00 98.62           C  
ATOM   4189  HB  VAL A 280       2.567 -14.027 -27.412  1.00 98.62           H  
ATOM   4190  O   VAL A 280       2.332 -16.587 -26.281  1.00 98.62           O  
ATOM   4191  CG1 VAL A 280       0.431 -13.943 -27.672  1.00 98.62           C  
ATOM   4192 HG11 VAL A 280       0.496 -13.382 -28.604  1.00 98.62           H  
ATOM   4193 HG12 VAL A 280       0.346 -15.001 -27.916  1.00 98.62           H  
ATOM   4194 HG13 VAL A 280      -0.440 -13.615 -27.105  1.00 98.62           H  
ATOM   4195  CG2 VAL A 280       1.799 -12.178 -26.619  1.00 98.62           C  
ATOM   4196 HG21 VAL A 280       0.964 -11.834 -26.009  1.00 98.62           H  
ATOM   4197 HG22 VAL A 280       1.785 -11.662 -27.579  1.00 98.62           H  
ATOM   4198 HG23 VAL A 280       2.734 -11.938 -26.114  1.00 98.62           H  
ATOM   4199  N   LEU A 281       0.404 -16.491 -25.133  1.00 98.20           N  
ATOM   4200  H   LEU A 281      -0.244 -15.870 -24.669  1.00 98.20           H  
ATOM   4201  CA  LEU A 281       0.056 -17.908 -25.209  1.00 98.20           C  
ATOM   4202  HA  LEU A 281       0.921 -18.477 -25.549  1.00 98.20           H  
ATOM   4203  C   LEU A 281      -1.068 -18.077 -26.226  1.00 98.20           C  
ATOM   4204  CB  LEU A 281      -0.371 -18.448 -23.827  1.00 98.20           C  
ATOM   4205  HB2 LEU A 281      -0.377 -19.537 -23.877  1.00 98.20           H  
ATOM   4206  HB3 LEU A 281      -1.395 -18.132 -23.628  1.00 98.20           H  
ATOM   4207  O   LEU A 281      -2.194 -17.644 -25.980  1.00 98.20           O  
ATOM   4208  CG  LEU A 281       0.484 -18.016 -22.626  1.00 98.20           C  
ATOM   4209  HG  LEU A 281       0.464 -16.930 -22.528  1.00 98.20           H  
ATOM   4210  CD1 LEU A 281      -0.087 -18.620 -21.343  1.00 98.20           C  
ATOM   4211 HD11 LEU A 281       0.502 -18.282 -20.490  1.00 98.20           H  
ATOM   4212 HD12 LEU A 281      -1.116 -18.286 -21.206  1.00 98.20           H  
ATOM   4213 HD13 LEU A 281      -0.062 -19.708 -21.391  1.00 98.20           H  
ATOM   4214  CD2 LEU A 281       1.928 -18.479 -22.785  1.00 98.20           C  
ATOM   4215 HD21 LEU A 281       2.523 -18.094 -21.957  1.00 98.20           H  
ATOM   4216 HD22 LEU A 281       1.977 -19.568 -22.806  1.00 98.20           H  
ATOM   4217 HD23 LEU A 281       2.339 -18.073 -23.709  1.00 98.20           H  
ATOM   4218  N   LYS A 282      -0.782 -18.706 -27.364  1.00 96.52           N  
ATOM   4219  H   LYS A 282       0.164 -19.026 -27.513  1.00 96.52           H  
ATOM   4220  CA  LYS A 282      -1.764 -18.889 -28.436  1.00 96.52           C  
ATOM   4221  HA  LYS A 282      -2.692 -18.387 -28.162  1.00 96.52           H  
ATOM   4222  C   LYS A 282      -2.101 -20.361 -28.628  1.00 96.52           C  
ATOM   4223  CB  LYS A 282      -1.248 -18.211 -29.709  1.00 96.52           C  
ATOM   4224  HB2 LYS A 282      -0.896 -17.209 -29.464  1.00 96.52           H  
ATOM   4225  HB3 LYS A 282      -0.418 -18.789 -30.115  1.00 96.52           H  
ATOM   4226  O   LYS A 282      -1.211 -21.201 -28.799  1.00 96.52           O  
ATOM   4227  CG  LYS A 282      -2.356 -18.101 -30.758  1.00 96.52           C  
ATOM   4228  HG2 LYS A 282      -2.667 -19.102 -31.056  1.00 96.52           H  
ATOM   4229  HG3 LYS A 282      -3.213 -17.582 -30.329  1.00 96.52           H  
ATOM   4230  CD  LYS A 282      -1.871 -17.345 -31.996  1.00 96.52           C  
ATOM   4231  HD2 LYS A 282      -1.564 -16.334 -31.728  1.00 96.52           H  
ATOM   4232  HD3 LYS A 282      -1.021 -17.880 -32.419  1.00 96.52           H  
ATOM   4233  CE  LYS A 282      -3.026 -17.300 -32.998  1.00 96.52           C  
ATOM   4234  HE2 LYS A 282      -3.543 -18.259 -32.952  1.00 96.52           H  
ATOM   4235  HE3 LYS A 282      -3.735 -16.525 -32.709  1.00 96.52           H  
ATOM   4236  NZ  LYS A 282      -2.538 -17.110 -34.379  1.00 96.52           N  
ATOM   4237  HZ1 LYS A 282      -1.963 -17.910 -34.598  1.00 96.52           H  
ATOM   4238  HZ2 LYS A 282      -1.978 -16.276 -34.483  1.00 96.52           H  
ATOM   4239  HZ3 LYS A 282      -3.303 -17.150 -35.036  1.00 96.52           H  
ATOM   4240  N   THR A 283      -3.390 -20.681 -28.610  1.00 95.35           N  
ATOM   4241  H   THR A 283      -4.068 -19.957 -28.421  1.00 95.35           H  
ATOM   4242  CA  THR A 283      -3.904 -21.997 -29.017  1.00 95.35           C  
ATOM   4243  HA  THR A 283      -3.161 -22.764 -28.798  1.00 95.35           H  
ATOM   4244  C   THR A 283      -4.206 -22.028 -30.510  1.00 95.35           C  
ATOM   4245  CB  THR A 283      -5.187 -22.354 -28.272  1.00 95.35           C  
ATOM   4246  HB  THR A 283      -5.548 -23.320 -28.626  1.00 95.35           H  
ATOM   4247  O   THR A 283      -4.551 -20.995 -31.074  1.00 95.35           O  
ATOM   4248  CG2 THR A 283      -4.975 -22.426 -26.765  1.00 95.35           C  
ATOM   4249 HG21 THR A 283      -4.790 -21.428 -26.367  1.00 95.35           H  
ATOM   4250 HG22 THR A 283      -4.135 -23.081 -26.532  1.00 95.35           H  
ATOM   4251 HG23 THR A 283      -5.878 -22.822 -26.300  1.00 95.35           H  
ATOM   4252  OG1 THR A 283      -6.152 -21.372 -28.540  1.00 95.35           O  
ATOM   4253  HG1 THR A 283      -6.059 -21.102 -29.457  1.00 95.35           H  
ATOM   4254  N   LYS A 284      -4.156 -23.211 -31.129  1.00 92.72           N  
ATOM   4255  H   LYS A 284      -3.956 -24.036 -30.582  1.00 92.72           H  
ATOM   4256  CA  LYS A 284      -4.525 -23.379 -32.544  1.00 92.72           C  
ATOM   4257  HA  LYS A 284      -3.994 -22.630 -33.131  1.00 92.72           H  
ATOM   4258  C   LYS A 284      -6.023 -23.146 -32.778  1.00 92.72           C  
ATOM   4259  CB  LYS A 284      -4.144 -24.784 -33.027  1.00 92.72           C  
ATOM   4260  HB2 LYS A 284      -4.665 -25.519 -32.413  1.00 92.72           H  
ATOM   4261  HB3 LYS A 284      -4.486 -24.907 -34.055  1.00 92.72           H  
ATOM   4262  O   LYS A 284      -6.842 -23.499 -31.927  1.00 92.72           O  
ATOM   4263  CG  LYS A 284      -2.634 -25.041 -32.975  1.00 92.72           C  
ATOM   4264  HG2 LYS A 284      -2.255 -24.845 -31.971  1.00 92.72           H  
ATOM   4265  HG3 LYS A 284      -2.130 -24.380 -33.680  1.00 92.72           H  
ATOM   4266  CD  LYS A 284      -2.345 -26.498 -33.329  1.00 92.72           C  
ATOM   4267  HD2 LYS A 284      -2.844 -27.137 -32.599  1.00 92.72           H  
ATOM   4268  HD3 LYS A 284      -2.734 -26.716 -34.323  1.00 92.72           H  
ATOM   4269  CE  LYS A 284      -0.838 -26.736 -33.289  1.00 92.72           C  
ATOM   4270  HE2 LYS A 284      -0.376 -26.193 -34.113  1.00 92.72           H  
ATOM   4271  HE3 LYS A 284      -0.448 -26.327 -32.356  1.00 92.72           H  
ATOM   4272  NZ  LYS A 284      -0.542 -28.181 -33.366  1.00 92.72           N  
ATOM   4273  HZ1 LYS A 284      -0.938 -28.629 -32.552  1.00 92.72           H  
ATOM   4274  HZ2 LYS A 284      -0.961 -28.579 -34.195  1.00 92.72           H  
ATOM   4275  HZ3 LYS A 284       0.456 -28.333 -33.361  1.00 92.72           H  
ATOM   4276  N   GLU A 285      -6.347 -22.643 -33.967  1.00 80.62           N  
ATOM   4277  H   GLU A 285      -5.601 -22.327 -34.570  1.00 80.62           H  
ATOM   4278  CA  GLU A 285      -7.703 -22.611 -34.540  1.00 80.62           C  
ATOM   4279  HA  GLU A 285      -8.344 -22.000 -33.905  1.00 80.62           H  
ATOM   4280  C   GLU A 285      -8.287 -24.043 -34.595  1.00 80.62           C  
ATOM   4281  CB  GLU A 285      -7.606 -21.920 -35.917  1.00 80.62           C  
ATOM   4282  HB2 GLU A 285      -7.000 -21.024 -35.786  1.00 80.62           H  
ATOM   4283  HB3 GLU A 285      -7.082 -22.580 -36.609  1.00 80.62           H  
ATOM   4284  O   GLU A 285      -7.550 -24.992 -34.881  1.00 80.62           O  
ATOM   4285  CG  GLU A 285      -8.944 -21.486 -36.541  1.00 80.62           C  
ATOM   4286  HG2 GLU A 285      -9.518 -22.380 -36.789  1.00 80.62           H  
ATOM   4287  HG3 GLU A 285      -9.505 -20.917 -35.800  1.00 80.62           H  
ATOM   4288  CD  GLU A 285      -8.771 -20.618 -37.810  1.00 80.62           C  
ATOM   4289  OE1 GLU A 285      -9.797 -20.149 -38.356  1.00 80.62           O  
ATOM   4290  OE2 GLU A 285      -7.612 -20.413 -38.254  1.00 80.62           O  
ATOM   4291  N   ASP A 286      -9.564 -24.218 -34.224  1.00 70.34           N  
ATOM   4292  H   ASP A 286     -10.099 -23.387 -34.013  1.00 70.34           H  
ATOM   4293  CA  ASP A 286     -10.267 -25.506 -33.991  1.00 70.34           C  
ATOM   4294  HA  ASP A 286     -11.288 -25.236 -33.722  1.00 70.34           H  
ATOM   4295  C   ASP A 286      -9.773 -26.345 -32.788  1.00 70.34           C  
ATOM   4296  CB  ASP A 286     -10.368 -26.353 -35.279  1.00 70.34           C  
ATOM   4297  HB2 ASP A 286      -9.390 -26.455 -35.748  1.00 70.34           H  
ATOM   4298  HB3 ASP A 286     -10.690 -27.360 -35.010  1.00 70.34           H  
ATOM   4299  O   ASP A 286     -10.274 -27.437 -32.491  1.00 70.34           O  
ATOM   4300  CG  ASP A 286     -11.382 -25.842 -36.304  1.00 70.34           C  
ATOM   4301  OD1 ASP A 286     -12.383 -25.220 -35.886  1.00 70.34           O  
ATOM   4302  OD2 ASP A 286     -11.219 -26.216 -37.489  1.00 70.34           O  
ATOM   4303  N   GLY A 287      -8.812 -25.827 -32.024  1.00 56.54           N  
ATOM   4304  H   GLY A 287      -8.412 -24.950 -32.325  1.00 56.54           H  
ATOM   4305  CA  GLY A 287      -8.254 -26.469 -30.838  1.00 56.54           C  
ATOM   4306  HA2 GLY A 287      -7.364 -25.879 -30.618  1.00 56.54           H  
ATOM   4307  HA3 GLY A 287      -7.979 -27.501 -31.055  1.00 56.54           H  
ATOM   4308  C   GLY A 287      -9.121 -26.412 -29.576  1.00 56.54           C  
ATOM   4309  O   GLY A 287      -8.951 -27.226 -28.662  1.00 56.54           O  
ATOM   4310  N   GLY A 288     -10.048 -25.451 -29.526  1.00 55.16           N  
ATOM   4311  H   GLY A 288     -10.132 -24.876 -30.352  1.00 55.16           H  
ATOM   4312  CA  GLY A 288     -10.812 -25.021 -28.345  1.00 55.16           C  
ATOM   4313  HA2 GLY A 288     -11.263 -24.054 -28.569  1.00 55.16           H  
ATOM   4314  HA3 GLY A 288     -10.121 -24.891 -27.512  1.00 55.16           H  
ATOM   4315  C   GLY A 288     -11.941 -25.940 -27.867  1.00 55.16           C  
ATOM   4316  O   GLY A 288     -12.847 -25.480 -27.178  1.00 55.16           O  
ATOM   4317  N   SER A 289     -11.920 -27.222 -28.239  1.00 56.34           N  
ATOM   4318  H   SER A 289     -11.141 -27.515 -28.811  1.00 56.34           H  
ATOM   4319  CA  SER A 289     -12.848 -28.256 -27.741  1.00 56.34           C  
ATOM   4320  HA  SER A 289     -13.605 -27.774 -27.122  1.00 56.34           H  
ATOM   4321  C   SER A 289     -12.158 -29.283 -26.826  1.00 56.34           C  
ATOM   4322  CB  SER A 289     -13.590 -28.916 -28.911  1.00 56.34           C  
ATOM   4323  HB2 SER A 289     -14.281 -29.664 -28.523  1.00 56.34           H  
ATOM   4324  HB3 SER A 289     -14.166 -28.159 -29.444  1.00 56.34           H  
ATOM   4325  O   SER A 289     -12.630 -30.407 -26.648  1.00 56.34           O  
ATOM   4326  OG  SER A 289     -12.685 -29.535 -29.811  1.00 56.34           O  
ATOM   4327  HG  SER A 289     -12.475 -28.910 -30.508  1.00 56.34           H  
ATOM   4328  N   GLY A 290     -10.988 -28.939 -26.278  1.00 70.26           N  
ATOM   4329  H   GLY A 290     -10.703 -27.973 -26.349  1.00 70.26           H  
ATOM   4330  CA  GLY A 290     -10.083 -29.883 -25.625  1.00 70.26           C  
ATOM   4331  HA2 GLY A 290      -9.101 -29.746 -26.076  1.00 70.26           H  
ATOM   4332  HA3 GLY A 290     -10.414 -30.904 -25.814  1.00 70.26           H  
ATOM   4333  C   GLY A 290      -9.913 -29.710 -24.116  1.00 70.26           C  
ATOM   4334  O   GLY A 290     -10.251 -28.693 -23.536  1.00 70.26           O  
ATOM   4335  N   ASN A 291      -9.310 -30.718 -23.484  1.00 88.70           N  
ATOM   4336  H   ASN A 291      -9.134 -31.573 -23.992  1.00 88.70           H  
ATOM   4337  CA  ASN A 291      -8.839 -30.631 -22.101  1.00 88.70           C  
ATOM   4338  HA  ASN A 291      -9.678 -30.372 -21.455  1.00 88.70           H  
ATOM   4339  C   ASN A 291      -7.747 -29.556 -21.945  1.00 88.70           C  
ATOM   4340  CB  ASN A 291      -8.263 -31.992 -21.683  1.00 88.70           C  
ATOM   4341  HB2 ASN A 291      -7.923 -31.916 -20.650  1.00 88.70           H  
ATOM   4342  HB3 ASN A 291      -7.402 -32.219 -22.312  1.00 88.70           H  
ATOM   4343  O   ASN A 291      -6.877 -29.433 -22.814  1.00 88.70           O  
ATOM   4344  CG  ASN A 291      -9.258 -33.132 -21.739  1.00 88.70           C  
ATOM   4345  ND2 ASN A 291      -8.864 -34.276 -22.251  1.00 88.70           N  
ATOM   4346 HD21 ASN A 291      -7.903 -34.414 -22.529  1.00 88.70           H  
ATOM   4347 HD22 ASN A 291      -9.555 -35.011 -22.213  1.00 88.70           H  
ATOM   4348  OD1 ASN A 291     -10.391 -33.031 -21.324  1.00 88.70           O  
ATOM   4349  N   SER A 292      -7.715 -28.875 -20.797  1.00 93.40           N  
ATOM   4350  H   SER A 292      -8.476 -28.980 -20.142  1.00 93.40           H  
ATOM   4351  CA  SER A 292      -6.828 -27.735 -20.516  1.00 93.40           C  
ATOM   4352  HA  SER A 292      -7.088 -26.936 -21.210  1.00 93.40           H  
ATOM   4353  C   SER A 292      -5.335 -28.048 -20.734  1.00 93.40           C  
ATOM   4354  CB  SER A 292      -7.096 -27.209 -19.088  1.00 93.40           C  
ATOM   4355  HB2 SER A 292      -6.848 -26.150 -19.030  1.00 93.40           H  
ATOM   4356  HB3 SER A 292      -6.463 -27.752 -18.386  1.00 93.40           H  
ATOM   4357  O   SER A 292      -4.596 -27.207 -21.241  1.00 93.40           O  
ATOM   4358  OG  SER A 292      -8.450 -27.416 -18.704  1.00 93.40           O  
ATOM   4359  HG  SER A 292      -9.008 -26.644 -18.818  1.00 93.40           H  
ATOM   4360  N   TRP A 293      -4.892 -29.282 -20.460  1.00 92.95           N  
ATOM   4361  H   TRP A 293      -5.554 -29.932 -20.061  1.00 92.95           H  
ATOM   4362  CA  TRP A 293      -3.496 -29.730 -20.609  1.00 92.95           C  
ATOM   4363  HA  TRP A 293      -2.852 -29.005 -20.113  1.00 92.95           H  
ATOM   4364  C   TRP A 293      -2.991 -29.830 -22.059  1.00 92.95           C  
ATOM   4365  CB  TRP A 293      -3.328 -31.077 -19.891  1.00 92.95           C  
ATOM   4366  HB2 TRP A 293      -2.278 -31.369 -19.925  1.00 92.95           H  
ATOM   4367  HB3 TRP A 293      -3.577 -30.937 -18.839  1.00 92.95           H  
ATOM   4368  O   TRP A 293      -1.804 -30.080 -22.278  1.00 92.95           O  
ATOM   4369  CG  TRP A 293      -4.149 -32.214 -20.433  1.00 92.95           C  
ATOM   4370  CD1 TRP A 293      -5.299 -32.667 -19.886  1.00 92.95           C  
ATOM   4371  HD1 TRP A 293      -5.746 -32.270 -18.987  1.00 92.95           H  
ATOM   4372  CD2 TRP A 293      -3.890 -33.081 -21.585  1.00 92.95           C  
ATOM   4373  CE2 TRP A 293      -4.958 -34.023 -21.688  1.00 92.95           C  
ATOM   4374  CE3 TRP A 293      -2.851 -33.193 -22.538  1.00 92.95           C  
ATOM   4375  HE3 TRP A 293      -1.998 -32.536 -22.465  1.00 92.95           H  
ATOM   4376  NE1 TRP A 293      -5.772 -33.742 -20.611  1.00 92.95           N  
ATOM   4377  HE1 TRP A 293      -6.559 -34.297 -20.305  1.00 92.95           H  
ATOM   4378  CH2 TRP A 293      -3.968 -35.069 -23.634  1.00 92.95           C  
ATOM   4379  HH2 TRP A 293      -3.970 -35.837 -24.393  1.00 92.95           H  
ATOM   4380  CZ2 TRP A 293      -5.010 -35.001 -22.694  1.00 92.95           C  
ATOM   4381  HZ2 TRP A 293      -5.811 -35.725 -22.713  1.00 92.95           H  
ATOM   4382  CZ3 TRP A 293      -2.891 -34.169 -23.552  1.00 92.95           C  
ATOM   4383  HZ3 TRP A 293      -2.072 -34.245 -24.252  1.00 92.95           H  
ATOM   4384  N   LYS A 294      -3.845 -29.657 -23.079  1.00 93.80           N  
ATOM   4385  H   LYS A 294      -4.810 -29.449 -22.866  1.00 93.80           H  
ATOM   4386  CA  LYS A 294      -3.414 -29.725 -24.487  1.00 93.80           C  
ATOM   4387  HA  LYS A 294      -2.791 -30.611 -24.608  1.00 93.80           H  
ATOM   4388  C   LYS A 294      -2.530 -28.548 -24.922  1.00 93.80           C  
ATOM   4389  CB  LYS A 294      -4.618 -29.855 -25.424  1.00 93.80           C  
ATOM   4390  HB2 LYS A 294      -4.255 -29.711 -26.441  1.00 93.80           H  
ATOM   4391  HB3 LYS A 294      -5.339 -29.068 -25.202  1.00 93.80           H  
ATOM   4392  O   LYS A 294      -1.950 -28.632 -26.001  1.00 93.80           O  
ATOM   4393  CG  LYS A 294      -5.306 -31.227 -25.391  1.00 93.80           C  
ATOM   4394  HG2 LYS A 294      -5.781 -31.386 -24.423  1.00 93.80           H  
ATOM   4395  HG3 LYS A 294      -4.572 -32.012 -25.569  1.00 93.80           H  
ATOM   4396  CD  LYS A 294      -6.361 -31.245 -26.508  1.00 93.80           C  
ATOM   4397  HD2 LYS A 294      -7.063 -30.433 -26.323  1.00 93.80           H  
ATOM   4398  HD3 LYS A 294      -5.869 -31.056 -27.462  1.00 93.80           H  
ATOM   4399  CE  LYS A 294      -7.121 -32.572 -26.596  1.00 93.80           C  
ATOM   4400  HE2 LYS A 294      -6.413 -33.368 -26.823  1.00 93.80           H  
ATOM   4401  HE3 LYS A 294      -7.566 -32.781 -25.623  1.00 93.80           H  
ATOM   4402  NZ  LYS A 294      -8.181 -32.503 -27.640  1.00 93.80           N  
ATOM   4403  HZ1 LYS A 294      -8.838 -31.760 -27.446  1.00 93.80           H  
ATOM   4404  HZ2 LYS A 294      -8.705 -33.364 -27.706  1.00 93.80           H  
ATOM   4405  HZ3 LYS A 294      -7.787 -32.298 -28.547  1.00 93.80           H  
ATOM   4406  N   ALA A 295      -2.405 -27.493 -24.123  1.00 95.77           N  
ATOM   4407  H   ALA A 295      -2.929 -27.477 -23.260  1.00 95.77           H  
ATOM   4408  CA  ALA A 295      -1.404 -26.441 -24.286  1.00 95.77           C  
ATOM   4409  HA  ALA A 295      -0.536 -26.848 -24.805  1.00 95.77           H  
ATOM   4410  C   ALA A 295      -0.963 -25.963 -22.895  1.00 95.77           C  
ATOM   4411  CB  ALA A 295      -1.980 -25.305 -25.135  1.00 95.77           C  
ATOM   4412  HB1 ALA A 295      -1.169 -24.643 -25.438  1.00 95.77           H  
ATOM   4413  HB2 ALA A 295      -2.707 -24.732 -24.560  1.00 95.77           H  
ATOM   4414  HB3 ALA A 295      -2.457 -25.701 -26.032  1.00 95.77           H  
ATOM   4415  O   ALA A 295      -1.815 -25.733 -22.038  1.00 95.77           O  
ATOM   4416  N   GLN A 296       0.345 -25.886 -22.651  1.00 96.72           N  
ATOM   4417  H   GLN A 296       0.991 -26.100 -23.397  1.00 96.72           H  
ATOM   4418  CA  GLN A 296       0.908 -25.696 -21.310  1.00 96.72           C  
ATOM   4419  HA  GLN A 296       0.144 -25.312 -20.633  1.00 96.72           H  
ATOM   4420  C   GLN A 296       2.062 -24.703 -21.344  1.00 96.72           C  
ATOM   4421  CB  GLN A 296       1.432 -27.028 -20.746  1.00 96.72           C  
ATOM   4422  HB2 GLN A 296       2.350 -27.306 -21.263  1.00 96.72           H  
ATOM   4423  HB3 GLN A 296       1.670 -26.877 -19.693  1.00 96.72           H  
ATOM   4424  O   GLN A 296       2.919 -24.811 -22.218  1.00 96.72           O  
ATOM   4425  CG  GLN A 296       0.442 -28.191 -20.877  1.00 96.72           C  
ATOM   4426  HG2 GLN A 296      -0.535 -27.894 -20.495  1.00 96.72           H  
ATOM   4427  HG3 GLN A 296       0.326 -28.431 -21.934  1.00 96.72           H  
ATOM   4428  CD  GLN A 296       0.897 -29.459 -20.165  1.00 96.72           C  
ATOM   4429  NE2 GLN A 296       0.355 -30.594 -20.538  1.00 96.72           N  
ATOM   4430 HE21 GLN A 296      -0.401 -30.574 -21.207  1.00 96.72           H  
ATOM   4431 HE22 GLN A 296       0.637 -31.406 -20.008  1.00 96.72           H  
ATOM   4432  OE1 GLN A 296       1.769 -29.490 -19.316  1.00 96.72           O  
ATOM   4433  N   LEU A 297       2.109 -23.776 -20.396  1.00 98.21           N  
ATOM   4434  H   LEU A 297       1.335 -23.718 -19.750  1.00 98.21           H  
ATOM   4435  CA  LEU A 297       3.285 -22.976 -20.060  1.00 98.21           C  
ATOM   4436  HA  LEU A 297       4.038 -23.066 -20.843  1.00 98.21           H  
ATOM   4437  C   LEU A 297       3.856 -23.540 -18.753  1.00 98.21           C  
ATOM   4438  CB  LEU A 297       2.858 -21.504 -19.944  1.00 98.21           C  
ATOM   4439  HB2 LEU A 297       2.396 -21.181 -20.877  1.00 98.21           H  
ATOM   4440  HB3 LEU A 297       2.103 -21.434 -19.161  1.00 98.21           H  
ATOM   4441  O   LEU A 297       3.124 -23.674 -17.775  1.00 98.21           O  
ATOM   4442  CG  LEU A 297       4.011 -20.550 -19.594  1.00 98.21           C  
ATOM   4443  HG  LEU A 297       4.601 -20.995 -18.792  1.00 98.21           H  
ATOM   4444  CD1 LEU A 297       4.914 -20.306 -20.798  1.00 98.21           C  
ATOM   4445 HD11 LEU A 297       5.685 -19.583 -20.533  1.00 98.21           H  
ATOM   4446 HD12 LEU A 297       5.395 -21.232 -21.112  1.00 98.21           H  
ATOM   4447 HD13 LEU A 297       4.323 -19.893 -21.617  1.00 98.21           H  
ATOM   4448  CD2 LEU A 297       3.482 -19.211 -19.092  1.00 98.21           C  
ATOM   4449 HD21 LEU A 297       4.316 -18.550 -18.857  1.00 98.21           H  
ATOM   4450 HD22 LEU A 297       2.847 -18.739 -19.842  1.00 98.21           H  
ATOM   4451 HD23 LEU A 297       2.910 -19.368 -18.178  1.00 98.21           H  
ATOM   4452  N   VAL A 298       5.129 -23.926 -18.747  1.00 97.39           N  
ATOM   4453  H   VAL A 298       5.696 -23.734 -19.561  1.00 97.39           H  
ATOM   4454  CA  VAL A 298       5.716 -24.761 -17.690  1.00 97.39           C  
ATOM   4455  HA  VAL A 298       5.007 -24.861 -16.868  1.00 97.39           H  
ATOM   4456  C   VAL A 298       6.977 -24.122 -17.137  1.00 97.39           C  
ATOM   4457  CB  VAL A 298       6.034 -26.177 -18.206  1.00 97.39           C  
ATOM   4458  HB  VAL A 298       6.783 -26.116 -18.997  1.00 97.39           H  
ATOM   4459  O   VAL A 298       7.912 -23.853 -17.890  1.00 97.39           O  
ATOM   4460  CG1 VAL A 298       6.595 -27.056 -17.076  1.00 97.39           C  
ATOM   4461 HG11 VAL A 298       6.634 -28.098 -17.392  1.00 97.39           H  
ATOM   4462 HG12 VAL A 298       7.606 -26.738 -16.823  1.00 97.39           H  
ATOM   4463 HG13 VAL A 298       5.973 -26.977 -16.184  1.00 97.39           H  
ATOM   4464  CG2 VAL A 298       4.791 -26.843 -18.805  1.00 97.39           C  
ATOM   4465 HG21 VAL A 298       3.997 -26.887 -18.060  1.00 97.39           H  
ATOM   4466 HG22 VAL A 298       4.446 -26.293 -19.681  1.00 97.39           H  
ATOM   4467 HG23 VAL A 298       5.032 -27.859 -19.116  1.00 97.39           H  
ATOM   4468  N   LYS A 299       7.024 -23.957 -15.816  1.00 96.08           N  
ATOM   4469  H   LYS A 299       6.203 -24.180 -15.272  1.00 96.08           H  
ATOM   4470  CA  LYS A 299       8.236 -23.609 -15.075  1.00 96.08           C  
ATOM   4471  HA  LYS A 299       9.016 -23.321 -15.779  1.00 96.08           H  
ATOM   4472  C   LYS A 299       8.714 -24.824 -14.295  1.00 96.08           C  
ATOM   4473  CB  LYS A 299       7.947 -22.410 -14.161  1.00 96.08           C  
ATOM   4474  HB2 LYS A 299       7.111 -22.650 -13.503  1.00 96.08           H  
ATOM   4475  HB3 LYS A 299       7.673 -21.558 -14.783  1.00 96.08           H  
ATOM   4476  O   LYS A 299       7.942 -25.414 -13.542  1.00 96.08           O  
ATOM   4477  CG  LYS A 299       9.129 -21.953 -13.305  1.00 96.08           C  
ATOM   4478  HG2 LYS A 299       9.502 -22.794 -12.721  1.00 96.08           H  
ATOM   4479  HG3 LYS A 299       8.765 -21.197 -12.609  1.00 96.08           H  
ATOM   4480  CD  LYS A 299      10.272 -21.337 -14.125  1.00 96.08           C  
ATOM   4481  HD2 LYS A 299       9.941 -20.412 -14.596  1.00 96.08           H  
ATOM   4482  HD3 LYS A 299      10.621 -22.035 -14.886  1.00 96.08           H  
ATOM   4483  CE  LYS A 299      11.406 -21.060 -13.139  1.00 96.08           C  
ATOM   4484  HE2 LYS A 299      11.670 -22.006 -12.667  1.00 96.08           H  
ATOM   4485  HE3 LYS A 299      11.053 -20.386 -12.359  1.00 96.08           H  
ATOM   4486  NZ  LYS A 299      12.606 -20.501 -13.788  1.00 96.08           N  
ATOM   4487  HZ1 LYS A 299      12.527 -19.528 -14.049  1.00 96.08           H  
ATOM   4488  HZ2 LYS A 299      12.830 -20.965 -14.657  1.00 96.08           H  
ATOM   4489  HZ3 LYS A 299      13.424 -20.547 -13.198  1.00 96.08           H  
ATOM   4490  N   GLU A 300       9.981 -25.176 -14.481  1.00 93.33           N  
ATOM   4491  H   GLU A 300      10.549 -24.606 -15.092  1.00 93.33           H  
ATOM   4492  CA  GLU A 300      10.701 -26.138 -13.644  1.00 93.33           C  
ATOM   4493  HA  GLU A 300       9.987 -26.745 -13.086  1.00 93.33           H  
ATOM   4494  C   GLU A 300      11.551 -25.400 -12.606  1.00 93.33           C  
ATOM   4495  CB  GLU A 300      11.559 -27.086 -14.508  1.00 93.33           C  
ATOM   4496  HB2 GLU A 300      12.097 -26.517 -15.266  1.00 93.33           H  
ATOM   4497  HB3 GLU A 300      12.282 -27.590 -13.865  1.00 93.33           H  
ATOM   4498  O   GLU A 300      12.113 -24.339 -12.892  1.00 93.33           O  
ATOM   4499  CG  GLU A 300      10.681 -28.155 -15.171  1.00 93.33           C  
ATOM   4500  HG2 GLU A 300      10.158 -28.665 -14.361  1.00 93.33           H  
ATOM   4501  HG3 GLU A 300       9.932 -27.679 -15.804  1.00 93.33           H  
ATOM   4502  CD  GLU A 300      11.421 -29.245 -15.966  1.00 93.33           C  
ATOM   4503  OE1 GLU A 300      10.744 -30.252 -16.302  1.00 93.33           O  
ATOM   4504  OE2 GLU A 300      12.639 -29.167 -16.196  1.00 93.33           O  
ATOM   4505  N   PHE A 301      11.631 -25.974 -11.408  1.00 87.70           N  
ATOM   4506  H   PHE A 301      11.094 -26.811 -11.230  1.00 87.70           H  
ATOM   4507  CA  PHE A 301      12.525 -25.556 -10.333  1.00 87.70           C  
ATOM   4508  HA  PHE A 301      13.052 -24.649 -10.629  1.00 87.70           H  
ATOM   4509  C   PHE A 301      13.575 -26.644 -10.089  1.00 87.70           C  
ATOM   4510  CB  PHE A 301      11.706 -25.250  -9.070  1.00 87.70           C  
ATOM   4511  HB2 PHE A 301      12.381 -24.916  -8.282  1.00 87.70           H  
ATOM   4512  HB3 PHE A 301      11.232 -26.169  -8.726  1.00 87.70           H  
ATOM   4513  O   PHE A 301      13.293 -27.827 -10.284  1.00 87.70           O  
ATOM   4514  CG  PHE A 301      10.641 -24.190  -9.288  1.00 87.70           C  
ATOM   4515  CD1 PHE A 301      10.995 -22.828  -9.313  1.00 87.70           C  
ATOM   4516  HD1 PHE A 301      12.017 -22.534  -9.124  1.00 87.70           H  
ATOM   4517  CD2 PHE A 301       9.308 -24.566  -9.531  1.00 87.70           C  
ATOM   4518  HD2 PHE A 301       9.031 -25.610  -9.507  1.00 87.70           H  
ATOM   4519  CE1 PHE A 301      10.025 -21.852  -9.606  1.00 87.70           C  
ATOM   4520  HE1 PHE A 301      10.303 -20.809  -9.632  1.00 87.70           H  
ATOM   4521  CE2 PHE A 301       8.344 -23.594  -9.840  1.00 87.70           C  
ATOM   4522  HE2 PHE A 301       7.329 -23.890 -10.061  1.00 87.70           H  
ATOM   4523  CZ  PHE A 301       8.703 -22.238  -9.886  1.00 87.70           C  
ATOM   4524  HZ  PHE A 301       7.962 -21.494 -10.137  1.00 87.70           H  
ATOM   4525  N   ASP A 302      14.776 -26.239  -9.670  1.00 83.14           N  
ATOM   4526  H   ASP A 302      14.974 -25.251  -9.599  1.00 83.14           H  
ATOM   4527  CA  ASP A 302      15.883 -27.168  -9.403  1.00 83.14           C  
ATOM   4528  HA  ASP A 302      16.049 -27.792 -10.281  1.00 83.14           H  
ATOM   4529  C   ASP A 302      15.573 -28.104  -8.224  1.00 83.14           C  
ATOM   4530  CB  ASP A 302      17.167 -26.370  -9.116  1.00 83.14           C  
ATOM   4531  HB2 ASP A 302      17.940 -27.065  -8.785  1.00 83.14           H  
ATOM   4532  HB3 ASP A 302      16.977 -25.671  -8.302  1.00 83.14           H  
ATOM   4533  O   ASP A 302      15.876 -29.297  -8.275  1.00 83.14           O  
ATOM   4534  CG  ASP A 302      17.712 -25.609 -10.330  1.00 83.14           C  
ATOM   4535  OD1 ASP A 302      17.540 -26.100 -11.468  1.00 83.14           O  
ATOM   4536  OD2 ASP A 302      18.319 -24.536 -10.112  1.00 83.14           O  
ATOM   4537  N   ASP A 303      14.918 -27.563  -7.194  1.00 82.80           N  
ATOM   4538  H   ASP A 303      14.675 -26.585  -7.253  1.00 82.80           H  
ATOM   4539  CA  ASP A 303      14.460 -28.298  -6.020  1.00 82.80           C  
ATOM   4540  HA  ASP A 303      14.969 -29.261  -5.997  1.00 82.80           H  
ATOM   4541  C   ASP A 303      12.940 -28.530  -6.075  1.00 82.80           C  
ATOM   4542  CB  ASP A 303      14.837 -27.542  -4.737  1.00 82.80           C  
ATOM   4543  HB2 ASP A 303      14.419 -26.537  -4.781  1.00 82.80           H  
ATOM   4544  HB3 ASP A 303      14.387 -28.052  -3.886  1.00 82.80           H  
ATOM   4545  O   ASP A 303      12.189 -27.651  -6.523  1.00 82.80           O  
ATOM   4546  CG  ASP A 303      16.348 -27.465  -4.497  1.00 82.80           C  
ATOM   4547  OD1 ASP A 303      17.009 -28.527  -4.563  1.00 82.80           O  
ATOM   4548  OD2 ASP A 303      16.821 -26.355  -4.162  1.00 82.80           O  
ATOM   4549  N   PRO A 304      12.445 -29.683  -5.587  1.00 84.83           N  
ATOM   4550  CA  PRO A 304      11.016 -29.895  -5.438  1.00 84.83           C  
ATOM   4551  HA  PRO A 304      10.519 -29.718  -6.391  1.00 84.83           H  
ATOM   4552  C   PRO A 304      10.404 -28.938  -4.410  1.00 84.83           C  
ATOM   4553  CB  PRO A 304      10.851 -31.363  -5.046  1.00 84.83           C  
ATOM   4554  HB2 PRO A 304       9.974 -31.521  -4.418  1.00 84.83           H  
ATOM   4555  HB3 PRO A 304      10.792 -31.976  -5.946  1.00 84.83           H  
ATOM   4556  O   PRO A 304      11.036 -28.496  -3.448  1.00 84.83           O  
ATOM   4557  CG  PRO A 304      12.153 -31.667  -4.304  1.00 84.83           C  
ATOM   4558  HG2 PRO A 304      12.068 -31.333  -3.270  1.00 84.83           H  
ATOM   4559  HG3 PRO A 304      12.403 -32.728  -4.344  1.00 84.83           H  
ATOM   4560  CD  PRO A 304      13.187 -30.810  -5.037  1.00 84.83           C  
ATOM   4561  HD2 PRO A 304      13.633 -31.379  -5.852  1.00 84.83           H  
ATOM   4562  HD3 PRO A 304      13.958 -30.480  -4.341  1.00 84.83           H  
ATOM   4563  N   LEU A 305       9.122 -28.649  -4.611  1.00 85.96           N  
ATOM   4564  H   LEU A 305       8.668 -29.100  -5.392  1.00 85.96           H  
ATOM   4565  CA  LEU A 305       8.279 -27.961  -3.650  1.00 85.96           C  
ATOM   4566  HA  LEU A 305       8.731 -26.995  -3.422  1.00 85.96           H  
ATOM   4567  C   LEU A 305       8.204 -28.779  -2.354  1.00 85.96           C  
ATOM   4568  CB  LEU A 305       6.876 -27.747  -4.243  1.00 85.96           C  
ATOM   4569  HB2 LEU A 305       6.445 -28.735  -4.409  1.00 85.96           H  
ATOM   4570  HB3 LEU A 305       6.268 -27.225  -3.505  1.00 85.96           H  
ATOM   4571  O   LEU A 305       8.108 -30.006  -2.366  1.00 85.96           O  
ATOM   4572  CG  LEU A 305       6.794 -26.992  -5.583  1.00 85.96           C  
ATOM   4573  HG  LEU A 305       7.272 -27.577  -6.369  1.00 85.96           H  
ATOM   4574  CD1 LEU A 305       5.322 -26.806  -5.960  1.00 85.96           C  
ATOM   4575 HD11 LEU A 305       4.833 -27.778  -6.017  1.00 85.96           H  
ATOM   4576 HD12 LEU A 305       5.254 -26.319  -6.933  1.00 85.96           H  
ATOM   4577 HD13 LEU A 305       4.823 -26.188  -5.213  1.00 85.96           H  
ATOM   4578  CD2 LEU A 305       7.468 -25.624  -5.547  1.00 85.96           C  
ATOM   4579 HD21 LEU A 305       7.371 -25.146  -6.522  1.00 85.96           H  
ATOM   4580 HD22 LEU A 305       7.003 -25.002  -4.782  1.00 85.96           H  
ATOM   4581 HD23 LEU A 305       8.531 -25.740  -5.335  1.00 85.96           H  
ATOM   4582  N   VAL A 306       8.218 -28.088  -1.220  1.00 84.42           N  
ATOM   4583  H   VAL A 306       8.251 -27.080  -1.277  1.00 84.42           H  
ATOM   4584  CA  VAL A 306       8.243 -28.716   0.098  1.00 84.42           C  
ATOM   4585  HA  VAL A 306       8.853 -29.617   0.034  1.00 84.42           H  
ATOM   4586  C   VAL A 306       6.829 -29.119   0.505  1.00 84.42           C  
ATOM   4587  CB  VAL A 306       8.890 -27.784   1.137  1.00 84.42           C  
ATOM   4588  HB  VAL A 306       8.286 -26.882   1.231  1.00 84.42           H  
ATOM   4589  O   VAL A 306       5.930 -28.276   0.581  1.00 84.42           O  
ATOM   4590  CG1 VAL A 306       8.992 -28.461   2.511  1.00 84.42           C  
ATOM   4591 HG11 VAL A 306       7.998 -28.706   2.886  1.00 84.42           H  
ATOM   4592 HG12 VAL A 306       9.578 -29.377   2.429  1.00 84.42           H  
ATOM   4593 HG13 VAL A 306       9.474 -27.788   3.220  1.00 84.42           H  
ATOM   4594  CG2 VAL A 306      10.308 -27.365   0.722  1.00 84.42           C  
ATOM   4595 HG21 VAL A 306      10.930 -28.248   0.573  1.00 84.42           H  
ATOM   4596 HG22 VAL A 306      10.754 -26.732   1.490  1.00 84.42           H  
ATOM   4597 HG23 VAL A 306      10.282 -26.801  -0.210  1.00 84.42           H  
ATOM   4598  N   THR A 307       6.644 -30.400   0.825  1.00 85.46           N  
ATOM   4599  H   THR A 307       7.373 -31.064   0.608  1.00 85.46           H  
ATOM   4600  CA  THR A 307       5.363 -30.946   1.287  1.00 85.46           C  
ATOM   4601  HA  THR A 307       4.676 -30.930   0.440  1.00 85.46           H  
ATOM   4602  C   THR A 307       4.767 -30.128   2.429  1.00 85.46           C  
ATOM   4603  CB  THR A 307       5.510 -32.404   1.736  1.00 85.46           C  
ATOM   4604  HB  THR A 307       6.226 -32.472   2.555  1.00 85.46           H  
ATOM   4605  O   THR A 307       5.430 -29.840   3.427  1.00 85.46           O  
ATOM   4606  CG2 THR A 307       4.188 -33.035   2.168  1.00 85.46           C  
ATOM   4607 HG21 THR A 307       3.871 -32.620   3.125  1.00 85.46           H  
ATOM   4608 HG22 THR A 307       3.424 -32.834   1.417  1.00 85.46           H  
ATOM   4609 HG23 THR A 307       4.308 -34.113   2.280  1.00 85.46           H  
ATOM   4610  OG1 THR A 307       5.989 -33.141   0.647  1.00 85.46           O  
ATOM   4611  HG1 THR A 307       5.815 -34.074   0.788  1.00 85.46           H  
ATOM   4612  N   GLY A 308       3.489 -29.773   2.292  1.00 83.62           N  
ATOM   4613  H   GLY A 308       3.018 -30.036   1.438  1.00 83.62           H  
ATOM   4614  CA  GLY A 308       2.727 -29.060   3.319  1.00 83.62           C  
ATOM   4615  HA2 GLY A 308       2.871 -29.559   4.277  1.00 83.62           H  
ATOM   4616  HA3 GLY A 308       1.669 -29.109   3.064  1.00 83.62           H  
ATOM   4617  C   GLY A 308       3.087 -27.582   3.507  1.00 83.62           C  
ATOM   4618  O   GLY A 308       2.494 -26.942   4.371  1.00 83.62           O  
ATOM   4619  N   LYS A 309       4.023 -27.022   2.727  1.00 85.40           N  
ATOM   4620  H   LYS A 309       4.483 -27.594   2.034  1.00 85.40           H  
ATOM   4621  CA  LYS A 309       4.263 -25.572   2.687  1.00 85.40           C  
ATOM   4622  HA  LYS A 309       4.022 -25.143   3.660  1.00 85.40           H  
ATOM   4623  C   LYS A 309       3.320 -24.896   1.697  1.00 85.40           C  
ATOM   4624  CB  LYS A 309       5.732 -25.264   2.358  1.00 85.40           C  
ATOM   4625  HB2 LYS A 309       5.990 -25.734   1.409  1.00 85.40           H  
ATOM   4626  HB3 LYS A 309       5.838 -24.187   2.229  1.00 85.40           H  
ATOM   4627  O   LYS A 309       3.023 -25.458   0.641  1.00 85.40           O  
ATOM   4628  CG  LYS A 309       6.730 -25.727   3.433  1.00 85.40           C  
ATOM   4629  HG2 LYS A 309       7.739 -25.553   3.058  1.00 85.40           H  
ATOM   4630  HG3 LYS A 309       6.607 -26.795   3.613  1.00 85.40           H  
ATOM   4631  CD  LYS A 309       6.573 -24.960   4.752  1.00 85.40           C  
ATOM   4632  HD2 LYS A 309       6.695 -23.896   4.554  1.00 85.40           H  
ATOM   4633  HD3 LYS A 309       5.576 -25.135   5.157  1.00 85.40           H  
ATOM   4634  CE  LYS A 309       7.616 -25.412   5.779  1.00 85.40           C  
ATOM   4635  HE2 LYS A 309       8.610 -25.232   5.368  1.00 85.40           H  
ATOM   4636  HE3 LYS A 309       7.502 -26.485   5.932  1.00 85.40           H  
ATOM   4637  NZ  LYS A 309       7.441 -24.685   7.062  1.00 85.40           N  
ATOM   4638  HZ1 LYS A 309       7.547 -23.691   6.915  1.00 85.40           H  
ATOM   4639  HZ2 LYS A 309       6.508 -24.842   7.416  1.00 85.40           H  
ATOM   4640  HZ3 LYS A 309       8.099 -24.983   7.767  1.00 85.40           H  
ATOM   4641  N   ASN A 310       2.877 -23.689   2.041  1.00 90.99           N  
ATOM   4642  H   ASN A 310       3.192 -23.293   2.915  1.00 90.99           H  
ATOM   4643  CA  ASN A 310       2.047 -22.869   1.168  1.00 90.99           C  
ATOM   4644  HA  ASN A 310       1.406 -23.524   0.577  1.00 90.99           H  
ATOM   4645  C   ASN A 310       2.920 -22.079   0.193  1.00 90.99           C  
ATOM   4646  CB  ASN A 310       1.126 -21.948   1.982  1.00 90.99           C  
ATOM   4647  HB2 ASN A 310       0.702 -21.195   1.318  1.00 90.99           H  
ATOM   4648  HB3 ASN A 310       1.695 -21.423   2.749  1.00 90.99           H  
ATOM   4649  O   ASN A 310       3.916 -21.455   0.575  1.00 90.99           O  
ATOM   4650  CG  ASN A 310      -0.045 -22.661   2.635  1.00 90.99           C  
ATOM   4651  ND2 ASN A 310      -0.910 -21.908   3.263  1.00 90.99           N  
ATOM   4652 HD21 ASN A 310      -1.746 -22.359   3.607  1.00 90.99           H  
ATOM   4653 HD22 ASN A 310      -0.948 -20.930   3.014  1.00 90.99           H  
ATOM   4654  OD1 ASN A 310      -0.219 -23.872   2.566  1.00 90.99           O  
ATOM   4655  N   TYR A 311       2.511 -22.095  -1.064  1.00 92.20           N  
ATOM   4656  H   TYR A 311       1.676 -22.621  -1.278  1.00 92.20           H  
ATOM   4657  CA  TYR A 311       3.092 -21.364  -2.174  1.00 92.20           C  
ATOM   4658  HA  TYR A 311       3.915 -20.745  -1.818  1.00 92.20           H  
ATOM   4659  C   TYR A 311       2.032 -20.462  -2.787  1.00 92.20           C  
ATOM   4660  CB  TYR A 311       3.620 -22.342  -3.228  1.00 92.20           C  
ATOM   4661  HB2 TYR A 311       3.890 -21.773  -4.118  1.00 92.20           H  
ATOM   4662  HB3 TYR A 311       2.825 -23.032  -3.513  1.00 92.20           H  
ATOM   4663  O   TYR A 311       0.857 -20.823  -2.825  1.00 92.20           O  
ATOM   4664  CG  TYR A 311       4.831 -23.128  -2.779  1.00 92.20           C  
ATOM   4665  CD1 TYR A 311       6.117 -22.644  -3.076  1.00 92.20           C  
ATOM   4666  HD1 TYR A 311       6.228 -21.735  -3.649  1.00 92.20           H  
ATOM   4667  CD2 TYR A 311       4.675 -24.323  -2.051  1.00 92.20           C  
ATOM   4668  HD2 TYR A 311       3.685 -24.684  -1.814  1.00 92.20           H  
ATOM   4669  CE1 TYR A 311       7.254 -23.344  -2.636  1.00 92.20           C  
ATOM   4670  HE1 TYR A 311       8.240 -22.971  -2.869  1.00 92.20           H  
ATOM   4671  CE2 TYR A 311       5.809 -25.031  -1.607  1.00 92.20           C  
ATOM   4672  HE2 TYR A 311       5.697 -25.941  -1.037  1.00 92.20           H  
ATOM   4673  OH  TYR A 311       8.202 -25.202  -1.473  1.00 92.20           O  
ATOM   4674  HH  TYR A 311       9.005 -24.775  -1.782  1.00 92.20           H  
ATOM   4675  CZ  TYR A 311       7.098 -24.537  -1.899  1.00 92.20           C  
ATOM   4676  N   ILE A 312       2.460 -19.318  -3.308  1.00 94.55           N  
ATOM   4677  H   ILE A 312       3.446 -19.105  -3.256  1.00 94.55           H  
ATOM   4678  CA  ILE A 312       1.605 -18.404  -4.063  1.00 94.55           C  
ATOM   4679  HA  ILE A 312       0.602 -18.824  -4.144  1.00 94.55           H  
ATOM   4680  C   ILE A 312       2.168 -18.276  -5.471  1.00 94.55           C  
ATOM   4681  CB  ILE A 312       1.470 -17.046  -3.343  1.00 94.55           C  
ATOM   4682  HB  ILE A 312       2.473 -16.676  -3.134  1.00 94.55           H  
ATOM   4683  O   ILE A 312       3.351 -17.988  -5.645  1.00 94.55           O  
ATOM   4684  CG1 ILE A 312       0.701 -17.224  -2.015  1.00 94.55           C  
ATOM   4685 HG12 ILE A 312      -0.358 -17.367  -2.229  1.00 94.55           H  
ATOM   4686 HG13 ILE A 312       1.054 -18.115  -1.496  1.00 94.55           H  
ATOM   4687  CG2 ILE A 312       0.758 -16.017  -4.237  1.00 94.55           C  
ATOM   4688 HG21 ILE A 312      -0.192 -16.426  -4.579  1.00 94.55           H  
ATOM   4689 HG22 ILE A 312       1.379 -15.763  -5.097  1.00 94.55           H  
ATOM   4690 HG23 ILE A 312       0.566 -15.094  -3.689  1.00 94.55           H  
ATOM   4691  CD1 ILE A 312       0.853 -16.048  -1.048  1.00 94.55           C  
ATOM   4692 HD11 ILE A 312       1.909 -15.851  -0.864  1.00 94.55           H  
ATOM   4693 HD12 ILE A 312       0.369 -16.296  -0.104  1.00 94.55           H  
ATOM   4694 HD13 ILE A 312       0.372 -15.160  -1.458  1.00 94.55           H  
ATOM   4695  N   LEU A 313       1.305 -18.483  -6.464  1.00 97.16           N  
ATOM   4696  H   LEU A 313       0.368 -18.758  -6.205  1.00 97.16           H  
ATOM   4697  CA  LEU A 313       1.506 -18.059  -7.844  1.00 97.16           C  
ATOM   4698  HA  LEU A 313       2.555 -17.806  -8.001  1.00 97.16           H  
ATOM   4699  C   LEU A 313       0.655 -16.810  -8.084  1.00 97.16           C  
ATOM   4700  CB  LEU A 313       1.115 -19.207  -8.793  1.00 97.16           C  
ATOM   4701  HB2 LEU A 313       0.081 -19.480  -8.584  1.00 97.16           H  
ATOM   4702  HB3 LEU A 313       1.737 -20.078  -8.588  1.00 97.16           H  
ATOM   4703  O   LEU A 313      -0.560 -16.850  -7.895  1.00 97.16           O  
ATOM   4704  CG  LEU A 313       1.231 -18.839 -10.284  1.00 97.16           C  
ATOM   4705  HG  LEU A 313       0.671 -17.923 -10.470  1.00 97.16           H  
ATOM   4706  CD1 LEU A 313       2.677 -18.634 -10.731  1.00 97.16           C  
ATOM   4707 HD11 LEU A 313       3.277 -19.513 -10.495  1.00 97.16           H  
ATOM   4708 HD12 LEU A 313       2.709 -18.454 -11.806  1.00 97.16           H  
ATOM   4709 HD13 LEU A 313       3.101 -17.761 -10.234  1.00 97.16           H  
ATOM   4710  CD2 LEU A 313       0.610 -19.937 -11.142  1.00 97.16           C  
ATOM   4711 HD21 LEU A 313       0.700 -19.675 -12.197  1.00 97.16           H  
ATOM   4712 HD22 LEU A 313      -0.448 -20.026 -10.895  1.00 97.16           H  
ATOM   4713 HD23 LEU A 313       1.109 -20.888 -10.958  1.00 97.16           H  
ATOM   4714  N   GLN A 314       1.276 -15.727  -8.534  1.00 96.52           N  
ATOM   4715  H   GLN A 314       2.274 -15.768  -8.685  1.00 96.52           H  
ATOM   4716  CA  GLN A 314       0.614 -14.469  -8.845  1.00 96.52           C  
ATOM   4717  HA  GLN A 314      -0.464 -14.634  -8.838  1.00 96.52           H  
ATOM   4718  C   GLN A 314       1.028 -13.998 -10.238  1.00 96.52           C  
ATOM   4719  CB  GLN A 314       0.956 -13.453  -7.752  1.00 96.52           C  
ATOM   4720  HB2 GLN A 314       2.011 -13.188  -7.827  1.00 96.52           H  
ATOM   4721  HB3 GLN A 314       0.789 -13.910  -6.776  1.00 96.52           H  
ATOM   4722  O   GLN A 314       2.197 -14.088 -10.588  1.00 96.52           O  
ATOM   4723  CG  GLN A 314       0.105 -12.187  -7.833  1.00 96.52           C  
ATOM   4724  HG2 GLN A 314      -0.945 -12.441  -7.683  1.00 96.52           H  
ATOM   4725  HG3 GLN A 314       0.221 -11.718  -8.809  1.00 96.52           H  
ATOM   4726  CD  GLN A 314       0.551 -11.200  -6.767  1.00 96.52           C  
ATOM   4727  NE2 GLN A 314      -0.205 -10.956  -5.725  1.00 96.52           N  
ATOM   4728 HE21 GLN A 314      -0.933 -11.600  -5.451  1.00 96.52           H  
ATOM   4729 HE22 GLN A 314       0.269 -10.521  -4.947  1.00 96.52           H  
ATOM   4730  OE1 GLN A 314       1.574 -10.550  -6.877  1.00 96.52           O  
ATOM   4731  N   PHE A 315       0.095 -13.513 -11.048  1.00 96.96           N  
ATOM   4732  H   PHE A 315      -0.866 -13.496 -10.735  1.00 96.96           H  
ATOM   4733  CA  PHE A 315       0.396 -12.979 -12.380  1.00 96.96           C  
ATOM   4734  HA  PHE A 315       1.304 -12.379 -12.331  1.00 96.96           H  
ATOM   4735  C   PHE A 315      -0.730 -12.074 -12.869  1.00 96.96           C  
ATOM   4736  CB  PHE A 315       0.634 -14.126 -13.378  1.00 96.96           C  
ATOM   4737  HB2 PHE A 315       0.829 -13.700 -14.362  1.00 96.96           H  
ATOM   4738  HB3 PHE A 315       1.538 -14.661 -13.085  1.00 96.96           H  
ATOM   4739  O   PHE A 315      -1.867 -12.175 -12.408  1.00 96.96           O  
ATOM   4740  CG  PHE A 315      -0.489 -15.138 -13.491  1.00 96.96           C  
ATOM   4741  CD1 PHE A 315      -0.528 -16.241 -12.621  1.00 96.96           C  
ATOM   4742  HD1 PHE A 315       0.243 -16.348 -11.872  1.00 96.96           H  
ATOM   4743  CD2 PHE A 315      -1.489 -14.983 -14.464  1.00 96.96           C  
ATOM   4744  HD2 PHE A 315      -1.464 -14.129 -15.125  1.00 96.96           H  
ATOM   4745  CE1 PHE A 315      -1.562 -17.188 -12.721  1.00 96.96           C  
ATOM   4746  HE1 PHE A 315      -1.592 -18.030 -12.045  1.00 96.96           H  
ATOM   4747  CE2 PHE A 315      -2.520 -15.932 -14.575  1.00 96.96           C  
ATOM   4748  HE2 PHE A 315      -3.290 -15.806 -15.321  1.00 96.96           H  
ATOM   4749  CZ  PHE A 315      -2.551 -17.035 -13.707  1.00 96.96           C  
ATOM   4750  HZ  PHE A 315      -3.342 -17.765 -13.801  1.00 96.96           H  
ATOM   4751  N   TYR A 316      -0.435 -11.210 -13.834  1.00 96.86           N  
ATOM   4752  H   TYR A 316       0.506 -11.194 -14.200  1.00 96.86           H  
ATOM   4753  CA  TYR A 316      -1.463 -10.530 -14.612  1.00 96.86           C  
ATOM   4754  HA  TYR A 316      -2.367 -10.433 -14.010  1.00 96.86           H  
ATOM   4755  C   TYR A 316      -1.802 -11.367 -15.839  1.00 96.86           C  
ATOM   4756  CB  TYR A 316      -1.004  -9.116 -14.973  1.00 96.86           C  
ATOM   4757  HB2 TYR A 316      -1.650  -8.721 -15.757  1.00 96.86           H  
ATOM   4758  HB3 TYR A 316       0.010  -9.147 -15.372  1.00 96.86           H  
ATOM   4759  O   TYR A 316      -0.908 -11.938 -16.464  1.00 96.86           O  
ATOM   4760  CG  TYR A 316      -1.070  -8.164 -13.800  1.00 96.86           C  
ATOM   4761  CD1 TYR A 316      -2.209  -7.359 -13.608  1.00 96.86           C  
ATOM   4762  HD1 TYR A 316      -3.033  -7.410 -14.304  1.00 96.86           H  
ATOM   4763  CD2 TYR A 316      -0.002  -8.101 -12.888  1.00 96.86           C  
ATOM   4764  HD2 TYR A 316       0.853  -8.746 -13.025  1.00 96.86           H  
ATOM   4765  CE1 TYR A 316      -2.265  -6.472 -12.516  1.00 96.86           C  
ATOM   4766  HE1 TYR A 316      -3.124  -5.835 -12.369  1.00 96.86           H  
ATOM   4767  CE2 TYR A 316      -0.046  -7.206 -11.803  1.00 96.86           C  
ATOM   4768  HE2 TYR A 316       0.791  -7.144 -11.122  1.00 96.86           H  
ATOM   4769  OH  TYR A 316      -1.235  -5.511 -10.582  1.00 96.86           O  
ATOM   4770  HH  TYR A 316      -0.420  -5.476 -10.076  1.00 96.86           H  
ATOM   4771  CZ  TYR A 316      -1.179  -6.386 -11.620  1.00 96.86           C  
ATOM   4772  N   ALA A 317      -3.082 -11.436 -16.204  1.00 98.32           N  
ATOM   4773  H   ALA A 317      -3.780 -10.988 -15.628  1.00 98.32           H  
ATOM   4774  CA  ALA A 317      -3.502 -12.031 -17.467  1.00 98.32           C  
ATOM   4775  HA  ALA A 317      -2.666 -11.936 -18.161  1.00 98.32           H  
ATOM   4776  C   ALA A 317      -4.689 -11.300 -18.099  1.00 98.32           C  
ATOM   4777  CB  ALA A 317      -3.777 -13.530 -17.291  1.00 98.32           C  
ATOM   4778  HB1 ALA A 317      -2.873 -14.026 -16.938  1.00 98.32           H  
ATOM   4779  HB2 ALA A 317      -4.585 -13.686 -16.575  1.00 98.32           H  
ATOM   4780  HB3 ALA A 317      -4.057 -13.967 -18.249  1.00 98.32           H  
ATOM   4781  O   ALA A 317      -5.528 -10.725 -17.403  1.00 98.32           O  
ATOM   4782  N   LYS A 318      -4.765 -11.371 -19.428  1.00 97.81           N  
ATOM   4783  H   LYS A 318      -3.988 -11.813 -19.897  1.00 97.81           H  
ATOM   4784  CA  LYS A 318      -5.958 -11.075 -20.232  1.00 97.81           C  
ATOM   4785  HA  LYS A 318      -6.841 -11.200 -19.606  1.00 97.81           H  
ATOM   4786  C   LYS A 318      -6.065 -12.067 -21.386  1.00 97.81           C  
ATOM   4787  CB  LYS A 318      -5.964  -9.618 -20.730  1.00 97.81           C  
ATOM   4788  HB2 LYS A 318      -5.899  -8.951 -19.871  1.00 97.81           H  
ATOM   4789  HB3 LYS A 318      -6.914  -9.427 -21.228  1.00 97.81           H  
ATOM   4790  O   LYS A 318      -5.094 -12.731 -21.743  1.00 97.81           O  
ATOM   4791  CG  LYS A 318      -4.817  -9.292 -21.697  1.00 97.81           C  
ATOM   4792  HG2 LYS A 318      -4.809 -10.005 -22.521  1.00 97.81           H  
ATOM   4793  HG3 LYS A 318      -3.874  -9.366 -21.155  1.00 97.81           H  
ATOM   4794  CD  LYS A 318      -4.947  -7.880 -22.280  1.00 97.81           C  
ATOM   4795  HD2 LYS A 318      -4.979  -7.159 -21.463  1.00 97.81           H  
ATOM   4796  HD3 LYS A 318      -5.871  -7.807 -22.853  1.00 97.81           H  
ATOM   4797  CE  LYS A 318      -3.737  -7.607 -23.187  1.00 97.81           C  
ATOM   4798  HE2 LYS A 318      -3.734  -8.329 -24.003  1.00 97.81           H  
ATOM   4799  HE3 LYS A 318      -2.831  -7.781 -22.607  1.00 97.81           H  
ATOM   4800  NZ  LYS A 318      -3.723  -6.221 -23.723  1.00 97.81           N  
ATOM   4801  HZ1 LYS A 318      -3.737  -5.551 -22.968  1.00 97.81           H  
ATOM   4802  HZ2 LYS A 318      -2.879  -6.059 -24.253  1.00 97.81           H  
ATOM   4803  HZ3 LYS A 318      -4.518  -6.053 -24.323  1.00 97.81           H  
ATOM   4804  N   SER A 319      -7.237 -12.149 -21.992  1.00 98.07           N  
ATOM   4805  H   SER A 319      -7.987 -11.576 -21.633  1.00 98.07           H  
ATOM   4806  CA  SER A 319      -7.536 -12.982 -23.150  1.00 98.07           C  
ATOM   4807  HA  SER A 319      -6.619 -13.444 -23.516  1.00 98.07           H  
ATOM   4808  C   SER A 319      -8.121 -12.136 -24.280  1.00 98.07           C  
ATOM   4809  CB  SER A 319      -8.500 -14.094 -22.734  1.00 98.07           C  
ATOM   4810  HB2 SER A 319      -8.094 -14.631 -21.876  1.00 98.07           H  
ATOM   4811  HB3 SER A 319      -9.457 -13.659 -22.449  1.00 98.07           H  
ATOM   4812  O   SER A 319      -8.658 -11.056 -24.058  1.00 98.07           O  
ATOM   4813  OG  SER A 319      -8.684 -14.997 -23.803  1.00 98.07           O  
ATOM   4814  HG  SER A 319      -7.897 -15.542 -23.882  1.00 98.07           H  
ATOM   4815  N   ASN A 320      -8.056 -12.614 -25.519  1.00 97.18           N  
ATOM   4816  H   ASN A 320      -7.590 -13.496 -25.672  1.00 97.18           H  
ATOM   4817  CA  ASN A 320      -8.796 -12.007 -26.627  1.00 97.18           C  
ATOM   4818  HA  ASN A 320      -8.711 -10.924 -26.532  1.00 97.18           H  
ATOM   4819  C   ASN A 320     -10.310 -12.323 -26.593  1.00 97.18           C  
ATOM   4820  CB  ASN A 320      -8.136 -12.401 -27.958  1.00 97.18           C  
ATOM   4821  HB2 ASN A 320      -8.593 -11.814 -28.755  1.00 97.18           H  
ATOM   4822  HB3 ASN A 320      -7.072 -12.166 -27.926  1.00 97.18           H  
ATOM   4823  O   ASN A 320     -11.079 -11.698 -27.331  1.00 97.18           O  
ATOM   4824  CG  ASN A 320      -8.293 -13.873 -28.290  1.00 97.18           C  
ATOM   4825  ND2 ASN A 320      -8.339 -14.227 -29.551  1.00 97.18           N  
ATOM   4826 HD21 ASN A 320      -8.271 -13.544 -30.292  1.00 97.18           H  
ATOM   4827 HD22 ASN A 320      -8.465 -15.210 -29.743  1.00 97.18           H  
ATOM   4828  OD1 ASN A 320      -8.359 -14.730 -27.428  1.00 97.18           O  
ATOM   4829  N   ILE A 321     -10.756 -13.245 -25.732  1.00 95.57           N  
ATOM   4830  H   ILE A 321     -10.071 -13.719 -25.160  1.00 95.57           H  
ATOM   4831  CA  ILE A 321     -12.166 -13.609 -25.518  1.00 95.57           C  
ATOM   4832  HA  ILE A 321     -12.783 -12.992 -26.171  1.00 95.57           H  
ATOM   4833  C   ILE A 321     -12.621 -13.288 -24.084  1.00 95.57           C  
ATOM   4834  CB  ILE A 321     -12.438 -15.075 -25.925  1.00 95.57           C  
ATOM   4835  HB  ILE A 321     -13.501 -15.265 -25.777  1.00 95.57           H  
ATOM   4836  O   ILE A 321     -11.810 -13.013 -23.207  1.00 95.57           O  
ATOM   4837  CG1 ILE A 321     -11.650 -16.078 -25.061  1.00 95.57           C  
ATOM   4838 HG12 ILE A 321     -11.782 -15.830 -24.008  1.00 95.57           H  
ATOM   4839 HG13 ILE A 321     -10.589 -16.004 -25.299  1.00 95.57           H  
ATOM   4840  CG2 ILE A 321     -12.137 -15.266 -27.424  1.00 95.57           C  
ATOM   4841 HG21 ILE A 321     -12.508 -16.234 -27.761  1.00 95.57           H  
ATOM   4842 HG22 ILE A 321     -11.062 -15.236 -27.602  1.00 95.57           H  
ATOM   4843 HG23 ILE A 321     -12.621 -14.488 -28.014  1.00 95.57           H  
ATOM   4844  CD1 ILE A 321     -12.094 -17.531 -25.260  1.00 95.57           C  
ATOM   4845 HD11 ILE A 321     -11.870 -17.865 -26.273  1.00 95.57           H  
ATOM   4846 HD12 ILE A 321     -13.164 -17.625 -25.076  1.00 95.57           H  
ATOM   4847 HD13 ILE A 321     -11.558 -18.170 -24.558  1.00 95.57           H  
ATOM   4848  N   ALA A 322     -13.935 -13.253 -23.846  1.00 95.35           N  
ATOM   4849  H   ALA A 322     -14.569 -13.595 -24.554  1.00 95.35           H  
ATOM   4850  CA  ALA A 322     -14.489 -12.858 -22.545  1.00 95.35           C  
ATOM   4851  HA  ALA A 322     -13.881 -12.054 -22.131  1.00 95.35           H  
ATOM   4852  C   ALA A 322     -14.480 -13.989 -21.497  1.00 95.35           C  
ATOM   4853  CB  ALA A 322     -15.904 -12.312 -22.769  1.00 95.35           C  
ATOM   4854  HB1 ALA A 322     -16.547 -13.098 -23.167  1.00 95.35           H  
ATOM   4855  HB2 ALA A 322     -15.876 -11.472 -23.463  1.00 95.35           H  
ATOM   4856  HB3 ALA A 322     -16.314 -11.972 -21.818  1.00 95.35           H  
ATOM   4857  O   ALA A 322     -14.511 -13.710 -20.303  1.00 95.35           O  
ATOM   4858  N   ASP A 323     -14.456 -15.248 -21.939  1.00 93.40           N  
ATOM   4859  H   ASP A 323     -14.489 -15.423 -22.933  1.00 93.40           H  
ATOM   4860  CA  ASP A 323     -14.537 -16.456 -21.114  1.00 93.40           C  
ATOM   4861  HA  ASP A 323     -14.552 -16.159 -20.065  1.00 93.40           H  
ATOM   4862  C   ASP A 323     -13.305 -17.362 -21.288  1.00 93.40           C  
ATOM   4863  CB  ASP A 323     -15.858 -17.193 -21.409  1.00 93.40           C  
ATOM   4864  HB2 ASP A 323     -16.686 -16.489 -21.331  1.00 93.40           H  
ATOM   4865  HB3 ASP A 323     -16.005 -17.958 -20.647  1.00 93.40           H  
ATOM   4866  O   ASP A 323     -13.416 -18.592 -21.264  1.00 93.40           O  
ATOM   4867  CG  ASP A 323     -15.885 -17.851 -22.798  1.00 93.40           C  
ATOM   4868  OD1 ASP A 323     -15.420 -17.199 -23.761  1.00 93.40           O  
ATOM   4869  OD2 ASP A 323     -16.382 -19.003 -22.900  1.00 93.40           O  
ATOM   4870  N   GLY A 324     -12.126 -16.759 -21.465  1.00 95.35           N  
ATOM   4871  H   GLY A 324     -12.083 -15.752 -21.389  1.00 95.35           H  
ATOM   4872  CA  GLY A 324     -10.858 -17.478 -21.527  1.00 95.35           C  
ATOM   4873  HA2 GLY A 324     -10.046 -16.755 -21.607  1.00 95.35           H  
ATOM   4874  HA3 GLY A 324     -10.846 -18.114 -22.412  1.00 95.35           H  
ATOM   4875  C   GLY A 324     -10.638 -18.350 -20.286  1.00 95.35           C  
ATOM   4876  O   GLY A 324     -11.155 -18.062 -19.205  1.00 95.35           O  
ATOM   4877  N   LYS A 325      -9.883 -19.439 -20.434  1.00 95.93           N  
ATOM   4878  H   LYS A 325      -9.434 -19.592 -21.326  1.00 95.93           H  
ATOM   4879  CA  LYS A 325      -9.674 -20.450 -19.390  1.00 95.93           C  
ATOM   4880  HA  LYS A 325     -10.018 -20.063 -18.431  1.00 95.93           H  
ATOM   4881  C   LYS A 325      -8.197 -20.776 -19.225  1.00 95.93           C  
ATOM   4882  CB  LYS A 325     -10.474 -21.719 -19.727  1.00 95.93           C  
ATOM   4883  HB2 LYS A 325     -10.133 -22.542 -19.099  1.00 95.93           H  
ATOM   4884  HB3 LYS A 325     -10.270 -21.997 -20.761  1.00 95.93           H  
ATOM   4885  O   LYS A 325      -7.572 -21.313 -20.137  1.00 95.93           O  
ATOM   4886  CG  LYS A 325     -11.990 -21.560 -19.547  1.00 95.93           C  
ATOM   4887  HG2 LYS A 325     -12.345 -20.670 -20.068  1.00 95.93           H  
ATOM   4888  HG3 LYS A 325     -12.475 -22.428 -19.993  1.00 95.93           H  
ATOM   4889  CD  LYS A 325     -12.373 -21.486 -18.066  1.00 95.93           C  
ATOM   4890  HD2 LYS A 325     -11.925 -22.338 -17.554  1.00 95.93           H  
ATOM   4891  HD3 LYS A 325     -11.997 -20.562 -17.626  1.00 95.93           H  
ATOM   4892  CE  LYS A 325     -13.891 -21.549 -17.923  1.00 95.93           C  
ATOM   4893  HE2 LYS A 325     -14.249 -22.377 -18.533  1.00 95.93           H  
ATOM   4894  HE3 LYS A 325     -14.318 -20.622 -18.306  1.00 95.93           H  
ATOM   4895  NZ  LYS A 325     -14.257 -21.774 -16.506  1.00 95.93           N  
ATOM   4896  HZ1 LYS A 325     -13.855 -22.650 -16.206  1.00 95.93           H  
ATOM   4897  HZ2 LYS A 325     -15.260 -21.825 -16.395  1.00 95.93           H  
ATOM   4898  HZ3 LYS A 325     -13.876 -21.041 -15.924  1.00 95.93           H  
ATOM   4899  N   LEU A 326      -7.679 -20.495 -18.032  1.00 97.82           N  
ATOM   4900  H   LEU A 326      -8.295 -20.100 -17.336  1.00 97.82           H  
ATOM   4901  CA  LEU A 326      -6.392 -21.004 -17.564  1.00 97.82           C  
ATOM   4902  HA  LEU A 326      -5.907 -21.544 -18.377  1.00 97.82           H  
ATOM   4903  C   LEU A 326      -6.627 -21.999 -16.427  1.00 97.82           C  
ATOM   4904  CB  LEU A 326      -5.466 -19.854 -17.126  1.00 97.82           C  
ATOM   4905  HB2 LEU A 326      -5.935 -19.326 -16.296  1.00 97.82           H  
ATOM   4906  HB3 LEU A 326      -4.536 -20.288 -16.759  1.00 97.82           H  
ATOM   4907  O   LEU A 326      -7.557 -21.823 -15.643  1.00 97.82           O  
ATOM   4908  CG  LEU A 326      -5.123 -18.827 -18.221  1.00 97.82           C  
ATOM   4909  HG  LEU A 326      -6.038 -18.340 -18.560  1.00 97.82           H  
ATOM   4910  CD1 LEU A 326      -4.185 -17.767 -17.642  1.00 97.82           C  
ATOM   4911 HD11 LEU A 326      -3.978 -17.005 -18.394  1.00 97.82           H  
ATOM   4912 HD12 LEU A 326      -3.244 -18.221 -17.329  1.00 97.82           H  
ATOM   4913 HD13 LEU A 326      -4.653 -17.289 -16.781  1.00 97.82           H  
ATOM   4914  CD2 LEU A 326      -4.442 -19.458 -19.431  1.00 97.82           C  
ATOM   4915 HD21 LEU A 326      -5.139 -20.116 -19.949  1.00 97.82           H  
ATOM   4916 HD22 LEU A 326      -3.568 -20.025 -19.111  1.00 97.82           H  
ATOM   4917 HD23 LEU A 326      -4.133 -18.680 -20.130  1.00 97.82           H  
ATOM   4918  N   GLN A 327      -5.780 -23.019 -16.309  1.00 97.83           N  
ATOM   4919  H   GLN A 327      -5.055 -23.119 -17.005  1.00 97.83           H  
ATOM   4920  CA  GLN A 327      -5.812 -23.956 -15.187  1.00 97.83           C  
ATOM   4921  HA  GLN A 327      -6.457 -23.541 -14.412  1.00 97.83           H  
ATOM   4922  C   GLN A 327      -4.417 -24.114 -14.582  1.00 97.83           C  
ATOM   4923  CB  GLN A 327      -6.451 -25.283 -15.619  1.00 97.83           C  
ATOM   4924  HB2 GLN A 327      -7.476 -25.089 -15.933  1.00 97.83           H  
ATOM   4925  HB3 GLN A 327      -5.917 -25.693 -16.476  1.00 97.83           H  
ATOM   4926  O   GLN A 327      -3.460 -24.435 -15.286  1.00 97.83           O  
ATOM   4927  CG  GLN A 327      -6.472 -26.327 -14.496  1.00 97.83           C  
ATOM   4928  HG2 GLN A 327      -7.107 -25.975 -13.683  1.00 97.83           H  
ATOM   4929  HG3 GLN A 327      -5.467 -26.495 -14.108  1.00 97.83           H  
ATOM   4930  CD  GLN A 327      -6.995 -27.652 -15.021  1.00 97.83           C  
ATOM   4931  NE2 GLN A 327      -8.273 -27.908 -14.884  1.00 97.83           N  
ATOM   4932 HE21 GLN A 327      -8.661 -28.711 -15.358  1.00 97.83           H  
ATOM   4933 HE22 GLN A 327      -8.884 -27.160 -14.589  1.00 97.83           H  
ATOM   4934  OE1 GLN A 327      -6.248 -28.450 -15.579  1.00 97.83           O  
ATOM   4935  N   ILE A 328      -4.305 -23.904 -13.271  1.00 98.22           N  
ATOM   4936  H   ILE A 328      -5.137 -23.651 -12.757  1.00 98.22           H  
ATOM   4937  CA  ILE A 328      -3.037 -23.997 -12.543  1.00 98.22           C  
ATOM   4938  HA  ILE A 328      -2.221 -23.869 -13.254  1.00 98.22           H
[truncated: 187,443 more chars]
