# Supplementary material for: New carbohydrate binding domains identified by phage display based functional metagenomic screens of human gut microbiota
Source: Commun Biol. 2023 Apr 5;6:371. doi: 10.1038/s42003-023-04718-0 (PMC10076258; doi:10.1038/s42003-023-04718-0)
Supplement: Supplementary file 5 — Supplementary Data 2 [file 42003_2023_4718_MOESM5_ESM.zip › SupplementaryData2/F2J_MG1.pdb]

ATOM      1  N   GLY A   1      30.679  13.827  -0.013  1.00 39.38           N  
ATOM      2  H   GLY A   1      31.079  12.902   0.050  1.00 39.38           H  
ATOM      3  H2  GLY A   1      31.410  14.522   0.041  1.00 39.38           H  
ATOM      4  H3  GLY A   1      30.045  13.944   0.764  1.00 39.38           H  
ATOM      5  CA  GLY A   1      29.939  13.943  -1.285  1.00 39.38           C  
ATOM      6  HA2 GLY A   1      29.417  14.898  -1.333  1.00 39.38           H  
ATOM      7  HA3 GLY A   1      30.626  13.851  -2.127  1.00 39.38           H  
ATOM      8  C   GLY A   1      28.937  12.815  -1.359  1.00 39.38           C  
ATOM      9  O   GLY A   1      29.255  11.740  -0.868  1.00 39.38           O  
ATOM     10  N   ILE A   2      27.744  13.057  -1.902  1.00 59.58           N  
ATOM     11  H   ILE A   2      27.539  13.959  -2.308  1.00 59.58           H  
ATOM     12  CA  ILE A   2      26.727  12.010  -2.076  1.00 59.58           C  
ATOM     13  HA  ILE A   2      26.570  11.508  -1.122  1.00 59.58           H  
ATOM     14  C   ILE A   2      27.270  10.983  -3.076  1.00 59.58           C  
ATOM     15  CB  ILE A   2      25.373  12.617  -2.525  1.00 59.58           C  
ATOM     16  HB  ILE A   2      25.523  13.130  -3.475  1.00 59.58           H  
ATOM     17  O   ILE A   2      27.747  11.356  -4.151  1.00 59.58           O  
ATOM     18  CG1 ILE A   2      24.871  13.649  -1.485  1.00 59.58           C  
ATOM     19 HG12 ILE A   2      24.687  13.147  -0.534  1.00 59.58           H  
ATOM     20 HG13 ILE A   2      25.638  14.406  -1.321  1.00 59.58           H  
ATOM     21  CG2 ILE A   2      24.323  11.511  -2.735  1.00 59.58           C  
ATOM     22 HG21 ILE A   2      24.151  10.965  -1.808  1.00 59.58           H  
ATOM     23 HG22 ILE A   2      23.379  11.940  -3.072  1.00 59.58           H  
ATOM     24 HG23 ILE A   2      24.645  10.815  -3.510  1.00 59.58           H  
ATOM     25  CD1 ILE A   2      23.598  14.400  -1.897  1.00 59.58           C  
ATOM     26 HD11 ILE A   2      23.717  14.820  -2.896  1.00 59.58           H  
ATOM     27 HD12 ILE A   2      23.414  15.213  -1.194  1.00 59.58           H  
ATOM     28 HD13 ILE A   2      22.734  13.736  -1.879  1.00 59.58           H  
ATOM     29  N   SER A   3      27.257   9.703  -2.704  1.00 75.84           N  
ATOM     30  H   SER A   3      26.900   9.449  -1.794  1.00 75.84           H  
ATOM     31  CA  SER A   3      27.681   8.624  -3.594  1.00 75.84           C  
ATOM     32  HA  SER A   3      28.713   8.824  -3.882  1.00 75.84           H  
ATOM     33  C   SER A   3      26.787   8.588  -4.840  1.00 75.84           C  
ATOM     34  CB  SER A   3      27.631   7.275  -2.876  1.00 75.84           C  
ATOM     35  HB2 SER A   3      27.895   6.476  -3.569  1.00 75.84           H  
ATOM     36  HB3 SER A   3      26.622   7.100  -2.503  1.00 75.84           H  
ATOM     37  O   SER A   3      25.571   8.729  -4.717  1.00 75.84           O  
ATOM     38  OG  SER A   3      28.543   7.288  -1.794  1.00 75.84           O  
ATOM     39  HG  SER A   3      29.367   6.873  -2.059  1.00 75.84           H  
ATOM     40  N   PRO A   4      27.357   8.405  -6.042  1.00 84.67           N  
ATOM     41  CA  PRO A   4      26.570   8.322  -7.264  1.00 84.67           C  
ATOM     42  HA  PRO A   4      25.990   9.235  -7.395  1.00 84.67           H  
ATOM     43  C   PRO A   4      25.619   7.123  -7.219  1.00 84.67           C  
ATOM     44  CB  PRO A   4      27.598   8.197  -8.390  1.00 84.67           C  
ATOM     45  HB2 PRO A   4      27.876   9.196  -8.725  1.00 84.67           H  
ATOM     46  HB3 PRO A   4      27.236   7.590  -9.219  1.00 84.67           H  
ATOM     47  O   PRO A   4      26.034   6.008  -6.897  1.00 84.67           O  
ATOM     48  CG  PRO A   4      28.812   7.569  -7.710  1.00 84.67           C  
ATOM     49  HG2 PRO A   4      29.740   7.807  -8.229  1.00 84.67           H  
ATOM     50  HG3 PRO A   4      28.681   6.491  -7.621  1.00 84.67           H  
ATOM     51  CD  PRO A   4      28.767   8.181  -6.317  1.00 84.67           C  
ATOM     52  HD2 PRO A   4      29.291   9.137  -6.311  1.00 84.67           H  
ATOM     53  HD3 PRO A   4      29.215   7.494  -5.599  1.00 84.67           H  
ATOM     54  N   GLU A   5      24.360   7.344  -7.585  1.00 90.02           N  
ATOM     55  H   GLU A   5      24.060   8.285  -7.799  1.00 90.02           H  
ATOM     56  CA  GLU A   5      23.369   6.276  -7.689  1.00 90.02           C  
ATOM     57  HA  GLU A   5      23.625   5.489  -6.979  1.00 90.02           H  
ATOM     58  C   GLU A   5      23.368   5.659  -9.079  1.00 90.02           C  
ATOM     59  CB  GLU A   5      21.975   6.778  -7.325  1.00 90.02           C  
ATOM     60  HB2 GLU A   5      21.754   7.683  -7.892  1.00 90.02           H  
ATOM     61  HB3 GLU A   5      21.243   6.009  -7.572  1.00 90.02           H  
ATOM     62  O   GLU A   5      23.436   6.358 -10.093  1.00 90.02           O  
ATOM     63  CG  GLU A   5      21.912   7.052  -5.824  1.00 90.02           C  
ATOM     64  HG2 GLU A   5      22.160   6.136  -5.288  1.00 90.02           H  
ATOM     65  HG3 GLU A   5      22.647   7.814  -5.563  1.00 90.02           H  
ATOM     66  CD  GLU A   5      20.539   7.533  -5.383  1.00 90.02           C  
ATOM     67  OE1 GLU A   5      20.325   7.605  -4.154  1.00 90.02           O  
ATOM     68  OE2 GLU A   5      19.724   7.980  -6.230  1.00 90.02           O  
ATOM     69  N   TYR A   6      23.272   4.333  -9.106  1.00 95.51           N  
ATOM     70  H   TYR A   6      23.129   3.838  -8.236  1.00 95.51           H  
ATOM     71  CA  TYR A   6      23.204   3.553 -10.327  1.00 95.51           C  
ATOM     72  HA  TYR A   6      23.159   4.222 -11.187  1.00 95.51           H  
ATOM     73  C   TYR A   6      21.951   2.694 -10.312  1.00 95.51           C  
ATOM     74  CB  TYR A   6      24.435   2.661 -10.480  1.00 95.51           C  
ATOM     75  HB2 TYR A   6      24.241   2.028 -11.346  1.00 95.51           H  
ATOM     76  HB3 TYR A   6      24.542   2.027  -9.599  1.00 95.51           H  
ATOM     77  O   TYR A   6      21.717   1.955  -9.356  1.00 95.51           O  
ATOM     78  CG  TYR A   6      25.741   3.367 -10.740  1.00 95.51           C  
ATOM     79  CD1 TYR A   6      26.245   3.452 -12.053  1.00 95.51           C  
ATOM     80  HD1 TYR A   6      25.697   3.021 -12.878  1.00 95.51           H  
ATOM     81  CD2 TYR A   6      26.468   3.911  -9.668  1.00 95.51           C  
ATOM     82  HD2 TYR A   6      26.080   3.852  -8.661  1.00 95.51           H  
ATOM     83  CE1 TYR A   6      27.463   4.112 -12.301  1.00 95.51           C  
ATOM     84  HE1 TYR A   6      27.841   4.204 -13.308  1.00 95.51           H  
ATOM     85  CE2 TYR A   6      27.692   4.555  -9.911  1.00 95.51           C  
ATOM     86  HE2 TYR A   6      28.244   4.965  -9.078  1.00 95.51           H  
ATOM     87  OH  TYR A   6      29.360   5.322 -11.445  1.00 95.51           O  
ATOM     88  HH  TYR A   6      29.677   5.670 -10.608  1.00 95.51           H  
ATOM     89  CZ  TYR A   6      28.185   4.671 -11.228  1.00 95.51           C  
ATOM     90  N   TYR A   7      21.207   2.735 -11.411  1.00 95.78           N  
ATOM     91  H   TYR A   7      21.465   3.370 -12.153  1.00 95.78           H  
ATOM     92  CA  TYR A   7      19.980   1.971 -11.569  1.00 95.78           C  
ATOM     93  HA  TYR A   7      19.771   1.452 -10.634  1.00 95.78           H  
ATOM     94  C   TYR A   7      20.120   0.961 -12.707  1.00 95.78           C  
ATOM     95  CB  TYR A   7      18.802   2.918 -11.799  1.00 95.78           C  
ATOM     96  HB2 TYR A   7      18.971   3.504 -12.702  1.00 95.78           H  
ATOM     97  HB3 TYR A   7      17.906   2.317 -11.951  1.00 95.78           H  
ATOM     98  O   TYR A   7      20.582   1.331 -13.792  1.00 95.78           O  
ATOM     99  CG  TYR A   7      18.572   3.845 -10.624  1.00 95.78           C  
ATOM    100  CD1 TYR A   7      17.850   3.378  -9.510  1.00 95.78           C  
ATOM    101  HD1 TYR A   7      17.436   2.380  -9.506  1.00 95.78           H  
ATOM    102  CD2 TYR A   7      19.127   5.142 -10.613  1.00 95.78           C  
ATOM    103  HD2 TYR A   7      19.692   5.494 -11.463  1.00 95.78           H  
ATOM    104  CE1 TYR A   7      17.670   4.213  -8.393  1.00 95.78           C  
ATOM    105  HE1 TYR A   7      17.137   3.856  -7.524  1.00 95.78           H  
ATOM    106  CE2 TYR A   7      18.951   5.978  -9.489  1.00 95.78           C  
ATOM    107  HE2 TYR A   7      19.368   6.974  -9.471  1.00 95.78           H  
ATOM    108  OH  TYR A   7      18.004   6.282  -7.278  1.00 95.78           O  
ATOM    109  HH  TYR A   7      18.628   7.001  -7.149  1.00 95.78           H  
ATOM    110  CZ  TYR A   7      18.208   5.514  -8.380  1.00 95.78           C  
ATOM    111  N   PRO A   8      19.734  -0.307 -12.502  1.00 97.33           N  
ATOM    112  CA  PRO A   8      19.504  -1.219 -13.607  1.00 97.33           C  
ATOM    113  HA  PRO A   8      20.425  -1.319 -14.183  1.00 97.33           H  
ATOM    114  C   PRO A   8      18.393  -0.678 -14.513  1.00 97.33           C  
ATOM    115  CB  PRO A   8      19.173  -2.579 -12.989  1.00 97.33           C  
ATOM    116  HB2 PRO A   8      18.337  -3.060 -13.497  1.00 97.33           H  
ATOM    117  HB3 PRO A   8      20.056  -3.216 -13.036  1.00 97.33           H  
ATOM    118  O   PRO A   8      17.290  -0.393 -14.050  1.00 97.33           O  
ATOM    119  CG  PRO A   8      18.833  -2.286 -11.526  1.00 97.33           C  
ATOM    120  HG2 PRO A   8      17.755  -2.234 -11.375  1.00 97.33           H  
ATOM    121  HG3 PRO A   8      19.251  -3.039 -10.857  1.00 97.33           H  
ATOM    122  CD  PRO A   8      19.420  -0.918 -11.223  1.00 97.33           C  
ATOM    123  HD2 PRO A   8      20.332  -1.026 -10.636  1.00 97.33           H  
ATOM    124  HD3 PRO A   8      18.691  -0.324 -10.672  1.00 97.33           H  
ATOM    125  N   VAL A   9      18.677  -0.544 -15.809  1.00 97.86           N  
ATOM    126  H   VAL A   9      19.606  -0.786 -16.124  1.00 97.86           H  
ATOM    127  CA  VAL A   9      17.684  -0.108 -16.804  1.00 97.86           C  
ATOM    128  HA  VAL A   9      16.870   0.414 -16.300  1.00 97.86           H  
ATOM    129  C   VAL A   9      17.112  -1.343 -17.486  1.00 97.86           C  
ATOM    130  CB  VAL A   9      18.286   0.869 -17.830  1.00 97.86           C  
ATOM    131  HB  VAL A   9      19.031   0.345 -18.429  1.00 97.86           H  
ATOM    132  O   VAL A   9      17.852  -2.088 -18.131  1.00 97.86           O  
ATOM    133  CG1 VAL A   9      17.199   1.419 -18.763  1.00 97.86           C  
ATOM    134 HG11 VAL A   9      16.739   0.609 -19.330  1.00 97.86           H  
ATOM    135 HG12 VAL A   9      16.431   1.927 -18.179  1.00 97.86           H  
ATOM    136 HG13 VAL A   9      17.636   2.124 -19.469  1.00 97.86           H  
ATOM    137  CG2 VAL A   9      18.988   2.056 -17.164  1.00 97.86           C  
ATOM    138 HG21 VAL A   9      19.817   1.708 -16.547  1.00 97.86           H  
ATOM    139 HG22 VAL A   9      18.280   2.592 -16.533  1.00 97.86           H  
ATOM    140 HG23 VAL A   9      19.385   2.726 -17.926  1.00 97.86           H  
ATOM    141  N   LYS A  10      15.807  -1.582 -17.345  1.00 98.16           N  
ATOM    142  H   LYS A  10      15.251  -0.918 -16.825  1.00 98.16           H  
ATOM    143  CA  LYS A  10      15.142  -2.796 -17.834  1.00 98.16           C  
ATOM    144  HA  LYS A  10      15.850  -3.391 -18.411  1.00 98.16           H  
ATOM    145  C   LYS A  10      13.990  -2.443 -18.759  1.00 98.16           C  
ATOM    146  CB  LYS A  10      14.686  -3.630 -16.630  1.00 98.16           C  
ATOM    147  HB2 LYS A  10      15.483  -3.630 -15.886  1.00 98.16           H  
ATOM    148  HB3 LYS A  10      13.812  -3.160 -16.178  1.00 98.16           H  
ATOM    149  O   LYS A  10      13.156  -1.611 -18.421  1.00 98.16           O  
ATOM    150  CG  LYS A  10      14.373  -5.089 -16.997  1.00 98.16           C  
ATOM    151  HG2 LYS A  10      15.274  -5.559 -17.391  1.00 98.16           H  
ATOM    152  HG3 LYS A  10      13.585  -5.135 -17.749  1.00 98.16           H  
ATOM    153  CD  LYS A  10      13.918  -5.831 -15.736  1.00 98.16           C  
ATOM    154  HD2 LYS A  10      12.929  -5.469 -15.458  1.00 98.16           H  
ATOM    155  HD3 LYS A  10      14.607  -5.607 -14.921  1.00 98.16           H  
ATOM    156  CE  LYS A  10      13.843  -7.342 -15.933  1.00 98.16           C  
ATOM    157  HE2 LYS A  10      13.006  -7.580 -16.590  1.00 98.16           H  
ATOM    158  HE3 LYS A  10      14.759  -7.673 -16.423  1.00 98.16           H  
ATOM    159  NZ  LYS A  10      13.705  -8.033 -14.631  1.00 98.16           N  
ATOM    160  HZ1 LYS A  10      14.517  -7.837 -14.063  1.00 98.16           H  
ATOM    161  HZ2 LYS A  10      12.904  -7.695 -14.117  1.00 98.16           H  
ATOM    162  HZ3 LYS A  10      13.646  -9.034 -14.756  1.00 98.16           H  
ATOM    163  N   PHE A  11      13.924  -3.085 -19.919  1.00 98.27           N  
ATOM    164  H   PHE A  11      14.622  -3.784 -20.130  1.00 98.27           H  
ATOM    165  CA  PHE A  11      12.772  -2.965 -20.805  1.00 98.27           C  
ATOM    166  HA  PHE A  11      12.524  -1.910 -20.917  1.00 98.27           H  
ATOM    167  C   PHE A  11      11.553  -3.671 -20.206  1.00 98.27           C  
ATOM    168  CB  PHE A  11      13.109  -3.508 -22.198  1.00 98.27           C  
ATOM    169  HB2 PHE A  11      12.183  -3.605 -22.767  1.00 98.27           H  
ATOM    170  HB3 PHE A  11      13.542  -4.505 -22.111  1.00 98.27           H  
ATOM    171  O   PHE A  11      11.682  -4.674 -19.501  1.00 98.27           O  
ATOM    172  CG  PHE A  11      14.041  -2.607 -22.984  1.00 98.27           C  
ATOM    173  CD1 PHE A  11      13.518  -1.513 -23.699  1.00 98.27           C  
ATOM    174  HD1 PHE A  11      12.457  -1.314 -23.699  1.00 98.27           H  
ATOM    175  CD2 PHE A  11      15.429  -2.846 -22.990  1.00 98.27           C  
ATOM    176  HD2 PHE A  11      15.836  -3.682 -22.440  1.00 98.27           H  
ATOM    177  CE1 PHE A  11      14.377  -0.660 -24.413  1.00 98.27           C  
ATOM    178  HE1 PHE A  11      13.968   0.181 -24.953  1.00 98.27           H  
ATOM    179  CE2 PHE A  11      16.288  -1.990 -23.703  1.00 98.27           C  
ATOM    180  HE2 PHE A  11      17.353  -2.167 -23.695  1.00 98.27           H  
ATOM    181  CZ  PHE A  11      15.762  -0.896 -24.412  1.00 98.27           C  
ATOM    182  HZ  PHE A  11      16.419  -0.228 -24.948  1.00 98.27           H  
ATOM    183  N   LYS A  12      10.357  -3.206 -20.566  1.00 97.10           N  
ATOM    184  H   LYS A  12      10.341  -2.367 -21.129  1.00 97.10           H  
ATOM    185  CA  LYS A  12       9.068  -3.836 -20.249  1.00 97.10           C  
ATOM    186  HA  LYS A  12       8.906  -3.813 -19.172  1.00 97.10           H  
ATOM    187  C   LYS A  12       9.018  -5.306 -20.674  1.00 97.10           C  
ATOM    188  CB  LYS A  12       7.969  -3.016 -20.943  1.00 97.10           C  
ATOM    189  HB2 LYS A  12       8.034  -1.984 -20.600  1.00 97.10           H  
ATOM    190  HB3 LYS A  12       8.145  -3.029 -22.019  1.00 97.10           H  
ATOM    191  O   LYS A  12       8.388  -6.115 -20.006  1.00 97.10           O  
ATOM    192  CG  LYS A  12       6.554  -3.542 -20.667  1.00 97.10           C  
ATOM    193  HG2 LYS A  12       6.451  -4.547 -21.076  1.00 97.10           H  
ATOM    194  HG3 LYS A  12       6.376  -3.581 -19.592  1.00 97.10           H  
ATOM    195  CD  LYS A  12       5.510  -2.638 -21.330  1.00 97.10           C  
ATOM    196  HD2 LYS A  12       5.729  -2.573 -22.396  1.00 97.10           H  
ATOM    197  HD3 LYS A  12       5.567  -1.640 -20.895  1.00 97.10           H  
ATOM    198  CE  LYS A  12       4.106  -3.214 -21.128  1.00 97.10           C  
ATOM    199  HE2 LYS A  12       3.866  -3.175 -20.066  1.00 97.10           H  
ATOM    200  HE3 LYS A  12       4.109  -4.260 -21.436  1.00 97.10           H  
ATOM    201  NZ  LYS A  12       3.099  -2.456 -21.915  1.00 97.10           N  
ATOM    202  HZ1 LYS A  12       3.099  -1.484 -21.640  1.00 97.10           H  
ATOM    203  HZ2 LYS A  12       2.170  -2.826 -21.773  1.00 97.10           H  
ATOM    204  HZ3 LYS A  12       3.309  -2.490 -22.902  1.00 97.10           H  
ATOM    205  N   SER A  13       9.726  -5.668 -21.744  1.00 95.30           N  
ATOM    206  H   SER A  13      10.226  -4.948 -22.247  1.00 95.30           H  
ATOM    207  CA  SER A  13       9.852  -7.053 -22.218  1.00 95.30           C  
ATOM    208  HA  SER A  13       8.860  -7.503 -22.230  1.00 95.30           H  
ATOM    209  C   SER A  13      10.735  -7.949 -21.334  1.00 95.30           C  
ATOM    210  CB  SER A  13      10.383  -7.048 -23.651  1.00 95.30           C  
ATOM    211  HB2 SER A  13       9.779  -6.370 -24.254  1.00 95.30           H  
ATOM    212  HB3 SER A  13      10.314  -8.050 -24.073  1.00 95.30           H  
ATOM    213  O   SER A  13      10.871  -9.133 -21.623  1.00 95.30           O  
ATOM    214  OG  SER A  13      11.732  -6.618 -23.658  1.00 95.30           O  
ATOM    215  HG  SER A  13      12.274  -7.408 -23.597  1.00 95.30           H  
ATOM    216  N   GLY A  14      11.375  -7.404 -20.294  1.00 96.71           N  
ATOM    217  H   GLY A  14      11.233  -6.421 -20.111  1.00 96.71           H  
ATOM    218  CA  GLY A  14      12.101  -8.164 -19.275  1.00 96.71           C  
ATOM    219  HA2 GLY A  14      11.853  -7.737 -18.304  1.00 96.71           H  
ATOM    220  HA3 GLY A  14      11.754  -9.198 -19.280  1.00 96.71           H  
ATOM    221  C   GLY A  14      13.627  -8.190 -19.403  1.00 96.71           C  
ATOM    222  O   GLY A  14      14.279  -8.656 -18.472  1.00 96.71           O  
ATOM    223  N   ASN A  15      14.220  -7.666 -20.482  1.00 98.10           N  
ATOM    224  H   ASN A  15      13.637  -7.229 -21.182  1.00 98.10           H  
ATOM    225  CA  ASN A  15      15.680  -7.655 -20.659  1.00 98.10           C  
ATOM    226  HA  ASN A  15      16.111  -8.436 -20.033  1.00 98.10           H  
ATOM    227  C   ASN A  15      16.308  -6.325 -20.216  1.00 98.10           C  
ATOM    228  CB  ASN A  15      16.063  -7.991 -22.106  1.00 98.10           C  
ATOM    229  HB2 ASN A  15      17.146  -8.105 -22.139  1.00 98.10           H  
ATOM    230  HB3 ASN A  15      15.765  -7.177 -22.766  1.00 98.10           H  
ATOM    231  O   ASN A  15      15.716  -5.260 -20.388  1.00 98.10           O  
ATOM    232  CG  ASN A  15      15.472  -9.297 -22.591  1.00 98.10           C  
ATOM    233  ND2 ASN A  15      14.662  -9.255 -23.623  1.00 98.10           N  
ATOM    234 HD21 ASN A  15      14.221 -10.128 -23.878  1.00 98.10           H  
ATOM    235 HD22 ASN A  15      14.543  -8.396 -24.140  1.00 98.10           H  
ATOM    236  OD1 ASN A  15      15.739 -10.357 -22.055  1.00 98.10           O  
ATOM    237  N   TYR A  16      17.531  -6.378 -19.693  1.00 98.60           N  
ATOM    238  H   TYR A  16      17.985  -7.277 -19.619  1.00 98.60           H  
ATOM    239  CA  TYR A  16      18.284  -5.207 -19.246  1.00 98.60           C  
ATOM    240  HA  TYR A  16      17.583  -4.457 -18.879  1.00 98.60           H  
ATOM    241  C   TYR A  16      19.099  -4.582 -20.373  1.00 98.60           C  
ATOM    242  CB  TYR A  16      19.211  -5.573 -18.085  1.00 98.60           C  
ATOM    243  HB2 TYR A  16      19.789  -4.687 -17.823  1.00 98.60           H  
ATOM    244  HB3 TYR A  16      19.913  -6.339 -18.415  1.00 98.60           H  
ATOM    245  O   TYR A  16      19.711  -5.295 -21.163  1.00 98.60           O  
ATOM    246  CG  TYR A  16      18.493  -6.059 -16.846  1.00 98.60           C  
ATOM    247  CD1 TYR A  16      18.058  -5.138 -15.873  1.00 98.60           C  
ATOM    248  HD1 TYR A  16      18.245  -4.083 -16.011  1.00 98.60           H  
ATOM    249  CD2 TYR A  16      18.244  -7.434 -16.676  1.00 98.60           C  
ATOM    250  HD2 TYR A  16      18.578  -8.143 -17.419  1.00 98.60           H  
ATOM    251  CE1 TYR A  16      17.366  -5.592 -14.731  1.00 98.60           C  
ATOM    252  HE1 TYR A  16      17.013  -4.895 -13.986  1.00 98.60           H  
ATOM    253  CE2 TYR A  16      17.548  -7.888 -15.541  1.00 98.60           C  
ATOM    254  HE2 TYR A  16      17.348  -8.942 -15.417  1.00 98.60           H  
ATOM    255  OH  TYR A  16      16.379  -7.424 -13.509  1.00 98.60           O  
ATOM    256  HH  TYR A  16      16.088  -6.737 -12.905  1.00 98.60           H  
ATOM    257  CZ  TYR A  16      17.104  -6.969 -14.568  1.00 98.60           C  
ATOM    258  N   LEU A  17      19.169  -3.254 -20.388  1.00 98.20           N  
ATOM    259  H   LEU A  17      18.666  -2.767 -19.661  1.00 98.20           H  
ATOM    260  CA  LEU A  17      20.168  -2.476 -21.117  1.00 98.20           C  
ATOM    261  HA  LEU A  17      20.061  -2.634 -22.190  1.00 98.20           H  
ATOM    262  C   LEU A  17      21.574  -2.889 -20.645  1.00 98.20           C  
ATOM    263  CB  LEU A  17      19.913  -1.002 -20.740  1.00 98.20           C  
ATOM    264  HB2 LEU A  17      20.286  -0.857 -19.727  1.00 98.20           H  
ATOM    265  HB3 LEU A  17      18.841  -0.804 -20.719  1.00 98.20           H  
ATOM    266  O   LEU A  17      21.805  -2.893 -19.442  1.00 98.20           O  
ATOM    267  CG  LEU A  17      20.594   0.022 -21.651  1.00 98.20           C  
ATOM    268  HG  LEU A  17      21.531  -0.384 -22.031  1.00 98.20           H  
ATOM    269  CD1 LEU A  17      19.657   0.361 -22.789  1.00 98.20           C  
ATOM    270 HD11 LEU A  17      18.799   0.924 -22.421  1.00 98.20           H  
ATOM    271 HD12 LEU A  17      20.201   0.973 -23.508  1.00 98.20           H  
ATOM    272 HD13 LEU A  17      19.272  -0.554 -23.237  1.00 98.20           H  
ATOM    273  CD2 LEU A  17      20.851   1.353 -20.950  1.00 98.20           C  
ATOM    274 HD21 LEU A  17      21.528   1.209 -20.108  1.00 98.20           H  
ATOM    275 HD22 LEU A  17      19.915   1.759 -20.566  1.00 98.20           H  
ATOM    276 HD23 LEU A  17      21.289   2.070 -21.643  1.00 98.20           H  
ATOM    277  N   SER A  18      22.518  -3.206 -21.538  1.00 98.62           N  
ATOM    278  H   SER A  18      22.268  -3.310 -22.511  1.00 98.62           H  
ATOM    279  CA  SER A  18      23.893  -3.562 -21.145  1.00 98.62           C  
ATOM    280  HA  SER A  18      24.032  -3.335 -20.088  1.00 98.62           H  
ATOM    281  C   SER A  18      24.950  -2.796 -21.928  1.00 98.62           C  
ATOM    282  CB  SER A  18      24.146  -5.062 -21.311  1.00 98.62           C  
ATOM    283  HB2 SER A  18      23.338  -5.603 -20.818  1.00 98.62           H  
ATOM    284  HB3 SER A  18      24.139  -5.315 -22.371  1.00 98.62           H  
ATOM    285  O   SER A  18      24.951  -2.771 -23.161  1.00 98.62           O  
ATOM    286  OG  SER A  18      25.385  -5.496 -20.764  1.00 98.62           O  
ATOM    287  HG  SER A  18      26.095  -4.901 -21.016  1.00 98.62           H  
ATOM    288  N   ASP A  19      25.919  -2.277 -21.182  1.00 98.54           N  
ATOM    289  H   ASP A  19      25.800  -2.311 -20.179  1.00 98.54           H  
ATOM    290  CA  ASP A  19      27.252  -1.921 -21.657  1.00 98.54           C  
ATOM    291  HA  ASP A  19      27.163  -1.199 -22.469  1.00 98.54           H  
ATOM    292  C   ASP A  19      27.980  -3.171 -22.186  1.00 98.54           C  
ATOM    293  CB  ASP A  19      27.993  -1.276 -20.472  1.00 98.54           C  
ATOM    294  HB2 ASP A  19      27.403  -0.429 -20.122  1.00 98.54           H  
ATOM    295  HB3 ASP A  19      28.058  -1.998 -19.659  1.00 98.54           H  
ATOM    296  O   ASP A  19      27.884  -4.248 -21.587  1.00 98.54           O  
ATOM    297  CG  ASP A  19      29.406  -0.779 -20.770  1.00 98.54           C  
ATOM    298  OD1 ASP A  19      29.935  -0.998 -21.871  1.00 98.54           O  
ATOM    299  OD2 ASP A  19      29.993  -0.125 -19.888  1.00 98.54           O  
ATOM    300  N   LYS A  20      28.676  -3.041 -23.322  1.00 97.96           N  
ATOM    301  H   LYS A  20      28.769  -2.102 -23.684  1.00 97.96           H  
ATOM    302  CA  LYS A  20      29.478  -4.104 -23.959  1.00 97.96           C  
ATOM    303  HA  LYS A  20      29.530  -4.954 -23.278  1.00 97.96           H  
ATOM    304  C   LYS A  20      30.951  -3.717 -24.134  1.00 97.96           C  
ATOM    305  CB  LYS A  20      28.814  -4.554 -25.278  1.00 97.96           C  
ATOM    306  HB2 LYS A  20      28.686  -3.683 -25.922  1.00 97.96           H  
ATOM    307  HB3 LYS A  20      29.471  -5.252 -25.796  1.00 97.96           H  
ATOM    308  O   LYS A  20      31.668  -4.352 -24.902  1.00 97.96           O  
ATOM    309  CG  LYS A  20      27.450  -5.244 -25.103  1.00 97.96           C  
ATOM    310  HG2 LYS A  20      26.743  -4.551 -24.647  1.00 97.96           H  
ATOM    311  HG3 LYS A  20      27.073  -5.514 -26.090  1.00 97.96           H  
ATOM    312  CD  LYS A  20      27.549  -6.513 -24.245  1.00 97.96           C  
ATOM    313  HD2 LYS A  20      27.847  -6.245 -23.231  1.00 97.96           H  
ATOM    314  HD3 LYS A  20      28.295  -7.184 -24.672  1.00 97.96           H  
ATOM    315  CE  LYS A  20      26.201  -7.222 -24.180  1.00 97.96           C  
ATOM    316  HE2 LYS A  20      25.984  -7.646 -25.161  1.00 97.96           H  
ATOM    317  HE3 LYS A  20      25.433  -6.484 -23.948  1.00 97.96           H  
ATOM    318  NZ  LYS A  20      26.210  -8.277 -23.146  1.00 97.96           N  
ATOM    319  HZ1 LYS A  20      26.928  -8.959 -23.345  1.00 97.96           H  
ATOM    320  HZ2 LYS A  20      26.385  -7.859 -22.244  1.00 97.96           H  
ATOM    321  HZ3 LYS A  20      25.310  -8.736 -23.112  1.00 97.96           H  
ATOM    322  N   GLY A  21      31.413  -2.696 -23.422  1.00 97.37           N  
ATOM    323  H   GLY A  21      30.758  -2.211 -22.826  1.00 97.37           H  
ATOM    324  CA  GLY A  21      32.729  -2.084 -23.566  1.00 97.37           C  
ATOM    325  HA2 GLY A  21      33.059  -1.742 -22.585  1.00 97.37           H  
ATOM    326  HA3 GLY A  21      33.454  -2.809 -23.935  1.00 97.37           H  
ATOM    327  C   GLY A  21      32.711  -0.888 -24.519  1.00 97.37           C  
ATOM    328  O   GLY A  21      31.840  -0.766 -25.385  1.00 97.37           O  
ATOM    329  N   ALA A  22      33.674   0.019 -24.358  1.00 96.37           N  
ATOM    330  H   ALA A  22      34.357  -0.105 -23.625  1.00 96.37           H  
ATOM    331  CA  ALA A  22      33.821   1.175 -25.238  1.00 96.37           C  
ATOM    332  HA  ALA A  22      32.907   1.764 -25.162  1.00 96.37           H  
ATOM    333  C   ALA A  22      34.013   0.755 -26.711  1.00 96.37           C  
ATOM    334  CB  ALA A  22      34.977   2.048 -24.739  1.00 96.37           C  
ATOM    335  HB1 ALA A  22      34.803   2.349 -23.706  1.00 96.37           H  
ATOM    336  HB2 ALA A  22      35.053   2.942 -25.357  1.00 96.37           H  
ATOM    337  HB3 ALA A  22      35.914   1.494 -24.800  1.00 96.37           H  
ATOM    338  O   ALA A  22      34.743  -0.186 -27.007  1.00 96.37           O  
ATOM    339  N   GLY A  23      33.349   1.453 -27.633  1.00 95.00           N  
ATOM    340  H   GLY A  23      32.702   2.154 -27.302  1.00 95.00           H  
ATOM    341  CA  GLY A  23      33.329   1.170 -29.071  1.00 95.00           C  
ATOM    342  HA2 GLY A  23      33.122   2.093 -29.613  1.00 95.00           H  
ATOM    343  HA3 GLY A  23      34.311   0.809 -29.376  1.00 95.00           H  
ATOM    344  C   GLY A  23      32.296   0.124 -29.504  1.00 95.00           C  
ATOM    345  O   GLY A  23      31.941   0.073 -30.681  1.00 95.00           O  
ATOM    346  N   ASN A  24      31.764  -0.676 -28.576  1.00 98.37           N  
ATOM    347  H   ASN A  24      32.057  -0.572 -27.615  1.00 98.37           H  
ATOM    348  CA  ASN A  24      30.829  -1.748 -28.903  1.00 98.37           C  
ATOM    349  HA  ASN A  24      31.036  -2.073 -29.923  1.00 98.37           H  
ATOM    350  C   ASN A  24      29.373  -1.280 -28.877  1.00 98.37           C  
ATOM    351  CB  ASN A  24      31.082  -2.955 -27.988  1.00 98.37           C  
ATOM    352  HB2 ASN A  24      30.328  -3.723 -28.162  1.00 98.37           H  
ATOM    353  HB3 ASN A  24      31.015  -2.642 -26.946  1.00 98.37           H  
ATOM    354  O   ASN A  24      28.977  -0.403 -28.105  1.00 98.37           O  
ATOM    355  CG  ASN A  24      32.441  -3.576 -28.259  1.00 98.37           C  
ATOM    356  ND2 ASN A  24      33.168  -3.957 -27.241  1.00 98.37           N  
ATOM    357 HD21 ASN A  24      32.775  -3.958 -26.311  1.00 98.37           H  
ATOM    358 HD22 ASN A  24      34.080  -4.337 -27.453  1.00 98.37           H  
ATOM    359  OD1 ASN A  24      32.847  -3.747 -29.394  1.00 98.37           O  
ATOM    360  N   LYS A  25      28.552  -1.919 -29.716  1.00 98.66           N  
ATOM    361  H   LYS A  25      28.948  -2.654 -30.285  1.00 98.66           H  
ATOM    362  CA  LYS A  25      27.097  -1.741 -29.703  1.00 98.66           C  
ATOM    363  HA  LYS A  25      26.863  -0.678 -29.764  1.00 98.66           H  
ATOM    364  C   LYS A  25      26.534  -2.241 -28.382  1.00 98.66           C  
ATOM    365  CB  LYS A  25      26.441  -2.460 -30.885  1.00 98.66           C  
ATOM    366  HB2 LYS A  25      25.358  -2.415 -30.765  1.00 98.66           H  
ATOM    367  HB3 LYS A  25      26.744  -3.507 -30.883  1.00 98.66           H  
ATOM    368  O   LYS A  25      26.827  -3.360 -27.962  1.00 98.66           O  
ATOM    369  CG  LYS A  25      26.818  -1.807 -32.223  1.00 98.66           C  
ATOM    370  HG2 LYS A  25      26.452  -0.781 -32.240  1.00 98.66           H  
ATOM    371  HG3 LYS A  25      27.901  -1.802 -32.344  1.00 98.66           H  
ATOM    372  CD  LYS A  25      26.192  -2.592 -33.376  1.00 98.66           C  
ATOM    373  HD2 LYS A  25      25.111  -2.605 -33.235  1.00 98.66           H  
ATOM    374  HD3 LYS A  25      26.572  -3.614 -33.356  1.00 98.66           H  
ATOM    375  CE  LYS A  25      26.519  -1.946 -34.724  1.00 98.66           C  
ATOM    376  HE2 LYS A  25      27.599  -1.830 -34.811  1.00 98.66           H  
ATOM    377  HE3 LYS A  25      26.075  -0.950 -34.746  1.00 98.66           H  
ATOM    378  NZ  LYS A  25      25.997  -2.763 -35.846  1.00 98.66           N  
ATOM    379  HZ1 LYS A  25      26.075  -2.257 -36.717  1.00 98.66           H  
ATOM    380  HZ2 LYS A  25      26.512  -3.628 -35.929  1.00 98.66           H  
ATOM    381  HZ3 LYS A  25      25.022  -2.979 -35.691  1.00 98.66           H  
ATOM    382  N   MET A  26      25.687  -1.424 -27.768  1.00 98.75           N  
ATOM    383  H   MET A  26      25.444  -0.551 -28.213  1.00 98.75           H  
ATOM    384  CA  MET A  26      24.925  -1.847 -26.603  1.00 98.75           C  
ATOM    385  HA  MET A  26      25.611  -2.226 -25.845  1.00 98.75           H  
ATOM    386  C   MET A  26      23.969  -2.965 -26.999  1.00 98.75           C  
ATOM    387  CB  MET A  26      24.137  -0.682 -26.012  1.00 98.75           C  
ATOM    388  HB2 MET A  26      23.542  -1.055 -25.179  1.00 98.75           H  
ATOM    389  HB3 MET A  26      23.470  -0.273 -26.772  1.00 98.75           H  
ATOM    390  O   MET A  26      23.433  -2.980 -28.114  1.00 98.75           O  
ATOM    391  CG  MET A  26      25.055   0.428 -25.510  1.00 98.75           C  
ATOM    392  HG2 MET A  26      25.592   0.844 -26.362  1.00 98.75           H  
ATOM    393  HG3 MET A  26      25.783   0.003 -24.819  1.00 98.75           H  
ATOM    394  SD  MET A  26      24.170   1.774 -24.692  1.00 98.75           S  
ATOM    395  CE  MET A  26      23.852   0.975 -23.102  1.00 98.75           C  
ATOM    396  HE1 MET A  26      24.798   0.669 -22.654  1.00 98.75           H  
ATOM    397  HE2 MET A  26      23.227   0.095 -23.253  1.00 98.75           H  
ATOM    398  HE3 MET A  26      23.352   1.677 -22.435  1.00 98.75           H  
ATOM    399  N   GLN A  27      23.745  -3.886 -26.071  1.00 98.62           N  
ATOM    400  H   GLN A  27      24.152  -3.763 -25.155  1.00 98.62           H  
ATOM    401  CA  GLN A  27      22.828  -4.999 -26.269  1.00 98.62           C  
ATOM    402  HA  GLN A  27      22.151  -4.745 -27.085  1.00 98.62           H  
ATOM    403  C   GLN A  27      21.988  -5.234 -25.024  1.00 98.62           C  
ATOM    404  CB  GLN A  27      23.589  -6.279 -26.632  1.00 98.62           C  
ATOM    405  HB2 GLN A  27      24.344  -6.452 -25.866  1.00 98.62           H  
ATOM    406  HB3 GLN A  27      22.897  -7.121 -26.623  1.00 98.62           H  
ATOM    407  O   GLN A  27      22.371  -4.852 -23.920  1.00 98.62           O  
ATOM    408  CG  GLN A  27      24.257  -6.233 -28.011  1.00 98.62           C  
ATOM    409  HG2 GLN A  27      23.485  -6.129 -28.775  1.00 98.62           H  
ATOM    410  HG3 GLN A  27      24.930  -5.378 -28.079  1.00 98.62           H  
ATOM    411  CD  GLN A  27      25.077  -7.489 -28.273  1.00 98.62           C  
ATOM    412  NE2 GLN A  27      24.997  -8.061 -29.452  1.00 98.62           N  
ATOM    413 HE21 GLN A  27      25.518  -8.922 -29.543  1.00 98.62           H  
ATOM    414 HE22 GLN A  27      24.180  -7.879 -30.017  1.00 98.62           H  
ATOM    415  OE1 GLN A  27      25.783  -7.996 -27.413  1.00 98.62           O  
ATOM    416  N   THR A  28      20.867  -5.915 -25.193  1.00 98.72           N  
ATOM    417  H   THR A  28      20.559  -6.148 -26.126  1.00 98.72           H  
ATOM    418  CA  THR A  28      20.080  -6.430 -24.079  1.00 98.72           C  
ATOM    419  HA  THR A  28      20.027  -5.638 -23.333  1.00 98.72           H  
ATOM    420  C   THR A  28      20.706  -7.680 -23.452  1.00 98.72           C  
ATOM    421  CB  THR A  28      18.662  -6.745 -24.529  1.00 98.72           C  
ATOM    422  HB  THR A  28      18.143  -7.285 -23.737  1.00 98.72           H  
ATOM    423  O   THR A  28      21.331  -8.495 -24.136  1.00 98.72           O  
ATOM    424  CG2 THR A  28      17.876  -5.489 -24.881  1.00 98.72           C  
ATOM    425 HG21 THR A  28      17.890  -4.791 -24.044  1.00 98.72           H  
ATOM    426 HG22 THR A  28      18.302  -5.015 -25.766  1.00 98.72           H  
ATOM    427 HG23 THR A  28      16.844  -5.773 -25.087  1.00 98.72           H  
ATOM    428  OG1 THR A  28      18.764  -7.557 -25.665  1.00 98.72           O  
ATOM    429  HG1 THR A  28      17.952  -8.064 -25.744  1.00 98.72           H  
ATOM    430  N   VAL A  29      20.517  -7.878 -22.148  1.00 98.54           N  
ATOM    431  H   VAL A  29      20.058  -7.150 -21.621  1.00 98.54           H  
ATOM    432  CA  VAL A  29      20.925  -9.094 -21.419  1.00 98.54           C  
ATOM    433  HA  VAL A  29      21.074  -9.898 -22.141  1.00 98.54           H  
ATOM    434  C   VAL A  29      19.829  -9.561 -20.463  1.00 98.54           C  
ATOM    435  CB  VAL A  29      22.255  -8.908 -20.664  1.00 98.54           C  
ATOM    436  HB  VAL A  29      22.491  -9.848 -20.164  1.00 98.54           H  
ATOM    437  O   VAL A  29      19.017  -8.759 -20.009  1.00 98.54           O  
ATOM    438  CG1 VAL A  29      23.416  -8.606 -21.618  1.00 98.54           C  
ATOM    439 HG11 VAL A  29      23.250  -7.650 -22.116  1.00 98.54           H  
ATOM    440 HG12 VAL A  29      24.339  -8.558 -21.039  1.00 98.54           H  
ATOM    441 HG13 VAL A  29      23.480  -9.398 -22.363  1.00 98.54           H  
ATOM    442  CG2 VAL A  29      22.174  -7.821 -19.593  1.00 98.54           C  
ATOM    443 HG21 VAL A  29      21.834  -6.878 -20.021  1.00 98.54           H  
ATOM    444 HG22 VAL A  29      21.469  -8.117 -18.816  1.00 98.54           H  
ATOM    445 HG23 VAL A  29      23.149  -7.682 -19.126  1.00 98.54           H  
ATOM    446  N   ALA A  30      19.803 -10.856 -20.139  1.00 97.73           N  
ATOM    447  H   ALA A  30      20.451 -11.491 -20.581  1.00 97.73           H  
ATOM    448  CA  ALA A  30      18.807 -11.416 -19.219  1.00 97.73           C  
ATOM    449  HA  ALA A  30      17.826 -11.002 -19.451  1.00 97.73           H  
ATOM    450  C   ALA A  30      19.101 -11.104 -17.744  1.00 97.73           C  
ATOM    451  CB  ALA A  30      18.752 -12.933 -19.425  1.00 97.73           C  
ATOM    452  HB1 ALA A  30      18.052 -13.368 -18.711  1.00 97.73           H  
ATOM    453  HB2 ALA A  30      18.390 -13.160 -20.428  1.00 97.73           H  
ATOM    454  HB3 ALA A  30      19.735 -13.379 -19.277  1.00 97.73           H  
ATOM    455  O   ALA A  30      18.180 -10.966 -16.945  1.00 97.73           O  
ATOM    456  N   GLN A  31      20.383 -11.025 -17.379  1.00 97.17           N  
ATOM    457  H   GLN A  31      21.097 -11.058 -18.093  1.00 97.17           H  
ATOM    458  CA  GLN A  31      20.819 -10.956 -15.987  1.00 97.17           C  
ATOM    459  HA  GLN A  31      19.966 -11.148 -15.336  1.00 97.17           H  
ATOM    460  C   GLN A  31      21.337  -9.568 -15.632  1.00 97.17           C  
ATOM    461  CB  GLN A  31      21.877 -12.035 -15.698  1.00 97.17           C  
ATOM    462  HB2 GLN A  31      22.746 -11.866 -16.334  1.00 97.17           H  
ATOM    463  HB3 GLN A  31      22.199 -11.944 -14.660  1.00 97.17           H  
ATOM    464  O   GLN A  31      22.063  -8.942 -16.407  1.00 97.17           O  
ATOM    465  CG  GLN A  31      21.362 -13.467 -15.931  1.00 97.17           C  
ATOM    466  HG2 GLN A  31      22.148 -14.174 -15.667  1.00 97.17           H  
ATOM    467  HG3 GLN A  31      21.135 -13.604 -16.988  1.00 97.17           H  
ATOM    468  CD  GLN A  31      20.124 -13.800 -15.100  1.00 97.17           C  
ATOM    469  NE2 GLN A  31      19.205 -14.586 -15.615  1.00 97.17           N  
ATOM    470 HE21 GLN A  31      18.411 -14.771 -15.020  1.00 97.17           H  
ATOM    471 HE22 GLN A  31      19.322 -15.018 -16.520  1.00 97.17           H  
ATOM    472  OE1 GLN A  31      19.951 -13.345 -13.983  1.00 97.17           O  
ATOM    473  N   LYS A  32      20.992  -9.121 -14.426  1.00 96.90           N  
ATOM    474  H   LYS A  32      20.419  -9.722 -13.850  1.00 96.90           H  
ATOM    475  CA  LYS A  32      21.529  -7.901 -13.830  1.00 96.90           C  
ATOM    476  HA  LYS A  32      21.448  -7.098 -14.563  1.00 96.90           H  
ATOM    477  C   LYS A  32      23.011  -8.077 -13.486  1.00 96.90           C  
ATOM    478  CB  LYS A  32      20.678  -7.534 -12.607  1.00 96.90           C  
ATOM    479  HB2 LYS A  32      19.656  -7.353 -12.942  1.00 96.90           H  
ATOM    480  HB3 LYS A  32      20.673  -8.374 -11.912  1.00 96.90           H  
ATOM    481  O   LYS A  32      23.436  -9.127 -13.017  1.00 96.90           O  
ATOM    482  CG  LYS A  32      21.200  -6.282 -11.885  1.00 96.90           C  
ATOM    483  HG2 LYS A  32      22.132  -6.514 -11.370  1.00 96.90           H  
ATOM    484  HG3 LYS A  32      21.393  -5.502 -12.622  1.00 96.90           H  
ATOM    485  CD  LYS A  32      20.198  -5.728 -10.872  1.00 96.90           C  
ATOM    486  HD2 LYS A  32      19.297  -5.449 -11.418  1.00 96.90           H  
ATOM    487  HD3 LYS A  32      20.623  -4.827 -10.428  1.00 96.90           H  
ATOM    488  CE  LYS A  32      19.831  -6.705  -9.752  1.00 96.90           C  
ATOM    489  HE2 LYS A  32      19.599  -7.673 -10.197  1.00 96.90           H  
ATOM    490  HE3 LYS A  32      20.676  -6.828  -9.075  1.00 96.90           H  
ATOM    491  NZ  LYS A  32      18.633  -6.205  -9.034  1.00 96.90           N  
ATOM    492  HZ1 LYS A  32      18.261  -6.888  -8.390  1.00 96.90           H  
ATOM    493  HZ2 LYS A  32      18.815  -5.338  -8.550  1.00 96.90           H  
ATOM    494  HZ3 LYS A  32      17.905  -5.997  -9.703  1.00 96.90           H  
ATOM    495  N   GLY A  33      23.774  -7.008 -13.662  1.00 96.61           N  
ATOM    496  H   GLY A  33      23.332  -6.196 -14.068  1.00 96.61           H  
ATOM    497  CA  GLY A  33      25.173  -6.883 -13.250  1.00 96.61           C  
ATOM    498  HA2 GLY A  33      25.793  -7.549 -13.850  1.00 96.61           H  
ATOM    499  HA3 GLY A  33      25.277  -7.163 -12.202  1.00 96.61           H  
ATOM    500  C   GLY A  33      25.666  -5.448 -13.430  1.00 96.61           C  
ATOM    501  O   GLY A  33      24.905  -4.587 -13.875  1.00 96.61           O  
ATOM    502  N   ASP A  34      26.937  -5.176 -13.138  1.00 97.90           N  
ATOM    503  H   ASP A  34      27.514  -5.891 -12.719  1.00 97.90           H  
ATOM    504  CA  ASP A  34      27.488  -3.812 -13.218  1.00 97.90           C  
ATOM    505  HA  ASP A  34      26.941  -3.173 -12.525  1.00 97.90           H  
ATOM    506  C   ASP A  34      27.323  -3.180 -14.614  1.00 97.90           C  
ATOM    507  CB  ASP A  34      28.967  -3.824 -12.801  1.00 97.90           C  
ATOM    508  HB2 ASP A  34      29.485  -4.623 -13.330  1.00 97.90           H  
ATOM    509  HB3 ASP A  34      29.417  -2.879 -13.107  1.00 97.90           H  
ATOM    510  O   ASP A  34      26.970  -2.007 -14.727  1.00 97.90           O  
ATOM    511  CG  ASP A  34      29.189  -3.968 -11.288  1.00 97.90           C  
ATOM    512  OD1 ASP A  34      28.231  -3.773 -10.497  1.00 97.90           O  
ATOM    513  OD2 ASP A  34      30.349  -4.201 -10.906  1.00 97.90           O  
ATOM    514  N   ALA A  35      27.453  -3.969 -15.685  1.00 97.97           N  
ATOM    515  H   ALA A  35      27.767  -4.918 -15.544  1.00 97.97           H  
ATOM    516  CA  ALA A  35      27.245  -3.502 -17.059  1.00 97.97           C  
ATOM    517  HA  ALA A  35      27.890  -2.640 -17.230  1.00 97.97           H  
ATOM    518  C   ALA A  35      25.800  -3.057 -17.360  1.00 97.97           C  
ATOM    519  CB  ALA A  35      27.674  -4.624 -18.008  1.00 97.97           C  
ATOM    520  HB1 ALA A  35      27.046  -5.503 -17.864  1.00 97.97           H  
ATOM    521  HB2 ALA A  35      28.718  -4.881 -17.832  1.00 97.97           H  
ATOM    522  HB3 ALA A  35      27.569  -4.283 -19.038  1.00 97.97           H  
ATOM    523  O   ALA A  35      25.564  -2.364 -18.348  1.00 97.97           O  
ATOM    524  N   THR A  36      24.832  -3.451 -16.528  1.00 98.38           N  
ATOM    525  H   THR A  36      25.103  -3.998 -15.723  1.00 98.38           H  
ATOM    526  CA  THR A  36      23.414  -3.080 -16.675  1.00 98.38           C  
ATOM    527  HA  THR A  36      23.259  -2.772 -17.709  1.00 98.38           H  
ATOM    528  C   THR A  36      22.994  -1.891 -15.823  1.00 98.38           C  
ATOM    529  CB  THR A  36      22.472  -4.257 -16.393  1.00 98.38           C  
ATOM    530  HB  THR A  36      21.456  -3.952 -16.642  1.00 98.38           H  
ATOM    531  O   THR A  36      21.877  -1.396 -15.956  1.00 98.38           O  
ATOM    532  CG2 THR A  36      22.825  -5.493 -17.215  1.00 98.38           C  
ATOM    533 HG21 THR A  36      23.806  -5.879 -16.940  1.00 98.38           H  
ATOM    534 HG22 THR A  36      22.818  -5.234 -18.273  1.00 98.38           H  
ATOM    535 HG23 THR A  36      22.078  -6.266 -17.033  1.00 98.38           H  
ATOM    536  OG1 THR A  36      22.503  -4.628 -15.030  1.00 98.38           O  
ATOM    537  HG1 THR A  36      23.365  -4.395 -14.677  1.00 98.38           H  
ATOM    538  N   MET A  37      23.878  -1.445 -14.930  1.00 98.03           N  
ATOM    539  H   MET A  37      24.810  -1.832 -14.946  1.00 98.03           H  
ATOM    540  CA  MET A  37      23.616  -0.386 -13.968  1.00 98.03           C  
ATOM    541  HA  MET A  37      22.543  -0.305 -13.790  1.00 98.03           H  
ATOM    542  C   MET A  37      24.123   0.948 -14.510  1.00 98.03           C  
ATOM    543  CB  MET A  37      24.302  -0.740 -12.645  1.00 98.03           C  
ATOM    544  HB2 MET A  37      24.208   0.110 -11.969  1.00 98.03           H  
ATOM    545  HB3 MET A  37      25.363  -0.925 -12.816  1.00 98.03           H  
ATOM    546  O   MET A  37      25.302   1.066 -14.835  1.00 98.03           O  
ATOM    547  CG  MET A  37      23.697  -1.949 -11.932  1.00 98.03           C  
ATOM    548  HG2 MET A  37      23.894  -2.842 -12.525  1.00 98.03           H  
ATOM    549  HG3 MET A  37      22.617  -1.823 -11.860  1.00 98.03           H  
ATOM    550  SD  MET A  37      24.375  -2.201 -10.267  1.00 98.03           S  
ATOM    551  CE  MET A  37      23.412  -0.967  -9.349  1.00 98.03           C  
ATOM    552  HE1 MET A  37      23.559   0.023  -9.782  1.00 98.03           H  
ATOM    553  HE2 MET A  37      23.728  -0.953  -8.306  1.00 98.03           H  
ATOM    554  HE3 MET A  37      22.352  -1.216  -9.395  1.00 98.03           H  
ATOM    555  N   PHE A  38      23.264   1.965 -14.572  1.00 98.29           N  
ATOM    556  H   PHE A  38      22.302   1.805 -14.310  1.00 98.29           H  
ATOM    557  CA  PHE A  38      23.597   3.269 -15.145  1.00 98.29           C  
ATOM    558  HA  PHE A  38      24.658   3.282 -15.397  1.00 98.29           H  
ATOM    559  C   PHE A  38      23.361   4.406 -14.153  1.00 98.29           C  
ATOM    560  CB  PHE A  38      22.832   3.497 -16.457  1.00 98.29           C  
ATOM    561  HB2 PHE A  38      21.766   3.354 -16.282  1.00 98.29           H  
ATOM    562  HB3 PHE A  38      22.976   4.530 -16.771  1.00 98.29           H  
ATOM    563  O   PHE A  38      22.333   4.465 -13.482  1.00 98.29           O  
ATOM    564  CG  PHE A  38      23.289   2.582 -17.578  1.00 98.29           C  
ATOM    565  CD1 PHE A  38      24.219   3.033 -18.535  1.00 98.29           C  
ATOM    566  HD1 PHE A  38      24.591   4.046 -18.493  1.00 98.29           H  
ATOM    567  CD2 PHE A  38      22.825   1.256 -17.633  1.00 98.29           C  
ATOM    568  HD2 PHE A  38      22.105   0.907 -16.909  1.00 98.29           H  
ATOM    569  CE1 PHE A  38      24.683   2.160 -19.536  1.00 98.29           C  
ATOM    570  HE1 PHE A  38      25.399   2.506 -20.267  1.00 98.29           H  
ATOM    571  CE2 PHE A  38      23.322   0.371 -18.605  1.00 98.29           C  
ATOM    572  HE2 PHE A  38      22.980  -0.653 -18.627  1.00 98.29           H  
ATOM    573  CZ  PHE A  38      24.244   0.825 -19.562  1.00 98.29           C  
ATOM    574  HZ  PHE A  38      24.623   0.141 -20.306  1.00 98.29           H  
ATOM    575  N   GLN A  39      24.323   5.320 -14.096  1.00 97.36           N  
ATOM    576  H   GLN A  39      25.146   5.166 -14.662  1.00 97.36           H  
ATOM    577  CA  GLN A  39      24.199   6.631 -13.482  1.00 97.36           C  
ATOM    578  HA  GLN A  39      23.483   6.576 -12.662  1.00 97.36           H  
ATOM    579  C   GLN A  39      23.695   7.629 -14.527  1.00 97.36           C  
ATOM    580  CB  GLN A  39      25.560   7.062 -12.917  1.00 97.36           C  
ATOM    581  HB2 GLN A  39      26.279   7.130 -13.734  1.00 97.36           H  
ATOM    582  HB3 GLN A  39      25.904   6.312 -12.205  1.00 97.36           H  
ATOM    583  O   GLN A  39      24.181   7.656 -15.661  1.00 97.36           O  
ATOM    584  CG  GLN A  39      25.480   8.408 -12.186  1.00 97.36           C  
ATOM    585  HG2 GLN A  39      25.011   9.160 -12.821  1.00 97.36           H  
ATOM    586  HG3 GLN A  39      24.861   8.288 -11.297  1.00 97.36           H  
ATOM    587  CD  GLN A  39      26.831   8.973 -11.770  1.00 97.36           C  
ATOM    588  NE2 GLN A  39      26.814   9.998 -10.949  1.00 97.36           N  
ATOM    589 HE21 GLN A  39      25.932  10.360 -10.616  1.00 97.36           H  
ATOM    590 HE22 GLN A  39      27.706  10.396 -10.689  1.00 97.36           H  
ATOM    591  OE1 GLN A  39      27.908   8.567 -12.189  1.00 97.36           O  
ATOM    592  N   PHE A  40      22.778   8.495 -14.108  1.00 95.92           N  
ATOM    593  H   PHE A  40      22.446   8.412 -13.158  1.00 95.92           H  
ATOM    594  CA  PHE A  40      22.213   9.580 -14.903  1.00 95.92           C  
ATOM    595  HA  PHE A  40      22.467   9.448 -15.954  1.00 95.92           H  
ATOM    596  C   PHE A  40      22.817  10.897 -14.412  1.00 95.92           C  
ATOM    597  CB  PHE A  40      20.682   9.541 -14.775  1.00 95.92           C  
ATOM    598  HB2 PHE A  40      20.401   9.663 -13.729  1.00 95.92           H  
ATOM    599  HB3 PHE A  40      20.262  10.381 -15.327  1.00 95.92           H  
ATOM    600  O   PHE A  40      22.622  11.284 -13.262  1.00 95.92           O  
ATOM    601  CG  PHE A  40      20.079   8.247 -15.294  1.00 95.92           C  
ATOM    602  CD1 PHE A  40      19.488   8.214 -16.566  1.00 95.92           C  
ATOM    603  HD1 PHE A  40      19.352   9.140 -17.104  1.00 95.92           H  
ATOM    604  CD2 PHE A  40      20.149   7.063 -14.534  1.00 95.92           C  
ATOM    605  HD2 PHE A  40      20.559   7.075 -13.534  1.00 95.92           H  
ATOM    606  CE1 PHE A  40      19.056   6.999 -17.122  1.00 95.92           C  
ATOM    607  HE1 PHE A  40      18.612   6.982 -18.107  1.00 95.92           H  
ATOM    608  CE2 PHE A  40      19.717   5.846 -15.083  1.00 95.92           C  
ATOM    609  HE2 PHE A  40      19.802   4.934 -14.510  1.00 95.92           H  
ATOM    610  CZ  PHE A  40      19.202   5.811 -16.387  1.00 95.92           C  
ATOM    611  HZ  PHE A  40      18.908   4.865 -16.817  1.00 95.92           H  
ATOM    612  N   ILE A  41      23.613  11.556 -15.253  1.00 96.56           N  
ATOM    613  H   ILE A  41      23.755  11.172 -16.176  1.00 96.56           H  
ATOM    614  CA  ILE A  41      24.378  12.753 -14.881  1.00 96.56           C  
ATOM    615  HA  ILE A  41      24.290  12.927 -13.809  1.00 96.56           H  
ATOM    616  C   ILE A  41      23.775  13.958 -15.605  1.00 96.56           C  
ATOM    617  CB  ILE A  41      25.881  12.565 -15.198  1.00 96.56           C  
ATOM    618  HB  ILE A  41      25.982  12.468 -16.279  1.00 96.56           H  
ATOM    619  O   ILE A  41      24.058  14.178 -16.784  1.00 96.56           O  
ATOM    620  CG1 ILE A  41      26.476  11.289 -14.555  1.00 96.56           C  
ATOM    621 HG12 ILE A  41      26.555  11.431 -13.477  1.00 96.56           H  
ATOM    622 HG13 ILE A  41      25.818  10.440 -14.736  1.00 96.56           H  
ATOM    623  CG2 ILE A  41      26.669  13.810 -14.741  1.00 96.56           C  
ATOM    624 HG21 ILE A  41      26.566  13.943 -13.664  1.00 96.56           H  
ATOM    625 HG22 ILE A  41      27.724  13.709 -14.993  1.00 96.56           H  
ATOM    626 HG23 ILE A  41      26.296  14.702 -15.246  1.00 96.56           H  
ATOM    627  CD1 ILE A  41      27.846  10.894 -15.120  1.00 96.56           C  
ATOM    628 HD11 ILE A  41      28.162   9.953 -14.667  1.00 96.56           H  
ATOM    629 HD12 ILE A  41      27.773  10.754 -16.198  1.00 96.56           H  
ATOM    630 HD13 ILE A  41      28.595  11.654 -14.896  1.00 96.56           H  
ATOM    631  N   GLY A  42      22.934  14.723 -14.907  1.00 94.97           N  
ATOM    632  H   GLY A  42      22.671  14.431 -13.976  1.00 94.97           H  
ATOM    633  CA  GLY A  42      22.237  15.895 -15.442  1.00 94.97           C  
ATOM    634  HA2 GLY A  42      22.793  16.799 -15.193  1.00 94.97           H  
ATOM    635  HA3 GLY A  42      22.169  15.826 -16.528  1.00 94.97           H  
ATOM    636  C   GLY A  42      20.822  16.030 -14.880  1.00 94.97           C  
ATOM    637  O   GLY A  42      20.557  15.607 -13.757  1.00 94.97           O  
ATOM    638  N   THR A  43      19.920  16.614 -15.667  1.00 93.55           N  
ATOM    639  H   THR A  43      20.191  16.869 -16.606  1.00 93.55           H  
ATOM    640  CA  THR A  43      18.485  16.743 -15.353  1.00 93.55           C  
ATOM    641  HA  THR A  43      18.313  16.522 -14.299  1.00 93.55           H  
ATOM    642  C   THR A  43      17.673  15.763 -16.190  1.00 93.55           C  
ATOM    643  CB  THR A  43      17.974  18.162 -15.644  1.00 93.55           C  
ATOM    644  HB  THR A  43      16.931  18.227 -15.332  1.00 93.55           H  
ATOM    645  O   THR A  43      18.161  15.309 -17.216  1.00 93.55           O  
ATOM    646  CG2 THR A  43      18.772  19.238 -14.913  1.00 93.55           C  
ATOM    647 HG21 THR A  43      19.788  19.292 -15.305  1.00 93.55           H  
ATOM    648 HG22 THR A  43      18.808  19.008 -13.848  1.00 93.55           H  
ATOM    649 HG23 THR A  43      18.287  20.205 -15.047  1.00 93.55           H  
ATOM    650  OG1 THR A  43      18.049  18.424 -17.029  1.00 93.55           O  
ATOM    651  HG1 THR A  43      17.454  19.146 -17.241  1.00 93.55           H  
ATOM    652  N   GLN A  44      16.411  15.496 -15.835  1.00 92.58           N  
ATOM    653  H   GLN A  44      16.054  15.872 -14.969  1.00 92.58           H  
ATOM    654  CA  GLN A  44      15.517  14.616 -16.612  1.00 92.58           C  
ATOM    655  HA  GLN A  44      15.879  13.591 -16.531  1.00 92.58           H  
ATOM    656  C   GLN A  44      15.444  14.972 -18.112  1.00 92.58           C  
ATOM    657  CB  GLN A  44      14.113  14.701 -15.991  1.00 92.58           C  
ATOM    658  HB2 GLN A  44      13.723  15.711 -16.123  1.00 92.58           H  
ATOM    659  HB3 GLN A  44      14.181  14.496 -14.923  1.00 92.58           H  
ATOM    660  O   GLN A  44      15.339  14.084 -18.959  1.00 92.58           O  
ATOM    661  CG  GLN A  44      13.132  13.699 -16.620  1.00 92.58           C  
ATOM    662  HG2 GLN A  44      13.107  13.819 -17.704  1.00 92.58           H  
ATOM    663  HG3 GLN A  44      13.469  12.689 -16.385  1.00 92.58           H  
ATOM    664  CD  GLN A  44      11.708  13.851 -16.110  1.00 92.58           C  
ATOM    665  NE2 GLN A  44      10.744  13.279 -16.796  1.00 92.58           N  
ATOM    666 HE21 GLN A  44       9.814  13.365 -16.411  1.00 92.58           H  
ATOM    667 HE22 GLN A  44      10.940  12.786 -17.656  1.00 92.58           H  
ATOM    668  OE1 GLN A  44      11.442  14.489 -15.109  1.00 92.58           O  
ATOM    669  N   SER A  45      15.510  16.263 -18.445  1.00 96.83           N  
ATOM    670  H   SER A  45      15.629  16.948 -17.713  1.00 96.83           H  
ATOM    671  CA  SER A  45      15.433  16.767 -19.819  1.00 96.83           C  
ATOM    672  HA  SER A  45      14.739  16.144 -20.383  1.00 96.83           H  
ATOM    673  C   SER A  45      16.768  16.740 -20.571  1.00 96.83           C  
ATOM    674  CB  SER A  45      14.867  18.190 -19.801  1.00 96.83           C  
ATOM    675  HB2 SER A  45      13.848  18.161 -19.415  1.00 96.83           H  
ATOM    676  HB3 SER A  45      14.841  18.582 -20.818  1.00 96.83           H  
ATOM    677  O   SER A  45      16.773  16.883 -21.792  1.00 96.83           O  
ATOM    678  OG  SER A  45      15.650  19.043 -18.980  1.00 96.83           O  
ATOM    679  HG  SER A  45      15.302  19.933 -19.069  1.00 96.83           H  
ATOM    680  N   SER A  46      17.896  16.578 -19.874  1.00 98.14           N  
ATOM    681  H   SER A  46      17.827  16.441 -18.875  1.00 98.14           H  
ATOM    682  CA  SER A  46      19.228  16.520 -20.474  1.00 98.14           C  
ATOM    683  HA  SER A  46      19.191  15.887 -21.361  1.00 98.14           H  
ATOM    684  C   SER A  46      20.247  15.932 -19.494  1.00 98.14           C  
ATOM    685  CB  SER A  46      19.654  17.929 -20.912  1.00 98.14           C  
ATOM    686  HB2 SER A  46      19.483  18.628 -20.094  1.00 98.14           H  
ATOM    687  HB3 SER A  46      19.054  18.239 -21.768  1.00 98.14           H  
ATOM    688  O   SER A  46      20.784  16.637 -18.633  1.00 98.14           O  
ATOM    689  OG  SER A  46      21.029  17.959 -21.262  1.00 98.14           O  
ATOM    690  HG  SER A  46      21.486  17.789 -20.435  1.00 98.14           H  
ATOM    691  N   PHE A  47      20.599  14.667 -19.692  1.00 98.17           N  
ATOM    692  H   PHE A  47      20.085  14.133 -20.379  1.00 98.17           H  
ATOM    693  CA  PHE A  47      21.652  13.970 -18.952  1.00 98.17           C  
ATOM    694  HA  PHE A  47      22.286  14.704 -18.455  1.00 98.17           H  
ATOM    695  C   PHE A  47      22.551  13.158 -19.883  1.00 98.17           C  
ATOM    696  CB  PHE A  47      21.025  13.069 -17.876  1.00 98.17           C  
ATOM    697  HB2 PHE A  47      21.815  12.553 -17.331  1.00 98.17           H  
ATOM    698  HB3 PHE A  47      20.499  13.699 -17.158  1.00 98.17           H  
ATOM    699  O   PHE A  47      22.192  12.857 -21.017  1.00 98.17           O  
ATOM    700  CG  PHE A  47      20.060  12.037 -18.424  1.00 98.17           C  
ATOM    701  CD1 PHE A  47      18.700  12.354 -18.518  1.00 98.17           C  
ATOM    702  HD1 PHE A  47      18.334  13.319 -18.199  1.00 98.17           H  
ATOM    703  CD2 PHE A  47      20.504  10.781 -18.877  1.00 98.17           C  
ATOM    704  HD2 PHE A  47      21.548  10.514 -18.807  1.00 98.17           H  
ATOM    705  CE1 PHE A  47      17.785  11.456 -19.058  1.00 98.17           C  
ATOM    706  HE1 PHE A  47      16.745  11.743 -19.106  1.00 98.17           H  
ATOM    707  CE2 PHE A  47      19.580   9.880 -19.439  1.00 98.17           C  
ATOM    708  HE2 PHE A  47      19.891   8.914 -19.810  1.00 98.17           H  
ATOM    709  CZ  PHE A  47      18.227  10.221 -19.543  1.00 98.17           C  
ATOM    710  HZ  PHE A  47      17.525   9.541 -20.002  1.00 98.17           H  
ATOM    711  N   ILE A  48      23.721  12.760 -19.391  1.00 98.53           N  
ATOM    712  H   ILE A  48      23.960  13.063 -18.458  1.00 98.53           H  
ATOM    713  CA  ILE A  48      24.504  11.667 -19.981  1.00 98.53           C  
ATOM    714  HA  ILE A  48      24.079  11.404 -20.949  1.00 98.53           H  
ATOM    715  C   ILE A  48      24.377  10.425 -19.101  1.00 98.53           C  
ATOM    716  CB  ILE A  48      25.971  12.070 -20.243  1.00 98.53           C  
ATOM    717  HB  ILE A  48      26.475  11.206 -20.675  1.00 98.53           H  
ATOM    718  O   ILE A  48      24.219  10.532 -17.883  1.00 98.53           O  
ATOM    719  CG1 ILE A  48      26.705  12.445 -18.938  1.00 98.53           C  
ATOM    720 HG12 ILE A  48      26.203  13.288 -18.464  1.00 98.53           H  
ATOM    721 HG13 ILE A  48      26.667  11.589 -18.264  1.00 98.53           H  
ATOM    722  CG2 ILE A  48      26.020  13.199 -21.286  1.00 98.53           C  
ATOM    723 HG21 ILE A  48      25.617  14.122 -20.869  1.00 98.53           H  
ATOM    724 HG22 ILE A  48      27.045  13.367 -21.616  1.00 98.53           H  
ATOM    725 HG23 ILE A  48      25.433  12.918 -22.160  1.00 98.53           H  
ATOM    726  CD1 ILE A  48      28.181  12.808 -19.119  1.00 98.53           C  
ATOM    727 HD11 ILE A  48      28.275  13.753 -19.655  1.00 98.53           H  
ATOM    728 HD12 ILE A  48      28.648  12.915 -18.139  1.00 98.53           H  
ATOM    729 HD13 ILE A  48      28.693  12.024 -19.677  1.00 98.53           H  
ATOM    730  N   MET A  49      24.445   9.246 -19.712  1.00 98.53           N  
ATOM    731  H   MET A  49      24.586   9.223 -20.712  1.00 98.53           H  
ATOM    732  CA  MET A  49      24.382   7.970 -18.997  1.00 98.53           C  
ATOM    733  HA  MET A  49      23.987   8.127 -17.994  1.00 98.53           H  
ATOM    734  C   MET A  49      25.776   7.368 -18.893  1.00 98.53           C  
ATOM    735  CB  MET A  49      23.448   6.994 -19.711  1.00 98.53           C  
ATOM    736  HB2 MET A  49      23.476   6.032 -19.200  1.00 98.53           H  
ATOM    737  HB3 MET A  49      23.799   6.866 -20.735  1.00 98.53           H  
ATOM    738  O   MET A  49      26.457   7.234 -19.910  1.00 98.53           O  
ATOM    739  CG  MET A  49      22.009   7.489 -19.762  1.00 98.53           C  
ATOM    740  HG2 MET A  49      21.613   7.548 -18.748  1.00 98.53           H  
ATOM    741  HG3 MET A  49      22.008   8.490 -20.194  1.00 98.53           H  
ATOM    742  SD  MET A  49      20.909   6.467 -20.776  1.00 98.53           S  
ATOM    743  CE  MET A  49      20.856   4.947 -19.787  1.00 98.53           C  
ATOM    744  HE1 MET A  49      21.830   4.458 -19.800  1.00 98.53           H  
ATOM    745  HE2 MET A  49      20.114   4.268 -20.208  1.00 98.53           H  
ATOM    746  HE3 MET A  49      20.582   5.184 -18.759  1.00 98.53           H  
ATOM    747  N   LYS A  50      26.176   6.971 -17.685  1.00 98.44           N  
ATOM    748  H   LYS A  50      25.547   7.128 -16.911  1.00 98.44           H  
ATOM    749  CA  LYS A  50      27.431   6.263 -17.416  1.00 98.44           C  
ATOM    750  HA  LYS A  50      27.984   6.117 -18.344  1.00 98.44           H  
ATOM    751  C   LYS A  50      27.121   4.893 -16.825  1.00 98.44           C  
ATOM    752  CB  LYS A  50      28.292   7.110 -16.470  1.00 98.44           C  
ATOM    753  HB2 LYS A  50      28.408   8.113 -16.881  1.00 98.44           H  
ATOM    754  HB3 LYS A  50      27.783   7.192 -15.509  1.00 98.44           H  
ATOM    755  O   LYS A  50      26.468   4.819 -15.790  1.00 98.44           O  
ATOM    756  CG  LYS A  50      29.679   6.489 -16.266  1.00 98.44           C  
ATOM    757  HG2 LYS A  50      30.274   6.615 -17.171  1.00 98.44           H  
ATOM    758  HG3 LYS A  50      29.576   5.422 -16.070  1.00 98.44           H  
ATOM    759  CD  LYS A  50      30.396   7.117 -15.071  1.00 98.44           C  
ATOM    760  HD2 LYS A  50      30.610   8.166 -15.276  1.00 98.44           H  
ATOM    761  HD3 LYS A  50      29.752   7.045 -14.194  1.00 98.44           H  
ATOM    762  CE  LYS A  50      31.684   6.331 -14.823  1.00 98.44           C  
ATOM    763  HE2 LYS A  50      31.414   5.280 -14.724  1.00 98.44           H  
ATOM    764  HE3 LYS A  50      32.335   6.426 -15.692  1.00 98.44           H  
ATOM    765  NZ  LYS A  50      32.360   6.788 -13.588  1.00 98.44           N  
ATOM    766  HZ1 LYS A  50      32.612   7.763 -13.656  1.00 98.44           H  
ATOM    767  HZ2 LYS A  50      31.728   6.665 -12.810  1.00 98.44           H  
ATOM    768  HZ3 LYS A  50      33.184   6.230 -13.417  1.00 98.44           H  
ATOM    769  N   SER A  51      27.588   3.817 -17.444  1.00 98.28           N  
ATOM    770  H   SER A  51      28.200   3.938 -18.239  1.00 98.28           H  
ATOM    771  CA  SER A  51      27.496   2.480 -16.863  1.00 98.28           C  
ATOM    772  HA  SER A  51      26.458   2.298 -16.583  1.00 98.28           H  
ATOM    773  C   SER A  51      28.378   2.372 -15.615  1.00 98.28           C  
ATOM    774  CB  SER A  51      27.901   1.416 -17.885  1.00 98.28           C  
ATOM    775  HB2 SER A  51      27.399   1.608 -18.834  1.00 98.28           H  
ATOM    776  HB3 SER A  51      27.609   0.431 -17.522  1.00 98.28           H  
ATOM    777  O   SER A  51      29.391   3.066 -15.472  1.00 98.28           O  
ATOM    778  OG  SER A  51      29.301   1.454 -18.060  1.00 98.28           O  
ATOM    779  HG  SER A  51      29.542   0.845 -18.762  1.00 98.28           H  
ATOM    780  N   LYS A  52      28.050   1.451 -14.711  1.00 97.60           N  
ATOM    781  H   LYS A  52      27.179   0.952 -14.825  1.00 97.60           H  
ATOM    782  CA  LYS A  52      28.899   1.150 -13.553  1.00 97.60           C  
ATOM    783  HA  LYS A  52      29.159   2.089 -13.063  1.00 97.60           H  
ATOM    784  C   LYS A  52      30.229   0.507 -13.966  1.00 97.60           C  
ATOM    785  CB  LYS A  52      28.087   0.309 -12.571  1.00 97.60           C  
ATOM    786  HB2 LYS A  52      28.002  -0.709 -12.950  1.00 97.60           H  
ATOM    787  HB3 LYS A  52      27.089   0.739 -12.487  1.00 97.60           H  
ATOM    788  O   LYS A  52      31.218   0.659 -13.259  1.00 97.60           O  
ATOM    789  CG  LYS A  52      28.707   0.260 -11.175  1.00 97.60           C  
ATOM    790  HG2 LYS A  52      28.879   1.268 -10.799  1.00 97.60           H  
ATOM    791  HG3 LYS A  52      29.651  -0.284 -11.215  1.00 97.60           H  
ATOM    792  CD  LYS A  52      27.729  -0.471 -10.256  1.00 97.60           C  
ATOM    793  HD2 LYS A  52      26.842   0.140 -10.091  1.00 97.60           H  
ATOM    794  HD3 LYS A  52      27.423  -1.393 -10.750  1.00 97.60           H  
ATOM    795  CE  LYS A  52      28.388  -0.801  -8.919  1.00 97.60           C  
ATOM    796  HE2 LYS A  52      28.275   0.039  -8.234  1.00 97.60           H  
ATOM    797  HE3 LYS A  52      29.451  -0.971  -9.094  1.00 97.60           H  
ATOM    798  NZ  LYS A  52      27.797  -2.040  -8.371  1.00 97.60           N  
ATOM    799  HZ1 LYS A  52      26.797  -1.965  -8.249  1.00 97.60           H  
ATOM    800  HZ2 LYS A  52      28.251  -2.334  -7.518  1.00 97.60           H  
ATOM    801  HZ3 LYS A  52      27.949  -2.778  -9.044  1.00 97.60           H  
ATOM    802  N   SER A  53      30.283  -0.095 -15.157  1.00 97.42           N  
ATOM    803  H   SER A  53      29.414  -0.225 -15.656  1.00 97.42           H  
ATOM    804  CA  SER A  53      31.518  -0.539 -15.822  1.00 97.42           C  
ATOM    805  HA  SER A  53      32.124  -1.080 -15.095  1.00 97.42           H  
ATOM    806  C   SER A  53      32.395   0.608 -16.352  1.00 97.42           C  
ATOM    807  CB  SER A  53      31.174  -1.501 -16.962  1.00 97.42           C  
ATOM    808  HB2 SER A  53      32.086  -1.832 -17.458  1.00 97.42           H  
ATOM    809  HB3 SER A  53      30.541  -0.989 -17.687  1.00 97.42           H  
ATOM    810  O   SER A  53      33.507   0.358 -16.806  1.00 97.42           O  
ATOM    811  OG  SER A  53      30.477  -2.623 -16.453  1.00 97.42           O  
ATOM    812  HG  SER A  53      31.077  -3.114 -15.885  1.00 97.42           H  
ATOM    813  N   GLY A  54      31.939   1.863 -16.274  1.00 97.69           N  
ATOM    814  H   GLY A  54      30.986   2.006 -15.970  1.00 97.69           H  
ATOM    815  CA  GLY A  54      32.756   3.054 -16.513  1.00 97.69           C  
ATOM    816  HA2 GLY A  54      33.809   2.795 -16.403  1.00 97.69           H  
ATOM    817  HA3 GLY A  54      32.509   3.791 -15.748  1.00 97.69           H  
ATOM    818  C   GLY A  54      32.589   3.719 -17.880  1.00 97.69           C  
ATOM    819  O   GLY A  54      33.111   4.822 -18.058  1.00 97.69           O  
ATOM    820  N   ASN A  55      31.845   3.117 -18.811  1.00 98.57           N  
ATOM    821  H   ASN A  55      31.363   2.265 -18.564  1.00 98.57           H  
ATOM    822  CA  ASN A  55      31.631   3.662 -20.155  1.00 98.57           C  
ATOM    823  HA  ASN A  55      32.485   4.288 -20.412  1.00 98.57           H  
ATOM    824  C   ASN A  55      30.380   4.546 -20.216  1.00 98.57           C  
ATOM    825  CB  ASN A  55      31.575   2.532 -21.192  1.00 98.57           C  
ATOM    826  HB2 ASN A  55      31.555   2.966 -22.192  1.00 98.57           H  
ATOM    827  HB3 ASN A  55      30.660   1.956 -21.052  1.00 98.57           H  
ATOM    828  O   ASN A  55      29.475   4.439 -19.393  1.00 98.57           O  
ATOM    829  CG  ASN A  55      32.782   1.618 -21.119  1.00 98.57           C  
ATOM    830  ND2 ASN A  55      32.592   0.354 -20.838  1.00 98.57           N  
ATOM    831 HD21 ASN A  55      33.407  -0.201 -20.619  1.00 98.57           H  
ATOM    832 HD22 ASN A  55      31.653   0.027 -20.662  1.00 98.57           H  
ATOM    833  OD1 ASN A  55      33.909   2.040 -21.300  1.00 98.57           O  
ATOM    834  N   TYR A  56      30.310   5.419 -21.214  1.00 98.74           N  
ATOM    835  H   TYR A  56      31.062   5.442 -21.888  1.00 98.74           H  
ATOM    836  CA  TYR A  56      29.200   6.346 -21.421  1.00 98.74           C  
ATOM    837  HA  TYR A  56      28.547   6.319 -20.549  1.00 98.74           H  
ATOM    838  C   TYR A  56      28.369   5.942 -22.631  1.00 98.74           C  
ATOM    839  CB  TYR A  56      29.720   7.777 -21.561  1.00 98.74           C  
ATOM    840  HB2 TYR A  56      30.439   7.825 -22.378  1.00 98.74           H  
ATOM    841  HB3 TYR A  56      28.875   8.414 -21.826  1.00 98.74           H  
ATOM    842  O   TYR A  56      28.901   5.397 -23.592  1.00 98.74           O  
ATOM    843  CG  TYR A  56      30.356   8.319 -20.297  1.00 98.74           C  
ATOM    844  CD1 TYR A  56      29.641   9.209 -19.472  1.00 98.74           C  
ATOM    845  HD1 TYR A  56      28.636   9.499 -19.743  1.00 98.74           H  
ATOM    846  CD2 TYR A  56      31.652   7.910 -19.932  1.00 98.74           C  
ATOM    847  HD2 TYR A  56      32.192   7.215 -20.558  1.00 98.74           H  
ATOM    848  CE1 TYR A  56      30.232   9.708 -18.295  1.00 98.74           C  
ATOM    849  HE1 TYR A  56      29.690  10.392 -17.659  1.00 98.74           H  
ATOM    850  CE2 TYR A  56      32.237   8.383 -18.746  1.00 98.74           C  
ATOM    851  HE2 TYR A  56      33.223   8.038 -18.469  1.00 98.74           H  
ATOM    852  OH  TYR A  56      32.126   9.786 -16.815  1.00 98.74           O  
ATOM    853  HH  TYR A  56      33.019   9.439 -16.746  1.00 98.74           H  
ATOM    854  CZ  TYR A  56      31.532   9.296 -17.934  1.00 98.74           C  
ATOM    855  N   VAL A  57      27.069   6.217 -22.607  1.00 98.73           N  
ATOM    856  H   VAL A  57      26.685   6.671 -21.790  1.00 98.73           H  
ATOM    857  CA  VAL A  57      26.196   5.940 -23.755  1.00 98.73           C  
ATOM    858  HA  VAL A  57      26.427   4.943 -24.130  1.00 98.73           H  
ATOM    859  C   VAL A  57      26.483   6.937 -24.880  1.00 98.73           C  
ATOM    860  CB  VAL A  57      24.715   5.936 -23.344  1.00 98.73           C  
ATOM    861  HB  VAL A  57      24.470   6.891 -22.881  1.00 98.73           H  
ATOM    862  O   VAL A  57      26.442   8.150 -24.677  1.00 98.73           O  
ATOM    863  CG1 VAL A  57      23.781   5.730 -24.541  1.00 98.73           C  
ATOM    864 HG11 VAL A  57      24.050   4.818 -25.074  1.00 98.73           H  
ATOM    865 HG12 VAL A  57      23.848   6.579 -25.222  1.00 98.73           H  
ATOM    866 HG13 VAL A  57      22.749   5.655 -24.197  1.00 98.73           H  
ATOM    867  CG2 VAL A  57      24.456   4.802 -22.339  1.00 98.73           C  
ATOM    868 HG21 VAL A  57      23.399   4.772 -22.074  1.00 98.73           H  
ATOM    869 HG22 VAL A  57      24.740   3.846 -22.779  1.00 98.73           H  
ATOM    870 HG23 VAL A  57      25.040   4.955 -21.431  1.00 98.73           H  
ATOM    871  N   GLY A  58      26.755   6.411 -26.071  1.00 98.69           N  
ATOM    872  H   GLY A  58      26.745   5.403 -26.133  1.00 98.69           H  
ATOM    873  CA  GLY A  58      26.928   7.134 -27.328  1.00 98.69           C  
ATOM    874  HA2 GLY A  58      27.950   6.998 -27.681  1.00 98.69           H  
ATOM    875  HA3 GLY A  58      26.767   8.202 -27.183  1.00 98.69           H  
ATOM    876  C   GLY A  58      25.971   6.617 -28.406  1.00 98.69           C  
ATOM    877  O   GLY A  58      25.182   5.699 -28.171  1.00 98.69           O  
ATOM    878  N   PHE A  59      26.056   7.178 -29.611  1.00 98.60           N  
ATOM    879  H   PHE A  59      26.724   7.918 -29.769  1.00 98.60           H  
ATOM    880  CA  PHE A  59      25.273   6.723 -30.762  1.00 98.60           C  
ATOM    881  HA  PHE A  59      24.993   5.680 -30.616  1.00 98.60           H  
ATOM    882  C   PHE A  59      26.100   6.816 -32.045  1.00 98.60           C  
ATOM    883  CB  PHE A  59      23.987   7.552 -30.855  1.00 98.60           C  
ATOM    884  HB2 PHE A  59      23.538   7.588 -29.862  1.00 98.60           H  
ATOM    885  HB3 PHE A  59      24.231   8.573 -31.149  1.00 98.60           H  
ATOM    886  O   PHE A  59      26.622   7.882 -32.362  1.00 98.60           O  
ATOM    887  CG  PHE A  59      22.956   6.987 -31.809  1.00 98.60           C  
ATOM    888  CD1 PHE A  59      22.866   7.455 -33.134  1.00 98.60           C  
ATOM    889  HD1 PHE A  59      23.542   8.221 -33.485  1.00 98.60           H  
ATOM    890  CD2 PHE A  59      22.071   5.993 -31.359  1.00 98.60           C  
ATOM    891  HD2 PHE A  59      22.132   5.636 -30.341  1.00 98.60           H  
ATOM    892  CE1 PHE A  59      21.881   6.938 -33.996  1.00 98.60           C  
ATOM    893  HE1 PHE A  59      21.788   7.318 -35.002  1.00 98.60           H  
ATOM    894  CE2 PHE A  59      21.102   5.462 -32.224  1.00 98.60           C  
ATOM    895  HE2 PHE A  59      20.424   4.699 -31.869  1.00 98.60           H  
ATOM    896  CZ  PHE A  59      20.996   5.945 -33.539  1.00 98.60           C  
ATOM    897  HZ  PHE A  59      20.223   5.566 -34.191  1.00 98.60           H  
ATOM    898  N   ALA A  60      26.229   5.707 -32.770  1.00 98.00           N  
ATOM    899  H   ALA A  60      25.734   4.877 -32.478  1.00 98.00           H  
ATOM    900  CA  ALA A  60      26.996   5.622 -34.010  1.00 98.00           C  
ATOM    901  HA  ALA A  60      26.913   6.566 -34.548  1.00 98.00           H  
ATOM    902  C   ALA A  60      26.450   4.501 -34.901  1.00 98.00           C  
ATOM    903  CB  ALA A  60      28.474   5.374 -33.679  1.00 98.00           C  
ATOM    904  HB1 ALA A  60      28.580   4.423 -33.157  1.00 98.00           H  
ATOM    905  HB2 ALA A  60      28.854   6.177 -33.047  1.00 98.00           H  
ATOM    906  HB3 ALA A  60      29.059   5.344 -34.597  1.00 98.00           H  
ATOM    907  O   ALA A  60      25.998   3.471 -34.399  1.00 98.00           O  
ATOM    908  N   ASN A  61      26.518   4.681 -36.226  1.00 96.71           N  
ATOM    909  H   ASN A  61      26.967   5.513 -36.581  1.00 96.71           H  
ATOM    910  CA  ASN A  61      26.066   3.683 -37.207  1.00 96.71           C  
ATOM    911  HA  ASN A  61      25.993   4.178 -38.175  1.00 96.71           H  
ATOM    912  C   ASN A  61      24.649   3.157 -36.894  1.00 96.71           C  
ATOM    913  CB  ASN A  61      27.135   2.581 -37.333  1.00 96.71           C  
ATOM    914  HB2 ASN A  61      26.834   1.874 -38.106  1.00 96.71           H  
ATOM    915  HB3 ASN A  61      27.213   2.045 -36.387  1.00 96.71           H  
ATOM    916  O   ASN A  61      24.420   1.948 -36.821  1.00 96.71           O  
ATOM    917  CG  ASN A  61      28.493   3.138 -37.717  1.00 96.71           C  
ATOM    918  ND2 ASN A  61      29.563   2.636 -37.147  1.00 96.71           N  
ATOM    919 HD21 ASN A  61      30.440   3.039 -37.444  1.00 96.71           H  
ATOM    920 HD22 ASN A  61      29.500   1.910 -36.448  1.00 96.71           H  
ATOM    921  OD1 ASN A  61      28.611   4.048 -38.514  1.00 96.71           O  
ATOM    922  N   GLU A  62      23.725   4.092 -36.633  1.00 97.56           N  
ATOM    923  H   GLU A  62      24.012   5.055 -36.735  1.00 97.56           H  
ATOM    924  CA  GLU A  62      22.305   3.847 -36.323  1.00 97.56           C  
ATOM    925  HA  GLU A  62      21.845   4.817 -36.134  1.00 97.56           H  
ATOM    926  C   GLU A  62      22.031   3.004 -35.064  1.00 97.56           C  
ATOM    927  CB  GLU A  62      21.580   3.252 -37.534  1.00 97.56           C  
ATOM    928  HB2 GLU A  62      21.905   2.219 -37.650  1.00 97.56           H  
ATOM    929  HB3 GLU A  62      20.510   3.251 -37.325  1.00 97.56           H  
ATOM    930  O   GLU A  62      20.930   2.468 -34.893  1.00 97.56           O  
ATOM    931  CG  GLU A  62      21.803   4.003 -38.851  1.00 97.56           C  
ATOM    932  HG2 GLU A  62      21.514   5.045 -38.714  1.00 97.56           H  
ATOM    933  HG3 GLU A  62      22.858   3.969 -39.126  1.00 97.56           H  
ATOM    934  CD  GLU A  62      20.975   3.364 -39.970  1.00 97.56           C  
ATOM    935  OE1 GLU A  62      20.534   4.128 -40.853  1.00 97.56           O  
ATOM    936  OE2 GLU A  62      20.753   2.130 -39.898  1.00 97.56           O  
ATOM    937  N   ARG A  63      23.017   2.839 -34.179  1.00 98.52           N  
ATOM    938  H   ARG A  63      23.918   3.248 -34.379  1.00 98.52           H  
ATOM    939  CA  ARG A  63      22.876   2.084 -32.930  1.00 98.52           C  
ATOM    940  HA  ARG A  63      21.817   1.942 -32.713  1.00 98.52           H  
ATOM    941  C   ARG A  63      23.433   2.860 -31.748  1.00 98.52           C  
ATOM    942  CB  ARG A  63      23.556   0.709 -33.056  1.00 98.52           C  
ATOM    943  HB2 ARG A  63      24.601   0.862 -33.324  1.00 98.52           H  
ATOM    944  HB3 ARG A  63      23.530   0.208 -32.089  1.00 98.52           H  
ATOM    945  O   ARG A  63      24.384   3.629 -31.876  1.00 98.52           O  
ATOM    946  CG  ARG A  63      22.910  -0.214 -34.101  1.00 98.52           C  
ATOM    947  HG2 ARG A  63      23.512  -1.120 -34.176  1.00 98.52           H  
ATOM    948  HG3 ARG A  63      22.926   0.274 -35.075  1.00 98.52           H  
ATOM    949  CD  ARG A  63      21.469  -0.619 -33.751  1.00 98.52           C  
ATOM    950  HD2 ARG A  63      20.841   0.267 -33.663  1.00 98.52           H  
ATOM    951  HD3 ARG A  63      21.461  -1.126 -32.786  1.00 98.52           H  
ATOM    952  NE  ARG A  63      20.916  -1.512 -34.781  1.00 98.52           N  
ATOM    953  HE  ARG A  63      20.982  -2.506 -34.614  1.00 98.52           H  
ATOM    954  NH1 ARG A  63      20.329   0.114 -36.321  1.00 98.52           N  
ATOM    955 HH11 ARG A  63      20.108   0.371 -37.273  1.00 98.52           H  
ATOM    956 HH12 ARG A  63      20.584   0.859 -35.688  1.00 98.52           H  
ATOM    957  NH2 ARG A  63      20.138  -2.026 -36.846  1.00 98.52           N  
ATOM    958 HH21 ARG A  63      19.718  -1.711 -37.708  1.00 98.52           H  
ATOM    959 HH22 ARG A  63      20.042  -2.996 -36.579  1.00 98.52           H  
ATOM    960  CZ  ARG A  63      20.458  -1.133 -35.964  1.00 98.52           C  
ATOM    961  N   PHE A  64      22.868   2.602 -30.574  1.00 98.79           N  
ATOM    962  H   PHE A  64      22.116   1.928 -30.546  1.00 98.79           H  
ATOM    963  CA  PHE A  64      23.482   3.000 -29.318  1.00 98.79           C  
ATOM    964  HA  PHE A  64      23.797   4.040 -29.405  1.00 98.79           H  
ATOM    965  C   PHE A  64      24.728   2.154 -29.063  1.00 98.79           C  
ATOM    966  CB  PHE A  64      22.487   2.920 -28.159  1.00 98.79           C  
ATOM    967  HB2 PHE A  64      23.035   3.025 -27.222  1.00 98.79           H  
ATOM    968  HB3 PHE A  64      22.012   1.939 -28.153  1.00 98.79           H  
ATOM    969  O   PHE A  64      24.736   0.930 -29.240  1.00 98.79           O  
ATOM    970  CG  PHE A  64      21.430   4.000 -28.209  1.00 98.79           C  
ATOM    971  CD1 PHE A  64      21.695   5.255 -27.631  1.00 98.79           C  
ATOM    972  HD1 PHE A  64      22.643   5.436 -27.147  1.00 98.79           H  
ATOM    973  CD2 PHE A  64      20.206   3.777 -28.865  1.00 98.79           C  
ATOM    974  HD2 PHE A  64      19.997   2.824 -29.328  1.00 98.79           H  
ATOM    975  CE1 PHE A  64      20.738   6.281 -27.697  1.00 98.79           C  
ATOM    976  HE1 PHE A  64      20.951   7.244 -27.257  1.00 98.79           H  
ATOM    977  CE2 PHE A  64      19.262   4.814 -28.950  1.00 98.79           C  
ATOM    978  HE2 PHE A  64      18.343   4.668 -29.499  1.00 98.79           H  
ATOM    979  CZ  PHE A  64      19.519   6.061 -28.360  1.00 98.79           C  
ATOM    980  HZ  PHE A  64      18.791   6.855 -28.446  1.00 98.79           H  
ATOM    981  N   ILE A  65      25.787   2.831 -28.643  1.00 98.74           N  
ATOM    982  H   ILE A  65      25.664   3.814 -28.445  1.00 98.74           H  
ATOM    983  CA  ILE A  65      27.083   2.247 -28.310  1.00 98.74           C  
ATOM    984  HA  ILE A  65      27.002   1.160 -28.299  1.00 98.74           H  
ATOM    985  C   ILE A  65      27.481   2.674 -26.900  1.00 98.74           C  
ATOM    986  CB  ILE A  65      28.167   2.629 -29.349  1.00 98.74           C  
ATOM    987  HB  ILE A  65      29.086   2.122 -29.058  1.00 98.74           H  
ATOM    988  O   ILE A  65      26.926   3.625 -26.351  1.00 98.74           O  
ATOM    989  CG1 ILE A  65      28.454   4.148 -29.377  1.00 98.74           C  
ATOM    990 HG12 ILE A  65      27.646   4.663 -29.897  1.00 98.74           H  
ATOM    991 HG13 ILE A  65      28.506   4.540 -28.361  1.00 98.74           H  
ATOM    992  CG2 ILE A  65      27.789   2.128 -30.757  1.00 98.74           C  
ATOM    993 HG21 ILE A  65      26.919   2.662 -31.138  1.00 98.74           H  
ATOM    994 HG22 ILE A  65      28.623   2.274 -31.443  1.00 98.74           H  
ATOM    995 HG23 ILE A  65      27.570   1.060 -30.725  1.00 98.74           H  
ATOM    996  CD1 ILE A  65      29.786   4.496 -30.051  1.00 98.74           C  
ATOM    997 HD11 ILE A  65      30.604   3.995 -29.533  1.00 98.74           H  
ATOM    998 HD12 ILE A  65      29.943   5.573 -29.999  1.00 98.74           H  
ATOM    999 HD13 ILE A  65      29.782   4.194 -31.098  1.00 98.74           H  
ATOM   1000  N   THR A  66      28.480   2.016 -26.334  1.00 98.58           N  
ATOM   1001  H   THR A  66      28.850   1.196 -26.793  1.00 98.58           H  
ATOM   1002  CA  THR A  66      29.214   2.528 -25.172  1.00 98.58           C  
ATOM   1003  HA  THR A  66      28.639   3.344 -24.736  1.00 98.58           H  
ATOM   1004  C   THR A  66      30.535   3.146 -25.617  1.00 98.58           C  
ATOM   1005  CB  THR A  66      29.359   1.455 -24.085  1.00 98.58           C  
ATOM   1006  HB  THR A  66      30.243   1.642 -23.475  1.00 98.58           H  
ATOM   1007  O   THR A  66      31.152   2.675 -26.563  1.00 98.58           O  
ATOM   1008  CG2 THR A  66      28.108   1.534 -23.209  1.00 98.58           C  
ATOM   1009 HG21 THR A  66      27.213   1.399 -23.817  1.00 98.58           H  
ATOM   1010 HG22 THR A  66      28.064   2.505 -22.716  1.00 98.58           H  
ATOM   1011 HG23 THR A  66      28.142   0.766 -22.437  1.00 98.58           H  
ATOM   1012  OG1 THR A  66      29.413   0.149 -24.623  1.00 98.58           O  
ATOM   1013  HG1 THR A  66      30.305  -0.042 -24.922  1.00 98.58           H  
ATOM   1014  N   THR A  67      30.955   4.251 -25.006  1.00 98.52           N  
ATOM   1015  H   THR A  67      30.374   4.632 -24.273  1.00 98.52           H  
ATOM   1016  CA  THR A  67      32.077   5.091 -25.459  1.00 98.52           C  
ATOM   1017  HA  THR A  67      32.874   4.447 -25.831  1.00 98.52           H  
ATOM   1018  C   THR A  67      32.672   5.915 -24.304  1.00 98.52           C  
ATOM   1019  CB  THR A  67      31.609   5.966 -26.642  1.00 98.52           C  
ATOM   1020  HB  THR A  67      31.160   5.309 -27.386  1.00 98.52           H  
ATOM   1021  O   THR A  67      32.342   5.702 -23.136  1.00 98.52           O  
ATOM   1022  CG2 THR A  67      30.575   7.033 -26.283  1.00 98.52           C  
ATOM   1023 HG21 THR A  67      29.690   6.562 -25.854  1.00 98.52           H  
ATOM   1024 HG22 THR A  67      30.981   7.745 -25.564  1.00 98.52           H  
ATOM   1025 HG23 THR A  67      30.278   7.568 -27.185  1.00 98.52           H  
ATOM   1026  OG1 THR A  67      32.714   6.591 -27.257  1.00 98.52           O  
ATOM   1027  HG1 THR A  67      32.406   6.973 -28.082  1.00 98.52           H  
ATOM   1028  N   THR A  68      33.583   6.838 -24.604  1.00 98.07           N  
ATOM   1029  H   THR A  68      33.760   7.003 -25.584  1.00 98.07           H  
ATOM   1030  CA  THR A  68      34.176   7.782 -23.647  1.00 98.07           C  
ATOM   1031  HA  THR A  68      34.403   7.243 -22.727  1.00 98.07           H  
ATOM   1032  C   THR A  68      33.214   8.924 -23.301  1.00 98.07           C  
ATOM   1033  CB  THR A  68      35.492   8.362 -24.193  1.00 98.07           C  
ATOM   1034  HB  THR A  68      35.917   9.034 -23.447  1.00 98.07           H  
ATOM   1035  O   THR A  68      32.266   9.204 -24.031  1.00 98.07           O  
ATOM   1036  CG2 THR A  68      36.518   7.276 -24.512  1.00 98.07           C  
ATOM   1037 HG21 THR A  68      36.171   6.648 -25.332  1.00 98.07           H  
ATOM   1038 HG22 THR A  68      36.688   6.655 -23.632  1.00 98.07           H  
ATOM   1039 HG23 THR A  68      37.461   7.740 -24.801  1.00 98.07           H  
ATOM   1040  OG1 THR A  68      35.247   9.091 -25.374  1.00 98.07           O  
ATOM   1041  HG1 THR A  68      36.048   9.559 -25.617  1.00 98.07           H  
ATOM   1042  N   LYS A  69      33.471   9.638 -22.196  1.00 98.00           N  
ATOM   1043  H   LYS A  69      34.256   9.365 -21.622  1.00 98.00           H  
ATOM   1044  CA  LYS A  69      32.645  10.784 -21.766  1.00 98.00           C  
ATOM   1045  HA  LYS A  69      31.630  10.430 -21.581  1.00 98.00           H  
ATOM   1046  C   LYS A  69      32.528  11.877 -22.835  1.00 98.00           C  
ATOM   1047  CB  LYS A  69      33.223  11.373 -20.471  1.00 98.00           C  
ATOM   1048  HB2 LYS A  69      33.368  10.575 -19.743  1.00 98.00           H  
ATOM   1049  HB3 LYS A  69      34.195  11.819 -20.681  1.00 98.00           H  
ATOM   1050  O   LYS A  69      31.467  12.471 -22.975  1.00 98.00           O  
ATOM   1051  CG  LYS A  69      32.297  12.440 -19.865  1.00 98.00           C  
ATOM   1052  HG2 LYS A  69      32.191  13.273 -20.561  1.00 98.00           H  
ATOM   1053  HG3 LYS A  69      31.314  12.006 -19.685  1.00 98.00           H  
ATOM   1054  CD  LYS A  69      32.864  12.983 -18.551  1.00 98.00           C  
ATOM   1055  HD2 LYS A  69      32.952  12.170 -17.830  1.00 98.00           H  
ATOM   1056  HD3 LYS A  69      33.850  13.408 -18.738  1.00 98.00           H  
ATOM   1057  CE  LYS A  69      31.929  14.067 -18.006  1.00 98.00           C  
ATOM   1058  HE2 LYS A  69      31.830  14.846 -18.761  1.00 98.00           H  
ATOM   1059  HE3 LYS A  69      30.942  13.630 -17.851  1.00 98.00           H  
ATOM   1060  NZ  LYS A  69      32.444  14.644 -16.740  1.00 98.00           N  
ATOM   1061  HZ1 LYS A  69      31.824  15.368 -16.405  1.00 98.00           H  
ATOM   1062  HZ2 LYS A  69      32.526  13.932 -16.029  1.00 98.00           H  
ATOM   1063  HZ3 LYS A  69      33.352  15.059 -16.891  1.00 98.00           H  
ATOM   1064  N   GLU A  70      33.614  12.138 -23.560  1.00 98.00           N  
ATOM   1065  H   GLU A  70      34.446  11.589 -23.396  1.00 98.00           H  
ATOM   1066  CA  GLU A  70      33.680  13.135 -24.638  1.00 98.00           C  
ATOM   1067  HA  GLU A  70      33.438  14.126 -24.252  1.00 98.00           H  
ATOM   1068  C   GLU A  70      32.697  12.833 -25.776  1.00 98.00           C  
ATOM   1069  CB  GLU A  70      35.124  13.142 -25.151  1.00 98.00           C  
ATOM   1070  HB2 GLU A  70      35.778  13.374 -24.311  1.00 98.00           H  
ATOM   1071  HB3 GLU A  70      35.366  12.142 -25.511  1.00 98.00           H  
ATOM   1072  O   GLU A  70      32.087  13.743 -26.326  1.00 98.00           O  
ATOM   1073  CG  GLU A  70      35.383  14.156 -26.274  1.00 98.00           C  
ATOM   1074  HG2 GLU A  70      34.745  13.919 -27.126  1.00 98.00           H  
ATOM   1075  HG3 GLU A  70      35.120  15.150 -25.911  1.00 98.00           H  
ATOM   1076  CD  GLU A  70      36.846  14.146 -26.738  1.00 98.00           C  
ATOM   1077  OE1 GLU A  70      37.175  14.985 -27.602  1.00 98.00           O  
ATOM   1078  OE2 GLU A  70      37.619  13.307 -26.214  1.00 98.00           O  
ATOM   1079  N   ASN A  71      32.482  11.548 -26.065  1.00 98.16           N  
ATOM   1080  H   ASN A  71      32.978  10.851 -25.529  1.00 98.16           H  
ATOM   1081  CA  ASN A  71      31.601  11.074 -27.131  1.00 98.16           C  
ATOM   1082  HA  ASN A  71      31.472  11.867 -27.867  1.00 98.16           H  
ATOM   1083  C   ASN A  71      30.192  10.707 -26.630  1.00 98.16           C  
ATOM   1084  CB  ASN A  71      32.305   9.893 -27.810  1.00 98.16           C  
ATOM   1085  HB2 ASN A  71      31.642   9.443 -28.548  1.00 98.16           H  
ATOM   1086  HB3 ASN A  71      32.552   9.151 -27.050  1.00 98.16           H  
ATOM   1087  O   ASN A  71      29.409  10.093 -27.361  1.00 98.16           O  
ATOM   1088  CG  ASN A  71      33.565  10.317 -28.537  1.00 98.16           C  
ATOM   1089  ND2 ASN A  71      34.655   9.612 -28.353  1.00 98.16           N  
ATOM   1090 HD21 ASN A  71      35.475   9.978 -28.817  1.00 98.16           H  
ATOM   1091 HD22 ASN A  71      34.696   8.915 -27.623  1.00 98.16           H  
ATOM   1092  OD1 ASN A  71      33.582  11.267 -29.293  1.00 98.16           O  
ATOM   1093  N   ALA A  72      29.870  11.026 -25.374  1.00 98.54           N  
ATOM   1094  H   ALA A  72      30.524  11.569 -24.829  1.00 98.54           H  
ATOM   1095  CA  ALA A  72      28.577  10.706 -24.790  1.00 98.54           C  
ATOM   1096  HA  ALA A  72      28.380   9.651 -24.980  1.00 98.54           H  
ATOM   1097  C   ALA A  72      27.463  11.537 -25.438  1.00 98.54           C  
ATOM   1098  CB  ALA A  72      28.629  10.917 -23.274  1.00 98.54           C  
ATOM   1099  HB1 ALA A  72      28.742  11.979 -23.056  1.00 98.54           H  
ATOM   1100  HB2 ALA A  72      27.706  10.550 -22.825  1.00 98.54           H  
ATOM   1101  HB3 ALA A  72      29.481  10.378 -22.860  1.00 98.54           H  
ATOM   1102  O   ALA A  72      27.576  12.756 -25.588  1.00 98.54           O  
ATOM   1103  N   VAL A  73      26.346  10.892 -25.767  1.00 98.67           N  
ATOM   1104  H   VAL A  73      26.274   9.913 -25.528  1.00 98.67           H  
ATOM   1105  CA  VAL A  73      25.153  11.604 -26.238  1.00 98.67           C  
ATOM   1106  HA  VAL A  73      25.485  12.489 -26.781  1.00 98.67           H  
ATOM   1107  C   VAL A  73      24.329  12.096 -25.054  1.00 98.67           C  
ATOM   1108  CB  VAL A  73      24.309  10.783 -27.228  1.00 98.67           C  
ATOM   1109  HB  VAL A  73      23.426  11.369 -27.482  1.00 98.67           H  
ATOM   1110  O   VAL A  73      24.227  11.430 -24.022  1.00 98.67           O  
ATOM   1111  CG1 VAL A  73      25.090  10.551 -28.527  1.00 98.67           C  
ATOM   1112 HG11 VAL A  73      26.006   9.994 -28.328  1.00 98.67           H  
ATOM   1113 HG12 VAL A  73      25.360  11.509 -28.971  1.00 98.67           H  
ATOM   1114 HG13 VAL A  73      24.476   9.994 -29.235  1.00 98.67           H  
ATOM   1115  CG2 VAL A  73      23.832   9.439 -26.670  1.00 98.67           C  
ATOM   1116 HG21 VAL A  73      24.681   8.789 -26.459  1.00 98.67           H  
ATOM   1117 HG22 VAL A  73      23.274   9.595 -25.747  1.00 98.67           H  
ATOM   1118 HG23 VAL A  73      23.182   8.943 -27.391  1.00 98.67           H  
ATOM   1119  N   LYS A  74      23.704  13.265 -25.213  1.00 98.76           N  
ATOM   1120  H   LYS A  74      23.825  13.758 -26.086  1.00 98.76           H  
ATOM   1121  CA  LYS A  74      22.702  13.750 -24.262  1.00 98.76           C  
ATOM   1122  HA  LYS A  74      23.039  13.518 -23.252  1.00 98.76           H  
ATOM   1123  C   LYS A  74      21.389  13.014 -24.484  1.00 98.76           C  
ATOM   1124  CB  LYS A  74      22.510  15.265 -24.368  1.00 98.76           C  
ATOM   1125  HB2 LYS A  74      21.647  15.548 -23.765  1.00 98.76           H  
ATOM   1126  HB3 LYS A  74      22.314  15.536 -25.405  1.00 98.76           H  
ATOM   1127  O   LYS A  74      20.904  12.931 -25.612  1.00 98.76           O  
ATOM   1128  CG  LYS A  74      23.730  16.034 -23.846  1.00 98.76           C  
ATOM   1129  HG2 LYS A  74      24.620  15.746 -24.406  1.00 98.76           H  
ATOM   1130  HG3 LYS A  74      23.879  15.796 -22.793  1.00 98.76           H  
ATOM   1131  CD  LYS A  74      23.497  17.540 -24.003  1.00 98.76           C  
ATOM   1132  HD2 LYS A  74      23.376  17.771 -25.061  1.00 98.76           H  
ATOM   1133  HD3 LYS A  74      22.586  17.819 -23.474  1.00 98.76           H  
ATOM   1134  CE  LYS A  74      24.683  18.324 -23.437  1.00 98.76           C  
ATOM   1135  HE2 LYS A  74      25.590  18.006 -23.950  1.00 98.76           H  
ATOM   1136  HE3 LYS A  74      24.788  18.074 -22.381  1.00 98.76           H  
ATOM   1137  NZ  LYS A  74      24.481  19.785 -23.598  1.00 98.76           N  
ATOM   1138  HZ1 LYS A  74      25.262  20.300 -23.218  1.00 98.76           H  
ATOM   1139  HZ2 LYS A  74      23.640  20.076 -23.121  1.00 98.76           H  
ATOM   1140  HZ3 LYS A  74      24.390  20.023 -24.576  1.00 98.76           H  
ATOM   1141  N   MET A  75      20.812  12.535 -23.397  1.00 98.67           N  
ATOM   1142  H   MET A  75      21.283  12.686 -22.516  1.00 98.67           H  
ATOM   1143  CA  MET A  75      19.561  11.800 -23.334  1.00 98.67           C  
ATOM   1144  HA  MET A  75      19.168  11.675 -24.343  1.00 98.67           H  
ATOM   1145  C   MET A  75      18.534  12.571 -22.492  1.00 98.67           C  
ATOM   1146  CB  MET A  75      19.826  10.412 -22.736  1.00 98.67           C  
ATOM   1147  HB2 MET A  75      18.886   9.869 -22.638  1.00 98.67           H  
ATOM   1148  HB3 MET A  75      20.250  10.566 -21.744  1.00 98.67           H  
ATOM   1149  O   MET A  75      18.901  13.395 -21.653  1.00 98.67           O  
ATOM   1150  CG  MET A  75      20.831   9.553 -23.514  1.00 98.67           C  
ATOM   1151  HG2 MET A  75      20.958   8.610 -22.982  1.00 98.67           H  
ATOM   1152  HG3 MET A  75      21.797  10.059 -23.510  1.00 98.67           H  
ATOM   1153  SD  MET A  75      20.400   9.182 -25.232  1.00 98.67           S  
ATOM   1154  CE  MET A  75      18.965   8.104 -25.006  1.00 98.67           C  
ATOM   1155  HE1 MET A  75      18.167   8.661 -24.516  1.00 98.67           H  
ATOM   1156  HE2 MET A  75      18.612   7.757 -25.977  1.00 98.67           H  
ATOM   1157  HE3 MET A  75      19.244   7.246 -24.394  1.00 98.67           H  
ATOM   1158  N   SER A  76      17.257  12.284 -22.704  1.00 98.29           N  
ATOM   1159  H   SER A  76      17.026  11.693 -23.489  1.00 98.29           H  
ATOM   1160  CA  SER A  76      16.132  12.694 -21.867  1.00 98.29           C  
ATOM   1161  HA  SER A  76      16.520  13.106 -20.936  1.00 98.29           H  
ATOM   1162  C   SER A  76      15.261  11.482 -21.521  1.00 98.29           C  
ATOM   1163  CB  SER A  76      15.312  13.796 -22.546  1.00 98.29           C  
ATOM   1164  HB2 SER A  76      14.512  14.105 -21.874  1.00 98.29           H  
ATOM   1165  HB3 SER A  76      15.958  14.652 -22.739  1.00 98.29           H  
ATOM   1166  O   SER A  76      15.260  10.481 -22.245  1.00 98.29           O  
ATOM   1167  OG  SER A  76      14.753  13.356 -23.769  1.00 98.29           O  
ATOM   1168  HG  SER A  76      13.947  13.849 -23.938  1.00 98.29           H  
ATOM   1169  N   ILE A  77      14.537  11.569 -20.402  1.00 97.32           N  
ATOM   1170  H   ILE A  77      14.598  12.424 -19.868  1.00 97.32           H  
ATOM   1171  CA  ILE A  77      13.519  10.593 -19.988  1.00 97.32           C  
ATOM   1172  HA  ILE A  77      13.621   9.679 -20.572  1.00 97.32           H  
ATOM   1173  C   ILE A  77      12.155  11.201 -20.284  1.00 97.32           C  
ATOM   1174  CB  ILE A  77      13.646  10.221 -18.491  1.00 97.32           C  
ATOM   1175  HB  ILE A  77      13.669  11.144 -17.914  1.00 97.32           H  
ATOM   1176  O   ILE A  77      11.833  12.283 -19.786  1.00 97.32           O  
ATOM   1177  CG1 ILE A  77      14.936   9.428 -18.220  1.00 97.32           C  
ATOM   1178 HG12 ILE A  77      15.743   9.853 -18.818  1.00 97.32           H  
ATOM   1179 HG13 ILE A  77      14.807   8.399 -18.556  1.00 97.32           H  
ATOM   1180  CG2 ILE A  77      12.460   9.365 -18.014  1.00 97.32           C  
ATOM   1181 HG21 ILE A  77      11.516   9.899 -18.122  1.00 97.32           H  
ATOM   1182 HG22 ILE A  77      12.422   8.444 -18.596  1.00 97.32           H  
ATOM   1183 HG23 ILE A  77      12.563   9.112 -16.958  1.00 97.32           H  
ATOM   1184  CD1 ILE A  77      15.387   9.437 -16.754  1.00 97.32           C  
ATOM   1185 HD11 ILE A  77      14.653   8.936 -16.122  1.00 97.32           H  
ATOM   1186 HD12 ILE A  77      16.337   8.911 -16.667  1.00 97.32           H  
ATOM   1187 HD13 ILE A  77      15.519  10.464 -16.413  1.00 97.32           H  
ATOM   1188  N   VAL A  78      11.350  10.486 -21.061  1.00 96.20           N  
ATOM   1189  H   VAL A  78      11.678   9.594 -21.403  1.00 96.20           H  
ATOM   1190  CA  VAL A  78       9.961  10.851 -21.358  1.00 96.20           C  
ATOM   1191  HA  VAL A  78       9.696  11.740 -20.787  1.00 96.20           H  
ATOM   1192  C   VAL A  78       9.019   9.745 -20.900  1.00 96.20           C  
ATOM   1193  CB  VAL A  78       9.764  11.195 -22.846  1.00 96.20           C  
ATOM   1194  HB  VAL A  78       8.733  11.518 -22.983  1.00 96.20           H  
ATOM   1195  O   VAL A  78       9.433   8.595 -20.746  1.00 96.20           O  
ATOM   1196  CG1 VAL A  78      10.672  12.354 -23.279  1.00 96.20           C  
ATOM   1197 HG11 VAL A  78      11.718  12.046 -23.254  1.00 96.20           H  
ATOM   1198 HG12 VAL A  78      10.422  12.656 -24.296  1.00 96.20           H  
ATOM   1199 HG13 VAL A  78      10.530  13.203 -22.611  1.00 96.20           H  
ATOM   1200  CG2 VAL A  78      10.016  10.010 -23.778  1.00 96.20           C  
ATOM   1201 HG21 VAL A  78      11.038   9.647 -23.670  1.00 96.20           H  
ATOM   1202 HG22 VAL A  78       9.313   9.208 -23.556  1.00 96.20           H  
ATOM   1203 HG23 VAL A  78       9.854  10.334 -24.806  1.00 96.20           H  
ATOM   1204  N   ASN A  79       7.753  10.087 -20.678  1.00 95.87           N  
ATOM   1205  H   ASN A  79       7.461  11.044 -20.819  1.00 95.87           H  
ATOM   1206  CA  ASN A  79       6.738   9.101 -20.315  1.00 95.87           C  
ATOM   1207  HA  ASN A  79       7.090   8.538 -19.451  1.00 95.87           H  
ATOM   1208  C   ASN A  79       6.527   8.104 -21.459  1.00 95.87           C  
ATOM   1209  CB  ASN A  79       5.432   9.811 -19.931  1.00 95.87           C  
ATOM   1210  HB2 ASN A  79       4.648   9.064 -19.801  1.00 95.87           H  
ATOM   1211  HB3 ASN A  79       5.129  10.481 -20.735  1.00 95.87           H  
ATOM   1212  O   ASN A  79       6.447   8.494 -22.625  1.00 95.87           O  
ATOM   1213  CG  ASN A  79       5.545  10.585 -18.630  1.00 95.87           C  
ATOM   1214  ND2 ASN A  79       4.655  11.517 -18.391  1.00 95.87           N  
ATOM   1215 HD21 ASN A  79       4.721  11.965 -17.488  1.00 95.87           H  
ATOM   1216 HD22 ASN A  79       3.867  11.647 -19.009  1.00 95.87           H  
ATOM   1217  OD1 ASN A  79       6.434  10.384 -17.821  1.00 95.87           O  
ATOM   1218  N   GLY A  80       6.440   6.826 -21.103  1.00 96.26           N  
ATOM   1219  H   GLY A  80       6.485   6.582 -20.124  1.00 96.26           H  
ATOM   1220  CA  GLY A  80       6.080   5.756 -22.017  1.00 96.26           C  
ATOM   1221  HA2 GLY A  80       6.622   5.872 -22.955  1.00 96.26           H  
ATOM   1222  HA3 GLY A  80       6.360   4.809 -21.556  1.00 96.26           H  
ATOM   1223  C   GLY A  80       4.585   5.729 -22.326  1.00 96.26           C  
ATOM   1224  O   GLY A  80       3.793   6.476 -21.752  1.00 96.26           O  
ATOM   1225  N   SER A  81       4.188   4.841 -23.240  1.00 95.51           N  
ATOM   1226  H   SER A  81       4.865   4.178 -23.590  1.00 95.51           H  
ATOM   1227  CA  SER A  81       2.777   4.596 -23.563  1.00 95.51           C  
ATOM   1228  HA  SER A  81       2.254   5.551 -23.598  1.00 95.51           H  
ATOM   1229  C   SER A  81       2.069   3.740 -22.508  1.00 95.51           C  
ATOM   1230  CB  SER A  81       2.660   3.945 -24.947  1.00 95.51           C  
ATOM   1231  HB2 SER A  81       1.609   3.762 -25.172  1.00 95.51           H  
ATOM   1232  HB3 SER A  81       3.056   4.632 -25.694  1.00 95.51           H  
ATOM   1233  O   SER A  81       0.842   3.732 -22.451  1.00 95.51           O  
ATOM   1234  OG  SER A  81       3.384   2.727 -25.012  1.00 95.51           O  
ATOM   1235  HG  SER A  81       3.582   2.538 -25.932  1.00 95.51           H  
ATOM   1236  N   ALA A  82       2.823   3.027 -21.665  1.00 90.59           N  
ATOM   1237  H   ALA A  82       3.826   3.122 -21.742  1.00 90.59           H  
ATOM   1238  CA  ALA A  82       2.296   2.266 -20.539  1.00 90.59           C  
ATOM   1239  HA  ALA A  82       1.210   2.218 -20.618  1.00 90.59           H  
ATOM   1240  C   ALA A  82       2.621   2.950 -19.203  1.00 90.59           C  
ATOM   1241  CB  ALA A  82       2.829   0.831 -20.620  1.00 90.59           C  
ATOM   1242  HB1 ALA A  82       2.452   0.257 -19.774  1.00 90.59           H  
ATOM   1243  HB2 ALA A  82       2.488   0.385 -21.554  1.00 90.59           H  
ATOM   1244  HB3 ALA A  82       3.919   0.845 -20.597  1.00 90.59           H  
ATOM   1245  O   ALA A  82       3.716   3.479 -19.016  1.00 90.59           O  
ATOM   1246  N   GLU A  83       1.687   2.884 -18.253  1.00 89.88           N  
ATOM   1247  H   GLU A  83       0.801   2.444 -18.459  1.00 89.88           H  
ATOM   1248  CA  GLU A  83       1.869   3.428 -16.904  1.00 89.88           C  
ATOM   1249  HA  GLU A  83       1.981   4.509 -16.985  1.00 89.88           H  
ATOM   1250  C   GLU A  83       3.122   2.843 -16.229  1.00 89.88           C  
ATOM   1251  CB  GLU A  83       0.620   3.124 -16.063  1.00 89.88           C  
ATOM   1252  HB2 GLU A  83       0.667   2.085 -15.737  1.00 89.88           H  
ATOM   1253  HB3 GLU A  83      -0.270   3.249 -16.680  1.00 89.88           H  
ATOM   1254  O   GLU A  83       3.382   1.643 -16.339  1.00 89.88           O  
ATOM   1255  CG  GLU A  83       0.493   4.052 -14.845  1.00 89.88           C  
ATOM   1256  HG2 GLU A  83       1.472   4.182 -14.384  1.00 89.88           H  
ATOM   1257  HG3 GLU A  83       0.164   5.033 -15.187  1.00 89.88           H  
ATOM   1258  CD  GLU A  83      -0.488   3.511 -13.796  1.00 89.88           C  
ATOM   1259  OE1 GLU A  83      -0.266   3.817 -12.603  1.00 89.88           O  
ATOM   1260  OE2 GLU A  83      -1.390   2.732 -14.173  1.00 89.88           O  
ATOM   1261  N   LYS A  84       3.885   3.687 -15.519  1.00 89.80           N  
ATOM   1262  H   LYS A  84       3.569   4.644 -15.454  1.00 89.80           H  
ATOM   1263  CA  LYS A  84       5.153   3.348 -14.835  1.00 89.80           C  
ATOM   1264  HA  LYS A  84       5.499   4.251 -14.332  1.00 89.80           H  
ATOM   1265  C   LYS A  84       6.316   2.959 -15.755  1.00 89.80           C  
ATOM   1266  CB  LYS A  84       4.931   2.285 -13.741  1.00 89.80           C  
ATOM   1267  HB2 LYS A  84       5.851   2.174 -13.168  1.00 89.80           H  
ATOM   1268  HB3 LYS A  84       4.708   1.323 -14.203  1.00 89.80           H  
ATOM   1269  O   LYS A  84       7.379   2.584 -15.261  1.00 89.80           O  
ATOM   1270  CG  LYS A  84       3.803   2.660 -12.776  1.00 89.80           C  
ATOM   1271  HG2 LYS A  84       4.049   3.605 -12.290  1.00 89.80           H  
ATOM   1272  HG3 LYS A  84       2.867   2.775 -13.323  1.00 89.80           H  
ATOM   1273  CD  LYS A  84       3.586   1.581 -11.718  1.00 89.80           C  
ATOM   1274  HD2 LYS A  84       4.501   1.439 -11.143  1.00 89.80           H  
ATOM   1275  HD3 LYS A  84       3.300   0.649 -12.206  1.00 89.80           H  
ATOM   1276  CE  LYS A  84       2.458   2.074 -10.811  1.00 89.80           C  
ATOM   1277  HE2 LYS A  84       1.587   2.307 -11.424  1.00 89.80           H  
ATOM   1278  HE3 LYS A  84       2.771   3.009 -10.345  1.00 89.80           H  
ATOM   1279  NZ  LYS A  84       2.102   1.080  -9.776  1.00 89.80           N  
ATOM   1280  HZ1 LYS A  84       1.765   0.234 -10.214  1.00 89.80           H  
ATOM   1281  HZ2 LYS A  84       1.355   1.460  -9.212  1.00 89.80           H  
ATOM   1282  HZ3 LYS A  84       2.896   0.885  -9.184  1.00 89.80           H  
ATOM   1283  N   TYR A  85       6.141   3.075 -17.070  1.00 95.85           N  
ATOM   1284  H   TYR A  85       5.245   3.388 -17.415  1.00 95.85           H  
ATOM   1285  CA  TYR A  85       7.217   2.927 -18.039  1.00 95.85           C  
ATOM   1286  HA  TYR A  85       8.109   2.569 -17.524  1.00 95.85           H  
ATOM   1287  C   TYR A  85       7.581   4.273 -18.657  1.00 95.85           C  
ATOM   1288  CB  TYR A  85       6.872   1.875 -19.099  1.00 95.85           C  
ATOM   1289  HB2 TYR A  85       5.972   2.182 -19.632  1.00 95.85           H  
ATOM   1290  HB3 TYR A  85       7.682   1.837 -19.828  1.00 95.85           H  
ATOM   1291  O   TYR A  85       6.774   5.198 -18.762  1.00 95.85           O  
ATOM   1292  CG  TYR A  85       6.677   0.486 -18.524  1.00 95.85           C  
ATOM   1293  CD1 TYR A  85       7.784  -0.354 -18.298  1.00 95.85           C  
ATOM   1294  HD1 TYR A  85       8.776  -0.009 -18.550  1.00 95.85           H  
ATOM   1295  CD2 TYR A  85       5.390   0.061 -18.150  1.00 95.85           C  
ATOM   1296  HD2 TYR A  85       4.557   0.736 -18.272  1.00 95.85           H  
ATOM   1297  CE1 TYR A  85       7.598  -1.618 -17.705  1.00 95.85           C  
ATOM   1298  HE1 TYR A  85       8.439  -2.263 -17.499  1.00 95.85           H  
ATOM   1299  CE2 TYR A  85       5.199  -1.194 -17.544  1.00 95.85           C  
ATOM   1300  HE2 TYR A  85       4.212  -1.479 -17.210  1.00 95.85           H  
ATOM   1301  OH  TYR A  85       6.137  -3.254 -16.746  1.00 95.85           O  
ATOM   1302  HH  TYR A  85       5.246  -3.367 -16.409  1.00 95.85           H  
ATOM   1303  CZ  TYR A  85       6.308  -2.036 -17.321  1.00 95.85           C  
ATOM   1304  N   TYR A  86       8.828   4.354 -19.085  1.00 97.58           N  
ATOM   1305  H   TYR A  86       9.416   3.541 -18.961  1.00 97.58           H  
ATOM   1306  CA  TYR A  86       9.453   5.518 -19.681  1.00 97.58           C  
ATOM   1307  HA  TYR A  86       8.704   6.281 -19.891  1.00 97.58           H  
ATOM   1308  C   TYR A  86      10.119   5.127 -20.995  1.00 97.58           C  
ATOM   1309  CB  TYR A  86      10.471   6.105 -18.696  1.00 97.58           C  
ATOM   1310  HB2 TYR A  86      11.298   5.405 -18.578  1.00 97.58           H  
ATOM   1311  HB3 TYR A  86      10.873   7.021 -19.130  1.00 97.58           H  
ATOM   1312  O   TYR A  86      10.303   3.947 -21.294  1.00 97.58           O  
ATOM   1313  CG  TYR A  86       9.899   6.424 -17.330  1.00 97.58           C  
ATOM   1314  CD1 TYR A  86       9.210   7.633 -17.112  1.00 97.58           C  
ATOM   1315  HD1 TYR A  86       9.097   8.345 -17.917  1.00 97.58           H  
ATOM   1316  CD2 TYR A  86      10.015   5.481 -16.291  1.00 97.58           C  
ATOM   1317  HD2 TYR A  86      10.510   4.538 -16.470  1.00 97.58           H  
ATOM   1318  CE1 TYR A  86       8.641   7.904 -15.852  1.00 97.58           C  
ATOM   1319  HE1 TYR A  86       8.096   8.823 -15.693  1.00 97.58           H  
ATOM   1320  CE2 TYR A  86       9.446   5.747 -15.032  1.00 97.58           C  
ATOM   1321  HE2 TYR A  86       9.502   5.023 -14.233  1.00 97.58           H  
ATOM   1322  OH  TYR A  86       8.215   7.192 -13.589  1.00 97.58           O  
ATOM   1323  HH  TYR A  86       7.760   8.036 -13.529  1.00 97.58           H  
ATOM   1324  CZ  TYR A  86       8.761   6.959 -14.810  1.00 97.58           C  
ATOM   1325  N   GLU A  87      10.534   6.125 -21.758  1.00 98.46           N  
ATOM   1326  H   GLU A  87      10.318   7.067 -21.465  1.00 98.46           H  
ATOM   1327  CA  GLU A  87      11.397   5.954 -22.919  1.00 98.46           C  
ATOM   1328  HA  GLU A  87      11.742   4.922 -22.970  1.00 98.46           H  
ATOM   1329  C   GLU A  87      12.621   6.865 -22.778  1.00 98.46           C  
ATOM   1330  CB  GLU A  87      10.643   6.259 -24.220  1.00 98.46           C  
ATOM   1331  HB2 GLU A  87      11.307   6.035 -25.054  1.00 98.46           H  
ATOM   1332  HB3 GLU A  87      10.418   7.326 -24.241  1.00 98.46           H  
ATOM   1333  O   GLU A  87      12.551   7.948 -22.189  1.00 98.46           O  
ATOM   1334  CG  GLU A  87       9.341   5.471 -24.416  1.00 98.46           C  
ATOM   1335  HG2 GLU A  87       8.667   5.668 -23.583  1.00 98.46           H  
ATOM   1336  HG3 GLU A  87       9.573   4.406 -24.424  1.00 98.46           H  
ATOM   1337  CD  GLU A  87       8.638   5.867 -25.722  1.00 98.46           C  
ATOM   1338  OE1 GLU A  87       8.254   4.954 -26.489  1.00 98.46           O  
ATOM   1339  OE2 GLU A  87       8.513   7.078 -26.022  1.00 98.46           O  
ATOM   1340  N   LEU A  88      13.748   6.439 -23.349  1.00 98.62           N  
ATOM   1341  H   LEU A  88      13.732   5.553 -23.835  1.00 98.62           H  
ATOM   1342  CA  LEU A  88      14.957   7.254 -23.443  1.00 98.62           C  
ATOM   1343  HA  LEU A  88      14.891   8.081 -22.736  1.00 98.62           H  
ATOM   1344  C   LEU A  88      15.061   7.862 -24.841  1.00 98.62           C  
ATOM   1345  CB  LEU A  88      16.194   6.413 -23.089  1.00 98.62           C  
ATOM   1346  HB2 LEU A  88      16.211   5.535 -23.736  1.00 98.62           H  
ATOM   1347  HB3 LEU A  88      17.090   6.998 -23.296  1.00 98.62           H  
ATOM   1348  O   LEU A  88      14.941   7.159 -25.841  1.00 98.62           O  
ATOM   1349  CG  LEU A  88      16.252   5.953 -21.624  1.00 98.62           C  
ATOM   1350  HG  LEU A  88      15.309   5.484 -21.342  1.00 98.62           H  
ATOM   1351  CD1 LEU A  88      17.389   4.945 -21.455  1.00 98.62           C  
ATOM   1352 HD11 LEU A  88      17.208   4.078 -22.091  1.00 98.62           H  
ATOM   1353 HD12 LEU A  88      17.433   4.611 -20.418  1.00 98.62           H  
ATOM   1354 HD13 LEU A  88      18.338   5.400 -21.737  1.00 98.62           H  
ATOM   1355  CD2 LEU A  88      16.518   7.109 -20.666  1.00 98.62           C  
ATOM   1356 HD21 LEU A  88      15.724   7.852 -20.746  1.00 98.62           H  
ATOM   1357 HD22 LEU A  88      16.539   6.737 -19.641  1.00 98.62           H  
ATOM   1358 HD23 LEU A  88      17.479   7.562 -20.910  1.00 98.62           H  
ATOM   1359  N   GLN A  89      15.323   9.160 -24.923  1.00 98.67           N  
ATOM   1360  H   GLN A  89      15.366   9.687 -24.062  1.00 98.67           H  
ATOM   1361  CA  GLN A  89      15.391   9.909 -26.178  1.00 98.67           C  
ATOM   1362  HA  GLN A  89      15.335   9.237 -27.034  1.00 98.67           H  
ATOM   1363  C   GLN A  89      16.712  10.670 -26.250  1.00 98.67           C  
ATOM   1364  CB  GLN A  89      14.174  10.844 -26.212  1.00 98.67           C  
ATOM   1365  HB2 GLN A  89      13.270  10.237 -26.264  1.00 98.67           H  
ATOM   1366  HB3 GLN A  89      14.132  11.390 -25.270  1.00 98.67           H  
ATOM   1367  O   GLN A  89      17.083  11.328 -25.285  1.00 98.67           O  
ATOM   1368  CG  GLN A  89      14.165  11.869 -27.356  1.00 98.67           C  
ATOM   1369  HG2 GLN A  89      14.203  11.371 -28.325  1.00 98.67           H  
ATOM   1370  HG3 GLN A  89      15.040  12.510 -27.251  1.00 98.67           H  
ATOM   1371  CD  GLN A  89      12.941  12.777 -27.297  1.00 98.67           C  
ATOM   1372  NE2 GLN A  89      12.974  13.942 -27.891  1.00 98.67           N  
ATOM   1373 HE21 GLN A  89      13.657  14.095 -28.620  1.00 98.67           H  
ATOM   1374 HE22 GLN A  89      12.138  14.502 -27.815  1.00 98.67           H  
ATOM   1375  OE1 GLN A  89      11.916  12.480 -26.713  1.00 98.67           O  
ATOM   1376  N   ARG A  90      17.422  10.639 -27.384  1.00 98.48           N  
ATOM   1377  H   ARG A  90      17.077  10.107 -28.171  1.00 98.48           H  
ATOM   1378  CA  ARG A  90      18.533  11.580 -27.590  1.00 98.48           C  
ATOM   1379  HA  ARG A  90      19.190  11.543 -26.721  1.00 98.48           H  
ATOM   1380  C   ARG A  90      17.980  13.000 -27.680  1.00 98.48           C  
ATOM   1381  CB  ARG A  90      19.355  11.237 -28.837  1.00 98.48           C  
ATOM   1382  HB2 ARG A  90      18.676  11.016 -29.660  1.00 98.48           H  
ATOM   1383  HB3 ARG A  90      19.963  12.101 -29.103  1.00 98.48           H  
ATOM   1384  O   ARG A  90      17.053  13.259 -28.448  1.00 98.48           O  
ATOM   1385  CG  ARG A  90      20.288  10.043 -28.605  1.00 98.48           C  
ATOM   1386  HG2 ARG A  90      20.868  10.225 -27.700  1.00 98.48           H  
ATOM   1387  HG3 ARG A  90      19.695   9.138 -28.479  1.00 98.48           H  
ATOM   1388  CD  ARG A  90      21.293   9.844 -29.743  1.00 98.48           C  
ATOM   1389  HD2 ARG A  90      21.984  10.688 -29.756  1.00 98.48           H  
ATOM   1390  HD3 ARG A  90      21.864   8.941 -29.528  1.00 98.48           H  
ATOM   1391  NE  ARG A  90      20.629   9.681 -31.045  1.00 98.48           N  
ATOM   1392  HE  ARG A  90      19.879   9.005 -31.083  1.00 98.48           H  
ATOM   1393  NH1 ARG A  90      21.490  11.476 -32.190  1.00 98.48           N  
ATOM   1394 HH11 ARG A  90      22.080  11.694 -31.400  1.00 98.48           H  
ATOM   1395 HH12 ARG A  90      21.543  11.997 -33.054  1.00 98.48           H  
ATOM   1396  NH2 ARG A  90      19.973  10.149 -33.160  1.00 98.48           N  
ATOM   1397 HH21 ARG A  90      19.338   9.366 -33.106  1.00 98.48           H  
ATOM   1398 HH22 ARG A  90      19.837  10.795 -33.925  1.00 98.48           H  
ATOM   1399  CZ  ARG A  90      20.715  10.426 -32.126  1.00 98.48           C  
ATOM   1400  N   VAL A  91      18.560  13.928 -26.925  1.00 98.40           N  
ATOM   1401  H   VAL A  91      19.338  13.646 -26.346  1.00 98.40           H  
ATOM   1402  CA  VAL A  91      18.145  15.337 -26.932  1.00 98.40           C  
ATOM   1403  HA  VAL A  91      17.109  15.384 -26.594  1.00 98.40           H  
ATOM   1404  C   VAL A  91      18.206  15.883 -28.365  1.00 98.40           C  
ATOM   1405  CB  VAL A  91      18.997  16.175 -25.960  1.00 98.40           C  
ATOM   1406  HB  VAL A  91      20.051  16.058 -26.212  1.00 98.40           H  
ATOM   1407  O   VAL A  91      19.194  15.692 -29.073  1.00 98.40           O  
ATOM   1408  CG1 VAL A  91      18.646  17.667 -26.019  1.00 98.40           C  
ATOM   1409 HG11 VAL A  91      18.889  18.079 -26.999  1.00 98.40           H  
ATOM   1410 HG12 VAL A  91      17.585  17.812 -25.813  1.00 98.40           H  
ATOM   1411 HG13 VAL A  91      19.224  18.211 -25.272  1.00 98.40           H  
ATOM   1412  CG2 VAL A  91      18.779  15.713 -24.514  1.00 98.40           C  
ATOM   1413 HG21 VAL A  91      17.728  15.812 -24.240  1.00 98.40           H  
ATOM   1414 HG22 VAL A  91      19.372  16.319 -23.829  1.00 98.40           H  
ATOM   1415 HG23 VAL A  91      19.069  14.669 -24.396  1.00 98.40           H  
ATOM   1416  N   GLY A  92      17.128  16.540 -28.802  1.00 97.00           N  
ATOM   1417  H   GLY A  92      16.346  16.643 -28.171  1.00 97.00           H  
ATOM   1418  CA  GLY A  92      16.991  17.089 -30.157  1.00 97.00           C  
ATOM   1419  HA2 GLY A  92      16.250  17.889 -30.137  1.00 97.00           H  
ATOM   1420  HA3 GLY A  92      17.941  17.523 -30.468  1.00 97.00           H  
ATOM   1421  C   GLY A  92      16.559  16.086 -31.235  1.00 97.00           C  
ATOM   1422  O   GLY A  92      16.451  16.465 -32.395  1.00 97.00           O  
ATOM   1423  N   GLN A  93      16.309  14.820 -30.890  1.00 97.88           N  
ATOM   1424  H   GLN A  93      16.440  14.540 -29.929  1.00 97.88           H  
ATOM   1425  CA  GLN A  93      15.791  13.804 -31.815  1.00 97.88           C  
ATOM   1426  HA  GLN A  93      15.858  14.167 -32.841  1.00 97.88           H  
ATOM   1427  C   GLN A  93      14.323  13.502 -31.528  1.00 97.88           C  
ATOM   1428  CB  GLN A  93      16.625  12.525 -31.706  1.00 97.88           C  
ATOM   1429  HB2 GLN A  93      16.273  11.794 -32.435  1.00 97.88           H  
ATOM   1430  HB3 GLN A  93      16.497  12.090 -30.715  1.00 97.88           H  
ATOM   1431  O   GLN A  93      13.847  13.759 -30.429  1.00 97.88           O  
ATOM   1432  CG  GLN A  93      18.113  12.783 -31.945  1.00 97.88           C  
ATOM   1433  HG2 GLN A  93      18.511  13.481 -31.209  1.00 97.88           H  
ATOM   1434  HG3 GLN A  93      18.619  11.830 -31.790  1.00 97.88           H  
ATOM   1435  CD  GLN A  93      18.416  13.267 -33.358  1.00 97.88           C  
ATOM   1436  NE2 GLN A  93      18.934  14.460 -33.533  1.00 97.88           N  
ATOM   1437 HE21 GLN A  93      19.030  14.767 -34.491  1.00 97.88           H  
ATOM   1438 HE22 GLN A  93      18.989  15.112 -32.764  1.00 97.88           H  
ATOM   1439  OE1 GLN A  93      18.224  12.558 -34.330  1.00 97.88           O  
ATOM   1440  N   THR A  94      13.597  12.926 -32.487  1.00 97.47           N  
ATOM   1441  H   THR A  94      14.002  12.796 -33.404  1.00 97.47           H  
ATOM   1442  CA  THR A  94      12.172  12.578 -32.325  1.00 97.47           C  
ATOM   1443  HA  THR A  94      11.748  13.147 -31.497  1.00 97.47           H  
ATOM   1444  C   THR A  94      11.929  11.105 -32.011  1.00 97.47           C  
ATOM   1445  CB  THR A  94      11.375  12.945 -33.578  1.00 97.47           C  
ATOM   1446  HB  THR A  94      10.342  12.616 -33.465  1.00 97.47           H  
ATOM   1447  O   THR A  94      10.842  10.766 -31.548  1.00 97.47           O  
ATOM   1448  CG2 THR A  94      11.386  14.450 -33.837  1.00 97.47           C  
ATOM   1449 HG21 THR A  94      11.009  14.978 -32.961  1.00 97.47           H  
ATOM   1450 HG22 THR A  94      10.741  14.681 -34.685  1.00 97.47           H  
ATOM   1451 HG23 THR A  94      12.396  14.797 -34.056  1.00 97.47           H  
ATOM   1452  OG1 THR A  94      11.952  12.304 -34.693  1.00 97.47           O  
ATOM   1453  HG1 THR A  94      11.427  12.544 -35.460  1.00 97.47           H  
ATOM   1454  N   LYS A  95      12.924  10.238 -32.225  1.00 98.43           N  
ATOM   1455  H   LYS A  95      13.796  10.614 -32.569  1.00 98.43           H  
ATOM   1456  CA  LYS A  95      12.862   8.795 -31.952  1.00 98.43           C  
ATOM   1457  HA  LYS A  95      11.826   8.463 -32.016  1.00 98.43           H  
ATOM   1458  C   LYS A  95      13.323   8.454 -30.529  1.00 98.43           C  
ATOM   1459  CB  LYS A  95      13.660   8.041 -33.026  1.00 98.43           C  
ATOM   1460  HB2 LYS A  95      14.676   8.434 -33.069  1.00 98.43           H  
ATOM   1461  HB3 LYS A  95      13.707   6.989 -32.744  1.00 98.43           H  
ATOM   1462  O   LYS A  95      13.783   9.323 -29.788  1.00 98.43           O  
ATOM   1463  CG  LYS A  95      13.008   8.125 -34.414  1.00 98.43           C  
ATOM   1464  HG2 LYS A  95      12.998   9.159 -34.757  1.00 98.43           H  
ATOM   1465  HG3 LYS A  95      11.983   7.761 -34.349  1.00 98.43           H  
ATOM   1466  CD  LYS A  95      13.783   7.262 -35.418  1.00 98.43           C  
ATOM   1467  HD2 LYS A  95      14.808   7.624 -35.486  1.00 98.43           H  
ATOM   1468  HD3 LYS A  95      13.794   6.232 -35.061  1.00 98.43           H  
ATOM   1469  CE  LYS A  95      13.121   7.314 -36.798  1.00 98.43           C  
ATOM   1470  HE2 LYS A  95      13.116   8.347 -37.147  1.00 98.43           H  
ATOM   1471  HE3 LYS A  95      12.084   6.992 -36.698  1.00 98.43           H  
ATOM   1472  NZ  LYS A  95      13.836   6.442 -37.763  1.00 98.43           N  
ATOM   1473  HZ1 LYS A  95      13.378   6.452 -38.664  1.00 98.43           H  
ATOM   1474  HZ2 LYS A  95      14.791   6.747 -37.880  1.00 98.43           H  
ATOM   1475  HZ3 LYS A  95      13.850   5.490 -37.425  1.00 98.43           H  
ATOM   1476  N   ARG A  96      13.146   7.199 -30.126  1.00 98.44           N  
ATOM   1477  H   ARG A  96      12.712   6.566 -30.783  1.00 98.44           H  
ATOM   1478  CA  ARG A  96      13.434   6.656 -28.791  1.00 98.44           C  
ATOM   1479  HA  ARG A  96      13.905   7.407 -28.157  1.00 98.44           H  
ATOM   1480  C   ARG A  96      14.364   5.466 -28.885  1.00 98.44           C  
ATOM   1481  CB  ARG A  96      12.138   6.162 -28.147  1.00 98.44           C  
ATOM   1482  HB2 ARG A  96      11.780   5.318 -28.737  1.00 98.44           H  
ATOM   1483  HB3 ARG A  96      12.341   5.804 -27.138  1.00 98.44           H  
ATOM   1484  O   ARG A  96      14.317   4.745 -29.875  1.00 98.44           O  
ATOM   1485  CG  ARG A  96      11.024   7.200 -28.104  1.00 98.44           C  
ATOM   1486  HG2 ARG A  96      10.793   7.557 -29.108  1.00 98.44           H  
ATOM   1487  HG3 ARG A  96      10.135   6.695 -27.728  1.00 98.44           H  
ATOM   1488  CD  ARG A  96      11.385   8.375 -27.200  1.00 98.44           C  
ATOM   1489  HD2 ARG A  96      11.550   8.014 -26.185  1.00 98.44           H  
ATOM   1490  HD3 ARG A  96      12.312   8.829 -27.550  1.00 98.44           H  
ATOM   1491  NE  ARG A  96      10.295   9.352 -27.188  1.00 98.44           N  
ATOM   1492  HE  ARG A  96       9.507   9.098 -26.610  1.00 98.44           H  
ATOM   1493  NH1 ARG A  96      11.115  10.681 -28.853  1.00 98.44           N  
ATOM   1494 HH11 ARG A  96      11.945  10.106 -28.880  1.00 98.44           H  
ATOM   1495 HH12 ARG A  96      10.862  11.223 -29.666  1.00 98.44           H  
ATOM   1496  NH2 ARG A  96       9.176  11.209 -27.889  1.00 98.44           N  
ATOM   1497 HH21 ARG A  96       8.477  11.020 -27.185  1.00 98.44           H  
ATOM   1498 HH22 ARG A  96       9.209  12.097 -28.368  1.00 98.44           H  
ATOM   1499  CZ  ARG A  96      10.204  10.415 -27.961  1.00 98.44           C  
ATOM   1500  N   MET A  97      15.162   5.241 -27.851  1.00 98.73           N  
ATOM   1501  H   MET A  97      15.086   5.859 -27.056  1.00 98.73           H  
ATOM   1502  CA  MET A  97      15.933   4.016 -27.693  1.00 98.73           C  
ATOM   1503  HA  MET A  97      16.643   3.943 -28.517  1.00 98.73           H  
ATOM   1504  C   MET A  97      15.008   2.801 -27.741  1.00 98.73           C  
ATOM   1505  CB  MET A  97      16.704   4.072 -26.375  1.00 98.73           C  
ATOM   1506  HB2 MET A  97      15.993   4.146 -25.552  1.00 98.73           H  
ATOM   1507  HB3 MET A  97      17.337   4.959 -26.372  1.00 98.73           H  
ATOM   1508  O   MET A  97      14.039   2.730 -26.993  1.00 98.73           O  
ATOM   1509  CG  MET A  97      17.570   2.829 -26.165  1.00 98.73           C  
ATOM   1510  HG2 MET A  97      18.273   2.726 -26.992  1.00 98.73           H  
ATOM   1511  HG3 MET A  97      16.927   1.949 -26.144  1.00 98.73           H  
ATOM   1512  SD  MET A  97      18.481   2.878 -24.608  1.00 98.73           S  
ATOM   1513  CE  MET A  97      19.841   3.993 -25.034  1.00 98.73           C  
ATOM   1514  HE1 MET A  97      20.435   4.196 -24.143  1.00 98.73           H  
ATOM   1515  HE2 MET A  97      19.451   4.931 -25.429  1.00 98.73           H  
ATOM   1516  HE3 MET A  97      20.475   3.513 -25.781  1.00 98.73           H  
ATOM   1517  N   ASN A  98      15.344   1.855 -28.611  1.00 98.60           N  
ATOM   1518  H   ASN A  98      16.147   2.025 -29.199  1.00 98.60           H  
ATOM   1519  CA  ASN A  98      14.492   0.737 -28.981  1.00 98.60           C  
ATOM   1520  HA  ASN A  98      13.676   0.627 -28.266  1.00 98.60           H  
ATOM   1521  C   ASN A  98      15.285  -0.574 -29.046  1.00 98.60           C  
ATOM   1522  CB  ASN A  98      13.905   1.057 -30.361  1.00 98.60           C  
ATOM   1523  HB2 ASN A  98      13.363   2.003 -30.332  1.00 98.60           H  
ATOM   1524  HB3 ASN A  98      14.708   1.153 -31.092  1.00 98.60           H  
ATOM   1525  O   ASN A  98      16.410  -0.583 -29.555  1.00 98.60           O  
ATOM   1526  CG  ASN A  98      12.957  -0.043 -30.776  1.00 98.60           C  
ATOM   1527  ND2 ASN A  98      13.247  -0.751 -31.838  1.00 98.60           N  
ATOM   1528 HD21 ASN A  98      14.020  -0.498 -32.437  1.00 98.60           H  
ATOM   1529 HD22 ASN A  98      12.654  -1.557 -31.975  1.00 98.60           H  
ATOM   1530  OD1 ASN A  98      12.024  -0.375 -30.089  1.00 98.60           O  
ATOM   1531  N   GLN A  99      14.682  -1.695 -28.641  1.00 98.49           N  
ATOM   1532  H   GLN A  99      13.752  -1.622 -28.251  1.00 98.49           H  
ATOM   1533  CA  GLN A  99      15.204  -3.029 -28.963  1.00 98.49           C  
ATOM   1534  HA  GLN A  99      16.267  -3.063 -28.726  1.00 98.49           H  
ATOM   1535  C   GLN A  99      15.046  -3.298 -30.473  1.00 98.49           C  
ATOM   1536  CB  GLN A  99      14.499  -4.096 -28.115  1.00 98.49           C  
ATOM   1537  HB2 GLN A  99      13.422  -4.037 -28.270  1.00 98.49           H  
ATOM   1538  HB3 GLN A  99      14.839  -5.081 -28.436  1.00 98.49           H  
ATOM   1539  O   GLN A  99      13.945  -3.528 -30.979  1.00 98.49           O  
ATOM   1540  CG  GLN A  99      14.809  -3.989 -26.620  1.00 98.49           C  
ATOM   1541  HG2 GLN A  99      15.873  -4.162 -26.456  1.00 98.49           H  
ATOM   1542  HG3 GLN A  99      14.565  -2.989 -26.263  1.00 98.49           H  
ATOM   1543  CD  GLN A  99      13.993  -5.007 -25.831  1.00 98.49           C  
ATOM   1544  NE2 GLN A  99      12.811  -4.623 -25.411  1.00 98.49           N  
ATOM   1545 HE21 GLN A  99      12.497  -3.682 -25.598  1.00 98.49           H  
ATOM   1546 HE22 GLN A  99      12.273  -5.279 -24.863  1.00 98.49           H  
ATOM   1547  OE1 GLN A  99      14.377  -6.153 -25.607  1.00 98.49           O  
ATOM   1548  N   PHE A 100      16.146  -3.199 -31.227  1.00 97.72           N  
ATOM   1549  H   PHE A 100      17.042  -3.087 -30.775  1.00 97.72           H  
ATOM   1550  CA  PHE A 100      16.103  -3.187 -32.689  1.00 97.72           C  
ATOM   1551  HA  PHE A 100      15.340  -2.469 -32.991  1.00 97.72           H  
ATOM   1552  C   PHE A 100      15.715  -4.551 -33.267  1.00 97.72           C  
ATOM   1553  CB  PHE A 100      17.444  -2.712 -33.267  1.00 97.72           C  
ATOM   1554  HB2 PHE A 100      18.223  -3.426 -32.997  1.00 97.72           H  
ATOM   1555  HB3 PHE A 100      17.703  -1.751 -32.824  1.00 97.72           H  
ATOM   1556  O   PHE A 100      16.381  -5.553 -33.017  1.00 97.72           O  
ATOM   1557  CG  PHE A 100      17.413  -2.571 -34.777  1.00 97.72           C  
ATOM   1558  CD1 PHE A 100      17.714  -3.676 -35.600  1.00 97.72           C  
ATOM   1559  HD1 PHE A 100      17.981  -4.623 -35.154  1.00 97.72           H  
ATOM   1560  CD2 PHE A 100      17.004  -1.358 -35.362  1.00 97.72           C  
ATOM   1561  HD2 PHE A 100      16.752  -0.512 -34.740  1.00 97.72           H  
ATOM   1562  CE1 PHE A 100      17.587  -3.572 -36.997  1.00 97.72           C  
ATOM   1563  HE1 PHE A 100      17.765  -4.434 -37.624  1.00 97.72           H  
ATOM   1564  CE2 PHE A 100      16.894  -1.249 -36.760  1.00 97.72           C  
ATOM   1565  HE2 PHE A 100      16.561  -0.324 -37.206  1.00 97.72           H  
ATOM   1566  CZ  PHE A 100      17.177  -2.358 -37.578  1.00 97.72           C  
ATOM   1567  HZ  PHE A 100      17.051  -2.284 -38.648  1.00 97.72           H  
ATOM   1568  N   GLY A 101      14.686  -4.566 -34.117  1.00 95.52           N  
ATOM   1569  H   GLY A 101      14.176  -3.708 -34.278  1.00 95.52           H  
ATOM   1570  CA  GLY A 101      14.229  -5.774 -34.809  1.00 95.52           C  
ATOM   1571  HA2 GLY A 101      15.092  -6.317 -35.194  1.00 95.52           H  
ATOM   1572  HA3 GLY A 101      13.605  -5.483 -35.654  1.00 95.52           H  
ATOM   1573  C   GLY A 101      13.417  -6.742 -33.943  1.00 95.52           C  
ATOM   1574  O   GLY A 101      13.029  -7.794 -34.439  1.00 95.52           O  
ATOM   1575  N   GLY A 102      13.138  -6.401 -32.681  1.00 96.25           N  
ATOM   1576  H   GLY A 102      13.553  -5.565 -32.297  1.00 96.25           H  
ATOM   1577  CA  GLY A 102      12.341  -7.220 -31.766  1.00 96.25           C  
ATOM   1578  HA2 GLY A 102      12.248  -8.236 -32.149  1.00 96.25           H  
ATOM   1579  HA3 GLY A 102      11.341  -6.794 -31.684  1.00 96.25           H  
ATOM   1580  C   GLY A 102      12.948  -7.295 -30.369  1.00 96.25           C  
ATOM   1581  O   GLY A 102      13.968  -6.679 -30.088  1.00 96.25           O  
ATOM   1582  N   THR A 103      12.320  -8.060 -29.480  1.00 97.34           N  
ATOM   1583  H   THR A 103      11.487  -8.555 -29.764  1.00 97.34           H  
ATOM   1584  CA  THR A 103      12.776  -8.239 -28.093  1.00 97.34           C  
ATOM   1585  HA  THR A 103      13.433  -7.414 -27.817  1.00 97.34           H  
ATOM   1586  C   THR A 103      13.545  -9.544 -27.933  1.00 97.34           C  
ATOM   1587  CB  THR A 103      11.598  -8.241 -27.112  1.00 97.34           C  
ATOM   1588  HB  THR A 103      11.992  -8.272 -26.096  1.00 97.34           H  
ATOM   1589  O   THR A 103      13.173 -10.554 -28.523  1.00 97.34           O  
ATOM   1590  CG2 THR A 103      10.710  -7.011 -27.265  1.00 97.34           C  
ATOM   1591 HG21 THR A 103      11.306  -6.102 -27.186  1.00 97.34           H  
ATOM   1592 HG22 THR A 103      10.211  -7.028 -28.234  1.00 97.34           H  
ATOM   1593 HG23 THR A 103       9.942  -7.011 -26.492  1.00 97.34           H  
ATOM   1594  OG1 THR A 103      10.780  -9.369 -27.321  1.00 97.34           O  
ATOM   1595  HG1 THR A 103      11.309 -10.072 -27.705  1.00 97.34           H  
ATOM   1596  N   GLY A 104      14.555  -9.572 -27.073  1.00 97.26           N  
ATOM   1597  H   GLY A 104      14.873  -8.707 -26.659  1.00 97.26           H  
ATOM   1598  CA  GLY A 104      15.308 -10.792 -26.774  1.00 97.26           C  
ATOM   1599  HA2 GLY A 104      14.720 -11.438 -26.123  1.00 97.26           H  
ATOM   1600  HA3 GLY A 104      15.517 -11.331 -27.699  1.00 97.26           H  
ATOM   1601  C   GLY A 104      16.629 -10.471 -26.098  1.00 97.26           C  
ATOM   1602  O   GLY A 104      16.947  -9.302 -25.907  1.00 97.26           O  
ATOM   1603  N   VAL A 105      17.404 -11.491 -25.739  1.00 98.16           N  
ATOM   1604  H   VAL A 105      17.091 -12.425 -25.961  1.00 98.16           H  
ATOM   1605  CA  VAL A 105      18.785 -11.334 -25.253  1.00 98.16           C  
ATOM   1606  HA  VAL A 105      18.842 -10.458 -24.608  1.00 98.16           H  
ATOM   1607  C   VAL A 105      19.723 -11.115 -26.442  1.00 98.16           C  
ATOM   1608  CB  VAL A 105      19.205 -12.568 -24.433  1.00 98.16           C  
ATOM   1609  HB  VAL A 105      19.054 -13.464 -25.034  1.00 98.16           H  
ATOM   1610  O   VAL A 105      19.565 -11.750 -27.479  1.00 98.16           O  
ATOM   1611  CG1 VAL A 105      20.676 -12.523 -23.999  1.00 98.16           C  
ATOM   1612 HG11 VAL A 105      20.892 -13.360 -23.335  1.00 98.16           H  
ATOM   1613 HG12 VAL A 105      21.323 -12.619 -24.872  1.00 98.16           H  
ATOM   1614 HG13 VAL A 105      20.892 -11.584 -23.489  1.00 98.16           H  
ATOM   1615  CG2 VAL A 105      18.347 -12.686 -23.168  1.00 98.16           C  
ATOM   1616 HG21 VAL A 105      18.472 -11.806 -22.538  1.00 98.16           H  
ATOM   1617 HG22 VAL A 105      18.633 -13.585 -22.623  1.00 98.16           H  
ATOM   1618 HG23 VAL A 105      17.293 -12.778 -23.429  1.00 98.16           H  
ATOM   1619  N   GLY A 106      20.713 -10.230 -26.301  1.00 98.09           N  
ATOM   1620  H   GLY A 106      20.778  -9.702 -25.443  1.00 98.09           H  
ATOM   1621  CA  GLY A 106      21.692  -9.928 -27.353  1.00 98.09           C  
ATOM   1622  HA2 GLY A 106      22.582  -9.500 -26.893  1.00 98.09           H  
ATOM   1623  HA3 GLY A 106      21.976 -10.853 -27.855  1.00 98.09           H  
ATOM   1624  C   GLY A 106      21.194  -8.950 -28.423  1.00 98.09           C  
ATOM   1625  O   GLY A 106      21.938  -8.627 -29.353  1.00 98.09           O  
ATOM   1626  N   VAL A 107      19.968  -8.438 -28.285  1.00 98.50           N  
ATOM   1627  H   VAL A 107      19.445  -8.664 -27.451  1.00 98.50           H  
ATOM   1628  CA  VAL A 107      19.380  -7.475 -29.217  1.00 98.50           C  
ATOM   1629  HA  VAL A 107      19.505  -7.859 -30.230  1.00 98.50           H  
ATOM   1630  C   VAL A 107      20.113  -6.144 -29.122  1.00 98.50           C  
ATOM   1631  CB  VAL A 107      17.871  -7.293 -28.974  1.00 98.50           C  
ATOM   1632  HB  VAL A 107      17.680  -7.063 -27.925  1.00 98.50           H  
ATOM   1633  O   VAL A 107      20.278  -5.593 -28.036  1.00 98.50           O  
ATOM   1634  CG1 VAL A 107      17.333  -6.137 -29.814  1.00 98.50           C  
ATOM   1635 HG11 VAL A 107      16.243  -6.146 -29.803  1.00 98.50           H  
ATOM   1636 HG12 VAL A 107      17.662  -6.227 -30.850  1.00 98.50           H  
ATOM   1637 HG13 VAL A 107      17.655  -5.186 -29.391  1.00 98.50           H  
ATOM   1638  CG2 VAL A 107      17.116  -8.573 -29.343  1.00 98.50           C  
ATOM   1639 HG21 VAL A 107      17.271  -8.810 -30.396  1.00 98.50           H  
ATOM   1640 HG22 VAL A 107      16.049  -8.427 -29.176  1.00 98.50           H  
ATOM   1641 HG23 VAL A 107      17.460  -9.408 -28.733  1.00 98.50           H  
ATOM   1642  N   GLN A 108      20.539  -5.619 -30.271  1.00 98.65           N  
ATOM   1643  H   GLN A 108      20.296  -6.103 -31.124  1.00 98.65           H  
ATOM   1644  CA  GLN A 108      21.163  -4.301 -30.370  1.00 98.65           C  
ATOM   1645  HA  GLN A 108      21.922  -4.218 -29.592  1.00 98.65           H  
ATOM   1646  C   GLN A 108      20.138  -3.190 -30.151  1.00 98.65           C  
ATOM   1647  CB  GLN A 108      21.833  -4.117 -31.738  1.00 98.65           C  
ATOM   1648  HB2 GLN A 108      21.089  -4.263 -32.521  1.00 98.65           H  
ATOM   1649  HB3 GLN A 108      22.215  -3.098 -31.810  1.00 98.65           H  
ATOM   1650  O   GLN A 108      18.964  -3.327 -30.487  1.00 98.65           O  
ATOM   1651  CG  GLN A 108      23.004  -5.082 -31.957  1.00 98.65           C  
ATOM   1652  HG2 GLN A 108      22.664  -6.108 -31.814  1.00 98.65           H  
ATOM   1653  HG3 GLN A 108      23.781  -4.877 -31.221  1.00 98.65           H  
ATOM   1654  CD  GLN A 108      23.611  -4.981 -33.354  1.00 98.65           C  
ATOM   1655  NE2 GLN A 108      24.559  -5.837 -33.666  1.00 98.65           N  
ATOM   1656 HE21 GLN A 108      24.802  -5.923 -34.643  1.00 98.65           H  
ATOM   1657 HE22 GLN A 108      24.817  -6.558 -33.007  1.00 98.65           H  
ATOM   1658  OE1 GLN A 108      23.283  -4.141 -34.185  1.00 98.65           O  
ATOM   1659  N   LEU A 109      20.601  -2.050 -29.654  1.00 98.68           N  
ATOM   1660  H   LEU A 109      21.570  -1.996 -29.373  1.00 98.68           H  
ATOM   1661  CA  LEU A 109      19.729  -0.920 -29.359  1.00 98.68           C  
ATOM   1662  HA  LEU A 109      18.698  -1.264 -29.290  1.00 98.68           H  
ATOM   1663  C   LEU A 109      19.796   0.118 -30.475  1.00 98.68           C  
ATOM   1664  CB  LEU A 109      20.111  -0.360 -27.995  1.00 98.68           C  
ATOM   1665  HB2 LEU A 109      21.137   0.005 -28.056  1.00 98.68           H  
ATOM   1666  HB3 LEU A 109      19.449   0.472 -27.756  1.00 98.68           H  
ATOM   1667  O   LEU A 109      20.869   0.629 -30.789  1.00 98.68           O  
ATOM   1668  CG  LEU A 109      20.051  -1.413 -26.879  1.00 98.68           C  
ATOM   1669  HG  LEU A 109      20.780  -2.203 -27.058  1.00 98.68           H  
ATOM   1670  CD1 LEU A 109      20.438  -0.707 -25.603  1.00 98.68           C  
ATOM   1671 HD11 LEU A 109      21.383  -0.177 -25.720  1.00 98.68           H  
ATOM   1672 HD12 LEU A 109      20.538  -1.442 -24.804  1.00 98.68           H  
ATOM   1673 HD13 LEU A 109      19.656   0.021 -25.386  1.00 98.68           H  
ATOM   1674  CD2 LEU A 109      18.665  -2.035 -26.697  1.00 98.68           C  
ATOM   1675 HD21 LEU A 109      17.906  -1.256 -26.631  1.00 98.68           H  
ATOM   1676 HD22 LEU A 109      18.438  -2.688 -27.539  1.00 98.68           H  
ATOM   1677 HD23 LEU A 109      18.648  -2.636 -25.787  1.00 98.68           H  
ATOM   1678  N   GLY A 110      18.657   0.406 -31.093  1.00 98.53           N  
ATOM   1679  H   GLY A 110      17.815   0.004 -30.708  1.00 98.53           H  
ATOM   1680  CA  GLY A 110      18.510   1.407 -32.149  1.00 98.53           C  
ATOM   1681  HA2 GLY A 110      19.469   1.860 -32.401  1.00 98.53           H  
ATOM   1682  HA3 GLY A 110      18.117   0.923 -33.044  1.00 98.53           H  
ATOM   1683  C   GLY A 110      17.558   2.519 -31.735  1.00 98.53           C  
ATOM   1684  O   GLY A 110      17.279   2.694 -30.551  1.00 98.53           O  
ATOM   1685  N   GLU A 111      17.039   3.246 -32.720  1.00 98.48           N  
ATOM   1686  H   GLU A 111      17.303   3.049 -33.675  1.00 98.48           H  
ATOM   1687  CA  GLU A 111      16.028   4.281 -32.516  1.00 98.48           C  
ATOM   1688  HA  GLU A 111      15.800   4.328 -31.451  1.00 98.48           H  
ATOM   1689  C   GLU A 111      14.728   3.956 -33.258  1.00 98.48           C  
ATOM   1690  CB  GLU A 111      16.577   5.654 -32.928  1.00 98.48           C  
ATOM   1691  HB2 GLU A 111      17.128   5.561 -33.864  1.00 98.48           H  
ATOM   1692  HB3 GLU A 111      15.745   6.338 -33.092  1.00 98.48           H  
ATOM   1693  O   GLU A 111      14.761   3.619 -34.444  1.00 98.48           O  
ATOM   1694  CG  GLU A 111      17.477   6.244 -31.838  1.00 98.48           C  
ATOM   1695  HG2 GLU A 111      16.921   6.263 -30.901  1.00 98.48           H  
ATOM   1696  HG3 GLU A 111      18.340   5.591 -31.705  1.00 98.48           H  
ATOM   1697  CD  GLU A 111      17.962   7.663 -32.156  1.00 98.48           C  
ATOM   1698  OE1 GLU A 111      18.229   8.420 -31.199  1.00 98.48           O  
ATOM   1699  OE2 GLU A 111      18.129   8.029 -33.340  1.00 98.48           O  
ATOM   1700  N   TRP A 112      13.582   4.097 -32.590  1.00 98.30           N  
ATOM   1701  H   TRP A 112      13.617   4.333 -31.609  1.00 98.30           H  
ATOM   1702  CA  TRP A 112      12.261   3.892 -33.191  1.00 98.30           C  
ATOM   1703  HA  TRP A 112      12.355   3.994 -34.272  1.00 98.30           H  
ATOM   1704  C   TRP A 112      11.234   4.944 -32.758  1.00 98.30           C  
ATOM   1705  CB  TRP A 112      11.785   2.464 -32.917  1.00 98.30           C  
ATOM   1706  HB2 TRP A 112      11.376   2.398 -31.909  1.00 98.30           H  
ATOM   1707  HB3 TRP A 112      12.642   1.792 -32.979  1.00 98.30           H  
ATOM   1708  O   TRP A 112      11.542   5.847 -31.980  1.00 98.30           O  
ATOM   1709  CG  TRP A 112      10.784   1.975 -33.910  1.00 98.30           C  
ATOM   1710  CD1 TRP A 112       9.495   1.685 -33.651  1.00 98.30           C  
ATOM   1711  HD1 TRP A 112       9.039   1.738 -32.673  1.00 98.30           H  
ATOM   1712  CD2 TRP A 112      10.974   1.698 -35.329  1.00 98.30           C  
ATOM   1713  CE2 TRP A 112       9.735   1.238 -35.870  1.00 98.30           C  
ATOM   1714  CE3 TRP A 112      12.081   1.774 -36.203  1.00 98.30           C  
ATOM   1715  HE3 TRP A 112      13.036   2.094 -35.814  1.00 98.30           H  
ATOM   1716  NE1 TRP A 112       8.871   1.235 -34.794  1.00 98.30           N  
ATOM   1717  HE1 TRP A 112       7.951   0.819 -34.760  1.00 98.30           H  
ATOM   1718  CH2 TRP A 112      10.720   0.966 -38.064  1.00 98.30           C  
ATOM   1719  HH2 TRP A 112      10.633   0.677 -39.101  1.00 98.30           H  
ATOM   1720  CZ2 TRP A 112       9.601   0.876 -37.217  1.00 98.30           C  
ATOM   1721  HZ2 TRP A 112       8.653   0.518 -37.591  1.00 98.30           H  
ATOM   1722  CZ3 TRP A 112      11.955   1.410 -37.558  1.00 98.30           C  
ATOM   1723  HZ3 TRP A 112      12.813   1.455 -38.212  1.00 98.30           H  
ATOM   1724  N   ASN A 113      10.034   4.890 -33.332  1.00 98.25           N  
ATOM   1725  H   ASN A 113       9.808   4.074 -33.883  1.00 98.25           H  
ATOM   1726  CA  ASN A 113       8.982   5.874 -33.084  1.00 98.25           C  
ATOM   1727  HA  ASN A 113       9.379   6.866 -33.297  1.00 98.25           H  
ATOM   1728  C   ASN A 113       8.538   5.862 -31.616  1.00 98.25           C  
ATOM   1729  CB  ASN A 113       7.802   5.604 -34.027  1.00 98.25           C  
ATOM   1730  HB2 ASN A 113       6.966   6.252 -33.760  1.00 98.25           H  
ATOM   1731  HB3 ASN A 113       7.474   4.572 -33.902  1.00 98.25           H  
ATOM   1732  O   ASN A 113       8.537   4.814 -30.976  1.00 98.25           O  
ATOM   1733  CG  ASN A 113       8.138   5.859 -35.485  1.00 98.25           C  
ATOM   1734  ND2 ASN A 113       7.410   5.248 -36.388  1.00 98.25           N  
ATOM   1735 HD21 ASN A 113       7.623   5.434 -37.357  1.00 98.25           H  
ATOM   1736 HD22 ASN A 113       6.653   4.641 -36.105  1.00 98.25           H  
ATOM   1737  OD1 ASN A 113       9.049   6.598 -35.833  1.00 98.25           O  
ATOM   1738  N   ALA A 114       8.151   7.031 -31.102  1.00 97.94           N  
ATOM   1739  H   ALA A 114       8.128   7.845 -31.700  1.00 97.94           H  
ATOM   1740  CA  ALA A 114       7.630   7.176 -29.746  1.00 97.94           C  
ATOM   1741  HA  ALA A 114       8.400   6.865 -29.039  1.00 97.94           H  
ATOM   1742  C   ALA A 114       6.397   6.291 -29.506  1.00 97.94           C  
ATOM   1743  CB  ALA A 114       7.312   8.655 -29.508  1.00 97.94           C  
ATOM   1744  HB1 ALA A 114       8.189   9.263 -29.729  1.00 97.94           H  
ATOM   1745  HB2 ALA A 114       7.027   8.798 -28.465  1.00 97.94           H  
ATOM   1746  HB3 ALA A 114       6.485   8.964 -30.147  1.00 97.94           H  
ATOM   1747  O   ALA A 114       5.565   6.125 -30.397  1.00 97.94           O  
ATOM   1748  N   GLY A 115       6.282   5.747 -28.296  1.00 96.96           N  
ATOM   1749  H   GLY A 115       7.034   5.864 -27.633  1.00 96.96           H  
ATOM   1750  CA  GLY A 115       5.169   4.901 -27.871  1.00 96.96           C  
ATOM   1751  HA2 GLY A 115       4.239   5.298 -28.278  1.00 96.96           H  
ATOM   1752  HA3 GLY A 115       5.114   4.935 -26.783  1.00 96.96           H  
ATOM   1753  C   GLY A 115       5.276   3.430 -28.280  1.00 96.96           C  
ATOM   1754  O   GLY A 115       4.432   2.639 -27.854  1.00 96.96           O  
ATOM   1755  N   ASP A 116       6.293   3.041 -29.056  1.00 97.78           N  
ATOM   1756  H   ASP A 116       6.956   3.733 -29.375  1.00 97.78           H  
ATOM   1757  CA  ASP A 116       6.521   1.641 -29.420  1.00 97.78           C  
ATOM   1758  HA  ASP A 116       5.614   1.278 -29.904  1.00 97.78           H  
ATOM   1759  C   ASP A 116       6.776   0.769 -28.180  1.00 97.78           C  
ATOM   1760  CB  ASP A 116       7.658   1.528 -30.439  1.00 97.78           C  
ATOM   1761  HB2 ASP A 116       8.611   1.761 -29.963  1.00 97.78           H  
ATOM   1762  HB3 ASP A 116       7.480   2.252 -31.234  1.00 97.78           H  
ATOM   1763  O   ASP A 116       7.453   1.169 -27.224  1.00 97.78           O  
ATOM   1764  CG  ASP A 116       7.741   0.124 -31.040  1.00 97.78           C  
ATOM   1765  OD1 ASP A 116       7.211  -0.060 -32.155  1.00 97.78           O  
ATOM   1766  OD2 ASP A 116       8.291  -0.771 -30.365  1.00 97.78           O  
ATOM   1767  N   ASN A 117       6.228  -0.449 -28.196  1.00 96.62           N  
ATOM   1768  H   ASN A 117       5.757  -0.739 -29.041  1.00 96.62           H  
ATOM   1769  CA  ASN A 117       6.335  -1.397 -27.088  1.00 96.62           C  
ATOM   1770  HA  ASN A 117       5.932  -0.929 -26.189  1.00 96.62           H  
ATOM   1771  C   ASN A 117       7.788  -1.779 -26.768  1.00 96.62           C  
ATOM   1772  CB  ASN A 117       5.501  -2.647 -27.421  1.00 96.62           C  
ATOM   1773  HB2 ASN A 117       5.657  -2.926 -28.463  1.00 96.62           H  
ATOM   1774  HB3 ASN A 117       5.841  -3.478 -26.803  1.00 96.62           H  
ATOM   1775  O   ASN A 117       8.104  -2.058 -25.610  1.00 96.62           O  
ATOM   1776  CG  ASN A 117       4.019  -2.471 -27.141  1.00 96.62           C  
ATOM   1777  ND2 ASN A 117       3.174  -3.205 -27.824  1.00 96.62           N  
ATOM   1778 HD21 ASN A 117       3.501  -3.805 -28.568  1.00 96.62           H  
ATOM   1779 HD22 ASN A 117       2.193  -3.032 -27.655  1.00 96.62           H  
ATOM   1780  OD1 ASN A 117       3.597  -1.734 -26.264  1.00 96.62           O  
ATOM   1781  N   ASN A 118       8.676  -1.760 -27.762  1.00 97.85           N  
ATOM   1782  H   ASN A 118       8.372  -1.463 -28.678  1.00 97.85           H  
ATOM   1783  CA  ASN A 118      10.077  -2.146 -27.630  1.00 97.85           C  
ATOM   1784  HA  ASN A 118      10.146  -2.958 -26.907  1.00 97.85           H  
ATOM   1785  C   ASN A 118      10.972  -1.008 -27.097  1.00 97.85           C  
ATOM   1786  CB  ASN A 118      10.541  -2.682 -28.990  1.00 97.85           C  
ATOM   1787  HB2 ASN A 118      10.331  -1.926 -29.746  1.00 97.85           H  
ATOM   1788  HB3 ASN A 118      11.615  -2.870 -28.980  1.00 97.85           H  
ATOM   1789  O   ASN A 118      12.143  -1.263 -26.795  1.00 97.85           O  
ATOM   1790  CG  ASN A 118       9.840  -3.938 -29.449  1.00 97.85           C  
ATOM   1791  ND2 ASN A 118       9.899  -4.221 -30.727  1.00 97.85           N  
ATOM   1792 HD21 ASN A 118       9.295  -4.969 -31.036  1.00 97.85           H  
ATOM   1793 HD22 ASN A 118      10.222  -3.491 -31.346  1.00 97.85           H  
ATOM   1794  OD1 ASN A 118       9.238  -4.680 -28.690  1.00 97.85           O  
ATOM   1795  N   ASN A 119      10.422   0.201 -26.914  1.00 98.11           N  
ATOM   1796  H   ASN A 119       9.488   0.349 -27.269  1.00 98.11           H  
ATOM   1797  CA  ASN A 119      11.082   1.331 -26.248  1.00 98.11           C  
ATOM   1798  HA  ASN A 119      12.160   1.277 -26.407  1.00 98.11           H  
ATOM   1799  C   ASN A 119      10.808   1.388 -24.738  1.00 98.11           C  
ATOM   1800  CB  ASN A 119      10.551   2.651 -26.808  1.00 98.11           C  
ATOM   1801  HB2 ASN A 119       9.515   2.752 -26.485  1.00 98.11           H  
ATOM   1802  HB3 ASN A 119      11.113   3.474 -26.367  1.00 98.11           H  
ATOM   1803  O   ASN A 119      11.557   2.027 -24.000  1.00 98.11           O  
ATOM   1804  CG  ASN A 119      10.577   2.839 -28.301  1.00 98.11           C  
ATOM   1805  ND2 ASN A 119       9.737   3.745 -28.729  1.00 98.11           N  
ATOM   1806 HD21 ASN A 119       9.121   4.164 -28.048  1.00 98.11           H  
ATOM   1807 HD22 ASN A 119       9.585   3.862 -29.721  1.00 98.11           H  
ATOM   1808  OD1 ASN A 119      11.331   2.255 -29.053  1.00 98.11           O  
ATOM   1809  N   GLN A 120       9.698   0.783 -24.291  1.00 98.03           N  
ATOM   1810  H   GLN A 120       9.143   0.266 -24.959  1.00 98.03           H  
ATOM   1811  CA  GLN A 120       9.182   0.938 -22.929  1.00 98.03           C  
ATOM   1812  HA  GLN A 120       9.069   2.001 -22.717  1.00 98.03           H  
ATOM   1813  C   GLN A 120      10.169   0.342 -21.921  1.00 98.03           C  
ATOM   1814  CB  GLN A 120       7.808   0.251 -22.786  1.00 98.03           C  
ATOM   1815  HB2 GLN A 120       7.943  -0.823 -22.911  1.00 98.03           H  
ATOM   1816  HB3 GLN A 120       7.434   0.426 -21.777  1.00 98.03           H  
ATOM   1817  O   GLN A 120      10.490  -0.846 -22.002  1.00 98.03           O  
ATOM   1818  CG  GLN A 120       6.735   0.694 -23.792  1.00 98.03           C  
ATOM   1819  HG2 GLN A 120       5.806   0.162 -23.585  1.00 98.03           H  
ATOM   1820  HG3 GLN A 120       7.058   0.418 -24.796  1.00 98.03           H  
ATOM   1821  CD  GLN A 120       6.454   2.186 -23.743  1.00 98.03           C  
ATOM   1822  NE2 GLN A 120       6.641   2.884 -24.842  1.00 98.03           N  
ATOM   1823 HE21 GLN A 120       6.665   3.893 -24.806  1.00 98.03           H  
ATOM   1824 HE22 GLN A 120       6.953   2.426 -25.685  1.00 98.03           H  
ATOM   1825  OE1 GLN A 120       6.090   2.722 -22.709  1.00 98.03           O  
ATOM   1826  N   LEU A 121      10.632   1.134 -20.955  1.00 98.10           N  
ATOM   1827  H   LEU A 121      10.379   2.111 -20.984  1.00 98.10           H  
ATOM   1828  CA  LEU A 121      11.602   0.721 -19.940  1.00 98.10           C  
ATOM   1829  HA  LEU A 121      11.508  -0.356 -19.802  1.00 98.10           H  
ATOM   1830  C   LEU A 121      11.316   1.325 -18.565  1.00 98.10           C  
ATOM   1831  CB  LEU A 121      13.033   1.003 -20.445  1.00 98.10           C  
ATOM   1832  HB2 LEU A 121      13.756   0.643 -19.713  1.00 98.10           H  
ATOM   1833  HB3 LEU A 121      13.167   0.401 -21.344  1.00 98.10           H  
ATOM   1834  O   LEU A 121      10.495   2.223 -18.422  1.00 98.10           O  
ATOM   1835  CG  LEU A 121      13.376   2.466 -20.795  1.00 98.10           C  
ATOM   1836  HG  LEU A 121      12.594   2.893 -21.422  1.00 98.10           H  
ATOM   1837  CD1 LEU A 121      13.585   3.358 -19.564  1.00 98.10           C  
ATOM   1838 HD11 LEU A 121      13.975   4.329 -19.871  1.00 98.10           H  
ATOM   1839 HD12 LEU A 121      12.628   3.541 -19.075  1.00 98.10           H  
ATOM   1840 HD13 LEU A 121      14.272   2.892 -18.859  1.00 98.10           H  
ATOM   1841  CD2 LEU A 121      14.663   2.480 -21.621  1.00 98.10           C  
ATOM   1842 HD21 LEU A 121      15.516   2.199 -21.004  1.00 98.10           H  
ATOM   1843 HD22 LEU A 121      14.571   1.785 -22.455  1.00 98.10           H  
ATOM   1844 HD23 LEU A 121      14.808   3.474 -22.044  1.00 98.10           H  
ATOM   1845  N   PHE A 122      11.995   0.820 -17.546  1.00 96.78           N  
ATOM   1846  H   PHE A 122      12.622   0.048 -17.724  1.00 96.78           H  
ATOM   1847  CA  PHE A 122      11.946   1.330 -16.183  1.00 96.78           C  
ATOM   1848  HA  PHE A 122      11.710   2.394 -16.215  1.00 96.78           H  
ATOM   1849  C   PHE A 122      13.309   1.183 -15.502  1.00 96.78           C  
ATOM   1850  CB  PHE A 122      10.831   0.623 -15.399  1.00 96.78           C  
ATOM   1851  HB2 PHE A 122      10.684   1.150 -14.457  1.00 96.78           H  
ATOM   1852  HB3 PHE A 122       9.896   0.714 -15.952  1.00 96.78           H  
ATOM   1853  O   PHE A 122      14.196   0.457 -15.968  1.00 96.78           O  
ATOM   1854  CG  PHE A 122      11.082  -0.845 -15.106  1.00 96.78           C  
ATOM   1855  CD1 PHE A 122      10.890  -1.813 -16.111  1.00 96.78           C  
ATOM   1856  HD1 PHE A 122      10.610  -1.505 -17.107  1.00 96.78           H  
ATOM   1857  CD2 PHE A 122      11.470  -1.248 -13.814  1.00 96.78           C  
ATOM   1858  HD2 PHE A 122      11.619  -0.510 -13.040  1.00 96.78           H  
ATOM   1859  CE1 PHE A 122      11.032  -3.179 -15.816  1.00 96.78           C  
ATOM   1860  HE1 PHE A 122      10.850  -3.917 -16.583  1.00 96.78           H  
ATOM   1861  CE2 PHE A 122      11.611  -2.613 -13.517  1.00 96.78           C  
ATOM   1862  HE2 PHE A 122      11.860  -2.924 -12.513  1.00 96.78           H  
ATOM   1863  CZ  PHE A 122      11.365  -3.576 -14.508  1.00 96.78           C  
ATOM   1864  HZ  PHE A 122      11.399  -4.622 -14.244  1.00 96.78           H  
ATOM   1865  N   PHE A 123      13.470   1.891 -14.389  1.00 95.49           N  
ATOM   1866  H   PHE A 123      12.696   2.452 -14.062  1.00 95.49           H  
ATOM   1867  CA  PHE A 123      14.676   1.888 -13.569  1.00 95.49           C  
ATOM   1868  HA  PHE A 123      15.512   1.480 -14.136  1.00 95.49           H  
ATOM   1869  C   PHE A 123      14.417   0.984 -12.363  1.00 95.49           C  
ATOM   1870  CB  PHE A 123      15.016   3.339 -13.195  1.00 95.49           C  
ATOM   1871  HB2 PHE A 123      14.266   3.706 -12.495  1.00 95.49           H  
ATOM   1872  HB3 PHE A 123      15.984   3.369 -12.694  1.00 95.49           H  
ATOM   1873  O   PHE A 123      13.732   1.368 -11.418  1.00 95.49           O  
ATOM   1874  CG  PHE A 123      15.038   4.273 -14.389  1.00 95.49           C  
ATOM   1875  CD1 PHE A 123      16.094   4.215 -15.314  1.00 95.49           C  
ATOM   1876  HD1 PHE A 123      16.926   3.552 -15.127  1.00 95.49           H  
ATOM   1877  CD2 PHE A 123      13.945   5.128 -14.628  1.00 95.49           C  
ATOM   1878  HD2 PHE A 123      13.127   5.178 -13.924  1.00 95.49           H  
ATOM   1879  CE1 PHE A 123      16.036   4.980 -16.493  1.00 95.49           C  
ATOM   1880  HE1 PHE A 123      16.806   4.895 -17.245  1.00 95.49           H  
ATOM   1881  CE2 PHE A 123      13.901   5.911 -15.793  1.00 95.49           C  
ATOM   1882  HE2 PHE A 123      13.054   6.556 -15.977  1.00 95.49           H  
ATOM   1883  CZ  PHE A 123      14.944   5.830 -16.728  1.00 95.49           C  
ATOM   1884  HZ  PHE A 123      14.890   6.399 -17.644  1.00 95.49           H  
ATOM   1885  N   GLU A 124      14.885  -0.261 -12.423  1.00 93.88           N  
ATOM   1886  H   GLU A 124      15.521  -0.504 -13.169  1.00 93.88           H  
ATOM   1887  CA  GLU A 124      14.583  -1.249 -11.387  1.00 93.88           C  
ATOM   1888  HA  GLU A 124      13.501  -1.268 -11.254  1.00 93.88           H  
ATOM   1889  C   GLU A 124      15.191  -0.811 -10.041  1.00 93.88           C  
ATOM   1890  CB  GLU A 124      14.994  -2.658 -11.863  1.00 93.88           C  
ATOM   1891  HB2 GLU A 124      14.328  -2.952 -12.674  1.00 93.88           H  
ATOM   1892  HB3 GLU A 124      15.991  -2.629 -12.302  1.00 93.88           H  
ATOM   1893  O   GLU A 124      16.381  -0.516  -9.942  1.00 93.88           O  
ATOM   1894  CG  GLU A 124      14.932  -3.745 -10.777  1.00 93.88           C  
ATOM   1895  HG2 GLU A 124      15.479  -3.414  -9.894  1.00 93.88           H  
ATOM   1896  HG3 GLU A 124      13.893  -3.902 -10.488  1.00 93.88           H  
ATOM   1897  CD  GLU A 124      15.549  -5.067 -11.261  1.00 93.88           C  
ATOM   1898  OE1 GLU A 124      14.887  -5.817 -12.016  1.00 93.88           O  
ATOM   1899  OE2 GLU A 124      16.723  -5.352 -10.906  1.00 93.88           O  
ATOM   1900  N   GLY A 125      14.355  -0.756  -9.000  1.00 89.67           N  
ATOM   1901  H   GLY A 125      13.376  -0.950  -9.157  1.00 89.67           H  
ATOM   1902  CA  GLY A 125      14.737  -0.280  -7.668  1.00 89.67           C  
ATOM   1903  HA2 GLY A 125      14.038  -0.685  -6.936  1.00 89.67           H  
ATOM   1904  HA3 GLY A 125      15.735  -0.645  -7.424  1.00 89.67           H  
ATOM   1905  C   GLY A 125      14.745   1.244  -7.501  1.00 89.67           C  
ATOM   1906  O   GLY A 125      15.062   1.714  -6.411  1.00 89.67           O  
ATOM   1907  N   ALA A 126      14.395   2.020  -8.534  1.00 88.25           N  
ATOM   1908  H   ALA A 126      14.128   1.602  -9.413  1.00 88.25           H  
ATOM   1909  CA  ALA A 126      14.129   3.443  -8.351  1.00 88.25           C  
ATOM   1910  HA  ALA A 126      14.985   3.893  -7.848  1.00 88.25           H  
ATOM   1911  C   ALA A 126      12.906   3.636  -7.448  1.00 88.25           C  
ATOM   1912  CB  ALA A 126      13.971   4.137  -9.705  1.00 88.25           C  
ATOM   1913  HB1 ALA A 126      13.791   5.201  -9.550  1.00 88.25           H  
ATOM   1914  HB2 ALA A 126      13.124   3.711 -10.244  1.00 88.25           H  
ATOM   1915  HB3 ALA A 126      14.886   4.012 -10.284  1.00 88.25           H  
ATOM   1916  O   ALA A 126      11.872   2.993  -7.633  1.00 88.25           O  
ATOM   1917  N   ILE A 127      13.056   4.513  -6.459  1.00 84.13           N  
ATOM   1918  H   ILE A 127      13.932   5.010  -6.383  1.00 84.13           H  
ATOM   1919  CA  ILE A 127      12.004   4.852  -5.503  1.00 84.13           C  
ATOM   1920  HA  ILE A 127      11.367   3.981  -5.347  1.00 84.13           H  
ATOM   1921  C   ILE A 127      11.149   5.964  -6.106  1.00 84.13           C  
ATOM   1922  CB  ILE A 127      12.617   5.240  -4.137  1.00 84.13           C  
ATOM   1923  HB  ILE A 127      13.328   6.049  -4.299  1.00 84.13           H  
ATOM   1924  O   ILE A 127      11.677   6.991  -6.541  1.00 84.13           O  
ATOM   1925  CG1 ILE A 127      13.372   4.032  -3.530  1.00 84.13           C  
ATOM   1926 HG12 ILE A 127      14.049   3.609  -4.272  1.00 84.13           H  
ATOM   1927 HG13 ILE A 127      12.653   3.260  -3.259  1.00 84.13           H  
ATOM   1928  CG2 ILE A 127      11.533   5.739  -3.164  1.00 84.13           C  
ATOM   1929 HG21 ILE A 127      11.039   6.628  -3.555  1.00 84.13           H  
ATOM   1930 HG22 ILE A 127      11.969   6.024  -2.206  1.00 84.13           H  
ATOM   1931 HG23 ILE A 127      10.782   4.969  -2.988  1.00 84.13           H  
ATOM   1932  CD1 ILE A 127      14.223   4.371  -2.300  1.00 84.13           C  
ATOM   1933 HD11 ILE A 127      14.758   3.476  -1.980  1.00 84.13           H  
ATOM   1934 HD12 ILE A 127      14.951   5.141  -2.556  1.00 84.13           H  
ATOM   1935 HD13 ILE A 127      13.598   4.711  -1.475  1.00 84.13           H  
ATOM   1936  N   ASP A 128       9.833   5.769  -6.097  1.00 87.87           N  
ATOM   1937  H   ASP A 128       9.468   4.915  -5.699  1.00 87.87           H  
ATOM   1938  CA  ASP A 128       8.872   6.833  -6.368  1.00 87.87           C  
ATOM   1939  HA  ASP A 128       9.295   7.519  -7.103  1.00 87.87           H  
ATOM   1940  C   ASP A 128       8.633   7.624  -5.077  1.00 87.87           C  
ATOM   1941  CB  ASP A 128       7.594   6.262  -6.989  1.00 87.87           C  
ATOM   1942  HB2 ASP A 128       7.872   5.633  -7.834  1.00 87.87           H  
ATOM   1943  HB3 ASP A 128       7.075   5.637  -6.262  1.00 87.87           H  
ATOM   1944  O   ASP A 128       7.698   7.380  -4.313  1.00 87.87           O  
ATOM   1945  CG  ASP A 128       6.656   7.365  -7.495  1.00 87.87           C  
ATOM   1946  OD1 ASP A 128       6.831   8.542  -7.092  1.00 87.87           O  
ATOM   1947  OD2 ASP A 128       5.761   7.008  -8.291  1.00 87.87           O  
ATOM   1948  N   TRP A 129       9.551   8.553  -4.812  1.00 91.34           N  
ATOM   1949  H   TRP A 129      10.340   8.622  -5.438  1.00 91.34           H  
ATOM   1950  CA  TRP A 129       9.537   9.376  -3.606  1.00 91.34           C  
ATOM   1951  HA  TRP A 129       9.623   8.733  -2.729  1.00 91.34           H  
ATOM   1952  C   TRP A 129       8.245  10.185  -3.462  1.00 91.34           C  
ATOM   1953  CB  TRP A 129      10.729  10.334  -3.661  1.00 91.34           C  
ATOM   1954  HB2 TRP A 129      10.626  10.993  -4.523  1.00 91.34           H  
ATOM   1955  HB3 TRP A 129      10.686  10.951  -2.764  1.00 91.34           H  
ATOM   1956  O   TRP A 129       7.779  10.423  -2.350  1.00 91.34           O  
ATOM   1957  CG  TRP A 129      12.082   9.700  -3.684  1.00 91.34           C  
ATOM   1958  CD1 TRP A 129      12.861   9.527  -4.773  1.00 91.34           C  
ATOM   1959  HD1 TRP A 129      12.578   9.809  -5.777  1.00 91.34           H  
ATOM   1960  CD2 TRP A 129      12.809   9.098  -2.573  1.00 91.34           C  
ATOM   1961  CE2 TRP A 129      14.047   8.591  -3.064  1.00 91.34           C  
ATOM   1962  CE3 TRP A 129      12.527   8.892  -1.209  1.00 91.34           C  
ATOM   1963  HE3 TRP A 129      11.575   9.227  -0.824  1.00 91.34           H  
ATOM   1964  NE1 TRP A 129      14.019   8.865  -4.415  1.00 91.34           N  
ATOM   1965  HE1 TRP A 129      14.664   8.496  -5.099  1.00 91.34           H  
ATOM   1966  CH2 TRP A 129      14.652   7.746  -0.876  1.00 91.34           C  
ATOM   1967  HH2 TRP A 129      15.327   7.208  -0.227  1.00 91.34           H  
ATOM   1968  CZ2 TRP A 129      14.966   7.929  -2.235  1.00 91.34           C  
ATOM   1969  HZ2 TRP A 129      15.879   7.525  -2.646  1.00 91.34           H  
ATOM   1970  CZ3 TRP A 129      13.434   8.227  -0.365  1.00 91.34           C  
ATOM   1971  HZ3 TRP A 129      13.177   8.064   0.671  1.00 91.34           H  
ATOM   1972  N   GLU A 130       7.652  10.602  -4.578  1.00 94.21           N  
ATOM   1973  H   GLU A 130       7.977  10.249  -5.467  1.00 94.21           H  
ATOM   1974  CA  GLU A 130       6.402  11.348  -4.560  1.00 94.21           C  
ATOM   1975  HA  GLU A 130       6.464  12.117  -3.790  1.00 94.21           H  
ATOM   1976  C   GLU A 130       5.223  10.445  -4.193  1.00 94.21           C  
ATOM   1977  CB  GLU A 130       6.213  12.048  -5.910  1.00 94.21           C  
ATOM   1978  HB2 GLU A 130       7.034  12.752  -6.048  1.00 94.21           H  
ATOM   1979  HB3 GLU A 130       6.234  11.315  -6.717  1.00 94.21           H  
ATOM   1980  O   GLU A 130       4.402  10.832  -3.358  1.00 94.21           O  
ATOM   1981  CG  GLU A 130       4.878  12.797  -5.941  1.00 94.21           C  
ATOM   1982  HG2 GLU A 130       4.777  13.389  -5.032  1.00 94.21           H  
ATOM   1983  HG3 GLU A 130       4.071  12.064  -5.956  1.00 94.21           H  
ATOM   1984  CD  GLU A 130       4.696  13.718  -7.147  1.00 94.21           C  
ATOM   1985  OE1 GLU A 130       3.600  14.326  -7.196  1.00 94.21           O  
ATOM   1986  OE2 GLU A 130       5.626  13.902  -7.956  1.00 94.21           O  
ATOM   1987  N   ALA A 131       5.140   9.239  -4.761  1.00 93.94           N  
ATOM   1988  H   ALA A 131       5.817   8.975  -5.463  1.00 93.94           H  
ATOM   1989  CA  ALA A 131       4.102   8.279  -4.396  1.00 93.94           C  
ATOM   1990  HA  ALA A 131       3.130   8.751  -4.544  1.00 93.94           H  
ATOM   1991  C   ALA A 131       4.191   7.866  -2.920  1.00 93.94           C  
ATOM   1992  CB  ALA A 131       4.180   7.062  -5.317  1.00 93.94           C  
ATOM   1993  HB1 ALA A 131       3.391   6.355  -5.059  1.00 93.94           H  
ATOM   1994  HB2 ALA A 131       4.049   7.377  -6.352  1.00 93.94           H  
ATOM   1995  HB3 ALA A 131       5.147   6.571  -5.201  1.00 93.94           H  
ATOM   1996  O   ALA A 131       3.166   7.851  -2.234  1.00 93.94           O  
ATOM   1997  N   ASP A 132       5.395   7.594  -2.409  1.00 95.46           N  
ATOM   1998  H   ASP A 132       6.189   7.573  -3.033  1.00 95.46           H  
ATOM   1999  CA  ASP A 132       5.603   7.251  -0.997  1.00 95.46           C  
ATOM   2000  HA  ASP A 132       4.952   6.418  -0.734  1.00 95.46           H  
ATOM   2001  C   ASP A 132       5.223   8.415  -0.071  1.00 95.46           C  
ATOM   2002  CB  ASP A 132       7.063   6.826  -0.761  1.00 95.46           C  
ATOM   2003  HB2 ASP A 132       7.277   6.910   0.304  1.00 95.46           H  
ATOM   2004  HB3 ASP A 132       7.731   7.510  -1.285  1.00 95.46           H  
ATOM   2005  O   ASP A 132       4.497   8.221   0.908  1.00 95.46           O  
ATOM   2006  CG  ASP A 132       7.372   5.380  -1.176  1.00 95.46           C  
ATOM   2007  OD1 ASP A 132       6.416   4.599  -1.407  1.00 95.46           O  
ATOM   2008  OD2 ASP A 132       8.574   5.034  -1.166  1.00 95.46           O  
ATOM   2009  N   TYR A 133       5.634   9.641  -0.407  1.00 98.09           N  
ATOM   2010  H   TYR A 133       6.231   9.745  -1.215  1.00 98.09           H  
ATOM   2011  CA  TYR A 133       5.219  10.844   0.315  1.00 98.09           C  
ATOM   2012  HA  TYR A 133       5.535  10.760   1.355  1.00 98.09           H  
ATOM   2013  C   TYR A 133       3.693  11.008   0.314  1.00 98.09           C  
ATOM   2014  CB  TYR A 133       5.908  12.065  -0.304  1.00 98.09           C  
ATOM   2015  HB2 TYR A 133       5.792  12.033  -1.387  1.00 98.09           H  
ATOM   2016  HB3 TYR A 133       6.974  11.998  -0.086  1.00 98.09           H  
ATOM   2017  O   TYR A 133       3.089  11.165   1.376  1.00 98.09           O  
ATOM   2018  CG  TYR A 133       5.379  13.398   0.191  1.00 98.09           C  
ATOM   2019  CD1 TYR A 133       4.361  14.055  -0.527  1.00 98.09           C  
ATOM   2020  HD1 TYR A 133       3.968  13.613  -1.431  1.00 98.09           H  
ATOM   2021  CD2 TYR A 133       5.882  13.967   1.376  1.00 98.09           C  
ATOM   2022  HD2 TYR A 133       6.659  13.457   1.925  1.00 98.09           H  
ATOM   2023  CE1 TYR A 133       3.838  15.273  -0.058  1.00 98.09           C  
ATOM   2024  HE1 TYR A 133       3.044  15.768  -0.597  1.00 98.09           H  
ATOM   2025  CE2 TYR A 133       5.364  15.191   1.846  1.00 98.09           C  
ATOM   2026  HE2 TYR A 133       5.745  15.624   2.759  1.00 98.09           H  
ATOM   2027  OH  TYR A 133       3.818  17.021   1.568  1.00 98.09           O  
ATOM   2028  HH  TYR A 133       4.224  17.338   2.378  1.00 98.09           H  
ATOM   2029  CZ  TYR A 133       4.338  15.844   1.129  1.00 98.09           C  
ATOM   2030  N   ASN A 134       3.052  10.924  -0.856  1.00 97.92           N  
ATOM   2031  H   ASN A 134       3.602  10.772  -1.689  1.00 97.92           H  
ATOM   2032  CA  ASN A 134       1.603  11.081  -0.992  1.00 97.92           C  
ATOM   2033  HA  ASN A 134       1.311  12.044  -0.573  1.00 97.92           H  
ATOM   2034  C   ASN A 134       0.841  10.002  -0.212  1.00 97.92           C  
ATOM   2035  CB  ASN A 134       1.218  11.045  -2.479  1.00 97.92           C  
ATOM   2036  HB2 ASN A 134       0.136  10.945  -2.565  1.00 97.92           H  
ATOM   2037  HB3 ASN A 134       1.672  10.169  -2.943  1.00 97.92           H  
ATOM   2038  O   ASN A 134      -0.178  10.307   0.406  1.00 97.92           O  
ATOM   2039  CG  ASN A 134       1.612  12.288  -3.260  1.00 97.92           C  
ATOM   2040  ND2 ASN A 134       1.783  12.145  -4.553  1.00 97.92           N  
ATOM   2041 HD21 ASN A 134       2.201  12.912  -5.060  1.00 97.92           H  
ATOM   2042 HD22 ASN A 134       1.812  11.214  -4.942  1.00 97.92           H  
ATOM   2043  OD1 ASN A 134       1.718  13.395  -2.750  1.00 97.92           O  
ATOM   2044  N   LYS A 135       1.347   8.763  -0.188  1.00 97.34           N  
ATOM   2045  H   LYS A 135       2.168   8.576  -0.746  1.00 97.34           H  
ATOM   2046  CA  LYS A 135       0.782   7.666   0.606  1.00 97.34           C  
ATOM   2047  HA  LYS A 135      -0.263   7.532   0.327  1.00 97.34           H  
ATOM   2048  C   LYS A 135       0.799   7.985   2.103  1.00 97.34           C  
ATOM   2049  CB  LYS A 135       1.557   6.382   0.277  1.00 97.34           C  
ATOM   2050  HB2 LYS A 135       2.611   6.527   0.514  1.00 97.34           H  
ATOM   2051  HB3 LYS A 135       1.473   6.186  -0.792  1.00 97.34           H  
ATOM   2052  O   LYS A 135      -0.221   7.818   2.767  1.00 97.34           O  
ATOM   2053  CG  LYS A 135       1.037   5.164   1.049  1.00 97.34           C  
ATOM   2054  HG2 LYS A 135       1.104   5.348   2.121  1.00 97.34           H  
ATOM   2055  HG3 LYS A 135      -0.004   4.977   0.783  1.00 97.34           H  
ATOM   2056  CD  LYS A 135       1.885   3.935   0.714  1.00 97.34           C  
ATOM   2057  HD2 LYS A 135       2.929   4.156   0.934  1.00 97.34           H  
ATOM   2058  HD3 LYS A 135       1.788   3.707  -0.347  1.00 97.34           H  
ATOM   2059  CE  LYS A 135       1.421   2.745   1.556  1.00 97.34           C  
ATOM   2060  HE2 LYS A 135       1.450   3.035   2.607  1.00 97.34           H  
ATOM   2061  HE3 LYS A 135       0.387   2.515   1.301  1.00 97.34           H  
ATOM   2062  NZ  LYS A 135       2.293   1.569   1.325  1.00 97.34           N  
ATOM   2063  HZ1 LYS A 135       3.249   1.802   1.553  1.00 97.34           H  
ATOM   2064  HZ2 LYS A 135       1.998   0.789   1.895  1.00 97.34           H  
ATOM   2065  HZ3 LYS A 135       2.265   1.302   0.351  1.00 97.34           H  
ATOM   2066  N   LEU A 136       1.925   8.471   2.633  1.00 98.31           N  
ATOM   2067  H   LEU A 136       2.724   8.584   2.026  1.00 98.31           H  
ATOM   2068  CA  LEU A 136       2.052   8.834   4.052  1.00 98.31           C  
ATOM   2069  HA  LEU A 136       1.694   8.008   4.666  1.00 98.31           H  
ATOM   2070  C   LEU A 136       1.190  10.054   4.409  1.00 98.31           C  
ATOM   2071  CB  LEU A 136       3.527   9.109   4.383  1.00 98.31           C  
ATOM   2072  HB2 LEU A 136       3.881   9.899   3.721  1.00 98.31           H  
ATOM   2073  HB3 LEU A 136       3.591   9.475   5.408  1.00 98.31           H  
ATOM   2074  O   LEU A 136       0.533  10.065   5.448  1.00 98.31           O  
ATOM   2075  CG  LEU A 136       4.462   7.895   4.243  1.00 98.31           C  
ATOM   2076  HG  LEU A 136       4.303   7.412   3.279  1.00 98.31           H  
ATOM   2077  CD1 LEU A 136       5.910   8.369   4.318  1.00 98.31           C  
ATOM   2078 HD11 LEU A 136       6.107   8.851   5.276  1.00 98.31           H  
ATOM   2079 HD12 LEU A 136       6.575   7.515   4.190  1.00 98.31           H  
ATOM   2080 HD13 LEU A 136       6.097   9.078   3.511  1.00 98.31           H  
ATOM   2081  CD2 LEU A 136       4.261   6.841   5.331  1.00 98.31           C  
ATOM   2082 HD21 LEU A 136       4.588   7.233   6.293  1.00 98.31           H  
ATOM   2083 HD22 LEU A 136       3.213   6.544   5.388  1.00 98.31           H  
ATOM   2084 HD23 LEU A 136       4.858   5.961   5.092  1.00 98.31           H  
ATOM   2085  N   VAL A 137       1.146  11.063   3.534  1.00 98.51           N  
ATOM   2086  H   VAL A 137       1.740  11.013   2.718  1.00 98.51           H  
ATOM   2087  CA  VAL A 137       0.260  12.226   3.694  1.00 98.51           C  
ATOM   2088  HA  VAL A 137       0.460  12.689   4.660  1.00 98.51           H  
ATOM   2089  C   VAL A 137      -1.207  11.798   3.709  1.00 98.51           C  
ATOM   2090  CB  VAL A 137       0.516  13.270   2.589  1.00 98.51           C  
ATOM   2091  HB  VAL A 137       0.536  12.775   1.618  1.00 98.51           H  
ATOM   2092  O   VAL A 137      -1.957  12.268   4.562  1.00 98.51           O  
ATOM   2093  CG1 VAL A 137      -0.554  14.371   2.543  1.00 98.51           C  
ATOM   2094 HG11 VAL A 137      -0.657  14.818   3.532  1.00 98.51           H  
ATOM   2095 HG12 VAL A 137      -0.260  15.136   1.824  1.00 98.51           H  
ATOM   2096 HG13 VAL A 137      -1.507  13.948   2.226  1.00 98.51           H  
ATOM   2097  CG2 VAL A 137       1.863  13.961   2.821  1.00 98.51           C  
ATOM   2098 HG21 VAL A 137       1.874  14.451   3.795  1.00 98.51           H  
ATOM   2099 HG22 VAL A 137       2.674  13.234   2.784  1.00 98.51           H  
ATOM   2100 HG23 VAL A 137       2.031  14.701   2.040  1.00 98.51           H  
ATOM   2101  N   GLY A 138      -1.617  10.909   2.798  1.00 97.91           N  
ATOM   2102  H   GLY A 138      -0.955  10.580   2.110  1.00 97.91           H  
ATOM   2103  CA  GLY A 138      -2.962  10.334   2.772  1.00 97.91           C  
ATOM   2104  HA2 GLY A 138      -3.701  11.115   2.592  1.00 97.91           H  
ATOM   2105  HA3 GLY A 138      -3.025   9.597   1.971  1.00 97.91           H  
ATOM   2106  C   GLY A 138      -3.300   9.639   4.088  1.00 97.91           C  
ATOM   2107  O   GLY A 138      -4.278  10.002   4.728  1.00 97.91           O  
ATOM   2108  N   GLN A 139      -2.420   8.756   4.568  1.00 97.51           N  
ATOM   2109  H   GLN A 139      -1.625   8.512   3.995  1.00 97.51           H  
ATOM   2110  CA  GLN A 139      -2.602   8.048   5.839  1.00 97.51           C  
ATOM   2111  HA  GLN A 139      -3.498   7.432   5.758  1.00 97.51           H  
ATOM   2112  C   GLN A 139      -2.807   8.993   7.037  1.00 97.51           C  
ATOM   2113  CB  GLN A 139      -1.386   7.134   6.057  1.00 97.51           C  
ATOM   2114  HB2 GLN A 139      -0.478   7.736   6.102  1.00 97.51           H  
ATOM   2115  HB3 GLN A 139      -1.306   6.451   5.211  1.00 97.51           H  
ATOM   2116  O   GLN A 139      -3.665   8.740   7.882  1.00 97.51           O  
ATOM   2117  CG  GLN A 139      -1.496   6.312   7.349  1.00 97.51           C  
ATOM   2118  HG2 GLN A 139      -1.546   6.983   8.206  1.00 97.51           H  
ATOM   2119  HG3 GLN A 139      -2.413   5.723   7.322  1.00 97.51           H  
ATOM   2120  CD  GLN A 139      -0.320   5.370   7.571  1.00 97.51           C  
ATOM   2121  NE2 GLN A 139      -0.253   4.738   8.722  1.00 97.51           N  
ATOM   2122 HE21 GLN A 139       0.546   4.134   8.849  1.00 97.51           H  
ATOM   2123 HE22 GLN A 139      -0.957   4.894   9.429  1.00 97.51           H  
ATOM   2124  OE1 GLN A 139       0.554   5.165   6.742  1.00 97.51           O  
ATOM   2125  N   ILE A 140      -2.031  10.078   7.132  1.00 98.48           N  
ATOM   2126  H   ILE A 140      -1.318  10.219   6.431  1.00 98.48           H  
ATOM   2127  CA  ILE A 140      -2.179  11.067   8.212  1.00 98.48           C  
ATOM   2128  HA  ILE A 140      -2.243  10.545   9.166  1.00 98.48           H  
ATOM   2129  C   ILE A 140      -3.482  11.859   8.062  1.00 98.48           C  
ATOM   2130  CB  ILE A 140      -0.950  11.999   8.251  1.00 98.48           C  
ATOM   2131  HB  ILE A 140      -0.766  12.366   7.241  1.00 98.48           H  
ATOM   2132  O   ILE A 140      -4.162  12.119   9.053  1.00 98.48           O  
ATOM   2133  CG1 ILE A 140       0.288  11.205   8.725  1.00 98.48           C  
ATOM   2134 HG12 ILE A 140       0.417  10.330   8.088  1.00 98.48           H  
ATOM   2135 HG13 ILE A 140       0.136  10.855   9.746  1.00 98.48           H  
ATOM   2136  CG2 ILE A 140      -1.182  13.216   9.162  1.00 98.48           C  
ATOM   2137 HG21 ILE A 140      -2.027  13.810   8.813  1.00 98.48           H  
ATOM   2138 HG22 ILE A 140      -1.376  12.895  10.185  1.00 98.48           H  
ATOM   2139 HG23 ILE A 140      -0.310  13.870   9.137  1.00 98.48           H  
ATOM   2140  CD1 ILE A 140       1.585  12.015   8.661  1.00 98.48           C  
ATOM   2141 HD11 ILE A 140       2.443  11.345   8.705  1.00 98.48           H  
ATOM   2142 HD12 ILE A 140       1.642  12.712   9.497  1.00 98.48           H  
ATOM   2143 HD13 ILE A 140       1.602  12.571   7.723  1.00 98.48           H  
ATOM   2144  N   LYS A 141      -3.848  12.242   6.835  1.00 98.12           N  
ATOM   2145  H   LYS A 141      -3.272  11.970   6.051  1.00 98.12           H  
ATOM   2146  CA  LYS A 141      -5.103  12.958   6.580  1.00 98.12           C  
ATOM   2147  HA  LYS A 141      -5.166  13.808   7.259  1.00 98.12           H  
ATOM   2148  C   LYS A 141      -6.321  12.094   6.883  1.00 98.12           C  
ATOM   2149  CB  LYS A 141      -5.154  13.453   5.135  1.00 98.12           C  
ATOM   2150  HB2 LYS A 141      -6.180  13.734   4.897  1.00 98.12           H  
ATOM   2151  HB3 LYS A 141      -4.856  12.650   4.461  1.00 98.12           H  
ATOM   2152  O   LYS A 141      -7.272  12.615   7.454  1.00 98.12           O  
ATOM   2153  CG  LYS A 141      -4.256  14.677   4.934  1.00 98.12           C  
ATOM   2154  HG2 LYS A 141      -3.224  14.438   5.194  1.00 98.12           H  
ATOM   2155  HG3 LYS A 141      -4.602  15.485   5.578  1.00 98.12           H  
ATOM   2156  CD  LYS A 141      -4.330  15.121   3.473  1.00 98.12           C  
ATOM   2157  HD2 LYS A 141      -5.369  15.328   3.216  1.00 98.12           H  
ATOM   2158  HD3 LYS A 141      -3.957  14.317   2.839  1.00 98.12           H  
ATOM   2159  CE  LYS A 141      -3.487  16.380   3.278  1.00 98.12           C  
ATOM   2160  HE2 LYS A 141      -2.457  16.153   3.555  1.00 98.12           H  
ATOM   2161  HE3 LYS A 141      -3.852  17.151   3.958  1.00 98.12           H  
ATOM   2162  NZ  LYS A 141      -3.556  16.853   1.876  1.00 98.12           N  
ATOM   2163  HZ1 LYS A 141      -2.995  17.684   1.759  1.00 98.12           H  
ATOM   2164  HZ2 LYS A 141      -3.214  16.135   1.254  1.00 98.12           H  
ATOM   2165  HZ3 LYS A 141      -4.512  17.066   1.630  1.00 98.12           H  
ATOM   2166  N   ASP A 142      -6.285  10.810   6.552  1.00 96.92           N  
ATOM   2167  H   ASP A 142      -5.517  10.476   5.987  1.00 96.92           H  
ATOM   2168  CA  ASP A 142      -7.372   9.876   6.844  1.00 96.92           C  
ATOM   2169  HA  ASP A 142      -8.309  10.290   6.472  1.00 96.92           H  
ATOM   2170  C   ASP A 142      -7.531   9.666   8.354  1.00 96.92           C  
ATOM   2171  CB  ASP A 142      -7.118   8.542   6.124  1.00 96.92           C  
ATOM   2172  HB2 ASP A 142      -7.862   7.820   6.461  1.00 96.92           H  
ATOM   2173  HB3 ASP A 142      -6.135   8.165   6.403  1.00 96.92           H  
ATOM   2174  O   ASP A 142      -8.653   9.615   8.854  1.00 96.92           O  
ATOM   2175  CG  ASP A 142      -7.215   8.643   4.595  1.00 96.92           C  
ATOM   2176  OD1 ASP A 142      -7.813   9.628   4.099  1.00 96.92           O  
ATOM   2177  OD2 ASP A 142      -6.690   7.722   3.930  1.00 96.92           O  
ATOM   2178  N   ALA A 143      -6.420   9.648   9.100  1.00 97.51           N  
ATOM   2179  H   ALA A 143      -5.530   9.680   8.624  1.00 97.51           H  
ATOM   2180  CA  ALA A 143      -6.422   9.442  10.547  1.00 97.51           C  
ATOM   2181  HA  ALA A 143      -6.854   8.461  10.743  1.00 97.51           H  
ATOM   2182  C   ALA A 143      -7.265  10.457  11.336  1.00 97.51           C  
ATOM   2183  CB  ALA A 143      -4.974   9.449  11.045  1.00 97.51           C  
ATOM   2184  HB1 ALA A 143      -4.498  10.401  10.811  1.00 97.51           H  
ATOM   2185  HB2 ALA A 143      -4.415   8.637  10.579  1.00 97.51           H  
ATOM   2186  HB3 ALA A 143      -4.970   9.332  12.129  1.00 97.51           H  
ATOM   2187  O   ALA A 143      -7.786  10.106  12.393  1.00 97.51           O  
ATOM   2188  N   GLN A 144      -7.429  11.689  10.840  1.00 95.69           N  
ATOM   2189  H   GLN A 144      -6.991  11.912   9.957  1.00 95.69           H  
ATOM   2190  CA  GLN A 144      -8.263  12.705  11.497  1.00 95.69           C  
ATOM   2191  HA  GLN A 144      -8.005  12.714  12.556  1.00 95.69           H  
ATOM   2192  C   GLN A 144      -9.769  12.393  11.412  1.00 95.69           C  
ATOM   2193  CB  GLN A 144      -7.925  14.092  10.921  1.00 95.69           C  
ATOM   2194  HB2 GLN A 144      -8.093  14.841  11.695  1.00 95.69           H  
ATOM   2195  HB3 GLN A 144      -6.867  14.114  10.657  1.00 95.69           H  
ATOM   2196  O   GLN A 144     -10.551  12.942  12.182  1.00 95.69           O  
ATOM   2197  CG  GLN A 144      -8.763  14.483   9.694  1.00 95.69           C  
ATOM   2198  HG2 GLN A 144      -9.768  14.757  10.016  1.00 95.69           H  
ATOM   2199  HG3 GLN A 144      -8.858  13.634   9.017  1.00 95.69           H  
ATOM   2200  CD  GLN A 144      -8.168  15.663   8.943  1.00 95.69           C  
ATOM   2201  NE2 GLN A 144      -7.479  15.425   7.851  1.00 95.69           N  
ATOM   2202 HE21 GLN A 144      -7.398  14.464   7.551  1.00 95.69           H  
ATOM   2203 HE22 GLN A 144      -7.095  16.231   7.379  1.00 95.69           H  
ATOM   2204  OE1 GLN A 144      -8.286  16.814   9.322  1.00 95.69           O  
ATOM   2205  N   ASN A 145     -10.170  11.530  10.471  1.00 95.67           N  
ATOM   2206  H   ASN A 145      -9.467  11.080   9.903  1.00 95.67           H  
ATOM   2207  CA  ASN A 145     -11.566  11.179  10.204  1.00 95.67           C  
ATOM   2208  HA  ASN A 145     -12.214  11.968  10.587  1.00 95.67           H  
ATOM   2209  C   ASN A 145     -11.996   9.877  10.896  1.00 95.67           C  
ATOM   2210  CB  ASN A 145     -11.771  11.078   8.683  1.00 95.67           C  
ATOM   2211  HB2 ASN A 145     -12.807  10.809   8.478  1.00 95.67           H  
ATOM   2212  HB3 ASN A 145     -11.136  10.285   8.288  1.00 95.67           H  
ATOM   2213  O   ASN A 145     -13.164   9.493  10.813  1.00 95.67           O  
ATOM   2214  CG  ASN A 145     -11.485  12.373   7.951  1.00 95.67           C  
ATOM   2215  ND2 ASN A 145     -10.834  12.305   6.814  1.00 95.67           N  
ATOM   2216 HD21 ASN A 145     -10.624  13.186   6.366  1.00 95.67           H  
ATOM   2217 HD22 ASN A 145     -10.484  11.419   6.478  1.00 95.67           H  
ATOM   2218  OD1 ASN A 145     -11.844  13.460   8.370  1.00 95.67           O  
ATOM   2219  N   TYR A 146     -11.072   9.168  11.545  1.00 97.30           N  
ATOM   2220  H   TYR A 146     -10.132   9.531  11.612  1.00 97.30           H  
ATOM   2221  CA  TYR A 146     -11.390   7.927  12.242  1.00 97.30           C  
ATOM   2222  HA  TYR A 146     -11.975   7.293  11.576  1.00 97.30           H  
ATOM   2223  C   TYR A 146     -12.252   8.199  13.476  1.00 97.30           C  
ATOM   2224  CB  TYR A 146     -10.104   7.180  12.608  1.00 97.30           C  
ATOM   2225  HB2 TYR A 146     -10.378   6.304  13.197  1.00 97.30           H  
ATOM   2226  HB3 TYR A 146      -9.502   7.837  13.235  1.00 97.30           H  
ATOM   2227  O   TYR A 146     -11.953   9.077  14.280  1.00 97.30           O  
ATOM   2228  CG  TYR A 146      -9.236   6.693  11.461  1.00 97.30           C  
ATOM   2229  CD1 TYR A 146      -9.725   6.587  10.141  1.00 97.30           C  
ATOM   2230  HD1 TYR A 146     -10.733   6.883   9.889  1.00 97.30           H  
ATOM   2231  CD2 TYR A 146      -7.915   6.298  11.746  1.00 97.30           C  
ATOM   2232  HD2 TYR A 146      -7.547   6.364  12.759  1.00 97.30           H  
ATOM   2233  CE1 TYR A 146      -8.899   6.094   9.116  1.00 97.30           C  
ATOM   2234  HE1 TYR A 146      -9.267   6.015   8.104  1.00 97.30           H  
ATOM   2235  CE2 TYR A 146      -7.089   5.793  10.724  1.00 97.30           C  
ATOM   2236  HE2 TYR A 146      -6.085   5.467  10.951  1.00 97.30           H  
ATOM   2237  OH  TYR A 146      -6.791   5.189   8.425  1.00 97.30           O  
ATOM   2238  HH  TYR A 146      -5.908   5.014   8.760  1.00 97.30           H  
ATOM   2239  CZ  TYR A 146      -7.585   5.686   9.408  1.00 97.30           C  
ATOM   2240  N   GLN A 147     -13.319   7.414  13.630  1.00 97.18           N  
ATOM   2241  H   GLN A 147     -13.538   6.762  12.891  1.00 97.18           H  
ATOM   2242  CA  GLN A 147     -14.276   7.550  14.736  1.00 97.18           C  
ATOM   2243  HA  GLN A 147     -14.164   8.528  15.203  1.00 97.18           H  
ATOM   2244  C   GLN A 147     -14.071   6.500  15.834  1.00 97.18           C  
ATOM   2245  CB  GLN A 147     -15.700   7.446  14.181  1.00 97.18           C  
ATOM   2246  HB2 GLN A 147     -15.836   6.471  13.713  1.00 97.18           H  
ATOM   2247  HB3 GLN A 147     -16.398   7.524  15.015  1.00 97.18           H  
ATOM   2248  O   GLN A 147     -14.438   6.723  16.988  1.00 97.18           O  
ATOM   2249  CG  GLN A 147     -16.031   8.547  13.159  1.00 97.18           C  
ATOM   2250  HG2 GLN A 147     -15.373   8.460  12.294  1.00 97.18           H  
ATOM   2251  HG3 GLN A 147     -15.876   9.525  13.613  1.00 97.18           H  
ATOM   2252  CD  GLN A 147     -17.472   8.460  12.671  1.00 97.18           C  
ATOM   2253  NE2 GLN A 147     -17.843   9.211  11.661  1.00 97.18           N  
ATOM   2254 HE21 GLN A 147     -17.182   9.815  11.193  1.00 97.18           H  
ATOM   2255 HE22 GLN A 147     -18.803   9.091  11.370  1.00 97.18           H  
ATOM   2256  OE1 GLN A 147     -18.291   7.722  13.183  1.00 97.18           O  
ATOM   2257  N   PHE A 148     -13.461   5.365  15.485  1.00 98.36           N  
ATOM   2258  H   PHE A 148     -13.127   5.272  14.537  1.00 98.36           H  
ATOM   2259  CA  PHE A 148     -13.276   4.213  16.363  1.00 98.36           C  
ATOM   2260  HA  PHE A 148     -13.674   4.445  17.351  1.00 98.36           H  
ATOM   2261  C   PHE A 148     -11.800   3.871  16.506  1.00 98.36           C  
ATOM   2262  CB  PHE A 148     -14.047   3.016  15.808  1.00 98.36           C  
ATOM   2263  HB2 PHE A 148     -13.941   2.177  16.495  1.00 98.36           H  
ATOM   2264  HB3 PHE A 148     -13.603   2.726  14.855  1.00 98.36           H  
ATOM   2265  O   PHE A 148     -11.056   3.953  15.531  1.00 98.36           O  
ATOM   2266  CG  PHE A 148     -15.520   3.291  15.614  1.00 98.36           C  
ATOM   2267  CD1 PHE A 148     -16.342   3.450  16.737  1.00 98.36           C  
ATOM   2268  HD1 PHE A 148     -15.923   3.376  17.730  1.00 98.36           H  
ATOM   2269  CD2 PHE A 148     -16.061   3.450  14.326  1.00 98.36           C  
ATOM   2270  HD2 PHE A 148     -15.419   3.385  13.460  1.00 98.36           H  
ATOM   2271  CE1 PHE A 148     -17.700   3.745  16.566  1.00 98.36           C  
ATOM   2272  HE1 PHE A 148     -18.300   3.902  17.450  1.00 98.36           H  
ATOM   2273  CE2 PHE A 148     -17.429   3.716  14.156  1.00 98.36           C  
ATOM   2274  HE2 PHE A 148     -17.844   3.834  13.166  1.00 98.36           H  
ATOM   2275  CZ  PHE A 148     -18.256   3.863  15.279  1.00 98.36           C  
ATOM   2276  HZ  PHE A 148     -19.301   4.096  15.141  1.00 98.36           H  
ATOM   2277  N   PHE A 149     -11.384   3.483  17.716  1.00 98.34           N  
ATOM   2278  H   PHE A 149     -12.073   3.432  18.453  1.00 98.34           H  
ATOM   2279  CA  PHE A 149     -10.007   3.065  18.033  1.00 98.34           C  
ATOM   2280  HA  PHE A 149      -9.909   3.115  19.118  1.00 98.34           H  
ATOM   2281  C   PHE A 149      -8.921   4.009  17.485  1.00 98.34           C  
ATOM   2282  CB  PHE A 149      -9.800   1.602  17.622  1.00 98.34           C  
ATOM   2283  HB2 PHE A 149      -8.787   1.296  17.885  1.00 98.34           H  
ATOM   2284  HB3 PHE A 149      -9.900   1.512  16.540  1.00 98.34           H  
ATOM   2285  O   PHE A 149      -7.830   3.587  17.085  1.00 98.34           O  
ATOM   2286  CG  PHE A 149     -10.767   0.662  18.304  1.00 98.34           C  
ATOM   2287  CD1 PHE A 149     -10.549   0.293  19.643  1.00 98.34           C  
ATOM   2288  HD1 PHE A 149      -9.697   0.689  20.175  1.00 98.34           H  
ATOM   2289  CD2 PHE A 149     -11.903   0.188  17.623  1.00 98.34           C  
ATOM   2290  HD2 PHE A 149     -12.078   0.468  16.594  1.00 98.34           H  
ATOM   2291  CE1 PHE A 149     -11.449  -0.562  20.301  1.00 98.34           C  
ATOM   2292  HE1 PHE A 149     -11.292  -0.838  21.333  1.00 98.34           H  
ATOM   2293  CE2 PHE A 149     -12.802  -0.668  18.282  1.00 98.34           C  
ATOM   2294  HE2 PHE A 149     -13.669  -1.047  17.761  1.00 98.34           H  
ATOM   2295  CZ  PHE A 149     -12.581  -1.033  19.620  1.00 98.34           C  
ATOM   2296  HZ  PHE A 149     -13.289  -1.665  20.135  1.00 98.34           H  
ATOM   2297  N   TYR A 150      -9.235   5.301  17.442  1.00 98.26           N  
ATOM   2298  H   TYR A 150     -10.093   5.590  17.889  1.00 98.26           H  
ATOM   2299  CA  TYR A 150      -8.376   6.330  16.880  1.00 98.26           C  
ATOM   2300  HA  TYR A 150      -7.683   5.859  16.183  1.00 98.26           H  
ATOM   2301  C   TYR A 150      -7.554   7.001  17.975  1.00 98.26           C  
ATOM   2302  CB  TYR A 150      -9.201   7.334  16.069  1.00 98.26           C  
ATOM   2303  HB2 TYR A 150      -9.879   6.782  15.418  1.00 98.26           H  
ATOM   2304  HB3 TYR A 150      -8.524   7.903  15.432  1.00 98.26           H  
ATOM   2305  O   TYR A 150      -7.813   6.858  19.165  1.00 98.26           O  
ATOM   2306  CG  TYR A 150     -10.011   8.305  16.903  1.00 98.26           C  
ATOM   2307  CD1 TYR A 150     -11.267   7.916  17.402  1.00 98.26           C  
ATOM   2308  HD1 TYR A 150     -11.655   6.932  17.183  1.00 98.26           H  
ATOM   2309  CD2 TYR A 150      -9.516   9.598  17.163  1.00 98.26           C  
ATOM   2310  HD2 TYR A 150      -8.567   9.905  16.749  1.00 98.26           H  
ATOM   2311  CE1 TYR A 150     -12.035   8.819  18.156  1.00 98.26           C  
ATOM   2312  HE1 TYR A 150     -13.018   8.541  18.508  1.00 98.26           H  
ATOM   2313  CE2 TYR A 150     -10.282  10.506  17.917  1.00 98.26           C  
ATOM   2314  HE2 TYR A 150      -9.915  11.508  18.084  1.00 98.26           H  
ATOM   2315  OH  TYR A 150     -12.294  10.988  19.134  1.00 98.26           O  
ATOM   2316  HH  TYR A 150     -11.948  11.881  19.069  1.00 98.26           H  
ATOM   2317  CZ  TYR A 150     -11.546  10.116  18.410  1.00 98.26           C  
ATOM   2318  N   ARG A 151      -6.544   7.745  17.566  1.00 98.10           N  
ATOM   2319  H   ARG A 151      -6.356   7.747  16.573  1.00 98.10           H  
ATOM   2320  CA  ARG A 151      -5.629   8.514  18.398  1.00 98.10           C  
ATOM   2321  HA  ARG A 151      -6.011   8.568  19.418  1.00 98.10           H  
ATOM   2322  C   ARG A 151      -5.579   9.923  17.830  1.00 98.10           C  
ATOM   2323  CB  ARG A 151      -4.250   7.834  18.420  1.00 98.10           C  
ATOM   2324  HB2 ARG A 151      -3.573   8.420  19.042  1.00 98.10           H  
ATOM   2325  HB3 ARG A 151      -3.849   7.815  17.407  1.00 98.10           H  
ATOM   2326  O   ARG A 151      -5.924  10.146  16.669  1.00 98.10           O  
ATOM   2327  CG  ARG A 151      -4.305   6.393  18.968  1.00 98.10           C  
ATOM   2328  HG2 ARG A 151      -5.031   5.796  18.417  1.00 98.10           H  
ATOM   2329  HG3 ARG A 151      -4.590   6.405  20.020  1.00 98.10           H  
ATOM   2330  CD  ARG A 151      -2.940   5.731  18.831  1.00 98.10           C  
ATOM   2331  HD2 ARG A 151      -2.209   6.375  19.321  1.00 98.10           H  
ATOM   2332  HD3 ARG A 151      -2.695   5.652  17.772  1.00 98.10           H  
ATOM   2333  NE  ARG A 151      -2.863   4.404  19.458  1.00 98.10           N  
ATOM   2334  HE  ARG A 151      -2.504   4.395  20.403  1.00 98.10           H  
ATOM   2335  NH1 ARG A 151      -3.701   3.187  17.713  1.00 98.10           N  
ATOM   2336 HH11 ARG A 151      -3.938   2.290  17.314  1.00 98.10           H  
ATOM   2337 HH12 ARG A 151      -4.017   4.058  17.312  1.00 98.10           H  
ATOM   2338  NH2 ARG A 151      -2.872   2.108  19.451  1.00 98.10           N  
ATOM   2339 HH21 ARG A 151      -2.313   2.108  20.292  1.00 98.10           H  
ATOM   2340 HH22 ARG A 151      -3.069   1.244  18.967  1.00 98.10           H  
ATOM   2341  CZ  ARG A 151      -3.131   3.246  18.878  1.00 98.10           C  
ATOM   2342  N   ASP A 152      -5.183  10.878  18.657  1.00 97.62           N  
ATOM   2343  H   ASP A 152      -4.845  10.620  19.573  1.00 97.62           H  
ATOM   2344  CA  ASP A 152      -5.145  12.283  18.256  1.00 97.62           C  
ATOM   2345  HA  ASP A 152      -6.136  12.562  17.897  1.00 97.62           H  
ATOM   2346  C   ASP A 152      -4.138  12.517  17.117  1.00 97.62           C  
ATOM   2347  CB  ASP A 152      -4.830  13.140  19.481  1.00 97.62           C  
ATOM   2348  HB2 ASP A 152      -5.403  12.762  20.327  1.00 97.62           H  
ATOM   2349  HB3 ASP A 152      -3.772  13.065  19.734  1.00 97.62           H  
ATOM   2350  O   ASP A 152      -2.930  12.353  17.293  1.00 97.62           O  
ATOM   2351  CG  ASP A 152      -5.202  14.601  19.253  1.00 97.62           C  
ATOM   2352  OD1 ASP A 152      -4.994  15.108  18.125  1.00 97.62           O  
ATOM   2353  OD2 ASP A 152      -5.775  15.155  20.215  1.00 97.62           O  
ATOM   2354  N   ALA A 153      -4.644  12.889  15.940  1.00 98.05           N  
ATOM   2355  H   ALA A 153      -5.646  12.990  15.862  1.00 98.05           H  
ATOM   2356  CA  ALA A 153      -3.841  13.081  14.736  1.00 98.05           C  
ATOM   2357  HA  ALA A 153      -3.010  12.376  14.765  1.00 98.05           H  
ATOM   2358  C   ALA A 153      -3.205  14.478  14.628  1.00 98.05           C  
ATOM   2359  CB  ALA A 153      -4.696  12.723  13.513  1.00 98.05           C  
ATOM   2360  HB1 ALA A 153      -4.088  12.770  12.610  1.00 98.05           H  
ATOM   2361  HB2 ALA A 153      -5.523  13.427  13.418  1.00 98.05           H  
ATOM   2362  HB3 ALA A 153      -5.094  11.714  13.620  1.00 98.05           H  
ATOM   2363  O   ALA A 153      -2.465  14.718  13.674  1.00 98.05           O  
ATOM   2364  N   THR A 154      -3.451  15.391  15.576  1.00 98.19           N  
ATOM   2365  H   THR A 154      -4.049  15.136  16.349  1.00 98.19           H  
ATOM   2366  CA  THR A 154      -3.044  16.807  15.480  1.00 98.19           C  
ATOM   2367  HA  THR A 154      -3.571  17.263  14.642  1.00 98.19           H  
ATOM   2368  C   THR A 154      -1.544  16.968  15.213  1.00 98.19           C  
ATOM   2369  CB  THR A 154      -3.448  17.572  16.751  1.00 98.19           C  
ATOM   2370  HB  THR A 154      -2.933  17.149  17.614  1.00 98.19           H  
ATOM   2371  O   THR A 154      -1.155  17.560  14.207  1.00 98.19           O  
ATOM   2372  CG2 THR A 154      -3.126  19.064  16.665  1.00 98.19           C  
ATOM   2373 HG21 THR A 154      -3.533  19.573  17.538  1.00 98.19           H  
ATOM   2374 HG22 THR A 154      -2.047  19.223  16.647  1.00 98.19           H  
ATOM   2375 HG23 THR A 154      -3.566  19.492  15.765  1.00 98.19           H  
ATOM   2376  OG1 THR A 154      -4.837  17.456  16.949  1.00 98.19           O  
ATOM   2377  HG1 THR A 154      -4.986  16.651  17.451  1.00 98.19           H  
ATOM   2378  N   ALA A 155      -0.689  16.350  16.034  1.00 98.03           N  
ATOM   2379  H   ALA A 155      -1.057  15.860  16.836  1.00 98.03           H  
ATOM   2380  CA  ALA A 155       0.766  16.429  15.858  1.00 98.03           C  
ATOM   2381  HA  ALA A 155       1.060  17.478  15.828  1.00 98.03           H  
ATOM   2382  C   ALA A 155       1.246  15.773  14.546  1.00 98.03           C  
ATOM   2383  CB  ALA A 155       1.429  15.772  17.074  1.00 98.03           C  
ATOM   2384  HB1 ALA A 155       2.513  15.850  16.980  1.00 98.03           H  
ATOM   2385  HB2 ALA A 155       1.150  14.720  17.138  1.00 98.03           H  
ATOM   2386  HB3 ALA A 155       1.122  16.287  17.984  1.00 98.03           H  
ATOM   2387  O   ALA A 155       2.237  16.200  13.952  1.00 98.03           O  
ATOM   2388  N   ALA A 156       0.545  14.739  14.067  1.00 98.38           N  
ATOM   2389  H   ALA A 156      -0.317  14.483  14.528  1.00 98.38           H  
ATOM   2390  CA  ALA A 156       0.875  14.105  12.796  1.00 98.38           C  
ATOM   2391  HA  ALA A 156       1.956  13.971  12.764  1.00 98.38           H  
ATOM   2392  C   ALA A 156       0.512  15.003  11.603  1.00 98.38           C  
ATOM   2393  CB  ALA A 156       0.218  12.720  12.725  1.00 98.38           C  
ATOM   2394  HB1 ALA A 156       0.533  12.216  11.811  1.00 98.38           H  
ATOM   2395  HB2 ALA A 156      -0.868  12.815  12.725  1.00 98.38           H  
ATOM   2396  HB3 ALA A 156       0.530  12.123  13.581  1.00 98.38           H  
ATOM   2397  O   ALA A 156       1.290  15.100  10.655  1.00 98.38           O  
ATOM   2398  N   LEU A 157      -0.620  15.709  11.665  1.00 98.28           N  
ATOM   2399  H   LEU A 157      -1.213  15.593  12.475  1.00 98.28           H  
ATOM   2400  CA  LEU A 157      -1.020  16.694  10.656  1.00 98.28           C  
ATOM   2401  HA  LEU A 157      -1.035  16.214   9.678  1.00 98.28           H  
ATOM   2402  C   LEU A 157      -0.010  17.846  10.564  1.00 98.28           C  
ATOM   2403  CB  LEU A 157      -2.427  17.222  10.987  1.00 98.28           C  
ATOM   2404  HB2 LEU A 157      -2.455  17.506  12.039  1.00 98.28           H  
ATOM   2405  HB3 LEU A 157      -2.614  18.126  10.407  1.00 98.28           H  
ATOM   2406  O   LEU A 157       0.371  18.231   9.461  1.00 98.28           O  
ATOM   2407  CG  LEU A 157      -3.559  16.219  10.706  1.00 98.28           C  
ATOM   2408  HG  LEU A 157      -3.279  15.228  11.063  1.00 98.28           H  
ATOM   2409  CD1 LEU A 157      -4.827  16.661  11.434  1.00 98.28           C  
ATOM   2410 HD11 LEU A 157      -4.652  16.657  12.510  1.00 98.28           H  
ATOM   2411 HD12 LEU A 157      -5.116  17.664  11.122  1.00 98.28           H  
ATOM   2412 HD13 LEU A 157      -5.643  15.973  11.215  1.00 98.28           H  
ATOM   2413  CD2 LEU A 157      -3.878  16.139   9.209  1.00 98.28           C  
ATOM   2414 HD21 LEU A 157      -4.257  17.100   8.860  1.00 98.28           H  
ATOM   2415 HD22 LEU A 157      -2.985  15.874   8.644  1.00 98.28           H  
ATOM   2416 HD23 LEU A 157      -4.638  15.374   9.052  1.00 98.28           H  
ATOM   2417  N   GLU A 158       0.492  18.335  11.700  1.00 98.18           N  
ATOM   2418  H   GLU A 158       0.092  18.021  12.572  1.00 98.18           H  
ATOM   2419  CA  GLU A 158       1.549  19.360  11.759  1.00 98.18           C  
ATOM   2420  HA  GLU A 158       1.239  20.234  11.187  1.00 98.18           H  
ATOM   2421  C   GLU A 158       2.893  18.885  11.177  1.00 98.18           C  
ATOM   2422  CB  GLU A 158       1.763  19.777  13.219  1.00 98.18           C  
ATOM   2423  HB2 GLU A 158       2.649  20.410  13.275  1.00 98.18           H  
ATOM   2424  HB3 GLU A 158       1.943  18.880  13.812  1.00 98.18           H  
ATOM   2425  O   GLU A 158       3.745  19.689  10.780  1.00 98.18           O  
ATOM   2426  CG  GLU A 158       0.578  20.558  13.805  1.00 98.18           C  
ATOM   2427  HG2 GLU A 158       0.468  21.485  13.242  1.00 98.18           H  
ATOM   2428  HG3 GLU A 158      -0.339  19.983  13.678  1.00 98.18           H  
ATOM   2429  CD  GLU A 158       0.765  20.884  15.295  1.00 98.18           C  
ATOM   2430  OE1 GLU A 158      -0.104  21.606  15.830  1.00 98.18           O  
ATOM   2431  OE2 GLU A 158       1.770  20.428  15.889  1.00 98.18           O  
ATOM   2432  N   ALA A 159       3.114  17.568  11.089  1.00 98.17           N  
ATOM   2433  H   ALA A 159       2.414  16.935  11.448  1.00 98.17           H  
ATOM   2434  CA  ALA A 159       4.318  17.028  10.476  1.00 98.17           C  
ATOM   2435  HA  ALA A 159       5.159  17.587  10.885  1.00 98.17           H  
ATOM   2436  C   ALA A 159       4.334  17.212   8.950  1.00 98.17           C  
ATOM   2437  CB  ALA A 159       4.504  15.566  10.884  1.00 98.17           C  
ATOM   2438  HB1 ALA A 159       4.414  15.470  11.966  1.00 98.17           H  
ATOM   2439  HB2 ALA A 159       3.753  14.940  10.402  1.00 98.17           H  
ATOM   2440  HB3 ALA A 159       5.490  15.219  10.573  1.00 98.17           H  
ATOM   2441  O   ALA A 159       5.429  17.286   8.377  1.00 98.17           O  
ATOM   2442  N   ILE A 160       3.162  17.333   8.311  1.00 98.38           N  
ATOM   2443  H   ILE A 160       2.322  17.369   8.870  1.00 98.38           H  
ATOM   2444  CA  ILE A 160       3.023  17.520   6.863  1.00 98.38           C  
ATOM   2445  HA  ILE A 160       3.571  16.714   6.376  1.00 98.38           H  
ATOM   2446  C   ILE A 160       3.636  18.872   6.456  1.00 98.38           C  
ATOM   2447  CB  ILE A 160       1.548  17.394   6.406  1.00 98.38           C  
ATOM   2448  HB  ILE A 160       0.965  18.174   6.895  1.00 98.38           H  
ATOM   2449  O   ILE A 160       3.216  19.913   6.960  1.00 98.38           O  
ATOM   2450  CG1 ILE A 160       0.959  16.013   6.788  1.00 98.38           C  
ATOM   2451 HG12 ILE A 160       1.474  15.230   6.231  1.00 98.38           H  
ATOM   2452 HG13 ILE A 160       1.122  15.827   7.850  1.00 98.38           H  
ATOM   2453  CG2 ILE A 160       1.451  17.603   4.878  1.00 98.38           C  
ATOM   2454 HG21 ILE A 160       1.815  18.594   4.606  1.00 98.38           H  
ATOM   2455 HG22 ILE A 160       2.035  16.847   4.352  1.00 98.38           H  
ATOM   2456 HG23 ILE A 160       0.413  17.555   4.551  1.00 98.38           H  
ATOM   2457  CD1 ILE A 160      -0.550  15.884   6.544  1.00 98.38           C  
ATOM   2458 HD11 ILE A 160      -1.080  16.653   7.106  1.00 98.38           H  
ATOM   2459 HD12 ILE A 160      -0.888  14.903   6.877  1.00 98.38           H  
ATOM   2460 HD13 ILE A 160      -0.788  15.981   5.485  1.00 98.38           H  
ATOM   2461  N   PRO A 161       4.615  18.895   5.528  1.00 97.95           N  
ATOM   2462  CA  PRO A 161       5.157  20.145   5.004  1.00 97.95           C  
ATOM   2463  HA  PRO A 161       5.663  20.670   5.813  1.00 97.95           H  
ATOM   2464  C   PRO A 161       4.066  21.044   4.405  1.00 97.95           C  
ATOM   2465  CB  PRO A 161       6.184  19.729   3.944  1.00 97.95           C  
ATOM   2466  HB2 PRO A 161       5.701  19.637   2.971  1.00 97.95           H  
ATOM   2467  HB3 PRO A 161       7.020  20.426   3.891  1.00 97.95           H  
ATOM   2468  O   PRO A 161       3.247  20.581   3.613  1.00 97.95           O  
ATOM   2469  CG  PRO A 161       6.626  18.341   4.397  1.00 97.95           C  
ATOM   2470  HG2 PRO A 161       7.381  18.430   5.178  1.00 97.95           H  
ATOM   2471  HG3 PRO A 161       7.000  17.746   3.563  1.00 97.95           H  
ATOM   2472  CD  PRO A 161       5.345  17.756   4.985  1.00 97.95           C  
ATOM   2473  HD2 PRO A 161       4.748  17.287   4.202  1.00 97.95           H  
ATOM   2474  HD3 PRO A 161       5.596  17.029   5.756  1.00 97.95           H  
ATOM   2475  N   SER A 162       4.088  22.339   4.734  1.00 96.86           N  
ATOM   2476  H   SER A 162       4.768  22.666   5.406  1.00 96.86           H  
ATOM   2477  CA  SER A 162       3.142  23.329   4.189  1.00 96.86           C  
ATOM   2478  HA  SER A 162       2.125  22.976   4.361  1.00 96.86           H  
ATOM   2479  C   SER A 162       3.307  23.548   2.683  1.00 96.86           C  
ATOM   2480  CB  SER A 162       3.321  24.667   4.910  1.00 96.86           C  
ATOM   2481  HB2 SER A 162       3.091  24.538   5.968  1.00 96.86           H  
ATOM   2482  HB3 SER A 162       2.633  25.400   4.489  1.00 96.86           H  
ATOM   2483  O   SER A 162       2.351  23.893   1.994  1.00 96.86           O  
ATOM   2484  OG  SER A 162       4.656  25.129   4.772  1.00 96.86           O  
ATOM   2485  HG  SER A 162       4.732  25.971   5.227  1.00 96.86           H  
ATOM   2486  N   THR A 163       4.519  23.333   2.168  1.00 97.24           N  
ATOM   2487  H   THR A 163       5.241  23.026   2.805  1.00 97.24           H  
ATOM   2488  CA  THR A 163       4.828  23.311   0.737  1.00 97.24           C  
ATOM   2489  HA  THR A 163       3.938  23.577   0.167  1.00 97.24           H  
ATOM   2490  C   THR A 163       5.252  21.904   0.349  1.00 97.24           C  
ATOM   2491  CB  THR A 163       5.923  24.323   0.386  1.00 97.24           C  
ATOM   2492  HB  THR A 163       6.853  24.047   0.885  1.00 97.24           H  
ATOM   2493  O   THR A 163       6.083  21.293   1.023  1.00 97.24           O  
ATOM   2494  CG2 THR A 163       6.162  24.435  -1.119  1.00 97.24           C  
ATOM   2495 HG21 THR A 163       6.567  23.501  -1.508  1.00 97.24           H  
ATOM   2496 HG22 THR A 163       6.889  25.225  -1.307  1.00 97.24           H  
ATOM   2497 HG23 THR A 163       5.231  24.678  -1.631  1.00 97.24           H  
ATOM   2498  OG1 THR A 163       5.521  25.596   0.833  1.00 97.24           O  
ATOM   2499  HG1 THR A 163       5.209  25.496   1.735  1.00 97.24           H  
ATOM   2500  N   LYS A 164       4.682  21.386  -0.741  1.00 96.21           N  
ATOM   2501  H   LYS A 164       4.035  21.959  -1.263  1.00 96.21           H  
ATOM   2502  CA  LYS A 164       5.026  20.063  -1.262  1.00 96.21           C  
ATOM   2503  HA  LYS A 164       4.844  19.339  -0.468  1.00 96.21           H  
ATOM   2504  C   LYS A 164       6.511  20.026  -1.673  1.00 96.21           C  
ATOM   2505  CB  LYS A 164       4.099  19.729  -2.436  1.00 96.21           C  
ATOM   2506  HB2 LYS A 164       4.286  20.426  -3.253  1.00 96.21           H  
ATOM   2507  HB3 LYS A 164       3.065  19.843  -2.109  1.00 96.21           H  
ATOM   2508  O   LYS A 164       6.936  20.937  -2.385  1.00 96.21           O  
ATOM   2509  CG  LYS A 164       4.304  18.293  -2.933  1.00 96.21           C  
ATOM   2510  HG2 LYS A 164       5.319  18.174  -3.312  1.00 96.21           H  
ATOM   2511  HG3 LYS A 164       4.147  17.595  -2.111  1.00 96.21           H  
ATOM   2512  CD  LYS A 164       3.315  17.984  -4.057  1.00 96.21           C  
ATOM   2513  HD2 LYS A 164       2.298  18.042  -3.670  1.00 96.21           H  
ATOM   2514  HD3 LYS A 164       3.444  18.714  -4.856  1.00 96.21           H  
ATOM   2515  CE  LYS A 164       3.582  16.583  -4.605  1.00 96.21           C  
ATOM   2516  HE2 LYS A 164       3.483  15.849  -3.805  1.00 96.21           H  
ATOM   2517  HE3 LYS A 164       4.609  16.538  -4.966  1.00 96.21           H  
ATOM   2518  NZ  LYS A 164       2.653  16.266  -5.708  1.00 96.21           N  
ATOM   2519  HZ1 LYS A 164       2.723  16.939  -6.458  1.00 96.21           H  
ATOM   2520  HZ2 LYS A 164       2.943  15.403  -6.145  1.00 96.21           H  
ATOM   2521  HZ3 LYS A 164       1.700  16.147  -5.394  1.00 96.21           H  
ATOM   2522  N   PRO A 165       7.281  18.997  -1.270  1.00 97.42           N  
ATOM   2523  CA  PRO A 165       8.651  18.797  -1.738  1.00 97.42           C  
ATOM   2524  HA  PRO A 165       9.286  19.586  -1.333  1.00 97.42           H  
ATOM   2525  C   PRO A 165       8.760  18.778  -3.266  1.00 97.42           C  
ATOM   2526  CB  PRO A 165       9.073  17.447  -1.158  1.00 97.42           C  
ATOM   2527  HB2 PRO A 165      10.144  17.397  -0.961  1.00 97.42           H  
ATOM   2528  HB3 PRO A 165       8.789  16.653  -1.847  1.00 97.42           H  
ATOM   2529  O   PRO A 165       7.851  18.313  -3.954  1.00 97.42           O  
ATOM   2530  CG  PRO A 165       8.243  17.321   0.115  1.00 97.42           C  
ATOM   2531  HG2 PRO A 165       8.702  17.901   0.915  1.00 97.42           H  
ATOM   2532  HG3 PRO A 165       8.112  16.280   0.411  1.00 97.42           H  
ATOM   2533  CD  PRO A 165       6.924  17.962  -0.305  1.00 97.42           C  
ATOM   2534  HD2 PRO A 165       6.290  17.217  -0.786  1.00 97.42           H  
ATOM   2535  HD3 PRO A 165       6.429  18.380   0.571  1.00 97.42           H  
ATOM   2536  N   THR A 166       9.886  19.247  -3.801  1.00 93.05           N  
ATOM   2537  H   THR A 166      10.591  19.627  -3.185  1.00 93.05           H  
ATOM   2538  CA  THR A 166      10.146  19.268  -5.255  1.00 93.05           C  
ATOM   2539  HA  THR A 166       9.355  18.728  -5.776  1.00 93.05           H  
ATOM   2540  C   THR A 166      11.446  18.575  -5.638  1.00 93.05           C  
ATOM   2541  CB  THR A 166      10.157  20.698  -5.802  1.00 93.05           C  
ATOM   2542  HB  THR A 166      10.327  20.651  -6.878  1.00 93.05           H  
ATOM   2543  O   THR A 166      11.619  18.161  -6.784  1.00 93.05           O  
ATOM   2544  CG2 THR A 166       8.831  21.423  -5.575  1.00 93.05           C  
ATOM   2545 HG21 THR A 166       8.013  20.833  -5.987  1.00 93.05           H  
ATOM   2546 HG22 THR A 166       8.861  22.393  -6.072  1.00 93.05           H  
ATOM   2547 HG23 THR A 166       8.661  21.578  -4.510  1.00 93.05           H  
ATOM   2548  OG1 THR A 166      11.196  21.462  -5.228  1.00 93.05           O  
ATOM   2549  HG1 THR A 166      11.220  21.327  -4.278  1.00 93.05           H  
ATOM   2550  N   THR A 167      12.354  18.402  -4.680  1.00 90.23           N  
ATOM   2551  H   THR A 167      12.180  18.828  -3.780  1.00 90.23           H  
ATOM   2552  CA  THR A 167      13.618  17.695  -4.867  1.00 90.23           C  
ATOM   2553  HA  THR A 167      13.741  17.468  -5.925  1.00 90.23           H  
ATOM   2554  C   THR A 167      13.627  16.374  -4.110  1.00 90.23           C  
ATOM   2555  CB  THR A 167      14.816  18.554  -4.453  1.00 90.23           C  
ATOM   2556  HB  THR A 167      15.728  18.035  -4.748  1.00 90.23           H  
ATOM   2557  O   THR A 167      12.895  16.163  -3.144  1.00 90.23           O  
ATOM   2558  CG2 THR A 167      14.821  19.943  -5.086  1.00 90.23           C  
ATOM   2559 HG21 THR A 167      15.746  20.456  -4.822  1.00 90.23           H  
ATOM   2560 HG22 THR A 167      14.753  19.858  -6.170  1.00 90.23           H  
ATOM   2561 HG23 THR A 167      13.981  20.535  -4.721  1.00 90.23           H  
ATOM   2562  OG1 THR A 167      14.826  18.710  -3.064  1.00 90.23           O  
ATOM   2563  HG1 THR A 167      14.139  19.349  -2.864  1.00 90.23           H  
ATOM   2564  N   LYS A 168      14.505  15.465  -4.536  1.00 87.04           N  
ATOM   2565  H   LYS A 168      15.064  15.687  -5.347  1.00 87.04           H  
ATOM   2566  CA  LYS A 168      14.693  14.170  -3.880  1.00 87.04           C  
ATOM   2567  HA  LYS A 168      13.757  13.612  -3.912  1.00 87.04           H  
ATOM   2568  C   LYS A 168      15.066  14.301  -2.398  1.00 87.04           C  
ATOM   2569  CB  LYS A 168      15.762  13.407  -4.658  1.00 87.04           C  
ATOM   2570  HB2 LYS A 168      15.415  13.245  -5.678  1.00 87.04           H  
ATOM   2571  HB3 LYS A 168      16.677  14.000  -4.682  1.00 87.04           H  
ATOM   2572  O   LYS A 168      14.512  13.576  -1.577  1.00 87.04           O  
ATOM   2573  CG  LYS A 168      16.058  12.057  -4.006  1.00 87.04           C  
ATOM   2574  HG2 LYS A 168      15.166  11.431  -4.022  1.00 87.04           H  
ATOM   2575  HG3 LYS A 168      16.379  12.201  -2.975  1.00 87.04           H  
ATOM   2576  CD  LYS A 168      17.189  11.383  -4.762  1.00 87.04           C  
ATOM   2577  HD2 LYS A 168      18.014  12.088  -4.871  1.00 87.04           H  
ATOM   2578  HD3 LYS A 168      16.849  11.053  -5.743  1.00 87.04           H  
ATOM   2579  CE  LYS A 168      17.639  10.197  -3.928  1.00 87.04           C  
ATOM   2580  HE2 LYS A 168      17.693  10.499  -2.882  1.00 87.04           H  
ATOM   2581  HE3 LYS A 168      16.916   9.386  -4.018  1.00 87.04           H  
ATOM   2582  NZ  LYS A 168      18.962   9.779  -4.389  1.00 87.04           N  
ATOM   2583  HZ1 LYS A 168      18.948   9.381  -5.317  1.00 87.04           H  
ATOM   2584  HZ2 LYS A 168      19.316   8.990  -3.868  1.00 87.04           H  
ATOM   2585  HZ3 LYS A 168      19.649  10.518  -4.343  1.00 87.04           H  
ATOM   2586  N   ASP A 169      15.993  15.198  -2.064  1.00 90.88           N  
ATOM   2587  H   ASP A 169      16.418  15.765  -2.784  1.00 90.88           H  
ATOM   2588  CA  ASP A 169      16.458  15.370  -0.681  1.00 90.88           C  
ATOM   2589  HA  ASP A 169      16.736  14.396  -0.279  1.00 90.88           H  
ATOM   2590  C   ASP A 169      15.333  15.911   0.216  1.00 90.88           C  
ATOM   2591  CB  ASP A 169      17.704  16.274  -0.644  1.00 90.88           C  
ATOM   2592  HB2 ASP A 169      17.490  17.201  -1.176  1.00 90.88           H  
ATOM   2593  HB3 ASP A 169      17.914  16.526   0.395  1.00 90.88           H  
ATOM   2594  O   ASP A 169      15.166  15.442   1.342  1.00 90.88           O  
ATOM   2595  CG  ASP A 169      18.969  15.624  -1.233  1.00 90.88           C  
ATOM   2596  OD1 ASP A 169      18.996  14.379  -1.390  1.00 90.88           O  
ATOM   2597  OD2 ASP A 169      19.917  16.379  -1.542  1.00 90.88           O  
ATOM   2598  N   GLU A 170      14.495  16.814  -0.307  1.00 95.84           N  
ATOM   2599  H   GLU A 170      14.679  17.174  -1.233  1.00 95.84           H  
ATOM   2600  CA  GLU A 170      13.293  17.288   0.389  1.00 95.84           C  
ATOM   2601  HA  GLU A 170      13.566  17.657   1.378  1.00 95.84           H  
ATOM   2602  C   GLU A 170      12.262  16.170   0.581  1.00 95.84           C  
ATOM   2603  CB  GLU A 170      12.625  18.419  -0.397  1.00 95.84           C  
ATOM   2604  HB2 GLU A 170      11.661  18.640   0.061  1.00 95.84           H  
ATOM   2605  HB3 GLU A 170      12.451  18.055  -1.410  1.00 95.84           H  
ATOM   2606  O   GLU A 170      11.721  16.029   1.677  1.00 95.84           O  
ATOM   2607  CG  GLU A 170      13.412  19.733  -0.433  1.00 95.84           C  
ATOM   2608  HG2 GLU A 170      13.358  20.192   0.555  1.00 95.84           H  
ATOM   2609  HG3 GLU A 170      14.463  19.532  -0.643  1.00 95.84           H  
ATOM   2610  CD  GLU A 170      12.858  20.702  -1.492  1.00 95.84           C  
ATOM   2611  OE1 GLU A 170      13.134  21.909  -1.369  1.00 95.84           O  
ATOM   2612  OE2 GLU A 170      12.221  20.229  -2.472  1.00 95.84           O  
ATOM   2613  N   TYR A 171      11.995  15.355  -0.449  1.00 96.98           N  
ATOM   2614  H   TYR A 171      12.426  15.538  -1.344  1.00 96.98           H  
ATOM   2615  CA  TYR A 171      11.076  14.224  -0.316  1.00 96.98           C  
ATOM   2616  HA  TYR A 171      10.110  14.591   0.031  1.00 96.98           H  
ATOM   2617  C   TYR A 171      11.569  13.220   0.721  1.00 96.98           C  
ATOM   2618  CB  TYR A 171      10.876  13.492  -1.645  1.00 96.98           C  
ATOM   2619  HB2 TYR A 171      10.559  12.481  -1.388  1.00 96.98           H  
ATOM   2620  HB3 TYR A 171      11.819  13.422  -2.187  1.00 96.98           H  
ATOM   2621  O   TYR A 171      10.784  12.774   1.553  1.00 96.98           O  
ATOM   2622  CG  TYR A 171       9.788  14.053  -2.532  1.00 96.98           C  
ATOM   2623  CD1 TYR A 171       8.451  13.973  -2.104  1.00 96.98           C  
ATOM   2624  HD1 TYR A 171       8.219  13.525  -1.149  1.00 96.98           H  
ATOM   2625  CD2 TYR A 171      10.092  14.610  -3.788  1.00 96.98           C  
ATOM   2626  HD2 TYR A 171      11.117  14.659  -4.125  1.00 96.98           H  
ATOM   2627  CE1 TYR A 171       7.416  14.473  -2.915  1.00 96.98           C  
ATOM   2628  HE1 TYR A 171       6.387  14.413  -2.593  1.00 96.98           H  
ATOM   2629  CE2 TYR A 171       9.058  15.097  -4.612  1.00 96.98           C  
ATOM   2630  HE2 TYR A 171       9.286  15.522  -5.578  1.00 96.98           H  
ATOM   2631  OH  TYR A 171       6.706  15.466  -4.970  1.00 96.98           O  
ATOM   2632  HH  TYR A 171       7.023  15.676  -5.852  1.00 96.98           H  
ATOM   2633  CZ  TYR A 171       7.717  15.029  -4.174  1.00 96.98           C  
ATOM   2634  N   LYS A 172      12.863  12.888   0.705  1.00 94.76           N  
ATOM   2635  H   LYS A 172      13.448  13.290  -0.013  1.00 94.76           H  
ATOM   2636  CA  LYS A 172      13.458  11.961   1.668  1.00 94.76           C  
ATOM   2637  HA  LYS A 172      12.918  11.016   1.620  1.00 94.76           H  
ATOM   2638  C   LYS A 172      13.309  12.477   3.101  1.00 94.76           C  
ATOM   2639  CB  LYS A 172      14.920  11.718   1.281  1.00 94.76           C  
ATOM   2640  HB2 LYS A 172      14.965  11.371   0.249  1.00 94.76           H  
ATOM   2641  HB3 LYS A 172      15.483  12.648   1.365  1.00 94.76           H  
ATOM   2642  O   LYS A 172      12.791  11.756   3.949  1.00 94.76           O  
ATOM   2643  CG  LYS A 172      15.534  10.656   2.194  1.00 94.76           C  
ATOM   2644  HG2 LYS A 172      15.467  10.985   3.231  1.00 94.76           H  
ATOM   2645  HG3 LYS A 172      14.981   9.723   2.085  1.00 94.76           H  
ATOM   2646  CD  LYS A 172      17.003  10.418   1.857  1.00 94.76           C  
ATOM   2647  HD2 LYS A 172      17.545  11.361   1.933  1.00 94.76           H  
ATOM   2648  HD3 LYS A 172      17.094  10.012   0.850  1.00 94.76           H  
ATOM   2649  CE  LYS A 172      17.523   9.426   2.895  1.00 94.76           C  
ATOM   2650  HE2 LYS A 172      16.986   8.483   2.794  1.00 94.76           H  
ATOM   2651  HE3 LYS A 172      17.283   9.817   3.883  1.00 94.76           H  
ATOM   2652  NZ  LYS A 172      18.982   9.228   2.786  1.00 94.76           N  
ATOM   2653  HZ1 LYS A 172      19.269   8.608   3.530  1.00 94.76           H  
ATOM   2654  HZ2 LYS A 172      19.437  10.119   2.924  1.00 94.76           H  
ATOM   2655  HZ3 LYS A 172      19.223   8.840   1.886  1.00 94.76           H  
ATOM   2656  N   ALA A 173      13.689  13.732   3.350  1.00 96.84           N  
ATOM   2657  H   ALA A 173      14.097  14.276   2.604  1.00 96.84           H  
ATOM   2658  CA  ALA A 173      13.540  14.353   4.665  1.00 96.84           C  
ATOM   2659  HA  ALA A 173      14.081  13.759   5.401  1.00 96.84           H  
ATOM   2660  C   ALA A 173      12.066  14.415   5.112  1.00 96.84           C  
ATOM   2661  CB  ALA A 173      14.164  15.752   4.603  1.00 96.84           C  
ATOM   2662  HB1 ALA A 173      14.059  16.243   5.570  1.00 96.84           H  
ATOM   2663  HB2 ALA A 173      13.669  16.352   3.839  1.00 96.84           H  
ATOM   2664  HB3 ALA A 173      15.224  15.671   4.360  1.00 96.84           H  
ATOM   2665  O   ALA A 173      11.749  14.145   6.271  1.00 96.84           O  
ATOM   2666  N   ALA A 174      11.148  14.728   4.191  1.00 98.32           N  
ATOM   2667  H   ALA A 174      11.453  14.980   3.262  1.00 98.32           H  
ATOM   2668  CA  ALA A 174       9.719  14.742   4.477  1.00 98.32           C  
ATOM   2669  HA  ALA A 174       9.549  15.368   5.353  1.00 98.32           H  
ATOM   2670  C   ALA A 174       9.184  13.342   4.809  1.00 98.32           C  
ATOM   2671  CB  ALA A 174       8.977  15.366   3.291  1.00 98.32           C  
ATOM   2672  HB1 ALA A 174       7.911  15.406   3.517  1.00 98.32           H  
ATOM   2673  HB2 ALA A 174       9.345  16.376   3.114  1.00 98.32           H  
ATOM   2674  HB3 ALA A 174       9.131  14.767   2.393  1.00 98.32           H  
ATOM   2675  O   ALA A 174       8.448  13.196   5.779  1.00 98.32           O  
ATOM   2676  N   ILE A 175       9.567  12.311   4.052  1.00 98.34           N  
ATOM   2677  H   ILE A 175      10.177  12.497   3.269  1.00 98.34           H  
ATOM   2678  CA  ILE A 175       9.172  10.918   4.296  1.00 98.34           C  
ATOM   2679  HA  ILE A 175       8.083  10.859   4.315  1.00 98.34           H  
ATOM   2680  C   ILE A 175       9.650  10.447   5.669  1.00 98.34           C  
ATOM   2681  CB  ILE A 175       9.684  10.013   3.154  1.00 98.34           C  
ATOM   2682  HB  ILE A 175      10.697  10.319   2.891  1.00 98.34           H  
ATOM   2683  O   ILE A 175       8.842   9.916   6.428  1.00 98.34           O  
ATOM   2684  CG1 ILE A 175       8.763  10.202   1.930  1.00 98.34           C  
ATOM   2685 HG12 ILE A 175       8.513  11.256   1.809  1.00 98.34           H  
ATOM   2686 HG13 ILE A 175       7.833   9.656   2.084  1.00 98.34           H  
ATOM   2687  CG2 ILE A 175       9.731   8.524   3.553  1.00 98.34           C  
ATOM   2688 HG21 ILE A 175      10.015   7.901   2.705  1.00 98.34           H  
ATOM   2689 HG22 ILE A 175      10.476   8.362   4.332  1.00 98.34           H  
ATOM   2690 HG23 ILE A 175       8.756   8.201   3.920  1.00 98.34           H  
ATOM   2691  CD1 ILE A 175       9.398   9.732   0.624  1.00 98.34           C  
ATOM   2692 HD11 ILE A 175       9.723   8.693   0.687  1.00 98.34           H  
ATOM   2693 HD12 ILE A 175      10.241  10.381   0.389  1.00 98.34           H  
ATOM   2694 HD13 ILE A 175       8.655   9.808  -0.170  1.00 98.34           H  
ATOM   2695  N   GLU A 176      10.914  10.689   6.021  1.00 98.16           N  
ATOM   2696  H   GLU A 176      11.536  11.109   5.346  1.00 98.16           H  
ATOM   2697  CA  GLU A 176      11.460  10.334   7.339  1.00 98.16           C  
ATOM   2698  HA  GLU A 176      11.376   9.257   7.488  1.00 98.16           H  
ATOM   2699  C   GLU A 176      10.665  11.012   8.470  1.00 98.16           C  
ATOM   2700  CB  GLU A 176      12.950  10.725   7.399  1.00 98.16           C  
ATOM   2701  HB2 GLU A 176      13.285  10.672   8.435  1.00 98.16           H  
ATOM   2702  HB3 GLU A 176      13.056  11.754   7.055  1.00 98.16           H  
ATOM   2703  O   GLU A 176      10.260  10.358   9.436  1.00 98.16           O  
ATOM   2704  CG  GLU A 176      13.848   9.799   6.552  1.00 98.16           C  
ATOM   2705  HG2 GLU A 176      13.827   8.804   6.995  1.00 98.16           H  
ATOM   2706  HG3 GLU A 176      13.432   9.717   5.548  1.00 98.16           H  
ATOM   2707  CD  GLU A 176      15.314  10.269   6.439  1.00 98.16           C  
ATOM   2708  OE1 GLU A 176      16.082   9.623   5.678  1.00 98.16           O  
ATOM   2709  OE2 GLU A 176      15.686  11.276   7.082  1.00 98.16           O  
ATOM   2710  N   LYS A 177      10.345  12.306   8.319  1.00 98.52           N  
ATOM   2711  H   LYS A 177      10.713  12.789   7.512  1.00 98.52           H  
ATOM   2712  CA  LYS A 177       9.519  13.051   9.283  1.00 98.52           C  
ATOM   2713  HA  LYS A 177       9.970  12.940  10.269  1.00 98.52           H  
ATOM   2714  C   LYS A 177       8.095  12.489   9.388  1.00 98.52           C  
ATOM   2715  CB  LYS A 177       9.517  14.541   8.899  1.00 98.52           C  
ATOM   2716  HB2 LYS A 177      10.545  14.875   8.758  1.00 98.52           H  
ATOM   2717  HB3 LYS A 177       8.982  14.669   7.958  1.00 98.52           H  
ATOM   2718  O   LYS A 177       7.580  12.330  10.494  1.00 98.52           O  
ATOM   2719  CG  LYS A 177       8.862  15.411   9.984  1.00 98.52           C  
ATOM   2720  HG2 LYS A 177       7.866  15.028  10.205  1.00 98.52           H  
ATOM   2721  HG3 LYS A 177       9.463  15.367  10.892  1.00 98.52           H  
ATOM   2722  CD  LYS A 177       8.723  16.869   9.530  1.00 98.52           C  
ATOM   2723  HD2 LYS A 177       9.708  17.296   9.339  1.00 98.52           H  
ATOM   2724  HD3 LYS A 177       8.140  16.887   8.610  1.00 98.52           H  
ATOM   2725  CE  LYS A 177       8.000  17.675  10.618  1.00 98.52           C  
ATOM   2726  HE2 LYS A 177       8.694  17.890  11.430  1.00 98.52           H  
ATOM   2727  HE3 LYS A 177       7.203  17.051  11.022  1.00 98.52           H  
ATOM   2728  NZ  LYS A 177       7.405  18.924  10.080  1.00 98.52           N  
ATOM   2729  HZ1 LYS A 177       6.756  18.688   9.342  1.00 98.52           H  
ATOM   2730  HZ2 LYS A 177       6.860  19.400  10.785  1.00 98.52           H  
ATOM   2731  HZ3 LYS A 177       8.108  19.551   9.717  1.00 98.52           H  
ATOM   2732  N   LEU A 178       7.455  12.179   8.260  1.00 98.73           N  
ATOM   2733  H   LEU A 178       7.940  12.336   7.389  1.00 98.73           H  
ATOM   2734  CA  LEU A 178       6.097  11.624   8.218  1.00 98.73           C  
ATOM   2735  HA  LEU A 178       5.437  12.251   8.817  1.00 98.73           H  
ATOM   2736  C   LEU A 178       6.039  10.213   8.825  1.00 98.73           C  
ATOM   2737  CB  LEU A 178       5.593  11.607   6.764  1.00 98.73           C  
ATOM   2738  HB2 LEU A 178       6.336  11.094   6.153  1.00 98.73           H  
ATOM   2739  HB3 LEU A 178       4.671  11.027   6.725  1.00 98.73           H  
ATOM   2740  O   LEU A 178       5.099   9.897   9.551  1.00 98.73           O  
ATOM   2741  CG  LEU A 178       5.314  12.991   6.150  1.00 98.73           C  
ATOM   2742  HG  LEU A 178       6.139  13.676   6.350  1.00 98.73           H  
ATOM   2743  CD1 LEU A 178       5.132  12.849   4.639  1.00 98.73           C  
ATOM   2744 HD11 LEU A 178       4.907  13.822   4.204  1.00 98.73           H  
ATOM   2745 HD12 LEU A 178       4.314  12.163   4.420  1.00 98.73           H  
ATOM   2746 HD13 LEU A 178       6.051  12.464   4.197  1.00 98.73           H  
ATOM   2747  CD2 LEU A 178       4.047  13.637   6.692  1.00 98.73           C  
ATOM   2748 HD21 LEU A 178       3.185  13.045   6.384  1.00 98.73           H  
ATOM   2749 HD22 LEU A 178       3.951  14.638   6.271  1.00 98.73           H  
ATOM   2750 HD23 LEU A 178       4.083  13.714   7.779  1.00 98.73           H  
ATOM   2751  N   GLN A 179       7.052   9.375   8.593  1.00 98.54           N  
ATOM   2752  H   GLN A 179       7.794   9.679   7.979  1.00 98.54           H  
ATOM   2753  CA  GLN A 179       7.162   8.045   9.204  1.00 98.54           C  
ATOM   2754  HA  GLN A 179       6.256   7.476   8.997  1.00 98.54           H  
ATOM   2755  C   GLN A 179       7.314   8.128  10.727  1.00 98.54           C  
ATOM   2756  CB  GLN A 179       8.363   7.306   8.599  1.00 98.54           C  
ATOM   2757  HB2 GLN A 179       9.227   7.970   8.601  1.00 98.54           H  
ATOM   2758  HB3 GLN A 179       8.600   6.439   9.216  1.00 98.54           H  
ATOM   2759  O   GLN A 179       6.647   7.387  11.456  1.00 98.54           O  
ATOM   2760  CG  GLN A 179       8.085   6.812   7.172  1.00 98.54           C  
ATOM   2761  HG2 GLN A 179       7.318   6.038   7.210  1.00 98.54           H  
ATOM   2762  HG3 GLN A 179       7.707   7.629   6.558  1.00 98.54           H  
ATOM   2763  CD  GLN A 179       9.328   6.245   6.493  1.00 98.54           C  
ATOM   2764  NE2 GLN A 179       9.169   5.475   5.441  1.00 98.54           N  
ATOM   2765 HE21 GLN A 179       8.253   5.313   5.046  1.00 98.54           H  
ATOM   2766 HE22 GLN A 179      10.023   5.155   5.007  1.00 98.54           H  
ATOM   2767  OE1 GLN A 179      10.462   6.470   6.878  1.00 98.54           O  
ATOM   2768  N   ALA A 180       8.140   9.057  11.221  1.00 98.52           N  
ATOM   2769  H   ALA A 180       8.703   9.600  10.583  1.00 98.52           H  
ATOM   2770  CA  ALA A 180       8.270   9.318  12.653  1.00 98.52           C  
ATOM   2771  HA  ALA A 180       8.549   8.392  13.156  1.00 98.52           H  
ATOM   2772  C   ALA A 180       6.938   9.793  13.261  1.00 98.52           C  
ATOM   2773  CB  ALA A 180       9.392  10.340  12.867  1.00 98.52           C  
ATOM   2774  HB1 ALA A 180       9.142  11.284  12.383  1.00 98.52           H  
ATOM   2775  HB2 ALA A 180       9.531  10.513  13.934  1.00 98.52           H  
ATOM   2776  HB3 ALA A 180      10.322   9.961  12.444  1.00 98.52           H  
ATOM   2777  O   ALA A 180       6.525   9.302  14.311  1.00 98.52           O  
ATOM   2778  N   ALA A 181       6.222  10.679  12.563  1.00 98.51           N  
ATOM   2779  H   ALA A 181       6.630  11.077  11.728  1.00 98.51           H  
ATOM   2780  CA  ALA A 181       4.908  11.157  12.980  1.00 98.51           C  
ATOM   2781  HA  ALA A 181       4.992  11.572  13.985  1.00 98.51           H  
ATOM   2782  C   ALA A 181       3.854  10.038  13.035  1.00 98.51           C  
ATOM   2783  CB  ALA A 181       4.490  12.281  12.032  1.00 98.51           C  
ATOM   2784  HB1 ALA A 181       5.238  13.073  12.055  1.00 98.51           H  
ATOM   2785  HB2 ALA A 181       4.385  11.908  11.014  1.00 98.51           H  
ATOM   2786  HB3 ALA A 181       3.531  12.683  12.359  1.00 98.51           H  
ATOM   2787  O   ALA A 181       3.112   9.948  14.009  1.00 98.51           O  
ATOM   2788  N   ILE A 182       3.817   9.140  12.044  1.00 98.50           N  
ATOM   2789  H   ILE A 182       4.413   9.296  11.243  1.00 98.50           H  
ATOM   2790  CA  ILE A 182       2.926   7.966  12.043  1.00 98.50           C  
ATOM   2791  HA  ILE A 182       1.905   8.302  12.226  1.00 98.50           H  
ATOM   2792  C   ILE A 182       3.281   6.999  13.177  1.00 98.50           C  
ATOM   2793  CB  ILE A 182       2.966   7.277  10.660  1.00 98.50           C  
ATOM   2794  HB  ILE A 182       4.005   7.207  10.338  1.00 98.50           H  
ATOM   2795  O   ILE A 182       2.391   6.442  13.819  1.00 98.50           O  
ATOM   2796  CG1 ILE A 182       2.179   8.139   9.648  1.00 98.50           C  
ATOM   2797 HG12 ILE A 182       2.395   9.193   9.818  1.00 98.50           H  
ATOM   2798 HG13 ILE A 182       1.109   7.994   9.798  1.00 98.50           H  
ATOM   2799  CG2 ILE A 182       2.380   5.851  10.696  1.00 98.50           C  
ATOM   2800 HG21 ILE A 182       1.368   5.874  11.101  1.00 98.50           H  
ATOM   2801 HG22 ILE A 182       2.360   5.425   9.693  1.00 98.50           H  
ATOM   2802 HG23 ILE A 182       3.002   5.200  11.311  1.00 98.50           H  
ATOM   2803  CD1 ILE A 182       2.531   7.837   8.191  1.00 98.50           C  
ATOM   2804 HD11 ILE A 182       1.921   8.457   7.534  1.00 98.50           H  
ATOM   2805 HD12 ILE A 182       3.581   8.084   8.032  1.00 98.50           H  
ATOM   2806 HD13 ILE A 182       2.356   6.789   7.949  1.00 98.50           H  
ATOM   2807  N   THR A 183       4.572   6.812  13.455  1.00 98.35           N  
ATOM   2808  H   THR A 183       5.258   7.292  12.890  1.00 98.35           H  
ATOM   2809  CA  THR A 183       5.028   5.977  14.575  1.00 98.35           C  
ATOM   2810  HA  THR A 183       4.609   4.976  14.466  1.00 98.35           H  
ATOM   2811  C   THR A 183       4.530   6.536  15.905  1.00 98.35           C  
ATOM   2812  CB  THR A 183       6.556   5.849  14.579  1.00 98.35           C  
ATOM   2813  HB  THR A 183       7.013   6.834  14.669  1.00 98.35           H  
ATOM   2814  O   THR A 183       3.921   5.804  16.680  1.00 98.35           O  
ATOM   2815  CG2 THR A 183       7.067   4.962  15.713  1.00 98.35           C  
ATOM   2816 HG21 THR A 183       6.902   5.447  16.676  1.00 98.35           H  
ATOM   2817 HG22 THR A 183       6.551   4.003  15.697  1.00 98.35           H  
ATOM   2818 HG23 THR A 183       8.138   4.798  15.587  1.00 98.35           H  
ATOM   2819  OG1 THR A 183       6.964   5.263  13.363  1.00 98.35           O  
ATOM   2820  HG1 THR A 183       6.827   5.910  12.668  1.00 98.35           H  
ATOM   2821  N   ALA A 184       4.709   7.840  16.136  1.00 98.21           N  
ATOM   2822  H   ALA A 184       5.211   8.394  15.457  1.00 98.21           H  
ATOM   2823  CA  ALA A 184       4.216   8.512  17.335  1.00 98.21           C  
ATOM   2824  HA  ALA A 184       4.620   8.004  18.211  1.00 98.21           H  
ATOM   2825  C   ALA A 184       2.681   8.455  17.434  1.00 98.21           C  
ATOM   2826  CB  ALA A 184       4.738   9.953  17.325  1.00 98.21           C  
ATOM   2827  HB1 ALA A 184       4.357  10.487  16.455  1.00 98.21           H  
ATOM   2828  HB2 ALA A 184       5.828   9.948  17.292  1.00 98.21           H  
ATOM   2829  HB3 ALA A 184       4.414  10.465  18.231  1.00 98.21           H  
ATOM   2830  O   ALA A 184       2.146   8.106  18.489  1.00 98.21           O  
ATOM   2831  N   LEU A 185       1.980   8.702  16.319  1.00 98.27           N  
ATOM   2832  H   LEU A 185       2.482   9.007  15.498  1.00 98.27           H  
ATOM   2833  CA  LEU A 185       0.524   8.595  16.226  1.00 98.27           C  
ATOM   2834  HA  LEU A 185       0.082   9.341  16.888  1.00 98.27           H  
ATOM   2835  C   LEU A 185       0.036   7.222  16.689  1.00 98.27           C  
ATOM   2836  CB  LEU A 185       0.076   8.883  14.781  1.00 98.27           C  
ATOM   2837  HB2 LEU A 185       0.358   9.905  14.528  1.00 98.27           H  
ATOM   2838  HB3 LEU A 185       0.609   8.211  14.109  1.00 98.27           H  
ATOM   2839  O   LEU A 185      -0.890   7.161  17.483  1.00 98.27           O  
ATOM   2840  CG  LEU A 185      -1.433   8.700  14.525  1.00 98.27           C  
ATOM   2841  HG  LEU A 185      -1.719   7.668  14.725  1.00 98.27           H  
ATOM   2842  CD1 LEU A 185      -2.274   9.626  15.399  1.00 98.27           C  
ATOM   2843 HD11 LEU A 185      -2.215   9.318  16.443  1.00 98.27           H  
ATOM   2844 HD12 LEU A 185      -1.898  10.646  15.324  1.00 98.27           H  
ATOM   2845 HD13 LEU A 185      -3.320   9.598  15.095  1.00 98.27           H  
ATOM   2846  CD2 LEU A 185      -1.736   8.990  13.056  1.00 98.27           C  
ATOM   2847 HD21 LEU A 185      -1.502  10.028  12.823  1.00 98.27           H  
ATOM   2848 HD22 LEU A 185      -2.795   8.814  12.864  1.00 98.27           H  
ATOM   2849 HD23 LEU A 185      -1.146   8.331  12.418  1.00 98.27           H  
ATOM   2850  N   ASN A 186       0.672   6.131  16.257  1.00 97.91           N  
ATOM   2851  H   ASN A 186       1.434   6.256  15.606  1.00 97.91           H  
ATOM   2852  CA  ASN A 186       0.289   4.764  16.631  1.00 97.91           C  
ATOM   2853  HA  ASN A 186      -0.781   4.641  16.462  1.00 97.91           H  
ATOM   2854  C   ASN A 186       0.523   4.426  18.119  1.00 97.91           C  
ATOM   2855  CB  ASN A 186       1.042   3.791  15.711  1.00 97.91           C  
ATOM   2856  HB2 ASN A 186       2.103   4.041  15.714  1.00 97.91           H  
ATOM   2857  HB3 ASN A 186       0.942   2.779  16.103  1.00 97.91           H  
ATOM   2858  O   ASN A 186      -0.027   3.443  18.611  1.00 97.91           O  
ATOM   2859  CG  ASN A 186       0.527   3.776  14.281  1.00 97.91           C  
ATOM   2860  ND2 ASN A 186       1.371   3.431  13.339  1.00 97.91           N  
ATOM   2861 HD21 ASN A 186       2.336   3.259  13.584  1.00 97.91           H  
ATOM   2862 HD22 ASN A 186       1.034   3.475  12.388  1.00 97.91           H  
ATOM   2863  OD1 ASN A 186      -0.629   4.037  13.976  1.00 97.91           O  
ATOM   2864  N   THR A 187       1.300   5.232  18.851  1.00 96.45           N  
ATOM   2865  H   THR A 187       1.754   6.000  18.378  1.00 96.45           H  
ATOM   2866  CA  THR A 187       1.578   5.039  20.291  1.00 96.45           C  
ATOM   2867  HA  THR A 187       1.319   4.016  20.565  1.00 96.45           H  
ATOM   2868  C   THR A 187       0.756   5.929  21.225  1.00 96.45           C  
ATOM   2869  CB  THR A 187       3.069   5.211  20.608  1.00 96.45           C  
ATOM   2870  HB  THR A 187       3.219   5.068  21.678  1.00 96.45           H  
ATOM   2871  O   THR A 187       0.826   5.759  22.440  1.00 96.45           O  
ATOM   2872  CG2 THR A 187       3.924   4.173  19.882  1.00 96.45           C  
ATOM   2873 HG21 THR A 187       3.861   4.308  18.802  1.00 96.45           H  
ATOM   2874 HG22 THR A 187       4.962   4.281  20.195  1.00 96.45           H  
ATOM   2875 HG23 THR A 187       3.580   3.172  20.141  1.00 96.45           H  
ATOM   2876  OG1 THR A 187       3.550   6.493  20.265  1.00 96.45           O  
ATOM   2877  HG1 THR A 187       2.894   6.967  19.747  1.00 96.45           H  
ATOM   2878  N   GLY A 188      -0.020   6.870  20.682  1.00 95.25           N  
ATOM   2879  H   GLY A 188      -0.029   6.967  19.676  1.00 95.25           H  
ATOM   2880  CA  GLY A 188      -0.854   7.777  21.471  1.00 95.25           C  
ATOM   2881  HA2 GLY A 188      -1.274   8.538  20.814  1.00 95.25           H  
ATOM   2882  HA3 GLY A 188      -0.226   8.278  22.209  1.00 95.25           H  
ATOM   2883  C   GLY A 188      -2.010   7.091  22.212  1.00 95.25           C  
ATOM   2884  O   GLY A 188      -2.307   5.909  22.009  1.00 95.25           O  
ATOM   2885  N   GLU A 189      -2.694   7.870  23.051  1.00 97.59           N  
ATOM   2886  H   GLU A 189      -2.406   8.832  23.161  1.00 97.59           H  
ATOM   2887  CA  GLU A 189      -3.905   7.454  23.765  1.00 97.59           C  
ATOM   2888  HA  GLU A 189      -3.667   6.591  24.386  1.00 97.59           H  
ATOM   2889  C   GLU A 189      -5.028   7.070  22.789  1.00 97.59           C  
ATOM   2890  CB  GLU A 189      -4.367   8.598  24.678  1.00 97.59           C  
ATOM   2891  HB2 GLU A 189      -3.545   8.883  25.335  1.00 97.59           H  
ATOM   2892  HB3 GLU A 189      -4.619   9.451  24.048  1.00 97.59           H  
ATOM   2893  O   GLU A 189      -5.355   7.828  21.872  1.00 97.59           O  
ATOM   2894  CG  GLU A 189      -5.583   8.218  25.543  1.00 97.59           C  
ATOM   2895  HG2 GLU A 189      -5.280   7.438  26.241  1.00 97.59           H  
ATOM   2896  HG3 GLU A 189      -6.369   7.812  24.906  1.00 97.59           H  
ATOM   2897  CD  GLU A 189      -6.176   9.409  26.311  1.00 97.59           C  
ATOM   2898  OE1 GLU A 189      -7.083   9.160  27.134  1.00 97.59           O  
ATOM   2899  OE2 GLU A 189      -5.769  10.562  26.036  1.00 97.59           O  
ATOM   2900  N   VAL A 190      -5.635   5.899  23.010  1.00 98.46           N  
ATOM   2901  H   VAL A 190      -5.372   5.372  23.831  1.00 98.46           H  
ATOM   2902  CA  VAL A 190      -6.743   5.386  22.194  1.00 98.46           C  
ATOM   2903  HA  VAL A 190      -6.571   5.685  21.160  1.00 98.46           H  
ATOM   2904  C   VAL A 190      -8.069   5.997  22.653  1.00 98.46           C  
ATOM   2905  CB  VAL A 190      -6.815   3.847  22.227  1.00 98.46           C  
ATOM   2906  HB  VAL A 190      -7.040   3.531  23.246  1.00 98.46           H  
ATOM   2907  O   VAL A 190      -8.450   5.895  23.815  1.00 98.46           O  
ATOM   2908  CG1 VAL A 190      -7.909   3.295  21.292  1.00 98.46           C  
ATOM   2909 HG11 VAL A 190      -8.528   2.586  21.842  1.00 98.46           H  
ATOM   2910 HG12 VAL A 190      -8.554   4.086  20.909  1.00 98.46           H  
ATOM   2911 HG13 VAL A 190      -7.474   2.802  20.423  1.00 98.46           H  
ATOM   2912  CG2 VAL A 190      -5.477   3.211  21.819  1.00 98.46           C  
ATOM   2913 HG21 VAL A 190      -4.680   3.524  22.494  1.00 98.46           H  
ATOM   2914 HG22 VAL A 190      -5.226   3.518  20.804  1.00 98.46           H  
ATOM   2915 HG23 VAL A 190      -5.555   2.124  21.865  1.00 98.46           H  
ATOM   2916  N   LYS A 191      -8.797   6.573  21.700  1.00 98.33           N  
ATOM   2917  H   LYS A 191      -8.385   6.587  20.778  1.00 98.33           H  
ATOM   2918  CA  LYS A 191     -10.130   7.171  21.806  1.00 98.33           C  
ATOM   2919  HA  LYS A 191     -10.462   7.123  22.844  1.00 98.33           H  
ATOM   2920  C   LYS A 191     -11.134   6.380  20.951  1.00 98.33           C  
ATOM   2921  CB  LYS A 191     -10.033   8.649  21.373  1.00 98.33           C  
ATOM   2922  HB2 LYS A 191     -11.025   9.101  21.411  1.00 98.33           H  
ATOM   2923  HB3 LYS A 191      -9.682   8.688  20.342  1.00 98.33           H  
ATOM   2924  O   LYS A 191     -10.762   5.505  20.167  1.00 98.33           O  
ATOM   2925  CG  LYS A 191      -9.081   9.481  22.256  1.00 98.33           C  
ATOM   2926  HG2 LYS A 191      -8.087   9.034  22.249  1.00 98.33           H  
ATOM   2927  HG3 LYS A 191      -9.454   9.477  23.280  1.00 98.33           H  
ATOM   2928  CD  LYS A 191      -8.953  10.935  21.769  1.00 98.33           C  
ATOM   2929  HD2 LYS A 191      -9.933  11.411  21.792  1.00 98.33           H  
ATOM   2930  HD3 LYS A 191      -8.578  10.932  20.745  1.00 98.33           H  
ATOM   2931  CE  LYS A 191      -7.974  11.706  22.674  1.00 98.33           C  
ATOM   2932  HE2 LYS A 191      -7.027  11.166  22.697  1.00 98.33           H  
ATOM   2933  HE3 LYS A 191      -8.360  11.694  23.693  1.00 98.33           H  
ATOM   2934  NZ  LYS A 191      -7.742  13.111  22.230  1.00 98.33           N  
ATOM   2935  HZ1 LYS A 191      -7.303  13.162  21.322  1.00 98.33           H  
ATOM   2936  HZ2 LYS A 191      -8.598  13.646  22.204  1.00 98.33           H  
ATOM   2937  HZ3 LYS A 191      -7.104  13.573  22.862  1.00 98.33           H  
ATOM   2938  N   GLY A 192     -12.428   6.674  21.101  1.00 97.77           N  
ATOM   2939  H   GLY A 192     -12.679   7.425  21.728  1.00 97.77           H  
ATOM   2940  CA  GLY A 192     -13.483   6.036  20.298  1.00 97.77           C  
ATOM   2941  HA2 GLY A 192     -14.432   6.536  20.494  1.00 97.77           H  
ATOM   2942  HA3 GLY A 192     -13.250   6.153  19.240  1.00 97.77           H  
ATOM   2943  C   GLY A 192     -13.661   4.539  20.582  1.00 97.77           C  
ATOM   2944  O   GLY A 192     -13.883   3.761  19.660  1.00 97.77           O  
ATOM   2945  N   THR A 193     -13.505   4.120  21.839  1.00 97.86           N  
ATOM   2946  H   THR A 193     -13.269   4.787  22.559  1.00 97.86           H  
ATOM   2947  CA  THR A 193     -13.622   2.712  22.267  1.00 97.86           C  
ATOM   2948  HA  THR A 193     -13.295   2.062  21.455  1.00 97.86           H  
ATOM   2949  C   THR A 193     -15.052   2.288  22.606  1.00 97.86           C  
ATOM   2950  CB  THR A 193     -12.721   2.448  23.480  1.00 97.86           C  
ATOM   2951  HB  THR A 193     -12.908   1.446  23.867  1.00 97.86           H  
ATOM   2952  O   THR A 193     -15.316   1.095  22.741  1.00 97.86           O  
ATOM   2953  CG2 THR A 193     -11.239   2.571  23.127  1.00 97.86           C  
ATOM   2954 HG21 THR A 193     -10.631   2.324  23.997  1.00 97.86           H  
ATOM   2955 HG22 THR A 193     -11.001   1.878  22.320  1.00 97.86           H  
ATOM   2956 HG23 THR A 193     -11.004   3.587  22.807  1.00 97.86           H  
ATOM   2957  OG1 THR A 193     -12.987   3.403  24.483  1.00 97.86           O  
ATOM   2958  HG1 THR A 193     -12.429   3.199  25.238  1.00 97.86           H  
ATOM   2959  N   ASP A 194     -15.983   3.237  22.727  1.00 97.33           N  
ATOM   2960  H   ASP A 194     -15.710   4.204  22.620  1.00 97.33           H  
ATOM   2961  CA  ASP A 194     -17.403   2.937  22.897  1.00 97.33           C  
ATOM   2962  HA  ASP A 194     -17.499   2.085  23.570  1.00 97.33           H  
ATOM   2963  C   ASP A 194     -18.031   2.551  21.552  1.00 97.33           C  
ATOM   2964  CB  ASP A 194     -18.129   4.113  23.558  1.00 97.33           C  
ATOM   2965  HB2 ASP A 194     -17.655   4.330  24.515  1.00 97.33           H  
ATOM   2966  HB3 ASP A 194     -18.044   4.996  22.925  1.00 97.33           H  
ATOM   2967  O   ASP A 194     -18.260   3.402  20.683  1.00 97.33           O  
ATOM   2968  CG  ASP A 194     -19.605   3.785  23.801  1.00 97.33           C  
ATOM   2969  OD1 ASP A 194     -19.914   2.578  23.946  1.00 97.33           O  
ATOM   2970  OD2 ASP A 194     -20.396   4.750  23.816  1.00 97.33           O  
ATOM   2971  N   ILE A 195     -18.260   1.250  21.376  1.00 98.12           N  
ATOM   2972  H   ILE A 195     -17.979   0.632  22.124  1.00 98.12           H  
ATOM   2973  CA  ILE A 195     -18.753   0.642  20.132  1.00 98.12           C  
ATOM   2974  HA  ILE A 195     -18.931   1.429  19.400  1.00 98.12           H  
ATOM   2975  C   ILE A 195     -20.095  -0.079  20.302  1.00 98.12           C  
ATOM   2976  CB  ILE A 195     -17.689  -0.297  19.523  1.00 98.12           C  
ATOM   2977  HB  ILE A 195     -18.094  -0.688  18.590  1.00 98.12           H  
ATOM   2978  O   ILE A 195     -20.663  -0.548  19.316  1.00 98.12           O  
ATOM   2979  CG1 ILE A 195     -17.379  -1.495  20.448  1.00 98.12           C  
ATOM   2980 HG12 ILE A 195     -16.884  -1.147  21.355  1.00 98.12           H  
ATOM   2981 HG13 ILE A 195     -18.312  -1.981  20.735  1.00 98.12           H  
ATOM   2982  CG2 ILE A 195     -16.421   0.500  19.170  1.00 98.12           C  
ATOM   2983 HG21 ILE A 195     -15.735  -0.123  18.597  1.00 98.12           H  
ATOM   2984 HG22 ILE A 195     -15.914   0.843  20.072  1.00 98.12           H  
ATOM   2985 HG23 ILE A 195     -16.693   1.361  18.560  1.00 98.12           H  
ATOM   2986  CD1 ILE A 195     -16.503  -2.560  19.784  1.00 98.12           C  
ATOM   2987 HD11 ILE A 195     -15.497  -2.173  19.623  1.00 98.12           H  
ATOM   2988 HD12 ILE A 195     -16.446  -3.433  20.434  1.00 98.12           H  
ATOM   2989 HD13 ILE A 195     -16.935  -2.858  18.829  1.00 98.12           H  
ATOM   2990  N   ALA A 196     -20.602  -0.196  21.532  1.00 98.02           N  
ATOM   2991  H   ALA A 196     -20.198   0.349  22.281  1.00 98.02           H  
ATOM   2992  CA  ALA A 196     -21.790  -0.991  21.817  1.00 98.02           C  
ATOM   2993  HA  ALA A 196     -21.612  -2.002  21.452  1.00 98.02           H  
ATOM   2994  C   ALA A 196     -23.021  -0.424  21.090  1.00 98.02           C  
ATOM   2995  CB  ALA A 196     -22.002  -1.059  23.333  1.00 98.02           C  
ATOM   2996  HB1 ALA A 196     -22.848  -1.710  23.554  1.00 98.02           H  
ATOM   2997  HB2 ALA A 196     -22.210  -0.060  23.716  1.00 98.02           H  
ATOM   2998  HB3 ALA A 196     -21.109  -1.447  23.822  1.00 98.02           H  
ATOM   2999  O   ALA A 196     -23.293   0.773  21.149  1.00 98.02           O  
ATOM   3000  N   GLY A 197     -23.762  -1.289  20.396  1.00 97.71           N  
ATOM   3001  H   GLY A 197     -23.458  -2.251  20.358  1.00 97.71           H  
ATOM   3002  CA  GLY A 197     -24.975  -0.922  19.661  1.00 97.71           C  
ATOM   3003  HA2 GLY A 197     -25.621  -0.335  20.313  1.00 97.71           H  
ATOM   3004  HA3 GLY A 197     -25.508  -1.832  19.382  1.00 97.71           H  
ATOM   3005  C   GLY A 197     -24.744  -0.107  18.384  1.00 97.71           C  
ATOM   3006  O   GLY A 197     -25.708   0.206  17.693  1.00 97.71           O  
ATOM   3007  N   LYS A 198     -23.496   0.227  18.036  1.00 97.65           N  
ATOM   3008  H   LYS A 198     -22.730  -0.080  18.618  1.00 97.65           H  
ATOM   3009  CA  LYS A 198     -23.193   0.969  16.809  1.00 97.65           C  
ATOM   3010  HA  LYS A 198     -23.997   1.683  16.632  1.00 97.65           H  
ATOM   3011  C   LYS A 198     -23.156   0.032  15.612  1.00 97.65           C  
ATOM   3012  CB  LYS A 198     -21.890   1.756  16.956  1.00 97.65           C  
ATOM   3013  HB2 LYS A 198     -21.072   1.074  17.189  1.00 97.65           H  
ATOM   3014  HB3 LYS A 198     -21.670   2.251  16.010  1.00 97.65           H  
ATOM   3015  O   LYS A 198     -22.555  -1.041  15.673  1.00 97.65           O  
ATOM   3016  CG  LYS A 198     -22.030   2.814  18.059  1.00 97.65           C  
ATOM   3017  HG2 LYS A 198     -22.873   3.468  17.832  1.00 97.65           H  
ATOM   3018  HG3 LYS A 198     -22.198   2.332  19.022  1.00 97.65           H  
ATOM   3019  CD  LYS A 198     -20.758   3.642  18.138  1.00 97.65           C  
ATOM   3020  HD2 LYS A 198     -19.939   2.961  18.369  1.00 97.65           H  
ATOM   3021  HD3 LYS A 198     -20.591   4.126  17.176  1.00 97.65           H  
ATOM   3022  CE  LYS A 198     -20.862   4.702  19.232  1.00 97.65           C  
ATOM   3023  HE2 LYS A 198     -21.669   5.389  18.976  1.00 97.65           H  
ATOM   3024  HE3 LYS A 198     -21.120   4.210  20.169  1.00 97.65           H  
ATOM   3025  NZ  LYS A 198     -19.586   5.433  19.390  1.00 97.65           N  
ATOM   3026  HZ1 LYS A 198     -19.284   5.844  18.518  1.00 97.65           H  
ATOM   3027  HZ2 LYS A 198     -18.893   4.777  19.721  1.00 97.65           H  
ATOM   3028  HZ3 LYS A 198     -19.680   6.138  20.107  1.00 97.65           H  
ATOM   3029  N   HIS A 199     -23.789   0.461  14.529  1.00 97.33           N  
ATOM   3030  H   HIS A 199     -24.260   1.354  14.559  1.00 97.33           H  
ATOM   3031  CA  HIS A 199     -23.812  -0.257  13.264  1.00 97.33           C  
ATOM   3032  HA  HIS A 199     -23.763  -1.331  13.444  1.00 97.33           H  
ATOM   3033  C   HIS A 199     -22.599   0.155  12.433  1.00 97.33           C  
ATOM   3034  CB  HIS A 199     -25.125   0.041  12.543  1.00 97.33           C  
ATOM   3035  HB2 HIS A 199     -25.285   1.119  12.502  1.00 97.33           H  
ATOM   3036  HB3 HIS A 199     -25.043  -0.310  11.514  1.00 97.33           H  
ATOM   3037  O   HIS A 199     -22.390   1.340  12.163  1.00 97.33           O  
ATOM   3038  CG  HIS A 199     -26.344  -0.612  13.147  1.00 97.33           C  
ATOM   3039  CD2 HIS A 199     -26.556  -1.039  14.432  1.00 97.33           C  
ATOM   3040  HD2 HIS A 199     -25.857  -0.980  15.254  1.00 97.33           H  
ATOM   3041  ND1 HIS A 199     -27.498  -0.870  12.459  1.00 97.33           N  
ATOM   3042  HD1 HIS A 199     -27.708  -0.551  11.524  1.00 97.33           H  
ATOM   3043  CE1 HIS A 199     -28.382  -1.431  13.289  1.00 97.33           C  
ATOM   3044  HE1 HIS A 199     -29.393  -1.694  13.016  1.00 97.33           H  
ATOM   3045  NE2 HIS A 199     -27.847  -1.576  14.512  1.00 97.33           N  
ATOM   3046  N   VAL A 200     -21.774  -0.820  12.055  1.00 97.75           N  
ATOM   3047  H   VAL A 200     -21.984  -1.768  12.333  1.00 97.75           H  
ATOM   3048  CA  VAL A 200     -20.501  -0.565  11.379  1.00 97.75           C  
ATOM   3049  HA  VAL A 200     -20.571   0.414  10.903  1.00 97.75           H  
ATOM   3050  C   VAL A 200     -20.213  -1.565  10.267  1.00 97.75           C  
ATOM   3051  CB  VAL A 200     -19.317  -0.513  12.368  1.00 97.75           C  
ATOM   3052  HB  VAL A 200     -18.415  -0.277  11.804  1.00 97.75           H  
ATOM   3053  O   VAL A 200     -20.620  -2.725  10.314  1.00 97.75           O  
ATOM   3054  CG1 VAL A 200     -19.478   0.575  13.439  1.00 97.75           C  
ATOM   3055 HG11 VAL A 200     -20.303   0.331  14.108  1.00 97.75           H  
ATOM   3056 HG12 VAL A 200     -18.565   0.667  14.026  1.00 97.75           H  
ATOM   3057 HG13 VAL A 200     -19.682   1.532  12.959  1.00 97.75           H  
ATOM   3058  CG2 VAL A 200     -19.074  -1.840  13.089  1.00 97.75           C  
ATOM   3059 HG21 VAL A 200     -18.212  -1.708  13.742  1.00 97.75           H  
ATOM   3060 HG22 VAL A 200     -18.858  -2.633  12.373  1.00 97.75           H  
ATOM   3061 HG23 VAL A 200     -19.945  -2.115  13.684  1.00 97.75           H  
ATOM   3062  N   TYR A 201     -19.431  -1.128   9.287  1.00 97.17           N  
ATOM   3063  H   TYR A 201     -19.170  -0.152   9.306  1.00 97.17           H  
ATOM   3064  CA  TYR A 201     -18.704  -2.011   8.385  1.00 97.17           C  
ATOM   3065  HA  TYR A 201     -19.296  -2.909   8.213  1.00 97.17           H  
ATOM   3066  C   TYR A 201     -17.367  -2.417   9.007  1.00 97.17           C  
ATOM   3067  CB  TYR A 201     -18.480  -1.328   7.034  1.00 97.17           C  
ATOM   3068  HB2 TYR A 201     -17.947  -2.016   6.378  1.00 97.17           H  
ATOM   3069  HB3 TYR A 201     -17.839  -0.457   7.164  1.00 97.17           H  
ATOM   3070  O   TYR A 201     -16.743  -1.636   9.729  1.00 97.17           O  
ATOM   3071  CG  TYR A 201     -19.758  -0.909   6.350  1.00 97.17           C  
ATOM   3072  CD1 TYR A 201     -20.475  -1.877   5.631  1.00 97.17           C  
ATOM   3073  HD1 TYR A 201     -20.101  -2.889   5.591  1.00 97.17           H  
ATOM   3074  CD2 TYR A 201     -20.245   0.410   6.452  1.00 97.17           C  
ATOM   3075  HD2 TYR A 201     -19.709   1.146   7.033  1.00 97.17           H  
ATOM   3076  CE1 TYR A 201     -21.676  -1.536   4.993  1.00 97.17           C  
ATOM   3077  HE1 TYR A 201     -22.246  -2.273   4.447  1.00 97.17           H  
ATOM   3078  CE2 TYR A 201     -21.452   0.758   5.815  1.00 97.17           C  
ATOM   3079  HE2 TYR A 201     -21.833   1.766   5.887  1.00 97.17           H  
ATOM   3080  OH  TYR A 201     -23.318   0.080   4.454  1.00 97.17           O  
ATOM   3081  HH  TYR A 201     -23.655   0.951   4.674  1.00 97.17           H  
ATOM   3082  CZ  TYR A 201     -22.165  -0.222   5.091  1.00 97.17           C  
ATOM   3083  N   LEU A 202     -16.906  -3.625   8.679  1.00 97.98           N  
ATOM   3084  H   LEU A 202     -17.485  -4.204   8.087  1.00 97.98           H  
ATOM   3085  CA  LEU A 202     -15.605  -4.154   9.093  1.00 97.98           C  
ATOM   3086  HA  LEU A 202     -15.161  -3.504   9.847  1.00 97.98           H  
ATOM   3087  C   LEU A 202     -14.646  -4.177   7.896  1.00 97.98           C  
ATOM   3088  CB  LEU A 202     -15.790  -5.555   9.709  1.00 97.98           C  
ATOM   3089  HB2 LEU A 202     -16.181  -6.211   8.931  1.00 97.98           H  
ATOM   3090  HB3 LEU A 202     -14.811  -5.930  10.008  1.00 97.98           H  
ATOM   3091  O   LEU A 202     -14.602  -5.161   7.154  1.00 97.98           O  
ATOM   3092  CG  LEU A 202     -16.738  -5.655  10.915  1.00 97.98           C  
ATOM   3093  HG  LEU A 202     -17.745  -5.372  10.609  1.00 97.98           H  
ATOM   3094  CD1 LEU A 202     -16.770  -7.090  11.443  1.00 97.98           C  
ATOM   3095 HD11 LEU A 202     -15.777  -7.398  11.772  1.00 97.98           H  
ATOM   3096 HD12 LEU A 202     -17.124  -7.761  10.661  1.00 97.98           H  
ATOM   3097 HD13 LEU A 202     -17.464  -7.154  12.281  1.00 97.98           H  
ATOM   3098  CD2 LEU A 202     -16.310  -4.742  12.050  1.00 97.98           C  
ATOM   3099 HD21 LEU A 202     -16.373  -3.708  11.711  1.00 97.98           H  
ATOM   3100 HD22 LEU A 202     -16.995  -4.864  12.889  1.00 97.98           H  
ATOM   3101 HD23 LEU A 202     -15.292  -4.976  12.363  1.00 97.98           H  
ATOM   3102  N   GLY A 203     -13.888  -3.095   7.701  1.00 97.16           N  
ATOM   3103  H   GLY A 203     -13.953  -2.351   8.381  1.00 97.16           H  
ATOM   3104  CA  GLY A 203     -12.811  -3.023   6.706  1.00 97.16           C  
ATOM   3105  HA2 GLY A 203     -12.622  -1.984   6.436  1.00 97.16           H  
ATOM   3106  HA3 GLY A 203     -13.099  -3.574   5.811  1.00 97.16           H  
ATOM   3107  C   GLY A 203     -11.516  -3.650   7.208  1.00 97.16           C  
ATOM   3108  O   GLY A 203     -11.293  -3.711   8.411  1.00 97.16           O  
ATOM   3109  N   ASN A 204     -10.650  -4.123   6.312  1.00 98.14           N  
ATOM   3110  H   ASN A 204     -10.874  -4.054   5.330  1.00 98.14           H  
ATOM   3111  CA  ASN A 204      -9.407  -4.803   6.692  1.00 98.14           C  
ATOM   3112  HA  ASN A 204      -9.391  -4.953   7.771  1.00 98.14           H  
ATOM   3113  C   ASN A 204      -8.149  -3.999   6.338  1.00 98.14           C  
ATOM   3114  CB  ASN A 204      -9.398  -6.184   6.039  1.00 98.14           C  
ATOM   3115  HB2 ASN A 204     -10.318  -6.706   6.303  1.00 98.14           H  
ATOM   3116  HB3 ASN A 204      -9.349  -6.083   4.955  1.00 98.14           H  
ATOM   3117  O   ASN A 204      -8.088  -3.370   5.286  1.00 98.14           O  
ATOM   3118  CG  ASN A 204      -8.223  -7.000   6.521  1.00 98.14           C  
ATOM   3119  ND2 ASN A 204      -8.329  -7.524   7.717  1.00 98.14           N  
ATOM   3120 HD21 ASN A 204      -7.624  -8.176   8.032  1.00 98.14           H  
ATOM   3121 HD22 ASN A 204      -9.158  -7.380   8.275  1.00 98.14           H  
ATOM   3122  OD1 ASN A 204      -7.201  -7.118   5.863  1.00 98.14           O  
ATOM   3123  N   LYS A 205      -7.112  -4.063   7.185  1.00 97.39           N  
ATOM   3124  H   LYS A 205      -7.226  -4.576   8.048  1.00 97.39           H  
ATOM   3125  CA  LYS A 205      -5.846  -3.347   6.951  1.00 97.39           C  
ATOM   3126  HA  LYS A 205      -6.072  -2.301   6.742  1.00 97.39           H  
ATOM   3127  C   LYS A 205      -5.070  -3.867   5.735  1.00 97.39           C  
ATOM   3128  CB  LYS A 205      -4.987  -3.417   8.222  1.00 97.39           C  
ATOM   3129  HB2 LYS A 205      -5.556  -3.037   9.071  1.00 97.39           H  
ATOM   3130  HB3 LYS A 205      -4.749  -4.462   8.422  1.00 97.39           H  
ATOM   3131  O   LYS A 205      -4.563  -3.064   4.955  1.00 97.39           O  
ATOM   3132  CG  LYS A 205      -3.672  -2.634   8.106  1.00 97.39           C  
ATOM   3133  HG2 LYS A 205      -3.074  -3.029   7.285  1.00 97.39           H  
ATOM   3134  HG3 LYS A 205      -3.901  -1.587   7.908  1.00 97.39           H  
ATOM   3135  CD  LYS A 205      -2.852  -2.740   9.396  1.00 97.39           C  
ATOM   3136  HD2 LYS A 205      -2.622  -3.783   9.613  1.00 97.39           H  
ATOM   3137  HD3 LYS A 205      -3.445  -2.341  10.219  1.00 97.39           H  
ATOM   3138  CE  LYS A 205      -1.566  -1.910   9.272  1.00 97.39           C  
ATOM   3139  HE2 LYS A 205      -1.483  -1.287  10.162  1.00 97.39           H  
ATOM   3140  HE3 LYS A 205      -1.655  -1.237   8.419  1.00 97.39           H  
ATOM   3141  NZ  LYS A 205      -0.340  -2.734   9.154  1.00 97.39           N  
ATOM   3142  HZ1 LYS A 205      -0.268  -3.230   8.277  1.00 97.39           H  
ATOM   3143  HZ2 LYS A 205      -0.320  -3.508   9.802  1.00 97.39           H  
ATOM   3144  HZ3 LYS A 205       0.512  -2.207   9.282  1.00 97.39           H  
ATOM   3145  N   LEU A 206      -4.936  -5.189   5.583  1.00 97.93           N  
ATOM   3146  H   LEU A 206      -5.425  -5.795   6.226  1.00 97.93           H  
ATOM   3147  CA  LEU A 206      -4.183  -5.791   4.474  1.00 97.93           C  
ATOM   3148  HA  LEU A 206      -3.298  -5.180   4.293  1.00 97.93           H  
ATOM   3149  C   LEU A 206      -5.005  -5.803   3.181  1.00 97.93           C  
ATOM   3150  CB  LEU A 206      -3.736  -7.213   4.865  1.00 97.93           C  
ATOM   3151  HB2 LEU A 206      -3.176  -7.162   5.799  1.00 97.93           H  
ATOM   3152  HB3 LEU A 206      -4.623  -7.822   5.038  1.00 97.93           H  
ATOM   3153  O   LEU A 206      -4.510  -5.447   2.112  1.00 97.93           O  
ATOM   3154  CG  LEU A 206      -2.864  -7.916   3.804  1.00 97.93           C  
ATOM   3155  HG  LEU A 206      -3.419  -8.005   2.870  1.00 97.93           H  
ATOM   3156  CD1 LEU A 206      -1.560  -7.161   3.532  1.00 97.93           C  
ATOM   3157 HD11 LEU A 206      -1.778  -6.203   3.059  1.00 97.93           H  
ATOM   3158 HD12 LEU A 206      -0.933  -7.738   2.852  1.00 97.93           H  
ATOM   3159 HD13 LEU A 206      -1.023  -6.993   4.465  1.00 97.93           H  
ATOM   3160  CD2 LEU A 206      -2.499  -9.325   4.270  1.00 97.93           C  
ATOM   3161 HD21 LEU A 206      -1.852  -9.806   3.536  1.00 97.93           H  
ATOM   3162 HD22 LEU A 206      -3.407  -9.921   4.360  1.00 97.93           H  
ATOM   3163 HD23 LEU A 206      -1.990  -9.286   5.233  1.00 97.93           H  
ATOM   3164  N   HIS A 207      -6.272  -6.194   3.285  1.00 97.26           N  
ATOM   3165  H   HIS A 207      -6.597  -6.493   4.193  1.00 97.26           H  
ATOM   3166  CA  HIS A 207      -7.222  -6.252   2.180  1.00 97.26           C  
ATOM   3167  HA  HIS A 207      -6.672  -6.271   1.239  1.00 97.26           H  
ATOM   3168  C   HIS A 207      -8.082  -4.985   2.163  1.00 97.26           C  
ATOM   3169  CB  HIS A 207      -8.022  -7.560   2.268  1.00 97.26           C  
ATOM   3170  HB2 HIS A 207      -8.695  -7.623   1.413  1.00 97.26           H  
ATOM   3171  HB3 HIS A 207      -8.624  -7.557   3.177  1.00 97.26           H  
ATOM   3172  O   HIS A 207      -9.285  -5.031   2.392  1.00 97.26           O  
ATOM   3173  CG  HIS A 207      -7.135  -8.778   2.275  1.00 97.26           C  
ATOM   3174  CD2 HIS A 207      -6.982  -9.677   3.295  1.00 97.26           C  
ATOM   3175  HD2 HIS A 207      -7.509  -9.662   4.238  1.00 97.26           H  
ATOM   3176  ND1 HIS A 207      -6.230  -9.117   1.296  1.00 97.26           N  
ATOM   3177  HD1 HIS A 207      -6.082  -8.617   0.431  1.00 97.26           H  
ATOM   3178  CE1 HIS A 207      -5.542 -10.187   1.721  1.00 97.26           C  
ATOM   3179  HE1 HIS A 207      -4.730 -10.656   1.185  1.00 97.26           H  
ATOM   3180  NE2 HIS A 207      -5.968 -10.571   2.927  1.00 97.26           N  
ATOM   3181  N   SER A 208      -7.453  -3.840   1.883  1.00 94.36           N  
ATOM   3182  H   SER A 208      -6.458  -3.883   1.716  1.00 94.36           H  
ATOM   3183  CA  SER A 208      -8.041  -2.496   2.052  1.00 94.36           C  
ATOM   3184  HA  SER A 208      -8.309  -2.368   3.100  1.00 94.36           H  
ATOM   3185  C   SER A 208      -9.312  -2.208   1.247  1.00 94.36           C  
ATOM   3186  CB  SER A 208      -6.994  -1.436   1.708  1.00 94.36           C  
ATOM   3187  HB2 SER A 208      -7.424  -0.447   1.864  1.00 94.36           H  
ATOM   3188  HB3 SER A 208      -6.136  -1.551   2.371  1.00 94.36           H  
ATOM   3189  O   SER A 208     -10.015  -1.245   1.539  1.00 94.36           O  
ATOM   3190  OG  SER A 208      -6.572  -1.565   0.358  1.00 94.36           O  
ATOM   3191  HG  SER A 208      -6.091  -0.767   0.128  1.00 94.36           H  
ATOM   3192  N   SER A 209      -9.621  -3.023   0.237  1.00 94.18           N  
ATOM   3193  H   SER A 209      -9.028  -3.829   0.098  1.00 94.18           H  
ATOM   3194  CA  SER A 209     -10.855  -2.912  -0.550  1.00 94.18           C  
ATOM   3195  HA  SER A 209     -11.252  -1.903  -0.442  1.00 94.18           H  
ATOM   3196  C   SER A 209     -11.965  -3.852  -0.084  1.00 94.18           C  
ATOM   3197  CB  SER A 209     -10.565  -3.120  -2.040  1.00 94.18           C  
ATOM   3198  HB2 SER A 209      -9.865  -2.356  -2.380  1.00 94.18           H  
ATOM   3199  HB3 SER A 209     -11.491  -3.010  -2.604  1.00 94.18           H  
ATOM   3200  O   SER A 209     -13.035  -3.843  -0.688  1.00 94.18           O  
ATOM   3201  OG  SER A 209     -10.019  -4.403  -2.290  1.00 94.18           O  
ATOM   3202  HG  SER A 209      -9.072  -4.365  -2.135  1.00 94.18           H  
ATOM   3203  N   PHE A 210     -11.727  -4.692   0.927  1.00 96.34           N  
ATOM   3204  H   PHE A 210     -10.861  -4.616   1.442  1.00 96.34           H  
ATOM   3205  CA  PHE A 210     -12.657  -5.732   1.354  1.00 96.34           C  
ATOM   3206  HA  PHE A 210     -13.432  -5.832   0.594  1.00 96.34           H  
ATOM   3207  C   PHE A 210     -13.357  -5.380   2.667  1.00 96.34           C  
ATOM   3208  CB  PHE A 210     -11.948  -7.090   1.475  1.00 96.34           C  
ATOM   3209  HB2 PHE A 210     -11.083  -6.959   2.125  1.00 96.34           H  
ATOM   3210  HB3 PHE A 210     -12.637  -7.772   1.974  1.00 96.34           H  
ATOM   3211  O   PHE A 210     -12.742  -4.851   3.595  1.00 96.34           O  
ATOM   3212  CG  PHE A 210     -11.482  -7.797   0.213  1.00 96.34           C  
ATOM   3213  CD1 PHE A 210     -11.593  -7.220  -1.069  1.00 96.34           C  
ATOM   3214  HD1 PHE A 210     -12.019  -6.237  -1.205  1.00 96.34           H  
ATOM   3215  CD2 PHE A 210     -10.928  -9.087   0.337  1.00 96.34           C  
ATOM   3216  HD2 PHE A 210     -10.840  -9.545   1.311  1.00 96.34           H  
ATOM   3217  CE1 PHE A 210     -11.147  -7.914  -2.205  1.00 96.34           C  
ATOM   3218  HE1 PHE A 210     -11.231  -7.461  -3.182  1.00 96.34           H  
ATOM   3219  CE2 PHE A 210     -10.490  -9.787  -0.800  1.00 96.34           C  
ATOM   3220  HE2 PHE A 210     -10.078 -10.779  -0.692  1.00 96.34           H  
ATOM   3221  CZ  PHE A 210     -10.597  -9.199  -2.072  1.00 96.34           C  
ATOM   3222  HZ  PHE A 210     -10.262  -9.741  -2.944  1.00 96.34           H  
ATOM   3223  N   PHE A 211     -14.632  -5.758   2.754  1.00 96.94           N  
ATOM   3224  H   PHE A 211     -15.044  -6.200   1.944  1.00 96.94           H  
ATOM   3225  CA  PHE A 211     -15.421  -5.782   3.983  1.00 96.94           C  
ATOM   3226  HA  PHE A 211     -14.830  -5.363   4.797  1.00 96.94           H  
ATOM   3227  C   PHE A 211     -15.754  -7.220   4.383  1.00 96.94           C  
ATOM   3228  CB  PHE A 211     -16.704  -4.945   3.826  1.00 96.94           C  
ATOM   3229  HB2 PHE A 211     -17.310  -5.080   4.722  1.00 96.94           H  
ATOM   3230  HB3 PHE A 211     -17.274  -5.346   2.987  1.00 96.94           H  
ATOM   3231  O   PHE A 211     -15.971  -8.077   3.520  1.00 96.94           O  
ATOM   3232  CG  PHE A 211     -16.535  -3.445   3.623  1.00 96.94           C  
ATOM   3233  CD1 PHE A 211     -15.359  -2.777   4.013  1.00 96.94           C  
ATOM   3234  HD1 PHE A 211     -14.531  -3.325   4.438  1.00 96.94           H  
ATOM   3235  CD2 PHE A 211     -17.595  -2.695   3.080  1.00 96.94           C  
ATOM   3236  HD2 PHE A 211     -18.521  -3.181   2.812  1.00 96.94           H  
ATOM   3237  CE1 PHE A 211     -15.225  -1.390   3.850  1.00 96.94           C  
ATOM   3238  HE1 PHE A 211     -14.313  -0.895   4.149  1.00 96.94           H  
ATOM   3239  CE2 PHE A 211     -17.465  -1.304   2.914  1.00 96.94           C  
ATOM   3240  HE2 PHE A 211     -18.290  -0.734   2.513  1.00 96.94           H  
ATOM   3241  CZ  PHE A 211     -16.281  -0.651   3.296  1.00 96.94           C  
ATOM   3242  HZ  PHE A 211     -16.189   0.419   3.178  1.00 96.94           H  
ATOM   3243  N   ALA A 212     -15.825  -7.480   5.691  1.00 98.31           N  
ATOM   3244  H   ALA A 212     -15.618  -6.738   6.345  1.00 98.31           H  
ATOM   3245  CA  ALA A 212     -16.433  -8.709   6.193  1.00 98.31           C  
ATOM   3246  HA  ALA A 212     -16.034  -9.542   5.613  1.00 98.31           H  
ATOM   3247  C   ALA A 212     -17.956  -8.660   5.994  1.00 98.31           C  
ATOM   3248  CB  ALA A 212     -16.060  -8.943   7.660  1.00 98.31           C  
ATOM   3249  HB1 ALA A 212     -16.361  -9.950   7.948  1.00 98.31           H  
ATOM   3250  HB2 ALA A 212     -16.592  -8.235   8.295  1.00 98.31           H  
ATOM   3251  HB3 ALA A 212     -14.985  -8.838   7.800  1.00 98.31           H  
ATOM   3252  O   ALA A 212     -18.579  -7.614   6.188  1.00 98.31           O  
ATOM   3253  N   TYR A 213     -18.564  -9.786   5.629  1.00 98.21           N  
ATOM   3254  H   TYR A 213     -18.014 -10.626   5.512  1.00 98.21           H  
ATOM   3255  CA  TYR A 213     -20.009  -9.879   5.398  1.00 98.21           C  
ATOM   3256  HA  TYR A 213     -20.513  -9.162   6.047  1.00 98.21           H  
ATOM   3257  C   TYR A 213     -20.557 -11.267   5.747  1.00 98.21           C  
ATOM   3258  CB  TYR A 213     -20.323  -9.503   3.943  1.00 98.21           C  
ATOM   3259  HB2 TYR A 213     -21.356  -9.163   3.882  1.00 98.21           H  
ATOM   3260  HB3 TYR A 213     -19.690  -8.666   3.649  1.00 98.21           H  
ATOM   3261  O   TYR A 213     -19.789 -12.213   5.939  1.00 98.21           O  
ATOM   3262  CG  TYR A 213     -20.135 -10.618   2.940  1.00 98.21           C  
ATOM   3263  CD1 TYR A 213     -18.840 -10.996   2.552  1.00 98.21           C  
ATOM   3264  HD1 TYR A 213     -17.984 -10.485   2.968  1.00 98.21           H  
ATOM   3265  CD2 TYR A 213     -21.254 -11.276   2.398  1.00 98.21           C  
ATOM   3266  HD2 TYR A 213     -22.251 -11.013   2.718  1.00 98.21           H  
ATOM   3267  CE1 TYR A 213     -18.669 -12.021   1.608  1.00 98.21           C  
ATOM   3268  HE1 TYR A 213     -17.678 -12.300   1.281  1.00 98.21           H  
ATOM   3269  CE2 TYR A 213     -21.085 -12.310   1.461  1.00 98.21           C  
ATOM   3270  HE2 TYR A 213     -21.944 -12.827   1.059  1.00 98.21           H  
ATOM   3271  OH  TYR A 213     -19.591 -13.665   0.159  1.00 98.21           O  
ATOM   3272  HH  TYR A 213     -18.651 -13.750  -0.021  1.00 98.21           H  
ATOM   3273  CZ  TYR A 213     -19.787 -12.680   1.066  1.00 98.21           C  
ATOM   3274  N   ALA A 214     -21.879 -11.392   5.832  1.00 98.39           N  
ATOM   3275  H   ALA A 214     -22.452 -10.570   5.706  1.00 98.39           H  
ATOM   3276  CA  ALA A 214     -22.551 -12.675   5.990  1.00 98.39           C  
ATOM   3277  HA  ALA A 214     -21.961 -13.298   6.663  1.00 98.39           H  
ATOM   3278  C   ALA A 214     -22.652 -13.422   4.653  1.00 98.39           C  
ATOM   3279  CB  ALA A 214     -23.913 -12.457   6.647  1.00 98.39           C  
ATOM   3280  HB1 ALA A 214     -24.507 -11.747   6.071  1.00 98.39           H  
ATOM   3281  HB2 ALA A 214     -23.768 -12.087   7.662  1.00 98.39           H  
ATOM   3282  HB3 ALA A 214     -24.442 -13.408   6.701  1.00 98.39           H  
ATOM   3283  O   ALA A 214     -23.474 -13.103   3.795  1.00 98.39           O  
ATOM   3284  N   ASN A 215     -21.819 -14.448   4.490  1.00 97.63           N  
ATOM   3285  H   ASN A 215     -21.228 -14.698   5.271  1.00 97.63           H  
ATOM   3286  CA  ASN A 215     -21.861 -15.381   3.372  1.00 97.63           C  
ATOM   3287  HA  ASN A 215     -22.368 -14.918   2.525  1.00 97.63           H  
ATOM   3288  C   ASN A 215     -22.662 -16.624   3.778  1.00 97.63           C  
ATOM   3289  CB  ASN A 215     -20.424 -15.710   2.948  1.00 97.63           C  
ATOM   3290  HB2 ASN A 215     -19.909 -16.202   3.774  1.00 97.63           H  
ATOM   3291  HB3 ASN A 215     -19.893 -14.786   2.716  1.00 97.63           H  
ATOM   3292  O   ASN A 215     -22.088 -17.643   4.169  1.00 97.63           O  
ATOM   3293  CG  ASN A 215     -20.380 -16.615   1.730  1.00 97.63           C  
ATOM   3294  ND2 ASN A 215     -19.232 -17.181   1.437  1.00 97.63           N  
ATOM   3295 HD21 ASN A 215     -18.438 -17.049   2.047  1.00 97.63           H  
ATOM   3296 HD22 ASN A 215     -19.263 -17.862   0.692  1.00 97.63           H  
ATOM   3297  OD1 ASN A 215     -21.338 -16.816   1.004  1.00 97.63           O  
ATOM   3298  N   GLY A 216     -23.991 -16.510   3.746  1.00 97.00           N  
ATOM   3299  H   GLY A 216     -24.387 -15.615   3.499  1.00 97.00           H  
ATOM   3300  CA  GLY A 216     -24.877 -17.541   4.284  1.00 97.00           C  
ATOM   3301  HA2 GLY A 216     -24.682 -18.488   3.782  1.00 97.00           H  
ATOM   3302  HA3 GLY A 216     -25.916 -17.261   4.113  1.00 97.00           H  
ATOM   3303  C   GLY A 216     -24.668 -17.711   5.790  1.00 97.00           C  
ATOM   3304  O   GLY A 216     -24.834 -16.762   6.550  1.00 97.00           O  
ATOM   3305  N   ASP A 217     -24.265 -18.909   6.208  1.00 98.17           N  
ATOM   3306  H   ASP A 217     -24.039 -19.618   5.525  1.00 98.17           H  
ATOM   3307  CA  ASP A 217     -24.011 -19.290   7.602  1.00 98.17           C  
ATOM   3308  HA  ASP A 217     -24.635 -18.671   8.247  1.00 98.17           H  
ATOM   3309  C   ASP A 217     -22.551 -19.062   8.043  1.00 98.17           C  
ATOM   3310  CB  ASP A 217     -24.450 -20.752   7.811  1.00 98.17           C  
ATOM   3311  HB2 ASP A 217     -25.465 -20.876   7.435  1.00 98.17           H  
ATOM   3312  HB3 ASP A 217     -24.472 -20.956   8.882  1.00 98.17           H  
ATOM   3313  O   ASP A 217     -22.088 -19.666   9.012  1.00 98.17           O  
ATOM   3314  CG  ASP A 217     -23.536 -21.791   7.130  1.00 98.17           C  
ATOM   3315  OD1 ASP A 217     -22.853 -21.457   6.129  1.00 98.17           O  
ATOM   3316  OD2 ASP A 217     -23.517 -22.958   7.582  1.00 98.17           O  
ATOM   3317  N   LYS A 218     -21.780 -18.235   7.322  1.00 98.59           N  
ATOM   3318  H   LYS A 218     -22.197 -17.805   6.509  1.00 98.59           H  
ATOM   3319  CA  LYS A 218     -20.350 -17.992   7.587  1.00 98.59           C  
ATOM   3320  HA  LYS A 218     -20.135 -18.248   8.625  1.00 98.59           H  
ATOM   3321  C   LYS A 218     -19.959 -16.533   7.403  1.00 98.59           C  
ATOM   3322  CB  LYS A 218     -19.484 -18.870   6.670  1.00 98.59           C  
ATOM   3323  HB2 LYS A 218     -19.784 -18.693   5.637  1.00 98.59           H  
ATOM   3324  HB3 LYS A 218     -18.435 -18.592   6.778  1.00 98.59           H  
ATOM   3325  O   LYS A 218     -20.571 -15.794   6.636  1.00 98.59           O  
ATOM   3326  CG  LYS A 218     -19.626 -20.358   7.002  1.00 98.59           C  
ATOM   3327  HG2 LYS A 218     -19.197 -20.559   7.984  1.00 98.59           H  
ATOM   3328  HG3 LYS A 218     -20.684 -20.620   7.028  1.00 98.59           H  
ATOM   3329  CD  LYS A 218     -18.958 -21.240   5.951  1.00 98.59           C  
ATOM   3330  HD2 LYS A 218     -19.237 -20.889   4.957  1.00 98.59           H  
ATOM   3331  HD3 LYS A 218     -17.875 -21.208   6.070  1.00 98.59           H  
ATOM   3332  CE  LYS A 218     -19.497 -22.653   6.157  1.00 98.59           C  
ATOM   3333  HE2 LYS A 218     -19.232 -22.991   7.159  1.00 98.59           H  
ATOM   3334  HE3 LYS A 218     -20.585 -22.605   6.110  1.00 98.59           H  
ATOM   3335  NZ  LYS A 218     -18.981 -23.577   5.126  1.00 98.59           N  
ATOM   3336  HZ1 LYS A 218     -19.401 -24.485   5.263  1.00 98.59           H  
ATOM   3337  HZ2 LYS A 218     -17.975 -23.643   5.183  1.00 98.59           H  
ATOM   3338  HZ3 LYS A 218     -19.260 -23.233   4.219  1.00 98.59           H  
ATOM   3339  N   MET A 219     -18.865 -16.138   8.048  1.00 98.69           N  
ATOM   3340  H   MET A 219     -18.428 -16.789   8.684  1.00 98.69           H  
ATOM   3341  CA  MET A 219     -18.190 -14.879   7.747  1.00 98.69           C  
ATOM   3342  HA  MET A 219     -18.940 -14.099   7.623  1.00 98.69           H  
ATOM   3343  C   MET A 219     -17.394 -14.993   6.442  1.00 98.69           C  
ATOM   3344  CB  MET A 219     -17.269 -14.454   8.890  1.00 98.69           C  
ATOM   3345  HB2 MET A 219     -16.527 -15.231   9.073  1.00 98.69           H  
ATOM   3346  HB3 MET A 219     -16.756 -13.545   8.577  1.00 98.69           H  
ATOM   3347  O   MET A 219     -16.418 -15.744   6.346  1.00 98.69           O  
ATOM   3348  CG  MET A 219     -18.017 -14.157  10.189  1.00 98.69           C  
ATOM   3349  HG2 MET A 219     -18.870 -13.513   9.974  1.00 98.69           H  
ATOM   3350  HG3 MET A 219     -18.385 -15.093  10.608  1.00 98.69           H  
ATOM   3351  SD  MET A 219     -16.972 -13.335  11.421  1.00 98.69           S  
ATOM   3352  CE  MET A 219     -17.041 -11.626  10.814  1.00 98.69           C  
ATOM   3353  HE1 MET A 219     -18.073 -11.277  10.825  1.00 98.69           H  
ATOM   3354  HE2 MET A 219     -16.449 -10.985  11.468  1.00 98.69           H  
ATOM   3355  HE3 MET A 219     -16.646 -11.572   9.800  1.00 98.69           H  
ATOM   3356  N   GLY A 220     -17.805 -14.215   5.446  1.00 98.28           N  
ATOM   3357  H   GLY A 220     -18.598 -13.613   5.620  1.00 98.28           H  
ATOM   3358  CA  GLY A 220     -17.098 -14.023   4.187  1.00 98.28           C  
ATOM   3359  HA2 GLY A 220     -17.826 -14.034   3.375  1.00 98.28           H  
ATOM   3360  HA3 GLY A 220     -16.395 -14.837   4.011  1.00 98.28           H  
ATOM   3361  C   GLY A 220     -16.350 -12.693   4.128  1.00 98.28           C  
ATOM   3362  O   GLY A 220     -16.461 -11.846   5.016  1.00 98.28           O  
ATOM   3363  N   SER A 221     -15.627 -12.490   3.033  1.00 98.09           N  
ATOM   3364  H   SER A 221     -15.626 -13.214   2.329  1.00 98.09           H  
ATOM   3365  CA  SER A 221     -15.055 -11.200   2.644  1.00 98.09           C  
ATOM   3366  HA  SER A 221     -15.529 -10.419   3.238  1.00 98.09           H  
ATOM   3367  C   SER A 221     -15.359 -10.915   1.173  1.00 98.09           C  
ATOM   3368  CB  SER A 221     -13.554 -11.143   2.940  1.00 98.09           C  
ATOM   3369  HB2 SER A 221     -13.399 -11.326   4.003  1.00 98.09           H  
ATOM   3370  HB3 SER A 221     -13.171 -10.155   2.686  1.00 98.09           H  
ATOM   3371  O   SER A 221     -15.342 -11.812   0.326  1.00 98.09           O  
ATOM   3372  OG  SER A 221     -12.868 -12.123   2.190  1.00 98.09           O  
ATOM   3373  HG  SER A 221     -11.933 -12.132   2.408  1.00 98.09           H  
ATOM   3374  N   LYS A 222     -15.694  -9.665   0.858  1.00 96.55           N  
ATOM   3375  H   LYS A 222     -15.732  -8.976   1.595  1.00 96.55           H  
ATOM   3376  CA  LYS A 222     -15.947  -9.214  -0.518  1.00 96.55           C  
ATOM   3377  HA  LYS A 222     -15.334  -9.811  -1.192  1.00 96.55           H  
ATOM   3378  C   LYS A 222     -15.506  -7.771  -0.682  1.00 96.55           C  
ATOM   3379  CB  LYS A 222     -17.428  -9.426  -0.907  1.00 96.55           C  
ATOM   3380  HB2 LYS A 222     -17.663 -10.485  -0.804  1.00 96.55           H  
ATOM   3381  HB3 LYS A 222     -17.555  -9.162  -1.957  1.00 96.55           H  
ATOM   3382  O   LYS A 222     -15.360  -7.061   0.311  1.00 96.55           O  
ATOM   3383  CG  LYS A 222     -18.438  -8.615  -0.076  1.00 96.55           C  
ATOM   3384  HG2 LYS A 222     -18.305  -8.850   0.979  1.00 96.55           H  
ATOM   3385  HG3 LYS A 222     -18.248  -7.550  -0.209  1.00 96.55           H  
ATOM   3386  CD  LYS A 222     -19.896  -8.913  -0.481  1.00 96.55           C  
ATOM   3387  HD2 LYS A 222     -20.096  -9.981  -0.403  1.00 96.55           H  
ATOM   3388  HD3 LYS A 222     -20.068  -8.574  -1.503  1.00 96.55           H  
ATOM   3389  CE  LYS A 222     -20.807  -8.149   0.480  1.00 96.55           C  
ATOM   3390  HE2 LYS A 222     -20.620  -8.515   1.490  1.00 96.55           H  
ATOM   3391  HE3 LYS A 222     -20.505  -7.102   0.455  1.00 96.55           H  
ATOM   3392  NZ  LYS A 222     -22.264  -8.240   0.208  1.00 96.55           N  
ATOM   3393  HZ1 LYS A 222     -22.661  -9.134   0.457  1.00 96.55           H  
ATOM   3394  HZ2 LYS A 222     -22.510  -7.960  -0.731  1.00 96.55           H  
ATOM   3395  HZ3 LYS A 222     -22.771  -7.637   0.840  1.00 96.55           H  
ATOM   3396  N   THR A 223     -15.307  -7.335  -1.925  1.00 94.14           N  
ATOM   3397  H   THR A 223     -15.421  -7.974  -2.699  1.00 94.14           H  
ATOM   3398  CA  THR A 223     -15.094  -5.915  -2.226  1.00 94.14           C  
ATOM   3399  HA  THR A 223     -14.134  -5.618  -1.804  1.00 94.14           H  
ATOM   3400  C   THR A 223     -16.193  -5.074  -1.588  1.00 94.14           C  
ATOM   3401  CB  THR A 223     -15.063  -5.656  -3.736  1.00 94.14           C  
ATOM   3402  HB  THR A 223     -16.025  -5.925  -4.172  1.00 94.14           H  
ATOM   3403  O   THR A 223     -17.353  -5.484  -1.597  1.00 94.14           O  
ATOM   3404  CG2 THR A 223     -14.730  -4.208  -4.092  1.00 94.14           C  
ATOM   3405 HG21 THR A 223     -15.557  -3.555  -3.812  1.00 94.14           H  
ATOM   3406 HG22 THR A 223     -14.583  -4.122  -5.169  1.00 94.14           H  
ATOM   3407 HG23 THR A 223     -13.826  -3.886  -3.574  1.00 94.14           H  
ATOM   3408  OG1 THR A 223     -14.059  -6.456  -4.316  1.00 94.14           O  
ATOM   3409  HG1 THR A 223     -13.214  -6.080  -4.059  1.00 94.14           H  
ATOM   3410  N   ALA A 224     -15.816  -3.919  -1.041  1.00 80.81           N  
ATOM   3411  H   ALA A 224     -14.832  -3.694  -1.031  1.00 80.81           H  
ATOM   3412  CA  ALA A 224     -16.709  -2.991  -0.370  1.00 80.81           C  
ATOM   3413  HA  ALA A 224     -16.956  -3.404   0.608  1.00 80.81           H  
ATOM   3414  C   ALA A 224     -18.010  -2.794  -1.163  1.00 80.81           C  
ATOM   3415  CB  ALA A 224     -15.959  -1.670  -0.163  1.00 80.81           C  
ATOM   3416  HB1 ALA A 224     -16.626  -0.935   0.289  1.00 80.81           H  
ATOM   3417  HB2 ALA A 224     -15.105  -1.828   0.497  1.00 80.81           H  
ATOM   3418  HB3 ALA A 224     -15.612  -1.283  -1.121  1.00 80.81           H  
ATOM   3419  O   ALA A 224     -18.015  -2.247  -2.267  1.00 80.81           O  
ATOM   3420  N   SER A 225     -19.111  -3.262  -0.582  1.00 80.42           N  
ATOM   3421  H   SER A 225     -19.020  -3.763   0.291  1.00 80.42           H  
ATOM   3422  CA  SER A 225     -20.468  -3.059  -1.071  1.00 80.42           C  
ATOM   3423  HA  SER A 225     -20.462  -2.280  -1.834  1.00 80.42           H  
ATOM   3424  C   SER A 225     -21.324  -2.591   0.093  1.00 80.42           C  
ATOM   3425  CB  SER A 225     -21.044  -4.336  -1.698  1.00 80.42           C  
ATOM   3426  HB2 SER A 225     -21.993  -4.093  -2.175  1.00 80.42           H  
ATOM   3427  HB3 SER A 225     -20.358  -4.702  -2.462  1.00 80.42           H  
ATOM   3428  O   SER A 225     -21.232  -3.145   1.189  1.00 80.42           O  
ATOM   3429  OG  SER A 225     -21.271  -5.355  -0.741  1.00 80.42           O  
ATOM   3430  HG  SER A 225     -21.705  -4.970   0.023  1.00 80.42           H  
ATOM   3431  N   TYR A 226     -22.164  -1.592  -0.141  1.00 76.66           N  
ATOM   3432  H   TYR A 226     -22.198  -1.161  -1.053  1.00 76.66           H  
ATOM   3433  CA  TYR A 226     -23.061  -1.086   0.886  1.00 76.66           C  
ATOM   3434  HA  TYR A 226     -22.612  -1.230   1.868  1.00 76.66           H  
ATOM   3435  C   TYR A 226     -24.373  -1.875   0.849  1.00 76.66           C  
ATOM   3436  CB  TYR A 226     -23.251   0.415   0.708  1.00 76.66           C  
ATOM   3437  HB2 TYR A 226     -23.777   0.739   1.605  1.00 76.66           H  
ATOM   3438  HB3 TYR A 226     -23.864   0.616  -0.171  1.00 76.66           H  
ATOM   3439  O   TYR A 226     -25.276  -1.580   0.069  1.00 76.66           O  
ATOM   3440  CG  TYR A 226     -21.985   1.239   0.641  1.00 76.66           C  
ATOM   3441  CD1 TYR A 226     -21.270   1.493   1.825  1.00 76.66           C  
ATOM   3442  HD1 TYR A 226     -21.616   1.077   2.760  1.00 76.66           H  
ATOM   3443  CD2 TYR A 226     -21.540   1.776  -0.583  1.00 76.66           C  
ATOM   3444  HD2 TYR A 226     -22.097   1.593  -1.490  1.00 76.66           H  
ATOM   3445  CE1 TYR A 226     -20.112   2.288   1.799  1.00 76.66           C  
ATOM   3446  HE1 TYR A 226     -19.573   2.480   2.715  1.00 76.66           H  
ATOM   3447  CE2 TYR A 226     -20.376   2.567  -0.615  1.00 76.66           C  
ATOM   3448  HE2 TYR A 226     -20.020   2.989  -1.544  1.00 76.66           H  
ATOM   3449  OH  TYR A 226     -18.551   3.603   0.542  1.00 76.66           O  
ATOM   3450  HH  TYR A 226     -18.175   3.716   1.418  1.00 76.66           H  
ATOM   3451  CZ  TYR A 226     -19.666   2.828   0.575  1.00 76.66           C  
ATOM   3452  N   SER A 227     -24.428  -2.948   1.630  1.00 87.46           N  
ATOM   3453  H   SER A 227     -23.626  -3.167   2.203  1.00 87.46           H  
ATOM   3454  CA  SER A 227     -25.581  -3.839   1.760  1.00 87.46           C  
ATOM   3455  HA  SER A 227     -26.489  -3.277   1.540  1.00 87.46           H  
ATOM   3456  C   SER A 227     -25.681  -4.333   3.204  1.00 87.46           C  
ATOM   3457  CB  SER A 227     -25.477  -4.992   0.747  1.00 87.46           C  
ATOM   3458  HB2 SER A 227     -26.272  -5.715   0.927  1.00 87.46           H  
ATOM   3459  HB3 SER A 227     -25.613  -4.580  -0.253  1.00 87.46           H  
ATOM   3460  O   SER A 227     -24.669  -4.415   3.900  1.00 87.46           O  
ATOM   3461  OG  SER A 227     -24.221  -5.643   0.794  1.00 87.46           O  
ATOM   3462  HG  SER A 227     -24.322  -6.348   1.438  1.00 87.46           H  
ATOM   3463  N   ASN A 228     -26.889  -4.658   3.675  1.00 90.92           N  
ATOM   3464  H   ASN A 228     -27.698  -4.484   3.096  1.00 90.92           H  
ATOM   3465  CA  ASN A 228     -27.124  -4.979   5.093  1.00 90.92           C  
ATOM   3466  HA  ASN A 228     -26.762  -4.149   5.700  1.00 90.92           H  
ATOM   3467  C   ASN A 228     -26.360  -6.225   5.578  1.00 90.92           C  
ATOM   3468  CB  ASN A 228     -28.638  -5.129   5.341  1.00 90.92           C  
ATOM   3469  HB2 ASN A 228     -29.056  -5.871   4.661  1.00 90.92           H  
ATOM   3470  HB3 ASN A 228     -28.790  -5.475   6.364  1.00 90.92           H  
ATOM   3471  O   ASN A 228     -26.039  -6.331   6.758  1.00 90.92           O  
ATOM   3472  CG  ASN A 228     -29.407  -3.827   5.198  1.00 90.92           C  
ATOM   3473  ND2 ASN A 228     -30.716  -3.872   5.253  1.00 90.92           N  
ATOM   3474 HD21 ASN A 228     -31.179  -2.976   5.201  1.00 90.92           H  
ATOM   3475 HD22 ASN A 228     -31.205  -4.726   5.481  1.00 90.92           H  
ATOM   3476  OD1 ASN A 228     -28.850  -2.762   5.005  1.00 90.92           O  
ATOM   3477  N   ASP A 229     -26.014  -7.149   4.680  1.00 94.87           N  
ATOM   3478  H   ASP A 229     -26.207  -6.972   3.704  1.00 94.87           H  
ATOM   3479  CA  ASP A 229     -25.156  -8.303   4.978  1.00 94.87           C  
ATOM   3480  HA  ASP A 229     -25.551  -8.796   5.866  1.00 94.87           H  
ATOM   3481  C   ASP A 229     -23.697  -7.912   5.290  1.00 94.87           C  
ATOM   3482  CB  ASP A 229     -25.215  -9.316   3.817  1.00 94.87           C  
ATOM   3483  HB2 ASP A 229     -26.257  -9.556   3.605  1.00 94.87           H  
ATOM   3484  HB3 ASP A 229     -24.720 -10.234   4.134  1.00 94.87           H  
ATOM   3485  O   ASP A 229     -22.958  -8.733   5.826  1.00 94.87           O  
ATOM   3486  CG  ASP A 229     -24.545  -8.814   2.534  1.00 94.87           C  
ATOM   3487  OD1 ASP A 229     -24.551  -7.589   2.292  1.00 94.87           O  
ATOM   3488  OD2 ASP A 229     -23.977  -9.606   1.753  1.00 94.87           O  
ATOM   3489  N   CYS A 230     -23.268  -6.681   5.000  1.00 96.25           N  
ATOM   3490  H   CYS A 230     -23.901  -6.068   4.507  1.00 96.25           H  
ATOM   3491  CA  CYS A 230     -21.962  -6.128   5.378  1.00 96.25           C  
ATOM   3492  HA  CYS A 230     -21.250  -6.937   5.536  1.00 96.25           H  
ATOM   3493  C   CYS A 230     -21.981  -5.320   6.681  1.00 96.25           C  
ATOM   3494  CB  CYS A 230     -21.445  -5.236   4.243  1.00 96.25           C  
ATOM   3495  HB2 CYS A 230     -20.586  -4.666   4.598  1.00 96.25           H  
ATOM   3496  HB3 CYS A 230     -22.220  -4.540   3.922  1.00 96.25           H  
ATOM   3497  O   CYS A 230     -20.918  -4.879   7.122  1.00 96.25           O  
ATOM   3498  SG  CYS A 230     -20.894  -6.229   2.854  1.00 96.25           S  
ATOM   3499  HG  CYS A 230     -19.951  -6.877   3.544  1.00 96.25           H  
ATOM   3500  N   ILE A 231     -23.156  -5.092   7.273  1.00 96.91           N  
ATOM   3501  H   ILE A 231     -23.989  -5.521   6.895  1.00 96.91           H  
ATOM   3502  CA  ILE A 231     -23.302  -4.279   8.480  1.00 96.91           C  
ATOM   3503  HA  ILE A 231     -22.440  -3.617   8.560  1.00 96.91           H  
ATOM   3504  C   ILE A 231     -23.299  -5.195   9.702  1.00 96.91           C  
ATOM   3505  CB  ILE A 231     -24.549  -3.371   8.416  1.00 96.91           C  
ATOM   3506  HB  ILE A 231     -25.437  -4.003   8.390  1.00 96.91           H  
ATOM   3507  O   ILE A 231     -23.995  -6.213   9.751  1.00 96.91           O  
ATOM   3508  CG1 ILE A 231     -24.545  -2.506   7.136  1.00 96.91           C  
ATOM   3509 HG12 ILE A 231     -24.479  -3.152   6.260  1.00 96.91           H  
ATOM   3510 HG13 ILE A 231     -23.672  -1.853   7.141  1.00 96.91           H  
ATOM   3511  CG2 ILE A 231     -24.612  -2.467   9.662  1.00 96.91           C  
ATOM   3512 HG21 ILE A 231     -23.775  -1.768   9.662  1.00 96.91           H  
ATOM   3513 HG22 ILE A 231     -25.545  -1.904   9.673  1.00 96.91           H  
ATOM   3514 HG23 ILE A 231     -24.581  -3.051  10.582  1.00 96.91           H  
ATOM   3515  CD1 ILE A 231     -25.805  -1.651   6.961  1.00 96.91           C  
ATOM   3516 HD11 ILE A 231     -25.821  -1.244   5.950  1.00 96.91           H  
ATOM   3517 HD12 ILE A 231     -25.802  -0.824   7.671  1.00 96.91           H  
ATOM   3518 HD13 ILE A 231     -26.698  -2.257   7.112  1.00 96.91           H  
ATOM   3519  N   TRP A 232     -22.511  -4.814  10.700  1.00 98.46           N  
ATOM   3520  H   TRP A 232     -21.972  -3.968  10.585  1.00 98.46           H  
ATOM   3521  CA  TRP A 232     -22.330  -5.538  11.948  1.00 98.46           C  
ATOM   3522  HA  TRP A 232     -23.017  -6.384  11.970  1.00 98.46           H  
ATOM   3523  C   TRP A 232     -22.646  -4.636  13.136  1.00 98.46           C  
ATOM   3524  CB  TRP A 232     -20.899  -6.079  12.025  1.00 98.46           C  
ATOM   3525  HB2 TRP A 232     -20.786  -6.636  12.955  1.00 98.46           H  
ATOM   3526  HB3 TRP A 232     -20.207  -5.238  12.059  1.00 98.46           H  
ATOM   3527  O   TRP A 232     -22.381  -3.435  13.096  1.00 98.46           O  
ATOM   3528  CG  TRP A 232     -20.510  -6.972  10.887  1.00 98.46           C  
ATOM   3529  CD1 TRP A 232     -20.013  -6.559   9.700  1.00 98.46           C  
ATOM   3530  HD1 TRP A 232     -19.854  -5.525   9.433  1.00 98.46           H  
ATOM   3531  CD2 TRP A 232     -20.648  -8.417  10.779  1.00 98.46           C  
ATOM   3532  CE2 TRP A 232     -20.165  -8.818   9.497  1.00 98.46           C  
ATOM   3533  CE3 TRP A 232     -21.151  -9.427  11.626  1.00 98.46           C  
ATOM   3534  HE3 TRP A 232     -21.546  -9.149  12.592  1.00 98.46           H  
ATOM   3535  NE1 TRP A 232     -19.790  -7.645   8.879  1.00 98.46           N  
ATOM   3536  HE1 TRP A 232     -19.467  -7.550   7.927  1.00 98.46           H  
ATOM   3537  CH2 TRP A 232     -20.680 -11.137   9.952  1.00 98.46           C  
ATOM   3538  HH2 TRP A 232     -20.708 -12.167   9.630  1.00 98.46           H  
ATOM   3539  CZ2 TRP A 232     -20.166 -10.157   9.090  1.00 98.46           C  
ATOM   3540  HZ2 TRP A 232     -19.772 -10.434   8.123  1.00 98.46           H  
ATOM   3541  CZ3 TRP A 232     -21.156 -10.776  11.225  1.00 98.46           C  
ATOM   3542  HZ3 TRP A 232     -21.548 -11.533  11.888  1.00 98.46           H  
ATOM   3543  N   VAL A 233     -23.175  -5.221  14.206  1.00 98.44           N  
ATOM   3544  H   VAL A 233     -23.385  -6.208  14.155  1.00 98.44           H  
ATOM   3545  CA  VAL A 233     -23.408  -4.541  15.481  1.00 98.44           C  
ATOM   3546  HA  VAL A 233     -22.899  -3.578  15.446  1.00 98.44           H  
ATOM   3547  C   VAL A 233     -22.776  -5.331  16.621  1.00 98.44           C  
ATOM   3548  CB  VAL A 233     -24.902  -4.227  15.693  1.00 98.44           C  
ATOM   3549  HB  VAL A 233     -25.233  -3.633  14.840  1.00 98.44           H  
ATOM   3550  O   VAL A 233     -22.873  -6.560  16.686  1.00 98.44           O  
ATOM   3551  CG1 VAL A 233     -25.799  -5.463  15.773  1.00 98.44           C  
ATOM   3552 HG11 VAL A 233     -26.839  -5.147  15.849  1.00 98.44           H  
ATOM   3553 HG12 VAL A 233     -25.544  -6.055  16.652  1.00 98.44           H  
ATOM   3554 HG13 VAL A 233     -25.685  -6.054  14.864  1.00 98.44           H  
ATOM   3555  CG2 VAL A 233     -25.122  -3.388  16.955  1.00 98.44           C  
ATOM   3556 HG21 VAL A 233     -24.920  -3.975  17.851  1.00 98.44           H  
ATOM   3557 HG22 VAL A 233     -24.467  -2.518  16.928  1.00 98.44           H  
ATOM   3558 HG23 VAL A 233     -26.155  -3.040  16.979  1.00 98.44           H  
ATOM   3559  N   PHE A 234     -22.107  -4.608  17.515  1.00 98.62           N  
ATOM   3560  H   PHE A 234     -22.060  -3.608  17.380  1.00 98.62           H  
ATOM   3561  CA  PHE A 234     -21.491  -5.164  18.714  1.00 98.62           C  
ATOM   3562  HA  PHE A 234     -21.274  -6.221  18.556  1.00 98.62           H  
ATOM   3563  C   PHE A 234     -22.463  -5.046  19.890  1.00 98.62           C  
ATOM   3564  CB  PHE A 234     -20.159  -4.452  18.978  1.00 98.62           C  
ATOM   3565  HB2 PHE A 234     -20.332  -3.380  19.080  1.00 98.62           H  
ATOM   3566  HB3 PHE A 234     -19.756  -4.809  19.926  1.00 98.62           H  
ATOM   3567  O   PHE A 234     -22.758  -3.947  20.358  1.00 98.62           O  
ATOM   3568  CG  PHE A 234     -19.114  -4.692  17.908  1.00 98.62           C  
ATOM   3569  CD1 PHE A 234     -18.281  -5.823  17.981  1.00 98.62           C  
ATOM   3570  HD1 PHE A 234     -18.386  -6.516  18.803  1.00 98.62           H  
ATOM   3571  CD2 PHE A 234     -18.975  -3.792  16.836  1.00 98.62           C  
ATOM   3572  HD2 PHE A 234     -19.612  -2.922  16.767  1.00 98.62           H  
ATOM   3573  CE1 PHE A 234     -17.310  -6.057  16.991  1.00 98.62           C  
ATOM   3574  HE1 PHE A 234     -16.674  -6.928  17.052  1.00 98.62           H  
ATOM   3575  CE2 PHE A 234     -18.001  -4.029  15.851  1.00 98.62           C  
ATOM   3576  HE2 PHE A 234     -17.889  -3.342  15.025  1.00 98.62           H  
ATOM   3577  CZ  PHE A 234     -17.168  -5.156  15.925  1.00 98.62           C  
ATOM   3578  HZ  PHE A 234     -16.421  -5.329  15.165  1.00 98.62           H  
ATOM   3579  N   GLU A 235     -22.961  -6.174  20.387  1.00 98.44           N  
ATOM   3580  H   GLU A 235     -22.651  -7.049  19.988  1.00 98.44           H  
ATOM   3581  CA  GLU A 235     -23.827  -6.235  21.567  1.00 98.44           C  
ATOM   3582  HA  GLU A 235     -24.279  -5.260  21.748  1.00 98.44           H  
ATOM   3583  C   GLU A 235     -22.987  -6.616  22.787  1.00 98.44           C  
ATOM   3584  CB  GLU A 235     -24.967  -7.245  21.371  1.00 98.44           C  
ATOM   3585  HB2 GLU A 235     -25.504  -7.333  22.316  1.00 98.44           H  
ATOM   3586  HB3 GLU A 235     -24.534  -8.217  21.131  1.00 98.44           H  
ATOM   3587  O   GLU A 235     -22.356  -7.672  22.805  1.00 98.44           O  
ATOM   3588  CG  GLU A 235     -25.974  -6.886  20.268  1.00 98.44           C  
ATOM   3589  HG2 GLU A 235     -25.440  -6.768  19.325  1.00 98.44           H  
ATOM   3590  HG3 GLU A 235     -26.443  -5.935  20.520  1.00 98.44           H  
ATOM   3591  CD  GLU A 235     -27.064  -7.965  20.092  1.00 98.44           C  
ATOM   3592  OE1 GLU A 235     -27.767  -7.968  19.059  1.00 98.44           O  
ATOM   3593  OE2 GLU A 235     -27.241  -8.852  20.965  1.00 98.44           O  
ATOM   3594  N   LYS A 236     -22.968  -5.767  23.817  1.00 97.84           N  
ATOM   3595  H   LYS A 236     -23.544  -4.938  23.778  1.00 97.84           H  
ATOM   3596  CA  LYS A 236     -22.181  -6.024  25.027  1.00 97.84           C  
ATOM   3597  HA  LYS A 236     -21.178  -6.317  24.717  1.00 97.84           H  
ATOM   3598  C   LYS A 236     -22.776  -7.194  25.817  1.00 97.84           C  
ATOM   3599  CB  LYS A 236     -22.078  -4.735  25.847  1.00 97.84           C  
ATOM   3600  HB2 LYS A 236     -23.029  -4.529  26.340  1.00 97.84           H  
ATOM   3601  HB3 LYS A 236     -21.856  -3.915  25.164  1.00 97.84           H  
ATOM   3602  O   LYS A 236     -23.969  -7.195  26.111  1.00 97.84           O  
ATOM   3603  CG  LYS A 236     -20.955  -4.818  26.886  1.00 97.84           C  
ATOM   3604  HG2 LYS A 236     -21.223  -5.528  27.669  1.00 97.84           H  
ATOM   3605  HG3 LYS A 236     -20.041  -5.157  26.397  1.00 97.84           H  
ATOM   3606  CD  LYS A 236     -20.709  -3.436  27.497  1.00 97.84           C  
ATOM   3607  HD2 LYS A 236     -20.534  -2.722  26.692  1.00 97.84           H  
ATOM   3608  HD3 LYS A 236     -21.584  -3.131  28.069  1.00 97.84           H  
ATOM   3609  CE  LYS A 236     -19.476  -3.490  28.399  1.00 97.84           C  
ATOM   3610  HE2 LYS A 236     -19.692  -4.142  29.246  1.00 97.84           H  
ATOM   3611  HE3 LYS A 236     -18.659  -3.941  27.836  1.00 97.84           H  
ATOM   3612  NZ  LYS A 236     -19.095  -2.132  28.855  1.00 97.84           N  
ATOM   3613  HZ1 LYS A 236     -19.849  -1.717  29.383  1.00 97.84           H  
ATOM   3614  HZ2 LYS A 236     -18.897  -1.549  28.055  1.00 97.84           H  
ATOM   3615  HZ3 LYS A 236     -18.268  -2.182  29.432  1.00 97.84           H  
ATOM   3616  N   ALA A 237     -21.941  -8.170  26.153  1.00 97.65           N  
ATOM   3617  H   ALA A 237     -20.975  -8.080  25.874  1.00 97.65           H  
ATOM   3618  CA  ALA A 237     -22.282  -9.306  26.999  1.00 97.65           C  
ATOM   3619  HA  ALA A 237     -23.346  -9.519  26.903  1.00 97.65           H  
ATOM   3620  C   ALA A 237     -21.998  -9.003  28.483  1.00 97.65           C  
ATOM   3621  CB  ALA A 237     -21.500 -10.519  26.482  1.00 97.65           C  
ATOM   3622  HB1 ALA A 237     -20.430 -10.316  26.535  1.00 97.65           H  
ATOM   3623  HB2 ALA A 237     -21.757 -10.707  25.439  1.00 97.65           H  
ATOM   3624  HB3 ALA A 237     -21.732 -11.403  27.074  1.00 97.65           H  
ATOM   3625  O   ALA A 237     -21.278  -8.057  28.814  1.00 97.65           O  
ATOM   3626  N   ASP A 238     -22.529  -9.834  29.385  1.00 97.12           N  
ATOM   3627  H   ASP A 238     -23.190 -10.530  29.071  1.00 97.12           H  
ATOM   3628  CA  ASP A 238     -22.398  -9.650  30.842  1.00 97.12           C  
ATOM   3629  HA  ASP A 238     -22.794  -8.672  31.115  1.00 97.12           H  
ATOM   3630  C   ASP A 238     -20.941  -9.713  31.332  1.00 97.12           C  
ATOM   3631  CB  ASP A 238     -23.218 -10.727  31.572  1.00 97.12           C  
ATOM   3632  HB2 ASP A 238     -23.032 -10.641  32.643  1.00 97.12           H  
ATOM   3633  HB3 ASP A 238     -22.875 -11.711  31.251  1.00 97.12           H  
ATOM   3634  O   ASP A 238     -20.579  -9.068  32.315  1.00 97.12           O  
ATOM   3635  CG  ASP A 238     -24.731 -10.619  31.351  1.00 97.12           C  
ATOM   3636  OD1 ASP A 238     -25.201  -9.517  30.994  1.00 97.12           O  
ATOM   3637  OD2 ASP A 238     -25.400 -11.660  31.526  1.00 97.12           O  
ATOM   3638  N   ASN A 239     -20.080 -10.449  30.623  1.00 95.91           N  
ATOM   3639  H   ASN A 239     -20.424 -10.891  29.782  1.00 95.91           H  
ATOM   3640  CA  ASN A 239     -18.640 -10.524  30.892  1.00 95.91           C  
ATOM   3641  HA  ASN A 239     -18.503 -10.540  31.974  1.00 95.91           H  
ATOM   3642  C   ASN A 239     -17.854  -9.295  30.385  1.00 95.91           C  
ATOM   3643  CB  ASN A 239     -18.082 -11.849  30.327  1.00 95.91           C  
ATOM   3644  HB2 ASN A 239     -17.040 -11.948  30.632  1.00 95.91           H  
ATOM   3645  HB3 ASN A 239     -18.641 -12.686  30.744  1.00 95.91           H  
ATOM   3646  O   ASN A 239     -16.638  -9.237  30.551  1.00 95.91           O  
ATOM   3647  CG  ASN A 239     -18.136 -11.938  28.809  1.00 95.91           C  
ATOM   3648  ND2 ASN A 239     -17.619 -12.995  28.229  1.00 95.91           N  
ATOM   3649 HD21 ASN A 239     -17.668 -13.055  27.222  1.00 95.91           H  
ATOM   3650 HD22 ASN A 239     -17.108 -13.690  28.755  1.00 95.91           H  
ATOM   3651  OD1 ASN A 239     -18.665 -11.069  28.138  1.00 95.91           O  
ATOM   3652  N   GLY A 240     -18.524  -8.318  29.765  1.00 96.15           N  
ATOM   3653  H   GLY A 240     -19.519  -8.437  29.636  1.00 96.15           H  
ATOM   3654  CA  GLY A 240     -17.915  -7.109  29.211  1.00 96.15           C  
ATOM   3655  HA2 GLY A 240     -17.110  -6.783  29.870  1.00 96.15           H  
ATOM   3656  HA3 GLY A 240     -18.679  -6.333  29.177  1.00 96.15           H  
ATOM   3657  C   GLY A 240     -17.337  -7.259  27.800  1.00 96.15           C  
ATOM   3658  O   GLY A 240     -16.896  -6.257  27.236  1.00 96.15           O  
ATOM   3659  N   GLU A 241     -17.362  -8.464  27.230  1.00 98.20           N  
ATOM   3660  H   GLU A 241     -17.774  -9.226  27.750  1.00 98.20           H  
ATOM   3661  CA  GLU A 241     -17.032  -8.735  25.828  1.00 98.20           C  
ATOM   3662  HA  GLU A 241     -16.207  -8.096  25.512  1.00 98.20           H  
ATOM   3663  C   GLU A 241     -18.225  -8.432  24.909  1.00 98.20           C  
ATOM   3664  CB  GLU A 241     -16.591 -10.199  25.688  1.00 98.20           C  
ATOM   3665  HB2 GLU A 241     -16.415 -10.428  24.637  1.00 98.20           H  
ATOM   3666  HB3 GLU A 241     -17.392 -10.850  26.037  1.00 98.20           H  
ATOM   3667  O   GLU A 241     -19.244  -7.892  25.345  1.00 98.20           O  
ATOM   3668  CG  GLU A 241     -15.307 -10.512  26.458  1.00 98.20           C  
ATOM   3669  HG2 GLU A 241     -15.474 -10.352  27.523  1.00 98.20           H  
ATOM   3670  HG3 GLU A 241     -14.529  -9.824  26.126  1.00 98.20           H  
ATOM   3671  CD  GLU A 241     -14.834 -11.951  26.239  1.00 98.20           C  
ATOM   3672  OE1 GLU A 241     -13.807 -12.307  26.853  1.00 98.20           O  
ATOM   3673  OE2 GLU A 241     -15.466 -12.705  25.465  1.00 98.20           O  
ATOM   3674  N   TYR A 242     -18.108  -8.769  23.624  1.00 98.77           N  
ATOM   3675  H   TYR A 242     -17.240  -9.174  23.302  1.00 98.77           H  
ATOM   3676  CA  TYR A 242     -19.141  -8.498  22.634  1.00 98.77           C  
ATOM   3677  HA  TYR A 242     -20.009  -8.062  23.130  1.00 98.77           H  
ATOM   3678  C   TYR A 242     -19.611  -9.761  21.924  1.00 98.77           C  
ATOM   3679  CB  TYR A 242     -18.633  -7.459  21.632  1.00 98.77           C  
ATOM   3680  HB2 TYR A 242     -17.756  -7.853  21.118  1.00 98.77           H  
ATOM   3681  HB3 TYR A 242     -19.407  -7.291  20.884  1.00 98.77           H  
ATOM   3682  O   TYR A 242     -18.802 -10.526  21.399  1.00 98.77           O  
ATOM   3683  CG  TYR A 242     -18.288  -6.132  22.276  1.00 98.77           C  
ATOM   3684  CD1 TYR A 242     -19.298  -5.177  22.490  1.00 98.77           C  
ATOM   3685  HD1 TYR A 242     -20.314  -5.396  22.196  1.00 98.77           H  
ATOM   3686  CD2 TYR A 242     -16.969  -5.869  22.694  1.00 98.77           C  
ATOM   3687  HD2 TYR A 242     -16.209  -6.627  22.568  1.00 98.77           H  
ATOM   3688  CE1 TYR A 242     -18.984  -3.941  23.083  1.00 98.77           C  
ATOM   3689  HE1 TYR A 242     -19.751  -3.195  23.230  1.00 98.77           H  
ATOM   3690  CE2 TYR A 242     -16.649  -4.635  23.292  1.00 98.77           C  
ATOM   3691  HE2 TYR A 242     -15.637  -4.436  23.610  1.00 98.77           H  
ATOM   3692  OH  TYR A 242     -17.363  -2.469  24.049  1.00 98.77           O  
ATOM   3693  HH  TYR A 242     -16.416  -2.372  24.171  1.00 98.77           H  
ATOM   3694  CZ  TYR A 242     -17.660  -3.668  23.482  1.00 98.77           C  
ATOM   3695  N   TYR A 243     -20.927  -9.921  21.829  1.00 98.80           N  
ATOM   3696  H   TYR A 243     -21.513  -9.237  22.287  1.00 98.80           H  
ATOM   3697  CA  TYR A 243     -21.526 -10.655  20.724  1.00 98.80           C  
ATOM   3698  HA  TYR A 243     -20.975 -11.582  20.564  1.00 98.80           H  
ATOM   3699  C   TYR A 243     -21.443  -9.791  19.464  1.00 98.80           C  
ATOM   3700  CB  TYR A 243     -22.983 -10.997  21.028  1.00 98.80           C  
ATOM   3701  HB2 TYR A 243     -23.552 -10.074  21.141  1.00 98.80           H  
ATOM   3702  HB3 TYR A 243     -23.393 -11.535  20.173  1.00 98.80           H  
ATOM   3703  O   TYR A 243     -21.606  -8.570  19.521  1.00 98.80           O  
ATOM   3704  CG  TYR A 243     -23.201 -11.863  22.243  1.00 98.80           C  
ATOM   3705  CD1 TYR A 243     -22.884 -13.231  22.180  1.00 98.80           C  
ATOM   3706  HD1 TYR A 243     -22.451 -13.652  21.284  1.00 98.80           H  
ATOM   3707  CD2 TYR A 243     -23.736 -11.308  23.421  1.00 98.80           C  
ATOM   3708  HD2 TYR A 243     -23.958 -10.252  23.469  1.00 98.80           H  
ATOM   3709  CE1 TYR A 243     -23.113 -14.057  23.293  1.00 98.80           C  
ATOM   3710  HE1 TYR A 243     -22.874 -15.110  23.257  1.00 98.80           H  
ATOM   3711  CE2 TYR A 243     -23.959 -12.131  24.542  1.00 98.80           C  
ATOM   3712  HE2 TYR A 243     -24.355 -11.709  25.453  1.00 98.80           H  
ATOM   3713  OH  TYR A 243     -23.836 -14.301  25.561  1.00 98.80           O  
ATOM   3714  HH  TYR A 243     -24.167 -13.819  26.322  1.00 98.80           H  
ATOM   3715  CZ  TYR A 243     -23.642 -13.506  24.478  1.00 98.80           C  
ATOM   3716  N   ILE A 244     -21.210 -10.422  18.317  1.00 98.79           N  
ATOM   3717  H   ILE A 244     -21.082 -11.423  18.332  1.00 98.79           H  
ATOM   3718  CA  ILE A 244     -21.064  -9.726  17.036  1.00 98.79           C  
ATOM   3719  HA  ILE A 244     -21.184  -8.652  17.174  1.00 98.79           H  
ATOM   3720  C   ILE A 244     -22.172 -10.219  16.123  1.00 98.79           C  
ATOM   3721  CB  ILE A 244     -19.668  -9.967  16.429  1.00 98.79           C  
ATOM   3722  HB  ILE A 244     -19.591 -11.018  16.151  1.00 98.79           H  
ATOM   3723  O   ILE A 244     -22.152 -11.373  15.704  1.00 98.79           O  
ATOM   3724  CG1 ILE A 244     -18.550  -9.675  17.451  1.00 98.79           C  
ATOM   3725 HG12 ILE A 244     -18.560  -8.617  17.712  1.00 98.79           H  
ATOM   3726 HG13 ILE A 244     -18.710 -10.250  18.363  1.00 98.79           H  
ATOM   3727  CG2 ILE A 244     -19.505  -9.102  15.164  1.00 98.79           C  
ATOM   3728 HG21 ILE A 244     -19.505  -8.044  15.426  1.00 98.79           H  
ATOM   3729 HG22 ILE A 244     -18.575  -9.348  14.651  1.00 98.79           H  
ATOM   3730 HG23 ILE A 244     -20.319  -9.298  14.465  1.00 98.79           H  
ATOM   3731  CD1 ILE A 244     -17.164 -10.062  16.944  1.00 98.79           C  
ATOM   3732 HD11 ILE A 244     -16.451  -9.916  17.755  1.00 98.79           H  
ATOM   3733 HD12 ILE A 244     -16.876  -9.432  16.103  1.00 98.79           H  
ATOM   3734 HD13 ILE A 244     -17.152 -11.111  16.645  1.00 98.79           H  
ATOM   3735  N   LYS A 245     -23.146  -9.359  15.841  1.00 98.79           N  
ATOM   3736  H   LYS A 245     -23.078  -8.420  16.207  1.00 98.79           H  
ATOM   3737  CA  LYS A 245     -24.324  -9.699  15.045  1.00 98.79           C  
ATOM   3738  HA  LYS A 245     -24.411 -10.780  14.942  1.00 98.79           H  
ATOM   3739  C   LYS A 245     -24.223  -9.087  13.661  1.00 98.79           C  
ATOM   3740  CB  LYS A 245     -25.564  -9.188  15.770  1.00 98.79           C  
ATOM   3741  HB2 LYS A 245     -25.526  -8.099  15.781  1.00 98.79           H  
ATOM   3742  HB3 LYS A 245     -25.542  -9.522  16.808  1.00 98.79           H  
ATOM   3743  O   LYS A 245     -23.889  -7.913  13.529  1.00 98.79           O  
ATOM   3744  CG  LYS A 245     -26.868  -9.647  15.112  1.00 98.79           C  
ATOM   3745  HG2 LYS A 245     -26.858  -9.434  14.043  1.00 98.79           H  
ATOM   3746  HG3 LYS A 245     -26.994 -10.719  15.266  1.00 98.79           H  
ATOM   3747  CD  LYS A 245     -28.026  -8.880  15.737  1.00 98.79           C  
ATOM   3748  HD2 LYS A 245     -27.928  -7.819  15.511  1.00 98.79           H  
ATOM   3749  HD3 LYS A 245     -27.985  -9.008  16.819  1.00 98.79           H  
ATOM   3750  CE  LYS A 245     -29.354  -9.400  15.204  1.00 98.79           C  
ATOM   3751  HE2 LYS A 245     -29.344 -10.489  15.258  1.00 98.79           H  
ATOM   3752  HE3 LYS A 245     -29.450  -9.105  14.159  1.00 98.79           H  
ATOM   3753  NZ  LYS A 245     -30.465  -8.861  16.012  1.00 98.79           N  
ATOM   3754  HZ1 LYS A 245     -30.316  -9.128  16.975  1.00 98.79           H  
ATOM   3755  HZ2 LYS A 245     -30.470  -7.852  15.963  1.00 98.79           H  
ATOM   3756  HZ3 LYS A 245     -31.348  -9.231  15.690  1.00 98.79           H  
ATOM   3757  N   ASN A 246     -24.565  -9.854  12.638  1.00 98.56           N  
ATOM   3758  H   ASN A 246     -24.866 -10.799  12.829  1.00 98.56           H  
ATOM   3759  CA  ASN A 246     -24.795  -9.323  11.307  1.00 98.56           C  
ATOM   3760  HA  ASN A 246     -24.078  -8.527  11.101  1.00 98.56           H  
ATOM   3761  C   ASN A 246     -26.214  -8.748  11.198  1.00 98.56           C  
ATOM   3762  CB  ASN A 246     -24.581 -10.454  10.309  1.00 98.56           C  
ATOM   3763  HB2 ASN A 246     -25.339 -11.220  10.470  1.00 98.56           H  
ATOM   3764  HB3 ASN A 246     -23.604 -10.916  10.453  1.00 98.56           H  
ATOM   3765  O   ASN A 246     -27.188  -9.434  11.511  1.00 98.56           O  
ATOM   3766  CG  ASN A 246     -24.672  -9.922   8.905  1.00 98.56           C  
ATOM   3767  ND2 ASN A 246     -23.609  -9.306   8.452  1.00 98.56           N  
ATOM   3768 HD21 ASN A 246     -23.608  -8.972   7.499  1.00 98.56           H  
ATOM   3769 HD22 ASN A 246     -22.802  -9.182   9.045  1.00 98.56           H  
ATOM   3770  OD1 ASN A 246     -25.687 -10.056   8.236  1.00 98.56           O  
ATOM   3771  N   VAL A 247     -26.351  -7.512  10.724  1.00 95.77           N  
ATOM   3772  H   VAL A 247     -25.527  -7.004  10.437  1.00 95.77           H  
ATOM   3773  CA  VAL A 247     -27.655  -6.834  10.635  1.00 95.77           C  
ATOM   3774  HA  VAL A 247     -28.172  -6.941  11.589  1.00 95.77           H  
ATOM   3775  C   VAL A 247     -28.552  -7.480   9.578  1.00 95.77           C  
ATOM   3776  CB  VAL A 247     -27.462  -5.329  10.373  1.00 95.77           C  
ATOM   3777  HB  VAL A 247     -26.841  -5.210   9.485  1.00 95.77           H  
ATOM   3778  O   VAL A 247     -29.727  -7.709   9.843  1.00 95.77           O  
ATOM   3779  CG1 VAL A 247     -28.782  -4.587  10.131  1.00 95.77           C  
ATOM   3780 HG11 VAL A 247     -29.259  -4.940   9.217  1.00 95.77           H  
ATOM   3781 HG12 VAL A 247     -28.589  -3.520  10.015  1.00 95.77           H  
ATOM   3782 HG13 VAL A 247     -29.457  -4.734  10.974  1.00 95.77           H  
ATOM   3783  CG2 VAL A 247     -26.762  -4.671  11.571  1.00 95.77           C  
ATOM   3784 HG21 VAL A 247     -26.688  -3.596  11.412  1.00 95.77           H  
ATOM   3785 HG22 VAL A 247     -25.756  -5.073  11.697  1.00 95.77           H  
ATOM   3786 HG23 VAL A 247     -27.335  -4.840  12.483  1.00 95.77           H  
ATOM   3787  N   GLY A 248     -28.009  -7.819   8.405  1.00 93.84           N  
ATOM   3788  H   GLY A 248     -27.041  -7.584   8.237  1.00 93.84           H  
ATOM   3789  CA  GLY A 248     -28.791  -8.364   7.291  1.00 93.84           C  
ATOM   3790  HA2 GLY A 248     -28.149  -8.424   6.413  1.00 93.84           H  
ATOM   3791  HA3 GLY A 248     -29.620  -7.690   7.072  1.00 93.84           H  
ATOM   3792  C   GLY A 248     -29.373  -9.757   7.535  1.00 93.84           C  
ATOM   3793  O   GLY A 248     -30.464 -10.048   7.056  1.00 93.84           O  
ATOM   3794  N   THR A 249     -28.664 -10.614   8.273  1.00 97.32           N  
ATOM   3795  H   THR A 249     -27.757 -10.315   8.602  1.00 97.32           H  
ATOM   3796  CA  THR A 249     -29.108 -11.996   8.552  1.00 97.32           C  
ATOM   3797  HA  THR A 249     -29.912 -12.266   7.866  1.00 97.32           H  
ATOM   3798  C   THR A 249     -29.675 -12.189   9.954  1.00 97.32           C  
ATOM   3799  CB  THR A 249     -27.975 -13.007   8.336  1.00 97.32           C  
ATOM   3800  HB  THR A 249     -28.328 -14.004   8.600  1.00 97.32           H  
ATOM   3801  O   THR A 249     -30.393 -13.153  10.191  1.00 97.32           O  
ATOM   3802  CG2 THR A 249     -27.481 -13.026   6.891  1.00 97.32           C  
ATOM   3803 HG21 THR A 249     -26.762 -13.837   6.771  1.00 97.32           H  
ATOM   3804 HG22 THR A 249     -28.322 -13.207   6.223  1.00 97.32           H  
ATOM   3805 HG23 THR A 249     -27.012 -12.078   6.628  1.00 97.32           H  
ATOM   3806  OG1 THR A 249     -26.872 -12.676   9.144  1.00 97.32           O  
ATOM   3807  HG1 THR A 249     -26.415 -11.961   8.695  1.00 97.32           H  
ATOM   3808  N   GLY A 250     -29.344 -11.309  10.900  1.00 98.02           N  
ATOM   3809  H   GLY A 250     -28.742 -10.535  10.657  1.00 98.02           H  
ATOM   3810  CA  GLY A 250     -29.690 -11.474  12.310  1.00 98.02           C  
ATOM   3811  HA2 GLY A 250     -29.576 -10.504  12.794  1.00 98.02           H  
ATOM   3812  HA3 GLY A 250     -30.730 -11.789  12.388  1.00 98.02           H  
ATOM   3813  C   GLY A 250     -28.830 -12.494  13.067  1.00 98.02           C  
ATOM   3814  O   GLY A 250     -28.968 -12.587  14.287  1.00 98.02           O  
ATOM   3815  N   LEU A 251     -27.935 -13.207  12.377  1.00 98.80           N  
ATOM   3816  H   LEU A 251     -27.870 -13.045  11.382  1.00 98.80           H  
ATOM   3817  CA  LEU A 251     -27.053 -14.221  12.950  1.00 98.80           C  
ATOM   3818  HA  LEU A 251     -27.601 -14.762  13.722  1.00 98.80           H  
ATOM   3819  C   LEU A 251     -25.823 -13.599  13.621  1.00 98.80           C  
ATOM   3820  CB  LEU A 251     -26.627 -15.220  11.863  1.00 98.80           C  
ATOM   3821  HB2 LEU A 251     -25.946 -15.939  12.319  1.00 98.80           H  
ATOM   3822  HB3 LEU A 251     -26.085 -14.671  11.093  1.00 98.80           H  
ATOM   3823  O   LEU A 251     -25.388 -12.492  13.294  1.00 98.80           O  
ATOM   3824  CG  LEU A 251     -27.760 -16.016  11.193  1.00 98.80           C  
ATOM   3825  HG  LEU A 251     -28.486 -15.329  10.758  1.00 98.80           H  
ATOM   3826  CD1 LEU A 251     -27.172 -16.873  10.070  1.00 98.80           C  
ATOM   3827 HD11 LEU A 251     -27.974 -17.420   9.575  1.00 98.80           H  
ATOM   3828 HD12 LEU A 251     -26.456 -17.587  10.477  1.00 98.80           H  
ATOM   3829 HD13 LEU A 251     -26.676 -16.236   9.337  1.00 98.80           H  
ATOM   3830  CD2 LEU A 251     -28.468 -16.940  12.183  1.00 98.80           C  
ATOM   3831 HD21 LEU A 251     -29.243 -17.511  11.672  1.00 98.80           H  
ATOM   3832 HD22 LEU A 251     -28.962 -16.361  12.964  1.00 98.80           H  
ATOM   3833 HD23 LEU A 251     -27.760 -17.633  12.636  1.00 98.80           H  
ATOM   3834  N   TYR A 252     -25.234 -14.351  14.542  1.00 98.87           N  
ATOM   3835  H   TYR A 252     -25.623 -15.267  14.715  1.00 98.87           H  
ATOM   3836  CA  TYR A 252     -24.112 -13.952  15.379  1.00 98.87           C  
ATOM   3837  HA  TYR A 252     -23.905 -12.894  15.221  1.00 98.87           H  
ATOM   3838  C   TYR A 252     -22.854 -14.745  15.044  1.00 98.87           C  
ATOM   3839  CB  TYR A 252     -24.487 -14.157  16.847  1.00 98.87           C  
ATOM   3840  HB2 TYR A 252     -24.812 -15.189  16.982  1.00 98.87           H  
ATOM   3841  HB3 TYR A 252     -23.594 -14.007  17.453  1.00 98.87           H  
ATOM   3842  O   TYR A 252     -22.931 -15.905  14.656  1.00 98.87           O  
ATOM   3843  CG  TYR A 252     -25.572 -13.228  17.353  1.00 98.87           C  
ATOM   3844  CD1 TYR A 252     -25.219 -12.083  18.085  1.00 98.87           C  
ATOM   3845  HD1 TYR A 252     -24.173 -11.861  18.241  1.00 98.87           H  
ATOM   3846  CD2 TYR A 252     -26.928 -13.489  17.079  1.00 98.87           C  
ATOM   3847  HD2 TYR A 252     -27.203 -14.357  16.498  1.00 98.87           H  
ATOM   3848  CE1 TYR A 252     -26.212 -11.217  18.581  1.00 98.87           C  
ATOM   3849  HE1 TYR A 252     -25.934 -10.341  19.148  1.00 98.87           H  
ATOM   3850  CE2 TYR A 252     -27.922 -12.596  17.524  1.00 98.87           C  
ATOM   3851  HE2 TYR A 252     -28.955 -12.775  17.264  1.00 98.87           H  
ATOM   3852  OH  TYR A 252     -28.531 -10.581  18.689  1.00 98.87           O  
ATOM   3853  HH  TYR A 252     -28.149  -9.760  19.008  1.00 98.87           H  
ATOM   3854  CZ  TYR A 252     -27.569 -11.459  18.282  1.00 98.87           C  
ATOM   3855  N   VAL A 253     -21.679 -14.150  15.233  1.00 98.81           N  
ATOM   3856  H   VAL A 253     -21.673 -13.187  15.538  1.00 98.81           H  
ATOM   3857  CA  VAL A 253     -20.405 -14.865  15.091  1.00 98.81           C  
ATOM   3858  HA  VAL A 253     -20.394 -15.350  14.115  1.00 98.81           H  
ATOM   3859  C   VAL A 253     -20.313 -15.966  16.157  1.00 98.81           C  
ATOM   3860  CB  VAL A 253     -19.212 -13.892  15.134  1.00 98.81           C  
ATOM   3861  HB  VAL A 253     -19.187 -13.387  16.099  1.00 98.81           H  
ATOM   3862  O   VAL A 253     -20.344 -15.699  17.359  1.00 98.81           O  
ATOM   3863  CG1 VAL A 253     -17.881 -14.621  14.920  1.00 98.81           C  
ATOM   3864 HG11 VAL A 253     -17.723 -15.352  15.713  1.00 98.81           H  
ATOM   3865 HG12 VAL A 253     -17.885 -15.130  13.957  1.00 98.81           H  
ATOM   3866 HG13 VAL A 253     -17.057 -13.908  14.949  1.00 98.81           H  
ATOM   3867  CG2 VAL A 253     -19.328 -12.838  14.019  1.00 98.81           C  
ATOM   3868 HG21 VAL A 253     -19.403 -13.329  13.049  1.00 98.81           H  
ATOM   3869 HG22 VAL A 253     -20.214 -12.220  14.164  1.00 98.81           H  
ATOM   3870 HG23 VAL A 253     -18.453 -12.188  14.029  1.00 98.81           H  
ATOM   3871  N   GLY A 254     -20.221 -17.218  15.705  1.00 98.72           N  
ATOM   3872  H   GLY A 254     -20.252 -17.357  14.705  1.00 98.72           H  
ATOM   3873  CA  GLY A 254     -20.053 -18.401  16.550  1.00 98.72           C  
ATOM   3874  HA2 GLY A 254     -20.302 -19.290  15.970  1.00 98.72           H  
ATOM   3875  HA3 GLY A 254     -20.732 -18.348  17.401  1.00 98.72           H  
ATOM   3876  C   GLY A 254     -18.626 -18.540  17.071  1.00 98.72           C  
ATOM   3877  O   GLY A 254     -17.832 -17.615  16.953  1.00 98.72           O  
ATOM   3878  N   ALA A 255     -18.280 -19.693  17.643  1.00 98.24           N  
ATOM   3879  H   ALA A 255     -18.980 -20.415  17.733  1.00 98.24           H  
ATOM   3880  CA  ALA A 255     -16.949 -19.947  18.201  1.00 98.24           C  
ATOM   3881  HA  ALA A 255     -16.740 -19.173  18.939  1.00 98.24           H  
ATOM   3882  C   ALA A 255     -15.812 -19.889  17.159  1.00 98.24           C  
ATOM   3883  CB  ALA A 255     -16.977 -21.298  18.928  1.00 98.24           C  
ATOM   3884  HB1 ALA A 255     -16.013 -21.491  19.398  1.00 98.24           H  
ATOM   3885  HB2 ALA A 255     -17.747 -21.288  19.699  1.00 98.24           H  
ATOM   3886  HB3 ALA A 255     -17.188 -22.098  18.218  1.00 98.24           H  
ATOM   3887  O   ALA A 255     -16.024 -20.067  15.956  1.00 98.24           O  
ATOM   3888  N   VAL A 256     -14.584 -19.690  17.651  1.00 98.32           N  
ATOM   3889  H   VAL A 256     -14.486 -19.571  18.649  1.00 98.32           H  
ATOM   3890  CA  VAL A 256     -13.362 -19.780  16.841  1.00 98.32           C  
ATOM   3891  HA  VAL A 256     -13.404 -18.997  16.083  1.00 98.32           H  
ATOM   3892  C   VAL A 256     -13.293 -21.154  16.156  1.00 98.32           C  
ATOM   3893  CB  VAL A 256     -12.104 -19.538  17.695  1.00 98.32           C  
ATOM   3894  HB  VAL A 256     -12.064 -20.279  18.493  1.00 98.32           H  
ATOM   3895  O   VAL A 256     -13.399 -22.165  16.853  1.00 98.32           O  
ATOM   3896  CG1 VAL A 256     -10.822 -19.643  16.865  1.00 98.32           C  
ATOM   3897 HG11 VAL A 256     -10.715 -20.646  16.454  1.00 98.32           H  
ATOM   3898 HG12 VAL A 256      -9.967 -19.456  17.515  1.00 98.32           H  
ATOM   3899 HG13 VAL A 256     -10.833 -18.909  16.059  1.00 98.32           H  
ATOM   3900  CG2 VAL A 256     -12.100 -18.141  18.330  1.00 98.32           C  
ATOM   3901 HG21 VAL A 256     -12.992 -18.000  18.940  1.00 98.32           H  
ATOM   3902 HG22 VAL A 256     -11.222 -18.036  18.968  1.00 98.32           H  
ATOM   3903 HG23 VAL A 256     -12.068 -17.371  17.559  1.00 98.32           H  
ATOM   3904  N   PRO A 257     -13.095 -21.225  14.823  1.00 97.97           N  
ATOM   3905  CA  PRO A 257     -12.990 -22.495  14.107  1.00 97.97           C  
ATOM   3906  HA  PRO A 257     -13.947 -23.010  14.185  1.00 97.97           H  
ATOM   3907  C   PRO A 257     -11.884 -23.405  14.653  1.00 97.97           C  
ATOM   3908  CB  PRO A 257     -12.739 -22.124  12.642  1.00 97.97           C  
ATOM   3909  HB2 PRO A 257     -11.670 -22.038  12.449  1.00 97.97           H  
ATOM   3910  HB3 PRO A 257     -13.196 -22.848  11.968  1.00 97.97           H  
ATOM   3911  O   PRO A 257     -10.862 -22.935  15.153  1.00 97.97           O  
ATOM   3912  CG  PRO A 257     -13.389 -20.749  12.515  1.00 97.97           C  
ATOM   3913  HG2 PRO A 257     -12.951 -20.153  11.715  1.00 97.97           H  
ATOM   3914  HG3 PRO A 257     -14.461 -20.874  12.364  1.00 97.97           H  
ATOM   3915  CD  PRO A 257     -13.135 -20.118  13.877  1.00 97.97           C  
ATOM   3916  HD2 PRO A 257     -12.180 -19.593  13.879  1.00 97.97           H  
ATOM   3917  HD3 PRO A 257     -13.951 -19.432  14.105  1.00 97.97           H  
ATOM   3918  N   GLU A 258     -12.041 -24.722  14.518  1.00 95.98           N  
ATOM   3919  H   GLU A 258     -12.903 -25.073  14.126  1.00 95.98           H  
ATOM   3920  CA  GLU A 258     -11.047 -25.693  15.002  1.00 95.98           C  
ATOM   3921  HA  GLU A 258     -10.641 -25.352  15.955  1.00 95.98           H  
ATOM   3922  C   GLU A 258      -9.871 -25.874  14.033  1.00 95.98           C  
ATOM   3923  CB  GLU A 258     -11.708 -27.054  15.233  1.00 95.98           C  
ATOM   3924  HB2 GLU A 258     -10.927 -27.776  15.473  1.00 95.98           H  
ATOM   3925  HB3 GLU A 258     -12.198 -27.367  14.312  1.00 95.98           H  
ATOM   3926  O   GLU A 258      -8.767 -26.244  14.450  1.00 95.98           O  
ATOM   3927  CG  GLU A 258     -12.724 -27.040  16.383  1.00 95.98           C  
ATOM   3928  HG2 GLU A 258     -13.524 -26.340  16.141  1.00 95.98           H  
ATOM   3929  HG3 GLU A 258     -12.223 -26.693  17.286  1.00 95.98           H  
ATOM   3930  CD  GLU A 258     -13.332 -28.429  16.636  1.00 95.98           C  
ATOM   3931  OE1 GLU A 258     -14.111 -28.541  17.606  1.00 95.98           O  
ATOM   3932  OE2 GLU A 258     -13.025 -29.367  15.859  1.00 95.98           O  
ATOM   3933  N   LYS A 259     -10.089 -25.606  12.739  1.00 95.99           N  
ATOM   3934  H   LYS A 259     -11.015 -25.304  12.474  1.00 95.99           H  
ATOM   3935  CA  LYS A 259      -9.112 -25.824  11.666  1.00 95.99           C  
ATOM   3936  HA  LYS A 259      -8.225 -26.292  12.091  1.00 95.99           H  
ATOM   3937  C   LYS A 259      -8.665 -24.515  11.028  1.00 95.99           C  
ATOM   3938  CB  LYS A 259      -9.695 -26.778  10.614  1.00 95.99           C  
ATOM   3939  HB2 LYS A 259     -10.600 -26.335  10.197  1.00 95.99           H  
ATOM   3940  HB3 LYS A 259      -8.977 -26.907   9.804  1.00 95.99           H  
ATOM   3941  O   LYS A 259      -9.360 -23.502  11.033  1.00 95.99           O  
ATOM   3942  CG  LYS A 259     -10.022 -28.153  11.212  1.00 95.99           C  
ATOM   3943  HG2 LYS A 259     -10.710 -28.036  12.049  1.00 95.99           H  
ATOM   3944  HG3 LYS A 259      -9.106 -28.622  11.572  1.00 95.99           H  
ATOM   3945  CD  LYS A 259     -10.687 -29.054  10.171  1.00 95.99           C  
ATOM   3946  HD2 LYS A 259      -9.993 -29.258   9.356  1.00 95.99           H  
ATOM   3947  HD3 LYS A 259     -11.568 -28.542   9.785  1.00 95.99           H  
ATOM   3948  CE  LYS A 259     -11.108 -30.353  10.861  1.00 95.99           C  
ATOM   3949  HE2 LYS A 259     -11.669 -30.088  11.757  1.00 95.99           H  
ATOM   3950  HE3 LYS A 259     -10.217 -30.895  11.179  1.00 95.99           H  
ATOM   3951  NZ  LYS A 259     -11.952 -31.183   9.974  1.00 95.99           N  
ATOM   3952  HZ1 LYS A 259     -11.449 -31.449   9.140  1.00 95.99           H  
ATOM   3953  HZ2 LYS A 259     -12.263 -32.006  10.470  1.00 95.99           H  
ATOM   3954  HZ3 LYS A 259     -12.771 -30.651   9.715  1.00 95.99           H  
ATOM   3955  N   ASN A 260      -7.475 -24.552  10.438  1.00 94.37           N  
ATOM   3956  H   ASN A 260      -6.973 -25.429  10.428  1.00 94.37           H  
ATOM   3957  CA  ASN A 260      -6.992 -23.455   9.606  1.00 94.37           C  
ATOM   3958  HA  ASN A 260      -7.190 -22.514  10.119  1.00 94.37           H  
ATOM   3959  C   ASN A 260      -7.764 -23.437   8.283  1.00 94.37           C  
ATOM   3960  CB  ASN A 260      -5.476 -23.582   9.391  1.00 94.37           C  
ATOM   3961  HB2 ASN A 260      -5.251 -24.544   8.931  1.00 94.37           H  
ATOM   3962  HB3 ASN A 260      -5.148 -22.794   8.713  1.00 94.37           H  
ATOM   3963  O   ASN A 260      -8.165 -24.490   7.787  1.00 94.37           O  
ATOM   3964  CG  ASN A 260      -4.675 -23.447  10.676  1.00 94.37           C  
ATOM   3965  ND2 ASN A 260      -3.373 -23.577  10.588  1.00 94.37           N  
ATOM   3966 HD21 ASN A 260      -2.921 -23.703   9.694  1.00 94.37           H  
ATOM   3967 HD22 ASN A 260      -2.855 -23.424  11.441  1.00 94.37           H  
ATOM   3968  OD1 ASN A 260      -5.196 -23.254  11.766  1.00 94.37           O  
ATOM   3969  N   ASN A 261      -7.922 -22.248   7.697  1.00 95.70           N  
ATOM   3970  H   ASN A 261      -7.524 -21.433   8.143  1.00 95.70           H  
ATOM   3971  CA  ASN A 261      -8.700 -22.026   6.471  1.00 95.70           C  
ATOM   3972  HA  ASN A 261      -8.709 -20.950   6.302  1.00 95.70           H  
ATOM   3973  C   ASN A 261     -10.182 -22.425   6.583  1.00 95.70           C  
ATOM   3974  CB  ASN A 261      -7.988 -22.651   5.260  1.00 95.70           C  
ATOM   3975  HB2 ASN A 261      -7.998 -23.738   5.349  1.00 95.70           H  
ATOM   3976  HB3 ASN A 261      -8.528 -22.389   4.350  1.00 95.70           H  
ATOM   3977  O   ASN A 261     -10.834 -22.692   5.577  1.00 95.70           O  
ATOM   3978  CG  ASN A 261      -6.567 -22.158   5.107  1.00 95.70           C  
ATOM   3979  ND2 ASN A 261      -5.650 -23.019   4.736  1.00 95.70           N  
ATOM   3980 HD21 ASN A 261      -5.906 -23.979   4.553  1.00 95.70           H  
ATOM   3981 HD22 ASN A 261      -4.718 -22.649   4.618  1.00 95.70           H  
ATOM   3982  OD1 ASN A 261      -6.255 -20.999   5.317  1.00 95.70           O  
ATOM   3983  N   GLU A 262     -10.718 -22.448   7.801  1.00 98.16           N  
ATOM   3984  H   GLU A 262     -10.137 -22.241   8.601  1.00 98.16           H  
ATOM   3985  CA  GLU A 262     -12.143 -22.597   8.067  1.00 98.16           C  
ATOM   3986  HA  GLU A 262     -12.653 -22.912   7.156  1.00 98.16           H  
ATOM   3987  C   GLU A 262     -12.711 -21.238   8.489  1.00 98.16           C  
ATOM   3988  CB  GLU A 262     -12.345 -23.699   9.113  1.00 98.16           C  
ATOM   3989  HB2 GLU A 262     -11.839 -24.597   8.758  1.00 98.16           H  
ATOM   3990  HB3 GLU A 262     -11.891 -23.393  10.055  1.00 98.16           H  
ATOM   3991  O   GLU A 262     -12.133 -20.555   9.338  1.00 98.16           O  
ATOM   3992  CG  GLU A 262     -13.827 -24.029   9.335  1.00 98.16           C  
ATOM   3993  HG2 GLU A 262     -14.322 -23.162   9.773  1.00 98.16           H  
ATOM   3994  HG3 GLU A 262     -14.286 -24.222   8.366  1.00 98.16           H  
ATOM   3995  CD  GLU A 262     -14.048 -25.251  10.245  1.00 98.16           C  
ATOM   3996  OE1 GLU A 262     -15.221 -25.685  10.329  1.00 98.16           O  
ATOM   3997  OE2 GLU A 262     -13.060 -25.778  10.813  1.00 98.16           O  
ATOM   3998  N   CYS A 263     -13.809 -20.816   7.857  1.00 98.64           N  
ATOM   3999  H   CYS A 263     -14.241 -21.402   7.157  1.00 98.64           H  
ATOM   4000  CA  CYS A 263     -14.449 -19.547   8.189  1.00 98.64           C  
ATOM   4001  HA  CYS A 263     -13.661 -18.801   8.293  1.00 98.64           H  
ATOM   4002  C   CYS A 263     -15.190 -19.629   9.523  1.00 98.64           C  
ATOM   4003  CB  CYS A 263     -15.407 -19.096   7.079  1.00 98.64           C  
ATOM   4004  HB2 CYS A 263     -16.182 -19.849   6.935  1.00 98.64           H  
ATOM   4005  HB3 CYS A 263     -15.886 -18.163   7.378  1.00 98.64           H  
ATOM   4006  O   CYS A 263     -15.775 -20.664   9.847  1.00 98.64           O  
ATOM   4007  SG  CYS A 263     -14.503 -18.820   5.537  1.00 98.64           S  
ATOM   4008  HG  CYS A 263     -13.677 -17.889   6.021  1.00 98.64           H  
ATOM   4009  N   PHE A 264     -15.237 -18.510  10.248  1.00 98.78           N  
ATOM   4010  H   PHE A 264     -14.743 -17.695   9.914  1.00 98.78           H  
ATOM   4011  CA  PHE A 264     -16.138 -18.363  11.391  1.00 98.78           C  
ATOM   4012  HA  PHE A 264     -15.877 -19.095  12.155  1.00 98.78           H  
ATOM   4013  C   PHE A 264     -17.583 -18.620  10.955  1.00 98.78           C  
ATOM   4014  CB  PHE A 264     -16.004 -16.965  12.001  1.00 98.78           C  
ATOM   4015  HB2 PHE A 264     -16.007 -16.219  11.206  1.00 98.78           H  
ATOM   4016  HB3 PHE A 264     -16.876 -16.777  12.626  1.00 98.78           H  
ATOM   4017  O   PHE A 264     -18.030 -18.091   9.934  1.00 98.78           O  
ATOM   4018  CG  PHE A 264     -14.765 -16.786  12.851  1.00 98.78           C  
ATOM   4019  CD1 PHE A 264     -14.847 -16.914  14.249  1.00 98.78           C  
ATOM   4020  HD1 PHE A 264     -15.790 -17.138  14.726  1.00 98.78           H  
ATOM   4021  CD2 PHE A 264     -13.528 -16.478  12.258  1.00 98.78           C  
ATOM   4022  HD2 PHE A 264     -13.460 -16.338  11.189  1.00 98.78           H  
ATOM   4023  CE1 PHE A 264     -13.698 -16.744  15.038  1.00 98.78           C  
ATOM   4024  HE1 PHE A 264     -13.766 -16.826  16.113  1.00 98.78           H  
ATOM   4025  CE2 PHE A 264     -12.386 -16.318  13.059  1.00 98.78           C  
ATOM   4026  HE2 PHE A 264     -11.438 -16.035  12.625  1.00 98.78           H  
ATOM   4027  CZ  PHE A 264     -12.461 -16.465  14.447  1.00 98.78           C  
ATOM   4028  HZ  PHE A 264     -11.583 -16.322  15.059  1.00 98.78           H  
ATOM   4029  N   LYS A 265     -18.307 -19.434  11.726  1.00 98.73           N  
ATOM   4030  H   LYS A 265     -17.886 -19.796  12.569  1.00 98.73           H  
ATOM   4031  CA  LYS A 265     -19.733 -19.685  11.496  1.00 98.73           C  
ATOM   4032  HA  LYS A 265     -19.914 -19.776  10.425  1.00 98.73           H  
ATOM   4033  C   LYS A 265     -20.569 -18.508  11.987  1.00 98.73           C  
ATOM   4034  CB  LYS A 265     -20.182 -20.988  12.167  1.00 98.73           C  
ATOM   4035  HB2 LYS A 265     -21.260 -21.088  12.035  1.00 98.73           H  
ATOM   4036  HB3 LYS A 265     -19.971 -20.940  13.235  1.00 98.73           H  
ATOM   4037  O   LYS A 265     -20.191 -17.831  12.942  1.00 98.73           O  
ATOM   4038  CG  LYS A 265     -19.499 -22.219  11.554  1.00 98.73           C  
ATOM   4039  HG2 LYS A 265     -18.426 -22.176  11.743  1.00 98.73           H  
ATOM   4040  HG3 LYS A 265     -19.672 -22.234  10.478  1.00 98.73           H  
ATOM   4041  CD  LYS A 265     -20.073 -23.492  12.181  1.00 98.73           C  
ATOM   4042  HD2 LYS A 265     -19.926 -23.452  13.260  1.00 98.73           H  
ATOM   4043  HD3 LYS A 265     -21.142 -23.541  11.971  1.00 98.73           H  
ATOM   4044  CE  LYS A 265     -19.379 -24.730  11.610  1.00 98.73           C  
ATOM   4045  HE2 LYS A 265     -19.563 -24.772  10.537  1.00 98.73           H  
ATOM   4046  HE3 LYS A 265     -18.304 -24.631  11.763  1.00 98.73           H  
ATOM   4047  NZ  LYS A 265     -19.878 -25.957  12.274  1.00 98.73           N  
ATOM   4048  HZ1 LYS A 265     -20.873 -26.052  12.127  1.00 98.73           H  
ATOM   4049  HZ2 LYS A 265     -19.713 -25.898  13.269  1.00 98.73           H  
ATOM   4050  HZ3 LYS A 265     -19.398 -26.772  11.920  1.00 98.73           H  
ATOM   4051  N   LEU A 266     -21.712 -18.309  11.350  1.00 98.90           N  
ATOM   4052  H   LEU A 266     -21.944 -18.949  10.604  1.00 98.90           H  
ATOM   4053  CA  LEU A 266     -22.797 -17.461  11.810  1.00 98.90           C  
ATOM   4054  HA  LEU A 266     -22.435 -16.840  12.628  1.00 98.90           H  
ATOM   4055  C   LEU A 266     -23.906 -18.357  12.353  1.00 98.90           C  
ATOM   4056  CB  LEU A 266     -23.285 -16.541  10.683  1.00 98.90           C  
ATOM   4057  HB2 LEU A 266     -24.107 -15.940  11.071  1.00 98.90           H  
ATOM   4058  HB3 LEU A 266     -23.670 -17.148   9.864  1.00 98.90           H  
ATOM   4059  O   LEU A 266     -24.342 -19.288  11.680  1.00 98.90           O  
ATOM   4060  CG  LEU A 266     -22.217 -15.583  10.143  1.00 98.90           C  
ATOM   4061  HG  LEU A 266     -21.417 -16.157   9.674  1.00 98.90           H  
ATOM   4062  CD1 LEU A 266     -22.842 -14.670   9.094  1.00 98.90           C  
ATOM   4063 HD11 LEU A 266     -23.650 -14.087   9.534  1.00 98.90           H  
ATOM   4064 HD12 LEU A 266     -23.241 -15.272   8.277  1.00 98.90           H  
ATOM   4065 HD13 LEU A 266     -22.078 -13.998   8.702  1.00 98.90           H  
ATOM   4066  CD2 LEU A 266     -21.605 -14.710  11.240  1.00 98.90           C  
ATOM   4067 HD21 LEU A 266     -22.391 -14.189  11.786  1.00 98.90           H  
ATOM   4068 HD22 LEU A 266     -21.032 -15.329  11.930  1.00 98.90           H  
ATOM   4069 HD23 LEU A 266     -20.920 -13.984  10.803  1.00 98.90           H  
ATOM   4070  N   VAL A 267     -24.312 -18.099  13.588  1.00 98.87           N  
ATOM   4071  H   VAL A 267     -23.921 -17.295  14.059  1.00 98.87           H  
ATOM   4072  CA  VAL A 267     -25.194 -18.955  14.382  1.00 98.87           C  
ATOM   4073  HA  VAL A 267     -25.704 -19.659  13.724  1.00 98.87           H  
ATOM   4074  C   VAL A 267     -26.275 -18.127  15.066  1.00 98.87           C  
ATOM   4075  CB  VAL A 267     -24.393 -19.775  15.417  1.00 98.87           C  
ATOM   4076  HB  VAL A 267     -25.097 -20.403  15.962  1.00 98.87           H  
ATOM   4077  O   VAL A 267     -26.191 -16.901  15.146  1.00 98.87           O  
ATOM   4078  CG1 VAL A 267     -23.379 -20.709  14.743  1.00 98.87           C  
ATOM   4079 HG11 VAL A 267     -22.583 -20.133  14.271  1.00 98.87           H  
ATOM   4080 HG12 VAL A 267     -22.956 -21.376  15.494  1.00 98.87           H  
ATOM   4081 HG13 VAL A 267     -23.890 -21.312  13.992  1.00 98.87           H  
ATOM   4082  CG2 VAL A 267     -23.637 -18.898  16.423  1.00 98.87           C  
ATOM   4083 HG21 VAL A 267     -22.929 -18.247  15.909  1.00 98.87           H  
ATOM   4084 HG22 VAL A 267     -23.094 -19.538  17.119  1.00 98.87           H  
ATOM   4085 HG23 VAL A 267     -24.339 -18.286  16.989  1.00 98.87           H  
ATOM   4086  N   GLU A 268     -27.302 -18.793  15.577  1.00 98.74           N  
ATOM   4087  H   GLU A 268     -27.325 -19.800  15.499  1.00 98.74           H  
ATOM   4088  CA  GLU A 268     -28.305 -18.143  16.416  1.00 98.74           C  
ATOM   4089  HA  GLU A 268     -28.694 -17.275  15.884  1.00 98.74           H  
ATOM   4090  C   GLU A 268     -27.695 -17.636  17.729  1.00 98.74           C  
ATOM   4091  CB  GLU A 268     -29.455 -19.121  16.699  1.00 98.74           C  
ATOM   4092  HB2 GLU A 268     -30.107 -18.703  17.467  1.00 98.74           H  
ATOM   4093  HB3 GLU A 268     -29.044 -20.051  17.091  1.00 98.74           H  
ATOM   4094  O   GLU A 268     -26.693 -18.163  18.216  1.00 98.74           O  
ATOM   4095  CG  GLU A 268     -30.291 -19.428  15.446  1.00 98.74           C  
ATOM   4096  HG2 GLU A 268     -31.064 -20.145  15.723  1.00 98.74           H  
ATOM   4097  HG3 GLU A 268     -29.654 -19.902  14.700  1.00 98.74           H  
ATOM   4098  CD  GLU A 268     -30.960 -18.180  14.847  1.00 98.74           C  
ATOM   4099  OE1 GLU A 268     -31.306 -18.235  13.648  1.00 98.74           O  
ATOM   4100  OE2 GLU A 268     -31.120 -17.185  15.597  1.00 98.74           O  
ATOM   4101  N   LYS A 269     -28.327 -16.634  18.353  1.00 98.42           N  
ATOM   4102  H   LYS A 269     -29.148 -16.254  17.903  1.00 98.42           H  
ATOM   4103  CA  LYS A 269     -27.798 -15.988  19.571  1.00 98.42           C  
ATOM   4104  HA  LYS A 269     -26.856 -15.508  19.309  1.00 98.42           H  
ATOM   4105  C   LYS A 269     -27.481 -16.976  20.700  1.00 98.42           C  
ATOM   4106  CB  LYS A 269     -28.780 -14.912  20.060  1.00 98.42           C  
ATOM   4107  HB2 LYS A 269     -29.684 -15.383  20.445  1.00 98.42           H  
ATOM   4108  HB3 LYS A 269     -29.059 -14.278  19.218  1.00 98.42           H  
ATOM   4109  O   LYS A 269     -26.531 -16.763  21.444  1.00 98.42           O  
ATOM   4110  CG  LYS A 269     -28.143 -14.043  21.158  1.00 98.42           C  
ATOM   4111  HG2 LYS A 269     -27.166 -13.704  20.815  1.00 98.42           H  
ATOM   4112  HG3 LYS A 269     -28.012 -14.633  22.065  1.00 98.42           H  
ATOM   4113  CD  LYS A 269     -28.996 -12.814  21.488  1.00 98.42           C  
ATOM   4114  HD2 LYS A 269     -29.132 -12.233  20.576  1.00 98.42           H  
ATOM   4115  HD3 LYS A 269     -29.971 -13.124  21.862  1.00 98.42           H  
ATOM   4116  CE  LYS A 269     -28.269 -11.973  22.545  1.00 98.42           C  
ATOM   4117  HE2 LYS A 269     -27.198 -12.034  22.357  1.00 98.42           H  
ATOM   4118  HE3 LYS A 269     -28.456 -12.408  23.527  1.00 98.42           H  
ATOM   4119  NZ  LYS A 269     -28.678 -10.548  22.508  1.00 98.42           N  
ATOM   4120  HZ1 LYS A 269     -29.680 -10.429  22.460  1.00 98.42           H  
ATOM   4121  HZ2 LYS A 269     -28.295 -10.038  23.291  1.00 98.42           H  
ATOM   4122  HZ3 LYS A 269     -28.262 -10.086  21.713  1.00 98.42           H  
ATOM   4123  N   ALA A 270     -28.260 -18.052  20.822  1.00 98.16           N  
ATOM   4124  H   ALA A 270     -28.976 -18.194  20.124  1.00 98.16           H  
ATOM   4125  CA  ALA A 270     -28.070 -19.081  21.846  1.00 98.16           C  
ATOM   4126  HA  ALA A 270     -28.056 -18.601  22.825  1.00 98.16           H  
ATOM   4127  C   ALA A 270     -26.742 -19.854  21.710  1.00 98.16           C  
ATOM   4128  CB  ALA A 270     -29.270 -20.032  21.784  1.00 98.16           C  
ATOM   4129  HB1 ALA A 270     -30.198 -19.476  21.920  1.00 98.16           H  
ATOM   4130  HB2 ALA A 270     -29.290 -20.547  20.823  1.00 98.16           H  
ATOM   4131  HB3 ALA A 270     -29.182 -20.776  22.576  1.00 98.16           H  
ATOM   4132  O   ALA A 270     -26.271 -20.422  22.690  1.00 98.16           O  
ATOM   4133  N   GLU A 271     -26.144 -19.862  20.517  1.00 98.39           N  
ATOM   4134  H   GLU A 271     -26.577 -19.363  19.754  1.00 98.39           H  
ATOM   4135  CA  GLU A 271     -24.880 -20.540  20.199  1.00 98.39           C  
ATOM   4136  HA  GLU A 271     -24.575 -21.171  21.034  1.00 98.39           H  
ATOM   4137  C   GLU A 271     -23.729 -19.547  19.945  1.00 98.39           C  
ATOM   4138  CB  GLU A 271     -25.095 -21.433  18.966  1.00 98.39           C  
ATOM   4139  HB2 GLU A 271     -24.142 -21.886  18.691  1.00 98.39           H  
ATOM   4140  HB3 GLU A 271     -25.433 -20.802  18.145  1.00 98.39           H  
ATOM   4141  O   GLU A 271     -22.608 -19.947  19.620  1.00 98.39           O  
ATOM   4142  CG  GLU A 271     -26.125 -22.553  19.184  1.00 98.39           C  
ATOM   4143  HG2 GLU A 271     -25.780 -23.190  19.999  1.00 98.39           H  
ATOM   4144  HG3 GLU A 271     -27.078 -22.112  19.477  1.00 98.39           H  
ATOM   4145  CD  GLU A 271     -26.355 -23.413  17.930  1.00 98.39           C  
ATOM   4146  OE1 GLU A 271     -27.319 -24.211  17.961  1.00 98.39           O  
ATOM   4147  OE2 GLU A 271     -25.572 -23.294  16.957  1.00 98.39           O  
ATOM   4148  N   ALA A 272     -24.000 -18.244  20.061  1.00 98.51           N  
ATOM   4149  H   ALA A 272     -24.919 -17.972  20.380  1.00 98.51           H  
ATOM   4150  CA  ALA A 272     -23.039 -17.190  19.774  1.00 98.51           C  
ATOM   4151  HA  ALA A 272     -22.646 -17.350  18.770  1.00 98.51           H  
ATOM   4152  C   ALA A 272     -21.864 -17.206  20.761  1.00 98.51           C  
ATOM   4153  CB  ALA A 272     -23.766 -15.846  19.798  1.00 98.51           C  
ATOM   4154  HB1 ALA A 272     -23.082 -15.058  19.485  1.00 98.51           H  
ATOM   4155  HB2 ALA A 272     -24.621 -15.886  19.122  1.00 98.51           H  
ATOM   4156  HB3 ALA A 272     -24.122 -15.639  20.807  1.00 98.51           H  
ATOM   4157  O   ALA A 272     -22.039 -17.428  21.960  1.00 98.51           O  
ATOM   4158  N   ALA A 273     -20.667 -16.897  20.263  1.00 98.37           N  
ATOM   4159  H   ALA A 273     -20.603 -16.610  19.297  1.00 98.37           H  
ATOM   4160  CA  ALA A 273     -19.504 -16.675  21.113  1.00 98.37           C  
ATOM   4161  HA  ALA A 273     -19.651 -17.189  22.063  1.00 98.37           H  
ATOM   4162  C   ALA A 273     -19.331 -15.183  21.423  1.00 98.37           C  
ATOM   4163  CB  ALA A 273     -18.270 -17.293  20.452  1.00 98.37           C  
ATOM   4164  HB1 ALA A 273     -18.437 -18.360  20.310  1.00 98.37           H  
ATOM   4165  HB2 ALA A 273     -17.397 -17.147  21.089  1.00 98.37           H  
ATOM   4166  HB3 ALA A 273     -18.091 -16.815  19.489  1.00 98.37           H  
ATOM   4167  O   ALA A 273     -19.777 -14.316  20.666  1.00 98.37           O  
ATOM   4168  N   THR A 274     -18.648 -14.885  22.529  1.00 98.67           N  
ATOM   4169  H   THR A 274     -18.302 -15.627  23.119  1.00 98.67           H  
ATOM   4170  CA  THR A 274     -18.227 -13.523  22.867  1.00 98.67           C  
ATOM   4171  HA  THR A 274     -18.827 -12.825  22.283  1.00 98.67           H  
ATOM   4172  C   THR A 274     -16.770 -13.289  22.482  1.00 98.67           C  
ATOM   4173  CB  THR A 274     -18.481 -13.171  24.338  1.00 98.67           C  
ATOM   4174  HB  THR A 274     -18.197 -12.129  24.487  1.00 98.67           H  
ATOM   4175  O   THR A 274     -15.948 -14.209  22.476  1.00 98.67           O  
ATOM   4176  CG2 THR A 274     -19.956 -13.308  24.712  1.00 98.67           C  
ATOM   4177 HG21 THR A 274     -20.559 -12.672  24.065  1.00 98.67           H  
ATOM   4178 HG22 THR A 274     -20.282 -14.343  24.609  1.00 98.67           H  
ATOM   4179 HG23 THR A 274     -20.094 -12.997  25.748  1.00 98.67           H  
ATOM   4180  OG1 THR A 274     -17.732 -13.978  25.219  1.00 98.67           O  
ATOM   4181  HG1 THR A 274     -16.837 -13.631  25.223  1.00 98.67           H  
ATOM   4182  N   TYR A 275     -16.463 -12.043  22.125  1.00 98.72           N  
ATOM   4183  H   TYR A 275     -17.213 -11.369  22.072  1.00 98.72           H  
ATOM   4184  CA  TYR A 275     -15.151 -11.622  21.654  1.00 98.72           C  
ATOM   4185  HA  TYR A 275     -14.423 -12.408  21.853  1.00 98.72           H  
ATOM   4186  C   TYR A 275     -14.683 -10.363  22.370  1.00 98.72           C  
ATOM   4187  CB  TYR A 275     -15.201 -11.381  20.141  1.00 98.72           C  
ATOM   4188  HB2 TYR A 275     -14.273 -10.901  19.830  1.00 98.72           H  
ATOM   4189  HB3 TYR A 275     -16.017 -10.693  19.918  1.00 98.72           H  
ATOM   4190  O   TYR A 275     -15.439  -9.408  22.573  1.00 98.72           O  
ATOM   4191  CG  TYR A 275     -15.379 -12.652  19.341  1.00 98.72           C  
ATOM   4192  CD1 TYR A 275     -14.237 -13.350  18.914  1.00 98.72           C  
ATOM   4193  HD1 TYR A 275     -13.257 -12.939  19.103  1.00 98.72           H  
ATOM   4194  CD2 TYR A 275     -16.665 -13.163  19.074  1.00 98.72           C  
ATOM   4195  HD2 TYR A 275     -17.543 -12.634  19.415  1.00 98.72           H  
ATOM   4196  CE1 TYR A 275     -14.369 -14.583  18.262  1.00 98.72           C  
ATOM   4197  HE1 TYR A 275     -13.497 -15.136  17.948  1.00 98.72           H  
ATOM   4198  CE2 TYR A 275     -16.806 -14.396  18.408  1.00 98.72           C  
ATOM   4199  HE2 TYR A 275     -17.789 -14.806  18.227  1.00 98.72           H  
ATOM   4200  OH  TYR A 275     -15.718 -16.328  17.449  1.00 98.72           O  
ATOM   4201  HH  TYR A 275     -16.614 -16.642  17.304  1.00 98.72           H  
ATOM   4202  CZ  TYR A 275     -15.650 -15.111  18.026  1.00 98.72           C  
ATOM   4203  N   VAL A 276     -13.388 -10.317  22.664  1.00 98.49           N  
ATOM   4204  H   VAL A 276     -12.817 -11.112  22.415  1.00 98.49           H  
ATOM   4205  CA  VAL A 276     -12.709  -9.082  23.031  1.00 98.49           C  
ATOM   4206  HA  VAL A 276     -13.348  -8.528  23.719  1.00 98.49           H  
ATOM   4207  C   VAL A 276     -12.496  -8.255  21.766  1.00 98.49           C  
ATOM   4208  CB  VAL A 276     -11.372  -9.353  23.735  1.00 98.49           C  
ATOM   4209  HB  VAL A 276     -10.691  -9.841  23.037  1.00 98.49           H  
ATOM   4210  O   VAL A 276     -11.952  -8.745  20.774  1.00 98.49           O  
ATOM   4211  CG1 VAL A 276     -10.760  -8.027  24.208  1.00 98.49           C  
ATOM   4212 HG11 VAL A 276     -10.423  -7.441  23.352  1.00 98.49           H  
ATOM   4213 HG12 VAL A 276     -11.500  -7.456  24.769  1.00 98.49           H  
ATOM   4214 HG13 VAL A 276      -9.912  -8.216  24.866  1.00 98.49           H  
ATOM   4215  CG2 VAL A 276     -11.531 -10.259  24.960  1.00 98.49           C  
ATOM   4216 HG21 VAL A 276     -12.191  -9.794  25.693  1.00 98.49           H  
ATOM   4217 HG22 VAL A 276     -10.560 -10.447  25.419  1.00 98.49           H  
ATOM   4218 HG23 VAL A 276     -11.960 -11.216  24.666  1.00 98.49           H  
ATOM   4219  N   VAL A 277     -12.887  -6.983  21.821  1.00 98.52           N  
ATOM   4220  H   VAL A 277     -13.351  -6.660  22.658  1.00 98.52           H  
ATOM   4221  CA  VAL A 277     -12.603  -5.991  20.779  1.00 98.52           C  
ATOM   4222  HA  VAL A 277     -12.074  -6.473  19.957  1.00 98.52           H  
ATOM   4223  C   VAL A 277     -11.694  -4.930  21.383  1.00 98.52           C  
ATOM   4224  CB  VAL A 277     -13.887  -5.375  20.194  1.00 98.52           C  
ATOM   4225  HB  VAL A 277     -14.369  -4.749  20.945  1.00 98.52           H  
ATOM   4226  O   VAL A 277     -12.099  -4.199  22.286  1.00 98.52           O  
ATOM   4227  CG1 VAL A 277     -13.531  -4.521  18.970  1.00 98.52           C  
ATOM   4228 HG11 VAL A 277     -12.864  -3.708  19.256  1.00 98.52           H  
ATOM   4229 HG12 VAL A 277     -14.435  -4.102  18.530  1.00 98.52           H  
ATOM   4230 HG13 VAL A 277     -13.026  -5.129  18.219  1.00 98.52           H  
ATOM   4231  CG2 VAL A 277     -14.888  -6.443  19.739  1.00 98.52           C  
ATOM   4232 HG21 VAL A 277     -15.185  -7.081  20.571  1.00 98.52           H  
ATOM   4233 HG22 VAL A 277     -15.783  -5.955  19.352  1.00 98.52           H  
ATOM   4234 HG23 VAL A 277     -14.446  -7.066  18.962  1.00 98.52           H  
ATOM   4235  N   ALA A 278     -10.448  -4.869  20.920  1.00 98.02           N  
ATOM   4236  H   ALA A 278     -10.192  -5.471  20.150  1.00 98.02           H  
ATOM   4237  CA  ALA A 278      -9.429  -3.985  21.481  1.00 98.02           C  
ATOM   4238  HA  ALA A 278      -9.910  -3.226  22.097  1.00 98.02           H  
ATOM   4239  C   ALA A 278      -8.655  -3.257  20.383  1.00 98.02           C  
ATOM   4240  CB  ALA A 278      -8.491  -4.799  22.380  1.00 98.02           C  
ATOM   4241  HB1 ALA A 278      -7.784  -4.133  22.875  1.00 98.02           H  
ATOM   4242  HB2 ALA A 278      -7.935  -5.516  21.777  1.00 98.02           H  
ATOM   4243  HB3 ALA A 278      -9.069  -5.326  23.139  1.00 98.02           H  
ATOM   4244  O   ALA A 278      -8.502  -3.778  19.279  1.00 98.02           O  
ATOM   4245  N   ALA A 279      -8.134  -2.071  20.703  1.00 98.25           N  
ATOM   4246  H   ALA A 279      -8.258  -1.722  21.642  1.00 98.25           H  
ATOM   4247  CA  ALA A 279      -7.298  -1.301  19.789  1.00 98.25           C  
ATOM   4248  HA  ALA A 279      -7.898  -1.009  18.928  1.00 98.25           H  
ATOM   4249  C   ALA A 279      -6.100  -2.130  19.302  1.00 98.25           C  
ATOM   4250  CB  ALA A 279      -6.812  -0.038  20.504  1.00 98.25           C  
ATOM   4251  HB1 ALA A 279      -6.315   0.616  19.789  1.00 98.25           H  
ATOM   4252  HB2 ALA A 279      -6.107  -0.308  21.290  1.00 98.25           H  
ATOM   4253  HB3 ALA A 279      -7.653   0.487  20.956  1.00 98.25           H  
ATOM   4254  O   ALA A 279      -5.412  -2.770  20.098  1.00 98.25           O  
ATOM   4255  N   ALA A 280      -5.841  -2.086  18.000  1.00 97.82           N  
ATOM   4256  H   ALA A 280      -6.416  -1.501  17.411  1.00 97.82           H  
ATOM   4257  CA  ALA A 280      -4.668  -2.694  17.401  1.00 97.82           C  
ATOM   4258  HA  ALA A 280      -4.428  -3.609  17.943  1.00 97.82           H  
ATOM   4259  C   ALA A 280      -3.449  -1.755  17.495  1.00 97.82           C  
ATOM   4260  CB  ALA A 280      -5.007  -3.087  15.958  1.00 97.82           C  
ATOM   4261  HB1 ALA A 280      -5.892  -3.722  15.944  1.00 97.82           H  
ATOM   4262  HB2 ALA A 280      -5.185  -2.195  15.357  1.00 97.82           H  
ATOM   4263  HB3 ALA A 280      -4.175  -3.651  15.537  1.00 97.82           H  
ATOM   4264  O   ALA A 280      -3.531  -0.593  17.921  1.00 97.82           O  
ATOM   4265  N   ALA A 281      -2.297  -2.256  17.042  1.00 95.78           N  
ATOM   4266  H   ALA A 281      -2.281  -3.217  16.732  1.00 95.78           H  
ATOM   4267  CA  ALA A 281      -1.071  -1.467  16.936  1.00 95.78           C  
ATOM   4268  HA  ALA A 281      -0.840  -1.042  17.913  1.00 95.78           H  
ATOM   4269  C   ALA A 281      -1.199  -0.295  15.942  1.00 95.78           C  
ATOM   4270  CB  ALA A 281       0.068  -2.411  16.532  1.00 95.78           C  
ATOM   4271  HB1 ALA A 281       1.000  -1.849  16.474  1.00 95.78           H  
ATOM   4272  HB2 ALA A 281      -0.140  -2.854  15.558  1.00 95.78           H  
ATOM   4273  HB3 ALA A 281       0.179  -3.200  17.275  1.00 95.78           H  
ATOM   4274  O   ALA A 281      -0.484   0.696  16.064  1.00 95.78           O  
ATOM   4275  N   THR A 282      -2.111  -0.388  14.971  1.00 97.52           N  
ATOM   4276  H   THR A 282      -2.693  -1.213  14.938  1.00 97.52           H  
ATOM   4277  CA  THR A 282      -2.338   0.652  13.959  1.00 97.52           C  
ATOM   4278  HA  THR A 282      -1.428   1.242  13.846  1.00 97.52           H  
ATOM   4279  C   THR A 282      -3.469   1.587  14.384  1.00 97.52           C  
ATOM   4280  CB  THR A 282      -2.657   0.029  12.593  1.00 97.52           C  
ATOM   4281  HB  THR A 282      -3.661  -0.395  12.612  1.00 97.52           H  
ATOM   4282  O   THR A 282      -4.536   1.130  14.791  1.00 97.52           O  
ATOM   4283  CG2 THR A 282      -2.567   1.049  11.458  1.00 97.52           C  
ATOM   4284 HG21 THR A 282      -1.553   1.442  11.389  1.00 97.52           H  
ATOM   4285 HG22 THR A 282      -2.841   0.569  10.518  1.00 97.52           H  
ATOM   4286 HG23 THR A 282      -3.263   1.869  11.633  1.00 97.52           H  
ATOM   4287  OG1 THR A 282      -1.743  -1.006  12.301  1.00 97.52           O  
ATOM   4288  HG1 THR A 282      -2.145  -1.800  12.661  1.00 97.52           H  
ATOM   4289  N   ASN A 283      -3.268   2.901  14.267  1.00 98.26           N  
ATOM   4290  H   ASN A 283      -2.357   3.233  13.984  1.00 98.26           H  
ATOM   4291  CA  ASN A 283      -4.303   3.903  14.525  1.00 98.26           C  
ATOM   4292  HA  ASN A 283      -4.601   3.847  15.572  1.00 98.26           H  
ATOM   4293  C   ASN A 283      -5.584   3.674  13.708  1.00 98.26           C  
ATOM   4294  CB  ASN A 283      -3.719   5.296  14.246  1.00 98.26           C  
ATOM   4295  HB2 ASN A 283      -3.471   5.389  13.189  1.00 98.26           H  
ATOM   4296  HB3 ASN A 283      -2.818   5.452  14.839  1.00 98.26           H  
ATOM   4297  O   ASN A 283      -5.495   3.541  12.491  1.00 98.26           O  
ATOM   4298  CG  ASN A 283      -4.728   6.348  14.636  1.00 98.26           C  
ATOM   4299  ND2 ASN A 283      -5.053   7.295  13.792  1.00 98.26           N  
ATOM   4300 HD21 ASN A 283      -4.646   7.330  12.868  1.00 98.26           H  
ATOM   4301 HD22 ASN A 283      -5.723   7.986  14.096  1.00 98.26           H  
ATOM   4302  OD1 ASN A 283      -5.271   6.276  15.715  1.00 98.26           O  
ATOM   4303  N   GLY A 284      -6.749   3.678  14.367  1.00 98.19           N  
ATOM   4304  H   GLY A 284      -6.756   3.785  15.371  1.00 98.19           H  
ATOM   4305  CA  GLY A 284      -8.061   3.467  13.740  1.00 98.19           C  
ATOM   4306  HA2 GLY A 284      -8.066   3.904  12.741  1.00 98.19           H  
ATOM   4307  HA3 GLY A 284      -8.825   3.969  14.334  1.00 98.19           H  
ATOM   4308  C   GLY A 284      -8.475   2.003  13.580  1.00 98.19           C  
ATOM   4309  O   GLY A 284      -9.581   1.729  13.121  1.00 98.19           O  
ATOM   4310  N   TYR A 285      -7.608   1.057  13.951  1.00 98.51           N  
ATOM   4311  H   TYR A 285      -6.734   1.332  14.376  1.00 98.51           H  
ATOM   4312  CA  TYR A 285      -7.869  -0.372  13.802  1.00 98.51           C  
ATOM   4313  HA  TYR A 285      -8.808  -0.499  13.263  1.00 98.51           H  
ATOM   4314  C   TYR A 285      -8.038  -1.060  15.158  1.00 98.51           C  
ATOM   4315  CB  TYR A 285      -6.776  -1.046  12.959  1.00 98.51           C  
ATOM   4316  HB2 TYR A 285      -6.949  -2.121  12.987  1.00 98.51           H  
ATOM   4317  HB3 TYR A 285      -5.804  -0.860  13.417  1.00 98.51           H  
ATOM   4318  O   TYR A 285      -7.445  -0.662  16.162  1.00 98.51           O  
ATOM   4319  CG  TYR A 285      -6.731  -0.609  11.504  1.00 98.51           C  
ATOM   4320  CD1 TYR A 285      -7.299  -1.413  10.498  1.00 98.51           C  
ATOM   4321  HD1 TYR A 285      -7.757  -2.357  10.753  1.00 98.51           H  
ATOM   4322  CD2 TYR A 285      -6.136   0.615  11.157  1.00 98.51           C  
ATOM   4323  HD2 TYR A 285      -5.710   1.231  11.935  1.00 98.51           H  
ATOM   4324  CE1 TYR A 285      -7.291  -0.980   9.158  1.00 98.51           C  
ATOM   4325  HE1 TYR A 285      -7.753  -1.577   8.385  1.00 98.51           H  
ATOM   4326  CE2 TYR A 285      -6.133   1.061   9.823  1.00 98.51           C  
ATOM   4327  HE2 TYR A 285      -5.714   2.026   9.580  1.00 98.51           H  
ATOM   4328  OH  TYR A 285      -6.712   0.670   7.524  1.00 98.51           O  
ATOM   4329  HH  TYR A 285      -6.425   1.583   7.441  1.00 98.51           H  
ATOM   4330  CZ  TYR A 285      -6.713   0.259   8.818  1.00 98.51           C  
ATOM   4331  N   CYS A 286      -8.800  -2.149  15.168  1.00 98.75           N  
ATOM   4332  H   CYS A 286      -9.301  -2.376  14.321  1.00 98.75           H  
ATOM   4333  CA  CYS A 286      -8.964  -3.063  16.288  1.00 98.75           C  
ATOM   4334  HA  CYS A 286      -8.277  -2.770  17.081  1.00 98.75           H  
ATOM   4335  C   CYS A 286      -8.619  -4.505  15.905  1.00 98.75           C  
ATOM   4336  CB  CYS A 286     -10.390  -2.953  16.847  1.00 98.75           C  
ATOM   4337  HB2 CYS A 286     -10.488  -3.587  17.728  1.00 98.75           H  
ATOM   4338  HB3 CYS A 286     -10.572  -1.922  17.151  1.00 98.75           H  
ATOM   4339  O   CYS A 286      -8.689  -4.900  14.740  1.00 98.75           O  
ATOM   4340  SG  CYS A 286     -11.642  -3.454  15.627  1.00 98.75           S  
ATOM   4341  HG  CYS A 286     -11.056  -4.586  15.228  1.00 98.75           H  
ATOM   4342  N   ASN A 287      -8.301  -5.315  16.909  1.00 98.68           N  
ATOM   4343  H   ASN A 287      -8.284  -4.914  17.836  1.00 98.68           H  
ATOM   4344  CA  ASN A 287      -8.354  -6.767  16.820  1.00 98.68           C  
ATOM   4345  HA  ASN A 287      -8.364  -7.076  15.775  1.00 98.68           H  
ATOM   4346  C   ASN A 287      -9.647  -7.265  17.475  1.00 98.68           C  
ATOM   4347  CB  ASN A 287      -7.122  -7.380  17.496  1.00 98.68           C  
ATOM   4348  HB2 ASN A 287      -7.067  -7.031  18.527  1.00 98.68           H  
ATOM   4349  HB3 ASN A 287      -7.228  -8.465  17.505  1.00 98.68           H  
ATOM   4350  O   ASN A 287     -10.067  -6.737  18.507  1.00 98.68           O  
ATOM   4351  CG  ASN A 287      -5.814  -7.052  16.806  1.00 98.68           C  
ATOM   4352  ND2 ASN A 287      -5.587  -7.563  15.619  1.00 98.68           N  
ATOM   4353 HD21 ASN A 287      -4.621  -7.612  15.329  1.00 98.68           H  
ATOM   4354 HD22 ASN A 287      -6.308  -8.028  15.085  1.00 98.68           H  
ATOM   4355  OD1 ASN A 287      -4.956  -6.386  17.361  1.00 98.68           O  
ATOM   4356  N   ILE A 288     -10.231  -8.312  16.894  1.00 98.79           N  
ATOM   4357  H   ILE A 288      -9.812  -8.698  16.060  1.00 98.79           H  
ATOM   4358  CA  ILE A 288     -11.415  -9.004  17.408  1.00 98.79           C  
ATOM   4359  HA  ILE A 288     -11.741  -8.551  18.344  1.00 98.79           H  
ATOM   4360  C   ILE A 288     -11.007 -10.451  17.665  1.00 98.79           C  
ATOM   4361  CB  ILE A 288     -12.579  -8.923  16.401  1.00 98.79           C  
ATOM   4362  HB  ILE A 288     -12.278  -9.439  15.489  1.00 98.79           H  
ATOM   4363  O   ILE A 288     -10.649 -11.160  16.724  1.00 98.79           O  
ATOM   4364  CG1 ILE A 288     -12.934  -7.464  16.029  1.00 98.79           C  
ATOM   4365 HG12 ILE A 288     -12.034  -6.926  15.733  1.00 98.79           H  
ATOM   4366 HG13 ILE A 288     -13.356  -6.960  16.898  1.00 98.79           H  
ATOM   4367  CG2 ILE A 288     -13.802  -9.641  16.991  1.00 98.79           C  
ATOM   4368 HG21 ILE A 288     -14.584  -9.700  16.234  1.00 98.79           H  
ATOM   4369 HG22 ILE A 288     -13.566 -10.664  17.285  1.00 98.79           H  
ATOM   4370 HG23 ILE A 288     -14.174  -9.105  17.864  1.00 98.79           H  
ATOM   4371  CD1 ILE A 288     -13.918  -7.345  14.859  1.00 98.79           C  
ATOM   4372 HD11 ILE A 288     -14.041  -6.293  14.600  1.00 98.79           H  
ATOM   4373 HD12 ILE A 288     -14.893  -7.749  15.132  1.00 98.79           H  
ATOM   4374 HD13 ILE A 288     -13.531  -7.877  13.990  1.00 98.79           H  
ATOM   4375  N   TYR A 289     -10.994 -10.875  18.925  1.00 98.61           N  
ATOM   4376  H   TYR A 289     -11.320 -10.264  19.660  1.00 98.61           H  
ATOM   4377  CA  TYR A 289     -10.399 -12.153  19.305  1.00 98.61           C  
ATOM   4378  HA  TYR A 289     -10.504 -12.850  18.474  1.00 98.61           H  
ATOM   4379  C   TYR A 289     -11.086 -12.797  20.503  1.00 98.61           C  
ATOM   4380  CB  TYR A 289      -8.905 -11.965  19.582  1.00 98.61           C  
ATOM   4381  HB2 TYR A 289      -8.419 -11.571  18.690  1.00 98.61           H  
ATOM   4382  HB3 TYR A 289      -8.481 -12.950  19.776  1.00 98.61           H  
ATOM   4383  O   TYR A 289     -11.669 -12.120  21.346  1.00 98.61           O  
ATOM   4384  CG  TYR A 289      -8.572 -11.064  20.752  1.00 98.61           C  
ATOM   4385  CD1 TYR A 289      -8.548  -9.668  20.575  1.00 98.61           C  
ATOM   4386  HD1 TYR A 289      -8.795  -9.242  19.614  1.00 98.61           H  
ATOM   4387  CD2 TYR A 289      -8.308 -11.622  22.017  1.00 98.61           C  
ATOM   4388  HD2 TYR A 289      -8.345 -12.694  22.150  1.00 98.61           H  
ATOM   4389  CE1 TYR A 289      -8.244  -8.829  21.660  1.00 98.61           C  
ATOM   4390  HE1 TYR A 289      -8.240  -7.757  21.532  1.00 98.61           H  
ATOM   4391  CE2 TYR A 289      -8.024 -10.787  23.112  1.00 98.61           C  
ATOM   4392  HE2 TYR A 289      -7.833 -11.226  24.081  1.00 98.61           H  
ATOM   4393  OH  TYR A 289      -7.543  -8.590  23.928  1.00 98.61           O  
ATOM   4394  HH  TYR A 289      -7.587  -9.026  24.782  1.00 98.61           H  
ATOM   4395  CZ  TYR A 289      -7.991  -9.389  22.930  1.00 98.61           C  
ATOM   4396  N   SER A 290     -11.015 -14.122  20.573  1.00 98.17           N  
ATOM   4397  H   SER A 290     -10.505 -14.616  19.855  1.00 98.17           H  
ATOM   4398  CA  SER A 290     -11.537 -14.872  21.713  1.00 98.17           C  
ATOM   4399  HA  SER A 290     -12.507 -14.462  21.995  1.00 98.17           H  
ATOM   4400  C   SER A 290     -10.591 -14.763  22.910  1.00 98.17           C  
ATOM   4401  CB  SER A 290     -11.742 -16.327  21.311  1.00 98.17           C  
ATOM   4402  HB2 SER A 290     -12.486 -16.380  20.516  1.00 98.17           H  
ATOM   4403  HB3 SER A 290     -10.799 -16.739  20.952  1.00 98.17           H  
ATOM   4404  O   SER A 290      -9.388 -14.983  22.773  1.00 98.17           O  
ATOM   4405  OG  SER A 290     -12.180 -17.078  22.421  1.00 98.17           O  
ATOM   4406  HG  SER A 290     -13.134 -17.001  22.499  1.00 98.17           H  
ATOM   4407  N   SER A 291     -11.127 -14.469  24.096  1.00 96.48           N  
ATOM   4408  H   SER A 291     -12.121 -14.307  24.169  1.00 96.48           H  
ATOM   4409  CA  SER A 291     -10.370 -14.476  25.360  1.00 96.48           C  
ATOM   4410  HA  SER A 291      -9.445 -13.914  25.229  1.00 96.48           H  
ATOM   4411  C   SER A 291      -9.992 -15.877  25.846  1.00 96.48           C  
ATOM   4412  CB  SER A 291     -11.198 -13.803  26.451  1.00 96.48           C  
ATOM   4413  HB2 SER A 291     -11.336 -12.751  26.201  1.00 96.48           H  
ATOM   4414  HB3 SER A 291     -10.681 -13.869  27.409  1.00 96.48           H  
ATOM   4415  O   SER A 291      -9.115 -16.015  26.696  1.00 96.48           O  
ATOM   4416  OG  SER A 291     -12.457 -14.433  26.542  1.00 96.48           O  
ATOM   4417  HG  SER A 291     -13.084 -13.723  26.694  1.00 96.48           H  
ATOM   4418  N   THR A 292     -10.637 -16.912  25.306  1.00 93.91           N  
ATOM   4419  H   THR A 292     -11.371 -16.714  24.641  1.00 93.91           H  
ATOM   4420  CA  THR A 292     -10.427 -18.325  25.656  1.00 93.91           C  
ATOM   4421  HA  THR A 292      -9.745 -18.389  26.504  1.00 93.91           H  
ATOM   4422  C   THR A 292      -9.776 -19.128  24.526  1.00 93.91           C  
ATOM   4423  CB  THR A 292     -11.754 -18.975  26.076  1.00 93.91           C  
ATOM   4424  HB  THR A 292     -11.590 -20.032  26.282  1.00 93.91           H  
ATOM   4425  O   THR A 292      -9.523 -20.323  24.679  1.00 93.91           O  
ATOM   4426  CG2 THR A 292     -12.352 -18.322  27.323  1.00 93.91           C  
ATOM   4427 HG21 THR A 292     -11.631 -18.371  28.139  1.00 93.91           H  
ATOM   4428 HG22 THR A 292     -12.598 -17.277  27.134  1.00 93.91           H  
ATOM   4429 HG23 THR A 292     -13.254 -18.857  27.619  1.00 93.91           H  
ATOM   4430  OG1 THR A 292     -12.718 -18.842  25.059  1.00 93.91           O  
ATOM   4431  HG1 THR A 292     -13.441 -18.328  25.427  1.00 93.91           H  
ATOM   4432  N   GLY A 293      -9.494 -18.485  23.389  1.00 91.56           N  
ATOM   4433  H   GLY A 293      -9.707 -17.499  23.340  1.00 91.56           H  
ATOM   4434  CA  GLY A 293      -8.879 -19.116  22.228  1.00 91.56           C  
ATOM   4435  HA2 GLY A 293      -9.396 -20.055  22.027  1.00 91.56           H  
ATOM   4436  HA3 GLY A 293      -9.007 -18.473  21.357  1.00 91.56           H  
ATOM   4437  C   GLY A 293      -7.387 -19.411  22.408  1.00 91.56           C  
ATOM   4438  O   GLY A 293      -6.707 -18.878  23.283  1.00 91.56           O  
ATOM   4439  N   THR A 294      -6.857 -20.276  21.543  1.00 94.48           N  
ATOM   4440  H   THR A 294      -7.444 -20.639  20.806  1.00 94.48           H  
ATOM   4441  CA  THR A 294      -5.417 -20.569  21.489  1.00 94.48           C  
ATOM   4442  HA  THR A 294      -5.047 -20.737  22.500  1.00 94.48           H  
ATOM   4443  C   THR A 294      -4.663 -19.393  20.881  1.00 94.48           C  
ATOM   4444  CB  THR A 294      -5.156 -21.827  20.653  1.00 94.48           C  
ATOM   4445  HB  THR A 294      -5.504 -21.667  19.633  1.00 94.48           H  
ATOM   4446  O   THR A 294      -5.001 -18.972  19.779  1.00 94.48           O  
ATOM   4447  CG2 THR A 294      -3.686 -22.243  20.624  1.00 94.48           C  
ATOM   4448 HG21 THR A 294      -3.092 -21.490  20.106  1.00 94.48           H  
ATOM   4449 HG22 THR A 294      -3.590 -23.186  20.088  1.00 94.48           H  
ATOM   4450 HG23 THR A 294      -3.313 -22.367  21.641  1.00 94.48           H  
ATOM   4451  OG1 THR A 294      -5.871 -22.905  21.212  1.00 94.48           O  
ATOM   4452  HG1 THR A 294      -6.425 -22.555  21.913  1.00 94.48           H  
ATOM   4453  N   ALA A 295      -3.618 -18.917  21.561  1.00 92.25           N  
ATOM   4454  H   ALA A 295      -3.426 -19.284  22.482  1.00 92.25           H  
ATOM   4455  CA  ALA A 295      -2.763 -17.846  21.060  1.00 92.25           C  
ATOM   4456  HA  ALA A 295      -3.351 -16.928  21.031  1.00 92.25           H  
ATOM   4457  C   ALA A 295      -2.248 -18.129  19.636  1.00 92.25           C  
ATOM   4458  CB  ALA A 295      -1.599 -17.633  22.035  1.00 92.25           C  
ATOM   4459  HB1 ALA A 295      -0.981 -16.807  21.684  1.00 92.25           H  
ATOM   4460  HB2 ALA A 295      -1.987 -17.387  23.024  1.00 92.25           H  
ATOM   4461  HB3 ALA A 295      -0.992 -18.536  22.092  1.00 92.25           H  
ATOM   4462  O   ALA A 295      -1.837 -19.246  19.313  1.00 92.25           O  
ATOM   4463  N   ASN A 296      -2.243 -17.086  18.815  1.00 93.82           N  
ATOM   4464  H   ASN A 296      -2.743 -16.275  19.150  1.00 93.82           H  
ATOM   4465  CA  ASN A 296      -1.969 -17.088  17.379  1.00 93.82           C  
ATOM   4466  HA  ASN A 296      -2.047 -16.034  17.111  1.00 93.82           H  
ATOM   4467  C   ASN A 296      -3.010 -17.811  16.501  1.00 93.82           C  
ATOM   4468  CB  ASN A 296      -0.520 -17.514  17.083  1.00 93.82           C  
ATOM   4469  HB2 ASN A 296      -0.294 -17.320  16.034  1.00 93.82           H  
ATOM   4470  HB3 ASN A 296      -0.418 -18.585  17.259  1.00 93.82           H  
ATOM   4471  O   ASN A 296      -2.782 -18.007  15.306  1.00 93.82           O  
ATOM   4472  CG  ASN A 296       0.500 -16.761  17.913  1.00 93.82           C  
ATOM   4473  ND2 ASN A 296       1.535 -17.429  18.367  1.00 93.82           N  
ATOM   4474 HD21 ASN A 296       1.630 -18.413  18.160  1.00 93.82           H  
ATOM   4475 HD22 ASN A 296       2.206 -16.875  18.880  1.00 93.82           H  
ATOM   4476  OD1 ASN A 296       0.376 -15.586  18.208  1.00 93.82           O  
ATOM   4477  N   LEU A 297      -4.142 -18.219  17.074  1.00 96.57           N  
ATOM   4478  H   LEU A 297      -4.274 -17.977  18.046  1.00 96.57           H  
ATOM   4479  CA  LEU A 297      -5.241 -18.929  16.413  1.00 96.57           C  
ATOM   4480  HA  LEU A 297      -5.250 -18.653  15.358  1.00 96.57           H  
ATOM   4481  C   LEU A 297      -6.613 -18.504  16.974  1.00 96.57           C  
ATOM   4482  CB  LEU A 297      -5.030 -20.453  16.545  1.00 96.57           C  
ATOM   4483  HB2 LEU A 297      -4.947 -20.686  17.607  1.00 96.57           H  
ATOM   4484  HB3 LEU A 297      -5.911 -20.969  16.164  1.00 96.57           H  
ATOM   4485  O   LEU A 297      -7.583 -19.244  16.856  1.00 96.57           O  
ATOM   4486  CG  LEU A 297      -3.804 -21.033  15.819  1.00 96.57           C  
ATOM   4487  HG  LEU A 297      -2.893 -20.537  16.152  1.00 96.57           H  
ATOM   4488  CD1 LEU A 297      -3.675 -22.519  16.164  1.00 96.57           C  
ATOM   4489 HD11 LEU A 297      -4.571 -23.058  15.856  1.00 96.57           H  
ATOM   4490 HD12 LEU A 297      -3.543 -22.625  17.240  1.00 96.57           H  
ATOM   4491 HD13 LEU A 297      -2.801 -22.936  15.663  1.00 96.57           H  
ATOM   4492  CD2 LEU A 297      -3.923 -20.921  14.294  1.00 96.57           C  
ATOM   4493 HD21 LEU A 297      -4.822 -21.430  13.946  1.00 96.57           H  
ATOM   4494 HD22 LEU A 297      -3.968 -19.872  14.001  1.00 96.57           H  
ATOM   4495 HD23 LEU A 297      -3.044 -21.362  13.826  1.00 96.57           H  
ATOM   4496  N   GLU A 298      -6.710 -17.328  17.588  1.00 97.46           N  
ATOM   4497  H   GLU A 298      -5.842 -16.845  17.770  1.00 97.46           H  
ATOM   4498  CA  GLU A 298      -7.881 -16.844  18.330  1.00 97.46           C  
ATOM   4499  HA  GLU A 298      -8.648 -17.618  18.314  1.00 97.46           H  
ATOM   4500  C   GLU A 298      -8.531 -15.590  17.730  1.00 97.46           C  
ATOM   4501  CB  GLU A 298      -7.510 -16.613  19.812  1.00 97.46           C  
ATOM   4502  HB2 GLU A 298      -7.003 -17.492  20.211  1.00 97.46           H  
ATOM   4503  HB3 GLU A 298      -8.453 -16.529  20.352  1.00 97.46           H  
ATOM   4504  O   GLU A 298      -9.579 -15.154  18.209  1.00 97.46           O  
ATOM   4505  CG  GLU A 298      -6.701 -15.344  20.159  1.00 97.46           C  
ATOM   4506  HG2 GLU A 298      -7.135 -14.495  19.631  1.00 97.46           H  
ATOM   4507  HG3 GLU A 298      -6.827 -15.159  21.226  1.00 97.46           H  
ATOM   4508  CD  GLU A 298      -5.200 -15.345  19.847  1.00 97.46           C  
ATOM   4509  OE1 GLU A 298      -4.465 -14.554  20.477  1.00 97.46           O  
ATOM   4510  OE2 GLU A 298      -4.763 -16.046  18.914  1.00 97.46           O  
ATOM   4511  N   THR A 299      -7.905 -14.987  16.716  1.00 98.56           N  
ATOM   4512  H   THR A 299      -7.067 -15.421  16.356  1.00 98.56           H  
ATOM   4513  CA  THR A 299      -8.282 -13.667  16.183  1.00 98.56           C  
ATOM   4514  HA  THR A 299      -8.988 -13.192  16.864  1.00 98.56           H  
ATOM   4515  C   THR A 299      -8.960 -13.798  14.824  1.00 98.56           C  
ATOM   4516  CB  THR A 299      -7.050 -12.750  16.088  1.00 98.56           C  
ATOM   4517  HB  THR A 299      -6.380 -13.111  15.308  1.00 98.56           H  
ATOM   4518  O   THR A 299      -8.503 -14.581  13.991  1.00 98.56           O  
ATOM   4519  CG2 THR A 299      -7.401 -11.288  15.808  1.00 98.56           C  
ATOM   4520 HG21 THR A 299      -7.883 -11.192  14.836  1.00 98.56           H  
ATOM   4521 HG22 THR A 299      -8.073 -10.906  16.577  1.00 98.56           H  
ATOM   4522 HG23 THR A 299      -6.492 -10.686  15.804  1.00 98.56           H  
ATOM   4523  OG1 THR A 299      -6.358 -12.730  17.317  1.00 98.56           O  
ATOM   4524  HG1 THR A 299      -5.961 -13.596  17.439  1.00 98.56           H  
ATOM   4525  N   LEU A 300     -10.012 -13.010  14.572  1.00 98.81           N  
ATOM   4526  H   LEU A 300     -10.334 -12.388  15.299  1.00 98.81           H  
ATOM   4527  CA  LEU A 300     -10.574 -12.849  13.228  1.00 98.81           C  
ATOM   4528  HA  LEU A 300     -10.941 -13.813  12.876  1.00 98.81           H  
ATOM   4529  C   LEU A 300      -9.473 -12.382  12.264  1.00 98.81           C  
ATOM   4530  CB  LEU A 300     -11.740 -11.837  13.228  1.00 98.81           C  
ATOM   4531  HB2 LEU A 300     -11.510 -11.020  13.912  1.00 98.81           H  
ATOM   4532  HB3 LEU A 300     -11.809 -11.409  12.228  1.00 98.81           H  
ATOM   4533  O   LEU A 300      -8.729 -11.451  12.561  1.00 98.81           O  
ATOM   4534  CG  LEU A 300     -13.129 -12.419  13.553  1.00 98.81           C  
ATOM   4535  HG  LEU A 300     -13.351 -13.215  12.842  1.00 98.81           H  
ATOM   4536  CD1 LEU A 300     -13.229 -12.986  14.967  1.00 98.81           C  
ATOM   4537 HD11 LEU A 300     -12.543 -13.824  15.085  1.00 98.81           H  
ATOM   4538 HD12 LEU A 300     -12.981 -12.218  15.700  1.00 98.81           H  
ATOM   4539 HD13 LEU A 300     -14.240 -13.349  15.150  1.00 98.81           H  
ATOM   4540  CD2 LEU A 300     -14.184 -11.322  13.396  1.00 98.81           C  
ATOM   4541 HD21 LEU A 300     -14.172 -10.941  12.375  1.00 98.81           H  
ATOM   4542 HD22 LEU A 300     -15.171 -11.736  13.604  1.00 98.81           H  
ATOM   4543 HD23 LEU A 300     -13.985 -10.504  14.088  1.00 98.81           H  
ATOM   4544  N   HIS A 301      -9.388 -13.008  11.096  1.00 98.76           N  
ATOM   4545  H   HIS A 301      -9.927 -13.855  10.982  1.00 98.76           H  
ATOM   4546  CA  HIS A 301      -8.369 -12.751  10.086  1.00 98.76           C  
ATOM   4547  HA  HIS A 301      -7.946 -11.757  10.229  1.00 98.76           H  
ATOM   4548  C   HIS A 301      -8.986 -12.829   8.694  1.00 98.76           C  
ATOM   4549  CB  HIS A 301      -7.251 -13.780  10.249  1.00 98.76           C  
ATOM   4550  HB2 HIS A 301      -7.643 -14.785  10.089  1.00 98.76           H  
ATOM   4551  HB3 HIS A 301      -6.884 -13.724  11.274  1.00 98.76           H  
ATOM   4552  O   HIS A 301      -9.501 -13.872   8.287  1.00 98.76           O  
ATOM   4553  CG  HIS A 301      -6.096 -13.567   9.309  1.00 98.76           C  
ATOM   4554  CD2 HIS A 301      -5.900 -14.148   8.086  1.00 98.76           C  
ATOM   4555  HD2 HIS A 301      -6.584 -14.819   7.589  1.00 98.76           H  
ATOM   4556  ND1 HIS A 301      -4.975 -12.834   9.593  1.00 98.76           N  
ATOM   4557  HD1 HIS A 301      -4.833 -12.315  10.447  1.00 98.76           H  
ATOM   4558  CE1 HIS A 301      -4.100 -13.004   8.592  1.00 98.76           C  
ATOM   4559  HE1 HIS A 301      -3.110 -12.576   8.555  1.00 98.76           H  
ATOM   4560  NE2 HIS A 301      -4.626 -13.780   7.634  1.00 98.76           N  
ATOM   4561  N   MET A 302      -8.951 -11.725   7.954  1.00 98.64           N  
ATOM   4562  H   MET A 302      -8.430 -10.931   8.296  1.00 98.64           H  
ATOM   4563  CA  MET A 302      -9.462 -11.690   6.588  1.00 98.64           C  
ATOM   4564  HA  MET A 302     -10.350 -12.320   6.528  1.00 98.64           H  
ATOM   4565  C   MET A 302      -8.414 -12.241   5.625  1.00 98.64           C  
ATOM   4566  CB  MET A 302      -9.875 -10.267   6.221  1.00 98.64           C  
ATOM   4567  HB2 MET A 302     -10.536  -9.877   6.995  1.00 98.64           H  
ATOM   4568  HB3 MET A 302      -8.985  -9.641   6.160  1.00 98.64           H  
ATOM   4569  O   MET A 302      -7.279 -11.784   5.612  1.00 98.64           O  
ATOM   4570  CG  MET A 302     -10.600 -10.244   4.875  1.00 98.64           C  
ATOM   4571  HG2 MET A 302     -11.451 -10.922   4.919  1.00 98.64           H  
ATOM   4572  HG3 MET A 302      -9.918 -10.602   4.103  1.00 98.64           H  
ATOM   4573  SD  MET A 302     -11.172  -8.605   4.380  1.00 98.64           S  
ATOM   4574  CE  MET A 302     -12.599  -8.370   5.467  1.00 98.64           C  
ATOM   4575  HE1 MET A 302     -12.950  -7.341   5.383  1.00 98.64           H  
ATOM   4576  HE2 MET A 302     -13.398  -9.051   5.177  1.00 98.64           H  
ATOM   4577  HE3 MET A 302     -12.310  -8.568   6.499  1.00 98.64           H  
ATOM   4578  N   VAL A 303      -8.806 -13.204   4.804  1.00 97.79           N  
ATOM   4579  H   VAL A 303      -9.774 -13.492   4.834  1.00 97.79           H  
ATOM   4580  CA  VAL A 303      -7.946 -13.838   3.795  1.00 97.79           C  
ATOM   4581  HA  VAL A 303      -6.903 -13.669   4.064  1.00 97.79           H  
ATOM   4582  C   VAL A 303      -8.140 -13.189   2.419  1.00 97.79           C  
ATOM   4583  CB  VAL A 303      -8.182 -15.362   3.772  1.00 97.79           C  
ATOM   4584  HB  VAL A 303      -7.766 -15.783   2.857  1.00 97.79           H  
ATOM   4585  O   VAL A 303      -9.078 -12.424   2.193  1.00 97.79           O  
ATOM   4586  CG1 VAL A 303      -7.502 -16.041   4.963  1.00 97.79           C  
ATOM   4587 HG11 VAL A 303      -6.425 -15.879   4.921  1.00 97.79           H  
ATOM   4588 HG12 VAL A 303      -7.702 -17.113   4.944  1.00 97.79           H  
ATOM   4589 HG13 VAL A 303      -7.888 -15.619   5.891  1.00 97.79           H  
ATOM   4590  CG2 VAL A 303      -9.671 -15.698   3.848  1.00 97.79           C  
ATOM   4591 HG21 VAL A 303      -9.829 -16.771   3.739  1.00 97.79           H  
ATOM   4592 HG22 VAL A 303     -10.226 -15.171   3.071  1.00 97.79           H  
ATOM   4593 HG23 VAL A 303     -10.070 -15.436   4.828  1.00 97.79           H  
ATOM   4594  N   ASN A 304      -7.254 -13.511   1.471  1.00 95.43           N  
ATOM   4595  H   ASN A 304      -6.522 -14.166   1.707  1.00 95.43           H  
ATOM   4596  CA  ASN A 304      -7.298 -12.997   0.094  1.00 95.43           C  
ATOM   4597  HA  ASN A 304      -7.581 -11.946   0.147  1.00 95.43           H  
ATOM   4598  C   ASN A 304      -8.348 -13.679  -0.808  1.00 95.43           C  
ATOM   4599  CB  ASN A 304      -5.890 -13.087  -0.521  1.00 95.43           C  
ATOM   4600  HB2 ASN A 304      -5.898 -12.550  -1.469  1.00 95.43           H  
ATOM   4601  HB3 ASN A 304      -5.172 -12.603   0.142  1.00 95.43           H  
ATOM   4602  O   ASN A 304      -8.492 -13.309  -1.972  1.00 95.43           O  
ATOM   4603  CG  ASN A 304      -5.412 -14.506  -0.780  1.00 95.43           C  
ATOM   4604  ND2 ASN A 304      -4.357 -14.657  -1.543  1.00 95.43           N  
ATOM   4605 HD21 ASN A 304      -4.044 -15.608  -1.681  1.00 95.43           H  
ATOM   4606 HD22 ASN A 304      -3.915 -13.856  -1.971  1.00 95.43           H  
ATOM   4607  OD1 ASN A 304      -5.932 -15.492  -0.287  1.00 95.43           O  
ATOM   4608  N   TRP A 305      -9.051 -14.680  -0.284  1.00 96.62           N  
ATOM   4609  H   TRP A 305      -8.879 -14.893   0.688  1.00 96.62           H  
ATOM   4610  CA  TRP A 305     -10.253 -15.282  -0.858  1.00 96.62           C  
ATOM   4611  HA  TRP A 305     -10.435 -14.861  -1.848  1.00 96.62           H  
ATOM   4612  C   TRP A 305     -11.465 -14.915   0.012  1.00 96.62           C  
ATOM   4613  CB  TRP A 305     -10.028 -16.795  -1.017  1.00 96.62           C  
ATOM   4614  HB2 TRP A 305     -10.954 -17.258  -1.359  1.00 96.62           H  
ATOM   4615  HB3 TRP A 305      -9.292 -16.941  -1.807  1.00 96.62           H  
ATOM   4616  O   TRP A 305     -11.305 -14.294   1.056  1.00 96.62           O  
ATOM   4617  CG  TRP A 305      -9.550 -17.536   0.199  1.00 96.62           C  
ATOM   4618  CD1 TRP A 305      -8.261 -17.823   0.493  1.00 96.62           C  
ATOM   4619  HD1 TRP A 305      -7.415 -17.535  -0.114  1.00 96.62           H  
ATOM   4620  CD2 TRP A 305     -10.330 -18.079   1.307  1.00 96.62           C  
ATOM   4621  CE2 TRP A 305      -9.442 -18.706   2.232  1.00 96.62           C  
ATOM   4622  CE3 TRP A 305     -11.701 -18.107   1.621  1.00 96.62           C  
ATOM   4623  HE3 TRP A 305     -12.409 -17.688   0.921  1.00 96.62           H  
ATOM   4624  NE1 TRP A 305      -8.193 -18.512   1.690  1.00 96.62           N  
ATOM   4625  HE1 TRP A 305      -7.325 -18.788   2.127  1.00 96.62           H  
ATOM   4626  CH2 TRP A 305     -11.262 -19.271   3.724  1.00 96.62           C  
ATOM   4627  HH2 TRP A 305     -11.631 -19.722   4.634  1.00 96.62           H  
ATOM   4628  CZ2 TRP A 305      -9.889 -19.296   3.425  1.00 96.62           C  
ATOM   4629  HZ2 TRP A 305      -9.184 -19.740   4.112  1.00 96.62           H  
ATOM   4630  CZ3 TRP A 305     -12.162 -18.688   2.815  1.00 96.62           C  
ATOM   4631  HZ3 TRP A 305     -13.222 -18.697   3.021  1.00 96.62           H  
ATOM   4632  N   ASN A 306     -12.680 -15.265  -0.416  1.00 97.63           N  
ATOM   4633  H   ASN A 306     -12.760 -15.788  -1.276  1.00 97.63           H  
ATOM   4634  CA  ASN A 306     -13.913 -14.919   0.301  1.00 97.63           C  
ATOM   4635  HA  ASN A 306     -13.908 -13.849   0.510  1.00 97.63           H  
ATOM   4636  C   ASN A 306     -14.019 -15.647   1.655  1.00 97.63           C  
ATOM   4637  CB  ASN A 306     -15.104 -15.222  -0.625  1.00 97.63           C  
ATOM   4638  HB2 ASN A 306     -15.039 -16.257  -0.960  1.00 97.63           H  
ATOM   4639  HB3 ASN A 306     -15.061 -14.563  -1.492  1.00 97.63           H  
ATOM   4640  O   ASN A 306     -14.566 -16.749   1.726  1.00 97.63           O  
ATOM   4641  CG  ASN A 306     -16.459 -15.035   0.044  1.00 97.63           C  
ATOM   4642  ND2 ASN A 306     -17.512 -15.485  -0.599  1.00 97.63           N  
ATOM   4643 HD21 ASN A 306     -17.406 -15.929  -1.500  1.00 97.63           H  
ATOM   4644 HD22 ASN A 306     -18.384 -15.532  -0.092  1.00 97.63           H  
ATOM   4645  OD1 ASN A 306     -16.611 -14.504   1.130  1.00 97.63           O  
ATOM   4646  N   GLY A 307     -13.508 -15.027   2.717  1.00 98.35           N  
ATOM   4647  H   GLY A 307     -13.019 -14.155   2.574  1.00 98.35           H  
ATOM   4648  CA  GLY A 307     -13.500 -15.618   4.046  1.00 98.35           C  
ATOM   4649  HA2 GLY A 307     -12.910 -16.534   4.023  1.00 98.35           H  
ATOM   4650  HA3 GLY A 307     -14.520 -15.890   4.320  1.00 98.35           H  
ATOM   4651  C   GLY A 307     -12.912 -14.735   5.140  1.00 98.35           C  
ATOM   4652  O   GLY A 307     -12.039 -13.893   4.913  1.00 98.35           O  
ATOM   4653  N   VAL A 308     -13.370 -15.001   6.362  1.00 98.78           N  
ATOM   4654  H   VAL A 308     -14.176 -15.604   6.447  1.00 98.78           H  
ATOM   4655  CA  VAL A 308     -12.719 -14.583   7.607  1.00 98.78           C  
ATOM   4656  HA  VAL A 308     -11.761 -14.119   7.372  1.00 98.78           H  
ATOM   4657  C   VAL A 308     -12.464 -15.835   8.440  1.00 98.78           C  
ATOM   4658  CB  VAL A 308     -13.567 -13.553   8.372  1.00 98.78           C  
ATOM   4659  HB  VAL A 308     -14.515 -14.012   8.653  1.00 98.78           H  
ATOM   4660  O   VAL A 308     -13.401 -16.562   8.765  1.00 98.78           O  
ATOM   4661  CG1 VAL A 308     -12.863 -13.083   9.650  1.00 98.78           C  
ATOM   4662 HG11 VAL A 308     -11.903 -12.629   9.405  1.00 98.78           H  
ATOM   4663 HG12 VAL A 308     -13.487 -12.353  10.166  1.00 98.78           H  
ATOM   4664 HG13 VAL A 308     -12.704 -13.924  10.326  1.00 98.78           H  
ATOM   4665  CG2 VAL A 308     -13.858 -12.315   7.511  1.00 98.78           C  
ATOM   4666 HG21 VAL A 308     -14.413 -11.582   8.095  1.00 98.78           H  
ATOM   4667 HG22 VAL A 308     -14.466 -12.593   6.650  1.00 98.78           H  
ATOM   4668 HG23 VAL A 308     -12.924 -11.872   7.163  1.00 98.78           H  
ATOM   4669  N   VAL A 309     -11.198 -16.103   8.748  1.00 98.69           N  
ATOM   4670  H   VAL A 309     -10.510 -15.401   8.517  1.00 98.69           H  
ATOM   4671  CA  VAL A 309     -10.697 -17.309   9.434  1.00 98.69           C  
ATOM   4672  HA  VAL A 309     -11.536 -17.942   9.723  1.00 98.69           H  
ATOM   4673  C   VAL A 309      -9.957 -16.913  10.710  1.00 98.69           C  
ATOM   4674  CB  VAL A 309      -9.778 -18.136   8.508  1.00 98.69           C  
ATOM   4675  HB  VAL A 309      -9.574 -19.093   8.989  1.00 98.69           H  
ATOM   4676  O   VAL A 309      -9.826 -15.726  10.993  1.00 98.69           O  
ATOM   4677  CG1 VAL A 309     -10.450 -18.431   7.161  1.00 98.69           C  
ATOM   4678 HG11 VAL A 309     -10.586 -17.513   6.590  1.00 98.69           H  
ATOM   4679 HG12 VAL A 309      -9.828 -19.108   6.576  1.00 98.69           H  
ATOM   4680 HG13 VAL A 309     -11.422 -18.896   7.327  1.00 98.69           H  
ATOM   4681  CG2 VAL A 309      -8.430 -17.452   8.239  1.00 98.69           C  
ATOM   4682 HG21 VAL A 309      -7.836 -17.399   9.151  1.00 98.69           H  
ATOM   4683 HG22 VAL A 309      -7.862 -18.017   7.500  1.00 98.69           H  
ATOM   4684 HG23 VAL A 309      -8.594 -16.439   7.871  1.00 98.69           H  
ATOM   4685  N   ARG A 310      -9.456 -17.879  11.485  1.00 98.26           N  
ATOM   4686  H   ARG A 310      -9.603 -18.840  11.211  1.00 98.26           H  
ATOM   4687  CA  ARG A 310      -8.626 -17.602  12.670  1.00 98.26           C  
ATOM   4688  HA  ARG A 310      -8.959 -16.655  13.094  1.00 98.26           H  
ATOM   4689  C   ARG A 310      -7.141 -17.449  12.317  1.00 98.26           C  
ATOM   4690  CB  ARG A 310      -8.873 -18.674  13.735  1.00 98.26           C  
ATOM   4691  HB2 ARG A 310      -8.551 -18.287  14.702  1.00 98.26           H  
ATOM   4692  HB3 ARG A 310      -9.942 -18.882  13.792  1.00 98.26           H  
ATOM   4693  O   ARG A 310      -6.639 -18.222  11.497  1.00 98.26           O  
ATOM   4694  CG  ARG A 310      -8.105 -19.963  13.424  1.00 98.26           C  
ATOM   4695  HG2 ARG A 310      -8.243 -20.234  12.377  1.00 98.26           H  
ATOM   4696  HG3 ARG A 310      -7.044 -19.800  13.615  1.00 98.26           H  
ATOM   4697  CD  ARG A 310      -8.571 -21.124  14.278  1.00 98.26           C  
ATOM   4698  HD2 ARG A 310      -9.594 -21.357  13.982  1.00 98.26           H  
ATOM   4699  HD3 ARG A 310      -8.554 -20.842  15.331  1.00 98.26           H  
ATOM   4700  NE  ARG A 310      -7.700 -22.282  14.044  1.00 98.26           N  
ATOM   4701  HE  ARG A 310      -7.127 -22.265  13.212  1.00 98.26           H  
ATOM   4702  NH1 ARG A 310      -8.253 -23.478  15.925  1.00 98.26           N  
ATOM   4703 HH11 ARG A 310      -8.164 -24.324  16.471  1.00 98.26           H  
ATOM   4704 HH12 ARG A 310      -9.079 -22.906  16.023  1.00 98.26           H  
ATOM   4705  NH2 ARG A 310      -6.779 -24.287  14.460  1.00 98.26           N  
ATOM   4706 HH21 ARG A 310      -6.207 -24.152  13.638  1.00 98.26           H  
ATOM   4707 HH22 ARG A 310      -6.998 -25.210  14.806  1.00 98.26           H  
ATOM   4708  CZ  ARG A 310      -7.580 -23.333  14.823  1.00 98.26           C  
ATOM   4709  N   TRP A 311      -6.428 -16.522  12.956  1.00 98.27           N  
ATOM   4710  H   TRP A 311      -6.906 -15.880  13.572  1.00 98.27           H  
ATOM   4711  CA  TRP A 311      -4.971 -16.393  12.806  1.00 98.27           C  
ATOM   4712  HA  TRP A 311      -4.529 -17.390  12.802  1.00 98.27           H  
ATOM   4713  C   TRP A 311      -4.305 -15.617  13.954  1.00 98.27           C  
ATOM   4714  CB  TRP A 311      -4.661 -15.716  11.456  1.00 98.27           C  
ATOM   4715  HB2 TRP A 311      -4.784 -14.640  11.582  1.00 98.27           H  
ATOM   4716  HB3 TRP A 311      -5.374 -16.048  10.702  1.00 98.27           H  
ATOM   4717  O   TRP A 311      -4.935 -15.269  14.955  1.00 98.27           O  
ATOM   4718  CG  TRP A 311      -3.296 -15.989  10.902  1.00 98.27           C  
ATOM   4719  CD1 TRP A 311      -2.294 -15.089  10.783  1.00 98.27           C  
ATOM   4720  HD1 TRP A 311      -2.371 -14.051  11.074  1.00 98.27           H  
ATOM   4721  CD2 TRP A 311      -2.749 -17.260  10.445  1.00 98.27           C  
ATOM   4722  CE2 TRP A 311      -1.389 -17.055  10.065  1.00 98.27           C  
ATOM   4723  CE3 TRP A 311      -3.261 -18.571  10.332  1.00 98.27           C  
ATOM   4724  HE3 TRP A 311      -4.286 -18.755  10.618  1.00 98.27           H  
ATOM   4725  NE1 TRP A 311      -1.162 -15.716  10.300  1.00 98.27           N  
ATOM   4726  HE1 TRP A 311      -0.274 -15.249  10.189  1.00 98.27           H  
ATOM   4727  CH2 TRP A 311      -1.122 -19.389   9.483  1.00 98.27           C  
ATOM   4728  HH2 TRP A 311      -0.509 -20.203   9.125  1.00 98.27           H  
ATOM   4729  CZ2 TRP A 311      -0.580 -18.096   9.589  1.00 98.27           C  
ATOM   4730  HZ2 TRP A 311       0.448 -17.905   9.319  1.00 98.27           H  
ATOM   4731  CZ3 TRP A 311      -2.458 -19.625   9.857  1.00 98.27           C  
ATOM   4732  HZ3 TRP A 311      -2.872 -20.620   9.785  1.00 98.27           H  
ATOM   4733  N   ASP A 312      -3.017 -15.333  13.756  1.00 97.32           N  
ATOM   4734  H   ASP A 312      -2.598 -15.715  12.920  1.00 97.32           H  
ATOM   4735  CA  ASP A 312      -2.163 -14.485  14.572  1.00 97.32           C  
ATOM   4736  HA  ASP A 312      -2.117 -14.907  15.576  1.00 97.32           H  
ATOM   4737  C   ASP A 312      -2.702 -13.057  14.691  1.00 97.32           C  
ATOM   4738  CB  ASP A 312      -0.746 -14.518  13.988  1.00 97.32           C  
ATOM   4739  HB2 ASP A 312      -0.743 -14.033  13.011  1.00 97.32           H  
ATOM   4740  HB3 ASP A 312      -0.445 -15.556  13.848  1.00 97.32           H  
ATOM   4741  O   ASP A 312      -3.033 -12.404  13.697  1.00 97.32           O  
ATOM   4742  CG  ASP A 312       0.270 -13.820  14.890  1.00 97.32           C  
ATOM   4743  OD1 ASP A 312       0.124 -12.591  15.065  1.00 97.32           O  
ATOM   4744  OD2 ASP A 312       1.194 -14.511  15.359  1.00 97.32           O  
ATOM   4745  N   LYS A 313      -2.759 -12.560  15.926  1.00 95.52           N  
ATOM   4746  H   LYS A 313      -2.422 -13.150  16.673  1.00 95.52           H  
ATOM   4747  CA  LYS A 313      -3.293 -11.244  16.283  1.00 95.52           C  
ATOM   4748  HA  LYS A 313      -4.306 -11.159  15.891  1.00 95.52           H  
ATOM   4749  C   LYS A 313      -2.479 -10.069  15.733  1.00 95.52           C  
ATOM   4750  CB  LYS A 313      -3.328 -11.207  17.809  1.00 95.52           C  
ATOM   4751  HB2 LYS A 313      -2.310 -11.145  18.192  1.00 95.52           H  
ATOM   4752  HB3 LYS A 313      -3.767 -12.139  18.165  1.00 95.52           H  
ATOM   4753  O   LYS A 313      -3.045  -9.017  15.437  1.00 95.52           O  
ATOM   4754  CG  LYS A 313      -4.156 -10.045  18.358  1.00 95.52           C  
ATOM   4755  HG2 LYS A 313      -3.745  -9.084  18.047  1.00 95.52           H  
ATOM   4756  HG3 LYS A 313      -5.183 -10.139  18.005  1.00 95.52           H  
ATOM   4757  CD  LYS A 313      -4.113 -10.158  19.878  1.00 95.52           C  
ATOM   4758  HD2 LYS A 313      -3.139  -9.827  20.239  1.00 95.52           H  
ATOM   4759  HD3 LYS A 313      -4.257 -11.201  20.161  1.00 95.52           H  
ATOM   4760  CE  LYS A 313      -5.221  -9.336  20.509  1.00 95.52           C  
ATOM   4761  HE2 LYS A 313      -5.026  -8.277  20.343  1.00 95.52           H  
ATOM   4762  HE3 LYS A 313      -6.163  -9.599  20.027  1.00 95.52           H  
ATOM   4763  NZ  LYS A 313      -5.285  -9.656  21.948  1.00 95.52           N  
ATOM   4764  HZ1 LYS A 313      -4.387  -9.524  22.391  1.00 95.52           H  
ATOM   4765  HZ2 LYS A 313      -5.979  -9.082  22.406  1.00 95.52           H  
ATOM   4766  HZ3 LYS A 313      -5.567 -10.619  22.059  1.00 95.52           H  
ATOM   4767  N   ALA A 314      -1.165 -10.233  15.601  1.00 95.41           N  
ATOM   4768  H   ALA A 314      -0.778 -11.156  15.739  1.00 95.41           H  
ATOM   4769  CA  ALA A 314      -0.250  -9.205  15.119  1.00 95.41           C  
ATOM   4770  HA  ALA A 314      -0.566  -8.242  15.522  1.00 95.41           H  
ATOM   4771  C   ALA A 314      -0.253  -9.074  13.587  1.00 95.41           C  
ATOM   4772  CB  ALA A 314       1.153  -9.510  15.660  1.00 95.41           C  
ATOM   4773  HB1 ALA A 314       1.524 -10.444  15.237  1.00 95.41           H  
ATOM   4774  HB2 ALA A 314       1.834  -8.705  15.388  1.00 95.41           H  
ATOM   4775  HB3 ALA A 314       1.121  -9.601  16.746  1.00 95.41           H  
ATOM   4776  O   ALA A 314       0.244  -8.077  13.061  1.00 95.41           O  
ATOM   4777  N   ALA A 315      -0.821 -10.042  12.860  1.00 97.92           N  
ATOM   4778  H   ALA A 315      -1.194 -10.849  13.339  1.00 97.92           H  
ATOM   4779  CA  ALA A 315      -0.897  -9.981  11.406  1.00 97.92           C  
ATOM   4780  HA  ALA A 315       0.117  -9.841  11.032  1.00 97.92           H  
ATOM   4781  C   ALA A 315      -1.745  -8.793  10.923  1.00 97.92           C  
ATOM   4782  CB  ALA A 315      -1.420 -11.314  10.862  1.00 97.92           C  
ATOM   4783  HB1 ALA A 315      -1.396 -11.304   9.773  1.00 97.92           H  
ATOM   4784  HB2 ALA A 315      -0.794 -12.128  11.227  1.00 97.92           H  
ATOM   4785  HB3 ALA A 315      -2.445 -11.473  11.198  1.00 97.92           H  
ATOM   4786  O   ALA A 315      -2.803  -8.485  11.472  1.00 97.92           O  
ATOM   4787  N   ASP A 316      -1.320  -8.160   9.828  1.00 98.20           N  
ATOM   4788  H   ASP A 316      -0.392  -8.365   9.485  1.00 98.20           H  
ATOM   4789  CA  ASP A 316      -2.054  -7.044   9.221  1.00 98.20           C  
ATOM   4790  HA  ASP A 316      -2.162  -6.247   9.955  1.00 98.20           H  
ATOM   4791  C   ASP A 316      -3.475  -7.443   8.810  1.00 98.20           C  
ATOM   4792  CB  ASP A 316      -1.268  -6.516   8.010  1.00 98.20           C  
ATOM   4793  HB2 ASP A 316      -1.956  -5.967   7.367  1.00 98.20           H  
ATOM   4794  HB3 ASP A 316      -0.860  -7.348   7.435  1.00 98.20           H  
ATOM   4795  O   ASP A 316      -4.422  -6.700   9.046  1.00 98.20           O  
ATOM   4796  CG  ASP A 316      -0.154  -5.546   8.397  1.00 98.20           C  
ATOM   4797  OD1 ASP A 316       0.066  -5.313   9.606  1.00 98.20           O  
ATOM   4798  OD2 ASP A 316       0.343  -4.828   7.503  1.00 98.20           O  
ATOM   4799  N   ALA A 317      -3.658  -8.651   8.278  1.00 98.38           N  
ATOM   4800  H   ALA A 317      -2.855  -9.244   8.127  1.00 98.38           H  
ATOM   4801  CA  ALA A 317      -4.980  -9.161   7.921  1.00 98.38           C  
ATOM   4802  HA  ALA A 317      -5.497  -8.381   7.361  1.00 98.38           H  
ATOM   4803  C   ALA A 317      -5.890  -9.471   9.132  1.00 98.38           C  
ATOM   4804  CB  ALA A 317      -4.811 -10.351   6.974  1.00 98.38           C  
ATOM   4805  HB1 ALA A 317      -5.026 -10.037   5.953  1.00 98.38           H  
ATOM   4806  HB2 ALA A 317      -3.804 -10.767   7.019  1.00 98.38           H  
ATOM   4807  HB3 ALA A 317      -5.528 -11.131   7.233  1.00 98.38           H  
ATOM   4808  O   ALA A 317      -7.081  -9.709   8.940  1.00 98.38           O  
ATOM   4809  N   SER A 318      -5.381  -9.403  10.367  1.00 98.65           N  
ATOM   4810  H   SER A 318      -4.402  -9.179  10.478  1.00 98.65           H  
ATOM   4811  CA  SER A 318      -6.163  -9.559  11.608  1.00 98.65           C  
ATOM   4812  HA  SER A 318      -7.071 -10.120  11.387  1.00 98.65           H  
ATOM   4813  C   SER A 318      -6.609  -8.228  12.226  1.00 98.65           C  
ATOM   4814  CB  SER A 318      -5.366 -10.354  12.644  1.00 98.65           C  
ATOM   4815  HB2 SER A 318      -4.511  -9.764  12.975  1.00 98.65           H  
ATOM   4816  HB3 SER A 318      -6.002 -10.562  13.505  1.00 98.65           H  
ATOM   4817  O   SER A 318      -7.215  -8.210  13.301  1.00 98.65           O  
ATOM   4818  OG  SER A 318      -4.908 -11.575  12.106  1.00 98.65           O  
ATOM   4819  HG  SER A 318      -4.286 -11.936  12.743  1.00 98.65           H  
ATOM   4820  N   GLN A 319      -6.280  -7.102  11.585  1.00 98.64           N  
ATOM   4821  H   GLN A 319      -5.784  -7.178  10.708  1.00 98.64           H  
ATOM   4822  CA  GLN A 319      -6.630  -5.759  12.043  1.00 98.64           C  
ATOM   4823  HA  GLN A 319      -6.957  -5.803  13.081  1.00 98.64           H  
ATOM   4824  C   GLN A 319      -7.787  -5.207  11.206  1.00 98.64           C  
ATOM   4825  CB  GLN A 319      -5.395  -4.846  11.986  1.00 98.64           C  
ATOM   4826  HB2 GLN A 319      -5.694  -3.827  12.234  1.00 98.64           H  
ATOM   4827  HB3 GLN A 319      -4.989  -4.845  10.974  1.00 98.64           H  
ATOM   4828  O   GLN A 319      -7.689  -5.107   9.978  1.00 98.64           O  
ATOM   4829  CG  GLN A 319      -4.303  -5.290  12.969  1.00 98.64           C  
ATOM   4830  HG2 GLN A 319      -4.702  -5.289  13.983  1.00 98.64           H  
ATOM   4831  HG3 GLN A 319      -3.998  -6.310  12.734  1.00 98.64           H  
ATOM   4832  CD  GLN A 319      -3.076  -4.384  12.927  1.00 98.64           C  
ATOM   4833  NE2 GLN A 319      -1.917  -4.927  12.627  1.00 98.64           N  
ATOM   4834 HE21 GLN A 319      -1.080  -4.362  12.663  1.00 98.64           H  
ATOM   4835 HE22 GLN A 319      -1.854  -5.919  12.448  1.00 98.64           H  
ATOM   4836  OE1 GLN A 319      -3.123  -3.181  13.163  1.00 98.64           O  
ATOM   4837  N   PHE A 320      -8.870  -4.820  11.878  1.00 98.62           N  
ATOM   4838  H   PHE A 320      -8.863  -4.890  12.885  1.00 98.62           H  
ATOM   4839  CA  PHE A 320     -10.088  -4.310  11.254  1.00 98.62           C  
ATOM   4840  HA  PHE A 320      -9.982  -4.401  10.173  1.00 98.62           H  
ATOM   4841  C   PHE A 320     -10.312  -2.840  11.582  1.00 98.62           C  
ATOM   4842  CB  PHE A 320     -11.305  -5.142  11.670  1.00 98.62           C  
ATOM   4843  HB2 PHE A 320     -12.207  -4.647  11.308  1.00 98.62           H  
ATOM   4844  HB3 PHE A 320     -11.367  -5.176  12.757  1.00 98.62           H  
ATOM   4845  O   PHE A 320     -10.097  -2.424  12.714  1.00 98.62           O  
ATOM   4846  CG  PHE A 320     -11.280  -6.550  11.123  1.00 98.62           C  
ATOM   4847  CD1 PHE A 320     -11.963  -6.861   9.932  1.00 98.62           C  
ATOM   4848  HD1 PHE A 320     -12.511  -6.092   9.406  1.00 98.62           H  
ATOM   4849  CD2 PHE A 320     -10.558  -7.549  11.796  1.00 98.62           C  
ATOM   4850  HD2 PHE A 320     -10.022  -7.318  12.705  1.00 98.62           H  
ATOM   4851  CE1 PHE A 320     -11.950  -8.176   9.438  1.00 98.62           C  
ATOM   4852  HE1 PHE A 320     -12.520  -8.423   8.554  1.00 98.62           H  
ATOM   4853  CE2 PHE A 320     -10.520  -8.851  11.279  1.00 98.62           C  
ATOM   4854  HE2 PHE A 320      -9.951  -9.607  11.801  1.00 98.62           H  
ATOM   4855  CZ  PHE A 320     -11.220  -9.174  10.106  1.00 98.62           C  
ATOM   4856  HZ  PHE A 320     -11.205 -10.185   9.728  1.00 98.62           H  
ATOM   4857  N   MET A 321     -10.768  -2.066  10.605  1.00 97.88           N  
ATOM   4858  H   MET A 321     -10.977  -2.507   9.720  1.00 97.88           H  
ATOM   4859  CA  MET A 321     -11.264  -0.710  10.803  1.00 97.88           C  
ATOM   4860  HA  MET A 321     -10.876  -0.312  11.741  1.00 97.88           H  
ATOM   4861  C   MET A 321     -12.786  -0.754  10.880  1.00 97.88           C  
ATOM   4862  CB  MET A 321     -10.767   0.200   9.677  1.00 97.88           C  
ATOM   4863  HB2 MET A 321      -9.679   0.144   9.662  1.00 97.88           H  
ATOM   4864  HB3 MET A 321     -11.145  -0.147   8.715  1.00 97.88           H  
ATOM   4865  O   MET A 321     -13.436  -1.288   9.978  1.00 97.88           O  
ATOM   4866  CG  MET A 321     -11.175   1.662   9.893  1.00 97.88           C  
ATOM   4867  HG2 MET A 321     -12.003   1.910   9.230  1.00 97.88           H  
ATOM   4868  HG3 MET A 321     -11.519   1.794  10.919  1.00 97.88           H  
ATOM   4869  SD  MET A 321      -9.823   2.842   9.641  1.00 97.88           S  
ATOM   4870  CE  MET A 321      -9.484   2.604   7.879  1.00 97.88           C  
ATOM   4871  HE1 MET A 321      -9.222   1.563   7.688  1.00 97.88           H  
ATOM   4872  HE2 MET A 321      -8.658   3.250   7.580  1.00 97.88           H  
ATOM   4873  HE3 MET A 321     -10.370   2.866   7.301  1.00 97.88           H  
ATOM   4874  N   LEU A 322     -13.342  -0.187  11.949  1.00 98.20           N  
ATOM   4875  H   LEU A 322     -12.743   0.268  12.624  1.00 98.20           H  
ATOM   4876  CA  LEU A 322     -14.781   0.013  12.062  1.00 98.20           C  
ATOM   4877  HA  LEU A 322     -15.297  -0.822  11.589  1.00 98.20           H  
ATOM   4878  C   LEU A 322     -15.151   1.294  11.311  1.00 98.20           C  
ATOM   4879  CB  LEU A 322     -15.223   0.066  13.534  1.00 98.20           C  
ATOM   4880  HB2 LEU A 322     -16.312   0.112  13.544  1.00 98.20           H  
ATOM   4881  HB3 LEU A 322     -14.849   0.991  13.973  1.00 98.20           H  
ATOM   4882  O   LEU A 322     -14.539   2.338  11.529  1.00 98.20           O  
ATOM   4883  CG  LEU A 322     -14.764  -1.091  14.439  1.00 98.20           C  
ATOM   4884  HG  LEU A 322     -13.703  -0.974  14.663  1.00 98.20           H  
ATOM   4885  CD1 LEU A 322     -15.555  -1.044  15.746  1.00 98.20           C  
ATOM   4886 HD11 LEU A 322     -15.365  -0.096  16.249  1.00 98.20           H  
ATOM   4887 HD12 LEU A 322     -15.258  -1.870  16.393  1.00 98.20           H  
ATOM   4888 HD13 LEU A 322     -16.624  -1.127  15.549  1.00 98.20           H  
ATOM   4889  CD2 LEU A 322     -14.984  -2.466  13.827  1.00 98.20           C  
ATOM   4890 HD21 LEU A 322     -14.675  -3.238  14.531  1.00 98.20           H  
ATOM   4891 HD22 LEU A 322     -16.046  -2.580  13.606  1.00 98.20           H  
ATOM   4892 HD23 LEU A 322     -14.396  -2.576  12.915  1.00 98.20           H  
ATOM   4893  N   ILE A 323     -16.137   1.216  10.424  1.00 95.93           N  
ATOM   4894  H   ILE A 323     -16.565   0.315  10.264  1.00 95.93           H  
ATOM   4895  CA  ILE A 323     -16.627   2.361   9.646  1.00 95.93           C  
ATOM   4896  HA  ILE A 323     -16.110   3.271   9.951  1.00 95.93           H  
ATOM   4897  C   ILE A 323     -18.109   2.522   9.954  1.00 95.93           C  
ATOM   4898  CB  ILE A 323     -16.384   2.154   8.135  1.00 95.93           C  
ATOM   4899  HB  ILE A 323     -16.963   1.282   7.831  1.00 95.93           H  
ATOM   4900  O   ILE A 323     -18.866   1.577   9.763  1.00 95.93           O  
ATOM   4901  CG1 ILE A 323     -14.897   1.870   7.812  1.00 95.93           C  
ATOM   4902 HG12 ILE A 323     -14.311   2.778   7.952  1.00 95.93           H  
ATOM   4903 HG13 ILE A 323     -14.506   1.112   8.491  1.00 95.93           H  
ATOM   4904  CG2 ILE A 323     -16.902   3.363   7.332  1.00 95.93           C  
ATOM   4905 HG21 ILE A 323     -16.349   4.261   7.608  1.00 95.93           H  
ATOM   4906 HG22 ILE A 323     -16.790   3.185   6.263  1.00 95.93           H  
ATOM   4907 HG23 ILE A 323     -17.962   3.526   7.523  1.00 95.93           H  
ATOM   4908  CD1 ILE A 323     -14.674   1.328   6.395  1.00 95.93           C  
ATOM   4909 HD11 ILE A 323     -13.627   1.047   6.279  1.00 95.93           H  
ATOM   4910 HD12 ILE A 323     -15.296   0.448   6.234  1.00 95.93           H  
ATOM   4911 HD13 ILE A 323     -14.913   2.088   5.650  1.00 95.93           H  
ATOM   4912  N   ASP A 324     -18.520   3.696  10.422  1.00 95.82           N  
ATOM   4913  H   ASP A 324     -17.857   4.451  10.527  1.00 95.82           H  
ATOM   4914  CA  ASP A 324     -19.915   3.969  10.778  1.00 95.82           C  
ATOM   4915  HA  ASP A 324     -20.212   3.281  11.570  1.00 95.82           H  
ATOM   4916  C   ASP A 324     -20.861   3.751   9.582  1.00 95.82           C  
ATOM   4917  CB  ASP A 324     -20.009   5.389  11.344  1.00 95.82           C  
ATOM   4918  HB2 ASP A 324     -19.271   5.500  12.138  1.00 95.82           H  
ATOM   4919  HB3 ASP A 324     -19.784   6.114  10.562  1.00 95.82           H  
ATOM   4920  O   ASP A 324     -20.616   4.249   8.478  1.00 95.82           O  
ATOM   4921  CG  ASP A 324     -21.397   5.656  11.914  1.00 95.82           C  
ATOM   4922  OD1 ASP A 324     -22.302   5.933  11.096  1.00 95.82           O  
ATOM   4923  OD2 ASP A 324     -21.570   5.527  13.143  1.00 95.82           O  
ATOM   4924  N   ALA A 325     -21.925   2.973   9.795  1.00 94.66           N  
ATOM   4925  H   ALA A 325     -22.063   2.577  10.713  1.00 94.66           H  
ATOM   4926  CA  ALA A 325     -22.894   2.621   8.760  1.00 94.66           C  
ATOM   4927  HA  ALA A 325     -22.434   2.788   7.786  1.00 94.66           H  
ATOM   4928  C   ALA A 325     -24.167   3.485   8.786  1.00 94.66           C  
ATOM   4929  CB  ALA A 325     -23.208   1.123   8.866  1.00 94.66           C  
ATOM   4930  HB1 ALA A 325     -23.840   0.820   8.031  1.00 94.66           H  
ATOM   4931  HB2 ALA A 325     -22.286   0.542   8.843  1.00 94.66           H  
ATOM   4932  HB3 ALA A 325     -23.743   0.924   9.794  1.00 94.66           H  
ATOM   4933  O   ALA A 325     -24.968   3.398   7.854  1.00 94.66           O  
ATOM   4934  N   SER A 326     -24.346   4.358   9.785  1.00 92.26           N  
ATOM   4935  H   SER A 326     -23.592   4.505  10.441  1.00 92.26           H  
ATOM   4936  CA  SER A 326     -25.614   5.062  10.033  1.00 92.26           C  
ATOM   4937  HA  SER A 326     -26.389   4.315  10.204  1.00 92.26           H  
ATOM   4938  C   SER A 326     -26.058   5.931   8.854  1.00 92.26           C
[truncated: 30,222 more chars]
