# Supplementary material for: New carbohydrate binding domains identified by phage display based functional metagenomic screens of human gut microbiota
Source: Commun Biol. 2023 Apr 5;6:371. doi: 10.1038/s42003-023-04718-0 (PMC10076258; doi:10.1038/s42003-023-04718-0)
Supplement: Supplementary file 5 — Supplementary Data 2 [file 42003_2023_4718_MOESM5_ESM.zip › SupplementaryData2/F2K_MN3.pdb]

ATOM      1  N   GLY A   1     -23.507  11.191  46.984  1.00 45.87           N  
ATOM      2  H   GLY A   1     -23.039  10.347  47.285  1.00 45.87           H  
ATOM      3  H2  GLY A   1     -23.123  11.969  47.500  1.00 45.87           H  
ATOM      4  H3  GLY A   1     -24.498  11.117  47.165  1.00 45.87           H  
ATOM      5  CA  GLY A   1     -23.264  11.415  45.551  1.00 45.87           C  
ATOM      6  HA2 GLY A   1     -23.781  12.314  45.215  1.00 45.87           H  
ATOM      7  HA3 GLY A   1     -23.590  10.556  44.963  1.00 45.87           H  
ATOM      8  C   GLY A   1     -21.786  11.623  45.379  1.00 45.87           C  
ATOM      9  O   GLY A   1     -21.230  12.409  46.133  1.00 45.87           O  
ATOM     10  N   ILE A   2     -21.145  10.866  44.495  1.00 40.75           N  
ATOM     11  H   ILE A   2     -21.657  10.272  43.858  1.00 40.75           H  
ATOM     12  CA  ILE A   2     -19.729  11.073  44.190  1.00 40.75           C  
ATOM     13  HA  ILE A   2     -19.178  11.269  45.109  1.00 40.75           H  
ATOM     14  C   ILE A   2     -19.679  12.330  43.321  1.00 40.75           C  
ATOM     15  CB  ILE A   2     -19.112   9.816  43.533  1.00 40.75           C  
ATOM     16  HB  ILE A   2     -19.646   9.602  42.608  1.00 40.75           H  
ATOM     17  O   ILE A   2     -20.142  12.325  42.185  1.00 40.75           O  
ATOM     18  CG1 ILE A   2     -19.256   8.603  44.488  1.00 40.75           C  
ATOM     19 HG12 ILE A   2     -18.709   8.802  45.410  1.00 40.75           H  
ATOM     20 HG13 ILE A   2     -20.306   8.462  44.744  1.00 40.75           H  
ATOM     21  CG2 ILE A   2     -17.632  10.071  43.197  1.00 40.75           C  
ATOM     22 HG21 ILE A   2     -17.056  10.245  44.106  1.00 40.75           H  
ATOM     23 HG22 ILE A   2     -17.212   9.220  42.662  1.00 40.75           H  
ATOM     24 HG23 ILE A   2     -17.532  10.939  42.545  1.00 40.75           H  
ATOM     25  CD1 ILE A   2     -18.766   7.272  43.907  1.00 40.75           C  
ATOM     26 HD11 ILE A   2     -19.246   7.087  42.946  1.00 40.75           H  
ATOM     27 HD12 ILE A   2     -17.684   7.287  43.777  1.00 40.75           H  
ATOM     28 HD13 ILE A   2     -19.019   6.464  44.592  1.00 40.75           H  
ATOM     29  N   SER A   3     -19.261  13.434  43.930  1.00 45.42           N  
ATOM     30  H   SER A   3     -18.925  13.374  44.881  1.00 45.42           H  
ATOM     31  CA  SER A   3     -19.089  14.731  43.282  1.00 45.42           C  
ATOM     32  HA  SER A   3     -20.010  14.977  42.754  1.00 45.42           H  
ATOM     33  C   SER A   3     -17.910  14.675  42.302  1.00 45.42           C  
ATOM     34  CB  SER A   3     -18.837  15.799  44.352  1.00 45.42           C  
ATOM     35  HB2 SER A   3     -19.767  15.994  44.886  1.00 45.42           H  
ATOM     36  HB3 SER A   3     -18.499  16.723  43.883  1.00 45.42           H  
ATOM     37  O   SER A   3     -16.868  14.126  42.674  1.00 45.42           O  
ATOM     38  OG  SER A   3     -17.869  15.339  45.281  1.00 45.42           O  
ATOM     39  HG  SER A   3     -17.047  15.215  44.799  1.00 45.42           H  
ATOM     40  N   PRO A   4     -18.045  15.224  41.082  1.00 51.10           N  
ATOM     41  CA  PRO A   4     -16.977  15.221  40.089  1.00 51.10           C  
ATOM     42  HA  PRO A   4     -16.634  14.198  39.937  1.00 51.10           H  
ATOM     43  C   PRO A   4     -15.782  16.073  40.542  1.00 51.10           C  
ATOM     44  CB  PRO A   4     -17.614  15.718  38.787  1.00 51.10           C  
ATOM     45  HB2 PRO A   4     -16.920  16.307  38.186  1.00 51.10           H  
ATOM     46  HB3 PRO A   4     -17.977  14.865  38.214  1.00 51.10           H  
ATOM     47  O   PRO A   4     -15.946  17.145  41.122  1.00 51.10           O  
ATOM     48  CG  PRO A   4     -18.802  16.554  39.258  1.00 51.10           C  
ATOM     49  HG2 PRO A   4     -18.466  17.567  39.477  1.00 51.10           H  
ATOM     50  HG3 PRO A   4     -19.604  16.570  38.520  1.00 51.10           H  
ATOM     51  CD  PRO A   4     -19.234  15.872  40.552  1.00 51.10           C  
ATOM     52  HD2 PRO A   4     -19.990  15.117  40.333  1.00 51.10           H  
ATOM     53  HD3 PRO A   4     -19.627  16.616  41.245  1.00 51.10           H  
ATOM     54  N   PHE A   5     -14.581  15.552  40.289  1.00 44.08           N  
ATOM     55  H   PHE A   5     -14.545  14.683  39.776  1.00 44.08           H  
ATOM     56  CA  PHE A   5     -13.308  16.236  40.494  1.00 44.08           C  
ATOM     57  HA  PHE A   5     -13.334  16.803  41.424  1.00 44.08           H  
ATOM     58  C   PHE A   5     -13.064  17.213  39.337  1.00 44.08           C  
ATOM     59  CB  PHE A   5     -12.174  15.192  40.573  1.00 44.08           C  
ATOM     60  HB2 PHE A   5     -12.386  14.365  39.895  1.00 44.08           H  
ATOM     61  HB3 PHE A   5     -11.259  15.658  40.208  1.00 44.08           H  
ATOM     62  O   PHE A   5     -12.892  16.784  38.199  1.00 44.08           O  
ATOM     63  CG  PHE A   5     -11.881  14.645  41.959  1.00 44.08           C  
ATOM     64  CD1 PHE A   5     -10.825  15.199  42.708  1.00 44.08           C  
ATOM     65  HD1 PHE A   5     -10.247  16.017  42.303  1.00 44.08           H  
ATOM     66  CD2 PHE A   5     -12.628  13.579  42.495  1.00 44.08           C  
ATOM     67  HD2 PHE A   5     -13.442  13.153  41.926  1.00 44.08           H  
ATOM     68  CE1 PHE A   5     -10.514  14.691  43.982  1.00 44.08           C  
ATOM     69  HE1 PHE A   5      -9.701  15.120  44.548  1.00 44.08           H  
ATOM     70  CE2 PHE A   5     -12.318  13.070  43.770  1.00 44.08           C  
ATOM     71  HE2 PHE A   5     -12.893  12.251  44.176  1.00 44.08           H  
ATOM     72  CZ  PHE A   5     -11.260  13.625  44.513  1.00 44.08           C  
ATOM     73  HZ  PHE A   5     -11.020  13.232  45.490  1.00 44.08           H  
ATOM     74  N   GLU A   6     -13.011  18.510  39.636  1.00 45.74           N  
ATOM     75  H   GLU A   6     -13.222  18.803  40.579  1.00 45.74           H  
ATOM     76  CA  GLU A   6     -12.445  19.533  38.751  1.00 45.74           C  
ATOM     77  HA  GLU A   6     -12.390  19.149  37.733  1.00 45.74           H  
ATOM     78  C   GLU A   6     -11.018  19.854  39.214  1.00 45.74           C  
ATOM     79  CB  GLU A   6     -13.317  20.800  38.723  1.00 45.74           C  
ATOM     80  HB2 GLU A   6     -13.539  21.108  39.745  1.00 45.74           H  
ATOM     81  HB3 GLU A   6     -12.747  21.592  38.238  1.00 45.74           H  
ATOM     82  O   GLU A   6     -10.770  20.047  40.407  1.00 45.74           O  
ATOM     83  CG  GLU A   6     -14.623  20.599  37.937  1.00 45.74           C  
ATOM     84  HG2 GLU A   6     -14.374  20.203  36.952  1.00 45.74           H  
ATOM     85  HG3 GLU A   6     -15.235  19.858  38.451  1.00 45.74           H  
ATOM     86  CD  GLU A   6     -15.434  21.896  37.768  1.00 45.74           C  
ATOM     87  OE1 GLU A   6     -16.280  21.926  36.846  1.00 45.74           O  
ATOM     88  OE2 GLU A   6     -15.235  22.837  38.571  1.00 45.74           O  
ATOM     89  N   TYR A   7     -10.072  19.886  38.275  1.00 47.91           N  
ATOM     90  H   TYR A   7     -10.343  19.754  37.311  1.00 47.91           H  
ATOM     91  CA  TYR A   7      -8.686  20.280  38.521  1.00 47.91           C  
ATOM     92  HA  TYR A   7      -8.578  20.577  39.565  1.00 47.91           H  
ATOM     93  C   TYR A   7      -8.341  21.488  37.650  1.00 47.91           C  
ATOM     94  CB  TYR A   7      -7.739  19.097  38.277  1.00 47.91           C  
ATOM     95  HB2 TYR A   7      -7.745  18.841  37.218  1.00 47.91           H  
ATOM     96  HB3 TYR A   7      -8.112  18.231  38.825  1.00 47.91           H  
ATOM     97  O   TYR A   7      -8.500  21.446  36.430  1.00 47.91           O  
ATOM     98  CG  TYR A   7      -6.312  19.365  38.722  1.00 47.91           C  
ATOM     99  CD1 TYR A   7      -5.376  19.898  37.817  1.00 47.91           C  
ATOM    100  HD1 TYR A   7      -5.669  20.120  36.802  1.00 47.91           H  
ATOM    101  CD2 TYR A   7      -5.932  19.117  40.055  1.00 47.91           C  
ATOM    102  HD2 TYR A   7      -6.658  18.724  40.752  1.00 47.91           H  
ATOM    103  CE1 TYR A   7      -4.066  20.176  38.248  1.00 47.91           C  
ATOM    104  HE1 TYR A   7      -3.352  20.631  37.578  1.00 47.91           H  
ATOM    105  CE2 TYR A   7      -4.614  19.378  40.482  1.00 47.91           C  
ATOM    106  HE2 TYR A   7      -4.326  19.180  41.504  1.00 47.91           H  
ATOM    107  OH  TYR A   7      -2.397  20.156  39.964  1.00 47.91           O  
ATOM    108  HH  TYR A   7      -2.264  19.959  40.894  1.00 47.91           H  
ATOM    109  CZ  TYR A   7      -3.673  19.903  39.570  1.00 47.91           C  
ATOM    110  N   THR A   8      -7.851  22.552  38.283  1.00 40.95           N  
ATOM    111  H   THR A   8      -7.774  22.511  39.290  1.00 40.95           H  
ATOM    112  CA  THR A   8      -7.462  23.811  37.639  1.00 40.95           C  
ATOM    113  HA  THR A   8      -7.800  23.806  36.602  1.00 40.95           H  
ATOM    114  C   THR A   8      -5.943  23.935  37.673  1.00 40.95           C  
ATOM    115  CB  THR A   8      -8.111  25.020  38.342  1.00 40.95           C  
ATOM    116  HB  THR A   8      -7.609  25.205  39.292  1.00 40.95           H  
ATOM    117  O   THR A   8      -5.352  23.965  38.752  1.00 40.95           O  
ATOM    118  CG2 THR A   8      -8.059  26.287  37.491  1.00 40.95           C  
ATOM    119 HG21 THR A   8      -8.586  26.127  36.550  1.00 40.95           H  
ATOM    120 HG22 THR A   8      -7.022  26.549  37.279  1.00 40.95           H  
ATOM    121 HG23 THR A   8      -8.521  27.115  38.029  1.00 40.95           H  
ATOM    122  OG1 THR A   8      -9.471  24.764  38.606  1.00 40.95           O  
ATOM    123  HG1 THR A   8      -9.907  25.596  38.804  1.00 40.95           H  
ATOM    124  N   PHE A   9      -5.303  24.030  36.505  1.00 42.35           N  
ATOM    125  H   PHE A   9      -5.843  24.009  35.651  1.00 42.35           H  
ATOM    126  CA  PHE A   9      -3.896  24.421  36.411  1.00 42.35           C  
ATOM    127  HA  PHE A   9      -3.360  23.993  37.258  1.00 42.35           H  
ATOM    128  C   PHE A   9      -3.783  25.948  36.513  1.00 42.35           C  
ATOM    129  CB  PHE A   9      -3.251  23.855  35.139  1.00 42.35           C  
ATOM    130  HB2 PHE A   9      -2.314  24.382  34.962  1.00 42.35           H  
ATOM    131  HB3 PHE A   9      -3.897  24.052  34.284  1.00 42.35           H  
ATOM    132  O   PHE A   9      -4.522  26.680  35.857  1.00 42.35           O  
ATOM    133  CG  PHE A   9      -2.946  22.369  35.226  1.00 42.35           C  
ATOM    134  CD1 PHE A   9      -1.721  21.934  35.769  1.00 42.35           C  
ATOM    135  HD1 PHE A   9      -0.999  22.657  36.120  1.00 42.35           H  
ATOM    136  CD2 PHE A   9      -3.880  21.419  34.770  1.00 42.35           C  
ATOM    137  HD2 PHE A   9      -4.823  21.743  34.354  1.00 42.35           H  
ATOM    138  CE1 PHE A   9      -1.425  20.560  35.843  1.00 42.35           C  
ATOM    139  HE1 PHE A   9      -0.483  20.232  36.256  1.00 42.35           H  
ATOM    140  CE2 PHE A   9      -3.585  20.045  34.844  1.00 42.35           C  
ATOM    141  HE2 PHE A   9      -4.301  19.320  34.487  1.00 42.35           H  
ATOM    142  CZ  PHE A   9      -2.357  19.615  35.379  1.00 42.35           C  
ATOM    143  HZ  PHE A   9      -2.133  18.560  35.435  1.00 42.35           H  
ATOM    144  N   GLY A  10      -2.896  26.404  37.400  1.00 39.58           N  
ATOM    145  H   GLY A  10      -2.315  25.727  37.874  1.00 39.58           H  
ATOM    146  CA  GLY A  10      -2.753  27.801  37.800  1.00 39.58           C  
ATOM    147  HA2 GLY A  10      -2.050  27.872  38.630  1.00 39.58           H  
ATOM    148  HA3 GLY A  10      -3.721  28.160  38.148  1.00 39.58           H  
ATOM    149  C   GLY A  10      -2.258  28.726  36.688  1.00 39.58           C  
ATOM    150  O   GLY A  10      -1.431  28.352  35.859  1.00 39.58           O  
ATOM    151  N   THR A  11      -2.770  29.953  36.717  1.00 34.58           N  
ATOM    152  H   THR A  11      -3.462  30.172  37.419  1.00 34.58           H  
ATOM    153  CA  THR A  11      -2.268  31.100  35.963  1.00 34.58           C  
ATOM    154  HA  THR A  11      -1.908  30.756  34.993  1.00 34.58           H  
ATOM    155  C   THR A  11      -1.105  31.760  36.702  1.00 34.58           C  
ATOM    156  CB  THR A  11      -3.383  32.130  35.729  1.00 34.58           C  
ATOM    157  HB  THR A  11      -2.952  33.049  35.332  1.00 34.58           H  
ATOM    158  O   THR A  11      -1.117  31.868  37.926  1.00 34.58           O  
ATOM    159  CG2 THR A  11      -4.426  31.608  34.739  1.00 34.58           C  
ATOM    160 HG21 THR A  11      -3.947  31.383  33.786  1.00 34.58           H  
ATOM    161 HG22 THR A  11      -4.898  30.706  35.129  1.00 34.58           H  
ATOM    162 HG23 THR A  11      -5.187  32.373  34.584  1.00 34.58           H  
ATOM    163  OG1 THR A  11      -4.047  32.408  36.944  1.00 34.58           O  
ATOM    164  HG1 THR A  11      -3.402  32.822  37.521  1.00 34.58           H  
ATOM    165  N   ASP A  12      -0.136  32.190  35.903  1.00 32.77           N  
ATOM    166  H   ASP A  12      -0.266  32.010  34.918  1.00 32.77           H  
ATOM    167  CA  ASP A  12       1.063  32.979  36.189  1.00 32.77           C  
ATOM    168  HA  ASP A  12       1.879  32.307  36.459  1.00 32.77           H  
ATOM    169  C   ASP A  12       0.908  34.055  37.285  1.00 32.77           C  
ATOM    170  CB  ASP A  12       1.382  33.632  34.828  1.00 32.77           C  
ATOM    171  HB2 ASP A  12       1.275  32.879  34.047  1.00 32.77           H  
ATOM    172  HB3 ASP A  12       0.651  34.414  34.619  1.00 32.77           H  
ATOM    173  O   ASP A  12       0.059  34.928  37.164  1.00 32.77           O  
ATOM    174  CG  ASP A  12       2.786  34.206  34.678  1.00 32.77           C  
ATOM    175  OD1 ASP A  12       3.622  33.975  35.582  1.00 32.77           O  
ATOM    176  OD2 ASP A  12       3.020  34.821  33.614  1.00 32.77           O  
ATOM    177  N   GLU A  13       1.755  34.003  38.318  1.00 35.86           N  
ATOM    178  H   GLU A  13       2.387  33.215  38.326  1.00 35.86           H  
ATOM    179  CA  GLU A  13       2.090  35.101  39.246  1.00 35.86           C  
ATOM    180  HA  GLU A  13       2.171  36.040  38.698  1.00 35.86           H  
ATOM    181  C   GLU A  13       3.473  34.762  39.846  1.00 35.86           C  
ATOM    182  CB  GLU A  13       1.045  35.289  40.372  1.00 35.86           C  
ATOM    183  HB2 GLU A  13       0.734  34.301  40.711  1.00 35.86           H  
ATOM    184  HB3 GLU A  13       1.536  35.763  41.222  1.00 35.86           H  
ATOM    185  O   GLU A  13       3.593  34.203  40.938  1.00 35.86           O  
ATOM    186  CG  GLU A  13      -0.231  36.113  40.082  1.00 35.86           C  
ATOM    187  HG2 GLU A  13      -0.795  35.681  39.254  1.00 35.86           H  
ATOM    188  HG3 GLU A  13      -0.876  35.995  40.953  1.00 35.86           H  
ATOM    189  CD  GLU A  13      -0.031  37.628  39.880  1.00 35.86           C  
ATOM    190  OE1 GLU A  13      -0.907  38.262  39.244  1.00 35.86           O  
ATOM    191  OE2 GLU A  13       0.936  38.181  40.454  1.00 35.86           O  
ATOM    192  N   GLY A  14       4.542  34.996  39.080  1.00 38.48           N  
ATOM    193  H   GLY A  14       4.382  35.260  38.119  1.00 38.48           H  
ATOM    194  CA  GLY A  14       5.906  34.688  39.525  1.00 38.48           C  
ATOM    195  HA2 GLY A  14       6.078  33.617  39.416  1.00 38.48           H  
ATOM    196  HA3 GLY A  14       6.000  34.943  40.580  1.00 38.48           H  
ATOM    197  C   GLY A  14       7.012  35.427  38.779  1.00 38.48           C  
ATOM    198  O   GLY A  14       8.131  34.928  38.687  1.00 38.48           O  
ATOM    199  N   PHE A  15       6.715  36.610  38.237  1.00 32.64           N  
ATOM    200  H   PHE A  15       5.769  36.949  38.339  1.00 32.64           H  
ATOM    201  CA  PHE A  15       7.725  37.547  37.755  1.00 32.64           C  
ATOM    202  HA  PHE A  15       8.478  36.995  37.191  1.00 32.64           H  
ATOM    203  C   PHE A  15       8.419  38.210  38.955  1.00 32.64           C  
ATOM    204  CB  PHE A  15       7.070  38.565  36.802  1.00 32.64           C  
ATOM    205  HB2 PHE A  15       6.300  39.114  37.343  1.00 32.64           H  
ATOM    206  HB3 PHE A  15       6.568  38.016  36.006  1.00 32.64           H  
ATOM    207  O   PHE A  15       8.055  39.304  39.373  1.00 32.64           O  
ATOM    208  CG  PHE A  15       8.029  39.560  36.160  1.00 32.64           C  
ATOM    209  CD1 PHE A  15       8.173  40.860  36.684  1.00 32.64           C  
ATOM    210  HD1 PHE A  15       7.611  41.146  37.561  1.00 32.64           H  
ATOM    211  CD2 PHE A  15       8.759  39.193  35.014  1.00 32.64           C  
ATOM    212  HD2 PHE A  15       8.644  38.202  34.601  1.00 32.64           H  
ATOM    213  CE1 PHE A  15       9.035  41.785  36.067  1.00 32.64           C  
ATOM    214  HE1 PHE A  15       9.133  42.781  36.474  1.00 32.64           H  
ATOM    215  CE2 PHE A  15       9.620  40.117  34.395  1.00 32.64           C  
ATOM    216  HE2 PHE A  15      10.169  39.828  33.511  1.00 32.64           H  
ATOM    217  CZ  PHE A  15       9.756  41.415  34.919  1.00 32.64           C  
ATOM    218  HZ  PHE A  15      10.414  42.125  34.440  1.00 32.64           H  
ATOM    219  N   GLU A  16       9.455  37.570  39.498  1.00 38.78           N  
ATOM    220  H   GLU A  16       9.622  36.611  39.231  1.00 38.78           H  
ATOM    221  CA  GLU A  16      10.486  38.284  40.256  1.00 38.78           C  
ATOM    222  HA  GLU A  16      10.158  39.311  40.416  1.00 38.78           H  
ATOM    223  C   GLU A  16      11.752  38.411  39.407  1.00 38.78           C  
ATOM    224  CB  GLU A  16      10.715  37.738  41.672  1.00 38.78           C  
ATOM    225  HB2 GLU A  16      11.625  38.213  42.038  1.00 38.78           H  
ATOM    226  HB3 GLU A  16      10.870  36.659  41.648  1.00 38.78           H  
ATOM    227  O   GLU A  16      12.689  37.618  39.451  1.00 38.78           O  
ATOM    228  CG  GLU A  16       9.538  38.094  42.610  1.00 38.78           C  
ATOM    229  HG2 GLU A  16       8.779  37.316  42.527  1.00 38.78           H  
ATOM    230  HG3 GLU A  16       9.087  39.028  42.273  1.00 38.78           H  
ATOM    231  CD  GLU A  16       9.930  38.286  44.089  1.00 38.78           C  
ATOM    232  OE1 GLU A  16       9.044  38.703  44.870  1.00 38.78           O  
ATOM    233  OE2 GLU A  16      11.113  38.071  44.442  1.00 38.78           O  
ATOM    234  N   SER A  17      11.760  39.475  38.605  1.00 36.29           N  
ATOM    235  H   SER A  17      10.906  40.013  38.566  1.00 36.29           H  
ATOM    236  CA  SER A  17      12.950  40.047  37.987  1.00 36.29           C  
ATOM    237  HA  SER A  17      13.470  39.279  37.415  1.00 36.29           H  
ATOM    238  C   SER A  17      13.894  40.580  39.073  1.00 36.29           C  
ATOM    239  CB  SER A  17      12.496  41.163  37.024  1.00 36.29           C  
ATOM    240  HB2 SER A  17      12.212  40.717  36.071  1.00 36.29           H  
ATOM    241  HB3 SER A  17      11.624  41.665  37.444  1.00 36.29           H  
ATOM    242  O   SER A  17      13.788  41.743  39.460  1.00 36.29           O  
ATOM    243  OG  SER A  17      13.495  42.146  36.815  1.00 36.29           O  
ATOM    244  HG  SER A  17      13.684  42.497  37.688  1.00 36.29           H  
ATOM    245  N   THR A  18      14.873  39.788  39.513  1.00 33.73           N  
ATOM    246  H   THR A  18      14.816  38.801  39.310  1.00 33.73           H  
ATOM    247  CA  THR A  18      16.140  40.327  40.036  1.00 33.73           C  
ATOM    248  HA  THR A  18      16.316  41.291  39.559  1.00 33.73           H  
ATOM    249  C   THR A  18      17.307  39.412  39.661  1.00 33.73           C  
ATOM    250  CB  THR A  18      16.144  40.591  41.558  1.00 33.73           C  
ATOM    251  HB  THR A  18      17.148  40.922  41.823  1.00 33.73           H  
ATOM    252  O   THR A  18      17.382  38.267  40.085  1.00 33.73           O  
ATOM    253  CG2 THR A  18      15.179  41.672  42.041  1.00 33.73           C  
ATOM    254 HG21 THR A  18      15.320  42.586  41.465  1.00 33.73           H  
ATOM    255 HG22 THR A  18      15.376  41.881  43.093  1.00 33.73           H  
ATOM    256 HG23 THR A  18      14.149  41.328  41.947  1.00 33.73           H  
ATOM    257  OG1 THR A  18      15.862  39.446  42.316  1.00 33.73           O  
ATOM    258  HG1 THR A  18      15.009  39.099  42.045  1.00 33.73           H  
ATOM    259  N   GLY A  19      18.246  39.917  38.859  1.00 33.25           N  
ATOM    260  H   GLY A  19      18.090  40.825  38.445  1.00 33.25           H  
ATOM    261  CA  GLY A  19      19.510  39.223  38.588  1.00 33.25           C  
ATOM    262  HA2 GLY A  19      19.426  38.165  38.837  1.00 33.25           H  
ATOM    263  HA3 GLY A  19      20.301  39.647  39.206  1.00 33.25           H  
ATOM    264  C   GLY A  19      19.912  39.298  37.126  1.00 33.25           C  
ATOM    265  O   GLY A  19      19.505  38.479  36.313  1.00 33.25           O  
ATOM    266  N   GLY A  20      20.687  40.325  36.790  1.00 28.31           N  
ATOM    267  H   GLY A  20      21.027  40.927  37.526  1.00 28.31           H  
ATOM    268  CA  GLY A  20      21.154  40.561  35.435  1.00 28.31           C  
ATOM    269  HA2 GLY A  20      20.287  40.592  34.774  1.00 28.31           H  
ATOM    270  HA3 GLY A  20      21.648  41.532  35.391  1.00 28.31           H  
ATOM    271  C   GLY A  20      22.126  39.508  34.901  1.00 28.31           C  
ATOM    272  O   GLY A  20      22.790  38.799  35.648  1.00 28.31           O  
ATOM    273  N   GLY A  21      22.272  39.544  33.577  1.00 29.10           N  
ATOM    274  H   GLY A  21      21.586  40.070  33.054  1.00 29.10           H  
ATOM    275  CA  GLY A  21      23.488  39.149  32.879  1.00 29.10           C  
ATOM    276  HA2 GLY A  21      23.608  39.776  31.995  1.00 29.10           H  
ATOM    277  HA3 GLY A  21      24.342  39.334  33.531  1.00 29.10           H  
ATOM    278  C   GLY A  21      23.562  37.688  32.454  1.00 29.10           C  
ATOM    279  O   GLY A  21      24.014  36.845  33.212  1.00 29.10           O  
ATOM    280  N   SER A  22      23.268  37.423  31.183  1.00 43.36           N  
ATOM    281  H   SER A  22      22.589  38.024  30.738  1.00 43.36           H  
ATOM    282  CA  SER A  22      24.264  36.852  30.268  1.00 43.36           C  
ATOM    283  HA  SER A  22      25.149  37.487  30.292  1.00 43.36           H  
ATOM    284  C   SER A  22      23.707  36.826  28.846  1.00 43.36           C  
ATOM    285  CB  SER A  22      24.714  35.433  30.631  1.00 43.36           C  
ATOM    286  HB2 SER A  22      23.905  34.727  30.444  1.00 43.36           H  
ATOM    287  HB3 SER A  22      25.016  35.364  31.676  1.00 43.36           H  
ATOM    288  O   SER A  22      22.679  36.223  28.559  1.00 43.36           O  
ATOM    289  OG  SER A  22      25.838  35.125  29.829  1.00 43.36           O  
ATOM    290  HG  SER A  22      25.799  34.194  29.600  1.00 43.36           H  
ATOM    291  N   THR A  23      24.409  37.506  27.952  1.00 32.42           N  
ATOM    292  H   THR A  23      25.249  37.961  28.278  1.00 32.42           H  
ATOM    293  CA  THR A  23      24.320  37.350  26.504  1.00 32.42           C  
ATOM    294  HA  THR A  23      23.285  37.425  26.169  1.00 32.42           H  
ATOM    295  C   THR A  23      24.910  36.001  26.088  1.00 32.42           C  
ATOM    296  CB  THR A  23      25.179  38.449  25.854  1.00 32.42           C  
ATOM    297  HB  THR A  23      25.313  38.225  24.796  1.00 32.42           H  
ATOM    298  O   THR A  23      26.050  35.720  26.456  1.00 32.42           O  
ATOM    299  CG2 THR A  23      24.558  39.839  25.987  1.00 32.42           C  
ATOM    300 HG21 THR A  23      25.197  40.568  25.490  1.00 32.42           H  
ATOM    301 HG22 THR A  23      23.576  39.847  25.516  1.00 32.42           H  
ATOM    302 HG23 THR A  23      24.457  40.110  27.038  1.00 32.42           H  
ATOM    303  OG1 THR A  23      26.443  38.498  26.492  1.00 32.42           O  
ATOM    304  HG1 THR A  23      26.759  37.593  26.531  1.00 32.42           H  
ATOM    305  N   GLY A  24      24.227  35.231  25.239  1.00 32.07           N  
ATOM    306  H   GLY A  24      23.244  35.410  25.090  1.00 32.07           H  
ATOM    307  CA  GLY A  24      24.884  34.213  24.409  1.00 32.07           C  
ATOM    308  HA2 GLY A  24      25.003  34.620  23.405  1.00 32.07           H  
ATOM    309  HA3 GLY A  24      25.882  33.997  24.790  1.00 32.07           H  
ATOM    310  C   GLY A  24      24.158  32.873  24.319  1.00 32.07           C  
ATOM    311  O   GLY A  24      23.834  32.264  25.330  1.00 32.07           O  
ATOM    312  N   GLY A  25      23.979  32.408  23.083  1.00 33.63           N  
ATOM    313  H   GLY A  25      24.287  32.992  22.318  1.00 33.63           H  
ATOM    314  CA  GLY A  25      23.329  31.150  22.712  1.00 33.63           C  
ATOM    315  HA2 GLY A  25      22.881  30.676  23.585  1.00 33.63           H  
ATOM    316  HA3 GLY A  25      24.050  30.463  22.269  1.00 33.63           H  
ATOM    317  C   GLY A  25      22.218  31.470  21.717  1.00 33.63           C  
ATOM    318  O   GLY A  25      21.107  31.763  22.116  1.00 33.63           O  
ATOM    319  N   GLY A  26      22.487  31.636  20.424  1.00 31.70           N  
ATOM    320  H   GLY A  26      21.753  32.156  19.966  1.00 31.70           H  
ATOM    321  CA  GLY A  26      23.026  30.555  19.612  1.00 31.70           C  
ATOM    322  HA2 GLY A  26      23.876  30.076  20.098  1.00 31.70           H  
ATOM    323  HA3 GLY A  26      23.337  30.942  18.641  1.00 31.70           H  
ATOM    324  C   GLY A  26      21.925  29.521  19.393  1.00 31.70           C  
ATOM    325  O   GLY A  26      22.088  28.381  19.804  1.00 31.70           O  
ATOM    326  N   GLU A  27      20.798  29.934  18.806  1.00 46.48           N  
ATOM    327  H   GLU A  27      20.681  30.906  18.560  1.00 46.48           H  
ATOM    328  CA  GLU A  27      19.842  28.999  18.214  1.00 46.48           C  
ATOM    329  HA  GLU A  27      19.519  28.261  18.947  1.00 46.48           H  
ATOM    330  C   GLU A  27      20.597  28.291  17.086  1.00 46.48           C  
ATOM    331  CB  GLU A  27      18.602  29.746  17.694  1.00 46.48           C  
ATOM    332  HB2 GLU A  27      18.947  30.595  17.105  1.00 46.48           H  
ATOM    333  HB3 GLU A  27      18.053  29.095  17.013  1.00 46.48           H  
ATOM    334  O   GLU A  27      20.848  28.845  16.014  1.00 46.48           O  
ATOM    335  CG  GLU A  27      17.678  30.285  18.809  1.00 46.48           C  
ATOM    336  HG2 GLU A  27      18.259  30.441  19.718  1.00 46.48           H  
ATOM    337  HG3 GLU A  27      17.329  31.268  18.493  1.00 46.48           H  
ATOM    338  CD  GLU A  27      16.435  29.427  19.115  1.00 46.48           C  
ATOM    339  OE1 GLU A  27      15.965  29.505  20.271  1.00 46.48           O  
ATOM    340  OE2 GLU A  27      15.937  28.752  18.188  1.00 46.48           O  
ATOM    341  N   THR A  28      21.082  27.094  17.399  1.00 48.14           N  
ATOM    342  H   THR A  28      20.925  26.754  18.337  1.00 48.14           H  
ATOM    343  CA  THR A  28      21.574  26.118  16.439  1.00 48.14           C  
ATOM    344  HA  THR A  28      22.489  26.470  15.963  1.00 48.14           H  
ATOM    345  C   THR A  28      20.486  25.946  15.396  1.00 48.14           C  
ATOM    346  CB  THR A  28      21.831  24.778  17.152  1.00 48.14           C  
ATOM    347  HB  THR A  28      21.927  23.984  16.411  1.00 48.14           H  
ATOM    348  O   THR A  28      19.448  25.359  15.693  1.00 48.14           O  
ATOM    349  CG2 THR A  28      23.104  24.827  17.996  1.00 48.14           C  
ATOM    350 HG21 THR A  28      23.962  25.038  17.358  1.00 48.14           H  
ATOM    351 HG22 THR A  28      23.247  23.862  18.481  1.00 48.14           H  
ATOM    352 HG23 THR A  28      23.016  25.600  18.759  1.00 48.14           H  
ATOM    353  OG1 THR A  28      20.773  24.479  18.036  1.00 48.14           O  
ATOM    354  HG1 THR A  28      19.966  24.511  17.517  1.00 48.14           H  
ATOM    355  N   GLY A  29      20.700  26.497  14.200  1.00 48.00           N  
ATOM    356  H   GLY A  29      21.510  27.087  14.071  1.00 48.00           H  
ATOM    357  CA  GLY A  29      19.863  26.196  13.051  1.00 48.00           C  
ATOM    358  HA2 GLY A  29      20.261  26.670  12.153  1.00 48.00           H  
ATOM    359  HA3 GLY A  29      18.844  26.540  13.227  1.00 48.00           H  
ATOM    360  C   GLY A  29      19.884  24.688  12.868  1.00 48.00           C  
ATOM    361  O   GLY A  29      20.889  24.146  12.415  1.00 48.00           O  
ATOM    362  N   GLY A  30      18.824  24.015  13.316  1.00 51.73           N  
ATOM    363  H   GLY A  30      18.097  24.520  13.803  1.00 51.73           H  
ATOM    364  CA  GLY A  30      18.624  22.607  13.031  1.00 51.73           C  
ATOM    365  HA2 GLY A  30      19.423  22.013  13.476  1.00 51.73           H  
ATOM    366  HA3 GLY A  30      17.658  22.269  13.405  1.00 51.73           H  
ATOM    367  C   GLY A  30      18.646  22.473  11.520  1.00 51.73           C  
ATOM    368  O   GLY A  30      17.876  23.144  10.832  1.00 51.73           O  
ATOM    369  N   GLU A  31      19.589  21.697  11.002  1.00 54.45           N  
ATOM    370  H   GLU A  31      20.231  21.216  11.616  1.00 54.45           H  
ATOM    371  CA  GLU A  31      19.612  21.343   9.594  1.00 54.45           C  
ATOM    372  HA  GLU A  31      19.689  22.249   8.992  1.00 54.45           H  
ATOM    373  C   GLU A  31      18.279  20.650   9.304  1.00 54.45           C  
ATOM    374  CB  GLU A  31      20.852  20.474   9.341  1.00 54.45           C  
ATOM    375  HB2 GLU A  31      21.709  21.006   9.755  1.00 54.45           H  
ATOM    376  HB3 GLU A  31      20.751  19.526   9.870  1.00 54.45           H  
ATOM    377  O   GLU A  31      18.001  19.569   9.822  1.00 54.45           O  
ATOM    378  CG  GLU A  31      21.132  20.209   7.855  1.00 54.45           C  
ATOM    379  HG2 GLU A  31      20.341  19.575   7.454  1.00 54.45           H  
ATOM    380  HG3 GLU A  31      21.104  21.161   7.326  1.00 54.45           H  
ATOM    381  CD  GLU A  31      22.504  19.545   7.619  1.00 54.45           C  
ATOM    382  OE1 GLU A  31      22.875  19.409   6.432  1.00 54.45           O  
ATOM    383  OE2 GLU A  31      23.205  19.225   8.609  1.00 54.45           O  
ATOM    384  N   VAL A  32      17.388  21.333   8.583  1.00 71.55           N  
ATOM    385  H   VAL A  32      17.625  22.263   8.268  1.00 71.55           H  
ATOM    386  CA  VAL A  32      16.117  20.747   8.169  1.00 71.55           C  
ATOM    387  HA  VAL A  32      15.675  20.213   9.010  1.00 71.55           H  
ATOM    388  C   VAL A  32      16.469  19.738   7.088  1.00 71.55           C  
ATOM    389  CB  VAL A  32      15.105  21.808   7.686  1.00 71.55           C  
ATOM    390  HB  VAL A  32      15.520  22.356   6.840  1.00 71.55           H  
ATOM    391  O   VAL A  32      16.652  20.110   5.930  1.00 71.55           O  
ATOM    392  CG1 VAL A  32      13.783  21.156   7.256  1.00 71.55           C  
ATOM    393 HG11 VAL A  32      13.950  20.505   6.398  1.00 71.55           H  
ATOM    394 HG12 VAL A  32      13.375  20.563   8.074  1.00 71.55           H  
ATOM    395 HG13 VAL A  32      13.063  21.923   6.970  1.00 71.55           H  
ATOM    396  CG2 VAL A  32      14.781  22.817   8.797  1.00 71.55           C  
ATOM    397 HG21 VAL A  32      15.685  23.348   9.097  1.00 71.55           H  
ATOM    398 HG22 VAL A  32      14.053  23.545   8.439  1.00 71.55           H  
ATOM    399 HG23 VAL A  32      14.376  22.296   9.665  1.00 71.55           H  
ATOM    400  N   THR A  33      16.633  18.476   7.479  1.00 81.22           N  
ATOM    401  H   THR A  33      16.689  18.273   8.466  1.00 81.22           H  
ATOM    402  CA  THR A  33      16.825  17.375   6.538  1.00 81.22           C  
ATOM    403  HA  THR A  33      17.733  17.560   5.964  1.00 81.22           H  
ATOM    404  C   THR A  33      15.632  17.341   5.587  1.00 81.22           C  
ATOM    405  CB  THR A  33      16.980  16.037   7.275  1.00 81.22           C  
ATOM    406  HB  THR A  33      16.049  15.795   7.787  1.00 81.22           H  
ATOM    407  O   THR A  33      14.478  17.259   6.018  1.00 81.22           O  
ATOM    408  CG2 THR A  33      17.356  14.894   6.335  1.00 81.22           C  
ATOM    409 HG21 THR A  33      16.547  14.710   5.628  1.00 81.22           H  
ATOM    410 HG22 THR A  33      18.267  15.131   5.785  1.00 81.22           H  
ATOM    411 HG23 THR A  33      17.508  13.981   6.912  1.00 81.22           H  
ATOM    412  OG1 THR A  33      18.010  16.144   8.232  1.00 81.22           O  
ATOM    413  HG1 THR A  33      18.841  15.951   7.793  1.00 81.22           H  
ATOM    414  N   GLU A  34      15.899  17.468   4.286  1.00 89.71           N  
ATOM    415  H   GLU A  34      16.859  17.557   3.986  1.00 89.71           H  
ATOM    416  CA  GLU A  34      14.858  17.378   3.266  1.00 89.71           C  
ATOM    417  HA  GLU A  34      14.084  18.107   3.503  1.00 89.71           H  
ATOM    418  C   GLU A  34      14.239  15.974   3.297  1.00 89.71           C  
ATOM    419  CB  GLU A  34      15.435  17.722   1.877  1.00 89.71           C  
ATOM    420  HB2 GLU A  34      15.923  18.695   1.928  1.00 89.71           H  
ATOM    421  HB3 GLU A  34      16.176  16.973   1.598  1.00 89.71           H  
ATOM    422  O   GLU A  34      14.946  14.980   3.159  1.00 89.71           O  
ATOM    423  CG  GLU A  34      14.325  17.779   0.810  1.00 89.71           C  
ATOM    424  HG2 GLU A  34      13.789  16.830   0.808  1.00 89.71           H  
ATOM    425  HG3 GLU A  34      13.614  18.556   1.093  1.00 89.71           H  
ATOM    426  CD  GLU A  34      14.809  18.044  -0.626  1.00 89.71           C  
ATOM    427  OE1 GLU A  34      13.936  17.974  -1.536  1.00 89.71           O  
ATOM    428  OE2 GLU A  34      16.014  18.297  -0.834  1.00 89.71           O  
ATOM    429  N   LYS A  35      12.914  15.888   3.460  1.00 95.26           N  
ATOM    430  H   LYS A  35      12.395  16.743   3.602  1.00 95.26           H  
ATOM    431  CA  LYS A  35      12.178  14.617   3.412  1.00 95.26           C  
ATOM    432  HA  LYS A  35      12.804  13.842   3.856  1.00 95.26           H  
ATOM    433  C   LYS A  35      11.902  14.180   1.971  1.00 95.26           C  
ATOM    434  CB  LYS A  35      10.878  14.694   4.228  1.00 95.26           C  
ATOM    435  HB2 LYS A  35      10.248  15.498   3.848  1.00 95.26           H  
ATOM    436  HB3 LYS A  35      10.351  13.750   4.092  1.00 95.26           H  
ATOM    437  O   LYS A  35      11.644  15.012   1.096  1.00 95.26           O  
ATOM    438  CG  LYS A  35      11.124  14.893   5.732  1.00 95.26           C  
ATOM    439  HG2 LYS A  35      11.882  14.178   6.053  1.00 95.26           H  
ATOM    440  HG3 LYS A  35      11.491  15.901   5.925  1.00 95.26           H  
ATOM    441  CD  LYS A  35       9.833  14.646   6.532  1.00 95.26           C  
ATOM    442  HD2 LYS A  35       9.375  13.725   6.171  1.00 95.26           H  
ATOM    443  HD3 LYS A  35       9.130  15.464   6.376  1.00 95.26           H  
ATOM    444  CE  LYS A  35      10.147  14.489   8.027  1.00 95.26           C  
ATOM    445  HE2 LYS A  35      11.161  14.100   8.120  1.00 95.26           H  
ATOM    446  HE3 LYS A  35      10.116  15.464   8.515  1.00 95.26           H  
ATOM    447  NZ  LYS A  35       9.230  13.521   8.686  1.00 95.26           N  
ATOM    448  HZ1 LYS A  35       9.467  13.382   9.658  1.00 95.26           H  
ATOM    449  HZ2 LYS A  35       8.251  13.750   8.596  1.00 95.26           H  
ATOM    450  HZ3 LYS A  35       9.361  12.602   8.288  1.00 95.26           H  
ATOM    451  N   TYR A  36      11.868  12.869   1.748  1.00 96.60           N  
ATOM    452  H   TYR A  36      12.026  12.268   2.544  1.00 96.60           H  
ATOM    453  CA  TYR A  36      11.469  12.226   0.492  1.00 96.60           C  
ATOM    454  HA  TYR A  36      11.681  11.163   0.609  1.00 96.60           H  
ATOM    455  C   TYR A  36      12.285  12.699  -0.717  1.00 96.60           C  
ATOM    456  CB  TYR A  36       9.953  12.357   0.284  1.00 96.60           C  
ATOM    457  HB2 TYR A  36       9.648  11.688  -0.521  1.00 96.60           H  
ATOM    458  HB3 TYR A  36       9.719  13.376  -0.026  1.00 96.60           H  
ATOM    459  O   TYR A  36      11.738  13.048  -1.773  1.00 96.60           O  
ATOM    460  CG  TYR A  36       9.134  12.011   1.503  1.00 96.60           C  
ATOM    461  CD1 TYR A  36       9.133  10.690   1.983  1.00 96.60           C  
ATOM    462  HD1 TYR A  36       9.716   9.920   1.500  1.00 96.60           H  
ATOM    463  CD2 TYR A  36       8.413  13.013   2.180  1.00 96.60           C  
ATOM    464  HD2 TYR A  36       8.446  14.033   1.825  1.00 96.60           H  
ATOM    465  CE1 TYR A  36       8.412  10.368   3.142  1.00 96.60           C  
ATOM    466  HE1 TYR A  36       8.460   9.363   3.532  1.00 96.60           H  
ATOM    467  CE2 TYR A  36       7.672  12.686   3.331  1.00 96.60           C  
ATOM    468  HE2 TYR A  36       7.122  13.440   3.874  1.00 96.60           H  
ATOM    469  OH  TYR A  36       7.008  11.084   4.965  1.00 96.60           O  
ATOM    470  HH  TYR A  36       7.245  10.214   5.294  1.00 96.60           H  
ATOM    471  CZ  TYR A  36       7.677  11.362   3.819  1.00 96.60           C  
ATOM    472  N   THR A  37      13.607  12.728  -0.561  1.00 96.49           N  
ATOM    473  H   THR A  37      13.999  12.413   0.314  1.00 96.49           H  
ATOM    474  CA  THR A  37      14.542  13.181  -1.597  1.00 96.49           C  
ATOM    475  HA  THR A  37      14.267  14.201  -1.867  1.00 96.49           H  
ATOM    476  C   THR A  37      14.459  12.339  -2.877  1.00 96.49           C  
ATOM    477  CB  THR A  37      15.986  13.239  -1.066  1.00 96.49           C  
ATOM    478  HB  THR A  37      16.657  13.536  -1.871  1.00 96.49           H  
ATOM    479  O   THR A  37      13.932  11.218  -2.919  1.00 96.49           O  
ATOM    480  CG2 THR A  37      16.135  14.236   0.078  1.00 96.49           C  
ATOM    481 HG21 THR A  37      17.182  14.305   0.375  1.00 96.49           H  
ATOM    482 HG22 THR A  37      15.544  13.920   0.937  1.00 96.49           H  
ATOM    483 HG23 THR A  37      15.802  15.222  -0.246  1.00 96.49           H  
ATOM    484  OG1 THR A  37      16.374  11.979  -0.583  1.00 96.49           O  
ATOM    485  HG1 THR A  37      16.888  12.116   0.217  1.00 96.49           H  
ATOM    486  N   VAL A  38      14.952  12.927  -3.968  1.00 97.63           N  
ATOM    487  H   VAL A  38      15.410  13.820  -3.858  1.00 97.63           H  
ATOM    488  CA  VAL A  38      15.137  12.275  -5.268  1.00 97.63           C  
ATOM    489  HA  VAL A  38      15.069  11.197  -5.123  1.00 97.63           H  
ATOM    490  C   VAL A  38      16.551  12.546  -5.783  1.00 97.63           C  
ATOM    491  CB  VAL A  38      14.067  12.677  -6.304  1.00 97.63           C  
ATOM    492  HB  VAL A  38      14.353  12.239  -7.260  1.00 97.63           H  
ATOM    493  O   VAL A  38      17.166  13.542  -5.413  1.00 97.63           O  
ATOM    494  CG1 VAL A  38      12.677  12.139  -5.944  1.00 97.63           C  
ATOM    495 HG11 VAL A  38      12.718  11.055  -5.835  1.00 97.63           H  
ATOM    496 HG12 VAL A  38      12.325  12.580  -5.011  1.00 97.63           H  
ATOM    497 HG13 VAL A  38      11.976  12.381  -6.743  1.00 97.63           H  
ATOM    498  CG2 VAL A  38      13.955  14.189  -6.486  1.00 97.63           C  
ATOM    499 HG21 VAL A  38      14.945  14.623  -6.628  1.00 97.63           H  
ATOM    500 HG22 VAL A  38      13.504  14.637  -5.601  1.00 97.63           H  
ATOM    501 HG23 VAL A  38      13.345  14.408  -7.362  1.00 97.63           H  
ATOM    502  N   ASN A  39      17.072  11.671  -6.645  1.00 96.71           N  
ATOM    503  H   ASN A  39      16.495  10.905  -6.961  1.00 96.71           H  
ATOM    504  CA  ASN A  39      18.458  11.715  -7.136  1.00 96.71           C  
ATOM    505  HA  ASN A  39      19.078  12.169  -6.364  1.00 96.71           H  
ATOM    506  C   ASN A  39      18.633  12.605  -8.383  1.00 96.71           C  
ATOM    507  CB  ASN A  39      18.949  10.270  -7.345  1.00 96.71           C  
ATOM    508  HB2 ASN A  39      19.938  10.282  -7.804  1.00 96.71           H  
ATOM    509  HB3 ASN A  39      18.272   9.746  -8.019  1.00 96.71           H  
ATOM    510  O   ASN A  39      19.579  12.443  -9.154  1.00 96.71           O  
ATOM    511  CG  ASN A  39      19.076   9.503  -6.042  1.00 96.71           C  
ATOM    512  ND2 ASN A  39      18.913   8.204  -6.058  1.00 96.71           N  
ATOM    513 HD21 ASN A  39      18.660   7.733  -6.915  1.00 96.71           H  
ATOM    514 HD22 ASN A  39      19.065   7.731  -5.179  1.00 96.71           H  
ATOM    515  OD1 ASN A  39      19.339  10.043  -4.985  1.00 96.71           O  
ATOM    516  N   PHE A  40      17.697  13.523  -8.609  1.00 96.78           N  
ATOM    517  H   PHE A  40      17.000  13.667  -7.893  1.00 96.78           H  
ATOM    518  CA  PHE A  40      17.636  14.425  -9.754  1.00 96.78           C  
ATOM    519  HA  PHE A  40      18.650  14.690 -10.054  1.00 96.78           H  
ATOM    520  C   PHE A  40      16.913  15.720  -9.355  1.00 96.78           C  
ATOM    521  CB  PHE A  40      16.946  13.711 -10.932  1.00 96.78           C  
ATOM    522  HB2 PHE A  40      16.886  14.400 -11.774  1.00 96.78           H  
ATOM    523  HB3 PHE A  40      17.576  12.879 -11.247  1.00 96.78           H  
ATOM    524  O   PHE A  40      16.270  15.789  -8.312  1.00 96.78           O  
ATOM    525  CG  PHE A  40      15.556  13.174 -10.638  1.00 96.78           C  
ATOM    526  CD1 PHE A  40      15.383  11.883 -10.106  1.00 96.78           C  
ATOM    527  HD1 PHE A  40      16.242  11.263  -9.896  1.00 96.78           H  
ATOM    528  CD2 PHE A  40      14.427  13.969 -10.897  1.00 96.78           C  
ATOM    529  HD2 PHE A  40      14.549  14.952 -11.325  1.00 96.78           H  
ATOM    530  CE1 PHE A  40      14.091  11.394  -9.838  1.00 96.78           C  
ATOM    531  HE1 PHE A  40      13.963  10.405  -9.424  1.00 96.78           H  
ATOM    532  CE2 PHE A  40      13.140  13.492 -10.609  1.00 96.78           C  
ATOM    533  HE2 PHE A  40      12.284  14.120 -10.809  1.00 96.78           H  
ATOM    534  CZ  PHE A  40      12.968  12.202 -10.082  1.00 96.78           C  
ATOM    535  HZ  PHE A  40      11.976  11.834  -9.865  1.00 96.78           H  
ATOM    536  N   ASP A  41      17.006  16.764 -10.177  1.00 96.42           N  
ATOM    537  H   ASP A  41      17.528  16.675 -11.037  1.00 96.42           H  
ATOM    538  CA  ASP A  41      16.252  18.002  -9.950  1.00 96.42           C  
ATOM    539  HA  ASP A  41      16.459  18.368  -8.945  1.00 96.42           H  
ATOM    540  C   ASP A  41      14.740  17.732 -10.069  1.00 96.42           C  
ATOM    541  CB  ASP A  41      16.745  19.059 -10.954  1.00 96.42           C  
ATOM    542  HB2 ASP A  41      16.566  18.701 -11.968  1.00 96.42           H  
ATOM    543  HB3 ASP A  41      17.822  19.165 -10.830  1.00 96.42           H  
ATOM    544  O   ASP A  41      14.275  17.286 -11.119  1.00 96.42           O  
ATOM    545  CG  ASP A  41      16.103  20.443 -10.806  1.00 96.42           C  
ATOM    546  OD1 ASP A  41      14.969  20.547 -10.282  1.00 96.42           O  
ATOM    547  OD2 ASP A  41      16.736  21.409 -11.274  1.00 96.42           O  
ATOM    548  N   LYS A  42      13.956  18.031  -9.022  1.00 95.39           N  
ATOM    549  H   LYS A  42      14.408  18.406  -8.200  1.00 95.39           H  
ATOM    550  CA  LYS A  42      12.490  17.842  -8.996  1.00 95.39           C  
ATOM    551  HA  LYS A  42      12.279  16.786  -9.163  1.00 95.39           H  
ATOM    552  C   LYS A  42      11.751  18.591 -10.118  1.00 95.39           C  
ATOM    553  CB  LYS A  42      11.930  18.248  -7.616  1.00 95.39           C  
ATOM    554  HB2 LYS A  42      10.848  18.362  -7.693  1.00 95.39           H  
ATOM    555  HB3 LYS A  42      12.349  19.211  -7.324  1.00 95.39           H  
ATOM    556  O   LYS A  42      10.608  18.263 -10.412  1.00 95.39           O  
ATOM    557  CG  LYS A  42      12.213  17.203  -6.522  1.00 95.39           C  
ATOM    558  HG2 LYS A  42      11.727  16.269  -6.802  1.00 95.39           H  
ATOM    559  HG3 LYS A  42      13.287  17.034  -6.458  1.00 95.39           H  
ATOM    560  CD  LYS A  42      11.699  17.637  -5.135  1.00 95.39           C  
ATOM    561  HD2 LYS A  42      10.650  17.924  -5.204  1.00 95.39           H  
ATOM    562  HD3 LYS A  42      12.284  18.493  -4.799  1.00 95.39           H  
ATOM    563  CE  LYS A  42      11.843  16.485  -4.125  1.00 95.39           C  
ATOM    564  HE2 LYS A  42      12.829  16.038  -4.254  1.00 95.39           H  
ATOM    565  HE3 LYS A  42      11.097  15.725  -4.357  1.00 95.39           H  
ATOM    566  NZ  LYS A  42      11.713  16.919  -2.709  1.00 95.39           N  
ATOM    567  HZ1 LYS A  42      11.710  16.126  -2.084  1.00 95.39           H  
ATOM    568  HZ2 LYS A  42      10.883  17.471  -2.544  1.00 95.39           H  
ATOM    569  HZ3 LYS A  42      12.520  17.453  -2.419  1.00 95.39           H  
ATOM    570  N   THR A  43      12.377  19.579 -10.757  1.00 95.61           N  
ATOM    571  H   THR A  43      13.314  19.810 -10.457  1.00 95.61           H  
ATOM    572  CA  THR A  43      11.822  20.325 -11.899  1.00 95.61           C  
ATOM    573  HA  THR A  43      10.734  20.259 -11.859  1.00 95.61           H  
ATOM    574  C   THR A  43      12.230  19.759 -13.264  1.00 95.61           C  
ATOM    575  CB  THR A  43      12.185  21.814 -11.819  1.00 95.61           C  
ATOM    576  HB  THR A  43      11.619  22.338 -12.589  1.00 95.61           H  
ATOM    577  O   THR A  43      11.784  20.254 -14.304  1.00 95.61           O  
ATOM    578  CG2 THR A  43      11.833  22.443 -10.471  1.00 95.61           C  
ATOM    579 HG21 THR A  43      10.785  22.255 -10.238  1.00 95.61           H  
ATOM    580 HG22 THR A  43      12.461  22.029  -9.683  1.00 95.61           H  
ATOM    581 HG23 THR A  43      12.001  23.519 -10.524  1.00 95.61           H  
ATOM    582  OG1 THR A  43      13.554  22.038 -12.060  1.00 95.61           O  
ATOM    583  HG1 THR A  43      14.078  21.622 -11.371  1.00 95.61           H  
ATOM    584  N   ALA A  44      13.076  18.725 -13.291  1.00 96.57           N  
ATOM    585  H   ALA A  44      13.393  18.331 -12.417  1.00 96.57           H  
ATOM    586  CA  ALA A  44      13.567  18.133 -14.522  1.00 96.57           C  
ATOM    587  HA  ALA A  44      13.930  18.946 -15.150  1.00 96.57           H  
ATOM    588  C   ALA A  44      12.466  17.395 -15.290  1.00 96.57           C  
ATOM    589  CB  ALA A  44      14.750  17.204 -14.232  1.00 96.57           C  
ATOM    590  HB1 ALA A  44      15.139  16.797 -15.166  1.00 96.57           H  
ATOM    591  HB2 ALA A  44      14.425  16.383 -13.594  1.00 96.57           H  
ATOM    592  HB3 ALA A  44      15.542  17.760 -13.730  1.00 96.57           H  
ATOM    593  O   ALA A  44      11.587  16.736 -14.732  1.00 96.57           O  
ATOM    594  N   TYR A  45      12.594  17.442 -16.613  1.00 96.14           N  
ATOM    595  H   TYR A  45      13.375  17.957 -16.994  1.00 96.14           H  
ATOM    596  CA  TYR A  45      11.829  16.604 -17.520  1.00 96.14           C  
ATOM    597  HA  TYR A  45      10.973  16.191 -16.985  1.00 96.14           H  
ATOM    598  C   TYR A  45      12.704  15.449 -17.991  1.00 96.14           C  
ATOM    599  CB  TYR A  45      11.295  17.422 -18.700  1.00 96.14           C  
ATOM    600  HB2 TYR A  45      10.850  16.735 -19.420  1.00 96.14           H  
ATOM    601  HB3 TYR A  45      12.127  17.922 -19.196  1.00 96.14           H  
ATOM    602  O   TYR A  45      13.871  15.644 -18.344  1.00 96.14           O  
ATOM    603  CG  TYR A  45      10.255  18.456 -18.311  1.00 96.14           C  
ATOM    604  CD1 TYR A  45       8.887  18.182 -18.495  1.00 96.14           C  
ATOM    605  HD1 TYR A  45       8.575  17.231 -18.900  1.00 96.14           H  
ATOM    606  CD2 TYR A  45      10.650  19.677 -17.732  1.00 96.14           C  
ATOM    607  HD2 TYR A  45      11.694  19.882 -17.544  1.00 96.14           H  
ATOM    608  CE1 TYR A  45       7.914  19.124 -18.110  1.00 96.14           C  
ATOM    609  HE1 TYR A  45       6.861  18.911 -18.213  1.00 96.14           H  
ATOM    610  CE2 TYR A  45       9.683  20.616 -17.330  1.00 96.14           C  
ATOM    611  HE2 TYR A  45       9.993  21.528 -16.843  1.00 96.14           H  
ATOM    612  OH  TYR A  45       7.376  21.245 -17.142  1.00 96.14           O  
ATOM    613  HH  TYR A  45       7.764  21.952 -16.620  1.00 96.14           H  
ATOM    614  CZ  TYR A  45       8.313  20.342 -17.524  1.00 96.14           C  
ATOM    615  N   HIS A  46      12.135  14.253 -18.064  1.00 95.16           N  
ATOM    616  H   HIS A  46      11.167  14.154 -17.794  1.00 95.16           H  
ATOM    617  CA  HIS A  46      12.802  13.135 -18.703  1.00 95.16           C  
ATOM    618  HA  HIS A  46      13.821  13.098 -18.319  1.00 95.16           H  
ATOM    619  C   HIS A  46      12.885  13.347 -20.226  1.00 95.16           C  
ATOM    620  CB  HIS A  46      12.118  11.834 -18.290  1.00 95.16           C  
ATOM    621  HB2 HIS A  46      11.988  11.827 -17.208  1.00 95.16           H  
ATOM    622  HB3 HIS A  46      12.801  11.016 -18.522  1.00 95.16           H  
ATOM    623  O   HIS A  46      12.091  14.072 -20.823  1.00 95.16           O  
ATOM    624  CG  HIS A  46      10.781  11.580 -18.945  1.00 95.16           C  
ATOM    625  CD2 HIS A  46       9.578  11.472 -18.300  1.00 95.16           C  
ATOM    626  HD2 HIS A  46       9.413  11.576 -17.238  1.00 95.16           H  
ATOM    627  ND1 HIS A  46      10.543  11.340 -20.284  1.00 95.16           N  
ATOM    628  HD1 HIS A  46      11.190  11.463 -21.051  1.00 95.16           H  
ATOM    629  CE1 HIS A  46       9.237  11.087 -20.436  1.00 95.16           C  
ATOM    630  HE1 HIS A  46       8.746  10.894 -21.378  1.00 95.16           H  
ATOM    631  NE2 HIS A  46       8.606  11.178 -19.262  1.00 95.16           N  
ATOM    632  N   SER A  47      13.847  12.704 -20.890  1.00 95.68           N  
ATOM    633  H   SER A  47      14.453  12.116 -20.337  1.00 95.68           H  
ATOM    634  CA  SER A  47      14.210  12.980 -22.293  1.00 95.68           C  
ATOM    635  HA  SER A  47      13.961  14.020 -22.505  1.00 95.68           H  
ATOM    636  C   SER A  47      13.481  12.116 -23.335  1.00 95.68           C  
ATOM    637  CB  SER A  47      15.720  12.861 -22.470  1.00 95.68           C  
ATOM    638  HB2 SER A  47      15.993  13.177 -23.477  1.00 95.68           H  
ATOM    639  HB3 SER A  47      16.231  13.496 -21.747  1.00 95.68           H  
ATOM    640  O   SER A  47      13.445  12.459 -24.519  1.00 95.68           O  
ATOM    641  OG  SER A  47      16.103  11.519 -22.284  1.00 95.68           O  
ATOM    642  HG  SER A  47      16.025  11.293 -21.354  1.00 95.68           H  
ATOM    643  N   ARG A  48      12.835  11.026 -22.915  1.00 95.09           N  
ATOM    644  H   ARG A  48      12.951  10.773 -21.944  1.00 95.09           H  
ATOM    645  CA  ARG A  48      12.095  10.107 -23.797  1.00 95.09           C  
ATOM    646  HA  ARG A  48      12.701   9.912 -24.683  1.00 95.09           H  
ATOM    647  C   ARG A  48      10.776  10.710 -24.289  1.00 95.09           C  
ATOM    648  CB  ARG A  48      11.877   8.785 -23.047  1.00 95.09           C  
ATOM    649  HB2 ARG A  48      11.264   8.115 -23.649  1.00 95.09           H  
ATOM    650  HB3 ARG A  48      11.324   8.994 -22.131  1.00 95.09           H  
ATOM    651  O   ARG A  48      10.048  11.300 -23.501  1.00 95.09           O  
ATOM    652  CG  ARG A  48      13.194   8.079 -22.671  1.00 95.09           C  
ATOM    653  HG2 ARG A  48      13.773   8.722 -22.009  1.00 95.09           H  
ATOM    654  HG3 ARG A  48      12.969   7.168 -22.115  1.00 95.09           H  
ATOM    655  CD  ARG A  48      14.071   7.679 -23.857  1.00 95.09           C  
ATOM    656  HD2 ARG A  48      14.960   7.198 -23.448  1.00 95.09           H  
ATOM    657  HD3 ARG A  48      14.391   8.572 -24.394  1.00 95.09           H  
ATOM    658  NE  ARG A  48      13.381   6.748 -24.774  1.00 95.09           N  
ATOM    659  HE  ARG A  48      12.372   6.768 -24.818  1.00 95.09           H  
ATOM    660  NH1 ARG A  48      15.241   5.989 -25.856  1.00 95.09           N  
ATOM    661 HH11 ARG A  48      15.788   6.608 -25.276  1.00 95.09           H  
ATOM    662 HH12 ARG A  48      15.684   5.321 -26.472  1.00 95.09           H  
ATOM    663  NH2 ARG A  48      13.256   5.076 -26.309  1.00 95.09           N  
ATOM    664 HH21 ARG A  48      13.669   4.454 -26.989  1.00 95.09           H  
ATOM    665 HH22 ARG A  48      12.250   5.079 -26.214  1.00 95.09           H  
ATOM    666  CZ  ARG A  48      13.956   5.942 -25.639  1.00 95.09           C  
ATOM    667  N   ASN A  49      10.481  10.579 -25.584  1.00 92.60           N  
ATOM    668  H   ASN A  49      11.131  10.063 -26.160  1.00 92.60           H  
ATOM    669  CA  ASN A  49       9.232  11.063 -26.207  1.00 92.60           C  
ATOM    670  HA  ASN A  49       8.743  11.782 -25.549  1.00 92.60           H  
ATOM    671  C   ASN A  49       8.214   9.936 -26.443  1.00 92.60           C  
ATOM    672  CB  ASN A  49       9.565  11.768 -27.533  1.00 92.60           C  
ATOM    673  HB2 ASN A  49      10.094  11.073 -28.187  1.00 92.60           H  
ATOM    674  HB3 ASN A  49       8.636  12.053 -28.026  1.00 92.60           H  
ATOM    675  O   ASN A  49       7.067  10.189 -26.786  1.00 92.60           O  
ATOM    676  CG  ASN A  49      10.389  13.029 -27.361  1.00 92.60           C  
ATOM    677  ND2 ASN A  49      11.141  13.407 -28.368  1.00 92.60           N  
ATOM    678 HD21 ASN A  49      11.677  14.251 -28.225  1.00 92.60           H  
ATOM    679 HD22 ASN A  49      11.143  12.886 -29.233  1.00 92.60           H  
ATOM    680  OD1 ASN A  49      10.384  13.688 -26.336  1.00 92.60           O  
ATOM    681  N   ASP A  50       8.657   8.693 -26.285  1.00 94.31           N  
ATOM    682  H   ASP A  50       9.621   8.554 -26.015  1.00 94.31           H  
ATOM    683  CA  ASP A  50       7.901   7.452 -26.435  1.00 94.31           C  
ATOM    684  HA  ASP A  50       7.023   7.634 -27.056  1.00 94.31           H  
ATOM    685  C   ASP A  50       7.401   6.894 -25.091  1.00 94.31           C  
ATOM    686  CB  ASP A  50       8.809   6.436 -27.154  1.00 94.31           C  
ATOM    687  HB2 ASP A  50       9.096   6.847 -28.122  1.00 94.31           H  
ATOM    688  HB3 ASP A  50       8.243   5.524 -27.341  1.00 94.31           H  
ATOM    689  O   ASP A  50       6.839   5.802 -25.052  1.00 94.31           O  
ATOM    690  CG  ASP A  50      10.092   6.089 -26.373  1.00 94.31           C  
ATOM    691  OD1 ASP A  50      10.759   7.001 -25.825  1.00 94.31           O  
ATOM    692  OD2 ASP A  50      10.518   4.916 -26.366  1.00 94.31           O  
ATOM    693  N   ARG A  51       7.646   7.621 -23.993  1.00 94.42           N  
ATOM    694  H   ARG A  51       8.040   8.541 -24.126  1.00 94.42           H  
ATOM    695  CA  ARG A  51       7.366   7.211 -22.614  1.00 94.42           C  
ATOM    696  HA  ARG A  51       6.803   6.277 -22.615  1.00 94.42           H  
ATOM    697  C   ARG A  51       6.514   8.271 -21.934  1.00 94.42           C  
ATOM    698  CB  ARG A  51       8.681   6.960 -21.861  1.00 94.42           C  
ATOM    699  HB2 ARG A  51       8.466   6.806 -20.803  1.00 94.42           H  
ATOM    700  HB3 ARG A  51       9.318   7.841 -21.937  1.00 94.42           H  
ATOM    701  O   ARG A  51       6.951   9.413 -21.840  1.00 94.42           O  
ATOM    702  CG  ARG A  51       9.410   5.738 -22.447  1.00 94.42           C  
ATOM    703  HG2 ARG A  51       9.715   5.976 -23.465  1.00 94.42           H  
ATOM    704  HG3 ARG A  51       8.728   4.888 -22.488  1.00 94.42           H  
ATOM    705  CD  ARG A  51      10.658   5.323 -21.660  1.00 94.42           C  
ATOM    706  HD2 ARG A  51      11.258   6.212 -21.466  1.00 94.42           H  
ATOM    707  HD3 ARG A  51      10.378   4.894 -20.698  1.00 94.42           H  
ATOM    708  NE  ARG A  51      11.442   4.345 -22.438  1.00 94.42           N  
ATOM    709  HE  ARG A  51      11.144   4.190 -23.390  1.00 94.42           H  
ATOM    710  NH1 ARG A  51      12.899   3.549 -20.821  1.00 94.42           N  
ATOM    711 HH11 ARG A  51      12.663   4.306 -20.195  1.00 94.42           H  
ATOM    712 HH12 ARG A  51      13.188   2.682 -20.389  1.00 94.42           H  
ATOM    713  NH2 ARG A  51      12.970   2.703 -22.798  1.00 94.42           N  
ATOM    714 HH21 ARG A  51      12.456   2.429 -23.623  1.00 94.42           H  
ATOM    715 HH22 ARG A  51      13.758   2.188 -22.431  1.00 94.42           H  
ATOM    716  CZ  ARG A  51      12.419   3.564 -22.010  1.00 94.42           C  
ATOM    717  N   VAL A  52       5.301   7.906 -21.525  1.00 93.90           N  
ATOM    718  H   VAL A  52       5.019   6.949 -21.681  1.00 93.90           H  
ATOM    719  CA  VAL A  52       4.330   8.820 -20.905  1.00 93.90           C  
ATOM    720  HA  VAL A  52       4.870   9.612 -20.385  1.00 93.90           H  
ATOM    721  C   VAL A  52       3.488   8.062 -19.883  1.00 93.90           C  
ATOM    722  CB  VAL A  52       3.408   9.476 -21.962  1.00 93.90           C  
ATOM    723  HB  VAL A  52       2.835   8.698 -22.467  1.00 93.90           H  
ATOM    724  O   VAL A  52       2.935   7.005 -20.196  1.00 93.90           O  
ATOM    725  CG1 VAL A  52       2.421  10.461 -21.319  1.00 93.90           C  
ATOM    726 HG11 VAL A  52       1.829  10.957 -22.088  1.00 93.90           H  
ATOM    727 HG12 VAL A  52       2.961  11.214 -20.744  1.00 93.90           H  
ATOM    728 HG13 VAL A  52       1.730   9.936 -20.660  1.00 93.90           H  
ATOM    729  CG2 VAL A  52       4.186  10.260 -23.030  1.00 93.90           C  
ATOM    730 HG21 VAL A  52       3.493  10.760 -23.706  1.00 93.90           H  
ATOM    731 HG22 VAL A  52       4.822  11.006 -22.552  1.00 93.90           H  
ATOM    732 HG23 VAL A  52       4.801   9.583 -23.623  1.00 93.90           H  
ATOM    733  N   LEU A  53       3.342   8.627 -18.682  1.00 95.87           N  
ATOM    734  H   LEU A  53       3.803   9.505 -18.496  1.00 95.87           H  
ATOM    735  CA  LEU A  53       2.329   8.200 -17.719  1.00 95.87           C  
ATOM    736  HA  LEU A  53       2.085   7.156 -17.915  1.00 95.87           H  
ATOM    737  C   LEU A  53       1.056   9.035 -17.904  1.00 95.87           C  
ATOM    738  CB  LEU A  53       2.882   8.309 -16.286  1.00 95.87           C  
ATOM    739  HB2 LEU A  53       3.846   7.805 -16.222  1.00 95.87           H  
ATOM    740  HB3 LEU A  53       3.038   9.362 -16.052  1.00 95.87           H  
ATOM    741  O   LEU A  53       1.116  10.260 -17.936  1.00 95.87           O  
ATOM    742  CG  LEU A  53       1.927   7.703 -15.240  1.00 95.87           C  
ATOM    743  HG  LEU A  53       0.926   8.115 -15.367  1.00 95.87           H  
ATOM    744  CD1 LEU A  53       1.859   6.181 -15.362  1.00 95.87           C  
ATOM    745 HD11 LEU A  53       2.863   5.762 -15.292  1.00 95.87           H  
ATOM    746 HD12 LEU A  53       1.408   5.889 -16.310  1.00 95.87           H  
ATOM    747 HD13 LEU A  53       1.247   5.778 -14.555  1.00 95.87           H  
ATOM    748  CD2 LEU A  53       2.380   8.017 -13.825  1.00 95.87           C  
ATOM    749 HD21 LEU A  53       2.452   9.097 -13.699  1.00 95.87           H  
ATOM    750 HD22 LEU A  53       1.657   7.633 -13.105  1.00 95.87           H  
ATOM    751 HD23 LEU A  53       3.352   7.564 -13.629  1.00 95.87           H  
ATOM    752  N   SER A  54      -0.093   8.368 -18.016  1.00 95.80           N  
ATOM    753  H   SER A  54      -0.066   7.359 -18.002  1.00 95.80           H  
ATOM    754  CA  SER A  54      -1.407   9.027 -18.080  1.00 95.80           C  
ATOM    755  HA  SER A  54      -1.296  10.051 -18.437  1.00 95.80           H  
ATOM    756  C   SER A  54      -2.088   9.090 -16.715  1.00 95.80           C  
ATOM    757  CB  SER A  54      -2.330   8.284 -19.048  1.00 95.80           C  
ATOM    758  HB2 SER A  54      -3.275   8.821 -19.128  1.00 95.80           H  
ATOM    759  HB3 SER A  54      -2.526   7.283 -18.664  1.00 95.80           H  
ATOM    760  O   SER A  54      -2.804  10.039 -16.415  1.00 95.80           O  
ATOM    761  OG  SER A  54      -1.743   8.180 -20.329  1.00 95.80           O  
ATOM    762  HG  SER A  54      -0.930   7.679 -20.232  1.00 95.80           H  
ATOM    763  N   SER A  55      -1.899   8.066 -15.886  1.00 97.50           N  
ATOM    764  H   SER A  55      -1.307   7.300 -16.175  1.00 97.50           H  
ATOM    765  CA  SER A  55      -2.448   8.011 -14.532  1.00 97.50           C  
ATOM    766  HA  SER A  55      -2.269   8.971 -14.047  1.00 97.50           H  
ATOM    767  C   SER A  55      -1.759   6.929 -13.711  1.00 97.50           C  
ATOM    768  CB  SER A  55      -3.968   7.756 -14.565  1.00 97.50           C  
ATOM    769  HB2 SER A  55      -4.454   8.527 -15.162  1.00 97.50           H  
ATOM    770  HB3 SER A  55      -4.367   7.821 -13.553  1.00 97.50           H  
ATOM    771  O   SER A  55      -1.263   5.943 -14.261  1.00 97.50           O  
ATOM    772  OG  SER A  55      -4.299   6.484 -15.099  1.00 97.50           O  
ATOM    773  HG  SER A  55      -4.267   5.856 -14.374  1.00 97.50           H  
ATOM    774  N   PHE A  56      -1.804   7.066 -12.393  1.00 98.26           N  
ATOM    775  H   PHE A  56      -2.240   7.893 -12.010  1.00 98.26           H  
ATOM    776  CA  PHE A  56      -1.517   5.987 -11.453  1.00 98.26           C  
ATOM    777  HA  PHE A  56      -1.377   5.057 -12.003  1.00 98.26           H  
ATOM    778  C   PHE A  56      -2.722   5.786 -10.536  1.00 98.26           C  
ATOM    779  CB  PHE A  56      -0.217   6.256 -10.688  1.00 98.26           C  
ATOM    780  HB2 PHE A  56      -0.016   5.411 -10.029  1.00 98.26           H  
ATOM    781  HB3 PHE A  56       0.607   6.305 -11.400  1.00 98.26           H  
ATOM    782  O   PHE A  56      -3.559   6.674 -10.367  1.00 98.26           O  
ATOM    783  CG  PHE A  56      -0.231   7.528  -9.868  1.00 98.26           C  
ATOM    784  CD1 PHE A  56       0.093   8.760 -10.469  1.00 98.26           C  
ATOM    785  HD1 PHE A  56       0.358   8.806 -11.515  1.00 98.26           H  
ATOM    786  CD2 PHE A  56      -0.564   7.485  -8.502  1.00 98.26           C  
ATOM    787  HD2 PHE A  56      -0.797   6.544  -8.024  1.00 98.26           H  
ATOM    788  CE1 PHE A  56       0.087   9.941  -9.710  1.00 98.26           C  
ATOM    789  HE1 PHE A  56       0.342  10.886 -10.168  1.00 98.26           H  
ATOM    790  CE2 PHE A  56      -0.551   8.666  -7.742  1.00 98.26           C  
ATOM    791  HE2 PHE A  56      -0.765   8.637  -6.684  1.00 98.26           H  
ATOM    792  CZ  PHE A  56      -0.223   9.891  -8.343  1.00 98.26           C  
ATOM    793  HZ  PHE A  56      -0.200  10.794  -7.751  1.00 98.26           H  
ATOM    794  N   SER A  57      -2.871   4.585  -9.999  1.00 98.75           N  
ATOM    795  H   SER A  57      -2.190   3.868 -10.206  1.00 98.75           H  
ATOM    796  CA  SER A  57      -4.054   4.218  -9.229  1.00 98.75           C  
ATOM    797  HA  SER A  57      -4.444   5.103  -8.728  1.00 98.75           H  
ATOM    798  C   SER A  57      -3.729   3.195  -8.161  1.00 98.75           C  
ATOM    799  CB  SER A  57      -5.134   3.660 -10.163  1.00 98.75           C  
ATOM    800  HB2 SER A  57      -5.388   4.397 -10.925  1.00 98.75           H  
ATOM    801  HB3 SER A  57      -6.031   3.418  -9.593  1.00 98.75           H  
ATOM    802  O   SER A  57      -2.812   2.389  -8.333  1.00 98.75           O  
ATOM    803  OG  SER A  57      -4.664   2.479 -10.771  1.00 98.75           O  
ATOM    804  HG  SER A  57      -4.188   2.002 -10.087  1.00 98.75           H  
ATOM    805  N   LEU A  58      -4.566   3.161  -7.134  1.00 98.87           N  
ATOM    806  H   LEU A  58      -5.325   3.827  -7.113  1.00 98.87           H  
ATOM    807  CA  LEU A  58      -4.546   2.162  -6.080  1.00 98.87           C  
ATOM    808  HA  LEU A  58      -3.858   1.364  -6.360  1.00 98.87           H  
ATOM    809  C   LEU A  58      -5.949   1.571  -5.941  1.00 98.87           C  
ATOM    810  CB  LEU A  58      -4.053   2.834  -4.789  1.00 98.87           C  
ATOM    811  HB2 LEU A  58      -3.219   3.492  -5.032  1.00 98.87           H  
ATOM    812  HB3 LEU A  58      -4.861   3.453  -4.399  1.00 98.87           H  
ATOM    813  O   LEU A  58      -6.945   2.298  -5.956  1.00 98.87           O  
ATOM    814  CG  LEU A  58      -3.597   1.880  -3.675  1.00 98.87           C  
ATOM    815  HG  LEU A  58      -4.408   1.201  -3.412  1.00 98.87           H  
ATOM    816  CD1 LEU A  58      -2.371   1.062  -4.083  1.00 98.87           C  
ATOM    817 HD11 LEU A  58      -1.558   1.724  -4.381  1.00 98.87           H  
ATOM    818 HD12 LEU A  58      -2.618   0.381  -4.897  1.00 98.87           H  
ATOM    819 HD13 LEU A  58      -2.051   0.460  -3.232  1.00 98.87           H  
ATOM    820  CD2 LEU A  58      -3.234   2.724  -2.455  1.00 98.87           C  
ATOM    821 HD21 LEU A  58      -2.555   3.530  -2.735  1.00 98.87           H  
ATOM    822 HD22 LEU A  58      -2.747   2.119  -1.690  1.00 98.87           H  
ATOM    823 HD23 LEU A  58      -4.140   3.149  -2.024  1.00 98.87           H  
ATOM    824  N   GLN A  59      -6.034   0.251  -5.841  1.00 98.79           N  
ATOM    825  H   GLN A  59      -5.192  -0.303  -5.911  1.00 98.79           H  
ATOM    826  CA  GLN A  59      -7.294  -0.451  -5.641  1.00 98.79           C  
ATOM    827  HA  GLN A  59      -8.077   0.262  -5.386  1.00 98.79           H  
ATOM    828  C   GLN A  59      -7.164  -1.426  -4.480  1.00 98.79           C  
ATOM    829  CB  GLN A  59      -7.703  -1.153  -6.943  1.00 98.79           C  
ATOM    830  HB2 GLN A  59      -7.771  -0.409  -7.737  1.00 98.79           H  
ATOM    831  HB3 GLN A  59      -6.954  -1.896  -7.220  1.00 98.79           H  
ATOM    832  O   GLN A  59      -6.335  -2.332  -4.531  1.00 98.79           O  
ATOM    833  CG  GLN A  59      -9.068  -1.833  -6.781  1.00 98.79           C  
ATOM    834  HG2 GLN A  59      -9.768  -1.125  -6.339  1.00 98.79           H  
ATOM    835  HG3 GLN A  59      -8.978  -2.687  -6.109  1.00 98.79           H  
ATOM    836  CD  GLN A  59      -9.653  -2.332  -8.093  1.00 98.79           C  
ATOM    837  NE2 GLN A  59     -10.961  -2.449  -8.149  1.00 98.79           N  
ATOM    838 HE21 GLN A  59     -11.376  -2.849  -8.978  1.00 98.79           H  
ATOM    839 HE22 GLN A  59     -11.503  -2.256  -7.319  1.00 98.79           H  
ATOM    840  OE1 GLN A  59      -8.973  -2.576  -9.085  1.00 98.79           O  
ATOM    841  N   GLN A  60      -8.010  -1.254  -3.470  1.00 98.57           N  
ATOM    842  H   GLN A  60      -8.672  -0.492  -3.507  1.00 98.57           H  
ATOM    843  CA  GLN A  60      -8.239  -2.266  -2.448  1.00 98.57           C  
ATOM    844  HA  GLN A  60      -7.292  -2.738  -2.188  1.00 98.57           H  
ATOM    845  C   GLN A  60      -9.168  -3.349  -3.009  1.00 98.57           C  
ATOM    846  CB  GLN A  60      -8.803  -1.580  -1.196  1.00 98.57           C  
ATOM    847  HB2 GLN A  60      -9.737  -1.074  -1.442  1.00 98.57           H  
ATOM    848  HB3 GLN A  60      -8.090  -0.833  -0.848  1.00 98.57           H  
ATOM    849  O   GLN A  60     -10.148  -3.036  -3.692  1.00 98.57           O  
ATOM    850  CG  GLN A  60      -9.063  -2.583  -0.069  1.00 98.57           C  
ATOM    851  HG2 GLN A  60      -9.743  -3.356  -0.427  1.00 98.57           H  
ATOM    852  HG3 GLN A  60      -8.123  -3.061   0.207  1.00 98.57           H  
ATOM    853  CD  GLN A  60      -9.687  -1.952   1.168  1.00 98.57           C  
ATOM    854  NE2 GLN A  60     -10.552  -2.693   1.825  1.00 98.57           N  
ATOM    855 HE21 GLN A  60     -10.732  -3.647   1.546  1.00 98.57           H  
ATOM    856 HE22 GLN A  60     -10.907  -2.410   2.727  1.00 98.57           H  
ATOM    857  OE1 GLN A  60      -9.431  -0.808   1.517  1.00 98.57           O  
ATOM    858  N   ILE A  61      -8.876  -4.623  -2.732  1.00 95.98           N  
ATOM    859  H   ILE A  61      -8.056  -4.825  -2.179  1.00 95.98           H  
ATOM    860  CA  ILE A  61      -9.759  -5.728  -3.131  1.00 95.98           C  
ATOM    861  HA  ILE A  61      -9.840  -5.707  -4.218  1.00 95.98           H  
ATOM    862  C   ILE A  61     -11.170  -5.509  -2.568  1.00 95.98           C  
ATOM    863  CB  ILE A  61      -9.169  -7.097  -2.727  1.00 95.98           C  
ATOM    864  HB  ILE A  61      -8.908  -7.075  -1.669  1.00 95.98           H  
ATOM    865  O   ILE A  61     -11.346  -5.195  -1.395  1.00 95.98           O  
ATOM    866  CG1 ILE A  61      -7.887  -7.332  -3.556  1.00 95.98           C  
ATOM    867 HG12 ILE A  61      -7.128  -6.612  -3.249  1.00 95.98           H  
ATOM    868 HG13 ILE A  61      -8.103  -7.161  -4.610  1.00 95.98           H  
ATOM    869  CG2 ILE A  61     -10.193  -8.233  -2.942  1.00 95.98           C  
ATOM    870 HG21 ILE A  61     -11.081  -8.073  -2.332  1.00 95.98           H  
ATOM    871 HG22 ILE A  61     -10.469  -8.306  -3.994  1.00 95.98           H  
ATOM    872 HG23 ILE A  61      -9.773  -9.183  -2.610  1.00 95.98           H  
ATOM    873  CD1 ILE A  61      -7.277  -8.729  -3.431  1.00 95.98           C  
ATOM    874 HD11 ILE A  61      -7.936  -9.479  -3.869  1.00 95.98           H  
ATOM    875 HD12 ILE A  61      -6.351  -8.739  -4.005  1.00 95.98           H  
ATOM    876 HD13 ILE A  61      -7.080  -8.978  -2.389  1.00 95.98           H  
ATOM    877  N   GLY A  62     -12.182  -5.665  -3.426  1.00 95.67           N  
ATOM    878  H   GLY A  62     -11.965  -5.911  -4.381  1.00 95.67           H  
ATOM    879  CA  GLY A  62     -13.588  -5.470  -3.059  1.00 95.67           C  
ATOM    880  HA2 GLY A  62     -14.220  -5.996  -3.775  1.00 95.67           H  
ATOM    881  HA3 GLY A  62     -13.763  -5.901  -2.073  1.00 95.67           H  
ATOM    882  C   GLY A  62     -14.049  -4.009  -3.010  1.00 95.67           C  
ATOM    883  O   GLY A  62     -15.226  -3.768  -2.754  1.00 95.67           O  
ATOM    884  N   LYS A  63     -13.168  -3.038  -3.290  1.00 97.32           N  
ATOM    885  H   LYS A  63     -12.209  -3.295  -3.474  1.00 97.32           H  
ATOM    886  CA  LYS A  63     -13.499  -1.607  -3.342  1.00 97.32           C  
ATOM    887  HA  LYS A  63     -14.571  -1.483  -3.186  1.00 97.32           H  
ATOM    888  C   LYS A  63     -13.187  -1.009  -4.721  1.00 97.32           C  
ATOM    889  CB  LYS A  63     -12.768  -0.847  -2.217  1.00 97.32           C  
ATOM    890  HB2 LYS A  63     -11.710  -0.826  -2.479  1.00 97.32           H  
ATOM    891  HB3 LYS A  63     -13.113   0.187  -2.203  1.00 97.32           H  
ATOM    892  O   LYS A  63     -12.487  -1.600  -5.558  1.00 97.32           O  
ATOM    893  CG  LYS A  63     -12.880  -1.410  -0.782  1.00 97.32           C  
ATOM    894  HG2 LYS A  63     -12.580  -2.458  -0.778  1.00 97.32           H  
ATOM    895  HG3 LYS A  63     -12.143  -0.872  -0.186  1.00 97.32           H  
ATOM    896  CD  LYS A  63     -14.240  -1.271  -0.059  1.00 97.32           C  
ATOM    897  HD2 LYS A  63     -14.551  -0.227  -0.068  1.00 97.32           H  
ATOM    898  HD3 LYS A  63     -14.993  -1.891  -0.547  1.00 97.32           H  
ATOM    899  CE  LYS A  63     -14.014  -1.741   1.396  1.00 97.32           C  
ATOM    900  HE2 LYS A  63     -13.774  -2.804   1.401  1.00 97.32           H  
ATOM    901  HE3 LYS A  63     -13.124  -1.237   1.773  1.00 97.32           H  
ATOM    902  NZ  LYS A  63     -15.105  -1.479   2.376  1.00 97.32           N  
ATOM    903  HZ1 LYS A  63     -15.836  -2.177   2.383  1.00 97.32           H  
ATOM    904  HZ2 LYS A  63     -15.473  -0.540   2.333  1.00 97.32           H  
ATOM    905  HZ3 LYS A  63     -14.678  -1.533   3.290  1.00 97.32           H  
ATOM    906  N   ASP A  64     -13.711   0.190  -4.954  1.00 98.44           N  
ATOM    907  H   ASP A  64     -14.293   0.613  -4.245  1.00 98.44           H  
ATOM    908  CA  ASP A  64     -13.494   0.927  -6.195  1.00 98.44           C  
ATOM    909  HA  ASP A  64     -13.723   0.257  -7.024  1.00 98.44           H  
ATOM    910  C   ASP A  64     -12.034   1.365  -6.363  1.00 98.44           C  
ATOM    911  CB  ASP A  64     -14.440   2.133  -6.289  1.00 98.44           C  
ATOM    912  HB2 ASP A  64     -14.387   2.707  -5.364  1.00 98.44           H  
ATOM    913  HB3 ASP A  64     -14.105   2.778  -7.102  1.00 98.44           H  
ATOM    914  O   ASP A  64     -11.320   1.694  -5.411  1.00 98.44           O  
ATOM    915  CG  ASP A  64     -15.892   1.739  -6.580  1.00 98.44           C  
ATOM    916  OD1 ASP A  64     -16.087   0.695  -7.243  1.00 98.44           O  
ATOM    917  OD2 ASP A  64     -16.783   2.518  -6.183  1.00 98.44           O  
ATOM    918  N   LYS A  65     -11.583   1.392  -7.620  1.00 98.58           N  
ATOM    919  H   LYS A  65     -12.241   1.165  -8.352  1.00 98.58           H  
ATOM    920  CA  LYS A  65     -10.250   1.874  -7.981  1.00 98.58           C  
ATOM    921  HA  LYS A  65      -9.531   1.439  -7.287  1.00 98.58           H  
ATOM    922  C   LYS A  65     -10.175   3.393  -7.834  1.00 98.58           C  
ATOM    923  CB  LYS A  65      -9.912   1.411  -9.402  1.00 98.58           C  
ATOM    924  HB2 LYS A  65     -10.655   1.802 -10.097  1.00 98.58           H  
ATOM    925  HB3 LYS A  65      -9.956   0.322  -9.421  1.00 98.58           H  
ATOM    926  O   LYS A  65     -10.890   4.126  -8.512  1.00 98.58           O  
ATOM    927  CG  LYS A  65      -8.516   1.888  -9.834  1.00 98.58           C  
ATOM    928  HG2 LYS A  65      -7.778   1.578  -9.095  1.00 98.58           H  
ATOM    929  HG3 LYS A  65      -8.507   2.977  -9.886  1.00 98.58           H  
ATOM    930  CD  LYS A  65      -8.109   1.345 -11.207  1.00 98.58           C  
ATOM    931  HD2 LYS A  65      -7.149   1.788 -11.471  1.00 98.58           H  
ATOM    932  HD3 LYS A  65      -8.846   1.642 -11.954  1.00 98.58           H  
ATOM    933  CE  LYS A  65      -7.982  -0.182 -11.163  1.00 98.58           C  
ATOM    934  HE2 LYS A  65      -7.496  -0.463 -10.229  1.00 98.58           H  
ATOM    935  HE3 LYS A  65      -8.976  -0.629 -11.149  1.00 98.58           H  
ATOM    936  NZ  LYS A  65      -7.186  -0.697 -12.299  1.00 98.58           N  
ATOM    937  HZ1 LYS A  65      -6.243  -0.343 -12.235  1.00 98.58           H  
ATOM    938  HZ2 LYS A  65      -7.134  -1.704 -12.237  1.00 98.58           H  
ATOM    939  HZ3 LYS A  65      -7.593  -0.423 -13.182  1.00 98.58           H  
ATOM    940  N   GLN A  66      -9.223   3.865  -7.038  1.00 98.78           N  
ATOM    941  H   GLN A  66      -8.641   3.205  -6.542  1.00 98.78           H  
ATOM    942  CA  GLN A  66      -8.907   5.282  -6.881  1.00 98.78           C  
ATOM    943  HA  GLN A  66      -9.789   5.889  -7.087  1.00 98.78           H  
ATOM    944  C   GLN A  66      -7.802   5.656  -7.873  1.00 98.78           C  
ATOM    945  CB  GLN A  66      -8.482   5.517  -5.431  1.00 98.78           C  
ATOM    946  HB2 GLN A  66      -7.705   4.793  -5.187  1.00 98.78           H  
ATOM    947  HB3 GLN A  66      -8.084   6.526  -5.323  1.00 98.78           H  
ATOM    948  O   GLN A  66      -6.783   4.973  -7.938  1.00 98.78           O  
ATOM    949  CG  GLN A  66      -9.649   5.331  -4.452  1.00 98.78           C  
ATOM    950  HG2 GLN A  66     -10.156   4.385  -4.640  1.00 98.78           H  
ATOM    951  HG3 GLN A  66     -10.371   6.136  -4.592  1.00 98.78           H  
ATOM    952  CD  GLN A  66      -9.173   5.340  -3.009  1.00 98.78           C  
ATOM    953  NE2 GLN A  66      -8.863   4.189  -2.457  1.00 98.78           N  
ATOM    954 HE21 GLN A  66      -9.035   3.329  -2.958  1.00 98.78           H  
ATOM    955 HE22 GLN A  66      -8.740   4.152  -1.455  1.00 98.78           H  
ATOM    956  OE1 GLN A  66      -9.062   6.377  -2.377  1.00 98.78           O  
ATOM    957  N   THR A  67      -8.000   6.703  -8.677  1.00 98.59           N  
ATOM    958  H   THR A  67      -8.811   7.286  -8.528  1.00 98.59           H  
ATOM    959  CA  THR A  67      -7.095   7.063  -9.786  1.00 98.59           C  
ATOM    960  HA  THR A  67      -6.184   6.467  -9.727  1.00 98.59           H  
ATOM    961  C   THR A  67      -6.687   8.527  -9.711  1.00 98.59           C  
ATOM    962  CB  THR A  67      -7.745   6.774 -11.150  1.00 98.59           C  
ATOM    963  HB  THR A  67      -8.652   7.370 -11.254  1.00 98.59           H  
ATOM    964  O   THR A  67      -7.542   9.402  -9.599  1.00 98.59           O  
ATOM    965  CG2 THR A  67      -6.820   7.069 -12.331  1.00 98.59           C  
ATOM    966 HG21 THR A  67      -6.640   8.141 -12.412  1.00 98.59           H  
ATOM    967 HG22 THR A  67      -5.872   6.549 -12.194  1.00 98.59           H  
ATOM    968 HG23 THR A  67      -7.288   6.730 -13.256  1.00 98.59           H  
ATOM    969  OG1 THR A  67      -8.089   5.408 -11.236  1.00 98.59           O  
ATOM    970  HG1 THR A  67      -8.770   5.252 -10.577  1.00 98.59           H  
ATOM    971  N   VAL A  68      -5.389   8.784  -9.853  1.00 98.24           N  
ATOM    972  H   VAL A  68      -4.750   8.008  -9.951  1.00 98.24           H  
ATOM    973  CA  VAL A  68      -4.805  10.117 -10.006  1.00 98.24           C  
ATOM    974  HA  VAL A  68      -5.558  10.875  -9.789  1.00 98.24           H  
ATOM    975  C   VAL A  68      -4.351  10.274 -11.451  1.00 98.24           C  
ATOM    976  CB  VAL A  68      -3.641  10.330  -9.026  1.00 98.24           C  
ATOM    977  HB  VAL A  68      -2.875   9.577  -9.212  1.00 98.24           H  
ATOM    978  O   VAL A  68      -3.533   9.498 -11.951  1.00 98.24           O  
ATOM    979  CG1 VAL A  68      -3.036  11.727  -9.197  1.00 98.24           C  
ATOM    980 HG11 VAL A  68      -3.800  12.496  -9.079  1.00 98.24           H  
ATOM    981 HG12 VAL A  68      -2.562  11.829 -10.173  1.00 98.24           H  
ATOM    982 HG13 VAL A  68      -2.270  11.893  -8.439  1.00 98.24           H  
ATOM    983  CG2 VAL A  68      -4.128  10.194  -7.579  1.00 98.24           C  
ATOM    984 HG21 VAL A  68      -3.292  10.348  -6.896  1.00 98.24           H  
ATOM    985 HG22 VAL A  68      -4.537   9.199  -7.402  1.00 98.24           H  
ATOM    986 HG23 VAL A  68      -4.901  10.935  -7.380  1.00 98.24           H  
ATOM    987  N   ASN A  69      -4.915  11.261 -12.144  1.00 96.50           N  
ATOM    988  H   ASN A  69      -5.510  11.910 -11.649  1.00 96.50           H  
ATOM    989  CA  ASN A  69      -4.561  11.552 -13.528  1.00 96.50           C  
ATOM    990  HA  ASN A  69      -4.329  10.618 -14.038  1.00 96.50           H  
ATOM    991  C   ASN A  69      -3.313  12.432 -13.586  1.00 96.50           C  
ATOM    992  CB  ASN A  69      -5.744  12.198 -14.261  1.00 96.50           C  
ATOM    993  HB2 ASN A  69      -5.439  12.451 -15.276  1.00 96.50           H  
ATOM    994  HB3 ASN A  69      -6.027  13.120 -13.752  1.00 96.50           H  
ATOM    995  O   ASN A  69      -3.210  13.426 -12.871  1.00 96.50           O  
ATOM    996  CG  ASN A  69      -6.933  11.263 -14.360  1.00 96.50           C  
ATOM    997  ND2 ASN A  69      -8.073  11.655 -13.843  1.00 96.50           N  
ATOM    998 HD21 ASN A  69      -8.137  12.533 -13.347  1.00 96.50           H  
ATOM    999 HD22 ASN A  69      -8.824  10.980 -13.868  1.00 96.50           H  
ATOM   1000  OD1 ASN A  69      -6.857  10.169 -14.891  1.00 96.50           O  
ATOM   1001  N   VAL A  70      -2.409  12.090 -14.497  1.00 91.62           N  
ATOM   1002  H   VAL A  70      -2.611  11.306 -15.101  1.00 91.62           H  
ATOM   1003  CA  VAL A  70      -1.196  12.843 -14.800  1.00 91.62           C  
ATOM   1004  HA  VAL A  70      -1.068  13.647 -14.075  1.00 91.62           H  
ATOM   1005  C   VAL A  70      -1.372  13.464 -16.183  1.00 91.62           C  
ATOM   1006  CB  VAL A  70       0.040  11.932 -14.696  1.00 91.62           C  
ATOM   1007  HB  VAL A  70      -0.091  11.060 -15.337  1.00 91.62           H  
ATOM   1008  O   VAL A  70      -1.613  12.776 -17.176  1.00 91.62           O  
ATOM   1009  CG1 VAL A  70       1.294  12.679 -15.139  1.00 91.62           C  
ATOM   1010 HG11 VAL A  70       2.185  12.097 -14.903  1.00 91.62           H  
ATOM   1011 HG12 VAL A  70       1.353  13.638 -14.625  1.00 91.62           H  
ATOM   1012 HG13 VAL A  70       1.277  12.845 -16.216  1.00 91.62           H  
ATOM   1013  CG2 VAL A  70       0.222  11.450 -13.249  1.00 91.62           C  
ATOM   1014 HG21 VAL A  70       1.122  10.841 -13.170  1.00 91.62           H  
ATOM   1015 HG22 VAL A  70       0.329  12.309 -12.586  1.00 91.62           H  
ATOM   1016 HG23 VAL A  70      -0.634  10.855 -12.930  1.00 91.62           H  
ATOM   1017  N   PHE A  71      -1.310  14.791 -16.268  1.00 76.86           N  
ATOM   1018  H   PHE A  71      -1.093  15.317 -15.434  1.00 76.86           H  
ATOM   1019  CA  PHE A  71      -1.557  15.512 -17.517  1.00 76.86           C  
ATOM   1020  HA  PHE A  71      -2.392  15.046 -18.039  1.00 76.86           H  
ATOM   1021  C   PHE A  71      -0.341  15.455 -18.440  1.00 76.86           C  
ATOM   1022  CB  PHE A  71      -1.935  16.972 -17.223  1.00 76.86           C  
ATOM   1023  HB2 PHE A  71      -1.148  17.434 -16.627  1.00 76.86           H  
ATOM   1024  HB3 PHE A  71      -1.987  17.515 -18.166  1.00 76.86           H  
ATOM   1025  O   PHE A  71       0.418  16.413 -18.466  1.00 76.86           O  
ATOM   1026  CG  PHE A  71      -3.255  17.152 -16.520  1.00 76.86           C  
ATOM   1027  CD1 PHE A  71      -4.453  17.098 -17.255  1.00 76.86           C  
ATOM   1028  HD1 PHE A  71      -4.428  16.910 -18.318  1.00 76.86           H  
ATOM   1029  CD2 PHE A  71      -3.285  17.393 -15.135  1.00 76.86           C  
ATOM   1030  HD2 PHE A  71      -2.368  17.429 -14.565  1.00 76.86           H  
ATOM   1031  CE1 PHE A  71      -5.684  17.290 -16.604  1.00 76.86           C  
ATOM   1032  HE1 PHE A  71      -6.606  17.246 -17.164  1.00 76.86           H  
ATOM   1033  CE2 PHE A  71      -4.515  17.584 -14.486  1.00 76.86           C  
ATOM   1034  HE2 PHE A  71      -4.538  17.758 -13.420  1.00 76.86           H  
ATOM   1035  CZ  PHE A  71      -5.713  17.534 -15.219  1.00 76.86           C  
ATOM   1036  HZ  PHE A  71      -6.657  17.676 -14.714  1.00 76.86           H  
ATOM   1037  N   ALA A  72      -0.158  14.358 -19.187  1.00 67.39           N  
ATOM   1038  H   ALA A  72      -0.746  13.569 -18.962  1.00 67.39           H  
ATOM   1039  CA  ALA A  72       0.813  14.193 -20.287  1.00 67.39           C  
ATOM   1040  HA  ALA A  72       1.079  13.136 -20.299  1.00 67.39           H  
ATOM   1041  C   ALA A  72       2.154  14.946 -20.107  1.00 67.39           C  
ATOM   1042  CB  ALA A  72       0.122  14.498 -21.625  1.00 67.39           C  
ATOM   1043  HB1 ALA A  72      -0.140  15.555 -21.667  1.00 67.39           H  
ATOM   1044  HB2 ALA A  72       0.794  14.261 -22.449  1.00 67.39           H  
ATOM   1045  HB3 ALA A  72      -0.782  13.896 -21.720  1.00 67.39           H  
ATOM   1046  O   ALA A  72       2.709  15.509 -21.056  1.00 67.39           O  
ATOM   1047  N   SER A  73       2.654  14.978 -18.873  1.00 73.53           N  
ATOM   1048  H   SER A  73       2.157  14.490 -18.142  1.00 73.53           H  
ATOM   1049  CA  SER A  73       3.841  15.718 -18.484  1.00 73.53           C  
ATOM   1050  HA  SER A  73       4.018  16.524 -19.197  1.00 73.53           H  
ATOM   1051  C   SER A  73       5.006  14.749 -18.510  1.00 73.53           C  
ATOM   1052  CB  SER A  73       3.664  16.347 -17.101  1.00 73.53           C  
ATOM   1053  HB2 SER A  73       2.781  16.986 -17.095  1.00 73.53           H  
ATOM   1054  HB3 SER A  73       3.541  15.561 -16.355  1.00 73.53           H  
ATOM   1055  O   SER A  73       4.897  13.616 -18.053  1.00 73.53           O  
ATOM   1056  OG  SER A  73       4.810  17.118 -16.796  1.00 73.53           O  
ATOM   1057  HG  SER A  73       4.796  17.254 -15.846  1.00 73.53           H  
ATOM   1058  N   ARG A  74       6.136  15.191 -19.062  1.00 89.79           N  
ATOM   1059  H   ARG A  74       6.139  16.146 -19.389  1.00 89.79           H  
ATOM   1060  CA  ARG A  74       7.407  14.453 -18.985  1.00 89.79           C  
ATOM   1061  HA  ARG A  74       7.193  13.389 -18.876  1.00 89.79           H  
ATOM   1062  C   ARG A  74       8.174  14.812 -17.712  1.00 89.79           C  
ATOM   1063  CB  ARG A  74       8.227  14.639 -20.276  1.00 89.79           C  
ATOM   1064  HB2 ARG A  74       8.367  15.703 -20.466  1.00 89.79           H  
ATOM   1065  HB3 ARG A  74       9.207  14.176 -20.159  1.00 89.79           H  
ATOM   1066  O   ARG A  74       9.378  14.577 -17.654  1.00 89.79           O  
ATOM   1067  CG  ARG A  74       7.535  13.996 -21.486  1.00 89.79           C  
ATOM   1068  HG2 ARG A  74       6.486  14.291 -21.506  1.00 89.79           H  
ATOM   1069  HG3 ARG A  74       7.566  12.910 -21.401  1.00 89.79           H  
ATOM   1070  CD  ARG A  74       8.151  14.429 -22.820  1.00 89.79           C  
ATOM   1071  HD2 ARG A  74       8.009  15.503 -22.937  1.00 89.79           H  
ATOM   1072  HD3 ARG A  74       7.583  13.945 -23.615  1.00 89.79           H  
ATOM   1073  NE  ARG A  74       9.569  14.059 -22.985  1.00 89.79           N  
ATOM   1074  HE  ARG A  74       9.759  13.076 -23.121  1.00 89.79           H  
ATOM   1075  NH1 ARG A  74      10.500  16.156 -22.883  1.00 89.79           N  
ATOM   1076 HH11 ARG A  74      11.342  16.713 -22.861  1.00 89.79           H  
ATOM   1077 HH12 ARG A  74       9.681  16.453 -22.372  1.00 89.79           H  
ATOM   1078  NH2 ARG A  74      11.696  14.500 -23.690  1.00 89.79           N  
ATOM   1079 HH21 ARG A  74      11.730  13.602 -24.151  1.00 89.79           H  
ATOM   1080 HH22 ARG A  74      12.441  15.166 -23.842  1.00 89.79           H  
ATOM   1081  CZ  ARG A  74      10.578  14.890 -23.168  1.00 89.79           C  
ATOM   1082  N   ALA A  75       7.522  15.467 -16.748  1.00 94.50           N  
ATOM   1083  H   ALA A  75       6.521  15.578 -16.827  1.00 94.50           H  
ATOM   1084  CA  ALA A  75       8.122  15.779 -15.461  1.00 94.50           C  
ATOM   1085  HA  ALA A  75       8.993  16.416 -15.617  1.00 94.50           H  
ATOM   1086  C   ALA A  75       8.577  14.475 -14.801  1.00 94.50           C  
ATOM   1087  CB  ALA A  75       7.119  16.544 -14.592  1.00 94.50           C  
ATOM   1088  HB1 ALA A  75       7.558  16.736 -13.613  1.00 94.50           H  
ATOM   1089  HB2 ALA A  75       6.215  15.950 -14.456  1.00 94.50           H  
ATOM   1090  HB3 ALA A  75       6.876  17.499 -15.056  1.00 94.50           H  
ATOM   1091  O   ALA A  75       7.826  13.505 -14.724  1.00 94.50           O  
ATOM   1092  N   ALA A  76       9.834  14.440 -14.372  1.00 95.85           N  
ATOM   1093  H   ALA A  76      10.413  15.262 -14.461  1.00 95.85           H  
ATOM   1094  CA  ALA A  76      10.384  13.270 -13.702  1.00 95.85           C  
ATOM   1095  HA  ALA A  76      10.010  12.369 -14.189  1.00 95.85           H  
ATOM   1096  C   ALA A  76       9.960  13.198 -12.228  1.00 95.85           C  
ATOM   1097  CB  ALA A  76      11.898  13.304 -13.872  1.00 95.85           C  
ATOM   1098  HB1 ALA A  76      12.335  12.427 -13.395  1.00 95.85           H  
ATOM   1099  HB2 ALA A  76      12.136  13.294 -14.935  1.00 95.85           H  
ATOM   1100  HB3 ALA A  76      12.306  14.205 -13.413  1.00 95.85           H  
ATOM   1101  O   ALA A  76      10.079  12.144 -11.611  1.00 95.85           O  
ATOM   1102  N   TYR A  77       9.461  14.297 -11.664  1.00 97.09           N  
ATOM   1103  H   TYR A  77       9.373  15.135 -12.221  1.00 97.09           H  
ATOM   1104  CA  TYR A  77       8.846  14.335 -10.345  1.00 97.09           C  
ATOM   1105  HA  TYR A  77       8.591  13.320 -10.039  1.00 97.09           H  
ATOM   1106  C   TYR A  77       7.559  15.158 -10.391  1.00 97.09           C  
ATOM   1107  CB  TYR A  77       9.838  14.887  -9.317  1.00 97.09           C  
ATOM   1108  HB2 TYR A  77      10.215  15.846  -9.670  1.00 97.09           H  
ATOM   1109  HB3 TYR A  77      10.682  14.201  -9.241  1.00 97.09           H  
ATOM   1110  O   TYR A  77       7.540  16.259 -10.945  1.00 97.09           O  
ATOM   1111  CG  TYR A  77       9.254  15.069  -7.930  1.00 97.09           C  
ATOM   1112  CD1 TYR A  77       8.691  16.305  -7.561  1.00 97.09           C  
ATOM   1113  HD1 TYR A  77       8.674  17.117  -8.273  1.00 97.09           H  
ATOM   1114  CD2 TYR A  77       9.251  13.995  -7.021  1.00 97.09           C  
ATOM   1115  HD2 TYR A  77       9.661  13.038  -7.312  1.00 97.09           H  
ATOM   1116  CE1 TYR A  77       8.121  16.467  -6.283  1.00 97.09           C  
ATOM   1117  HE1 TYR A  77       7.674  17.410  -6.006  1.00 97.09           H  
ATOM   1118  CE2 TYR A  77       8.692  14.155  -5.738  1.00 97.09           C  
ATOM   1119  HE2 TYR A  77       8.664  13.333  -5.039  1.00 97.09           H  
ATOM   1120  OH  TYR A  77       7.577  15.541  -4.132  1.00 97.09           O  
ATOM   1121  HH  TYR A  77       7.042  16.334  -4.047  1.00 97.09           H  
ATOM   1122  CZ  TYR A  77       8.117  15.389  -5.370  1.00 97.09           C  
ATOM   1123  N   GLU A  78       6.501  14.645  -9.773  1.00 96.88           N  
ATOM   1124  H   GLU A  78       6.571  13.714  -9.388  1.00 96.88           H  
ATOM   1125  CA  GLU A  78       5.267  15.384  -9.522  1.00 96.88           C  
ATOM   1126  HA  GLU A  78       5.454  16.451  -9.639  1.00 96.88           H  
ATOM   1127  C   GLU A  78       4.786  15.141  -8.089  1.00 96.88           C  
ATOM   1128  CB  GLU A  78       4.169  14.986 -10.510  1.00 96.88           C  
ATOM   1129  HB2 GLU A  78       3.255  15.502 -10.216  1.00 96.88           H  
ATOM   1130  HB3 GLU A  78       4.010  13.912 -10.416  1.00 96.88           H  
ATOM   1131  O   GLU A  78       4.696  14.003  -7.622  1.00 96.88           O  
ATOM   1132  CG  GLU A  78       4.469  15.329 -11.975  1.00 96.88           C  
ATOM   1133  HG2 GLU A  78       5.411  14.866 -12.269  1.00 96.88           H  
ATOM   1134  HG3 GLU A  78       4.571  16.410 -12.076  1.00 96.88           H  
ATOM   1135  CD  GLU A  78       3.357  14.834 -12.905  1.00 96.88           C  
ATOM   1136  OE1 GLU A  78       3.696  14.242 -13.954  1.00 96.88           O  
ATOM   1137  OE2 GLU A  78       2.162  15.029 -12.574  1.00 96.88           O  
ATOM   1138  N   ASP A  79       4.441  16.227  -7.401  1.00 96.77           N  
ATOM   1139  H   ASP A  79       4.481  17.130  -7.853  1.00 96.77           H  
ATOM   1140  CA  ASP A  79       3.852  16.181  -6.067  1.00 96.77           C  
ATOM   1141  HA  ASP A  79       4.191  15.281  -5.554  1.00 96.77           H  
ATOM   1142  C   ASP A  79       2.322  16.130  -6.171  1.00 96.77           C  
ATOM   1143  CB  ASP A  79       4.348  17.383  -5.253  1.00 96.77           C  
ATOM   1144  HB2 ASP A  79       5.434  17.434  -5.337  1.00 96.77           H  
ATOM   1145  HB3 ASP A  79       3.938  18.304  -5.666  1.00 96.77           H  
ATOM   1146  O   ASP A  79       1.669  17.116  -6.520  1.00 96.77           O  
ATOM   1147  CG  ASP A  79       3.989  17.287  -3.769  1.00 96.77           C  
ATOM   1148  OD1 ASP A  79       3.033  16.559  -3.415  1.00 96.77           O  
ATOM   1149  OD2 ASP A  79       4.711  17.925  -2.975  1.00 96.77           O  
ATOM   1150  N   HIS A  80       1.758  14.965  -5.865  1.00 97.75           N  
ATOM   1151  H   HIS A  80       2.362  14.207  -5.583  1.00 97.75           H  
ATOM   1152  CA  HIS A  80       0.324  14.695  -5.782  1.00 97.75           C  
ATOM   1153  HA  HIS A  80      -0.224  15.586  -6.090  1.00 97.75           H  
ATOM   1154  C   HIS A  80      -0.100  14.400  -4.337  1.00 97.75           C  
ATOM   1155  CB  HIS A  80      -0.054  13.556  -6.746  1.00 97.75           C  
ATOM   1156  HB2 HIS A  80      -1.083  13.248  -6.560  1.00 97.75           H  
ATOM   1157  HB3 HIS A  80       0.586  12.691  -6.569  1.00 97.75           H  
ATOM   1158  O   HIS A  80      -1.090  13.709  -4.119  1.00 97.75           O  
ATOM   1159  CG  HIS A  80       0.026  13.935  -8.198  1.00 97.75           C  
ATOM   1160  CD2 HIS A  80       1.114  13.810  -9.011  1.00 97.75           C  
ATOM   1161  HD2 HIS A  80       2.089  13.455  -8.712  1.00 97.75           H  
ATOM   1162  ND1 HIS A  80      -1.030  14.481  -8.928  1.00 97.75           N  
ATOM   1163  CE1 HIS A  80      -0.551  14.678 -10.164  1.00 97.75           C  
ATOM   1164  HE1 HIS A  80      -1.114  15.110 -10.978  1.00 97.75           H  
ATOM   1165  NE2 HIS A  80       0.731  14.290 -10.248  1.00 97.75           N  
ATOM   1166  HE2 HIS A  80       1.317  14.445 -11.056  1.00 97.75           H  
ATOM   1167  N   THR A  81       0.604  14.915  -3.324  1.00 98.01           N  
ATOM   1168  H   THR A  81       1.431  15.454  -3.536  1.00 98.01           H  
ATOM   1169  CA  THR A  81       0.276  14.675  -1.901  1.00 98.01           C  
ATOM   1170  HA  THR A  81       0.257  13.600  -1.720  1.00 98.01           H  
ATOM   1171  C   THR A  81      -1.102  15.195  -1.485  1.00 98.01           C  
ATOM   1172  CB  THR A  81       1.336  15.275  -0.974  1.00 98.01           C  
ATOM   1173  HB  THR A  81       0.989  15.195   0.056  1.00 98.01           H  
ATOM   1174  O   THR A  81      -1.672  14.719  -0.505  1.00 98.01           O  
ATOM   1175  CG2 THR A  81       2.662  14.527  -1.082  1.00 98.01           C  
ATOM   1176 HG21 THR A  81       2.949  14.380  -2.123  1.00 98.01           H  
ATOM   1177 HG22 THR A  81       3.437  15.109  -0.583  1.00 98.01           H  
ATOM   1178 HG23 THR A  81       2.559  13.550  -0.609  1.00 98.01           H  
ATOM   1179  OG1 THR A  81       1.550  16.635  -1.264  1.00 98.01           O  
ATOM   1180  HG1 THR A  81       2.146  16.671  -2.016  1.00 98.01           H  
ATOM   1181  N   SER A  82      -1.698  16.107  -2.255  1.00 98.26           N  
ATOM   1182  H   SER A  82      -1.181  16.470  -3.043  1.00 98.26           H  
ATOM   1183  CA  SER A  82      -3.104  16.505  -2.108  1.00 98.26           C  
ATOM   1184  HA  SER A  82      -3.303  16.703  -1.055  1.00 98.26           H  
ATOM   1185  C   SER A  82      -4.103  15.429  -2.562  1.00 98.26           C  
ATOM   1186  CB  SER A  82      -3.339  17.795  -2.893  1.00 98.26           C  
ATOM   1187  HB2 SER A  82      -2.693  18.575  -2.489  1.00 98.26           H  
ATOM   1188  HB3 SER A  82      -4.378  18.106  -2.788  1.00 98.26           H  
ATOM   1189  O   SER A  82      -5.269  15.474  -2.172  1.00 98.26           O  
ATOM   1190  OG  SER A  82      -3.033  17.594  -4.262  1.00 98.26           O  
ATOM   1191  HG  SER A  82      -2.862  18.442  -4.679  1.00 98.26           H  
ATOM   1192  N   SER A  83      -3.662  14.457  -3.364  1.00 98.41           N  
ATOM   1193  H   SER A  83      -2.678  14.443  -3.591  1.00 98.41           H  
ATOM   1194  CA  SER A  83      -4.437  13.273  -3.734  1.00 98.41           C  
ATOM   1195  HA  SER A  83      -5.487  13.550  -3.821  1.00 98.41           H  
ATOM   1196  C   SER A  83      -4.294  12.205  -2.652  1.00 98.41           C  
ATOM   1197  CB  SER A  83      -3.997  12.704  -5.085  1.00 98.41           C  
ATOM   1198  HB2 SER A  83      -4.631  11.848  -5.313  1.00 98.41           H  
ATOM   1199  HB3 SER A  83      -2.963  12.362  -5.039  1.00 98.41           H  
ATOM   1200  O   SER A  83      -3.189  11.744  -2.357  1.00 98.41           O  
ATOM   1201  OG  SER A  83      -4.142  13.669  -6.110  1.00 98.41           O  
ATOM   1202  HG  SER A  83      -3.423  14.299  -6.019  1.00 98.41           H  
ATOM   1203  N   VAL A  84      -5.424  11.805  -2.069  1.00 98.79           N  
ATOM   1204  H   VAL A  84      -6.294  12.218  -2.375  1.00 98.79           H  
ATOM   1205  CA  VAL A  84      -5.481  10.866  -0.944  1.00 98.79           C  
ATOM   1206  HA  VAL A  84      -4.467  10.662  -0.598  1.00 98.79           H  
ATOM   1207  C   VAL A  84      -6.109   9.551  -1.392  1.00 98.79           C  
ATOM   1208  CB  VAL A  84      -6.250  11.463   0.251  1.00 98.79           C  
ATOM   1209  HB  VAL A  84      -7.290  11.624  -0.035  1.00 98.79           H  
ATOM   1210  O   VAL A  84      -7.264   9.528  -1.814  1.00 98.79           O  
ATOM   1211  CG1 VAL A  84      -6.218  10.513   1.455  1.00 98.79           C  
ATOM   1212 HG11 VAL A  84      -6.730   9.580   1.220  1.00 98.79           H  
ATOM   1213 HG12 VAL A  84      -5.188  10.292   1.733  1.00 98.79           H  
ATOM   1214 HG13 VAL A  84      -6.727  10.970   2.304  1.00 98.79           H  
ATOM   1215  CG2 VAL A  84      -5.670  12.813   0.699  1.00 98.79           C  
ATOM   1216 HG21 VAL A  84      -6.230  13.189   1.554  1.00 98.79           H  
ATOM   1217 HG22 VAL A  84      -5.742  13.547  -0.104  1.00 98.79           H  
ATOM   1218 HG23 VAL A  84      -4.624  12.700   0.986  1.00 98.79           H  
ATOM   1219  N   PHE A  85      -5.366   8.456  -1.256  1.00 98.86           N  
ATOM   1220  H   PHE A  85      -4.421   8.563  -0.916  1.00 98.86           H  
ATOM   1221  CA  PHE A  85      -5.895   7.101  -1.370  1.00 98.86           C  
ATOM   1222  HA  PHE A  85      -6.724   7.094  -2.077  1.00 98.86           H  
ATOM   1223  C   PHE A  85      -6.402   6.636  -0.006  1.00 98.86           C  
ATOM   1224  CB  PHE A  85      -4.807   6.157  -1.889  1.00 98.86           C  
ATOM   1225  HB2 PHE A  85      -3.962   6.168  -1.201  1.00 98.86           H  
ATOM   1226  HB3 PHE A  85      -5.215   5.146  -1.899  1.00 98.86           H  
ATOM   1227  O   PHE A  85      -5.626   6.583   0.942  1.00 98.86           O  
ATOM   1228  CG  PHE A  85      -4.317   6.490  -3.279  1.00 98.86           C  
ATOM   1229  CD1 PHE A  85      -5.104   6.156  -4.390  1.00 98.86           C  
ATOM   1230  HD1 PHE A  85      -6.050   5.662  -4.223  1.00 98.86           H  
ATOM   1231  CD2 PHE A  85      -3.091   7.147  -3.467  1.00 98.86           C  
ATOM   1232  HD2 PHE A  85      -2.492   7.433  -2.614  1.00 98.86           H  
ATOM   1233  CE1 PHE A  85      -4.666   6.459  -5.691  1.00 98.86           C  
ATOM   1234  HE1 PHE A  85      -5.281   6.217  -6.545  1.00 98.86           H  
ATOM   1235  CE2 PHE A  85      -2.652   7.446  -4.767  1.00 98.86           C  
ATOM   1236  HE2 PHE A  85      -1.709   7.956  -4.900  1.00 98.86           H  
ATOM   1237  CZ  PHE A  85      -3.431   7.096  -5.882  1.00 98.86           C  
ATOM   1238  HZ  PHE A  85      -3.087   7.332  -6.878  1.00 98.86           H  
ATOM   1239  N   ASN A  86      -7.681   6.286   0.099  1.00 98.63           N  
ATOM   1240  H   ASN A  86      -8.259   6.345  -0.727  1.00 98.63           H  
ATOM   1241  CA  ASN A  86      -8.277   5.754   1.325  1.00 98.63           C  
ATOM   1242  HA  ASN A  86      -7.652   6.016   2.178  1.00 98.63           H  
ATOM   1243  C   ASN A  86      -8.355   4.230   1.249  1.00 98.63           C  
ATOM   1244  CB  ASN A  86      -9.656   6.382   1.557  1.00 98.63           C  
ATOM   1245  HB2 ASN A  86     -10.305   6.183   0.705  1.00 98.63           H  
ATOM   1246  HB3 ASN A  86     -10.106   5.934   2.443  1.00 98.63           H  
ATOM   1247  O   ASN A  86      -8.915   3.698   0.289  1.00 98.63           O  
ATOM   1248  CG  ASN A  86      -9.554   7.873   1.791  1.00 98.63           C  
ATOM   1249  ND2 ASN A  86      -9.709   8.676   0.765  1.00 98.63           N  
ATOM   1250 HD21 ASN A  86      -9.797   8.296  -0.167  1.00 98.63           H  
ATOM   1251 HD22 ASN A  86      -9.566   9.661   0.936  1.00 98.63           H  
ATOM   1252  OD1 ASN A  86      -9.301   8.337   2.890  1.00 98.63           O  
ATOM   1253  N   VAL A  87      -7.793   3.542   2.236  1.00 98.60           N  
ATOM   1254  H   VAL A  87      -7.349   4.043   2.992  1.00 98.60           H  
ATOM   1255  CA  VAL A  87      -7.770   2.075   2.309  1.00 98.60           C  
ATOM   1256  HA  VAL A  87      -8.600   1.671   1.728  1.00 98.60           H  
ATOM   1257  C   VAL A  87      -7.962   1.608   3.746  1.00 98.60           C  
ATOM   1258  CB  VAL A  87      -6.463   1.486   1.739  1.00 98.60           C  
ATOM   1259  HB  VAL A  87      -6.547   0.400   1.772  1.00 98.60           H  
ATOM   1260  O   VAL A  87      -7.683   2.345   4.688  1.00 98.60           O  
ATOM   1261  CG1 VAL A  87      -6.233   1.891   0.273  1.00 98.60           C  
ATOM   1262 HG11 VAL A  87      -7.098   1.601  -0.322  1.00 98.60           H  
ATOM   1263 HG12 VAL A  87      -5.346   1.387  -0.111  1.00 98.60           H  
ATOM   1264 HG13 VAL A  87      -6.078   2.967   0.197  1.00 98.60           H  
ATOM   1265  CG2 VAL A  87      -5.227   1.884   2.556  1.00 98.60           C  
ATOM   1266 HG21 VAL A  87      -5.314   1.501   3.573  1.00 98.60           H  
ATOM   1267 HG22 VAL A  87      -4.331   1.445   2.115  1.00 98.60           H  
ATOM   1268 HG23 VAL A  87      -5.125   2.969   2.592  1.00 98.60           H  
ATOM   1269  N   GLU A  88      -8.403   0.373   3.921  1.00 97.94           N  
ATOM   1270  H   GLU A  88      -8.660  -0.169   3.108  1.00 97.94           H  
ATOM   1271  CA  GLU A  88      -8.509  -0.270   5.229  1.00 97.94           C  
ATOM   1272  HA  GLU A  88      -8.777   0.473   5.981  1.00 97.94           H  
ATOM   1273  C   GLU A  88      -7.172  -0.898   5.652  1.00 97.94           C  
ATOM   1274  CB  GLU A  88      -9.632  -1.310   5.180  1.00 97.94           C  
ATOM   1275  HB2 GLU A  88      -9.467  -1.930   4.299  1.00 97.94           H  
ATOM   1276  HB3 GLU A  88      -9.574  -1.952   6.059  1.00 97.94           H  
ATOM   1277  O   GLU A  88      -6.417  -1.427   4.825  1.00 97.94           O  
ATOM   1278  CG  GLU A  88     -11.027  -0.647   5.126  1.00 97.94           C  
ATOM   1279  HG2 GLU A  88     -10.989   0.220   4.467  1.00 97.94           H  
ATOM   1280  HG3 GLU A  88     -11.283  -0.292   6.124  1.00 97.94           H  
ATOM   1281  CD  GLU A  88     -12.133  -1.579   4.608  1.00 97.94           C  
ATOM   1282  OE1 GLU A  88     -13.262  -1.092   4.363  1.00 97.94           O  
ATOM   1283  OE2 GLU A  88     -11.831  -2.743   4.274  1.00 97.94           O  
ATOM   1284  N   ALA A  89      -6.885  -0.851   6.951  1.00 97.50           N  
ATOM   1285  H   ALA A  89      -7.507  -0.336   7.558  1.00 97.50           H  
ATOM   1286  CA  ALA A  89      -5.680  -1.406   7.549  1.00 97.50           C  
ATOM   1287  HA  ALA A  89      -4.823  -0.892   7.115  1.00 97.50           H  
ATOM   1288  C   ALA A  89      -5.536  -2.905   7.252  1.00 97.50           C  
ATOM   1289  CB  ALA A  89      -5.702  -1.129   9.055  1.00 97.50           C  
ATOM   1290  HB1 ALA A  89      -4.784  -1.510   9.504  1.00 97.50           H  
ATOM   1291  HB2 ALA A  89      -6.557  -1.625   9.513  1.00 97.50           H  
ATOM   1292  HB3 ALA A  89      -5.763  -0.056   9.240  1.00 97.50           H  
ATOM   1293  O   ALA A  89      -6.487  -3.674   7.375  1.00 97.50           O  
ATOM   1294  N   GLY A  90      -4.334  -3.324   6.851  1.00 96.50           N  
ATOM   1295  H   GLY A  90      -3.590  -2.643   6.806  1.00 96.50           H  
ATOM   1296  CA  GLY A  90      -4.031  -4.723   6.532  1.00 96.50           C  
ATOM   1297  HA2 GLY A  90      -4.323  -5.347   7.377  1.00 96.50           H  
ATOM   1298  HA3 GLY A  90      -2.954  -4.820   6.390  1.00 96.50           H  
ATOM   1299  C   GLY A  90      -4.725  -5.283   5.282  1.00 96.50           C  
ATOM   1300  O   GLY A  90      -4.578  -6.470   4.996  1.00 96.50           O  
ATOM   1301  N   SER A  91      -5.463  -4.467   4.524  1.00 97.61           N  
ATOM   1302  H   SER A  91      -5.591  -3.510   4.820  1.00 97.61           H  
ATOM   1303  CA  SER A  91      -6.117  -4.911   3.290  1.00 97.61           C  
ATOM   1304  HA  SER A  91      -6.623  -5.851   3.508  1.00 97.61           H  
ATOM   1305  C   SER A  91      -5.113  -5.184   2.162  1.00 97.61           C  
ATOM   1306  CB  SER A  91      -7.194  -3.914   2.854  1.00 97.61           C  
ATOM   1307  HB2 SER A  91      -7.733  -4.336   2.005  1.00 97.61           H  
ATOM   1308  HB3 SER A  91      -7.902  -3.765   3.668  1.00 97.61           H  
ATOM   1309  O   SER A  91      -4.007  -4.636   2.135  1.00 97.61           O  
ATOM   1310  OG  SER A  91      -6.636  -2.669   2.481  1.00 97.61           O  
ATOM   1311  HG  SER A  91      -6.516  -2.160   3.286  1.00 97.61           H  
ATOM   1312  N   GLU A  92      -5.492  -6.037   1.207  1.00 98.44           N  
ATOM   1313  H   GLU A  92      -6.400  -6.474   1.273  1.00 98.44           H  
ATOM   1314  CA  GLU A  92      -4.699  -6.264  -0.004  1.00 98.44           C  
ATOM   1315  HA  GLU A  92      -3.646  -6.197   0.267  1.00 98.44           H  
ATOM   1316  C   GLU A  92      -4.978  -5.173  -1.050  1.00 98.44           C  
ATOM   1317  CB  GLU A  92      -4.919  -7.681  -0.555  1.00 98.44           C  
ATOM   1318  HB2 GLU A  92      -5.951  -7.780  -0.893  1.00 98.44           H  
ATOM   1319  HB3 GLU A  92      -4.739  -8.401   0.243  1.00 98.44           H  
ATOM   1320  O   GLU A  92      -6.129  -4.882  -1.398  1.00 98.44           O  
ATOM   1321  CG  GLU A  92      -3.949  -7.961  -1.715  1.00 98.44           C  
ATOM   1322  HG2 GLU A  92      -2.932  -7.757  -1.378  1.00 98.44           H  
ATOM   1323  HG3 GLU A  92      -4.170  -7.267  -2.526  1.00 98.44           H  
ATOM   1324  CD  GLU A  92      -4.004  -9.395  -2.261  1.00 98.44           C  
ATOM   1325  OE1 GLU A  92      -4.128  -9.526  -3.501  1.00 98.44           O  
ATOM   1326  OE2 GLU A  92      -3.818 -10.351  -1.481  1.00 98.44           O  
ATOM   1327  N   LEU A  93      -3.898  -4.590  -1.568  1.00 98.81           N  
ATOM   1328  H   LEU A  93      -2.997  -4.898  -1.232  1.00 98.81           H  
ATOM   1329  CA  LEU A  93      -3.886  -3.467  -2.491  1.00 98.81           C  
ATOM   1330  HA  LEU A  93      -4.914  -3.177  -2.712  1.00 98.81           H  
ATOM   1331  C   LEU A  93      -3.191  -3.833  -3.800  1.00 98.81           C  
ATOM   1332  CB  LEU A  93      -3.163  -2.271  -1.851  1.00 98.81           C  
ATOM   1333  HB2 LEU A  93      -2.112  -2.532  -1.728  1.00 98.81           H  
ATOM   1334  HB3 LEU A  93      -3.222  -1.435  -2.547  1.00 98.81           H  
ATOM   1335  O   LEU A  93      -2.154  -4.491  -3.819  1.00 98.81           O  
ATOM   1336  CG  LEU A  93      -3.701  -1.816  -0.485  1.00 98.81           C  
ATOM   1337  HG  LEU A  93      -3.556  -2.603   0.255  1.00 98.81           H  
ATOM   1338  CD1 LEU A  93      -2.910  -0.586  -0.044  1.00 98.81           C  
ATOM   1339 HD11 LEU A  93      -3.321  -0.191   0.884  1.00 98.81           H  
ATOM   1340 HD12 LEU A  93      -2.966   0.183  -0.814  1.00 98.81           H  
ATOM   1341 HD13 LEU A  93      -1.872  -0.870   0.126  1.00 98.81           H  
ATOM   1342  CD2 LEU A  93      -5.181  -1.452  -0.547  1.00 98.81           C  
ATOM   1343 HD21 LEU A  93      -5.764  -2.359  -0.702  1.00 98.81           H  
ATOM   1344 HD22 LEU A  93      -5.490  -1.049   0.418  1.00 98.81           H  
ATOM   1345 HD23 LEU A  93      -5.374  -0.730  -1.340  1.00 98.81           H  
ATOM   1346  N   THR A  94      -3.720  -3.326  -4.908  1.00 98.64           N  
ATOM   1347  H   THR A  94      -4.600  -2.840  -4.820  1.00 98.64           H  
ATOM   1348  CA  THR A  94      -3.076  -3.374  -6.224  1.00 98.64           C  
ATOM   1349  HA  THR A  94      -2.125  -3.902  -6.153  1.00 98.64           H  
ATOM   1350  C   THR A  94      -2.803  -1.957  -6.709  1.00 98.64           C  
ATOM   1351  CB  THR A  94      -3.944  -4.138  -7.228  1.00 98.64           C  
ATOM   1352  HB  THR A  94      -4.909  -3.642  -7.333  1.00 98.64           H  
ATOM   1353  O   THR A  94      -3.732  -1.176  -6.930  1.00 98.64           O  
ATOM   1354  CG2 THR A  94      -3.280  -4.258  -8.600  1.00 98.64           C  
ATOM   1355 HG21 THR A  94      -3.894  -4.888  -9.243  1.00 98.64           H  
ATOM   1356 HG22 THR A  94      -3.181  -3.276  -9.061  1.00 98.64           H  
ATOM   1357 HG23 THR A  94      -2.293  -4.711  -8.496  1.00 98.64           H  
ATOM   1358  OG1 THR A  94      -4.151  -5.452  -6.773  1.00 98.64           O  
ATOM   1359  HG1 THR A  94      -4.410  -5.415  -5.849  1.00 98.64           H  
ATOM   1360  N   ALA A  95      -1.527  -1.627  -6.905  1.00 98.86           N  
ATOM   1361  H   ALA A  95      -0.815  -2.320  -6.722  1.00 98.86           H  
ATOM   1362  CA  ALA A  95      -1.128  -0.417  -7.612  1.00 98.86           C  
ATOM   1363  HA  ALA A  95      -1.851   0.371  -7.399  1.00 98.86           H  
ATOM   1364  C   ALA A  95      -1.112  -0.669  -9.125  1.00 98.86           C  
ATOM   1365  CB  ALA A  95       0.233   0.055  -7.105  1.00 98.86           C  
ATOM   1366  HB1 ALA A  95       0.969  -0.737  -7.244  1.00 98.86           H  
ATOM   1367  HB2 ALA A  95       0.167   0.321  -6.050  1.00 98.86           H  
ATOM   1368  HB3 ALA A  95       0.545   0.934  -7.669  1.00 98.86           H  
ATOM   1369  O   ALA A  95      -0.684  -1.729  -9.581  1.00 98.86           O  
ATOM   1370  N   SER A  96      -1.535   0.313  -9.919  1.00 98.60           N  
ATOM   1371  H   SER A  96      -1.855   1.172  -9.495  1.00 98.60           H  
ATOM   1372  CA  SER A  96      -1.386   0.242 -11.374  1.00 98.60           C  
ATOM   1373  HA  SER A  96      -0.534  -0.407 -11.575  1.00 98.60           H  
ATOM   1374  C   SER A  96      -1.028   1.580 -12.005  1.00 98.60           C  
ATOM   1375  CB  SER A  96      -2.592  -0.424 -12.061  1.00 98.60           C  
ATOM   1376  HB2 SER A  96      -2.639  -1.461 -11.731  1.00 98.60           H  
ATOM   1377  HB3 SER A  96      -2.412  -0.433 -13.136  1.00 98.60           H  
ATOM   1378  O   SER A  96      -1.481   2.633 -11.565  1.00 98.60           O  
ATOM   1379  OG  SER A  96      -3.857   0.175 -11.819  1.00 98.60           O  
ATOM   1380  HG  SER A  96      -3.749   1.125 -11.739  1.00 98.60           H  
ATOM   1381  N   PHE A  97      -0.241   1.510 -13.073  1.00 98.17           N  
ATOM   1382  H   PHE A  97       0.064   0.591 -13.361  1.00 98.17           H  
ATOM   1383  CA  PHE A  97       0.191   2.616 -13.909  1.00 98.17           C  
ATOM   1384  HA  PHE A  97      -0.107   3.565 -13.463  1.00 98.17           H  
ATOM   1385  C   PHE A  97      -0.452   2.485 -15.291  1.00 98.17           C  
ATOM   1386  CB  PHE A  97       1.717   2.594 -14.026  1.00 98.17           C  
ATOM   1387  HB2 PHE A  97       2.024   3.381 -14.715  1.00 98.17           H  
ATOM   1388  HB3 PHE A  97       2.020   1.644 -14.467  1.00 98.17           H  
ATOM   1389  O   PHE A  97      -0.275   1.483 -15.989  1.00 98.17           O  
ATOM   1390  CG  PHE A  97       2.466   2.769 -12.720  1.00 98.17           C  
ATOM   1391  CD1 PHE A  97       2.880   4.046 -12.305  1.00 98.17           C  
ATOM   1392  HD1 PHE A  97       2.635   4.921 -12.888  1.00 98.17           H  
ATOM   1393  CD2 PHE A  97       2.795   1.645 -11.942  1.00 98.17           C  
ATOM   1394  HD2 PHE A  97       2.462   0.663 -12.246  1.00 98.17           H  
ATOM   1395  CE1 PHE A  97       3.673   4.189 -11.157  1.00 98.17           C  
ATOM   1396  HE1 PHE A  97       4.043   5.168 -10.891  1.00 98.17           H  
ATOM   1397  CE2 PHE A  97       3.567   1.789 -10.777  1.00 98.17           C  
ATOM   1398  HE2 PHE A  97       3.831   0.920 -10.193  1.00 98.17           H  
ATOM   1399  CZ  PHE A  97       4.016   3.062 -10.388  1.00 98.17           C  
ATOM   1400  HZ  PHE A  97       4.632   3.170  -9.508  1.00 98.17           H  
ATOM   1401  N   ASN A  98      -1.168   3.522 -15.718  1.00 96.85           N  
ATOM   1402  H   ASN A  98      -1.252   4.325 -15.112  1.00 96.85           H  
ATOM   1403  CA  ASN A  98      -1.600   3.674 -17.101  1.00 96.85           C  
ATOM   1404  HA  ASN A  98      -1.793   2.693 -17.536  1.00 96.85           H  
ATOM   1405  C   ASN A  98      -0.469   4.332 -17.896  1.00 96.85           C  
ATOM   1406  CB  ASN A  98      -2.904   4.470 -17.140  1.00 96.85           C  
ATOM   1407  HB2 ASN A  98      -3.648   3.995 -16.500  1.00 96.85           H  
ATOM   1408  HB3 ASN A  98      -2.713   5.478 -16.773  1.00 96.85           H  
ATOM   1409  O   ASN A  98      -0.409   5.556 -18.042  1.00 96.85           O  
ATOM   1410  CG  ASN A  98      -3.474   4.576 -18.540  1.00 96.85           C  
ATOM   1411  ND2 ASN A  98      -4.526   5.342 -18.694  1.00 96.85           N  
ATOM   1412 HD21 ASN A  98      -4.882   5.440 -19.634  1.00 96.85           H  
ATOM   1413 HD22 ASN A  98      -4.890   5.854 -17.903  1.00 96.85           H  
ATOM   1414  OD1 ASN A  98      -3.004   3.981 -19.495  1.00 96.85           O  
ATOM   1415  N   TYR A  99       0.474   3.504 -18.328  1.00 95.70           N  
ATOM   1416  H   TYR A  99       0.347   2.517 -18.159  1.00 95.70           H  
ATOM   1417  CA  TYR A  99       1.736   3.922 -18.923  1.00 95.70           C  
ATOM   1418  HA  TYR A  99       1.826   5.008 -18.888  1.00 95.70           H  
ATOM   1419  C   TYR A  99       1.839   3.474 -20.380  1.00 95.70           C  
ATOM   1420  CB  TYR A  99       2.864   3.323 -18.090  1.00 95.70           C  
ATOM   1421  HB2 TYR A  99       2.772   3.659 -17.057  1.00 95.70           H  
ATOM   1422  HB3 TYR A  99       2.738   2.240 -18.111  1.00 95.70           H  
ATOM   1423  O   TYR A  99       1.541   2.327 -20.713  1.00 95.70           O  
ATOM   1424  CG  TYR A  99       4.248   3.655 -18.590  1.00 95.70           C  
ATOM   1425  CD1 TYR A  99       4.963   2.707 -19.347  1.00 95.70           C  
ATOM   1426  HD1 TYR A  99       4.524   1.748 -19.577  1.00 95.70           H  
ATOM   1427  CD2 TYR A  99       4.817   4.908 -18.296  1.00 95.70           C  
ATOM   1428  HD2 TYR A  99       4.263   5.633 -17.717  1.00 95.70           H  
ATOM   1429  CE1 TYR A  99       6.262   3.006 -19.787  1.00 95.70           C  
ATOM   1430  HE1 TYR A  99       6.841   2.272 -20.328  1.00 95.70           H  
ATOM   1431  CE2 TYR A  99       6.114   5.212 -18.741  1.00 95.70           C  
ATOM   1432  HE2 TYR A  99       6.560   6.167 -18.501  1.00 95.70           H  
ATOM   1433  OH  TYR A  99       8.093   4.527 -19.882  1.00 95.70           O  
ATOM   1434  HH  TYR A  99       8.397   5.346 -19.485  1.00 95.70           H  
ATOM   1435  CZ  TYR A  99       6.832   4.256 -19.485  1.00 95.70           C  
ATOM   1436  N   SER A 100       2.325   4.370 -21.237  1.00 94.18           N  
ATOM   1437  H   SER A 100       2.583   5.276 -20.873  1.00 94.18           H  
ATOM   1438  CA  SER A 100       2.690   4.073 -22.619  1.00 94.18           C  
ATOM   1439  HA  SER A 100       2.370   3.066 -22.885  1.00 94.18           H  
ATOM   1440  C   SER A 100       4.203   4.166 -22.767  1.00 94.18           C  
ATOM   1441  CB  SER A 100       1.989   5.050 -23.564  1.00 94.18           C  
ATOM   1442  HB2 SER A 100       0.911   4.908 -23.487  1.00 94.18           H  
ATOM   1443  HB3 SER A 100       2.230   6.075 -23.280  1.00 94.18           H  
ATOM   1444  O   SER A 100       4.767   5.234 -22.544  1.00 94.18           O  
ATOM   1445  OG  SER A 100       2.398   4.820 -24.899  1.00 94.18           O  
ATOM   1446  HG  SER A 100       3.265   5.216 -25.013  1.00 94.18           H  
ATOM   1447  N   GLY A 101       4.845   3.071 -23.171  1.00 92.83           N  
ATOM   1448  H   GLY A 101       4.319   2.211 -23.238  1.00 92.83           H  
ATOM   1449  CA  GLY A 101       6.286   2.999 -23.409  1.00 92.83           C  
ATOM   1450  HA2 GLY A 101       6.794   3.768 -22.826  1.00 92.83           H  
ATOM   1451  HA3 GLY A 101       6.483   3.191 -24.464  1.00 92.83           H  
ATOM   1452  C   GLY A 101       6.882   1.643 -23.025  1.00 92.83           C  
ATOM   1453  O   GLY A 101       6.258   0.849 -22.326  1.00 92.83           O  
ATOM   1454  N   GLN A 102       8.103   1.374 -23.486  1.00 92.52           N  
ATOM   1455  H   GLN A 102       8.548   2.065 -24.074  1.00 92.52           H  
ATOM   1456  CA  GLN A 102       8.925   0.211 -23.116  1.00 92.52           C  
ATOM   1457  HA  GLN A 102       8.685  -0.108 -22.102  1.00 92.52           H  
ATOM   1458  C   GLN A 102      10.406   0.614 -23.178  1.00 92.52           C  
ATOM   1459  CB  GLN A 102       8.691  -0.958 -24.092  1.00 92.52           C  
ATOM   1460  HB2 GLN A 102       9.390  -1.757 -23.845  1.00 92.52           H  
ATOM   1461  HB3 GLN A 102       8.906  -0.623 -25.107  1.00 92.52           H  
ATOM   1462  O   GLN A 102      10.763   1.520 -23.936  1.00 92.52           O  
ATOM   1463  CG  GLN A 102       7.272  -1.539 -24.044  1.00 92.52           C  
ATOM   1464  HG2 GLN A 102       6.550  -0.795 -24.381  1.00 92.52           H  
ATOM   1465  HG3 GLN A 102       7.036  -1.808 -23.014  1.00 92.52           H  
ATOM   1466  CD  GLN A 102       7.113  -2.766 -24.933  1.00 92.52           C  
ATOM   1467  NE2 GLN A 102       6.349  -3.750 -24.512  1.00 92.52           N  
ATOM   1468 HE21 GLN A 102       6.283  -4.554 -25.119  1.00 92.52           H  
ATOM   1469 HE22 GLN A 102       5.902  -3.704 -23.607  1.00 92.52           H  
ATOM   1470  OE1 GLN A 102       7.653  -2.865 -26.023  1.00 92.52           O  
ATOM   1471  N   TRP A 103      11.349  -0.002 -22.463  1.00 92.86           N  
ATOM   1472  H   TRP A 103      12.278   0.353 -22.637  1.00 92.86           H  
ATOM   1473  CA  TRP A 103      11.297  -0.951 -21.338  1.00 92.86           C  
ATOM   1474  HA  TRP A 103      10.429  -1.608 -21.398  1.00 92.86           H  
ATOM   1475  C   TRP A 103      11.291  -0.159 -20.020  1.00 92.86           C  
ATOM   1476  CB  TRP A 103      12.603  -1.779 -21.387  1.00 92.86           C  
ATOM   1477  HB2 TRP A 103      13.209  -1.460 -22.235  1.00 92.86           H  
ATOM   1478  HB3 TRP A 103      13.201  -1.562 -20.502  1.00 92.86           H  
ATOM   1479  O   TRP A 103      12.130   0.733 -19.908  1.00 92.86           O  
ATOM   1480  CG  TRP A 103      12.507  -3.263 -21.459  1.00 92.86           C  
ATOM   1481  CD1 TRP A 103      12.206  -4.076 -20.423  1.00 92.86           C  
ATOM   1482  HD1 TRP A 103      11.969  -3.741 -19.424  1.00 92.86           H  
ATOM   1483  CD2 TRP A 103      12.872  -4.143 -22.566  1.00 92.86           C  
ATOM   1484  CE2 TRP A 103      12.679  -5.493 -22.148  1.00 92.86           C  
ATOM   1485  CE3 TRP A 103      13.376  -3.940 -23.871  1.00 92.86           C  
ATOM   1486  HE3 TRP A 103      13.555  -2.931 -24.213  1.00 92.86           H  
ATOM   1487  NE1 TRP A 103      12.304  -5.394 -20.827  1.00 92.86           N  
ATOM   1488  HE1 TRP A 103      12.129  -6.173 -20.208  1.00 92.86           H  
ATOM   1489  CH2 TRP A 103      13.382  -6.347 -24.298  1.00 92.86           C  
ATOM   1490  HH2 TRP A 103      13.551  -7.177 -24.968  1.00 92.86           H  
ATOM   1491  CZ2 TRP A 103      12.903  -6.584 -23.000  1.00 92.86           C  
ATOM   1492  HZ2 TRP A 103      12.714  -7.592 -22.661  1.00 92.86           H  
ATOM   1493  CZ3 TRP A 103      13.637  -5.030 -24.724  1.00 92.86           C  
ATOM   1494  HZ3 TRP A 103      14.012  -4.854 -25.722  1.00 92.86           H  
ATOM   1495  N   MET A 104      10.401  -0.461 -19.062  1.00 96.83           N  
ATOM   1496  H   MET A 104       9.763  -1.231 -19.207  1.00 96.83           H  
ATOM   1497  CA  MET A 104      10.374   0.162 -17.722  1.00 96.83           C  
ATOM   1498  HA  MET A 104      11.396   0.368 -17.403  1.00 96.83           H  
ATOM   1499  C   MET A 104       9.746  -0.749 -16.656  1.00 96.83           C  
ATOM   1500  CB  MET A 104       9.579   1.481 -17.728  1.00 96.83           C  
ATOM   1501  HB2 MET A 104       8.582   1.309 -18.134  1.00 96.83           H  
ATOM   1502  HB3 MET A 104       9.474   1.812 -16.695  1.00 96.83           H  
ATOM   1503  O   MET A 104       9.004  -1.677 -16.991  1.00 96.83           O  
ATOM   1504  CG  MET A 104      10.239   2.631 -18.486  1.00 96.83           C  
ATOM   1505  HG2 MET A 104       9.631   3.522 -18.327  1.00 96.83           H  
ATOM   1506  HG3 MET A 104      10.230   2.403 -19.552  1.00 96.83           H  
ATOM   1507  SD  MET A 104      11.934   3.039 -17.983  1.00 96.83           S  
ATOM   1508  CE  MET A 104      11.611   4.159 -16.627  1.00 96.83           C  
ATOM   1509  HE1 MET A 104      11.146   3.599 -15.816  1.00 96.83           H  
ATOM   1510  HE2 MET A 104      12.550   4.595 -16.284  1.00 96.83           H  
ATOM   1511  HE3 MET A 104      10.947   4.950 -16.977  1.00 96.83           H  
ATOM   1512  N   ASN A 105      10.012  -0.433 -15.383  1.00 98.02           N  
ATOM   1513  H   ASN A 105      10.651   0.326 -15.195  1.00 98.02           H  
ATOM   1514  CA  ASN A 105       9.518  -1.134 -14.200  1.00 98.02           C  
ATOM   1515  HA  ASN A 105       8.766  -1.856 -14.519  1.00 98.02           H  
ATOM   1516  C   ASN A 105       8.830  -0.200 -13.211  1.00 98.02           C  
ATOM   1517  CB  ASN A 105      10.677  -1.886 -13.541  1.00 98.02           C  
ATOM   1518  HB2 ASN A 105      10.322  -2.457 -12.683  1.00 98.02           H  
ATOM   1519  HB3 ASN A 105      11.425  -1.169 -13.206  1.00 98.02           H  
ATOM   1520  O   ASN A 105       9.156   0.981 -13.162  1.00 98.02           O  
ATOM   1521  CG  ASN A 105      11.329  -2.822 -14.520  1.00 98.02           C  
ATOM   1522  ND2 ASN A 105      10.541  -3.717 -15.058  1.00 98.02           N  
ATOM   1523 HD21 ASN A 105       9.559  -3.735 -14.823  1.00 98.02           H  
ATOM   1524 HD22 ASN A 105      10.924  -4.344 -15.750  1.00 98.02           H  
ATOM   1525  OD1 ASN A 105      12.506  -2.731 -14.833  1.00 98.02           O  
ATOM   1526  N   GLY A 106       7.885  -0.732 -12.435  1.00 98.56           N  
ATOM   1527  H   GLY A 106       7.765  -1.735 -12.432  1.00 98.56           H  
ATOM   1528  CA  GLY A 106       7.153   0.017 -11.419  1.00 98.56           C  
ATOM   1529  HA2 GLY A 106       7.329   1.086 -11.545  1.00 98.56           H  
ATOM   1530  HA3 GLY A 106       6.079  -0.143 -11.514  1.00 98.56           H  
ATOM   1531  C   GLY A 106       7.551  -0.403 -10.015  1.00 98.56           C  
ATOM   1532  O   GLY A 106       7.791  -1.587  -9.766  1.00 98.56           O  
ATOM   1533  N   TYR A 107       7.591   0.576  -9.118  1.00 98.85           N  
ATOM   1534  H   TYR A 107       7.407   1.513  -9.447  1.00 98.85           H  
ATOM   1535  CA  TYR A 107       7.995   0.456  -7.722  1.00 98.85           C  
ATOM   1536  HA  TYR A 107       7.950  -0.589  -7.413  1.00 98.85           H  
ATOM   1537  C   TYR A 107       7.045   1.280  -6.856  1.00 98.85           C  
ATOM   1538  CB  TYR A 107       9.434   0.963  -7.543  1.00 98.85           C  
ATOM   1539  HB2 TYR A 107       9.450   2.039  -7.717  1.00 98.85           H  
ATOM   1540  HB3 TYR A 107       9.739   0.791  -6.511  1.00 98.85           H  
ATOM   1541  O   TYR A 107       6.732   2.423  -7.202  1.00 98.85           O  
ATOM   1542  CG  TYR A 107      10.446   0.327  -8.471  1.00 98.85           C  
ATOM   1543  CD1 TYR A 107      11.133  -0.827  -8.059  1.00 98.85           C  
ATOM   1544  HD1 TYR A 107      10.984  -1.213  -7.061  1.00 98.85           H  
ATOM   1545  CD2 TYR A 107      10.657   0.856  -9.761  1.00 98.85           C  
ATOM   1546  HD2 TYR A 107      10.118   1.734 -10.083  1.00 98.85           H  
ATOM   1547  CE1 TYR A 107      11.975  -1.503  -8.958  1.00 98.85           C  
ATOM   1548  HE1 TYR A 107      12.462  -2.421  -8.664  1.00 98.85           H  
ATOM   1549  CE2 TYR A 107      11.531   0.205 -10.651  1.00 98.85           C  
ATOM   1550  HE2 TYR A 107      11.679   0.586 -11.651  1.00 98.85           H  
ATOM   1551  OH  TYR A 107      12.930  -1.686 -11.134  1.00 98.85           O  
ATOM   1552  HH  TYR A 107      12.996  -2.604 -10.864  1.00 98.85           H  
ATOM   1553  CZ  TYR A 107      12.167  -0.991 -10.256  1.00 98.85           C  
ATOM   1554  N   ILE A 108       6.601   0.704  -5.744  1.00 98.93           N  
ATOM   1555  H   ILE A 108       6.917  -0.230  -5.524  1.00 98.93           H  
ATOM   1556  CA  ILE A 108       5.702   1.337  -4.781  1.00 98.93           C  
ATOM   1557  HA  ILE A 108       5.512   2.365  -5.091  1.00 98.93           H  
ATOM   1558  C   ILE A 108       6.389   1.361  -3.427  1.00 98.93           C  
ATOM   1559  CB  ILE A 108       4.346   0.612  -4.688  1.00 98.93           C  
ATOM   1560  HB  ILE A 108       4.517  -0.366  -4.238  1.00 98.93           H  
ATOM   1561  O   ILE A 108       6.852   0.319  -2.958  1.00 98.93           O  
ATOM   1562  CG1 ILE A 108       3.705   0.367  -6.068  1.00 98.93           C  
ATOM   1563 HG12 ILE A 108       2.807  -0.233  -5.921  1.00 98.93           H  
ATOM   1564 HG13 ILE A 108       4.391  -0.226  -6.673  1.00 98.93           H  
ATOM   1565  CG2 ILE A 108       3.378   1.385  -3.774  1.00 98.93           C  
ATOM   1566 HG21 ILE A 108       2.397   0.909  -3.782  1.00 98.93           H  
ATOM   1567 HG22 ILE A 108       3.280   2.420  -4.103  1.00 98.93           H  
ATOM   1568 HG23 ILE A 108       3.742   1.385  -2.746  1.00 98.93           H  
ATOM   1569  CD1 ILE A 108       3.333   1.629  -6.855  1.00 98.93           C  
ATOM   1570 HD11 ILE A 108       4.202   2.272  -6.997  1.00 98.93           H  
ATOM   1571 HD12 ILE A 108       2.560   2.180  -6.321  1.00 98.93           H  
ATOM   1572 HD13 ILE A 108       2.950   1.341  -7.834  1.00 98.93           H  
ATOM   1573  N   TYR A 109       6.412   2.536  -2.806  1.00 98.92           N  
ATOM   1574  H   TYR A 109       5.982   3.331  -3.255  1.00 98.92           H  
ATOM   1575  CA  TYR A 109       6.944   2.721  -1.463  1.00 98.92           C  
ATOM   1576  HA  TYR A 109       7.212   1.734  -1.086  1.00 98.92           H  
ATOM   1577  C   TYR A 109       5.883   3.314  -0.550  1.00 98.92           C  
ATOM   1578  CB  TYR A 109       8.210   3.584  -1.434  1.00 98.92           C  
ATOM   1579  HB2 TYR A 109       8.637   3.504  -0.434  1.00 98.92           H  
ATOM   1580  HB3 TYR A 109       7.937   4.630  -1.575  1.00 98.92           H  
ATOM   1581  O   TYR A 109       5.106   4.156  -0.996  1.00 98.92           O  
ATOM   1582  CG  TYR A 109       9.277   3.219  -2.442  1.00 98.92           C  
ATOM   1583  CD1 TYR A 109      10.446   2.558  -2.021  1.00 98.92           C  
ATOM   1584  HD1 TYR A 109      10.582   2.312  -0.978  1.00 98.92           H  
ATOM   1585  CD2 TYR A 109       9.097   3.547  -3.799  1.00 98.92           C  
ATOM   1586  HD2 TYR A 109       8.198   4.057  -4.113  1.00 98.92           H  
ATOM   1587  CE1 TYR A 109      11.434   2.212  -2.961  1.00 98.92           C  
ATOM   1588  HE1 TYR A 109      12.332   1.707  -2.637  1.00 98.92           H  
ATOM   1589  CE2 TYR A 109      10.064   3.176  -4.744  1.00 98.92           C  
ATOM   1590  HE2 TYR A 109       9.911   3.400  -5.789  1.00 98.92           H  
ATOM   1591  OH  TYR A 109      12.161   2.168  -5.248  1.00 98.92           O  
ATOM   1592  HH  TYR A 109      12.938   1.816  -4.806  1.00 98.92           H  
ATOM   1593  CZ  TYR A 109      11.230   2.506  -4.325  1.00 98.92           C  
ATOM   1594  N   ILE A 110       5.871   2.907   0.714  1.00 98.88           N  
ATOM   1595  H   ILE A 110       6.555   2.224   1.005  1.00 98.88           H  
ATOM   1596  CA  ILE A 110       5.076   3.529   1.773  1.00 98.88           C  
ATOM   1597  HA  ILE A 110       4.685   4.489   1.434  1.00 98.88           H  
ATOM   1598  C   ILE A 110       6.022   3.773   2.936  1.00 98.88           C  
ATOM   1599  CB  ILE A 110       3.889   2.634   2.197  1.00 98.88           C  
ATOM   1600  HB  ILE A 110       4.275   1.664   2.509  1.00 98.88           H  
ATOM   1601  O   ILE A 110       6.561   2.802   3.445  1.00 98.88           O  
ATOM   1602  CG1 ILE A 110       2.920   2.427   1.012  1.00 98.88           C  
ATOM   1603 HG12 ILE A 110       2.448   3.379   0.770  1.00 98.88           H  
ATOM   1604 HG13 ILE A 110       3.472   2.093   0.133  1.00 98.88           H  
ATOM   1605  CG2 ILE A 110       3.144   3.277   3.385  1.00 98.88           C  
ATOM   1606 HG21 ILE A 110       2.331   2.639   3.732  1.00 98.88           H  
ATOM   1607 HG22 ILE A 110       2.741   4.247   3.093  1.00 98.88           H  
ATOM   1608 HG23 ILE A 110       3.814   3.425   4.232  1.00 98.88           H  
ATOM   1609  CD1 ILE A 110       1.830   1.383   1.265  1.00 98.88           C  
ATOM   1610 HD11 ILE A 110       1.173   1.361   0.395  1.00 98.88           H  
ATOM   1611 HD12 ILE A 110       1.230   1.643   2.137  1.00 98.88           H  
ATOM   1612 HD13 ILE A 110       2.277   0.400   1.414  1.00 98.88           H  
ATOM   1613  N   ASP A 111       6.204   5.027   3.336  1.00 98.77           N  
ATOM   1614  H   ASP A 111       5.650   5.754   2.906  1.00 98.77           H  
ATOM   1615  CA  ASP A 111       6.982   5.408   4.522  1.00 98.77           C  
ATOM   1616  HA  ASP A 111       7.942   4.893   4.552  1.00 98.77           H  
ATOM   1617  C   ASP A 111       6.170   4.998   5.754  1.00 98.77           C  
ATOM   1618  CB  ASP A 111       7.246   6.924   4.451  1.00 98.77           C  
ATOM   1619  HB2 ASP A 111       6.304   7.431   4.241  1.00 98.77           H  
ATOM   1620  HB3 ASP A 111       7.923   7.117   3.618  1.00 98.77           H  
ATOM   1621  O   ASP A 111       5.207   5.683   6.099  1.00 98.77           O  
ATOM   1622  CG  ASP A 111       7.835   7.539   5.725  1.00 98.77           C  
ATOM   1623  OD1 ASP A 111       8.122   6.789   6.669  1.00 98.77           O  
ATOM   1624  OD2 ASP A 111       7.862   8.796   5.795  1.00 98.77           O  
ATOM   1625  N   ARG A 112       6.453   3.821   6.326  1.00 97.92           N  
ATOM   1626  H   ARG A 112       7.270   3.324   5.999  1.00 97.92           H  
ATOM   1627  CA  ARG A 112       5.603   3.215   7.367  1.00 97.92           C  
ATOM   1628  HA  ARG A 112       4.567   3.499   7.181  1.00 97.92           H  
ATOM   1629  C   ARG A 112       5.887   3.724   8.771  1.00 97.92           C  
ATOM   1630  CB  ARG A 112       5.719   1.689   7.328  1.00 97.92           C  
ATOM   1631  HB2 ARG A 112       6.772   1.407   7.297  1.00 97.92           H  
ATOM   1632  HB3 ARG A 112       5.273   1.277   8.233  1.00 97.92           H  
ATOM   1633  O   ARG A 112       5.004   3.613   9.619  1.00 97.92           O  
ATOM   1634  CG  ARG A 112       4.967   1.127   6.119  1.00 97.92           C  
ATOM   1635  HG2 ARG A 112       3.946   1.509   6.130  1.00 97.92           H  
ATOM   1636  HG3 ARG A 112       5.449   1.451   5.197  1.00 97.92           H  
ATOM   1637  CD  ARG A 112       4.910  -0.396   6.145  1.00 97.92           C  
ATOM   1638  HD2 ARG A 112       4.249  -0.714   5.339  1.00 97.92           H  
ATOM   1639  HD3 ARG A 112       4.485  -0.722   7.094  1.00 97.92           H  
ATOM   1640  NE  ARG A 112       6.249  -0.967   5.977  1.00 97.92           N  
ATOM   1641  HE  ARG A 112       7.008  -0.407   6.339  1.00 97.92           H  
ATOM   1642  NH1 ARG A 112       5.712  -2.726   4.585  1.00 97.92           N  
ATOM   1643 HH11 ARG A 112       6.033  -3.529   4.063  1.00 97.92           H  
ATOM   1644 HH12 ARG A 112       4.773  -2.367   4.486  1.00 97.92           H  
ATOM   1645  NH2 ARG A 112       7.764  -2.494   5.385  1.00 97.92           N  
ATOM   1646 HH21 ARG A 112       8.145  -2.784   4.495  1.00 97.92           H  
ATOM   1647 HH22 ARG A 112       8.395  -1.947   5.953  1.00 97.92           H  
ATOM   1648  CZ  ARG A 112       6.559  -2.051   5.310  1.00 97.92           C  
ATOM   1649  N   ASP A 113       7.074   4.252   9.031  1.00 97.26           N  
ATOM   1650  H   ASP A 113       7.750   4.365   8.290  1.00 97.26           H  
ATOM   1651  CA  ASP A 113       7.445   4.836  10.322  1.00 97.26           C  
ATOM   1652  HA  ASP A 113       6.715   4.520  11.067  1.00 97.26           H  
ATOM   1653  C   ASP A 113       7.368   6.374  10.330  1.00 97.26           C  
ATOM   1654  CB  ASP A 113       8.792   4.265  10.795  1.00 97.26           C  
ATOM   1655  HB2 ASP A 113       9.040   4.704  11.762  1.00 97.26           H  
ATOM   1656  HB3 ASP A 113       8.670   3.193  10.945  1.00 97.26           H  
ATOM   1657  O   ASP A 113       7.534   6.991  11.385  1.00 97.26           O  
ATOM   1658  CG  ASP A 113       9.961   4.488   9.837  1.00 97.26           C  
ATOM   1659  OD1 ASP A 113       9.751   5.193   8.833  1.00 97.26           O  
ATOM   1660  OD2 ASP A 113      11.026   3.901  10.137  1.00 97.26           O  
ATOM   1661  N   ASN A 114       6.987   6.987   9.201  1.00 97.32           N  
ATOM   1662  H   ASN A 114       7.121   6.461   8.350  1.00 97.32           H  
ATOM   1663  CA  ASN A 114       6.819   8.430   9.015  1.00 97.32           C  
ATOM   1664  HA  ASN A 114       6.649   8.578   7.948  1.00 97.32           H  
ATOM   1665  C   ASN A 114       8.104   9.228   9.302  1.00 97.32           C  
ATOM   1666  CB  ASN A 114       5.557   8.935   9.743  1.00 97.32           C  
ATOM   1667  HB2 ASN A 114       5.540   8.553  10.764  1.00 97.32           H  
ATOM   1668  HB3 ASN A 114       5.580  10.023   9.793  1.00 97.32           H  
ATOM   1669  O   ASN A 114       8.054  10.406   9.701  1.00 97.32           O  
ATOM   1670  CG  ASN A 114       4.276   8.574   9.017  1.00 97.32           C  
ATOM   1671  ND2 ASN A 114       3.359   7.899   9.669  1.00 97.32           N  
ATOM   1672 HD21 ASN A 114       2.532   7.676   9.133  1.00 97.32           H  
ATOM   1673 HD22 ASN A 114       3.598   7.450  10.541  1.00 97.32           H  
ATOM   1674  OD1 ASN A 114       4.041   8.961   7.883  1.00 97.32           O  
ATOM   1675  N   ASP A 115       9.267   8.614   9.092  1.00 97.50           N  
ATOM   1676  H   ASP A 115       9.269   7.689   8.686  1.00 97.50           H  
ATOM   1677  CA  ASP A 115      10.557   9.244   9.358  1.00 97.50           C  
ATOM   1678  HA  ASP A 115      10.449   9.808  10.284  1.00 97.50           H  
ATOM   1679  C   ASP A 115      10.936  10.277   8.275  1.00 97.50           C  
ATOM   1680  CB  ASP A 115      11.620   8.173   9.659  1.00 97.50           C  
ATOM   1681  HB2 ASP A 115      12.450   8.672  10.160  1.00 97.50           H  
ATOM   1682  HB3 ASP A 115      11.208   7.451  10.363  1.00 97.50           H  
ATOM   1683  O   ASP A 115      11.637  11.257   8.553  1.00 97.50           O  
ATOM   1684  CG  ASP A 115      12.188   7.425   8.447  1.00 97.50           C  
ATOM   1685  OD1 ASP A 115      11.694   7.667   7.324  1.00 97.50           O  
ATOM   1686  OD2 ASP A 115      13.235   6.768   8.646  1.00 97.50           O  
ATOM   1687  N   GLY A 116      10.312  10.207   7.095  1.00 97.45           N  
ATOM   1688  H   GLY A 116       9.784   9.363   6.923  1.00 97.45           H  
ATOM   1689  CA  GLY A 116      10.596  11.081   5.960  1.00 97.45           C  
ATOM   1690  HA2 GLY A 116       9.653  11.318   5.469  1.00 97.45           H  
ATOM   1691  HA3 GLY A 116      11.060  12.004   6.310  1.00 97.45           H  
ATOM   1692  C   GLY A 116      11.531  10.480   4.914  1.00 97.45           C  
ATOM   1693  O   GLY A 116      11.910  11.193   3.981  1.00 97.45           O  
ATOM   1694  N   GLU A 117      11.891   9.209   5.041  1.00 97.79           N  
ATOM   1695  H   GLU A 117      11.583   8.691   5.852  1.00 97.79           H  
ATOM   1696  CA  GLU A 117      12.696   8.439   4.104  1.00 97.79           C  
ATOM   1697  HA  GLU A 117      12.883   9.046   3.218  1.00 97.79           H  
ATOM   1698  C   GLU A 117      11.923   7.197   3.621  1.00 97.79           C  
ATOM   1699  CB  GLU A 117      14.072   8.109   4.724  1.00 97.79           C  
ATOM   1700  HB2 GLU A 117      13.944   7.490   5.613  1.00 97.79           H  
ATOM   1701  HB3 GLU A 117      14.645   7.545   3.988  1.00 97.79           H  
ATOM   1702  O   GLU A 117      10.772   6.961   3.970  1.00 97.79           O  
ATOM   1703  CG  GLU A 117      14.863   9.384   5.083  1.00 97.79           C  
ATOM   1704  HG2 GLU A 117      14.797  10.069   4.238  1.00 97.79           H  
ATOM   1705  HG3 GLU A 117      14.395   9.871   5.939  1.00 97.79           H  
ATOM   1706  CD  GLU A 117      16.356   9.154   5.394  1.00 97.79           C  
ATOM   1707  OE1 GLU A 117      17.089  10.173   5.438  1.00 97.79           O  
ATOM   1708  OE2 GLU A 117      16.805   7.988   5.483  1.00 97.79           O  
ATOM   1709  N   PHE A 118      12.517   6.442   2.695  1.00 98.66           N  
ATOM   1710  H   PHE A 118      13.487   6.635   2.493  1.00 98.66           H  
ATOM   1711  CA  PHE A 118      11.973   5.155   2.269  1.00 98.66           C  
ATOM   1712  HA  PHE A 118      11.165   4.850   2.935  1.00 98.66           H  
ATOM   1713  C   PHE A 118      13.081   4.113   2.370  1.00 98.66           C  
ATOM   1714  CB  PHE A 118      11.430   5.226   0.837  1.00 98.66           C  
ATOM   1715  HB2 PHE A 118      12.241   5.575   0.198  1.00 98.66           H  
ATOM   1716  HB3 PHE A 118      11.172   4.215   0.522  1.00 98.66           H  
ATOM   1717  O   PHE A 118      14.027   4.108   1.576  1.00 98.66           O  
ATOM   1718  CG  PHE A 118      10.219   6.105   0.596  1.00 98.66           C  
ATOM   1719  CD1 PHE A 118       8.960   5.741   1.106  1.00 98.66           C  
ATOM   1720  HD1 PHE A 118       8.868   4.894   1.770  1.00 98.66           H  
ATOM   1721  CD2 PHE A 118      10.341   7.256  -0.206  1.00 98.66           C  
ATOM   1722  HD2 PHE A 118      11.312   7.564  -0.564  1.00 98.66           H  
ATOM   1723  CE1 PHE A 118       7.818   6.481   0.755  1.00 98.66           C  
ATOM   1724  HE1 PHE A 118       6.845   6.194   1.126  1.00 98.66           H  
ATOM   1725  CE2 PHE A 118       9.204   8.013  -0.529  1.00 98.66           C  
ATOM   1726  HE2 PHE A 118       9.291   8.909  -1.125  1.00 98.66           H  
ATOM   1727  CZ  PHE A 118       7.944   7.604  -0.072  1.00 98.66           C  
ATOM   1728  HZ  PHE A 118       7.068   8.162  -0.369  1.00 98.66           H  
ATOM   1729  N   SER A 119      12.962   3.216   3.336  1.00 98.46           N  
ATOM   1730  H   SER A 119      12.187   3.316   3.977  1.00 98.46           H  
ATOM   1731  CA  SER A 119      13.878   2.104   3.543  1.00 98.46           C  
ATOM   1732  HA  SER A 119      14.890   2.509   3.522  1.00 98.46           H  
ATOM   1733  C   SER A 119      13.771   1.041   2.439  1.00 98.46           C  
ATOM   1734  CB  SER A 119      13.663   1.505   4.937  1.00 98.46           C  
ATOM   1735  HB2 SER A 119      14.415   0.737   5.117  1.00 98.46           H  
ATOM   1736  HB3 SER A 119      13.774   2.285   5.690  1.00 98.46           H  
ATOM   1737  O   SER A 119      12.714   0.792   1.854  1.00 98.46           O  
ATOM   1738  OG  SER A 119      12.379   0.931   5.050  1.00 98.46           O  
ATOM   1739  HG  SER A 119      11.778   1.662   5.210  1.00 98.46           H  
ATOM   1740  N   TYR A 120      14.897   0.390   2.147  1.00 98.26           N  
ATOM   1741  H   TYR A 120      15.740   0.652   2.637  1.00 98.26           H  
ATOM   1742  CA  TYR A 120      15.014  -0.718   1.193  1.00 98.26           C  
ATOM   1743  HA  TYR A 120      14.144  -1.367   1.292  1.00 98.26           H  
ATOM   1744  C   TYR A 120      16.273  -1.545   1.502  1.00 98.26           C  
ATOM   1745  CB  TYR A 120      15.046  -0.185  -0.253  1.00 98.26           C  
ATOM   1746  HB2 TYR A 120      14.157   0.422  -0.429  1.00 98.26           H  
ATOM   1747  HB3 TYR A 120      14.983  -1.032  -0.936  1.00 98.26           H  
ATOM   1748  O   TYR A 120      17.170  -1.102   2.222  1.00 98.26           O  
ATOM   1749  CG  TYR A 120      16.274   0.638  -0.600  1.00 98.26           C  
ATOM   1750  CD1 TYR A 120      16.360   1.977  -0.173  1.00 98.26           C  
ATOM   1751  HD1 TYR A 120      15.542   2.423   0.373  1.00 98.26           H  
ATOM   1752  CD2 TYR A 120      17.344   0.058  -1.311  1.00 98.26           C  
ATOM   1753  HD2 TYR A 120      17.287  -0.972  -1.631  1.00 98.26           H  
ATOM   1754  CE1 TYR A 120      17.525   2.725  -0.413  1.00 98.26           C  
ATOM   1755  HE1 TYR A 120      17.595   3.737  -0.041  1.00 98.26           H  
ATOM   1756  CE2 TYR A 120      18.502   0.813  -1.578  1.00 98.26           C  
ATOM   1757  HE2 TYR A 120      19.340   0.391  -2.114  1.00 98.26           H  
ATOM   1758  OH  TYR A 120      19.740   2.848  -1.311  1.00 98.26           O  
ATOM   1759  HH  TYR A 120      19.724   3.685  -0.841  1.00 98.26           H  
ATOM   1760  CZ  TYR A 120      18.602   2.138  -1.107  1.00 98.26           C  
ATOM   1761  N   LYS A 121      16.362  -2.756   0.945  1.00 97.74           N  
ATOM   1762  H   LYS A 121      15.554  -3.078   0.432  1.00 97.74           H  
ATOM   1763  CA  LYS A 121      17.527  -3.653   1.050  1.00 97.74           C  
ATOM   1764  HA  LYS A 121      18.273  -3.217   1.714  1.00 97.74           H  
ATOM   1765  C   LYS A 121      18.177  -3.848  -0.315  1.00 97.74           C  
ATOM   1766  CB  LYS A 121      17.085  -5.002   1.635  1.00 97.74           C  
ATOM   1767  HB2 LYS A 121      17.889  -5.727   1.511  1.00 97.74           H  
ATOM   1768  HB3 LYS A 121      16.224  -5.358   1.069  1.00 97.74           H  
ATOM   1769  O   LYS A 121      17.664  -4.586  -1.153  1.00 97.74           O  
ATOM   1770  CG  LYS A 121      16.731  -4.937   3.127  1.00 97.74           C  
ATOM   1771  HG2 LYS A 121      17.647  -4.947   3.717  1.00 97.74           H  
ATOM   1772  HG3 LYS A 121      16.185  -4.021   3.352  1.00 97.74           H  
ATOM   1773  CD  LYS A 121      15.863  -6.148   3.486  1.00 97.74           C  
ATOM   1774  HD2 LYS A 121      14.959  -6.118   2.878  1.00 97.74           H  
ATOM   1775  HD3 LYS A 121      16.402  -7.066   3.251  1.00 97.74           H  
ATOM   1776  CE  LYS A 121      15.467  -6.146   4.962  1.00 97.74           C  
ATOM   1777  HE2 LYS A 121      15.033  -5.178   5.212  1.00 97.74           H  
ATOM   1778  HE3 LYS A 121      16.366  -6.284   5.562  1.00 97.74           H  
ATOM   1779  NZ  LYS A 121      14.486  -7.224   5.234  1.00 97.74           N  
ATOM   1780  HZ1 LYS A 121      13.577  -6.975   4.870  1.00 97.74           H  
ATOM   1781  HZ2 LYS A 121      14.753  -8.089   4.786  1.00 97.74           H  
ATOM   1782  HZ3 LYS A 121      14.342  -7.364   6.223  1.00 97.74           H  
ATOM   1783  N   GLU A 122      19.321  -3.217  -0.551  1.00 95.10           N  
ATOM   1784  H   GLU A 122      19.693  -2.586   0.145  1.00 95.10           H  
ATOM   1785  CA  GLU A 122      20.046  -3.400  -1.810  1.00 95.10           C  
ATOM   1786  HA  GLU A 122      19.329  -3.248  -2.616  1.00 95.10           H  
ATOM   1787  C   GLU A 122      20.595  -4.828  -1.973  1.00 95.10           C  
ATOM   1788  CB  GLU A 122      21.127  -2.326  -1.972  1.00 95.10           C  
ATOM   1789  HB2 GLU A 122      21.932  -2.489  -1.256  1.00 95.10           H  
ATOM   1790  HB3 GLU A 122      20.665  -1.359  -1.769  1.00 95.10           H  
ATOM   1791  O   GLU A 122      21.023  -5.468  -1.011  1.00 95.10           O  
ATOM   1792  CG  GLU A 122      21.683  -2.335  -3.406  1.00 95.10           C  
ATOM   1793  HG2 GLU A 122      20.864  -2.539  -4.095  1.00 95.10           H  
ATOM   1794  HG3 GLU A 122      22.404  -3.147  -3.500  1.00 95.10           H  
ATOM   1795  CD  GLU A 122      22.339  -1.018  -3.837  1.00 95.10           C  
ATOM   1796  OE1 GLU A 122      22.556  -0.890  -5.065  1.00 95.10           O  
ATOM   1797  OE2 GLU A 122      22.621  -0.171  -2.965  1.00 95.10           O  
ATOM   1798  N   GLY A 123      20.563  -5.345  -3.205  1.00 94.93           N  
ATOM   1799  H   GLY A 123      20.187  -4.786  -3.957  1.00 94.93           H  
ATOM   1800  CA  GLY A 123      21.057  -6.686  -3.532  1.00 94.93           C  
ATOM   1801  HA2 GLY A 123      21.134  -6.777  -4.616  1.00 94.93           H  
ATOM   1802  HA3 GLY A 123      22.051  -6.813  -3.104  1.00 94.93           H  
ATOM   1803  C   GLY A 123      20.171  -7.826  -3.023  1.00 94.93           C  
ATOM   1804  O   GLY A 123      20.567  -8.987  -3.106  1.00 94.93           O  
ATOM   1805  N   GLN A 124      18.976  -7.525  -2.511  1.00 97.17           N  
ATOM   1806  H   GLN A 124      18.714  -6.553  -2.434  1.00 97.17           H  
ATOM   1807  CA  GLN A 124      18.013  -8.512  -2.026  1.00 97.17           C  
ATOM   1808  HA  GLN A 124      18.377  -9.517  -2.242  1.00 97.17           H  
ATOM   1809  C   GLN A 124      16.685  -8.334  -2.757  1.00 97.17           C  
ATOM   1810  CB  GLN A 124      17.839  -8.395  -0.503  1.00 97.17           C  
ATOM   1811  HB2 GLN A 124      17.456  -7.404  -0.258  1.00 97.17           H  
ATOM   1812  HB3 GLN A 124      17.111  -9.137  -0.174  1.00 97.17           H  
ATOM   1813  O   GLN A 124      16.210  -7.218  -2.938  1.00 97.17           O  
ATOM   1814  CG  GLN A 124      19.168  -8.627   0.234  1.00 97.17           C  
ATOM   1815  HG2 GLN A 124      19.569  -9.603  -0.039  1.00 97.17           H  
ATOM   1816  HG3 GLN A 124      19.886  -7.868  -0.076  1.00 97.17           H  
ATOM   1817  CD  GLN A 124      19.047  -8.568   1.752  1.00 97.17           C  
ATOM   1818  NE2 GLN A 124      20.077  -8.116   2.433  1.00 97.17           N  
ATOM   1819 HE21 GLN A 124      19.954  -8.056   3.434  1.00 97.17           H  
ATOM   1820 HE22 GLN A 124      20.865  -7.718   1.943  1.00 97.17           H  
ATOM   1821  OE1 GLN A 124      18.061  -8.936   2.366  1.00 97.17           O  
ATOM   1822  N   TRP A 125      16.072  -9.431  -3.196  1.00 97.12           N  
ATOM   1823  H   TRP A 125      16.485 -10.339  -3.039  1.00 97.12           H  
ATOM   1824  CA  TRP A 125      14.711  -9.363  -3.728  1.00 97.12           C  
ATOM   1825  HA  TRP A 125      14.594  -8.454  -4.318  1.00 97.12           H  
ATOM   1826  C   TRP A 125      13.698  -9.286  -2.575  1.00 97.12           C  
ATOM   1827  CB  TRP A 125      14.457 -10.552  -4.658  1.00 97.12           C  
ATOM   1828  HB2 TRP A 125      13.524 -10.367  -5.190  1.00 97.12           H  
ATOM   1829  HB3 TRP A 125      15.253 -10.610  -5.400  1.00 97.12           H  
ATOM   1830  O   TRP A 125      12.692  -8.590  -2.673  1.00 97.12           O  
ATOM   1831  CG  TRP A 125      14.320 -11.867  -3.964  1.00 97.12           C  
ATOM   1832  CD1 TRP A 125      15.289 -12.793  -3.789  1.00 97.12           C  
ATOM   1833  HD1 TRP A 125      16.295 -12.716  -4.175  1.00 97.12           H  
ATOM   1834  CD2 TRP A 125      13.133 -12.386  -3.293  1.00 97.12           C  
ATOM   1835  CE2 TRP A 125      13.467 -13.636  -2.697  1.00 97.12           C  
ATOM   1836  CE3 TRP A 125      11.823 -11.901  -3.094  1.00 97.12           C  
ATOM   1837  HE3 TRP A 125      11.532 -10.952  -3.522  1.00 97.12           H  
ATOM   1838  NE1 TRP A 125      14.788 -13.840  -3.038  1.00 97.12           N  
ATOM   1839  HE1 TRP A 125      15.326 -14.652  -2.772  1.00 97.12           H  
ATOM   1840  CH2 TRP A 125      11.252 -13.858  -1.753  1.00 97.12           C  
ATOM   1841  HH2 TRP A 125      10.533 -14.394  -1.151  1.00 97.12           H  
ATOM   1842  CZ2 TRP A 125      12.544 -14.376  -1.945  1.00 97.12           C  
ATOM   1843  HZ2 TRP A 125      12.827 -15.315  -1.493  1.00 97.12           H  
ATOM   1844  CZ3 TRP A 125      10.897 -12.621  -2.320  1.00 97.12           C  
ATOM   1845  HZ3 TRP A 125       9.908 -12.220  -2.154  1.00 97.12           H  
ATOM   1846  N   ASP A 126      13.965  -9.959  -1.456  1.00 98.15           N  
ATOM   1847  H   ASP A 126      14.787 -10.543  -1.400  1.00 98.15           H  
ATOM   1848  CA  ASP A 126      13.068  -9.924  -0.308  1.00 98.15           C  
ATOM   1849  HA  ASP A 126      12.046 -10.031  -0.669  1.00 98.15           H  
ATOM   1850  C   ASP A 126      13.179  -8.572   0.414  1.00 98.15           C  
ATOM   1851  CB  ASP A 126      13.324 -11.120   0.615  1.00 98.15           C  
ATOM   1852  HB2 ASP A 126      14.331 -11.050   1.028  1.00 98.15           H  
ATOM   1853  HB3 ASP A 126      13.258 -12.037   0.030  1.00 98.15           H  
ATOM   1854  O   ASP A 126      14.175  -8.259   1.071  1.00 98.15           O  
ATOM   1855  CG  ASP A 126      12.306 -11.192   1.760  1.00 98.15           C  
ATOM   1856  OD1 ASP A 126      11.417 -10.310   1.826  1.00 98.15           O  
ATOM   1857  OD2 ASP A 126      12.448 -12.121   2.583  1.00 98.15           O  
ATOM   1858  N   GLN A 127      12.130  -7.766   0.259  1.00 98.34           N  
ATOM   1859  H   GLN A 127      11.359  -8.123  -0.287  1.00 98.34           H  
ATOM   1860  CA  GLN A 127      11.987  -6.431   0.836  1.00 98.34           C  
ATOM   1861  HA  GLN A 127      12.961  -6.091   1.187  1.00 98.34           H  
ATOM   1862  C   GLN A 127      11.076  -6.430   2.075  1.00 98.34           C  
ATOM   1863  CB  GLN A 127      11.517  -5.454  -0.257  1.00 98.34           C  
ATOM   1864  HB2 GLN A 127      11.331  -4.470   0.174  1.00 98.34           H  
ATOM   1865  HB3 GLN A 127      10.576  -5.811  -0.674  1.00 98.34           H  
ATOM   1866  O   GLN A 127      10.643  -5.365   2.522  1.00 98.34           O  
ATOM   1867  CG  GLN A 127      12.535  -5.288  -1.394  1.00 98.34           C  
ATOM   1868  HG2 GLN A 127      12.112  -4.618  -2.143  1.00 98.34           H  
ATOM   1869  HG3 GLN A 127      12.690  -6.250  -1.883  1.00 98.34           H  
ATOM   1870  CD  GLN A 127      13.885  -4.733  -0.953  1.00 98.34           C  
ATOM   1871  NE2 GLN A 127      14.968  -5.244  -1.482  1.00 98.34           N  
ATOM   1872 HE21 GLN A 127      15.868  -4.866  -1.222  1.00 98.34           H  
ATOM   1873 HE22 GLN A 127      14.942  -6.022  -2.126  1.00 98.34           H  
ATOM   1874  OE1 GLN A 127      14.011  -3.822  -0.153  1.00 98.34           O  
ATOM   1875  N   ALA A 128      10.792  -7.598   2.669  1.00 97.09           N  
ATOM   1876  H   ALA A 128      11.123  -8.462   2.264  1.00 97.09           H  
ATOM   1877  CA  ALA A 128       9.989  -7.692   3.883  1.00 97.09           C  
ATOM   1878  HA  ALA A 128       8.977  -7.370   3.638  1.00 97.09           H  
ATOM   1879  C   ALA A 128      10.538  -6.775   4.990  1.00 97.09           C  
ATOM   1880  CB  ALA A 128       9.920  -9.150   4.349  1.00 97.09           C  
ATOM   1881  HB1 ALA A 128      10.923  -9.531   4.543  1.00 97.09           H  
ATOM   1882  HB2 ALA A 128       9.321  -9.225   5.257  1.00 97.09           H  
ATOM   1883  HB3 ALA A 128       9.461  -9.763   3.573  1.00 97.09           H  
ATOM   1884  O   ALA A 128      11.746  -6.744   5.264  1.00 97.09           O  
ATOM   1885  N   GLY A 129       9.637  -6.016   5.616  1.00 96.28           N  
ATOM   1886  H   GLY A 129       8.671  -6.092   5.331  1.00 96.28           H  
ATOM   1887  CA  GLY A 129       9.962  -5.042   6.659  1.00 96.28           C  
ATOM   1888  HA2 GLY A 129       9.055  -4.809   7.216  1.00 96.28           H  
ATOM   1889  HA3 GLY A 129      10.677  -5.483   7.354  1.00 96.28           H  
ATOM   1890  C   GLY A 129      10.550  -3.714   6.167  1.00 96.28           C  
ATOM   1891  O   GLY A 129      10.846  -2.878   7.004  1.00 96.28           O  
ATOM   1892  N   THR A 130      10.692  -3.487   4.854  1.00 98.46           N  
ATOM   1893  H   THR A 130      10.450  -4.217   4.199  1.00 98.46           H  
ATOM   1894  CA  THR A 130      11.159  -2.203   4.279  1.00 98.46           C  
ATOM   1895  HA  THR A 130      11.547  -1.563   5.072  1.00 98.46           H  
ATOM   1896  C   THR A 130      10.039  -1.436   3.582  1.00 98.46           C  
ATOM   1897  CB  THR A 130      12.284  -2.397   3.259  1.00 98.46           C  
ATOM   1898  HB  THR A 130      12.774  -1.434   3.115  1.00 98.46           H  
ATOM   1899  O   THR A 130       9.048  -2.046   3.175  1.00 98.46           O  
ATOM   1900  CG2 THR A 130      13.351  -3.406   3.669  1.00 98.46           C  
ATOM   1901 HG21 THR A 130      12.920  -4.400   3.788  1.00 98.46           H  
ATOM   1902 HG22 THR A 130      14.101  -3.436   2.879  1.00 98.46           H  
ATOM   1903 HG23 THR A 130      13.813  -3.083   4.602  1.00 98.46           H  
ATOM   1904  OG1 THR A 130      11.788  -2.825   2.016  1.00 98.46           O  
ATOM   1905  HG1 THR A 130      11.205  -3.576   2.150  1.00 98.46           H  
ATOM   1906  N   ASP A 131      10.191  -0.135   3.387  1.00 98.79           N  
ATOM   1907  H   ASP A 131      11.015   0.326   3.745  1.00 98.79           H  
ATOM   1908  CA  ASP A 131       9.160   0.712   2.780  1.00 98.79           C  
ATOM   1909  HA  ASP A 131       8.218   0.545   3.301  1.00 98.79           H  
ATOM   1910  C   ASP A 131       8.899   0.404   1.304  1.00 98.79           C  
ATOM   1911  CB  ASP A 131       9.537   2.176   2.982  1.00 98.79           C  
ATOM   1912  HB2 ASP A 131      10.497   2.363   2.500  1.00 98.79           H  
ATOM   1913  HB3 ASP A 131       8.803   2.822   2.499  1.00 98.79           H  
ATOM   1914  O   ASP A 131       7.843   0.766   0.795  1.00 98.79           O  
ATOM   1915  CG  ASP A 131       9.615   2.481   4.478  1.00 98.79           C  
ATOM   1916  OD1 ASP A 131       8.714   2.044   5.233  1.00 98.79           O  
ATOM   1917  OD2 ASP A 131      10.700   2.963   4.854  1.00 98.79           O  
ATOM   1918  N   LEU A 132       9.793  -0.315   0.614  1.00 98.82           N  
ATOM   1919  H   LEU A 132      10.642  -0.578   1.093  1.00 98.82           H  
ATOM   1920  CA  LEU A 132       9.532  -0.876  -0.715  1.00 98.82           C  
ATOM   1921  HA  LEU A 132       9.076  -0.095  -1.323  1.00 98.82           H  
ATOM   1922  C   LEU A 132       8.537  -2.049  -0.632  1.00 98.82           C  
ATOM   1923  CB  LEU A 132      10.874  -1.261  -1.363  1.00 98.82           C  
ATOM   1924  HB2 LEU A 132      11.480  -0.359  -1.447  1.00 98.82           H  
ATOM   1925  HB3 LEU A 132      11.398  -1.951  -0.702  1.00 98.82           H  
ATOM   1926  O   LEU A 132       8.916  -3.205  -0.440  1.00 98.82           O  
ATOM   1927  CG  LEU A 132      10.749  -1.918  -2.751  1.00 98.82           C  
ATOM   1928  HG  LEU A 132      10.320  -2.914  -2.650  1.00 98.82           H  
ATOM   1929  CD1 LEU A 132       9.899  -1.116  -3.740  1.00 98.82           C  
ATOM   1930 HD11 LEU A 132      10.213  -0.072  -3.751  1.00 98.82           H  
ATOM   1931 HD12 LEU A 132       9.988  -1.536  -4.742  1.00 98.82           H  
ATOM   1932 HD13 LEU A 132       8.852  -1.167  -3.442  1.00 98.82           H  
ATOM   1933  CD2 LEU A 132      12.137  -2.059  -3.368  1.00 98.82           C  
ATOM   1934 HD21 LEU A 132      12.817  -2.525  -2.654  1.00 98.82           H  
ATOM   1935 HD22 LEU A 132      12.084  -2.669  -4.270  1.00 98.82           H  
ATOM   1936 HD23 LEU A 132      12.515  -1.065  -3.606  1.00 98.82           H  
ATOM   1937  N   VAL A 133       7.249  -1.751  -0.814  1.00 98.70           N  
ATOM   1938  H   VAL A 133       7.021  -0.776  -0.945  1.00 98.70           H  
ATOM   1939  CA  VAL A 133       6.148  -2.714  -0.627  1.00 98.70           C  
ATOM   1940  HA  VAL A 133       6.457  -3.434   0.131  1.00 98.70           H  
ATOM   1941  C   VAL A 133       5.822  -3.539  -1.869  1.00 98.70           C  
ATOM   1942  CB  VAL A 133       4.873  -2.026  -0.103  1.00 98.70           C  
ATOM   1943  HB  VAL A 133       4.095  -2.785  -0.012  1.00 98.70           H  
ATOM   1944  O   VAL A 133       5.345  -4.665  -1.744  1.00 98.70           O  
ATOM   1945  CG1 VAL A 133       5.102  -1.442   1.294  1.00 98.70           C  
ATOM   1946 HG11 VAL A 133       5.560  -2.197   1.933  1.00 98.70           H  
ATOM   1947 HG12 VAL A 133       4.150  -1.135   1.725  1.00 98.70           H  
ATOM   1948 HG13 VAL A 133       5.761  -0.575   1.245  1.00 98.70           H  
ATOM   1949  CG2 VAL A 133       4.348  -0.915  -1.020  1.00 98.70           C  
ATOM   1950 HG21 VAL A 133       5.075  -0.105  -1.091  1.00 98.70           H  
ATOM   1951 HG22 VAL A 133       3.424  -0.513  -0.607  1.00 98.70           H  
ATOM   1952 HG23 VAL A 133       4.131  -1.313  -2.012  1.00 98.70           H  
ATOM   1953  N   ALA A 134       6.075  -3.012  -3.069  1.00 98.81           N  
ATOM   1954  H   ALA A 134       6.459  -2.079  -3.114  1.00 98.81           H  
ATOM   1955  CA  ALA A 134       5.811  -3.733  -4.310  1.00 98.81           C  
ATOM   1956  HA  ALA A 134       6.000  -4.792  -4.134  1.00 98.81           H  
ATOM   1957  C   ALA A 134       6.720  -3.272  -5.447  1.00 98.81           C  
ATOM   1958  CB  ALA A 134       4.335  -3.572  -4.691  1.00 98.81           C  
ATOM   1959  HB1 ALA A 134       4.128  -2.547  -4.999  1.00 98.81           H  
ATOM   1960  HB2 ALA A 134       3.714  -3.818  -3.830  1.00 98.81           H  
ATOM   1961  HB3 ALA A 134       4.079  -4.259  -5.498  1.00 98.81           H  
ATOM   1962  O   ALA A 134       7.019  -2.086  -5.583  1.00 98.81           O  
ATOM   1963  N   TYR A 135       7.126  -4.206  -6.304  1.00 98.82           N  
ATOM   1964  H   TYR A 135       6.844  -5.164  -6.153  1.00 98.82           H  
ATOM   1965  CA  TYR A 135       7.858  -3.898  -7.526  1.00 98.82           C  
ATOM   1966  HA  TYR A 135       7.432  -2.980  -7.930  1.00 98.82           H  
ATOM   1967  C   TYR A 135       7.680  -4.997  -8.575  1.00 98.82           C  
ATOM   1968  CB  TYR A 135       9.337  -3.632  -7.228  1.00 98.82           C  
ATOM   1969  HB2 TYR A 135       9.832  -3.357  -8.159  1.00 98.82           H  
ATOM   1970  HB3 TYR A 135       9.407  -2.775  -6.557  1.00 98.82           H  
ATOM   1971  O   TYR A 135       7.520  -6.178  -8.259  1.00 98.82           O  
ATOM   1972  CG  TYR A 135      10.071  -4.797  -6.607  1.00 98.82           C  
ATOM   1973  CD1 TYR A 135      10.132  -4.946  -5.206  1.00 98.82           C  
ATOM   1974  HD1 TYR A 135       9.674  -4.212  -4.561  1.00 98.82           H  
ATOM   1975  CD2 TYR A 135      10.662  -5.752  -7.450  1.00 98.82           C  
ATOM   1976  HD2 TYR A 135      10.622  -5.634  -8.523  1.00 98.82           H  
ATOM   1977  CE1 TYR A 135      10.766  -6.074  -4.647  1.00 98.82           C  
ATOM   1978  HE1 TYR A 135      10.796  -6.216  -3.577  1.00 98.82           H  
ATOM   1979  CE2 TYR A 135      11.291  -6.872  -6.896  1.00 98.82           C  
ATOM   1980  HE2 TYR A 135      11.748  -7.622  -7.524  1.00 98.82           H  
ATOM   1981  OH  TYR A 135      11.921  -8.164  -5.049  1.00 98.82           O  
ATOM   1982  HH  TYR A 135      11.985  -8.205  -4.092  1.00 98.82           H  
ATOM   1983  CZ  TYR A 135      11.336  -7.039  -5.505  1.00 98.82           C  
ATOM   1984  N   SER A 136       7.687  -4.606  -9.848  1.00 98.54           N  
ATOM   1985  H   SER A 136       7.799  -3.623 -10.051  1.00 98.54           H  
ATOM   1986  CA  SER A 136       7.436  -5.527 -10.961  1.00 98.54           C  
ATOM   1987  HA  SER A 136       6.705  -6.273 -10.649  1.00 98.54           H  
ATOM   1988  C   SER A 136       8.682  -6.288 -11.414  1.00 98.54           C  
ATOM   1989  CB  SER A 136       6.837  -4.758 -12.133  1.00 98.54           C  
ATOM   1990  HB2 SER A 136       6.663  -5.443 -12.962  1.00 98.54           H  
ATOM   1991  HB3 SER A 136       5.887  -4.313 -11.837  1.00 98.54           H  
ATOM   1992  O   SER A 136       8.560  -7.397 -11.932  1.00 98.54           O  
ATOM   1993  OG  SER A 136       7.721  -3.734 -12.537  1.00 98.54           O  
ATOM   1994  HG  SER A 136       7.516  -3.565 -13.460  1.00 98.54           H  
ATOM   1995  N   PHE A 137       9.870  -5.705 -11.225  1.00 98.22           N  
ATOM   1996  H   PHE A 137       9.886  -4.773 -10.837  1.00 98.22           H  
ATOM   1997  CA  PHE A 137      11.147  -6.317 -11.582  1.00 98.22           C  
ATOM   1998  HA  PHE A 137      11.104  -7.384 -11.365  1.00 98.22           H  
ATOM   1999  C   PHE A 137      12.322  -5.681 -10.828  1.00 98.22           C  
ATOM   2000  CB  PHE A 137      11.384  -6.141 -13.080  1.00 98.22           C  
ATOM   2001  HB2 PHE A 137      11.463  -5.066 -13.244  1.00 98.22           H  
ATOM   2002  HB3 PHE A 137      10.538  -6.528 -13.647  1.00 98.22           H  
ATOM   2003  O   PHE A 137      12.457  -4.454 -10.778  1.00 98.22           O  
ATOM   2004  CG  PHE A 137      12.654  -6.781 -13.588  1.00 98.22           C  
ATOM   2005  CD1 PHE A 137      13.783  -5.998 -13.892  1.00 98.22           C  
ATOM   2006  HD1 PHE A 137      13.741  -4.923 -13.801  1.00 98.22           H  
ATOM   2007  CD2 PHE A 137      12.716  -8.175 -13.708  1.00 98.22           C  
ATOM   2008  HD2 PHE A 137      11.841  -8.758 -13.460  1.00 98.22           H  
ATOM   2009  CE1 PHE A 137      14.975  -6.621 -14.297  1.00 98.22           C  
ATOM   2010  HE1 PHE A 137      15.845  -6.026 -14.531  1.00 98.22           H  
ATOM   2011  CE2 PHE A 137      13.912  -8.799 -14.097  1.00 98.22           C  
ATOM   2012  HE2 PHE A 137      13.957  -9.876 -14.163  1.00 98.22           H  
ATOM   2013  CZ  PHE A 137      15.047  -8.021 -14.375  1.00 98.22           C  
ATOM   2014  HZ  PHE A 137      15.979  -8.500 -14.638  1.00 98.22           H  
ATOM   2015  N   TYR A 138      13.206  -6.524 -10.305  1.00 97.68           N  
ATOM   2016  H   TYR A 138      12.959  -7.503 -10.267  1.00 97.68           H  
ATOM   2017  CA  TYR A 138      14.519  -6.148  -9.798  1.00 97.68           C  
ATOM   2018  HA  TYR A 138      14.897  -5.317 -10.393  1.00 97.68           H  
ATOM   2019  C   TYR A 138      15.496  -7.322  -9.908  1.00 97.68           C  
ATOM   2020  CB  TYR A 138      14.393  -5.682  -8.344  1.00 97.68           C  
ATOM   2021  HB2 TYR A 138      13.745  -4.806  -8.303  1.00 97.68           H  
ATOM   2022  HB3 TYR A 138      13.914  -6.475  -7.769  1.00 97.68           H  
ATOM   2023  O   TYR A 138      15.162  -8.457  -9.563  1.00 97.68           O  
ATOM   2024  CG  TYR A 138      15.711  -5.330  -7.682  1.00 97.68           C  
ATOM   2025  CD1 TYR A 138      16.085  -5.978  -6.489  1.00 97.68           C  
ATOM   2026  HD1 TYR A 138      15.434  -6.715  -6.043  1.00 97.68           H  
ATOM   2027  CD2 TYR A 138      16.553  -4.348  -8.244  1.00 97.68           C  
ATOM   2028  HD2 TYR A 138      16.276  -3.853  -9.163  1.00 97.68           H  
ATOM   2029  CE1 TYR A 138      17.296  -5.646  -5.855  1.00 97.68           C  
ATOM   2030  HE1 TYR A 138      17.573  -6.120  -4.925  1.00 97.68           H  
ATOM   2031  CE2 TYR A 138      17.759  -4.003  -7.603  1.00 97.68           C  
ATOM   2032  HE2 TYR A 138      18.405  -3.254  -8.036  1.00 97.68           H  
ATOM   2033  OH  TYR A 138      19.294  -4.327  -5.774  1.00 97.68           O  
ATOM   2034  HH  TYR A 138      19.770  -3.640  -6.245  1.00 97.68           H  
ATOM   2035  CZ  TYR A 138      18.135  -4.657  -6.408  1.00 97.68           C  
ATOM   2036  N   THR A 139      16.719  -7.062 -10.366  1.00 97.17           N  
ATOM   2037  H   THR A 139      16.928  -6.107 -10.622  1.00 97.17           H  
ATOM   2038  CA  THR A 139      17.827  -8.025 -10.267  1.00 97.17           C  
ATOM   2039  HA  THR A 139      17.416  -9.033 -10.212  1.00 97.17           H  
ATOM   2040  C   THR A 139      18.641  -7.782  -9.001  1.00 97.17           C  
ATOM   2041  CB  THR A 139      18.723  -8.001 -11.509  1.00 97.17           C  
ATOM   2042  HB  THR A 139      18.101  -8.109 -12.397  1.00 97.17           H  
ATOM   2043  O   THR A 139      18.957  -6.648  -8.655  1.00 97.17           O  
ATOM   2044  CG2 THR A 139      19.523  -6.716 -11.605  1.00 97.17           C  
ATOM   2045 HG21 THR A 139      18.884  -5.884 -11.311  1.00 97.17           H  
ATOM   2046 HG22 THR A 139      19.880  -6.569 -12.625  1.00 97.17           H  
ATOM   2047 HG23 THR A 139      20.375  -6.755 -10.927  1.00 97.17           H  
ATOM   2048  OG1 THR A 139      19.667  -9.041 -11.455  1.00 97.17           O  
ATOM   2049  HG1 THR A 139      19.925  -9.192 -12.367  1.00 97.17           H  
ATOM   2050  N   THR A 140      19.049  -8.856  -8.331  1.00 95.43           N  
ATOM   2051  H   THR A 140      18.782  -9.771  -8.664  1.00 95.43           H  
ATOM   2052  CA  THR A 140      19.921  -8.789  -7.147  1.00 95.43           C  
ATOM   2053  HA  THR A 140      19.706  -7.872  -6.598  1.00 95.43           H  
ATOM   2054  C   THR A 140      21.408  -8.749  -7.507  1.00 95.43           C  
ATOM   2055  CB  THR A 140      19.638  -9.973  -6.215  1.00 95.43           C  
ATOM   2056  HB  THR A 140      20.292  -9.915  -5.344  1.00 95.43           H  
ATOM   2057  O   THR A 140      22.266  -8.782  -6.627  1.00 95.43           O  
ATOM   2058  CG2 THR A 140      18.186  -9.984  -5.743  1.00 95.43           C  
ATOM   2059 HG21 THR A 140      17.512 -10.190  -6.575  1.00 95.43           H  
ATOM   2060 HG22 THR A 140      17.938  -9.013  -5.315  1.00 95.43           H  
ATOM   2061 HG23 THR A 140      18.062 -10.756  -4.983  1.00 95.43           H  
ATOM   2062  OG1 THR A 140      19.884 -11.192  -6.885  1.00 95.43           O  
ATOM   2063  HG1 THR A 140      20.822 -11.365  -6.780  1.00 95.43           H  
ATOM   2064  N   LEU A 141      21.736  -8.752  -8.802  1.00 94.84           N  
ATOM   2065  H   LEU A 141      20.990  -8.688  -9.480  1.00 94.84           H  
ATOM   2066  CA  LEU A 141      23.109  -8.699  -9.285  1.00 94.84           C  
ATOM   2067  HA  LEU A 141      23.723  -9.347  -8.659  1.00 94.84           H  
ATOM   2068  C   LEU A 141      23.674  -7.281  -9.155  1.00 94.84           C  
ATOM   2069  CB  LEU A 141      23.168  -9.206 -10.738  1.00 94.84           C  
ATOM   2070  HB2 LEU A 141      22.529  -8.567 -11.346  1.00 94.84           H  
ATOM   2071  HB3 LEU A 141      24.189  -9.103 -11.105  1.00 94.84           H  
ATOM   2072  O   LEU A 141      22.968  -6.292  -9.340  1.00 94.84           O  
ATOM   2073  CG  LEU A 141      22.718 -10.670 -10.921  1.00 94.84           C  
ATOM   2074  HG  LEU A 141      21.698 -10.793 -10.558  1.00 94.84           H  
ATOM   2075  CD1 LEU A 141      22.744 -11.042 -12.403  1.00 94.84           C  
ATOM   2076 HD11 LEU A 141      23.750 -10.932 -12.808  1.00 94.84           H  
ATOM   2077 HD12 LEU A 141      22.055 -10.396 -12.947  1.00 94.84           H  
ATOM   2078 HD13 LEU A 141      22.404 -12.070 -12.530  1.00 94.84           H  
ATOM   2079  CD2 LEU A 141      23.623 -11.654 -10.172  1.00 94.84           C  
ATOM   2080 HD21 LEU A 141      24.659 -11.519 -10.479  1.00 94.84           H  
ATOM   2081 HD22 LEU A 141      23.531 -11.499  -9.097  1.00 94.84           H  
ATOM   2082 HD23 LEU A 141      23.309 -12.674 -10.393  1.00 94.84           H  
ATOM   2083  N   ALA A 142      24.977  -7.185  -8.887  1.00 91.42           N  
ATOM   2084  H   ALA A 142      25.506  -8.031  -8.732  1.00 91.42           H  
ATOM   2085  CA  ALA A 142      25.682  -5.906  -8.891  1.00 91.42           C  
ATOM   2086  HA  ALA A 142      25.253  -5.273  -8.114  1.00 91.42           H  
ATOM   2087  C   ALA A 142      25.514  -5.198 -10.243  1.00 91.42           C  
ATOM   2088  CB  ALA A 142      27.162  -6.149  -8.578  1.00 91.42           C  
ATOM   2089  HB1 ALA A 142      27.692  -5.197  -8.546  1.00 91.42           H  
ATOM   2090  HB2 ALA A 142      27.258  -6.636  -7.607  1.00 91.42           H  
ATOM   2091  HB3 ALA A 142      27.608  -6.781  -9.347  1.00 91.42           H  
ATOM   2092  O   ALA A 142      25.440  -5.857 -11.274  1.00 91.42           O  
ATOM   2093  N   ASN A 143      25.497  -3.865 -10.252  1.00 88.51           N  
ATOM   2094  H   ASN A 143      25.552  -3.386  -9.365  1.00 88.51           H  
ATOM   2095  CA  ASN A 143      25.150  -3.071 -11.435  1.00 88.51           C  
ATOM   2096  HA  ASN A 143      24.964  -2.051 -11.098  1.00 88.51           H  
ATOM   2097  C   ASN A 143      23.837  -3.543 -12.114  1.00 88.51           C  
ATOM   2098  CB  ASN A 143      26.373  -3.025 -12.370  1.00 88.51           C  
ATOM   2099  HB2 ASN A 143      26.512  -3.996 -12.845  1.00 88.51           H  
ATOM   2100  HB3 ASN A 143      27.262  -2.792 -11.784  1.00 88.51           H  
ATOM   2101  O   ASN A 143      23.866  -3.992 -13.267  1.00 88.51           O  
ATOM   2102  CG  ASN A 143      26.245  -1.975 -13.453  1.00 88.51           C  
ATOM   2103  ND2 ASN A 143      27.278  -1.795 -14.239  1.00 88.51           N  
ATOM   2104 HD21 ASN A 143      27.169  -1.070 -14.934  1.00 88.51           H  
ATOM   2105 HD22 ASN A 143      28.113  -2.352 -14.130  1.00 88.51           H  
ATOM   2106  OD1 ASN A 143      25.249  -1.287 -13.599  1.00 88.51           O  
ATOM   2107  N   PRO A 144      22.690  -3.459 -11.405  1.00 89.44           N  
ATOM   2108  CA  PRO A 144      21.399  -3.960 -11.872  1.00 89.44           C  
ATOM   2109  HA  PRO A 144      21.428  -5.047 -11.800  1.00 89.44           H  
ATOM   2110  C   PRO A 144      21.041  -3.560 -13.301  1.00 89.44           C  
ATOM   2111  CB  PRO A 144      20.380  -3.378 -10.882  1.00 89.44           C  
ATOM   2112  HB2 PRO A 144      20.142  -2.348 -11.147  1.00 89.44           H  
ATOM   2113  HB3 PRO A 144      19.456  -3.952 -10.808  1.00 89.44           H  
ATOM   2114  O   PRO A 144      20.591  -4.383 -14.093  1.00 89.44           O  
ATOM   2115  CG  PRO A 144      21.149  -3.382  -9.573  1.00 89.44           C  
ATOM   2116  HG2 PRO A 144      20.736  -2.672  -8.856  1.00 89.44           H  
ATOM   2117  HG3 PRO A 144      21.163  -4.388  -9.154  1.00 89.44           H  
ATOM   2118  CD  PRO A 144      22.545  -2.973 -10.032  1.00 89.44           C  
ATOM   2119  HD2 PRO A 144      23.266  -3.416  -9.346  1.00 89.44           H  
ATOM   2120  HD3 PRO A 144      22.630  -1.886 -10.019  1.00 89.44           H  
ATOM   2121  N   LYS A 145      21.307  -2.306 -13.667  1.00 85.69           N  
ATOM   2122  H   LYS A 145      21.680  -1.678 -12.970  1.00 85.69           H  
ATOM   2123  CA  LYS A 145      20.988  -1.776 -14.992  1.00 85.69           C  
ATOM   2124  HA  LYS A 145      19.917  -1.892 -15.161  1.00 85.69           H  
ATOM   2125  C   LYS A 145      21.683  -2.528 -16.131  1.00 85.69           C  
ATOM   2126  CB  LYS A 145      21.322  -0.280 -14.994  1.00 85.69           C  
ATOM   2127  HB2 LYS A 145      22.394  -0.129 -14.871  1.00 85.69           H  
ATOM   2128  HB3 LYS A 145      20.801   0.194 -14.162  1.00 85.69           H  
ATOM   2129  O   LYS A 145      21.095  -2.695 -17.194  1.00 85.69           O  
ATOM   2130  CG  LYS A 145      20.855   0.364 -16.300  1.00 85.69           C  
ATOM   2131  HG2 LYS A 145      21.507   0.048 -17.114  1.00 85.69           H  
ATOM   2132  HG3 LYS A 145      19.839   0.032 -16.516  1.00 85.69           H  
ATOM   2133  CD  LYS A 145      20.858   1.889 -16.220  1.00 85.69           C  
ATOM   2134  HD2 LYS A 145      21.865   2.263 -16.033  1.00 85.69           H  
ATOM   2135  HD3 LYS A 145      20.190   2.216 -15.423  1.00 85.69           H  
ATOM   2136  CE  LYS A 145      20.342   2.400 -17.564  1.00 85.69           C  
ATOM   2137  HE2 LYS A 145      21.064   2.147 -18.341  1.00 85.69           H  
ATOM   2138  HE3 LYS A 145      19.397   1.906 -17.791  1.00 85.69           H  
ATOM   2139  NZ  LYS A 145      20.119   3.849 -17.536  1.00 85.69           N  
ATOM   2140  HZ1 LYS A 145      19.763   4.211 -18.409  1.00 85.69           H  
ATOM   2141  HZ2 LYS A 145      20.928   4.354 -17.203  1.00 85.69           H  
ATOM   2142  HZ3 LYS A 145      19.342   4.063 -16.927  1.00 85.69           H  
ATOM   2143  N   VAL A 146      22.914  -2.988 -15.910  1.00 88.48           N  
ATOM   2144  H   VAL A 146      23.310  -2.848 -14.992  1.00 88.48           H  
ATOM   2145  CA  VAL A 146      23.665  -3.790 -16.889  1.00 88.48           C  
ATOM   2146  HA  VAL A 146      23.390  -3.478 -17.897  1.00 88.48           H  
ATOM   2147  C   VAL A 146      23.308  -5.272 -16.784  1.00 88.48           C  
ATOM   2148  CB  VAL A 146      25.178  -3.563 -16.711  1.00 88.48           C  
ATOM   2149  HB  VAL A 146      25.456  -3.777 -15.679  1.00 88.48           H  
ATOM   2150  O   VAL A 146      23.249  -5.965 -17.795  1.00 88.48           O  
ATOM   2151  CG1 VAL A 146      26.029  -4.450 -17.628  1.00 88.48           C  
ATOM   2152 HG11 VAL A 146      27.083  -4.194 -17.524  1.00 88.48           H  
ATOM   2153 HG12 VAL A 146      25.720  -4.317 -18.665  1.00 88.48           H  
ATOM   2154 HG13 VAL A 146      25.907  -5.498 -17.354  1.00 88.48           H  
ATOM   2155  CG2 VAL A 146      25.533  -2.102 -17.028  1.00 88.48           C  
ATOM   2156 HG21 VAL A 146      25.034  -1.433 -16.328  1.00 88.48           H  
ATOM   2157 HG22 VAL A 146      25.212  -1.855 -18.040  1.00 88.48           H  
ATOM   2158 HG23 VAL A 146      26.610  -1.952 -16.950  1.00 88.48           H  
ATOM   2159  N   ASN A 147      23.064  -5.765 -15.571  1.00 89.17           N  
ATOM   2160  H   ASN A 147      23.086  -5.130 -14.785  1.00 89.17           H  
ATOM   2161  CA  ASN A 147      22.794  -7.176 -15.298  1.00 89.17           C  
ATOM   2162  HA  ASN A 147      23.132  -7.765 -16.150  1.00 89.17           H  
ATOM   2163  C   ASN A 147      21.292  -7.469 -15.186  1.00 89.17           C  
ATOM   2164  CB  ASN A 147      23.631  -7.609 -14.089  1.00 89.17           C  
ATOM   2165  HB2 ASN A 147      23.446  -6.940 -13.249  1.00 89.17           H  
ATOM   2166  HB3 ASN A 147      23.350  -8.621 -13.796  1.00 89.17           H  
ATOM   2167  O   ASN A 147      20.831  -8.116 -14.247  1.00 89.17           O  
ATOM   2168  CG  ASN A 147      25.106  -7.639 -14.433  1.00 89.17           C  
ATOM   2169  ND2 ASN A 147      25.952  -7.035 -13.647  1.00 89.17           N  
ATOM   2170 HD21 ASN A 147      26.927  -7.076 -13.908  1.00 89.17           H  
ATOM   2171 HD22 ASN A 147      25.616  -6.546 -12.830  1.00 89.17           H  
ATOM   2172  OD1 ASN A 147      25.542  -8.217 -15.413  1.00 89.17           O  
ATOM   2173  N   ASP A 148      20.526  -7.000 -16.167  1.00 90.55           N  
ATOM   2174  H   ASP A 148      20.965  -6.518 -16.938  1.00 90.55           H  
ATOM   2175  CA  ASP A 148      19.065  -7.008 -16.144  1.00 90.55           C  
ATOM   2176  HA  ASP A 148      18.750  -6.992 -15.101  1.00 90.55           H  
ATOM   2177  C   ASP A 148      18.431  -8.270 -16.761  1.00 90.55           C  
ATOM   2178  CB  ASP A 148      18.552  -5.702 -16.782  1.00 90.55           C  
ATOM   2179  HB2 ASP A 148      17.509  -5.574 -16.491  1.00 90.55           H  
ATOM   2180  HB3 ASP A 148      19.108  -4.854 -16.382  1.00 90.55           H  
ATOM   2181  O   ASP A 148      17.211  -8.381 -16.784  1.00 90.55           O  
ATOM   2182  CG  ASP A 148      18.637  -5.682 -18.313  1.00 90.55           C  
ATOM   2183  OD1 ASP A 148      19.455  -6.433 -18.884  1.00 90.55           O  
ATOM   2184  OD2 ASP A 148      17.768  -5.022 -18.927  1.00 90.55           O  
ATOM   2185  N   GLY A 149      19.211  -9.242 -17.252  1.00 93.18           N  
ATOM   2186  H   GLY A 149      20.204  -9.057 -17.252  1.00 93.18           H  
ATOM   2187  CA  GLY A 149      18.695 -10.387 -18.023  1.00 93.18           C  
ATOM   2188  HA2 GLY A 149      18.191 -10.006 -18.911  1.00 93.18           H  
ATOM   2189  HA3 GLY A 149      19.542 -10.993 -18.345  1.00 93.18           H  
ATOM   2190  C   GLY A 149      17.714 -11.309 -17.280  1.00 93.18           C  
ATOM   2191  O   GLY A 149      16.897 -11.986 -17.910  1.00 93.18           O  
ATOM   2192  N   ASN A 150      17.769 -11.328 -15.950  1.00 94.50           N  
ATOM   2193  H   ASN A 150      18.425 -10.711 -15.493  1.00 94.50           H  
ATOM   2194  CA  ASN A 150      16.824 -12.007 -15.070  1.00 94.50           C  
ATOM   2195  HA  ASN A 150      15.834 -11.972 -15.524  1.00 94.50           H  
ATOM   2196  C   ASN A 150      16.724 -11.264 -13.732  1.00 94.50           C  
ATOM   2197  CB  ASN A 150      17.229 -13.487 -14.909  1.00 94.50           C  
ATOM   2198  HB2 ASN A 150      17.170 -13.964 -15.887  1.00 94.50           H  
ATOM   2199  HB3 ASN A 150      16.518 -13.986 -14.251  1.00 94.50           H  
ATOM   2200  O   ASN A 150      17.561 -10.426 -13.404  1.00 94.50           O  
ATOM   2201  CG  ASN A 150      18.626 -13.710 -14.343  1.00 94.50           C  
ATOM   2202  ND2 ASN A 150      19.260 -14.802 -14.697  1.00 94.50           N  
ATOM   2203 HD21 ASN A 150      20.174 -14.917 -14.282  1.00 94.50           H  
ATOM   2204 HD22 ASN A 150      18.827 -15.475 -15.313  1.00 94.50           H  
ATOM   2205  OD1 ASN A 150      19.179 -12.946 -13.578  1.00 94.50           O  
ATOM   2206  N   GLY A 151      15.672 -11.554 -12.979  1.00 97.33           N  
ATOM   2207  H   GLY A 151      14.977 -12.203 -13.320  1.00 97.33           H  
ATOM   2208  CA  GLY A 151      15.418 -10.936 -11.688  1.00 97.33           C  
ATOM   2209  HA2 GLY A 151      15.301  -9.860 -11.816  1.00 97.33           H  
ATOM   2210  HA3 GLY A 151      16.256 -11.116 -11.014  1.00 97.33           H  
ATOM   2211  C   GLY A 151      14.157 -11.504 -11.059  1.00 97.33           C  
ATOM   2212  O   GLY A 151      13.715 -12.599 -11.413  1.00 97.33           O  
ATOM   2213  N   TYR A 152      13.577 -10.743 -10.146  1.00 98.31           N  
ATOM   2214  H   TYR A 152      14.002  -9.855  -9.918  1.00 98.31           H  
ATOM   2215  CA  TYR A 152      12.401 -11.120  -9.376  1.00 98.31           C  
ATOM   2216  HA  TYR A 152      11.947 -12.004  -9.824  1.00 98.31           H  
ATOM   2217  C   TYR A 152      11.379  -9.989  -9.397  1.00 98.31           C  
ATOM   2218  CB  TYR A 152      12.824 -11.463  -7.941  1.00 98.31           C  
ATOM   2219  HB2 TYR A 152      11.951 -11.809  -7.387  1.00 98.31           H  
ATOM   2220  HB3 TYR A 152      13.177 -10.551  -7.460  1.00 98.31           H  
ATOM   2221  O   TYR A 152      11.740  -8.834  -9.615  1.00 98.31           O  
ATOM   2222  CG  TYR A 152      13.914 -12.517  -7.858  1.00 98.31           C  
ATOM   2223  CD1 TYR A 152      13.575 -13.881  -7.782  1.00 98.31           C  
ATOM   2224  HD1 TYR A 152      12.536 -14.174  -7.741  1.00 98.31           H  
ATOM   2225  CD2 TYR A 152      15.269 -12.129  -7.891  1.00 98.31           C  
ATOM   2226  HD2 TYR A 152      15.520 -11.080  -7.949  1.00 98.31           H  
ATOM   2227  CE1 TYR A 152      14.588 -14.858  -7.737  1.00 98.31           C  
ATOM   2228  HE1 TYR A 152      14.336 -15.905  -7.648  1.00 98.31           H  
ATOM   2229  CE2 TYR A 152      16.286 -13.101  -7.854  1.00 98.31           C  
ATOM   2230  HE2 TYR A 152      17.322 -12.795  -7.875  1.00 98.31           H  
ATOM   2231  OH  TYR A 152      16.923 -15.409  -7.740  1.00 98.31           O  
ATOM   2232  HH  TYR A 152      17.790 -14.998  -7.754  1.00 98.31           H  
ATOM   2233  CZ  TYR A 152      15.943 -14.469  -7.777  1.00 98.31           C  
ATOM   2234  N   ASN A 153      10.113 -10.304  -9.157  1.00 98.47           N  
ATOM   2235  H   ASN A 153       9.890 -11.277  -9.002  1.00 98.47           H  
ATOM   2236  CA  ASN A 153       9.136  -9.323  -8.687  1.00 98.47           C  
ATOM   2237  HA  ASN A 153       9.463  -8.317  -8.950  1.00 98.47           H  
ATOM   2238  C   ASN A 153       9.044  -9.371  -7.147  1.00 98.47           C  
ATOM   2239  CB  ASN A 153       7.798  -9.573  -9.404  1.00 98.47           C  
ATOM   2240  HB2 ASN A 153       7.111  -8.760  -9.170  1.00 98.47           H  
ATOM   2241  HB3 ASN A 153       7.964  -9.568 -10.481  1.00 98.47           H  
ATOM   2242  O   ASN A 153       9.665 -10.223  -6.506  1.00 98.47           O  
ATOM   2243  CG  ASN A 153       7.131 -10.881  -9.019  1.00 98.47           C  
ATOM   2244  ND2 ASN A 153       6.047 -11.231  -9.665  1.00 98.47           N  
ATOM   2245 HD21 ASN A 153       5.678 -10.658 -10.410  1.00 98.47           H  
ATOM   2246 HD22 ASN A 153       5.570 -12.039  -9.293  1.00 98.47           H  
ATOM   2247  OD1 ASN A 153       7.545 -11.595  -8.123  1.00 98.47           O  
ATOM   2248  N   SER A 154       8.237  -8.495  -6.548  1.00 98.42           N  
ATOM   2249  H   SER A 154       7.778  -7.784  -7.098  1.00 98.42           H  
ATOM   2250  CA  SER A 154       8.093  -8.417  -5.086  1.00 98.42           C  
ATOM   2251  HA  SER A 154       9.087  -8.290  -4.657  1.00 98.42           H  
ATOM   2252  C   SER A 154       7.514  -9.663  -4.412  1.00 98.42           C  
ATOM   2253  CB  SER A 154       7.271  -7.189  -4.691  1.00 98.42           C  
ATOM   2254  HB2 SER A 154       7.855  -6.298  -4.922  1.00 98.42           H  
ATOM   2255  HB3 SER A 154       7.082  -7.199  -3.618  1.00 98.42           H  
ATOM   2256  O   SER A 154       7.658  -9.799  -3.203  1.00 98.42           O  
ATOM   2257  OG  SER A 154       6.042  -7.129  -5.396  1.00 98.42           O  
ATOM   2258  HG  SER A 154       5.328  -7.204  -4.758  1.00 98.42           H  
ATOM   2259  N   THR A 155       6.912 -10.603  -5.151  1.00 97.98           N  
ATOM   2260  H   THR A 155       6.859 -10.483  -6.152  1.00 97.98           H  
ATOM   2261  CA  THR A 155       6.458 -11.889  -4.584  1.00 97.98           C  
ATOM   2262  HA  THR A 155       6.186 -11.727  -3.541  1.00 97.98           H  
ATOM   2263  C   THR A 155       7.562 -12.950  -4.575  1.00 97.98           C  
ATOM   2264  CB  THR A 155       5.204 -12.441  -5.286  1.00 97.98           C  
ATOM   2265  HB  THR A 155       4.838 -13.296  -4.717  1.00 97.98           H  
ATOM   2266  O   THR A 155       7.305 -14.095  -4.209  1.00 97.98           O  
ATOM   2267  CG2 THR A 155       4.076 -11.419  -5.368  1.00 97.98           C  
ATOM   2268 HG21 THR A 155       3.212 -11.864  -5.862  1.00 97.98           H  
ATOM   2269 HG22 THR A 155       3.787 -11.110  -4.364  1.00 97.98           H  
ATOM   2270 HG23 THR A 155       4.406 -10.544  -5.928  1.00 97.98           H  
ATOM   2271  OG1 THR A 155       5.483 -12.879  -6.597  1.00 97.98           O  
ATOM   2272  HG1 THR A 155       6.001 -13.682  -6.504  1.00 97.98           H  
ATOM   2273  N   GLY A 156       8.767 -12.619  -5.052  1.00 97.91           N  
ATOM   2274  H   GLY A 156       8.918 -11.668  -5.357  1.00 97.91           H  
ATOM   2275  CA  GLY A 156       9.876 -13.560  -5.215  1.00 97.91           C  
ATOM   2276  HA2 GLY A 156      10.802 -12.993  -5.310  1.00 97.91           H  
ATOM   2277  HA3 GLY A 156       9.946 -14.196  -4.332  1.00 97.91           H  
ATOM   2278  C   GLY A 156       9.761 -14.463  -6.440  1.00 97.91           C  
ATOM   2279  O   GLY A 156      10.574 -15.373  -6.609  1.00 97.91           O  
ATOM   2280  N   ALA A 157       8.785 -14.229  -7.323  1.00 98.17           N  
ATOM   2281  H   ALA A 157       8.240 -13.384  -7.230  1.00 98.17           H  
ATOM   2282  CA  ALA A 157       8.695 -14.977  -8.568  1.00 98.17           C  
ATOM   2283  HA  ALA A 157       8.841 -16.034  -8.345  1.00 98.17           H  
ATOM   2284  C   ALA A 157       9.809 -14.522  -9.516  1.00 98.17           C  
ATOM   2285  CB  ALA A 157       7.303 -14.817  -9.186  1.00 98.17           C  
ATOM   2286  HB1 ALA A 157       7.147 -13.782  -9.490  1.00 98.17           H  
ATOM   2287  HB2 ALA A 157       7.220 -15.453 -10.068  1.00 98.17           H  
ATOM   2288  HB3 ALA A 157       6.539 -15.104  -8.464  1.00 98.17           H  
ATOM   2289  O   ALA A 157      10.022 -13.323  -9.704  1.00 98.17           O  
ATOM   2290  N   SER A 158      10.516 -15.473 -10.128  1.00 98.09           N  
ATOM   2291  H   SER A 158      10.339 -16.442  -9.905  1.00 98.09           H  
ATOM   2292  CA  SER A 158      11.527 -15.159 -11.136  1.00 98.09           C  
ATOM   2293  HA  SER A 158      12.208 -14.419 -10.715  1.00 98.09           H  
ATOM   2294  C   SER A 158      10.881 -14.568 -12.389  1.00 98.09           C  
ATOM   2295  CB  SER A 158      12.343 -16.394 -11.516  1.00 98.09           C  
ATOM   2296  HB2 SER A 158      11.689 -17.147 -11.956  1.00 98.09           H  
ATOM   2297  HB3 SER A 158      13.098 -16.110 -12.249  1.00 98.09           H  
ATOM   2298  O   SER A 158       9.941 -15.136 -12.941  1.00 98.09           O  
ATOM   2299  OG  SER A 158      12.984 -16.935 -10.377  1.00 98.09           O  
ATOM   2300  HG  SER A 158      13.339 -16.212  -9.856  1.00 98.09           H  
ATOM   2301  N   VAL A 159      11.432 -13.458 -12.874  1.00 97.92           N  
ATOM   2302  H   VAL A 159      12.208 -13.062 -12.364  1.00 97.92           H  
ATOM   2303  CA  VAL A 159      10.982 -12.749 -14.077  1.00 97.92           C  
ATOM   2304  HA  VAL A 159      10.164 -13.302 -14.538  1.00 97.92           H  
ATOM   2305  C   VAL A 159      12.144 -12.682 -15.067  1.00 97.92           C  
ATOM   2306  CB  VAL A 159      10.453 -11.348 -13.722  1.00 97.92           C  
ATOM   2307  HB  VAL A 159      11.288 -10.767 -13.333  1.00 97.92           H  
ATOM   2308  O   VAL A 159      13.277 -12.355 -14.707  1.00 97.92           O  
ATOM   2309  CG1 VAL A 159       9.865 -10.644 -14.951  1.00 97.92           C  
ATOM   2310 HG11 VAL A 159       9.529  -9.644 -14.676  1.00 97.92           H  
ATOM   2311 HG12 VAL A 159      10.614 -10.549 -15.737  1.00 97.92           H  
ATOM   2312 HG13 VAL A 159       9.011 -11.205 -15.331  1.00 97.92           H  
ATOM   2313  CG2 VAL A 159       9.358 -11.374 -12.650  1.00 97.92           C  
ATOM   2314 HG21 VAL A 159       8.983 -10.364 -12.483  1.00 97.92           H  
ATOM   2315 HG22 VAL A 159       9.762 -11.744 -11.708  1.00 97.92           H  
ATOM   2316 HG23 VAL A 159       8.537 -12.019 -12.964  1.00 97.92           H  
ATOM   2317  N   SER A 160      11.888 -13.018 -16.330  1.00 96.63           N  
ATOM   2318  H   SER A 160      10.931 -13.189 -16.605  1.00 96.63           H  
ATOM   2319  CA  SER A 160      12.914 -13.073 -17.378  1.00 96.63           C  
ATOM   2320  HA  SER A 160      13.687 -12.337 -17.158  1.00 96.63           H  
ATOM   2321  C   SER A 160      12.333 -12.718 -18.748  1.00 96.63           C  
ATOM   2322  CB  SER A 160      13.585 -14.453 -17.386  1.00 96.63           C  
ATOM   2323  HB2 SER A 160      14.450 -14.428 -18.047  1.00 96.63           H  
ATOM   2324  HB3 SER A 160      13.932 -14.690 -16.380  1.00 96.63           H  
ATOM   2325  O   SER A 160      11.129 -12.509 -18.888  1.00 96.63           O  
ATOM   2326  OG  SER A 160      12.700 -15.462 -17.827  1.00 96.63           O  
ATOM   2327  HG  SER A 160      11.928 -15.475 -17.257  1.00 96.63           H  
ATOM   2328  N   GLY A 161      13.187 -12.594 -19.768  1.00 95.16           N  
ATOM   2329  H   GLY A 161      14.171 -12.746 -19.599  1.00 95.16           H  
ATOM   2330  CA  GLY A 161      12.734 -12.305 -21.130  1.00 95.16           C  
ATOM   2331  HA2 GLY A 161      12.060 -13.100 -21.448  1.00 95.16           H  
ATOM   2332  HA3 GLY A 161      13.587 -12.290 -21.809  1.00 95.16           H  
ATOM   2333  C   GLY A 161      12.005 -10.961 -21.237  1.00 95.16           C  
ATOM   2334  O   GLY A 161      12.476  -9.957 -20.696  1.00 95.16           O  
ATOM   2335  N   ASN A 162      10.875 -10.945 -21.946  1.00 94.87           N  
ATOM   2336  H   ASN A 162      10.523 -11.817 -22.314  1.00 94.87           H  
ATOM   2337  CA  ASN A 162      10.067  -9.739 -22.148  1.00 94.87           C  
ATOM   2338  HA  ASN A 162      10.733  -8.881 -22.247  1.00 94.87           H  
ATOM   2339  C   ASN A 162       9.153  -9.413 -20.962  1.00 94.87           C  
ATOM   2340  CB  ASN A 162       9.265  -9.865 -23.451  1.00 94.87           C  
ATOM   2341  HB2 ASN A 162       8.722 -10.810 -23.461  1.00 94.87           H  
ATOM   2342  HB3 ASN A 162       8.531  -9.060 -23.490  1.00 94.87           H  
ATOM   2343  O   ASN A 162       8.764  -8.256 -20.825  1.00 94.87           O  
ATOM   2344  CG  ASN A 162      10.121  -9.750 -24.699  1.00 94.87           C  
ATOM   2345  ND2 ASN A 162       9.560 -10.055 -25.844  1.00 94.87           N  
ATOM   2346 HD21 ASN A 162       8.585 -10.320 -25.876  1.00 94.87           H  
ATOM   2347 HD22 ASN A 162      10.135  -9.936 -26.666  1.00 94.87           H  
ATOM   2348  OD1 ASN A 162      11.288  -9.398 -24.680  1.00 94.87           O  
ATOM   2349  N   ASP A 163       8.881 -10.370 -20.069  1.00 95.27           N  
ATOM   2350  H   ASP A 163       9.189 -11.317 -20.235  1.00 95.27           H  
ATOM   2351  CA  ASP A 163       8.042 -10.147 -18.879  1.00 95.27           C  
ATOM   2352  HA  ASP A 163       7.089  -9.720 -19.194  1.00 95.27           H  
ATOM   2353  C   ASP A 163       8.686  -9.154 -17.899  1.00 95.27           C  
ATOM   2354  CB  ASP A 163       7.753 -11.486 -18.181  1.00 95.27           C  
ATOM   2355  HB2 ASP A 163       8.694 -11.923 -17.848  1.00 95.27           H  
ATOM   2356  HB3 ASP A 163       7.143 -11.294 -17.298  1.00 95.27           H  
ATOM   2357  O   ASP A 163       8.012  -8.541 -17.075  1.00 95.27           O  
ATOM   2358  CG  ASP A 163       7.007 -12.487 -19.070  1.00 95.27           C  
ATOM   2359  OD1 ASP A 163       6.319 -12.043 -20.018  1.00 95.27           O  
ATOM   2360  OD2 ASP A 163       7.179 -13.700 -18.826  1.00 95.27           O  
ATOM   2361  N   ARG A 164       9.998  -8.923 -18.047  1.00 95.40           N  
ATOM   2362  H   ARG A 164      10.478  -9.490 -18.732  1.00 95.40           H  
ATOM   2363  CA  ARG A 164      10.732  -7.853 -17.361  1.00 95.40           C  
ATOM   2364  HA  ARG A 164      10.563  -7.934 -16.287  1.00 95.40           H  
ATOM   2365  C   ARG A 164      10.264  -6.457 -17.769  1.00 95.40           C  
ATOM   2366  CB  ARG A 164      12.234  -7.957 -17.651  1.00 95.40           C  
ATOM   2367  HB2 ARG A 164      12.395  -7.740 -18.707  1.00 95.40           H  
ATOM   2368  HB3 ARG A 164      12.750  -7.196 -17.066  1.00 95.40           H  
ATOM   2369  O   ARG A 164      10.519  -5.520 -17.033  1.00 95.40           O  
ATOM   2370  CG  ARG A 164      12.849  -9.324 -17.321  1.00 95.40           C  
ATOM   2371  HG2 ARG A 164      12.659  -9.566 -16.275  1.00 95.40           H  
ATOM   2372  HG3 ARG A 164      12.396 -10.096 -17.942  1.00 95.40           H  
ATOM   2373  CD  ARG A 164      14.360  -9.294 -17.571  1.00 95.40           C  
ATOM   2374  HD2 ARG A 164      14.781  -8.492 -16.964  1.00 95.40           H  
ATOM   2375  HD3 ARG A 164      14.799 -10.235 -17.236  1.00 95.40           H  
ATOM   2376  NE  ARG A 164      14.668  -9.090 -19.003  1.00 95.40           N  
ATOM   2377  HE  ARG A 164      14.121  -9.635 -19.655  1.00 95.40           H  
ATOM   2378  NH1 ARG A 164      15.991  -7.211 -18.827  1.00 95.40           N  
ATOM   2379 HH11 ARG A 164      16.551  -6.462 -19.210  1.00 95.40           H  
ATOM   2380 HH12 ARG A 164      16.134  -7.412 -17.847  1.00 95.40           H  
ATOM   2381  NH2 ARG A 164      15.517  -8.016 -20.821  1.00 95.40           N  
ATOM   2382 HH21 ARG A 164      16.062  -7.241 -21.170  1.00 95.40           H  
ATOM   2383 HH22 ARG A 164      14.993  -8.625 -21.434  1.00 95.40           H  
ATOM   2384  CZ  ARG A 164      15.397  -8.119 -19.533  1.00 95.40           C  
ATOM   2385  N   SER A 165       9.643  -6.273 -18.937  1.00 95.66           N  
ATOM   2386  H   SER A 165       9.382  -7.090 -19.471  1.00 95.66           H  
ATOM   2387  CA  SER A 165       9.080  -4.980 -19.353  1.00 95.66           C  
ATOM   2388  HA  SER A 165       9.682  -4.173 -18.935  1.00 95.66           H  
ATOM   2389  C   SER A 165       7.661  -4.827 -18.819  1.00 95.66           C  
ATOM   2390  CB  SER A 165       9.055  -4.800 -20.877  1.00 95.66           C  
ATOM   2391  HB2 SER A 165       8.330  -5.479 -21.326  1.00 95.66           H  
ATOM   2392  HB3 SER A 165      10.018  -5.018 -21.338  1.00 95.66           H  
ATOM   2393  O   SER A 165       6.691  -4.928 -19.571  1.00 95.66           O  
ATOM   2394  OG  SER A 165       8.696  -3.456 -21.152  1.00 95.66           O  
ATOM   2395  HG  SER A 165       7.769  -3.386 -20.914  1.00 95.66           H  
ATOM   2396  N   ASN A 166       7.524  -4.563 -17.528  1.00 96.65           N  
ATOM   2397  H   ASN A 166       8.351  -4.453 -16.959  1.00 96.65           H  
ATOM   2398  CA  ASN A 166       6.222  -4.388 -16.904  1.00 96.65           C  
ATOM   2399  HA  ASN A 166       5.486  -4.083 -17.647  1.00 96.65           H  
ATOM   2400  C   ASN A 166       6.302  -3.294 -15.846  1.00 96.65           C  
ATOM   2401  CB  ASN A 166       5.787  -5.738 -16.311  1.00 96.65           C  
ATOM   2402  HB2 ASN A 166       6.560  -6.101 -15.633  1.00 96.65           H  
ATOM   2403  HB3 ASN A 166       5.666  -6.472 -17.108  1.00 96.65           H  
ATOM   2404  O   ASN A 166       7.174  -3.359 -14.988  1.00 96.65           O  
ATOM   2405  CG  ASN A 166       4.478  -5.627 -15.556  1.00 96.65           C  
ATOM   2406  ND2 ASN A 166       4.289  -6.454 -14.560  1.00 96.65           N  
ATOM   2407 HD21 ASN A 166       4.962  -7.180 -14.362  1.00 96.65           H  
ATOM   2408 HD22 ASN A 166       3.540  -6.239 -13.917  1.00 96.65           H  
ATOM   2409  OD1 ASN A 166       3.652  -4.761 -15.817  1.00 96.65           O  
ATOM   2410  N   VAL A 167       5.378  -2.335 -15.863  1.00 98.07           N  
ATOM   2411  H   VAL A 167       4.668  -2.368 -16.581  1.00 98.07           H  
ATOM   2412  CA  VAL A 167       5.281  -1.279 -14.842  1.00 98.07           C  
ATOM   2413  HA  VAL A 167       6.250  -1.169 -14.355  1.00 98.07           H  
ATOM   2414  C   VAL A 167       4.287  -1.601 -13.727  1.00 98.07           C  
ATOM   2415  CB  VAL A 167       4.948   0.089 -15.458  1.00 98.07           C  
ATOM   2416  HB  VAL A 167       4.845   0.816 -14.653  1.00 98.07           H  
ATOM   2417  O   VAL A 167       4.294  -0.925 -12.713  1.00 98.07           O  
ATOM   2418  CG1 VAL A 167       6.079   0.574 -16.373  1.00 98.07           C  
ATOM   2419 HG11 VAL A 167       5.839   1.567 -16.754  1.00 98.07           H  
ATOM   2420 HG12 VAL A 167       7.005   0.638 -15.801  1.00 98.07           H  
ATOM   2421 HG13 VAL A 167       6.219  -0.107 -17.211  1.00 98.07           H  
ATOM   2422  CG2 VAL A 167       3.631   0.053 -16.239  1.00 98.07           C  
ATOM   2423 HG21 VAL A 167       2.836  -0.391 -15.641  1.00 98.07           H  
ATOM   2424 HG22 VAL A 167       3.342   1.082 -16.452  1.00 98.07           H  
ATOM   2425 HG23 VAL A 167       3.743  -0.497 -17.174  1.00 98.07           H  
ATOM   2426  N   ASN A 168       3.430  -2.610 -13.881  1.00 98.37           N  
ATOM   2427  H   ASN A 168       3.503  -3.203 -14.694  1.00 98.37           H  
ATOM   2428  CA  ASN A 168       2.406  -2.939 -12.890  1.00 98.37           C  
ATOM   2429  HA  ASN A 168       2.169  -2.053 -12.301  1.00 98.37           H  
ATOM   2430  C   ASN A 168       2.926  -4.036 -11.949  1.00 98.37           C  
ATOM   2431  CB  ASN A 168       1.117  -3.336 -13.620  1.00 98.37           C  
ATOM   2432  HB2 ASN A 168       0.377  -3.662 -12.888  1.00 98.37           H  
ATOM   2433  HB3 ASN A 168       1.315  -4.163 -14.301  1.00 98.37           H  
ATOM   2434  O   ASN A 168       3.060  -5.183 -12.390  1.00 98.37           O  
ATOM   2435  CG  ASN A 168       0.542  -2.156 -14.372  1.00 98.37           C  
ATOM   2436  ND2 ASN A 168       0.344  -2.253 -15.664  1.00 98.37           N  
ATOM   2437 HD21 ASN A 168       0.584  -3.104 -16.152  1.00 98.37           H  
ATOM   2438 HD22 ASN A 168       0.011  -1.417 -16.122  1.00 98.37           H  
ATOM   2439  OD1 ASN A 168       0.286  -1.107 -13.813  1.00 98.37           O  
ATOM   2440  N   PRO A 169       3.276  -3.711 -10.693  1.00 98.57           N  
ATOM   2441  CA  PRO A 169       3.776  -4.699  -9.749  1.00 98.57           C  
ATOM   2442  HA  PRO A 169       4.546  -5.304 -10.227  1.00 98.57           H  
ATOM   2443  C   PRO A 169       2.648  -5.618  -9.238  1.00 98.57           C  
ATOM   2444  CB  PRO A 169       4.406  -3.867  -8.634  1.00 98.57           C  
ATOM   2445  HB2 PRO A 169       4.457  -4.406  -7.688  1.00 98.57           H  
ATOM   2446  HB3 PRO A 169       5.395  -3.533  -8.947  1.00 98.57           H  
ATOM   2447  O   PRO A 169       1.469  -5.313  -9.430  1.00 98.57           O  
ATOM   2448  CG  PRO A 169       3.495  -2.649  -8.567  1.00 98.57           C  
ATOM   2449  HG2 PRO A 169       2.587  -2.891  -8.015  1.00 98.57           H  
ATOM   2450  HG3 PRO A 169       4.009  -1.793  -8.129  1.00 98.57           H  
ATOM   2451  CD  PRO A 169       3.171  -2.409 -10.039  1.00 98.57           C  
ATOM   2452  HD2 PRO A 169       2.167  -1.994 -10.130  1.00 98.57           H  
ATOM   2453  HD3 PRO A 169       3.910  -1.725 -10.455  1.00 98.57           H  
ATOM   2454  N   PRO A 170       2.992  -6.743  -8.588  1.00 98.50           N  
ATOM   2455  CA  PRO A 170       2.034  -7.564  -7.844  1.00 98.50           C  
ATOM   2456  HA  PRO A 170       1.291  -7.956  -8.539  1.00 98.50           H  
ATOM   2457  C   PRO A 170       1.314  -6.793  -6.724  1.00 98.50           C  
ATOM   2458  CB  PRO A 170       2.856  -8.721  -7.269  1.00 98.50           C  
ATOM   2459  HB2 PRO A 170       3.177  -8.477  -6.256  1.00 98.50           H  
ATOM   2460  HB3 PRO A 170       2.294  -9.655  -7.273  1.00 98.50           H  
ATOM   2461  O   PRO A 170       1.736  -5.696  -6.346  1.00 98.50           O  
ATOM   2462  CG  PRO A 170       4.082  -8.792  -8.178  1.00 98.50           C  
ATOM   2463  HG2 PRO A 170       4.948  -9.221  -7.673  1.00 98.50           H  
ATOM   2464  HG3 PRO A 170       3.838  -9.353  -9.080  1.00 98.50           H  
ATOM   2465  CD  PRO A 170       4.320  -7.331  -8.530  1.00 98.50           C  
ATOM   2466  HD2 PRO A 170       4.841  -7.266  -9.485  1.00 98.50           H  
ATOM   2467  HD3 PRO A 170       4.899  -6.845  -7.745  1.00 98.50           H  
ATOM   2468  N   SER A 171       0.250  -7.388  -6.173  1.00 98.60           N  
ATOM   2469  H   SER A 171      -0.013  -8.323  -6.449  1.00 98.60           H  
ATOM   2470  CA  SER A 171      -0.436  -6.848  -4.997  1.00 98.60           C  
ATOM   2471  HA  SER A 171      -0.653  -5.800  -5.206  1.00 98.60           H  
ATOM   2472  C   SER A 171       0.452  -6.871  -3.745  1.00 98.60           C  
ATOM   2473  CB  SER A 171      -1.783  -7.549  -4.749  1.00 98.60           C  
ATOM   2474  HB2 SER A 171      -2.453  -7.333  -5.582  1.00 98.60           H  
ATOM   2475  HB3 SER A 171      -2.232  -7.145  -3.841  1.00 98.60           H  
ATOM   2476  O   SER A 171       1.439  -7.606  -3.665  1.00 98.60           O  
ATOM   2477  OG  SER A 171      -1.663  -8.953  -4.619  1.00 98.60           O  
ATOM   2478  HG  SER A 171      -2.491  -9.276  -4.257  1.00 98.60           H  
ATOM   2479  N   PHE A 172       0.114  -6.021  -2.779  1.00 98.61           N  
ATOM   2480  H   PHE A 172      -0.711  -5.453  -2.913  1.00 98.61           H  
ATOM   2481  CA  PHE A 172       0.804  -5.875  -1.498  1.00 98.61           C  
ATOM   2482  HA  PHE A 172       1.272  -6.824  -1.235  1.00 98.61           H  
ATOM   2483  C   PHE A 172      -0.192  -5.522  -0.389  1.00 98.61           C  
ATOM   2484  CB  PHE A 172       1.899  -4.805  -1.615  1.00 98.61           C  
ATOM   2485  HB2 PHE A 172       2.594  -5.115  -2.395  1.00 98.61           H  
ATOM   2486  HB3 PHE A 172       2.465  -4.777  -0.684  1.00 98.61           H  
ATOM   2487  O   PHE A 172      -1.325  -5.133  -0.661  1.00 98.61           O  
ATOM   2488  CG  PHE A 172       1.387  -3.407  -1.921  1.00 98.61           C  
ATOM   2489  CD1 PHE A 172       1.149  -3.011  -3.251  1.00 98.61           C  
ATOM   2490  HD1 PHE A 172       1.324  -3.708  -4.057  1.00 98.61           H  
ATOM   2491  CD2 PHE A 172       1.129  -2.506  -0.872  1.00 98.61           C  
ATOM   2492  HD2 PHE A 172       1.291  -2.805   0.153  1.00 98.61           H  
ATOM   2493  CE1 PHE A 172       0.687  -1.714  -3.532  1.00 98.61           C  
ATOM   2494  HE1 PHE A 172       0.519  -1.414  -4.556  1.00 98.61           H  
ATOM   2495  CE2 PHE A 172       0.651  -1.217  -1.153  1.00 98.61           C  
ATOM   2496  HE2 PHE A 172       0.438  -0.542  -0.337  1.00 98.61           H  
ATOM   2497  CZ  PHE A 172       0.447  -0.811  -2.481  1.00 98.61           C  
ATOM   2498  HZ  PHE A 172       0.110   0.193  -2.688  1.00 98.61           H  
ATOM   2499  N   THR A 173       0.225  -5.642   0.867  1.00 98.20           N  
ATOM   2500  H   THR A 173       1.154  -5.993   1.047  1.00 98.20           H  
ATOM   2501  CA  THR A 173      -0.631  -5.362   2.028  1.00 98.20           C  
ATOM   2502  HA  THR A 173      -1.672  -5.516   1.745  1.00 98.20           H  
ATOM   2503  C   THR A 173      -0.477  -3.912   2.488  1.00 98.20           C  
ATOM   2504  CB  THR A 173      -0.319  -6.345   3.165  1.00 98.20           C  
ATOM   2505  HB  THR A 173       0.653  -6.105   3.597  1.00 98.20           H  
ATOM   2506  O   THR A 173       0.644  -3.409   2.602  1.00 98.20           O  
ATOM   2507  CG2 THR A 173      -1.377  -6.350   4.257  1.00 98.20           C  
ATOM   2508 HG21 THR A 173      -1.422  -5.374   4.741  1.00 98.20           H  
ATOM   2509 HG22 THR A 173      -1.130  -7.098   5.009  1.00 98.20           H  
ATOM   2510 HG23 THR A 173      -2.350  -6.579   3.822  1.00 98.20           H  
ATOM   2511  OG1 THR A 173      -0.283  -7.664   2.664  1.00 98.20           O  
ATOM   2512  HG1 THR A 173      -1.192  -7.935   2.515  1.00 98.20           H  
ATOM   2513  N   ALA A 174      -1.595  -3.241   2.769  1.00 98.47           N  
ATOM   2514  H   ALA A 174      -2.482  -3.704   2.630  1.00 98.47           H  
ATOM   2515  CA  ALA A 174      -1.616  -1.935   3.424  1.00 98.47           C  
ATOM   2516  HA  ALA A 174      -1.071  -1.229   2.797  1.00 98.47           H  
ATOM   2517  C   ALA A 174      -0.958  -1.995   4.823  1.00 98.47           C  
ATOM   2518  CB  ALA A 174      -3.077  -1.478   3.543  1.00 98.47           C  
ATOM   2519  HB1 ALA A 174      -3.126  -0.439   3.869  1.00 98.47           H  
ATOM   2520  HB2 ALA A 174      -3.595  -1.586   2.590  1.00 98.47           H  
ATOM   2521  HB3 ALA A 174      -3.596  -2.097   4.275  1.00 98.47           H  
ATOM   2522  O   ALA A 174      -0.922  -3.068   5.433  1.00 98.47           O  
ATOM   2523  N   PRO A 175      -0.482  -0.865   5.381  1.00 98.31           N  
ATOM   2524  CA  PRO A 175      -0.117  -0.794   6.796  1.00 98.31           C  
ATOM   2525  HA  PRO A 175       0.796  -1.370   6.948  1.00 98.31           H  
ATOM   2526  C   PRO A 175      -1.229  -1.350   7.699  1.00 98.31           C  
ATOM   2527  CB  PRO A 175       0.165   0.686   7.080  1.00 98.31           C  
ATOM   2528  HB2 PRO A 175      -0.745   1.190   7.402  1.00 98.31           H  
ATOM   2529  HB3 PRO A 175       0.950   0.814   7.825  1.00 98.31           H  
ATOM   2530  O   PRO A 175      -2.415  -1.176   7.421  1.00 98.31           O  
ATOM   2531  CG  PRO A 175       0.590   1.222   5.712  1.00 98.31           C  
ATOM   2532  HG2 PRO A 175       0.421   2.295   5.624  1.00 98.31           H  
ATOM   2533  HG3 PRO A 175       1.639   0.984   5.537  1.00 98.31           H  
ATOM   2534  CD  PRO A 175      -0.282   0.425   4.740  1.00 98.31           C  
ATOM   2535  HD2 PRO A 175       0.226   0.319   3.782  1.00 98.31           H  
ATOM   2536  HD3 PRO A 175      -1.245   0.919   4.608  1.00 98.31           H  
ATOM   2537  N   THR A 176      -0.852  -2.052   8.767  1.00 95.82           N  
ATOM   2538  H   THR A 176       0.130  -2.215   8.936  1.00 95.82           H  
ATOM   2539  CA  THR A 176      -1.801  -2.613   9.748  1.00 95.82           C  
ATOM   2540  HA  THR A 176      -2.714  -2.923   9.240  1.00 95.82           H  
ATOM   2541  C   THR A 176      -2.210  -1.602  10.811  1.00 95.82           C  
ATOM   2542  CB  THR A 176      -1.200  -3.839  10.444  1.00 95.82           C  
ATOM   2543  HB  THR A 176      -1.844  -4.150  11.267  1.00 95.82           H  
ATOM   2544  O   THR A 176      -3.200  -1.807  11.506  1.00 95.82           O  
ATOM   2545  CG2 THR A 176      -1.055  -5.012   9.472  1.00 95.82           C  
ATOM   2546 HG21 THR A 176      -2.042  -5.331   9.137  1.00 95.82           H  
ATOM   2547 HG22 THR A 176      -0.566  -5.843   9.980  1.00 95.82           H  
ATOM   2548 HG23 THR A 176      -0.459  -4.720   8.608  1.00 95.82           H  
ATOM   2549  OG1 THR A 176       0.088  -3.543  10.943  1.00 95.82           O  
ATOM   2550  HG1 THR A 176      -0.007  -3.001  11.729  1.00 95.82           H  
ATOM   2551  N   GLU A 177      -1.446  -0.522  10.952  1.00 96.63           N  
ATOM   2552  H   GLU A 177      -0.680  -0.377  10.310  1.00 96.63           H  
ATOM   2553  CA  GLU A 177      -1.765   0.587  11.840  1.00 96.63           C  
ATOM   2554  HA  GLU A 177      -2.386   0.223  12.658  1.00 96.63           H  
ATOM   2555  C   GLU A 177      -2.538   1.652  11.048  1.00 96.63           C  
ATOM   2556  CB  GLU A 177      -0.484   1.138  12.482  1.00 96.63           C  
ATOM   2557  HB2 GLU A 177       0.233   1.401  11.704  1.00 96.63           H  
ATOM   2558  HB3 GLU A 177      -0.740   2.031  13.052  1.00 96.63           H  
ATOM   2559  O   GLU A 177      -2.104   2.050   9.964  1.00 96.63           O  
ATOM   2560  CG  GLU A 177       0.140   0.095  13.429  1.00 96.63           C  
ATOM   2561  HG2 GLU A 177      -0.610  -0.197  14.163  1.00 96.63           H  
ATOM   2562  HG3 GLU A 177       0.406  -0.793  12.856  1.00 96.63           H  
ATOM   2563  CD  GLU A 177       1.392   0.588  14.172  1.00 96.63           C  
ATOM   2564  OE1 GLU A 177       1.958  -0.242  14.921  1.00 96.63           O  
ATOM   2565  OE2 GLU A 177       1.771   1.767  13.999  1.00 96.63           O  
ATOM   2566  N   PRO A 178      -3.705   2.105  11.539  1.00 97.69           N  
ATOM   2567  CA  PRO A 178      -4.380   3.261  10.969  1.00 97.69           C  
ATOM   2568  HA  PRO A 178      -4.593   3.050   9.921  1.00 97.69           H  
ATOM   2569  C   PRO A 178      -3.515   4.518  11.077  1.00 97.69           C  
ATOM   2570  CB  PRO A 178      -5.695   3.403  11.738  1.00 97.69           C  
ATOM   2571  HB2 PRO A 178      -6.501   3.759  11.096  1.00 97.69           H  
ATOM   2572  HB3 PRO A 178      -5.563   4.067  12.592  1.00 97.69           H  
ATOM   2573  O   PRO A 178      -2.866   4.757  12.096  1.00 97.69           O  
ATOM   2574  CG  PRO A 178      -5.955   1.984  12.239  1.00 97.69           C  
ATOM   2575  HG2 PRO A 178      -6.590   1.972  13.125  1.00 97.69           H  
ATOM   2576  HG3 PRO A 178      -6.393   1.388  11.439  1.00 97.69           H  
ATOM   2577  CD  PRO A 178      -4.549   1.472  12.540  1.00 97.69           C  
ATOM   2578  HD2 PRO A 178      -4.529   0.386  12.459  1.00 97.69           H  
ATOM   2579  HD3 PRO A 178      -4.237   1.791  13.534  1.00 97.69           H  
ATOM   2580  N   GLY A 179      -3.544   5.357  10.048  1.00 98.38           N  
ATOM   2581  H   GLY A 179      -4.144   5.147   9.263  1.00 98.38           H  
ATOM   2582  CA  GLY A 179      -2.708   6.547   9.988  1.00 98.38           C  
ATOM   2583  HA2 GLY A 179      -3.092   7.287  10.690  1.00 98.38           H  
ATOM   2584  HA3 GLY A 179      -1.695   6.282  10.292  1.00 98.38           H  
ATOM   2585  C   GLY A 179      -2.638   7.170   8.602  1.00 98.38           C  
ATOM   2586  O   GLY A 179      -3.211   6.680   7.630  1.00 98.38           O  
ATOM   2587  N   THR A 180      -1.919   8.284   8.517  1.00 98.74           N  
ATOM   2588  H   THR A 180      -1.418   8.592   9.338  1.00 98.74           H  
ATOM   2589  CA  THR A 180      -1.597   8.945   7.252  1.00 98.74           C  
ATOM   2590  HA  THR A 180      -2.198   8.522   6.447  1.00 98.74           H  
ATOM   2591  C   THR A 180      -0.131   8.702   6.932  1.00 98.74           C  
ATOM   2592  CB  THR A 180      -1.900  10.445   7.322  1.00 98.74           C  
ATOM   2593  HB  THR A 180      -1.259  10.915   8.068  1.00 98.74           H  
ATOM   2594  O   THR A 180       0.725   8.956   7.774  1.00 98.74           O  
ATOM   2595  CG2 THR A 180      -1.705  11.139   5.978  1.00 98.74           C  
ATOM   2596 HG21 THR A 180      -0.664  11.068   5.662  1.00 98.74           H  
ATOM   2597 HG22 THR A 180      -1.971  12.191   6.073  1.00 98.74           H  
ATOM   2598 HG23 THR A 180      -2.349  10.669   5.235  1.00 98.74           H  
ATOM   2599  OG1 THR A 180      -3.250  10.648   7.679  1.00 98.74           O  
ATOM   2600  HG1 THR A 180      -3.689   9.794   7.677  1.00 98.74           H  
ATOM   2601  N   TYR A 181       0.141   8.234   5.718  1.00 98.79           N  
ATOM   2602  H   TYR A 181      -0.631   8.045   5.095  1.00 98.79           H  
ATOM   2603  CA  TYR A 181       1.473   7.868   5.248  1.00 98.79           C  
ATOM   2604  HA  TYR A 181       2.223   8.195   5.969  1.00 98.79           H  
ATOM   2605  C   TYR A 181       1.773   8.533   3.907  1.00 98.79           C  
ATOM   2606  CB  TYR A 181       1.571   6.342   5.118  1.00 98.79           C  
ATOM   2607  HB2 TYR A 181       2.584   6.084   4.811  1.00 98.79           H  
ATOM   2608  HB3 TYR A 181       0.896   6.005   4.331  1.00 98.79           H  
ATOM   2609  O   TYR A 181       0.869   8.804   3.104  1.00 98.79           O  
ATOM   2610  CG  TYR A 181       1.250   5.581   6.388  1.00 98.79           C  
ATOM   2611  CD1 TYR A 181       2.255   5.386   7.349  1.00 98.79           C  
ATOM   2612  HD1 TYR A 181       3.230   5.831   7.214  1.00 98.79           H  
ATOM   2613  CD2 TYR A 181      -0.050   5.096   6.631  1.00 98.79           C  
ATOM   2614  HD2 TYR A 181      -0.840   5.288   5.920  1.00 98.79           H  
ATOM   2615  CE1 TYR A 181       1.996   4.659   8.519  1.00 98.79           C  
ATOM   2616  HE1 TYR A 181       2.775   4.520   9.254  1.00 98.79           H  
ATOM   2617  CE2 TYR A 181      -0.320   4.379   7.814  1.00 98.79           C  
ATOM   2618  HE2 TYR A 181      -1.307   3.998   8.032  1.00 98.79           H  
ATOM   2619  OH  TYR A 181       0.460   3.457   9.888  1.00 98.79           O  
ATOM   2620  HH  TYR A 181       1.219   3.402  10.472  1.00 98.79           H  
ATOM   2621  CZ  TYR A 181       0.709   4.147   8.750  1.00 98.79           C  
ATOM   2622  N   ARG A 182       3.059   8.740   3.615  1.00 98.78           N  
ATOM   2623  H   ARG A 182       3.750   8.480   4.305  1.00 98.78           H  
ATOM   2624  CA  ARG A 182       3.502   9.034   2.250  1.00 98.78           C  
ATOM   2625  HA  ARG A 182       2.784   9.713   1.789  1.00 98.78           H  
ATOM   2626  C   ARG A 182       3.521   7.738   1.444  1.00 98.78           C  
ATOM   2627  CB  ARG A 182       4.886   9.702   2.285  1.00 98.78           C  
ATOM   2628  HB2 ARG A 182       5.594   9.024   2.761  1.00 98.78           H  
ATOM   2629  HB3 ARG A 182       4.841  10.607   2.891  1.00 98.78           H  
ATOM   2630  O   ARG A 182       4.154   6.770   1.853  1.00 98.78           O  
ATOM   2631  CG  ARG A 182       5.420  10.037   0.884  1.00 98.78           C  
ATOM   2632  HG2 ARG A 182       5.399   9.131   0.278  1.00 98.78           H  
ATOM   2633  HG3 ARG A 182       6.454  10.374   0.967  1.00 98.78           H  
ATOM   2634  CD  ARG A 182       4.615  11.090   0.129  1.00 98.78           C  
ATOM   2635  HD2 ARG A 182       5.048  11.202  -0.865  1.00 98.78           H  
ATOM   2636  HD3 ARG A 182       3.590  10.739   0.004  1.00 98.78           H  
ATOM   2637  NE  ARG A 182       4.605  12.369   0.849  1.00 98.78           N  
ATOM   2638  HE  ARG A 182       3.974  12.430   1.634  1.00 98.78           H  
ATOM   2639  NH1 ARG A 182       6.253  13.462  -0.359  1.00 98.78           N  
ATOM   2640 HH11 ARG A 182       6.435  12.670  -0.959  1.00 98.78           H  
ATOM   2641 HH12 ARG A 182       6.757  14.310  -0.576  1.00 98.78           H  
ATOM   2642  NH2 ARG A 182       5.218  14.488   1.328  1.00 98.78           N  
ATOM   2643 HH21 ARG A 182       5.726  15.326   1.082  1.00 98.78           H  
ATOM   2644 HH22 ARG A 182       4.529  14.496   2.066  1.00 98.78           H  
ATOM   2645  CZ  ARG A 182       5.366  13.417   0.600  1.00 98.78           C  
ATOM   2646  N   ILE A 183       2.897   7.749   0.268  1.00 98.91           N  
ATOM   2647  H   ILE A 183       2.401   8.584  -0.009  1.00 98.91           H  
ATOM   2648  CA  ILE A 183       3.051   6.694  -0.739  1.00 98.91           C  
ATOM   2649  HA  ILE A 183       3.712   5.933  -0.323  1.00 98.91           H  
ATOM   2650  C   ILE A 183       3.750   7.261  -1.977  1.00 98.91           C  
ATOM   2651  CB  ILE A 183       1.711   5.979  -1.032  1.00 98.91           C  
ATOM   2652  HB  ILE A 183       1.362   5.569  -0.084  1.00 98.91           H  
ATOM   2653  O   ILE A 183       3.399   8.338  -2.459  1.00 98.91           O  
ATOM   2654  CG1 ILE A 183       1.908   4.791  -2.002  1.00 98.91           C  
ATOM   2655 HG12 ILE A 183       2.721   4.167  -1.630  1.00 98.91           H  
ATOM   2656 HG13 ILE A 183       2.185   5.158  -2.990  1.00 98.91           H  
ATOM   2657  CG2 ILE A 183       0.635   6.952  -1.547  1.00 98.91           C  
ATOM   2658 HG21 ILE A 183       0.471   7.740  -0.812  1.00 98.91           H  
ATOM   2659 HG22 ILE A 183       0.954   7.397  -2.489  1.00 98.91           H  
ATOM   2660 HG23 ILE A 183      -0.315   6.437  -1.686  1.00 98.91           H  
ATOM   2661  CD1 ILE A 183       0.681   3.881  -2.140  1.00 98.91           C  
ATOM   2662 HD11 ILE A 183      -0.135   4.409  -2.633  1.00 98.91           H  
ATOM   2663 HD12 ILE A 183       0.356   3.542  -1.156  1.00 98.91           H  
ATOM   2664 HD13 ILE A 183       0.943   3.012  -2.743  1.00 98.91           H  
ATOM   2665  N   ARG A 184       4.743   6.538  -2.497  1.00 98.86           N  
ATOM   2666  H   ARG A 184       4.976   5.673  -2.029  1.00 98.86           H  
ATOM   2667  CA  ARG A 184       5.480   6.890  -3.715  1.00 98.86           C  
ATOM   2668  HA  ARG A 184       5.123   7.850  -4.088  1.00 98.86           H  
ATOM   2669  C   ARG A 184       5.230   5.858  -4.797  1.00 98.86           C  
ATOM   2670  CB  ARG A 184       6.972   7.070  -3.400  1.00 98.86           C  
ATOM   2671  HB2 ARG A 184       7.071   7.946  -2.759  1.00 98.86           H  
ATOM   2672  HB3 ARG A 184       7.334   6.202  -2.848  1.00 98.86           H  
ATOM   2673  O   ARG A 184       5.486   4.671  -4.608  1.00 98.86           O  
ATOM   2674  CG  ARG A 184       7.846   7.247  -4.654  1.00 98.86           C  
ATOM   2675  HG2 ARG A 184       7.916   6.295  -5.180  1.00 98.86           H  
ATOM   2676  HG3 ARG A 184       7.376   7.973  -5.317  1.00 98.86           H  
ATOM   2677  CD  ARG A 184       9.267   7.719  -4.307  1.00 98.86           C  
ATOM   2678  HD2 ARG A 184       9.678   7.084  -3.522  1.00 98.86           H  
ATOM   2679  HD3 ARG A 184       9.892   7.629  -5.196  1.00 98.86           H  
ATOM   2680  NE  ARG A 184       9.249   9.122  -3.865  1.00 98.86           N  
ATOM   2681  HE  ARG A 184       8.335   9.548  -3.800  1.00 98.86           H  
ATOM   2682  NH1 ARG A 184      11.497   9.550  -3.628  1.00 98.86           N  
ATOM   2683 HH11 ARG A 184      12.233  10.172  -3.327  1.00 98.86           H  
ATOM   2684 HH12 ARG A 184      11.711   8.664  -4.063  1.00 98.86           H  
ATOM   2685  NH2 ARG A 184       9.980  11.112  -3.097  1.00 98.86           N  
ATOM   2686 HH21 ARG A 184      10.705  11.738  -2.778  1.00 98.86           H  
ATOM   2687 HH22 ARG A 184       9.015  11.389  -2.984  1.00 98.86           H  
ATOM   2688  CZ  ARG A 184      10.247   9.915  -3.533  1.00 98.86           C  
ATOM   2689  N   PHE A 185       4.811   6.341  -5.956  1.00 98.78           N  
ATOM   2690  H   PHE A 185       4.633   7.333  -6.012  1.00 98.78           H  
ATOM   2691  CA  PHE A 185       4.727   5.588  -7.196  1.00 98.78           C  
ATOM   2692  HA  PHE A 185       4.747   4.518  -6.989  1.00 98.78           H  
ATOM   2693  C   PHE A 185       5.936   5.959  -8.047  1.00 98.78           C  
ATOM   2694  CB  PHE A 185       3.413   5.936  -7.906  1.00 98.78           C  
ATOM   2695  HB2 PHE A 185       3.378   7.010  -8.089  1.00 98.78           H  
ATOM   2696  HB3 PHE A 185       3.396   5.441  -8.877  1.00 98.78           H  
ATOM   2697  O   PHE A 185       6.170   7.135  -8.314  1.00 98.78           O  
ATOM   2698  CG  PHE A 185       2.162   5.539  -7.157  1.00 98.78           C  
ATOM   2699  CD1 PHE A 185       1.453   4.378  -7.520  1.00 98.78           C  
ATOM   2700  HD1 PHE A 185       1.796   3.768  -8.343  1.00 98.78           H  
ATOM   2701  CD2 PHE A 185       1.697   6.342  -6.100  1.00 98.78           C  
ATOM   2702  HD2 PHE A 185       2.220   7.248  -5.832  1.00 98.78           H  
ATOM   2703  CE1 PHE A 185       0.297   4.008  -6.809  1.00 98.78           C  
ATOM   2704  HE1 PHE A 185      -0.253   3.120  -7.084  1.00 98.78           H  
ATOM   2705  CE2 PHE A 185       0.551   5.964  -5.384  1.00 98.78           C  
ATOM   2706  HE2 PHE A 185       0.209   6.571  -4.558  1.00 98.78           H  
ATOM   2707  CZ  PHE A 185      -0.148   4.798  -5.735  1.00 98.78           C  
ATOM   2708  HZ  PHE A 185      -1.030   4.516  -5.180  1.00 98.78           H  
ATOM   2709  N   LYS A 186       6.727   4.982  -8.481  1.00 98.58           N  
ATOM   2710  H   LYS A 186       6.559   4.039  -8.162  1.00 98.58           H  
ATOM   2711  CA  LYS A 186       7.921   5.246  -9.288  1.00 98.58           C  
ATOM   2712  HA  LYS A 186       7.869   6.261  -9.681  1.00 98.58           H  
ATOM   2713  C   LYS A 186       7.988   4.319 -10.482  1.00 98.58           C  
ATOM   2714  CB  LYS A 186       9.157   5.169  -8.387  1.00 98.58           C  
ATOM   2715  HB2 LYS A 186       9.200   4.179  -7.933  1.00 98.58           H  
ATOM   2716  HB3 LYS A 186       9.034   5.901  -7.589  1.00 98.58           H  
ATOM   2717  O   LYS A 186       7.788   3.115 -10.349  1.00 98.58           O  
ATOM   2718  CG  LYS A 186      10.471   5.464  -9.129  1.00 98.58           C  
ATOM   2719  HG2 LYS A 186      10.680   4.679  -9.856  1.00 98.58           H  
ATOM   2720  HG3 LYS A 186      10.378   6.410  -9.661  1.00 98.58           H  
ATOM   2721  CD  LYS A 186      11.637   5.574  -8.139  1.00 98.58           C  
ATOM   2722  HD2 LYS A 186      12.488   6.050  -8.626  1.00 98.58           H  
ATOM   2723  HD3 LYS A 186      11.340   6.208  -7.303  1.00 98.58           H  
ATOM   2724  CE  LYS A 186      12.025   4.192  -7.606  1.00 98.58           C  
ATOM   2725  HE2 LYS A 186      11.179   3.511  -7.707  1.00 98.58           H  
ATOM   2726  HE3 LYS A 186      12.259   4.271  -6.544  1.00 98.58           H  
ATOM   2727  NZ  LYS A 186      13.199   3.647  -8.320  1.00 98.58           N  
ATOM   2728  HZ1 LYS A 186      13.212   3.888  -9.300  1.00 98.58           H  
ATOM   2729  HZ2 LYS A 186      14.038   4.008  -7.888  1.00 98.58           H  
ATOM   2730  HZ3 LYS A 186      13.253   2.641  -8.252  1.00 98.58           H  
ATOM   2731  N   ILE A 187       8.322   4.892 -11.631  1.00 98.19           N  
ATOM   2732  H   ILE A 187       8.506   5.884 -11.616  1.00 98.19           H  
ATOM   2733  CA  ILE A 187       8.670   4.160 -12.843  1.00 98.19           C  
ATOM   2734  HA  ILE A 187       8.523   3.096 -12.653  1.00 98.19           H  
ATOM   2735  C   ILE A 187      10.156   4.390 -13.118  1.00 98.19           C  
ATOM   2736  CB  ILE A 187       7.739   4.546 -14.013  1.00 98.19           C  
ATOM   2737  HB  ILE A 187       7.712   5.632 -14.103  1.00 98.19           H  
ATOM   2738  O   ILE A 187      10.583   5.531 -13.270  1.00 98.19           O  
ATOM   2739  CG1 ILE A 187       6.313   4.019 -13.746  1.00 98.19           C  
ATOM   2740 HG12 ILE A 187       5.947   4.443 -12.811  1.00 98.19           H  
ATOM   2741 HG13 ILE A 187       6.338   2.935 -13.633  1.00 98.19           H  
ATOM   2742  CG2 ILE A 187       8.266   3.970 -15.332  1.00 98.19           C  
ATOM   2743 HG21 ILE A 187       7.606   4.207 -16.167  1.00 98.19           H  
ATOM   2744 HG22 ILE A 187       8.366   2.889 -15.227  1.00 98.19           H  
ATOM   2745 HG23 ILE A 187       9.224   4.435 -15.562  1.00 98.19           H  
ATOM   2746  CD1 ILE A 187       5.308   4.376 -14.847  1.00 98.19           C  
ATOM   2747 HD11 ILE A 187       5.333   5.447 -15.047  1.00 98.19           H  
ATOM   2748 HD12 ILE A 187       4.306   4.091 -14.524  1.00 98.19           H  
ATOM   2749 HD13 ILE A 187       5.520   3.817 -15.759  1.00 98.19           H  
ATOM   2750  N   ASP A 188      10.947   3.322 -13.182  1.00 97.23           N  
ATOM   2751  H   ASP A 188      10.524   2.408 -13.106  1.00 97.23           H  
ATOM   2752  CA  ASP A 188      12.395   3.384 -13.429  1.00 97.23           C  
ATOM   2753  HA  ASP A 188      12.612   4.246 -14.060  1.00 97.23           H  
ATOM   2754  C   ASP A 188      12.881   2.120 -14.164  1.00 97.23           C  
ATOM   2755  CB  ASP A 188      13.133   3.593 -12.096  1.00 97.23           C  
ATOM   2756  HB2 ASP A 188      12.526   4.230 -11.453  1.00 97.23           H  
ATOM   2757  HB3 ASP A 188      13.247   2.634 -11.590  1.00 97.23           H  
ATOM   2758  O   ASP A 188      12.145   1.137 -14.276  1.00 97.23           O  
ATOM   2759  CG  ASP A 188      14.506   4.267 -12.225  1.00 97.23           C  
ATOM   2760  OD1 ASP A 188      15.061   4.378 -13.339  1.00 97.23           O  
ATOM   2761  OD2 ASP A 188      15.024   4.657 -11.157  1.00 97.23           O  
ATOM   2762  N   TRP A 189      14.109   2.133 -14.678  1.00 96.05           N  
ATOM   2763  H   TRP A 189      14.685   2.945 -14.508  1.00 96.05           H  
ATOM   2764  CA  TRP A 189      14.737   0.956 -15.275  1.00 96.05           C  
ATOM   2765  HA  TRP A 189      13.967   0.308 -15.695  1.00 96.05           H  
ATOM   2766  C   TRP A 189      15.498   0.165 -14.209  1.00 96.05           C  
ATOM   2767  CB  TRP A 189      15.655   1.374 -16.431  1.00 96.05           C  
ATOM   2768  HB2 TRP A 189      16.498   1.944 -16.042  1.00 96.05           H  
ATOM   2769  HB3 TRP A 189      15.094   2.037 -17.090  1.00 96.05           H  
ATOM   2770  O   TRP A 189      16.590   0.565 -13.807  1.00 96.05           O  
ATOM   2771  CG  TRP A 189      16.177   0.229 -17.253  1.00 96.05           C  
ATOM   2772  CD1 TRP A 189      16.963  -0.784 -16.814  1.00 96.05           C  
ATOM   2773  HD1 TRP A 189      17.341  -0.875 -15.807  1.00 96.05           H  
ATOM   2774  CD2 TRP A 189      15.970  -0.028 -18.674  1.00 96.05           C  
ATOM   2775  CE2 TRP A 189      16.620  -1.252 -19.012  1.00 96.05           C  
ATOM   2776  CE3 TRP A 189      15.318   0.663 -19.717  1.00 96.05           C  
ATOM   2777  HE3 TRP A 189      14.831   1.598 -19.481  1.00 96.05           H  
ATOM   2778  NE1 TRP A 189      17.200  -1.678 -17.842  1.00 96.05           N  
ATOM   2779  HE1 TRP A 189      17.741  -2.527 -17.755  1.00 96.05           H  
ATOM   2780  CH2 TRP A 189      15.955  -1.065 -21.327  1.00 96.05           C  
ATOM   2781  HH2 TRP A 189      15.946  -1.459 -22.332  1.00 96.05           H  
ATOM   2782  CZ2 TRP A 189      16.606  -1.779 -20.308  1.00 96.05           C  
ATOM   2783  HZ2 TRP A 189      17.103  -2.717 -20.507  1.00 96.05           H  
ATOM   2784  CZ3 TRP A 189      15.321   0.156 -21.032  1.00 96.05           C  
ATOM   2785  HZ3 TRP A 189      14.829   0.702 -21.824  1.00 96.05           H  
ATOM   2786  N   ASN A 190      14.955  -0.985 -13.790  1.00 96.26           N  
ATOM   2787  H   ASN A 190      14.053  -1.249 -14.159  1.00 96.26           H  
ATOM   2788  CA  ASN A 190      15.619  -1.943 -12.895  1.00 96.26           C  
ATOM   2789  HA  ASN A 190      14.839  -2.574 -12.471  1.00 96.26           H  
ATOM   2790  C   ASN A 190      16.349  -1.291 -11.697  1.00 96.26           C  
ATOM   2791  CB  ASN A 190      16.526  -2.855 -13.731  1.00 96.26           C  
ATOM   2792  HB2 ASN A 190      15.985  -3.206 -14.609  1.00 96.26           H  
ATOM   2793  HB3 ASN A 190      17.401  -2.291 -14.054  1.00 96.26           H  
ATOM   2794  O   ASN A 190      17.531  -1.545 -11.452  1.00 96.26           O  
ATOM   2795  CG  ASN A 190      16.998  -4.069 -12.958  1.00 96.26           C  
ATOM   2796  ND2 ASN A 190      17.967  -4.767 -13.483  1.00 96.26           N  
ATOM   2797 HD21 ASN A 190      18.296  -5.558 -12.948  1.00 96.26           H  
ATOM   2798 HD22 ASN A 190      18.527  -4.412 -14.245  1.00 96.26           H  
ATOM   2799  OD1 ASN A 190      16.491  -4.458 -11.919  1.00 96.26           O  
ATOM   2800  N   CYS A 191      15.661  -0.402 -10.980  1.00 96.50           N  
ATOM   2801  H   CYS A 191      14.688  -0.256 -11.209  1.00 96.50           H  
ATOM   2802  CA  CYS A 191      16.251   0.403  -9.918  1.00 96.50           C  
ATOM   2803  HA  CYS A 191      17.162  -0.075  -9.557  1.00 96.50           H  
ATOM   2804  C   CYS A 191      15.289   0.552  -8.739  1.00 96.50           C  
ATOM   2805  CB  CYS A 191      16.638   1.765 -10.495  1.00 96.50           C  
ATOM   2806  HB2 CYS A 191      17.352   1.635 -11.308  1.00 96.50           H  
ATOM   2807  HB3 CYS A 191      15.747   2.253 -10.891  1.00 96.50           H  
ATOM   2808  O   CYS A 191      14.243   1.192  -8.846  1.00 96.50           O  
ATOM   2809  SG  CYS A 191      17.359   2.782  -9.178  1.00 96.50           S  
ATOM   2810  HG  CYS A 191      17.172   3.945  -9.810  1.00 96.50           H  
ATOM   2811  N   ILE A 192      15.679   0.009  -7.587  1.00 97.31           N  
ATOM   2812  H   ILE A 192      16.538  -0.522  -7.568  1.00 97.31           H  
ATOM   2813  CA  ILE A 192      14.896   0.080  -6.346  1.00 97.31           C  
ATOM   2814  HA  ILE A 192      13.841   0.165  -6.609  1.00 97.31           H  
ATOM   2815  C   ILE A 192      15.210   1.308  -5.489  1.00 97.31           C  
ATOM   2816  CB  ILE A 192      15.045  -1.209  -5.518  1.00 97.31           C  
ATOM   2817  HB  ILE A 192      14.466  -1.081  -4.604  1.00 97.31           H  
ATOM   2818  O   ILE A 192      14.560   1.496  -4.465  1.00 97.31           O  
ATOM   2819  CG1 ILE A 192      16.506  -1.457  -5.094  1.00 97.31           C  
ATOM   2820 HG12 ILE A 192      16.936  -0.539  -4.694  1.00 97.31           H  
ATOM   2821 HG13 ILE A 192      17.098  -1.766  -5.955  1.00 97.31           H  
ATOM   2822  CG2 ILE A 192      14.427  -2.387  -6.288  1.00 97.31           C  
ATOM   2823 HG21 ILE A 192      14.926  -2.526  -7.247  1.00 97.31           H  
ATOM   2824 HG22 ILE A 192      14.502  -3.305  -5.705  1.00 97.31           H  
ATOM   2825 HG23 ILE A 192      13.369  -2.190  -6.459  1.00 97.31           H  
ATOM   2826  CD1 ILE A 192      16.611  -2.521  -3.999  1.00 97.31           C  
ATOM   2827 HD11 ILE A 192      16.288  -3.494  -4.369  1.00 97.31           H  
ATOM   2828 HD12 ILE A 192      17.652  -2.596  -3.684  1.00 97.31           H  
ATOM   2829 HD13 ILE A 192      15.996  -2.244  -3.144  1.00 97.31           H  
ATOM   2830  N   LEU A 193      16.160   2.161  -5.888  1.00 97.51           N  
ATOM   2831  H   LEU A 193      16.663   1.977  -6.744  1.00 97.51           H  
ATOM   2832  CA  LEU A 193      16.455   3.388  -5.145  1.00 97.51           C  
ATOM   2833  HA  LEU A 193      16.726   3.109  -4.127  1.00 97.51           H  
ATOM   2834  C   LEU A 193      15.204   4.283  -5.129  1.00 97.51           C  
ATOM   2835  CB  LEU A 193      17.644   4.142  -5.767  1.00 97.51           C  
ATOM   2836  HB2 LEU A 193      17.820   5.040  -5.174  1.00 97.51           H  
ATOM   2837  HB3 LEU A 193      17.371   4.465  -6.772  1.00 97.51           H  
ATOM   2838  O   LEU A 193      14.723   4.628  -6.217  1.00 97.51           O  
ATOM   2839  CG  LEU A 193      18.959   3.348  -5.847  1.00 97.51           C  
ATOM   2840  HG  LEU A 193      18.820   2.477  -6.487  1.00 97.51           H  
ATOM   2841  CD1 LEU A 193      20.042   4.233  -6.462  1.00 97.51           C  
ATOM   2842 HD11 LEU A 193      20.968   3.665  -6.550  1.00 97.51           H  
ATOM   2843 HD12 LEU A 193      20.219   5.104  -5.831  1.00 97.51           H  
ATOM   2844 HD13 LEU A 193      19.731   4.562  -7.454  1.00 97.51           H  
ATOM   2845  CD2 LEU A 193      19.436   2.881  -4.478  1.00 97.51           C  
ATOM   2846 HD21 LEU A 193      19.542   3.732  -3.806  1.00 97.51           H  
ATOM   2847 HD22 LEU A 193      18.734   2.163  -4.055  1.00 97.51           H  
ATOM   2848 HD23 LEU A 193      20.401   2.383  -4.567  1.00 97.51           H  
ATOM   2849  N   PRO A 194      14.679   4.693  -3.960  1.00 98.32           N  
ATOM   2850  CA  PRO A 194      13.454   5.495  -3.881  1.00 98.32           C  
ATOM   2851  HA  PRO A 194      12.622   4.915  -4.283  1.00 98.32           H  
ATOM   2852  C   PRO A 194      13.551   6.823  -4.634  1.00 98.32           C  
ATOM   2853  CB  PRO A 194      13.213   5.748  -2.393  1.00 98.32           C  
ATOM   2854  HB2 PRO A 194      13.625   6.713  -2.096  1.00 98.32           H  
ATOM   2855  HB3 PRO A 194      12.149   5.706  -2.159  1.00 98.32           H  
ATOM   2856  O   PRO A 194      12.562   7.298  -5.191  1.00 98.32           O  
ATOM   2857  CG  PRO A 194      13.986   4.642  -1.682  1.00 98.32           C  
ATOM   2858  HG2 PRO A 194      14.378   4.992  -0.727  1.00 98.32           H  
ATOM   2859  HG3 PRO A 194      13.348   3.769  -1.541  1.00 98.32           H  
ATOM   2860  CD  PRO A 194      15.127   4.302  -2.630  1.00 98.32           C  
ATOM   2861  HD2 PRO A 194      16.014   4.873  -2.357  1.00 98.32           H  
ATOM   2862  HD3 PRO A 194      15.331   3.234  -2.567  1.00 98.32           H  
ATOM   2863  N   GLY A 195      14.752   7.406  -4.682  1.00 97.91           N  
ATOM   2864  H   GLY A 195      15.495   6.995  -4.135  1.00 97.91           H  
ATOM   2865  CA  GLY A 195      15.048   8.630  -5.421  1.00 97.91           C  
ATOM   2866  HA2 GLY A 195      14.203   9.310  -5.306  1.00 97.91           H  
ATOM   2867  HA3 GLY A 195      15.933   9.095  -4.987  1.00 97.91           H  
ATOM   2868  C   GLY A 195      15.296   8.444  -6.922  1.00 97.91           C  
ATOM   2869  O   GLY A 195      15.574   9.424  -7.606  1.00 97.91           O  
ATOM   2870  N   GLY A 196      15.205   7.217  -7.438  1.00 97.35           N  
ATOM   2871  H   GLY A 196      14.980   6.458  -6.811  1.00 97.35           H  
ATOM   2872  CA  GLY A 196      15.508   6.884  -8.830  1.00 97.35           C  
ATOM   2873  HA2 GLY A 196      14.937   5.999  -9.110  1.00 97.35           H  
ATOM   2874  HA3 GLY A 196      15.201   7.703  -9.480  1.00 97.35           H  
ATOM   2875  C   GLY A 196      16.991   6.610  -9.096  1.00 97.35           C  
ATOM   2876  O   GLY A 196      17.861   6.915  -8.281  1.00 97.35           O  
ATOM   2877  N   SER A 197      17.285   5.993 -10.237  1.00 94.71           N  
ATOM   2878  H   SER A 197      16.520   5.722 -10.838  1.00 94.71           H  
ATOM   2879  CA  SER A 197      18.653   5.828 -10.738  1.00 94.71           C  
ATOM   2880  HA  SER A 197      19.272   5.431  -9.933  1.00 94.71           H  
ATOM   2881  C   SER A 197      19.249   7.174 -11.173  1.00 94.71           C  
ATOM   2882  CB  SER A 197      18.673   4.818 -11.896  1.00 94.71           C  
ATOM   2883  HB2 SER A 197      18.194   3.887 -11.594  1.00 94.71           H  
ATOM   2884  HB3 SER A 197      19.708   4.601 -12.159  1.00 94.71           H  
ATOM   2885  O   SER A 197      18.522   8.133 -11.433  1.00 94.71           O  
ATOM   2886  OG  SER A 197      18.016   5.330 -13.037  1.00 94.71           O  
ATOM   2887  HG  SER A 197      17.128   4.971 -13.100  1.00 94.71           H  
ATOM   2888  N   SER A 198      20.575   7.243 -11.339  1.00 92.05           N  
ATOM   2889  H   SER A 198      21.151   6.436 -11.145  1.00 92.05           H  
ATOM   2890  CA  SER A 198      21.238   8.415 -11.942  1.00 92.05           C  
ATOM   2891  HA  SER A 198      20.999   9.299 -11.351  1.00 92.05           H  
ATOM   2892  C   SER A 198      20.787   8.692 -13.381  1.00 92.05           C  
ATOM   2893  CB  SER A 198      22.756   8.215 -11.934  1.00 92.05           C  
ATOM   2894  HB2 SER A 198      23.241   9.065 -12.414  1.00 92.05           H  
ATOM   2895  HB3 SER A 198      23.097   8.161 -10.900  1.00 92.05           H  
ATOM   2896  O   SER A 198      20.990   9.788 -13.896  1.00 92.05           O  
ATOM   2897  OG  SER A 198      23.118   7.016 -12.602  1.00 92.05           O  
ATOM   2898  HG  SER A 198      23.060   7.152 -13.550  1.00 92.05           H  
ATOM   2899  N   ASP A 199      20.174   7.702 -14.028  1.00 95.61           N  
ATOM   2900  H   ASP A 199      19.988   6.846 -13.526  1.00 95.61           H  
ATOM   2901  CA  ASP A 199      19.791   7.747 -15.431  1.00 95.61           C  
ATOM   2902  HA  ASP A 199      20.273   8.597 -15.915  1.00 95.61           H  
ATOM   2903  C   ASP A 199      18.281   7.893 -15.639  1.00 95.61           C  
ATOM   2904  CB  ASP A 199      20.282   6.479 -16.116  1.00 95.61           C  
ATOM   2905  HB2 ASP A 199      19.925   6.478 -17.146  1.00 95.61           H  
ATOM   2906  HB3 ASP A 199      19.837   5.630 -15.597  1.00 95.61           H  
ATOM   2907  O   ASP A 199      17.858   7.964 -16.795  1.00 95.61           O  
ATOM   2908  CG  ASP A 199      21.798   6.304 -16.156  1.00 95.61           C  
ATOM   2909  OD1 ASP A 199      22.539   7.307 -16.181  1.00 95.61           O  
ATOM   2910  OD2 ASP A 199      22.195   5.118 -16.232  1.00 95.61           O  
ATOM   2911  N   ILE A 200      17.477   7.987 -14.569  1.00 96.97           N  
ATOM   2912  H   ILE A 200      17.902   7.891 -13.658  1.00 96.97           H  
ATOM   2913  CA  ILE A 200      16.004   8.006 -14.626  1.00 96.97           C  
ATOM   2914  HA  ILE A 200      15.684   7.016 -14.950  1.00 96.97           H  
ATOM   2915  C   ILE A 200      15.465   9.018 -15.655  1.00 96.97           C  
ATOM   2916  CB  ILE A 200      15.426   8.239 -13.208  1.00 96.97           C  
ATOM   2917  HB  ILE A 200      15.874   7.493 -12.551  1.00 96.97           H  
ATOM   2918  O   ILE A 200      14.525   8.726 -16.396  1.00 96.97           O  
ATOM   2919  CG1 ILE A 200      13.900   8.001 -13.199  1.00 96.97           C  
ATOM   2920 HG12 ILE A 200      13.706   7.020 -13.633  1.00 96.97           H  
ATOM   2921 HG13 ILE A 200      13.408   8.752 -13.816  1.00 96.97           H  
ATOM   2922  CG2 ILE A 200      15.775   9.628 -12.644  1.00 96.97           C  
ATOM   2923 HG21 ILE A 200      15.563   9.630 -11.575  1.00 96.97           H  
ATOM   2924 HG22 ILE A 200      16.838   9.842 -12.759  1.00 96.97           H  
ATOM   2925 HG23 ILE A 200      15.182  10.408 -13.121  1.00 96.97           H  
ATOM   2926  CD1 ILE A 200      13.247   8.024 -11.810  1.00 96.97           C  
ATOM   2927 HD11 ILE A 200      13.330   9.015 -11.363  1.00 96.97           H  
ATOM   2928 HD12 ILE A 200      13.720   7.283 -11.166  1.00 96.97           H  
ATOM   2929 HD13 ILE A 200      12.190   7.777 -11.904  1.00 96.97           H  
ATOM   2930  N   LEU A 201      16.120  10.179 -15.796  1.00 97.28           N  
ATOM   2931  H   LEU A 201      16.885  10.347 -15.159  1.00 97.28           H  
ATOM   2932  CA  LEU A 201      15.777  11.199 -16.794  1.00 97.28           C  
ATOM   2933  HA  LEU A 201      14.713  11.423 -16.713  1.00 97.28           H  
ATOM   2934  C   LEU A 201      16.037  10.743 -18.238  1.00 97.28           C  
ATOM   2935  CB  LEU A 201      16.592  12.479 -16.528  1.00 97.28           C  
ATOM   2936  HB2 LEU A 201      17.651  12.252 -16.658  1.00 97.28           H  
ATOM   2937  HB3 LEU A 201      16.317  13.214 -17.285  1.00 97.28           H  
ATOM   2938  O   LEU A 201      15.260  11.034 -19.150  1.00 97.28           O  
ATOM   2939  CG  LEU A 201      16.415  13.127 -15.144  1.00 97.28           C  
ATOM   2940  HG  LEU A 201      16.795  12.456 -14.374  1.00 97.28           H  
ATOM   2941  CD1 LEU A 201      17.213  14.430 -15.098  1.00 97.28           C  
ATOM   2942 HD11 LEU A 201      16.861  15.117 -15.868  1.00 97.28           H  
ATOM   2943 HD12 LEU A 201      18.271  14.218 -15.251  1.00 97.28           H  
ATOM   2944 HD13 LEU A 201      17.092  14.897 -14.121  1.00 97.28           H  
ATOM   2945  CD2 LEU A 201      14.956  13.444 -14.850  1.00 97.28           C  
ATOM   2946 HD21 LEU A 201      14.391  12.513 -14.784  1.00 97.28           H  
ATOM   2947 HD22 LEU A 201      14.535  14.084 -15.625  1.00 97.28           H  
ATOM   2948 HD23 LEU A 201      14.880  13.945 -13.885  1.00 97.28           H  
ATOM   2949  N   SER A 202      17.143  10.046 -18.483  1.00 97.02           N  
ATOM   2950  H   SER A 202      17.674   9.715 -17.690  1.00 97.02           H  
ATOM   2951  CA  SER A 202      17.474   9.517 -19.811  1.00 97.02           C  
ATOM   2952  HA  SER A 202      17.225  10.275 -20.554  1.00 97.02           H  
ATOM   2953  C   SER A 202      16.654   8.271 -20.154  1.00 97.02           C  
ATOM   2954  CB  SER A 202      18.976   9.289 -19.941  1.00 97.02           C  
ATOM   2955  HB2 SER A 202      19.501  10.199 -19.650  1.00 97.02           H  
ATOM   2956  HB3 SER A 202      19.214   9.081 -20.985  1.00 97.02           H  
ATOM   2957  O   SER A 202      16.252   8.093 -21.306  1.00 97.02           O  
ATOM   2958  OG  SER A 202      19.430   8.215 -19.149  1.00 97.02           O  
ATOM   2959  HG  SER A 202      18.933   8.145 -18.330  1.00 97.02           H  
ATOM   2960  N   ASP A 203      16.304   7.487 -19.135  1.00 95.86           N  
ATOM   2961  H   ASP A 203      16.722   7.659 -18.232  1.00 95.86           H  
ATOM   2962  CA  ASP A 203      15.441   6.319 -19.242  1.00 95.86           C  
ATOM   2963  HA  ASP A 203      15.717   5.765 -20.139  1.00 95.86           H  
ATOM   2964  C   ASP A 203      13.962   6.712 -19.389  1.00 95.86           C  
ATOM   2965  CB  ASP A 203      15.672   5.389 -18.035  1.00 95.86           C  
ATOM   2966  HB2 ASP A 203      15.468   5.941 -17.118  1.00 95.86           H  
ATOM   2967  HB3 ASP A 203      14.963   4.563 -18.092  1.00 95.86           H  
ATOM   2968  O   ASP A 203      13.152   5.900 -19.803  1.00 95.86           O  
ATOM   2969  CG  ASP A 203      17.089   4.792 -17.972  1.00 95.86           C  
ATOM   2970  OD1 ASP A 203      17.752   4.631 -19.024  1.00 95.86           O  
ATOM   2971  OD2 ASP A 203      17.557   4.457 -16.864  1.00 95.86           O  
ATOM   2972  N   GLY A 204      13.539   7.949 -19.133  1.00 95.98           N  
ATOM   2973  H   GLY A 204      14.172   8.594 -18.681  1.00 95.98           H  
ATOM   2974  CA  GLY A 204      12.108   8.272 -19.245  1.00 95.98           C  
ATOM   2975  HA2 GLY A 204      11.972   9.353 -19.278  1.00 95.98           H  
ATOM   2976  HA3 GLY A 204      11.702   7.867 -20.172  1.00 95.98           H  
ATOM   2977  C   GLY A 204      11.270   7.721 -18.095  1.00 95.98           C  
ATOM   2978  O   GLY A 204      10.130   7.306 -18.314  1.00 95.98           O  
ATOM   2979  N   GLY A 205      11.874   7.642 -16.910  1.00 96.71           N  
ATOM   2980  H   GLY A 205      12.817   7.996 -16.833  1.00 96.71           H  
ATOM   2981  CA  GLY A 205      11.195   7.335 -15.661  1.00 96.71           C  
ATOM   2982  HA2 GLY A 205      11.901   6.865 -14.977  1.00 96.71           H  
ATOM   2983  HA3 GLY A 205      10.373   6.640 -15.836  1.00 96.71           H  
ATOM   2984  C   GLY A 205      10.610   8.570 -14.989  1.00 96.71           C  
ATOM   2985  O   GLY A 205      10.726   9.692 -15.487  1.00 96.71           O  
ATOM   2986  N   GLY A 206       9.980   8.337 -13.844  1.00 97.03           N  
ATOM   2987  H   GLY A 206       9.989   7.401 -13.464  1.00 97.03           H  
ATOM   2988  CA  GLY A 206       9.360   9.382 -13.045  1.00 97.03           C  
ATOM   2989  HA2 GLY A 206      10.083  10.191 -12.938  1.00 97.03           H  
ATOM   2990  HA3 GLY A 206       8.481   9.776 -13.556  1.00 97.03           H  
ATOM   2991  C   GLY A 206       8.951   8.907 -11.655  1.00 97.03           C  
ATOM   2992  O   GLY A 206       8.910   7.705 -11.377  1.00 97.03           O  
ATOM   2993  N   VAL A 207       8.671   9.875 -10.789  1.00 98.26           N  
ATOM   2994  H   VAL A 207       8.779  10.826 -11.113  1.00 98.26           H  
ATOM   2995  CA  VAL A 207       8.294   9.719  -9.384  1.00 98.26           C  
ATOM   2996  HA  VAL A 207       8.072   8.674  -9.172  1.00 98.26           H  
ATOM   2997  C   VAL A 207       7.038  10.551  -9.123  1.00 98.26           C  
ATOM   2998  CB  VAL A 207       9.449  10.180  -8.471  1.00 98.26           C  
ATOM   2999  HB  VAL A 207       9.713  11.208  -8.719  1.00 98.26           H  
ATOM   3000  O   VAL A 207       7.020  11.748  -9.398  1.00 98.26           O  
ATOM   3001  CG1 VAL A 207       9.061  10.117  -6.993  1.00 98.26           C  
ATOM   3002 HG11 VAL A 207       8.254  10.816  -6.774  1.00 98.26           H  
ATOM   3003 HG12 VAL A 207       9.916  10.389  -6.374  1.00 98.26           H  
ATOM   3004 HG13 VAL A 207       8.733   9.107  -6.748  1.00 98.26           H  
ATOM   3005  CG2 VAL A 207      10.705   9.312  -8.640  1.00 98.26           C  
ATOM   3006 HG21 VAL A 207      11.505   9.695  -8.007  1.00 98.26           H  
ATOM   3007 HG22 VAL A 207      11.045   9.335  -9.675  1.00 98.26           H  
ATOM   3008 HG23 VAL A 207      10.478   8.286  -8.349  1.00 98.26           H  
ATOM   3009  N   TRP A 208       6.007   9.927  -8.563  1.00 98.10           N  
ATOM   3010  H   TRP A 208       6.090   8.939  -8.367  1.00 98.10           H  
ATOM   3011  CA  TRP A 208       4.750  10.568  -8.187  1.00 98.10           C  
ATOM   3012  HA  TRP A 208       4.847  11.649  -8.293  1.00 98.10           H  
ATOM   3013  C   TRP A 208       4.457  10.258  -6.723  1.00 98.10           C  
ATOM   3014  CB  TRP A 208       3.612  10.119  -9.116  1.00 98.10           C  
ATOM   3015  HB2 TRP A 208       2.706  10.649  -8.822  1.00 98.10           H  
ATOM   3016  HB3 TRP A 208       3.431   9.053  -8.977  1.00 98.10           H  
ATOM   3017  O   TRP A 208       4.212   9.106  -6.357  1.00 98.10           O  
ATOM   3018  CG  TRP A 208       3.860  10.364 -10.574  1.00 98.10           C  
ATOM   3019  CD1 TRP A 208       3.454  11.442 -11.278  1.00 98.10           C  
ATOM   3020  HD1 TRP A 208       2.858  12.248 -10.876  1.00 98.10           H  
ATOM   3021  CD2 TRP A 208       4.601   9.536 -11.518  1.00 98.10           C  
ATOM   3022  CE2 TRP A 208       4.681  10.230 -12.763  1.00 98.10           C  
ATOM   3023  CE3 TRP A 208       5.217   8.268 -11.442  1.00 98.10           C  
ATOM   3024  HE3 TRP A 208       5.173   7.727 -10.508  1.00 98.10           H  
ATOM   3025  NE1 TRP A 208       3.975  11.400 -12.557  1.00 98.10           N  
ATOM   3026  HE1 TRP A 208       3.900  12.171 -13.205  1.00 98.10           H  
ATOM   3027  CH2 TRP A 208       5.958   8.427 -13.763  1.00 98.10           C  
ATOM   3028  HH2 TRP A 208       6.493   8.011 -14.604  1.00 98.10           H  
ATOM   3029  CZ2 TRP A 208       5.355   9.694 -13.871  1.00 98.10           C  
ATOM   3030  HZ2 TRP A 208       5.415  10.264 -14.786  1.00 98.10           H  
ATOM   3031  CZ3 TRP A 208       5.884   7.716 -12.551  1.00 98.10           C  
ATOM   3032  HZ3 TRP A 208       6.362   6.753 -12.458  1.00 98.10           H  
ATOM   3033  N   ASP A 209       4.499  11.290  -5.889  1.00 98.52           N  
ATOM   3034  H   ASP A 209       4.667  12.211  -6.268  1.00 98.52           H  
ATOM   3035  CA  ASP A 209       4.214  11.177  -4.460  1.00 98.52           C  
ATOM   3036  HA  ASP A 209       4.379  10.152  -4.128  1.00 98.52           H  
ATOM   3037  C   ASP A 209       2.750  11.510  -4.195  1.00 98.52           C  
ATOM   3038  CB  ASP A 209       5.153  12.094  -3.660  1.00 98.52           C  
ATOM   3039  HB2 ASP A 209       4.686  12.318  -2.701  1.00 98.52           H  
ATOM   3040  HB3 ASP A 209       5.280  13.040  -4.187  1.00 98.52           H  
ATOM   3041  O   ASP A 209       2.247  12.508  -4.694  1.00 98.52           O  
ATOM   3042  CG  ASP A 209       6.527  11.471  -3.388  1.00 98.52           C  
ATOM   3043  OD1 ASP A 209       6.820  10.355  -3.862  1.00 98.52           O  
ATOM   3044  OD2 ASP A 209       7.323  12.080  -2.638  1.00 98.52           O  
ATOM   3045  N   ALA A 210       2.069  10.700  -3.391  1.00 98.75           N  
ATOM   3046  H   ALA A 210       2.548   9.905  -2.993  1.00 98.75           H  
ATOM   3047  CA  ALA A 210       0.686  10.914  -2.981  1.00 98.75           C  
ATOM   3048  HA  ALA A 210       0.422  11.962  -3.126  1.00 98.75           H  
ATOM   3049  C   ALA A 210       0.507  10.608  -1.487  1.00 98.75           C  
ATOM   3050  CB  ALA A 210      -0.226  10.074  -3.882  1.00 98.75           C  
ATOM   3051  HB1 ALA A 210      -1.270  10.225  -3.606  1.00 98.75           H  
ATOM   3052  HB2 ALA A 210       0.031   9.019  -3.785  1.00 98.75           H  
ATOM   3053  HB3 ALA A 210      -0.091  10.385  -4.918  1.00 98.75           H  
ATOM   3054  O   ALA A 210       1.441  10.177  -0.805  1.00 98.75           O  
ATOM   3055  N   THR A 211      -0.697  10.827  -0.968  1.00 98.87           N  
ATOM   3056  H   THR A 211      -1.441  11.160  -1.565  1.00 98.87           H  
ATOM   3057  CA  THR A 211      -1.029  10.510   0.424  1.00 98.87           C  
ATOM   3058  HA  THR A 211      -0.115  10.383   1.004  1.00 98.87           H  
ATOM   3059  C   THR A 211      -1.807   9.202   0.496  1.00 98.87           C  
ATOM   3060  CB  THR A 211      -1.788  11.673   1.066  1.00 98.87           C  
ATOM   3061  HB  THR A 211      -2.662  11.920   0.463  1.00 98.87           H  
ATOM   3062  O   THR A 211      -2.753   8.991  -0.262  1.00 98.87           O  
ATOM   3063  CG2 THR A 211      -2.210  11.385   2.504  1.00 98.87           C  
ATOM   3064 HG21 THR A 211      -2.625  12.289   2.950  1.00 98.87           H  
ATOM   3065 HG22 THR A 211      -1.338  11.070   3.078  1.00 98.87           H  
ATOM   3066 HG23 THR A 211      -2.966  10.601   2.533  1.00 98.87           H  
ATOM   3067  OG1 THR A 211      -0.926  12.784   1.125  1.00 98.87           O  
ATOM   3068  HG1 THR A 211      -1.304  13.473   0.574  1.00 98.87           H  
ATOM   3069  N   LEU A 212      -1.428   8.327   1.424  1.00 98.91           N  
ATOM   3070  H   LEU A 212      -0.645   8.560   2.017  1.00 98.91           H  
ATOM   3071  CA  LEU A 212      -2.189   7.136   1.783  1.00 98.91           C  
ATOM   3072  HA  LEU A 212      -2.979   6.967   1.050  1.00 98.91           H  
ATOM   3073  C   LEU A 212      -2.834   7.364   3.150  1.00 98.91           C  
ATOM   3074  CB  LEU A 212      -1.251   5.920   1.778  1.00 98.91           C  
ATOM   3075  HB2 LEU A 212      -0.479   6.081   2.530  1.00 98.91           H  
ATOM   3076  HB3 LEU A 212      -0.761   5.855   0.806  1.00 98.91           H  
ATOM   3077  O   LEU A 212      -2.137   7.568   4.140  1.00 98.91           O  
ATOM   3078  CG  LEU A 212      -1.962   4.585   2.066  1.00 98.91           C  
ATOM   3079  HG  LEU A 212      -2.580   4.671   2.959  1.00 98.91           H  
ATOM   3080  CD1 LEU A 212      -2.840   4.162   0.886  1.00 98.91           C  
ATOM   3081 HD11 LEU A 212      -2.274   4.217  -0.044  1.00 98.91           H  
ATOM   3082 HD12 LEU A 212      -3.187   3.139   1.030  1.00 98.91           H  
ATOM   3083 HD13 LEU A 212      -3.714   4.811   0.828  1.00 98.91           H  
ATOM   3084  CD2 LEU A 212      -0.920   3.496   2.302  1.00 98.91           C  
ATOM   3085 HD21 LEU A 212      -1.418   2.549   2.513  1.00 98.91           H  
ATOM   3086 HD22 LEU A 212      -0.287   3.393   1.420  1.00 98.91           H  
ATOM   3087 HD23 LEU A 212      -0.304   3.761   3.161  1.00 98.91           H  
ATOM   3088  N   ASN A 213      -4.158   7.324   3.200  1.00 98.81           N  
ATOM   3089  H   ASN A 213      -4.664   7.106   2.353  1.00 98.81           H  
ATOM   3090  CA  ASN A 213      -4.924   7.335   4.435  1.00 98.81           C  
ATOM   3091  HA  ASN A 213      -4.293   7.656   5.264  1.00 98.81           H  
ATOM   3092  C   ASN A 213      -5.408   5.913   4.733  1.00 98.81           C  
ATOM   3093  CB  ASN A 213      -6.072   8.340   4.301  1.00 98.81           C  
ATOM   3094  HB2 ASN A 213      -5.670   9.334   4.102  1.00 98.81           H  
ATOM   3095  HB3 ASN A 213      -6.719   8.045   3.475  1.00 98.81           H  
ATOM   3096  O   ASN A 213      -6.229   5.359   3.998  1.00 98.81           O  
ATOM   3097  CG  ASN A 213      -6.877   8.411   5.583  1.00 98.81           C  
ATOM   3098  ND2 ASN A 213      -8.184   8.383   5.501  1.00 98.81           N  
ATOM   3099 HD21 ASN A 213      -8.689   8.362   6.375  1.00 98.81           H  
ATOM   3100 HD22 ASN A 213      -8.634   8.314   4.599  1.00 98.81           H  
ATOM   3101  OD1 ASN A 213      -6.338   8.502   6.670  1.00 98.81           O  
ATOM   3102  N   VAL A 214      -4.880   5.332   5.804  1.00 98.76           N  
ATOM   3103  H   VAL A 214      -4.255   5.872   6.384  1.00 98.76           H  
ATOM   3104  CA  VAL A 214      -5.228   3.996   6.280  1.00 98.76           C  
ATOM   3105  HA  VAL A 214      -5.701   3.435   5.474  1.00 98.76           H  
ATOM   3106  C   VAL A 214      -6.216   4.146   7.427  1.00 98.76           C  
ATOM   3107  CB  VAL A 214      -3.979   3.212   6.712  1.00 98.76           C  
ATOM   3108  HB  VAL A 214      -3.511   3.717   7.557  1.00 98.76           H  
ATOM   3109  O   VAL A 214      -5.884   4.696   8.476  1.00 98.76           O  
ATOM   3110  CG1 VAL A 214      -4.350   1.789   7.126  1.00 98.76           C  
ATOM   3111 HG11 VAL A 214      -4.802   1.260   6.287  1.00 98.76           H  
ATOM   3112 HG12 VAL A 214      -3.455   1.260   7.455  1.00 98.76           H  
ATOM   3113 HG13 VAL A 214      -5.052   1.807   7.960  1.00 98.76           H  
ATOM   3114  CG2 VAL A 214      -2.958   3.108   5.571  1.00 98.76           C  
ATOM   3115 HG21 VAL A 214      -2.649   4.103   5.252  1.00 98.76           H  
ATOM   3116 HG22 VAL A 214      -3.388   2.571   4.726  1.00 98.76           H  
ATOM   3117 HG23 VAL A 214      -2.077   2.578   5.934  1.00 98.76           H  
ATOM   3118  N   VAL A 215      -7.437   3.660   7.231  1.00 97.90           N  
ATOM   3119  H   VAL A 215      -7.623   3.188   6.358  1.00 97.90           H  
ATOM   3120  CA  VAL A 215      -8.476   3.625   8.267  1.00 97.90           C  
ATOM   3121  HA  VAL A 215      -8.206   4.329   9.055  1.00 97.90           H  
ATOM   3122  C   VAL A 215      -8.528   2.248   8.920  1.00 97.90           C  
ATOM   3123  CB  VAL A 215      -9.847   4.073   7.727  1.00 97.90           C  
ATOM   3124  HB  VAL A 215     -10.554   4.051   8.556  1.00 97.90           H  
ATOM   3125  O   VAL A 215      -8.033   1.271   8.360  1.00 97.90           O  
ATOM   3126  CG1 VAL A 215      -9.775   5.521   7.220  1.00 97.90           C  
ATOM   3127 HG11 VAL A 215      -9.120   5.585   6.351  1.00 97.90           H  
ATOM   3128 HG12 VAL A 215      -9.387   6.168   8.008  1.00 97.90           H  
ATOM   3129 HG13 VAL A 215     -10.773   5.859   6.940  1.00 97.90           H  
ATOM   3130  CG2 VAL A 215     -10.403   3.185   6.610  1.00 97.90           C  
ATOM   3131 HG21 VAL A 215     -10.433   2.145   6.934  1.00 97.90           H  
ATOM   3132 HG22 VAL A 215     -11.421   3.493   6.370  1.00 97.90           H  
ATOM   3133 HG23 VAL A 215      -9.791   3.267   5.712  1.00 97.90           H  
ATOM   3134  N   ALA A 216      -9.122   2.153  10.110  1.00 94.98           N  
ATOM   3135  H   ALA A 216      -9.558   2.969  10.515  1.00 94.98           H  
ATOM   3136  CA  ALA A 216      -9.387   0.854  10.723  1.00 94.98           C  
ATOM   3137  HA  ALA A 216      -8.437   0.355  10.910  1.00 94.98           H  
ATOM   3138  C   ALA A 216     -10.207  -0.028   9.766  1.00 94.98           C  
ATOM   3139  CB  ALA A 216     -10.101   1.061  12.062  1.00 94.98           C  
ATOM   3140  HB1 ALA A 216     -10.282   0.094  12.532  1.00 94.98           H  
ATOM   3141  HB2 ALA A 216      -9.485   1.669  12.726  1.00 94.98           H  
ATOM   3142  HB3 ALA A 216     -11.061   1.552  11.899  1.00 94.98           H  
ATOM   3143  O   ALA A 216     -11.083   0.473   9.058  1.00 94.98           O  
ATOM   3144  N   ALA A 217      -9.897  -1.325   9.733  1.00 91.79           N  
ATOM   3145  H   ALA A 217      -9.192  -1.687  10.359  1.00 91.79           H  
ATOM   3146  CA  ALA A 217     -10.680  -2.283   8.965  1.00 91.79           C  
ATOM   3147  HA  ALA A 217     -10.698  -1.964   7.923  1.00 91.79           H  
ATOM   3148  C   ALA A 217     -12.131  -2.310   9.464  1.00 91.79           C  
ATOM   3149  CB  ALA A 217     -10.013  -3.660   9.044  1.00 91.79           C  
ATOM   3150  HB1 ALA A 217      -8.998  -3.606   8.652  1.00 91.79           H  
ATOM   3151  HB2 ALA A 217     -10.583  -4.373   8.448  1.00 91.79           H  
ATOM   3152  HB3 ALA A 217      -9.991  -4.005  10.077  1.00 91.79           H  
ATOM   3153  O   ALA A 217     -12.383  -2.132  10.659  1.00 91.79           O  
ATOM   3154  N   GLU A 218     -13.075  -2.532   8.548  1.00 87.60           N  
ATOM   3155  H   GLU A 218     -12.816  -2.715   7.589  1.00 87.60           H  
ATOM   3156  CA  GLU A 218     -14.471  -2.731   8.925  1.00 87.60           C  
ATOM   3157  HA  GLU A 218     -14.797  -1.834   9.452  1.00 87.60           H  
ATOM   3158  C   GLU A 218     -14.576  -3.961   9.848  1.00 87.60           C  
ATOM   3159  CB  GLU A 218     -15.350  -2.855   7.670  1.00 87.60           C  
ATOM   3160  HB2 GLU A 218     -15.143  -1.996   7.032  1.00 87.60           H  
ATOM   3161  HB3 GLU A 218     -15.092  -3.763   7.126  1.00 87.60           H  
ATOM   3162  O   GLU A 218     -14.022  -5.016   9.521  1.00 87.60           O  
ATOM   3163  CG  GLU A 218     -16.851  -2.864   8.012  1.00 87.60           C  
ATOM   3164  HG2 GLU A 218     -17.059  -2.015   8.663  1.00 87.60           H  
ATOM   3165  HG3 GLU A 218     -17.080  -3.774   8.566  1.00 87.60           H  
ATOM   3166  CD  GLU A 218     -17.775  -2.775   6.779  1.00 87.60           C  
ATOM   3167  OE1 GLU A 218     -19.010  -2.818   6.989  1.00 87.60           O  
ATOM   3168  OE2 GLU A 218     -17.279  -2.609   5.635  1.00 87.60           O  
ATOM   3169  N   PRO A 219     -15.234  -3.853  11.015  1.00 89.22           N  
ATOM   3170  CA  PRO A 219     -15.383  -4.989  11.912  1.00 89.22           C  
ATOM   3171  HA  PRO A 219     -14.389  -5.358  12.162  1.00 89.22           H  
ATOM   3172  C   PRO A 219     -16.207  -6.107  11.267  1.00 89.22           C  
ATOM   3173  CB  PRO A 219     -16.042  -4.442  13.181  1.00 89.22           C  
ATOM   3174  HB2 PRO A 219     -17.125  -4.556  13.132  1.00 89.22           H  
ATOM   3175  HB3 PRO A 219     -15.646  -4.930  14.071  1.00 89.22           H  
ATOM   3176  O   PRO A 219     -17.321  -5.889  10.796  1.00 89.22           O  
ATOM   3177  CG  PRO A 219     -15.694  -2.956  13.147  1.00 89.22           C  
ATOM   3178  HG2 PRO A 219     -14.687  -2.805  13.535  1.00 89.22           H  
ATOM   3179  HG3 PRO A 219     -16.418  -2.354  13.696  1.00 89.22           H  
ATOM   3180  CD  PRO A 219     -15.698  -2.635  11.660  1.00 89.22           C  
ATOM   3181  HD2 PRO A 219     -15.032  -1.791  11.481  1.00 89.22           H  
ATOM   3182  HD3 PRO A 219     -16.711  -2.409  11.326  1.00 89.22           H  
ATOM   3183  N   GLU A 220     -15.697  -7.334  11.316  1.00 91.37           N  
ATOM   3184  H   GLU A 220     -14.792  -7.450  11.748  1.00 91.37           H  
ATOM   3185  CA  GLU A 220     -16.391  -8.536  10.847  1.00 91.37           C  
ATOM   3186  HA  GLU A 220     -17.258  -8.243  10.255  1.00 91.37           H  
ATOM   3187  C   GLU A 220     -16.889  -9.367  12.033  1.00 91.37           C  
ATOM   3188  CB  GLU A 220     -15.485  -9.385   9.945  1.00 91.37           C  
ATOM   3189  HB2 GLU A 220     -14.590  -9.662  10.502  1.00 91.37           H  
ATOM   3190  HB3 GLU A 220     -16.026 -10.296   9.690  1.00 91.37           H  
ATOM   3191  O   GLU A 220     -16.341  -9.297  13.134  1.00 91.37           O  
ATOM   3192  CG  GLU A 220     -15.075  -8.685   8.638  1.00 91.37           C  
ATOM   3193  HG2 GLU A 220     -15.979  -8.342   8.133  1.00 91.37           H  
ATOM   3194  HG3 GLU A 220     -14.461  -7.817   8.876  1.00 91.37           H  
ATOM   3195  CD  GLU A 220     -14.289  -9.614   7.693  1.00 91.37           C  
ATOM   3196  OE1 GLU A 220     -14.120  -9.242   6.510  1.00 91.37           O  
ATOM   3197  OE2 GLU A 220     -13.879 -10.715   8.136  1.00 91.37           O  
ATOM   3198  N   VAL A 221     -17.920 -10.191  11.824  1.00 95.30           N  
ATOM   3199  H   VAL A 221     -18.299 -10.261  10.891  1.00 95.30           H  
ATOM   3200  CA  VAL A 221     -18.406 -11.114  12.861  1.00 95.30           C  
ATOM   3201  HA  VAL A 221     -18.486 -10.565  13.799  1.00 95.30           H  
ATOM   3202  C   VAL A 221     -17.392 -12.241  13.048  1.00 95.30           C  
ATOM   3203  CB  VAL A 221     -19.798 -11.682  12.532  1.00 95.30           C  
ATOM   3204  HB  VAL A 221     -19.752 -12.247  11.601  1.00 95.30           H  
ATOM   3205  O   VAL A 221     -17.205 -13.079  12.168  1.00 95.30           O  
ATOM   3206  CG1 VAL A 221     -20.297 -12.610  13.649  1.00 95.30           C  
ATOM   3207 HG11 VAL A 221     -19.665 -13.496  13.717  1.00 95.30           H  
ATOM   3208 HG12 VAL A 221     -21.312 -12.936  13.423  1.00 95.30           H  
ATOM   3209 HG13 VAL A 221     -20.292 -12.090  14.607  1.00 95.30           H  
ATOM   3210  CG2 VAL A 221     -20.835 -10.564  12.364  1.00 95.30           C  
ATOM   3211 HG21 VAL A 221     -20.557  -9.916  11.534  1.00 95.30           H  
ATOM   3212 HG22 VAL A 221     -21.811 -10.999  12.152  1.00 95.30           H  
ATOM   3213 HG23 VAL A 221     -20.885  -9.970  13.277  1.00 95.30           H  
ATOM   3214  N   LYS A 222     -16.764 -12.290  14.222  1.00 95.46           N  
ATOM   3215  H   LYS A 222     -16.982 -11.571  14.896  1.00 95.46           H  
ATOM   3216  CA  LYS A 222     -15.818 -13.340  14.616  1.00 95.46           C  
ATOM   3217  HA  LYS A 222     -15.287 -13.692  13.731  1.00 95.46           H  
ATOM   3218  C   LYS A 222     -16.525 -14.548  15.225  1.00 95.46           C  
ATOM   3219  CB  LYS A 222     -14.817 -12.713  15.591  1.00 95.46           C  
ATOM   3220  HB2 LYS A 222     -15.355 -12.330  16.458  1.00 95.46           H  
ATOM   3221  HB3 LYS A 222     -14.329 -11.873  15.097  1.00 95.46           H  
ATOM   3222  O   LYS A 222     -16.141 -15.687  14.972  1.00 95.46           O  
ATOM   3223  CG  LYS A 222     -13.750 -13.701  16.076  1.00 95.46           C  
ATOM   3224  HG2 LYS A 222     -14.218 -14.547  16.579  1.00 95.46           H  
ATOM   3225  HG3 LYS A 222     -13.163 -14.056  15.229  1.00 95.46           H  
ATOM   3226  CD  LYS A 222     -12.849 -12.971  17.070  1.00 95.46           C  
ATOM   3227  HD2 LYS A 222     -13.462 -12.583  17.883  1.00 95.46           H  
ATOM   3228  HD3 LYS A 222     -12.373 -12.132  16.564  1.00 95.46           H  
ATOM   3229  CE  LYS A 222     -11.784 -13.905  17.638  1.00 95.46           C  
ATOM   3230  HE2 LYS A 222     -12.282 -14.738  18.135  1.00 95.46           H  
ATOM   3231  HE3 LYS A 222     -11.188 -14.296  16.814  1.00 95.46           H  
ATOM   3232  NZ  LYS A 222     -10.935 -13.153  18.592  1.00 95.46           N  
ATOM   3233  HZ1 LYS A 222     -10.209 -13.731  18.992  1.00 95.46           H  
ATOM   3234  HZ2 LYS A 222     -10.507 -12.365  18.128  1.00 95.46           H  
ATOM   3235  HZ3 LYS A 222     -11.504 -12.765  19.331  1.00 95.46           H  
ATOM   3236  N   GLU A 223     -17.538 -14.303  16.050  1.00 96.10           N  
ATOM   3237  H   GLU A 223     -17.786 -13.339  16.219  1.00 96.10           H  
ATOM   3238  CA  GLU A 223     -18.344 -15.343  16.690  1.00 96.10           C  
ATOM   3239  HA  GLU A 223     -18.314 -16.241  16.073  1.00 96.10           H  
ATOM   3240  C   GLU A 223     -19.796 -14.870  16.778  1.00 96.10           C  
ATOM   3241  CB  GLU A 223     -17.760 -15.688  18.079  1.00 96.10           C  
ATOM   3242  HB2 GLU A 223     -17.916 -14.847  18.754  1.00 96.10           H  
ATOM   3243  HB3 GLU A 223     -16.687 -15.852  17.976  1.00 96.10           H  
ATOM   3244  O   GLU A 223     -20.059 -13.750  17.211  1.00 96.10           O  
ATOM   3245  CG  GLU A 223     -18.379 -16.950  18.705  1.00 96.10           C  
ATOM   3246  HG2 GLU A 223     -18.237 -17.784  18.018  1.00 96.10           H  
ATOM   3247  HG3 GLU A 223     -19.452 -16.794  18.821  1.00 96.10           H  
ATOM   3248  CD  GLU A 223     -17.795 -17.335  20.084  1.00 96.10           C  
ATOM   3249  OE1 GLU A 223     -18.266 -18.338  20.670  1.00 96.10           O  
ATOM   3250  OE2 GLU A 223     -16.952 -16.620  20.667  1.00 96.10           O  
ATOM   3251  N   GLU A 224     -20.739 -15.730  16.394  1.00 96.93           N  
ATOM   3252  H   GLU A 224     -20.472 -16.644  16.058  1.00 96.93           H  
ATOM   3253  CA  GLU A 224     -22.171 -15.472  16.536  1.00 96.93           C  
ATOM   3254  HA  GLU A 224     -22.305 -14.511  17.031  1.00 96.93           H  
ATOM   3255  C   GLU A 224     -22.815 -16.549  17.409  1.00 96.93           C  
ATOM   3256  CB  GLU A 224     -22.858 -15.363  15.167  1.00 96.93           C  
ATOM   3257  HB2 GLU A 224     -22.310 -14.646  14.555  1.00 96.93           H  
ATOM   3258  HB3 GLU A 224     -22.842 -16.332  14.669  1.00 96.93           H  
ATOM   3259  O   GLU A 224     -22.577 -17.748  17.236  1.00 96.93           O  
ATOM   3260  CG  GLU A 224     -24.310 -14.883  15.320  1.00 96.93           C  
ATOM   3261  HG2 GLU A 224     -24.317 -13.936  15.858  1.00 96.93           H  
ATOM   3262  HG3 GLU A 224     -24.867 -15.605  15.917  1.00 96.93           H  
ATOM   3263  CD  GLU A 224     -25.008 -14.701  13.970  1.00 96.93           C  
ATOM   3264  OE1 GLU A 224     -26.001 -15.429  13.741  1.00 96.93           O  
ATOM   3265  OE2 GLU A 224     -24.581 -13.804  13.206  1.00 96.93           O  
ATOM   3266  N   LYS A 225     -23.655 -16.117  18.349  1.00 94.60           N  
ATOM   3267  H   LYS A 225     -23.784 -15.119  18.430  1.00 94.60           H  
ATOM   3268  CA  LYS A 225     -24.473 -16.986  19.198  1.00 94.60           C  
ATOM   3269  HA  LYS A 225     -24.406 -18.014  18.840  1.00 94.60           H  
ATOM   3270  C   LYS A 225     -25.917 -16.545  19.106  1.00 94.60           C  
ATOM   3271  CB  LYS A 225     -23.987 -16.920  20.650  1.00 94.60           C  
ATOM   3272  HB2 LYS A 225     -23.924 -15.877  20.960  1.00 94.60           H  
ATOM   3273  HB3 LYS A 225     -24.701 -17.431  21.297  1.00 94.60           H  
ATOM   3274  O   LYS A 225     -26.196 -15.366  19.278  1.00 94.60           O  
ATOM   3275  CG  LYS A 225     -22.621 -17.587  20.796  1.00 94.60           C  
ATOM   3276  HG2 LYS A 225     -22.727 -18.655  20.610  1.00 94.60           H  
ATOM   3277  HG3 LYS A 225     -21.931 -17.171  20.062  1.00 94.60           H  
ATOM   3278  CD  LYS A 225     -22.028 -17.359  22.188  1.00 94.60           C  
ATOM   3279  HD2 LYS A 225     -22.686 -17.751  22.963  1.00 94.60           H  
ATOM   3280  HD3 LYS A 225     -21.873 -16.289  22.331  1.00 94.60           H  
ATOM   3281  CE  LYS A 225     -20.698 -18.106  22.181  1.00 94.60           C  
ATOM   3282  HE2 LYS A 225     -20.822 -19.116  22.572  1.00 94.60           H  
ATOM   3283  HE3 LYS A 225     -20.400 -18.215  21.138  1.00 94.60           H  
ATOM   3284  NZ  LYS A 225     -19.607 -17.387  22.866  1.00 94.60           N  
ATOM   3285  HZ1 LYS A 225     -19.562 -17.585  23.855  1.00 94.60           H  
ATOM   3286  HZ2 LYS A 225     -18.761 -17.660  22.387  1.00 94.60           H  
ATOM   3287  HZ3 LYS A 225     -19.685 -16.392  22.710  1.00 94.60           H  
ATOM   3288  N   SER A 226     -26.822 -17.496  18.917  1.00 95.49           N  
ATOM   3289  H   SER A 226     -26.517 -18.453  18.806  1.00 95.49           H  
ATOM   3290  CA  SER A 226     -28.259 -17.231  18.913  1.00 95.49           C  
ATOM   3291  HA  SER A 226     -28.425 -16.225  19.297  1.00 95.49           H  
ATOM   3292  C   SER A 226     -28.990 -18.200  19.834  1.00 95.49           C  
ATOM   3293  CB  SER A 226     -28.819 -17.258  17.487  1.00 95.49           C  
ATOM   3294  HB2 SER A 226     -28.521 -18.177  16.983  1.00 95.49           H  
ATOM   3295  HB3 SER A 226     -29.907 -17.215  17.534  1.00 95.49           H  
ATOM   3296  O   SER A 226     -28.697 -19.397  19.839  1.00 95.49           O  
ATOM   3297  OG  SER A 226     -28.356 -16.127  16.767  1.00 95.49           O  
ATOM   3298  HG  SER A 226     -27.764 -16.386  16.057  1.00 95.49           H  
ATOM   3299  N   PHE A 227     -29.930 -17.689  20.625  1.00 94.47           N  
ATOM   3300  H   PHE A 227     -30.093 -16.693  20.597  1.00 94.47           H  
ATOM   3301  CA  PHE A 227     -30.780 -18.478  21.517  1.00 94.47           C  
ATOM   3302  HA  PHE A 227     -30.978 -19.441  21.046  1.00 94.47           H  
ATOM   3303  C   PHE A 227     -32.132 -17.792  21.727  1.00 94.47           C  
ATOM   3304  CB  PHE A 227     -30.059 -18.743  22.852  1.00 94.47           C  
ATOM   3305  HB2 PHE A 227     -29.204 -19.389  22.656  1.00 94.47           H  
ATOM   3306  HB3 PHE A 227     -30.728 -19.301  23.508  1.00 94.47           H  
ATOM   3307  O   PHE A 227     -32.263 -16.587  21.539  1.00 94.47           O  
ATOM   3308  CG  PHE A 227     -29.565 -17.512  23.591  1.00 94.47           C  
ATOM   3309  CD1 PHE A 227     -28.289 -16.986  23.310  1.00 94.47           C  
ATOM   3310  HD1 PHE A 227     -27.673 -17.442  22.549  1.00 94.47           H  
ATOM   3311  CD2 PHE A 227     -30.370 -16.898  24.568  1.00 94.47           C  
ATOM   3312  HD2 PHE A 227     -31.352 -17.291  24.785  1.00 94.47           H  
ATOM   3313  CE1 PHE A 227     -27.823 -15.852  23.998  1.00 94.47           C  
ATOM   3314  HE1 PHE A 227     -26.855 -15.437  23.759  1.00 94.47           H  
ATOM   3315  CE2 PHE A 227     -29.901 -15.771  25.265  1.00 94.47           C  
ATOM   3316  HE2 PHE A 227     -30.526 -15.306  26.013  1.00 94.47           H  
ATOM   3317  CZ  PHE A 227     -28.628 -15.246  24.979  1.00 94.47           C  
ATOM   3318  HZ  PHE A 227     -28.279 -14.369  25.504  1.00 94.47           H  
ATOM   3319  N   THR A 228     -33.148 -18.559  22.113  1.00 95.17           N  
ATOM   3320  H   THR A 228     -32.986 -19.542  22.278  1.00 95.17           H  
ATOM   3321  CA  THR A 228     -34.455 -18.021  22.514  1.00 95.17           C  
ATOM   3322  HA  THR A 228     -34.534 -16.980  22.200  1.00 95.17           H  
ATOM   3323  C   THR A 228     -34.560 -18.075  24.027  1.00 95.17           C  
ATOM   3324  CB  THR A 228     -35.612 -18.795  21.870  1.00 95.17           C  
ATOM   3325  HB  THR A 228     -35.592 -19.827  22.221  1.00 95.17           H  
ATOM   3326  O   THR A 228     -34.298 -19.128  24.610  1.00 95.17           O  
ATOM   3327  CG2 THR A 228     -36.981 -18.190  22.179  1.00 95.17           C  
ATOM   3328 HG21 THR A 228     -37.754 -18.733  21.635  1.00 95.17           H  
ATOM   3329 HG22 THR A 228     -37.194 -18.270  23.245  1.00 95.17           H  
ATOM   3330 HG23 THR A 228     -37.005 -17.140  21.888  1.00 95.17           H  
ATOM   3331  OG1 THR A 228     -35.469 -18.797  20.468  1.00 95.17           O  
ATOM   3332  HG1 THR A 228     -35.607 -17.897  20.162  1.00 95.17           H  
ATOM   3333  N   ASP A 229     -34.957 -16.971  24.655  1.00 91.95           N  
ATOM   3334  H   ASP A 229     -35.160 -16.139  24.120  1.00 91.95           H  
ATOM   3335  CA  ASP A 229     -35.136 -16.908  26.107  1.00 91.95           C  
ATOM   3336  HA  ASP A 229     -35.300 -17.924  26.466  1.00 91.95           H  
ATOM   3337  C   ASP A 229     -36.377 -16.100  26.502  1.00 91.95           C  
ATOM   3338  CB  ASP A 229     -33.856 -16.376  26.780  1.00 91.95           C  
ATOM   3339  HB2 ASP A 229     -33.839 -15.288  26.719  1.00 91.95           H  
ATOM   3340  HB3 ASP A 229     -32.989 -16.757  26.240  1.00 91.95           H  
ATOM   3341  O   ASP A 229     -36.927 -15.331  25.708  1.00 91.95           O  
ATOM   3342  CG  ASP A 229     -33.706 -16.818  28.245  1.00 91.95           C  
ATOM   3343  OD1 ASP A 229     -34.570 -17.591  28.730  1.00 91.95           O  
ATOM   3344  OD2 ASP A 229     -32.704 -16.408  28.869  1.00 91.95           O  
ATOM   3345  N   ALA A 230     -36.846 -16.304  27.731  1.00 91.95           N  
ATOM   3346  H   ALA A 230     -36.271 -16.857  28.351  1.00 91.95           H  
ATOM   3347  CA  ALA A 230     -37.971 -15.571  28.290  1.00 91.95           C  
ATOM   3348  HA  ALA A 230     -38.771 -15.555  27.549  1.00 91.95           H  
ATOM   3349  C   ALA A 230     -37.579 -14.119  28.602  1.00 91.95           C  
ATOM   3350  CB  ALA A 230     -38.490 -16.303  29.533  1.00 91.95           C  
ATOM   3351  HB1 ALA A 230     -39.353 -15.772  29.934  1.00 91.95           H  
ATOM   3352  HB2 ALA A 230     -38.783 -17.318  29.266  1.00 91.95           H  
ATOM   3353  HB3 ALA A 230     -37.706 -16.340  30.289  1.00 91.95           H  
ATOM   3354  O   ALA A 230     -36.572 -13.854  29.256  1.00 91.95           O  
ATOM   3355  N   ILE A 231     -38.431 -13.173  28.211  1.00 88.59           N  
ATOM   3356  H   ILE A 231     -39.274 -13.462  27.736  1.00 88.59           H  
ATOM   3357  CA  ILE A 231     -38.340 -11.785  28.667  1.00 88.59           C  
ATOM   3358  HA  ILE A 231     -37.301 -11.546  28.896  1.00 88.59           H  
ATOM   3359  C   ILE A 231     -39.167 -11.669  29.936  1.00 88.59           C  
ATOM   3360  CB  ILE A 231     -38.826 -10.792  27.597  1.00 88.59           C  
ATOM   3361  HB  ILE A 231     -39.867 -11.013  27.361  1.00 88.59           H  
ATOM   3362  O   ILE A 231     -40.328 -12.078  29.950  1.00 88.59           O  
ATOM   3363  CG1 ILE A 231     -37.982 -10.929  26.316  1.00 88.59           C  
ATOM   3364 HG12 ILE A 231     -36.987 -10.523  26.499  1.00 88.59           H  
ATOM   3365 HG13 ILE A 231     -37.866 -11.974  26.030  1.00 88.59           H  
ATOM   3366  CG2 ILE A 231     -38.722  -9.350  28.145  1.00 88.59           C  
ATOM   3367 HG21 ILE A 231     -39.381  -9.210  29.001  1.00 88.59           H  
ATOM   3368 HG22 ILE A 231     -39.021  -8.618  27.395  1.00 88.59           H  
ATOM   3369 HG23 ILE A 231     -37.696  -9.132  28.442  1.00 88.59           H  
ATOM   3370  CD1 ILE A 231     -38.616 -10.198  25.135  1.00 88.59           C  
ATOM   3371 HD11 ILE A 231     -39.357  -9.466  25.454  1.00 88.59           H  
ATOM   3372 HD12 ILE A 231     -37.829  -9.674  24.592  1.00 88.59           H  
ATOM   3373 HD13 ILE A 231     -39.115 -10.913  24.482  1.00 88.59           H  
ATOM   3374  N   SER A 232     -38.592 -11.095  30.990  1.00 88.13           N  
ATOM   3375  H   SER A 232     -37.655 -10.729  30.893  1.00 88.13           H  
ATOM   3376  CA  SER A 232     -39.321 -10.796  32.222  1.00 88.13           C  
ATOM   3377  HA  SER A 232     -40.353 -11.128  32.112  1.00 88.13           H  
ATOM   3378  C   SER A 232     -39.360  -9.296  32.488  1.00 88.13           C  
ATOM   3379  CB  SER A 232     -38.729 -11.539  33.419  1.00 88.13           C  
ATOM   3380  HB2 SER A 232     -37.711 -11.194  33.598  1.00 88.13           H  
ATOM   3381  HB3 SER A 232     -39.340 -11.322  34.295  1.00 88.13           H  
ATOM   3382  O   SER A 232     -38.342  -8.619  32.356  1.00 88.13           O  
ATOM   3383  OG  SER A 232     -38.725 -12.937  33.195  1.00 88.13           O  
ATOM   3384  HG  SER A 232     -38.262 -13.100  32.370  1.00 88.13           H  
ATOM   3385  N   MET A 233     -40.520  -8.783  32.896  1.00 85.50           N  
ATOM   3386  H   MET A 233     -41.288  -9.421  33.050  1.00 85.50           H  
ATOM   3387  CA  MET A 233     -40.637  -7.434  33.451  1.00 85.50           C  
ATOM   3388  HA  MET A 233     -39.840  -6.806  33.053  1.00 85.50           H  
ATOM   3389  C   MET A 233     -40.481  -7.495  34.968  1.00 85.50           C  
ATOM   3390  CB  MET A 233     -41.974  -6.777  33.091  1.00 85.50           C  
ATOM   3391  HB2 MET A 233     -42.796  -7.446  33.347  1.00 85.50           H  
ATOM   3392  HB3 MET A 233     -42.080  -5.870  33.687  1.00 85.50           H  
ATOM   3393  O   MET A 233     -41.054  -8.366  35.624  1.00 85.50           O  
ATOM   3394  CG  MET A 233     -42.078  -6.379  31.619  1.00 85.50           C  
ATOM   3395  HG2 MET A 233     -42.122  -7.286  31.016  1.00 85.50           H  
ATOM   3396  HG3 MET A 233     -41.190  -5.818  31.328  1.00 85.50           H  
ATOM   3397  SD  MET A 233     -43.537  -5.344  31.301  1.00 85.50           S  
ATOM   3398  CE  MET A 233     -44.226  -6.043  29.774  1.00 85.50           C  
ATOM   3399  HE1 MET A 233     -43.427  -6.240  29.060  1.00 85.50           H  
ATOM   3400  HE2 MET A 233     -44.911  -5.318  29.335  1.00 85.50           H  
ATOM   3401  HE3 MET A 233     -44.789  -6.955  29.977  1.00 85.50           H  
ATOM   3402  N   VAL A 234     -39.735  -6.545  35.534  1.00 85.74           N  
ATOM   3403  H   VAL A 234     -39.306  -5.850  34.941  1.00 85.74           H  
ATOM   3404  CA  VAL A 234     -39.603  -6.395  36.987  1.00 85.74           C  
ATOM   3405  HA  VAL A 234     -39.952  -7.312  37.463  1.00 85.74           H  
ATOM   3406  C   VAL A 234     -40.494  -5.251  37.459  1.00 85.74           C  
ATOM   3407  CB  VAL A 234     -38.138  -6.214  37.426  1.00 85.74           C  
ATOM   3408  HB  VAL A 234     -37.739  -5.291  37.004  1.00 85.74           H  
ATOM   3409  O   VAL A 234     -40.204  -4.086  37.195  1.00 85.74           O  
ATOM   3410  CG1 VAL A 234     -38.037  -6.146  38.958  1.00 85.74           C  
ATOM   3411 HG11 VAL A 234     -36.990  -6.071  39.253  1.00 85.74           H  
ATOM   3412 HG12 VAL A 234     -38.561  -5.264  39.328  1.00 85.74           H  
ATOM   3413 HG13 VAL A 234     -38.473  -7.042  39.399  1.00 85.74           H  
ATOM   3414  CG2 VAL A 234     -37.265  -7.384  36.951  1.00 85.74           C  
ATOM   3415 HG21 VAL A 234     -36.244  -7.258  37.310  1.00 85.74           H  
ATOM   3416 HG22 VAL A 234     -37.240  -7.416  35.862  1.00 85.74           H  
ATOM   3417 HG23 VAL A 234     -37.667  -8.327  37.320  1.00 85.74           H  
ATOM   3418  N   ALA A 235     -41.555  -5.571  38.199  1.00 86.24           N  
ATOM   3419  H   ALA A 235     -41.724  -6.549  38.384  1.00 86.24           H  
ATOM   3420  CA  ALA A 235     -42.444  -4.594  38.825  1.00 86.24           C  
ATOM   3421  HA  ALA A 235     -42.058  -3.589  38.656  1.00 86.24           H  
ATOM   3422  C   ALA A 235     -42.497  -4.834  40.337  1.00 86.24           C  
ATOM   3423  CB  ALA A 235     -43.828  -4.670  38.173  1.00 86.24           C  
ATOM   3424  HB1 ALA A 235     -44.491  -3.928  38.619  1.00 86.24           H  
ATOM   3425  HB2 ALA A 235     -43.742  -4.471  37.105  1.00 86.24           H  
ATOM   3426  HB3 ALA A 235     -44.252  -5.664  38.315  1.00 86.24           H  
ATOM   3427  O   ALA A 235     -42.691  -5.959  40.791  1.00 86.24           O  
ATOM   3428  N   ASN A 236     -42.312  -3.782  41.142  1.00 88.84           N  
ATOM   3429  H   ASN A 236     -42.220  -2.869  40.720  1.00 88.84           H  
ATOM   3430  CA  ASN A 236     -42.336  -3.862  42.613  1.00 88.84           C  
ATOM   3431  HA  ASN A 236     -41.921  -2.928  42.991  1.00 88.84           H  
ATOM   3432  C   ASN A 236     -41.436  -4.972  43.209  1.00 88.84           C  
ATOM   3433  CB  ASN A 236     -43.800  -3.936  43.092  1.00 88.84           C  
ATOM   3434  HB2 ASN A 236     -44.277  -4.815  42.660  1.00 88.84           H  
ATOM   3435  HB3 ASN A 236     -43.822  -4.041  44.177  1.00 88.84           H  
ATOM   3436  O   ASN A 236     -41.762  -5.554  44.241  1.00 88.84           O  
ATOM   3437  CG  ASN A 236     -44.610  -2.702  42.749  1.00 88.84           C  
ATOM   3438  ND2 ASN A 236     -45.917  -2.798  42.795  1.00 88.84           N  
ATOM   3439 HD21 ASN A 236     -46.352  -3.692  42.971  1.00 88.84           H  
ATOM   3440 HD22 ASN A 236     -46.430  -1.977  42.506  1.00 88.84           H  
ATOM   3441  OD1 ASN A 236     -44.094  -1.636  42.461  1.00 88.84           O  
ATOM   3442  N   GLY A 237     -40.302  -5.272  42.563  1.00 87.97           N  
ATOM   3443  H   GLY A 237     -40.115  -4.796  41.692  1.00 87.97           H  
ATOM   3444  CA  GLY A 237     -39.358  -6.311  42.998  1.00 87.97           C  
ATOM   3445  HA2 GLY A 237     -38.383  -6.104  42.558  1.00 87.97           H  
ATOM   3446  HA3 GLY A 237     -39.258  -6.273  44.083  1.00 87.97           H  
ATOM   3447  C   GLY A 237     -39.741  -7.746  42.616  1.00 87.97           C  
ATOM   3448  O   GLY A 237     -39.029  -8.673  42.995  1.00 87.97           O  
ATOM   3449  N   VAL A 238     -40.826  -7.938  41.864  1.00 87.11           N  
ATOM   3450  H   VAL A 238     -41.378  -7.141  41.580  1.00 87.11           H  
ATOM   3451  CA  VAL A 238     -41.248  -9.239  41.333  1.00 87.11           C  
ATOM   3452  HA  VAL A 238     -40.682 -10.029  41.826  1.00 87.11           H  
ATOM   3453  C   VAL A 238     -40.936  -9.288  39.840  1.00 87.11           C  
ATOM   3454  CB  VAL A 238     -42.740  -9.500  41.613  1.00 87.11           C  
ATOM   3455  HB  VAL A 238     -43.349  -8.795  41.047  1.00 87.11           H  
ATOM   3456  O   VAL A 238     -41.265  -8.355  39.111  1.00 87.11           O  
ATOM   3457  CG1 VAL A 238     -43.117 -10.926  41.208  1.00 87.11           C  
ATOM   3458 HG11 VAL A 238     -44.176 -11.102  41.396  1.00 87.11           H  
ATOM   3459 HG12 VAL A 238     -42.530 -11.658  41.763  1.00 87.11           H  
ATOM   3460 HG13 VAL A 238     -42.955 -11.077  40.141  1.00 87.11           H  
ATOM   3461  CG2 VAL A 238     -43.068  -9.343  43.107  1.00 87.11           C  
ATOM   3462 HG21 VAL A 238     -42.433 -10.002  43.700  1.00 87.11           H  
ATOM   3463 HG22 VAL A 238     -44.114  -9.595  43.278  1.00 87.11           H  
ATOM   3464 HG23 VAL A 238     -42.910  -8.310  43.419  1.00 87.11           H  
ATOM   3465  N   SER A 239     -40.266 -10.356  39.404  1.00 87.77           N  
ATOM   3466  H   SER A 239     -40.108 -11.111  40.056  1.00 87.77           H  
ATOM   3467  CA  SER A 239     -39.936 -10.617  38.001  1.00 87.77           C  
ATOM   3468  HA  SER A 239     -39.944  -9.687  37.432  1.00 87.77           H  
ATOM   3469  C   SER A 239     -40.970 -11.571  37.412  1.00 87.77           C  
ATOM   3470  CB  SER A 239     -38.530 -11.221  37.911  1.00 87.77           C  
ATOM   3471  HB2 SER A 239     -38.499 -12.167  38.451  1.00 87.77           H  
ATOM   3472  HB3 SER A 239     -37.821 -10.535  38.374  1.00 87.77           H  
ATOM   3473  O   SER A 239     -41.008 -12.731  37.815  1.00 87.77           O  
ATOM   3474  OG  SER A 239     -38.142 -11.435  36.571  1.00 87.77           O  
ATOM   3475  HG  SER A 239     -38.670 -12.146  36.202  1.00 87.77           H  
ATOM   3476  N   GLU A 240     -41.771 -11.105  36.456  1.00 87.47           N  
ATOM   3477  H   GLU A 240     -41.665 -10.145  36.159  1.00 87.47           H  
ATOM   3478  CA  GLU A 240     -42.800 -11.907  35.782  1.00 87.47           C  
ATOM   3479  HA  GLU A 240     -42.855 -12.890  36.250  1.00 87.47           H  
ATOM   3480  C   GLU A 240     -42.457 -12.077  34.294  1.00 87.47           C  
ATOM   3481  CB  GLU A 240     -44.180 -11.248  35.934  1.00 87.47           C  
ATOM   3482  HB2 GLU A 240     -44.895 -11.771  35.299  1.00 87.47           H  
ATOM   3483  HB3 GLU A 240     -44.119 -10.219  35.579  1.00 87.47           H  
ATOM   3484  O   GLU A 240     -42.120 -11.082  33.645  1.00 87.47           O  
ATOM   3485  CG  GLU A 240     -44.709 -11.238  37.378  1.00 87.47           C  
ATOM   3486  HG2 GLU A 240     -44.013 -10.681  38.006  1.00 87.47           H  
ATOM   3487  HG3 GLU A 240     -45.654 -10.695  37.388  1.00 87.47           H  
ATOM   3488  CD  GLU A 240     -44.943 -12.641  37.968  1.00 87.47           C  
ATOM   3489  OE1 GLU A 240     -44.826 -12.775  39.208  1.00 87.47           O  
ATOM   3490  OE2 GLU A 240     -45.272 -13.568  37.194  1.00 87.47           O  
ATOM   3491  N   PRO A 241     -42.532 -13.295  33.723  1.00 88.25           N  
ATOM   3492  CA  PRO A 241     -42.309 -13.512  32.298  1.00 88.25           C  
ATOM   3493  HA  PRO A 241     -41.355 -13.074  32.002  1.00 88.25           H  
ATOM   3494  C   PRO A 241     -43.441 -12.883  31.475  1.00 88.25           C  
ATOM   3495  CB  PRO A 241     -42.233 -15.029  32.119  1.00 88.25           C  
ATOM   3496  HB2 PRO A 241     -42.591 -15.349  31.141  1.00 88.25           H  
ATOM   3497  HB3 PRO A 241     -41.205 -15.358  32.273  1.00 88.25           H  
ATOM   3498  O   PRO A 241     -44.618 -13.122  31.735  1.00 88.25           O  
ATOM   3499  CG  PRO A 241     -43.112 -15.560  33.253  1.00 88.25           C  
ATOM   3500  HG2 PRO A 241     -42.813 -16.562  33.561  1.00 88.25           H  
ATOM   3501  HG3 PRO A 241     -44.156 -15.553  32.942  1.00 88.25           H  
ATOM   3502  CD  PRO A 241     -42.908 -14.541  34.375  1.00 88.25           C  
ATOM   3503  HD2 PRO A 241     -43.830 -14.427  34.944  1.00 88.25           H  
ATOM   3504  HD3 PRO A 241     -42.098 -14.865  35.029  1.00 88.25           H  
ATOM   3505  N   VAL A 242     -43.088 -12.105  30.454  1.00 89.54           N  
ATOM   3506  H   VAL A 242     -42.101 -11.946  30.312  1.00 89.54           H  
ATOM   3507  CA  VAL A 242     -44.036 -11.352  29.607  1.00 89.54           C  
ATOM   3508  HA  VAL A 242     -45.053 -11.564  29.937  1.00 89.54           H  
ATOM   3509  C   VAL A 242     -43.997 -11.763  28.136  1.00 89.54           C  
ATOM   3510  CB  VAL A 242     -43.823  -9.837  29.759  1.00 89.54           C  
ATOM   3511  HB  VAL A 242     -44.522  -9.319  29.103  1.00 89.54           H  
ATOM   3512  O   VAL A 242     -44.851 -11.354  27.357  1.00 89.54           O  
ATOM   3513  CG1 VAL A 242     -44.143  -9.427  31.205  1.00 89.54           C  
ATOM   3514 HG11 VAL A 242     -43.450  -9.900  31.900  1.00 89.54           H  
ATOM   3515 HG12 VAL A 242     -45.158  -9.734  31.458  1.00 89.54           H  
ATOM   3516 HG13 VAL A 242     -44.065  -8.348  31.335  1.00 89.54           H  
ATOM   3517  CG2 VAL A 242     -42.396  -9.415  29.373  1.00 89.54           C  
ATOM   3518 HG21 VAL A 242     -42.364  -8.336  29.218  1.00 89.54           H  
ATOM   3519 HG22 VAL A 242     -42.101  -9.880  28.432  1.00 89.54           H  
ATOM   3520 HG23 VAL A 242     -41.688  -9.695  30.152  1.00 89.54           H  
ATOM   3521  N   GLY A 243     -43.027 -12.589  27.747  1.00 91.45           N  
ATOM   3522  H   GLY A 243     -42.339 -12.880  28.427  1.00 91.45           H  
ATOM   3523  CA  GLY A 243     -42.861 -13.059  26.377  1.00 91.45           C  
ATOM   3524  HA2 GLY A 243     -42.845 -12.201  25.704  1.00 91.45           H  
ATOM   3525  HA3 GLY A 243     -43.702 -13.695  26.101  1.00 91.45           H  
ATOM   3526  C   GLY A 243     -41.567 -13.844  26.198  1.00 91.45           C  
ATOM   3527  O   GLY A 243     -40.913 -14.221  27.171  1.00 91.45           O  
ATOM   3528  N   GLN A 244     -41.194 -14.079  24.946  1.00 93.90           N  
ATOM   3529  H   GLN A 244     -41.739 -13.679  24.196  1.00 93.90           H  
ATOM   3530  CA  GLN A 244     -39.895 -14.632  24.568  1.00 93.90           C  
ATOM   3531  HA  GLN A 244     -39.241 -14.670  25.439  1.00 93.90           H  
ATOM   3532  C   GLN A 244     -39.236 -13.714  23.545  1.00 93.90           C  
ATOM   3533  CB  GLN A 244     -40.043 -16.050  23.996  1.00 93.90           C  
ATOM   3534  HB2 GLN A 244     -40.768 -16.038  23.182  1.00 93.90           H  
ATOM   3535  HB3 GLN A 244     -39.081 -16.369  23.596  1.00 93.90           H  
ATOM   3536  O   GLN A 244     -39.929 -13.028  22.794  1.00 93.90           O  
ATOM   3537  CG  GLN A 244     -40.484 -17.067  25.056  1.00 93.90           C  
ATOM   3538  HG2 GLN A 244     -41.439 -16.759  25.481  1.00 93.90           H  
ATOM   3539  HG3 GLN A 244     -39.744 -17.089  25.856  1.00 93.90           H  
ATOM   3540  CD  GLN A 244     -40.642 -18.480  24.503  1.00 93.90           C  
ATOM   3541  NE2 GLN A 244     -41.059 -19.420  25.322  1.00 93.90           N  
ATOM   3542 HE21 GLN A 244     -41.119 -20.344  24.921  1.00 93.90           H  
ATOM   3543 HE22 GLN A 244     -41.225 -19.206  26.295  1.00 93.90           H  
ATOM   3544  OE1 GLN A 244     -40.413 -18.788  23.345  1.00 93.90           O  
ATOM   3545  N   ALA A 245     -37.912 -13.738  23.485  1.00 93.33           N  
ATOM   3546  H   ALA A 245     -37.399 -14.303  24.147  1.00 93.33           H  
ATOM   3547  CA  ALA A 245     -37.161 -13.115  22.410  1.00 93.33           C  
ATOM   3548  HA  ALA A 245     -37.837 -12.867  21.591  1.00 93.33           H  
ATOM   3549  C   ALA A 245     -36.105 -14.058  21.853  1.00 93.33           C  
ATOM   3550  CB  ALA A 245     -36.539 -11.813  22.885  1.00 93.33           C  
ATOM   3551  HB1 ALA A 245     -36.022 -11.972  23.831  1.00 93.33           H  
ATOM   3552  HB2 ALA A 245     -37.323 -11.063  22.985  1.00 93.33           H  
ATOM   3553  HB3 ALA A 245     -35.843 -11.457  22.125  1.00 93.33           H  
ATOM   3554  O   ALA A 245     -35.526 -14.872  22.576  1.00 93.33           O  
ATOM   3555  N   GLN A 246     -35.845 -13.916  20.559  1.00 94.95           N  
ATOM   3556  H   GLN A 246     -36.339 -13.189  20.061  1.00 94.95           H  
ATOM   3557  CA  GLN A 246     -34.626 -14.410  19.953  1.00 94.95           C  
ATOM   3558  HA  GLN A 246     -34.359 -15.366  20.404  1.00 94.95           H  
ATOM   3559  C   GLN A 246     -33.512 -13.403  20.244  1.00 94.95           C  
ATOM   3560  CB  GLN A 246     -34.869 -14.644  18.459  1.00 94.95           C  
ATOM   3561  HB2 GLN A 246     -35.697 -15.344  18.352  1.00 94.95           H  
ATOM   3562  HB3 GLN A 246     -35.143 -13.705  17.978  1.00 94.95           H  
ATOM   3563  O   GLN A 246     -33.598 -12.236  19.868  1.00 94.95           O  
ATOM   3564  CG  GLN A 246     -33.629 -15.225  17.769  1.00 94.95           C  
ATOM   3565  HG2 GLN A 246     -33.301 -16.120  18.297  1.00 94.95           H  
ATOM   3566  HG3 GLN A 246     -32.823 -14.492  17.802  1.00 94.95           H  
ATOM   3567  CD  GLN A 246     -33.885 -15.595  16.312  1.00 94.95           C  
ATOM   3568  NE2 GLN A 246     -32.846 -15.831  15.544  1.00 94.95           N  
ATOM   3569 HE21 GLN A 246     -31.926 -15.563  15.863  1.00 94.95           H  
ATOM   3570 HE22 GLN A 246     -33.059 -15.946  14.564  1.00 94.95           H  
ATOM   3571  OE1 GLN A 246     -35.002 -15.717  15.839  1.00 94.95           O  
ATOM   3572  N   VAL A 247     -32.480 -13.865  20.942  1.00 94.69           N  
ATOM   3573  H   VAL A 247     -32.490 -14.835  21.222  1.00 94.69           H  
ATOM   3574  CA  VAL A 247     -31.272 -13.108  21.252  1.00 94.69           C  
ATOM   3575  HA  VAL A 247     -31.456 -12.045  21.100  1.00 94.69           H  
ATOM   3576  C   VAL A 247     -30.178 -13.572  20.306  1.00 94.69           C  
ATOM   3577  CB  VAL A 247     -30.824 -13.321  22.710  1.00 94.69           C  
ATOM   3578  HB  VAL A 247     -30.528 -14.361  22.842  1.00 94.69           H  
ATOM   3579  O   VAL A 247     -29.861 -14.762  20.272  1.00 94.69           O  
ATOM   3580  CG1 VAL A 247     -29.628 -12.418  23.041  1.00 94.69           C  
ATOM   3581 HG11 VAL A 247     -29.884 -11.377  22.842  1.00 94.69           H  
ATOM   3582 HG12 VAL A 247     -29.360 -12.523  24.092  1.00 94.69           H  
ATOM   3583 HG13 VAL A 247     -28.766 -12.697  22.434  1.00 94.69           H  
ATOM   3584  CG2 VAL A 247     -31.932 -13.015  23.724  1.00 94.69           C  
ATOM   3585 HG21 VAL A 247     -31.579 -13.239  24.730  1.00 94.69           H  
ATOM   3586 HG22 VAL A 247     -32.813 -13.626  23.529  1.00 94.69           H  
ATOM   3587 HG23 VAL A 247     -32.195 -11.958  23.670  1.00 94.69           H  
ATOM   3588  N   THR A 248     -29.571 -12.638  19.586  1.00 96.28           N  
ATOM   3589  H   THR A 248     -29.930 -11.695  19.634  1.00 96.28           H  
ATOM   3590  CA  THR A 248     -28.369 -12.871  18.784  1.00 96.28           C  
ATOM   3591  HA  THR A 248     -28.070 -13.915  18.878  1.00 96.28           H  
ATOM   3592  C   THR A 248     -27.242 -12.006  19.325  1.00 96.28           C  
ATOM   3593  CB  THR A 248     -28.633 -12.616  17.296  1.00 96.28           C  
ATOM   3594  HB  THR A 248     -29.033 -11.611  17.159  1.00 96.28           H  
ATOM   3595  O   THR A 248     -27.408 -10.806  19.501  1.00 96.28           O  
ATOM   3596  CG2 THR A 248     -27.379 -12.782  16.435  1.00 96.28           C  
ATOM   3597 HG21 THR A 248     -27.654 -12.741  15.381  1.00 96.28           H  
ATOM   3598 HG22 THR A 248     -26.900 -13.739  16.643  1.00 96.28           H  
ATOM   3599 HG23 THR A 248     -26.679 -11.973  16.641  1.00 96.28           H  
ATOM   3600  OG1 THR A 248     -29.573 -13.559  16.831  1.00 96.28           O  
ATOM   3601  HG1 THR A 248     -29.126 -14.408  16.808  1.00 96.28           H  
ATOM   3602  N   ILE A 249     -26.091 -12.610  19.605  1.00 96.04           N  
ATOM   3603  H   ILE A 249     -26.029 -13.600  19.413  1.00 96.04           H  
ATOM   3604  CA  ILE A 249     -24.883 -11.948  20.097  1.00 96.04           C  
ATOM   3605  HA  ILE A 249     -25.076 -10.882  20.221  1.00 96.04           H  
ATOM   3606  C   ILE A 249     -23.799 -12.128  19.047  1.00 96.04           C  
ATOM   3607  CB  ILE A 249     -24.430 -12.518  21.458  1.00 96.04           C  
ATOM   3608  HB  ILE A 249     -24.160 -13.565  21.322  1.00 96.04           H  
ATOM   3609  O   ILE A 249     -23.515 -13.261  18.654  1.00 96.04           O  
ATOM   3610  CG1 ILE A 249     -25.585 -12.454  22.480  1.00 96.04           C  
ATOM   3611 HG12 ILE A 249     -26.424 -13.041  22.105  1.00 96.04           H  
ATOM   3612 HG13 ILE A 249     -25.913 -11.420  22.585  1.00 96.04           H  
ATOM   3613  CG2 ILE A 249     -23.183 -11.763  21.960  1.00 96.04           C  
ATOM   3614 HG21 ILE A 249     -22.360 -11.861  21.252  1.00 96.04           H  
ATOM   3615 HG22 ILE A 249     -22.843 -12.177  22.910  1.00 96.04           H  
ATOM   3616 HG23 ILE A 249     -23.415 -10.706  22.089  1.00 96.04           H  
ATOM   3617  CD1 ILE A 249     -25.240 -13.019  23.859  1.00 96.04           C  
ATOM   3618 HD11 ILE A 249     -24.592 -12.316  24.384  1.00 96.04           H  
ATOM   3619 HD12 ILE A 249     -26.155 -13.138  24.440  1.00 96.04           H  
ATOM   3620 HD13 ILE A 249     -24.747 -13.986  23.760  1.00 96.04           H  
ATOM   3621  N   LYS A 250     -23.177 -11.028  18.634  1.00 96.93           N  
ATOM   3622  H   LYS A 250     -23.472 -10.142  19.019  1.00 96.93           H  
ATOM   3623  CA  LYS A 250     -22.048 -11.021  17.706  1.00 96.93           C  
ATOM   3624  HA  LYS A 250     -21.795 -12.039  17.409  1.00 96.93           H  
ATOM   3625  C   LYS A 250     -20.835 -10.421  18.397  1.00 96.93           C  
ATOM   3626  CB  LYS A 250     -22.418 -10.242  16.440  1.00 96.93           C  
ATOM   3627  HB2 LYS A 250     -22.797  -9.263  16.733  1.00 96.93           H  
ATOM   3628  HB3 LYS A 250     -21.524 -10.101  15.832  1.00 96.93           H  
ATOM   3629  O   LYS A 250     -20.873  -9.270  18.827  1.00 96.93           O  
ATOM   3630  CG  LYS A 250     -23.479 -10.959  15.597  1.00 96.93           C  
ATOM   3631  HG2 LYS A 250     -24.320 -11.259  16.222  1.00 96.93           H  
ATOM   3632  HG3 LYS A 250     -23.034 -11.851  15.155  1.00 96.93           H  
ATOM   3633  CD  LYS A 250     -23.999 -10.036  14.491  1.00 96.93           C  
ATOM   3634  HD2 LYS A 250     -24.544  -9.209  14.946  1.00 96.93           H  
ATOM   3635  HD3 LYS A 250     -23.163  -9.640  13.915  1.00 96.93           H  
ATOM   3636  CE  LYS A 250     -24.925 -10.840  13.578  1.00 96.93           C  
ATOM   3637  HE2 LYS A 250     -25.692 -11.325  14.183  1.00 96.93           H  
ATOM   3638  HE3 LYS A 250     -24.343 -11.635  13.112  1.00 96.93           H  
ATOM   3639  NZ  LYS A 250     -25.549  -9.994  12.537  1.00 96.93           N  
ATOM   3640  HZ1 LYS A 250     -26.132  -9.289  12.965  1.00 96.93           H  
ATOM   3641  HZ2 LYS A 250     -26.126 -10.575  11.945  1.00 96.93           H  
ATOM   3642  HZ3 LYS A 250     -24.838  -9.549  11.975  1.00 96.93           H  
ATOM   3643  N   GLU A 251     -19.773 -11.208  18.506  1.00 96.49           N  
ATOM   3644  H   GLU A 251     -19.832 -12.125  18.087  1.00 96.49           H  
ATOM   3645  CA  GLU A 251     -18.439 -10.719  18.853  1.00 96.49           C  
ATOM   3646  HA  GLU A 251     -18.517  -9.813  19.454  1.00 96.49           H  
ATOM   3647  C   GLU A 251     -17.719 -10.369  17.554  1.00 96.49           C  
ATOM   3648  CB  GLU A 251     -17.643 -11.762  19.655  1.00 96.49           C  
ATOM   3649  HB2 GLU A 251     -17.505 -12.659  19.050  1.00 96.49           H  
ATOM   3650  HB3 GLU A 251     -16.661 -11.346  19.880  1.00 96.49           H  
ATOM   3651  O   GLU A 251     -17.625 -11.204  16.652  1.00 96.49           O  
ATOM   3652  CG  GLU A 251     -18.341 -12.137  20.970  1.00 96.49           C  
ATOM   3653  HG2 GLU A 251     -18.514 -11.232  21.551  1.00 96.49           H  
ATOM   3654  HG3 GLU A 251     -19.314 -12.574  20.746  1.00 96.49           H  
ATOM   3655  CD  GLU A 251     -17.556 -13.128  21.838  1.00 96.49           C  
ATOM   3656  OE1 GLU A 251     -18.208 -13.874  22.617  1.00 96.49           O  
ATOM   3657  OE2 GLU A 251     -16.307 -13.108  21.916  1.00 96.49           O  
ATOM   3658  N   MET A 252     -17.234  -9.139  17.455  1.00 94.78           N  
ATOM   3659  H   MET A 252     -17.350  -8.493  18.222  1.00 94.78           H  
ATOM   3660  CA  MET A 252     -16.638  -8.597  16.241  1.00 94.78           C  
ATOM   3661  HA  MET A 252     -17.017  -9.159  15.387  1.00 94.78           H  
ATOM   3662  C   MET A 252     -15.105  -8.731  16.256  1.00 94.78           C  
ATOM   3663  CB  MET A 252     -17.092  -7.142  16.072  1.00 94.78           C  
ATOM   3664  HB2 MET A 252     -16.662  -6.575  16.898  1.00 94.78           H  
ATOM   3665  HB3 MET A 252     -16.699  -6.748  15.135  1.00 94.78           H  
ATOM   3666  O   MET A 252     -14.492  -8.999  17.295  1.00 94.78           O  
ATOM   3667  CG  MET A 252     -18.617  -6.934  16.110  1.00 94.78           C  
ATOM   3668  HG2 MET A 252     -18.813  -5.870  15.972  1.00 94.78           H  
ATOM   3669  HG3 MET A 252     -18.979  -7.198  17.104  1.00 94.78           H  
ATOM   3670  SD  MET A 252     -19.609  -7.855  14.901  1.00 94.78           S  
ATOM   3671  CE  MET A 252     -19.130  -6.969  13.393  1.00 94.78           C  
ATOM   3672  HE1 MET A 252     -18.054  -7.053  13.242  1.00 94.78           H  
ATOM   3673  HE2 MET A 252     -19.393  -5.915  13.480  1.00 94.78           H  
ATOM   3674  HE3 MET A 252     -19.641  -7.397  12.531  1.00 94.78           H  
ATOM   3675  N   THR A 253     -14.457  -8.563  15.102  1.00 91.73           N  
ATOM   3676  H   THR A 253     -15.001  -8.422  14.262  1.00 91.73           H  
ATOM   3677  CA  THR A 253     -12.988  -8.596  14.971  1.00 91.73           C  
ATOM   3678  HA  THR A 253     -12.620  -9.503  15.450  1.00 91.73           H  
ATOM   3679  C   THR A 253     -12.284  -7.433  15.668  1.00 91.73           C  
ATOM   3680  CB  THR A 253     -12.541  -8.624  13.501  1.00 91.73           C  
ATOM   3681  HB  THR A 253     -11.463  -8.470  13.455  1.00 91.73           H  
ATOM   3682  O   THR A 253     -11.130  -7.594  16.059  1.00 91.73           O  
ATOM   3683  CG2 THR A 253     -12.860  -9.963  12.839  1.00 91.73           C  
ATOM   3684 HG21 THR A 253     -13.932 -10.157  12.865  1.00 91.73           H  
ATOM   3685 HG22 THR A 253     -12.338 -10.766  13.360  1.00 91.73           H  
ATOM   3686 HG23 THR A 253     -12.529  -9.945  11.801  1.00 91.73           H  
ATOM   3687  OG1 THR A 253     -13.178  -7.608  12.767  1.00 91.73           O  
ATOM   3688  HG1 THR A 253     -12.699  -7.485  11.944  1.00 91.73           H  
ATOM   3689  N   ASP A 254     -12.974  -6.312  15.887  1.00 91.23           N  
ATOM   3690  H   ASP A 254     -13.927  -6.258  15.557  1.00 91.23           H  
ATOM   3691  CA  ASP A 254     -12.504  -5.155  16.662  1.00 91.23           C  
ATOM   3692  HA  ASP A 254     -11.418  -5.109  16.581  1.00 91.23           H  
ATOM   3693  C   ASP A 254     -12.825  -5.260  18.168  1.00 91.23           C  
ATOM   3694  CB  ASP A 254     -13.066  -3.863  16.044  1.00 91.23           C  
ATOM   3695  HB2 ASP A 254     -12.896  -3.879  14.967  1.00 91.23           H  
ATOM   3696  HB3 ASP A 254     -12.515  -3.016  16.452  1.00 91.23           H  
ATOM   3697  O   ASP A 254     -12.749  -4.274  18.895  1.00 91.23           O  
ATOM   3698  CG  ASP A 254     -14.560  -3.653  16.317  1.00 91.23           C  
ATOM   3699  OD1 ASP A 254     -15.249  -4.631  16.693  1.00 91.23           O  
ATOM   3700  OD2 ASP A 254     -15.042  -2.517  16.137  1.00 91.23           O  
ATOM   3701  N   GLU A 255     -13.203  -6.456  18.632  1.00 92.24           N  
ATOM   3702  H   GLU A 255     -13.291  -7.196  17.950  1.00 92.24           H  
ATOM   3703  CA  GLU A 255     -13.588  -6.767  20.016  1.00 92.24           C  
ATOM   3704  HA  GLU A 255     -13.795  -7.837  20.040  1.00 92.24           H  
ATOM   3705  C   GLU A 255     -14.890  -6.105  20.491  1.00 92.24           C  
ATOM   3706  CB  GLU A 255     -12.431  -6.521  21.005  1.00 92.24           C  
ATOM   3707  HB2 GLU A 255     -12.708  -6.953  21.966  1.00 92.24           H  
ATOM   3708  HB3 GLU A 255     -12.294  -5.448  21.146  1.00 92.24           H  
ATOM   3709  O   GLU A 255     -15.322  -6.343  21.625  1.00 92.24           O  
ATOM   3710  CG  GLU A 255     -11.099  -7.148  20.561  1.00 92.24           C  
ATOM   3711  HG2 GLU A 255     -10.766  -6.690  19.630  1.00 92.24           H  
ATOM   3712  HG3 GLU A 255     -11.268  -8.209  20.373  1.00 92.24           H  
ATOM   3713  CD  GLU A 255      -9.978  -6.994  21.600  1.00 92.24           C  
ATOM   3714  OE1 GLU A 255      -9.011  -7.788  21.501  1.00 92.24           O  
ATOM   3715  OE2 GLU A 255     -10.092  -6.150  22.518  1.00 92.24           O  
ATOM   3716  N   THR A 256     -15.572  -5.338  19.635  1.00 94.36           N  
ATOM   3717  H   THR A 256     -15.198  -5.162  18.714  1.00 94.36           H  
ATOM   3718  CA  THR A 256     -16.915  -4.862  19.957  1.00 94.36           C  
ATOM   3719  HA  THR A 256     -16.866  -4.424  20.954  1.00 94.36           H  
ATOM   3720  C   THR A 256     -17.888  -6.037  20.022  1.00 94.36           C  
ATOM   3721  CB  THR A 256     -17.428  -3.761  19.018  1.00 94.36           C  
ATOM   3722  HB  THR A 256     -18.404  -3.449  19.389  1.00 94.36           H  
ATOM   3723  O   THR A 256     -17.760  -7.043  19.321  1.00 94.36           O  
ATOM   3724  CG2 THR A 256     -16.533  -2.524  19.018  1.00 94.36           C  
ATOM   3725 HG21 THR A 256     -16.556  -2.050  19.999  1.00 94.36           H  
ATOM   3726 HG22 THR A 256     -16.885  -1.819  18.264  1.00 94.36           H  
ATOM   3727 HG23 THR A 256     -15.504  -2.796  18.784  1.00 94.36           H  
ATOM   3728  OG1 THR A 256     -17.620  -4.213  17.707  1.00 94.36           O  
ATOM   3729  HG1 THR A 256     -16.756  -4.276  17.293  1.00 94.36           H  
ATOM   3730  N   ILE A 257     -18.877  -5.932  20.908  1.00 95.80           N  
ATOM   3731  H   ILE A 257     -18.906  -5.121  21.510  1.00 95.80           H  
ATOM   3732  CA  ILE A 257     -19.937  -6.929  21.038  1.00 95.80           C  
ATOM   3733  HA  ILE A 257     -19.807  -7.688  20.266  1.00 95.80           H  
ATOM   3734  C   ILE A 257     -21.264  -6.236  20.790  1.00 95.80           C  
ATOM   3735  CB  ILE A 257     -19.891  -7.658  22.393  1.00 95.80           C  
ATOM   3736  HB  ILE A 257     -20.106  -6.931  23.177  1.00 95.80           H  
ATOM   3737  O   ILE A 257     -21.592  -5.246  21.456  1.00 95.80           O  
ATOM   3738  CG1 ILE A 257     -18.481  -8.237  22.646  1.00 95.80           C  
ATOM   3739 HG12 ILE A 257     -18.213  -8.919  21.839  1.00 95.80           H  
ATOM   3740 HG13 ILE A 257     -17.753  -7.425  22.654  1.00 95.80           H  
ATOM   3741  CG2 ILE A 257     -20.974  -8.756  22.434  1.00 95.80           C  
ATOM   3742 HG21 ILE A 257     -21.958  -8.343  22.212  1.00 95.80           H  
ATOM   3743 HG22 ILE A 257     -21.026  -9.200  23.428  1.00 95.80           H  
ATOM   3744 HG23 ILE A 257     -20.747  -9.528  21.700  1.00 95.80           H  
ATOM   3745  CD1 ILE A 257     -18.338  -8.957  23.984  1.00 95.80           C  
ATOM   3746 HD11 ILE A 257     -18.912  -9.884  23.959  1.00 95.80           H  
ATOM   3747 HD12 ILE A 257     -17.288  -9.198  24.147  1.00 95.80           H  
ATOM   3748 HD13 ILE A 257     -18.692  -8.318  24.793  1.00 95.80           H  
ATOM   3749  N   SER A 258     -22.024  -6.770  19.840  1.00 94.39           N  
ATOM   3750  H   SER A 258     -21.694  -7.611  19.389  1.00 94.39           H  
ATOM   3751  CA  SER A 258     -23.396  -6.354  19.571  1.00 94.39           C  
ATOM   3752  HA  SER A 258     -23.622  -5.494  20.201  1.00 94.39           H  
ATOM   3753  C   SER A 258     -24.386  -7.436  19.976  1.00 94.39           C  
ATOM   3754  CB  SER A 258     -23.586  -5.891  18.123  1.00 94.39           C  
ATOM   3755  HB2 SER A 258     -24.624  -5.593  17.978  1.00 94.39           H  
ATOM   3756  HB3 SER A 258     -22.950  -5.026  17.936  1.00 94.39           H  
ATOM   3757  O   SER A 258     -24.081  -8.631  19.951  1.00 94.39           O  
ATOM   3758  OG  SER A 258     -23.265  -6.910  17.203  1.00 94.39           O  
ATOM   3759  HG  SER A 258     -22.313  -7.030  17.196  1.00 94.39           H  
ATOM   3760  N   MET A 259     -25.569  -6.998  20.387  1.00 94.43           N  
ATOM   3761  H   MET A 259     -25.744  -6.003  20.375  1.00 94.43           H  
ATOM   3762  CA  MET A 259     -26.699  -7.857  20.692  1.00 94.43           C  
ATOM   3763  HA  MET A 259     -26.467  -8.867  20.353  1.00 94.43           H  
ATOM   3764  C   MET A 259     -27.922  -7.353  19.940  1.00 94.43           C  
ATOM   3765  CB  MET A 259     -26.947  -7.909  22.203  1.00 94.43           C  
ATOM   3766  HB2 MET A 259     -27.263  -6.921  22.537  1.00 94.43           H  
ATOM   3767  HB3 MET A 259     -26.014  -8.169  22.704  1.00 94.43           H  
ATOM   3768  O   MET A 259     -28.214  -6.157  19.949  1.00 94.43           O  
ATOM   3769  CG  MET A 259     -28.031  -8.922  22.594  1.00 94.43           C  
ATOM   3770  HG2 MET A 259     -27.742  -9.913  22.245  1.00 94.43           H  
ATOM   3771  HG3 MET A 259     -28.960  -8.649  22.094  1.00 94.43           H  
ATOM   3772  SD  MET A 259     -28.375  -8.996  24.376  1.00 94.43           S  
ATOM   3773  CE  MET A 259     -26.878  -9.813  24.986  1.00 94.43           C  
ATOM   3774  HE1 MET A 259     -26.920  -9.873  26.073  1.00 94.43           H  
ATOM   3775  HE2 MET A 259     -26.830 -10.821  24.574  1.00 94.43           H  
ATOM   3776  HE3 MET A 259     -25.995  -9.247  24.690  1.00 94.43           H  
ATOM   3777  N   THR A 260     -28.642  -8.290  19.344  1.00 94.41           N  
ATOM   3778  H   THR A 260     -28.295  -9.238  19.368  1.00 94.41           H  
ATOM   3779  CA  THR A 260     -29.945  -8.084  18.728  1.00 94.41           C  
ATOM   3780  HA  THR A 260     -30.201  -7.025  18.762  1.00 94.41           H  
ATOM   3781  C   THR A 260     -30.983  -8.869  19.522  1.00 94.41           C  
ATOM   3782  CB  THR A 260     -29.921  -8.500  17.254  1.00 94.41           C  
ATOM   3783  HB  THR A 260     -29.652  -9.554  17.183  1.00 94.41           H  
ATOM   3784  O   THR A 260     -30.778 -10.046  19.826  1.00 94.41           O  
ATOM   3785  CG2 THR A 260     -31.262  -8.282  16.570  1.00 94.41           C  
ATOM   3786 HG21 THR A 260     -31.162  -8.466  15.500  1.00 94.41           H  
ATOM   3787 HG22 THR A 260     -31.597  -7.256  16.725  1.00 94.41           H  
ATOM   3788 HG23 THR A 260     -32.009  -8.969  16.966  1.00 94.41           H  
ATOM   3789  OG1 THR A 260     -28.961  -7.738  16.555  1.00 94.41           O  
ATOM   3790  HG1 THR A 260     -29.373  -6.899  16.340  1.00 94.41           H  
ATOM   3791  N   LEU A 261     -32.084  -8.210  19.869  1.00 93.27           N  
ATOM   3792  H   LEU A 261     -32.153  -7.241  19.593  1.00 93.27           H  
ATOM   3793  CA  LEU A 261     -33.243  -8.782  20.539  1.00 93.27           C  
ATOM   3794  HA  LEU A 261     -33.061  -9.836  20.749  1.00 93.27           H  
ATOM   3795  C   LEU A 261     -34.450  -8.661  19.607  1.00 93.27           C  
ATOM   3796  CB  LEU A 261     -33.470  -8.018  21.859  1.00 93.27           C  
ATOM   3797  HB2 LEU A 261     -33.796  -7.006  21.619  1.00 93.27           H  
ATOM   3798  HB3 LEU A 261     -32.525  -7.936  22.395  1.00 93.27           H  
ATOM   3799  O   LEU A 261     -34.906  -7.551  19.350  1.00 93.27           O  
ATOM   3800  CG  LEU A 261     -34.516  -8.671  22.777  1.00 93.27           C  
ATOM   3801  HG  LEU A 261     -35.407  -8.937  22.209  1.00 93.27           H  
ATOM   3802  CD1 LEU A 261     -33.925  -9.919  23.427  1.00 93.27           C  
ATOM   3803 HD11 LEU A 261     -34.600 -10.296  24.195  1.00 93.27           H  
ATOM   3804 HD12 LEU A 261     -33.766 -10.686  22.669  1.00 93.27           H  
ATOM   3805 HD13 LEU A 261     -32.973  -9.676  23.898  1.00 93.27           H  
ATOM   3806  CD2 LEU A 261     -34.923  -7.717  23.900  1.00 93.27           C  
ATOM   3807 HD21 LEU A 261     -35.362  -6.819  23.466  1.00 93.27           H  
ATOM   3808 HD22 LEU A 261     -35.668  -8.192  24.539  1.00 93.27           H  
ATOM   3809 HD23 LEU A 261     -34.051  -7.439  24.492  1.00 93.27           H  
ATOM   3810  N   ALA A 262     -34.979  -9.786  19.134  1.00 93.76           N  
ATOM   3811  H   ALA A 262     -34.521 -10.662  19.345  1.00 93.76           H  
ATOM   3812  CA  ALA A 262     -36.206  -9.832  18.341  1.00 93.76           C  
ATOM   3813  HA  ALA A 262     -36.510  -8.821  18.071  1.00 93.76           H  
ATOM   3814  C   ALA A 262     -37.341 -10.461  19.162  1.00 93.76           C  
ATOM   3815  CB  ALA A 262     -35.928 -10.578  17.033  1.00 93.76           C  
ATOM   3816  HB1 ALA A 262     -36.836 -10.609  16.431  1.00 93.76           H  
ATOM   3817  HB2 ALA A 262     -35.156 -10.055  16.469  1.00 93.76           H  
ATOM   3818  HB3 ALA A 262     -35.596 -11.596  17.240  1.00 93.76           H  
ATOM   3819  O   ALA A 262     -37.222 -11.605  19.613  1.00 93.76           O  
ATOM   3820  N   ILE A 263     -38.435  -9.727  19.381  1.00 92.89           N  
ATOM   3821  H   ILE A 263     -38.495  -8.816  18.949  1.00 92.89           H  
ATOM   3822  CA  ILE A 263     -39.569 -10.205  20.186  1.00 92.89           C  
ATOM   3823  HA  ILE A 263     -39.170 -10.658  21.094  1.00 92.89           H  
ATOM   3824  C   ILE A 263     -40.335 -11.288  19.422  1.00 92.89           C  
ATOM   3825  CB  ILE A 263     -40.502  -9.050  20.607  1.00 92.89           C  
ATOM   3826  HB  ILE A 263     -40.969  -8.656  19.704  1.00 92.89           H  
ATOM   3827  O   ILE A 263     -40.830 -11.078  18.316  1.00 92.89           O  
ATOM   3828  CG1 ILE A 263     -39.763  -7.868  21.272  1.00 92.89           C  
ATOM   3829 HG12 ILE A 263     -40.489  -7.087  21.499  1.00 92.89           H  
ATOM   3830 HG13 ILE A 263     -39.055  -7.443  20.561  1.00 92.89           H  
ATOM   3831  CG2 ILE A 263     -41.628  -9.570  21.523  1.00 92.89           C  
ATOM   3832 HG21 ILE A 263     -42.279 -10.247  20.971  1.00 92.89           H  
ATOM   3833 HG22 ILE A 263     -41.213 -10.094  22.384  1.00 92.89           H  
ATOM   3834 HG23 ILE A 263     -42.233  -8.730  21.866  1.00 92.89           H  
ATOM   3835  CD1 ILE A 263     -39.003  -8.205  22.555  1.00 92.89           C  
ATOM   3836 HD11 ILE A 263     -39.709  -8.541  23.314  1.00 92.89           H  
ATOM   3837 HD12 ILE A 263     -38.498  -7.309  22.917  1.00 92.89           H  
ATOM   3838 HD13 ILE A 263     -38.252  -8.971  22.356  1.00 92.89           H  
ATOM   3839  N   VAL A 264     -40.475 -12.470  20.023  1.00 92.03           N  
ATOM   3840  H   VAL A 264     -40.134 -12.578  20.968  1.00 92.03           H  
ATOM   3841  CA  VAL A 264     -41.173 -13.590  19.385  1.00 92.03           C  
ATOM   3842  HA  VAL A 264     -40.754 -13.718  18.387  1.00 92.03           H  
ATOM   3843  C   VAL A 264     -42.658 -13.258  19.240  1.00 92.03           C  
ATOM   3844  CB  VAL A 264     -40.969 -14.908  20.154  1.00 92.03           C  
ATOM   3845  HB  VAL A 264     -41.304 -14.782  21.184  1.00 92.03           H  
ATOM   3846  O   VAL A 264     -43.353 -13.011  20.225  1.00 92.03           O  
ATOM   3847  CG1 VAL A 264     -41.757 -16.068  19.528  1.00 92.03           C  
ATOM   3848 HG11 VAL A 264     -41.536 -16.991  20.064  1.00 92.03           H  
ATOM   3849 HG12 VAL A 264     -41.482 -16.185  18.480  1.00 92.03           H  
ATOM   3850 HG13 VAL A 264     -42.828 -15.881  19.606  1.00 92.03           H  
ATOM   3851  CG2 VAL A 264     -39.491 -15.324  20.160  1.00 92.03           C  
ATOM   3852 HG21 VAL A 264     -39.364 -16.241  20.735  1.00 92.03           H  
ATOM   3853 HG22 VAL A 264     -38.886 -14.541  20.618  1.00 92.03           H  
ATOM   3854 HG23 VAL A 264     -39.140 -15.481  19.140  1.00 92.03           H  
ATOM   3855  N   GLY A 265     -43.156 -13.316  18.005  1.00 90.84           N  
ATOM   3856  H   GLY A 265     -42.504 -13.417  17.240  1.00 90.84           H  
ATOM   3857  CA  GLY A 265     -44.565 -13.079  17.684  1.00 90.84           C  
ATOM   3858  HA2 GLY A 265     -44.819 -13.644  16.787  1.00 90.84           H  
ATOM   3859  HA3 GLY A 265     -45.190 -13.437  18.502  1.00 90.84           H  
ATOM   3860  C   GLY A 265     -44.933 -11.616  17.424  1.00 90.84           C  
ATOM   3861  O   GLY A 265     -46.108 -11.349  17.187  1.00 90.84           O  
ATOM   3862  N   GLN A 266     -43.965 -10.696  17.431  1.00 87.50           N  
ATOM   3863  H   GLN A 266     -43.014 -10.970  17.633  1.00 87.50           H  
ATOM   3864  CA  GLN A 266     -44.148  -9.318  16.978  1.00 87.50           C  
ATOM   3865  HA  GLN A 266     -45.180  -9.156  16.667  1.00 87.50           H  
ATOM   3866  C   GLN A 266     -43.250  -9.067  15.763  1.00 87.50           C  
ATOM   3867  CB  GLN A 266     -43.847  -8.335  18.114  1.00 87.50           C  
ATOM   3868  HB2 GLN A 266     -42.831  -8.504  18.471  1.00 87.50           H  
ATOM   3869  HB3 GLN A 266     -43.913  -7.324  17.713  1.00 87.50           H  
ATOM   3870  O   GLN A 266     -42.032  -9.198  15.845  1.00 87.50           O  
ATOM   3871  CG  GLN A 266     -44.816  -8.465  19.299  1.00 87.50           C  
ATOM   3872  HG2 GLN A 266     -45.841  -8.376  18.939  1.00 87.50           H  
ATOM   3873  HG3 GLN A 266     -44.695  -9.445  19.760  1.00 87.50           H  
ATOM   3874  CD  GLN A 266     -44.587  -7.394  20.363  1.00 87.50           C  
ATOM   3875  NE2 GLN A 266     -45.158  -7.533  21.538  1.00 87.50           N  
ATOM   3876 HE21 GLN A 266     -45.029  -6.737  22.147  1.00 87.50           H  
ATOM   3877 HE22 GLN A 266     -45.789  -8.298  21.727  1.00 87.50           H  
ATOM   3878  OE1 GLN A 266     -43.893  -6.415  20.185  1.00 87.50           O  
ATOM   3879  N   GLU A 267     -43.862  -8.758  14.622  1.00 86.12           N  
ATOM   3880  H   GLU A 267     -44.856  -8.577  14.633  1.00 86.12           H  
ATOM   3881  CA  GLU A 267     -43.133  -8.324  13.426  1.00 86.12           C  
ATOM   3882  HA  GLU A 267     -42.288  -8.995  13.272  1.00 86.12           H  
ATOM   3883  C   GLU A 267     -42.569  -6.913  13.669  1.00 86.12           C  
ATOM   3884  CB  GLU A 267     -44.067  -8.437  12.207  1.00 86.12           C  
ATOM   3885  HB2 GLU A 267     -44.800  -7.630  12.233  1.00 86.12           H  
ATOM   3886  HB3 GLU A 267     -44.602  -9.383  12.297  1.00 86.12           H  
ATOM   3887  O   GLU A 267     -43.166  -6.137  14.414  1.00 86.12           O  
ATOM   3888  CG  GLU A 267     -43.345  -8.442  10.848  1.00 86.12           C  
ATOM   3889  HG2 GLU A 267     -42.511  -9.141  10.909  1.00 86.12           H  
ATOM   3890  HG3 GLU A 267     -42.939  -7.449  10.659  1.00 86.12           H  
ATOM   3891  CD  GLU A 267     -44.259  -8.864   9.673  1.00 86.12           C  
ATOM   3892  OE1 GLU A 267     -43.717  -9.152   8.578  1.00 86.12           O  
ATOM   3893  OE2 GLU A 267     -45.493  -8.997   9.869  1.00 86.12           O  
ATOM   3894  N   ASP A 268     -41.397  -6.611  13.108  1.00 83.34           N  
ATOM   3895  H   ASP A 268     -41.031  -7.239  12.407  1.00 83.34           H  
ATOM   3896  CA  ASP A 268     -40.680  -5.331  13.251  1.00 83.34           C  
ATOM   3897  HA  ASP A 268     -39.746  -5.449  12.703  1.00 83.34           H  
ATOM   3898  C   ASP A 268     -40.231  -4.938  14.681  1.00 83.34           C  
ATOM   3899  CB  ASP A 268     -41.447  -4.213  12.520  1.00 83.34           C  
ATOM   3900  HB2 ASP A 268     -42.385  -4.014  13.037  1.00 83.34           H  
ATOM   3901  HB3 ASP A 268     -40.853  -3.299  12.548  1.00 83.34           H  
ATOM   3902  O   ASP A 268     -39.646  -3.874  14.876  1.00 83.34           O  
ATOM   3903  CG  ASP A 268     -41.727  -4.549  11.049  1.00 83.34           C  
ATOM   3904  OD1 ASP A 268     -40.824  -5.128  10.399  1.00 83.34           O  
ATOM   3905  OD2 ASP A 268     -42.827  -4.196  10.564  1.00 83.34           O  
ATOM   3906  N   ALA A 269     -40.408  -5.809  15.681  1.00 88.53           N  
ATOM   3907  H   ALA A 269     -40.953  -6.635  15.483  1.00 88.53           H  
ATOM   3908  CA  ALA A 269     -39.921  -5.608  17.050  1.00 88.53           C  
ATOM   3909  HA  ALA A 269     -39.874  -4.536  17.245  1.00 88.53           H  
ATOM   3910  C   ALA A 269     -38.491  -6.155  17.237  1.00 88.53           C  
ATOM   3911  CB  ALA A 269     -40.943  -6.197  18.025  1.00 88.53           C  
ATOM   3912  HB1 ALA A 269     -41.916  -5.735  17.859  1.00 88.53           H  
ATOM   3913  HB2 ALA A 269     -41.016  -7.271  17.855  1.00 88.53           H  
ATOM   3914  HB3 ALA A 269     -40.631  -6.003  19.051  1.00 88.53           H  
ATOM   3915  O   ALA A 269     -38.254  -7.068  18.038  1.00 88.53           O  
ATOM   3916  N   GLU A 270     -37.544  -5.612  16.468  1.00 90.76           N  
ATOM   3917  H   GLU A 270     -37.822  -4.860  15.854  1.00 90.76           H  
ATOM   3918  CA  GLU A 270     -36.113  -5.917  16.565  1.00 90.76           C  
ATOM   3919  HA  GLU A 270     -35.985  -6.744  17.262  1.00 90.76           H  
ATOM   3920  C   GLU A 270     -35.331  -4.723  17.117  1.00 90.76           C  
ATOM   3921  CB  GLU A 270     -35.542  -6.387  15.215  1.00 90.76           C  
ATOM   3922  HB2 GLU A 270     -35.580  -5.570  14.494  1.00 90.76           H  
ATOM   3923  HB3 GLU A 270     -36.148  -7.213  14.844  1.00 90.76           H  
ATOM   3924  O   GLU A 270     -35.404  -3.605  16.610  1.00 90.76           O  
ATOM   3925  CG  GLU A 270     -34.091  -6.865  15.380  1.00 90.76           C  
ATOM   3926  HG2 GLU A 270     -33.483  -6.047  15.767  1.00 90.76           H  
ATOM   3927  HG3 GLU A 270     -34.074  -7.666  16.120  1.00 90.76           H  
ATOM   3928  CD  GLU A 270     -33.467  -7.370  14.073  1.00 90.76           C  
ATOM   3929  OE1 GLU A 270     -32.485  -6.735  13.620  1.00 90.76           O  
ATOM   3930  OE2 GLU A 270     -33.917  -8.429  13.581  1.00 90.76           O  
ATOM   3931  N   TYR A 271     -34.522  -4.982  18.138  1.00 91.69           N  
ATOM   3932  H   TYR A 271     -34.534  -5.915  18.525  1.00 91.69           H  
ATOM   3933  CA  TYR A 271     -33.719  -3.974  18.812  1.00 91.69           C  
ATOM   3934  HA  TYR A 271     -33.811  -3.017  18.300  1.00 91.69           H  
ATOM   3935  C   TYR A 271     -32.259  -4.405  18.802  1.00 91.69           C  
ATOM   3936  CB  TYR A 271     -34.250  -3.805  20.235  1.00 91.69           C  
ATOM   3937  HB2 TYR A 271     -33.700  -3.009  20.737  1.00 91.69           H  
ATOM   3938  HB3 TYR A 271     -34.093  -4.744  20.766  1.00 91.69           H  
ATOM   3939  O   TYR A 271     -31.923  -5.472  19.312  1.00 91.69           O  
ATOM   3940  CG  TYR A 271     -35.720  -3.490  20.317  1.00 91.69           C  
ATOM   3941  CD1 TYR A 271     -36.163  -2.172  20.113  1.00 91.69           C  
ATOM   3942  HD1 TYR A 271     -35.459  -1.383  19.895  1.00 91.69           H  
ATOM   3943  CD2 TYR A 271     -36.641  -4.528  20.560  1.00 91.69           C  
ATOM   3944  HD2 TYR A 271     -36.297  -5.546  20.666  1.00 91.69           H  
ATOM   3945  CE1 TYR A 271     -37.539  -1.893  20.151  1.00 91.69           C  
ATOM   3946  HE1 TYR A 271     -37.908  -0.895  19.968  1.00 91.69           H  
ATOM   3947  CE2 TYR A 271     -38.017  -4.246  20.616  1.00 91.69           C  
ATOM   3948  HE2 TYR A 271     -38.732  -5.037  20.785  1.00 91.69           H  
ATOM   3949  OH  TYR A 271     -39.787  -2.629  20.487  1.00 91.69           O  
ATOM   3950  HH  TYR A 271     -40.360  -3.396  20.551  1.00 91.69           H  
ATOM   3951  CZ  TYR A 271     -38.465  -2.923  20.417  1.00 91.69           C  
ATOM   3952  N   THR A 272     -31.378  -3.564  18.265  1.00 92.42           N  
ATOM   3953  H   THR A 272     -31.712  -2.686  17.894  1.00 92.42           H  
ATOM   3954  CA  THR A 272     -29.936  -3.836  18.210  1.00 92.42           C  
ATOM   3955  HA  THR A 272     -29.735  -4.792  18.693  1.00 92.42           H  
ATOM   3956  C   THR A 272     -29.154  -2.772  18.975  1.00 92.42           C  
ATOM   3957  CB  THR A 272     -29.457  -3.976  16.757  1.00 92.42           C  
ATOM   3958  HB  THR A 272     -29.714  -3.082  16.188  1.00 92.42           H  
ATOM   3959  O   THR A 272     -29.400  -1.579  18.818  1.00 92.42           O  
ATOM   3960  CG2 THR A 272     -27.952  -4.229  16.652  1.00 92.42           C  
ATOM   3961 HG21 THR A 272     -27.694  -4.446  15.616  1.00 92.42           H  
ATOM   3962 HG22 THR A 272     -27.672  -5.080  17.273  1.00 92.42           H  
ATOM   3963 HG23 THR A 272     -27.397  -3.344  16.967  1.00 92.42           H  
ATOM   3964  OG1 THR A 272     -30.060  -5.107  16.168  1.00 92.42           O  
ATOM   3965  HG1 THR A 272     -30.883  -4.855  15.743  1.00 92.42           H  
ATOM   3966  N   ALA A 273     -28.181  -3.197  19.780  1.00 93.41           N  
ATOM   3967  H   ALA A 273     -28.042  -4.193  19.872  1.00 93.41           H  
ATOM   3968  CA  ALA A 273     -27.211  -2.314  20.422  1.00 93.41           C  
ATOM   3969  HA  ALA A 273     -27.170  -1.374  19.871  1.00 93.41           H  
ATOM   3970  C   ALA A 273     -25.803  -2.916  20.376  1.00 93.41           C  
ATOM   3971  CB  ALA A 273     -27.645  -1.989  21.858  1.00 93.41           C  
ATOM   3972  HB1 ALA A 273     -27.967  -2.891  22.377  1.00 93.41           H  
ATOM   3973  HB2 ALA A 273     -26.821  -1.535  22.409  1.00 93.41           H  
ATOM   3974  HB3 ALA A 273     -28.463  -1.269  21.828  1.00 93.41           H  
ATOM   3975  O   ALA A 273     -25.624  -4.133  20.326  1.00 93.41           O  
ATOM   3976  N   SER A 274     -24.796  -2.048  20.421  1.00 92.14           N  
ATOM   3977  H   SER A 274     -25.010  -1.063  20.479  1.00 92.14           H  
ATOM   3978  CA  SER A 274     -23.380  -2.398  20.543  1.00 92.14           C  
ATOM   3979  HA  SER A 274     -23.267  -3.482  20.524  1.00 92.14           H  
ATOM   3980  C   SER A 274     -22.813  -1.918  21.886  1.00 92.14           C  
ATOM   3981  CB  SER A 274     -22.616  -1.842  19.336  1.00 92.14           C  
ATOM   3982  HB2 SER A 274     -23.041  -2.262  18.424  1.00 92.14           H  
ATOM   3983  HB3 SER A 274     -21.567  -2.133  19.393  1.00 92.14           H  
ATOM   3984  O   SER A 274     -23.500  -1.255  22.664  1.00 92.14           O  
ATOM   3985  OG  SER A 274     -22.719  -0.432  19.290  1.00 92.14           O  
ATOM   3986  HG  SER A 274     -22.323  -0.120  18.474  1.00 92.14           H  
ATOM   3987  N   GLY A 275     -21.565  -2.280  22.194  1.00 91.57           N  
ATOM   3988  H   GLY A 275     -21.063  -2.868  21.543  1.00 91.57           H  
ATOM   3989  CA  GLY A 275     -20.903  -1.898  23.449  1.00 91.57           C  
ATOM   3990  HA2 GLY A 275     -21.212  -0.892  23.735  1.00 91.57           H  
ATOM   3991  HA3 GLY A 275     -19.825  -1.888  23.286  1.00 91.57           H  
ATOM   3992  C   GLY A 275     -21.182  -2.833  24.629  1.00 91.57           C  
ATOM   3993  O   GLY A 275     -20.968  -2.454  25.781  1.00 91.57           O  
ATOM   3994  N   PHE A 276     -21.647  -4.058  24.370  1.00 94.27           N  
ATOM   3995  H   PHE A 276     -21.769  -4.335  23.407  1.00 94.27           H  
ATOM   3996  CA  PHE A 276     -21.753  -5.081  25.409  1.00 94.27           C  
ATOM   3997  HA  PHE A 276     -22.268  -4.647  26.265  1.00 94.27           H  
ATOM   3998  C   PHE A 276     -20.359  -5.513  25.881  1.00 94.27           C  
ATOM   3999  CB  PHE A 276     -22.585  -6.277  24.916  1.00 94.27           C  
ATOM   4000  HB2 PHE A 276     -22.430  -7.116  25.594  1.00 94.27           H  
ATOM   4001  HB3 PHE A 276     -22.233  -6.582  23.931  1.00 94.27           H  
ATOM   4002  O   PHE A 276     -19.392  -5.529  25.124  1.00 94.27           O  
ATOM   4003  CG  PHE A 276     -24.071  -5.996  24.830  1.00 94.27           C  
ATOM   4004  CD1 PHE A 276     -24.957  -6.546  25.777  1.00 94.27           C  
ATOM   4005  HD1 PHE A 276     -24.587  -7.200  26.553  1.00 94.27           H  
ATOM   4006  CD2 PHE A 276     -24.572  -5.170  23.806  1.00 94.27           C  
ATOM   4007  HD2 PHE A 276     -23.913  -4.765  23.053  1.00 94.27           H  
ATOM   4008  CE1 PHE A 276     -26.329  -6.240  25.723  1.00 94.27           C  
ATOM   4009  HE1 PHE A 276     -27.013  -6.663  26.445  1.00 94.27           H  
ATOM   4010  CE2 PHE A 276     -25.939  -4.862  23.759  1.00 94.27           C  
ATOM   4011  HE2 PHE A 276     -26.314  -4.231  22.967  1.00 94.27           H  
ATOM   4012  CZ  PHE A 276     -26.818  -5.387  24.720  1.00 94.27           C  
ATOM   4013  HZ  PHE A 276     -27.872  -5.154  24.669  1.00 94.27           H  
ATOM   4014  N   THR A 277     -20.260  -5.909  27.146  1.00 94.69           N  
ATOM   4015  H   THR A 277     -21.100  -5.884  27.706  1.00 94.69           H  
ATOM   4016  CA  THR A 277     -19.039  -6.461  27.748  1.00 94.69           C  
ATOM   4017  HA  THR A 277     -18.203  -6.313  27.065  1.00 94.69           H  
ATOM   4018  C   THR A 277     -19.197  -7.959  27.969  1.00 94.69           C  
ATOM   4019  CB  THR A 277     -18.681  -5.756  29.064  1.00 94.69           C  
ATOM   4020  HB  THR A 277     -17.810  -6.246  29.500  1.00 94.69           H  
ATOM   4021  O   THR A 277     -20.281  -8.423  28.318  1.00 94.69           O  
ATOM   4022  CG2 THR A 277     -18.353  -4.280  28.855  1.00 94.69           C  
ATOM   4023 HG21 THR A 277     -19.218  -3.746  28.464  1.00 94.69           H  
ATOM   4024 HG22 THR A 277     -17.531  -4.183  28.146  1.00 94.69           H  
ATOM   4025 HG23 THR A 277     -18.055  -3.834  29.805  1.00 94.69           H  
ATOM   4026  OG1 THR A 277     -19.746  -5.821  29.984  1.00 94.69           O  
ATOM   4027  HG1 THR A 277     -20.493  -5.378  29.574  1.00 94.69           H  
ATOM   4028  N   LYS A 278     -18.122  -8.731  27.787  1.00 94.48           N  
ATOM   4029  H   LYS A 278     -17.264  -8.287  27.491  1.00 94.48           H  
ATOM   4030  CA  LYS A 278     -18.090 -10.184  28.009  1.00 94.48           C  
ATOM   4031  HA  LYS A 278     -19.105 -10.547  28.173  1.00 94.48           H  
ATOM   4032  C   LYS A 278     -17.266 -10.510  29.245  1.00 94.48           C  
ATOM   4033  CB  LYS A 278     -17.551 -10.869  26.746  1.00 94.48           C  
ATOM   4034  HB2 LYS A 278     -16.607 -10.398  26.471  1.00 94.48           H  
ATOM   4035  HB3 LYS A 278     -18.275 -10.691  25.951  1.00 94.48           H  
ATOM   4036  O   LYS A 278     -16.132 -10.065  29.382  1.00 94.48           O  
ATOM   4037  CG  LYS A 278     -17.338 -12.390  26.835  1.00 94.48           C  
ATOM   4038  HG2 LYS A 278     -18.292 -12.880  27.029  1.00 94.48           H  
ATOM   4039  HG3 LYS A 278     -16.632 -12.628  27.631  1.00 94.48           H  
ATOM   4040  CD  LYS A 278     -16.767 -12.869  25.491  1.00 94.48           C  
ATOM   4041  HD2 LYS A 278     -17.479 -12.607  24.709  1.00 94.48           H  
ATOM   4042  HD3 LYS A 278     -15.842 -12.331  25.286  1.00 94.48           H  
ATOM   4043  CE  LYS A 278     -16.481 -14.374  25.422  1.00 94.48           C  
ATOM   4044  HE2 LYS A 278     -15.698 -14.620  26.140  1.00 94.48           H  
ATOM   4045  HE3 LYS A 278     -17.391 -14.915  25.684  1.00 94.48           H  
ATOM   4046  NZ  LYS A 278     -16.061 -14.743  24.045  1.00 94.48           N  
ATOM   4047  HZ1 LYS A 278     -15.791 -15.705  23.897  1.00 94.48           H  
ATOM   4048  HZ2 LYS A 278     -16.803 -14.544  23.390  1.00 94.48           H  
ATOM   4049  HZ3 LYS A 278     -15.378 -14.111  23.651  1.00 94.48           H  
ATOM   4050  N   THR A 279     -17.811 -11.348  30.120  1.00 95.50           N  
ATOM   4051  H   THR A 279     -18.754 -11.661  29.938  1.00 95.50           H  
ATOM   4052  CA  THR A 279     -17.082 -11.947  31.246  1.00 95.50           C  
ATOM   4053  HA  THR A 279     -16.025 -11.694  31.162  1.00 95.50           H  
ATOM   4054  C   THR A 279     -17.187 -13.466  31.182  1.00 95.50           C  
ATOM   4055  CB  THR A 279     -17.562 -11.416  32.605  1.00 95.50           C  
ATOM   4056  HB  THR A 279     -17.038 -11.952  33.397  1.00 95.50           H  
ATOM   4057  O   THR A 279     -18.235 -14.009  30.829  1.00 95.50           O  
ATOM   4058  CG2 THR A 279     -17.300  -9.921  32.775  1.00 95.50           C  
ATOM   4059 HG21 THR A 279     -17.601  -9.611  33.776  1.00 95.50           H  
ATOM   4060 HG22 THR A 279     -16.236  -9.718  32.648  1.00 95.50           H  
ATOM   4061 HG23 THR A 279     -17.859  -9.346  32.038  1.00 95.50           H  
ATOM   4062  OG1 THR A 279     -18.943 -11.612  32.759  1.00 95.50           O  
ATOM   4063  HG1 THR A 279     -19.372 -11.105  32.066  1.00 95.50           H  
ATOM   4064  N   VAL A 280     -16.098 -14.166  31.500  1.00 94.57           N  
ATOM   4065  H   VAL A 280     -15.267 -13.675  31.798  1.00 94.57           H  
ATOM   4066  CA  VAL A 280     -16.035 -15.635  31.491  1.00 94.57           C  
ATOM   4067  HA  VAL A 280     -17.023 -16.040  31.270  1.00 94.57           H  
ATOM   4068  C   VAL A 280     -15.639 -16.121  32.882  1.00 94.57           C  
ATOM   4069  CB  VAL A 280     -15.072 -16.161  30.406  1.00 94.57           C  
ATOM   4070  HB  VAL A 280     -14.061 -15.814  30.620  1.00 94.57           H  
ATOM   4071  O   VAL A 280     -14.555 -15.815  33.365  1.00 94.57           O  
ATOM   4072  CG1 VAL A 280     -15.069 -17.696  30.370  1.00 94.57           C  
ATOM   4073 HG11 VAL A 280     -14.697 -18.092  31.315  1.00 94.57           H  
ATOM   4074 HG12 VAL A 280     -14.411 -18.048  29.576  1.00 94.57           H  
ATOM   4075 HG13 VAL A 280     -16.077 -18.074  30.198  1.00 94.57           H  
ATOM   4076  CG2 VAL A 280     -15.465 -15.666  29.004  1.00 94.57           C  
ATOM   4077 HG21 VAL A 280     -15.403 -14.579  28.959  1.00 94.57           H  
ATOM   4078 HG22 VAL A 280     -14.777 -16.075  28.264  1.00 94.57           H  
ATOM   4079 HG23 VAL A 280     -16.481 -15.980  28.767  1.00 94.57           H  
ATOM   4080  N   ASP A 281     -16.521 -16.887  33.517  1.00 94.76           N  
ATOM   4081  H   ASP A 281     -17.377 -17.116  33.032  1.00 94.76           H  
ATOM   4082  CA  ASP A 281     -16.250 -17.638  34.742  1.00 94.76           C  
ATOM   4083  HA  ASP A 281     -15.393 -17.209  35.261  1.00 94.76           H  
ATOM   4084  C   ASP A 281     -15.906 -19.079  34.342  1.00 94.76           C  
ATOM   4085  CB  ASP A 281     -17.465 -17.530  35.684  1.00 94.76           C  
ATOM   4086  HB2 ASP A 281     -18.346 -17.923  35.177  1.00 94.76           H  
ATOM   4087  HB3 ASP A 281     -17.646 -16.475  35.891  1.00 94.76           H  
ATOM   4088  O   ASP A 281     -16.784 -19.880  34.004  1.00 94.76           O  
ATOM   4089  CG  ASP A 281     -17.307 -18.265  37.024  1.00 94.76           C  
ATOM   4090  OD1 ASP A 281     -16.498 -19.213  37.107  1.00 94.76           O  
ATOM   4091  OD2 ASP A 281     -18.075 -17.936  37.966  1.00 94.76           O  
ATOM   4092  N   THR A 282     -14.611 -19.397  34.335  1.00 93.98           N  
ATOM   4093  H   THR A 282     -13.932 -18.699  34.602  1.00 93.98           H  
ATOM   4094  CA  THR A 282     -14.104 -20.715  33.929  1.00 93.98           C  
ATOM   4095  HA  THR A 282     -14.570 -20.997  32.985  1.00 93.98           H  
ATOM   4096  C   THR A 282     -14.438 -21.814  34.933  1.00 93.98           C  
ATOM   4097  CB  THR A 282     -12.582 -20.678  33.721  1.00 93.98           C  
ATOM   4098  HB  THR A 282     -12.213 -21.692  33.567  1.00 93.98           H  
ATOM   4099  O   THR A 282     -14.609 -22.960  34.531  1.00 93.98           O  
ATOM   4100  CG2 THR A 282     -12.199 -19.831  32.507  1.00 93.98           C  
ATOM   4101 HG21 THR A 282     -11.119 -19.870  32.369  1.00 93.98           H  
ATOM   4102 HG22 THR A 282     -12.500 -18.795  32.658  1.00 93.98           H  
ATOM   4103 HG23 THR A 282     -12.685 -20.224  31.614  1.00 93.98           H  
ATOM   4104  OG1 THR A 282     -11.935 -20.108  34.839  1.00 93.98           O  
ATOM   4105  HG1 THR A 282     -11.997 -20.715  35.581  1.00 93.98           H  
ATOM   4106  N   GLU A 283     -14.568 -21.492  36.224  1.00 95.30           N  
ATOM   4107  H   GLU A 283     -14.569 -20.516  36.486  1.00 95.30           H  
ATOM   4108  CA  GLU A 283     -14.910 -22.473  37.265  1.00 95.30           C  
ATOM   4109  HA  GLU A 283     -14.263 -23.346  37.179  1.00 95.30           H  
ATOM   4110  C   GLU A 283     -16.355 -22.953  37.119  1.00 95.30           C  
ATOM   4111  CB  GLU A 283     -14.740 -21.863  38.664  1.00 95.30           C  
ATOM   4112  HB2 GLU A 283     -15.090 -22.592  39.394  1.00 95.30           H  
ATOM   4113  HB3 GLU A 283     -15.366 -20.974  38.744  1.00 95.30           H  
ATOM   4114  O   GLU A 283     -16.648 -24.136  37.294  1.00 95.30           O  
ATOM   4115  CG  GLU A 283     -13.291 -21.495  39.008  1.00 95.30           C  
ATOM   4116  HG2 GLU A 283     -12.677 -22.392  38.925  1.00 95.30           H  
ATOM   4117  HG3 GLU A 283     -12.926 -20.767  38.284  1.00 95.30           H  
ATOM   4118  CD  GLU A 283     -13.148 -20.907  40.425  1.00 95.30           C  
ATOM   4119  OE1 GLU A 283     -11.987 -20.650  40.813  1.00 95.30           O  
ATOM   4120  OE2 GLU A 283     -14.179 -20.732  41.120  1.00 95.30           O  
ATOM   4121  N   LYS A 284     -17.262 -22.036  36.762  1.00 93.27           N  
ATOM   4122  H   LYS A 284     -16.948 -21.078  36.707  1.00 93.27           H  
ATOM   4123  CA  LYS A 284     -18.679 -22.343  36.524  1.00 93.27           C  
ATOM   4124  HA  LYS A 284     -18.927 -23.254  37.068  1.00 93.27           H  
ATOM   4125  C   LYS A 284     -19.004 -22.653  35.064  1.00 93.27           C  
ATOM   4126  CB  LYS A 284     -19.565 -21.213  37.062  1.00 93.27           C  
ATOM   4127  HB2 LYS A 284     -20.608 -21.483  36.904  1.00 93.27           H  
ATOM   4128  HB3 LYS A 284     -19.358 -20.294  36.513  1.00 93.27           H  
ATOM   4129  O   LYS A 284     -20.175 -22.874  34.759  1.00 93.27           O  
ATOM   4130  CG  LYS A 284     -19.342 -20.977  38.560  1.00 93.27           C  
ATOM   4131  HG2 LYS A 284     -19.358 -21.930  39.090  1.00 93.27           H  
ATOM   4132  HG3 LYS A 284     -18.367 -20.514  38.712  1.00 93.27           H  
ATOM   4133  CD  LYS A 284     -20.448 -20.078  39.125  1.00 93.27           C  
ATOM   4134  HD2 LYS A 284     -21.361 -20.668  39.208  1.00 93.27           H  
ATOM   4135  HD3 LYS A 284     -20.631 -19.238  38.455  1.00 93.27           H  
ATOM   4136  CE  LYS A 284     -20.049 -19.568  40.510  1.00 93.27           C  
ATOM   4137  HE2 LYS A 284     -19.517 -20.366  41.030  1.00 93.27           H  
ATOM   4138  HE3 LYS A 284     -20.941 -19.314  41.082  1.00 93.27           H  
ATOM   4139  NZ  LYS A 284     -19.180 -18.381  40.375  1.00 93.27           N  
ATOM   4140  HZ1 LYS A 284     -18.605 -18.211  41.188  1.00 93.27           H  
ATOM   4141  HZ2 LYS A 284     -19.677 -17.547  40.095  1.00 93.27           H  
ATOM   4142  HZ3 LYS A 284     -18.540 -18.510  39.605  1.00 93.27           H  
ATOM   4143  N   ASN A 285     -18.004 -22.640  34.179  1.00 92.10           N  
ATOM   4144  H   ASN A 285     -17.077 -22.448  34.533  1.00 92.10           H  
ATOM   4145  CA  ASN A 285     -18.164 -22.771  32.731  1.00 92.10           C  
ATOM   4146  HA  ASN A 285     -17.233 -22.430  32.277  1.00 92.10           H  
ATOM   4147  C   ASN A 285     -19.274 -21.848  32.181  1.00 92.10           C  
ATOM   4148  CB  ASN A 285     -18.336 -24.259  32.383  1.00 92.10           C  
ATOM   4149  HB2 ASN A 285     -17.584 -24.846  32.911  1.00 92.10           H  
ATOM   4150  HB3 ASN A 285     -19.324 -24.594  32.699  1.00 92.10           H  
ATOM   4151  O   ASN A 285     -20.177 -22.285  31.467  1.00 92.10           O  
ATOM   4152  CG  ASN A 285     -18.148 -24.512  30.901  1.00 92.10           C  
ATOM   4153  ND2 ASN A 285     -19.068 -25.192  30.259  1.00 92.10           N  
ATOM   4154 HD21 ASN A 285     -19.946 -25.391  30.717  1.00 92.10           H  
ATOM   4155 HD22 ASN A 285     -18.932 -25.272  29.261  1.00 92.10           H  
ATOM   4156  OD1 ASN A 285     -17.165 -24.115  30.304  1.00 92.10           O  
ATOM   4157  N   ARG A 286     -19.251 -20.574  32.592  1.00 92.93           N  
ATOM   4158  H   ARG A 286     -18.453 -20.280  33.137  1.00 92.93           H  
ATOM   4159  CA  ARG A 286     -20.296 -19.582  32.304  1.00 92.93           C  
ATOM   4160  HA  ARG A 286     -21.038 -20.032  31.645  1.00 92.93           H  
ATOM   4161  C   ARG A 286     -19.711 -18.374  31.582  1.00 92.93           C  
ATOM   4162  CB  ARG A 286     -20.989 -19.187  33.619  1.00 92.93           C  
ATOM   4163  HB2 ARG A 286     -20.246 -18.765  34.296  1.00 92.93           H  
ATOM   4164  HB3 ARG A 286     -21.394 -20.089  34.079  1.00 92.93           H  
ATOM   4165  O   ARG A 286     -18.709 -17.816  32.016  1.00 92.93           O  
ATOM   4166  CG  ARG A 286     -22.120 -18.162  33.419  1.00 92.93           C  
ATOM   4167  HG2 ARG A 286     -21.731 -17.276  32.917  1.00 92.93           H  
ATOM   4168  HG3 ARG A 286     -22.903 -18.595  32.795  1.00 92.93           H  
ATOM   4169  CD  ARG A 286     -22.717 -17.701  34.751  1.00 92.93           C  
ATOM   4170  HD2 ARG A 286     -21.918 -17.278  35.359  1.00 92.93           H  
ATOM   4171  HD3 ARG A 286     -23.445 -16.918  34.541  1.00 92.93           H  
ATOM   4172  NE  ARG A 286     -23.377 -18.808  35.471  1.00 92.93           N  
ATOM   4173  HE  ARG A 286     -23.456 -19.680  34.968  1.00 92.93           H  
ATOM   4174  NH1 ARG A 286     -23.848 -17.656  37.394  1.00 92.93           N  
ATOM   4175 HH11 ARG A 286     -23.443 -16.838  36.961  1.00 92.93           H  
ATOM   4176 HH12 ARG A 286     -24.357 -17.574  38.262  1.00 92.93           H  
ATOM   4177  NH2 ARG A 286     -24.510 -19.783  37.184  1.00 92.93           N  
ATOM   4178 HH21 ARG A 286     -24.600 -20.620  36.627  1.00 92.93           H  
ATOM   4179 HH22 ARG A 286     -24.982 -19.715  38.074  1.00 92.93           H  
ATOM   4180  CZ  ARG A 286     -23.904 -18.745  36.677  1.00 92.93           C  
ATOM   4181  N   THR A 287     -20.391 -17.913  30.539  1.00 92.71           N  
ATOM   4182  H   THR A 287     -21.212 -18.417  30.235  1.00 92.71           H  
ATOM   4183  CA  THR A 287     -20.126 -16.625  29.883  1.00 92.71           C  
ATOM   4184  HA  THR A 287     -19.237 -16.167  30.316  1.00 92.71           H  
ATOM   4185  C   THR A 287     -21.304 -15.690  30.126  1.00 92.71           C  
ATOM   4186  CB  THR A 287     -19.876 -16.809  28.381  1.00 92.71           C  
ATOM   4187  HB  THR A 287     -20.774 -17.204  27.906  1.00 92.71           H  
ATOM   4188  O   THR A 287     -22.449 -16.107  29.978  1.00 92.71           O  
ATOM   4189  CG2 THR A 287     -19.476 -15.511  27.683  1.00 92.71           C  
ATOM   4190 HG21 THR A 287     -19.229 -15.720  26.642  1.00 92.71           H  
ATOM   4191 HG22 THR A 287     -18.618 -15.060  28.182  1.00 92.71           H  
ATOM   4192 HG23 THR A 287     -20.307 -14.807  27.698  1.00 92.71           H  
ATOM   4193  OG1 THR A 287     -18.819 -17.723  28.184  1.00 92.71           O  
ATOM   4194  HG1 THR A 287     -18.121 -17.513  28.809  1.00 92.71           H  
ATOM   4195  N   THR A 288     -21.026 -14.444  30.501  1.00 93.72           N  
ATOM   4196  H   THR A 288     -20.058 -14.169  30.590  1.00 93.72           H  
ATOM   4197  CA  THR A 288     -22.041 -13.406  30.716  1.00 93.72           C  
ATOM   4198  HA  THR A 288     -23.029 -13.801  30.480  1.00 93.72           H  
ATOM   4199  C   THR A 288     -21.753 -12.232  29.793  1.00 93.72           C  
ATOM   4200  CB  THR A 288     -22.068 -12.913  32.171  1.00 93.72           C  
ATOM   4201  HB  THR A 288     -21.181 -12.305  32.351  1.00 93.72           H  
ATOM   4202  O   THR A 288     -20.626 -11.732  29.781  1.00 93.72           O  
ATOM   4203  CG2 THR A 288     -23.286 -12.045  32.474  1.00 93.72           C  
ATOM   4204 HG21 THR A 288     -24.202 -12.591  32.249  1.00 93.72           H  
ATOM   4205 HG22 THR A 288     -23.256 -11.132  31.880  1.00 93.72           H  
ATOM   4206 HG23 THR A 288     -23.283 -11.766  33.528  1.00 93.72           H  
ATOM   4207  OG1 THR A 288     -22.045 -13.986  33.091  1.00 93.72           O  
ATOM   4208  HG1 THR A 288     -21.130 -14.045  33.375  1.00 93.72           H  
ATOM   4209  N   TYR A 289     -22.774 -11.787  29.063  1.00 93.60           N  
ATOM   4210  H   TYR A 289     -23.677 -12.229  29.160  1.00 93.60           H  
ATOM   4211  CA  TYR A 289     -22.743 -10.561  28.273  1.00 93.60           C  
ATOM   4212  HA  TYR A 289     -21.712 -10.218  28.189  1.00 93.60           H  
ATOM   4213  C   TYR A 289     -23.571  -9.494  28.988  1.00 93.60           C  
ATOM   4214  CB  TYR A 289     -23.245 -10.824  26.850  1.00 93.60           C  
ATOM   4215  HB2 TYR A 289     -23.230  -9.885  26.296  1.00 93.60           H  
ATOM   4216  HB3 TYR A 289     -24.281 -11.160  26.889  1.00 93.60           H  
ATOM   4217  O   TYR A 289     -24.733  -9.737  29.308  1.00 93.60           O  
ATOM   4218  CG  TYR A 289     -22.417 -11.848  26.096  1.00 93.60           C  
ATOM   4219  CD1 TYR A 289     -21.304 -11.440  25.337  1.00 93.60           C  
ATOM   4220  HD1 TYR A 289     -21.032 -10.395  25.304  1.00 93.60           H  
ATOM   4221  CD2 TYR A 289     -22.767 -13.211  26.149  1.00 93.60           C  
ATOM   4222  HD2 TYR A 289     -23.630 -13.522  26.719  1.00 93.60           H  
ATOM   4223  CE1 TYR A 289     -20.564 -12.386  24.599  1.00 93.60           C  
ATOM   4224  HE1 TYR A 289     -19.738 -12.071  23.979  1.00 93.60           H  
ATOM   4225  CE2 TYR A 289     -22.021 -14.161  25.426  1.00 93.60           C  
ATOM   4226  HE2 TYR A 289     -22.303 -15.203  25.446  1.00 93.60           H  
ATOM   4227  OH  TYR A 289     -20.210 -14.681  23.954  1.00 93.60           O  
ATOM   4228  HH  TYR A 289     -19.522 -14.266  23.428  1.00 93.60           H  
ATOM   4229  CZ  TYR A 289     -20.923 -13.750  24.643  1.00 93.60           C  
ATOM   4230  N   THR A 290     -22.976  -8.334  29.252  1.00 93.64           N  
ATOM   4231  H   THR A 290     -22.013  -8.218  28.968  1.00 93.64           H  
ATOM   4232  CA  THR A 290     -23.607  -7.245  30.008  1.00 93.64           C  
ATOM   4233  HA  THR A 290     -24.637  -7.510  30.244  1.00 93.64           H  
ATOM   4234  C   THR A 290     -23.610  -5.978  29.171  1.00 93.64           C  
ATOM   4235  CB  THR A 290     -22.879  -6.982  31.334  1.00 93.64           C  
ATOM   4236  HB  THR A 290     -21.874  -6.613  31.128  1.00 93.64           H  
ATOM   4237  O   THR A 290     -22.554  -5.514  28.744  1.00 93.64           O  
ATOM   4238  CG2 THR A 290     -23.614  -5.964  32.208  1.00 93.64           C  
ATOM   4239 HG21 THR A 290     -23.092  -5.849  33.159  1.00 93.64           H  
ATOM   4240 HG22 THR A 290     -23.640  -4.993  31.713  1.00 93.64           H  
ATOM   4241 HG23 THR A 290     -24.633  -6.302  32.394  1.00 93.64           H  
ATOM   4242  OG1 THR A 290     -22.764  -8.161  32.099  1.00 93.64           O  
ATOM   4243  HG1 THR A 290     -22.084  -7.997  32.756  1.00 93.64           H  
ATOM   4244  N   GLY A 291     -24.786  -5.396  28.975  1.00 91.27           N  
ATOM   4245  H   GLY A 291     -25.624  -5.816  29.352  1.00 91.27           H  
ATOM   4246  CA  GLY A 291     -24.974  -4.141  28.261  1.00 91.27           C  
ATOM   4247  HA2 GLY A 291     -24.299  -3.382  28.657  1.00 91.27           H  
ATOM   4248  HA3 GLY A 291     -24.757  -4.273  27.201  1.00 91.27           H  
ATOM   4249  C   GLY A 291     -26.405  -3.649  28.415  1.00 91.27           C  
ATOM   4250  O   GLY A 291     -27.207  -4.265  29.121  1.00 91.27           O  
ATOM   4251  N   SER A 292     -26.705  -2.541  27.749  1.00 89.08           N  
ATOM   4252  H   SER A 292     -26.015  -2.137  27.132  1.00 89.08           H  
ATOM   4253  CA  SER A 292     -28.035  -1.943  27.728  1.00 89.08           C  
ATOM   4254  HA  SER A 292     -28.737  -2.576  28.271  1.00 89.08           H  
ATOM   4255  C   SER A 292     -28.507  -1.825  26.291  1.00 89.08           C  
ATOM   4256  CB  SER A 292     -28.040  -0.565  28.390  1.00 89.08           C  
ATOM   4257  HB2 SER A 292     -27.345   0.092  27.867  1.00 89.08           H  
ATOM   4258  HB3 SER A 292     -29.042  -0.141  28.320  1.00 89.08           H  
ATOM   4259  O   SER A 292     -27.748  -1.431  25.410  1.00 89.08           O  
ATOM   4260  OG  SER A 292     -27.670  -0.658  29.754  1.00 89.08           O  
ATOM   4261  HG  SER A 292     -27.779   0.212  30.146  1.00 89.08           H  
ATOM   4262  N   LEU A 293     -29.777  -2.138  26.081  1.00 85.21           N  
ATOM   4263  H   LEU A 293     -30.343  -2.426  26.866  1.00 85.21           H  
ATOM   4264  CA  LEU A 293     -30.479  -1.943  24.826  1.00 85.21           C  
ATOM   4265  HA  LEU A 293     -29.800  -1.565  24.063  1.00 85.21           H  
ATOM   4266  C   LEU A 293     -31.578  -0.917  25.084  1.00 85.21           C  
ATOM   4267  CB  LEU A 293     -31.032  -3.305  24.393  1.00 85.21           C  
ATOM   4268  HB2 LEU A 293     -31.693  -3.666  25.181  1.00 85.21           H  
ATOM   4269  HB3 LEU A 293     -30.204  -4.007  24.302  1.00 85.21           H  
ATOM   4270  O   LEU A 293     -32.407  -1.120  25.971  1.00 85.21           O  
ATOM   4271  CG  LEU A 293     -31.819  -3.301  23.076  1.00 85.21           C  
ATOM   4272  HG  LEU A 293     -32.603  -2.543  23.110  1.00 85.21           H  
ATOM   4273  CD1 LEU A 293     -30.905  -3.013  21.890  1.00 85.21           C  
ATOM   4274 HD11 LEU A 293     -30.103  -3.750  21.841  1.00 85.21           H  
ATOM   4275 HD12 LEU A 293     -31.482  -3.052  20.967  1.00 85.21           H  
ATOM   4276 HD13 LEU A 293     -30.511  -2.000  21.967  1.00 85.21           H  
ATOM   4277  CD2 LEU A 293     -32.471  -4.675  22.916  1.00 85.21           C  
ATOM   4278 HD21 LEU A 293     -32.289  -5.071  21.917  1.00 85.21           H  
ATOM   4279 HD22 LEU A 293     -33.544  -4.588  23.089  1.00 85.21           H  
ATOM   4280 HD23 LEU A 293     -32.061  -5.399  23.620  1.00 85.21           H  
ATOM   4281  N   ASN A 294     -31.569   0.182  24.336  1.00 80.69           N  
ATOM   4282  H   ASN A 294     -30.892   0.272  23.591  1.00 80.69           H  
ATOM   4283  CA  ASN A 294     -32.669   1.133  24.380  1.00 80.69           C  
ATOM   4284  HA  ASN A 294     -33.073   1.182  25.391  1.00 80.69           H  
ATOM   4285  C   ASN A 294     -33.767   0.624  23.452  1.00 80.69           C  
ATOM   4286  CB  ASN A 294     -32.188   2.539  24.003  1.00 80.69           C  
ATOM   4287  HB2 ASN A 294     -31.684   2.501  23.038  1.00 80.69           H  
ATOM   4288  HB3 ASN A 294     -33.053   3.193  23.894  1.00 80.69           H  
ATOM   4289  O   ASN A 294     -33.587   0.557  22.240  1.00 80.69           O  
ATOM   4290  CG  ASN A 294     -31.268   3.162  25.037  1.00 80.69           C  
ATOM   4291  ND2 ASN A 294     -30.499   4.143  24.633  1.00 80.69           N  
ATOM   4292 HD21 ASN A 294     -29.916   4.582  25.331  1.00 80.69           H  
ATOM   4293 HD22 ASN A 294     -30.596   4.483  23.687  1.00 80.69           H  
ATOM   4294  OD1 ASN A 294     -31.215   2.801  26.204  1.00 80.69           O  
ATOM   4295  N   VAL A 295     -34.891   0.255  24.047  1.00 74.11           N  
ATOM   4296  H   VAL A 295     -34.937   0.301  25.055  1.00 74.11           H  
ATOM   4297  CA  VAL A 295     -36.157   0.112  23.341  1.00 74.11           C  
ATOM   4298  HA  VAL A 295     -35.998  -0.150  22.295  1.00 74.11           H  
ATOM   4299  C   VAL A 295     -36.789   1.495  23.419  1.00 74.11           C  
ATOM   4300  CB  VAL A 295     -37.005  -0.989  24.008  1.00 74.11           C  
ATOM   4301  HB  VAL A 295     -37.143  -0.749  25.062  1.00 74.11           H  
ATOM   4302  O   VAL A 295     -37.281   1.870  24.485  1.00 74.11           O  
ATOM   4303  CG1 VAL A 295     -38.390  -1.100  23.368  1.00 74.11           C  
ATOM   4304 HG11 VAL A 295     -38.817  -2.092  23.514  1.00 74.11           H  
ATOM   4305 HG12 VAL A 295     -38.342  -0.877  22.302  1.00 74.11           H  
ATOM   4306 HG13 VAL A 295     -39.054  -0.359  23.813  1.00 74.11           H  
ATOM   4307  CG2 VAL A 295     -36.286  -2.346  23.952  1.00 74.11           C  
ATOM   4308 HG21 VAL A 295     -36.904  -3.110  24.424  1.00 74.11           H  
ATOM   4309 HG22 VAL A 295     -35.332  -2.298  24.477  1.00 74.11           H  
ATOM   4310 HG23 VAL A 295     -36.111  -2.623  22.913  1.00 74.11           H  
ATOM   4311  N   ASP A 296     -36.657   2.308  22.367  1.00 67.92           N  
ATOM   4312  H   ASP A 296     -36.212   1.976  21.524  1.00 67.92           H  
ATOM   4313  CA  ASP A 296     -37.379   3.582  22.316  1.00 67.92           C  
ATOM   4314  HA  ASP A 296     -37.065   4.193  23.162  1.00 67.92           H  
ATOM   4315  C   ASP A 296     -38.867   3.268  22.499  1.00 67.92           C  
ATOM   4316  CB  ASP A 296     -37.095   4.366  21.021  1.00 67.92           C  
ATOM   4317  HB2 ASP A 296     -37.903   5.082  20.869  1.00 67.92           H  
ATOM   4318  HB3 ASP A 296     -37.091   3.680  20.174  1.00 67.92           H  
ATOM   4319  O   ASP A 296     -39.422   2.419  21.808  1.00 67.92           O  
ATOM   4320  CG  ASP A 296     -35.779   5.162  21.062  1.00 67.92           C  
ATOM   4321  OD1 ASP A 296     -35.347   5.549  22.176  1.00 67.92           O  
ATOM   4322  OD2 ASP A 296     -35.214   5.417  19.975  1.00 67.92           O  
ATOM   4323  N   GLY A 297     -39.468   3.875  23.525  1.00 50.56           N  
ATOM   4324  H   GLY A 297     -38.919   4.553  24.032  1.00 50.56           H  
ATOM   4325  CA  GLY A 297     -40.741   3.455  24.118  1.00 50.56           C  
ATOM   4326  HA2 GLY A 297     -40.696   2.379  24.284  1.00 50.56           H  
ATOM   4327  HA3 GLY A 297     -40.867   3.948  25.082  1.00 50.56           H  
ATOM   4328  C   GLY A 297     -41.990   3.726  23.280  1.00 50.56           C  
ATOM   4329  O   GLY A 297     -43.065   3.880  23.860  1.00 50.56           O  
ATOM   4330  N   ASP A 298     -41.870   3.792  21.958  1.00 44.15           N  
ATOM   4331  H   ASP A 298     -40.988   3.513  21.551  1.00 44.15           H  
ATOM   4332  CA  ASP A 298     -43.037   3.746  21.094  1.00 44.15           C  
ATOM   4333  HA  ASP A 298     -43.816   4.383  21.511  1.00 44.15           H  
ATOM   4334  C   ASP A 298     -43.557   2.297  21.119  1.00 44.15           C  
ATOM   4335  CB  ASP A 298     -42.709   4.297  19.689  1.00 44.15           C  
ATOM   4336  HB2 ASP A 298     -43.510   4.000  19.013  1.00 44.15           H  
ATOM   4337  HB3 ASP A 298     -41.784   3.846  19.330  1.00 44.15           H  
ATOM   4338  O   ASP A 298     -42.914   1.377  20.627  1.00 44.15           O  
ATOM   4339  CG  ASP A 298     -42.594   5.836  19.628  1.00 44.15           C  
ATOM   4340  OD1 ASP A 298     -43.076   6.525  20.560  1.00 44.15           O  
ATOM   4341  OD2 ASP A 298     -42.076   6.346  18.607  1.00 44.15           O  
ATOM   4342  N   ASP A 299     -44.726   2.117  21.741  1.00 40.18           N  
ATOM   4343  H   ASP A 299     -45.127   2.949  22.150  1.00 40.18           H  
ATOM   4344  CA  ASP A 299     -45.575   0.911  21.749  1.00 40.18           C  
ATOM   4345  HA  ASP A 299     -46.549   1.361  21.939  1.00 40.18           H  
ATOM   4346  C   ASP A 299     -45.534  -0.070  22.945  1.00 40.18           C  
ATOM   4347  CB  ASP A 299     -45.701   0.259  20.344  1.00 40.18           C  
ATOM   4348  HB2 ASP A 299     -45.370  -0.779  20.387  1.00 40.18           H  
ATOM   4349  HB3 ASP A 299     -45.057   0.762  19.623  1.00 40.18           H  
ATOM   4350  O   ASP A 299     -45.947  -1.223  22.830  1.00 40.18           O  
ATOM   4351  CG  ASP A 299     -47.105   0.322  19.736  1.00 40.18           C  
ATOM   4352  OD1 ASP A 299     -47.932   1.160  20.175  1.00 40.18           O  
ATOM   4353  OD2 ASP A 299     -47.354  -0.441  18.776  1.00 40.18           O  
ATOM   4354  N   PHE A 300     -45.217   0.407  24.157  1.00 37.16           N  
ATOM   4355  H   PHE A 300     -44.836   1.341  24.208  1.00 37.16           H  
ATOM   4356  CA  PHE A 300     -45.786  -0.203  25.377  1.00 37.16           C  
ATOM   4357  HA  PHE A 300     -46.270  -1.146  25.120  1.00 37.16           H  
ATOM   4358  C   PHE A 300     -46.919   0.668  25.940  1.00 37.16           C  
ATOM   4359  CB  PHE A 300     -44.704  -0.573  26.399  1.00 37.16           C  
ATOM   4360  HB2 PHE A 300     -45.189  -0.823  27.342  1.00 37.16           H  
ATOM   4361  HB3 PHE A 300     -44.068   0.294  26.578  1.00 37.16           H  
ATOM   4362  O   PHE A 300     -46.735   1.409  26.909  1.00 37.16           O  
ATOM   4363  CG  PHE A 300     -43.855  -1.764  25.988  1.00 37.16           C  
ATOM   4364  CD1 PHE A 300     -44.371  -3.073  26.073  1.00 37.16           C  
ATOM   4365  HD1 PHE A 300     -45.383  -3.227  26.418  1.00 37.16           H  
ATOM   4366  CD2 PHE A 300     -42.553  -1.562  25.497  1.00 37.16           C  
ATOM   4367  HD2 PHE A 300     -42.165  -0.561  25.388  1.00 37.16           H  
ATOM   4368  CE1 PHE A 300     -43.587  -4.172  25.674  1.00 37.16           C  
ATOM   4369  HE1 PHE A 300     -43.998  -5.170  25.711  1.00 37.16           H  
ATOM   4370  CE2 PHE A 300     -41.769  -2.660  25.102  1.00 37.16           C  
ATOM   4371  HE2 PHE A 300     -40.784  -2.492  24.692  1.00 37.16           H  
ATOM   4372  CZ  PHE A 300     -42.284  -3.964  25.189  1.00 37.16           C  
ATOM   4373  HZ  PHE A 300     -41.689  -4.800  24.850  1.00 37.16           H  
ATOM   4374  N   GLY A 301     -48.082   0.597  25.284  1.00 33.62           N  
ATOM   4375  H   GLY A 301     -48.122  -0.042  24.503  1.00 33.62           H  
ATOM   4376  CA  GLY A 301     -49.368   1.093  25.793  1.00 33.62           C  
ATOM   4377  HA2 GLY A 301     -50.030   1.314  24.956  1.00 33.62           H  
ATOM   4378  HA3 GLY A 301     -49.212   2.002  26.374  1.00 33.62           H  
ATOM   4379  C   GLY A 301     -50.085   0.090  26.690  1.00 33.62           C  
ATOM   4380  O   GLY A 301     -49.944  -1.130  26.452  1.00 33.62           O  
ATOM   4381  OXT GLY A 301     -50.814   0.580  27.581  1.00 33.62           O  
TER    4382      GLY A 301                                                       
END   
