# Supplementary material for: New carbohydrate binding domains identified by phage display based functional metagenomic screens of human gut microbiota
Source: Commun Biol. 2023 Apr 5;6:371. doi: 10.1038/s42003-023-04718-0 (PMC10076258; doi:10.1038/s42003-023-04718-0)
Supplement: Supplementary file 5 — Supplementary Data 2 [file 42003_2023_4718_MOESM5_ESM.zip › SupplementaryData2/F2L_MU1.pdb]

ATOM      1  N   GLY A   1     -38.898 -32.033   9.168  1.00 35.08           N  
ATOM      2  H   GLY A   1     -39.013 -31.749  10.130  1.00 35.08           H  
ATOM      3  H2  GLY A   1     -38.113 -32.667   9.121  1.00 35.08           H  
ATOM      4  H3  GLY A   1     -39.736 -32.495   8.845  1.00 35.08           H  
ATOM      5  CA  GLY A   1     -38.624 -30.836   8.359  1.00 35.08           C  
ATOM      6  HA2 GLY A   1     -39.478 -30.159   8.382  1.00 35.08           H  
ATOM      7  HA3 GLY A   1     -38.388 -31.108   7.331  1.00 35.08           H  
ATOM      8  C   GLY A   1     -37.449 -30.135   8.984  1.00 35.08           C  
ATOM      9  O   GLY A   1     -37.407 -30.071  10.204  1.00 35.08           O  
ATOM     10  N   ILE A   2     -36.485 -29.696   8.184  1.00 37.11           N  
ATOM     11  H   ILE A   2     -36.596 -29.734   7.181  1.00 37.11           H  
ATOM     12  CA  ILE A   2     -35.450 -28.782   8.669  1.00 37.11           C  
ATOM     13  HA  ILE A   2     -35.139 -29.061   9.676  1.00 37.11           H  
ATOM     14  C   ILE A   2     -36.132 -27.414   8.728  1.00 37.11           C  
ATOM     15  CB  ILE A   2     -34.207 -28.830   7.750  1.00 37.11           C  
ATOM     16  HB  ILE A   2     -34.510 -28.564   6.737  1.00 37.11           H  
ATOM     17  O   ILE A   2     -36.675 -26.963   7.720  1.00 37.11           O  
ATOM     18  CG1 ILE A   2     -33.620 -30.266   7.736  1.00 37.11           C  
ATOM     19 HG12 ILE A   2     -33.260 -30.517   8.733  1.00 37.11           H  
ATOM     20 HG13 ILE A   2     -34.401 -30.980   7.473  1.00 37.11           H  
ATOM     21  CG2 ILE A   2     -33.153 -27.816   8.223  1.00 37.11           C  
ATOM     22 HG21 ILE A   2     -33.564 -26.806   8.222  1.00 37.11           H  
ATOM     23 HG22 ILE A   2     -32.807 -28.054   9.228  1.00 37.11           H  
ATOM     24 HG23 ILE A   2     -32.298 -27.805   7.547  1.00 37.11           H  
ATOM     25  CD1 ILE A   2     -32.482 -30.479   6.732  1.00 37.11           C  
ATOM     26 HD11 ILE A   2     -32.212 -31.535   6.713  1.00 37.11           H  
ATOM     27 HD12 ILE A   2     -31.602 -29.904   7.023  1.00 37.11           H  
ATOM     28 HD13 ILE A   2     -32.802 -30.176   5.735  1.00 37.11           H  
ATOM     29  N   SER A   3     -36.235 -26.832   9.921  1.00 37.65           N  
ATOM     30  H   SER A   3     -35.752 -27.227  10.715  1.00 37.65           H  
ATOM     31  CA  SER A   3     -36.752 -25.475  10.094  1.00 37.65           C  
ATOM     32  HA  SER A   3     -37.754 -25.424   9.668  1.00 37.65           H  
ATOM     33  C   SER A   3     -35.811 -24.496   9.384  1.00 37.65           C  
ATOM     34  CB  SER A   3     -36.838 -25.124  11.584  1.00 37.65           C  
ATOM     35  HB2 SER A   3     -37.069 -24.066  11.705  1.00 37.65           H  
ATOM     36  HB3 SER A   3     -37.635 -25.710  12.043  1.00 37.65           H  
ATOM     37  O   SER A   3     -34.602 -24.598   9.598  1.00 37.65           O  
ATOM     38  OG  SER A   3     -35.619 -25.428  12.233  1.00 37.65           O  
ATOM     39  HG  SER A   3     -34.939 -24.827  11.921  1.00 37.65           H  
ATOM     40  N   PRO A   4     -36.316 -23.552   8.575  1.00 48.00           N  
ATOM     41  CA  PRO A   4     -35.469 -22.626   7.822  1.00 48.00           C  
ATOM     42  HA  PRO A   4     -34.703 -23.196   7.296  1.00 48.00           H  
ATOM     43  C   PRO A   4     -34.715 -21.588   8.679  1.00 48.00           C  
ATOM     44  CB  PRO A   4     -36.392 -21.992   6.772  1.00 48.00           C  
ATOM     45  HB2 PRO A   4     -36.140 -20.952   6.565  1.00 48.00           H  
ATOM     46  HB3 PRO A   4     -36.342 -22.576   5.853  1.00 48.00           H  
ATOM     47  O   PRO A   4     -33.995 -20.780   8.119  1.00 48.00           O  
ATOM     48  CG  PRO A   4     -37.789 -22.121   7.374  1.00 48.00           C  
ATOM     49  HG2 PRO A   4     -38.559 -22.180   6.605  1.00 48.00           H  
ATOM     50  HG3 PRO A   4     -37.974 -21.273   8.034  1.00 48.00           H  
ATOM     51  CD  PRO A   4     -37.712 -23.398   8.203  1.00 48.00           C  
ATOM     52  HD2 PRO A   4     -38.349 -23.305   9.083  1.00 48.00           H  
ATOM     53  HD3 PRO A   4     -38.020 -24.248   7.595  1.00 48.00           H  
ATOM     54  N   GLU A   5     -34.833 -21.600  10.012  1.00 50.59           N  
ATOM     55  H   GLU A   5     -35.459 -22.261  10.448  1.00 50.59           H  
ATOM     56  CA  GLU A   5     -34.196 -20.588  10.878  1.00 50.59           C  
ATOM     57  HA  GLU A   5     -34.064 -19.670  10.304  1.00 50.59           H  
ATOM     58  C   GLU A   5     -32.777 -20.923  11.371  1.00 50.59           C  
ATOM     59  CB  GLU A   5     -35.123 -20.249  12.055  1.00 50.59           C  
ATOM     60  HB2 GLU A   5     -34.544 -19.785  12.853  1.00 50.59           H  
ATOM     61  HB3 GLU A   5     -35.569 -21.166  12.440  1.00 50.59           H  
ATOM     62  O   GLU A   5     -32.121 -20.053  11.933  1.00 50.59           O  
ATOM     63  CG  GLU A   5     -36.215 -19.257  11.628  1.00 50.59           C  
ATOM     64  HG2 GLU A   5     -35.740 -18.378  11.193  1.00 50.59           H  
ATOM     65  HG3 GLU A   5     -36.832 -19.724  10.861  1.00 50.59           H  
ATOM     66  CD  GLU A   5     -37.115 -18.819  12.795  1.00 50.59           C  
ATOM     67  OE1 GLU A   5     -37.808 -17.790  12.631  1.00 50.59           O  
ATOM     68  OE2 GLU A   5     -37.179 -19.556  13.807  1.00 50.59           O  
ATOM     69  N   ASN A   6     -32.246 -22.126  11.132  1.00 49.09           N  
ATOM     70  H   ASN A   6     -32.763 -22.776  10.558  1.00 49.09           H  
ATOM     71  CA  ASN A   6     -30.849 -22.429  11.484  1.00 49.09           C  
ATOM     72  HA  ASN A   6     -30.507 -21.720  12.238  1.00 49.09           H  
ATOM     73  C   ASN A   6     -29.915 -22.180  10.291  1.00 49.09           C  
ATOM     74  CB  ASN A   6     -30.725 -23.825  12.119  1.00 49.09           C  
ATOM     75  HB2 ASN A   6     -31.406 -24.522  11.630  1.00 49.09           H  
ATOM     76  HB3 ASN A   6     -29.708 -24.187  11.974  1.00 49.09           H  
ATOM     77  O   ASN A   6     -29.265 -23.095   9.791  1.00 49.09           O  
ATOM     78  CG  ASN A   6     -30.958 -23.837  13.621  1.00 49.09           C  
ATOM     79  ND2 ASN A   6     -30.791 -24.978  14.245  1.00 49.09           N  
ATOM     80 HD21 ASN A   6     -30.407 -25.768  13.746  1.00 49.09           H  
ATOM     81 HD22 ASN A   6     -30.871 -24.919  15.250  1.00 49.09           H  
ATOM     82  OD1 ASN A   6     -31.269 -22.862  14.277  1.00 49.09           O  
ATOM     83  N   ASP A   7     -29.870 -20.932   9.831  1.00 56.26           N  
ATOM     84  H   ASP A   7     -30.479 -20.248  10.257  1.00 56.26           H  
ATOM     85  CA  ASP A   7     -28.941 -20.465   8.791  1.00 56.26           C  
ATOM     86  HA  ASP A   7     -28.756 -21.287   8.099  1.00 56.26           H  
ATOM     87  C   ASP A   7     -27.541 -20.121   9.361  1.00 56.26           C  
ATOM     88  CB  ASP A   7     -29.617 -19.323   7.998  1.00 56.26           C  
ATOM     89  HB2 ASP A   7     -28.852 -18.628   7.653  1.00 56.26           H  
ATOM     90  HB3 ASP A   7     -30.276 -18.760   8.660  1.00 56.26           H  
ATOM     91  O   ASP A   7     -26.631 -19.739   8.626  1.00 56.26           O  
ATOM     92  CG  ASP A   7     -30.417 -19.786   6.760  1.00 56.26           C  
ATOM     93  OD1 ASP A   7     -30.304 -20.957   6.319  1.00 56.26           O  
ATOM     94  OD2 ASP A   7     -31.001 -18.936   6.053  1.00 56.26           O  
ATOM     95  N   ALA A   8     -27.336 -20.336  10.666  1.00 57.58           N  
ATOM     96  H   ALA A   8     -28.123 -20.652  11.215  1.00 57.58           H  
ATOM     97  CA  ALA A   8     -26.030 -20.336  11.315  1.00 57.58           C  
ATOM     98  HA  ALA A   8     -25.296 -19.922  10.623  1.00 57.58           H  
ATOM     99  C   ALA A   8     -25.601 -21.770  11.669  1.00 57.58           C  
ATOM    100  CB  ALA A   8     -26.066 -19.411  12.535  1.00 57.58           C  
ATOM    101  HB1 ALA A   8     -26.785 -19.780  13.266  1.00 57.58           H  
ATOM    102  HB2 ALA A   8     -25.076 -19.371  12.991  1.00 57.58           H  
ATOM    103  HB3 ALA A   8     -26.347 -18.404  12.226  1.00 57.58           H  
ATOM    104  O   ALA A   8     -26.343 -22.523  12.305  1.00 57.58           O  
ATOM    105  N   PHE A   9     -24.386 -22.147  11.275  1.00 66.93           N  
ATOM    106  H   PHE A   9     -23.820 -21.460  10.797  1.00 66.93           H  
ATOM    107  CA  PHE A   9     -23.752 -23.402  11.667  1.00 66.93           C  
ATOM    108  HA  PHE A   9     -24.443 -23.987  12.274  1.00 66.93           H  
ATOM    109  C   PHE A   9     -22.524 -23.098  12.523  1.00 66.93           C  
ATOM    110  CB  PHE A   9     -23.413 -24.243  10.430  1.00 66.93           C  
ATOM    111  HB2 PHE A   9     -24.341 -24.510   9.924  1.00 66.93           H  
ATOM    112  HB3 PHE A   9     -22.830 -23.633   9.739  1.00 66.93           H  
ATOM    113  O   PHE A   9     -21.539 -22.548  12.035  1.00 66.93           O  
ATOM    114  CG  PHE A   9     -22.638 -25.512  10.740  1.00 66.93           C  
ATOM    115  CD1 PHE A   9     -21.241 -25.537  10.579  1.00 66.93           C  
ATOM    116  HD1 PHE A   9     -20.724 -24.647  10.253  1.00 66.93           H  
ATOM    117  CD2 PHE A   9     -23.305 -26.663  11.202  1.00 66.93           C  
ATOM    118  HD2 PHE A   9     -24.376 -26.640  11.344  1.00 66.93           H  
ATOM    119  CE1 PHE A   9     -20.518 -26.713  10.843  1.00 66.93           C  
ATOM    120  HE1 PHE A   9     -19.447 -26.722  10.704  1.00 66.93           H  
ATOM    121  CE2 PHE A   9     -22.580 -27.835  11.489  1.00 66.93           C  
ATOM    122  HE2 PHE A   9     -23.094 -28.711  11.856  1.00 66.93           H  
ATOM    123  CZ  PHE A   9     -21.187 -27.862  11.302  1.00 66.93           C  
ATOM    124  HZ  PHE A   9     -20.628 -28.760  11.520  1.00 66.93           H  
ATOM    125  N   ALA A  10     -22.593 -23.482  13.795  1.00 64.73           N  
ATOM    126  H   ALA A  10     -23.450 -23.897  14.130  1.00 64.73           H  
ATOM    127  CA  ALA A  10     -21.475 -23.442  14.724  1.00 64.73           C  
ATOM    128  HA  ALA A  10     -20.673 -22.829  14.312  1.00 64.73           H  
ATOM    129  C   ALA A  10     -20.954 -24.869  14.947  1.00 64.73           C  
ATOM    130  CB  ALA A  10     -21.930 -22.768  16.021  1.00 64.73           C  
ATOM    131  HB1 ALA A  10     -22.738 -23.335  16.482  1.00 64.73           H  
ATOM    132  HB2 ALA A  10     -21.091 -22.709  16.715  1.00 64.73           H  
ATOM    133  HB3 ALA A  10     -22.271 -21.755  15.809  1.00 64.73           H  
ATOM    134  O   ALA A  10     -21.698 -25.751  15.384  1.00 64.73           O  
ATOM    135  N   LEU A  11     -19.679 -25.106  14.655  1.00 68.36           N  
ATOM    136  H   LEU A  11     -19.143 -24.330  14.293  1.00 68.36           H  
ATOM    137  CA  LEU A  11     -18.968 -26.338  14.974  1.00 68.36           C  
ATOM    138  HA  LEU A  11     -19.665 -27.060  15.399  1.00 68.36           H  
ATOM    139  C   LEU A  11     -17.902 -26.029  16.016  1.00 68.36           C  
ATOM    140  CB  LEU A  11     -18.371 -26.947  13.695  1.00 68.36           C  
ATOM    141  HB2 LEU A  11     -19.193 -27.181  13.019  1.00 68.36           H  
ATOM    142  HB3 LEU A  11     -17.746 -26.196  13.212  1.00 68.36           H  
ATOM    143  O   LEU A  11     -16.890 -25.402  15.718  1.00 68.36           O  
ATOM    144  CG  LEU A  11     -17.539 -28.224  13.918  1.00 68.36           C  
ATOM    145  HG  LEU A  11     -16.835 -28.081  14.738  1.00 68.36           H  
ATOM    146  CD1 LEU A  11     -18.438 -29.420  14.236  1.00 68.36           C  
ATOM    147 HD11 LEU A  11     -17.826 -30.313  14.365  1.00 68.36           H  
ATOM    148 HD12 LEU A  11     -19.154 -29.579  13.430  1.00 68.36           H  
ATOM    149 HD13 LEU A  11     -18.974 -29.238  15.167  1.00 68.36           H  
ATOM    150  CD2 LEU A  11     -16.729 -28.552  12.663  1.00 68.36           C  
ATOM    151 HD21 LEU A  11     -16.056 -27.724  12.442  1.00 68.36           H  
ATOM    152 HD22 LEU A  11     -17.397 -28.706  11.816  1.00 68.36           H  
ATOM    153 HD23 LEU A  11     -16.135 -29.450  12.832  1.00 68.36           H  
ATOM    154  N   THR A  12     -18.092 -26.534  17.227  1.00 70.62           N  
ATOM    155  H   THR A  12     -18.943 -27.039  17.429  1.00 70.62           H  
ATOM    156  CA  THR A  12     -17.018 -26.604  18.216  1.00 70.62           C  
ATOM    157  HA  THR A  12     -16.295 -25.814  18.016  1.00 70.62           H  
ATOM    158  C   THR A  12     -16.296 -27.936  18.072  1.00 70.62           C  
ATOM    159  CB  THR A  12     -17.530 -26.375  19.641  1.00 70.62           C  
ATOM    160  HB  THR A  12     -16.731 -26.591  20.350  1.00 70.62           H  
ATOM    161  O   THR A  12     -16.913 -28.994  17.933  1.00 70.62           O  
ATOM    162  CG2 THR A  12     -17.987 -24.931  19.838  1.00 70.62           C  
ATOM    163 HG21 THR A  12     -18.781 -24.673  19.138  1.00 70.62           H  
ATOM    164 HG22 THR A  12     -17.144 -24.260  19.674  1.00 70.62           H  
ATOM    165 HG23 THR A  12     -18.341 -24.786  20.859  1.00 70.62           H  
ATOM    166  OG1 THR A  12     -18.644 -27.186  19.930  1.00 70.62           O  
ATOM    167  HG1 THR A  12     -19.357 -26.585  20.155  1.00 70.62           H  
ATOM    168  N   PHE A  13     -14.969 -27.900  18.084  1.00 74.04           N  
ATOM    169  H   PHE A  13     -14.508 -27.005  18.169  1.00 74.04           H  
ATOM    170  CA  PHE A  13     -14.141 -29.096  18.098  1.00 74.04           C  
ATOM    171  HA  PHE A  13     -14.780 -29.966  18.245  1.00 74.04           H  
ATOM    172  C   PHE A  13     -13.180 -29.047  19.274  1.00 74.04           C  
ATOM    173  CB  PHE A  13     -13.425 -29.289  16.755  1.00 74.04           C  
ATOM    174  HB2 PHE A  13     -14.176 -29.345  15.967  1.00 74.04           H  
ATOM    175  HB3 PHE A  13     -12.910 -30.250  16.773  1.00 74.04           H  
ATOM    176  O   PHE A  13     -12.663 -27.994  19.640  1.00 74.04           O  
ATOM    177  CG  PHE A  13     -12.420 -28.210  16.401  1.00 74.04           C  
ATOM    178  CD1 PHE A  13     -12.826 -27.090  15.652  1.00 74.04           C  
ATOM    179  HD1 PHE A  13     -13.858 -26.979  15.354  1.00 74.04           H  
ATOM    180  CD2 PHE A  13     -11.080 -28.323  16.817  1.00 74.04           C  
ATOM    181  HD2 PHE A  13     -10.770 -29.163  17.421  1.00 74.04           H  
ATOM    182  CE1 PHE A  13     -11.891 -26.102  15.299  1.00 74.04           C  
ATOM    183  HE1 PHE A  13     -12.208 -25.242  14.729  1.00 74.04           H  
ATOM    184  CE2 PHE A  13     -10.144 -27.333  16.468  1.00 74.04           C  
ATOM    185  HE2 PHE A  13      -9.119 -27.416  16.798  1.00 74.04           H  
ATOM    186  CZ  PHE A  13     -10.548 -26.230  15.696  1.00 74.04           C  
ATOM    187  HZ  PHE A  13      -9.833 -25.467  15.428  1.00 74.04           H  
ATOM    188  N   THR A  14     -12.912 -30.224  19.829  1.00 72.88           N  
ATOM    189  H   THR A  14     -13.393 -31.041  19.480  1.00 72.88           H  
ATOM    190  CA  THR A  14     -11.922 -30.425  20.880  1.00 72.88           C  
ATOM    191  HA  THR A  14     -11.312 -29.529  20.989  1.00 72.88           H  
ATOM    192  C   THR A  14     -11.035 -31.583  20.457  1.00 72.88           C  
ATOM    193  CB  THR A  14     -12.593 -30.706  22.230  1.00 72.88           C  
ATOM    194  HB  THR A  14     -13.154 -31.640  22.180  1.00 72.88           H  
ATOM    195  O   THR A  14     -11.509 -32.702  20.272  1.00 72.88           O  
ATOM    196  CG2 THR A  14     -11.574 -30.778  23.358  1.00 72.88           C  
ATOM    197 HG21 THR A  14     -11.021 -29.839  23.390  1.00 72.88           H  
ATOM    198 HG22 THR A  14     -10.890 -31.610  23.191  1.00 72.88           H  
ATOM    199 HG23 THR A  14     -12.083 -30.932  24.310  1.00 72.88           H  
ATOM    200  OG1 THR A  14     -13.468 -29.657  22.567  1.00 72.88           O  
ATOM    201  HG1 THR A  14     -13.963 -29.907  23.351  1.00 72.88           H  
ATOM    202  N   ILE A  15      -9.744 -31.317  20.291  1.00 77.05           N  
ATOM    203  H   ILE A  15      -9.435 -30.366  20.434  1.00 77.05           H  
ATOM    204  CA  ILE A  15      -8.725 -32.323  20.006  1.00 77.05           C  
ATOM    205  HA  ILE A  15      -9.204 -33.271  19.762  1.00 77.05           H  
ATOM    206  C   ILE A  15      -7.907 -32.508  21.280  1.00 77.05           C  
ATOM    207  CB  ILE A  15      -7.855 -31.915  18.796  1.00 77.05           C  
ATOM    208  HB  ILE A  15      -7.355 -30.975  19.030  1.00 77.05           H  
ATOM    209  O   ILE A  15      -7.192 -31.600  21.704  1.00 77.05           O  
ATOM    210  CG1 ILE A  15      -8.722 -31.707  17.531  1.00 77.05           C  
ATOM    211 HG12 ILE A  15      -9.543 -31.028  17.761  1.00 77.05           H  
ATOM    212 HG13 ILE A  15      -9.157 -32.658  17.226  1.00 77.05           H  
ATOM    213  CG2 ILE A  15      -6.784 -32.994  18.539  1.00 77.05           C  
ATOM    214 HG21 ILE A  15      -6.155 -33.130  19.419  1.00 77.05           H  
ATOM    215 HG22 ILE A  15      -7.258 -33.942  18.286  1.00 77.05           H  
ATOM    216 HG23 ILE A  15      -6.131 -32.691  17.721  1.00 77.05           H  
ATOM    217  CD1 ILE A  15      -7.964 -31.096  16.346  1.00 77.05           C  
ATOM    218 HD11 ILE A  15      -8.670 -30.876  15.545  1.00 77.05           H  
ATOM    219 HD12 ILE A  15      -7.217 -31.793  15.966  1.00 77.05           H  
ATOM    220 HD13 ILE A  15      -7.480 -30.169  16.652  1.00 77.05           H  
ATOM    221  N   THR A  16      -7.996 -33.691  21.885  1.00 75.50           N  
ATOM    222  H   THR A  16      -8.640 -34.376  21.516  1.00 75.50           H  
ATOM    223  CA  THR A  16      -7.194 -34.062  23.056  1.00 75.50           C  
ATOM    224  HA  THR A  16      -6.722 -33.168  23.464  1.00 75.50           H  
ATOM    225  C   THR A  16      -6.092 -35.029  22.640  1.00 75.50           C  
ATOM    226  CB  THR A  16      -8.066 -34.643  24.177  1.00 75.50           C  
ATOM    227  HB  THR A  16      -8.531 -35.567  23.833  1.00 75.50           H  
ATOM    228  O   THR A  16      -6.361 -36.091  22.080  1.00 75.50           O  
ATOM    229  CG2 THR A  16      -7.273 -34.919  25.454  1.00 75.50           C  
ATOM    230 HG21 THR A  16      -6.544 -35.710  25.281  1.00 75.50           H  
ATOM    231 HG22 THR A  16      -6.751 -34.020  25.780  1.00 75.50           H  
ATOM    232 HG23 THR A  16      -7.953 -35.245  26.242  1.00 75.50           H  
ATOM    233  OG1 THR A  16      -9.076 -33.724  24.525  1.00 75.50           O  
ATOM    234  HG1 THR A  16      -8.685 -33.056  25.093  1.00 75.50           H  
ATOM    235  N   ALA A  17      -4.845 -34.671  22.933  1.00 66.79           N  
ATOM    236  H   ALA A  17      -4.709 -33.792  23.411  1.00 66.79           H  
ATOM    237  CA  ALA A  17      -3.667 -35.505  22.731  1.00 66.79           C  
ATOM    238  HA  ALA A  17      -3.974 -36.532  22.536  1.00 66.79           H  
ATOM    239  C   ALA A  17      -2.821 -35.494  24.015  1.00 66.79           C  
ATOM    240  CB  ALA A  17      -2.903 -35.001  21.499  1.00 66.79           C  
ATOM    241  HB1 ALA A  17      -3.542 -35.066  20.619  1.00 66.79           H  
ATOM    242  HB2 ALA A  17      -2.601 -33.964  21.646  1.00 66.79           H  
ATOM    243  HB3 ALA A  17      -2.015 -35.613  21.341  1.00 66.79           H  
ATOM    244  O   ALA A  17      -2.093 -34.539  24.296  1.00 66.79           O  
ATOM    245  N   GLY A  18      -2.934 -36.559  24.816  1.00 78.40           N  
ATOM    246  H   GLY A  18      -3.604 -37.273  24.569  1.00 78.40           H  
ATOM    247  CA  GLY A  18      -2.340 -36.608  26.156  1.00 78.40           C  
ATOM    248  HA2 GLY A  18      -1.267 -36.431  26.082  1.00 78.40           H  
ATOM    249  HA3 GLY A  18      -2.501 -37.591  26.598  1.00 78.40           H  
ATOM    250  C   GLY A  18      -2.964 -35.558  27.080  1.00 78.40           C  
ATOM    251  O   GLY A  18      -4.183 -35.431  27.133  1.00 78.40           O  
ATOM    252  N   GLU A  19      -2.132 -34.787  27.782  1.00 73.88           N  
ATOM    253  H   GLU A  19      -1.140 -34.971  27.744  1.00 73.88           H  
ATOM    254  CA  GLU A  19      -2.581 -33.679  28.643  1.00 73.88           C  
ATOM    255  HA  GLU A  19      -3.481 -33.981  29.179  1.00 73.88           H  
ATOM    256  C   GLU A  19      -2.945 -32.406  27.858  1.00 73.88           C  
ATOM    257  CB  GLU A  19      -1.496 -33.354  29.681  1.00 73.88           C  
ATOM    258  HB2 GLU A  19      -0.577 -33.084  29.162  1.00 73.88           H  
ATOM    259  HB3 GLU A  19      -1.829 -32.500  30.272  1.00 73.88           H  
ATOM    260  O   GLU A  19      -3.524 -31.474  28.416  1.00 73.88           O  
ATOM    261  CG  GLU A  19      -1.223 -34.527  30.636  1.00 73.88           C  
ATOM    262  HG2 GLU A  19      -0.828 -35.366  30.064  1.00 73.88           H  
ATOM    263  HG3 GLU A  19      -2.169 -34.837  31.082  1.00 73.88           H  
ATOM    264  CD  GLU A  19      -0.228 -34.179  31.755  1.00 73.88           C  
ATOM    265  OE1 GLU A  19      -0.047 -35.049  32.635  1.00 73.88           O  
ATOM    266  OE2 GLU A  19       0.362 -33.076  31.709  1.00 73.88           O  
ATOM    267  N   LYS A  20      -2.623 -32.338  26.558  1.00 64.70           N  
ATOM    268  H   LYS A  20      -2.255 -33.165  26.109  1.00 64.70           H  
ATOM    269  CA  LYS A  20      -2.940 -31.173  25.727  1.00 64.70           C  
ATOM    270  HA  LYS A  20      -2.934 -30.288  26.363  1.00 64.70           H  
ATOM    271  C   LYS A  20      -4.339 -31.296  25.145  1.00 64.70           C  
ATOM    272  CB  LYS A  20      -1.897 -30.963  24.623  1.00 64.70           C  
ATOM    273  HB2 LYS A  20      -1.764 -31.885  24.056  1.00 64.70           H  
ATOM    274  HB3 LYS A  20      -2.267 -30.196  23.943  1.00 64.70           H  
ATOM    275  O   LYS A  20      -4.674 -32.293  24.511  1.00 64.70           O  
ATOM    276  CG  LYS A  20      -0.553 -30.500  25.199  1.00 64.70           C  
ATOM    277  HG2 LYS A  20      -0.714 -29.629  25.834  1.00 64.70           H  
ATOM    278  HG3 LYS A  20      -0.115 -31.299  25.797  1.00 64.70           H  
ATOM    279  CD  LYS A  20       0.409 -30.120  24.068  1.00 64.70           C  
ATOM    280  HD2 LYS A  20       0.577 -30.990  23.433  1.00 64.70           H  
ATOM    281  HD3 LYS A  20      -0.039 -29.323  23.474  1.00 64.70           H  
ATOM    282  CE  LYS A  20       1.739 -29.638  24.653  1.00 64.70           C  
ATOM    283  HE2 LYS A  20       1.540 -28.803  25.324  1.00 64.70           H  
ATOM    284  HE3 LYS A  20       2.170 -30.446  25.245  1.00 64.70           H  
ATOM    285  NZ  LYS A  20       2.683 -29.224  23.584  1.00 64.70           N  
ATOM    286  HZ1 LYS A  20       2.874 -29.997  22.963  1.00 64.70           H  
ATOM    287  HZ2 LYS A  20       2.293 -28.466  23.044  1.00 64.70           H  
ATOM    288  HZ3 LYS A  20       3.556 -28.913  23.987  1.00 64.70           H  
ATOM    289  N   THR A  21      -5.115 -30.232  25.304  1.00 71.85           N  
ATOM    290  H   THR A  21      -4.756 -29.449  25.830  1.00 71.85           H  
ATOM    291  CA  THR A  21      -6.425 -30.068  24.676  1.00 71.85           C  
ATOM    292  HA  THR A  21      -6.624 -30.906  24.007  1.00 71.85           H  
ATOM    293  C   THR A  21      -6.407 -28.791  23.846  1.00 71.85           C  
ATOM    294  CB  THR A  21      -7.530 -30.058  25.739  1.00 71.85           C  
ATOM    295  HB  THR A  21      -7.364 -29.254  26.455  1.00 71.85           H  
ATOM    296  O   THR A  21      -6.130 -27.718  24.377  1.00 71.85           O  
ATOM    297  CG2 THR A  21      -8.909 -29.913  25.116  1.00 71.85           C  
ATOM    298 HG21 THR A  21      -9.674 -30.040  25.881  1.00 71.85           H  
ATOM    299 HG22 THR A  21      -9.029 -30.676  24.347  1.00 71.85           H  
ATOM    300 HG23 THR A  21      -9.019 -28.923  24.672  1.00 71.85           H  
ATOM    301  OG1 THR A  21      -7.536 -31.300  26.411  1.00 71.85           O  
ATOM    302  HG1 THR A  21      -6.793 -31.310  27.019  1.00 71.85           H  
ATOM    303  N   LEU A  22      -6.669 -28.912  22.546  1.00 64.16           N  
ATOM    304  H   LEU A  22      -6.877 -29.832  22.187  1.00 64.16           H  
ATOM    305  CA  LEU A  22      -6.883 -27.789  21.637  1.00 64.16           C  
ATOM    306  HA  LEU A  22      -6.611 -26.853  22.124  1.00 64.16           H  
ATOM    307  C   LEU A  22      -8.372 -27.726  21.309  1.00 64.16           C  
ATOM    308  CB  LEU A  22      -6.027 -27.956  20.368  1.00 64.16           C  
ATOM    309  HB2 LEU A  22      -6.229 -28.940  19.945  1.00 64.16           H  
ATOM    310  HB3 LEU A  22      -6.340 -27.212  19.636  1.00 64.16           H  
ATOM    311  O   LEU A  22      -8.924 -28.677  20.760  1.00 64.16           O  
ATOM    312  CG  LEU A  22      -4.513 -27.810  20.598  1.00 64.16           C  
ATOM    313  HG  LEU A  22      -4.193 -28.492  21.386  1.00 64.16           H  
ATOM    314  CD1 LEU A  22      -3.761 -28.179  19.319  1.00 64.16           C  
ATOM    315 HD11 LEU A  22      -2.687 -28.098  19.481  1.00 64.16           H  
ATOM    316 HD12 LEU A  22      -4.000 -29.204  19.035  1.00 64.16           H  
ATOM    317 HD13 LEU A  22      -4.053 -27.508  18.510  1.00 64.16           H  
ATOM    318  CD2 LEU A  22      -4.117 -26.383  20.988  1.00 64.16           C  
ATOM    319 HD21 LEU A  22      -3.033 -26.305  21.062  1.00 64.16           H  
ATOM    320 HD22 LEU A  22      -4.475 -25.677  20.238  1.00 64.16           H  
ATOM    321 HD23 LEU A  22      -4.546 -26.125  21.956  1.00 64.16           H  
ATOM    322  N   GLY A  23      -9.011 -26.623  21.683  1.00 75.27           N  
ATOM    323  H   GLY A  23      -8.474 -25.871  22.092  1.00 75.27           H  
ATOM    324  CA  GLY A  23     -10.379 -26.308  21.293  1.00 75.27           C  
ATOM    325  HA2 GLY A  23     -10.922 -25.888  22.139  1.00 75.27           H  
ATOM    326  HA3 GLY A  23     -10.895 -27.215  20.976  1.00 75.27           H  
ATOM    327  C   GLY A  23     -10.391 -25.289  20.160  1.00 75.27           C  
ATOM    328  O   GLY A  23      -9.496 -24.448  20.078  1.00 75.27           O  
ATOM    329  N   GLY A  24     -11.407 -25.347  19.312  1.00 73.21           N  
ATOM    330  H   GLY A  24     -12.076 -26.099  19.394  1.00 73.21           H  
ATOM    331  CA  GLY A  24     -11.700 -24.293  18.352  1.00 73.21           C  
ATOM    332  HA2 GLY A  24     -11.421 -23.328  18.777  1.00 73.21           H  
ATOM    333  HA3 GLY A  24     -11.126 -24.437  17.437  1.00 73.21           H  
ATOM    334  C   GLY A  24     -13.182 -24.254  18.015  1.00 73.21           C  
ATOM    335  O   GLY A  24     -13.910 -25.227  18.211  1.00 73.21           O  
ATOM    336  N   GLU A  25     -13.619 -23.103  17.532  1.00 72.08           N  
ATOM    337  H   GLU A  25     -12.967 -22.346  17.380  1.00 72.08           H  
ATOM    338  CA  GLU A  25     -14.993 -22.840  17.132  1.00 72.08           C  
ATOM    339  HA  GLU A  25     -15.583 -23.755  17.188  1.00 72.08           H  
ATOM    340  C   GLU A  25     -14.975 -22.361  15.681  1.00 72.08           C  
ATOM    341  CB  GLU A  25     -15.601 -21.826  18.109  1.00 72.08           C  
ATOM    342  HB2 GLU A  25     -15.084 -20.872  18.003  1.00 72.08           H  
ATOM    343  HB3 GLU A  25     -15.435 -22.200  19.119  1.00 72.08           H  
ATOM    344  O   GLU A  25     -14.215 -21.464  15.318  1.00 72.08           O  
ATOM    345  CG  GLU A  25     -17.108 -21.617  17.914  1.00 72.08           C  
ATOM    346  HG2 GLU A  25     -17.275 -21.230  16.908  1.00 72.08           H  
ATOM    347  HG3 GLU A  25     -17.611 -22.581  17.990  1.00 72.08           H  
ATOM    348  CD  GLU A  25     -17.700 -20.646  18.954  1.00 72.08           C  
ATOM    349  OE1 GLU A  25     -18.877 -20.261  18.791  1.00 72.08           O  
ATOM    350  OE2 GLU A  25     -16.984 -20.281  19.914  1.00 72.08           O  
ATOM    351  N   PHE A  26     -15.768 -23.009  14.837  1.00 63.79           N  
ATOM    352  H   PHE A  26     -16.329 -23.767  15.199  1.00 63.79           H  
ATOM    353  CA  PHE A  26     -16.048 -22.585  13.476  1.00 63.79           C  
ATOM    354  HA  PHE A  26     -15.386 -21.768  13.188  1.00 63.79           H  
ATOM    355  C   PHE A  26     -17.484 -22.082  13.439  1.00 63.79           C  
ATOM    356  CB  PHE A  26     -15.818 -23.755  12.510  1.00 63.79           C  
ATOM    357  HB2 PHE A  26     -14.760 -24.014  12.522  1.00 63.79           H  
ATOM    358  HB3 PHE A  26     -16.369 -24.625  12.867  1.00 63.79           H  
ATOM    359  O   PHE A  26     -18.407 -22.877  13.591  1.00 63.79           O  
ATOM    360  CG  PHE A  26     -16.237 -23.454  11.084  1.00 63.79           C  
ATOM    361  CD1 PHE A  26     -17.529 -23.784  10.627  1.00 63.79           C  
ATOM    362  HD1 PHE A  26     -18.235 -24.255  11.295  1.00 63.79           H  
ATOM    363  CD2 PHE A  26     -15.339 -22.799  10.223  1.00 63.79           C  
ATOM    364  HD2 PHE A  26     -14.356 -22.522  10.575  1.00 63.79           H  
ATOM    365  CE1 PHE A  26     -17.913 -23.464   9.313  1.00 63.79           C  
ATOM    366  HE1 PHE A  26     -18.910 -23.701   8.969  1.00 63.79           H  
ATOM    367  CE2 PHE A  26     -15.726 -22.475   8.911  1.00 63.79           C  
ATOM    368  HE2 PHE A  26     -15.043 -21.952   8.259  1.00 63.79           H  
ATOM    369  CZ  PHE A  26     -17.013 -22.808   8.456  1.00 63.79           C  
ATOM    370  HZ  PHE A  26     -17.318 -22.541   7.455  1.00 63.79           H  
ATOM    371  N   ASN A  27     -17.660 -20.782  13.227  1.00 65.30           N  
ATOM    372  H   ASN A  27     -16.852 -20.190  13.104  1.00 65.30           H  
ATOM    373  CA  ASN A  27     -18.969 -20.164  13.064  1.00 65.30           C  
ATOM    374  HA  ASN A  27     -19.755 -20.885  13.288  1.00 65.30           H  
ATOM    375  C   ASN A  27     -19.138 -19.747  11.608  1.00 65.30           C  
ATOM    376  CB  ASN A  27     -19.109 -18.995  14.052  1.00 65.30           C  
ATOM    377  HB2 ASN A  27     -20.021 -18.439  13.833  1.00 65.30           H  
ATOM    378  HB3 ASN A  27     -18.262 -18.317  13.949  1.00 65.30           H  
ATOM    379  O   ASN A  27     -18.371 -18.937  11.093  1.00 65.30           O  
ATOM    380  CG  ASN A  27     -19.208 -19.496  15.478  1.00 65.30           C  
ATOM    381  ND2 ASN A  27     -18.630 -18.810  16.431  1.00 65.30           N  
ATOM    382 HD21 ASN A  27     -18.774 -19.189  17.356  1.00 65.30           H  
ATOM    383 HD22 ASN A  27     -18.184 -17.920  16.263  1.00 65.30           H  
ATOM    384  OD1 ASN A  27     -19.802 -20.526  15.742  1.00 65.30           O  
ATOM    385  N   TYR A  28     -20.139 -20.319  10.951  1.00 65.06           N  
ATOM    386  H   TYR A  28     -20.696 -21.010  11.432  1.00 65.06           H  
ATOM    387  CA  TYR A  28     -20.609 -19.877   9.650  1.00 65.06           C  
ATOM    388  HA  TYR A  28     -19.931 -19.129   9.239  1.00 65.06           H  
ATOM    389  C   TYR A  28     -21.979 -19.236   9.822  1.00 65.06           C  
ATOM    390  CB  TYR A  28     -20.645 -21.059   8.678  1.00 65.06           C  
ATOM    391  HB2 TYR A  28     -19.626 -21.423   8.544  1.00 65.06           H  
ATOM    392  HB3 TYR A  28     -21.236 -21.866   9.111  1.00 65.06           H  
ATOM    393  O   TYR A  28     -22.941 -19.916  10.176  1.00 65.06           O  
ATOM    394  CG  TYR A  28     -21.208 -20.699   7.318  1.00 65.06           C  
ATOM    395  CD1 TYR A  28     -22.550 -20.991   7.007  1.00 65.06           C  
ATOM    396  HD1 TYR A  28     -23.186 -21.463   7.740  1.00 65.06           H  
ATOM    397  CD2 TYR A  28     -20.396 -20.033   6.380  1.00 65.06           C  
ATOM    398  HD2 TYR A  28     -19.377 -19.782   6.634  1.00 65.06           H  
ATOM    399  CE1 TYR A  28     -23.072 -20.635   5.749  1.00 65.06           C  
ATOM    400  HE1 TYR A  28     -24.100 -20.854   5.502  1.00 65.06           H  
ATOM    401  CE2 TYR A  28     -20.923 -19.656   5.130  1.00 65.06           C  
ATOM    402  HE2 TYR A  28     -20.306 -19.118   4.425  1.00 65.06           H  
ATOM    403  OH  TYR A  28     -22.786 -19.587   3.615  1.00 65.06           O  
ATOM    404  HH  TYR A  28     -22.161 -19.068   3.104  1.00 65.06           H  
ATOM    405  CZ  TYR A  28     -22.265 -19.956   4.815  1.00 65.06           C  
ATOM    406  N   GLU A  29     -22.063 -17.941   9.544  1.00 64.37           N  
ATOM    407  H   GLU A  29     -21.226 -17.435   9.292  1.00 64.37           H  
ATOM    408  CA  GLU A  29     -23.330 -17.253   9.325  1.00 64.37           C  
ATOM    409  HA  GLU A  29     -24.148 -17.810   9.782  1.00 64.37           H  
ATOM    410  C   GLU A  29     -23.575 -17.197   7.820  1.00 64.37           C  
ATOM    411  CB  GLU A  29     -23.315 -15.855   9.958  1.00 64.37           C  
ATOM    412  HB2 GLU A  29     -24.218 -15.332   9.645  1.00 64.37           H  
ATOM    413  HB3 GLU A  29     -22.444 -15.303   9.604  1.00 64.37           H  
ATOM    414  O   GLU A  29     -22.779 -16.633   7.061  1.00 64.37           O  
ATOM    415  CG  GLU A  29     -23.292 -15.938  11.493  1.00 64.37           C  
ATOM    416  HG2 GLU A  29     -24.145 -16.533  11.820  1.00 64.37           H  
ATOM    417  HG3 GLU A  29     -22.385 -16.454  11.807  1.00 64.37           H  
ATOM    418  CD  GLU A  29     -23.347 -14.566  12.184  1.00 64.37           C  
ATOM    419  OE1 GLU A  29     -23.275 -14.563  13.434  1.00 64.37           O  
ATOM    420  OE2 GLU A  29     -23.457 -13.538  11.479  1.00 64.37           O  
ATOM    421  N   LYS A  30     -24.662 -17.822   7.367  1.00 62.45           N  
ATOM    422  H   LYS A  30     -25.275 -18.293   8.016  1.00 62.45           H  
ATOM    423  CA  LYS A  30     -25.083 -17.717   5.976  1.00 62.45           C  
ATOM    424  HA  LYS A  30     -24.246 -17.973   5.326  1.00 62.45           H  
ATOM    425  C   LYS A  30     -25.512 -16.279   5.705  1.00 62.45           C  
ATOM    426  CB  LYS A  30     -26.225 -18.693   5.749  1.00 62.45           C  
ATOM    427  HB2 LYS A  30     -25.924 -19.681   6.097  1.00 62.45           H  
ATOM    428  HB3 LYS A  30     -27.049 -18.354   6.377  1.00 62.45           H  
ATOM    429  O   LYS A  30     -26.413 -15.755   6.356  1.00 62.45           O  
ATOM    430  CG  LYS A  30     -26.693 -18.809   4.292  1.00 62.45           C  
ATOM    431  HG2 LYS A  30     -25.944 -19.311   3.681  1.00 62.45           H  
ATOM    432  HG3 LYS A  30     -26.925 -17.825   3.883  1.00 62.45           H  
ATOM    433  CD  LYS A  30     -27.967 -19.636   4.385  1.00 62.45           C  
ATOM    434  HD2 LYS A  30     -28.596 -19.106   5.100  1.00 62.45           H  
ATOM    435  HD3 LYS A  30     -27.744 -20.622   4.794  1.00 62.45           H  
ATOM    436  CE  LYS A  30     -28.798 -19.785   3.124  1.00 62.45           C  
ATOM    437  HE2 LYS A  30     -28.830 -18.826   2.606  1.00 62.45           H  
ATOM    438  HE3 LYS A  30     -28.356 -20.541   2.475  1.00 62.45           H  
ATOM    439  NZ  LYS A  30     -30.156 -20.167   3.584  1.00 62.45           N  
ATOM    440  HZ1 LYS A  30     -30.131 -20.916   4.261  1.00 62.45           H  
ATOM    441  HZ2 LYS A  30     -30.826 -20.326   2.845  1.00 62.45           H  
ATOM    442  HZ3 LYS A  30     -30.519 -19.449   4.195  1.00 62.45           H  
ATOM    443  N   LYS A  31     -24.862 -15.657   4.729  1.00 63.15           N  
ATOM    444  H   LYS A  31     -24.110 -16.149   4.268  1.00 63.15           H  
ATOM    445  CA  LYS A  31     -25.209 -14.312   4.273  1.00 63.15           C  
ATOM    446  HA  LYS A  31     -25.458 -13.710   5.147  1.00 63.15           H  
ATOM    447  C   LYS A  31     -26.468 -14.345   3.417  1.00 63.15           C  
ATOM    448  CB  LYS A  31     -24.010 -13.667   3.573  1.00 63.15           C  
ATOM    449  HB2 LYS A  31     -24.303 -12.680   3.216  1.00 63.15           H  
ATOM    450  HB3 LYS A  31     -23.687 -14.270   2.724  1.00 63.15           H  
ATOM    451  O   LYS A  31     -26.746 -15.358   2.772  1.00 63.15           O  
ATOM    452  CG  LYS A  31     -22.871 -13.529   4.596  1.00 63.15           C  
ATOM    453  HG2 LYS A  31     -23.276 -13.130   5.525  1.00 63.15           H  
ATOM    454  HG3 LYS A  31     -22.424 -14.503   4.797  1.00 63.15           H  
ATOM    455  CD  LYS A  31     -21.797 -12.576   4.100  1.00 63.15           C  
ATOM    456  HD2 LYS A  31     -21.290 -13.028   3.248  1.00 63.15           H  
ATOM    457  HD3 LYS A  31     -22.273 -11.645   3.792  1.00 63.15           H  
ATOM    458  CE  LYS A  31     -20.798 -12.287   5.230  1.00 63.15           C  
ATOM    459  HE2 LYS A  31     -21.360 -12.067   6.137  1.00 63.15           H  
ATOM    460  HE3 LYS A  31     -20.192 -13.175   5.407  1.00 63.15           H  
ATOM    461  NZ  LYS A  31     -19.943 -11.129   4.897  1.00 63.15           N  
ATOM    462  HZ1 LYS A  31     -19.287 -10.858   5.615  1.00 63.15           H  
ATOM    463  HZ2 LYS A  31     -19.483 -11.310   4.016  1.00 63.15           H  
ATOM    464  HZ3 LYS A  31     -20.517 -10.350   4.609  1.00 63.15           H  
ATOM    465  N   ASP A  32     -27.218 -13.246   3.441  1.00 64.59           N  
ATOM    466  H   ASP A  32     -26.905 -12.446   3.972  1.00 64.59           H  
ATOM    467  CA  ASP A  32     -28.419 -13.086   2.625  1.00 64.59           C  
ATOM    468  HA  ASP A  32     -29.129 -13.860   2.916  1.00 64.59           H  
ATOM    469  C   ASP A  32     -28.038 -13.232   1.137  1.00 64.59           C  
ATOM    470  CB  ASP A  32     -29.081 -11.732   2.931  1.00 64.59           C  
ATOM    471  HB2 ASP A  32     -29.192 -11.641   4.012  1.00 64.59           H  
ATOM    472  HB3 ASP A  32     -28.432 -10.925   2.592  1.00 64.59           H  
ATOM    473  O   ASP A  32     -27.257 -12.423   0.626  1.00 64.59           O  
ATOM    474  CG  ASP A  32     -30.467 -11.590   2.288  1.00 64.59           C  
ATOM    475  OD1 ASP A  32     -30.719 -12.303   1.288  1.00 64.59           O  
ATOM    476  OD2 ASP A  32     -31.278 -10.816   2.842  1.00 64.59           O  
ATOM    477  N   PRO A  33     -28.514 -14.280   0.437  1.00 62.63           N  
ATOM    478  CA  PRO A  33     -28.156 -14.509  -0.957  1.00 62.63           C  
ATOM    479  HA  PRO A  33     -27.071 -14.555  -1.054  1.00 62.63           H  
ATOM    480  C   PRO A  33     -28.665 -13.403  -1.888  1.00 62.63           C  
ATOM    481  CB  PRO A  33     -28.763 -15.870  -1.308  1.00 62.63           C  
ATOM    482  HB2 PRO A  33     -28.040 -16.654  -1.083  1.00 62.63           H  
ATOM    483  HB3 PRO A  33     -29.072 -15.927  -2.352  1.00 62.63           H  
ATOM    484  O   PRO A  33     -28.112 -13.254  -2.978  1.00 62.63           O  
ATOM    485  CG  PRO A  33     -29.953 -15.989  -0.358  1.00 62.63           C  
ATOM    486  HG2 PRO A  33     -30.804 -15.446  -0.769  1.00 62.63           H  
ATOM    487  HG3 PRO A  33     -30.217 -17.028  -0.162  1.00 62.63           H  
ATOM    488  CD  PRO A  33     -29.461 -15.283   0.899  1.00 62.63           C  
ATOM    489  HD2 PRO A  33     -28.952 -15.992   1.551  1.00 62.63           H  
ATOM    490  HD3 PRO A  33     -30.308 -14.830   1.416  1.00 62.63           H  
ATOM    491  N   ASP A  34     -29.676 -12.629  -1.476  1.00 67.57           N  
ATOM    492  H   ASP A  34     -30.067 -12.757  -0.554  1.00 67.57           H  
ATOM    493  CA  ASP A  34     -30.206 -11.516  -2.268  1.00 67.57           C  
ATOM    494  HA  ASP A  34     -30.204 -11.807  -3.318  1.00 67.57           H  
ATOM    495  C   ASP A  34     -29.318 -10.260  -2.166  1.00 67.57           C  
ATOM    496  CB  ASP A  34     -31.669 -11.237  -1.871  1.00 67.57           C  
ATOM    497  HB2 ASP A  34     -31.725 -11.047  -0.799  1.00 67.57           H  
ATOM    498  HB3 ASP A  34     -31.994 -10.331  -2.381  1.00 67.57           H  
ATOM    499  O   ASP A  34     -29.403  -9.365  -3.012  1.00 67.57           O  
ATOM    500  CG  ASP A  34     -32.648 -12.362  -2.256  1.00 67.57           C  
ATOM    501  OD1 ASP A  34     -32.372 -13.096  -3.237  1.00 67.57           O  
ATOM    502  OD2 ASP A  34     -33.735 -12.443  -1.637  1.00 67.57           O  
ATOM    503  N   THR A  35     -28.408 -10.211  -1.186  1.00 59.85           N  
ATOM    504  H   THR A  35     -28.397 -10.972  -0.522  1.00 59.85           H  
ATOM    505  CA  THR A  35     -27.371  -9.178  -1.053  1.00 59.85           C  
ATOM    506  HA  THR A  35     -27.309  -8.609  -1.980  1.00 59.85           H  
ATOM    507  C   THR A  35     -26.003  -9.828  -0.821  1.00 59.85           C  
ATOM    508  CB  THR A  35     -27.696  -8.155   0.049  1.00 59.85           C  
ATOM    509  HB  THR A  35     -26.877  -7.437   0.096  1.00 59.85           H  
ATOM    510  O   THR A  35     -25.508  -9.822   0.311  1.00 59.85           O  
ATOM    511  CG2 THR A  35     -28.984  -7.382  -0.225  1.00 59.85           C  
ATOM    512 HG21 THR A  35     -28.936  -6.917  -1.210  1.00 59.85           H  
ATOM    513 HG22 THR A  35     -29.836  -8.061  -0.187  1.00 59.85           H  
ATOM    514 HG23 THR A  35     -29.110  -6.612   0.537  1.00 59.85           H  
ATOM    515  OG1 THR A  35     -27.825  -8.763   1.308  1.00 59.85           O  
ATOM    516  HG1 THR A  35     -27.075  -9.358   1.383  1.00 59.85           H  
ATOM    517  N   PRO A  36     -25.368 -10.408  -1.860  1.00 59.93           N  
ATOM    518  CA  PRO A  36     -23.992 -10.871  -1.733  1.00 59.93           C  
ATOM    519  HA  PRO A  36     -23.940 -11.682  -1.005  1.00 59.93           H  
ATOM    520  C   PRO A  36     -23.113  -9.711  -1.259  1.00 59.93           C  
ATOM    521  CB  PRO A  36     -23.589 -11.387  -3.120  1.00 59.93           C  
ATOM    522  HB2 PRO A  36     -22.545 -11.176  -3.351  1.00 59.93           H  
ATOM    523  HB3 PRO A  36     -23.779 -12.459  -3.172  1.00 59.93           H  
ATOM    524  O   PRO A  36     -23.319  -8.569  -1.687  1.00 59.93           O  
ATOM    525  CG  PRO A  36     -24.539 -10.660  -4.072  1.00 59.93           C  
ATOM    526  HG2 PRO A  36     -24.730 -11.241  -4.975  1.00 59.93           H  
ATOM    527  HG3 PRO A  36     -24.121  -9.685  -4.325  1.00 59.93           H  
ATOM    528  CD  PRO A  36     -25.808 -10.469  -3.245  1.00 59.93           C  
ATOM    529  HD2 PRO A  36     -26.317  -9.558  -3.560  1.00 59.93           H  
ATOM    530  HD3 PRO A  36     -26.466 -11.328  -3.373  1.00 59.93           H  
ATOM    531  N   ASP A  37     -22.142  -9.984  -0.381  1.00 65.23           N  
ATOM    532  H   ASP A  37     -22.005 -10.923  -0.034  1.00 65.23           H  
ATOM    533  CA  ASP A  37     -21.184  -8.938  -0.032  1.00 65.23           C  
ATOM    534  HA  ASP A  37     -21.733  -8.137   0.463  1.00 65.23           H  
ATOM    535  C   ASP A  37     -20.513  -8.435  -1.308  1.00 65.23           C  
ATOM    536  CB  ASP A  37     -20.043  -9.393   0.867  1.00 65.23           C  
ATOM    537  HB2 ASP A  37     -19.420  -8.533   1.115  1.00 65.23           H  
ATOM    538  HB3 ASP A  37     -19.419 -10.092   0.310  1.00 65.23           H  
ATOM    539  O   ASP A  37     -20.228  -9.234  -2.211  1.00 65.23           O  
ATOM    540  CG  ASP A  37     -20.473 -10.040   2.153  1.00 65.23           C  
ATOM    541  OD1 ASP A  37     -21.160  -9.435   3.007  1.00 65.23           O  
ATOM    542  OD2 ASP A  37     -19.985 -11.170   2.351  1.00 65.23           O  
ATOM    543  N   PRO A  38     -20.208  -7.134  -1.384  1.00 70.15           N  
ATOM    544  CA  PRO A  38     -19.336  -6.656  -2.435  1.00 70.15           C  
ATOM    545  HA  PRO A  38     -19.805  -6.815  -3.405  1.00 70.15           H  
ATOM    546  C   PRO A  38     -18.014  -7.431  -2.376  1.00 70.15           C  
ATOM    547  CB  PRO A  38     -19.177  -5.157  -2.179  1.00 70.15           C  
ATOM    548  HB2 PRO A  38     -19.934  -4.615  -2.746  1.00 70.15           H  
ATOM    549  HB3 PRO A  38     -18.181  -4.800  -2.441  1.00 70.15           H  
ATOM    550  O   PRO A  38     -17.370  -7.512  -1.327  1.00 70.15           O  
ATOM    551  CG  PRO A  38     -19.460  -5.001  -0.684  1.00 70.15           C  
ATOM    552  HG2 PRO A  38     -18.547  -5.194  -0.120  1.00 70.15           H  
ATOM    553  HG3 PRO A  38     -19.855  -4.014  -0.445  1.00 70.15           H  
ATOM    554  CD  PRO A  38     -20.474  -6.101  -0.396  1.00 70.15           C  
ATOM    555  HD2 PRO A  38     -21.487  -5.722  -0.536  1.00 70.15           H  
ATOM    556  HD3 PRO A  38     -20.342  -6.459   0.625  1.00 70.15           H  
ATOM    557  N   GLU A  39     -17.616  -8.005  -3.511  1.00 80.50           N  
ATOM    558  H   GLU A  39     -18.221  -7.970  -4.319  1.00 80.50           H  
ATOM    559  CA  GLU A  39     -16.304  -8.627  -3.656  1.00 80.50           C  
ATOM    560  HA  GLU A  39     -16.223  -9.435  -2.929  1.00 80.50           H  
ATOM    561  C   GLU A  39     -15.234  -7.574  -3.351  1.00 80.50           C  
ATOM    562  CB  GLU A  39     -16.160  -9.227  -5.065  1.00 80.50           C  
ATOM    563  HB2 GLU A  39     -16.996  -9.907  -5.231  1.00 80.50           H  
ATOM    564  HB3 GLU A  39     -16.212  -8.428  -5.805  1.00 80.50           H  
ATOM    565  O   GLU A  39     -15.162  -6.526  -4.002  1.00 80.50           O  
ATOM    566  CG  GLU A  39     -14.847 -10.010  -5.243  1.00 80.50           C  
ATOM    567  HG2 GLU A  39     -14.785 -10.760  -4.455  1.00 80.50           H  
ATOM    568  HG3 GLU A  39     -14.009  -9.324  -5.121  1.00 80.50           H  
ATOM    569  CD  GLU A  39     -14.726 -10.708  -6.612  1.00 80.50           C  
ATOM    570  OE1 GLU A  39     -13.718 -11.428  -6.803  1.00 80.50           O  
ATOM    571  OE2 GLU A  39     -15.630 -10.541  -7.465  1.00 80.50           O  
ATOM    572  N   LEU A  40     -14.433  -7.827  -2.315  1.00 92.31           N  
ATOM    573  H   LEU A  40     -14.569  -8.676  -1.786  1.00 92.31           H  
ATOM    574  CA  LEU A  40     -13.363  -6.917  -1.933  1.00 92.31           C  
ATOM    575  HA  LEU A  40     -13.766  -5.904  -1.921  1.00 92.31           H  
ATOM    576  C   LEU A  40     -12.262  -6.952  -2.984  1.00 92.31           C  
ATOM    577  CB  LEU A  40     -12.812  -7.243  -0.535  1.00 92.31           C  
ATOM    578  HB2 LEU A  40     -12.007  -6.542  -0.316  1.00 92.31           H  
ATOM    579  HB3 LEU A  40     -12.381  -8.244  -0.552  1.00 92.31           H  
ATOM    580  O   LEU A  40     -11.891  -8.012  -3.490  1.00 92.31           O  
ATOM    581  CG  LEU A  40     -13.842  -7.169   0.603  1.00 92.31           C  
ATOM    582  HG  LEU A  40     -14.566  -7.974   0.481  1.00 92.31           H  
ATOM    583  CD1 LEU A  40     -13.133  -7.358   1.946  1.00 92.31           C  
ATOM    584 HD11 LEU A  40     -12.429  -6.544   2.119  1.00 92.31           H  
ATOM    585 HD12 LEU A  40     -12.593  -8.305   1.947  1.00 92.31           H  
ATOM    586 HD13 LEU A  40     -13.866  -7.372   2.753  1.00 92.31           H  
ATOM    587  CD2 LEU A  40     -14.593  -5.839   0.639  1.00 92.31           C  
ATOM    588 HD21 LEU A  40     -15.194  -5.724  -0.263  1.00 92.31           H  
ATOM    589 HD22 LEU A  40     -15.281  -5.861   1.483  1.00 92.31           H  
ATOM    590 HD23 LEU A  40     -13.895  -5.007   0.736  1.00 92.31           H  
ATOM    591  N   PHE A  41     -11.704  -5.780  -3.281  1.00 97.56           N  
ATOM    592  H   PHE A  41     -12.057  -4.945  -2.835  1.00 97.56           H  
ATOM    593  CA  PHE A  41     -10.601  -5.677  -4.222  1.00 97.56           C  
ATOM    594  HA  PHE A  41     -10.949  -6.022  -5.196  1.00 97.56           H  
ATOM    595  C   PHE A  41      -9.430  -6.563  -3.779  1.00 97.56           C  
ATOM    596  CB  PHE A  41     -10.163  -4.219  -4.347  1.00 97.56           C  
ATOM    597  HB2 PHE A  41     -11.000  -3.620  -4.704  1.00 97.56           H  
ATOM    598  HB3 PHE A  41      -9.885  -3.852  -3.359  1.00 97.56           H  
ATOM    599  O   PHE A  41      -8.948  -6.458  -2.648  1.00 97.56           O  
ATOM    600  CG  PHE A  41      -8.988  -4.046  -5.286  1.00 97.56           C  
ATOM    601  CD1 PHE A  41      -7.668  -4.137  -4.800  1.00 97.56           C  
ATOM    602  HD1 PHE A  41      -7.487  -4.296  -3.747  1.00 97.56           H  
ATOM    603  CD2 PHE A  41      -9.215  -3.852  -6.659  1.00 97.56           C  
ATOM    604  HD2 PHE A  41     -10.223  -3.766  -7.038  1.00 97.56           H  
ATOM    605  CE1 PHE A  41      -6.583  -4.042  -5.688  1.00 97.56           C  
ATOM    606  HE1 PHE A  41      -5.571  -4.126  -5.318  1.00 97.56           H  
ATOM    607  CE2 PHE A  41      -8.130  -3.753  -7.544  1.00 97.56           C  
ATOM    608  HE2 PHE A  41      -8.316  -3.595  -8.596  1.00 97.56           H  
ATOM    609  CZ  PHE A  41      -6.813  -3.846  -7.059  1.00 97.56           C  
ATOM    610  HZ  PHE A  41      -5.979  -3.768  -7.741  1.00 97.56           H  
ATOM    611  N   CYS A  42      -8.941  -7.400  -4.692  1.00 96.14           N  
ATOM    612  H   CYS A  42      -9.419  -7.479  -5.578  1.00 96.14           H  
ATOM    613  CA  CYS A  42      -7.796  -8.265  -4.464  1.00 96.14           C  
ATOM    614  HA  CYS A  42      -7.155  -7.825  -3.700  1.00 96.14           H  
ATOM    615  C   CYS A  42      -6.989  -8.413  -5.755  1.00 96.14           C  
ATOM    616  CB  CYS A  42      -8.308  -9.617  -3.953  1.00 96.14           C  
ATOM    617  HB2 CYS A  42      -8.890 -10.097  -4.740  1.00 96.14           H  
ATOM    618  HB3 CYS A  42      -8.960  -9.460  -3.094  1.00 96.14           H  
ATOM    619  O   CYS A  42      -7.485  -8.899  -6.773  1.00 96.14           O  
ATOM    620  SG  CYS A  42      -6.916 -10.684  -3.481  1.00 96.14           S  
ATOM    621  HG  CYS A  42      -7.589 -11.836  -3.550  1.00 96.14           H  
ATOM    622  N   LYS A  43      -5.717  -8.022  -5.702  1.00 97.11           N  
ATOM    623  H   LYS A  43      -5.396  -7.575  -4.854  1.00 97.11           H  
ATOM    624  CA  LYS A  43      -4.723  -8.327  -6.725  1.00 97.11           C  
ATOM    625  HA  LYS A  43      -5.193  -8.966  -7.472  1.00 97.11           H  
ATOM    626  C   LYS A  43      -3.594  -9.111  -6.082  1.00 97.11           C  
ATOM    627  CB  LYS A  43      -4.237  -7.022  -7.374  1.00 97.11           C  
ATOM    628  HB2 LYS A  43      -5.096  -6.397  -7.618  1.00 97.11           H  
ATOM    629  HB3 LYS A  43      -3.624  -6.474  -6.658  1.00 97.11           H  
ATOM    630  O   LYS A  43      -3.103  -8.714  -5.033  1.00 97.11           O  
ATOM    631  CG  LYS A  43      -3.420  -7.256  -8.650  1.00 97.11           C  
ATOM    632  HG2 LYS A  43      -2.998  -6.300  -8.962  1.00 97.11           H  
ATOM    633  HG3 LYS A  43      -2.597  -7.941  -8.443  1.00 97.11           H  
ATOM    634  CD  LYS A  43      -4.287  -7.805  -9.789  1.00 97.11           C  
ATOM    635  HD2 LYS A  43      -5.133  -7.136  -9.944  1.00 97.11           H  
ATOM    636  HD3 LYS A  43      -4.658  -8.796  -9.527  1.00 97.11           H  
ATOM    637  CE  LYS A  43      -3.469  -7.904 -11.075  1.00 97.11           C  
ATOM    638  HE2 LYS A  43      -2.601  -8.535 -10.884  1.00 97.11           H  
ATOM    639  HE3 LYS A  43      -3.110  -6.908 -11.336  1.00 97.11           H  
ATOM    640  NZ  LYS A  43      -4.289  -8.474 -12.169  1.00 97.11           N  
ATOM    641  HZ1 LYS A  43      -3.753  -8.524 -13.023  1.00 97.11           H  
ATOM    642  HZ2 LYS A  43      -4.600  -9.401 -11.917  1.00 97.11           H  
ATOM    643  HZ3 LYS A  43      -5.102  -7.895 -12.322  1.00 97.11           H  
ATOM    644  N   GLU A  44      -3.172 -10.199  -6.712  1.00 94.99           N  
ATOM    645  H   GLU A  44      -3.623 -10.483  -7.570  1.00 94.99           H  
ATOM    646  CA  GLU A  44      -2.094 -11.056  -6.216  1.00 94.99           C  
ATOM    647  HA  GLU A  44      -1.550 -10.543  -5.422  1.00 94.99           H  
ATOM    648  C   GLU A  44      -1.094 -11.368  -7.323  1.00 94.99           C  
ATOM    649  CB  GLU A  44      -2.649 -12.365  -5.639  1.00 94.99           C  
ATOM    650  HB2 GLU A  44      -3.170 -12.908  -6.427  1.00 94.99           H  
ATOM    651  HB3 GLU A  44      -1.811 -12.973  -5.297  1.00 94.99           H  
ATOM    652  O   GLU A  44      -1.462 -11.404  -8.502  1.00 94.99           O  
ATOM    653  CG  GLU A  44      -3.597 -12.140  -4.457  1.00 94.99           C  
ATOM    654  HG2 GLU A  44      -4.500 -11.643  -4.811  1.00 94.99           H  
ATOM    655  HG3 GLU A  44      -3.111 -11.488  -3.731  1.00 94.99           H  
ATOM    656  CD  GLU A  44      -3.978 -13.465  -3.791  1.00 94.99           C  
ATOM    657  OE1 GLU A  44      -3.892 -13.527  -2.541  1.00 94.99           O  
ATOM    658  OE2 GLU A  44      -4.367 -14.407  -4.510  1.00 94.99           O  
ATOM    659  N   ASN A  45       0.155 -11.623  -6.927  1.00 95.87           N  
ATOM    660  H   ASN A  45       0.354 -11.550  -5.939  1.00 95.87           H  
ATOM    661  CA  ASN A  45       1.251 -12.054  -7.799  1.00 95.87           C  
ATOM    662  HA  ASN A  45       2.177 -11.926  -7.238  1.00 95.87           H  
ATOM    663  C   ASN A  45       1.404 -11.187  -9.061  1.00 95.87           C  
ATOM    664  CB  ASN A  45       1.098 -13.553  -8.105  1.00 95.87           C  
ATOM    665  HB2 ASN A  45       1.962 -13.897  -8.674  1.00 95.87           H  
ATOM    666  HB3 ASN A  45       0.206 -13.707  -8.712  1.00 95.87           H  
ATOM    667  O   ASN A  45       1.648 -11.693 -10.159  1.00 95.87           O  
ATOM    668  CG  ASN A  45       1.014 -14.384  -6.842  1.00 95.87           C  
ATOM    669  ND2 ASN A  45      -0.048 -15.132  -6.657  1.00 95.87           N  
ATOM    670 HD21 ASN A  45      -0.114 -15.581  -5.754  1.00 95.87           H  
ATOM    671 HD22 ASN A  45      -0.833 -15.072  -7.290  1.00 95.87           H  
ATOM    672  OD1 ASN A  45       1.888 -14.356  -5.997  1.00 95.87           O  
ATOM    673  N   TYR A  46       1.209  -9.877  -8.920  1.00 98.10           N  
ATOM    674  H   TYR A  46       1.094  -9.507  -7.987  1.00 98.10           H  
ATOM    675  CA  TYR A  46       1.296  -8.951 -10.038  1.00 98.10           C  
ATOM    676  HA  TYR A  46       1.061  -9.480 -10.961  1.00 98.10           H  
ATOM    677  C   TYR A  46       2.716  -8.413 -10.156  1.00 98.10           C  
ATOM    678  CB  TYR A  46       0.260  -7.838  -9.883  1.00 98.10           C  
ATOM    679  HB2 TYR A  46      -0.732  -8.290  -9.883  1.00 98.10           H  
ATOM    680  HB3 TYR A  46       0.393  -7.340  -8.923  1.00 98.10           H  
ATOM    681  O   TYR A  46       3.193  -7.723  -9.263  1.00 98.10           O  
ATOM    682  CG  TYR A  46       0.340  -6.817 -10.996  1.00 98.10           C  
ATOM    683  CD1 TYR A  46       1.001  -5.592 -10.786  1.00 98.10           C  
ATOM    684  HD1 TYR A  46       1.430  -5.365  -9.821  1.00 98.10           H  
ATOM    685  CD2 TYR A  46      -0.194  -7.122 -12.262  1.00 98.10           C  
ATOM    686  HD2 TYR A  46      -0.638  -8.089 -12.443  1.00 98.10           H  
ATOM    687  CE1 TYR A  46       1.108  -4.656 -11.831  1.00 98.10           C  
ATOM    688  HE1 TYR A  46       1.603  -3.712 -11.658  1.00 98.10           H  
ATOM    689  CE2 TYR A  46      -0.090  -6.187 -13.309  1.00 98.10           C  
ATOM    690  HE2 TYR A  46      -0.462  -6.409 -14.298  1.00 98.10           H  
ATOM    691  OH  TYR A  46       0.648  -4.078 -14.123  1.00 98.10           O  
ATOM    692  HH  TYR A  46       1.145  -3.287 -13.900  1.00 98.10           H  
ATOM    693  CZ  TYR A  46       0.562  -4.956 -13.096  1.00 98.10           C  
ATOM    694  N   VAL A  47       3.385  -8.704 -11.266  1.00 98.21           N  
ATOM    695  H   VAL A  47       2.941  -9.275 -11.970  1.00 98.21           H  
ATOM    696  CA  VAL A  47       4.705  -8.145 -11.575  1.00 98.21           C  
ATOM    697  HA  VAL A  47       5.180  -7.779 -10.665  1.00 98.21           H  
ATOM    698  C   VAL A  47       4.498  -6.968 -12.515  1.00 98.21           C  
ATOM    699  CB  VAL A  47       5.637  -9.207 -12.184  1.00 98.21           C  
ATOM    700  HB  VAL A  47       5.253  -9.516 -13.156  1.00 98.21           H  
ATOM    701  O   VAL A  47       4.013  -7.157 -13.632  1.00 98.21           O  
ATOM    702  CG1 VAL A  47       7.050  -8.643 -12.364  1.00 98.21           C  
ATOM    703 HG11 VAL A  47       7.708  -9.409 -12.774  1.00 98.21           H  
ATOM    704 HG12 VAL A  47       7.447  -8.309 -11.406  1.00 98.21           H  
ATOM    705 HG13 VAL A  47       7.035  -7.798 -13.053  1.00 98.21           H  
ATOM    706  CG2 VAL A  47       5.734 -10.456 -11.295  1.00 98.21           C  
ATOM    707 HG21 VAL A  47       6.426 -11.171 -11.739  1.00 98.21           H  
ATOM    708 HG22 VAL A  47       4.761 -10.936 -11.193  1.00 98.21           H  
ATOM    709 HG23 VAL A  47       6.105 -10.177 -10.309  1.00 98.21           H  
ATOM    710  N   ALA A  48       4.825  -5.759 -12.064  1.00 98.50           N  
ATOM    711  H   ALA A  48       5.262  -5.662 -11.159  1.00 98.50           H  
ATOM    712  CA  ALA A  48       4.748  -4.589 -12.927  1.00 98.50           C  
ATOM    713  HA  ALA A  48       3.801  -4.628 -13.466  1.00 98.50           H  
ATOM    714  C   ALA A  48       5.873  -4.624 -13.979  1.00 98.50           C  
ATOM    715  CB  ALA A  48       4.732  -3.329 -12.061  1.00 98.50           C  
ATOM    716  HB1 ALA A  48       5.671  -3.235 -11.515  1.00 98.50           H  
ATOM    717  HB2 ALA A  48       3.908  -3.388 -11.350  1.00 98.50           H  
ATOM    718  HB3 ALA A  48       4.578  -2.454 -12.693  1.00 98.50           H  
ATOM    719  O   ALA A  48       6.960  -5.144 -13.736  1.00 98.50           O  
ATOM    720  N   ASP A  49       5.614  -4.082 -15.167  1.00 97.79           N  
ATOM    721  H   ASP A  49       4.708  -3.672 -15.339  1.00 97.79           H  
ATOM    722  CA  ASP A  49       6.509  -4.182 -16.329  1.00 97.79           C  
ATOM    723  HA  ASP A  49       7.299  -4.900 -16.106  1.00 97.79           H  
ATOM    724  C   ASP A  49       7.221  -2.859 -16.674  1.00 97.79           C  
ATOM    725  CB  ASP A  49       5.714  -4.751 -17.513  1.00 97.79           C  
ATOM    726  HB2 ASP A  49       6.400  -4.941 -18.339  1.00 97.79           H  
ATOM    727  HB3 ASP A  49       5.281  -5.708 -17.219  1.00 97.79           H  
ATOM    728  O   ASP A  49       7.914  -2.754 -17.688  1.00 97.79           O  
ATOM    729  CG  ASP A  49       4.593  -3.831 -18.006  1.00 97.79           C  
ATOM    730  OD1 ASP A  49       4.432  -2.713 -17.454  1.00 97.79           O  
ATOM    731  OD2 ASP A  49       3.900  -4.234 -18.961  1.00 97.79           O  
ATOM    732  N   GLY A  50       7.066  -1.831 -15.835  1.00 97.97           N  
ATOM    733  H   GLY A  50       6.561  -1.987 -14.974  1.00 97.97           H  
ATOM    734  CA  GLY A  50       7.603  -0.494 -16.078  1.00 97.97           C  
ATOM    735  HA2 GLY A  50       7.610   0.053 -15.136  1.00 97.97           H  
ATOM    736  HA3 GLY A  50       8.631  -0.579 -16.432  1.00 97.97           H  
ATOM    737  C   GLY A  50       6.813   0.334 -17.097  1.00 97.97           C  
ATOM    738  O   GLY A  50       7.276   1.409 -17.479  1.00 97.97           O  
ATOM    739  N   THR A  51       5.635  -0.121 -17.540  1.00 97.81           N  
ATOM    740  H   THR A  51       5.350  -1.059 -17.298  1.00 97.81           H  
ATOM    741  CA  THR A  51       4.737   0.651 -18.423  1.00 97.81           C  
ATOM    742  HA  THR A  51       5.317   1.441 -18.900  1.00 97.81           H  
ATOM    743  C   THR A  51       3.610   1.358 -17.672  1.00 97.81           C  
ATOM    744  CB  THR A  51       4.163  -0.195 -19.563  1.00 97.81           C  
ATOM    745  HB  THR A  51       3.688   0.487 -20.268  1.00 97.81           H  
ATOM    746  O   THR A  51       3.024   2.310 -18.195  1.00 97.81           O  
ATOM    747  CG2 THR A  51       5.244  -0.965 -20.322  1.00 97.81           C  
ATOM    748 HG21 THR A  51       6.015  -0.277 -20.670  1.00 97.81           H  
ATOM    749 HG22 THR A  51       5.698  -1.719 -19.677  1.00 97.81           H  
ATOM    750 HG23 THR A  51       4.791  -1.467 -21.177  1.00 97.81           H  
ATOM    751  OG1 THR A  51       3.181  -1.088 -19.117  1.00 97.81           O  
ATOM    752  HG1 THR A  51       3.588  -1.786 -18.599  1.00 97.81           H  
ATOM    753  N   GLY A  52       3.409   0.991 -16.403  1.00 96.24           N  
ATOM    754  H   GLY A  52       3.876   0.147 -16.103  1.00 96.24           H  
ATOM    755  CA  GLY A  52       2.410   1.563 -15.502  1.00 96.24           C  
ATOM    756  HA2 GLY A  52       2.080   2.541 -15.852  1.00 96.24           H  
ATOM    757  HA3 GLY A  52       2.847   1.680 -14.510  1.00 96.24           H  
ATOM    758  C   GLY A  52       1.166   0.703 -15.392  1.00 96.24           C  
ATOM    759  O   GLY A  52       0.915  -0.185 -16.198  1.00 96.24           O  
ATOM    760  N   PHE A  53       0.380   0.974 -14.363  1.00 98.35           N  
ATOM    761  H   PHE A  53       0.611   1.742 -13.749  1.00 98.35           H  
ATOM    762  CA  PHE A  53      -0.914   0.344 -14.155  1.00 98.35           C  
ATOM    763  HA  PHE A  53      -1.373   0.144 -15.123  1.00 98.35           H  
ATOM    764  C   PHE A  53      -1.824   1.300 -13.398  1.00 98.35           C  
ATOM    765  CB  PHE A  53      -0.741  -0.989 -13.414  1.00 98.35           C  
ATOM    766  HB2 PHE A  53      -0.118  -1.635 -14.031  1.00 98.35           H  
ATOM    767  HB3 PHE A  53      -1.714  -1.473 -13.327  1.00 98.35           H  
ATOM    768  O   PHE A  53      -1.352   2.251 -12.776  1.00 98.35           O  
ATOM    769  CG  PHE A  53      -0.126  -0.884 -12.031  1.00 98.35           C  
ATOM    770  CD1 PHE A  53       1.268  -1.002 -11.862  1.00 98.35           C  
ATOM    771  HD1 PHE A  53       1.909  -1.155 -12.717  1.00 98.35           H  
ATOM    772  CD2 PHE A  53      -0.951  -0.667 -10.912  1.00 98.35           C  
ATOM    773  HD2 PHE A  53      -2.021  -0.571 -11.028  1.00 98.35           H  
ATOM    774  CE1 PHE A  53       1.828  -0.919 -10.575  1.00 98.35           C  
ATOM    775  HE1 PHE A  53       2.895  -1.013 -10.436  1.00 98.35           H  
ATOM    776  CE2 PHE A  53      -0.389  -0.571  -9.630  1.00 98.35           C  
ATOM    777  HE2 PHE A  53      -1.028  -0.408  -8.775  1.00 98.35           H  
ATOM    778  CZ  PHE A  53       0.998  -0.700  -9.461  1.00 98.35           C  
ATOM    779  HZ  PHE A  53       1.424  -0.617  -8.472  1.00 98.35           H  
ATOM    780  N   GLU A  54      -3.122   1.027 -13.455  1.00 98.42           N  
ATOM    781  H   GLU A  54      -3.443   0.243 -14.004  1.00 98.42           H  
ATOM    782  CA  GLU A  54      -4.135   1.718 -12.672  1.00 98.42           C  
ATOM    783  HA  GLU A  54      -3.679   2.095 -11.757  1.00 98.42           H  
ATOM    784  C   GLU A  54      -5.247   0.728 -12.312  1.00 98.42           C  
ATOM    785  CB  GLU A  54      -4.671   2.927 -13.450  1.00 98.42           C  
ATOM    786  HB2 GLU A  54      -5.117   2.595 -14.388  1.00 98.42           H  
ATOM    787  HB3 GLU A  54      -3.837   3.591 -13.677  1.00 98.42           H  
ATOM    788  O   GLU A  54      -5.740  -0.001 -13.178  1.00 98.42           O  
ATOM    789  CG  GLU A  54      -5.718   3.693 -12.635  1.00 98.42           C  
ATOM    790  HG2 GLU A  54      -5.317   3.917 -11.646  1.00 98.42           H  
ATOM    791  HG3 GLU A  54      -6.592   3.057 -12.490  1.00 98.42           H  
ATOM    792  CD  GLU A  54      -6.150   4.988 -13.329  1.00 98.42           C  
ATOM    793  OE1 GLU A  54      -7.372   5.117 -13.592  1.00 98.42           O  
ATOM    794  OE2 GLU A  54      -5.288   5.867 -13.545  1.00 98.42           O  
ATOM    795  N   TRP A  55      -5.636   0.700 -11.041  1.00 98.51           N  
ATOM    796  H   TRP A  55      -5.133   1.275 -10.379  1.00 98.51           H  
ATOM    797  CA  TRP A  55      -6.734  -0.107 -10.521  1.00 98.51           C  
ATOM    798  HA  TRP A  55      -7.280  -0.564 -11.346  1.00 98.51           H  
ATOM    799  C   TRP A  55      -7.701   0.763  -9.737  1.00 98.51           C  
ATOM    800  CB  TRP A  55      -6.199  -1.213  -9.607  1.00 98.51           C  
ATOM    801  HB2 TRP A  55      -7.047  -1.808  -9.267  1.00 98.51           H  
ATOM    802  HB3 TRP A  55      -5.755  -0.749  -8.726  1.00 98.51           H  
ATOM    803  O   TRP A  55      -7.270   1.540  -8.890  1.00 98.51           O  
ATOM    804  CG  TRP A  55      -5.186  -2.139 -10.200  1.00 98.51           C  
ATOM    805  CD1 TRP A  55      -5.175  -2.596 -11.473  1.00 98.51           C  
ATOM    806  HD1 TRP A  55      -5.902  -2.326 -12.224  1.00 98.51           H  
ATOM    807  CD2 TRP A  55      -3.989  -2.681  -9.569  1.00 98.51           C  
ATOM    808  CE2 TRP A  55      -3.287  -3.457 -10.538  1.00 98.51           C  
ATOM    809  CE3 TRP A  55      -3.409  -2.570  -8.288  1.00 98.51           C  
ATOM    810  HE3 TRP A  55      -3.899  -1.969  -7.535  1.00 98.51           H  
ATOM    811  NE1 TRP A  55      -4.046  -3.361 -11.683  1.00 98.51           N  
ATOM    812  HE1 TRP A  55      -3.754  -3.667 -12.600  1.00 98.51           H  
ATOM    813  CH2 TRP A  55      -1.518  -3.958  -8.970  1.00 98.51           C  
ATOM    814  HH2 TRP A  55      -0.564  -4.407  -8.736  1.00 98.51           H  
ATOM    815  CZ2 TRP A  55      -2.071  -4.090 -10.255  1.00 98.51           C  
ATOM    816  HZ2 TRP A  55      -1.548  -4.635 -11.027  1.00 98.51           H  
ATOM    817  CZ3 TRP A  55      -2.188  -3.202  -7.993  1.00 98.51           C  
ATOM    818  HZ3 TRP A  55      -1.741  -3.074  -7.018  1.00 98.51           H  
ATOM    819  N   ASP A  56      -8.997   0.583  -9.972  1.00 98.42           N  
ATOM    820  H   ASP A  56      -9.283  -0.061 -10.695  1.00 98.42           H  
ATOM    821  CA  ASP A  56     -10.050   1.135  -9.125  1.00 98.42           C  
ATOM    822  HA  ASP A  56      -9.753   2.124  -8.776  1.00 98.42           H  
ATOM    823  C   ASP A  56     -10.261   0.241  -7.898  1.00 98.42           C  
ATOM    824  CB  ASP A  56     -11.342   1.293  -9.937  1.00 98.42           C  
ATOM    825  HB2 ASP A  56     -12.161   1.527  -9.257  1.00 98.42           H  
ATOM    826  HB3 ASP A  56     -11.578   0.359 -10.446  1.00 98.42           H  
ATOM    827  O   ASP A  56     -10.454  -0.970  -8.017  1.00 98.42           O  
ATOM    828  CG  ASP A  56     -11.216   2.430 -10.950  1.00 98.42           C  
ATOM    829  OD1 ASP A  56     -11.135   3.599 -10.518  1.00 98.42           O  
ATOM    830  OD2 ASP A  56     -11.148   2.179 -12.172  1.00 98.42           O  
ATOM    831  N   ILE A  57     -10.224   0.847  -6.713  1.00 98.60           N  
ATOM    832  H   ILE A  57     -10.015   1.835  -6.692  1.00 98.60           H  
ATOM    833  CA  ILE A  57     -10.330   0.176  -5.420  1.00 98.60           C  
ATOM    834  HA  ILE A  57     -10.598  -0.869  -5.574  1.00 98.60           H  
ATOM    835  C   ILE A  57     -11.443   0.850  -4.621  1.00 98.60           C  
ATOM    836  CB  ILE A  57      -8.979   0.208  -4.668  1.00 98.60           C  
ATOM    837  HB  ILE A  57      -8.735   1.245  -4.437  1.00 98.60           H  
ATOM    838  O   ILE A  57     -11.285   1.965  -4.121  1.00 98.60           O  
ATOM    839  CG1 ILE A  57      -7.832  -0.366  -5.534  1.00 98.60           C  
ATOM    840 HG12 ILE A  57      -7.708   0.263  -6.416  1.00 98.60           H  
ATOM    841 HG13 ILE A  57      -8.103  -1.366  -5.873  1.00 98.60           H  
ATOM    842  CG2 ILE A  57      -9.121  -0.559  -3.341  1.00 98.60           C  
ATOM    843 HG21 ILE A  57      -9.919  -0.135  -2.731  1.00 98.60           H  
ATOM    844 HG22 ILE A  57      -9.343  -1.606  -3.547  1.00 98.60           H  
ATOM    845 HG23 ILE A  57      -8.203  -0.493  -2.758  1.00 98.60           H  
ATOM    846  CD1 ILE A  57      -6.467  -0.432  -4.841  1.00 98.60           C  
ATOM    847 HD11 ILE A  57      -5.710  -0.720  -5.571  1.00 98.60           H  
ATOM    848 HD12 ILE A  57      -6.477  -1.183  -4.050  1.00 98.60           H  
ATOM    849 HD13 ILE A  57      -6.215   0.542  -4.422  1.00 98.60           H  
ATOM    850  N   ASN A  58     -12.574   0.159  -4.486  1.00 98.15           N  
ATOM    851  H   ASN A  58     -12.626  -0.759  -4.903  1.00 98.15           H  
ATOM    852  CA  ASN A  58     -13.640   0.565  -3.572  1.00 98.15           C  
ATOM    853  HA  ASN A  58     -13.749   1.649  -3.606  1.00 98.15           H  
ATOM    854  C   ASN A  58     -13.268   0.170  -2.143  1.00 98.15           C  
ATOM    855  CB  ASN A  58     -14.968  -0.073  -3.996  1.00 98.15           C  
ATOM    856  HB2 ASN A  58     -14.848  -1.156  -4.044  1.00 98.15           H  
ATOM    857  HB3 ASN A  58     -15.726   0.150  -3.245  1.00 98.15           H  
ATOM    858  O   ASN A  58     -12.825  -0.955  -1.914  1.00 98.15           O  
ATOM    859  CG  ASN A  58     -15.477   0.443  -5.325  1.00 98.15           C  
ATOM    860  ND2 ASN A  58     -16.259  -0.344  -6.024  1.00 98.15           N  
ATOM    861 HD21 ASN A  58     -16.480  -1.270  -5.687  1.00 98.15           H  
ATOM    862 HD22 ASN A  58     -16.568   0.011  -6.918  1.00 98.15           H  
ATOM    863  OD1 ASN A  58     -15.199   1.551  -5.755  1.00 98.15           O  
ATOM    864  N   VAL A  59     -13.459   1.082  -1.193  1.00 98.09           N  
ATOM    865  H   VAL A  59     -13.837   1.984  -1.445  1.00 98.09           H  
ATOM    866  CA  VAL A  59     -13.091   0.877   0.209  1.00 98.09           C  
ATOM    867  HA  VAL A  59     -13.219  -0.178   0.449  1.00 98.09           H  
ATOM    868  C   VAL A  59     -14.017   1.669   1.129  1.00 98.09           C  
ATOM    869  CB  VAL A  59     -11.600   1.215   0.429  1.00 98.09           C  
ATOM    870  HB  VAL A  59     -11.017   0.521  -0.177  1.00 98.09           H  
ATOM    871  O   VAL A  59     -14.252   2.861   0.932  1.00 98.09           O  
ATOM    872  CG1 VAL A  59     -11.219   2.629  -0.027  1.00 98.09           C  
ATOM    873 HG11 VAL A  59     -10.143   2.763   0.087  1.00 98.09           H  
ATOM    874 HG12 VAL A  59     -11.466   2.772  -1.079  1.00 98.09           H  
ATOM    875 HG13 VAL A  59     -11.752   3.371   0.567  1.00 98.09           H  
ATOM    876  CG2 VAL A  59     -11.161   1.005   1.883  1.00 98.09           C  
ATOM    877 HG21 VAL A  59     -10.082   1.135   1.963  1.00 98.09           H  
ATOM    878 HG22 VAL A  59     -11.650   1.728   2.537  1.00 98.09           H  
ATOM    879 HG23 VAL A  59     -11.421  -0.005   2.200  1.00 98.09           H  
ATOM    880  N   ASP A  60     -14.531   1.000   2.156  1.00 97.64           N  
ATOM    881  H   ASP A  60     -14.341   0.011   2.233  1.00 97.64           H  
ATOM    882  CA  ASP A  60     -15.191   1.643   3.290  1.00 97.64           C  
ATOM    883  HA  ASP A  60     -15.563   2.625   2.999  1.00 97.64           H  
ATOM    884  C   ASP A  60     -14.175   1.841   4.418  1.00 97.64           C  
ATOM    885  CB  ASP A  60     -16.408   0.822   3.737  1.00 97.64           C  
ATOM    886  HB2 ASP A  60     -16.099  -0.208   3.917  1.00 97.64           H  
ATOM    887  HB3 ASP A  60     -17.148   0.820   2.936  1.00 97.64           H  
ATOM    888  O   ASP A  60     -13.911   0.942   5.210  1.00 97.64           O  
ATOM    889  CG  ASP A  60     -17.056   1.379   5.014  1.00 97.64           C  
ATOM    890  OD1 ASP A  60     -16.660   2.481   5.465  1.00 97.64           O  
ATOM    891  OD2 ASP A  60     -17.916   0.668   5.578  1.00 97.64           O  
ATOM    892  N   TRP A  61     -13.597   3.034   4.513  1.00 98.38           N  
ATOM    893  H   TRP A  61     -13.835   3.729   3.820  1.00 98.38           H  
ATOM    894  CA  TRP A  61     -12.546   3.341   5.487  1.00 98.38           C  
ATOM    895  HA  TRP A  61     -11.735   2.626   5.351  1.00 98.38           H  
ATOM    896  C   TRP A  61     -12.963   3.244   6.963  1.00 98.38           C  
ATOM    897  CB  TRP A  61     -12.032   4.748   5.195  1.00 98.38           C  
ATOM    898  HB2 TRP A  61     -12.858   5.455   5.281  1.00 98.38           H  
ATOM    899  HB3 TRP A  61     -11.294   5.011   5.953  1.00 98.38           H  
ATOM    900  O   TRP A  61     -12.089   3.291   7.833  1.00 98.38           O  
ATOM    901  CG  TRP A  61     -11.371   4.919   3.871  1.00 98.38           C  
ATOM    902  CD1 TRP A  61     -11.842   5.657   2.844  1.00 98.38           C  
ATOM    903  HD1 TRP A  61     -12.774   6.202   2.840  1.00 98.38           H  
ATOM    904  CD2 TRP A  61     -10.115   4.341   3.409  1.00 98.38           C  
ATOM    905  CE2 TRP A  61      -9.842   4.849   2.105  1.00 98.38           C  
ATOM    906  CE3 TRP A  61      -9.170   3.455   3.971  1.00 98.38           C  
ATOM    907  HE3 TRP A  61      -9.367   3.017   4.938  1.00 98.38           H  
ATOM    908  NE1 TRP A  61     -10.944   5.617   1.800  1.00 98.38           N  
ATOM    909  HE1 TRP A  61     -11.151   6.031   0.903  1.00 98.38           H  
ATOM    910  CH2 TRP A  61      -7.745   3.652   1.993  1.00 98.38           C  
ATOM    911  HH2 TRP A  61      -6.842   3.383   1.465  1.00 98.38           H  
ATOM    912  CZ2 TRP A  61      -8.672   4.527   1.405  1.00 98.38           C  
ATOM    913  HZ2 TRP A  61      -8.505   4.930   0.417  1.00 98.38           H  
ATOM    914  CZ3 TRP A  61      -8.005   3.109   3.262  1.00 98.38           C  
ATOM    915  HZ3 TRP A  61      -7.312   2.398   3.687  1.00 98.38           H  
ATOM    916  N   ASP A  62     -14.261   3.153   7.271  1.00 97.65           N  
ATOM    917  H   ASP A  62     -14.942   3.079   6.529  1.00 97.65           H  
ATOM    918  CA  ASP A  62     -14.736   2.979   8.647  1.00 97.65           C  
ATOM    919  HA  ASP A  62     -14.077   3.523   9.323  1.00 97.65           H  
ATOM    920  C   ASP A  62     -14.688   1.508   9.098  1.00 97.65           C  
ATOM    921  CB  ASP A  62     -16.147   3.579   8.787  1.00 97.65           C  
ATOM    922  HB2 ASP A  62     -16.805   3.163   8.024  1.00 97.65           H  
ATOM    923  HB3 ASP A  62     -16.548   3.298   9.761  1.00 97.65           H  
ATOM    924  O   ASP A  62     -14.536   1.223  10.294  1.00 97.65           O  
ATOM    925  CG  ASP A  62     -16.148   5.114   8.709  1.00 97.65           C  
ATOM    926  OD1 ASP A  62     -15.185   5.747   9.217  1.00 97.65           O  
ATOM    927  OD2 ASP A  62     -17.121   5.720   8.216  1.00 97.65           O  
ATOM    928  N   THR A  63     -14.770   0.569   8.151  1.00 96.35           N  
ATOM    929  H   THR A  63     -14.909   0.872   7.197  1.00 96.35           H  
ATOM    930  CA  THR A  63     -14.786  -0.880   8.412  1.00 96.35           C  
ATOM    931  HA  THR A  63     -14.718  -1.052   9.486  1.00 96.35           H  
ATOM    932  C   THR A  63     -13.603  -1.629   7.798  1.00 96.35           C  
ATOM    933  CB  THR A  63     -16.112  -1.505   7.950  1.00 96.35           C  
ATOM    934  HB  THR A  63     -16.080  -2.573   8.166  1.00 96.35           H  
ATOM    935  O   THR A  63     -13.280  -2.726   8.252  1.00 96.35           O  
ATOM    936  CG2 THR A  63     -17.316  -0.905   8.675  1.00 96.35           C  
ATOM    937 HG21 THR A  63     -18.216  -1.442   8.374  1.00 96.35           H  
ATOM    938 HG22 THR A  63     -17.185  -0.998   9.753  1.00 96.35           H  
ATOM    939 HG23 THR A  63     -17.432   0.146   8.409  1.00 96.35           H  
ATOM    940  OG1 THR A  63     -16.302  -1.335   6.569  1.00 96.35           O  
ATOM    941  HG1 THR A  63     -16.941  -0.638   6.402  1.00 96.35           H  
ATOM    942  N   GLN A  64     -12.904  -1.026   6.838  1.00 98.11           N  
ATOM    943  H   GLN A  64     -13.246  -0.135   6.507  1.00 98.11           H  
ATOM    944  CA  GLN A  64     -11.875  -1.653   6.014  1.00 98.11           C  
ATOM    945  HA  GLN A  64     -11.640  -2.637   6.420  1.00 98.11           H  
ATOM    946  C   GLN A  64     -10.575  -0.847   5.977  1.00 98.11           C  
ATOM    947  CB  GLN A  64     -12.396  -1.846   4.579  1.00 98.11           C  
ATOM    948  HB2 GLN A  64     -12.622  -0.870   4.150  1.00 98.11           H  
ATOM    949  HB3 GLN A  64     -11.617  -2.300   3.968  1.00 98.11           H  
ATOM    950  O   GLN A  64     -10.480   0.309   6.397  1.00 98.11           O  
ATOM    951  CG  GLN A  64     -13.632  -2.748   4.500  1.00 98.11           C  
ATOM    952  HG2 GLN A  64     -13.345  -3.768   4.758  1.00 98.11           H  
ATOM    953  HG3 GLN A  64     -14.390  -2.421   5.210  1.00 98.11           H  
ATOM    954  CD  GLN A  64     -14.282  -2.741   3.125  1.00 98.11           C  
ATOM    955  NE2 GLN A  64     -15.178  -3.666   2.885  1.00 98.11           N  
ATOM    956 HE21 GLN A  64     -15.614  -3.658   1.974  1.00 98.11           H  
ATOM    957 HE22 GLN A  64     -15.421  -4.327   3.609  1.00 98.11           H  
ATOM    958  OE1 GLN A  64     -14.020  -1.918   2.256  1.00 98.11           O  
ATOM    959  N   LYS A  65      -9.547  -1.492   5.433  1.00 98.43           N  
ATOM    960  H   LYS A  65      -9.712  -2.445   5.140  1.00 98.43           H  
ATOM    961  CA  LYS A  65      -8.236  -0.920   5.137  1.00 98.43           C  
ATOM    962  HA  LYS A  65      -8.348   0.148   4.952  1.00 98.43           H  
ATOM    963  C   LYS A  65      -7.660  -1.542   3.871  1.00 98.43           C  
ATOM    964  CB  LYS A  65      -7.316  -1.115   6.351  1.00 98.43           C  
ATOM    965  HB2 LYS A  65      -7.760  -0.600   7.204  1.00 98.43           H  
ATOM    966  HB3 LYS A  65      -6.349  -0.656   6.144  1.00 98.43           H  
ATOM    967  O   LYS A  65      -8.100  -2.609   3.441  1.00 98.43           O  
ATOM    968  CG  LYS A  65      -7.086  -2.589   6.719  1.00 98.43           C  
ATOM    969  HG2 LYS A  65      -8.037  -3.088   6.904  1.00 98.43           H  
ATOM    970  HG3 LYS A  65      -6.567  -3.091   5.903  1.00 98.43           H  
ATOM    971  CD  LYS A  65      -6.231  -2.661   7.982  1.00 98.43           C  
ATOM    972  HD2 LYS A  65      -6.742  -2.145   8.795  1.00 98.43           H  
ATOM    973  HD3 LYS A  65      -5.289  -2.153   7.779  1.00 98.43           H  
ATOM    974  CE  LYS A  65      -5.934  -4.100   8.398  1.00 98.43           C  
ATOM    975  HE2 LYS A  65      -5.342  -4.580   7.619  1.00 98.43           H  
ATOM    976  HE3 LYS A  65      -6.875  -4.640   8.504  1.00 98.43           H  
ATOM    977  NZ  LYS A  65      -5.200  -4.110   9.684  1.00 98.43           N  
ATOM    978  HZ1 LYS A  65      -4.369  -3.539   9.624  1.00 98.43           H  
ATOM    979  HZ2 LYS A  65      -4.967  -5.054   9.958  1.00 98.43           H  
ATOM    980  HZ3 LYS A  65      -5.793  -3.716  10.401  1.00 98.43           H  
ATOM    981  N   ILE A  66      -6.649  -0.895   3.302  1.00 98.87           N  
ATOM    982  H   ILE A  66      -6.301  -0.062   3.756  1.00 98.87           H  
ATOM    983  CA  ILE A  66      -5.870  -1.457   2.196  1.00 98.87           C  
ATOM    984  HA  ILE A  66      -6.420  -2.296   1.769  1.00 98.87           H  
ATOM    985  C   ILE A  66      -4.558  -1.997   2.755  1.00 98.87           C  
ATOM    986  CB  ILE A  66      -5.669  -0.438   1.054  1.00 98.87           C  
ATOM    987  HB  ILE A  66      -5.165   0.442   1.454  1.00 98.87           H  
ATOM    988  O   ILE A  66      -3.857  -1.296   3.482  1.00 98.87           O  
ATOM    989  CG1 ILE A  66      -7.040  -0.011   0.483  1.00 98.87           C  
ATOM    990 HG12 ILE A  66      -7.534  -0.883   0.055  1.00 98.87           H  
ATOM    991 HG13 ILE A  66      -7.667   0.372   1.289  1.00 98.87           H  
ATOM    992  CG2 ILE A  66      -4.787  -1.047  -0.056  1.00 98.87           C  
ATOM    993 HG21 ILE A  66      -4.644  -0.329  -0.863  1.00 98.87           H  
ATOM    994 HG22 ILE A  66      -5.258  -1.944  -0.457  1.00 98.87           H  
ATOM    995 HG23 ILE A  66      -3.801  -1.301   0.332  1.00 98.87           H  
ATOM    996  CD1 ILE A  66      -6.970   1.085  -0.586  1.00 98.87           C  
ATOM    997 HD11 ILE A  66      -7.978   1.434  -0.808  1.00 98.87           H  
ATOM    998 HD12 ILE A  66      -6.373   1.922  -0.223  1.00 98.87           H  
ATOM    999 HD13 ILE A  66      -6.529   0.700  -1.505  1.00 98.87           H  
ATOM   1000  N   VAL A  67      -4.214  -3.231   2.397  1.00 98.67           N  
ATOM   1001  H   VAL A  67      -4.845  -3.740   1.796  1.00 98.67           H  
ATOM   1002  CA  VAL A  67      -2.939  -3.864   2.749  1.00 98.67           C  
ATOM   1003  HA  VAL A  67      -2.322  -3.122   3.256  1.00 98.67           H  
ATOM   1004  C   VAL A  67      -2.180  -4.284   1.499  1.00 98.67           C  
ATOM   1005  CB  VAL A  67      -3.107  -5.042   3.725  1.00 98.67           C  
ATOM   1006  HB  VAL A  67      -2.121  -5.466   3.918  1.00 98.67           H  
ATOM   1007  O   VAL A  67      -2.778  -4.707   0.507  1.00 98.67           O  
ATOM   1008  CG1 VAL A  67      -3.672  -4.559   5.065  1.00 98.67           C  
ATOM   1009 HG11 VAL A  67      -4.677  -4.160   4.928  1.00 98.67           H  
ATOM   1010 HG12 VAL A  67      -3.708  -5.387   5.772  1.00 98.67           H  
ATOM   1011 HG13 VAL A  67      -3.031  -3.776   5.473  1.00 98.67           H  
ATOM   1012  CG2 VAL A  67      -3.999  -6.160   3.168  1.00 98.67           C  
ATOM   1013 HG21 VAL A  67      -4.993  -5.772   2.945  1.00 98.67           H  
ATOM   1014 HG22 VAL A  67      -3.566  -6.573   2.256  1.00 98.67           H  
ATOM   1015 HG23 VAL A  67      -4.092  -6.960   3.902  1.00 98.67           H  
ATOM   1016  N   MET A  68      -0.853  -4.187   1.545  1.00 98.59           N  
ATOM   1017  H   MET A  68      -0.424  -3.819   2.382  1.00 98.59           H  
ATOM   1018  CA  MET A  68       0.016  -4.559   0.428  1.00 98.59           C  
ATOM   1019  HA  MET A  68      -0.548  -5.223  -0.228  1.00 98.59           H  
ATOM   1020  C   MET A  68       1.239  -5.331   0.918  1.00 98.59           C  
ATOM   1021  CB  MET A  68       0.443  -3.339  -0.414  1.00 98.59           C  
ATOM   1022  HB2 MET A  68       0.756  -3.692  -1.396  1.00 98.59           H  
ATOM   1023  HB3 MET A  68       1.313  -2.869   0.044  1.00 98.59           H  
ATOM   1024  O   MET A  68       1.763  -5.059   1.997  1.00 98.59           O  
ATOM   1025  CG  MET A  68      -0.657  -2.283  -0.599  1.00 98.59           C  
ATOM   1026  HG2 MET A  68      -1.503  -2.742  -1.110  1.00 98.59           H  
ATOM   1027  HG3 MET A  68      -0.992  -1.941   0.380  1.00 98.59           H  
ATOM   1028  SD  MET A  68      -0.134  -0.814  -1.513  1.00 98.59           S  
ATOM   1029  CE  MET A  68      -1.643   0.185  -1.402  1.00 98.59           C  
ATOM   1030  HE1 MET A  68      -1.480   1.140  -1.902  1.00 98.59           H  
ATOM   1031  HE2 MET A  68      -1.892   0.364  -0.356  1.00 98.59           H  
ATOM   1032  HE3 MET A  68      -2.463  -0.337  -1.894  1.00 98.59           H  
ATOM   1033  N   SER A  69       1.706  -6.275   0.107  1.00 97.92           N  
ATOM   1034  H   SER A  69       1.199  -6.439  -0.751  1.00 97.92           H  
ATOM   1035  CA  SER A  69       3.031  -6.884   0.221  1.00 97.92           C  
ATOM   1036  HA  SER A  69       3.609  -6.385   0.999  1.00 97.92           H  
ATOM   1037  C   SER A  69       3.733  -6.682  -1.107  1.00 97.92           C  
ATOM   1038  CB  SER A  69       2.930  -8.363   0.588  1.00 97.92           C  
ATOM   1039  HB2 SER A  69       2.229  -8.855  -0.086  1.00 97.92           H  
ATOM   1040  HB3 SER A  69       2.555  -8.435   1.609  1.00 97.92           H  
ATOM   1041  O   SER A  69       3.288  -7.205  -2.132  1.00 97.92           O  
ATOM   1042  OG  SER A  69       4.189  -9.012   0.519  1.00 97.92           O  
ATOM   1043  HG  SER A  69       4.195  -9.704   1.183  1.00 97.92           H  
ATOM   1044  N   ILE A  70       4.786  -5.872  -1.086  1.00 98.70           N  
ATOM   1045  H   ILE A  70       5.105  -5.503  -0.202  1.00 98.70           H  
ATOM   1046  CA  ILE A  70       5.494  -5.438  -2.286  1.00 98.70           C  
ATOM   1047  HA  ILE A  70       5.081  -5.946  -3.158  1.00 98.70           H  
ATOM   1048  C   ILE A  70       6.951  -5.852  -2.148  1.00 98.70           C  
ATOM   1049  CB  ILE A  70       5.327  -3.922  -2.519  1.00 98.70           C  
ATOM   1050  HB  ILE A  70       5.778  -3.403  -1.674  1.00 98.70           H  
ATOM   1051  O   ILE A  70       7.620  -5.512  -1.174  1.00 98.70           O  
ATOM   1052  CG1 ILE A  70       3.831  -3.530  -2.586  1.00 98.70           C  
ATOM   1053 HG12 ILE A  70       3.361  -4.048  -3.422  1.00 98.70           H  
ATOM   1054 HG13 ILE A  70       3.332  -3.847  -1.670  1.00 98.70           H  
ATOM   1055  CG2 ILE A  70       6.058  -3.509  -3.813  1.00 98.70           C  
ATOM   1056 HG21 ILE A  70       5.612  -4.010  -4.672  1.00 98.70           H  
ATOM   1057 HG22 ILE A  70       6.005  -2.430  -3.959  1.00 98.70           H  
ATOM   1058 HG23 ILE A  70       7.115  -3.770  -3.754  1.00 98.70           H  
ATOM   1059  CD1 ILE A  70       3.583  -2.024  -2.715  1.00 98.70           C  
ATOM   1060 HD11 ILE A  70       4.098  -1.504  -1.907  1.00 98.70           H  
ATOM   1061 HD12 ILE A  70       2.513  -1.827  -2.643  1.00 98.70           H  
ATOM   1062 HD13 ILE A  70       3.939  -1.650  -3.675  1.00 98.70           H  
ATOM   1063  N   ASP A  71       7.432  -6.606  -3.124  1.00 98.45           N  
ATOM   1064  H   ASP A  71       6.821  -6.831  -3.896  1.00 98.45           H  
ATOM   1065  CA  ASP A  71       8.825  -6.974  -3.277  1.00 98.45           C  
ATOM   1066  HA  ASP A  71       9.317  -6.896  -2.307  1.00 98.45           H  
ATOM   1067  C   ASP A  71       9.509  -6.020  -4.278  1.00 98.45           C  
ATOM   1068  CB  ASP A  71       8.930  -8.452  -3.671  1.00 98.45           C  
ATOM   1069  HB2 ASP A  71       8.414  -8.617  -4.617  1.00 98.45           H  
ATOM   1070  HB3 ASP A  71       8.442  -9.057  -2.907  1.00 98.45           H  
ATOM   1071  O   ASP A  71       9.197  -6.050  -5.476  1.00 98.45           O  
ATOM   1072  CG  ASP A  71      10.386  -8.905  -3.799  1.00 98.45           C  
ATOM   1073  OD1 ASP A  71      11.297  -8.106  -3.491  1.00 98.45           O  
ATOM   1074  OD2 ASP A  71      10.626 -10.051  -4.222  1.00 98.45           O  
ATOM   1075  N   PRO A  72      10.438  -5.163  -3.813  1.00 98.16           N  
ATOM   1076  CA  PRO A  72      11.180  -4.245  -4.667  1.00 98.16           C  
ATOM   1077  HA  PRO A  72      10.514  -3.804  -5.409  1.00 98.16           H  
ATOM   1078  C   PRO A  72      12.347  -4.920  -5.408  1.00 98.16           C  
ATOM   1079  CB  PRO A  72      11.676  -3.155  -3.714  1.00 98.16           C  
ATOM   1080  HB2 PRO A  72      12.573  -2.655  -4.080  1.00 98.16           H  
ATOM   1081  HB3 PRO A  72      10.883  -2.425  -3.548  1.00 98.16           H  
ATOM   1082  O   PRO A  72      13.049  -4.253  -6.167  1.00 98.16           O  
ATOM   1083  CG  PRO A  72      11.946  -3.926  -2.423  1.00 98.16           C  
ATOM   1084  HG2 PRO A  72      11.881  -3.282  -1.547  1.00 98.16           H  
ATOM   1085  HG3 PRO A  72      12.923  -4.405  -2.476  1.00 98.16           H  
ATOM   1086  CD  PRO A  72      10.849  -4.989  -2.423  1.00 98.16           C  
ATOM   1087  HD2 PRO A  72      10.003  -4.641  -1.830  1.00 98.16           H  
ATOM   1088  HD3 PRO A  72      11.245  -5.919  -2.016  1.00 98.16           H  
ATOM   1089  N   SER A  73      12.599  -6.220  -5.205  1.00 96.67           N  
ATOM   1090  H   SER A  73      12.010  -6.745  -4.576  1.00 96.67           H  
ATOM   1091  CA  SER A  73      13.741  -6.928  -5.804  1.00 96.67           C  
ATOM   1092  HA  SER A  73      14.653  -6.414  -5.499  1.00 96.67           H  
ATOM   1093  C   SER A  73      13.726  -6.939  -7.336  1.00 96.67           C  
ATOM   1094  CB  SER A  73      13.814  -8.365  -5.273  1.00 96.67           C  
ATOM   1095  HB2 SER A  73      14.769  -8.796  -5.573  1.00 96.67           H  
ATOM   1096  HB3 SER A  73      13.768  -8.361  -4.184  1.00 96.67           H  
ATOM   1097  O   SER A  73      14.784  -7.036  -7.962  1.00 96.67           O  
ATOM   1098  OG  SER A  73      12.777  -9.172  -5.796  1.00 96.67           O  
ATOM   1099  HG  SER A  73      12.121  -9.336  -5.114  1.00 96.67           H  
ATOM   1100  N   THR A  74      12.548  -6.787  -7.946  1.00 95.99           N  
ATOM   1101  H   THR A  74      11.717  -6.777  -7.373  1.00 95.99           H  
ATOM   1102  CA  THR A  74      12.367  -6.708  -9.401  1.00 95.99           C  
ATOM   1103  HA  THR A  74      13.182  -7.255  -9.875  1.00 95.99           H  
ATOM   1104  C   THR A  74      12.453  -5.282  -9.958  1.00 95.99           C  
ATOM   1105  CB  THR A  74      11.061  -7.396  -9.824  1.00 95.99           C  
ATOM   1106  HB  THR A  74      10.919  -7.278 -10.898  1.00 95.99           H  
ATOM   1107  O   THR A  74      12.455  -5.110 -11.177  1.00 95.99           O  
ATOM   1108  CG2 THR A  74      11.080  -8.890  -9.502  1.00 95.99           C  
ATOM   1109 HG21 THR A  74      11.969  -9.351  -9.933  1.00 95.99           H  
ATOM   1110 HG22 THR A  74      11.082  -9.049  -8.424  1.00 95.99           H  
ATOM   1111 HG23 THR A  74      10.197  -9.364  -9.931  1.00 95.99           H  
ATOM   1112  OG1 THR A  74       9.954  -6.859  -9.144  1.00 95.99           O  
ATOM   1113  HG1 THR A  74       9.621  -6.166  -9.719  1.00 95.99           H  
ATOM   1114  N   CYS A  75      12.577  -4.259  -9.105  1.00 97.97           N  
ATOM   1115  H   CYS A  75      12.605  -4.446  -8.113  1.00 97.97           H  
ATOM   1116  CA  CYS A  75      12.790  -2.879  -9.539  1.00 97.97           C  
ATOM   1117  HA  CYS A  75      12.033  -2.622 -10.280  1.00 97.97           H  
ATOM   1118  C   CYS A  75      14.177  -2.714 -10.180  1.00 97.97           C  
ATOM   1119  CB  CYS A  75      12.619  -1.913  -8.362  1.00 97.97           C  
ATOM   1120  HB2 CYS A  75      12.820  -0.899  -8.708  1.00 97.97           H  
ATOM   1121  HB3 CYS A  75      13.320  -2.178  -7.571  1.00 97.97           H  
ATOM   1122  O   CYS A  75      15.199  -3.082  -9.593  1.00 97.97           O  
ATOM   1123  SG  CYS A  75      10.939  -1.978  -7.692  1.00 97.97           S  
ATOM   1124  HG  CYS A  75      10.748  -0.662  -7.567  1.00 97.97           H  
ATOM   1125  N   THR A  76      14.226  -2.094 -11.361  1.00 96.19           N  
ATOM   1126  H   THR A  76      13.356  -1.734 -11.725  1.00 96.19           H  
ATOM   1127  CA  THR A  76      15.472  -1.872 -12.127  1.00 96.19           C  
ATOM   1128  HA  THR A  76      16.323  -2.137 -11.500  1.00 96.19           H  
ATOM   1129  C   THR A  76      15.694  -0.416 -12.536  1.00 96.19           C  
ATOM   1130  CB  THR A  76      15.547  -2.756 -13.384  1.00 96.19           C  
ATOM   1131  HB  THR A  76      16.524  -2.608 -13.844  1.00 96.19           H  
ATOM   1132  O   THR A  76      16.770  -0.077 -13.025  1.00 96.19           O  
ATOM   1133  CG2 THR A  76      15.398  -4.248 -13.091  1.00 96.19           C  
ATOM   1134 HG21 THR A  76      15.600  -4.819 -13.997  1.00 96.19           H  
ATOM   1135 HG22 THR A  76      14.382  -4.462 -12.760  1.00 96.19           H  
ATOM   1136 HG23 THR A  76      16.098  -4.545 -12.311  1.00 96.19           H  
ATOM   1137  OG1 THR A  76      14.560  -2.396 -14.326  1.00 96.19           O  
ATOM   1138  HG1 THR A  76      14.731  -1.487 -14.585  1.00 96.19           H  
ATOM   1139  N   GLY A  77      14.682   0.438 -12.387  1.00 96.10           N  
ATOM   1140  H   GLY A  77      13.832   0.092 -11.965  1.00 96.10           H  
ATOM   1141  CA  GLY A  77      14.745   1.878 -12.606  1.00 96.10           C  
ATOM   1142  HA2 GLY A  77      13.739   2.297 -12.572  1.00 96.10           H  
ATOM   1143  HA3 GLY A  77      15.168   2.086 -13.589  1.00 96.10           H  
ATOM   1144  C   GLY A  77      15.591   2.577 -11.548  1.00 96.10           C  
ATOM   1145  O   GLY A  77      15.980   1.984 -10.544  1.00 96.10           O  
ATOM   1146  N   SER A  78      15.911   3.845 -11.771  1.00 96.68           N  
ATOM   1147  H   SER A  78      15.408   4.317 -12.509  1.00 96.68           H  
ATOM   1148  CA  SER A  78      16.762   4.612 -10.850  1.00 96.68           C  
ATOM   1149  HA  SER A  78      17.571   3.969 -10.504  1.00 96.68           H  
ATOM   1150  C   SER A  78      15.988   5.063  -9.608  1.00 96.68           C  
ATOM   1151  CB  SER A  78      17.399   5.790 -11.589  1.00 96.68           C  
ATOM   1152  HB2 SER A  78      17.997   5.405 -12.415  1.00 96.68           H  
ATOM   1153  HB3 SER A  78      18.059   6.323 -10.905  1.00 96.68           H  
ATOM   1154  O   SER A  78      16.457   4.886  -8.480  1.00 96.68           O  
ATOM   1155  OG  SER A  78      16.441   6.699 -12.100  1.00 96.68           O  
ATOM   1156  HG  SER A  78      15.810   6.261 -12.675  1.00 96.68           H  
ATOM   1157  N   CYS A  79      14.782   5.580  -9.838  1.00 97.78           N  
ATOM   1158  H   CYS A  79      14.492   5.672 -10.801  1.00 97.78           H  
ATOM   1159  CA  CYS A  79      13.796   5.965  -8.843  1.00 97.78           C  
ATOM   1160  HA  CYS A  79      13.970   5.425  -7.912  1.00 97.78           H  
ATOM   1161  C   CYS A  79      12.418   5.591  -9.390  1.00 97.78           C  
ATOM   1162  CB  CYS A  79      13.930   7.467  -8.571  1.00 97.78           C  
ATOM   1163  HB2 CYS A  79      14.948   7.678  -8.242  1.00 97.78           H  
ATOM   1164  HB3 CYS A  79      13.720   8.032  -9.479  1.00 97.78           H  
ATOM   1165  O   CYS A  79      11.915   6.248 -10.303  1.00 97.78           O  
ATOM   1166  SG  CYS A  79      12.773   7.963  -7.265  1.00 97.78           S  
ATOM   1167  HG  CYS A  79      11.775   8.362  -8.058  1.00 97.78           H  
ATOM   1168  N   GLU A  80      11.852   4.504  -8.874  1.00 98.63           N  
ATOM   1169  H   GLU A  80      12.279   4.068  -8.069  1.00 98.63           H  
ATOM   1170  CA  GLU A  80      10.551   4.002  -9.307  1.00 98.63           C  
ATOM   1171  HA  GLU A  80      10.328   4.399 -10.297  1.00 98.63           H  
ATOM   1172  C   GLU A  80       9.450   4.485  -8.365  1.00 98.63           C  
ATOM   1173  CB  GLU A  80      10.547   2.468  -9.423  1.00 98.63           C  
ATOM   1174  HB2 GLU A  80      10.802   2.025  -8.460  1.00 98.63           H  
ATOM   1175  HB3 GLU A  80       9.532   2.169  -9.684  1.00 98.63           H  
ATOM   1176  O   GLU A  80       9.559   4.318  -7.153  1.00 98.63           O  
ATOM   1177  CG  GLU A  80      11.516   1.939 -10.498  1.00 98.63           C  
ATOM   1178  HG2 GLU A  80      11.345   2.487 -11.425  1.00 98.63           H  
ATOM   1179  HG3 GLU A  80      12.543   2.115 -10.178  1.00 98.63           H  
ATOM   1180  CD  GLU A  80      11.333   0.449 -10.818  1.00 98.63           C  
ATOM   1181  OE1 GLU A  80      12.148  -0.109 -11.593  1.00 98.63           O  
ATOM   1182  OE2 GLU A  80      10.360  -0.162 -10.348  1.00 98.63           O  
ATOM   1183  N   ASP A  81       8.379   5.047  -8.913  1.00 98.72           N  
ATOM   1184  H   ASP A  81       8.348   5.136  -9.918  1.00 98.72           H  
ATOM   1185  CA  ASP A  81       7.119   5.222  -8.196  1.00 98.72           C  
ATOM   1186  HA  ASP A  81       7.304   5.587  -7.186  1.00 98.72           H  
ATOM   1187  C   ASP A  81       6.420   3.860  -8.100  1.00 98.72           C  
ATOM   1188  CB  ASP A  81       6.270   6.267  -8.925  1.00 98.72           C  
ATOM   1189  HB2 ASP A  81       6.779   7.231  -8.891  1.00 98.72           H  
ATOM   1190  HB3 ASP A  81       6.175   5.978  -9.972  1.00 98.72           H  
ATOM   1191  O   ASP A  81       6.049   3.270  -9.119  1.00 98.72           O  
ATOM   1192  CG  ASP A  81       4.873   6.416  -8.325  1.00 98.72           C  
ATOM   1193  OD1 ASP A  81       4.669   5.981  -7.171  1.00 98.72           O  
ATOM   1194  OD2 ASP A  81       4.010   6.882  -9.104  1.00 98.72           O  
ATOM   1195  N   VAL A  82       6.301   3.332  -6.880  1.00 98.69           N  
ATOM   1196  H   VAL A  82       6.564   3.913  -6.098  1.00 98.69           H  
ATOM   1197  CA  VAL A  82       5.765   1.990  -6.607  1.00 98.69           C  
ATOM   1198  HA  VAL A  82       5.657   1.467  -7.556  1.00 98.69           H  
ATOM   1199  C   VAL A  82       4.359   2.013  -6.014  1.00 98.69           C  
ATOM   1200  CB  VAL A  82       6.729   1.136  -5.758  1.00 98.69           C  
ATOM   1201  HB  VAL A  82       6.254   0.171  -5.583  1.00 98.69           H  
ATOM   1202  O   VAL A  82       3.676   0.986  -6.050  1.00 98.69           O  
ATOM   1203  CG1 VAL A  82       8.042   0.871  -6.506  1.00 98.69           C  
ATOM   1204 HG11 VAL A  82       7.832   0.414  -7.473  1.00 98.69           H  
ATOM   1205 HG12 VAL A  82       8.669   0.195  -5.926  1.00 98.69           H  
ATOM   1206 HG13 VAL A  82       8.579   1.806  -6.670  1.00 98.69           H  
ATOM   1207  CG2 VAL A  82       7.071   1.742  -4.393  1.00 98.69           C  
ATOM   1208 HG21 VAL A  82       6.162   2.044  -3.872  1.00 98.69           H  
ATOM   1209 HG22 VAL A  82       7.716   2.611  -4.524  1.00 98.69           H  
ATOM   1210 HG23 VAL A  82       7.603   1.007  -3.789  1.00 98.69           H  
ATOM   1211  N   ILE A  83       3.896   3.153  -5.503  1.00 98.84           N  
ATOM   1212  H   ILE A  83       4.465   3.982  -5.598  1.00 98.84           H  
ATOM   1213  CA  ILE A  83       2.518   3.344  -5.044  1.00 98.84           C  
ATOM   1214  HA  ILE A  83       1.850   2.686  -5.601  1.00 98.84           H  
ATOM   1215  C   ILE A  83       2.130   4.787  -5.326  1.00 98.84           C  
ATOM   1216  CB  ILE A  83       2.349   3.073  -3.521  1.00 98.84           C  
ATOM   1217  HB  ILE A  83       2.940   3.808  -2.976  1.00 98.84           H  
ATOM   1218  O   ILE A  83       2.637   5.665  -4.650  1.00 98.84           O  
ATOM   1219  CG1 ILE A  83       2.844   1.675  -3.085  1.00 98.84           C  
ATOM   1220 HG12 ILE A  83       2.255   0.901  -3.576  1.00 98.84           H  
ATOM   1221 HG13 ILE A  83       3.886   1.556  -3.384  1.00 98.84           H  
ATOM   1222  CG2 ILE A  83       0.877   3.284  -3.099  1.00 98.84           C  
ATOM   1223 HG21 ILE A  83       0.231   2.572  -3.613  1.00 98.84           H  
ATOM   1224 HG22 ILE A  83       0.554   4.297  -3.337  1.00 98.84           H  
ATOM   1225 HG23 ILE A  83       0.763   3.168  -2.022  1.00 98.84           H  
ATOM   1226  CD1 ILE A  83       2.803   1.458  -1.569  1.00 98.84           C  
ATOM   1227 HD11 ILE A  83       1.776   1.337  -1.224  1.00 98.84           H  
ATOM   1228 HD12 ILE A  83       3.364   0.559  -1.317  1.00 98.84           H  
ATOM   1229 HD13 ILE A  83       3.253   2.310  -1.058  1.00 98.84           H  
ATOM   1230  N   GLY A  84       1.152   5.000  -6.197  1.00 98.86           N  
ATOM   1231  H   GLY A  84       0.919   4.263  -6.847  1.00 98.86           H  
ATOM   1232  CA  GLY A  84       0.332   6.203  -6.251  1.00 98.86           C  
ATOM   1233  HA2 GLY A  84       0.734   6.984  -5.606  1.00 98.86           H  
ATOM   1234  HA3 GLY A  84       0.335   6.578  -7.275  1.00 98.86           H  
ATOM   1235  C   GLY A  84      -1.096   5.846  -5.852  1.00 98.86           C  
ATOM   1236  O   GLY A  84      -1.745   5.075  -6.557  1.00 98.86           O  
ATOM   1237  N   LEU A  85      -1.587   6.346  -4.715  1.00 98.90           N  
ATOM   1238  H   LEU A  85      -0.970   6.935  -4.174  1.00 98.90           H  
ATOM   1239  CA  LEU A  85      -2.908   6.019  -4.166  1.00 98.90           C  
ATOM   1240  HA  LEU A  85      -3.456   5.438  -4.908  1.00 98.90           H  
ATOM   1241  C   LEU A  85      -3.714   7.292  -3.882  1.00 98.90           C  
ATOM   1242  CB  LEU A  85      -2.737   5.131  -2.919  1.00 98.90           C  
ATOM   1243  HB2 LEU A  85      -2.068   4.305  -3.161  1.00 98.90           H  
ATOM   1244  HB3 LEU A  85      -2.255   5.722  -2.140  1.00 98.90           H  
ATOM   1245  O   LEU A  85      -3.405   8.048  -2.961  1.00 98.90           O  
ATOM   1246  CG  LEU A  85      -4.054   4.558  -2.366  1.00 98.90           C  
ATOM   1247  HG  LEU A  85      -4.806   5.345  -2.294  1.00 98.90           H  
ATOM   1248  CD1 LEU A  85      -4.586   3.432  -3.253  1.00 98.90           C  
ATOM   1249 HD11 LEU A  85      -4.888   3.831  -4.221  1.00 98.90           H  
ATOM   1250 HD12 LEU A  85      -5.450   2.962  -2.784  1.00 98.90           H  
ATOM   1251 HD13 LEU A  85      -3.813   2.677  -3.400  1.00 98.90           H  
ATOM   1252  CD2 LEU A  85      -3.826   3.986  -0.966  1.00 98.90           C  
ATOM   1253 HD21 LEU A  85      -4.774   3.647  -0.548  1.00 98.90           H  
ATOM   1254 HD22 LEU A  85      -3.412   4.759  -0.319  1.00 98.90           H  
ATOM   1255 HD23 LEU A  85      -3.128   3.150  -1.015  1.00 98.90           H  
ATOM   1256  N   GLY A  86      -4.759   7.530  -4.673  1.00 98.74           N  
ATOM   1257  H   GLY A  86      -4.964   6.866  -5.406  1.00 98.74           H  
ATOM   1258  CA  GLY A  86      -5.567   8.751  -4.609  1.00 98.74           C  
ATOM   1259  HA2 GLY A  86      -4.926   9.616  -4.783  1.00 98.74           H  
ATOM   1260  HA3 GLY A  86      -6.009   8.850  -3.618  1.00 98.74           H  
ATOM   1261  C   GLY A  86      -6.688   8.758  -5.644  1.00 98.74           C  
ATOM   1262  O   GLY A  86      -6.993   7.731  -6.239  1.00 98.74           O  
ATOM   1263  N   ALA A  87      -7.315   9.910  -5.885  1.00 98.50           N  
ATOM   1264  H   ALA A  87      -7.041  10.733  -5.369  1.00 98.50           H  
ATOM   1265  CA  ALA A  87      -8.336  10.027  -6.935  1.00 98.50           C  
ATOM   1266  HA  ALA A  87      -9.049   9.210  -6.828  1.00 98.50           H  
ATOM   1267  C   ALA A  87      -7.739   9.930  -8.352  1.00 98.50           C  
ATOM   1268  CB  ALA A  87      -9.086  11.350  -6.747  1.00 98.50           C  
ATOM   1269  HB1 ALA A  87      -9.556  11.375  -5.764  1.00 98.50           H  
ATOM   1270  HB2 ALA A  87      -9.862  11.436  -7.507  1.00 98.50           H  
ATOM   1271  HB3 ALA A  87      -8.398  12.190  -6.842  1.00 98.50           H  
ATOM   1272  O   ALA A  87      -8.408   9.479  -9.276  1.00 98.50           O  
ATOM   1273  N   VAL A  88      -6.484  10.358  -8.520  1.00 98.49           N  
ATOM   1274  H   VAL A  88      -5.994  10.711  -7.711  1.00 98.49           H  
ATOM   1275  CA  VAL A  88      -5.692  10.216  -9.747  1.00 98.49           C  
ATOM   1276  HA  VAL A  88      -6.155   9.473 -10.397  1.00 98.49           H  
ATOM   1277  C   VAL A  88      -4.304   9.749  -9.311  1.00 98.49           C  
ATOM   1278  CB  VAL A  88      -5.607  11.548 -10.519  1.00 98.49           C  
ATOM   1279  HB  VAL A  88      -5.191  12.317  -9.869  1.00 98.49           H  
ATOM   1280  O   VAL A  88      -3.585  10.535  -8.699  1.00 98.49           O  
ATOM   1281  CG1 VAL A  88      -4.715  11.417 -11.763  1.00 98.49           C  
ATOM   1282 HG11 VAL A  88      -4.710  12.357 -12.316  1.00 98.49           H  
ATOM   1283 HG12 VAL A  88      -3.688  11.193 -11.474  1.00 98.49           H  
ATOM   1284 HG13 VAL A  88      -5.087  10.622 -12.410  1.00 98.49           H  
ATOM   1285  CG2 VAL A  88      -6.989  12.027 -10.979  1.00 98.49           C  
ATOM   1286 HG21 VAL A  88      -7.463  11.260 -11.591  1.00 98.49           H  
ATOM   1287 HG22 VAL A  88      -7.620  12.232 -10.114  1.00 98.49           H  
ATOM   1288 HG23 VAL A  88      -6.891  12.946 -11.558  1.00 98.49           H  
ATOM   1289  N   PRO A  89      -3.901   8.499  -9.590  1.00 98.27           N  
ATOM   1290  CA  PRO A  89      -2.727   7.901  -8.958  1.00 98.27           C  
ATOM   1291  HA  PRO A  89      -2.788   8.014  -7.876  1.00 98.27           H  
ATOM   1292  C   PRO A  89      -1.406   8.518  -9.420  1.00 98.27           C  
ATOM   1293  CB  PRO A  89      -2.799   6.417  -9.307  1.00 98.27           C  
ATOM   1294  HB2 PRO A  89      -1.809   5.968  -9.379  1.00 98.27           H  
ATOM   1295  HB3 PRO A  89      -3.403   5.899  -8.562  1.00 98.27           H  
ATOM   1296  O   PRO A  89      -0.390   8.279  -8.795  1.00 98.27           O  
ATOM   1297  CG  PRO A  89      -3.529   6.406 -10.646  1.00 98.27           C  
ATOM   1298  HG2 PRO A  89      -2.829   6.623 -11.453  1.00 98.27           H  
ATOM   1299  HG3 PRO A  89      -4.027   5.452 -10.817  1.00 98.27           H  
ATOM   1300  CD  PRO A  89      -4.527   7.553 -10.503  1.00 98.27           C  
ATOM   1301  HD2 PRO A  89      -5.459   7.189 -10.071  1.00 98.27           H  
ATOM   1302  HD3 PRO A  89      -4.717   8.001 -11.478  1.00 98.27           H  
ATOM   1303  N   THR A  90      -1.398   9.316 -10.489  1.00 98.39           N  
ATOM   1304  H   THR A  90      -2.251   9.413 -11.021  1.00 98.39           H  
ATOM   1305  CA  THR A  90      -0.211  10.041 -10.974  1.00 98.39           C  
ATOM   1306  HA  THR A  90       0.683   9.619 -10.515  1.00 98.39           H  
ATOM   1307  C   THR A  90      -0.227  11.530 -10.614  1.00 98.39           C  
ATOM   1308  CB  THR A  90      -0.066   9.882 -12.494  1.00 98.39           C  
ATOM   1309  HB  THR A  90       0.834  10.401 -12.825  1.00 98.39           H  
ATOM   1310  O   THR A  90       0.634  12.274 -11.081  1.00 98.39           O  
ATOM   1311  CG2 THR A  90       0.047   8.422 -12.928  1.00 98.39           C  
ATOM   1312 HG21 THR A  90       0.260   8.378 -13.996  1.00 98.39           H  
ATOM   1313 HG22 THR A  90      -0.881   7.887 -12.727  1.00 98.39           H  
ATOM   1314 HG23 THR A  90       0.863   7.942 -12.388  1.00 98.39           H  
ATOM   1315  OG1 THR A  90      -1.190  10.451 -13.136  1.00 98.39           O  
ATOM   1316  HG1 THR A  90      -1.034  11.398 -13.161  1.00 98.39           H  
ATOM   1317  N   ALA A  91      -1.231  12.010  -9.873  1.00 98.24           N  
ATOM   1318  H   ALA A  91      -1.873  11.361  -9.441  1.00 98.24           H  
ATOM   1319  CA  ALA A  91      -1.304  13.404  -9.444  1.00 98.24           C  
ATOM   1320  HA  ALA A  91      -0.884  14.040 -10.223  1.00 98.24           H  
ATOM   1321  C   ALA A  91      -0.486  13.610  -8.168  1.00 98.24           C  
ATOM   1322  CB  ALA A  91      -2.767  13.808  -9.235  1.00 98.24           C  
ATOM   1323  HB1 ALA A  91      -3.314  13.699 -10.172  1.00 98.24           H  
ATOM   1324  HB2 ALA A  91      -3.218  13.178  -8.468  1.00 98.24           H  
ATOM   1325  HB3 ALA A  91      -2.820  14.846  -8.908  1.00 98.24           H  
ATOM   1326  O   ALA A  91      -0.537  12.783  -7.270  1.00 98.24           O  
ATOM   1327  N   TRP A  92       0.225  14.731  -8.058  1.00 97.99           N  
ATOM   1328  H   TRP A  92       0.314  15.335  -8.863  1.00 97.99           H  
ATOM   1329  CA  TRP A  92       0.990  15.068  -6.852  1.00 97.99           C  
ATOM   1330  HA  TRP A  92       1.634  14.232  -6.579  1.00 97.99           H  
ATOM   1331  C   TRP A  92       0.085  15.364  -5.647  1.00 97.99           C  
ATOM   1332  CB  TRP A  92       1.864  16.283  -7.180  1.00 97.99           C  
ATOM   1333  HB2 TRP A  92       2.595  15.991  -7.933  1.00 97.99           H  
ATOM   1334  HB3 TRP A  92       1.242  17.071  -7.604  1.00 97.99           H  
ATOM   1335  O   TRP A  92       0.279  14.852  -4.546  1.00 97.99           O  
ATOM   1336  CG  TRP A  92       2.602  16.845  -6.011  1.00 97.99           C  
ATOM   1337  CD1 TRP A  92       2.398  18.057  -5.447  1.00 97.99           C  
ATOM   1338  HD1 TRP A  92       1.655  18.772  -5.770  1.00 97.99           H  
ATOM   1339  CD2 TRP A  92       3.613  16.182  -5.197  1.00 97.99           C  
ATOM   1340  CE2 TRP A  92       4.012  17.081  -4.165  1.00 97.99           C  
ATOM   1341  CE3 TRP A  92       4.218  14.908  -5.212  1.00 97.99           C  
ATOM   1342  HE3 TRP A  92       3.963  14.204  -5.990  1.00 97.99           H  
ATOM   1343  NE1 TRP A  92       3.262  18.217  -4.383  1.00 97.99           N  
ATOM   1344  HE1 TRP A  92       3.233  19.017  -3.768  1.00 97.99           H  
ATOM   1345  CH2 TRP A  92       5.533  15.454  -3.228  1.00 97.99           C  
ATOM   1346  HH2 TRP A  92       6.271  15.160  -2.497  1.00 97.99           H  
ATOM   1347  CZ2 TRP A  92       4.955  16.735  -3.188  1.00 97.99           C  
ATOM   1348  HZ2 TRP A  92       5.224  17.447  -2.422  1.00 97.99           H  
ATOM   1349  CZ3 TRP A  92       5.163  14.546  -4.235  1.00 97.99           C  
ATOM   1350  HZ3 TRP A  92       5.614  13.565  -4.276  1.00 97.99           H  
ATOM   1351  N   ASP A  93      -0.930  16.195  -5.869  1.00 98.12           N  
ATOM   1352  H   ASP A  93      -1.050  16.565  -6.801  1.00 98.12           H  
ATOM   1353  CA  ASP A  93      -1.839  16.641  -4.824  1.00 98.12           C  
ATOM   1354  HA  ASP A  93      -1.252  16.936  -3.954  1.00 98.12           H  
ATOM   1355  C   ASP A  93      -2.781  15.524  -4.380  1.00 98.12           C  
ATOM   1356  CB  ASP A  93      -2.633  17.860  -5.312  1.00 98.12           C  
ATOM   1357  HB2 ASP A  93      -3.482  18.006  -4.644  1.00 98.12           H  
ATOM   1358  HB3 ASP A  93      -3.034  17.653  -6.304  1.00 98.12           H  
ATOM   1359  O   ASP A  93      -3.341  14.789  -5.198  1.00 98.12           O  
ATOM   1360  CG  ASP A  93      -1.813  19.156  -5.354  1.00 98.12           C  
ATOM   1361  OD1 ASP A  93      -0.709  19.187  -4.770  1.00 98.12           O  
ATOM   1362  OD2 ASP A  93      -2.323  20.147  -5.919  1.00 98.12           O  
ATOM   1363  N   ASN A  94      -3.018  15.462  -3.069  1.00 98.11           N  
ATOM   1364  H   ASN A  94      -2.469  16.050  -2.458  1.00 98.11           H  
ATOM   1365  CA  ASN A  94      -4.015  14.608  -2.432  1.00 98.11           C  
ATOM   1366  HA  ASN A  94      -3.868  14.688  -1.355  1.00 98.11           H  
ATOM   1367  C   ASN A  94      -3.868  13.108  -2.748  1.00 98.11           C  
ATOM   1368  CB  ASN A  94      -5.394  15.180  -2.772  1.00 98.11           C  
ATOM   1369  HB2 ASN A  94      -5.489  15.306  -3.850  1.00 98.11           H  
ATOM   1370  HB3 ASN A  94      -6.151  14.452  -2.480  1.00 98.11           H  
ATOM   1371  O   ASN A  94      -4.844  12.354  -2.702  1.00 98.11           O  
ATOM   1372  CG  ASN A  94      -5.707  16.483  -2.069  1.00 98.11           C  
ATOM   1373  ND2 ASN A  94      -6.380  17.382  -2.747  1.00 98.11           N  
ATOM   1374 HD21 ASN A  94      -6.639  17.186  -3.703  1.00 98.11           H  
ATOM   1375 HD22 ASN A  94      -6.600  18.240  -2.262  1.00 98.11           H  
ATOM   1376  OD1 ASN A  94      -5.384  16.718  -0.914  1.00 98.11           O  
ATOM   1377  N   THR A  95      -2.645  12.684  -3.057  1.00 98.63           N  
ATOM   1378  H   THR A  95      -1.896  13.360  -3.079  1.00 98.63           H  
ATOM   1379  CA  THR A  95      -2.305  11.320  -3.458  1.00 98.63           C  
ATOM   1380  HA  THR A  95      -3.143  10.651  -3.263  1.00 98.63           H  
ATOM   1381  C   THR A  95      -1.110  10.867  -2.631  1.00 98.63           C  
ATOM   1382  CB  THR A  95      -2.006  11.280  -4.961  1.00 98.63           C  
ATOM   1383  HB  THR A  95      -1.130  11.903  -5.145  1.00 98.63           H  
ATOM   1384  O   THR A  95      -0.137  11.605  -2.471  1.00 98.63           O  
ATOM   1385  CG2 THR A  95      -1.751   9.878  -5.512  1.00 98.63           C  
ATOM   1386 HG21 THR A  95      -0.905   9.416  -5.002  1.00 98.63           H  
ATOM   1387 HG22 THR A  95      -2.642   9.261  -5.396  1.00 98.63           H  
ATOM   1388 HG23 THR A  95      -1.513   9.954  -6.573  1.00 98.63           H  
ATOM   1389  OG1 THR A  95      -3.119  11.803  -5.662  1.00 98.63           O  
ATOM   1390  HG1 THR A  95      -3.051  12.759  -5.610  1.00 98.63           H  
ATOM   1391  N   LEU A  96      -1.208   9.671  -2.054  1.00 98.86           N  
ATOM   1392  H   LEU A  96      -2.013   9.101  -2.274  1.00 98.86           H  
ATOM   1393  CA  LEU A  96      -0.085   9.027  -1.387  1.00 98.86           C  
ATOM   1394  HA  LEU A  96       0.446   9.758  -0.776  1.00 98.86           H  
ATOM   1395  C   LEU A  96       0.861   8.500  -2.460  1.00 98.86           C  
ATOM   1396  CB  LEU A  96      -0.608   7.897  -0.482  1.00 98.86           C  
ATOM   1397  HB2 LEU A  96      -1.192   8.318   0.336  1.00 98.86           H  
ATOM   1398  HB3 LEU A  96      -1.282   7.283  -1.080  1.00 98.86           H  
ATOM   1399  O   LEU A  96       0.446   7.662  -3.256  1.00 98.86           O  
ATOM   1400  CG  LEU A  96       0.487   6.980   0.097  1.00 98.86           C  
ATOM   1401  HG  LEU A  96       1.106   6.575  -0.704  1.00 98.86           H  
ATOM   1402  CD1 LEU A  96       1.382   7.713   1.097  1.00 98.86           C  
ATOM   1403 HD11 LEU A  96       2.102   7.012   1.519  1.00 98.86           H  
ATOM   1404 HD12 LEU A  96       0.783   8.149   1.895  1.00 98.86           H  
ATOM   1405 HD13 LEU A  96       1.941   8.496   0.585  1.00 98.86           H  
ATOM   1406  CD2 LEU A  96      -0.172   5.800   0.809  1.00 98.86           C  
ATOM   1407 HD21 LEU A  96       0.604   5.106   1.131  1.00 98.86           H  
ATOM   1408 HD22 LEU A  96      -0.742   6.145   1.672  1.00 98.86           H  
ATOM   1409 HD23 LEU A  96      -0.830   5.275   0.116  1.00 98.86           H  
ATOM   1410  N   HIS A  97       2.109   8.950  -2.423  1.00 98.87           N  
ATOM   1411  H   HIS A  97       2.350   9.642  -1.728  1.00 98.87           H  
ATOM   1412  CA  HIS A  97       3.185   8.432  -3.260  1.00 98.87           C  
ATOM   1413  HA  HIS A  97       2.758   7.750  -3.995  1.00 98.87           H  
ATOM   1414  C   HIS A  97       4.208   7.676  -2.428  1.00 98.87           C  
ATOM   1415  CB  HIS A  97       3.817   9.544  -4.089  1.00 98.87           C  
ATOM   1416  HB2 HIS A  97       4.089  10.390  -3.457  1.00 98.87           H  
ATOM   1417  HB3 HIS A  97       4.713   9.154  -4.571  1.00 98.87           H  
ATOM   1418  O   HIS A  97       4.551   8.125  -1.334  1.00 98.87           O  
ATOM   1419  CG  HIS A  97       2.871   9.976  -5.165  1.00 98.87           C  
ATOM   1420  CD2 HIS A  97       2.062  11.071  -5.136  1.00 98.87           C  
ATOM   1421  HD2 HIS A  97       2.013  11.817  -4.357  1.00 98.87           H  
ATOM   1422  ND1 HIS A  97       2.577   9.216  -6.290  1.00 98.87           N  
ATOM   1423  CE1 HIS A  97       1.610   9.873  -6.927  1.00 98.87           C  
ATOM   1424  HE1 HIS A  97       1.191   9.566  -7.874  1.00 98.87           H  
ATOM   1425  NE2 HIS A  97       1.285  10.990  -6.265  1.00 98.87           N  
ATOM   1426  HE2 HIS A  97       0.573  11.646  -6.550  1.00 98.87           H  
ATOM   1427  N   LEU A  98       4.717   6.559  -2.944  1.00 98.88           N  
ATOM   1428  H   LEU A  98       4.341   6.253  -3.830  1.00 98.88           H  
ATOM   1429  CA  LEU A  98       5.879   5.854  -2.409  1.00 98.88           C  
ATOM   1430  HA  LEU A  98       6.362   6.489  -1.667  1.00 98.88           H  
ATOM   1431  C   LEU A  98       6.868   5.600  -3.539  1.00 98.88           C  
ATOM   1432  CB  LEU A  98       5.462   4.534  -1.735  1.00 98.88           C  
ATOM   1433  HB2 LEU A  98       5.083   3.866  -2.508  1.00 98.88           H  
ATOM   1434  HB3 LEU A  98       4.657   4.730  -1.026  1.00 98.88           H  
ATOM   1435  O   LEU A  98       6.578   4.855  -4.472  1.00 98.88           O  
ATOM   1436  CG  LEU A  98       6.621   3.818  -1.013  1.00 98.88           C  
ATOM   1437  HG  LEU A  98       7.464   3.692  -1.693  1.00 98.88           H  
ATOM   1438  CD1 LEU A  98       7.089   4.609   0.210  1.00 98.88           C  
ATOM   1439 HD11 LEU A  98       6.234   5.017   0.749  1.00 98.88           H  
ATOM   1440 HD12 LEU A  98       7.663   3.967   0.878  1.00 98.88           H  
ATOM   1441 HD13 LEU A  98       7.726   5.429  -0.122  1.00 98.88           H  
ATOM   1442  CD2 LEU A  98       6.183   2.423  -0.563  1.00 98.88           C  
ATOM   1443 HD21 LEU A  98       5.892   1.839  -1.436  1.00 98.88           H  
ATOM   1444 HD22 LEU A  98       5.336   2.489   0.120  1.00 98.88           H  
ATOM   1445 HD23 LEU A  98       7.013   1.914  -0.073  1.00 98.88           H  
ATOM   1446  N   TYR A  99       8.061   6.163  -3.404  1.00 98.74           N  
ATOM   1447  H   TYR A  99       8.220   6.775  -2.616  1.00 98.74           H  
ATOM   1448  CA  TYR A  99       9.146   5.980  -4.356  1.00 98.74           C  
ATOM   1449  HA  TYR A  99       8.739   5.550  -5.271  1.00 98.74           H  
ATOM   1450  C   TYR A  99      10.199   5.032  -3.797  1.00 98.74           C  
ATOM   1451  CB  TYR A  99       9.763   7.330  -4.726  1.00 98.74           C  
ATOM   1452  HB2 TYR A  99      10.482   7.178  -5.530  1.00 98.74           H  
ATOM   1453  HB3 TYR A  99      10.308   7.720  -3.866  1.00 98.74           H  
ATOM   1454  O   TYR A  99      10.508   5.074  -2.605  1.00 98.74           O  
ATOM   1455  CG  TYR A  99       8.749   8.362  -5.170  1.00 98.74           C  
ATOM   1456  CD1 TYR A  99       8.291   8.388  -6.502  1.00 98.74           C  
ATOM   1457  HD1 TYR A  99       8.656   7.663  -7.214  1.00 98.74           H  
ATOM   1458  CD2 TYR A  99       8.246   9.284  -4.232  1.00 98.74           C  
ATOM   1459  HD2 TYR A  99       8.580   9.252  -3.206  1.00 98.74           H  
ATOM   1460  CE1 TYR A  99       7.349   9.359  -6.904  1.00 98.74           C  
ATOM   1461  HE1 TYR A  99       6.976   9.385  -7.917  1.00 98.74           H  
ATOM   1462  CE2 TYR A  99       7.306  10.248  -4.636  1.00 98.74           C  
ATOM   1463  HE2 TYR A  99       6.913  10.978  -3.944  1.00 98.74           H  
ATOM   1464  OH  TYR A  99       6.021  11.302  -6.316  1.00 98.74           O  
ATOM   1465  HH  TYR A  99       5.972  11.469  -7.260  1.00 98.74           H  
ATOM   1466  CZ  TYR A  99       6.869  10.301  -5.971  1.00 98.74           C  
ATOM   1467  N   ARG A 100      10.795   4.222  -4.670  1.00 98.52           N  
ATOM   1468  H   ARG A 100      10.445   4.241  -5.617  1.00 98.52           H  
ATOM   1469  CA  ARG A 100      11.926   3.343  -4.379  1.00 98.52           C  
ATOM   1470  HA  ARG A 100      12.163   3.403  -3.316  1.00 98.52           H  
ATOM   1471  C   ARG A 100      13.146   3.805  -5.158  1.00 98.52           C  
ATOM   1472  CB  ARG A 100      11.524   1.895  -4.697  1.00 98.52           C  
ATOM   1473  HB2 ARG A 100      11.312   1.783  -5.761  1.00 98.52           H  
ATOM   1474  HB3 ARG A 100      10.605   1.675  -4.154  1.00 98.52           H  
ATOM   1475  O   ARG A 100      13.152   3.768  -6.387  1.00 98.52           O  
ATOM   1476  CG  ARG A 100      12.580   0.871  -4.261  1.00 98.52           C  
ATOM   1477  HG2 ARG A 100      13.040   1.203  -3.330  1.00 98.52           H  
ATOM   1478  HG3 ARG A 100      12.064  -0.069  -4.060  1.00 98.52           H  
ATOM   1479  CD  ARG A 100      13.671   0.588  -5.304  1.00 98.52           C  
ATOM   1480  HD2 ARG A 100      14.230   1.496  -5.527  1.00 98.52           H  
ATOM   1481  HD3 ARG A 100      13.198   0.226  -6.217  1.00 98.52           H  
ATOM   1482  NE  ARG A 100      14.596  -0.423  -4.779  1.00 98.52           N  
ATOM   1483  HE  ARG A 100      14.498  -0.628  -3.795  1.00 98.52           H  
ATOM   1484  NH1 ARG A 100      15.493  -1.201  -6.754  1.00 98.52           N  
ATOM   1485 HH11 ARG A 100      15.891  -1.969  -7.276  1.00 98.52           H  
ATOM   1486 HH12 ARG A 100      15.262  -0.342  -7.232  1.00 98.52           H  
ATOM   1487  NH2 ARG A 100      15.933  -2.238  -4.850  1.00 98.52           N  
ATOM   1488 HH21 ARG A 100      15.765  -2.322  -3.857  1.00 98.52           H  
ATOM   1489 HH22 ARG A 100      16.312  -3.016  -5.370  1.00 98.52           H  
ATOM   1490  CZ  ARG A 100      15.332  -1.271  -5.466  1.00 98.52           C  
ATOM   1491  N   THR A 101      14.203   4.194  -4.453  1.00 98.32           N  
ATOM   1492  H   THR A 101      14.153   4.122  -3.447  1.00 98.32           H  
ATOM   1493  CA  THR A 101      15.492   4.540  -5.065  1.00 98.32           C  
ATOM   1494  HA  THR A 101      15.334   4.843  -6.100  1.00 98.32           H  
ATOM   1495  C   THR A 101      16.415   3.321  -5.063  1.00 98.32           C  
ATOM   1496  CB  THR A 101      16.139   5.729  -4.348  1.00 98.32           C  
ATOM   1497  HB  THR A 101      16.271   5.479  -3.295  1.00 98.32           H  
ATOM   1498  O   THR A 101      16.778   2.793  -4.016  1.00 98.32           O  
ATOM   1499  CG2 THR A 101      17.471   6.129  -4.990  1.00 98.32           C  
ATOM   1500 HG21 THR A 101      18.204   5.334  -4.849  1.00 98.32           H  
ATOM   1501 HG22 THR A 101      17.329   6.319  -6.054  1.00 98.32           H  
ATOM   1502 HG23 THR A 101      17.853   7.028  -4.507  1.00 98.32           H  
ATOM   1503  OG1 THR A 101      15.324   6.878  -4.413  1.00 98.32           O  
ATOM   1504  HG1 THR A 101      14.414   6.590  -4.308  1.00 98.32           H  
ATOM   1505  N   SER A 102      16.833   2.867  -6.246  1.00 96.01           N  
ATOM   1506  H   SER A 102      16.486   3.314  -7.082  1.00 96.01           H  
ATOM   1507  CA  SER A 102      17.612   1.626  -6.386  1.00 96.01           C  
ATOM   1508  HA  SER A 102      17.157   0.852  -5.768  1.00 96.01           H  
ATOM   1509  C   SER A 102      19.067   1.759  -5.939  1.00 96.01           C  
ATOM   1510  CB  SER A 102      17.578   1.161  -7.842  1.00 96.01           C  
ATOM   1511  HB2 SER A 102      18.034   1.920  -8.479  1.00 96.01           H  
ATOM   1512  HB3 SER A 102      18.128   0.226  -7.944  1.00 96.01           H  
ATOM   1513  O   SER A 102      19.678   0.775  -5.534  1.00 96.01           O  
ATOM   1514  OG  SER A 102      16.235   0.964  -8.226  1.00 96.01           O  
ATOM   1515  HG  SER A 102      16.124   1.313  -9.114  1.00 96.01           H  
ATOM   1516  N   ALA A 103      19.631   2.967  -6.017  1.00 97.06           N  
ATOM   1517  H   ALA A 103      19.058   3.739  -6.328  1.00 97.06           H  
ATOM   1518  CA  ALA A 103      21.034   3.215  -5.688  1.00 97.06           C  
ATOM   1519  HA  ALA A 103      21.651   2.490  -6.220  1.00 97.06           H  
ATOM   1520  C   ALA A 103      21.341   3.054  -4.190  1.00 97.06           C  
ATOM   1521  CB  ALA A 103      21.401   4.621  -6.176  1.00 97.06           C  
ATOM   1522  HB1 ALA A 103      21.213   4.706  -7.246  1.00 97.06           H  
ATOM   1523  HB2 ALA A 103      22.459   4.804  -5.987  1.00 97.06           H  
ATOM   1524  HB3 ALA A 103      20.812   5.367  -5.643  1.00 97.06           H  
ATOM   1525  O   ALA A 103      22.452   2.665  -3.837  1.00 97.06           O  
ATOM   1526  N   ASP A 104      20.374   3.366  -3.325  1.00 97.40           N  
ATOM   1527  H   ASP A 104      19.483   3.694  -3.668  1.00 97.40           H  
ATOM   1528  CA  ASP A 104      20.504   3.300  -1.867  1.00 97.40           C  
ATOM   1529  HA  ASP A 104      21.490   2.909  -1.619  1.00 97.40           H  
ATOM   1530  C   ASP A 104      19.513   2.329  -1.206  1.00 97.40           C  
ATOM   1531  CB  ASP A 104      20.423   4.721  -1.273  1.00 97.40           C  
ATOM   1532  HB2 ASP A 104      21.243   5.310  -1.684  1.00 97.40           H  
ATOM   1533  HB3 ASP A 104      20.571   4.664  -0.194  1.00 97.40           H  
ATOM   1534  O   ASP A 104      19.587   2.146   0.007  1.00 97.40           O  
ATOM   1535  CG  ASP A 104      19.111   5.461  -1.551  1.00 97.40           C  
ATOM   1536  OD1 ASP A 104      18.194   4.873  -2.155  1.00 97.40           O  
ATOM   1537  OD2 ASP A 104      19.024   6.669  -1.224  1.00 97.40           O  
ATOM   1538  N   GLN A 105      18.636   1.681  -1.985  1.00 97.61           N  
ATOM   1539  H   GLN A 105      18.581   1.949  -2.957  1.00 97.61           H  
ATOM   1540  CA  GLN A 105      17.625   0.731  -1.498  1.00 97.61           C  
ATOM   1541  HA  GLN A 105      16.974   0.490  -2.338  1.00 97.61           H  
ATOM   1542  C   GLN A 105      16.707   1.363  -0.439  1.00 97.61           C  
ATOM   1543  CB  GLN A 105      18.293  -0.580  -1.050  1.00 97.61           C  
ATOM   1544  HB2 GLN A 105      17.527  -1.285  -0.728  1.00 97.61           H  
ATOM   1545  HB3 GLN A 105      18.946  -0.384  -0.199  1.00 97.61           H  
ATOM   1546  O   GLN A 105      16.331   0.742   0.558  1.00 97.61           O  
ATOM   1547  CG  GLN A 105      19.107  -1.227  -2.178  1.00 97.61           C  
ATOM   1548  HG2 GLN A 105      18.435  -1.483  -2.997  1.00 97.61           H  
ATOM   1549  HG3 GLN A 105      19.860  -0.535  -2.554  1.00 97.61           H  
ATOM   1550  CD  GLN A 105      19.836  -2.473  -1.697  1.00 97.61           C  
ATOM   1551  NE2 GLN A 105      19.566  -3.620  -2.278  1.00 97.61           N  
ATOM   1552 HE21 GLN A 105      18.768  -3.669  -2.896  1.00 97.61           H  
ATOM   1553 HE22 GLN A 105      20.007  -4.431  -1.869  1.00 97.61           H  
ATOM   1554  OE1 GLN A 105      20.673  -2.454  -0.808  1.00 97.61           O  
ATOM   1555  N   MET A 106      16.379   2.639  -0.648  1.00 98.45           N  
ATOM   1556  H   MET A 106      16.751   3.099  -1.467  1.00 98.45           H  
ATOM   1557  CA  MET A 106      15.521   3.411   0.241  1.00 98.45           C  
ATOM   1558  HA  MET A 106      15.375   2.858   1.169  1.00 98.45           H  
ATOM   1559  C   MET A 106      14.148   3.636  -0.378  1.00 98.45           C  
ATOM   1560  CB  MET A 106      16.172   4.751   0.608  1.00 98.45           C  
ATOM   1561  HB2 MET A 106      15.469   5.335   1.202  1.00 98.45           H  
ATOM   1562  HB3 MET A 106      16.381   5.305  -0.307  1.00 98.45           H  
ATOM   1563  O   MET A 106      14.004   3.890  -1.579  1.00 98.45           O  
ATOM   1564  CG  MET A 106      17.468   4.587   1.408  1.00 98.45           C  
ATOM   1565  HG2 MET A 106      18.117   3.883   0.888  1.00 98.45           H  
ATOM   1566  HG3 MET A 106      17.980   5.550   1.428  1.00 98.45           H  
ATOM   1567  SD  MET A 106      17.249   4.033   3.120  1.00 98.45           S  
ATOM   1568  CE  MET A 106      18.973   3.697   3.549  1.00 98.45           C  
ATOM   1569  HE1 MET A 106      19.027   3.332   4.575  1.00 98.45           H  
ATOM   1570  HE2 MET A 106      19.558   4.611   3.451  1.00 98.45           H  
ATOM   1571  HE3 MET A 106      19.368   2.940   2.873  1.00 98.45           H  
ATOM   1572  N   LEU A 107      13.149   3.620   0.494  1.00 98.82           N  
ATOM   1573  H   LEU A 107      13.379   3.436   1.460  1.00 98.82           H  
ATOM   1574  CA  LEU A 107      11.797   4.075   0.235  1.00 98.82           C  
ATOM   1575  HA  LEU A 107      11.615   4.051  -0.839  1.00 98.82           H  
ATOM   1576  C   LEU A 107      11.631   5.515   0.723  1.00 98.82           C  
ATOM   1577  CB  LEU A 107      10.803   3.138   0.932  1.00 98.82           C  
ATOM   1578  HB2 LEU A 107       9.798   3.537   0.801  1.00 98.82           H  
ATOM   1579  HB3 LEU A 107      11.036   3.139   1.997  1.00 98.82           H  
ATOM   1580  O   LEU A 107      12.239   5.921   1.716  1.00 98.82           O  
ATOM   1581  CG  LEU A 107      10.828   1.687   0.427  1.00 98.82           C  
ATOM   1582  HG  LEU A 107      11.843   1.300   0.514  1.00 98.82           H  
ATOM   1583  CD1 LEU A 107       9.923   0.818   1.301  1.00 98.82           C  
ATOM   1584 HD11 LEU A 107       9.943  -0.208   0.934  1.00 98.82           H  
ATOM   1585 HD12 LEU A 107      10.294   0.828   2.325  1.00 98.82           H  
ATOM   1586 HD13 LEU A 107       8.898   1.190   1.271  1.00 98.82           H  
ATOM   1587  CD2 LEU A 107      10.376   1.559  -1.028  1.00 98.82           C  
ATOM   1588 HD21 LEU A 107      10.374   0.509  -1.320  1.00 98.82           H  
ATOM   1589 HD22 LEU A 107      11.074   2.089  -1.677  1.00 98.82           H  
ATOM   1590 HD23 LEU A 107       9.376   1.974  -1.154  1.00 98.82           H  
ATOM   1591  N   GLN A 108      10.783   6.280   0.044  1.00 98.73           N  
ATOM   1592  H   GLN A 108      10.388   5.916  -0.812  1.00 98.73           H  
ATOM   1593  CA  GLN A 108      10.383   7.612   0.481  1.00 98.73           C  
ATOM   1594  HA  GLN A 108      10.478   7.666   1.565  1.00 98.73           H  
ATOM   1595  C   GLN A 108       8.926   7.879   0.117  1.00 98.73           C  
ATOM   1596  CB  GLN A 108      11.317   8.654  -0.137  1.00 98.73           C  
ATOM   1597  HB2 GLN A 108      11.160   8.714  -1.214  1.00 98.73           H  
ATOM   1598  HB3 GLN A 108      12.348   8.352   0.050  1.00 98.73           H  
ATOM   1599  O   GLN A 108       8.543   7.770  -1.047  1.00 98.73           O  
ATOM   1600  CG  GLN A 108      11.082  10.024   0.504  1.00 98.73           C  
ATOM   1601  HG2 GLN A 108      10.104  10.410   0.216  1.00 98.73           H  
ATOM   1602  HG3 GLN A 108      11.084   9.914   1.588  1.00 98.73           H  
ATOM   1603  CD  GLN A 108      12.148  11.043   0.136  1.00 98.73           C  
ATOM   1604  NE2 GLN A 108      12.208  12.126   0.871  1.00 98.73           N  
ATOM   1605 HE21 GLN A 108      12.801  12.861   0.512  1.00 98.73           H  
ATOM   1606 HE22 GLN A 108      11.438  12.307   1.499  1.00 98.73           H  
ATOM   1607  OE1 GLN A 108      12.963  10.885  -0.764  1.00 98.73           O  
ATOM   1608  N   GLY A 109       8.121   8.206   1.124  1.00 98.82           N  
ATOM   1609  H   GLY A 109       8.520   8.346   2.041  1.00 98.82           H  
ATOM   1610  CA  GLY A 109       6.700   8.473   0.985  1.00 98.82           C  
ATOM   1611  HA2 GLY A 109       6.363   8.060   0.034  1.00 98.82           H  
ATOM   1612  HA3 GLY A 109       6.149   7.970   1.781  1.00 98.82           H  
ATOM   1613  C   GLY A 109       6.371   9.961   1.040  1.00 98.82           C  
ATOM   1614  O   GLY A 109       7.030  10.729   1.744  1.00 98.82           O  
ATOM   1615  N   TYR A 110       5.315  10.350   0.335  1.00 98.73           N  
ATOM   1616  H   TYR A 110       4.843   9.661  -0.233  1.00 98.73           H  
ATOM   1617  CA  TYR A 110       4.757  11.699   0.357  1.00 98.73           C  
ATOM   1618  HA  TYR A 110       5.070  12.212   1.266  1.00 98.73           H  
ATOM   1619  C   TYR A 110       3.233  11.647   0.346  1.00 98.73           C  
ATOM   1620  CB  TYR A 110       5.254  12.494  -0.854  1.00 98.73           C  
ATOM   1621  HB2 TYR A 110       5.017  11.945  -1.765  1.00 98.73           H  
ATOM   1622  HB3 TYR A 110       4.710  13.438  -0.899  1.00 98.73           H  
ATOM   1623  O   TYR A 110       2.636  10.779  -0.284  1.00 98.73           O  
ATOM   1624  CG  TYR A 110       6.736  12.803  -0.835  1.00 98.73           C  
ATOM   1625  CD1 TYR A 110       7.189  14.008  -0.267  1.00 98.73           C  
ATOM   1626  HD1 TYR A 110       6.478  14.677   0.194  1.00 98.73           H  
ATOM   1627  CD2 TYR A 110       7.654  11.900  -1.402  1.00 98.73           C  
ATOM   1628  HD2 TYR A 110       7.305  10.956  -1.794  1.00 98.73           H  
ATOM   1629  CE1 TYR A 110       8.556  14.336  -0.319  1.00 98.73           C  
ATOM   1630  HE1 TYR A 110       8.906  15.272   0.092  1.00 98.73           H  
ATOM   1631  CE2 TYR A 110       9.021  12.226  -1.463  1.00 98.73           C  
ATOM   1632  HE2 TYR A 110       9.726  11.555  -1.931  1.00 98.73           H  
ATOM   1633  OH  TYR A 110      10.777  13.802  -1.009  1.00 98.73           O  
ATOM   1634  HH  TYR A 110      10.935  14.648  -0.583  1.00 98.73           H  
ATOM   1635  CZ  TYR A 110       9.469  13.449  -0.926  1.00 98.73           C  
ATOM   1636  N   PHE A 111       2.600  12.624   0.990  1.00 98.75           N  
ATOM   1637  H   PHE A 111       3.157  13.313   1.474  1.00 98.75           H  
ATOM   1638  CA  PHE A 111       1.190  12.926   0.767  1.00 98.75           C  
ATOM   1639  HA  PHE A 111       0.876  12.511  -0.191  1.00 98.75           H  
ATOM   1640  C   PHE A 111       1.026  14.438   0.702  1.00 98.75           C  
ATOM   1641  CB  PHE A 111       0.311  12.306   1.863  1.00 98.75           C  
ATOM   1642  HB2 PHE A 111       0.526  12.765   2.828  1.00 98.75           H  
ATOM   1643  HB3 PHE A 111       0.549  11.246   1.944  1.00 98.75           H  
ATOM   1644  O   PHE A 111       1.005  15.108   1.738  1.00 98.75           O  
ATOM   1645  CG  PHE A 111      -1.166  12.453   1.549  1.00 98.75           C  
ATOM   1646  CD1 PHE A 111      -1.867  13.637   1.853  1.00 98.75           C  
ATOM   1647  HD1 PHE A 111      -1.373  14.444   2.373  1.00 98.75           H  
ATOM   1648  CD2 PHE A 111      -1.826  11.416   0.874  1.00 98.75           C  
ATOM   1649  HD2 PHE A 111      -1.283  10.518   0.618  1.00 98.75           H  
ATOM   1650  CE1 PHE A 111      -3.212  13.781   1.465  1.00 98.75           C  
ATOM   1651  HE1 PHE A 111      -3.735  14.704   1.667  1.00 98.75           H  
ATOM   1652  CE2 PHE A 111      -3.171  11.551   0.496  1.00 98.75           C  
ATOM   1653  HE2 PHE A 111      -3.653  10.762  -0.061  1.00 98.75           H  
ATOM   1654  CZ  PHE A 111      -3.867  12.734   0.795  1.00 98.75           C  
ATOM   1655  HZ  PHE A 111      -4.892  12.847   0.473  1.00 98.75           H  
ATOM   1656  N   ASN A 112       0.919  14.999  -0.501  1.00 98.32           N  
ATOM   1657  H   ASN A 112       0.918  14.429  -1.334  1.00 98.32           H  
ATOM   1658  CA  ASN A 112       0.820  16.445  -0.621  1.00 98.32           C  
ATOM   1659  HA  ASN A 112       1.441  16.875   0.164  1.00 98.32           H  
ATOM   1660  C   ASN A 112      -0.585  16.962  -0.344  1.00 98.32           C  
ATOM   1661  CB  ASN A 112       1.390  16.930  -1.951  1.00 98.32           C  
ATOM   1662  HB2 ASN A 112       0.722  16.667  -2.772  1.00 98.32           H  
ATOM   1663  HB3 ASN A 112       2.358  16.459  -2.123  1.00 98.32           H  
ATOM   1664  O   ASN A 112      -1.541  16.569  -1.005  1.00 98.32           O  
ATOM   1665  CG  ASN A 112       1.582  18.432  -1.897  1.00 98.32           C  
ATOM   1666  ND2 ASN A 112       0.769  19.223  -2.542  1.00 98.32           N  
ATOM   1667 HD21 ASN A 112       0.154  18.890  -3.271  1.00 98.32           H  
ATOM   1668 HD22 ASN A 112       0.922  20.217  -2.447  1.00 98.32           H  
ATOM   1669  OD1 ASN A 112       2.473  18.940  -1.239  1.00 98.32           O  
ATOM   1670  N   VAL A 113      -0.703  17.896   0.599  1.00 97.34           N  
ATOM   1671  H   VAL A 113       0.120  18.174   1.114  1.00 97.34           H  
ATOM   1672  CA  VAL A 113      -1.940  18.648   0.817  1.00 97.34           C  
ATOM   1673  HA  VAL A 113      -2.777  18.087   0.401  1.00 97.34           H  
ATOM   1674  C   VAL A 113      -1.810  19.996   0.104  1.00 97.34           C  
ATOM   1675  CB  VAL A 113      -2.234  18.817   2.316  1.00 97.34           C  
ATOM   1676  HB  VAL A 113      -1.416  19.354   2.795  1.00 97.34           H  
ATOM   1677  O   VAL A 113      -0.906  20.762   0.446  1.00 97.34           O  
ATOM   1678  CG1 VAL A 113      -3.537  19.598   2.536  1.00 97.34           C  
ATOM   1679 HG11 VAL A 113      -3.440  20.612   2.148  1.00 97.34           H  
ATOM   1680 HG12 VAL A 113      -4.363  19.097   2.031  1.00 97.34           H  
ATOM   1681 HG13 VAL A 113      -3.753  19.660   3.603  1.00 97.34           H  
ATOM   1682  CG2 VAL A 113      -2.392  17.452   2.998  1.00 97.34           C  
ATOM   1683 HG21 VAL A 113      -2.594  17.582   4.061  1.00 97.34           H  
ATOM   1684 HG22 VAL A 113      -3.212  16.898   2.541  1.00 97.34           H  
ATOM   1685 HG23 VAL A 113      -1.476  16.871   2.891  1.00 97.34           H  
ATOM   1686  N   PRO A 114      -2.696  20.339  -0.850  1.00 96.02           N  
ATOM   1687  CA  PRO A 114      -2.658  21.628  -1.535  1.00 96.02           C  
ATOM   1688  HA  PRO A 114      -1.775  21.650  -2.172  1.00 96.02           H  
ATOM   1689  C   PRO A 114      -2.633  22.808  -0.557  1.00 96.02           C  
ATOM   1690  CB  PRO A 114      -3.908  21.668  -2.416  1.00 96.02           C  
ATOM   1691  HB2 PRO A 114      -3.735  22.232  -3.333  1.00 96.02           H  
ATOM   1692  HB3 PRO A 114      -4.755  22.079  -1.866  1.00 96.02           H  
ATOM   1693  O   PRO A 114      -3.501  22.936   0.306  1.00 96.02           O  
ATOM   1694  CG  PRO A 114      -4.172  20.197  -2.705  1.00 96.02           C  
ATOM   1695  HG2 PRO A 114      -3.534  19.889  -3.533  1.00 96.02           H  
ATOM   1696  HG3 PRO A 114      -5.221  20.008  -2.935  1.00 96.02           H  
ATOM   1697  CD  PRO A 114      -3.727  19.489  -1.428  1.00 96.02           C  
ATOM   1698  HD2 PRO A 114      -4.565  19.409  -0.737  1.00 96.02           H  
ATOM   1699  HD3 PRO A 114      -3.338  18.501  -1.673  1.00 96.02           H  
ATOM   1700  N   GLY A 115      -1.624  23.675  -0.681  1.00 94.38           N  
ATOM   1701  H   GLY A 115      -0.919  23.479  -1.378  1.00 94.38           H  
ATOM   1702  CA  GLY A 115      -1.417  24.818   0.219  1.00 94.38           C  
ATOM   1703  HA2 GLY A 115      -0.664  25.475  -0.215  1.00 94.38           H  
ATOM   1704  HA3 GLY A 115      -2.351  25.373   0.305  1.00 94.38           H  
ATOM   1705  C   GLY A 115      -0.956  24.459   1.642  1.00 94.38           C  
ATOM   1706  O   GLY A 115      -0.813  25.358   2.469  1.00 94.38           O  
ATOM   1707  N   GLY A 116      -0.730  23.175   1.929  1.00 91.29           N  
ATOM   1708  H   GLY A 116      -0.848  22.498   1.188  1.00 91.29           H  
ATOM   1709  CA  GLY A 116      -0.250  22.653   3.204  1.00 91.29           C  
ATOM   1710  HA2 GLY A 116      -0.936  21.870   3.528  1.00 91.29           H  
ATOM   1711  HA3 GLY A 116      -0.248  23.436   3.962  1.00 91.29           H  
ATOM   1712  C   GLY A 116       1.161  22.065   3.114  1.00 91.29           C  
ATOM   1713  O   GLY A 116       2.014  22.547   2.371  1.00 91.29           O  
ATOM   1714  N   SER A 117       1.409  21.031   3.921  1.00 92.21           N  
ATOM   1715  H   SER A 117       0.629  20.642   4.431  1.00 92.21           H  
ATOM   1716  CA  SER A 117       2.654  20.252   3.914  1.00 92.21           C  
ATOM   1717  HA  SER A 117       3.492  20.914   3.697  1.00 92.21           H  
ATOM   1718  C   SER A 117       2.613  19.156   2.844  1.00 92.21           C  
ATOM   1719  CB  SER A 117       2.872  19.630   5.298  1.00 92.21           C  
ATOM   1720  HB2 SER A 117       2.052  18.945   5.513  1.00 92.21           H  
ATOM   1721  HB3 SER A 117       2.879  20.419   6.050  1.00 92.21           H  
ATOM   1722  O   SER A 117       1.539  18.668   2.488  1.00 92.21           O  
ATOM   1723  OG  SER A 117       4.094  18.922   5.358  1.00 92.21           O  
ATOM   1724  HG  SER A 117       4.095  18.398   6.163  1.00 92.21           H  
ATOM   1725  N   ASN A 118       3.790  18.717   2.390  1.00 95.18           N  
ATOM   1726  H   ASN A 118       4.634  19.108   2.784  1.00 95.18           H  
ATOM   1727  CA  ASN A 118       3.927  17.544   1.525  1.00 95.18           C  
ATOM   1728  HA  ASN A 118       3.052  17.517   0.876  1.00 95.18           H  
ATOM   1729  C   ASN A 118       3.957  16.206   2.287  1.00 95.18           C  
ATOM   1730  CB  ASN A 118       5.129  17.712   0.592  1.00 95.18           C  
ATOM   1731  HB2 ASN A 118       5.032  18.650   0.046  1.00 95.18           H  
ATOM   1732  HB3 ASN A 118       5.111  16.898  -0.133  1.00 95.18           H  
ATOM   1733  O   ASN A 118       4.028  15.151   1.659  1.00 95.18           O  
ATOM   1734  CG  ASN A 118       6.470  17.684   1.296  1.00 95.18           C  
ATOM   1735  ND2 ASN A 118       7.541  17.756   0.545  1.00 95.18           N  
ATOM   1736 HD21 ASN A 118       7.450  17.769  -0.461  1.00 95.18           H  
ATOM   1737 HD22 ASN A 118       8.429  17.758   1.026  1.00 95.18           H  
ATOM   1738  OD1 ASN A 118       6.591  17.622   2.510  1.00 95.18           O  
ATOM   1739  N   ASN A 119       3.952  16.257   3.626  1.00 98.01           N  
ATOM   1740  H   ASN A 119       3.925  17.176   4.044  1.00 98.01           H  
ATOM   1741  CA  ASN A 119       3.981  15.101   4.526  1.00 98.01           C  
ATOM   1742  HA  ASN A 119       4.312  15.458   5.501  1.00 98.01           H  
ATOM   1743  C   ASN A 119       5.013  14.040   4.107  1.00 98.01           C  
ATOM   1744  CB  ASN A 119       2.566  14.548   4.708  1.00 98.01           C  
ATOM   1745  HB2 ASN A 119       2.230  14.110   3.768  1.00 98.01           H  
ATOM   1746  HB3 ASN A 119       2.581  13.756   5.456  1.00 98.01           H  
ATOM   1747  O   ASN A 119       4.698  12.863   3.958  1.00 98.01           O  
ATOM   1748  CG  ASN A 119       1.593  15.612   5.165  1.00 98.01           C  
ATOM   1749  ND2 ASN A 119       0.582  15.882   4.385  1.00 98.01           N  
ATOM   1750 HD21 ASN A 119      -0.176  16.450   4.736  1.00 98.01           H  
ATOM   1751 HD22 ASN A 119       0.559  15.476   3.460  1.00 98.01           H  
ATOM   1752  OD1 ASN A 119       1.746  16.224   6.214  1.00 98.01           O  
ATOM   1753  N   ASN A 120       6.244  14.492   3.879  1.00 98.16           N  
ATOM   1754  H   ASN A 120       6.406  15.486   3.956  1.00 98.16           H  
ATOM   1755  CA  ASN A 120       7.383  13.644   3.553  1.00 98.16           C  
ATOM   1756  HA  ASN A 120       7.139  13.026   2.689  1.00 98.16           H  
ATOM   1757  C   ASN A 120       7.743  12.723   4.734  1.00 98.16           C  
ATOM   1758  CB  ASN A 120       8.539  14.588   3.190  1.00 98.16           C  
ATOM   1759  HB2 ASN A 120       8.722  15.246   4.040  1.00 98.16           H  
ATOM   1760  HB3 ASN A 120       8.249  15.205   2.339  1.00 98.16           H  
ATOM   1761  O   ASN A 120       7.865  13.193   5.864  1.00 98.16           O  
ATOM   1762  CG  ASN A 120       9.842  13.884   2.859  1.00 98.16           C  
ATOM   1763  ND2 ASN A 120      10.937  14.598   2.944  1.00 98.16           N  
ATOM   1764 HD21 ASN A 120      10.853  15.507   3.376  1.00 98.16           H  
ATOM   1765 HD22 ASN A 120      11.753  14.076   3.229  1.00 98.16           H  
ATOM   1766  OD1 ASN A 120       9.921  12.707   2.556  1.00 98.16           O  
ATOM   1767  N   THR A 121       7.972  11.438   4.465  1.00 98.58           N  
ATOM   1768  H   THR A 121       7.840  11.116   3.517  1.00 98.58           H  
ATOM   1769  CA  THR A 121       8.424  10.455   5.470  1.00 98.58           C  
ATOM   1770  HA  THR A 121       7.892  10.631   6.405  1.00 98.58           H  
ATOM   1771  C   THR A 121       9.919  10.531   5.777  1.00 98.58           C  
ATOM   1772  CB  THR A 121       8.126   9.022   5.007  1.00 98.58           C  
ATOM   1773  HB  THR A 121       8.407   8.326   5.798  1.00 98.58           H  
ATOM   1774  O   THR A 121      10.396   9.812   6.652  1.00 98.58           O  
ATOM   1775  CG2 THR A 121       6.646   8.816   4.695  1.00 98.58           C  
ATOM   1776 HG21 THR A 121       6.481   7.792   4.360  1.00 98.58           H  
ATOM   1777 HG22 THR A 121       6.072   9.010   5.601  1.00 98.58           H  
ATOM   1778 HG23 THR A 121       6.311   9.499   3.914  1.00 98.58           H  
ATOM   1779  OG1 THR A 121       8.854   8.696   3.843  1.00 98.58           O  
ATOM   1780  HG1 THR A 121       9.790   8.768   4.043  1.00 98.58           H  
ATOM   1781  N   ASP A 122      10.658  11.313   4.985  1.00 98.40           N  
ATOM   1782  H   ASP A 122      10.149  11.849   4.297  1.00 98.40           H  
ATOM   1783  CA  ASP A 122      12.087  11.140   4.727  1.00 98.40           C  
ATOM   1784  HA  ASP A 122      12.344  11.821   3.916  1.00 98.40           H  
ATOM   1785  C   ASP A 122      12.414   9.738   4.187  1.00 98.40           C  
ATOM   1786  CB  ASP A 122      12.931  11.569   5.943  1.00 98.40           C  
ATOM   1787  HB2 ASP A 122      13.984  11.395   5.721  1.00 98.40           H  
ATOM   1788  HB3 ASP A 122      12.675  10.968   6.815  1.00 98.40           H  
ATOM   1789  O   ASP A 122      11.542   8.877   4.030  1.00 98.40           O  
ATOM   1790  CG  ASP A 122      12.765  13.058   6.259  1.00 98.40           C  
ATOM   1791  OD1 ASP A 122      12.706  13.849   5.280  1.00 98.40           O  
ATOM   1792  OD2 ASP A 122      12.776  13.409   7.459  1.00 98.40           O  
ATOM   1793  N   LYS A 123      13.677   9.515   3.817  1.00 98.49           N  
ATOM   1794  H   LYS A 123      14.364  10.230   4.009  1.00 98.49           H  
ATOM   1795  CA  LYS A 123      14.123   8.204   3.337  1.00 98.49           C  
ATOM   1796  HA  LYS A 123      13.377   7.827   2.638  1.00 98.49           H  
ATOM   1797  C   LYS A 123      14.193   7.199   4.484  1.00 98.49           C  
ATOM   1798  CB  LYS A 123      15.468   8.305   2.607  1.00 98.49           C  
ATOM   1799  HB2 LYS A 123      15.890   7.303   2.523  1.00 98.49           H  
ATOM   1800  HB3 LYS A 123      16.162   8.921   3.179  1.00 98.49           H  
ATOM   1801  O   LYS A 123      14.741   7.498   5.544  1.00 98.49           O  
ATOM   1802  CG  LYS A 123      15.283   8.876   1.198  1.00 98.49           C  
ATOM   1803  HG2 LYS A 123      14.514   8.291   0.693  1.00 98.49           H  
ATOM   1804  HG3 LYS A 123      14.960   9.916   1.252  1.00 98.49           H  
ATOM   1805  CD  LYS A 123      16.575   8.775   0.381  1.00 98.49           C  
ATOM   1806  HD2 LYS A 123      17.314   9.486   0.751  1.00 98.49           H  
ATOM   1807  HD3 LYS A 123      16.973   7.764   0.471  1.00 98.49           H  
ATOM   1808  CE  LYS A 123      16.247   9.050  -1.088  1.00 98.49           C  
ATOM   1809  HE2 LYS A 123      15.350   8.484  -1.337  1.00 98.49           H  
ATOM   1810  HE3 LYS A 123      16.012  10.105  -1.230  1.00 98.49           H  
ATOM   1811  NZ  LYS A 123      17.344   8.606  -1.977  1.00 98.49           N  
ATOM   1812  HZ1 LYS A 123      18.146   9.220  -1.943  1.00 98.49           H  
ATOM   1813  HZ2 LYS A 123      17.696   7.706  -1.683  1.00 98.49           H  
ATOM   1814  HZ3 LYS A 123      17.012   8.479  -2.923  1.00 98.49           H  
ATOM   1815  N   PHE A 124      13.717   5.985   4.237  1.00 98.70           N  
ATOM   1816  H   PHE A 124      13.257   5.823   3.353  1.00 98.70           H  
ATOM   1817  CA  PHE A 124      13.843   4.850   5.148  1.00 98.70           C  
ATOM   1818  HA  PHE A 124      14.691   5.028   5.809  1.00 98.70           H  
ATOM   1819  C   PHE A 124      14.140   3.559   4.378  1.00 98.70           C  
ATOM   1820  CB  PHE A 124      12.584   4.740   6.020  1.00 98.70           C  
ATOM   1821  HB2 PHE A 124      12.728   3.931   6.737  1.00 98.70           H  
ATOM   1822  HB3 PHE A 124      12.479   5.661   6.593  1.00 98.70           H  
ATOM   1823  O   PHE A 124      13.832   3.449   3.195  1.00 98.70           O  
ATOM   1824  CG  PHE A 124      11.295   4.495   5.258  1.00 98.70           C  
ATOM   1825  CD1 PHE A 124      10.541   5.579   4.770  1.00 98.70           C  
ATOM   1826  HD1 PHE A 124      10.885   6.591   4.922  1.00 98.70           H  
ATOM   1827  CD2 PHE A 124      10.848   3.179   5.035  1.00 98.70           C  
ATOM   1828  HD2 PHE A 124      11.434   2.338   5.373  1.00 98.70           H  
ATOM   1829  CE1 PHE A 124       9.351   5.347   4.056  1.00 98.70           C  
ATOM   1830  HE1 PHE A 124       8.787   6.177   3.657  1.00 98.70           H  
ATOM   1831  CE2 PHE A 124       9.649   2.953   4.339  1.00 98.70           C  
ATOM   1832  HE2 PHE A 124       9.325   1.939   4.154  1.00 98.70           H  
ATOM   1833  CZ  PHE A 124       8.902   4.035   3.845  1.00 98.70           C  
ATOM   1834  HZ  PHE A 124       7.995   3.859   3.286  1.00 98.70           H  
ATOM   1835  N   ALA A 125      14.766   2.585   5.038  1.00 98.13           N  
ATOM   1836  H   ALA A 125      14.976   2.706   6.019  1.00 98.13           H  
ATOM   1837  CA  ALA A 125      15.229   1.364   4.381  1.00 98.13           C  
ATOM   1838  HA  ALA A 125      15.817   1.641   3.506  1.00 98.13           H  
ATOM   1839  C   ALA A 125      14.067   0.488   3.888  1.00 98.13           C  
ATOM   1840  CB  ALA A 125      16.146   0.602   5.344  1.00 98.13           C  
ATOM   1841  HB1 ALA A 125      16.990   1.231   5.628  1.00 98.13           H  
ATOM   1842  HB2 ALA A 125      16.522  -0.293   4.848  1.00 98.13           H  
ATOM   1843  HB3 ALA A 125      15.589   0.304   6.232  1.00 98.13           H  
ATOM   1844  O   ALA A 125      13.067   0.317   4.592  1.00 98.13           O  
ATOM   1845  N   GLU A 126      14.225  -0.099   2.700  1.00 97.51           N  
ATOM   1846  H   GLU A 126      15.051   0.095   2.152  1.00 97.51           H  
ATOM   1847  CA  GLU A 126      13.303  -1.112   2.189  1.00 97.51           C  
ATOM   1848  HA  GLU A 126      12.295  -0.794   2.453  1.00 97.51           H  
ATOM   1849  C   GLU A 126      13.529  -2.482   2.853  1.00 97.51           C  
ATOM   1850  CB  GLU A 126      13.350  -1.162   0.645  1.00 97.51           C  
ATOM   1851  HB2 GLU A 126      12.410  -1.582   0.288  1.00 97.51           H  
ATOM   1852  HB3 GLU A 126      13.422  -0.138   0.281  1.00 97.51           H  
ATOM   1853  O   GLU A 126      14.616  -2.805   3.338  1.00 97.51           O  
ATOM   1854  CG  GLU A 126      14.505  -1.968   0.022  1.00 97.51           C  
ATOM   1855  HG2 GLU A 126      15.441  -1.692   0.509  1.00 97.51           H  
ATOM   1856  HG3 GLU A 126      14.333  -3.026   0.217  1.00 97.51           H  
ATOM   1857  CD  GLU A 126      14.647  -1.761  -1.503  1.00 97.51           C  
ATOM   1858  OE1 GLU A 126      15.532  -2.391  -2.132  1.00 97.51           O  
ATOM   1859  OE2 GLU A 126      13.885  -0.982  -2.116  1.00 97.51           O  
ATOM   1860  N   THR A 127      12.494  -3.318   2.840  1.00 97.84           N  
ATOM   1861  H   THR A 127      11.636  -3.003   2.411  1.00 97.84           H  
ATOM   1862  CA  THR A 127      12.612  -4.769   3.030  1.00 97.84           C  
ATOM   1863  HA  THR A 127      13.667  -5.035   3.102  1.00 97.84           H  
ATOM   1864  C   THR A 127      12.063  -5.465   1.786  1.00 97.84           C  
ATOM   1865  CB  THR A 127      11.919  -5.262   4.313  1.00 97.84           C  
ATOM   1866  HB  THR A 127      12.020  -6.346   4.373  1.00 97.84           H  
ATOM   1867  O   THR A 127      11.321  -4.860   1.015  1.00 97.84           O  
ATOM   1868  CG2 THR A 127      12.533  -4.656   5.575  1.00 97.84           C  
ATOM   1869 HG21 THR A 127      13.597  -4.891   5.613  1.00 97.84           H  
ATOM   1870 HG22 THR A 127      12.041  -5.071   6.455  1.00 97.84           H  
ATOM   1871 HG23 THR A 127      12.410  -3.573   5.569  1.00 97.84           H  
ATOM   1872  OG1 THR A 127      10.551  -4.939   4.336  1.00 97.84           O  
ATOM   1873  HG1 THR A 127      10.089  -5.649   3.883  1.00 97.84           H  
ATOM   1874  N   ALA A 128      12.416  -6.732   1.575  1.00 95.94           N  
ATOM   1875  H   ALA A 128      13.029  -7.194   2.231  1.00 95.94           H  
ATOM   1876  CA  ALA A 128      11.944  -7.522   0.439  1.00 95.94           C  
ATOM   1877  HA  ALA A 128      11.244  -6.938  -0.158  1.00 95.94           H  
ATOM   1878  C   ALA A 128      11.231  -8.795   0.942  1.00 95.94           C  
ATOM   1879  CB  ALA A 128      13.133  -7.811  -0.483  1.00 95.94           C  
ATOM   1880  HB1 ALA A 128      13.547  -6.875  -0.857  1.00 95.94           H  
ATOM   1881  HB2 ALA A 128      13.905  -8.364   0.053  1.00 95.94           H  
ATOM   1882  HB3 ALA A 128      12.797  -8.408  -1.331  1.00 95.94           H  
ATOM   1883  O   ALA A 128      11.912  -9.751   1.317  1.00 95.94           O  
ATOM   1884  N   PRO A 129       9.883  -8.815   1.002  1.00 97.03           N  
ATOM   1885  CA  PRO A 129       8.970  -7.701   0.730  1.00 97.03           C  
ATOM   1886  HA  PRO A 129       9.246  -7.179  -0.186  1.00 97.03           H  
ATOM   1887  C   PRO A 129       8.908  -6.682   1.880  1.00 97.03           C  
ATOM   1888  CB  PRO A 129       7.612  -8.365   0.503  1.00 97.03           C  
ATOM   1889  HB2 PRO A 129       6.777  -7.700   0.725  1.00 97.03           H  
ATOM   1890  HB3 PRO A 129       7.552  -8.713  -0.528  1.00 97.03           H  
ATOM   1891  O   PRO A 129       9.315  -6.963   3.010  1.00 97.03           O  
ATOM   1892  CG  PRO A 129       7.658  -9.562   1.451  1.00 97.03           C  
ATOM   1893  HG2 PRO A 129       7.411  -9.238   2.462  1.00 97.03           H  
ATOM   1894  HG3 PRO A 129       6.989 -10.359   1.128  1.00 97.03           H  
ATOM   1895  CD  PRO A 129       9.124  -9.995   1.393  1.00 97.03           C  
ATOM   1896  HD2 PRO A 129       9.251 -10.769   0.635  1.00 97.03           H  
ATOM   1897  HD3 PRO A 129       9.450 -10.367   2.364  1.00 97.03           H  
ATOM   1898  N   PHE A 130       8.352  -5.504   1.610  1.00 98.13           N  
ATOM   1899  H   PHE A 130       8.074  -5.319   0.657  1.00 98.13           H  
ATOM   1900  CA  PHE A 130       7.838  -4.599   2.637  1.00 98.13           C  
ATOM   1901  HA  PHE A 130       8.184  -4.930   3.616  1.00 98.13           H  
ATOM   1902  C   PHE A 130       6.314  -4.683   2.693  1.00 98.13           C  
ATOM   1903  CB  PHE A 130       8.368  -3.172   2.445  1.00 98.13           C  
ATOM   1904  HB2 PHE A 130       9.457  -3.194   2.500  1.00 98.13           H  
ATOM   1905  HB3 PHE A 130       8.020  -2.559   3.276  1.00 98.13           H  
ATOM   1906  O   PHE A 130       5.640  -4.933   1.689  1.00 98.13           O  
ATOM   1907  CG  PHE A 130       7.965  -2.509   1.146  1.00 98.13           C  
ATOM   1908  CD1 PHE A 130       8.783  -2.632   0.007  1.00 98.13           C  
ATOM   1909  HD1 PHE A 130       9.692  -3.215   0.052  1.00 98.13           H  
ATOM   1910  CD2 PHE A 130       6.781  -1.755   1.075  1.00 98.13           C  
ATOM   1911  HD2 PHE A 130       6.152  -1.656   1.948  1.00 98.13           H  
ATOM   1912  CE1 PHE A 130       8.422  -2.001  -1.194  1.00 98.13           C  
ATOM   1913  HE1 PHE A 130       9.050  -2.101  -2.067  1.00 98.13           H  
ATOM   1914  CE2 PHE A 130       6.420  -1.121  -0.126  1.00 98.13           C  
ATOM   1915  HE2 PHE A 130       5.515  -0.534  -0.179  1.00 98.13           H  
ATOM   1916  CZ  PHE A 130       7.244  -1.238  -1.259  1.00 98.13           C  
ATOM   1917  HZ  PHE A 130       6.968  -0.749  -2.182  1.00 98.13           H  
ATOM   1918  N   LEU A 131       5.775  -4.511   3.898  1.00 97.88           N  
ATOM   1919  H   LEU A 131       6.389  -4.303   4.672  1.00 97.88           H  
ATOM   1920  CA  LEU A 131       4.349  -4.602   4.174  1.00 97.88           C  
ATOM   1921  HA  LEU A 131       3.841  -5.051   3.320  1.00 97.88           H  
ATOM   1922  C   LEU A 131       3.779  -3.207   4.371  1.00 97.88           C  
ATOM   1923  CB  LEU A 131       4.097  -5.486   5.404  1.00 97.88           C  
ATOM   1924  HB2 LEU A 131       4.548  -5.008   6.273  1.00 97.88           H  
ATOM   1925  HB3 LEU A 131       3.021  -5.540   5.570  1.00 97.88           H  
ATOM   1926  O   LEU A 131       4.300  -2.438   5.177  1.00 97.88           O  
ATOM   1927  CG  LEU A 131       4.655  -6.915   5.291  1.00 97.88           C  
ATOM   1928  HG  LEU A 131       5.741  -6.881   5.211  1.00 97.88           H  
ATOM   1929  CD1 LEU A 131       4.298  -7.691   6.560  1.00 97.88           C  
ATOM   1930 HD11 LEU A 131       3.215  -7.771   6.659  1.00 97.88           H  
ATOM   1931 HD12 LEU A 131       4.705  -7.175   7.429  1.00 97.88           H  
ATOM   1932 HD13 LEU A 131       4.730  -8.690   6.511  1.00 97.88           H  
ATOM   1933  CD2 LEU A 131       4.097  -7.674   4.084  1.00 97.88           C  
ATOM   1934 HD21 LEU A 131       4.439  -8.708   4.110  1.00 97.88           H  
ATOM   1935 HD22 LEU A 131       3.007  -7.650   4.098  1.00 97.88           H  
ATOM   1936 HD23 LEU A 131       4.461  -7.218   3.163  1.00 97.88           H  
ATOM   1937  N   VAL A 132       2.698  -2.903   3.666  1.00 98.76           N  
ATOM   1938  H   VAL A 132       2.317  -3.609   3.053  1.00 98.76           H  
ATOM   1939  CA  VAL A 132       1.989  -1.628   3.770  1.00 98.76           C  
ATOM   1940  HA  VAL A 132       2.536  -0.969   4.443  1.00 98.76           H  
ATOM   1941  C   VAL A 132       0.607  -1.856   4.356  1.00 98.76           C  
ATOM   1942  CB  VAL A 132       1.906  -0.917   2.410  1.00 98.76           C  
ATOM   1943  HB  VAL A 132       1.400  -1.578   1.706  1.00 98.76           H  
ATOM   1944  O   VAL A 132      -0.095  -2.786   3.958  1.00 98.76           O  
ATOM   1945  CG1 VAL A 132       1.093   0.379   2.472  1.00 98.76           C  
ATOM   1946 HG11 VAL A 132       0.047   0.154   2.680  1.00 98.76           H  
ATOM   1947 HG12 VAL A 132       1.131   0.885   1.508  1.00 98.76           H  
ATOM   1948 HG13 VAL A 132       1.483   1.025   3.259  1.00 98.76           H  
ATOM   1949  CG2 VAL A 132       3.307  -0.606   1.869  1.00 98.76           C  
ATOM   1950 HG21 VAL A 132       3.829  -1.538   1.651  1.00 98.76           H  
ATOM   1951 HG22 VAL A 132       3.228  -0.034   0.945  1.00 98.76           H  
ATOM   1952 HG23 VAL A 132       3.874  -0.033   2.602  1.00 98.76           H  
ATOM   1953  N   GLU A 133       0.199  -0.962   5.248  1.00 98.65           N  
ATOM   1954  H   GLU A 133       0.853  -0.242   5.521  1.00 98.65           H  
ATOM   1955  CA  GLU A 133      -1.197  -0.728   5.595  1.00 98.65           C  
ATOM   1956  HA  GLU A 133      -1.834  -1.331   4.948  1.00 98.65           H  
ATOM   1957  C   GLU A 133      -1.541   0.743   5.316  1.00 98.65           C  
ATOM   1958  CB  GLU A 133      -1.484  -1.177   7.045  1.00 98.65           C  
ATOM   1959  HB2 GLU A 133      -1.506  -2.267   7.064  1.00 98.65           H  
ATOM   1960  HB3 GLU A 133      -0.690  -0.848   7.715  1.00 98.65           H  
ATOM   1961  O   GLU A 133      -0.785   1.651   5.661  1.00 98.65           O  
ATOM   1962  CG  GLU A 133      -2.826  -0.631   7.551  1.00 98.65           C  
ATOM   1963  HG2 GLU A 133      -3.601  -0.914   6.839  1.00 98.65           H  
ATOM   1964  HG3 GLU A 133      -2.778   0.458   7.567  1.00 98.65           H  
ATOM   1965  CD  GLU A 133      -3.239  -1.102   8.951  1.00 98.65           C  
ATOM   1966  OE1 GLU A 133      -3.910  -0.281   9.622  1.00 98.65           O  
ATOM   1967  OE2 GLU A 133      -3.083  -2.309   9.269  1.00 98.65           O  
ATOM   1968  N   VAL A 134      -2.701   0.979   4.704  1.00 98.90           N  
ATOM   1969  H   VAL A 134      -3.247   0.186   4.402  1.00 98.90           H  
ATOM   1970  CA  VAL A 134      -3.338   2.295   4.628  1.00 98.90           C  
ATOM   1971  HA  VAL A 134      -2.728   3.016   5.173  1.00 98.90           H  
ATOM   1972  C   VAL A 134      -4.691   2.185   5.311  1.00 98.90           C  
ATOM   1973  CB  VAL A 134      -3.466   2.809   3.183  1.00 98.90           C  
ATOM   1974  HB  VAL A 134      -4.114   2.144   2.611  1.00 98.90           H  
ATOM   1975  O   VAL A 134      -5.543   1.413   4.871  1.00 98.90           O  
ATOM   1976  CG1 VAL A 134      -4.065   4.222   3.165  1.00 98.90           C  
ATOM   1977 HG11 VAL A 134      -3.466   4.892   3.782  1.00 98.90           H  
ATOM   1978 HG12 VAL A 134      -5.088   4.198   3.539  1.00 98.90           H  
ATOM   1979 HG13 VAL A 134      -4.089   4.598   2.142  1.00 98.90           H  
ATOM   1980  CG2 VAL A 134      -2.104   2.878   2.486  1.00 98.90           C  
ATOM   1981 HG21 VAL A 134      -2.222   3.249   1.468  1.00 98.90           H  
ATOM   1982 HG22 VAL A 134      -1.449   3.552   3.039  1.00 98.90           H  
ATOM   1983 HG23 VAL A 134      -1.653   1.887   2.438  1.00 98.90           H  
ATOM   1984  N   SER A 135      -4.894   2.932   6.394  1.00 98.73           N  
ATOM   1985  H   SER A 135      -4.130   3.495   6.740  1.00 98.73           H  
ATOM   1986  CA  SER A 135      -6.132   2.888   7.179  1.00 98.73           C  
ATOM   1987  HA  SER A 135      -6.951   2.605   6.517  1.00 98.73           H  
ATOM   1988  C   SER A 135      -6.482   4.249   7.775  1.00 98.73           C  
ATOM   1989  CB  SER A 135      -6.033   1.807   8.271  1.00 98.73           C  
ATOM   1990  HB2 SER A 135      -5.717   0.871   7.810  1.00 98.73           H  
ATOM   1991  HB3 SER A 135      -7.019   1.650   8.707  1.00 98.73           H  
ATOM   1992  O   SER A 135      -5.606   5.055   8.084  1.00 98.73           O  
ATOM   1993  OG  SER A 135      -5.122   2.133   9.308  1.00 98.73           O  
ATOM   1994  HG  SER A 135      -4.652   1.322   9.516  1.00 98.73           H  
ATOM   1995  N   LYS A 136      -7.775   4.509   8.003  1.00 98.33           N  
ATOM   1996  H   LYS A 136      -8.467   3.843   7.689  1.00 98.33           H  
ATOM   1997  CA  LYS A 136      -8.234   5.733   8.685  1.00 98.33           C  
ATOM   1998  HA  LYS A 136      -7.820   6.597   8.164  1.00 98.33           H  
ATOM   1999  C   LYS A 136      -7.752   5.805  10.138  1.00 98.33           C  
ATOM   2000  CB  LYS A 136      -9.761   5.774   8.580  1.00 98.33           C  
ATOM   2001  HB2 LYS A 136     -10.011   5.626   7.530  1.00 98.33           H  
ATOM   2002  HB3 LYS A 136     -10.188   4.948   9.150  1.00 98.33           H  
ATOM   2003  O   LYS A 136      -7.569   6.895  10.681  1.00 98.33           O  
ATOM   2004  CG  LYS A 136     -10.405   7.093   9.032  1.00 98.33           C  
ATOM   2005  HG2 LYS A 136      -9.961   7.923   8.482  1.00 98.33           H  
ATOM   2006  HG3 LYS A 136     -10.253   7.239  10.102  1.00 98.33           H  
ATOM   2007  CD  LYS A 136     -11.906   7.018   8.728  1.00 98.33           C  
ATOM   2008  HD2 LYS A 136     -12.336   6.172   9.265  1.00 98.33           H  
ATOM   2009  HD3 LYS A 136     -12.039   6.835   7.662  1.00 98.33           H  
ATOM   2010  CE  LYS A 136     -12.670   8.288   9.105  1.00 98.33           C  
ATOM   2011  HE2 LYS A 136     -12.231   9.138   8.582  1.00 98.33           H  
ATOM   2012  HE3 LYS A 136     -12.581   8.443  10.180  1.00 98.33           H  
ATOM   2013  NZ  LYS A 136     -14.097   8.126   8.727  1.00 98.33           N  
ATOM   2014  HZ1 LYS A 136     -14.701   8.876   9.029  1.00 98.33           H  
ATOM   2015  HZ2 LYS A 136     -14.210   7.972   7.735  1.00 98.33           H  
ATOM   2016  HZ3 LYS A 136     -14.471   7.269   9.109  1.00 98.33           H  
ATOM   2017  N   ALA A 137      -7.519   4.645  10.754  1.00 97.87           N  
ATOM   2018  H   ALA A 137      -7.664   3.794  10.230  1.00 97.87           H  
ATOM   2019  CA  ALA A 137      -7.048   4.533  12.127  1.00 97.87           C  
ATOM   2020  HA  ALA A 137      -7.678   5.152  12.767  1.00 97.87           H  
ATOM   2021  C   ALA A 137      -5.603   5.025  12.292  1.00 97.87           C  
ATOM   2022  CB  ALA A 137      -7.200   3.073  12.570  1.00 97.87           C  
ATOM   2023  HB1 ALA A 137      -6.595   2.423  11.939  1.00 97.87           H  
ATOM   2024  HB2 ALA A 137      -8.244   2.769  12.500  1.00 97.87           H  
ATOM   2025  HB3 ALA A 137      -6.871   2.967  13.603  1.00 97.87           H  
ATOM   2026  O   ALA A 137      -5.318   5.750  13.244  1.00 97.87           O  
ATOM   2027  N   GLN A 138      -4.700   4.656  11.377  1.00 98.42           N  
ATOM   2028  H   GLN A 138      -4.985   4.033  10.635  1.00 98.42           H  
ATOM   2029  CA  GLN A 138      -3.266   4.927  11.535  1.00 98.42           C  
ATOM   2030  HA  GLN A 138      -3.084   5.407  12.496  1.00 98.42           H  
ATOM   2031  C   GLN A 138      -2.701   5.886  10.483  1.00 98.42           C  
ATOM   2032  CB  GLN A 138      -2.498   3.598  11.547  1.00 98.42           C  
ATOM   2033  HB2 GLN A 138      -1.437   3.822  11.654  1.00 98.42           H  
ATOM   2034  HB3 GLN A 138      -2.646   3.075  10.602  1.00 98.42           H  
ATOM   2035  O   GLN A 138      -1.843   6.706  10.806  1.00 98.42           O  
ATOM   2036  CG  GLN A 138      -2.937   2.691  12.708  1.00 98.42           C  
ATOM   2037  HG2 GLN A 138      -2.993   3.275  13.627  1.00 98.42           H  
ATOM   2038  HG3 GLN A 138      -3.924   2.280  12.499  1.00 98.42           H  
ATOM   2039  CD  GLN A 138      -1.967   1.537  12.926  1.00 98.42           C  
ATOM   2040  NE2 GLN A 138      -0.883   1.739  13.642  1.00 98.42           N  
ATOM   2041 HE21 GLN A 138      -0.267   0.941  13.703  1.00 98.42           H  
ATOM   2042 HE22 GLN A 138      -0.656   2.657  13.999  1.00 98.42           H  
ATOM   2043  OE1 GLN A 138      -2.151   0.430  12.470  1.00 98.42           O  
ATOM   2044  N   GLY A 139      -3.210   5.840   9.255  1.00 98.67           N  
ATOM   2045  H   GLY A 139      -3.949   5.180   9.059  1.00 98.67           H  
ATOM   2046  CA  GLY A 139      -2.647   6.533   8.102  1.00 98.67           C  
ATOM   2047  HA2 GLY A 139      -3.446   6.999   7.526  1.00 98.67           H  
ATOM   2048  HA3 GLY A 139      -1.970   7.322   8.430  1.00 98.67           H  
ATOM   2049  C   GLY A 139      -1.895   5.561   7.200  1.00 98.67           C  
ATOM   2050  O   GLY A 139      -2.374   4.456   6.957  1.00 98.67           O  
ATOM   2051  N   PHE A 140      -0.730   5.972   6.710  1.00 98.85           N  
ATOM   2052  H   PHE A 140      -0.395   6.878   7.005  1.00 98.85           H  
ATOM   2053  CA  PHE A 140       0.191   5.141   5.942  1.00 98.85           C  
ATOM   2054  HA  PHE A 140      -0.366   4.349   5.441  1.00 98.85           H  
ATOM   2055  C   PHE A 140       1.212   4.496   6.880  1.00 98.85           C  
ATOM   2056  CB  PHE A 140       0.869   6.001   4.872  1.00 98.85           C  
ATOM   2057  HB2 PHE A 140       0.113   6.369   4.178  1.00 98.85           H  
ATOM   2058  HB3 PHE A 140       1.314   6.863   5.370  1.00 98.85           H  
ATOM   2059  O   PHE A 140       1.996   5.183   7.542  1.00 98.85           O  
ATOM   2060  CG  PHE A 140       1.955   5.309   4.074  1.00 98.85           C  
ATOM   2061  CD1 PHE A 140       3.241   5.877   4.002  1.00 98.85           C  
ATOM   2062  HD1 PHE A 140       3.458   6.797   4.526  1.00 98.85           H  
ATOM   2063  CD2 PHE A 140       1.680   4.123   3.368  1.00 98.85           C  
ATOM   2064  HD2 PHE A 140       0.701   3.669   3.417  1.00 98.85           H  
ATOM   2065  CE1 PHE A 140       4.244   5.269   3.230  1.00 98.85           C  
ATOM   2066  HE1 PHE A 140       5.228   5.711   3.171  1.00 98.85           H  
ATOM   2067  CE2 PHE A 140       2.674   3.537   2.567  1.00 98.85           C  
ATOM   2068  HE2 PHE A 140       2.462   2.652   1.985  1.00 98.85           H  
ATOM   2069  CZ  PHE A 140       3.954   4.105   2.503  1.00 98.85           C  
ATOM   2070  HZ  PHE A 140       4.718   3.644   1.896  1.00 98.85           H  
ATOM   2071  N   VAL A 141       1.194   3.170   6.934  1.00 98.84           N  
ATOM   2072  H   VAL A 141       0.516   2.686   6.364  1.00 98.84           H  
ATOM   2073  CA  VAL A 141       2.028   2.331   7.791  1.00 98.84           C  
ATOM   2074  HA  VAL A 141       2.669   2.962   8.406  1.00 98.84           H  
ATOM   2075  C   VAL A 141       2.894   1.449   6.905  1.00 98.84           C  
ATOM   2076  CB  VAL A 141       1.151   1.466   8.715  1.00 98.84           C  
ATOM   2077  HB  VAL A 141       0.551   0.808   8.086  1.00 98.84           H  
ATOM   2078  O   VAL A 141       2.385   0.810   5.986  1.00 98.84           O  
ATOM   2079  CG1 VAL A 141       1.971   0.593   9.674  1.00 98.84           C  
ATOM   2080 HG11 VAL A 141       1.294  -0.036  10.253  1.00 98.84           H  
ATOM   2081 HG12 VAL A 141       2.544   1.221  10.356  1.00 98.84           H  
ATOM   2082 HG13 VAL A 141       2.643  -0.058   9.114  1.00 98.84           H  
ATOM   2083  CG2 VAL A 141       0.190   2.315   9.556  1.00 98.84           C  
ATOM   2084 HG21 VAL A 141      -0.366   1.672  10.239  1.00 98.84           H  
ATOM   2085 HG22 VAL A 141       0.751   3.061  10.120  1.00 98.84           H  
ATOM   2086 HG23 VAL A 141      -0.530   2.814   8.908  1.00 98.84           H  
ATOM   2087  N   VAL A 142       4.189   1.373   7.203  1.00 98.78           N  
ATOM   2088  H   VAL A 142       4.528   1.891   8.000  1.00 98.78           H  
ATOM   2089  CA  VAL A 142       5.114   0.450   6.536  1.00 98.78           C  
ATOM   2090  HA  VAL A 142       4.534  -0.225   5.908  1.00 98.78           H  
ATOM   2091  C   VAL A 142       5.826  -0.378   7.590  1.00 98.78           C  
ATOM   2092  CB  VAL A 142       6.116   1.167   5.612  1.00 98.78           C  
ATOM   2093  HB  VAL A 142       6.793   1.782   6.205  1.00 98.78           H  
ATOM   2094  O   VAL A 142       6.393   0.174   8.528  1.00 98.78           O  
ATOM   2095  CG1 VAL A 142       6.938   0.135   4.825  1.00 98.78           C  
ATOM   2096 HG11 VAL A 142       7.539   0.631   4.063  1.00 98.78           H  
ATOM   2097 HG12 VAL A 142       6.273  -0.570   4.328  1.00 98.78           H  
ATOM   2098 HG13 VAL A 142       7.605  -0.409   5.494  1.00 98.78           H  
ATOM   2099  CG2 VAL A 142       5.398   2.067   4.602  1.00 98.78           C  
ATOM   2100 HG21 VAL A 142       4.890   2.884   5.116  1.00 98.78           H  
ATOM   2101 HG22 VAL A 142       4.655   1.492   4.049  1.00 98.78           H  
ATOM   2102 HG23 VAL A 142       6.117   2.496   3.904  1.00 98.78           H  
ATOM   2103  N   ASN A 143       5.787  -1.704   7.457  1.00 96.96           N  
ATOM   2104  H   ASN A 143       5.321  -2.075   6.641  1.00 96.96           H  
ATOM   2105  CA  ASN A 143       6.407  -2.652   8.387  1.00 96.96           C  
ATOM   2106  HA  ASN A 143       6.000  -3.637   8.160  1.00 96.96           H  
ATOM   2107  C   ASN A 143       6.029  -2.389   9.861  1.00 96.96           C  
ATOM   2108  CB  ASN A 143       7.923  -2.707   8.114  1.00 96.96           C  
ATOM   2109  HB2 ASN A 143       8.345  -1.706   8.196  1.00 96.96           H  
ATOM   2110  HB3 ASN A 143       8.404  -3.334   8.865  1.00 96.96           H  
ATOM   2111  O   ASN A 143       6.876  -2.427  10.751  1.00 96.96           O  
ATOM   2112  CG  ASN A 143       8.265  -3.297   6.757  1.00 96.96           C  
ATOM   2113  ND2 ASN A 143       9.446  -3.027   6.256  1.00 96.96           N  
ATOM   2114 HD21 ASN A 143      10.090  -2.417   6.738  1.00 96.96           H  
ATOM   2115 HD22 ASN A 143       9.731  -3.551   5.441  1.00 96.96           H  
ATOM   2116  OD1 ASN A 143       7.497  -4.030   6.153  1.00 96.96           O  
ATOM   2117  N   ASN A 144       4.737  -2.142  10.112  1.00 96.34           N  
ATOM   2118  H   ASN A 144       4.109  -2.146   9.321  1.00 96.34           H  
ATOM   2119  CA  ASN A 144       4.154  -1.808  11.423  1.00 96.34           C  
ATOM   2120  HA  ASN A 144       3.081  -1.706  11.260  1.00 96.34           H  
ATOM   2121  C   ASN A 144       4.591  -0.455  12.021  1.00 96.34           C  
ATOM   2122  CB  ASN A 144       4.332  -2.970  12.418  1.00 96.34           C  
ATOM   2123  HB2 ASN A 144       3.740  -2.768  13.311  1.00 96.34           H  
ATOM   2124  HB3 ASN A 144       5.376  -3.031  12.724  1.00 96.34           H  
ATOM   2125  O   ASN A 144       4.291  -0.174  13.180  1.00 96.34           O  
ATOM   2126  CG  ASN A 144       3.878  -4.301  11.863  1.00 96.34           C  
ATOM   2127  ND2 ASN A 144       4.730  -5.299  11.870  1.00 96.34           N  
ATOM   2128 HD21 ASN A 144       4.408  -6.158  11.447  1.00 96.34           H  
ATOM   2129 HD22 ASN A 144       5.684  -5.135  12.157  1.00 96.34           H  
ATOM   2130  OD1 ASN A 144       2.762  -4.466  11.406  1.00 96.34           O  
ATOM   2131  N   GLU A 145       5.260   0.401  11.250  1.00 98.43           N  
ATOM   2132  H   GLU A 145       5.543   0.116  10.323  1.00 98.43           H  
ATOM   2133  CA  GLU A 145       5.624   1.757  11.654  1.00 98.43           C  
ATOM   2134  HA  GLU A 145       5.478   1.872  12.728  1.00 98.43           H  
ATOM   2135  C   GLU A 145       4.746   2.781  10.926  1.00 98.43           C  
ATOM   2136  CB  GLU A 145       7.110   1.981  11.362  1.00 98.43           C  
ATOM   2137  HB2 GLU A 145       7.250   2.046  10.283  1.00 98.43           H  
ATOM   2138  HB3 GLU A 145       7.679   1.129  11.734  1.00 98.43           H  
ATOM   2139  O   GLU A 145       4.655   2.767   9.698  1.00 98.43           O  
ATOM   2140  CG  GLU A 145       7.657   3.254  12.021  1.00 98.43           C  
ATOM   2141  HG2 GLU A 145       7.723   3.100  13.098  1.00 98.43           H  
ATOM   2142  HG3 GLU A 145       6.969   4.079  11.837  1.00 98.43           H  
ATOM   2143  CD  GLU A 145       9.035   3.618  11.457  1.00 98.43           C  
ATOM   2144  OE1 GLU A 145       9.318   4.825  11.303  1.00 98.43           O  
ATOM   2145  OE2 GLU A 145       9.776   2.728  10.981  1.00 98.43           O  
ATOM   2146  N   VAL A 146       4.100   3.683  11.669  1.00 98.74           N  
ATOM   2147  H   VAL A 146       4.243   3.681  12.669  1.00 98.74           H  
ATOM   2148  CA  VAL A 146       3.323   4.784  11.077  1.00 98.74           C  
ATOM   2149  HA  VAL A 146       2.664   4.379  10.309  1.00 98.74           H  
ATOM   2150  C   VAL A 146       4.288   5.766  10.415  1.00 98.74           C  
ATOM   2151  CB  VAL A 146       2.451   5.507  12.124  1.00 98.74           C  
ATOM   2152  HB  VAL A 146       3.093   5.950  12.885  1.00 98.74           H  
ATOM   2153  O   VAL A 146       5.055   6.435  11.102  1.00 98.74           O  
ATOM   2154  CG1 VAL A 146       1.620   6.623  11.474  1.00 98.74           C  
ATOM   2155 HG11 VAL A 146       0.966   7.081  12.215  1.00 98.74           H  
ATOM   2156 HG12 VAL A 146       2.273   7.398  11.073  1.00 98.74           H  
ATOM   2157 HG13 VAL A 146       1.009   6.219  10.667  1.00 98.74           H  
ATOM   2158  CG2 VAL A 146       1.484   4.545  12.828  1.00 98.74           C  
ATOM   2159 HG21 VAL A 146       0.888   5.095  13.557  1.00 98.74           H  
ATOM   2160 HG22 VAL A 146       2.037   3.764  13.350  1.00 98.74           H  
ATOM   2161 HG23 VAL A 146       0.819   4.085  12.097  1.00 98.74           H  
ATOM   2162  N   LYS A 147       4.231   5.865   9.085  1.00 98.73           N  
ATOM   2163  H   LYS A 147       3.557   5.290   8.599  1.00 98.73           H  
ATOM   2164  CA  LYS A 147       5.072   6.760   8.279  1.00 98.73           C  
ATOM   2165  HA  LYS A 147       5.976   7.007   8.836  1.00 98.73           H  
ATOM   2166  C   LYS A 147       4.401   8.105   8.016  1.00 98.73           C  
ATOM   2167  CB  LYS A 147       5.457   6.053   6.968  1.00 98.73           C  
ATOM   2168  HB2 LYS A 147       4.548   5.761   6.443  1.00 98.73           H  
ATOM   2169  HB3 LYS A 147       5.997   6.762   6.340  1.00 98.73           H  
ATOM   2170  O   LYS A 147       5.061   9.135   8.091  1.00 98.73           O  
ATOM   2171  CG  LYS A 147       6.344   4.808   7.129  1.00 98.73           C  
ATOM   2172  HG2 LYS A 147       6.548   4.407   6.136  1.00 98.73           H  
ATOM   2173  HG3 LYS A 147       5.810   4.049   7.700  1.00 98.73           H  
ATOM   2174  CD  LYS A 147       7.681   5.124   7.812  1.00 98.73           C  
ATOM   2175  HD2 LYS A 147       7.496   5.487   8.823  1.00 98.73           H  
ATOM   2176  HD3 LYS A 147       8.206   5.892   7.244  1.00 98.73           H  
ATOM   2177  CE  LYS A 147       8.551   3.872   7.908  1.00 98.73           C  
ATOM   2178  HE2 LYS A 147       7.984   3.104   8.433  1.00 98.73           H  
ATOM   2179  HE3 LYS A 147       8.784   3.507   6.908  1.00 98.73           H  
ATOM   2180  NZ  LYS A 147       9.792   4.163   8.662  1.00 98.73           N  
ATOM   2181  HZ1 LYS A 147      10.169   3.324   9.079  1.00 98.73           H  
ATOM   2182  HZ2 LYS A 147      10.481   4.668   8.122  1.00 98.73           H  
ATOM   2183  HZ3 LYS A 147       9.583   4.685   9.501  1.00 98.73           H  
ATOM   2184  N   ILE A 148       3.092   8.113   7.756  1.00 98.72           N  
ATOM   2185  H   ILE A 148       2.619   7.222   7.711  1.00 98.72           H  
ATOM   2186  CA  ILE A 148       2.279   9.336   7.663  1.00 98.72           C  
ATOM   2187  HA  ILE A 148       2.828  10.163   8.115  1.00 98.72           H  
ATOM   2188  C   ILE A 148       1.005   9.107   8.467  1.00 98.72           C  
ATOM   2189  CB  ILE A 148       1.960   9.732   6.198  1.00 98.72           C  
ATOM   2190  HB  ILE A 148       1.341   8.954   5.751  1.00 98.72           H  
ATOM   2191  O   ILE A 148       0.255   8.179   8.183  1.00 98.72           O  
ATOM   2192  CG1 ILE A 148       3.246   9.872   5.352  1.00 98.72           C  
ATOM   2193 HG12 ILE A 148       3.864  10.676   5.750  1.00 98.72           H  
ATOM   2194 HG13 ILE A 148       3.810   8.942   5.416  1.00 98.72           H  
ATOM   2195  CG2 ILE A 148       1.138  11.035   6.171  1.00 98.72           C  
ATOM   2196 HG21 ILE A 148       0.194  10.897   6.697  1.00 98.72           H  
ATOM   2197 HG22 ILE A 148       0.890  11.306   5.145  1.00 98.72           H  
ATOM   2198 HG23 ILE A 148       1.706  11.845   6.629  1.00 98.72           H  
ATOM   2199  CD1 ILE A 148       3.002  10.119   3.858  1.00 98.72           C  
ATOM   2200 HD11 ILE A 148       2.330   9.358   3.460  1.00 98.72           H  
ATOM   2201 HD12 ILE A 148       3.950  10.067   3.323  1.00 98.72           H  
ATOM   2202 HD13 ILE A 148       2.572  11.107   3.696  1.00 98.72           H  
ATOM   2203  N   ALA A 149       0.753   9.943   9.474  1.00 98.61           N  
ATOM   2204  H   ALA A 149       1.398  10.699   9.653  1.00 98.61           H  
ATOM   2205  CA  ALA A 149      -0.439   9.821  10.310  1.00 98.61           C  
ATOM   2206  HA  ALA A 149      -0.501   8.791  10.661  1.00 98.61           H  
ATOM   2207  C   ALA A 149      -1.721  10.136   9.522  1.00 98.61           C  
ATOM   2208  CB  ALA A 149      -0.291  10.736  11.529  1.00 98.61           C  
ATOM   2209  HB1 ALA A 149      -0.228  11.776  11.209  1.00 98.61           H  
ATOM   2210  HB2 ALA A 149      -1.154  10.615  12.184  1.00 98.61           H  
ATOM   2211  HB3 ALA A 149       0.611  10.470  12.081  1.00 98.61           H  
ATOM   2212  O   ALA A 149      -1.725  11.008   8.651  1.00 98.61           O  
ATOM   2213  N   SER A 150      -2.841   9.499   9.876  1.00 98.50           N  
ATOM   2214  H   SER A 150      -2.779   8.762  10.563  1.00 98.50           H  
ATOM   2215  CA  SER A 150      -4.115   9.681   9.161  1.00 98.50           C  
ATOM   2216  HA  SER A 150      -3.957   9.344   8.137  1.00 98.50           H  
ATOM   2217  C   SER A 150      -4.590  11.138   9.090  1.00 98.50           C  
ATOM   2218  CB  SER A 150      -5.215   8.814   9.782  1.00 98.50           C  
ATOM   2219  HB2 SER A 150      -6.140   8.949   9.220  1.00 98.50           H  
ATOM   2220  HB3 SER A 150      -4.929   7.764   9.717  1.00 98.50           H  
ATOM   2221  O   SER A 150      -5.141  11.561   8.073  1.00 98.50           O  
ATOM   2222  OG  SER A 150      -5.440   9.150  11.138  1.00 98.50           O  
ATOM   2223  HG  SER A 150      -6.058   8.496  11.474  1.00 98.50           H  
ATOM   2224  N   SER A 151      -4.318  11.943  10.123  1.00 97.35           N  
ATOM   2225  H   SER A 151      -3.847  11.539  10.920  1.00 97.35           H  
ATOM   2226  CA  SER A 151      -4.644  13.375  10.155  1.00 97.35           C  
ATOM   2227  HA  SER A 151      -5.716  13.488   9.992  1.00 97.35           H  
ATOM   2228  C   SER A 151      -3.935  14.189   9.066  1.00 97.35           C  
ATOM   2229  CB  SER A 151      -4.306  13.955  11.532  1.00 97.35           C  
ATOM   2230  HB2 SER A 151      -4.512  15.025  11.532  1.00 97.35           H  
ATOM   2231  HB3 SER A 151      -4.935  13.477  12.283  1.00 97.35           H  
ATOM   2232  O   SER A 151      -4.492  15.176   8.586  1.00 97.35           O  
ATOM   2233  OG  SER A 151      -2.945  13.730  11.854  1.00 97.35           O  
ATOM   2234  HG  SER A 151      -2.744  14.153  12.692  1.00 97.35           H  
ATOM   2235  N   ALA A 152      -2.744  13.762   8.641  1.00 98.26           N  
ATOM   2236  H   ALA A 152      -2.374  12.908   9.034  1.00 98.26           H  
ATOM   2237  CA  ALA A 152      -1.944  14.421   7.613  1.00 98.26           C  
ATOM   2238  HA  ALA A 152      -2.041  15.501   7.724  1.00 98.26           H  
ATOM   2239  C   ALA A 152      -2.392  14.073   6.180  1.00 98.26           C  
ATOM   2240  CB  ALA A 152      -0.482  14.045   7.867  1.00 98.26           C  
ATOM   2241  HB1 ALA A 152      -0.346  12.968   7.777  1.00 98.26           H  
ATOM   2242  HB2 ALA A 152      -0.177  14.370   8.862  1.00 98.26           H  
ATOM   2243  HB3 ALA A 152       0.149  14.534   7.125  1.00 98.26           H  
ATOM   2244  O   ALA A 152      -2.077  14.803   5.246  1.00 98.26           O  
ATOM   2245  N   MET A 153      -3.167  12.998   6.014  1.00 97.54           N  
ATOM   2246  H   MET A 153      -3.383  12.448   6.833  1.00 97.54           H  
ATOM   2247  CA  MET A 153      -3.644  12.493   4.719  1.00 97.54           C  
ATOM   2248  HA  MET A 153      -3.423  13.250   3.966  1.00 97.54           H  
ATOM   2249  C   MET A 153      -5.171  12.323   4.669  1.00 97.54           C  
ATOM   2250  CB  MET A 153      -2.851  11.238   4.324  1.00 97.54           C  
ATOM   2251  HB2 MET A 153      -1.794  11.498   4.257  1.00 97.54           H  
ATOM   2252  HB3 MET A 153      -3.182  10.904   3.341  1.00 97.54           H  
ATOM   2253  O   MET A 153      -5.705  11.462   3.972  1.00 97.54           O  
ATOM   2254  CG  MET A 153      -3.007  10.092   5.326  1.00 97.54           C  
ATOM   2255  HG2 MET A 153      -2.742  10.450   6.321  1.00 97.54           H  
ATOM   2256  HG3 MET A 153      -4.052   9.783   5.334  1.00 97.54           H  
ATOM   2257  SD  MET A 153      -1.986   8.639   4.982  1.00 97.54           S  
ATOM   2258  CE  MET A 153      -2.806   8.042   3.486  1.00 97.54           C  
ATOM   2259  HE1 MET A 153      -2.376   7.085   3.191  1.00 97.54           H  
ATOM   2260  HE2 MET A 153      -3.869   7.916   3.691  1.00 97.54           H  
ATOM   2261  HE3 MET A 153      -2.670   8.759   2.676  1.00 97.54           H  
ATOM   2262  N   SER A 154      -5.889  13.163   5.422  1.00 97.11           N  
ATOM   2263  H   SER A 154      -5.373  13.829   5.978  1.00 97.11           H  
ATOM   2264  CA  SER A 154      -7.335  13.042   5.660  1.00 97.11           C  
ATOM   2265  HA  SER A 154      -7.507  12.093   6.168  1.00 97.11           H  
ATOM   2266  C   SER A 154      -8.199  13.034   4.396  1.00 97.11           C  
ATOM   2267  CB  SER A 154      -7.813  14.149   6.602  1.00 97.11           C  
ATOM   2268  HB2 SER A 154      -8.892  14.067   6.731  1.00 97.11           H  
ATOM   2269  HB3 SER A 154      -7.336  14.024   7.574  1.00 97.11           H  
ATOM   2270  O   SER A 154      -9.221  12.350   4.378  1.00 97.11           O  
ATOM   2271  OG  SER A 154      -7.497  15.431   6.090  1.00 97.11           O  
ATOM   2272  HG  SER A 154      -6.717  15.757   6.545  1.00 97.11           H  
ATOM   2273  N   TYR A 155      -7.783  13.735   3.334  1.00 98.22           N  
ATOM   2274  H   TYR A 155      -6.940  14.284   3.424  1.00 98.22           H  
ATOM   2275  CA  TYR A 155      -8.508  13.750   2.061  1.00 98.22           C  
ATOM   2276  HA  TYR A 155      -9.509  14.144   2.231  1.00 98.22           H  
ATOM   2277  C   TYR A 155      -8.669  12.346   1.469  1.00 98.22           C  
ATOM   2278  CB  TYR A 155      -7.801  14.664   1.053  1.00 98.22           C  
ATOM   2279  HB2 TYR A 155      -6.772  14.331   0.919  1.00 98.22           H  
ATOM   2280  HB3 TYR A 155      -7.769  15.678   1.452  1.00 98.22           H  
ATOM   2281  O   TYR A 155      -9.749  12.026   0.975  1.00 98.22           O  
ATOM   2282  CG  TYR A 155      -8.491  14.686  -0.299  1.00 98.22           C  
ATOM   2283  CD1 TYR A 155      -8.122  13.759  -1.292  1.00 98.22           C  
ATOM   2284  HD1 TYR A 155      -7.344  13.034  -1.101  1.00 98.22           H  
ATOM   2285  CD2 TYR A 155      -9.535  15.597  -0.550  1.00 98.22           C  
ATOM   2286  HD2 TYR A 155      -9.847  16.281   0.225  1.00 98.22           H  
ATOM   2287  CE1 TYR A 155      -8.732  13.796  -2.559  1.00 98.22           C  
ATOM   2288  HE1 TYR A 155      -8.421  13.113  -3.337  1.00 98.22           H  
ATOM   2289  CE2 TYR A 155     -10.177  15.610  -1.804  1.00 98.22           C  
ATOM   2290  HE2 TYR A 155     -10.982  16.305  -1.990  1.00 98.22           H  
ATOM   2291  OH  TYR A 155     -10.353  14.744  -4.040  1.00 98.22           O  
ATOM   2292  HH  TYR A 155     -11.091  15.357  -4.066  1.00 98.22           H  
ATOM   2293  CZ  TYR A 155      -9.762  14.719  -2.817  1.00 98.22           C  
ATOM   2294  N   LEU A 156      -7.645  11.488   1.567  1.00 98.62           N  
ATOM   2295  H   LEU A 156      -6.817  11.758   2.078  1.00 98.62           H  
ATOM   2296  CA  LEU A 156      -7.707  10.131   1.018  1.00 98.62           C  
ATOM   2297  HA  LEU A 156      -7.851  10.208  -0.059  1.00 98.62           H  
ATOM   2298  C   LEU A 156      -8.895   9.349   1.595  1.00 98.62           C  
ATOM   2299  CB  LEU A 156      -6.382   9.409   1.318  1.00 98.62           C  
ATOM   2300  HB2 LEU A 156      -6.312   9.235   2.392  1.00 98.62           H  
ATOM   2301  HB3 LEU A 156      -5.548  10.049   1.030  1.00 98.62           H  
ATOM   2302  O   LEU A 156      -9.616   8.680   0.863  1.00 98.62           O  
ATOM   2303  CG  LEU A 156      -6.251   8.060   0.585  1.00 98.62           C  
ATOM   2304  HG  LEU A 156      -7.134   7.448   0.769  1.00 98.62           H  
ATOM   2305  CD1 LEU A 156      -6.080   8.251  -0.921  1.00 98.62           C  
ATOM   2306 HD11 LEU A 156      -6.984   8.680  -1.350  1.00 98.62           H  
ATOM   2307 HD12 LEU A 156      -5.232   8.904  -1.127  1.00 98.62           H  
ATOM   2308 HD13 LEU A 156      -5.904   7.287  -1.399  1.00 98.62           H  
ATOM   2309  CD2 LEU A 156      -5.037   7.294   1.098  1.00 98.62           C  
ATOM   2310 HD21 LEU A 156      -4.131   7.878   0.940  1.00 98.62           H  
ATOM   2311 HD22 LEU A 156      -5.179   7.071   2.155  1.00 98.62           H  
ATOM   2312 HD23 LEU A 156      -4.955   6.351   0.558  1.00 98.62           H  
ATOM   2313  N   PHE A 157      -9.156   9.514   2.894  1.00 98.64           N  
ATOM   2314  H   PHE A 157      -8.546  10.118   3.426  1.00 98.64           H  
ATOM   2315  CA  PHE A 157     -10.234   8.825   3.609  1.00 98.64           C  
ATOM   2316  HA  PHE A 157     -10.269   7.799   3.244  1.00 98.64           H  
ATOM   2317  C   PHE A 157     -11.627   9.418   3.361  1.00 98.64           C  
ATOM   2318  CB  PHE A 157      -9.909   8.780   5.107  1.00 98.64           C  
ATOM   2319  HB2 PHE A 157     -10.630   8.134   5.606  1.00 98.64           H  
ATOM   2320  HB3 PHE A 157     -10.018   9.784   5.517  1.00 98.64           H  
ATOM   2321  O   PHE A 157     -12.606   8.931   3.924  1.00 98.64           O  
ATOM   2322  CG  PHE A 157      -8.521   8.261   5.410  1.00 98.64           C  
ATOM   2323  CD1 PHE A 157      -8.139   6.977   4.985  1.00 98.64           C  
ATOM   2324  HD1 PHE A 157      -8.846   6.348   4.464  1.00 98.64           H  
ATOM   2325  CD2 PHE A 157      -7.593   9.079   6.074  1.00 98.64           C  
ATOM   2326  HD2 PHE A 157      -7.882  10.063   6.410  1.00 98.64           H  
ATOM   2327  CE1 PHE A 157      -6.832   6.518   5.203  1.00 98.64           C  
ATOM   2328  HE1 PHE A 157      -6.543   5.537   4.857  1.00 98.64           H  
ATOM   2329  CE2 PHE A 157      -6.285   8.624   6.287  1.00 98.64           C  
ATOM   2330  HE2 PHE A 157      -5.572   9.275   6.771  1.00 98.64           H  
ATOM   2331  CZ  PHE A 157      -5.899   7.346   5.846  1.00 98.64           C  
ATOM   2332  HZ  PHE A 157      -4.887   6.996   5.984  1.00 98.64           H  
ATOM   2333  N   THR A 158     -11.733  10.467   2.539  1.00 98.57           N  
ATOM   2334  H   THR A 158     -10.886  10.835   2.131  1.00 98.57           H  
ATOM   2335  CA  THR A 158     -13.021  10.978   2.039  1.00 98.57           C  
ATOM   2336  HA  THR A 158     -13.793  10.765   2.778  1.00 98.57           H  
ATOM   2337  C   THR A 158     -13.462  10.282   0.751  1.00 98.57           C  
ATOM   2338  CB  THR A 158     -13.010  12.500   1.827  1.00 98.57           C  
ATOM   2339  HB  THR A 158     -14.038  12.816   1.650  1.00 98.57           H  
ATOM   2340  O   THR A 158     -14.618  10.408   0.351  1.00 98.57           O  
ATOM   2341  CG2 THR A 158     -12.489  13.269   3.041  1.00 98.57           C  
ATOM   2342 HG21 THR A 158     -12.607  14.338   2.867  1.00 98.57           H  
ATOM   2343 HG22 THR A 158     -11.435  13.048   3.208  1.00 98.57           H  
ATOM   2344 HG23 THR A 158     -13.060  12.984   3.926  1.00 98.57           H  
ATOM   2345  OG1 THR A 158     -12.248  12.898   0.710  1.00 98.57           O  
ATOM   2346  HG1 THR A 158     -11.357  12.549   0.789  1.00 98.57           H  
ATOM   2347  N   LEU A 159     -12.555   9.542   0.106  1.00 98.66           N  
ATOM   2348  H   LEU A 159     -11.638   9.426   0.514  1.00 98.66           H  
ATOM   2349  CA  LEU A 159     -12.808   8.836  -1.142  1.00 98.66           C  
ATOM   2350  HA  LEU A 159     -13.575   9.362  -1.710  1.00 98.66           H  
ATOM   2351  C   LEU A 159     -13.308   7.420  -0.847  1.00 98.66           C  
ATOM   2352  CB  LEU A 159     -11.514   8.797  -1.975  1.00 98.66           C  
ATOM   2353  HB2 LEU A 159     -11.733   8.289  -2.914  1.00 98.66           H  
ATOM   2354  HB3 LEU A 159     -10.782   8.193  -1.440  1.00 98.66           H  
ATOM   2355  O   LEU A 159     -12.577   6.614  -0.279  1.00 98.66           O  
ATOM   2356  CG  LEU A 159     -10.871  10.158  -2.294  1.00 98.66           C  
ATOM   2357  HG  LEU A 159     -10.626  10.680  -1.369  1.00 98.66           H  
ATOM   2358  CD1 LEU A 159      -9.572   9.929  -3.067  1.00 98.66           C  
ATOM   2359 HD11 LEU A 159      -9.109  10.887  -3.306  1.00 98.66           H  
ATOM   2360 HD12 LEU A 159      -8.885   9.358  -2.443  1.00 98.66           H  
ATOM   2361 HD13 LEU A 159      -9.775   9.376  -3.984  1.00 98.66           H  
ATOM   2362  CD2 LEU A 159     -11.789  11.046  -3.135  1.00 98.66           C  
ATOM   2363 HD21 LEU A 159     -11.269  11.971  -3.388  1.00 98.66           H  
ATOM   2364 HD22 LEU A 159     -12.077  10.527  -4.049  1.00 98.66           H  
ATOM   2365 HD23 LEU A 159     -12.678  11.302  -2.559  1.00 98.66           H  
ATOM   2366  N   SER A 160     -14.526   7.097  -1.280  1.00 97.88           N  
ATOM   2367  H   SER A 160     -15.112   7.815  -1.682  1.00 97.88           H  
ATOM   2368  CA  SER A 160     -15.058   5.723  -1.253  1.00 97.88           C  
ATOM   2369  HA  SER A 160     -14.854   5.269  -0.283  1.00 97.88           H  
ATOM   2370  C   SER A 160     -14.441   4.821  -2.327  1.00 97.88           C  
ATOM   2371  CB  SER A 160     -16.571   5.772  -1.465  1.00 97.88           C  
ATOM   2372  HB2 SER A 160     -16.982   4.764  -1.413  1.00 97.88           H  
ATOM   2373  HB3 SER A 160     -17.022   6.375  -0.677  1.00 97.88           H  
ATOM   2374  O   SER A 160     -14.507   3.598  -2.241  1.00 97.88           O  
ATOM   2375  OG  SER A 160     -16.867   6.354  -2.728  1.00 97.88           O  
ATOM   2376  HG  SER A 160     -16.618   5.728  -3.411  1.00 97.88           H  
ATOM   2377  N   THR A 161     -13.866   5.439  -3.359  1.00 98.46           N  
ATOM   2378  H   THR A 161     -13.860   6.449  -3.356  1.00 98.46           H  
ATOM   2379  CA  THR A 161     -13.112   4.780  -4.422  1.00 98.46           C  
ATOM   2380  HA  THR A 161     -12.914   3.746  -4.141  1.00 98.46           H  
ATOM   2381  C   THR A 161     -11.797   5.518  -4.576  1.00 98.46           C  
ATOM   2382  CB  THR A 161     -13.865   4.776  -5.760  1.00 98.46           C  
ATOM   2383  HB  THR A 161     -13.967   5.803  -6.112  1.00 98.46           H  
ATOM   2384  O   THR A 161     -11.779   6.715  -4.866  1.00 98.46           O  
ATOM   2385  CG2 THR A 161     -13.133   3.959  -6.827  1.00 98.46           C  
ATOM   2386 HG21 THR A 161     -12.178   4.423  -7.071  1.00 98.46           H  
ATOM   2387 HG22 THR A 161     -12.953   2.946  -6.467  1.00 98.46           H  
ATOM   2388 HG23 THR A 161     -13.737   3.917  -7.733  1.00 98.46           H  
ATOM   2389  OG1 THR A 161     -15.160   4.241  -5.604  1.00 98.46           O  
ATOM   2390  HG1 THR A 161     -15.092   3.284  -5.651  1.00 98.46           H  
ATOM   2391  N   VAL A 162     -10.699   4.799  -4.390  1.00 98.71           N  
ATOM   2392  H   VAL A 162     -10.804   3.814  -4.196  1.00 98.71           H  
ATOM   2393  CA  VAL A 162      -9.353   5.275  -4.704  1.00 98.71           C  
ATOM   2394  HA  VAL A 162      -9.396   6.329  -4.978  1.00 98.71           H  
ATOM   2395  C   VAL A 162      -8.837   4.527  -5.920  1.00 98.71           C  
ATOM   2396  CB  VAL A 162      -8.393   5.158  -3.506  1.00 98.71           C  
ATOM   2397  HB  VAL A 162      -7.416   5.528  -3.816  1.00 98.71           H  
ATOM   2398  O   VAL A 162      -9.230   3.394  -6.185  1.00 98.71           O  
ATOM   2399  CG1 VAL A 162      -8.871   6.039  -2.348  1.00 98.71           C  
ATOM   2400 HG11 VAL A 162      -8.113   6.061  -1.565  1.00 98.71           H  
ATOM   2401 HG12 VAL A 162      -9.804   5.656  -1.935  1.00 98.71           H  
ATOM   2402 HG13 VAL A 162      -9.030   7.055  -2.710  1.00 98.71           H  
ATOM   2403  CG2 VAL A 162      -8.219   3.726  -2.993  1.00 98.71           C  
ATOM   2404 HG21 VAL A 162      -7.593   3.729  -2.101  1.00 98.71           H  
ATOM   2405 HG22 VAL A 162      -9.183   3.285  -2.741  1.00 98.71           H  
ATOM   2406 HG23 VAL A 162      -7.732   3.123  -3.760  1.00 98.71           H  
ATOM   2407  N   LYS A 163      -7.936   5.156  -6.659  1.00 98.78           N  
ATOM   2408  H   LYS A 163      -7.660   6.092  -6.396  1.00 98.78           H  
ATOM   2409  CA  LYS A 163      -7.162   4.516  -7.709  1.00 98.78           C  
ATOM   2410  HA  LYS A 163      -7.631   3.565  -7.962  1.00 98.78           H  
ATOM   2411  C   LYS A 163      -5.763   4.235  -7.191  1.00 98.78           C  
ATOM   2412  CB  LYS A 163      -7.161   5.391  -8.962  1.00 98.78           C  
ATOM   2413  HB2 LYS A 163      -6.946   6.420  -8.676  1.00 98.78           H  
ATOM   2414  HB3 LYS A 163      -6.386   5.040  -9.644  1.00 98.78           H  
ATOM   2415  O   LYS A 163      -5.158   5.106  -6.565  1.00 98.78           O  
ATOM   2416  CG  LYS A 163      -8.513   5.318  -9.680  1.00 98.78           C  
ATOM   2417  HG2 LYS A 163      -8.623   4.317 -10.096  1.00 98.78           H  
ATOM   2418  HG3 LYS A 163      -9.327   5.505  -8.979  1.00 98.78           H  
ATOM   2419  CD  LYS A 163      -8.574   6.362 -10.799  1.00 98.78           C  
ATOM   2420  HD2 LYS A 163      -8.553   7.351 -10.341  1.00 98.78           H  
ATOM   2421  HD3 LYS A 163      -7.692   6.281 -11.434  1.00 98.78           H  
ATOM   2422  CE  LYS A 163      -9.847   6.263 -11.644  1.00 98.78           C  
ATOM   2423  HE2 LYS A 163      -9.873   7.121 -12.316  1.00 98.78           H  
ATOM   2424  HE3 LYS A 163     -10.714   6.293 -10.985  1.00 98.78           H  
ATOM   2425  NZ  LYS A 163      -9.865   5.013 -12.433  1.00 98.78           N  
ATOM   2426  HZ1 LYS A 163      -8.979   4.877 -12.897  1.00 98.78           H  
ATOM   2427  HZ2 LYS A 163     -10.043   4.234 -11.815  1.00 98.78           H  
ATOM   2428  HZ3 LYS A 163     -10.616   4.975 -13.107  1.00 98.78           H  
ATOM   2429  N   MET A 164      -5.261   3.034  -7.457  1.00 98.76           N  
ATOM   2430  H   MET A 164      -5.847   2.386  -7.964  1.00 98.76           H  
ATOM   2431  CA  MET A 164      -3.858   2.687  -7.250  1.00 98.76           C  
ATOM   2432  HA  MET A 164      -3.384   3.483  -6.676  1.00 98.76           H  
ATOM   2433  C   MET A 164      -3.157   2.564  -8.595  1.00 98.76           C  
ATOM   2434  CB  MET A 164      -3.708   1.406  -6.427  1.00 98.76           C  
ATOM   2435  HB2 MET A 164      -4.120   0.561  -6.978  1.00 98.76           H  
ATOM   2436  HB3 MET A 164      -4.252   1.518  -5.489  1.00 98.76           H  
ATOM   2437  O   MET A 164      -3.607   1.811  -9.453  1.00 98.76           O  
ATOM   2438  CG  MET A 164      -2.229   1.145  -6.117  1.00 98.76           C  
ATOM   2439  HG2 MET A 164      -1.809   2.020  -5.622  1.00 98.76           H  
ATOM   2440  HG3 MET A 164      -1.690   0.989  -7.051  1.00 98.76           H  
ATOM   2441  SD  MET A 164      -1.951  -0.295  -5.063  1.00 98.76           S  
ATOM   2442  CE  MET A 164      -0.144  -0.380  -5.138  1.00 98.76           C  
ATOM   2443  HE1 MET A 164       0.212  -1.187  -4.498  1.00 98.76           H  
ATOM   2444  HE2 MET A 164       0.283   0.563  -4.798  1.00 98.76           H  
ATOM   2445  HE3 MET A 164       0.171  -0.567  -6.165  1.00 98.76           H  
ATOM   2446  N   GLY A 165      -2.045   3.261  -8.766  1.00 98.43           N  
ATOM   2447  H   GLY A 165      -1.726   3.859  -8.017  1.00 98.43           H  
ATOM   2448  CA  GLY A 165      -1.239   3.211  -9.977  1.00 98.43           C  
ATOM   2449  HA2 GLY A 165      -1.212   2.187 -10.349  1.00 98.43           H  
ATOM   2450  HA3 GLY A 165      -1.682   3.852 -10.739  1.00 98.43           H  
ATOM   2451  C   GLY A 165       0.193   3.647  -9.727  1.00 98.43           C  
ATOM   2452  O   GLY A 165       0.627   3.680  -8.579  1.00 98.43           O  
ATOM   2453  N   THR A 166       0.936   3.925 -10.799  1.00 98.31           N  
ATOM   2454  H   THR A 166       0.499   3.903 -11.709  1.00 98.31           H  
ATOM   2455  CA  THR A 166       2.345   4.352 -10.734  1.00 98.31           C  
ATOM   2456  HA  THR A 166       2.512   4.896  -9.804  1.00 98.31           H  
ATOM   2457  C   THR A 166       2.710   5.286 -11.885  1.00 98.31           C  
ATOM   2458  CB  THR A 166       3.313   3.155 -10.764  1.00 98.31           C  
ATOM   2459  HB  THR A 166       4.335   3.534 -10.763  1.00 98.31           H  
ATOM   2460  O   THR A 166       2.091   5.254 -12.952  1.00 98.31           O  
ATOM   2461  CG2 THR A 166       3.109   2.224  -9.571  1.00 98.31           C  
ATOM   2462 HG21 THR A 166       2.107   1.795  -9.573  1.00 98.31           H  
ATOM   2463 HG22 THR A 166       3.257   2.788  -8.650  1.00 98.31           H  
ATOM   2464 HG23 THR A 166       3.827   1.404  -9.599  1.00 98.31           H  
ATOM   2465  OG1 THR A 166       3.139   2.354 -11.915  1.00 98.31           O  
ATOM   2466  HG1 THR A 166       2.377   1.808 -11.708  1.00 98.31           H  
ATOM   2467  N   GLY A 167       3.765   6.074 -11.698  1.00 95.90           N  
ATOM   2468  H   GLY A 167       4.097   6.169 -10.749  1.00 95.90           H  
ATOM   2469  CA  GLY A 167       4.330   6.971 -12.701  1.00 95.90           C  
ATOM   2470  HA2 GLY A 167       5.414   6.856 -12.695  1.00 95.90           H  
ATOM   2471  HA3 GLY A 167       3.950   6.717 -13.690  1.00 95.90           H  
ATOM   2472  C   GLY A 167       4.022   8.443 -12.466  1.00 95.90           C  
ATOM   2473  O   GLY A 167       3.767   9.155 -13.438  1.00 95.90           O  
ATOM   2474  N   GLU A 168       4.012   8.900 -11.214  1.00 97.50           N  
ATOM   2475  H   GLU A 168       4.115   8.254 -10.444  1.00 97.50           H  
ATOM   2476  CA  GLU A 168       3.964  10.327 -10.903  1.00 97.50           C  
ATOM   2477  HA  GLU A 168       3.060  10.733 -11.356  1.00 97.50           H  
ATOM   2478  C   GLU A 168       5.166  11.079 -11.500  1.00 97.50           C  
ATOM   2479  CB  GLU A 168       3.833  10.517  -9.388  1.00 97.50           C  
ATOM   2480  HB2 GLU A 168       2.969   9.923  -9.093  1.00 97.50           H  
ATOM   2481  HB3 GLU A 168       4.704  10.104  -8.879  1.00 97.50           H  
ATOM   2482  O   GLU A 168       6.331  10.685 -11.368  1.00 97.50           O  
ATOM   2483  CG  GLU A 168       3.580  11.971  -8.939  1.00 97.50           C  
ATOM   2484  HG2 GLU A 168       2.801  12.404  -9.566  1.00 97.50           H  
ATOM   2485  HG3 GLU A 168       3.206  11.960  -7.916  1.00 97.50           H  
ATOM   2486  CD  GLU A 168       4.827  12.865  -8.954  1.00 97.50           C  
ATOM   2487  OE1 GLU A 168       4.665  14.080  -9.208  1.00 97.50           O  
ATOM   2488  OE2 GLU A 168       5.942  12.332  -8.741  1.00 97.50           O  
ATOM   2489  N   GLY A 169       4.862  12.185 -12.183  1.00 95.09           N  
ATOM   2490  H   GLY A 169       3.891  12.461 -12.220  1.00 95.09           H  
ATOM   2491  CA  GLY A 169       5.859  13.094 -12.731  1.00 95.09           C  
ATOM   2492  HA2 GLY A 169       6.440  13.494 -11.900  1.00 95.09           H  
ATOM   2493  HA3 GLY A 169       5.355  13.927 -13.221  1.00 95.09           H  
ATOM   2494  C   GLY A 169       6.801  12.436 -13.744  1.00 95.09           C  
ATOM   2495  O   GLY A 169       6.377  11.851 -14.742  1.00 95.09           O  
ATOM   2496  N   ALA A 170       8.103  12.606 -13.510  1.00 95.00           N  
ATOM   2497  H   ALA A 170       8.364  13.041 -12.637  1.00 95.00           H  
ATOM   2498  CA  ALA A 170       9.169  12.046 -14.343  1.00 95.00           C  
ATOM   2499  HA  ALA A 170       8.750  11.759 -15.308  1.00 95.00           H  
ATOM   2500  C   ALA A 170       9.782  10.765 -13.750  1.00 95.00           C  
ATOM   2501  CB  ALA A 170      10.214  13.141 -14.596  1.00 95.00           C  
ATOM   2502  HB1 ALA A 170       9.737  14.012 -15.045  1.00 95.00           H  
ATOM   2503  HB2 ALA A 170      10.980  12.766 -15.275  1.00 95.00           H  
ATOM   2504  HB3 ALA A 170      10.684  13.427 -13.654  1.00 95.00           H  
ATOM   2505  O   ALA A 170      10.787  10.286 -14.275  1.00 95.00           O  
ATOM   2506  N   ASN A 171       9.216  10.239 -12.658  1.00 97.11           N  
ATOM   2507  H   ASN A 171       8.345  10.618 -12.315  1.00 97.11           H  
ATOM   2508  CA  ASN A 171       9.719   9.033 -12.011  1.00 97.11           C  
ATOM   2509  HA  ASN A 171      10.796   9.137 -11.881  1.00 97.11           H  
ATOM   2510  C   ASN A 171       9.487   7.803 -12.894  1.00 97.11           C  
ATOM   2511  CB  ASN A 171       9.094   8.876 -10.617  1.00 97.11           C  
ATOM   2512  HB2 ASN A 171       8.009   8.802 -10.700  1.00 97.11           H  
ATOM   2513  HB3 ASN A 171       9.455   7.956 -10.157  1.00 97.11           H  
ATOM   2514  O   ASN A 171       8.543   7.739 -13.691  1.00 97.11           O  
ATOM   2515  CG  ASN A 171       9.469  10.026  -9.704  1.00 97.11           C  
ATOM   2516  ND2 ASN A 171       8.555  10.931  -9.440  1.00 97.11           N  
ATOM   2517 HD21 ASN A 171       7.615  10.860  -9.804  1.00 97.11           H  
ATOM   2518 HD22 ASN A 171       8.743  11.624  -8.730  1.00 97.11           H  
ATOM   2519  OD1 ASN A 171      10.605  10.141  -9.268  1.00 97.11           O  
ATOM   2520  N   ASP A 172      10.359   6.807 -12.741  1.00 97.92           N  
ATOM   2521  H   ASP A 172      11.042   6.859 -11.998  1.00 97.92           H  
ATOM   2522  CA  ASP A 172      10.184   5.536 -13.423  1.00 97.92           C  
ATOM   2523  HA  ASP A 172      10.089   5.728 -14.492  1.00 97.92           H  
ATOM   2524  C   ASP A 172       8.886   4.881 -12.928  1.00 97.92           C  
ATOM   2525  CB  ASP A 172      11.402   4.619 -13.207  1.00 97.92           C  
ATOM   2526  HB2 ASP A 172      11.157   3.627 -13.586  1.00 97.92           H  
ATOM   2527  HB3 ASP A 172      11.599   4.532 -12.138  1.00 97.92           H  
ATOM   2528  O   ASP A 172       8.551   4.922 -11.745  1.00 97.92           O  
ATOM   2529  CG  ASP A 172      12.685   5.081 -13.909  1.00 97.92           C  
ATOM   2530  OD1 ASP A 172      12.578   5.454 -15.096  1.00 97.92           O  
ATOM   2531  OD2 ASP A 172      13.787   4.929 -13.316  1.00 97.92           O  
ATOM   2532  N   LYS A 173       8.142   4.249 -13.833  1.00 98.32           N  
ATOM   2533  H   LYS A 173       8.472   4.215 -14.787  1.00 98.32           H  
ATOM   2534  CA  LYS A 173       6.995   3.424 -13.441  1.00 98.32           C  
ATOM   2535  HA  LYS A 173       6.429   3.949 -12.672  1.00 98.32           H  
ATOM   2536  C   LYS A 173       7.497   2.124 -12.822  1.00 98.32           C  
ATOM   2537  CB  LYS A 173       6.085   3.166 -14.641  1.00 98.32           C  
ATOM   2538  HB2 LYS A 173       5.269   2.510 -14.339  1.00 98.32           H  
ATOM   2539  HB3 LYS A 173       6.665   2.674 -15.421  1.00 98.32           H  
ATOM   2540  O   LYS A 173       8.556   1.624 -13.215  1.00 98.32           O  
ATOM   2541  CG  LYS A 173       5.506   4.481 -15.175  1.00 98.32           C  
ATOM   2542  HG2 LYS A 173       6.306   5.181 -15.415  1.00 98.32           H  
ATOM   2543  HG3 LYS A 173       4.863   4.907 -14.405  1.00 98.32           H  
ATOM   2544  CD  LYS A 173       4.677   4.220 -16.425  1.00 98.32           C  
ATOM   2545  HD2 LYS A 173       5.294   3.767 -17.201  1.00 98.32           H  
ATOM   2546  HD3 LYS A 173       3.894   3.523 -16.126  1.00 98.32           H  
ATOM   2547  CE  LYS A 173       3.958   5.452 -16.962  1.00 98.32           C  
ATOM   2548  HE2 LYS A 173       3.334   5.144 -17.801  1.00 98.32           H  
ATOM   2549  HE3 LYS A 173       3.301   5.830 -16.178  1.00 98.32           H  
ATOM   2550  NZ  LYS A 173       4.921   6.497 -17.372  1.00 98.32           N  
ATOM   2551  HZ1 LYS A 173       5.542   6.147 -18.087  1.00 98.32           H  
ATOM   2552  HZ2 LYS A 173       4.432   7.319 -17.695  1.00 98.32           H  
ATOM   2553  HZ3 LYS A 173       5.471   6.771 -16.571  1.00 98.32           H  
ATOM   2554  N   SER A 174       6.713   1.576 -11.900  1.00 98.67           N  
ATOM   2555  H   SER A 174       5.897   2.091 -11.601  1.00 98.67           H  
ATOM   2556  CA  SER A 174       7.094   0.395 -11.131  1.00 98.67           C  
ATOM   2557  HA  SER A 174       7.985   0.640 -10.554  1.00 98.67           H  
ATOM   2558  C   SER A 174       7.387  -0.826 -11.996  1.00 98.67           C  
ATOM   2559  CB  SER A 174       5.988   0.052 -10.145  1.00 98.67           C  
ATOM   2560  HB2 SER A 174       5.070  -0.160 -10.695  1.00 98.67           H  
ATOM   2561  HB3 SER A 174       5.840   0.920  -9.502  1.00 98.67           H  
ATOM   2562  O   SER A 174       6.689  -1.121 -12.971  1.00 98.67           O  
ATOM   2563  OG  SER A 174       6.301  -1.052  -9.327  1.00 98.67           O  
ATOM   2564  HG  SER A 174       5.580  -1.136  -8.699  1.00 98.67           H  
ATOM   2565  N   ARG A 175       8.401  -1.568 -11.565  1.00 98.51           N  
ATOM   2566  H   ARG A 175       9.002  -1.132 -10.881  1.00 98.51           H  
ATOM   2567  CA  ARG A 175       8.708  -2.956 -11.909  1.00 98.51           C  
ATOM   2568  HA  ARG A 175       7.938  -3.343 -12.577  1.00 98.51           H  
ATOM   2569  C   ARG A 175       8.688  -3.847 -10.670  1.00 98.51           C  
ATOM   2570  CB  ARG A 175      10.063  -3.027 -12.616  1.00 98.51           C  
ATOM   2571  HB2 ARG A 175      10.339  -4.067 -12.794  1.00 98.51           H  
ATOM   2572  HB3 ARG A 175      10.816  -2.569 -11.975  1.00 98.51           H  
ATOM   2573  O   ARG A 175       9.135  -4.988 -10.733  1.00 98.51           O  
ATOM   2574  CG  ARG A 175      10.035  -2.300 -13.955  1.00 98.51           C  
ATOM   2575  HG2 ARG A 175       9.634  -1.295 -13.822  1.00 98.51           H  
ATOM   2576  HG3 ARG A 175       9.406  -2.848 -14.657  1.00 98.51           H  
ATOM   2577  CD  ARG A 175      11.455  -2.197 -14.505  1.00 98.51           C  
ATOM   2578  HD2 ARG A 175      12.118  -1.839 -13.718  1.00 98.51           H  
ATOM   2579  HD3 ARG A 175      11.797  -3.186 -14.810  1.00 98.51           H  
ATOM   2580  NE  ARG A 175      11.490  -1.273 -15.648  1.00 98.51           N  
ATOM   2581  HE  ARG A 175      11.384  -1.684 -16.565  1.00 98.51           H  
ATOM   2582  NH1 ARG A 175      11.579   0.670 -14.407  1.00 98.51           N  
ATOM   2583 HH11 ARG A 175      11.627   0.148 -13.544  1.00 98.51           H  
ATOM   2584 HH12 ARG A 175      11.401   1.661 -14.326  1.00 98.51           H  
ATOM   2585  NH2 ARG A 175      11.389   0.768 -16.631  1.00 98.51           N  
ATOM   2586 HH21 ARG A 175      11.384   1.774 -16.537  1.00 98.51           H  
ATOM   2587 HH22 ARG A 175      11.192   0.325 -17.518  1.00 98.51           H  
ATOM   2588  CZ  ARG A 175      11.490   0.045 -15.551  1.00 98.51           C  
ATOM   2589  N   ALA A 176       8.197  -3.340  -9.539  1.00 98.63           N  
ATOM   2590  H   ALA A 176       7.828  -2.400  -9.553  1.00 98.63           H  
ATOM   2591  CA  ALA A 176       8.062  -4.109  -8.313  1.00 98.63           C  
ATOM   2592  HA  ALA A 176       9.044  -4.497  -8.040  1.00 98.63           H  
ATOM   2593  C   ALA A 176       7.110  -5.298  -8.507  1.00 98.63           C  
ATOM   2594  CB  ALA A 176       7.579  -3.201  -7.175  1.00 98.63           C  
ATOM   2595  HB1 ALA A 176       6.536  -2.927  -7.332  1.00 98.63           H  
ATOM   2596  HB2 ALA A 176       8.182  -2.294  -7.126  1.00 98.63           H  
ATOM   2597  HB3 ALA A 176       7.668  -3.733  -6.228  1.00 98.63           H  
ATOM   2598  O   ALA A 176       6.216  -5.289  -9.364  1.00 98.63           O  
ATOM   2599  N   THR A 177       7.283  -6.309  -7.664  1.00 98.68           N  
ATOM   2600  H   THR A 177       8.023  -6.246  -6.980  1.00 98.68           H  
ATOM   2601  CA  THR A 177       6.362  -7.437  -7.576  1.00 98.68           C  
ATOM   2602  HA  THR A 177       5.781  -7.506  -8.496  1.00 98.68           H  
ATOM   2603  C   THR A 177       5.396  -7.203  -6.427  1.00 98.68           C  
ATOM   2604  CB  THR A 177       7.122  -8.756  -7.442  1.00 98.68           C  
ATOM   2605  HB  THR A 177       7.805  -8.714  -6.594  1.00 98.68           H  
ATOM   2606  O   THR A 177       5.779  -7.101  -5.270  1.00 98.68           O  
ATOM   2607  CG2 THR A 177       6.179  -9.950  -7.281  1.00 98.68           C  
ATOM   2608 HG21 THR A 177       5.711  -9.925  -6.297  1.00 98.68           H  
ATOM   2609 HG22 THR A 177       5.409  -9.931  -8.053  1.00 98.68           H  
ATOM   2610 HG23 THR A 177       6.752 -10.873  -7.362  1.00 98.68           H  
ATOM   2611  OG1 THR A 177       7.871  -8.955  -8.618  1.00 98.68           O  
ATOM   2612  HG1 THR A 177       8.553  -8.279  -8.639  1.00 98.68           H  
ATOM   2613  N   TYR A 178       4.112  -7.131  -6.738  1.00 98.56           N  
ATOM   2614  H   TYR A 178       3.858  -7.226  -7.711  1.00 98.56           H  
ATOM   2615  CA  TYR A 178       3.030  -6.977  -5.781  1.00 98.56           C  
ATOM   2616  HA  TYR A 178       3.403  -6.516  -4.866  1.00 98.56           H  
ATOM   2617  C   TYR A 178       2.516  -8.374  -5.450  1.00 98.56           C  
ATOM   2618  CB  TYR A 178       1.948  -6.055  -6.362  1.00 98.56           C  
ATOM   2619  HB2 TYR A 178       1.151  -5.955  -5.626  1.00 98.56           H  
ATOM   2620  HB3 TYR A 178       1.520  -6.523  -7.249  1.00 98.56           H  
ATOM   2621  O   TYR A 178       1.635  -8.904  -6.136  1.00 98.56           O  
ATOM   2622  CG  TYR A 178       2.444  -4.675  -6.756  1.00 98.56           C  
ATOM   2623  CD1 TYR A 178       2.193  -3.562  -5.929  1.00 98.56           C  
ATOM   2624  HD1 TYR A 178       1.624  -3.680  -5.019  1.00 98.56           H  
ATOM   2625  CD2 TYR A 178       3.186  -4.509  -7.943  1.00 98.56           C  
ATOM   2626  HD2 TYR A 178       3.408  -5.352  -8.581  1.00 98.56           H  
ATOM   2627  CE1 TYR A 178       2.705  -2.297  -6.277  1.00 98.56           C  
ATOM   2628  HE1 TYR A 178       2.537  -1.442  -5.639  1.00 98.56           H  
ATOM   2629  CE2 TYR A 178       3.703  -3.252  -8.287  1.00 98.56           C  
ATOM   2630  HE2 TYR A 178       4.321  -3.140  -9.166  1.00 98.56           H  
ATOM   2631  OH  TYR A 178       3.993  -0.944  -7.793  1.00 98.56           O  
ATOM   2632  HH  TYR A 178       3.789  -0.272  -7.139  1.00 98.56           H  
ATOM   2633  CZ  TYR A 178       3.467  -2.146  -7.454  1.00 98.56           C  
ATOM   2634  N   ASN A 179       3.085  -8.979  -4.404  1.00 97.51           N  
ATOM   2635  H   ASN A 179       3.794  -8.475  -3.890  1.00 97.51           H  
ATOM   2636  CA  ASN A 179       2.626 -10.271  -3.888  1.00 97.51           C  
ATOM   2637  HA  ASN A 179       2.804 -11.049  -4.631  1.00 97.51           H  
ATOM   2638  C   ASN A 179       1.128 -10.201  -3.608  1.00 97.51           C  
ATOM   2639  CB  ASN A 179       3.370 -10.623  -2.592  1.00 97.51           C  
ATOM   2640  HB2 ASN A 179       3.193  -9.842  -1.852  1.00 97.51           H  
ATOM   2641  HB3 ASN A 179       2.984 -11.564  -2.199  1.00 97.51           H  
ATOM   2642  O   ASN A 179       0.378 -11.088  -4.016  1.00 97.51           O  
ATOM   2643  CG  ASN A 179       4.858 -10.790  -2.790  1.00 97.51           C  
ATOM   2644  ND2 ASN A 179       5.655 -10.295  -1.874  1.00 97.51           N  
ATOM   2645 HD21 ASN A 179       5.278  -9.752  -1.110  1.00 97.51           H  
ATOM   2646 HD22 ASN A 179       6.642 -10.364  -2.073  1.00 97.51           H  
ATOM   2647  OD1 ASN A 179       5.315 -11.360  -3.762  1.00 97.51           O  
ATOM   2648  N   TYR A 180       0.696  -9.096  -2.991  1.00 97.56           N  
ATOM   2649  H   TYR A 180       1.377  -8.406  -2.708  1.00 97.56           H  
ATOM   2650  CA  TYR A 180      -0.704  -8.714  -2.978  1.00 97.56           C  
ATOM   2651  HA  TYR A 180      -1.103  -8.979  -3.957  1.00 97.56           H  
ATOM   2652  C   TYR A 180      -0.945  -7.213  -2.781  1.00 97.56           C  
ATOM   2653  CB  TYR A 180      -1.456  -9.523  -1.918  1.00 97.56           C  
ATOM   2654  HB2 TYR A 180      -2.501  -9.218  -1.966  1.00 97.56           H  
ATOM   2655  HB3 TYR A 180      -1.426 -10.579  -2.188  1.00 97.56           H  
ATOM   2656  O   TYR A 180      -0.140  -6.517  -2.164  1.00 97.56           O  
ATOM   2657  CG  TYR A 180      -0.952  -9.365  -0.493  1.00 97.56           C  
ATOM   2658  CD1 TYR A 180      -0.143 -10.367   0.079  1.00 97.56           C  
ATOM   2659  HD1 TYR A 180       0.118 -11.242  -0.497  1.00 97.56           H  
ATOM   2660  CD2 TYR A 180      -1.288  -8.221   0.258  1.00 97.56           C  
ATOM   2661  HD2 TYR A 180      -1.910  -7.449  -0.171  1.00 97.56           H  
ATOM   2662  CE1 TYR A 180       0.335 -10.221   1.396  1.00 97.56           C  
ATOM   2663  HE1 TYR A 180       0.961 -10.980   1.843  1.00 97.56           H  
ATOM   2664  CE2 TYR A 180      -0.794  -8.061   1.565  1.00 97.56           C  
ATOM   2665  HE2 TYR A 180      -1.034  -7.172   2.129  1.00 97.56           H  
ATOM   2666  OH  TYR A 180       0.526  -8.895   3.384  1.00 97.56           O  
ATOM   2667  HH  TYR A 180       0.308  -8.034   3.747  1.00 97.56           H  
ATOM   2668  CZ  TYR A 180       0.022  -9.061   2.135  1.00 97.56           C  
ATOM   2669  N   VAL A 181      -2.117  -6.763  -3.233  1.00 98.66           N  
ATOM   2670  H   VAL A 181      -2.657  -7.407  -3.793  1.00 98.66           H  
ATOM   2671  CA  VAL A 181      -2.802  -5.517  -2.855  1.00 98.66           C  
ATOM   2672  HA  VAL A 181      -2.362  -5.113  -1.944  1.00 98.66           H  
ATOM   2673  C   VAL A 181      -4.263  -5.869  -2.602  1.00 98.66           C  
ATOM   2674  CB  VAL A 181      -2.712  -4.451  -3.961  1.00 98.66           C  
ATOM   2675  HB  VAL A 181      -3.154  -4.841  -4.878  1.00 98.66           H  
ATOM   2676  O   VAL A 181      -4.928  -6.390  -3.499  1.00 98.66           O  
ATOM   2677  CG1 VAL A 181      -3.464  -3.170  -3.572  1.00 98.66           C  
ATOM   2678 HG11 VAL A 181      -2.971  -2.671  -2.738  1.00 98.66           H  
ATOM   2679 HG12 VAL A 181      -4.499  -3.380  -3.304  1.00 98.66           H  
ATOM   2680 HG13 VAL A 181      -3.485  -2.497  -4.430  1.00 98.66           H  
ATOM   2681  CG2 VAL A 181      -1.250  -4.094  -4.248  1.00 98.66           C  
ATOM   2682 HG21 VAL A 181      -1.197  -3.234  -4.916  1.00 98.66           H  
ATOM   2683 HG22 VAL A 181      -0.737  -3.843  -3.320  1.00 98.66           H  
ATOM   2684 HG23 VAL A 181      -0.749  -4.938  -4.722  1.00 98.66           H  
ATOM   2685  N   LYS A 182      -4.760  -5.635  -1.385  1.00 97.89           N  
ATOM   2686  H   LYS A 182      -4.174  -5.195  -0.691  1.00 97.89           H  
ATOM   2687  CA  LYS A 182      -6.099  -6.087  -0.983  1.00 97.89           C  
ATOM   2688  HA  LYS A 182      -6.704  -6.239  -1.876  1.00 97.89           H  
ATOM   2689  C   LYS A 182      -6.821  -5.071  -0.122  1.00 97.89           C  
ATOM   2690  CB  LYS A 182      -6.035  -7.420  -0.220  1.00 97.89           C  
ATOM   2691  HB2 LYS A 182      -7.054  -7.776  -0.067  1.00 97.89           H  
ATOM   2692  HB3 LYS A 182      -5.580  -7.252   0.756  1.00 97.89           H  
ATOM   2693  O   LYS A 182      -6.201  -4.436   0.729  1.00 97.89           O  
ATOM   2694  CG  LYS A 182      -5.232  -8.496  -0.955  1.00 97.89           C  
ATOM   2695  HG2 LYS A 182      -4.184  -8.196  -0.976  1.00 97.89           H  
ATOM   2696  HG3 LYS A 182      -5.600  -8.596  -1.976  1.00 97.89           H  
ATOM   2697  CD  LYS A 182      -5.340  -9.841  -0.237  1.00 97.89           C  
ATOM   2698  HD2 LYS A 182      -5.023  -9.730   0.800  1.00 97.89           H  
ATOM   2699  HD3 LYS A 182      -6.378 -10.173  -0.266  1.00 97.89           H  
ATOM   2700  CE  LYS A 182      -4.448 -10.857  -0.947  1.00 97.89           C  
ATOM   2701  HE2 LYS A 182      -3.406 -10.556  -0.837  1.00 97.89           H  
ATOM   2702  HE3 LYS A 182      -4.691 -10.860  -2.009  1.00 97.89           H  
ATOM   2703  NZ  LYS A 182      -4.617 -12.217  -0.404  1.00 97.89           N  
ATOM   2704  HZ1 LYS A 182      -4.143 -12.856  -1.026  1.00 97.89           H  
ATOM   2705  HZ2 LYS A 182      -5.585 -12.500  -0.456  1.00 97.89           H  
ATOM   2706  HZ3 LYS A 182      -4.243 -12.317   0.529  1.00 97.89           H  
ATOM   2707  N   VAL A 183      -8.134  -5.004  -0.293  1.00 98.46           N  
ATOM   2708  H   VAL A 183      -8.543  -5.583  -1.012  1.00 98.46           H  
ATOM   2709  CA  VAL A 183      -9.042  -4.460   0.715  1.00 98.46           C  
ATOM   2710  HA  VAL A 183      -8.536  -3.669   1.269  1.00 98.46           H  
ATOM   2711  C   VAL A 183      -9.388  -5.583   1.682  1.00 98.46           C  
ATOM   2712  CB  VAL A 183     -10.291  -3.843   0.071  1.00 98.46           C  
ATOM   2713  HB  VAL A 183     -10.766  -4.577  -0.580  1.00 98.46           H  
ATOM   2714  O   VAL A 183      -9.738  -6.688   1.270  1.00 98.46           O  
ATOM   2715  CG1 VAL A 183     -11.302  -3.362   1.114  1.00 98.46           C  
ATOM   2716 HG11 VAL A 183     -12.136  -2.872   0.613  1.00 98.46           H  
ATOM   2717 HG12 VAL A 183     -10.832  -2.650   1.794  1.00 98.46           H  
ATOM   2718 HG13 VAL A 183     -11.697  -4.202   1.685  1.00 98.46           H  
ATOM   2719  CG2 VAL A 183      -9.894  -2.624  -0.767  1.00 98.46           C  
ATOM   2720 HG21 VAL A 183      -9.076  -2.865  -1.445  1.00 98.46           H  
ATOM   2721 HG22 VAL A 183      -9.591  -1.805  -0.114  1.00 98.46           H  
ATOM   2722 HG23 VAL A 183     -10.753  -2.299  -1.354  1.00 98.46           H  
ATOM   2723  N   VAL A 184      -9.243  -5.308   2.971  1.00 96.22           N  
ATOM   2724  H   VAL A 184      -8.971  -4.372   3.233  1.00 96.22           H  
ATOM   2725  CA  VAL A 184      -9.518  -6.250   4.060  1.00 96.22           C  
ATOM   2726  HA  VAL A 184     -10.169  -7.044   3.696  1.00 96.22           H  
ATOM   2727  C   VAL A 184     -10.267  -5.531   5.173  1.00 96.22           C  
ATOM   2728  CB  VAL A 184      -8.223  -6.894   4.599  1.00 96.22           C  
ATOM   2729  HB  VAL A 184      -8.501  -7.575   5.403  1.00 96.22           H  
ATOM   2730  O   VAL A 184     -10.220  -4.302   5.261  1.00 96.22           O  
ATOM   2731  CG1 VAL A 184      -7.505  -7.730   3.533  1.00 96.22           C  
ATOM   2732 HG11 VAL A 184      -6.667  -8.261   3.984  1.00 96.22           H  
ATOM   2733 HG12 VAL A 184      -7.137  -7.084   2.736  1.00 96.22           H  
ATOM   2734 HG13 VAL A 184      -8.202  -8.454   3.111  1.00 96.22           H  
ATOM   2735  CG2 VAL A 184      -7.224  -5.871   5.157  1.00 96.22           C  
ATOM   2736 HG21 VAL A 184      -6.952  -5.149   4.386  1.00 96.22           H  
ATOM   2737 HG22 VAL A 184      -6.325  -6.381   5.502  1.00 96.22           H  
ATOM   2738 HG23 VAL A 184      -7.674  -5.344   5.998  1.00 96.22           H  
ATOM   2739  N   ASP A 185     -10.915  -6.286   6.056  1.00 95.22           N  
ATOM   2740  H   ASP A 185     -11.016  -7.279   5.901  1.00 95.22           H  
ATOM   2741  CA  ASP A 185     -11.489  -5.721   7.276  1.00 95.22           C  
ATOM   2742  HA  ASP A 185     -12.239  -4.981   6.996  1.00 95.22           H  
ATOM   2743  C   ASP A 185     -10.403  -5.021   8.105  1.00 95.22           C  
ATOM   2744  CB  ASP A 185     -12.182  -6.809   8.106  1.00 95.22           C  
ATOM   2745  HB2 ASP A 185     -12.549  -6.365   9.031  1.00 95.22           H  
ATOM   2746  HB3 ASP A 185     -11.452  -7.576   8.367  1.00 95.22           H  
ATOM   2747  O   ASP A 185      -9.244  -5.446   8.150  1.00 95.22           O  
ATOM   2748  CG  ASP A 185     -13.364  -7.446   7.371  1.00 95.22           C  
ATOM   2749  OD1 ASP A 185     -14.086  -6.701   6.674  1.00 95.22           O  
ATOM   2750  OD2 ASP A 185     -13.506  -8.681   7.497  1.00 95.22           O  
ATOM   2751  N   LYS A 186     -10.769  -3.943   8.800  1.00 95.38           N  
ATOM   2752  H   LYS A 186     -11.722  -3.624   8.696  1.00 95.38           H  
ATOM   2753  CA  LYS A 186      -9.836  -3.142   9.611  1.00 95.38           C  
ATOM   2754  HA  LYS A 186      -9.089  -2.714   8.942  1.00 95.38           H  
ATOM   2755  C   LYS A 186      -9.065  -3.973  10.649  1.00 95.38           C  
ATOM   2756  CB  LYS A 186     -10.605  -1.984  10.261  1.00 95.38           C  
ATOM   2757  HB2 LYS A 186      -9.896  -1.343  10.784  1.00 95.38           H  
ATOM   2758  HB3 LYS A 186     -11.090  -1.393   9.484  1.00 95.38           H  
ATOM   2759  O   LYS A 186      -7.902  -3.676  10.928  1.00 95.38           O  
ATOM   2760  CG  LYS A 186     -11.657  -2.489  11.256  1.00 95.38           C  
ATOM   2761  HG2 LYS A 186     -11.158  -3.050  12.047  1.00 95.38           H  
ATOM   2762  HG3 LYS A 186     -12.371  -3.144  10.757  1.00 95.38           H  
ATOM   2763  CD  LYS A 186     -12.409  -1.345  11.915  1.00 95.38           C  
ATOM   2764  HD2 LYS A 186     -11.696  -0.688  12.414  1.00 95.38           H  
ATOM   2765  HD3 LYS A 186     -12.970  -0.787  11.165  1.00 95.38           H  
ATOM   2766  CE  LYS A 186     -13.349  -1.982  12.934  1.00 95.38           C  
ATOM   2767  HE2 LYS A 186     -12.782  -2.681  13.547  1.00 95.38           H  
ATOM   2768  HE3 LYS A 186     -14.102  -2.561  12.399  1.00 95.38           H  
ATOM   2769  NZ  LYS A 186     -13.976  -0.943  13.772  1.00 95.38           N  
ATOM   2770  HZ1 LYS A 186     -14.458  -0.288  13.173  1.00 95.38           H  
ATOM   2771  HZ2 LYS A 186     -13.258  -0.461  14.295  1.00 95.38           H  
ATOM   2772  HZ3 LYS A 186     -14.630  -1.379  14.406  1.00 95.38           H  
ATOM   2773  N   ASP A 187      -9.684  -5.044  11.148  1.00 91.15           N  
ATOM   2774  H   ASP A 187     -10.634  -5.205  10.843  1.00 91.15           H  
ATOM   2775  CA  ASP A 187      -9.137  -5.947  12.166  1.00 91.15           C  
ATOM   2776  HA  ASP A 187      -8.421  -5.390  12.770  1.00 91.15           H  
ATOM   2777  C   ASP A 187      -8.363  -7.135  11.559  1.00 91.15           C  
ATOM   2778  CB  ASP A 187     -10.270  -6.395  13.109  1.00 91.15           C  
ATOM   2779  HB2 ASP A 187     -11.007  -6.955  12.534  1.00 91.15           H  
ATOM   2780  HB3 ASP A 187      -9.859  -7.056  13.872  1.00 91.15           H  
ATOM   2781  O   ASP A 187      -7.882  -8.014  12.278  1.00 91.15           O  
ATOM   2782  CG  ASP A 187     -10.955  -5.213  13.816  1.00 91.15           C  
ATOM   2783  OD1 ASP A 187     -10.244  -4.278  14.249  1.00 91.15           O  
ATOM   2784  OD2 ASP A 187     -12.204  -5.203  13.897  1.00 91.15           O  
ATOM   2785  N   TRP A 188      -8.206  -7.171  10.231  1.00 92.59           N  
ATOM   2786  H   TRP A 188      -8.631  -6.446   9.671  1.00 92.59           H  
ATOM   2787  CA  TRP A 188      -7.426  -8.195   9.548  1.00 92.59           C  
ATOM   2788  HA  TRP A 188      -7.853  -9.164   9.808  1.00 92.59           H  
ATOM   2789  C   TRP A 188      -5.962  -8.178   9.993  1.00 92.59           C  
ATOM   2790  CB  TRP A 188      -7.527  -8.023   8.033  1.00 92.59           C  
ATOM   2791  HB2 TRP A 188      -8.579  -8.062   7.751  1.00 92.59           H  
ATOM   2792  HB3 TRP A 188      -7.146  -7.035   7.774  1.00 92.59           H  
ATOM   2793  O   TRP A 188      -5.324  -7.123  10.116  1.00 92.59           O  
ATOM   2794  CG  TRP A 188      -6.778  -9.038   7.223  1.00 92.59           C  
ATOM   2795  CD1 TRP A 188      -7.285 -10.206   6.770  1.00 92.59           C  
ATOM   2796  HD1 TRP A 188      -8.296 -10.542   6.944  1.00 92.59           H  
ATOM   2797  CD2 TRP A 188      -5.398  -8.988   6.742  1.00 92.59           C  
ATOM   2798  CE2 TRP A 188      -5.151 -10.157   5.963  1.00 92.59           C  
ATOM   2799  CE3 TRP A 188      -4.334  -8.068   6.873  1.00 92.59           C  
ATOM   2800  HE3 TRP A 188      -4.485  -7.178   7.466  1.00 92.59           H  
ATOM   2801  NE1 TRP A 188      -6.324 -10.878   6.042  1.00 92.59           N  
ATOM   2802  HE1 TRP A 188      -6.487 -11.780   5.617  1.00 92.59           H  
ATOM   2803  CH2 TRP A 188      -2.905  -9.425   5.428  1.00 92.59           C  
ATOM   2804  HH2 TRP A 188      -1.963  -9.574   4.922  1.00 92.59           H  
ATOM   2805  CZ2 TRP A 188      -3.933 -10.376   5.302  1.00 92.59           C  
ATOM   2806  HZ2 TRP A 188      -3.793 -11.260   4.697  1.00 92.59           H  
ATOM   2807  CZ3 TRP A 188      -3.100  -8.286   6.230  1.00 92.59           C  
ATOM   2808  HZ3 TRP A 188      -2.306  -7.561   6.335  1.00 92.59           H  
ATOM   2809  N   THR A 189      -5.417  -9.383  10.154  1.00 86.25           N  
ATOM   2810  H   THR A 189      -5.981 -10.187   9.920  1.00 86.25           H  
ATOM   2811  CA  THR A 189      -3.998  -9.635  10.399  1.00 86.25           C  
ATOM   2812  HA  THR A 189      -3.447  -8.700  10.298  1.00 86.25           H  
ATOM   2813  C   THR A 189      -3.472 -10.591   9.340  1.00 86.25           C  
ATOM   2814  CB  THR A 189      -3.737 -10.177  11.814  1.00 86.25           C  
ATOM   2815  HB  THR A 189      -2.684 -10.447  11.899  1.00 86.25           H  
ATOM   2816  O   THR A 189      -4.171 -11.520   8.927  1.00 86.25           O  
ATOM   2817  CG2 THR A 189      -4.057  -9.137  12.886  1.00 86.25           C  
ATOM   2818 HG21 THR A 189      -3.467  -8.237  12.713  1.00 86.25           H  
ATOM   2819 HG22 THR A 189      -5.115  -8.874  12.861  1.00 86.25           H  
ATOM   2820 HG23 THR A 189      -3.811  -9.539  13.869  1.00 86.25           H  
ATOM   2821  OG1 THR A 189      -4.521 -11.309  12.109  1.00 86.25           O  
ATOM   2822  HG1 THR A 189      -5.438 -11.028  12.068  1.00 86.25           H  
ATOM   2823  N   ALA A 190      -2.239 -10.355   8.885  1.00 80.77           N  
ATOM   2824  H   ALA A 190      -1.715  -9.567   9.236  1.00 80.77           H  
ATOM   2825  CA  ALA A 190      -1.602 -11.241   7.922  1.00 80.77           C  
ATOM   2826  HA  ALA A 190      -2.216 -11.243   7.021  1.00 80.77           H  
ATOM   2827  C   ALA A 190      -1.547 -12.672   8.477  1.00 80.77           C  
ATOM   2828  CB  ALA A 190      -0.214 -10.701   7.559  1.00 80.77           C  
ATOM   2829  HB1 ALA A 190      -0.299  -9.690   7.162  1.00 80.77           H  
ATOM   2830  HB2 ALA A 190       0.424 -10.694   8.443  1.00 80.77           H  
ATOM   2831  HB3 ALA A 190       0.239 -11.342   6.803  1.00 80.77           H  
ATOM   2832  O   ALA A 190      -1.262 -12.839   9.671  1.00 80.77           O  
ATOM   2833  N   PRO A 191      -1.795 -13.704   7.644  1.00 73.54           N  
ATOM   2834  CA  PRO A 191      -1.545 -15.076   8.045  1.00 73.54           C  
ATOM   2835  HA  PRO A 191      -2.266 -15.364   8.810  1.00 73.54           H  
ATOM   2836  C   PRO A 191      -0.123 -15.161   8.584  1.00 73.54           C  
ATOM   2837  CB  PRO A 191      -1.737 -15.939   6.792  1.00 73.54           C  
ATOM   2838  HB2 PRO A 191      -2.199 -16.898   7.030  1.00 73.54           H  
ATOM   2839  HB3 PRO A 191      -0.786 -16.096   6.284  1.00 73.54           H  
ATOM   2840  O   PRO A 191       0.828 -14.761   7.911  1.00 73.54           O  
ATOM   2841  CG  PRO A 191      -2.640 -15.082   5.908  1.00 73.54           C  
ATOM   2842  HG2 PRO A 191      -3.681 -15.236   6.192  1.00 73.54           H  
ATOM   2843  HG3 PRO A 191      -2.494 -15.297   4.849  1.00 73.54           H  
ATOM   2844  CD  PRO A 191      -2.225 -13.654   6.257  1.00 73.54           C  
ATOM   2845  HD2 PRO A 191      -3.076 -12.985   6.131  1.00 73.54           H  
ATOM   2846  HD3 PRO A 191      -1.391 -13.342   5.629  1.00 73.54           H  
ATOM   2847  N   LYS A 192       0.022 -15.650   9.816  1.00 63.97           N  
ATOM   2848  H   LYS A 192      -0.802 -15.947  10.318  1.00 63.97           H  
ATOM   2849  CA  LYS A 192       1.340 -16.065  10.283  1.00 63.97           C  
ATOM   2850  HA  LYS A 192       2.038 -15.232  10.194  1.00 63.97           H  
ATOM   2851  C   LYS A 192       1.782 -17.155   9.321  1.00 63.97           C  
ATOM   2852  CB  LYS A 192       1.291 -16.558  11.734  1.00 63.97           C  
ATOM   2853  HB2 LYS A 192       2.268 -16.959  12.002  1.00 63.97           H  
ATOM   2854  HB3 LYS A 192       0.551 -17.353  11.826  1.00 63.97           H  
ATOM   2855  O   LYS A 192       0.983 -18.061   9.061  1.00 63.97           O  
ATOM   2856  CG  LYS A 192       0.939 -15.402  12.680  1.00 63.97           C  
ATOM   2857  HG2 LYS A 192       1.675 -14.606  12.563  1.00 63.97           H  
ATOM   2858  HG3 LYS A 192      -0.046 -15.009  12.428  1.00 63.97           H  
ATOM   2859  CD  LYS A 192       0.927 -15.866  14.137  1.00 63.97           C  
ATOM   2860  HD2 LYS A 192       1.919 -16.227  14.409  1.00 63.97           H  
ATOM   2861  HD3 LYS A 192       0.206 -16.676  14.245  1.00 63.97           H  
ATOM   2862  CE  LYS A 192       0.530 -14.685  15.025  1.00 63.97           C  
ATOM   2863  HE2 LYS A 192       1.277 -13.899  14.910  1.00 63.97           H  
ATOM   2864  HE3 LYS A 192      -0.422 -14.291  14.670  1.00 63.97           H  
ATOM   2865  NZ  LYS A 192       0.420 -15.097  16.444  1.00 63.97           N  
ATOM   2866  HZ1 LYS A 192       1.304 -15.468  16.762  1.00 63.97           H  
ATOM   2867  HZ2 LYS A 192      -0.284 -15.814  16.538  1.00 63.97           H  
ATOM   2868  HZ3 LYS A 192       0.163 -14.307  17.017  1.00 63.97           H  
ATOM   2869  N   ASP A 193       2.999 -17.039   8.789  1.00 55.84           N  
ATOM   2870  H   ASP A 193       3.562 -16.223   8.985  1.00 55.84           H  
ATOM   2871  CA  ASP A 193       3.623 -18.151   8.076  1.00 55.84           C  
ATOM   2872  HA  ASP A 193       3.156 -18.229   7.094  1.00 55.84           H  
ATOM   2873  C   ASP A 193       3.337 -19.404   8.902  1.00 55.84           C  
ATOM   2874  CB  ASP A 193       5.146 -17.946   7.938  1.00 55.84           C  
ATOM   2875  HB2 ASP A 193       5.663 -18.845   8.274  1.00 55.84           H  
ATOM   2876  HB3 ASP A 193       5.469 -17.129   8.583  1.00 55.84           H  
ATOM   2877  O   ASP A 193       3.527 -19.351  10.127  1.00 55.84           O  
ATOM   2878  CG  ASP A 193       5.593 -17.678   6.500  1.00 55.84           C  
ATOM   2879  OD1 ASP A 193       4.967 -18.245   5.576  1.00 55.84           O  
ATOM   2880  OD2 ASP A 193       6.584 -16.932   6.348  1.00 55.84           O  
ATOM   2881  N   PRO A 194       2.766 -20.470   8.310  1.00 49.54           N  
ATOM   2882  CA  PRO A 194       2.512 -21.677   9.067  1.00 49.54           C  
ATOM   2883  HA  PRO A 194       1.765 -21.500   9.841  1.00 49.54           H  
ATOM   2884  C   PRO A 194       3.848 -22.044   9.693  1.00 49.54           C  
ATOM   2885  CB  PRO A 194       2.009 -22.711   8.052  1.00 49.54           C  
ATOM   2886  HB2 PRO A 194       2.372 -23.715   8.273  1.00 49.54           H  
ATOM   2887  HB3 PRO A 194       0.919 -22.697   8.040  1.00 49.54           H  
ATOM   2888  O   PRO A 194       4.795 -22.309   8.953  1.00 49.54           O  
ATOM   2889  CG  PRO A 194       2.533 -22.200   6.707  1.00 49.54           C  
ATOM   2890  HG2 PRO A 194       3.548 -22.562   6.546  1.00 49.54           H  
ATOM   2891  HG3 PRO A 194       1.887 -22.495   5.881  1.00 49.54           H  
ATOM   2892  CD  PRO A 194       2.559 -20.684   6.889  1.00 49.54           C  
ATOM   2893  HD2 PRO A 194       3.367 -20.258   6.294  1.00 49.54           H  
ATOM   2894  HD3 PRO A 194       1.602 -20.252   6.594  1.00 49.54           H  
ATOM   2895  N   ASP A 195       3.944 -21.974  11.027  1.00 50.74           N  
ATOM   2896  H   ASP A 195       3.193 -21.537  11.542  1.00 50.74           H  
ATOM   2897  CA  ASP A 195       5.122 -22.425  11.758  1.00 50.74           C  
ATOM   2898  HA  ASP A 195       5.958 -21.752  11.569  1.00 50.74           H  
ATOM   2899  C   ASP A 195       5.429 -23.800  11.170  1.00 50.74           C  
ATOM   2900  CB  ASP A 195       4.842 -22.528  13.275  1.00 50.74           C  
ATOM   2901  HB2 ASP A 195       3.771 -22.640  13.444  1.00 50.74           H  
ATOM   2902  HB3 ASP A 195       5.319 -23.432  13.653  1.00 50.74           H  
ATOM   2903  O   ASP A 195       4.664 -24.751  11.343  1.00 50.74           O  
ATOM   2904  CG  ASP A 195       5.383 -21.370  14.125  1.00 50.74           C  
ATOM   2905  OD1 ASP A 195       6.430 -20.798  13.751  1.00 50.74           O  
ATOM   2906  OD2 ASP A 195       4.789 -21.128  15.202  1.00 50.74           O  
ATOM   2907  N   THR A 196       6.496 -23.900  10.377  1.00 47.08           N  
ATOM   2908  H   THR A 196       7.011 -23.053  10.183  1.00 47.08           H  
ATOM   2909  CA  THR A 196       6.774 -25.087   9.553  1.00 47.08           C  
ATOM   2910  HA  THR A 196       5.859 -25.332   9.013  1.00 47.08           H  
ATOM   2911  C   THR A 196       7.096 -26.316  10.408  1.00 47.08           C  
ATOM   2912  CB  THR A 196       7.871 -24.817   8.510  1.00 47.08           C  
ATOM   2913  HB  THR A 196       8.266 -25.765   8.145  1.00 47.08           H  
ATOM   2914  O   THR A 196       7.361 -27.398   9.892  1.00 47.08           O  
ATOM   2915  CG2 THR A 196       7.353 -24.028   7.309  1.00 47.08           C  
ATOM   2916 HG21 THR A 196       8.157 -23.883   6.588  1.00 47.08           H  
ATOM   2917 HG22 THR A 196       6.546 -24.581   6.828  1.00 47.08           H  
ATOM   2918 HG23 THR A 196       6.971 -23.057   7.625  1.00 47.08           H  
ATOM   2919  OG1 THR A 196       8.923 -24.061   9.066  1.00 47.08           O  
ATOM   2920  HG1 THR A 196       8.775 -23.148   8.808  1.00 47.08           H  
ATOM   2921  N   GLY A 197       7.013 -26.191  11.731  1.00 43.51           N  
ATOM   2922  H   GLY A 197       6.719 -25.287  12.073  1.00 43.51           H  
ATOM   2923  CA  GLY A 197       6.968 -27.290  12.664  1.00 43.51           C  
ATOM   2924  HA2 GLY A 197       7.496 -27.000  13.572  1.00 43.51           H  
ATOM   2925  HA3 GLY A 197       7.473 -28.163  12.248  1.00 43.51           H  
ATOM   2926  C   GLY A 197       5.536 -27.657  13.042  1.00 43.51           C  
ATOM   2927  O   GLY A 197       5.022 -27.210  14.066  1.00 43.51           O  
ATOM   2928  N   ILE A 198       5.016 -28.722  12.422  1.00 44.76           N  
ATOM   2929  H   ILE A 198       5.435 -28.961  11.535  1.00 44.76           H  
ATOM   2930  CA  ILE A 198       4.644 -29.842  13.294  1.00 44.76           C  
ATOM   2931  HA  ILE A 198       3.875 -29.524  13.998  1.00 44.76           H  
ATOM   2932  C   ILE A 198       5.938 -30.140  14.045  1.00 44.76           C  
ATOM   2933  CB  ILE A 198       4.136 -31.078  12.511  1.00 44.76           C  
ATOM   2934  HB  ILE A 198       4.898 -31.369  11.788  1.00 44.76           H  
ATOM   2935  O   ILE A 198       6.832 -30.784  13.499  1.00 44.76           O  
ATOM   2936  CG1 ILE A 198       2.843 -30.735  11.740  1.00 44.76           C  
ATOM   2937 HG12 ILE A 198       3.013 -29.846  11.134  1.00 44.76           H  
ATOM   2938 HG13 ILE A 198       2.044 -30.509  12.447  1.00 44.76           H  
ATOM   2939  CG2 ILE A 198       3.893 -32.266  13.470  1.00 44.76           C  
ATOM   2940 HG21 ILE A 198       4.809 -32.526  14.000  1.00 44.76           H  
ATOM   2941 HG22 ILE A 198       3.582 -33.148  12.910  1.00 44.76           H  
ATOM   2942 HG23 ILE A 198       3.119 -32.009  14.194  1.00 44.76           H  
ATOM   2943  CD1 ILE A 198       2.374 -31.845  10.789  1.00 44.76           C  
ATOM   2944 HD11 ILE A 198       3.187 -32.134  10.124  1.00 44.76           H  
ATOM   2945 HD12 ILE A 198       1.543 -31.473  10.189  1.00 44.76           H  
ATOM   2946 HD13 ILE A 198       2.029 -32.714  11.350  1.00 44.76           H  
ATOM   2947  N   ASN A 199       6.096 -29.577  15.246  1.00 45.54           N  
ATOM   2948  H   ASN A 199       5.427 -28.875  15.530  1.00 45.54           H  
ATOM   2949  CA  ASN A 199       7.137 -29.993  16.165  1.00 45.54           C  
ATOM   2950  HA  ASN A 199       8.111 -29.934  15.679  1.00 45.54           H  
ATOM   2951  C   ASN A 199       6.833 -31.460  16.438  1.00 45.54           C  
ATOM   2952  CB  ASN A 199       7.135 -29.118  17.437  1.00 45.54           C  
ATOM   2953  HB2 ASN A 199       6.117 -28.805  17.673  1.00 45.54           H  
ATOM   2954  HB3 ASN A 199       7.510 -29.707  18.274  1.00 45.54           H  
ATOM   2955  O   ASN A 199       6.031 -31.786  17.317  1.00 45.54           O  
ATOM   2956  CG  ASN A 199       8.042 -27.904  17.329  1.00 45.54           C  
ATOM   2957  ND2 ASN A 199       7.743 -26.837  18.030  1.00 45.54           N  
ATOM   2958 HD21 ASN A 199       8.335 -26.037  17.858  1.00 45.54           H  
ATOM   2959 HD22 ASN A 199       6.856 -26.755  18.506  1.00 45.54           H  
ATOM   2960  OD1 ASN A 199       9.053 -27.911  16.653  1.00 45.54           O  
ATOM   2961  N   ALA A 200       7.401 -32.331  15.599  1.00 44.21           N  
ATOM   2962  H   ALA A 200       7.881 -31.947  14.798  1.00 44.21           H  
ATOM   2963  CA  ALA A 200       7.466 -33.755  15.805  1.00 44.21           C  
ATOM   2964  HA  ALA A 200       6.471 -34.191  15.712  1.00 44.21           H  
ATOM   2965  C   ALA A 200       7.974 -33.886  17.229  1.00 44.21           C  
ATOM   2966  CB  ALA A 200       8.408 -34.378  14.768  1.00 44.21           C  
ATOM   2967  HB1 ALA A 200       8.491 -35.449  14.948  1.00 44.21           H  
ATOM   2968  HB2 ALA A 200       9.398 -33.928  14.844  1.00 44.21           H  
ATOM   2969  HB3 ALA A 200       8.016 -34.210  13.765  1.00 44.21           H  
ATOM   2970  O   ALA A 200       9.110 -33.518  17.527  1.00 44.21           O  
ATOM   2971  N   THR A 201       7.050 -34.237  18.120  1.00 41.86           N  
ATOM   2972  H   THR A 201       6.120 -34.435  17.781  1.00 41.86           H  
ATOM   2973  CA  THR A 201       7.303 -34.309  19.549  1.00 41.86           C  
ATOM   2974  HA  THR A 201       7.438 -33.307  19.956  1.00 41.86           H  
ATOM   2975  C   THR A 201       8.582 -35.101  19.708  1.00 41.86           C  
ATOM   2976  CB  THR A 201       6.113 -34.986  20.231  1.00 41.86           C  
ATOM   2977  HB  THR A 201       5.918 -35.948  19.757  1.00 41.86           H  
ATOM   2978  O   THR A 201       8.666 -36.209  19.176  1.00 41.86           O  
ATOM   2979  CG2 THR A 201       6.302 -35.199  21.729  1.00 41.86           C  
ATOM   2980 HG21 THR A 201       7.101 -35.920  21.906  1.00 41.86           H  
ATOM   2981 HG22 THR A 201       5.379 -35.588  22.159  1.00 41.86           H  
ATOM   2982 HG23 THR A 201       6.554 -34.254  22.211  1.00 41.86           H  
ATOM   2983  OG1 THR A 201       4.990 -34.146  20.058  1.00 41.86           O  
ATOM   2984  HG1 THR A 201       5.183 -33.535  19.343  1.00 41.86           H  
ATOM   2985  N   THR A 202       9.581 -34.463  20.322  1.00 44.91           N  
ATOM   2986  H   THR A 202       9.409 -33.525  20.655  1.00 44.91           H  
ATOM   2987  CA  THR A 202      10.886 -35.032  20.660  1.00 44.91           C  
ATOM   2988  HA  THR A 202      11.576 -34.897  19.827  1.00 44.91           H  
ATOM   2989  C   THR A 202      10.710 -36.512  20.939  1.00 44.91           C  
ATOM   2990  CB  THR A 202      11.456 -34.343  21.910  1.00 44.91           C  
ATOM   2991  HB  THR A 202      12.250 -34.958  22.334  1.00 44.91           H  
ATOM   2992  O   THR A 202      10.058 -36.888  21.916  1.00 44.91           O  
ATOM   2993  CG2 THR A 202      12.026 -32.964  21.588  1.00 44.91           C  
ATOM   2994 HG21 THR A 202      12.832 -33.058  20.861  1.00 44.91           H  
ATOM   2995 HG22 THR A 202      11.249 -32.312  21.189  1.00 44.91           H  
ATOM   2996 HG23 THR A 202      12.427 -32.522  22.501  1.00 44.91           H  
ATOM   2997  OG1 THR A 202      10.435 -34.165  22.868  1.00 44.91           O  
ATOM   2998  HG1 THR A 202      10.144 -35.048  23.107  1.00 44.91           H  
ATOM   2999  N   VAL A 203      11.192 -37.333  20.007  1.00 49.01           N  
ATOM   3000  H   VAL A 203      11.646 -36.927  19.201  1.00 49.01           H  
ATOM   3001  CA  VAL A 203      11.133 -38.786  20.101  1.00 49.01           C  
ATOM   3002  HA  VAL A 203      10.095 -39.117  20.077  1.00 49.01           H  
ATOM   3003  C   VAL A 203      11.761 -39.130  21.439  1.00 49.01           C  
ATOM   3004  CB  VAL A 203      11.916 -39.417  18.938  1.00 49.01           C  
ATOM   3005  HB  VAL A 203      12.953 -39.082  18.967  1.00 49.01           H  
ATOM   3006  O   VAL A 203      12.920 -38.783  21.655  1.00 49.01           O  
ATOM   3007  CG1 VAL A 203      11.897 -40.939  19.033  1.00 49.01           C  
ATOM   3008 HG11 VAL A 203      12.469 -41.351  18.201  1.00 49.01           H  
ATOM   3009 HG12 VAL A 203      12.372 -41.266  19.958  1.00 49.01           H  
ATOM   3010 HG13 VAL A 203      10.866 -41.290  19.017  1.00 49.01           H  
ATOM   3011  CG2 VAL A 203      11.322 -39.010  17.581  1.00 49.01           C  
ATOM   3012 HG21 VAL A 203      10.270 -39.292  17.535  1.00 49.01           H  
ATOM   3013 HG22 VAL A 203      11.406 -37.933  17.435  1.00 49.01           H  
ATOM   3014 HG23 VAL A 203      11.865 -39.505  16.776  1.00 49.01           H  
ATOM   3015  N   ALA A 204      10.977 -39.704  22.353  1.00 49.27           N  
ATOM   3016  H   ALA A 204      10.006 -39.879  22.134  1.00 49.27           H  
ATOM   3017  CA  ALA A 204      11.456 -40.019  23.688  1.00 49.27           C  
ATOM   3018  HA  ALA A 204      11.618 -39.089  24.233  1.00 49.27           H  
ATOM   3019  C   ALA A 204      12.794 -40.761  23.565  1.00 49.27           C  
ATOM   3020  CB  ALA A 204      10.393 -40.852  24.418  1.00 49.27           C  
ATOM   3021  HB1 ALA A 204      10.208 -41.777  23.874  1.00 49.27           H  
ATOM   3022  HB2 ALA A 204       9.467 -40.284  24.499  1.00 49.27           H  
ATOM   3023  HB3 ALA A 204      10.750 -41.095  25.419  1.00 49.27           H  
ATOM   3024  O   ALA A 204      12.888 -41.745  22.830  1.00 49.27           O  
ATOM   3025  N   GLU A 205      13.831 -40.273  24.242  1.00 50.84           N  
ATOM   3026  H   GLU A 205      13.731 -39.404  24.747  1.00 50.84           H  
ATOM   3027  CA  GLU A 205      15.060 -41.031  24.456  1.00 50.84           C  
ATOM   3028  HA  GLU A 205      15.452 -41.388  23.504  1.00 50.84           H  
ATOM   3029  C   GLU A 205      14.691 -42.237  25.324  1.00 50.84           C  
ATOM   3030  CB  GLU A 205      16.131 -40.160  25.131  1.00 50.84           C  
ATOM   3031  HB2 GLU A 205      15.687 -39.652  25.988  1.00 50.84           H  
ATOM   3032  HB3 GLU A 205      16.925 -40.816  25.488  1.00 50.84           H  
ATOM   3033  O   GLU A 205      14.635 -42.168  26.547  1.00 50.84           O  
ATOM   3034  CG  GLU A 205      16.758 -39.128  24.183  1.00 50.84           C  
ATOM   3035  HG2 GLU A 205      17.165 -39.656  23.320  1.00 50.84           H  
ATOM   3036  HG3 GLU A 205      15.980 -38.452  23.830  1.00 50.84           H  
ATOM   3037  CD  GLU A 205      17.873 -38.308  24.856  1.00 50.84           C  
ATOM   3038  OE1 GLU A 205      18.669 -37.704  24.103  1.00 50.84           O  
ATOM   3039  OE2 GLU A 205      17.930 -38.288  26.107  1.00 50.84           O  
ATOM   3040  N   GLY A 206      14.303 -43.330  24.679  1.00 62.27           N  
ATOM   3041  H   GLY A 206      14.239 -43.275  23.673  1.00 62.27           H  
ATOM   3042  CA  GLY A 206      13.900 -44.567  25.330  1.00 62.27           C  
ATOM   3043  HA2 GLY A 206      12.904 -44.859  24.996  1.00 62.27           H  
ATOM   3044  HA3 GLY A 206      13.865 -44.436  26.411  1.00 62.27           H  
ATOM   3045  C   GLY A 206      14.874 -45.685  25.001  1.00 62.27           C  
ATOM   3046  O   GLY A 206      15.440 -45.756  23.907  1.00 62.27           O  
ATOM   3047  N   GLU A 207      15.064 -46.591  25.950  1.00 69.14           N  
ATOM   3048  H   GLU A 207      14.608 -46.482  26.845  1.00 69.14           H  
ATOM   3049  CA  GLU A 207      15.808 -47.813  25.691  1.00 69.14           C  
ATOM   3050  HA  GLU A 207      16.770 -47.541  25.256  1.00 69.14           H  
ATOM   3051  C   GLU A 207      15.064 -48.688  24.678  1.00 69.14           C  
ATOM   3052  CB  GLU A 207      16.082 -48.586  26.983  1.00 69.14           C  
ATOM   3053  HB2 GLU A 207      15.152 -48.708  27.537  1.00 69.14           H  
ATOM   3054  HB3 GLU A 207      16.461 -49.572  26.716  1.00 69.14           H  
ATOM   3055  O   GLU A 207      13.843 -48.846  24.710  1.00 69.14           O  
ATOM   3056  CG  GLU A 207      17.134 -47.886  27.856  1.00 69.14           C  
ATOM   3057  HG2 GLU A 207      16.732 -46.937  28.210  1.00 69.14           H  
ATOM   3058  HG3 GLU A 207      18.011 -47.679  27.242  1.00 69.14           H  
ATOM   3059  CD  GLU A 207      17.549 -48.747  29.059  1.00 69.14           C  
ATOM   3060  OE1 GLU A 207      18.699 -48.577  29.519  1.00 69.14           O  
ATOM   3061  OE2 GLU A 207      16.731 -49.592  29.494  1.00 69.14           O  
ATOM   3062  N   VAL A 208      15.829 -49.271  23.760  1.00 85.07           N  
ATOM   3063  H   VAL A 208      16.825 -49.113  23.809  1.00 85.07           H  
ATOM   3064  CA  VAL A 208      15.319 -50.259  22.815  1.00 85.07           C  
ATOM   3065  HA  VAL A 208      14.408 -49.872  22.358  1.00 85.07           H  
ATOM   3066  C   VAL A 208      14.974 -51.535  23.577  1.00 85.07           C  
ATOM   3067  CB  VAL A 208      16.358 -50.525  21.715  1.00 85.07           C  
ATOM   3068  HB  VAL A 208      17.300 -50.838  22.166  1.00 85.07           H  
ATOM   3069  O   VAL A 208      15.821 -52.106  24.260  1.00 85.07           O  
ATOM   3070  CG1 VAL A 208      15.894 -51.621  20.756  1.00 85.07           C  
ATOM   3071 HG11 VAL A 208      14.916 -51.356  20.355  1.00 85.07           H  
ATOM   3072 HG12 VAL A 208      15.822 -52.567  21.292  1.00 85.07           H  
ATOM   3073 HG13 VAL A 208      16.615 -51.735  19.946  1.00 85.07           H  
ATOM   3074  CG2 VAL A 208      16.613 -49.261  20.881  1.00 85.07           C  
ATOM   3075 HG21 VAL A 208      15.683 -48.917  20.429  1.00 85.07           H  
ATOM   3076 HG22 VAL A 208      17.005 -48.467  21.516  1.00 85.07           H  
ATOM   3077 HG23 VAL A 208      17.348 -49.466  20.103  1.00 85.07           H  
ATOM   3078  N   GLU A 209      13.749 -52.022  23.414  1.00 92.30           N  
ATOM   3079  H   GLU A 209      13.102 -51.511  22.830  1.00 92.30           H  
ATOM   3080  CA  GLU A 209      13.293 -53.248  24.066  1.00 92.30           C  
ATOM   3081  HA  GLU A 209      13.990 -53.508  24.863  1.00 92.30           H  
ATOM   3082  C   GLU A 209      13.251 -54.422  23.086  1.00 92.30           C  
ATOM   3083  CB  GLU A 209      11.928 -53.040  24.714  1.00 92.30           C  
ATOM   3084  HB2 GLU A 209      11.238 -52.692  23.946  1.00 92.30           H  
ATOM   3085  HB3 GLU A 209      11.577 -53.999  25.096  1.00 92.30           H  
ATOM   3086  O   GLU A 209      12.859 -54.288  21.922  1.00 92.30           O  
ATOM   3087  CG  GLU A 209      11.949 -52.045  25.880  1.00 92.30           C  
ATOM   3088  HG2 GLU A 209      12.626 -52.414  26.650  1.00 92.30           H  
ATOM   3089  HG3 GLU A 209      12.298 -51.071  25.535  1.00 92.30           H  
ATOM   3090  CD  GLU A 209      10.539 -51.907  26.444  1.00 92.30           C  
ATOM   3091  OE1 GLU A 209      10.344 -52.152  27.659  1.00 92.30           O  
ATOM   3092  OE2 GLU A 209       9.614 -51.676  25.635  1.00 92.30           O  
ATOM   3093  N   PHE A 210      13.621 -55.603  23.581  1.00 93.31           N  
ATOM   3094  H   PHE A 210      13.907 -55.649  24.549  1.00 93.31           H  
ATOM   3095  CA  PHE A 210      13.662 -56.845  22.817  1.00 93.31           C  
ATOM   3096  HA  PHE A 210      13.479 -56.631  21.764  1.00 93.31           H  
ATOM   3097  C   PHE A 210      12.578 -57.798  23.312  1.00 93.31           C  
ATOM   3098  CB  PHE A 210      15.054 -57.478  22.945  1.00 93.31           C  
ATOM   3099  HB2 PHE A 210      15.132 -58.322  22.261  1.00 93.31           H  
ATOM   3100  HB3 PHE A 210      15.164 -57.854  23.962  1.00 93.31           H  
ATOM   3101  O   PHE A 210      12.364 -57.928  24.514  1.00 93.31           O  
ATOM   3102  CG  PHE A 210      16.200 -56.523  22.694  1.00 93.31           C  
ATOM   3103  CD1 PHE A 210      16.434 -56.025  21.401  1.00 93.31           C  
ATOM   3104  HD1 PHE A 210      15.806 -56.353  20.586  1.00 93.31           H  
ATOM   3105  CD2 PHE A 210      16.990 -56.075  23.769  1.00 93.31           C  
ATOM   3106  HD2 PHE A 210      16.789 -56.414  24.774  1.00 93.31           H  
ATOM   3107  CE1 PHE A 210      17.452 -55.083  21.176  1.00 93.31           C  
ATOM   3108  HE1 PHE A 210      17.612 -54.680  20.187  1.00 93.31           H  
ATOM   3109  CE2 PHE A 210      18.009 -55.134  23.546  1.00 93.31           C  
ATOM   3110  HE2 PHE A 210      18.581 -54.755  24.379  1.00 93.31           H  
ATOM   3111  CZ  PHE A 210      18.239 -54.637  22.252  1.00 93.31           C  
ATOM   3112  HZ  PHE A 210      18.998 -53.885  22.096  1.00 93.31           H  
ATOM   3113  N   PHE A 211      11.922 -58.502  22.397  1.00 95.74           N  
ATOM   3114  H   PHE A 211      12.093 -58.302  21.422  1.00 95.74           H  
ATOM   3115  CA  PHE A 211      10.894 -59.486  22.709  1.00 95.74           C  
ATOM   3116  HA  PHE A 211      11.026 -59.800  23.744  1.00 95.74           H  
ATOM   3117  C   PHE A 211      11.045 -60.726  21.823  1.00 95.74           C  
ATOM   3118  CB  PHE A 211       9.488 -58.873  22.570  1.00 95.74           C  
ATOM   3119  HB2 PHE A 211       9.323 -58.590  21.530  1.00 95.74           H  
ATOM   3120  HB3 PHE A 211       8.751 -59.639  22.813  1.00 95.74           H  
ATOM   3121  O   PHE A 211      11.537 -60.656  20.693  1.00 95.74           O  
ATOM   3122  CG  PHE A 211       9.214 -57.651  23.425  1.00 95.74           C  
ATOM   3123  CD1 PHE A 211       8.527 -57.779  24.647  1.00 95.74           C  
ATOM   3124  HD1 PHE A 211       8.180 -58.748  24.975  1.00 95.74           H  
ATOM   3125  CD2 PHE A 211       9.617 -56.374  22.986  1.00 95.74           C  
ATOM   3126  HD2 PHE A 211      10.132 -56.261  22.043  1.00 95.74           H  
ATOM   3127  CE1 PHE A 211       8.280 -56.647  25.443  1.00 95.74           C  
ATOM   3128  HE1 PHE A 211       7.746 -56.749  26.376  1.00 95.74           H  
ATOM   3129  CE2 PHE A 211       9.362 -55.243  23.779  1.00 95.74           C  
ATOM   3130  HE2 PHE A 211       9.669 -54.264  23.440  1.00 95.74           H  
ATOM   3131  CZ  PHE A 211       8.708 -55.378  25.014  1.00 95.74           C  
ATOM   3132  HZ  PHE A 211       8.523 -54.504  25.620  1.00 95.74           H  
ATOM   3133  N   THR A 212      10.584 -61.874  22.314  1.00 94.46           N  
ATOM   3134  H   THR A 212      10.213 -61.871  23.253  1.00 94.46           H  
ATOM   3135  CA  THR A 212      10.346 -63.049  21.468  1.00 94.46           C  
ATOM   3136  HA  THR A 212      11.219 -63.204  20.835  1.00 94.46           H  
ATOM   3137  C   THR A 212       9.137 -62.811  20.560  1.00 94.46           C  
ATOM   3138  CB  THR A 212      10.129 -64.328  22.293  1.00 94.46           C  
ATOM   3139  HB  THR A 212      10.091 -65.177  21.610  1.00 94.46           H  
ATOM   3140  O   THR A 212       8.325 -61.915  20.794  1.00 94.46           O  
ATOM   3141  CG2 THR A 212      11.237 -64.591  23.307  1.00 94.46           C  
ATOM   3142 HG21 THR A 212      11.266 -63.799  24.055  1.00 94.46           H  
ATOM   3143 HG22 THR A 212      11.066 -65.546  23.804  1.00 94.46           H  
ATOM   3144 HG23 THR A 212      12.196 -64.642  22.791  1.00 94.46           H  
ATOM   3145  OG1 THR A 212       8.915 -64.283  23.003  1.00 94.46           O  
ATOM   3146  HG1 THR A 212       9.084 -64.704  23.849  1.00 94.46           H  
ATOM   3147  N   VAL A 213       8.957 -63.654  19.542  1.00 91.29           N  
ATOM   3148  H   VAL A 213       9.660 -64.354  19.352  1.00 91.29           H  
ATOM   3149  CA  VAL A 213       7.759 -63.612  18.678  1.00 91.29           C  
ATOM   3150  HA  VAL A 213       7.656 -62.599  18.288  1.00 91.29           H  
ATOM   3151  C   VAL A 213       6.451 -63.901  19.426  1.00 91.29           C  
ATOM   3152  CB  VAL A 213       7.900 -64.561  17.478  1.00 91.29           C  
ATOM   3153  HB  VAL A 213       6.990 -64.503  16.880  1.00 91.29           H  
ATOM   3154  O   VAL A 213       5.389 -63.525  18.944  1.00 91.29           O  
ATOM   3155  CG1 VAL A 213       9.067 -64.125  16.583  1.00 91.29           C  
ATOM   3156 HG11 VAL A 213       9.093 -64.769  15.704  1.00 91.29           H  
ATOM   3157 HG12 VAL A 213       8.923 -63.092  16.265  1.00 91.29           H  
ATOM   3158 HG13 VAL A 213      10.016 -64.211  17.111  1.00 91.29           H  
ATOM   3159  CG2 VAL A 213       8.114 -66.025  17.888  1.00 91.29           C  
ATOM   3160 HG21 VAL A 213       7.271 -66.372  18.486  1.00 91.29           H  
ATOM   3161 HG22 VAL A 213       8.166 -66.649  16.996  1.00 91.29           H  
ATOM   3162 HG23 VAL A 213       9.036 -66.145  18.456  1.00 91.29           H  
ATOM   3163  N   ASN A 214       6.536 -64.503  20.617  1.00 91.97           N  
ATOM   3164  H   ASN A 214       7.455 -64.741  20.962  1.00 91.97           H  
ATOM   3165  CA  ASN A 214       5.399 -64.756  21.504  1.00 91.97           C  
ATOM   3166  HA  ASN A 214       4.494 -64.833  20.902  1.00 91.97           H  
ATOM   3167  C   ASN A 214       5.158 -63.601  22.498  1.00 91.97           C  
ATOM   3168  CB  ASN A 214       5.611 -66.105  22.220  1.00 91.97           C  
ATOM   3169  HB2 ASN A 214       6.535 -66.066  22.797  1.00 91.97           H  
ATOM   3170  HB3 ASN A 214       4.787 -66.271  22.914  1.00 91.97           H  
ATOM   3171  O   ASN A 214       4.346 -63.741  23.406  1.00 91.97           O  
ATOM   3172  CG  ASN A 214       5.655 -67.302  21.284  1.00 91.97           C  
ATOM   3173  ND2 ASN A 214       6.120 -68.432  21.764  1.00 91.97           N  
ATOM   3174 HD21 ASN A 214       6.354 -68.518  22.742  1.00 91.97           H  
ATOM   3175 HD22 ASN A 214       6.083 -69.220  21.133  1.00 91.97           H  
ATOM   3176  OD1 ASN A 214       5.298 -67.257  20.122  1.00 91.97           O  
ATOM   3177  N   GLY A 215       5.878 -62.479  22.366  1.00 88.50           N  
ATOM   3178  H   GLY A 215       6.547 -62.420  21.611  1.00 88.50           H  
ATOM   3179  CA  GLY A 215       5.679 -61.277  23.182  1.00 88.50           C  
ATOM   3180  HA2 GLY A 215       6.054 -60.417  22.627  1.00 88.50           H  
ATOM   3181  HA3 GLY A 215       4.612 -61.131  23.351  1.00 88.50           H  
ATOM   3182  C   GLY A 215       6.373 -61.283  24.548  1.00 88.50           C  
ATOM   3183  O   GLY A 215       6.104 -60.411  25.369  1.00 88.50           O  
ATOM   3184  N   VAL A 216       7.279 -62.227  24.817  1.00 92.92           N  
ATOM   3185  H   VAL A 216       7.497 -62.896  24.092  1.00 92.92           H  
ATOM   3186  CA  VAL A 216       8.037 -62.265  26.084  1.00 92.92           C  
ATOM   3187  HA  VAL A 216       7.383 -61.935  26.891  1.00 92.92           H  
ATOM   3188  C   VAL A 216       9.224 -61.308  26.005  1.00 92.92           C  
ATOM   3189  CB  VAL A 216       8.511 -63.691  26.422  1.00 92.92           C  
ATOM   3190  HB  VAL A 216       9.181 -64.045  25.639  1.00 92.92           H  
ATOM   3191  O   VAL A 216      10.022 -61.426  25.076  1.00 92.92           O  
ATOM   3192  CG1 VAL A 216       9.268 -63.738  27.754  1.00 92.92           C  
ATOM   3193 HG11 VAL A 216      10.187 -63.156  27.694  1.00 92.92           H  
ATOM   3194 HG12 VAL A 216       8.644 -63.345  28.557  1.00 92.92           H  
ATOM   3195 HG13 VAL A 216       9.540 -64.767  27.990  1.00 92.92           H  
ATOM   3196  CG2 VAL A 216       7.326 -64.662  26.512  1.00 92.92           C  
ATOM   3197 HG21 VAL A 216       7.681 -65.660  26.769  1.00 92.92           H  
ATOM   3198 HG22 VAL A 216       6.627 -64.325  27.278  1.00 92.92           H  
ATOM   3199 HG23 VAL A 216       6.800 -64.717  25.559  1.00 92.92           H  
ATOM   3200  N   LYS A 217       9.364 -60.390  26.971  1.00 94.06           N  
ATOM   3201  H   LYS A 217       8.668 -60.358  27.702  1.00 94.06           H  
ATOM   3202  CA  LYS A 217      10.486 -59.435  27.034  1.00 94.06           C  
ATOM   3203  HA  LYS A 217      10.554 -58.941  26.065  1.00 94.06           H  
ATOM   3204  C   LYS A 217      11.817 -60.160  27.261  1.00 94.06           C  
ATOM   3205  CB  LYS A 217      10.210 -58.347  28.092  1.00 94.06           C  
ATOM   3206  HB2 LYS A 217       9.213 -57.943  27.919  1.00 94.06           H  
ATOM   3207  HB3 LYS A 217      10.228 -58.794  29.086  1.00 94.06           H  
ATOM   3208  O   LYS A 217      11.913 -61.076  28.074  1.00 94.06           O  
ATOM   3209  CG  LYS A 217      11.223 -57.186  28.038  1.00 94.06           C  
ATOM   3210  HG2 LYS A 217      11.315 -56.840  27.008  1.00 94.06           H  
ATOM   3211  HG3 LYS A 217      12.197 -57.546  28.370  1.00 94.06           H  
ATOM   3212  CD  LYS A 217      10.802 -55.993  28.917  1.00 94.06           C  
ATOM   3213  HD2 LYS A 217      10.626 -56.333  29.937  1.00 94.06           H  
ATOM   3214  HD3 LYS A 217       9.881 -55.570  28.516  1.00 94.06           H  
ATOM   3215  CE  LYS A 217      11.900 -54.915  28.918  1.00 94.06           C  
ATOM   3216  HE2 LYS A 217      12.182 -54.705  27.887  1.00 94.06           H  
ATOM   3217  HE3 LYS A 217      12.778 -55.314  29.426  1.00 94.06           H  
ATOM   3218  NZ  LYS A 217      11.474 -53.645  29.562  1.00 94.06           N  
ATOM   3219  HZ1 LYS A 217      12.247 -52.999  29.633  1.00 94.06           H  
ATOM   3220  HZ2 LYS A 217      11.054 -53.774  30.472  1.00 94.06           H  
ATOM   3221  HZ3 LYS A 217      10.824 -53.155  28.963  1.00 94.06           H  
ATOM   3222  N   LEU A 218      12.842 -59.735  26.535  1.00 93.78           N  
ATOM   3223  H   LEU A 218      12.675 -58.946  25.927  1.00 93.78           H  
ATOM   3224  CA  LEU A 218      14.200 -60.262  26.556  1.00 93.78           C  
ATOM   3225  HA  LEU A 218      14.253 -61.120  27.227  1.00 93.78           H  
ATOM   3226  C   LEU A 218      15.162 -59.185  27.066  1.00 93.78           C  
ATOM   3227  CB  LEU A 218      14.604 -60.696  25.135  1.00 93.78           C  
ATOM   3228  HB2 LEU A 218      14.528 -59.824  24.485  1.00 93.78           H  
ATOM   3229  HB3 LEU A 218      15.649 -61.005  25.155  1.00 93.78           H  
ATOM   3230  O   LEU A 218      15.047 -58.016  26.708  1.00 93.78           O  
ATOM   3231  CG  LEU A 218      13.779 -61.819  24.492  1.00 93.78           C  
ATOM   3232  HG  LEU A 218      12.720 -61.562  24.500  1.00 93.78           H  
ATOM   3233  CD1 LEU A 218      14.221 -61.984  23.036  1.00 93.78           C  
ATOM   3234 HD11 LEU A 218      13.663 -62.792  22.563  1.00 93.78           H  
ATOM   3235 HD12 LEU A 218      15.286 -62.210  22.985  1.00 93.78           H  
ATOM   3236 HD13 LEU A 218      14.030 -61.063  22.484  1.00 93.78           H  
ATOM   3237  CD2 LEU A 218      13.987 -63.131  25.249  1.00 93.78           C  
ATOM   3238 HD21 LEU A 218      13.489 -63.076  26.217  1.00 93.78           H  
ATOM   3239 HD22 LEU A 218      15.052 -63.315  25.393  1.00 93.78           H  
ATOM   3240 HD23 LEU A 218      13.567 -63.964  24.687  1.00 93.78           H  
ATOM   3241  N   ASN A 219      16.170 -59.594  27.834  1.00 92.24           N  
ATOM   3242  H   ASN A 219      16.157 -60.544  28.177  1.00 92.24           H  
ATOM   3243  CA  ASN A 219      17.206 -58.675  28.325  1.00 92.24           C  
ATOM   3244  HA  ASN A 219      16.734 -57.750  28.656  1.00 92.24           H  
ATOM   3245  C   ASN A 219      18.220 -58.282  27.233  1.00 92.24           C  
ATOM   3246  CB  ASN A 219      17.909 -59.323  29.531  1.00 92.24           C  
ATOM   3247  HB2 ASN A 219      18.345 -60.277  29.233  1.00 92.24           H  
ATOM   3248  HB3 ASN A 219      18.712 -58.666  29.864  1.00 92.24           H  
ATOM   3249  O   ASN A 219      18.945 -57.306  27.379  1.00 92.24           O  
ATOM   3250  CG  ASN A 219      16.984 -59.539  30.717  1.00 92.24           C  
ATOM   3251  ND2 ASN A 219      17.339 -60.414  31.627  1.00 92.24           N  
ATOM   3252 HD21 ASN A 219      16.712 -60.483  32.416  1.00 92.24           H  
ATOM   3253 HD22 ASN A 219      18.250 -60.850  31.613  1.00 92.24           H  
ATOM   3254  OD1 ASN A 219      15.926 -58.954  30.840  1.00 92.24           O  
ATOM   3255  N   LYS A 220      18.310 -59.073  26.158  1.00 92.91           N  
ATOM   3256  H   LYS A 220      17.644 -59.830  26.089  1.00 92.91           H  
ATOM   3257  CA  LYS A 220      19.156 -58.842  24.979  1.00 92.91           C  
ATOM   3258  HA  LYS A 220      19.091 -57.787  24.710  1.00 92.91           H  
ATOM   3259  C   LYS A 220      18.638 -59.661  23.798  1.00 92.91           C  
ATOM   3260  CB  LYS A 220      20.628 -59.179  25.291  1.00 92.91           C  
ATOM   3261  HB2 LYS A 220      21.232 -58.934  24.417  1.00 92.91           H  
ATOM   3262  HB3 LYS A 220      20.965 -58.539  26.107  1.00 92.91           H  
ATOM   3263  O   LYS A 220      17.883 -60.611  23.999  1.00 92.91           O  
ATOM   3264  CG  LYS A 220      20.881 -60.649  25.672  1.00 92.91           C  
ATOM   3265  HG2 LYS A 220      20.579 -61.300  24.852  1.00 92.91           H  
ATOM   3266  HG3 LYS A 220      20.300 -60.904  26.558  1.00 92.91           H  
ATOM   3267  CD  LYS A 220      22.369 -60.873  25.966  1.00 92.91           C  
ATOM   3268  HD2 LYS A 220      22.667 -60.224  26.791  1.00 92.91           H  
ATOM   3269  HD3 LYS A 220      22.949 -60.609  25.082  1.00 92.91           H  
ATOM   3270  CE  LYS A 220      22.633 -62.336  26.337  1.00 92.91           C  
ATOM   3271  HE2 LYS A 220      22.007 -62.594  27.191  1.00 92.91           H  
ATOM   3272  HE3 LYS A 220      22.334 -62.963  25.497  1.00 92.91           H  
ATOM   3273  NZ  LYS A 220      24.064 -62.558  26.665  1.00 92.91           N  
ATOM   3274  HZ1 LYS A 220      24.647 -62.327  25.873  1.00 92.91           H  
ATOM   3275  HZ2 LYS A 220      24.232 -63.522  26.918  1.00 92.91           H  
ATOM   3276  HZ3 LYS A 220      24.343 -61.972  27.439  1.00 92.91           H  
ATOM   3277  N   LEU A 221      19.093 -59.342  22.587  1.00 94.00           N  
ATOM   3278  H   LEU A 221      19.696 -58.537  22.497  1.00 94.00           H  
ATOM   3279  CA  LEU A 221      18.824 -60.160  21.402  1.00 94.00           C  
ATOM   3280  HA  LEU A 221      17.747 -60.183  21.234  1.00 94.00           H  
ATOM   3281  C   LEU A 221      19.285 -61.614  21.599  1.00 94.00           C  
ATOM   3282  CB  LEU A 221      19.523 -59.554  20.174  1.00 94.00           C  
ATOM   3283  HB2 LEU A 221      20.575 -59.400  20.415  1.00 94.00           H  
ATOM   3284  HB3 LEU A 221      19.473 -60.285  19.367  1.00 94.00           H  
ATOM   3285  O   LEU A 221      20.354 -61.877  22.156  1.00 94.00           O  
ATOM   3286  CG  LEU A 221      18.920 -58.236  19.659  1.00 94.00           C  
ATOM   3287  HG  LEU A 221      18.848 -57.523  20.481  1.00 94.00           H  
ATOM   3288  CD1 LEU A 221      19.825 -57.642  18.580  1.00 94.00           C  
ATOM   3289 HD11 LEU A 221      20.816 -57.455  18.993  1.00 94.00           H  
ATOM   3290 HD12 LEU A 221      19.412 -56.694  18.236  1.00 94.00           H  
ATOM   3291 HD13 LEU A 221      19.910 -58.329  17.737  1.00 94.00           H  
ATOM   3292  CD2 LEU A 221      17.535 -58.448  19.042  1.00 94.00           C  
ATOM   3293 HD21 LEU A 221      17.169 -57.505  18.637  1.00 94.00           H  
ATOM   3294 HD22 LEU A 221      17.590 -59.188  18.244  1.00 94.00           H  
ATOM   3295 HD23 LEU A 221      16.834 -58.785  19.806  1.00 94.00           H  
ATOM   3296  N   GLN A 222      18.486 -62.553  21.101  1.00 94.60           N  
ATOM   3297  H   GLN A 222      17.613 -62.266  20.682  1.00 94.60           H  
ATOM   3298  CA  GLN A 222      18.785 -63.984  21.097  1.00 94.60           C  
ATOM   3299  HA  GLN A 222      19.716 -64.165  21.634  1.00 94.60           H  
ATOM   3300  C   GLN A 222      18.986 -64.499  19.670  1.00 94.60           C  
ATOM   3301  CB  GLN A 222      17.665 -64.747  21.818  1.00 94.60           C  
ATOM   3302  HB2 GLN A 222      16.705 -64.517  21.356  1.00 94.60           H  
ATOM   3303  HB3 GLN A 222      17.848 -65.817  21.717  1.00 94.60           H  
ATOM   3304  O   GLN A 222      18.516 -63.890  18.712  1.00 94.60           O  
ATOM   3305  CG  GLN A 222      17.620 -64.400  23.313  1.00 94.60           C  
ATOM   3306  HG2 GLN A 222      17.291 -63.370  23.452  1.00 94.60           H  
ATOM   3307  HG3 GLN A 222      18.624 -64.494  23.727  1.00 94.60           H  
ATOM   3308  CD  GLN A 222      16.687 -65.320  24.094  1.00 94.60           C  
ATOM   3309  NE2 GLN A 222      16.986 -65.603  25.343  1.00 94.60           N  
ATOM   3310 HE21 GLN A 222      16.325 -66.204  25.814  1.00 94.60           H  
ATOM   3311 HE22 GLN A 222      17.789 -65.192  25.796  1.00 94.60           H  
ATOM   3312  OE1 GLN A 222      15.685 -65.814  23.610  1.00 94.60           O  
ATOM   3313  N   LYS A 223      19.672 -65.637  19.514  1.00 95.94           N  
ATOM   3314  H   LYS A 223      19.998 -66.119  20.339  1.00 95.94           H  
ATOM   3315  CA  LYS A 223      19.783 -66.319  18.217  1.00 95.94           C  
ATOM   3316  HA  LYS A 223      20.230 -65.630  17.501  1.00 95.94           H  
ATOM   3317  C   LYS A 223      18.387 -66.687  17.697  1.00 95.94           C  
ATOM   3318  CB  LYS A 223      20.704 -67.538  18.358  1.00 95.94           C  
ATOM   3319  HB2 LYS A 223      20.292 -68.227  19.095  1.00 95.94           H  
ATOM   3320  HB3 LYS A 223      21.677 -67.192  18.708  1.00 95.94           H  
ATOM   3321  O   LYS A 223      17.563 -67.197  18.450  1.00 95.94           O  
ATOM   3322  CG  LYS A 223      20.886 -68.272  17.025  1.00 95.94           C  
ATOM   3323  HG2 LYS A 223      19.961 -68.789  16.768  1.00 95.94           H  
ATOM   3324  HG3 LYS A 223      21.117 -67.549  16.244  1.00 95.94           H  
ATOM   3325  CD  LYS A 223      22.027 -69.286  17.112  1.00 95.94           C  
ATOM   3326  HD2 LYS A 223      21.868 -69.971  17.944  1.00 95.94           H  
ATOM   3327  HD3 LYS A 223      22.953 -68.733  17.270  1.00 95.94           H  
ATOM   3328  CE  LYS A 223      22.094 -70.070  15.802  1.00 95.94           C  
ATOM   3329  HE2 LYS A 223      21.613 -69.473  15.027  1.00 95.94           H  
ATOM   3330  HE3 LYS A 223      21.545 -71.006  15.904  1.00 95.94           H  
ATOM   3331  NZ  LYS A 223      23.490 -70.293  15.381  1.00 95.94           N  
ATOM   3332  HZ1 LYS A 223      24.069 -70.645  16.129  1.00 95.94           H  
ATOM   3333  HZ2 LYS A 223      23.821 -69.389  15.075  1.00 95.94           H  
ATOM   3334  HZ3 LYS A 223      23.533 -70.889  14.566  1.00 95.94           H  
ATOM   3335  N   GLY A 224      18.140 -66.447  16.414  1.00 94.15           N  
ATOM   3336  H   GLY A 224      18.874 -66.023  15.866  1.00 94.15           H  
ATOM   3337  CA  GLY A 224      16.827 -66.572  15.787  1.00 94.15           C  
ATOM   3338  HA2 GLY A 224      16.198 -67.240  16.376  1.00 94.15           H  
ATOM   3339  HA3 GLY A 224      16.946 -67.009  14.796  1.00 94.15           H  
ATOM   3340  C   GLY A 224      16.106 -65.230  15.633  1.00 94.15           C  
ATOM   3341  O   GLY A 224      16.728 -64.169  15.548  1.00 94.15           O  
ATOM   3342  N   LEU A 225      14.780 -65.288  15.498  1.00 95.58           N  
ATOM   3343  H   LEU A 225      14.320 -66.173  15.650  1.00 95.58           H  
ATOM   3344  CA  LEU A 225      13.939 -64.126  15.213  1.00 95.58           C  
ATOM   3345  HA  LEU A 225      14.520 -63.431  14.606  1.00 95.58           H  
ATOM   3346  C   LEU A 225      13.527 -63.403  16.504  1.00 95.58           C  
ATOM   3347  CB  LEU A 225      12.719 -64.588  14.394  1.00 95.58           C  
ATOM   3348  HB2 LEU A 225      13.066 -65.196  13.559  1.00 95.58           H  
ATOM   3349  HB3 LEU A 225      12.096 -65.218  15.028  1.00 95.58           H  
ATOM   3350  O   LEU A 225      12.937 -64.007  17.395  1.00 95.58           O  
ATOM   3351  CG  LEU A 225      11.857 -63.441  13.839  1.00 95.58           C  
ATOM   3352  HG  LEU A 225      11.483 -62.823  14.655  1.00 95.58           H  
ATOM   3353  CD1 LEU A 225      12.654 -62.568  12.866  1.00 95.58           C  
ATOM   3354 HD11 LEU A 225      11.973 -61.956  12.275  1.00 95.58           H  
ATOM   3355 HD12 LEU A 225      13.230 -63.195  12.184  1.00 95.58           H  
ATOM   3356 HD13 LEU A 225      13.330 -61.915  13.418  1.00 95.58           H  
ATOM   3357  CD2 LEU A 225      10.662 -64.011  13.075  1.00 95.58           C  
ATOM   3358 HD21 LEU A 225       9.994 -63.204  12.776  1.00 95.58           H  
ATOM   3359 HD22 LEU A 225      11.006 -64.548  12.191  1.00 95.58           H  
ATOM   3360 HD23 LEU A 225      10.113 -64.707  13.709  1.00 95.58           H  
ATOM   3361  N   ASN A 226      13.782 -62.097  16.561  1.00 95.76           N  
ATOM   3362  H   ASN A 226      14.277 -61.678  15.787  1.00 95.76           H  
ATOM   3363  CA  ASN A 226      13.442 -61.210  17.673  1.00 95.76           C  
ATOM   3364  HA  ASN A 226      12.927 -61.770  18.453  1.00 95.76           H  
ATOM   3365  C   ASN A 226      12.511 -60.094  17.187  1.00 95.76           C  
ATOM   3366  CB  ASN A 226      14.717 -60.595  18.278  1.00 95.76           C  
ATOM   3367  HB2 ASN A 226      15.204 -59.968  17.531  1.00 95.76           H  
ATOM   3368  HB3 ASN A 226      14.437 -59.960  19.119  1.00 95.76           H  
ATOM   3369  O   ASN A 226      12.587 -59.668  16.031  1.00 95.76           O  
ATOM   3370  CG  ASN A 226      15.726 -61.607  18.783  1.00 95.76           C  
ATOM   3371  ND2 ASN A 226      16.481 -62.202  17.894  1.00 95.76           N  
ATOM   3372 HD21 ASN A 226      16.324 -62.076  16.905  1.00 95.76           H  
ATOM   3373 HD22 ASN A 226      17.151 -62.884  18.220  1.00 95.76           H  
ATOM   3374  OD1 ASN A 226      15.888 -61.822  19.973  1.00 95.76           O  
ATOM   3375  N   ILE A 227      11.677 -59.582  18.086  1.00 96.66           N  
ATOM   3376  H   ILE A 227      11.691 -59.969  19.019  1.00 96.66           H  
ATOM   3377  CA  ILE A 227      10.882 -58.370  17.901  1.00 96.66           C  
ATOM   3378  HA  ILE A 227      10.860 -58.097  16.846  1.00 96.66           H  
ATOM   3379  C   ILE A 227      11.564 -57.244  18.672  1.00 96.66           C  
ATOM   3380  CB  ILE A 227       9.433 -58.599  18.376  1.00 96.66           C  
ATOM   3381  HB  ILE A 227       9.461 -58.792  19.449  1.00 96.66           H  
ATOM   3382  O   ILE A 227      11.895 -57.403  19.843  1.00 96.66           O  
ATOM   3383  CG1 ILE A 227       8.756 -59.829  17.733  1.00 96.66           C  
ATOM   3384 HG12 ILE A 227       7.732 -59.896  18.100  1.00 96.66           H  
ATOM   3385 HG13 ILE A 227       9.270 -60.731  18.066  1.00 96.66           H  
ATOM   3386  CG2 ILE A 227       8.587 -57.340  18.149  1.00 96.66           C  
ATOM   3387 HG21 ILE A 227       8.635 -57.041  17.101  1.00 96.66           H  
ATOM   3388 HG22 ILE A 227       7.550 -57.534  18.424  1.00 96.66           H  
ATOM   3389 HG23 ILE A 227       8.949 -56.526  18.776  1.00 96.66           H  
ATOM   3390  CD1 ILE A 227       8.728 -59.827  16.202  1.00 96.66           C  
ATOM   3391 HD11 ILE A 227       9.747 -59.873  15.816  1.00 96.66           H  
ATOM   3392 HD12 ILE A 227       8.184 -60.705  15.854  1.00 96.66           H  
ATOM   3393 HD13 ILE A 227       8.228 -58.934  15.827  1.00 96.66           H  
ATOM   3394  N   VAL A 228      11.803 -56.116  18.016  1.00 92.72           N  
ATOM   3395  H   VAL A 228      11.509 -56.045  17.053  1.00 92.72           H  
ATOM   3396  CA  VAL A 228      12.496 -54.969  18.603  1.00 92.72           C  
ATOM   3397  HA  VAL A 228      12.740 -55.177  19.645  1.00 92.72           H  
ATOM   3398  C   VAL A 228      11.567 -53.774  18.566  1.00 92.72           C  
ATOM   3399  CB  VAL A 228      13.813 -54.683  17.866  1.00 92.72           C  
ATOM   3400  HB  VAL A 228      13.603 -54.385  16.839  1.00 92.72           H  
ATOM   3401  O   VAL A 228      11.132 -53.386  17.480  1.00 92.72           O  
ATOM   3402  CG1 VAL A 228      14.581 -53.550  18.542  1.00 92.72           C  
ATOM   3403 HG11 VAL A 228      15.539 -53.387  18.048  1.00 92.72           H  
ATOM   3404 HG12 VAL A 228      14.755 -53.817  19.585  1.00 92.72           H  
ATOM   3405 HG13 VAL A 228      14.005 -52.626  18.504  1.00 92.72           H  
ATOM   3406  CG2 VAL A 228      14.702 -55.931  17.821  1.00 92.72           C  
ATOM   3407 HG21 VAL A 228      15.720 -55.672  17.529  1.00 92.72           H  
ATOM   3408 HG22 VAL A 228      14.295 -56.643  17.102  1.00 92.72           H  
ATOM   3409 HG23 VAL A 228      14.709 -56.412  18.799  1.00 92.72           H  
ATOM   3410  N   ARG A 229      11.284 -53.199  19.735  1.00 87.79           N  
ATOM   3411  H   ARG A 229      11.735 -53.560  20.563  1.00 87.79           H  
ATOM   3412  CA  ARG A 229      10.535 -51.952  19.871  1.00 87.79           C  
ATOM   3413  HA  ARG A 229      10.007 -51.747  18.940  1.00 87.79           H  
ATOM   3414  C   ARG A 229      11.517 -50.813  20.108  1.00 87.79           C  
ATOM   3415  CB  ARG A 229       9.482 -52.082  20.981  1.00 87.79           C  
ATOM   3416  HB2 ARG A 229       9.973 -52.235  21.941  1.00 87.79           H  
ATOM   3417  HB3 ARG A 229       8.856 -52.948  20.767  1.00 87.79           H  
ATOM   3418  O   ARG A 229      12.277 -50.843  21.073  1.00 87.79           O  
ATOM   3419  CG  ARG A 229       8.598 -50.827  21.049  1.00 87.79           C  
ATOM   3420  HG2 ARG A 229       9.174 -49.984  21.431  1.00 87.79           H  
ATOM   3421  HG3 ARG A 229       8.254 -50.580  20.045  1.00 87.79           H  
ATOM   3422  CD  ARG A 229       7.364 -51.036  21.931  1.00 87.79           C  
ATOM   3423  HD2 ARG A 229       6.692 -50.197  21.750  1.00 87.79           H  
ATOM   3424  HD3 ARG A 229       6.858 -51.950  21.620  1.00 87.79           H  
ATOM   3425  NE  ARG A 229       7.666 -51.093  23.378  1.00 87.79           N  
ATOM   3426  HE  ARG A 229       8.619 -50.996  23.698  1.00 87.79           H  
ATOM   3427  NH1 ARG A 229       5.504 -51.386  24.080  1.00 87.79           N  
ATOM   3428 HH11 ARG A 229       5.222 -51.450  23.112  1.00 87.79           H  
ATOM   3429 HH12 ARG A 229       4.826 -51.386  24.829  1.00 87.79           H  
ATOM   3430  NH2 ARG A 229       7.083 -51.026  25.586  1.00 87.79           N  
ATOM   3431 HH21 ARG A 229       6.410 -51.038  26.339  1.00 87.79           H  
ATOM   3432 HH22 ARG A 229       8.069 -51.053  25.800  1.00 87.79           H  
ATOM   3433  CZ  ARG A 229       6.761 -51.169  24.340  1.00 87.79           C  
ATOM   3434  N   THR A 230      11.540 -49.850  19.199  1.00 82.42           N  
ATOM   3435  H   THR A 230      10.866 -49.867  18.448  1.00 82.42           H  
ATOM   3436  CA  THR A 230      12.332 -48.627  19.341  1.00 82.42           C  
ATOM   3437  HA  THR A 230      13.240 -48.854  19.899  1.00 82.42           H  
ATOM   3438  C   THR A 230      11.570 -47.596  20.165  1.00 82.42           C  
ATOM   3439  CB  THR A 230      12.752 -48.073  17.970  1.00 82.42           C  
ATOM   3440  HB  THR A 230      13.121 -47.052  18.064  1.00 82.42           H  
ATOM   3441  O   THR A 230      10.355 -47.690  20.338  1.00 82.42           O  
ATOM   3442  CG2 THR A 230      13.841 -48.947  17.345  1.00 82.42           C  
ATOM   3443 HG21 THR A 230      13.470 -49.963  17.209  1.00 82.42           H  
ATOM   3444 HG22 THR A 230      14.123 -48.527  16.380  1.00 82.42           H  
ATOM   3445 HG23 THR A 230      14.715 -48.959  17.997  1.00 82.42           H  
ATOM   3446  OG1 THR A 230      11.707 -48.129  17.047  1.00 82.42           O  
ATOM   3447  HG1 THR A 230      11.290 -47.265  17.006  1.00 82.42           H  
ATOM   3448  N   ALA A 231      12.296 -46.613  20.691  1.00 72.39           N  
ATOM   3449  H   ALA A 231      13.300 -46.609  20.578  1.00 72.39           H  
ATOM   3450  CA  ALA A 231      11.736 -45.585  21.562  1.00 72.39           C  
ATOM   3451  HA  ALA A 231      11.296 -46.060  22.438  1.00 72.39           H  
ATOM   3452  C   ALA A 231      10.657 -44.720  20.894  1.00 72.39           C  
ATOM   3453  CB  ALA A 231      12.895 -44.715  22.007  1.00 72.39           C  
ATOM   3454  HB1 ALA A 231      12.545 -44.127  22.855  1.00 72.39           H  
ATOM   3455  HB2 ALA A 231      13.734 -45.341  22.312  1.00 72.39           H  
ATOM   3456  HB3 ALA A 231      13.213 -44.047  21.206  1.00 72.39           H  
ATOM   3457  O   ALA A 231       9.743 -44.242  21.556  1.00 72.39           O  
ATOM   3458  N   ASP A 232      10.715 -44.596  19.565  1.00 69.06           N  
ATOM   3459  H   ASP A 232      11.472 -45.054  19.077  1.00 69.06           H  
ATOM   3460  CA  ASP A 232       9.686 -43.959  18.736  1.00 69.06           C  
ATOM   3461  HA  ASP A 232       9.365 -43.053  19.250  1.00 69.06           H  
ATOM   3462  C   ASP A 232       8.418 -44.816  18.555  1.00 69.06           C  
ATOM   3463  CB  ASP A 232      10.298 -43.536  17.383  1.00 69.06           C  
ATOM   3464  HB2 ASP A 232       9.608 -42.857  16.882  1.00 69.06           H  
ATOM   3465  HB3 ASP A 232      11.229 -42.997  17.562  1.00 69.06           H  
ATOM   3466  O   ASP A 232       7.562 -44.500  17.732  1.00 69.06           O  
ATOM   3467  CG  ASP A 232      10.648 -44.674  16.428  1.00 69.06           C  
ATOM   3468  OD1 ASP A 232      10.652 -45.847  16.864  1.00 69.06           O  
ATOM   3469  OD2 ASP A 232      10.952 -44.383  15.243  1.00 69.06           O  
ATOM   3470  N   GLY A 233       8.305 -45.931  19.282  1.00 73.52           N  
ATOM   3471  H   GLY A 233       9.060 -46.153  19.916  1.00 73.52           H  
ATOM   3472  CA  GLY A 233       7.178 -46.856  19.229  1.00 73.52           C  
ATOM   3473  HA2 GLY A 233       6.251 -46.282  19.212  1.00 73.52           H  
ATOM   3474  HA3 GLY A 233       7.190 -47.470  20.129  1.00 73.52           H  
ATOM   3475  C   GLY A 233       7.179 -47.788  18.017  1.00 73.52           C  
ATOM   3476  O   GLY A 233       6.309 -48.659  17.930  1.00 73.52           O  
ATOM   3477  N   LYS A 234       8.140 -47.671  17.088  1.00 80.97           N  
ATOM   3478  H   LYS A 234       8.847 -46.959  17.204  1.00 80.97           H  
ATOM   3479  CA  LYS A 234       8.203 -48.572  15.930  1.00 80.97           C  
ATOM   3480  HA  LYS A 234       7.193 -48.647  15.528  1.00 80.97           H  
ATOM   3481  C   LYS A 234       8.619 -49.976  16.350  1.00 80.97           C  
ATOM   3482  CB  LYS A 234       9.111 -48.038  14.817  1.00 80.97           C  
ATOM   3483  HB2 LYS A 234       9.162 -48.781  14.021  1.00 80.97           H  
ATOM   3484  HB3 LYS A 234      10.120 -47.886  15.198  1.00 80.97           H  
ATOM   3485  O   LYS A 234       9.416 -50.183  17.263  1.00 80.97           O  
ATOM   3486  CG  LYS A 234       8.596 -46.726  14.220  1.00 80.97           C  
ATOM   3487  HG2 LYS A 234       8.556 -45.961  14.995  1.00 80.97           H  
ATOM   3488  HG3 LYS A 234       7.593 -46.873  13.818  1.00 80.97           H  
ATOM   3489  CD  LYS A 234       9.537 -46.274  13.100  1.00 80.97           C  
ATOM   3490  HD2 LYS A 234       9.489 -46.979  12.270  1.00 80.97           H  
ATOM   3491  HD3 LYS A 234      10.555 -46.261  13.488  1.00 80.97           H  
ATOM   3492  CE  LYS A 234       9.129 -44.879  12.616  1.00 80.97           C  
ATOM   3493  HE2 LYS A 234       8.681 -44.946  11.625  1.00 80.97           H  
ATOM   3494  HE3 LYS A 234       8.378 -44.488  13.303  1.00 80.97           H  
ATOM   3495  NZ  LYS A 234      10.291 -43.969  12.620  1.00 80.97           N  
ATOM   3496  HZ1 LYS A 234      10.666 -43.979  13.558  1.00 80.97           H  
ATOM   3497  HZ2 LYS A 234      10.019 -43.015  12.429  1.00 80.97           H  
ATOM   3498  HZ3 LYS A 234      11.025 -44.270  11.995  1.00 80.97           H  
ATOM   3499  N   VAL A 235       8.092 -50.962  15.631  1.00 88.36           N  
ATOM   3500  H   VAL A 235       7.451 -50.718  14.890  1.00 88.36           H  
ATOM   3501  CA  VAL A 235       8.373 -52.379  15.866  1.00 88.36           C  
ATOM   3502  HA  VAL A 235       9.087 -52.467  16.684  1.00 88.36           H  
ATOM   3503  C   VAL A 235       9.007 -52.980  14.619  1.00 88.36           C  
ATOM   3504  CB  VAL A 235       7.105 -53.133  16.300  1.00 88.36           C  
ATOM   3505  HB  VAL A 235       6.355 -53.080  15.511  1.00 88.36           H  
ATOM   3506  O   VAL A 235       8.447 -52.897  13.528  1.00 88.36           O  
ATOM   3507  CG1 VAL A 235       7.431 -54.603  16.578  1.00 88.36           C  
ATOM   3508 HG11 VAL A 235       8.248 -54.660  17.297  1.00 88.36           H  
ATOM   3509 HG12 VAL A 235       6.554 -55.105  16.987  1.00 88.36           H  
ATOM   3510 HG13 VAL A 235       7.714 -55.108  15.654  1.00 88.36           H  
ATOM   3511  CG2 VAL A 235       6.514 -52.537  17.586  1.00 88.36           C  
ATOM   3512 HG21 VAL A 235       5.641 -53.110  17.897  1.00 88.36           H  
ATOM   3513 HG22 VAL A 235       6.192 -51.509  17.413  1.00 88.36           H  
ATOM   3514 HG23 VAL A 235       7.257 -52.543  18.383  1.00 88.36           H  
ATOM   3515  N   LYS A 236      10.171 -53.615  14.773  1.00 90.70           N  
ATOM   3516  H   LYS A 236      10.572 -53.626  15.700  1.00 90.70           H  
ATOM   3517  CA  LYS A 236      10.871 -54.317  13.687  1.00 90.70           C  
ATOM   3518  HA  LYS A 236      10.191 -54.374  12.836  1.00 90.70           H  
ATOM   3519  C   LYS A 236      11.208 -55.755  14.061  1.00 90.70           C  
ATOM   3520  CB  LYS A 236      12.094 -53.510  13.216  1.00 90.70           C  
ATOM   3521  HB2 LYS A 236      11.763 -52.510  12.939  1.00 90.70           H  
ATOM   3522  HB3 LYS A 236      12.507 -53.985  12.326  1.00 90.70           H  
ATOM   3523  O   LYS A 236      11.400 -56.084  15.228  1.00 90.70           O  
ATOM   3524  CG  LYS A 236      13.201 -53.395  14.275  1.00 90.70           C  
ATOM   3525  HG2 LYS A 236      12.795 -52.924  15.171  1.00 90.70           H  
ATOM   3526  HG3 LYS A 236      13.563 -54.393  14.525  1.00 90.70           H  
ATOM   3527  CD  LYS A 236      14.378 -52.555  13.767  1.00 90.70           C  
ATOM   3528  HD2 LYS A 236      14.015 -51.558  13.518  1.00 90.70           H  
ATOM   3529  HD3 LYS A 236      14.796 -53.018  12.873  1.00 90.70           H  
ATOM   3530  CE  LYS A 236      15.456 -52.453  14.854  1.00 90.70           C  
ATOM   3531  HE2 LYS A 236      15.848 -53.450  15.056  1.00 90.70           H  
ATOM   3532  HE3 LYS A 236      14.986 -52.089  15.767  1.00 90.70           H  
ATOM   3533  NZ  LYS A 236      16.553 -51.533  14.455  1.00 90.70           N  
ATOM   3534  HZ1 LYS A 236      17.245 -51.463  15.187  1.00 90.70           H  
ATOM   3535  HZ2 LYS A 236      16.188 -50.605  14.297  1.00 90.70           H  
ATOM   3536  HZ3 LYS A 236      17.006 -51.845  13.608  1.00 90.70           H  
ATOM   3537  N   LYS A 237      11.317 -56.612  13.048  1.00 92.57           N  
ATOM   3538  H   LYS A 237      11.203 -56.241  12.115  1.00 92.57           H  
ATOM   3539  CA  LYS A 237      11.773 -58.000  13.180  1.00 92.57           C  
ATOM   3540  HA  LYS A 237      11.604 -58.348  14.200  1.00 92.57           H  
ATOM   3541  C   LYS A 237      13.276 -58.065  12.906  1.00 92.57           C  
ATOM   3542  CB  LYS A 237      10.976 -58.895  12.219  1.00 92.57           C  
ATOM   3543  HB2 LYS A 237      11.429 -59.886  12.212  1.00 92.57           H  
ATOM   3544  HB3 LYS A 237      11.042 -58.486  11.210  1.00 92.57           H  
ATOM   3545  O   LYS A 237      13.724 -57.562  11.881  1.00 92.57           O  
ATOM   3546  CG  LYS A 237       9.500 -59.029  12.626  1.00 92.57           C  
ATOM   3547  HG2 LYS A 237       9.044 -58.040  12.680  1.00 92.57           H  
ATOM   3548  HG3 LYS A 237       9.451 -59.494  13.611  1.00 92.57           H  
ATOM   3549  CD  LYS A 237       8.704 -59.889  11.636  1.00 92.57           C  
ATOM   3550  HD2 LYS A 237       9.131 -60.891  11.601  1.00 92.57           H  
ATOM   3551  HD3 LYS A 237       8.769 -59.438  10.645  1.00 92.57           H  
ATOM   3552  CE  LYS A 237       7.234 -59.961  12.074  1.00 92.57           C  
ATOM   3553  HE2 LYS A 237       7.185 -60.451  13.047  1.00 92.57           H  
ATOM   3554  HE3 LYS A 237       6.861 -58.945  12.200  1.00 92.57           H  
ATOM   3555  NZ  LYS A 237       6.389 -60.688  11.091  1.00 92.57           N  
ATOM   3556  HZ1 LYS A 237       6.405 -60.225  10.194  1.00 92.57           H  
ATOM   3557  HZ2 LYS A 237       5.429 -60.713  11.406  1.00 92.57           H  
ATOM   3558  HZ3 LYS A 237       6.704 -61.640  10.973  1.00 92.57           H  
ATOM   3559  N   VAL A 238      14.050 -58.680  13.798  1.00 93.01           N  
ATOM   3560  H   VAL A 238      13.608 -59.060  14.622  1.00 93.01           H  
ATOM   3561  CA  VAL A 238      15.510 -58.824  13.668  1.00 93.01           C  
ATOM   3562  HA  VAL A 238      15.824 -58.467  12.688  1.00 93.01           H  
ATOM   3563  C   VAL A 238      15.886 -60.298  13.765  1.00 93.01           C  
ATOM   3564  CB  VAL A 238      16.260 -57.981  14.720  1.00 93.01           C  
ATOM   3565  HB  VAL A 238      15.955 -58.290  15.720  1.00 93.01           H  
ATOM   3566  O   VAL A 238      15.630 -60.942  14.780  1.00 93.01           O  
ATOM   3567  CG1 VAL A 238      17.781 -58.145  14.598  1.00 93.01           C  
ATOM   3568 HG11 VAL A 238      18.114 -57.872  13.597  1.00 93.01           H  
ATOM   3569 HG12 VAL A 238      18.070 -59.175  14.806  1.00 93.01           H  
ATOM   3570 HG13 VAL A 238      18.282 -57.509  15.328  1.00 93.01           H  
ATOM   3571  CG2 VAL A 238      15.940 -56.488  14.550  1.00 93.01           C  
ATOM   3572 HG21 VAL A 238      14.882 -56.314  14.748  1.00 93.01           H  
ATOM   3573 HG22 VAL A 238      16.173 -56.170  13.534  1.00 93.01           H  
ATOM   3574 HG23 VAL A 238      16.527 -55.903  15.257  1.00 93.01           H  
ATOM   3575  N   LEU A 239      16.496 -60.832  12.707  1.00 94.68           N  
ATOM   3576  H   LEU A 239      16.703 -60.239  11.917  1.00 94.68           H  
ATOM   3577  CA  LEU A 239      17.014 -62.198  12.672  1.00 94.68           C  
ATOM   3578  HA  LEU A 239      16.484 -62.797  13.412  1.00 94.68           H  
ATOM   3579  C   LEU A 239      18.505 -62.192  13.032  1.00 94.68           C  
ATOM   3580  CB  LEU A 239      16.744 -62.796  11.278  1.00 94.68           C  
ATOM   3581  HB2 LEU A 239      15.683 -62.699  11.048  1.00 94.68           H  
ATOM   3582  HB3 LEU A 239      17.300 -62.215  10.543  1.00 94.68           H  
ATOM   3583  O   LEU A 239      19.315 -61.644  12.288  1.00 94.68           O  
ATOM   3584  CG  LEU A 239      17.146 -64.278  11.141  1.00 94.68           C  
ATOM   3585  HG  LEU A 239      18.178 -64.413  11.465  1.00 94.68           H  
ATOM   3586  CD1 LEU A 239      16.239 -65.192  11.965  1.00 94.68           C  
ATOM   3587 HD11 LEU A 239      16.524 -66.232  11.807  1.00 94.68           H  
ATOM   3588 HD12 LEU A 239      16.358 -64.963  13.024  1.00 94.68           H  
ATOM   3589 HD13 LEU A 239      15.197 -65.055  11.675  1.00 94.68           H  
ATOM   3590  CD2 LEU A 239      17.043 -64.712   9.680  1.00 94.68           C  
ATOM   3591 HD21 LEU A 239      17.351 -65.753   9.583  1.00 94.68           H  
ATOM   3592 HD22 LEU A 239      16.017 -64.607   9.328  1.00 94.68           H  
ATOM   3593 HD23 LEU A 239      17.697 -64.093   9.066  1.00 94.68           H  
ATOM   3594  N   VAL A 240      18.864 -62.816  14.151  1.00 93.50           N  
ATOM   3595  H   VAL A 240      18.143 -63.248  14.711  1.00 93.50           H  
ATOM   3596  CA  VAL A 240      20.255 -63.001  14.589  1.00 93.50           C  
ATOM   3597  HA  VAL A 240      20.902 -62.307  14.053  1.00 93.50           H  
ATOM   3598  C   VAL A 240      20.687 -64.427  14.248  1.00 93.50           C  
ATOM   3599  CB  VAL A 240      20.396 -62.704  16.091  1.00 93.50           C  
ATOM   3600  HB  VAL A 240      19.789 -63.421  16.643  1.00 93.50           H  
ATOM   3601  O   VAL A 240      20.009 -65.380  14.631  1.00 93.50           O  
ATOM   3602  CG1 VAL A 240      21.848 -62.831  16.566  1.00 93.50           C  
ATOM   3603 HG11 VAL A 240      22.484 -62.125  16.032  1.00 93.50           H  
ATOM   3604 HG12 VAL A 240      22.218 -63.842  16.398  1.00 93.50           H  
ATOM   3605 HG13 VAL A 240      21.905 -62.627  17.635  1.00 93.50           H  
ATOM   3606  CG2 VAL A 240      19.912 -61.285  16.420  1.00 93.50           C  
ATOM   3607 HG21 VAL A 240      18.834 -61.211  16.274  1.00 93.50           H  
ATOM   3608 HG22 VAL A 240      20.132 -61.066  17.465  1.00 93.50           H  
ATOM   3609 HG23 VAL A 240      20.420 -60.557  15.788  1.00 93.50           H  
ATOM   3610  N   LYS A 241      21.778 -64.579  13.493  1.00 88.04           N  
ATOM   3611  H   LYS A 241      22.356 -63.768  13.326  1.00 88.04           H  
ATOM   3612  CA  LYS A 241      22.290 -65.883  13.029  1.00 88.04           C  
ATOM   3613  HA  LYS A 241      21.449 -66.555  12.858  1.00 88.04           H  
ATOM   3614  C   LYS A 241      23.137 -66.593  14.087  1.00 88.04           C  
ATOM   3615  CB  LYS A 241      23.060 -65.715  11.709  1.00 88.04           C  
ATOM   3616  HB2 LYS A 241      23.526 -66.670  11.466  1.00 88.04           H  
ATOM   3617  HB3 LYS A 241      23.852 -64.979  11.849  1.00 88.04           H  
ATOM   3618  O   LYS A 241      23.819 -65.893  14.859  1.00 88.04           O  
ATOM   3619  CG  LYS A 241      22.154 -65.297  10.539  1.00 88.04           C  
ATOM   3620  HG2 LYS A 241      21.350 -66.025  10.431  1.00 88.04           H  
ATOM   3621  HG3 LYS A 241      21.719 -64.318  10.742  1.00 88.04           H  
ATOM   3622  CD  LYS A 241      22.958 -65.233   9.233  1.00 88.04           C  
ATOM   3623  HD2 LYS A 241      23.406 -66.209   9.045  1.00 88.04           H  
ATOM   3624  HD3 LYS A 241      23.752 -64.495   9.344  1.00 88.04           H  
ATOM   3625  CE  LYS A 241      22.054 -64.847   8.055  1.00 88.04           C  
ATOM   3626  HE2 LYS A 241      21.260 -65.588   7.970  1.00 88.04           H  
ATOM   3627  HE3 LYS A 241      21.592 -63.885   8.276  1.00 88.04           H  
ATOM   3628  NZ  LYS A 241      22.818 -64.767   6.782  1.00 88.04           N  
ATOM   3629  HZ1 LYS A 241      23.547 -64.071   6.850  1.00 88.04           H  
ATOM   3630  HZ2 LYS A 241      22.211 -64.514   6.016  1.00 88.04           H  
ATOM   3631  HZ3 LYS A 241      23.248 -65.656   6.569  1.00 88.04           H  
ATOM   3632  OXT LYS A 241      23.089 -67.846  14.101  1.00 88.04           O  
TER    3633      LYS A 241                                                       
END   
