# Supplementary material for: New carbohydrate binding domains identified by phage display based functional metagenomic screens of human gut microbiota
Source: Commun Biol. 2023 Apr 5;6:371. doi: 10.1038/s42003-023-04718-0 (PMC10076258; doi:10.1038/s42003-023-04718-0)
Supplement: Supplementary file 5 — Supplementary Data 2 [file 42003_2023_4718_MOESM5_ESM.zip › SupplementaryData2/F2M_MU3.pdb]

ATOM      1  N   GLY A   1      11.541 -16.549 -27.763  1.00 43.77           N  
ATOM      2  H   GLY A   1      12.488 -16.893 -27.841  1.00 43.77           H  
ATOM      3  H2  GLY A   1      11.557 -15.582 -27.474  1.00 43.77           H  
ATOM      4  H3  GLY A   1      11.083 -16.600 -28.662  1.00 43.77           H  
ATOM      5  CA  GLY A   1      10.788 -17.329 -26.765  1.00 43.77           C  
ATOM      6  HA2 GLY A   1      11.299 -17.297 -25.803  1.00 43.77           H  
ATOM      7  HA3 GLY A   1      10.680 -18.363 -27.093  1.00 43.77           H  
ATOM      8  C   GLY A   1       9.424 -16.702 -26.601  1.00 43.77           C  
ATOM      9  O   GLY A   1       9.331 -15.486 -26.681  1.00 43.77           O  
ATOM     10  N   ILE A   2       8.379 -17.506 -26.424  1.00 51.77           N  
ATOM     11  H   ILE A   2       8.523 -18.503 -26.356  1.00 51.77           H  
ATOM     12  CA  ILE A   2       7.054 -17.018 -26.018  1.00 51.77           C  
ATOM     13  HA  ILE A   2       6.765 -16.188 -26.663  1.00 51.77           H  
ATOM     14  C   ILE A   2       7.200 -16.465 -24.597  1.00 51.77           C  
ATOM     15  CB  ILE A   2       5.965 -18.131 -26.113  1.00 51.77           C  
ATOM     16  HB  ILE A   2       5.339 -18.074 -25.222  1.00 51.77           H  
ATOM     17  O   ILE A   2       7.348 -17.236 -23.653  1.00 51.77           O  
ATOM     18  CG1 ILE A   2       6.553 -19.566 -26.192  1.00 51.77           C  
ATOM     19 HG12 ILE A   2       7.213 -19.715 -25.337  1.00 51.77           H  
ATOM     20 HG13 ILE A   2       7.135 -19.677 -27.107  1.00 51.77           H  
ATOM     21  CG2 ILE A   2       5.050 -17.843 -27.315  1.00 51.77           C  
ATOM     22 HG21 ILE A   2       4.206 -18.533 -27.325  1.00 51.77           H  
ATOM     23 HG22 ILE A   2       4.643 -16.835 -27.239  1.00 51.77           H  
ATOM     24 HG23 ILE A   2       5.604 -17.939 -28.248  1.00 51.77           H  
ATOM     25  CD1 ILE A   2       5.522 -20.699 -26.171  1.00 51.77           C  
ATOM     26 HD11 ILE A   2       4.870 -20.592 -25.304  1.00 51.77           H  
ATOM     27 HD12 ILE A   2       6.040 -21.656 -26.108  1.00 51.77           H  
ATOM     28 HD13 ILE A   2       4.923 -20.689 -27.082  1.00 51.77           H  
ATOM     29  N   SER A   3       7.264 -15.139 -24.454  1.00 60.37           N  
ATOM     30  H   SER A   3       7.198 -14.559 -25.278  1.00 60.37           H  
ATOM     31  CA  SER A   3       7.185 -14.484 -23.146  1.00 60.37           C  
ATOM     32  HA  SER A   3       7.967 -14.858 -22.486  1.00 60.37           H  
ATOM     33  C   SER A   3       5.820 -14.831 -22.568  1.00 60.37           C  
ATOM     34  CB  SER A   3       7.342 -12.962 -23.294  1.00 60.37           C  
ATOM     35  HB2 SER A   3       8.369 -12.732 -23.578  1.00 60.37           H  
ATOM     36  HB3 SER A   3       6.674 -12.600 -24.075  1.00 60.37           H  
ATOM     37  O   SER A   3       4.814 -14.332 -23.064  1.00 60.37           O  
ATOM     38  OG  SER A   3       7.029 -12.296 -22.084  1.00 60.37           O  
ATOM     39  HG  SER A   3       6.095 -12.431 -21.908  1.00 60.37           H  
ATOM     40  N   GLN A   4       5.771 -15.712 -21.570  1.00 68.27           N  
ATOM     41  H   GLN A   4       6.629 -16.105 -21.210  1.00 68.27           H  
ATOM     42  CA  GLN A   4       4.521 -15.980 -20.868  1.00 68.27           C  
ATOM     43  HA  GLN A   4       3.768 -16.293 -21.591  1.00 68.27           H  
ATOM     44  C   GLN A   4       4.047 -14.675 -20.228  1.00 68.27           C  
ATOM     45  CB  GLN A   4       4.692 -17.099 -19.828  1.00 68.27           C  
ATOM     46  HB2 GLN A   4       5.550 -16.887 -19.190  1.00 68.27           H  
ATOM     47  HB3 GLN A   4       3.799 -17.128 -19.203  1.00 68.27           H  
ATOM     48  O   GLN A   4       4.827 -13.986 -19.568  1.00 68.27           O  
ATOM     49  CG  GLN A   4       4.864 -18.473 -20.494  1.00 68.27           C  
ATOM     50  HG2 GLN A   4       4.023 -18.662 -21.161  1.00 68.27           H  
ATOM     51  HG3 GLN A   4       5.778 -18.473 -21.088  1.00 68.27           H  
ATOM     52  CD  GLN A   4       4.919 -19.606 -19.473  1.00 68.27           C  
ATOM     53  NE2 GLN A   4       5.973 -20.391 -19.449  1.00 68.27           N  
ATOM     54 HE21 GLN A   4       6.761 -20.225 -20.059  1.00 68.27           H  
ATOM     55 HE22 GLN A   4       5.971 -21.096 -18.726  1.00 68.27           H  
ATOM     56  OE1 GLN A   4       4.014 -19.820 -18.686  1.00 68.27           O  
ATOM     57  N   THR A   5       2.789 -14.314 -20.467  1.00 75.45           N  
ATOM     58  H   THR A   5       2.222 -14.845 -21.112  1.00 75.45           H  
ATOM     59  CA  THR A   5       2.134 -13.233 -19.733  1.00 75.45           C  
ATOM     60  HA  THR A   5       2.704 -12.315 -19.872  1.00 75.45           H  
ATOM     61  C   THR A   5       2.093 -13.641 -18.258  1.00 75.45           C  
ATOM     62  CB  THR A   5       0.716 -12.983 -20.262  1.00 75.45           C  
ATOM     63  HB  THR A   5       0.083 -13.847 -20.057  1.00 75.45           H  
ATOM     64  O   THR A   5       1.585 -14.730 -17.966  1.00 75.45           O  
ATOM     65  CG2 THR A   5       0.079 -11.734 -19.659  1.00 75.45           C  
ATOM     66 HG21 THR A   5      -0.020 -11.849 -18.579  1.00 75.45           H  
ATOM     67 HG22 THR A   5      -0.918 -11.585 -20.073  1.00 75.45           H  
ATOM     68 HG23 THR A   5       0.692 -10.857 -19.867  1.00 75.45           H  
ATOM     69  OG1 THR A   5       0.772 -12.774 -21.656  1.00 75.45           O  
ATOM     70  HG1 THR A   5      -0.048 -12.338 -21.901  1.00 75.45           H  
ATOM     71  N   PRO A   6       2.655 -12.838 -17.338  1.00 85.18           N  
ATOM     72  CA  PRO A   6       2.555 -13.103 -15.911  1.00 85.18           C  
ATOM     73  HA  PRO A   6       3.112 -14.011 -15.677  1.00 85.18           H  
ATOM     74  C   PRO A   6       1.089 -13.262 -15.507  1.00 85.18           C  
ATOM     75  CB  PRO A   6       3.210 -11.907 -15.218  1.00 85.18           C  
ATOM     76  HB2 PRO A   6       2.459 -11.139 -15.033  1.00 85.18           H  
ATOM     77  HB3 PRO A   6       3.711 -12.189 -14.293  1.00 85.18           H  
ATOM     78  O   PRO A   6       0.227 -12.528 -15.989  1.00 85.18           O  
ATOM     79  CG  PRO A   6       4.190 -11.383 -16.263  1.00 85.18           C  
ATOM     80  HG2 PRO A   6       4.407 -10.325 -16.119  1.00 85.18           H  
ATOM     81  HG3 PRO A   6       5.106 -11.972 -16.240  1.00 85.18           H  
ATOM     82  CD  PRO A   6       3.439 -11.637 -17.567  1.00 85.18           C  
ATOM     83  HD2 PRO A   6       4.153 -11.779 -18.378  1.00 85.18           H  
ATOM     84  HD3 PRO A   6       2.771 -10.802 -17.779  1.00 85.18           H  
ATOM     85  N   LYS A   7       0.804 -14.246 -14.655  1.00 89.25           N  
ATOM     86  H   LYS A   7       1.572 -14.742 -14.227  1.00 89.25           H  
ATOM     87  CA  LYS A   7      -0.542 -14.438 -14.109  1.00 89.25           C  
ATOM     88  HA  LYS A   7      -1.276 -14.211 -14.882  1.00 89.25           H  
ATOM     89  C   LYS A   7      -0.780 -13.455 -12.972  1.00 89.25           C  
ATOM     90  CB  LYS A   7      -0.745 -15.878 -13.623  1.00 89.25           C  
ATOM     91  HB2 LYS A   7      -1.703 -15.935 -13.108  1.00 89.25           H  
ATOM     92  HB3 LYS A   7       0.039 -16.131 -12.909  1.00 89.25           H  
ATOM     93  O   LYS A   7       0.147 -13.148 -12.224  1.00 89.25           O  
ATOM     94  CG  LYS A   7      -0.746 -16.884 -14.780  1.00 89.25           C  
ATOM     95  HG2 LYS A   7      -1.511 -16.600 -15.504  1.00 89.25           H  
ATOM     96  HG3 LYS A   7       0.227 -16.885 -15.271  1.00 89.25           H  
ATOM     97  CD  LYS A   7      -1.050 -18.286 -14.245  1.00 89.25           C  
ATOM     98  HD2 LYS A   7      -0.278 -18.567 -13.528  1.00 89.25           H  
ATOM     99  HD3 LYS A   7      -2.016 -18.271 -13.741  1.00 89.25           H  
ATOM    100  CE  LYS A   7      -1.082 -19.293 -15.396  1.00 89.25           C  
ATOM    101  HE2 LYS A   7      -1.829 -18.965 -16.119  1.00 89.25           H  
ATOM    102  HE3 LYS A   7      -0.110 -19.285 -15.891  1.00 89.25           H  
ATOM    103  NZ  LYS A   7      -1.405 -20.651 -14.897  1.00 89.25           N  
ATOM    104  HZ1 LYS A   7      -2.301 -20.642 -14.432  1.00 89.25           H  
ATOM    105  HZ2 LYS A   7      -1.436 -21.312 -15.660  1.00 89.25           H  
ATOM    106  HZ3 LYS A   7      -0.706 -20.948 -14.231  1.00 89.25           H  
ATOM    107  N   ASP A   8      -2.029 -13.038 -12.819  1.00 93.70           N  
ATOM    108  H   ASP A   8      -2.716 -13.231 -13.533  1.00 93.70           H  
ATOM    109  CA  ASP A   8      -2.465 -12.289 -11.648  1.00 93.70           C  
ATOM    110  HA  ASP A   8      -1.843 -11.399 -11.555  1.00 93.70           H  
ATOM    111  C   ASP A   8      -2.290 -13.142 -10.381  1.00 93.70           C  
ATOM    112  CB  ASP A   8      -3.923 -11.838 -11.815  1.00 93.70           C  
ATOM    113  HB2 ASP A   8      -4.245 -11.370 -10.884  1.00 93.70           H  
ATOM    114  HB3 ASP A   8      -4.546 -12.717 -11.981  1.00 93.70           H  
ATOM    115  O   ASP A   8      -2.577 -14.344 -10.370  1.00 93.70           O  
ATOM    116  CG  ASP A   8      -4.152 -10.837 -12.954  1.00 93.70           C  
ATOM    117  OD1 ASP A   8      -3.158 -10.329 -13.522  1.00 93.70           O  
ATOM    118  OD2 ASP A   8      -5.339 -10.573 -13.236  1.00 93.70           O  
ATOM    119  N   VAL A   9      -1.814 -12.511  -9.311  1.00 96.83           N  
ATOM    120  H   VAL A   9      -1.609 -11.527  -9.409  1.00 96.83           H  
ATOM    121  CA  VAL A   9      -1.557 -13.120  -8.006  1.00 96.83           C  
ATOM    122  HA  VAL A   9      -1.912 -14.150  -8.015  1.00 96.83           H  
ATOM    123  C   VAL A   9      -2.331 -12.351  -6.944  1.00 96.83           C  
ATOM    124  CB  VAL A   9      -0.050 -13.148  -7.677  1.00 96.83           C  
ATOM    125  HB  VAL A   9       0.338 -12.130  -7.664  1.00 96.83           H  
ATOM    126  O   VAL A   9      -2.115 -11.157  -6.734  1.00 96.83           O  
ATOM    127  CG1 VAL A   9       0.213 -13.780  -6.302  1.00 96.83           C  
ATOM    128 HG11 VAL A   9      -0.203 -14.786  -6.261  1.00 96.83           H  
ATOM    129 HG12 VAL A   9      -0.232 -13.174  -5.513  1.00 96.83           H  
ATOM    130 HG13 VAL A   9       1.286 -13.826  -6.118  1.00 96.83           H  
ATOM    131  CG2 VAL A   9       0.739 -13.955  -8.716  1.00 96.83           C  
ATOM    132 HG21 VAL A   9       0.667 -13.470  -9.690  1.00 96.83           H  
ATOM    133 HG22 VAL A   9       1.791 -13.993  -8.436  1.00 96.83           H  
ATOM    134 HG23 VAL A   9       0.340 -14.967  -8.789  1.00 96.83           H  
ATOM    135  N   THR A  10      -3.205 -13.054  -6.232  1.00 97.73           N  
ATOM    136  H   THR A  10      -3.349 -14.027  -6.462  1.00 97.73           H  
ATOM    137  CA  THR A  10      -3.839 -12.539  -5.017  1.00 97.73           C  
ATOM    138  HA  THR A  10      -4.034 -11.473  -5.138  1.00 97.73           H  
ATOM    139  C   THR A  10      -2.885 -12.732  -3.842  1.00 97.73           C  
ATOM    140  CB  THR A  10      -5.181 -13.235  -4.760  1.00 97.73           C  
ATOM    141  HB  THR A  10      -5.024 -14.307  -4.648  1.00 97.73           H  
ATOM    142  O   THR A  10      -2.476 -13.855  -3.563  1.00 97.73           O  
ATOM    143  CG2 THR A  10      -5.894 -12.696  -3.529  1.00 97.73           C  
ATOM    144 HG21 THR A  10      -6.891 -13.133  -3.480  1.00 97.73           H  
ATOM    145 HG22 THR A  10      -5.974 -11.610  -3.587  1.00 97.73           H  
ATOM    146 HG23 THR A  10      -5.354 -12.975  -2.624  1.00 97.73           H  
ATOM    147  OG1 THR A  10      -6.075 -13.003  -5.828  1.00 97.73           O  
ATOM    148  HG1 THR A  10      -6.893 -13.441  -5.581  1.00 97.73           H  
ATOM    149  N   VAL A  11      -2.522 -11.640  -3.168  1.00 98.29           N  
ATOM    150  H   VAL A  11      -2.917 -10.751  -3.438  1.00 98.29           H  
ATOM    151  CA  VAL A  11      -1.633 -11.651  -1.994  1.00 98.29           C  
ATOM    152  HA  VAL A  11      -0.931 -12.481  -2.078  1.00 98.29           H  
ATOM    153  C   VAL A  11      -2.459 -11.869  -0.733  1.00 98.29           C  
ATOM    154  CB  VAL A  11      -0.828 -10.340  -1.892  1.00 98.29           C  
ATOM    155  HB  VAL A  11      -1.507  -9.517  -1.668  1.00 98.29           H  
ATOM    156  O   VAL A  11      -2.223 -12.811   0.015  1.00 98.29           O  
ATOM    157  CG1 VAL A  11       0.208 -10.399  -0.767  1.00 98.29           C  
ATOM    158 HG11 VAL A  11       0.913 -11.210  -0.952  1.00 98.29           H  
ATOM    159 HG12 VAL A  11      -0.281 -10.566   0.192  1.00 98.29           H  
ATOM    160 HG13 VAL A  11       0.752  -9.456  -0.715  1.00 98.29           H  
ATOM    161  CG2 VAL A  11      -0.113 -10.005  -3.206  1.00 98.29           C  
ATOM    162 HG21 VAL A  11       0.433  -9.069  -3.093  1.00 98.29           H  
ATOM    163 HG22 VAL A  11      -0.834  -9.869  -4.012  1.00 98.29           H  
ATOM    164 HG23 VAL A  11       0.570 -10.811  -3.474  1.00 98.29           H  
ATOM    165  N   VAL A  12      -3.477 -11.026  -0.550  1.00 98.12           N  
ATOM    166  H   VAL A  12      -3.624 -10.311  -1.248  1.00 98.12           H  
ATOM    167  CA  VAL A  12      -4.536 -11.197   0.449  1.00 98.12           C  
ATOM    168  HA  VAL A  12      -4.578 -12.248   0.734  1.00 98.12           H  
ATOM    169  C   VAL A  12      -5.878 -10.842  -0.176  1.00 98.12           C  
ATOM    170  CB  VAL A  12      -4.303 -10.381   1.740  1.00 98.12           C  
ATOM    171  HB  VAL A  12      -5.127 -10.603   2.418  1.00 98.12           H  
ATOM    172  O   VAL A  12      -5.945 -10.028  -1.101  1.00 98.12           O  
ATOM    173  CG1 VAL A  12      -3.009 -10.782   2.449  1.00 98.12           C  
ATOM    174 HG11 VAL A  12      -2.993 -11.860   2.612  1.00 98.12           H  
ATOM    175 HG12 VAL A  12      -2.946 -10.289   3.420  1.00 98.12           H  
ATOM    176 HG13 VAL A  12      -2.138 -10.505   1.856  1.00 98.12           H  
ATOM    177  CG2 VAL A  12      -4.274  -8.865   1.532  1.00 98.12           C  
ATOM    178 HG21 VAL A  12      -4.194  -8.368   2.499  1.00 98.12           H  
ATOM    179 HG22 VAL A  12      -5.187  -8.523   1.044  1.00 98.12           H  
ATOM    180 HG23 VAL A  12      -3.401  -8.604   0.933  1.00 98.12           H  
ATOM    181  N   GLU A  13      -6.951 -11.435   0.334  1.00 97.27           N  
ATOM    182  H   GLU A  13      -6.839 -12.104   1.082  1.00 97.27           H  
ATOM    183  CA  GLU A  13      -8.327 -11.162  -0.076  1.00 97.27           C  
ATOM    184  HA  GLU A  13      -8.416 -10.120  -0.383  1.00 97.27           H  
ATOM    185  C   GLU A  13      -9.255 -11.392   1.112  1.00 97.27           C  
ATOM    186  CB  GLU A  13      -8.682 -12.045  -1.277  1.00 97.27           C  
ATOM    187  HB2 GLU A  13      -8.528 -13.094  -1.025  1.00 97.27           H  
ATOM    188  HB3 GLU A  13      -7.986 -11.771  -2.070  1.00 97.27           H  
ATOM    189  O   GLU A  13      -9.094 -12.370   1.840  1.00 97.27           O  
ATOM    190  CG  GLU A  13     -10.098 -11.857  -1.835  1.00 97.27           C  
ATOM    191  HG2 GLU A  13     -10.810 -12.399  -1.212  1.00 97.27           H  
ATOM    192  HG3 GLU A  13     -10.355 -10.798  -1.817  1.00 97.27           H  
ATOM    193  CD  GLU A  13     -10.148 -12.376  -3.279  1.00 97.27           C  
ATOM    194  OE1 GLU A  13     -10.315 -11.538  -4.204  1.00 97.27           O  
ATOM    195  OE2 GLU A  13      -9.874 -13.577  -3.486  1.00 97.27           O  
ATOM    196  N   LYS A  14     -10.188 -10.457   1.327  1.00 96.90           N  
ATOM    197  H   LYS A  14     -10.215  -9.677   0.686  1.00 96.90           H  
ATOM    198  CA  LYS A  14     -11.114 -10.450   2.473  1.00 96.90           C  
ATOM    199  HA  LYS A  14     -11.492  -9.433   2.575  1.00 96.90           H  
ATOM    200  C   LYS A  14     -10.406 -10.706   3.814  1.00 96.90           C  
ATOM    201  CB  LYS A  14     -12.297 -11.404   2.202  1.00 96.90           C  
ATOM    202  HB2 LYS A  14     -12.999 -11.347   3.034  1.00 96.90           H  
ATOM    203  HB3 LYS A  14     -11.920 -12.426   2.159  1.00 96.90           H  
ATOM    204  O   LYS A  14     -10.882 -11.466   4.654  1.00 96.90           O  
ATOM    205  CG  LYS A  14     -13.059 -11.113   0.895  1.00 96.90           C  
ATOM    206  HG2 LYS A  14     -13.843 -11.861   0.777  1.00 96.90           H  
ATOM    207  HG3 LYS A  14     -12.382 -11.204   0.046  1.00 96.90           H  
ATOM    208  CD  LYS A  14     -13.705  -9.718   0.877  1.00 96.90           C  
ATOM    209  HD2 LYS A  14     -12.949  -8.958   1.073  1.00 96.90           H  
ATOM    210  HD3 LYS A  14     -14.468  -9.671   1.653  1.00 96.90           H  
ATOM    211  CE  LYS A  14     -14.339  -9.412  -0.483  1.00 96.90           C  
ATOM    212  HE2 LYS A  14     -15.088 -10.171  -0.709  1.00 96.90           H  
ATOM    213  HE3 LYS A  14     -13.563  -9.479  -1.246  1.00 96.90           H  
ATOM    214  NZ  LYS A  14     -14.953  -8.055  -0.502  1.00 96.90           N  
ATOM    215  HZ1 LYS A  14     -15.291  -7.828  -1.426  1.00 96.90           H  
ATOM    216  HZ2 LYS A  14     -15.736  -8.002   0.133  1.00 96.90           H  
ATOM    217  HZ3 LYS A  14     -14.304  -7.334  -0.220  1.00 96.90           H  
ATOM    218  N   TYR A  15      -9.254 -10.064   3.998  1.00 98.20           N  
ATOM    219  H   TYR A  15      -8.987  -9.380   3.304  1.00 98.20           H  
ATOM    220  CA  TYR A  15      -8.382 -10.265   5.148  1.00 98.20           C  
ATOM    221  HA  TYR A  15      -8.612 -11.227   5.605  1.00 98.20           H  
ATOM    222  C   TYR A  15      -8.608  -9.180   6.202  1.00 98.20           C  
ATOM    223  CB  TYR A  15      -6.925 -10.331   4.679  1.00 98.20           C  
ATOM    224  HB2 TYR A  15      -6.815 -11.192   4.020  1.00 98.20           H  
ATOM    225  HB3 TYR A  15      -6.686  -9.442   4.096  1.00 98.20           H  
ATOM    226  O   TYR A  15      -8.446  -7.994   5.929  1.00 98.20           O  
ATOM    227  CG  TYR A  15      -5.931 -10.461   5.814  1.00 98.20           C  
ATOM    228  CD1 TYR A  15      -5.207  -9.338   6.264  1.00 98.20           C  
ATOM    229  HD1 TYR A  15      -5.346  -8.377   5.791  1.00 98.20           H  
ATOM    230  CD2 TYR A  15      -5.753 -11.710   6.436  1.00 98.20           C  
ATOM    231  HD2 TYR A  15      -6.311 -12.570   6.098  1.00 98.20           H  
ATOM    232  CE1 TYR A  15      -4.295  -9.468   7.329  1.00 98.20           C  
ATOM    233  HE1 TYR A  15      -3.731  -8.610   7.665  1.00 98.20           H  
ATOM    234  CE2 TYR A  15      -4.844 -11.841   7.501  1.00 98.20           C  
ATOM    235  HE2 TYR A  15      -4.696 -12.791   7.992  1.00 98.20           H  
ATOM    236  OH  TYR A  15      -3.226 -10.878   8.967  1.00 98.20           O  
ATOM    237  HH  TYR A  15      -2.788 -10.062   9.220  1.00 98.20           H  
ATOM    238  CZ  TYR A  15      -4.111 -10.723   7.948  1.00 98.20           C  
ATOM    239  N   GLN A  16      -8.962  -9.585   7.417  1.00 98.18           N  
ATOM    240  H   GLN A  16      -9.038 -10.577   7.590  1.00 98.18           H  
ATOM    241  CA  GLN A  16      -9.092  -8.695   8.566  1.00 98.18           C  
ATOM    242  HA  GLN A  16      -9.297  -7.679   8.229  1.00 98.18           H  
ATOM    243  C   GLN A  16      -7.772  -8.693   9.339  1.00 98.18           C  
ATOM    244  CB  GLN A  16     -10.287  -9.182   9.407  1.00 98.18           C  
ATOM    245  HB2 GLN A  16     -11.186  -9.136   8.793  1.00 98.18           H  
ATOM    246  HB3 GLN A  16     -10.129 -10.224   9.684  1.00 98.18           H  
ATOM    247  O   GLN A  16      -7.420  -9.708   9.938  1.00 98.18           O  
ATOM    248  CG  GLN A  16     -10.538  -8.383  10.691  1.00 98.18           C  
ATOM    249  HG2 GLN A  16     -11.444  -8.754  11.169  1.00 98.18           H  
ATOM    250  HG3 GLN A  16      -9.711  -8.546  11.381  1.00 98.18           H  
ATOM    251  CD  GLN A  16     -10.707  -6.895  10.432  1.00 98.18           C  
ATOM    252  NE2 GLN A  16      -9.777  -6.107  10.895  1.00 98.18           N  
ATOM    253 HE21 GLN A  16      -9.817  -5.113  10.719  1.00 98.18           H  
ATOM    254 HE22 GLN A  16      -8.978  -6.475  11.391  1.00 98.18           H  
ATOM    255  OE1 GLN A  16     -11.649  -6.434   9.807  1.00 98.18           O  
ATOM    256  N   ALA A  17      -7.048  -7.571   9.341  1.00 98.17           N  
ATOM    257  H   ALA A  17      -7.387  -6.746   8.867  1.00 98.17           H  
ATOM    258  CA  ALA A  17      -5.861  -7.454  10.183  1.00 98.17           C  
ATOM    259  HA  ALA A  17      -5.260  -8.352  10.048  1.00 98.17           H  
ATOM    260  C   ALA A  17      -6.253  -7.388  11.668  1.00 98.17           C  
ATOM    261  CB  ALA A  17      -5.017  -6.260   9.734  1.00 98.17           C  
ATOM    262  HB1 ALA A  17      -4.692  -6.424   8.707  1.00 98.17           H  
ATOM    263  HB2 ALA A  17      -4.134  -6.180  10.368  1.00 98.17           H  
ATOM    264  HB3 ALA A  17      -5.598  -5.341   9.804  1.00 98.17           H  
ATOM    265  O   ALA A  17      -7.324  -6.890  12.019  1.00 98.17           O  
ATOM    266  N   ASP A  18      -5.379  -7.884  12.537  1.00 96.64           N  
ATOM    267  H   ASP A  18      -4.522  -8.299  12.199  1.00 96.64           H  
ATOM    268  CA  ASP A  18      -5.621  -8.054  13.976  1.00 96.64           C  
ATOM    269  HA  ASP A  18      -6.658  -7.800  14.199  1.00 96.64           H  
ATOM    270  C   ASP A  18      -4.753  -7.131  14.852  1.00 96.64           C  
ATOM    271  CB  ASP A  18      -5.416  -9.536  14.325  1.00 96.64           C  
ATOM    272  HB2 ASP A  18      -6.058 -10.142  13.685  1.00 96.64           H  
ATOM    273  HB3 ASP A  18      -5.728  -9.700  15.356  1.00 96.64           H  
ATOM    274  O   ASP A  18      -4.654  -7.316  16.067  1.00 96.64           O  
ATOM    275  CG  ASP A  18      -3.964 -10.008  14.166  1.00 96.64           C  
ATOM    276  OD1 ASP A  18      -3.097  -9.195  13.751  1.00 96.64           O  
ATOM    277  OD2 ASP A  18      -3.714 -11.192  14.465  1.00 96.64           O  
ATOM    278  N   GLY A  19      -4.082  -6.153  14.234  1.00 96.38           N  
ATOM    279  H   GLY A  19      -4.245  -6.021  13.246  1.00 96.38           H  
ATOM    280  CA  GLY A  19      -3.208  -5.220  14.935  1.00 96.38           C  
ATOM    281  HA2 GLY A  19      -3.006  -4.372  14.280  1.00 96.38           H  
ATOM    282  HA3 GLY A  19      -3.725  -4.855  15.822  1.00 96.38           H  
ATOM    283  C   GLY A  19      -1.864  -5.814  15.372  1.00 96.38           C  
ATOM    284  O   GLY A  19      -1.150  -5.165  16.137  1.00 96.38           O  
ATOM    285  N   THR A  20      -1.488  -7.007  14.892  1.00 96.69           N  
ATOM    286  H   THR A  20      -2.168  -7.568  14.400  1.00 96.69           H  
ATOM    287  CA  THR A  20      -0.172  -7.625  15.160  1.00 96.69           C  
ATOM    288  HA  THR A  20       0.285  -7.113  16.007  1.00 96.69           H  
ATOM    289  C   THR A  20       0.832  -7.477  14.012  1.00 96.69           C  
ATOM    290  CB  THR A  20      -0.305  -9.095  15.577  1.00 96.69           C  
ATOM    291  HB  THR A  20       0.673  -9.430  15.921  1.00 96.69           H  
ATOM    292  O   THR A  20       2.012  -7.787  14.179  1.00 96.69           O  
ATOM    293  CG2 THR A  20      -1.294  -9.296  16.726  1.00 96.69           C  
ATOM    294 HG21 THR A  20      -2.304  -9.040  16.408  1.00 96.69           H  
ATOM    295 HG22 THR A  20      -1.011  -8.671  17.573  1.00 96.69           H  
ATOM    296 HG23 THR A  20      -1.281 -10.344  17.026  1.00 96.69           H  
ATOM    297  OG1 THR A  20      -0.680  -9.923  14.508  1.00 96.69           O  
ATOM    298  HG1 THR A  20      -1.601  -9.773  14.283  1.00 96.69           H  
ATOM    299  N   GLY A  21       0.382  -6.923  12.883  1.00 96.08           N  
ATOM    300  H   GLY A  21      -0.615  -6.767  12.826  1.00 96.08           H  
ATOM    301  CA  GLY A  21       1.176  -6.748  11.669  1.00 96.08           C  
ATOM    302  HA2 GLY A  21       2.211  -6.525  11.928  1.00 96.08           H  
ATOM    303  HA3 GLY A  21       0.779  -5.911  11.094  1.00 96.08           H  
ATOM    304  C   GLY A  21       1.168  -7.996  10.794  1.00 96.08           C  
ATOM    305  O   GLY A  21       0.860  -9.097  11.237  1.00 96.08           O  
ATOM    306  N   PHE A  22       1.485  -7.825   9.516  1.00 97.96           N  
ATOM    307  H   PHE A  22       1.774  -6.909   9.204  1.00 97.96           H  
ATOM    308  CA  PHE A  22       1.619  -8.943   8.583  1.00 97.96           C  
ATOM    309  HA  PHE A  22       2.090  -9.774   9.108  1.00 97.96           H  
ATOM    310  C   PHE A  22       2.520  -8.555   7.416  1.00 97.96           C  
ATOM    311  CB  PHE A  22       0.241  -9.417   8.086  1.00 97.96           C  
ATOM    312  HB2 PHE A  22       0.373 -10.363   7.560  1.00 97.96           H  
ATOM    313  HB3 PHE A  22      -0.402  -9.624   8.941  1.00 97.96           H  
ATOM    314  O   PHE A  22       2.672  -7.373   7.097  1.00 97.96           O  
ATOM    315  CG  PHE A  22      -0.463  -8.446   7.163  1.00 97.96           C  
ATOM    316  CD1 PHE A  22      -1.213  -7.383   7.696  1.00 97.96           C  
ATOM    317  HD1 PHE A  22      -1.296  -7.262   8.765  1.00 97.96           H  
ATOM    318  CD2 PHE A  22      -0.361  -8.604   5.769  1.00 97.96           C  
ATOM    319  HD2 PHE A  22       0.196  -9.435   5.363  1.00 97.96           H  
ATOM    320  CE1 PHE A  22      -1.852  -6.478   6.833  1.00 97.96           C  
ATOM    321  HE1 PHE A  22      -2.431  -5.665   7.245  1.00 97.96           H  
ATOM    322  CE2 PHE A  22      -0.999  -7.699   4.907  1.00 97.96           C  
ATOM    323  HE2 PHE A  22      -0.935  -7.834   3.837  1.00 97.96           H  
ATOM    324  CZ  PHE A  22      -1.737  -6.630   5.440  1.00 97.96           C  
ATOM    325  HZ  PHE A  22      -2.226  -5.935   4.774  1.00 97.96           H  
ATOM    326  N   SER A  23       3.106  -9.551   6.759  1.00 97.78           N  
ATOM    327  H   SER A  23       2.956 -10.506   7.051  1.00 97.78           H  
ATOM    328  CA  SER A  23       3.934  -9.347   5.577  1.00 97.78           C  
ATOM    329  HA  SER A  23       3.572  -8.462   5.053  1.00 97.78           H  
ATOM    330  C   SER A  23       3.842 -10.525   4.613  1.00 97.78           C  
ATOM    331  CB  SER A  23       5.389  -9.081   5.978  1.00 97.78           C  
ATOM    332  HB2 SER A  23       5.954  -8.795   5.090  1.00 97.78           H  
ATOM    333  HB3 SER A  23       5.419  -8.261   6.696  1.00 97.78           H  
ATOM    334  O   SER A  23       3.664 -11.676   5.010  1.00 97.78           O  
ATOM    335  OG  SER A  23       5.991 -10.211   6.573  1.00 97.78           O  
ATOM    336  HG  SER A  23       6.903 -10.003   6.790  1.00 97.78           H  
ATOM    337  N   HIS A  24       3.988 -10.222   3.328  1.00 98.12           N  
ATOM    338  H   HIS A  24       4.032  -9.246   3.072  1.00 98.12           H  
ATOM    339  CA  HIS A  24       4.092 -11.190   2.247  1.00 98.12           C  
ATOM    340  HA  HIS A  24       4.309 -12.176   2.657  1.00 98.12           H  
ATOM    341  C   HIS A  24       5.229 -10.781   1.322  1.00 98.12           C  
ATOM    342  CB  HIS A  24       2.775 -11.258   1.466  1.00 98.12           C  
ATOM    343  HB2 HIS A  24       2.889 -11.953   0.634  1.00 98.12           H  
ATOM    344  HB3 HIS A  24       2.556 -10.273   1.054  1.00 98.12           H  
ATOM    345  O   HIS A  24       5.382  -9.603   1.003  1.00 98.12           O  
ATOM    346  CG  HIS A  24       1.612 -11.703   2.309  1.00 98.12           C  
ATOM    347  CD2 HIS A  24       0.768 -10.890   3.014  1.00 98.12           C  
ATOM    348  HD2 HIS A  24       0.812  -9.812   3.048  1.00 98.12           H  
ATOM    349  ND1 HIS A  24       1.233 -13.000   2.561  1.00 98.12           N  
ATOM    350  HD1 HIS A  24       1.667 -13.835   2.194  1.00 98.12           H  
ATOM    351  CE1 HIS A  24       0.185 -12.968   3.401  1.00 98.12           C  
ATOM    352  HE1 HIS A  24      -0.335 -13.834   3.784  1.00 98.12           H  
ATOM    353  NE2 HIS A  24      -0.131 -11.702   3.708  1.00 98.12           N  
ATOM    354  N   THR A  25       6.002 -11.756   0.856  1.00 97.76           N  
ATOM    355  H   THR A  25       5.855 -12.701   1.180  1.00 97.76           H  
ATOM    356  CA  THR A  25       6.966 -11.549  -0.224  1.00 97.76           C  
ATOM    357  HA  THR A  25       7.315 -10.517  -0.206  1.00 97.76           H  
ATOM    358  C   THR A  25       6.271 -11.806  -1.554  1.00 97.76           C  
ATOM    359  CB  THR A  25       8.188 -12.455  -0.061  1.00 97.76           C  
ATOM    360  HB  THR A  25       7.891 -13.496  -0.187  1.00 97.76           H  
ATOM    361  O   THR A  25       5.687 -12.870  -1.759  1.00 97.76           O  
ATOM    362  CG2 THR A  25       9.290 -12.116  -1.057  1.00 97.76           C  
ATOM    363 HG21 THR A  25      10.157 -12.750  -0.874  1.00 97.76           H  
ATOM    364 HG22 THR A  25       9.578 -11.071  -0.945  1.00 97.76           H  
ATOM    365 HG23 THR A  25       8.943 -12.288  -2.076  1.00 97.76           H  
ATOM    366  OG1 THR A  25       8.739 -12.290   1.225  1.00 97.76           O  
ATOM    367  HG1 THR A  25       9.170 -11.433   1.254  1.00 97.76           H  
ATOM    368  N   ILE A  26       6.331 -10.833  -2.454  1.00 97.09           N  
ATOM    369  H   ILE A  26       6.847  -9.996  -2.222  1.00 97.09           H  
ATOM    370  CA  ILE A  26       5.731 -10.886  -3.785  1.00 97.09           C  
ATOM    371  HA  ILE A  26       5.327 -11.883  -3.956  1.00 97.09           H  
ATOM    372  C   ILE A  26       6.805 -10.655  -4.842  1.00 97.09           C  
ATOM    373  CB  ILE A  26       4.564  -9.881  -3.914  1.00 97.09           C  
ATOM    374  HB  ILE A  26       4.155  -9.977  -4.919  1.00 97.09           H  
ATOM    375  O   ILE A  26       7.798  -9.980  -4.573  1.00 97.09           O  
ATOM    376  CG1 ILE A  26       5.010  -8.415  -3.713  1.00 97.09           C  
ATOM    377 HG12 ILE A  26       5.260  -8.251  -2.665  1.00 97.09           H  
ATOM    378 HG13 ILE A  26       5.903  -8.231  -4.311  1.00 97.09           H  
ATOM    379  CG2 ILE A  26       3.459 -10.257  -2.913  1.00 97.09           C  
ATOM    380 HG21 ILE A  26       2.592  -9.615  -3.068  1.00 97.09           H  
ATOM    381 HG22 ILE A  26       3.162 -11.296  -3.055  1.00 97.09           H  
ATOM    382 HG23 ILE A  26       3.807 -10.124  -1.888  1.00 97.09           H  
ATOM    383  CD1 ILE A  26       3.979  -7.366  -4.137  1.00 97.09           C  
ATOM    384 HD11 ILE A  26       3.035  -7.499  -3.609  1.00 97.09           H  
ATOM    385 HD12 ILE A  26       4.374  -6.377  -3.905  1.00 97.09           H  
ATOM    386 HD13 ILE A  26       3.809  -7.434  -5.212  1.00 97.09           H  
ATOM    387  N   ASN A  27       6.571 -11.186  -6.043  1.00 96.11           N  
ATOM    388  H   ASN A  27       5.692 -11.656  -6.207  1.00 96.11           H  
ATOM    389  CA  ASN A  27       7.350 -10.814  -7.218  1.00 96.11           C  
ATOM    390  HA  ASN A  27       8.177 -10.192  -6.874  1.00 96.11           H  
ATOM    391  C   ASN A  27       6.497  -9.970  -8.163  1.00 96.11           C  
ATOM    392  CB  ASN A  27       7.939 -12.039  -7.932  1.00 96.11           C  
ATOM    393  HB2 ASN A  27       8.567 -11.689  -8.751  1.00 96.11           H  
ATOM    394  HB3 ASN A  27       7.131 -12.638  -8.351  1.00 96.11           H  
ATOM    395  O   ASN A  27       5.297 -10.233  -8.293  1.00 96.11           O  
ATOM    396  CG  ASN A  27       8.815 -12.893  -7.037  1.00 96.11           C  
ATOM    397  ND2 ASN A  27       8.447 -14.137  -6.829  1.00 96.11           N  
ATOM    398 HD21 ASN A  27       7.602 -14.495  -7.249  1.00 96.11           H  
ATOM    399 HD22 ASN A  27       9.055 -14.652  -6.208  1.00 96.11           H  
ATOM    400  OD1 ASN A  27       9.822 -12.498  -6.486  1.00 96.11           O  
ATOM    401  N   VAL A  28       7.105  -8.984  -8.821  1.00 96.15           N  
ATOM    402  H   VAL A  28       8.100  -8.873  -8.688  1.00 96.15           H  
ATOM    403  CA  VAL A  28       6.399  -8.070  -9.732  1.00 96.15           C  
ATOM    404  HA  VAL A  28       5.451  -8.524 -10.022  1.00 96.15           H  
ATOM    405  C   VAL A  28       7.210  -7.853 -11.006  1.00 96.15           C  
ATOM    406  CB  VAL A  28       6.076  -6.717  -9.056  1.00 96.15           C  
ATOM    407  HB  VAL A  28       6.999  -6.164  -8.885  1.00 96.15           H  
ATOM    408  O   VAL A  28       8.273  -7.241 -10.986  1.00 96.15           O  
ATOM    409  CG1 VAL A  28       5.150  -5.874  -9.948  1.00 96.15           C  
ATOM    410 HG11 VAL A  28       4.238  -6.425 -10.176  1.00 96.15           H  
ATOM    411 HG12 VAL A  28       5.661  -5.619 -10.876  1.00 96.15           H  
ATOM    412 HG13 VAL A  28       4.896  -4.944  -9.439  1.00 96.15           H  
ATOM    413  CG2 VAL A  28       5.371  -6.884  -7.702  1.00 96.15           C  
ATOM    414 HG21 VAL A  28       4.474  -7.493  -7.817  1.00 96.15           H  
ATOM    415 HG22 VAL A  28       6.045  -7.359  -6.989  1.00 96.15           H  
ATOM    416 HG23 VAL A  28       5.106  -5.902  -7.313  1.00 96.15           H  
ATOM    417  N   ASP A  29       6.673  -8.285 -12.151  1.00 95.66           N  
ATOM    418  H   ASP A  29       5.801  -8.794 -12.122  1.00 95.66           H  
ATOM    419  CA  ASP A  29       7.189  -7.857 -13.457  1.00 95.66           C  
ATOM    420  HA  ASP A  29       8.277  -7.809 -13.418  1.00 95.66           H  
ATOM    421  C   ASP A  29       6.664  -6.444 -13.744  1.00 95.66           C  
ATOM    422  CB  ASP A  29       6.811  -8.881 -14.549  1.00 95.66           C  
ATOM    423  HB2 ASP A  29       5.725  -8.955 -14.608  1.00 95.66           H  
ATOM    424  HB3 ASP A  29       7.193  -9.858 -14.252  1.00 95.66           H  
ATOM    425  O   ASP A  29       5.618  -6.282 -14.366  1.00 95.66           O  
ATOM    426  CG  ASP A  29       7.362  -8.556 -15.954  1.00 95.66           C  
ATOM    427  OD1 ASP A  29       7.830  -7.422 -16.186  1.00 95.66           O  
ATOM    428  OD2 ASP A  29       7.276  -9.442 -16.851  1.00 95.66           O  
ATOM    429  N   TRP A  30       7.354  -5.409 -13.262  1.00 96.01           N  
ATOM    430  H   TRP A  30       8.134  -5.622 -12.656  1.00 96.01           H  
ATOM    431  CA  TRP A  30       6.917  -4.007 -13.351  1.00 96.01           C  
ATOM    432  HA  TRP A  30       5.973  -3.903 -12.816  1.00 96.01           H  
ATOM    433  C   TRP A  30       6.667  -3.483 -14.776  1.00 96.01           C  
ATOM    434  CB  TRP A  30       7.971  -3.134 -12.664  1.00 96.01           C  
ATOM    435  HB2 TRP A  30       7.750  -2.088 -12.877  1.00 96.01           H  
ATOM    436  HB3 TRP A  30       8.951  -3.350 -13.089  1.00 96.01           H  
ATOM    437  O   TRP A  30       5.995  -2.463 -14.940  1.00 96.01           O  
ATOM    438  CG  TRP A  30       8.035  -3.265 -11.177  1.00 96.01           C  
ATOM    439  CD1 TRP A  30       9.050  -3.808 -10.467  1.00 96.01           C  
ATOM    440  HD1 TRP A  30       9.946  -4.242 -10.885  1.00 96.01           H  
ATOM    441  CD2 TRP A  30       7.042  -2.846 -10.195  1.00 96.01           C  
ATOM    442  CE2 TRP A  30       7.544  -3.143  -8.893  1.00 96.01           C  
ATOM    443  CE3 TRP A  30       5.758  -2.259 -10.279  1.00 96.01           C  
ATOM    444  HE3 TRP A  30       5.339  -2.057 -11.254  1.00 96.01           H  
ATOM    445  NE1 TRP A  30       8.768  -3.736  -9.118  1.00 96.01           N  
ATOM    446  HE1 TRP A  30       9.373  -4.130  -8.411  1.00 96.01           H  
ATOM    447  CH2 TRP A  30       5.556  -2.248  -7.844  1.00 96.01           C  
ATOM    448  HH2 TRP A  30       4.993  -2.004  -6.955  1.00 96.01           H  
ATOM    449  CZ2 TRP A  30       6.824  -2.843  -7.730  1.00 96.01           C  
ATOM    450  HZ2 TRP A  30       7.255  -3.063  -6.765  1.00 96.01           H  
ATOM    451  CZ3 TRP A  30       5.022  -1.967  -9.114  1.00 96.01           C  
ATOM    452  HZ3 TRP A  30       4.039  -1.526  -9.194  1.00 96.01           H  
ATOM    453  N   ASP A  31       7.186  -4.158 -15.805  1.00 95.35           N  
ATOM    454  H   ASP A  31       7.686  -5.016 -15.618  1.00 95.35           H  
ATOM    455  CA  ASP A  31       6.924  -3.811 -17.206  1.00 95.35           C  
ATOM    456  HA  ASP A  31       6.838  -2.728 -17.294  1.00 95.35           H  
ATOM    457  C   ASP A  31       5.595  -4.402 -17.718  1.00 95.35           C  
ATOM    458  CB  ASP A  31       8.106  -4.259 -18.082  1.00 95.35           C  
ATOM    459  HB2 ASP A  31       8.280  -5.324 -17.930  1.00 95.35           H  
ATOM    460  HB3 ASP A  31       7.836  -4.115 -19.128  1.00 95.35           H  
ATOM    461  O   ASP A  31       5.081  -3.970 -18.751  1.00 95.35           O  
ATOM    462  CG  ASP A  31       9.411  -3.483 -17.832  1.00 95.35           C  
ATOM    463  OD1 ASP A  31       9.371  -2.271 -17.492  1.00 95.35           O  
ATOM    464  OD2 ASP A  31      10.493  -4.068 -18.044  1.00 95.35           O  
ATOM    465  N   LYS A  32       5.020  -5.384 -17.010  1.00 96.18           N  
ATOM    466  H   LYS A  32       5.519  -5.704 -16.192  1.00 96.18           H  
ATOM    467  CA  LYS A  32       3.769  -6.073 -17.386  1.00 96.18           C  
ATOM    468  HA  LYS A  32       3.323  -5.564 -18.241  1.00 96.18           H  
ATOM    469  C   LYS A  32       2.699  -6.082 -16.300  1.00 96.18           C  
ATOM    470  CB  LYS A  32       4.075  -7.519 -17.781  1.00 96.18           C  
ATOM    471  HB2 LYS A  32       3.144  -7.991 -18.096  1.00 96.18           H  
ATOM    472  HB3 LYS A  32       4.455  -8.053 -16.910  1.00 96.18           H  
ATOM    473  O   LYS A  32       1.543  -6.402 -16.591  1.00 96.18           O  
ATOM    474  CG  LYS A  32       5.098  -7.623 -18.915  1.00 96.18           C  
ATOM    475  HG2 LYS A  32       6.091  -7.400 -18.524  1.00 96.18           H  
ATOM    476  HG3 LYS A  32       4.857  -6.914 -19.707  1.00 96.18           H  
ATOM    477  CD  LYS A  32       5.068  -9.041 -19.486  1.00 96.18           C  
ATOM    478  HD2 LYS A  32       5.016  -9.751 -18.661  1.00 96.18           H  
ATOM    479  HD3 LYS A  32       4.178  -9.152 -20.105  1.00 96.18           H  
ATOM    480  CE  LYS A  32       6.316  -9.311 -20.319  1.00 96.18           C  
ATOM    481  HE2 LYS A  32       6.749  -8.355 -20.613  1.00 96.18           H  
ATOM    482  HE3 LYS A  32       6.048  -9.868 -21.217  1.00 96.18           H  
ATOM    483  NZ  LYS A  32       7.282 -10.082 -19.509  1.00 96.18           N  
ATOM    484  HZ1 LYS A  32       8.206 -10.099 -19.915  1.00 96.18           H  
ATOM    485  HZ2 LYS A  32       7.372  -9.654 -18.599  1.00 96.18           H  
ATOM    486  HZ3 LYS A  32       6.958 -11.018 -19.314  1.00 96.18           H  
ATOM    487  N   GLN A  33       3.063  -5.740 -15.072  1.00 97.53           N  
ATOM    488  H   GLN A  33       4.036  -5.518 -14.915  1.00 97.53           H  
ATOM    489  CA  GLN A  33       2.224  -5.828 -13.891  1.00 97.53           C  
ATOM    490  HA  GLN A  33       1.193  -5.968 -14.215  1.00 97.53           H  
ATOM    491  C   GLN A  33       2.263  -4.545 -13.065  1.00 97.53           C  
ATOM    492  CB  GLN A  33       2.631  -7.031 -13.020  1.00 97.53           C  
ATOM    493  HB2 GLN A  33       2.027  -7.034 -12.113  1.00 97.53           H  
ATOM    494  HB3 GLN A  33       3.675  -6.932 -12.722  1.00 97.53           H  
ATOM    495  O   GLN A  33       3.142  -3.692 -13.184  1.00 97.53           O  
ATOM    496  CG  GLN A  33       2.425  -8.377 -13.723  1.00 97.53           C  
ATOM    497  HG2 GLN A  33       1.392  -8.452 -14.061  1.00 97.53           H  
ATOM    498  HG3 GLN A  33       3.081  -8.448 -14.591  1.00 97.53           H  
ATOM    499  CD  GLN A  33       2.743  -9.539 -12.791  1.00 97.53           C  
ATOM    500  NE2 GLN A  33       1.778 -10.380 -12.479  1.00 97.53           N  
ATOM    501 HE21 GLN A  33       2.000 -11.124 -11.833  1.00 97.53           H  
ATOM    502 HE22 GLN A  33       0.834 -10.244 -12.810  1.00 97.53           H  
ATOM    503  OE1 GLN A  33       3.867  -9.717 -12.348  1.00 97.53           O  
ATOM    504  N   LYS A  34       1.267  -4.443 -12.197  1.00 97.93           N  
ATOM    505  H   LYS A  34       0.598  -5.200 -12.186  1.00 97.93           H  
ATOM    506  CA  LYS A  34       1.110  -3.421 -11.172  1.00 97.93           C  
ATOM    507  HA  LYS A  34       2.078  -2.971 -10.954  1.00 97.93           H  
ATOM    508  C   LYS A  34       0.604  -4.068  -9.893  1.00 97.93           C  
ATOM    509  CB  LYS A  34       0.158  -2.329 -11.682  1.00 97.93           C  
ATOM    510  HB2 LYS A  34       0.044  -1.556 -10.922  1.00 97.93           H  
ATOM    511  HB3 LYS A  34       0.605  -1.866 -12.562  1.00 97.93           H  
ATOM    512  O   LYS A  34       0.071  -5.178  -9.915  1.00 97.93           O  
ATOM    513  CG  LYS A  34      -1.242  -2.855 -12.026  1.00 97.93           C  
ATOM    514  HG2 LYS A  34      -1.178  -3.687 -12.728  1.00 97.93           H  
ATOM    515  HG3 LYS A  34      -1.738  -3.189 -11.115  1.00 97.93           H  
ATOM    516  CD  LYS A  34      -2.055  -1.738 -12.670  1.00 97.93           C  
ATOM    517  HD2 LYS A  34      -1.596  -1.463 -13.620  1.00 97.93           H  
ATOM    518  HD3 LYS A  34      -2.051  -0.867 -12.014  1.00 97.93           H  
ATOM    519  CE  LYS A  34      -3.490  -2.201 -12.903  1.00 97.93           C  
ATOM    520  HE2 LYS A  34      -3.971  -2.343 -11.935  1.00 97.93           H  
ATOM    521  HE3 LYS A  34      -3.477  -3.157 -13.426  1.00 97.93           H  
ATOM    522  NZ  LYS A  34      -4.219  -1.197 -13.703  1.00 97.93           N  
ATOM    523  HZ1 LYS A  34      -4.076  -0.278 -13.310  1.00 97.93           H  
ATOM    524  HZ2 LYS A  34      -3.845  -1.198 -14.642  1.00 97.93           H  
ATOM    525  HZ3 LYS A  34      -5.202  -1.423 -13.747  1.00 97.93           H  
ATOM    526  N   ILE A  35       0.722  -3.349  -8.788  1.00 98.72           N  
ATOM    527  H   ILE A  35       1.131  -2.429  -8.864  1.00 98.72           H  
ATOM    528  CA  ILE A  35       0.083  -3.730  -7.531  1.00 98.72           C  
ATOM    529  HA  ILE A  35      -0.179  -4.788  -7.569  1.00 98.72           H  
ATOM    530  C   ILE A  35      -1.204  -2.929  -7.391  1.00 98.72           C  
ATOM    531  CB  ILE A  35       1.033  -3.549  -6.336  1.00 98.72           C  
ATOM    532  HB  ILE A  35       1.315  -2.498  -6.283  1.00 98.72           H  
ATOM    533  O   ILE A  35      -1.222  -1.722  -7.631  1.00 98.72           O  
ATOM    534  CG1 ILE A  35       2.313  -4.393  -6.536  1.00 98.72           C  
ATOM    535 HG12 ILE A  35       2.068  -5.454  -6.489  1.00 98.72           H  
ATOM    536 HG13 ILE A  35       2.753  -4.186  -7.512  1.00 98.72           H  
ATOM    537  CG2 ILE A  35       0.332  -3.913  -5.011  1.00 98.72           C  
ATOM    538 HG21 ILE A  35      -0.544  -3.285  -4.850  1.00 98.72           H  
ATOM    539 HG22 ILE A  35       0.029  -4.960  -5.021  1.00 98.72           H  
ATOM    540 HG23 ILE A  35       1.000  -3.741  -4.167  1.00 98.72           H  
ATOM    541  CD1 ILE A  35       3.380  -4.068  -5.495  1.00 98.72           C  
ATOM    542 HD11 ILE A  35       4.329  -4.530  -5.768  1.00 98.72           H  
ATOM    543 HD12 ILE A  35       3.508  -2.987  -5.455  1.00 98.72           H  
ATOM    544 HD13 ILE A  35       3.084  -4.438  -4.513  1.00 98.72           H  
ATOM    545  N   VAL A  36      -2.275  -3.594  -6.975  1.00 98.75           N  
ATOM    546  H   VAL A  36      -2.177  -4.583  -6.797  1.00 98.75           H  
ATOM    547  CA  VAL A  36      -3.531  -2.954  -6.582  1.00 98.75           C  
ATOM    548  HA  VAL A  36      -3.371  -1.876  -6.550  1.00 98.75           H  
ATOM    549  C   VAL A  36      -3.908  -3.388  -5.174  1.00 98.75           C  
ATOM    550  CB  VAL A  36      -4.669  -3.210  -7.588  1.00 98.75           C  
ATOM    551  HB  VAL A  36      -5.571  -2.730  -7.209  1.00 98.75           H  
ATOM    552  O   VAL A  36      -3.742  -4.552  -4.811  1.00 98.75           O  
ATOM    553  CG1 VAL A  36      -4.350  -2.581  -8.950  1.00 98.75           C  
ATOM    554 HG11 VAL A  36      -5.204  -2.698  -9.617  1.00 98.75           H  
ATOM    555 HG12 VAL A  36      -3.480  -3.065  -9.393  1.00 98.75           H  
ATOM    556 HG13 VAL A  36      -4.144  -1.518  -8.821  1.00 98.75           H  
ATOM    557  CG2 VAL A  36      -4.973  -4.701  -7.785  1.00 98.75           C  
ATOM    558 HG21 VAL A  36      -4.085  -5.225  -8.137  1.00 98.75           H  
ATOM    559 HG22 VAL A  36      -5.767  -4.826  -8.522  1.00 98.75           H  
ATOM    560 HG23 VAL A  36      -5.304  -5.146  -6.847  1.00 98.75           H  
ATOM    561  N   ALA A  37      -4.440  -2.468  -4.378  1.00 98.78           N  
ATOM    562  H   ALA A  37      -4.540  -1.524  -4.722  1.00 98.78           H  
ATOM    563  CA  ALA A  37      -4.985  -2.786  -3.064  1.00 98.78           C  
ATOM    564  HA  ALA A  37      -5.221  -3.850  -3.032  1.00 98.78           H  
ATOM    565  C   ALA A  37      -6.287  -2.026  -2.827  1.00 98.78           C  
ATOM    566  CB  ALA A  37      -3.944  -2.503  -1.975  1.00 98.78           C  
ATOM    567  HB1 ALA A  37      -4.339  -2.818  -1.009  1.00 98.78           H  
ATOM    568  HB2 ALA A  37      -3.028  -3.056  -2.182  1.00 98.78           H  
ATOM    569  HB3 ALA A  37      -3.721  -1.437  -1.925  1.00 98.78           H  
ATOM    570  O   ALA A  37      -6.398  -0.863  -3.205  1.00 98.78           O  
ATOM    571  N   SER A  38      -7.260  -2.667  -2.188  1.00 98.48           N  
ATOM    572  H   SER A  38      -7.079  -3.614  -1.888  1.00 98.48           H  
ATOM    573  CA  SER A  38      -8.456  -2.013  -1.662  1.00 98.48           C  
ATOM    574  HA  SER A  38      -8.375  -0.935  -1.803  1.00 98.48           H  
ATOM    575  C   SER A  38      -8.527  -2.291  -0.170  1.00 98.48           C  
ATOM    576  CB  SER A  38      -9.716  -2.475  -2.392  1.00 98.48           C  
ATOM    577  HB2 SER A  38      -9.669  -2.151  -3.432  1.00 98.48           H  
ATOM    578  HB3 SER A  38      -9.781  -3.563  -2.364  1.00 98.48           H  
ATOM    579  O   SER A  38      -8.627  -3.443   0.253  1.00 98.48           O  
ATOM    580  OG  SER A  38     -10.861  -1.909  -1.776  1.00 98.48           O  
ATOM    581  HG  SER A  38     -10.751  -0.957  -1.728  1.00 98.48           H  
ATOM    582  N   ILE A  39      -8.430  -1.221   0.611  1.00 98.72           N  
ATOM    583  H   ILE A  39      -8.343  -0.309   0.185  1.00 98.72           H  
ATOM    584  CA  ILE A  39      -8.270  -1.275   2.058  1.00 98.72           C  
ATOM    585  HA  ILE A  39      -8.430  -2.295   2.406  1.00 98.72           H  
ATOM    586  C   ILE A  39      -9.335  -0.383   2.683  1.00 98.72           C  
ATOM    587  CB  ILE A  39      -6.842  -0.854   2.475  1.00 98.72           C  
ATOM    588  HB  ILE A  39      -6.719   0.211   2.282  1.00 98.72           H  
ATOM    589  O   ILE A  39      -9.366   0.825   2.445  1.00 98.72           O  
ATOM    590  CG1 ILE A  39      -5.767  -1.617   1.661  1.00 98.72           C  
ATOM    591 HG12 ILE A  39      -5.899  -1.409   0.599  1.00 98.72           H  
ATOM    592 HG13 ILE A  39      -5.893  -2.688   1.814  1.00 98.72           H  
ATOM    593  CG2 ILE A  39      -6.690  -1.101   3.986  1.00 98.72           C  
ATOM    594 HG21 ILE A  39      -7.439  -0.538   4.543  1.00 98.72           H  
ATOM    595 HG22 ILE A  39      -5.709  -0.776   4.332  1.00 98.72           H  
ATOM    596 HG23 ILE A  39      -6.806  -2.162   4.209  1.00 98.72           H  
ATOM    597  CD1 ILE A  39      -4.322  -1.232   1.991  1.00 98.72           C  
ATOM    598 HD11 ILE A  39      -3.643  -1.749   1.314  1.00 98.72           H  
ATOM    599 HD12 ILE A  39      -4.181  -0.156   1.888  1.00 98.72           H  
ATOM    600 HD13 ILE A  39      -4.085  -1.525   3.014  1.00 98.72           H  
ATOM    601  N   ASP A  40     -10.210  -0.997   3.465  1.00 98.76           N  
ATOM    602  H   ASP A  40     -10.067  -1.977   3.661  1.00 98.76           H  
ATOM    603  CA  ASP A  40     -11.168  -0.326   4.327  1.00 98.76           C  
ATOM    604  HA  ASP A  40     -11.412   0.657   3.925  1.00 98.76           H  
ATOM    605  C   ASP A  40     -10.532  -0.153   5.710  1.00 98.76           C  
ATOM    606  CB  ASP A  40     -12.465  -1.144   4.360  1.00 98.76           C  
ATOM    607  HB2 ASP A  40     -12.250  -2.152   4.716  1.00 98.76           H  
ATOM    608  HB3 ASP A  40     -12.848  -1.228   3.342  1.00 98.76           H  
ATOM    609  O   ASP A  40     -10.260  -1.119   6.420  1.00 98.76           O  
ATOM    610  CG  ASP A  40     -13.553  -0.526   5.243  1.00 98.76           C  
ATOM    611  OD1 ASP A  40     -13.257   0.418   6.010  1.00 98.76           O  
ATOM    612  OD2 ASP A  40     -14.697  -1.007   5.163  1.00 98.76           O  
ATOM    613  N   PHE A  41     -10.261   1.092   6.089  1.00 98.48           N  
ATOM    614  H   PHE A  41     -10.541   1.838   5.468  1.00 98.48           H  
ATOM    615  CA  PHE A  41      -9.700   1.438   7.392  1.00 98.48           C  
ATOM    616  HA  PHE A  41      -9.373   0.520   7.879  1.00 98.48           H  
ATOM    617  C   PHE A  41     -10.746   2.037   8.343  1.00 98.48           C  
ATOM    618  CB  PHE A  41      -8.440   2.293   7.208  1.00 98.48           C  
ATOM    619  HB2 PHE A  41      -7.744   1.749   6.570  1.00 98.48           H  
ATOM    620  HB3 PHE A  41      -7.955   2.415   8.176  1.00 98.48           H  
ATOM    621  O   PHE A  41     -10.393   2.706   9.315  1.00 98.48           O  
ATOM    622  CG  PHE A  41      -8.685   3.664   6.612  1.00 98.48           C  
ATOM    623  CD1 PHE A  41      -8.583   3.861   5.223  1.00 98.48           C  
ATOM    624  HD1 PHE A  41      -8.367   3.027   4.573  1.00 98.48           H  
ATOM    625  CD2 PHE A  41      -8.998   4.750   7.449  1.00 98.48           C  
ATOM    626  HD2 PHE A  41      -9.056   4.609   8.518  1.00 98.48           H  
ATOM    627  CE1 PHE A  41      -8.803   5.138   4.680  1.00 98.48           C  
ATOM    628  HE1 PHE A  41      -8.738   5.281   3.611  1.00 98.48           H  
ATOM    629  CE2 PHE A  41      -9.204   6.028   6.908  1.00 98.48           C  
ATOM    630  HE2 PHE A  41      -9.432   6.858   7.560  1.00 98.48           H  
ATOM    631  CZ  PHE A  41      -9.102   6.222   5.524  1.00 98.48           C  
ATOM    632  HZ  PHE A  41      -9.263   7.212   5.122  1.00 98.48           H  
ATOM    633  N   SER A  42     -12.039   1.793   8.114  1.00 98.21           N  
ATOM    634  H   SER A  42     -12.296   1.237   7.311  1.00 98.21           H  
ATOM    635  CA  SER A  42     -13.130   2.226   9.002  1.00 98.21           C  
ATOM    636  HA  SER A  42     -13.090   3.312   9.090  1.00 98.21           H  
ATOM    637  C   SER A  42     -13.030   1.653  10.419  1.00 98.21           C  
ATOM    638  CB  SER A  42     -14.490   1.855   8.408  1.00 98.21           C  
ATOM    639  HB2 SER A  42     -15.280   2.226   9.061  1.00 98.21           H  
ATOM    640  HB3 SER A  42     -14.605   2.312   7.426  1.00 98.21           H  
ATOM    641  O   SER A  42     -13.610   2.226  11.337  1.00 98.21           O  
ATOM    642  OG  SER A  42     -14.606   0.457   8.290  1.00 98.21           O  
ATOM    643  HG  SER A  42     -14.283   0.235   7.413  1.00 98.21           H  
ATOM    644  N   ASN A  43     -12.254   0.582  10.609  1.00 96.83           N  
ATOM    645  H   ASN A  43     -11.936   0.101   9.780  1.00 96.83           H  
ATOM    646  CA  ASN A  43     -11.842  -0.002  11.888  1.00 96.83           C  
ATOM    647  HA  ASN A  43     -12.286   0.577  12.698  1.00 96.83           H  
ATOM    648  C   ASN A  43     -10.313   0.040  12.111  1.00 96.83           C  
ATOM    649  CB  ASN A  43     -12.391  -1.441  11.961  1.00 96.83           C  
ATOM    650  HB2 ASN A  43     -13.475  -1.419  11.843  1.00 96.83           H  
ATOM    651  HB3 ASN A  43     -12.161  -1.860  12.941  1.00 96.83           H  
ATOM    652  O   ASN A  43      -9.804  -0.591  13.035  1.00 96.83           O  
ATOM    653  CG  ASN A  43     -11.818  -2.375  10.900  1.00 96.83           C  
ATOM    654  ND2 ASN A  43     -12.116  -3.650  10.999  1.00 96.83           N  
ATOM    655 HD21 ASN A  43     -11.782  -4.268  10.273  1.00 96.83           H  
ATOM    656 HD22 ASN A  43     -12.685  -4.001  11.757  1.00 96.83           H  
ATOM    657  OD1 ASN A  43     -11.143  -1.964   9.968  1.00 96.83           O  
ATOM    658  N   GLY A  44      -9.570   0.758  11.265  1.00 95.13           N  
ATOM    659  H   GLY A  44     -10.052   1.320  10.577  1.00 95.13           H  
ATOM    660  CA  GLY A  44      -8.113   0.681  11.182  1.00 95.13           C  
ATOM    661  HA2 GLY A  44      -7.794   1.149  10.251  1.00 95.13           H  
ATOM    662  HA3 GLY A  44      -7.821  -0.369  11.155  1.00 95.13           H  
ATOM    663  C   GLY A  44      -7.355   1.355  12.325  1.00 95.13           C  
ATOM    664  O   GLY A  44      -6.192   1.015  12.543  1.00 95.13           O  
ATOM    665  N   GLY A  45      -7.999   2.261  13.064  1.00 96.31           N  
ATOM    666  H   GLY A  45      -8.977   2.419  12.866  1.00 96.31           H  
ATOM    667  CA  GLY A  45      -7.400   3.111  14.091  1.00 96.31           C  
ATOM    668  HA2 GLY A  45      -6.622   2.555  14.615  1.00 96.31           H  
ATOM    669  HA3 GLY A  45      -8.173   3.377  14.812  1.00 96.31           H  
ATOM    670  C   GLY A  45      -6.787   4.410  13.552  1.00 96.31           C  
ATOM    671  O   GLY A  45      -6.758   4.675  12.348  1.00 96.31           O  
ATOM    672  N   ASP A  46      -6.277   5.231  14.470  1.00 97.63           N  
ATOM    673  H   ASP A  46      -6.319   4.963  15.443  1.00 97.63           H  
ATOM    674  CA  ASP A  46      -5.576   6.475  14.148  1.00 97.63           C  
ATOM    675  HA  ASP A  46      -5.812   6.750  13.120  1.00 97.63           H  
ATOM    676  C   ASP A  46      -4.056   6.297  14.218  1.00 97.63           C  
ATOM    677  CB  ASP A  46      -6.051   7.626  15.052  1.00 97.63           C  
ATOM    678  HB2 ASP A  46      -5.397   8.483  14.893  1.00 97.63           H  
ATOM    679  HB3 ASP A  46      -5.961   7.323  16.096  1.00 97.63           H  
ATOM    680  O   ASP A  46      -3.543   5.662  15.139  1.00 97.63           O  
ATOM    681  CG  ASP A  46      -7.489   8.077  14.770  1.00 97.63           C  
ATOM    682  OD1 ASP A  46      -7.980   7.845  13.645  1.00 97.63           O  
ATOM    683  OD2 ASP A  46      -8.094   8.721  15.653  1.00 97.63           O  
ATOM    684  N   ASP A  47      -3.348   6.884  13.246  1.00 97.18           N  
ATOM    685  H   ASP A  47      -3.862   7.228  12.448  1.00 97.18           H  
ATOM    686  CA  ASP A  47      -1.893   6.755  13.071  1.00 97.18           C  
ATOM    687  HA  ASP A  47      -1.657   7.196  12.102  1.00 97.18           H  
ATOM    688  C   ASP A  47      -1.448   5.286  12.963  1.00 97.18           C  
ATOM    689  CB  ASP A  47      -1.142   7.588  14.129  1.00 97.18           C  
ATOM    690  HB2 ASP A  47      -1.572   8.589  14.155  1.00 97.18           H  
ATOM    691  HB3 ASP A  47      -1.280   7.137  15.111  1.00 97.18           H  
ATOM    692  O   ASP A  47      -0.487   4.852  13.600  1.00 97.18           O  
ATOM    693  CG  ASP A  47       0.361   7.728  13.845  1.00 97.18           C  
ATOM    694  OD1 ASP A  47       0.764   7.875  12.668  1.00 97.18           O  
ATOM    695  OD2 ASP A  47       1.168   7.767  14.800  1.00 97.18           O  
ATOM    696  N   LYS A  48      -2.189   4.499  12.171  1.00 98.18           N  
ATOM    697  H   LYS A  48      -2.967   4.918  11.682  1.00 98.18           H  
ATOM    698  CA  LYS A  48      -1.916   3.074  11.945  1.00 98.18           C  
ATOM    699  HA  LYS A  48      -1.077   2.777  12.574  1.00 98.18           H  
ATOM    700  C   LYS A  48      -1.460   2.798  10.521  1.00 98.18           C  
ATOM    701  CB  LYS A  48      -3.131   2.216  12.330  1.00 98.18           C  
ATOM    702  HB2 LYS A  48      -2.897   1.179  12.091  1.00 98.18           H  
ATOM    703  HB3 LYS A  48      -3.992   2.514  11.731  1.00 98.18           H  
ATOM    704  O   LYS A  48      -2.045   3.308   9.576  1.00 98.18           O  
ATOM    705  CG  LYS A  48      -3.514   2.286  13.816  1.00 98.18           C  
ATOM    706  HG2 LYS A  48      -3.880   3.283  14.062  1.00 98.18           H  
ATOM    707  HG3 LYS A  48      -4.310   1.568  14.011  1.00 98.18           H  
ATOM    708  CD  LYS A  48      -2.330   1.930  14.715  1.00 98.18           C  
ATOM    709  HD2 LYS A  48      -1.866   1.025  14.325  1.00 98.18           H  
ATOM    710  HD3 LYS A  48      -1.602   2.741  14.700  1.00 98.18           H  
ATOM    711  CE  LYS A  48      -2.757   1.683  16.155  1.00 98.18           C  
ATOM    712  HE2 LYS A  48      -3.111   2.622  16.579  1.00 98.18           H  
ATOM    713  HE3 LYS A  48      -3.577   0.964  16.151  1.00 98.18           H  
ATOM    714  NZ  LYS A  48      -1.608   1.143  16.921  1.00 98.18           N  
ATOM    715  HZ1 LYS A  48      -0.828   1.784  16.900  1.00 98.18           H  
ATOM    716  HZ2 LYS A  48      -1.859   0.946  17.879  1.00 98.18           H  
ATOM    717  HZ3 LYS A  48      -1.291   0.283  16.497  1.00 98.18           H  
ATOM    718  N   ASP A  49      -0.415   1.996  10.386  1.00 98.22           N  
ATOM    719  H   ASP A  49      -0.061   1.561  11.226  1.00 98.22           H  
ATOM    720  CA  ASP A  49       0.166   1.521   9.136  1.00 98.22           C  
ATOM    721  HA  ASP A  49       0.336   2.371   8.475  1.00 98.22           H  
ATOM    722  C   ASP A  49      -0.790   0.530   8.462  1.00 98.22           C  
ATOM    723  CB  ASP A  49       1.527   0.884   9.443  1.00 98.22           C  
ATOM    724  HB2 ASP A  49       1.388   0.010  10.080  1.00 98.22           H  
ATOM    725  HB3 ASP A  49       2.137   1.601   9.992  1.00 98.22           H  
ATOM    726  O   ASP A  49      -1.058  -0.553   8.986  1.00 98.22           O  
ATOM    727  CG  ASP A  49       2.265   0.469   8.171  1.00 98.22           C  
ATOM    728  OD1 ASP A  49       1.934  -0.593   7.611  1.00 98.22           O  
ATOM    729  OD2 ASP A  49       3.215   1.174   7.781  1.00 98.22           O  
ATOM    730  N   ILE A  50      -1.337   0.924   7.316  1.00 98.53           N  
ATOM    731  H   ILE A  50      -1.069   1.832   6.963  1.00 98.53           H  
ATOM    732  CA  ILE A  50      -2.261   0.112   6.512  1.00 98.53           C  
ATOM    733  HA  ILE A  50      -2.588  -0.748   7.096  1.00 98.53           H  
ATOM    734  C   ILE A  50      -1.600  -0.463   5.262  1.00 98.53           C  
ATOM    735  CB  ILE A  50      -3.515   0.919   6.122  1.00 98.53           C  
ATOM    736  HB  ILE A  50      -4.123   0.277   5.484  1.00 98.53           H  
ATOM    737  O   ILE A  50      -2.159  -1.345   4.623  1.00 98.53           O  
ATOM    738  CG1 ILE A  50      -3.188   2.208   5.332  1.00 98.53           C  
ATOM    739 HG12 ILE A  50      -2.419   1.999   4.588  1.00 98.53           H  
ATOM    740 HG13 ILE A  50      -2.804   2.967   6.014  1.00 98.53           H  
ATOM    741  CG2 ILE A  50      -4.343   1.226   7.375  1.00 98.53           C  
ATOM    742 HG21 ILE A  50      -5.287   1.698   7.105  1.00 98.53           H  
ATOM    743 HG22 ILE A  50      -3.787   1.876   8.050  1.00 98.53           H  
ATOM    744 HG23 ILE A  50      -4.568   0.290   7.886  1.00 98.53           H  
ATOM    745  CD1 ILE A  50      -4.395   2.784   4.584  1.00 98.53           C  
ATOM    746 HD11 ILE A  50      -5.186   3.061   5.280  1.00 98.53           H  
ATOM    747 HD12 ILE A  50      -4.777   2.047   3.877  1.00 98.53           H  
ATOM    748 HD13 ILE A  50      -4.084   3.673   4.036  1.00 98.53           H  
ATOM    749  N   LEU A  51      -0.446   0.065   4.862  1.00 98.58           N  
ATOM    750  H   LEU A  51      -0.002   0.756   5.451  1.00 98.58           H  
ATOM    751  CA  LEU A  51       0.298  -0.451   3.724  1.00 98.58           C  
ATOM    752  HA  LEU A  51       0.228  -1.539   3.748  1.00 98.58           H  
ATOM    753  C   LEU A  51       1.765  -0.050   3.843  1.00 98.58           C  
ATOM    754  CB  LEU A  51      -0.336   0.053   2.410  1.00 98.58           C  
ATOM    755  HB2 LEU A  51      -0.280   1.141   2.375  1.00 98.58           H  
ATOM    756  HB3 LEU A  51      -1.392  -0.219   2.390  1.00 98.58           H  
ATOM    757  O   LEU A  51       2.107   1.127   3.741  1.00 98.58           O  
ATOM    758  CG  LEU A  51       0.331  -0.499   1.142  1.00 98.58           C  
ATOM    759  HG  LEU A  51       1.401  -0.297   1.164  1.00 98.58           H  
ATOM    760  CD1 LEU A  51       0.110  -2.005   1.002  1.00 98.58           C  
ATOM    761 HD11 LEU A  51       0.524  -2.336   0.049  1.00 98.58           H  
ATOM    762 HD12 LEU A  51      -0.955  -2.236   1.040  1.00 98.58           H  
ATOM    763 HD13 LEU A  51       0.623  -2.536   1.803  1.00 98.58           H  
ATOM    764  CD2 LEU A  51      -0.257   0.195  -0.088  1.00 98.58           C  
ATOM    765 HD21 LEU A  51      -0.086   1.270  -0.020  1.00 98.58           H  
ATOM    766 HD22 LEU A  51       0.226  -0.182  -0.990  1.00 98.58           H  
ATOM    767 HD23 LEU A  51      -1.330   0.008  -0.143  1.00 98.58           H  
ATOM    768  N   ALA A  52       2.628  -1.045   3.970  1.00 98.15           N  
ATOM    769  H   ALA A  52       2.254  -1.971   4.119  1.00 98.15           H  
ATOM    770  CA  ALA A  52       4.068  -0.915   3.917  1.00 98.15           C  
ATOM    771  HA  ALA A  52       4.303   0.139   3.766  1.00 98.15           H  
ATOM    772  C   ALA A  52       4.626  -1.711   2.736  1.00 98.15           C  
ATOM    773  CB  ALA A  52       4.669  -1.346   5.256  1.00 98.15           C  
ATOM    774  HB1 ALA A  52       5.745  -1.172   5.249  1.00 98.15           H  
ATOM    775  HB2 ALA A  52       4.470  -2.404   5.431  1.00 98.15           H  
ATOM    776  HB3 ALA A  52       4.222  -0.762   6.061  1.00 98.15           H  
ATOM    777  O   ALA A  52       4.119  -2.788   2.412  1.00 98.15           O  
ATOM    778  N   MET A  53       5.676  -1.190   2.097  1.00 97.78           N  
ATOM    779  H   MET A  53       6.052  -0.321   2.448  1.00 97.78           H  
ATOM    780  CA  MET A  53       6.422  -1.906   1.060  1.00 97.78           C  
ATOM    781  HA  MET A  53       6.251  -2.974   1.201  1.00 97.78           H  
ATOM    782  C   MET A  53       7.918  -1.639   1.165  1.00 97.78           C  
ATOM    783  CB  MET A  53       5.964  -1.545  -0.353  1.00 97.78           C  
ATOM    784  HB2 MET A  53       6.622  -2.071  -1.045  1.00 97.78           H  
ATOM    785  HB3 MET A  53       6.079  -0.472  -0.505  1.00 97.78           H  
ATOM    786  O   MET A  53       8.324  -0.503   1.393  1.00 97.78           O  
ATOM    787  CG  MET A  53       4.535  -1.972  -0.681  1.00 97.78           C  
ATOM    788  HG2 MET A  53       4.491  -3.061  -0.685  1.00 97.78           H  
ATOM    789  HG3 MET A  53       3.863  -1.601   0.093  1.00 97.78           H  
ATOM    790  SD  MET A  53       3.924  -1.348  -2.267  1.00 97.78           S  
ATOM    791  CE  MET A  53       5.101  -2.066  -3.440  1.00 97.78           C  
ATOM    792  HE1 MET A  53       4.983  -3.150  -3.450  1.00 97.78           H  
ATOM    793  HE2 MET A  53       6.124  -1.809  -3.166  1.00 97.78           H  
ATOM    794  HE3 MET A  53       4.908  -1.664  -4.435  1.00 97.78           H  
ATOM    795  N   THR A  54       8.743  -2.658   0.953  1.00 95.83           N  
ATOM    796  H   THR A  54       8.358  -3.576   0.780  1.00 95.83           H  
ATOM    797  CA  THR A  54      10.205  -2.520   0.974  1.00 95.83           C  
ATOM    798  HA  THR A  54      10.472  -1.525   0.620  1.00 95.83           H  
ATOM    799  C   THR A  54      10.881  -3.526   0.051  1.00 95.83           C  
ATOM    800  CB  THR A  54      10.729  -2.649   2.412  1.00 95.83           C  
ATOM    801  HB  THR A  54      10.188  -1.932   3.029  1.00 95.83           H  
ATOM    802  O   THR A  54      10.351  -4.612  -0.189  1.00 95.83           O  
ATOM    803  CG2 THR A  54      10.534  -4.031   3.028  1.00 95.83           C  
ATOM    804 HG21 THR A  54      11.108  -4.781   2.485  1.00 95.83           H  
ATOM    805 HG22 THR A  54       9.476  -4.293   3.014  1.00 95.83           H  
ATOM    806 HG23 THR A  54      10.869  -4.010   4.065  1.00 95.83           H  
ATOM    807  OG1 THR A  54      12.091  -2.315   2.478  1.00 95.83           O  
ATOM    808  HG1 THR A  54      12.177  -1.728   3.232  1.00 95.83           H  
ATOM    809  N   THR A  55      12.063  -3.163  -0.444  1.00 93.99           N  
ATOM    810  H   THR A  55      12.413  -2.243  -0.218  1.00 93.99           H  
ATOM    811  CA  THR A  55      13.013  -4.079  -1.100  1.00 93.99           C  
ATOM    812  HA  THR A  55      12.466  -4.889  -1.583  1.00 93.99           H  
ATOM    813  C   THR A  55      13.975  -4.735  -0.103  1.00 93.99           C  
ATOM    814  CB  THR A  55      13.825  -3.343  -2.175  1.00 93.99           C  
ATOM    815  HB  THR A  55      14.565  -4.020  -2.602  1.00 93.99           H  
ATOM    816  O   THR A  55      14.801  -5.560  -0.487  1.00 93.99           O  
ATOM    817  CG2 THR A  55      12.937  -2.820  -3.291  1.00 93.99           C  
ATOM    818 HG21 THR A  55      13.553  -2.372  -4.071  1.00 93.99           H  
ATOM    819 HG22 THR A  55      12.229  -2.080  -2.917  1.00 93.99           H  
ATOM    820 HG23 THR A  55      12.397  -3.668  -3.710  1.00 93.99           H  
ATOM    821  OG1 THR A  55      14.472  -2.206  -1.654  1.00 93.99           O  
ATOM    822  HG1 THR A  55      14.951  -1.810  -2.386  1.00 93.99           H  
ATOM    823  N   GLY A  56      13.896  -4.351   1.176  1.00 93.12           N  
ATOM    824  H   GLY A  56      13.201  -3.662   1.425  1.00 93.12           H  
ATOM    825  CA  GLY A  56      14.641  -4.965   2.267  1.00 93.12           C  
ATOM    826  HA2 GLY A  56      14.618  -4.294   3.125  1.00 93.12           H  
ATOM    827  HA3 GLY A  56      15.680  -5.105   1.966  1.00 93.12           H  
ATOM    828  C   GLY A  56      14.077  -6.316   2.706  1.00 93.12           C  
ATOM    829  O   GLY A  56      13.154  -6.867   2.112  1.00 93.12           O  
ATOM    830  N   ASP A  57      14.631  -6.837   3.797  1.00 91.54           N  
ATOM    831  H   ASP A  57      15.346  -6.314   4.283  1.00 91.54           H  
ATOM    832  CA  ASP A  57      14.223  -8.093   4.436  1.00 91.54           C  
ATOM    833  HA  ASP A  57      13.813  -8.760   3.678  1.00 91.54           H  
ATOM    834  C   ASP A  57      13.132  -7.912   5.509  1.00 91.54           C  
ATOM    835  CB  ASP A  57      15.473  -8.766   5.024  1.00 91.54           C  
ATOM    836  HB2 ASP A  57      16.151  -9.001   4.203  1.00 91.54           H  
ATOM    837  HB3 ASP A  57      15.181  -9.709   5.486  1.00 91.54           H  
ATOM    838  O   ASP A  57      12.554  -8.886   5.991  1.00 91.54           O  
ATOM    839  CG  ASP A  57      16.239  -7.922   6.059  1.00 91.54           C  
ATOM    840  OD1 ASP A  57      15.808  -6.784   6.383  1.00 91.54           O  
ATOM    841  OD2 ASP A  57      17.304  -8.408   6.496  1.00 91.54           O  
ATOM    842  N   SER A  58      12.841  -6.666   5.889  1.00 92.56           N  
ATOM    843  H   SER A  58      13.377  -5.916   5.474  1.00 92.56           H  
ATOM    844  CA  SER A  58      11.857  -6.302   6.904  1.00 92.56           C  
ATOM    845  HA  SER A  58      10.967  -6.918   6.772  1.00 92.56           H  
ATOM    846  C   SER A  58      11.458  -4.828   6.796  1.00 92.56           C  
ATOM    847  CB  SER A  58      12.440  -6.564   8.299  1.00 92.56           C  
ATOM    848  HB2 SER A  58      11.680  -6.370   9.055  1.00 92.56           H  
ATOM    849  HB3 SER A  58      12.749  -7.606   8.379  1.00 92.56           H  
ATOM    850  O   SER A  58      12.148  -4.017   6.182  1.00 92.56           O  
ATOM    851  OG  SER A  58      13.552  -5.723   8.534  1.00 92.56           O  
ATOM    852  HG  SER A  58      14.250  -6.008   7.939  1.00 92.56           H  
ATOM    853  N   PHE A  59      10.362  -4.457   7.459  1.00 94.08           N  
ATOM    854  H   PHE A  59       9.804  -5.169   7.909  1.00 94.08           H  
ATOM    855  CA  PHE A  59       9.908  -3.066   7.567  1.00 94.08           C  
ATOM    856  HA  PHE A  59      10.129  -2.544   6.636  1.00 94.08           H  
ATOM    857  C   PHE A  59      10.595  -2.276   8.692  1.00 94.08           C  
ATOM    858  CB  PHE A  59       8.395  -3.073   7.778  1.00 94.08           C  
ATOM    859  HB2 PHE A  59       8.191  -3.508   8.756  1.00 94.08           H  
ATOM    860  HB3 PHE A  59       8.035  -2.044   7.790  1.00 94.08           H  
ATOM    861  O   PHE A  59      10.254  -1.122   8.929  1.00 94.08           O  
ATOM    862  CG  PHE A  59       7.614  -3.826   6.724  1.00 94.08           C  
ATOM    863  CD1 PHE A  59       7.698  -3.441   5.374  1.00 94.08           C  
ATOM    864  HD1 PHE A  59       8.356  -2.638   5.075  1.00 94.08           H  
ATOM    865  CD2 PHE A  59       6.763  -4.879   7.102  1.00 94.08           C  
ATOM    866  HD2 PHE A  59       6.703  -5.187   8.136  1.00 94.08           H  
ATOM    867  CE1 PHE A  59       6.906  -4.087   4.412  1.00 94.08           C  
ATOM    868  HE1 PHE A  59       6.962  -3.796   3.373  1.00 94.08           H  
ATOM    869  CE2 PHE A  59       5.914  -5.469   6.154  1.00 94.08           C  
ATOM    870  HE2 PHE A  59       5.177  -6.196   6.462  1.00 94.08           H  
ATOM    871  CZ  PHE A  59       5.995  -5.078   4.809  1.00 94.08           C  
ATOM    872  HZ  PHE A  59       5.349  -5.537   4.075  1.00 94.08           H  
ATOM    873  N   THR A  60      11.527  -2.892   9.428  1.00 89.85           N  
ATOM    874  H   THR A  60      11.807  -3.830   9.179  1.00 89.85           H  
ATOM    875  CA  THR A  60      12.092  -2.306  10.653  1.00 89.85           C  
ATOM    876  HA  THR A  60      11.275  -2.044  11.324  1.00 89.85           H  
ATOM    877  C   THR A  60      12.870  -1.023  10.383  1.00 89.85           C  
ATOM    878  CB  THR A  60      13.003  -3.325  11.351  1.00 89.85           C  
ATOM    879  HB  THR A  60      13.820  -3.601  10.685  1.00 89.85           H  
ATOM    880  O   THR A  60      12.815  -0.094  11.187  1.00 89.85           O  
ATOM    881  CG2 THR A  60      13.586  -2.817  12.670  1.00 89.85           C  
ATOM    882 HG21 THR A  60      12.791  -2.439  13.312  1.00 89.85           H  
ATOM    883 HG22 THR A  60      14.304  -2.019  12.478  1.00 89.85           H  
ATOM    884 HG23 THR A  60      14.106  -3.632  13.173  1.00 89.85           H  
ATOM    885  OG1 THR A  60      12.259  -4.482  11.659  1.00 89.85           O  
ATOM    886  HG1 THR A  60      11.505  -4.217  12.191  1.00 89.85           H  
ATOM    887  N   ALA A  61      13.593  -0.953   9.265  1.00 91.36           N  
ATOM    888  H   ALA A  61      13.556  -1.719   8.607  1.00 91.36           H  
ATOM    889  CA  ALA A  61      14.280   0.262   8.865  1.00 91.36           C  
ATOM    890  HA  ALA A  61      14.375   0.923   9.726  1.00 91.36           H  
ATOM    891  C   ALA A  61      13.472   0.999   7.795  1.00 91.36           C  
ATOM    892  CB  ALA A  61      15.702  -0.068   8.411  1.00 91.36           C  
ATOM    893  HB1 ALA A  61      16.248   0.856   8.220  1.00 91.36           H  
ATOM    894  HB2 ALA A  61      16.218  -0.639   9.182  1.00 91.36           H  
ATOM    895  HB3 ALA A  61      15.662  -0.650   7.491  1.00 91.36           H  
ATOM    896  O   ALA A  61      13.166   0.457   6.732  1.00 91.36           O  
ATOM    897  N   PHE A  62      13.195   2.277   8.046  1.00 90.52           N  
ATOM    898  H   PHE A  62      13.348   2.639   8.977  1.00 90.52           H  
ATOM    899  CA  PHE A  62      12.618   3.151   7.027  1.00 90.52           C  
ATOM    900  HA  PHE A  62      11.715   2.678   6.643  1.00 90.52           H  
ATOM    901  C   PHE A  62      13.590   3.364   5.854  1.00 90.52           C  
ATOM    902  CB  PHE A  62      12.236   4.483   7.679  1.00 90.52           C  
ATOM    903  HB2 PHE A  62      13.131   4.954   8.086  1.00 90.52           H  
ATOM    904  HB3 PHE A  62      11.556   4.285   8.508  1.00 90.52           H  
ATOM    905  O   PHE A  62      13.198   3.412   4.690  1.00 90.52           O  
ATOM    906  CG  PHE A  62      11.545   5.441   6.732  1.00 90.52           C  
ATOM    907  CD1 PHE A  62      12.072   6.722   6.491  1.00 90.52           C  
ATOM    908  HD1 PHE A  62      12.989   7.030   6.972  1.00 90.52           H  
ATOM    909  CD2 PHE A  62      10.370   5.038   6.076  1.00 90.52           C  
ATOM    910  HD2 PHE A  62       9.992   4.038   6.228  1.00 90.52           H  
ATOM    911  CE1 PHE A  62      11.409   7.601   5.617  1.00 90.52           C  
ATOM    912  HE1 PHE A  62      11.837   8.574   5.426  1.00 90.52           H  
ATOM    913  CE2 PHE A  62       9.698   5.918   5.212  1.00 90.52           C  
ATOM    914  HE2 PHE A  62       8.801   5.592   4.707  1.00 90.52           H  
ATOM    915  CZ  PHE A  62      10.215   7.205   4.987  1.00 90.52           C  
ATOM    916  HZ  PHE A  62       9.705   7.874   4.309  1.00 90.52           H  
ATOM    917  N   GLN A  63      14.882   3.458   6.170  1.00 89.04           N  
ATOM    918  H   GLN A  63      15.141   3.365   7.142  1.00 89.04           H  
ATOM    919  CA  GLN A  63      15.962   3.644   5.215  1.00 89.04           C  
ATOM    920  HA  GLN A  63      15.680   3.213   4.254  1.00 89.04           H  
ATOM    921  C   GLN A  63      17.230   2.961   5.711  1.00 89.04           C  
ATOM    922  CB  GLN A  63      16.214   5.145   5.049  1.00 89.04           C  
ATOM    923  HB2 GLN A  63      16.466   5.579   6.017  1.00 89.04           H  
ATOM    924  HB3 GLN A  63      15.290   5.612   4.708  1.00 89.04           H  
ATOM    925  O   GLN A  63      17.604   3.098   6.876  1.00 89.04           O  
ATOM    926  CG  GLN A  63      17.346   5.456   4.059  1.00 89.04           C  
ATOM    927  HG2 GLN A  63      18.306   5.176   4.492  1.00 89.04           H  
ATOM    928  HG3 GLN A  63      17.204   4.875   3.147  1.00 89.04           H  
ATOM    929  CD  GLN A  63      17.401   6.933   3.704  1.00 89.04           C  
ATOM    930  NE2 GLN A  63      18.021   7.289   2.604  1.00 89.04           N  
ATOM    931 HE21 GLN A  63      18.420   6.585   2.000  1.00 89.04           H  
ATOM    932 HE22 GLN A  63      17.788   8.229   2.318  1.00 89.04           H  
ATOM    933  OE1 GLN A  63      16.872   7.791   4.387  1.00 89.04           O  
ATOM    934  N   THR A  64      17.936   2.305   4.799  1.00 89.44           N  
ATOM    935  H   THR A  64      17.552   2.190   3.872  1.00 89.44           H  
ATOM    936  CA  THR A  64      19.306   1.826   5.009  1.00 89.44           C  
ATOM    937  HA  THR A  64      19.703   2.236   5.937  1.00 89.44           H  
ATOM    938  C   THR A  64      20.200   2.318   3.871  1.00 89.44           C  
ATOM    939  CB  THR A  64      19.338   0.295   5.124  1.00 89.44           C  
ATOM    940  HB  THR A  64      20.344  -0.016   5.405  1.00 89.44           H  
ATOM    941  O   THR A  64      19.764   3.075   3.004  1.00 89.44           O  
ATOM    942  CG2 THR A  64      18.363  -0.250   6.163  1.00 89.44           C  
ATOM    943 HG21 THR A  64      17.335  -0.094   5.837  1.00 89.44           H  
ATOM    944 HG22 THR A  64      18.533  -1.318   6.301  1.00 89.44           H  
ATOM    945 HG23 THR A  64      18.520   0.255   7.116  1.00 89.44           H  
ATOM    946  OG1 THR A  64      19.027  -0.268   3.876  1.00 89.44           O  
ATOM    947  HG1 THR A  64      18.430  -1.005   4.022  1.00 89.44           H  
ATOM    948  N   SER A  65      21.467   1.904   3.842  1.00 86.76           N  
ATOM    949  H   SER A  65      21.804   1.254   4.537  1.00 86.76           H  
ATOM    950  CA  SER A  65      22.327   2.140   2.678  1.00 86.76           C  
ATOM    951  HA  SER A  65      22.258   3.190   2.394  1.00 86.76           H  
ATOM    952  C   SER A  65      21.918   1.320   1.447  1.00 86.76           C  
ATOM    953  CB  SER A  65      23.785   1.843   3.033  1.00 86.76           C  
ATOM    954  HB2 SER A  65      24.139   2.585   3.749  1.00 86.76           H  
ATOM    955  HB3 SER A  65      24.397   1.903   2.133  1.00 86.76           H  
ATOM    956  O   SER A  65      22.373   1.643   0.354  1.00 86.76           O  
ATOM    957  OG  SER A  65      23.899   0.554   3.607  1.00 86.76           O  
ATOM    958  HG  SER A  65      24.801   0.242   3.500  1.00 86.76           H  
ATOM    959  N   THR A  66      21.083   0.285   1.602  1.00 86.02           N  
ATOM    960  H   THR A  66      20.733   0.068   2.524  1.00 86.02           H  
ATOM    961  CA  THR A  66      20.781  -0.693   0.544  1.00 86.02           C  
ATOM    962  HA  THR A  66      21.355  -0.456  -0.352  1.00 86.02           H  
ATOM    963  C   THR A  66      19.324  -0.722   0.104  1.00 86.02           C  
ATOM    964  CB  THR A  66      21.174  -2.112   0.979  1.00 86.02           C  
ATOM    965  HB  THR A  66      20.874  -2.818   0.205  1.00 86.02           H  
ATOM    966  O   THR A  66      19.062  -1.175  -1.004  1.00 86.02           O  
ATOM    967  CG2 THR A  66      22.679  -2.247   1.207  1.00 86.02           C  
ATOM    968 HG21 THR A  66      23.212  -1.933   0.310  1.00 86.02           H  
ATOM    969 HG22 THR A  66      22.922  -3.288   1.418  1.00 86.02           H  
ATOM    970 HG23 THR A  66      22.991  -1.628   2.048  1.00 86.02           H  
ATOM    971  OG1 THR A  66      20.546  -2.459   2.193  1.00 86.02           O  
ATOM    972  HG1 THR A  66      20.558  -3.416   2.258  1.00 86.02           H  
ATOM    973  N   TYR A  67      18.386  -0.260   0.934  1.00 90.29           N  
ATOM    974  H   TYR A  67      18.652   0.037   1.863  1.00 90.29           H  
ATOM    975  CA  TYR A  67      16.965  -0.253   0.590  1.00 90.29           C  
ATOM    976  HA  TYR A  67      16.872  -0.165  -0.492  1.00 90.29           H  
ATOM    977  C   TYR A  67      16.208   0.936   1.187  1.00 90.29           C  
ATOM    978  CB  TYR A  67      16.320  -1.588   1.000  1.00 90.29           C  
ATOM    979  HB2 TYR A  67      16.857  -2.405   0.519  1.00 90.29           H  
ATOM    980  HB3 TYR A  67      15.303  -1.610   0.609  1.00 90.29           H  
ATOM    981  O   TYR A  67      16.706   1.668   2.057  1.00 90.29           O  
ATOM    982  CG  TYR A  67      16.216  -1.859   2.487  1.00 90.29           C  
ATOM    983  CD1 TYR A  67      17.148  -2.704   3.119  1.00 90.29           C  
ATOM    984  HD1 TYR A  67      17.961  -3.122   2.544  1.00 90.29           H  
ATOM    985  CD2 TYR A  67      15.122  -1.352   3.216  1.00 90.29           C  
ATOM    986  HD2 TYR A  67      14.374  -0.745   2.728  1.00 90.29           H  
ATOM    987  CE1 TYR A  67      16.969  -3.070   4.467  1.00 90.29           C  
ATOM    988  HE1 TYR A  67      17.647  -3.768   4.937  1.00 90.29           H  
ATOM    989  CE2 TYR A  67      14.956  -1.695   4.570  1.00 90.29           C  
ATOM    990  HE2 TYR A  67      14.095  -1.350   5.125  1.00 90.29           H  
ATOM    991  OH  TYR A  67      15.654  -2.973   6.472  1.00 90.29           O  
ATOM    992  HH  TYR A  67      16.114  -3.790   6.677  1.00 90.29           H  
ATOM    993  CZ  TYR A  67      15.864  -2.574   5.191  1.00 90.29           C  
ATOM    994  N   ARG A  68      14.979   1.125   0.704  1.00 91.49           N  
ATOM    995  H   ARG A  68      14.662   0.480  -0.006  1.00 91.49           H  
ATOM    996  CA  ARG A  68      14.003   2.116   1.171  1.00 91.49           C  
ATOM    997  HA  ARG A  68      14.352   2.583   2.093  1.00 91.49           H  
ATOM    998  C   ARG A  68      12.686   1.423   1.483  1.00 91.49           C  
ATOM    999  CB  ARG A  68      13.764   3.187   0.092  1.00 91.49           C  
ATOM   1000  HB2 ARG A  68      13.021   3.903   0.440  1.00 91.49           H  
ATOM   1001  HB3 ARG A  68      13.350   2.694  -0.788  1.00 91.49           H  
ATOM   1002  O   ARG A  68      12.298   0.485   0.789  1.00 91.49           O  
ATOM   1003  CG  ARG A  68      15.015   3.945  -0.357  1.00 91.49           C  
ATOM   1004  HG2 ARG A  68      15.728   3.216  -0.742  1.00 91.49           H  
ATOM   1005  HG3 ARG A  68      14.744   4.614  -1.173  1.00 91.49           H  
ATOM   1006  CD  ARG A  68      15.705   4.753   0.744  1.00 91.49           C  
ATOM   1007  HD2 ARG A  68      15.917   4.102   1.592  1.00 91.49           H  
ATOM   1008  HD3 ARG A  68      15.033   5.547   1.070  1.00 91.49           H  
ATOM   1009  NE  ARG A  68      16.946   5.356   0.226  1.00 91.49           N  
ATOM   1010  HE  ARG A  68      16.844   6.195  -0.327  1.00 91.49           H  
ATOM   1011  NH1 ARG A  68      18.320   3.540   0.549  1.00 91.49           N  
ATOM   1012 HH11 ARG A  68      19.166   3.040   0.313  1.00 91.49           H  
ATOM   1013 HH12 ARG A  68      17.584   3.030   1.016  1.00 91.49           H  
ATOM   1014  NH2 ARG A  68      19.061   5.278  -0.595  1.00 91.49           N  
ATOM   1015 HH21 ARG A  68      18.819   6.019  -1.237  1.00 91.49           H  
ATOM   1016 HH22 ARG A  68      19.722   4.620  -0.983  1.00 91.49           H  
ATOM   1017  CZ  ARG A  68      18.091   4.719   0.060  1.00 91.49           C  
ATOM   1018  N   THR A  69      11.989   1.936   2.486  1.00 94.61           N  
ATOM   1019  H   THR A  69      12.397   2.670   3.047  1.00 94.61           H  
ATOM   1020  CA  THR A  69      10.666   1.456   2.876  1.00 94.61           C  
ATOM   1021  HA  THR A  69      10.389   0.615   2.239  1.00 94.61           H  
ATOM   1022  C   THR A  69       9.634   2.561   2.659  1.00 94.61           C  
ATOM   1023  CB  THR A  69      10.687   0.924   4.315  1.00 94.61           C  
ATOM   1024  HB  THR A  69      10.920   1.748   4.990  1.00 94.61           H  
ATOM   1025  O   THR A  69       9.886   3.746   2.897  1.00 94.61           O  
ATOM   1026  CG2 THR A  69       9.362   0.296   4.736  1.00 94.61           C  
ATOM   1027 HG21 THR A  69       9.466  -0.149   5.725  1.00 94.61           H  
ATOM   1028 HG22 THR A  69       8.588   1.063   4.782  1.00 94.61           H  
ATOM   1029 HG23 THR A  69       9.046  -0.466   4.023  1.00 94.61           H  
ATOM   1030  OG1 THR A  69      11.684  -0.074   4.437  1.00 94.61           O  
ATOM   1031  HG1 THR A  69      12.081   0.029   5.305  1.00 94.61           H  
ATOM   1032  N   MET A  70       8.468   2.166   2.162  1.00 96.21           N  
ATOM   1033  H   MET A  70       8.359   1.178   1.979  1.00 96.21           H  
ATOM   1034  CA  MET A  70       7.263   2.977   2.075  1.00 96.21           C  
ATOM   1035  HA  MET A  70       7.532   4.030   2.153  1.00 96.21           H  
ATOM   1036  C   MET A  70       6.333   2.604   3.221  1.00 96.21           C  
ATOM   1037  CB  MET A  70       6.561   2.729   0.731  1.00 96.21           C  
ATOM   1038  HB2 MET A  70       6.166   1.713   0.723  1.00 96.21           H  
ATOM   1039  HB3 MET A  70       7.268   2.812  -0.095  1.00 96.21           H  
ATOM   1040  O   MET A  70       6.163   1.417   3.480  1.00 96.21           O  
ATOM   1041  CG  MET A  70       5.419   3.722   0.497  1.00 96.21           C  
ATOM   1042  HG2 MET A  70       4.662   3.588   1.270  1.00 96.21           H  
ATOM   1043  HG3 MET A  70       5.816   4.733   0.583  1.00 96.21           H  
ATOM   1044  SD  MET A  70       4.617   3.575  -1.120  1.00 96.21           S  
ATOM   1045  CE  MET A  70       3.941   1.898  -0.994  1.00 96.21           C  
ATOM   1046  HE1 MET A  70       3.272   1.709  -1.834  1.00 96.21           H  
ATOM   1047  HE2 MET A  70       3.387   1.782  -0.063  1.00 96.21           H  
ATOM   1048  HE3 MET A  70       4.756   1.175  -1.027  1.00 96.21           H  
ATOM   1049  N   HIS A  71       5.686   3.595   3.824  1.00 97.35           N  
ATOM   1050  H   HIS A  71       5.886   4.544   3.539  1.00 97.35           H  
ATOM   1051  CA  HIS A  71       4.607   3.404   4.788  1.00 97.35           C  
ATOM   1052  HA  HIS A  71       4.257   2.373   4.755  1.00 97.35           H  
ATOM   1053  C   HIS A  71       3.431   4.317   4.468  1.00 97.35           C  
ATOM   1054  CB  HIS A  71       5.096   3.686   6.206  1.00 97.35           C  
ATOM   1055  HB2 HIS A  71       4.243   3.626   6.883  1.00 97.35           H  
ATOM   1056  HB3 HIS A  71       5.507   4.694   6.262  1.00 97.35           H  
ATOM   1057  O   HIS A  71       3.605   5.494   4.140  1.00 97.35           O  
ATOM   1058  CG  HIS A  71       6.119   2.699   6.676  1.00 97.35           C  
ATOM   1059  CD2 HIS A  71       7.461   2.900   6.771  1.00 97.35           C  
ATOM   1060  HD2 HIS A  71       7.960   3.824   6.523  1.00 97.35           H  
ATOM   1061  ND1 HIS A  71       5.858   1.440   7.140  1.00 97.35           N  
ATOM   1062  HD1 HIS A  71       4.929   1.096   7.333  1.00 97.35           H  
ATOM   1063  CE1 HIS A  71       7.024   0.887   7.509  1.00 97.35           C  
ATOM   1064  HE1 HIS A  71       7.126  -0.077   7.985  1.00 97.35           H  
ATOM   1065  NE2 HIS A  71       8.041   1.741   7.295  1.00 97.35           N  
ATOM   1066  N   TRP A  72       2.227   3.779   4.605  1.00 98.48           N  
ATOM   1067  H   TRP A  72       2.174   2.792   4.812  1.00 98.48           H  
ATOM   1068  CA  TRP A  72       0.975   4.509   4.521  1.00 98.48           C  
ATOM   1069  HA  TRP A  72       1.178   5.569   4.366  1.00 98.48           H  
ATOM   1070  C   TRP A  72       0.208   4.354   5.813  1.00 98.48           C  
ATOM   1071  CB  TRP A  72       0.136   4.017   3.351  1.00 98.48           C  
ATOM   1072  HB2 TRP A  72      -0.886   4.376   3.471  1.00 98.48           H  
ATOM   1073  HB3 TRP A  72       0.106   2.928   3.376  1.00 98.48           H  
ATOM   1074  O   TRP A  72      -0.112   3.243   6.230  1.00 98.48           O  
ATOM   1075  CG  TRP A  72       0.638   4.489   2.034  1.00 98.48           C  
ATOM   1076  CD1 TRP A  72       1.653   3.946   1.331  1.00 98.48           C  
ATOM   1077  HD1 TRP A  72       2.210   3.076   1.644  1.00 98.48           H  
ATOM   1078  CD2 TRP A  72       0.193   5.651   1.285  1.00 98.48           C  
ATOM   1079  CE2 TRP A  72       1.006   5.767   0.121  1.00 98.48           C  
ATOM   1080  CE3 TRP A  72      -0.815   6.618   1.481  1.00 98.48           C  
ATOM   1081  HE3 TRP A  72      -1.435   6.554   2.363  1.00 98.48           H  
ATOM   1082  NE1 TRP A  72       1.882   4.706   0.202  1.00 98.48           N  
ATOM   1083  HE1 TRP A  72       2.615   4.494  -0.461  1.00 98.48           H  
ATOM   1084  CH2 TRP A  72      -0.226   7.712  -0.617  1.00 98.48           C  
ATOM   1085  HH2 TRP A  72      -0.413   8.480  -1.353  1.00 98.48           H  
ATOM   1086  CZ2 TRP A  72       0.833   6.806  -0.799  1.00 98.48           C  
ATOM   1087  HZ2 TRP A  72       1.503   6.891  -1.642  1.00 98.48           H  
ATOM   1088  CZ3 TRP A  72      -1.037   7.627   0.528  1.00 98.48           C  
ATOM   1089  HZ3 TRP A  72      -1.837   8.337   0.676  1.00 98.48           H  
ATOM   1090  N   TYR A  73      -0.138   5.491   6.400  1.00 98.56           N  
ATOM   1091  H   TYR A  73       0.154   6.357   5.970  1.00 98.56           H  
ATOM   1092  CA  TYR A  73      -0.870   5.550   7.653  1.00 98.56           C  
ATOM   1093  HA  TYR A  73      -0.867   4.553   8.092  1.00 98.56           H  
ATOM   1094  C   TYR A  73      -2.298   5.990   7.418  1.00 98.56           C  
ATOM   1095  CB  TYR A  73      -0.186   6.491   8.641  1.00 98.56           C  
ATOM   1096  HB2 TYR A  73      -0.277   7.519   8.288  1.00 98.56           H  
ATOM   1097  HB3 TYR A  73      -0.687   6.422   9.606  1.00 98.56           H  
ATOM   1098  O   TYR A  73      -2.524   6.924   6.645  1.00 98.56           O  
ATOM   1099  CG  TYR A  73       1.266   6.152   8.815  1.00 98.56           C  
ATOM   1100  CD1 TYR A  73       1.626   5.055   9.611  1.00 98.56           C  
ATOM   1101  HD1 TYR A  73       0.875   4.482  10.133  1.00 98.56           H  
ATOM   1102  CD2 TYR A  73       2.236   6.857   8.082  1.00 98.56           C  
ATOM   1103  HD2 TYR A  73       1.939   7.658   7.421  1.00 98.56           H  
ATOM   1104  CE1 TYR A  73       2.970   4.669   9.678  1.00 98.56           C  
ATOM   1105  HE1 TYR A  73       3.228   3.772  10.221  1.00 98.56           H  
ATOM   1106  CE2 TYR A  73       3.587   6.496   8.185  1.00 98.56           C  
ATOM   1107  HE2 TYR A  73       4.362   7.023   7.648  1.00 98.56           H  
ATOM   1108  OH  TYR A  73       5.278   5.138   9.074  1.00 98.56           O  
ATOM   1109  HH  TYR A  73       5.399   4.512   9.792  1.00 98.56           H  
ATOM   1110  CZ  TYR A  73       3.959   5.411   8.988  1.00 98.56           C  
ATOM   1111  N   CYS A  74      -3.237   5.388   8.136  1.00 98.59           N  
ATOM   1112  H   CYS A  74      -2.971   4.612   8.725  1.00 98.59           H  
ATOM   1113  CA  CYS A  74      -4.595   5.878   8.255  1.00 98.59           C  
ATOM   1114  HA  CYS A  74      -4.804   6.522   7.401  1.00 98.59           H  
ATOM   1115  C   CYS A  74      -4.791   6.735   9.508  1.00 98.59           C  
ATOM   1116  CB  CYS A  74      -5.590   4.716   8.175  1.00 98.59           C  
ATOM   1117  HB2 CYS A  74      -6.597   5.125   8.098  1.00 98.59           H  
ATOM   1118  HB3 CYS A  74      -5.390   4.133   7.276  1.00 98.59           H  
ATOM   1119  O   CYS A  74      -4.135   6.578  10.538  1.00 98.59           O  
ATOM   1120  SG  CYS A  74      -5.513   3.622   9.625  1.00 98.59           S  
ATOM   1121  HG  CYS A  74      -5.988   4.446  10.563  1.00 98.59           H  
ATOM   1122  N   ASN A  75      -5.752   7.640   9.407  1.00 98.35           N  
ATOM   1123  H   ASN A  75      -6.176   7.762   8.499  1.00 98.35           H  
ATOM   1124  CA  ASN A  75      -6.446   8.266  10.512  1.00 98.35           C  
ATOM   1125  HA  ASN A  75      -6.151   7.800  11.452  1.00 98.35           H  
ATOM   1126  C   ASN A  75      -7.936   7.991  10.297  1.00 98.35           C  
ATOM   1127  CB  ASN A  75      -6.074   9.752  10.561  1.00 98.35           C  
ATOM   1128  HB2 ASN A  75      -4.989   9.853  10.554  1.00 98.35           H  
ATOM   1129  HB3 ASN A  75      -6.481  10.265   9.690  1.00 98.35           H  
ATOM   1130  O   ASN A  75      -8.579   8.634   9.463  1.00 98.35           O  
ATOM   1131  CG  ASN A  75      -6.634  10.398  11.812  1.00 98.35           C  
ATOM   1132  ND2 ASN A  75      -5.802  10.794  12.743  1.00 98.35           N  
ATOM   1133 HD21 ASN A  75      -6.261  11.050  13.606  1.00 98.35           H  
ATOM   1134 HD22 ASN A  75      -4.830  10.525  12.705  1.00 98.35           H  
ATOM   1135  OD1 ASN A  75      -7.824  10.547  11.985  1.00 98.35           O  
ATOM   1136  N   GLN A  76      -8.446   6.974  10.988  1.00 97.54           N  
ATOM   1137  H   GLN A  76      -7.877   6.549  11.706  1.00 97.54           H  
ATOM   1138  CA  GLN A  76      -9.836   6.542  10.916  1.00 97.54           C  
ATOM   1139  HA  GLN A  76     -10.069   6.227   9.899  1.00 97.54           H  
ATOM   1140  C   GLN A  76     -10.789   7.683  11.288  1.00 97.54           C  
ATOM   1141  CB  GLN A  76     -10.001   5.342  11.859  1.00 97.54           C  
ATOM   1142  HB2 GLN A  76      -9.354   4.535  11.516  1.00 97.54           H  
ATOM   1143  HB3 GLN A  76      -9.679   5.637  12.858  1.00 97.54           H  
ATOM   1144  O   GLN A  76     -11.753   7.927  10.564  1.00 97.54           O  
ATOM   1145  CG  GLN A  76     -11.439   4.808  11.948  1.00 97.54           C  
ATOM   1146  HG2 GLN A  76     -11.726   4.358  10.997  1.00 97.54           H  
ATOM   1147  HG3 GLN A  76     -12.127   5.626  12.160  1.00 97.54           H  
ATOM   1148  CD  GLN A  76     -11.594   3.778  13.062  1.00 97.54           C  
ATOM   1149  NE2 GLN A  76     -12.778   3.590  13.592  1.00 97.54           N  
ATOM   1150 HE21 GLN A  76     -13.582   3.852  13.040  1.00 97.54           H  
ATOM   1151 HE22 GLN A  76     -12.832   2.836  14.262  1.00 97.54           H  
ATOM   1152  OE1 GLN A  76     -10.661   3.121  13.495  1.00 97.54           O  
ATOM   1153  N   THR A  77     -10.510   8.408  12.375  1.00 97.80           N  
ATOM   1154  H   THR A  77      -9.681   8.180  12.905  1.00 97.80           H  
ATOM   1155  CA  THR A  77     -11.398   9.461  12.892  1.00 97.80           C  
ATOM   1156  HA  THR A  77     -12.383   9.031  13.075  1.00 97.80           H  
ATOM   1157  C   THR A  77     -11.569  10.603  11.889  1.00 97.80           C  
ATOM   1158  CB  THR A  77     -10.861  10.011  14.223  1.00 97.80           C  
ATOM   1159  HB  THR A  77      -9.878  10.455  14.067  1.00 97.80           H  
ATOM   1160  O   THR A  77     -12.683  11.063  11.644  1.00 97.80           O  
ATOM   1161  CG2 THR A  77     -11.795  11.058  14.836  1.00 97.80           C  
ATOM   1162 HG21 THR A  77     -11.423  11.337  15.822  1.00 97.80           H  
ATOM   1163 HG22 THR A  77     -11.826  11.951  14.211  1.00 97.80           H  
ATOM   1164 HG23 THR A  77     -12.799  10.646  14.934  1.00 97.80           H  
ATOM   1165  OG1 THR A  77     -10.748   8.976  15.170  1.00 97.80           O  
ATOM   1166  HG1 THR A  77      -9.811   8.832  15.321  1.00 97.80           H  
ATOM   1167  N   ALA A  78     -10.471  11.047  11.276  1.00 98.19           N  
ATOM   1168  H   ALA A  78      -9.585  10.636  11.532  1.00 98.19           H  
ATOM   1169  CA  ALA A  78     -10.464  12.115  10.281  1.00 98.19           C  
ATOM   1170  HA  ALA A  78     -11.232  12.841  10.547  1.00 98.19           H  
ATOM   1171  C   ALA A  78     -10.793  11.625   8.864  1.00 98.19           C  
ATOM   1172  CB  ALA A  78      -9.107  12.829  10.324  1.00 98.19           C  
ATOM   1173  HB1 ALA A  78      -8.325  12.161   9.961  1.00 98.19           H  
ATOM   1174  HB2 ALA A  78      -9.138  13.709   9.681  1.00 98.19           H  
ATOM   1175  HB3 ALA A  78      -8.880  13.140  11.343  1.00 98.19           H  
ATOM   1176  O   ALA A  78     -10.916  12.451   7.963  1.00 98.19           O  
ATOM   1177  N   LYS A  79     -10.923  10.308   8.651  1.00 98.58           N  
ATOM   1178  H   LYS A  79     -10.847   9.695   9.450  1.00 98.58           H  
ATOM   1179  CA  LYS A  79     -11.052   9.682   7.326  1.00 98.58           C  
ATOM   1180  HA  LYS A  79     -10.957   8.605   7.464  1.00 98.58           H  
ATOM   1181  C   LYS A  79      -9.922  10.091   6.376  1.00 98.58           C  
ATOM   1182  CB  LYS A  79     -12.439   9.944   6.724  1.00 98.58           C  
ATOM   1183  HB2 LYS A  79     -12.526  10.991   6.437  1.00 98.58           H  
ATOM   1184  HB3 LYS A  79     -12.515   9.339   5.820  1.00 98.58           H  
ATOM   1185  O   LYS A  79     -10.152  10.452   5.224  1.00 98.58           O  
ATOM   1186  CG  LYS A  79     -13.609   9.582   7.646  1.00 98.58           C  
ATOM   1187  HG2 LYS A  79     -13.453   8.590   8.070  1.00 98.58           H  
ATOM   1188  HG3 LYS A  79     -13.685  10.305   8.459  1.00 98.58           H  
ATOM   1189  CD  LYS A  79     -14.902   9.593   6.822  1.00 98.58           C  
ATOM   1190  HD2 LYS A  79     -14.765   8.949   5.953  1.00 98.58           H  
ATOM   1191  HD3 LYS A  79     -15.104  10.608   6.482  1.00 98.58           H  
ATOM   1192  CE  LYS A  79     -16.084   9.065   7.637  1.00 98.58           C  
ATOM   1193  HE2 LYS A  79     -15.800   8.100   8.057  1.00 98.58           H  
ATOM   1194  HE3 LYS A  79     -16.273   9.748   8.465  1.00 98.58           H  
ATOM   1195  NZ  LYS A  79     -17.297   8.908   6.786  1.00 98.58           N  
ATOM   1196  HZ1 LYS A  79     -18.069   8.528   7.316  1.00 98.58           H  
ATOM   1197  HZ2 LYS A  79     -17.138   8.263   6.025  1.00 98.58           H  
ATOM   1198  HZ3 LYS A  79     -17.581   9.784   6.373  1.00 98.58           H  
ATOM   1199  N   GLN A  80      -8.688  10.068   6.872  1.00 98.77           N  
ATOM   1200  H   GLN A  80      -8.567   9.701   7.805  1.00 98.77           H  
ATOM   1201  CA  GLN A  80      -7.509  10.505   6.126  1.00 98.77           C  
ATOM   1202  HA  GLN A  80      -7.812  10.757   5.110  1.00 98.77           H  
ATOM   1203  C   GLN A  80      -6.467   9.403   6.015  1.00 98.77           C  
ATOM   1204  CB  GLN A  80      -6.897  11.757   6.772  1.00 98.77           C  
ATOM   1205  HB2 GLN A  80      -6.838  11.620   7.851  1.00 98.77           H  
ATOM   1206  HB3 GLN A  80      -5.891  11.912   6.384  1.00 98.77           H  
ATOM   1207  O   GLN A  80      -6.351   8.558   6.897  1.00 98.77           O  
ATOM   1208  CG  GLN A  80      -7.725  13.002   6.449  1.00 98.77           C  
ATOM   1209  HG2 GLN A  80      -8.767  12.846   6.727  1.00 98.77           H  
ATOM   1210  HG3 GLN A  80      -7.686  13.165   5.372  1.00 98.77           H  
ATOM   1211  CD  GLN A  80      -7.234  14.266   7.139  1.00 98.77           C  
ATOM   1212  NE2 GLN A  80      -7.746  15.400   6.727  1.00 98.77           N  
ATOM   1213 HE21 GLN A  80      -8.415  15.364   5.970  1.00 98.77           H  
ATOM   1214 HE22 GLN A  80      -7.492  16.262   7.187  1.00 98.77           H  
ATOM   1215  OE1 GLN A  80      -6.371  14.268   8.011  1.00 98.77           O  
ATOM   1216  N   ILE A  81      -5.645   9.467   4.971  1.00 98.70           N  
ATOM   1217  H   ILE A  81      -5.825  10.170   4.269  1.00 98.70           H  
ATOM   1218  CA  ILE A  81      -4.396   8.708   4.895  1.00 98.70           C  
ATOM   1219  HA  ILE A  81      -4.210   8.298   5.888  1.00 98.70           H  
ATOM   1220  C   ILE A  81      -3.210   9.624   4.589  1.00 98.70           C  
ATOM   1221  CB  ILE A  81      -4.489   7.510   3.925  1.00 98.70           C  
ATOM   1222  HB  ILE A  81      -3.578   6.924   4.053  1.00 98.70           H  
ATOM   1223  O   ILE A  81      -3.377  10.746   4.111  1.00 98.70           O  
ATOM   1224  CG1 ILE A  81      -4.538   7.974   2.456  1.00 98.70           C  
ATOM   1225 HG12 ILE A  81      -5.427   8.579   2.277  1.00 98.70           H  
ATOM   1226 HG13 ILE A  81      -3.664   8.590   2.245  1.00 98.70           H  
ATOM   1227  CG2 ILE A  81      -5.667   6.586   4.279  1.00 98.70           C  
ATOM   1228 HG21 ILE A  81      -5.634   6.322   5.336  1.00 98.70           H  
ATOM   1229 HG22 ILE A  81      -5.618   5.661   3.705  1.00 98.70           H  
ATOM   1230 HG23 ILE A  81      -6.616   7.081   4.073  1.00 98.70           H  
ATOM   1231  CD1 ILE A  81      -4.507   6.800   1.476  1.00 98.70           C  
ATOM   1232 HD11 ILE A  81      -3.765   6.070   1.799  1.00 98.70           H  
ATOM   1233 HD12 ILE A  81      -4.211   7.166   0.493  1.00 98.70           H  
ATOM   1234 HD13 ILE A  81      -5.486   6.325   1.412  1.00 98.70           H  
ATOM   1235  N   SER A  82      -1.996   9.151   4.846  1.00 98.44           N  
ATOM   1236  H   SER A  82      -1.929   8.249   5.295  1.00 98.44           H  
ATOM   1237  CA  SER A  82      -0.760   9.823   4.431  1.00 98.44           C  
ATOM   1238  HA  SER A  82      -0.950  10.400   3.527  1.00 98.44           H  
ATOM   1239  C   SER A  82       0.326   8.808   4.121  1.00 98.44           C  
ATOM   1240  CB  SER A  82      -0.258  10.784   5.511  1.00 98.44           C  
ATOM   1241  HB2 SER A  82       0.723  11.164   5.226  1.00 98.44           H  
ATOM   1242  HB3 SER A  82      -0.946  11.625   5.586  1.00 98.44           H  
ATOM   1243  O   SER A  82       0.505   7.867   4.892  1.00 98.44           O  
ATOM   1244  OG  SER A  82      -0.174  10.138   6.770  1.00 98.44           O  
ATOM   1245  HG  SER A  82       0.001   9.211   6.597  1.00 98.44           H  
ATOM   1246  N   GLY A  83       1.052   9.029   3.029  1.00 98.04           N  
ATOM   1247  H   GLY A  83       0.858   9.847   2.470  1.00 98.04           H  
ATOM   1248  CA  GLY A  83       2.138   8.172   2.578  1.00 98.04           C  
ATOM   1249  HA2 GLY A  83       2.016   7.971   1.513  1.00 98.04           H  
ATOM   1250  HA3 GLY A  83       2.105   7.215   3.098  1.00 98.04           H  
ATOM   1251  C   GLY A  83       3.502   8.813   2.780  1.00 98.04           C  
ATOM   1252  O   GLY A  83       3.674  10.015   2.564  1.00 98.04           O  
ATOM   1253  N   PHE A  84       4.473   7.981   3.135  1.00 96.04           N  
ATOM   1254  H   PHE A  84       4.226   7.021   3.327  1.00 96.04           H  
ATOM   1255  CA  PHE A  84       5.876   8.330   3.286  1.00 96.04           C  
ATOM   1256  HA  PHE A  84       6.055   9.318   2.860  1.00 96.04           H  
ATOM   1257  C   PHE A  84       6.726   7.301   2.554  1.00 96.04           C  
ATOM   1258  CB  PHE A  84       6.259   8.368   4.767  1.00 96.04           C  
ATOM   1259  HB2 PHE A  84       6.079   7.387   5.208  1.00 96.04           H  
ATOM   1260  HB3 PHE A  84       7.327   8.569   4.848  1.00 96.04           H  
ATOM   1261  O   PHE A  84       6.534   6.102   2.733  1.00 96.04           O  
ATOM   1262  CG  PHE A  84       5.505   9.404   5.571  1.00 96.04           C  
ATOM   1263  CD1 PHE A  84       6.097  10.644   5.859  1.00 96.04           C  
ATOM   1264  HD1 PHE A  84       7.079  10.870   5.471  1.00 96.04           H  
ATOM   1265  CD2 PHE A  84       4.207   9.127   6.037  1.00 96.04           C  
ATOM   1266  HD2 PHE A  84       3.741   8.183   5.796  1.00 96.04           H  
ATOM   1267  CE1 PHE A  84       5.420  11.581   6.658  1.00 96.04           C  
ATOM   1268  HE1 PHE A  84       5.897  12.516   6.912  1.00 96.04           H  
ATOM   1269  CE2 PHE A  84       3.517  10.074   6.810  1.00 96.04           C  
ATOM   1270  HE2 PHE A  84       2.523   9.856   7.171  1.00 96.04           H  
ATOM   1271  CZ  PHE A  84       4.127  11.298   7.129  1.00 96.04           C  
ATOM   1272  HZ  PHE A  84       3.602  12.017   7.741  1.00 96.04           H  
ATOM   1273  N   PHE A  85       7.692   7.758   1.769  1.00 95.50           N  
ATOM   1274  H   PHE A  85       7.754   8.752   1.601  1.00 95.50           H  
ATOM   1275  CA  PHE A  85       8.704   6.892   1.179  1.00 95.50           C  
ATOM   1276  HA  PHE A  85       8.688   5.924   1.680  1.00 95.50           H  
ATOM   1277  C   PHE A  85      10.088   7.483   1.395  1.00 95.50           C  
ATOM   1278  CB  PHE A  85       8.405   6.651  -0.300  1.00 95.50           C  
ATOM   1279  HB2 PHE A  85       7.414   6.206  -0.392  1.00 95.50           H  
ATOM   1280  HB3 PHE A  85       8.384   7.606  -0.824  1.00 95.50           H  
ATOM   1281  O   PHE A  85      10.317   8.676   1.160  1.00 95.50           O  
ATOM   1282  CG  PHE A  85       9.402   5.726  -0.969  1.00 95.50           C  
ATOM   1283  CD1 PHE A  85      10.227   6.201  -1.995  1.00 95.50           C  
ATOM   1284  HD1 PHE A  85      10.216   7.255  -2.228  1.00 95.50           H  
ATOM   1285  CD2 PHE A  85       9.539   4.395  -0.549  1.00 95.50           C  
ATOM   1286  HD2 PHE A  85       8.967   4.041   0.296  1.00 95.50           H  
ATOM   1287  CE1 PHE A  85      11.100   5.335  -2.674  1.00 95.50           C  
ATOM   1288  HE1 PHE A  85      11.724   5.713  -3.470  1.00 95.50           H  
ATOM   1289  CE2 PHE A  85      10.420   3.522  -1.208  1.00 95.50           C  
ATOM   1290  HE2 PHE A  85      10.508   2.494  -0.887  1.00 95.50           H  
ATOM   1291  CZ  PHE A  85      11.184   3.987  -2.292  1.00 95.50           C  
ATOM   1292  HZ  PHE A  85      11.858   3.319  -2.807  1.00 95.50           H  
ATOM   1293  N   ALA A  86      11.004   6.658   1.891  1.00 92.48           N  
ATOM   1294  H   ALA A  86      10.760   5.697   2.084  1.00 92.48           H  
ATOM   1295  CA  ALA A  86      12.371   7.084   2.115  1.00 92.48           C  
ATOM   1296  HA  ALA A  86      12.359   7.992   2.717  1.00 92.48           H  
ATOM   1297  C   ALA A  86      13.070   7.399   0.787  1.00 92.48           C  
ATOM   1298  CB  ALA A  86      13.104   6.006   2.906  1.00 92.48           C  
ATOM   1299  HB1 ALA A  86      13.085   5.059   2.367  1.00 92.48           H  
ATOM   1300  HB2 ALA A  86      12.624   5.860   3.873  1.00 92.48           H  
ATOM   1301  HB3 ALA A  86      14.135   6.326   3.056  1.00 92.48           H  
ATOM   1302  O   ALA A  86      12.902   6.693  -0.203  1.00 92.48           O  
ATOM   1303  N   LYS A  87      13.910   8.434   0.777  1.00 85.80           N  
ATOM   1304  H   LYS A  87      14.083   8.920   1.645  1.00 85.80           H  
ATOM   1305  CA  LYS A  87      14.748   8.791  -0.374  1.00 85.80           C  
ATOM   1306  HA  LYS A  87      14.731   7.971  -1.092  1.00 85.80           H  
ATOM   1307  C   LYS A  87      16.191   8.974   0.063  1.00 85.80           C  
ATOM   1308  CB  LYS A  87      14.188  10.029  -1.086  1.00 85.80           C  
ATOM   1309  HB2 LYS A  87      14.711  10.150  -2.034  1.00 85.80           H  
ATOM   1310  HB3 LYS A  87      13.134   9.861  -1.304  1.00 85.80           H  
ATOM   1311  O   LYS A  87      16.469   9.175   1.240  1.00 85.80           O  
ATOM   1312  CG  LYS A  87      14.345  11.317  -0.263  1.00 85.80           C  
ATOM   1313  HG2 LYS A  87      15.400  11.514  -0.071  1.00 85.80           H  
ATOM   1314  HG3 LYS A  87      13.824  11.215   0.689  1.00 85.80           H  
ATOM   1315  CD  LYS A  87      13.761  12.493  -1.039  1.00 85.80           C  
ATOM   1316  HD2 LYS A  87      12.700  12.311  -1.210  1.00 85.80           H  
ATOM   1317  HD3 LYS A  87      14.268  12.576  -2.001  1.00 85.80           H  
ATOM   1318  CE  LYS A  87      13.942  13.786  -0.248  1.00 85.80           C  
ATOM   1319  HE2 LYS A  87      15.006  13.959  -0.087  1.00 85.80           H  
ATOM   1320  HE3 LYS A  87      13.470  13.666   0.728  1.00 85.80           H  
ATOM   1321  NZ  LYS A  87      13.324  14.909  -0.986  1.00 85.80           N  
ATOM   1322  HZ1 LYS A  87      13.413  15.771  -0.467  1.00 85.80           H  
ATOM   1323  HZ2 LYS A  87      13.758  15.007  -1.893  1.00 85.80           H  
ATOM   1324  HZ3 LYS A  87      12.345  14.709  -1.135  1.00 85.80           H  
ATOM   1325  N   SER A  88      17.122   8.911  -0.878  1.00 79.73           N  
ATOM   1326  H   SER A  88      16.843   8.733  -1.832  1.00 79.73           H  
ATOM   1327  CA  SER A  88      18.539   9.159  -0.600  1.00 79.73           C  
ATOM   1328  HA  SER A  88      18.884   8.425   0.128  1.00 79.73           H  
ATOM   1329  C   SER A  88      18.770  10.561  -0.012  1.00 79.73           C  
ATOM   1330  CB  SER A  88      19.343   8.954  -1.885  1.00 79.73           C  
ATOM   1331  HB2 SER A  88      18.975   9.623  -2.662  1.00 79.73           H  
ATOM   1332  HB3 SER A  88      20.399   9.153  -1.702  1.00 79.73           H  
ATOM   1333  O   SER A  88      18.203  11.546  -0.485  1.00 79.73           O  
ATOM   1334  OG  SER A  88      19.172   7.605  -2.282  1.00 79.73           O  
ATOM   1335  HG  SER A  88      19.217   7.533  -3.238  1.00 79.73           H  
ATOM   1336  N   GLY A  89      19.629  10.654   1.007  1.00 80.52           N  
ATOM   1337  H   GLY A  89      19.987   9.800   1.411  1.00 80.52           H  
ATOM   1338  CA  GLY A  89      19.920  11.909   1.706  1.00 80.52           C  
ATOM   1339  HA2 GLY A  89      19.951  12.722   0.981  1.00 80.52           H  
ATOM   1340  HA3 GLY A  89      20.902  11.840   2.176  1.00 80.52           H  
ATOM   1341  C   GLY A  89      18.898  12.257   2.792  1.00 80.52           C  
ATOM   1342  O   GLY A  89      18.289  11.378   3.391  1.00 80.52           O  
ATOM   1343  N   ALA A  90      18.754  13.550   3.093  1.00 75.54           N  
ATOM   1344  H   ALA A  90      19.235  14.240   2.534  1.00 75.54           H  
ATOM   1345  CA  ALA A  90      17.855  14.018   4.144  1.00 75.54           C  
ATOM   1346  HA  ALA A  90      17.877  13.289   4.954  1.00 75.54           H  
ATOM   1347  C   ALA A  90      16.397  14.128   3.659  1.00 75.54           C  
ATOM   1348  CB  ALA A  90      18.381  15.344   4.709  1.00 75.54           C  
ATOM   1349  HB1 ALA A  90      18.376  16.107   3.930  1.00 75.54           H  
ATOM   1350  HB2 ALA A  90      19.397  15.212   5.080  1.00 75.54           H  
ATOM   1351  HB3 ALA A  90      17.744  15.671   5.531  1.00 75.54           H  
ATOM   1352  O   ALA A  90      16.115  14.636   2.569  1.00 75.54           O  
ATOM   1353  N   GLY A  91      15.464  13.732   4.526  1.00 84.10           N  
ATOM   1354  H   GLY A  91      15.771  13.217   5.339  1.00 84.10           H  
ATOM   1355  CA  GLY A  91      14.022  13.853   4.310  1.00 84.10           C  
ATOM   1356  HA2 GLY A  91      13.530  14.005   5.271  1.00 84.10           H  
ATOM   1357  HA3 GLY A  91      13.819  14.726   3.690  1.00 84.10           H  
ATOM   1358  C   GLY A  91      13.389  12.629   3.646  1.00 84.10           C  
ATOM   1359  O   GLY A  91      13.988  11.566   3.540  1.00 84.10           O  
ATOM   1360  N   ASN A  92      12.141  12.782   3.216  1.00 90.96           N  
ATOM   1361  H   ASN A  92      11.673  13.669   3.340  1.00 90.96           H  
ATOM   1362  CA  ASN A  92      11.355  11.733   2.574  1.00 90.96           C  
ATOM   1363  HA  ASN A  92      12.021  11.049   2.048  1.00 90.96           H  
ATOM   1364  C   ASN A  92      10.418  12.329   1.517  1.00 90.96           C  
ATOM   1365  CB  ASN A  92      10.622  10.915   3.655  1.00 90.96           C  
ATOM   1366  HB2 ASN A  92      11.381  10.393   4.237  1.00 90.96           H  
ATOM   1367  HB3 ASN A  92       9.987  10.162   3.188  1.00 90.96           H  
ATOM   1368  O   ASN A  92      10.231  13.547   1.447  1.00 90.96           O  
ATOM   1369  CG  ASN A  92       9.754  11.716   4.610  1.00 90.96           C  
ATOM   1370  ND2 ASN A  92       9.610  11.247   5.828  1.00 90.96           N  
ATOM   1371 HD21 ASN A  92       9.021  11.771   6.459  1.00 90.96           H  
ATOM   1372 HD22 ASN A  92      10.013  10.358   6.088  1.00 90.96           H  
ATOM   1373  OD1 ASN A  92       9.205  12.759   4.301  1.00 90.96           O  
ATOM   1374  N   ASN A  93       9.865  11.466   0.672  1.00 93.29           N  
ATOM   1375  H   ASN A  93      10.071  10.484   0.783  1.00 93.29           H  
ATOM   1376  CA  ASN A  93       8.726  11.807  -0.166  1.00 93.29           C  
ATOM   1377  HA  ASN A  93       8.790  12.853  -0.467  1.00 93.29           H  
ATOM   1378  C   ASN A  93       7.466  11.630   0.683  1.00 93.29           C  
ATOM   1379  CB  ASN A  93       8.760  10.939  -1.433  1.00 93.29           C  
ATOM   1380  HB2 ASN A  93       8.786   9.885  -1.156  1.00 93.29           H  
ATOM   1381  HB3 ASN A  93       7.866  11.114  -2.032  1.00 93.29           H  
ATOM   1382  O   ASN A  93       7.246  10.559   1.244  1.00 93.29           O  
ATOM   1383  CG  ASN A  93       9.974  11.272  -2.283  1.00 93.29           C  
ATOM   1384  ND2 ASN A  93      10.657  10.299  -2.829  1.00 93.29           N  
ATOM   1385 HD21 ASN A  93      10.282   9.363  -2.884  1.00 93.29           H  
ATOM   1386 HD22 ASN A  93      11.405  10.548  -3.460  1.00 93.29           H  
ATOM   1387  OD1 ASN A  93      10.354  12.425  -2.437  1.00 93.29           O  
ATOM   1388  N   ASN A  94       6.674  12.691   0.820  1.00 94.69           N  
ATOM   1389  H   ASN A  94       6.893  13.533   0.308  1.00 94.69           H  
ATOM   1390  CA  ASN A  94       5.505  12.735   1.692  1.00 94.69           C  
ATOM   1391  HA  ASN A  94       5.230  11.723   1.988  1.00 94.69           H  
ATOM   1392  C   ASN A  94       4.327  13.346   0.934  1.00 94.69           C  
ATOM   1393  CB  ASN A  94       5.867  13.524   2.963  1.00 94.69           C  
ATOM   1394  HB2 ASN A  94       6.699  13.021   3.455  1.00 94.69           H  
ATOM   1395  HB3 ASN A  94       6.193  14.525   2.681  1.00 94.69           H  
ATOM   1396  O   ASN A  94       4.481  14.351   0.242  1.00 94.69           O  
ATOM   1397  CG  ASN A  94       4.744  13.662   3.981  1.00 94.69           C  
ATOM   1398  ND2 ASN A  94       5.023  14.294   5.092  1.00 94.69           N  
ATOM   1399 HD21 ASN A  94       5.968  14.609   5.261  1.00 94.69           H  
ATOM   1400 HD22 ASN A  94       4.286  14.321   5.782  1.00 94.69           H  
ATOM   1401  OD1 ASN A  94       3.606  13.265   3.812  1.00 94.69           O  
ATOM   1402  N   THR A  95       3.150  12.752   1.085  1.00 96.90           N  
ATOM   1403  H   THR A  95       3.096  11.944   1.688  1.00 96.90           H  
ATOM   1404  CA  THR A  95       1.924  13.202   0.419  1.00 96.90           C  
ATOM   1405  HA  THR A  95       2.176  13.592  -0.567  1.00 96.90           H  
ATOM   1406  C   THR A  95       1.178  14.309   1.160  1.00 96.90           C  
ATOM   1407  CB  THR A  95       0.973  12.018   0.228  1.00 96.90           C  
ATOM   1408  HB  THR A  95       0.105  12.361  -0.334  1.00 96.90           H  
ATOM   1409  O   THR A  95       0.248  14.894   0.610  1.00 96.90           O  
ATOM   1410  CG2 THR A  95       1.653  10.894  -0.549  1.00 96.90           C  
ATOM   1411 HG21 THR A  95       2.430  10.435   0.062  1.00 96.90           H  
ATOM   1412 HG22 THR A  95       2.090  11.283  -1.468  1.00 96.90           H  
ATOM   1413 HG23 THR A  95       0.911  10.134  -0.796  1.00 96.90           H  
ATOM   1414  OG1 THR A  95       0.554  11.471   1.465  1.00 96.90           O  
ATOM   1415  HG1 THR A  95       0.080  12.140   1.965  1.00 96.90           H  
ATOM   1416  N   GLY A  96       1.512  14.548   2.430  1.00 96.28           N  
ATOM   1417  H   GLY A  96       2.276  14.011   2.814  1.00 96.28           H  
ATOM   1418  CA  GLY A  96       0.604  15.196   3.371  1.00 96.28           C  
ATOM   1419  HA2 GLY A  96       1.134  15.406   4.300  1.00 96.28           H  
ATOM   1420  HA3 GLY A  96       0.254  16.137   2.947  1.00 96.28           H  
ATOM   1421  C   GLY A  96      -0.610  14.312   3.682  1.00 96.28           C  
ATOM   1422  O   GLY A  96      -0.646  13.129   3.334  1.00 96.28           O  
ATOM   1423  N   ARG A  97      -1.610  14.886   4.359  1.00 97.94           N  
ATOM   1424  H   ARG A  97      -1.556  15.880   4.532  1.00 97.94           H  
ATOM   1425  CA  ARG A  97      -2.893  14.219   4.621  1.00 97.94           C  
ATOM   1426  HA  ARG A  97      -2.719  13.169   4.857  1.00 97.94           H  
ATOM   1427  C   ARG A  97      -3.764  14.257   3.366  1.00 97.94           C  
ATOM   1428  CB  ARG A  97      -3.634  14.889   5.789  1.00 97.94           C  
ATOM   1429  HB2 ARG A  97      -3.778  15.942   5.547  1.00 97.94           H  
ATOM   1430  HB3 ARG A  97      -4.624  14.443   5.882  1.00 97.94           H  
ATOM   1431  O   ARG A  97      -3.854  15.285   2.700  1.00 97.94           O  
ATOM   1432  CG  ARG A  97      -2.927  14.802   7.150  1.00 97.94           C  
ATOM   1433  HG2 ARG A  97      -3.424  15.502   7.822  1.00 97.94           H  
ATOM   1434  HG3 ARG A  97      -1.886  15.109   7.053  1.00 97.94           H  
ATOM   1435  CD  ARG A  97      -3.000  13.408   7.783  1.00 97.94           C  
ATOM   1436  HD2 ARG A  97      -2.473  12.694   7.150  1.00 97.94           H  
ATOM   1437  HD3 ARG A  97      -4.044  13.101   7.839  1.00 97.94           H  
ATOM   1438  NE  ARG A  97      -2.439  13.432   9.149  1.00 97.94           N  
ATOM   1439  HE  ARG A  97      -2.984  13.946   9.827  1.00 97.94           H  
ATOM   1440  NH1 ARG A  97      -0.608  12.048   8.852  1.00 97.94           N  
ATOM   1441 HH11 ARG A  97       0.156  11.525   9.255  1.00 97.94           H  
ATOM   1442 HH12 ARG A  97      -0.918  11.743   7.940  1.00 97.94           H  
ATOM   1443  NH2 ARG A  97      -0.963  12.987  10.824  1.00 97.94           N  
ATOM   1444 HH21 ARG A  97      -0.181  12.452  11.174  1.00 97.94           H  
ATOM   1445 HH22 ARG A  97      -1.521  13.537  11.461  1.00 97.94           H  
ATOM   1446  CZ  ARG A  97      -1.347  12.827   9.589  1.00 97.94           C  
ATOM   1447  N   ILE A  98      -4.411  13.140   3.069  1.00 98.32           N  
ATOM   1448  H   ILE A  98      -4.237  12.325   3.640  1.00 98.32           H  
ATOM   1449  CA  ILE A  98      -5.339  12.971   1.955  1.00 98.32           C  
ATOM   1450  HA  ILE A  98      -5.488  13.918   1.435  1.00 98.32           H  
ATOM   1451  C   ILE A  98      -6.668  12.512   2.537  1.00 98.32           C  
ATOM   1452  CB  ILE A  98      -4.789  11.923   0.962  1.00 98.32           C  
ATOM   1453  HB  ILE A  98      -4.641  10.992   1.509  1.00 98.32           H  
ATOM   1454  O   ILE A  98      -6.701  11.480   3.202  1.00 98.32           O  
ATOM   1455  CG1 ILE A  98      -3.434  12.342   0.345  1.00 98.32           C  
ATOM   1456 HG12 ILE A  98      -2.815  12.864   1.074  1.00 98.32           H  
ATOM   1457 HG13 ILE A  98      -3.604  13.020  -0.491  1.00 98.32           H  
ATOM   1458  CG2 ILE A  98      -5.807  11.664  -0.167  1.00 98.32           C  
ATOM   1459 HG21 ILE A  98      -6.067  12.596  -0.669  1.00 98.32           H  
ATOM   1460 HG22 ILE A  98      -5.418  10.939  -0.883  1.00 98.32           H  
ATOM   1461 HG23 ILE A  98      -6.716  11.229   0.248  1.00 98.32           H  
ATOM   1462  CD1 ILE A  98      -2.636  11.123  -0.130  1.00 98.32           C  
ATOM   1463 HD11 ILE A  98      -3.256  10.451  -0.722  1.00 98.32           H  
ATOM   1464 HD12 ILE A  98      -1.791  11.450  -0.736  1.00 98.32           H  
ATOM   1465 HD13 ILE A  98      -2.260  10.585   0.741  1.00 98.32           H  
ATOM   1466  N   ASP A  99      -7.746  13.237   2.257  1.00 98.60           N  
ATOM   1467  H   ASP A  99      -7.657  14.116   1.767  1.00 98.60           H  
ATOM   1468  CA  ASP A  99      -9.094  12.797   2.615  1.00 98.60           C  
ATOM   1469  HA  ASP A  99      -9.102  12.495   3.662  1.00 98.60           H  
ATOM   1470  C   ASP A  99      -9.502  11.587   1.765  1.00 98.60           C  
ATOM   1471  CB  ASP A  99     -10.107  13.940   2.458  1.00 98.60           C  
ATOM   1472  HB2 ASP A  99     -10.121  14.258   1.415  1.00 98.60           H  
ATOM   1473  HB3 ASP A  99     -11.098  13.563   2.709  1.00 98.60           H  
ATOM   1474  O   ASP A  99      -9.322  11.563   0.543  1.00 98.60           O  
ATOM   1475  CG  ASP A  99      -9.809  15.147   3.353  1.00 98.60           C  
ATOM   1476  OD1 ASP A  99      -9.316  14.952   4.487  1.00 98.60           O  
ATOM   1477  OD2 ASP A  99     -10.042  16.278   2.878  1.00 98.60           O  
ATOM   1478  N   VAL A 100     -10.060  10.575   2.421  1.00 98.21           N  
ATOM   1479  H   VAL A 100     -10.162  10.658   3.423  1.00 98.21           H  
ATOM   1480  CA  VAL A 100     -10.525   9.333   1.812  1.00 98.21           C  
ATOM   1481  HA  VAL A 100     -10.552   9.442   0.728  1.00 98.21           H  
ATOM   1482  C   VAL A 100     -11.942   9.070   2.301  1.00 98.21           C  
ATOM   1483  CB  VAL A 100      -9.575   8.171   2.143  1.00 98.21           C  
ATOM   1484  HB  VAL A 100      -9.480   8.078   3.225  1.00 98.21           H  
ATOM   1485  O   VAL A 100     -12.161   8.658   3.441  1.00 98.21           O  
ATOM   1486  CG1 VAL A 100     -10.115   6.861   1.573  1.00 98.21           C  
ATOM   1487 HG11 VAL A 100     -10.394   6.995   0.527  1.00 98.21           H  
ATOM   1488 HG12 VAL A 100     -10.996   6.546   2.132  1.00 98.21           H  
ATOM   1489 HG13 VAL A 100      -9.364   6.074   1.644  1.00 98.21           H  
ATOM   1490  CG2 VAL A 100      -8.176   8.394   1.558  1.00 98.21           C  
ATOM   1491 HG21 VAL A 100      -7.724   9.276   2.012  1.00 98.21           H  
ATOM   1492 HG22 VAL A 100      -7.548   7.530   1.776  1.00 98.21           H  
ATOM   1493 HG23 VAL A 100      -8.238   8.535   0.479  1.00 98.21           H  
ATOM   1494  N   ALA A 101     -12.915   9.333   1.426  1.00 94.52           N  
ATOM   1495  H   ALA A 101     -12.667   9.667   0.505  1.00 94.52           H  
ATOM   1496  CA  ALA A 101     -14.323   9.103   1.719  1.00 94.52           C  
ATOM   1497  HA  ALA A 101     -14.615   9.786   2.517  1.00 94.52           H  
ATOM   1498  C   ALA A 101     -14.552   7.667   2.215  1.00 94.52           C  
ATOM   1499  CB  ALA A 101     -15.169   9.424   0.483  1.00 94.52           C  
ATOM   1500  HB1 ALA A 101     -14.895   8.758  -0.335  1.00 94.52           H  
ATOM   1501  HB2 ALA A 101     -15.015  10.460   0.182  1.00 94.52           H  
ATOM   1502  HB3 ALA A 101     -16.223   9.272   0.714  1.00 94.52           H  
ATOM   1503  O   ALA A 101     -13.950   6.716   1.714  1.00 94.52           O  
ATOM   1504  N   ASP A 102     -15.393   7.552   3.242  1.00 96.14           N  
ATOM   1505  H   ASP A 102     -15.970   8.355   3.448  1.00 96.14           H  
ATOM   1506  CA  ASP A 102     -15.821   6.284   3.848  1.00 96.14           C  
ATOM   1507  HA  ASP A 102     -16.322   6.538   4.782  1.00 96.14           H  
ATOM   1508  C   ASP A 102     -14.693   5.349   4.295  1.00 96.14           C  
ATOM   1509  CB  ASP A 102     -16.895   5.640   2.961  1.00 96.14           C  
ATOM   1510  HB2 ASP A 102     -16.450   5.317   2.020  1.00 96.14           H  
ATOM   1511  HB3 ASP A 102     -17.320   4.773   3.467  1.00 96.14           H  
ATOM   1512  O   ASP A 102     -14.910   4.160   4.482  1.00 96.14           O  
ATOM   1513  CG  ASP A 102     -18.010   6.657   2.701  1.00 96.14           C  
ATOM   1514  OD1 ASP A 102     -18.350   7.389   3.673  1.00 96.14           O  
ATOM   1515  OD2 ASP A 102     -18.424   6.793   1.531  1.00 96.14           O  
ATOM   1516  N   CYS A 103     -13.495   5.899   4.516  1.00 98.29           N  
ATOM   1517  H   CYS A 103     -13.370   6.875   4.290  1.00 98.29           H  
ATOM   1518  CA  CYS A 103     -12.306   5.144   4.895  1.00 98.29           C  
ATOM   1519  HA  CYS A 103     -11.482   5.857   4.879  1.00 98.29           H  
ATOM   1520  C   CYS A 103     -11.911   4.041   3.895  1.00 98.29           C  
ATOM   1521  CB  CYS A 103     -12.430   4.622   6.333  1.00 98.29           C  
ATOM   1522  HB2 CYS A 103     -11.507   4.102   6.591  1.00 98.29           H  
ATOM   1523  HB3 CYS A 103     -13.247   3.901   6.386  1.00 98.29           H  
ATOM   1524  O   CYS A 103     -11.205   3.106   4.264  1.00 98.29           O  
ATOM   1525  SG  CYS A 103     -12.698   5.973   7.516  1.00 98.29           S  
ATOM   1526  HG  CYS A 103     -12.477   5.252   8.619  1.00 98.29           H  
ATOM   1527  N   LEU A 104     -12.319   4.150   2.627  1.00 98.56           N  
ATOM   1528  H   LEU A 104     -12.935   4.911   2.380  1.00 98.56           H  
ATOM   1529  CA  LEU A 104     -11.966   3.179   1.594  1.00 98.56           C  
ATOM   1530  HA  LEU A 104     -11.598   2.277   2.082  1.00 98.56           H  
ATOM   1531  C   LEU A 104     -10.841   3.714   0.701  1.00 98.56           C  
ATOM   1532  CB  LEU A 104     -13.231   2.784   0.820  1.00 98.56           C  
ATOM   1533  HB2 LEU A 104     -13.612   3.662   0.297  1.00 98.56           H  
ATOM   1534  HB3 LEU A 104     -13.991   2.462   1.531  1.00 98.56           H  
ATOM   1535  O   LEU A 104     -11.056   4.525  -0.206  1.00 98.56           O  
ATOM   1536  CG  LEU A 104     -12.988   1.652  -0.195  1.00 98.56           C  
ATOM   1537  HG  LEU A 104     -12.215   1.950  -0.903  1.00 98.56           H  
ATOM   1538  CD1 LEU A 104     -12.561   0.341   0.470  1.00 98.56           C  
ATOM   1539 HD11 LEU A 104     -13.253   0.097   1.276  1.00 98.56           H  
ATOM   1540 HD12 LEU A 104     -11.556   0.432   0.883  1.00 98.56           H  
ATOM   1541 HD13 LEU A 104     -12.571  -0.472  -0.257  1.00 98.56           H  
ATOM   1542  CD2 LEU A 104     -14.268   1.390  -0.985  1.00 98.56           C  
ATOM   1543 HD21 LEU A 104     -15.059   1.076  -0.304  1.00 98.56           H  
ATOM   1544 HD22 LEU A 104     -14.104   0.604  -1.722  1.00 98.56           H  
ATOM   1545 HD23 LEU A 104     -14.583   2.303  -1.491  1.00 98.56           H  
ATOM   1546  N   ALA A 105      -9.622   3.240   0.946  1.00 98.58           N  
ATOM   1547  H   ALA A 105      -9.522   2.539   1.666  1.00 98.58           H  
ATOM   1548  CA  ALA A 105      -8.450   3.574   0.149  1.00 98.58           C  
ATOM   1549  HA  ALA A 105      -8.617   4.526  -0.355  1.00 98.58           H  
ATOM   1550  C   ALA A 105      -8.202   2.506  -0.926  1.00 98.58           C  
ATOM   1551  CB  ALA A 105      -7.246   3.760   1.079  1.00 98.58           C  
ATOM   1552  HB1 ALA A 105      -7.057   2.837   1.628  1.00 98.58           H  
ATOM   1553  HB2 ALA A 105      -7.442   4.563   1.790  1.00 98.58           H  
ATOM   1554  HB3 ALA A 105      -6.366   4.017   0.490  1.00 98.58           H  
ATOM   1555  O   ALA A 105      -7.989   1.331  -0.624  1.00 98.58           O  
ATOM   1556  N   LYS A 106      -8.196   2.921  -2.194  1.00 98.52           N  
ATOM   1557  H   LYS A 106      -8.487   3.869  -2.385  1.00 98.52           H  
ATOM   1558  CA  LYS A 106      -7.780   2.101  -3.335  1.00 98.52           C  
ATOM   1559  HA  LYS A 106      -7.670   1.070  -2.999  1.00 98.52           H  
ATOM   1560  C   LYS A 106      -6.421   2.565  -3.837  1.00 98.52           C  
ATOM   1561  CB  LYS A 106      -8.838   2.102  -4.447  1.00 98.52           C  
ATOM   1562  HB2 LYS A 106      -9.018   3.119  -4.796  1.00 98.52           H  
ATOM   1563  HB3 LYS A 106      -8.454   1.514  -5.281  1.00 98.52           H  
ATOM   1564  O   LYS A 106      -6.291   3.686  -4.328  1.00 98.52           O  
ATOM   1565  CG  LYS A 106     -10.154   1.478  -3.964  1.00 98.52           C  
ATOM   1566  HG2 LYS A 106      -9.936   0.526  -3.481  1.00 98.52           H  
ATOM   1567  HG3 LYS A 106     -10.629   2.138  -3.238  1.00 98.52           H  
ATOM   1568  CD  LYS A 106     -11.121   1.227  -5.127  1.00 98.52           C  
ATOM   1569  HD2 LYS A 106     -11.398   2.171  -5.596  1.00 98.52           H  
ATOM   1570  HD3 LYS A 106     -10.633   0.586  -5.861  1.00 98.52           H  
ATOM   1571  CE  LYS A 106     -12.369   0.517  -4.590  1.00 98.52           C  
ATOM   1572  HE2 LYS A 106     -12.962   1.209  -3.992  1.00 98.52           H  
ATOM   1573  HE3 LYS A 106     -12.041  -0.295  -3.941  1.00 98.52           H  
ATOM   1574  NZ  LYS A 106     -13.178  -0.073  -5.677  1.00 98.52           N  
ATOM   1575  HZ1 LYS A 106     -12.593  -0.680  -6.234  1.00 98.52           H  
ATOM   1576  HZ2 LYS A 106     -13.860  -0.729  -5.323  1.00 98.52           H  
ATOM   1577  HZ3 LYS A 106     -13.593   0.603  -6.301  1.00 98.52           H  
ATOM   1578  N   PHE A 107      -5.424   1.702  -3.720  1.00 98.78           N  
ATOM   1579  H   PHE A 107      -5.644   0.781  -3.368  1.00 98.78           H  
ATOM   1580  CA  PHE A 107      -4.069   1.936  -4.196  1.00 98.78           C  
ATOM   1581  HA  PHE A 107      -3.914   3.010  -4.301  1.00 98.78           H  
ATOM   1582  C   PHE A 107      -3.863   1.280  -5.557  1.00 98.78           C  
ATOM   1583  CB  PHE A 107      -3.045   1.427  -3.180  1.00 98.78           C  
ATOM   1584  HB2 PHE A 107      -2.044   1.589  -3.582  1.00 98.78           H  
ATOM   1585  HB3 PHE A 107      -3.170   0.351  -3.056  1.00 98.78           H  
ATOM   1586  O   PHE A 107      -4.308   0.155  -5.784  1.00 98.78           O  
ATOM   1587  CG  PHE A 107      -3.139   2.104  -1.830  1.00 98.78           C  
ATOM   1588  CD1 PHE A 107      -2.345   3.231  -1.562  1.00 98.78           C  
ATOM   1589  HD1 PHE A 107      -1.664   3.603  -2.314  1.00 98.78           H  
ATOM   1590  CD2 PHE A 107      -4.031   1.626  -0.849  1.00 98.78           C  
ATOM   1591  HD2 PHE A 107      -4.651   0.765  -1.047  1.00 98.78           H  
ATOM   1592  CE1 PHE A 107      -2.430   3.871  -0.316  1.00 98.78           C  
ATOM   1593  HE1 PHE A 107      -1.815   4.736  -0.118  1.00 98.78           H  
ATOM   1594  CE2 PHE A 107      -4.112   2.267   0.398  1.00 98.78           C  
ATOM   1595  HE2 PHE A 107      -4.790   1.896   1.153  1.00 98.78           H  
ATOM   1596  CZ  PHE A 107      -3.302   3.381   0.671  1.00 98.78           C  
ATOM   1597  HZ  PHE A 107      -3.344   3.851   1.642  1.00 98.78           H  
ATOM   1598  N   GLU A 108      -3.139   1.965  -6.433  1.00 98.69           N  
ATOM   1599  H   GLU A 108      -2.841   2.896  -6.180  1.00 98.69           H  
ATOM   1600  CA  GLU A 108      -2.589   1.401  -7.665  1.00 98.69           C  
ATOM   1601  HA  GLU A 108      -2.604   0.313  -7.606  1.00 98.69           H  
ATOM   1602  C   GLU A 108      -1.134   1.853  -7.788  1.00 98.69           C  
ATOM   1603  CB  GLU A 108      -3.453   1.817  -8.866  1.00 98.69           C  
ATOM   1604  HB2 GLU A 108      -4.455   1.417  -8.711  1.00 98.69           H  
ATOM   1605  HB3 GLU A 108      -3.521   2.904  -8.913  1.00 98.69           H  
ATOM   1606  O   GLU A 108      -0.859   3.051  -7.743  1.00 98.69           O  
ATOM   1607  CG  GLU A 108      -2.914   1.296 -10.207  1.00 98.69           C  
ATOM   1608  HG2 GLU A 108      -2.776   0.218 -10.120  1.00 98.69           H  
ATOM   1609  HG3 GLU A 108      -1.940   1.747 -10.401  1.00 98.69           H  
ATOM   1610  CD  GLU A 108      -3.845   1.587 -11.400  1.00 98.69           C  
ATOM   1611  OE1 GLU A 108      -3.492   1.176 -12.530  1.00 98.69           O  
ATOM   1612  OE2 GLU A 108      -4.949   2.143 -11.213  1.00 98.69           O  
ATOM   1613  N   ILE A 109      -0.206   0.904  -7.903  1.00 98.62           N  
ATOM   1614  H   ILE A 109      -0.510  -0.060  -7.921  1.00 98.62           H  
ATOM   1615  CA  ILE A 109       1.238   1.150  -7.930  1.00 98.62           C  
ATOM   1616  HA  ILE A 109       1.417   2.225  -7.951  1.00 98.62           H  
ATOM   1617  C   ILE A 109       1.801   0.534  -9.201  1.00 98.62           C  
ATOM   1618  CB  ILE A 109       1.946   0.592  -6.677  1.00 98.62           C  
ATOM   1619  HB  ILE A 109       1.888  -0.497  -6.704  1.00 98.62           H  
ATOM   1620  O   ILE A 109       1.730  -0.681  -9.383  1.00 98.62           O  
ATOM   1621  CG1 ILE A 109       1.263   1.085  -5.385  1.00 98.62           C  
ATOM   1622 HG12 ILE A 109       0.193   0.876  -5.418  1.00 98.62           H  
ATOM   1623 HG13 ILE A 109       1.405   2.163  -5.318  1.00 98.62           H  
ATOM   1624  CG2 ILE A 109       3.434   0.994  -6.699  1.00 98.62           C  
ATOM   1625 HG21 ILE A 109       3.960   0.567  -5.845  1.00 98.62           H  
ATOM   1626 HG22 ILE A 109       3.534   2.079  -6.676  1.00 98.62           H  
ATOM   1627 HG23 ILE A 109       3.917   0.608  -7.597  1.00 98.62           H  
ATOM   1628  CD1 ILE A 109       1.785   0.434  -4.106  1.00 98.62           C  
ATOM   1629 HD11 ILE A 109       2.817   0.734  -3.929  1.00 98.62           H  
ATOM   1630 HD12 ILE A 109       1.718  -0.651  -4.190  1.00 98.62           H  
ATOM   1631 HD13 ILE A 109       1.179   0.763  -3.261  1.00 98.62           H  
ATOM   1632  N   SER A 110       2.355   1.361 -10.081  1.00 97.99           N  
ATOM   1633  H   SER A 110       2.410   2.343  -9.851  1.00 97.99           H  
ATOM   1634  CA  SER A 110       2.946   0.923 -11.344  1.00 97.99           C  
ATOM   1635  HA  SER A 110       3.256  -0.118 -11.249  1.00 97.99           H  
ATOM   1636  C   SER A 110       4.180   1.743 -11.698  1.00 97.99           C  
ATOM   1637  CB  SER A 110       1.918   1.006 -12.480  1.00 97.99           C  
ATOM   1638  HB2 SER A 110       2.314   0.483 -13.351  1.00 97.99           H  
ATOM   1639  HB3 SER A 110       0.992   0.518 -12.178  1.00 97.99           H  
ATOM   1640  O   SER A 110       4.313   2.903 -11.305  1.00 97.99           O  
ATOM   1641  OG  SER A 110       1.655   2.351 -12.841  1.00 97.99           O  
ATOM   1642  HG  SER A 110       0.968   2.687 -12.260  1.00 97.99           H  
ATOM   1643  N   LYS A 111       5.059   1.164 -12.518  1.00 97.19           N  
ATOM   1644  H   LYS A 111       4.919   0.198 -12.777  1.00 97.19           H  
ATOM   1645  CA  LYS A 111       6.242   1.856 -13.043  1.00 97.19           C  
ATOM   1646  HA  LYS A 111       6.859   2.195 -12.210  1.00 97.19           H  
ATOM   1647  C   LYS A 111       5.889   3.094 -13.873  1.00 97.19           C  
ATOM   1648  CB  LYS A 111       7.045   0.839 -13.853  1.00 97.19           C  
ATOM   1649  HB2 LYS A 111       6.478   0.550 -14.737  1.00 97.19           H  
ATOM   1650  HB3 LYS A 111       7.182  -0.045 -13.231  1.00 97.19           H  
ATOM   1651  O   LYS A 111       6.617   4.078 -13.844  1.00 97.19           O  
ATOM   1652  CG  LYS A 111       8.430   1.346 -14.275  1.00 97.19           C  
ATOM   1653  HG2 LYS A 111       8.333   2.203 -14.942  1.00 97.19           H  
ATOM   1654  HG3 LYS A 111       9.006   1.628 -13.393  1.00 97.19           H  
ATOM   1655  CD  LYS A 111       9.135   0.201 -15.004  1.00 97.19           C  
ATOM   1656  HD2 LYS A 111       9.272  -0.624 -14.305  1.00 97.19           H  
ATOM   1657  HD3 LYS A 111       8.501  -0.146 -15.819  1.00 97.19           H  
ATOM   1658  CE  LYS A 111      10.495   0.596 -15.573  1.00 97.19           C  
ATOM   1659  HE2 LYS A 111      10.357   1.410 -16.285  1.00 97.19           H  
ATOM   1660  HE3 LYS A 111      11.135   0.940 -14.760  1.00 97.19           H  
ATOM   1661  NZ  LYS A 111      11.085  -0.589 -16.244  1.00 97.19           N  
ATOM   1662  HZ1 LYS A 111      10.445  -0.982 -16.919  1.00 97.19           H  
ATOM   1663  HZ2 LYS A 111      11.971  -0.405 -16.693  1.00 97.19           H  
ATOM   1664  HZ3 LYS A 111      11.186  -1.357 -15.595  1.00 97.19           H  
ATOM   1665  N   ALA A 112       4.775   3.047 -14.606  1.00 96.58           N  
ATOM   1666  H   ALA A 112       4.207   2.214 -14.555  1.00 96.58           H  
ATOM   1667  CA  ALA A 112       4.378   4.109 -15.528  1.00 96.58           C  
ATOM   1668  HA  ALA A 112       5.255   4.435 -16.088  1.00 96.58           H  
ATOM   1669  C   ALA A 112       3.813   5.350 -14.820  1.00 96.58           C  
ATOM   1670  CB  ALA A 112       3.362   3.526 -16.517  1.00 96.58           C  
ATOM   1671  HB1 ALA A 112       2.481   3.169 -15.984  1.00 96.58           H  
ATOM   1672  HB2 ALA A 112       3.812   2.699 -17.068  1.00 96.58           H  
ATOM   1673  HB3 ALA A 112       3.059   4.299 -17.223  1.00 96.58           H  
ATOM   1674  O   ALA A 112       4.052   6.469 -15.266  1.00 96.58           O  
ATOM   1675  N   GLU A 113       3.056   5.165 -13.736  1.00 97.50           N  
ATOM   1676  H   GLU A 113       2.871   4.219 -13.435  1.00 97.50           H  
ATOM   1677  CA  GLU A 113       2.298   6.259 -13.108  1.00 97.50           C  
ATOM   1678  HA  GLU A 113       2.483   7.190 -13.644  1.00 97.50           H  
ATOM   1679  C   GLU A 113       2.705   6.540 -11.658  1.00 97.50           C  
ATOM   1680  CB  GLU A 113       0.796   5.969 -13.217  1.00 97.50           C  
ATOM   1681  HB2 GLU A 113       0.249   6.794 -12.761  1.00 97.50           H  
ATOM   1682  HB3 GLU A 113       0.559   5.056 -12.671  1.00 97.50           H  
ATOM   1683  O   GLU A 113       2.287   7.546 -11.085  1.00 97.50           O  
ATOM   1684  CG  GLU A 113       0.339   5.831 -14.679  1.00 97.50           C  
ATOM   1685  HG2 GLU A 113       0.758   4.925 -15.117  1.00 97.50           H  
ATOM   1686  HG3 GLU A 113       0.697   6.688 -15.249  1.00 97.50           H  
ATOM   1687  CD  GLU A 113      -1.183   5.768 -14.751  1.00 97.50           C  
ATOM   1688  OE1 GLU A 113      -1.823   6.776 -15.138  1.00 97.50           O  
ATOM   1689  OE2 GLU A 113      -1.774   4.776 -14.271  1.00 97.50           O  
ATOM   1690  N   GLY A 114       3.533   5.679 -11.066  1.00 97.43           N  
ATOM   1691  H   GLY A 114       3.827   4.855 -11.572  1.00 97.43           H  
ATOM   1692  CA  GLY A 114       3.898   5.742  -9.661  1.00 97.43           C  
ATOM   1693  HA2 GLY A 114       4.810   5.167  -9.497  1.00 97.43           H  
ATOM   1694  HA3 GLY A 114       4.080   6.776  -9.371  1.00 97.43           H  
ATOM   1695  C   GLY A 114       2.790   5.147  -8.802  1.00 97.43           C  
ATOM   1696  O   GLY A 114       2.251   4.089  -9.126  1.00 97.43           O  
ATOM   1697  N   LEU A 115       2.440   5.826  -7.712  1.00 98.37           N  
ATOM   1698  H   LEU A 115       2.884   6.721  -7.558  1.00 98.37           H  
ATOM   1699  CA  LEU A 115       1.383   5.413  -6.797  1.00 98.37           C  
ATOM   1700  HA  LEU A 115       1.036   4.423  -7.093  1.00 98.37           H  
ATOM   1701  C   LEU A 115       0.192   6.362  -6.880  1.00 98.37           C  
ATOM   1702  CB  LEU A 115       1.961   5.256  -5.386  1.00 98.37           C  
ATOM   1703  HB2 LEU A 115       2.381   6.206  -5.055  1.00 98.37           H  
ATOM   1704  HB3 LEU A 115       2.775   4.535  -5.466  1.00 98.37           H  
ATOM   1705  O   LEU A 115       0.297   7.566  -6.616  1.00 98.37           O  
ATOM   1706  CG  LEU A 115       0.979   4.736  -4.319  1.00 98.37           C  
ATOM   1707  HG  LEU A 115       0.360   3.938  -4.730  1.00 98.37           H  
ATOM   1708  CD1 LEU A 115       1.790   4.185  -3.149  1.00 98.37           C  
ATOM   1709 HD11 LEU A 115       1.120   3.782  -2.389  1.00 98.37           H  
ATOM   1710 HD12 LEU A 115       2.411   4.972  -2.721  1.00 98.37           H  
ATOM   1711 HD13 LEU A 115       2.438   3.378  -3.492  1.00 98.37           H  
ATOM   1712  CD2 LEU A 115       0.048   5.823  -3.781  1.00 98.37           C  
ATOM   1713 HD21 LEU A 115      -0.405   5.497  -2.845  1.00 98.37           H  
ATOM   1714 HD22 LEU A 115       0.599   6.751  -3.630  1.00 98.37           H  
ATOM   1715 HD23 LEU A 115      -0.764   6.004  -4.485  1.00 98.37           H  
ATOM   1716  N   LYS A 116      -0.968   5.781  -7.175  1.00 98.60           N  
ATOM   1717  H   LYS A 116      -0.942   4.792  -7.377  1.00 98.60           H  
ATOM   1718  CA  LYS A 116      -2.279   6.416  -7.106  1.00 98.60           C  
ATOM   1719  HA  LYS A 116      -2.142   7.497  -7.072  1.00 98.60           H  
ATOM   1720  C   LYS A 116      -3.027   5.996  -5.853  1.00 98.60           C  
ATOM   1721  CB  LYS A 116      -3.107   6.054  -8.337  1.00 98.60           C  
ATOM   1722  HB2 LYS A 116      -3.147   4.968  -8.422  1.00 98.60           H  
ATOM   1723  HB3 LYS A 116      -4.123   6.426  -8.204  1.00 98.60           H  
ATOM   1724  O   LYS A 116      -2.986   4.836  -5.455  1.00 98.60           O  
ATOM   1725  CG  LYS A 116      -2.537   6.645  -9.626  1.00 98.60           C  
ATOM   1726  HG2 LYS A 116      -1.497   6.346  -9.760  1.00 98.60           H  
ATOM   1727  HG3 LYS A 116      -2.600   7.732  -9.574  1.00 98.60           H  
ATOM   1728  CD  LYS A 116      -3.361   6.146 -10.811  1.00 98.60           C  
ATOM   1729  HD2 LYS A 116      -4.421   6.315 -10.625  1.00 98.60           H  
ATOM   1730  HD3 LYS A 116      -3.188   5.078 -10.942  1.00 98.60           H  
ATOM   1731  CE  LYS A 116      -2.947   6.895 -12.070  1.00 98.60           C  
ATOM   1732  HE2 LYS A 116      -1.871   6.791 -12.206  1.00 98.60           H  
ATOM   1733  HE3 LYS A 116      -3.182   7.954 -11.958  1.00 98.60           H  
ATOM   1734  NZ  LYS A 116      -3.634   6.338 -13.248  1.00 98.60           N  
ATOM   1735  HZ1 LYS A 116      -4.643   6.346 -13.198  1.00 98.60           H  
ATOM   1736  HZ2 LYS A 116      -3.283   5.406 -13.415  1.00 98.60           H  
ATOM   1737  HZ3 LYS A 116      -3.279   6.780 -14.084  1.00 98.60           H  
ATOM   1738  N   VAL A 117      -3.771   6.944  -5.297  1.00 98.65           N  
ATOM   1739  H   VAL A 117      -3.743   7.860  -5.722  1.00 98.65           H  
ATOM   1740  CA  VAL A 117      -4.814   6.700  -4.299  1.00 98.65           C  
ATOM   1741  HA  VAL A 117      -4.879   5.634  -4.083  1.00 98.65           H  
ATOM   1742  C   VAL A 117      -6.128   7.173  -4.893  1.00 98.65           C  
ATOM   1743  CB  VAL A 117      -4.530   7.429  -2.979  1.00 98.65           C  
ATOM   1744  HB  VAL A 117      -4.456   8.499  -3.173  1.00 98.65           H  
ATOM   1745  O   VAL A 117      -6.232   8.329  -5.306  1.00 98.65           O  
ATOM   1746  CG1 VAL A 117      -5.658   7.207  -1.961  1.00 98.65           C  
ATOM   1747 HG11 VAL A 117      -6.627   7.485  -2.374  1.00 98.65           H  
ATOM   1748 HG12 VAL A 117      -5.687   6.162  -1.651  1.00 98.65           H  
ATOM   1749 HG13 VAL A 117      -5.494   7.845  -1.093  1.00 98.65           H  
ATOM   1750  CG2 VAL A 117      -3.211   6.951  -2.368  1.00 98.65           C  
ATOM   1751 HG21 VAL A 117      -3.038   7.460  -1.420  1.00 98.65           H  
ATOM   1752 HG22 VAL A 117      -2.379   7.179  -3.034  1.00 98.65           H  
ATOM   1753 HG23 VAL A 117      -3.248   5.875  -2.197  1.00 98.65           H  
ATOM   1754  N   ASN A 118      -7.121   6.287  -4.945  1.00 97.49           N  
ATOM   1755  H   ASN A 118      -6.945   5.360  -4.587  1.00 97.49           H  
ATOM   1756  CA  ASN A 118      -8.458   6.561  -5.476  1.00 97.49           C  
ATOM   1757  HA  ASN A 118      -8.940   5.598  -5.648  1.00 97.49           H  
ATOM   1758  C   ASN A 118      -8.408   7.234  -6.862  1.00 97.49           C  
ATOM   1759  CB  ASN A 118      -9.288   7.299  -4.403  1.00 97.49           C  
ATOM   1760  HB2 ASN A 118      -8.771   8.207  -4.092  1.00 97.49           H  
ATOM   1761  HB3 ASN A 118     -10.251   7.586  -4.827  1.00 97.49           H  
ATOM   1762  O   ASN A 118      -9.096   8.215  -7.127  1.00 97.49           O  
ATOM   1763  CG  ASN A 118      -9.566   6.430  -3.188  1.00 97.49           C  
ATOM   1764  ND2 ASN A 118     -10.048   6.981  -2.103  1.00 97.49           N  
ATOM   1765 HD21 ASN A 118     -10.347   6.334  -1.388  1.00 97.49           H  
ATOM   1766 HD22 ASN A 118     -10.277   7.964  -2.070  1.00 97.49           H  
ATOM   1767  OD1 ASN A 118      -9.365   5.231  -3.197  1.00 97.49           O  
ATOM   1768  N   GLY A 119      -7.534   6.722  -7.738  1.00 97.10           N  
ATOM   1769  H   GLY A 119      -6.996   5.921  -7.442  1.00 97.10           H  
ATOM   1770  CA  GLY A 119      -7.357   7.201  -9.113  1.00 97.10           C  
ATOM   1771  HA2 GLY A 119      -8.336   7.432  -9.533  1.00 97.10           H  
ATOM   1772  HA3 GLY A 119      -6.918   6.400  -9.707  1.00 97.10           H  
ATOM   1773  C   GLY A 119      -6.478   8.448  -9.279  1.00 97.10           C  
ATOM   1774  O   GLY A 119      -6.157   8.804 -10.412  1.00 97.10           O  
ATOM   1775  N   VAL A 120      -6.035   9.090  -8.193  1.00 98.28           N  
ATOM   1776  H   VAL A 120      -6.325   8.754  -7.286  1.00 98.28           H  
ATOM   1777  CA  VAL A 120      -5.201  10.303  -8.237  1.00 98.28           C  
ATOM   1778  HA  VAL A 120      -5.217  10.715  -9.246  1.00 98.28           H  
ATOM   1779  C   VAL A 120      -3.757   9.965  -7.885  1.00 98.28           C  
ATOM   1780  CB  VAL A 120      -5.758  11.384  -7.290  1.00 98.28           C  
ATOM   1781  HB  VAL A 120      -5.754  11.008  -6.267  1.00 98.28           H  
ATOM   1782  O   VAL A 120      -3.508   9.389  -6.829  1.00 98.28           O  
ATOM   1783  CG1 VAL A 120      -4.917  12.669  -7.331  1.00 98.28           C  
ATOM   1784 HG11 VAL A 120      -5.376  13.434  -6.704  1.00 98.28           H  
ATOM   1785 HG12 VAL A 120      -4.858  13.044  -8.353  1.00 98.28           H  
ATOM   1786 HG13 VAL A 120      -3.909  12.477  -6.964  1.00 98.28           H  
ATOM   1787  CG2 VAL A 120      -7.198  11.758  -7.660  1.00 98.28           C  
ATOM   1788 HG21 VAL A 120      -7.566  12.547  -7.003  1.00 98.28           H  
ATOM   1789 HG22 VAL A 120      -7.853  10.895  -7.544  1.00 98.28           H  
ATOM   1790 HG23 VAL A 120      -7.244  12.100  -8.694  1.00 98.28           H  
ATOM   1791  N   VAL A 121      -2.799  10.359  -8.730  1.00 98.25           N  
ATOM   1792  H   VAL A 121      -3.065  10.842  -9.575  1.00 98.25           H  
ATOM   1793  CA  VAL A 121      -1.359  10.182  -8.459  1.00 98.25           C  
ATOM   1794  HA  VAL A 121      -1.162   9.126  -8.275  1.00 98.25           H  
ATOM   1795  C   VAL A 121      -0.971  10.965  -7.204  1.00 98.25           C  
ATOM   1796  CB  VAL A 121      -0.492  10.607  -9.663  1.00 98.25           C  
ATOM   1797  HB  VAL A 121      -0.699  11.650  -9.902  1.00 98.25           H  
ATOM   1798  O   VAL A 121      -1.227  12.166  -7.109  1.00 98.25           O  
ATOM   1799  CG1 VAL A 121       1.008  10.459  -9.367  1.00 98.25           C  
ATOM   1800 HG11 VAL A 121       1.237   9.433  -9.078  1.00 98.25           H  
ATOM   1801 HG12 VAL A 121       1.586  10.698 -10.260  1.00 98.25           H  
ATOM   1802 HG13 VAL A 121       1.316  11.139  -8.573  1.00 98.25           H  
ATOM   1803  CG2 VAL A 121      -0.809   9.753 -10.899  1.00 98.25           C  
ATOM   1804 HG21 VAL A 121      -1.859   9.847 -11.177  1.00 98.25           H  
ATOM   1805 HG22 VAL A 121      -0.570   8.708 -10.700  1.00 98.25           H  
ATOM   1806 HG23 VAL A 121      -0.200  10.087 -11.739  1.00 98.25           H  
ATOM   1807  N   LYS A 122      -0.366  10.277  -6.232  1.00 97.97           N  
ATOM   1808  H   LYS A 122      -0.218   9.291  -6.391  1.00 97.97           H  
ATOM   1809  CA  LYS A 122       0.111  10.851  -4.963  1.00 97.97           C  
ATOM   1810  HA  LYS A 122      -0.116  11.917  -4.935  1.00 97.97           H  
ATOM   1811  C   LYS A 122       1.626  10.784  -4.810  1.00 97.97           C  
ATOM   1812  CB  LYS A 122      -0.575  10.159  -3.775  1.00 97.97           C  
ATOM   1813  HB2 LYS A 122      -0.329   9.097  -3.791  1.00 97.97           H  
ATOM   1814  HB3 LYS A 122      -0.172  10.582  -2.854  1.00 97.97           H  
ATOM   1815  O   LYS A 122       2.190  11.644  -4.144  1.00 97.97           O  
ATOM   1816  CG  LYS A 122      -2.101  10.306  -3.733  1.00 97.97           C  
ATOM   1817  HG2 LYS A 122      -2.540   9.766  -4.572  1.00 97.97           H  
ATOM   1818  HG3 LYS A 122      -2.455   9.832  -2.817  1.00 97.97           H  
ATOM   1819  CD  LYS A 122      -2.573  11.766  -3.755  1.00 97.97           C  
ATOM   1820  HD2 LYS A 122      -2.087  12.313  -2.947  1.00 97.97           H  
ATOM   1821  HD3 LYS A 122      -2.306  12.225  -4.707  1.00 97.97           H  
ATOM   1822  CE  LYS A 122      -4.091  11.824  -3.589  1.00 97.97           C  
ATOM   1823  HE2 LYS A 122      -4.362  11.281  -2.684  1.00 97.97           H  
ATOM   1824  HE3 LYS A 122      -4.550  11.308  -4.433  1.00 97.97           H  
ATOM   1825  NZ  LYS A 122      -4.570  13.225  -3.509  1.00 97.97           N  
ATOM   1826  HZ1 LYS A 122      -4.315  13.728  -4.347  1.00 97.97           H  
ATOM   1827  HZ2 LYS A 122      -4.158  13.690  -2.714  1.00 97.97           H  
ATOM   1828  HZ3 LYS A 122      -5.574  13.245  -3.406  1.00 97.97           H  
ATOM   1829  N   MET A 123       2.278   9.812  -5.444  1.00 96.56           N  
ATOM   1830  H   MET A 123       1.746   9.124  -5.957  1.00 96.56           H  
ATOM   1831  CA  MET A 123       3.733   9.771  -5.597  1.00 96.56           C  
ATOM   1832  HA  MET A 123       4.153  10.756  -5.393  1.00 96.56           H  
ATOM   1833  C   MET A 123       4.060   9.408  -7.043  1.00 96.56           C  
ATOM   1834  CB  MET A 123       4.370   8.770  -4.624  1.00 96.56           C  
ATOM   1835  HB2 MET A 123       5.441   8.730  -4.822  1.00 96.56           H  
ATOM   1836  HB3 MET A 123       3.958   7.776  -4.798  1.00 96.56           H  
ATOM   1837  O   MET A 123       3.504   8.451  -7.575  1.00 96.56           O  
ATOM   1838  CG  MET A 123       4.169   9.142  -3.152  1.00 96.56           C  
ATOM   1839  HG2 MET A 123       3.109   9.072  -2.906  1.00 96.56           H  
ATOM   1840  HG3 MET A 123       4.496  10.170  -2.996  1.00 96.56           H  
ATOM   1841  SD  MET A 123       5.098   8.063  -2.036  1.00 96.56           S  
ATOM   1842  CE  MET A 123       4.575   8.692  -0.426  1.00 96.56           C  
ATOM   1843  HE1 MET A 123       3.509   8.508  -0.297  1.00 96.56           H  
ATOM   1844  HE2 MET A 123       4.786   9.759  -0.353  1.00 96.56           H  
ATOM   1845  HE3 MET A 123       5.124   8.164   0.354  1.00 96.56           H  
ATOM   1846  N   THR A 124       4.924  10.187  -7.686  1.00 96.63           N  
ATOM   1847  H   THR A 124       5.412  10.916  -7.184  1.00 96.63           H  
ATOM   1848  CA  THR A 124       5.363   9.943  -9.067  1.00 96.63           C  
ATOM   1849  HA  THR A 124       4.491   9.704  -9.675  1.00 96.63           H  
ATOM   1850  C   THR A 124       6.335   8.757  -9.137  1.00 96.63           C  
ATOM   1851  CB  THR A 124       6.035  11.202  -9.642  1.00 96.63           C  
ATOM   1852  HB  THR A 124       6.426  10.990 -10.637  1.00 96.63           H  
ATOM   1853  O   THR A 124       6.882   8.369  -8.103  1.00 96.63           O  
ATOM   1854  CG2 THR A 124       5.056  12.373  -9.738  1.00 96.63           C  
ATOM   1855 HG21 THR A 124       4.719  12.673  -8.746  1.00 96.63           H  
ATOM   1856 HG22 THR A 124       5.551  13.218 -10.217  1.00 96.63           H  
ATOM   1857 HG23 THR A 124       4.195  12.082 -10.340  1.00 96.63           H  
ATOM   1858  OG1 THR A 124       7.096  11.612  -8.812  1.00 96.63           O  
ATOM   1859  HG1 THR A 124       7.780  11.997  -9.364  1.00 96.63           H  
ATOM   1860  N   PRO A 125       6.605   8.193 -10.331  1.00 95.83           N  
ATOM   1861  CA  PRO A 125       7.628   7.159 -10.492  1.00 95.83           C  
ATOM   1862  HA  PRO A 125       7.288   6.261  -9.977  1.00 95.83           H  
ATOM   1863  C   PRO A 125       8.997   7.564  -9.927  1.00 95.83           C  
ATOM   1864  CB  PRO A 125       7.700   6.879 -11.995  1.00 95.83           C  
ATOM   1865  HB2 PRO A 125       8.428   7.535 -12.473  1.00 95.83           H  
ATOM   1866  HB3 PRO A 125       7.944   5.836 -12.195  1.00 95.83           H  
ATOM   1867  O   PRO A 125       9.576   6.818  -9.145  1.00 95.83           O  
ATOM   1868  CG  PRO A 125       6.303   7.238 -12.491  1.00 95.83           C  
ATOM   1869  HG2 PRO A 125       6.310   7.522 -13.544  1.00 95.83           H  
ATOM   1870  HG3 PRO A 125       5.642   6.386 -12.336  1.00 95.83           H  
ATOM   1871  CD  PRO A 125       5.902   8.408 -11.591  1.00 95.83           C  
ATOM   1872  HD2 PRO A 125       6.240   9.339 -12.046  1.00 95.83           H  
ATOM   1873  HD3 PRO A 125       4.821   8.421 -11.455  1.00 95.83           H  
ATOM   1874  N   ASP A 126       9.456   8.784 -10.225  1.00 93.17           N  
ATOM   1875  H   ASP A 126       9.057   9.256 -11.024  1.00 93.17           H  
ATOM   1876  CA  ASP A 126      10.722   9.337  -9.712  1.00 93.17           C  
ATOM   1877  HA  ASP A 126      11.547   8.680  -9.989  1.00 93.17           H  
ATOM   1878  C   ASP A 126      10.725   9.492  -8.182  1.00 93.17           C  
ATOM   1879  CB  ASP A 126      10.971  10.724 -10.330  1.00 93.17           C  
ATOM   1880  HB2 ASP A 126      10.167  11.390 -10.018  1.00 93.17           H  
ATOM   1881  HB3 ASP A 126      11.903  11.120  -9.928  1.00 93.17           H  
ATOM   1882  O   ASP A 126      11.764   9.491  -7.533  1.00 93.17           O  
ATOM   1883  CG  ASP A 126      11.064  10.758 -11.860  1.00 93.17           C  
ATOM   1884  OD1 ASP A 126      11.100   9.680 -12.492  1.00 93.17           O  
ATOM   1885  OD2 ASP A 126      10.996  11.889 -12.392  1.00 93.17           O  
ATOM   1886  N   ALA A 127       9.553   9.613  -7.555  1.00 93.37           N  
ATOM   1887  H   ALA A 127       8.699   9.535  -8.089  1.00 93.37           H  
ATOM   1888  CA  ALA A 127       9.475   9.622  -6.102  1.00 93.37           C  
ATOM   1889  HA  ALA A 127      10.304  10.216  -5.717  1.00 93.37           H  
ATOM   1890  C   ALA A 127       9.620   8.215  -5.501  1.00 93.37           C  
ATOM   1891  CB  ALA A 127       8.177  10.311  -5.669  1.00 93.37           C  
ATOM   1892  HB1 ALA A 127       8.128  11.309  -6.105  1.00 93.37           H  
ATOM   1893  HB2 ALA A 127       8.151  10.392  -4.582  1.00 93.37           H  
ATOM   1894  HB3 ALA A 127       7.319   9.726  -5.999  1.00 93.37           H  
ATOM   1895  O   ALA A 127       9.827   8.118  -4.299  1.00 93.37           O  
ATOM   1896  N   LEU A 128       9.501   7.144  -6.291  1.00 92.93           N  
ATOM   1897  H   LEU A 128       9.385   7.302  -7.282  1.00 92.93           H  
ATOM   1898  CA  LEU A 128       9.455   5.747  -5.844  1.00 92.93           C  
ATOM   1899  HA  LEU A 128       9.566   5.708  -4.761  1.00 92.93           H  
ATOM   1900  C   LEU A 128      10.599   4.884  -6.418  1.00 92.93           C  
ATOM   1901  CB  LEU A 128       8.077   5.163  -6.206  1.00 92.93           C  
ATOM   1902  HB2 LEU A 128       7.942   5.289  -7.280  1.00 92.93           H  
ATOM   1903  HB3 LEU A 128       8.074   4.095  -5.987  1.00 92.93           H  
ATOM   1904  O   LEU A 128      10.547   3.667  -6.274  1.00 92.93           O  
ATOM   1905  CG  LEU A 128       6.872   5.785  -5.483  1.00 92.93           C  
ATOM   1906  HG  LEU A 128       6.872   6.867  -5.615  1.00 92.93           H  
ATOM   1907  CD1 LEU A 128       5.587   5.229  -6.094  1.00 92.93           C  
ATOM   1908 HD11 LEU A 128       5.549   4.147  -5.974  1.00 92.93           H  
ATOM   1909 HD12 LEU A 128       4.733   5.688  -5.595  1.00 92.93           H  
ATOM   1910 HD13 LEU A 128       5.554   5.485  -7.153  1.00 92.93           H  
ATOM   1911  CD2 LEU A 128       6.868   5.462  -3.988  1.00 92.93           C  
ATOM   1912 HD21 LEU A 128       5.932   5.792  -3.536  1.00 92.93           H  
ATOM   1913 HD22 LEU A 128       7.694   5.979  -3.498  1.00 92.93           H  
ATOM   1914 HD23 LEU A 128       6.975   4.389  -3.832  1.00 92.93           H  
ATOM   1915  N   GLU A 129      11.607   5.487  -7.061  1.00 79.90           N  
ATOM   1916  H   GLU A 129      11.541   6.491  -7.148  1.00 79.90           H  
ATOM   1917  CA  GLU A 129      12.703   4.857  -7.835  1.00 79.90           C  
ATOM   1918  HA  GLU A 129      12.403   4.812  -8.882  1.00 79.90           H  
ATOM   1919  C   GLU A 129      13.076   3.414  -7.428  1.00 79.90           C  
ATOM   1920  CB  GLU A 129      13.968   5.737  -7.738  1.00 79.90           C  
ATOM   1921  HB2 GLU A 129      14.161   5.942  -6.685  1.00 79.90           H  
ATOM   1922  HB3 GLU A 129      14.814   5.179  -8.139  1.00 79.90           H  
ATOM   1923  O   GLU A 129      12.815   2.463  -8.171  1.00 79.90           O  
ATOM   1924  CG  GLU A 129      13.875   7.064  -8.504  1.00 79.90           C  
ATOM   1925  HG2 GLU A 129      12.927   7.534  -8.244  1.00 79.90           H  
ATOM   1926  HG3 GLU A 129      13.851   6.847  -9.572  1.00 79.90           H  
ATOM   1927  CD  GLU A 129      15.044   8.029  -8.201  1.00 79.90           C  
ATOM   1928  OE1 GLU A 129      14.982   9.197  -8.647  1.00 79.90           O  
ATOM   1929  OE2 GLU A 129      16.015   7.605  -7.530  1.00 79.90           O  
ATOM   1930  N   GLU A 130      13.679   3.239  -6.244  1.00 84.26           N  
ATOM   1931  H   GLU A 130      13.886   4.062  -5.697  1.00 84.26           H  
ATOM   1932  CA  GLU A 130      14.190   1.942  -5.765  1.00 84.26           C  
ATOM   1933  HA  GLU A 130      14.866   1.525  -6.512  1.00 84.26           H  
ATOM   1934  C   GLU A 130      13.072   0.902  -5.561  1.00 84.26           C  
ATOM   1935  CB  GLU A 130      14.977   2.130  -4.448  1.00 84.26           C  
ATOM   1936  HB2 GLU A 130      14.343   2.642  -3.724  1.00 84.26           H  
ATOM   1937  HB3 GLU A 130      15.211   1.142  -4.052  1.00 84.26           H  
ATOM   1938  O   GLU A 130      13.311  -0.296  -5.674  1.00 84.26           O  
ATOM   1939  CG  GLU A 130      16.300   2.913  -4.601  1.00 84.26           C  
ATOM   1940  HG2 GLU A 130      16.932   2.394  -5.323  1.00 84.26           H  
ATOM   1941  HG3 GLU A 130      16.073   3.901  -5.002  1.00 84.26           H  
ATOM   1942  CD  GLU A 130      17.080   3.074  -3.274  1.00 84.26           C  
ATOM   1943  OE1 GLU A 130      17.738   4.127  -3.073  1.00 84.26           O  
ATOM   1944  OE2 GLU A 130      17.017   2.166  -2.415  1.00 84.26           O  
ATOM   1945  N   LEU A 131      11.836   1.341  -5.300  1.00 91.30           N  
ATOM   1946  H   LEU A 131      11.660   2.333  -5.374  1.00 91.30           H  
ATOM   1947  CA  LEU A 131      10.694   0.452  -5.095  1.00 91.30           C  
ATOM   1948  HA  LEU A 131      11.032  -0.392  -4.494  1.00 91.30           H  
ATOM   1949  C   LEU A 131      10.169  -0.114  -6.420  1.00 91.30           C  
ATOM   1950  CB  LEU A 131       9.596   1.220  -4.335  1.00 91.30           C  
ATOM   1951  HB2 LEU A 131      10.039   1.724  -3.477  1.00 91.30           H  
ATOM   1952  HB3 LEU A 131       9.179   1.981  -4.995  1.00 91.30           H  
ATOM   1953  O   LEU A 131       9.902  -1.307  -6.513  1.00 91.30           O  
ATOM   1954  CG  LEU A 131       8.446   0.330  -3.837  1.00 91.30           C  
ATOM   1955  HG  LEU A 131       8.077  -0.297  -4.649  1.00 91.30           H  
ATOM   1956  CD1 LEU A 131       8.907  -0.559  -2.680  1.00 91.30           C  
ATOM   1957 HD11 LEU A 131       8.094  -1.218  -2.377  1.00 91.30           H  
ATOM   1958 HD12 LEU A 131       9.739  -1.189  -2.993  1.00 91.30           H  
ATOM   1959 HD13 LEU A 131       9.219   0.050  -1.831  1.00 91.30           H  
ATOM   1960  CD2 LEU A 131       7.290   1.207  -3.350  1.00 91.30           C  
ATOM   1961 HD21 LEU A 131       6.912   1.806  -4.178  1.00 91.30           H  
ATOM   1962 HD22 LEU A 131       6.481   0.581  -2.973  1.00 91.30           H  
ATOM   1963 HD23 LEU A 131       7.633   1.870  -2.555  1.00 91.30           H  
ATOM   1964  N   LEU A 132      10.054   0.726  -7.454  1.00 94.53           N  
ATOM   1965  H   LEU A 132      10.359   1.679  -7.312  1.00 94.53           H  
ATOM   1966  CA  LEU A 132       9.497   0.356  -8.770  1.00 94.53           C  
ATOM   1967  HA  LEU A 132       8.665  -0.332  -8.612  1.00 94.53           H  
ATOM   1968  C   LEU A 132      10.486  -0.403  -9.669  1.00 94.53           C  
ATOM   1969  CB  LEU A 132       8.971   1.615  -9.478  1.00 94.53           C  
ATOM   1970  HB2 LEU A 132       9.804   2.305  -9.611  1.00 94.53           H  
ATOM   1971  HB3 LEU A 132       8.604   1.339 -10.466  1.00 94.53           H  
ATOM   1972  O   LEU A 132      10.207  -0.664 -10.841  1.00 94.53           O  
ATOM   1973  CG  LEU A 132       7.840   2.338  -8.734  1.00 94.53           C  
ATOM   1974  HG  LEU A 132       8.179   2.619  -7.737  1.00 94.53           H  
ATOM   1975  CD1 LEU A 132       7.476   3.612  -9.491  1.00 94.53           C  
ATOM   1976 HD11 LEU A 132       8.364   4.234  -9.596  1.00 94.53           H  
ATOM   1977 HD12 LEU A 132       7.076   3.379 -10.478  1.00 94.53           H  
ATOM   1978 HD13 LEU A 132       6.723   4.162  -8.926  1.00 94.53           H  
ATOM   1979  CD2 LEU A 132       6.580   1.483  -8.599  1.00 94.53           C  
ATOM   1980 HD21 LEU A 132       6.274   1.109  -9.576  1.00 94.53           H  
ATOM   1981 HD22 LEU A 132       6.773   0.638  -7.938  1.00 94.53           H  
ATOM   1982 HD23 LEU A 132       5.776   2.083  -8.172  1.00 94.53           H  
ATOM   1983  N   THR A 133      11.661  -0.718  -9.133  1.00 91.16           N  
ATOM   1984  H   THR A 133      11.837  -0.402  -8.190  1.00 91.16           H  
ATOM   1985  CA  THR A 133      12.689  -1.547  -9.772  1.00 91.16           C  
ATOM   1986  HA  THR A 133      12.310  -1.930 -10.719  1.00 91.16           H  
ATOM   1987  C   THR A 133      13.048  -2.775  -8.939  1.00 91.16           C  
ATOM   1988  CB  THR A 133      13.948  -0.720 -10.065  1.00 91.16           C  
ATOM   1989  HB  THR A 133      14.734  -1.384 -10.425  1.00 91.16           H  
ATOM   1990  O   THR A 133      13.760  -3.650  -9.428  1.00 91.16           O  
ATOM   1991  CG2 THR A 133      13.690   0.343 -11.133  1.00 91.16           C  
ATOM   1992 HG21 THR A 133      13.381  -0.143 -12.058  1.00 91.16           H  
ATOM   1993 HG22 THR A 133      12.908   1.029 -10.808  1.00 91.16           H  
ATOM   1994 HG23 THR A 133      14.606   0.906 -11.312  1.00 91.16           H  
ATOM   1995  OG1 THR A 133      14.412  -0.046  -8.918  1.00 91.16           O  
ATOM   1996  HG1 THR A 133      13.819   0.688  -8.737  1.00 91.16           H  
ATOM   1997  N   GLY A 134      12.547  -2.857  -7.704  1.00 86.59           N  
ATOM   1998  H   GLY A 134      11.923  -2.134  -7.376  1.00 86.59           H  
ATOM   1999  CA  GLY A 134      12.800  -3.965  -6.799  1.00 86.59           C  
ATOM   2000  HA2 GLY A 134      12.560  -3.643  -5.786  1.00 86.59           H  
ATOM   2001  HA3 GLY A 134      13.857  -4.230  -6.837  1.00 86.59           H  
ATOM   2002  C   GLY A 134      11.951  -5.194  -7.105  1.00 86.59           C  
ATOM   2003  O   GLY A 134      10.753  -5.085  -7.375  1.00 86.59           O  
ATOM   2004  N   ASP A 135      12.594  -6.356  -7.026  1.00 85.85           N  
ATOM   2005  H   ASP A 135      13.590  -6.341  -6.858  1.00 85.85           H  
ATOM   2006  CA  ASP A 135      11.991  -7.684  -7.077  1.00 85.85           C  
ATOM   2007  HA  ASP A 135      11.012  -7.643  -6.599  1.00 85.85           H  
ATOM   2008  C   ASP A 135      12.932  -8.661  -6.334  1.00 85.85           C  
ATOM   2009  CB  ASP A 135      11.796  -8.105  -8.545  1.00 85.85           C  
ATOM   2010  HB2 ASP A 135      11.283  -7.307  -9.082  1.00 85.85           H  
ATOM   2011  HB3 ASP A 135      12.766  -8.257  -9.018  1.00 85.85           H  
ATOM   2012  O   ASP A 135      14.105  -8.762  -6.711  1.00 85.85           O  
ATOM   2013  CG  ASP A 135      10.949  -9.370  -8.674  1.00 85.85           C  
ATOM   2014  OD1 ASP A 135       9.926  -9.431  -7.964  1.00 85.85           O  
ATOM   2015  OD2 ASP A 135      11.276 -10.245  -9.506  1.00 85.85           O  
ATOM   2016  N   PRO A 136      12.497  -9.344  -5.260  1.00 94.90           N  
ATOM   2017  CA  PRO A 136      11.152  -9.335  -4.690  1.00 94.90           C  
ATOM   2018  HA  PRO A 136      10.403  -9.466  -5.471  1.00 94.90           H  
ATOM   2019  C   PRO A 136      10.832  -8.056  -3.895  1.00 94.90           C  
ATOM   2020  CB  PRO A 136      11.123 -10.561  -3.777  1.00 94.90           C  
ATOM   2021  HB2 PRO A 136      10.897 -11.451  -4.364  1.00 94.90           H  
ATOM   2022  HB3 PRO A 136      10.402 -10.447  -2.968  1.00 94.90           H  
ATOM   2023  O   PRO A 136      11.718  -7.293  -3.510  1.00 94.90           O  
ATOM   2024  CG  PRO A 136      12.558 -10.641  -3.260  1.00 94.90           C  
ATOM   2025  HG2 PRO A 136      12.700  -9.926  -2.451  1.00 94.90           H  
ATOM   2026  HG3 PRO A 136      12.816 -11.649  -2.936  1.00 94.90           H  
ATOM   2027  CD  PRO A 136      13.369 -10.211  -4.479  1.00 94.90           C  
ATOM   2028  HD2 PRO A 136      14.270  -9.683  -4.168  1.00 94.90           H  
ATOM   2029  HD3 PRO A 136      13.632 -11.084  -5.077  1.00 94.90           H  
ATOM   2030  N   ILE A 137       9.547  -7.868  -3.590  1.00 96.18           N  
ATOM   2031  H   ILE A 137       8.888  -8.549  -3.939  1.00 96.18           H  
ATOM   2032  CA  ILE A 137       9.043  -6.845  -2.666  1.00 96.18           C  
ATOM   2033  HA  ILE A 137       9.873  -6.238  -2.305  1.00 96.18           H  
ATOM   2034  C   ILE A 137       8.415  -7.524  -1.451  1.00 96.18           C  
ATOM   2035  CB  ILE A 137       8.030  -5.915  -3.376  1.00 96.18           C  
ATOM   2036  HB  ILE A 137       7.218  -6.534  -3.757  1.00 96.18           H  
ATOM   2037  O   ILE A 137       7.666  -8.490  -1.591  1.00 96.18           O  
ATOM   2038  CG1 ILE A 137       8.622  -5.174  -4.593  1.00 96.18           C  
ATOM   2039 HG12 ILE A 137       7.830  -4.598  -5.071  1.00 96.18           H  
ATOM   2040 HG13 ILE A 137       8.975  -5.900  -5.325  1.00 96.18           H  
ATOM   2041  CG2 ILE A 137       7.405  -4.904  -2.397  1.00 96.18           C  
ATOM   2042 HG21 ILE A 137       6.708  -5.411  -1.729  1.00 96.18           H  
ATOM   2043 HG22 ILE A 137       6.853  -4.149  -2.957  1.00 96.18           H  
ATOM   2044 HG23 ILE A 137       8.179  -4.414  -1.806  1.00 96.18           H  
ATOM   2045  CD1 ILE A 137       9.772  -4.227  -4.249  1.00 96.18           C  
ATOM   2046 HD11 ILE A 137      10.098  -3.709  -5.151  1.00 96.18           H  
ATOM   2047 HD12 ILE A 137       9.459  -3.483  -3.515  1.00 96.18           H  
ATOM   2048 HD13 ILE A 137      10.602  -4.811  -3.851  1.00 96.18           H  
ATOM   2049  N   ILE A 138       8.659  -6.993  -0.254  1.00 97.39           N  
ATOM   2050  H   ILE A 138       9.293  -6.209  -0.199  1.00 97.39           H  
ATOM   2051  CA  ILE A 138       7.857  -7.317   0.930  1.00 97.39           C  
ATOM   2052  HA  ILE A 138       7.400  -8.296   0.789  1.00 97.39           H  
ATOM   2053  C   ILE A 138       6.739  -6.282   1.048  1.00 97.39           C  
ATOM   2054  CB  ILE A 138       8.723  -7.407   2.201  1.00 97.39           C  
ATOM   2055  HB  ILE A 138       9.161  -6.428   2.395  1.00 97.39           H  
ATOM   2056  O   ILE A 138       7.012  -5.084   1.014  1.00 97.39           O  
ATOM   2057  CG1 ILE A 138       9.864  -8.428   2.005  1.00 97.39           C  
ATOM   2058 HG12 ILE A 138      10.517  -8.083   1.204  1.00 97.39           H  
ATOM   2059 HG13 ILE A 138       9.448  -9.393   1.713  1.00 97.39           H  
ATOM   2060  CG2 ILE A 138       7.849  -7.805   3.405  1.00 97.39           C  
ATOM   2061 HG21 ILE A 138       7.497  -8.829   3.283  1.00 97.39           H  
ATOM   2062 HG22 ILE A 138       8.423  -7.723   4.329  1.00 97.39           H  
ATOM   2063 HG23 ILE A 138       6.989  -7.142   3.498  1.00 97.39           H  
ATOM   2064  CD1 ILE A 138      10.738  -8.622   3.246  1.00 97.39           C  
ATOM   2065 HD11 ILE A 138      11.620  -9.203   2.974  1.00 97.39           H  
ATOM   2066 HD12 ILE A 138      11.049  -7.651   3.630  1.00 97.39           H  
ATOM   2067 HD13 ILE A 138      10.194  -9.165   4.019  1.00 97.39           H  
ATOM   2068  N   ILE A 139       5.492  -6.737   1.189  1.00 98.15           N  
ATOM   2069  H   ILE A 139       5.362  -7.738   1.189  1.00 98.15           H  
ATOM   2070  CA  ILE A 139       4.280  -5.909   1.297  1.00 98.15           C  
ATOM   2071  HA  ILE A 139       4.595  -4.882   1.478  1.00 98.15           H  
ATOM   2072  C   ILE A 139       3.413  -6.348   2.484  1.00 98.15           C  
ATOM   2073  CB  ILE A 139       3.498  -5.928  -0.037  1.00 98.15           C  
ATOM   2074  HB  ILE A 139       4.195  -5.626  -0.820  1.00 98.15           H  
ATOM   2075  O   ILE A 139       3.339  -7.539   2.782  1.00 98.15           O  
ATOM   2076  CG1 ILE A 139       2.332  -4.914  -0.030  1.00 98.15           C  
ATOM   2077 HG12 ILE A 139       2.662  -3.982   0.427  1.00 98.15           H  
ATOM   2078 HG13 ILE A 139       1.506  -5.306   0.564  1.00 98.15           H  
ATOM   2079  CG2 ILE A 139       2.981  -7.340  -0.379  1.00 98.15           C  
ATOM   2080 HG21 ILE A 139       3.811  -8.046  -0.406  1.00 98.15           H  
ATOM   2081 HG22 ILE A 139       2.510  -7.353  -1.362  1.00 98.15           H  
ATOM   2082 HG23 ILE A 139       2.254  -7.674   0.362  1.00 98.15           H  
ATOM   2083  CD1 ILE A 139       1.824  -4.594  -1.443  1.00 98.15           C  
ATOM   2084 HD11 ILE A 139       1.486  -5.497  -1.951  1.00 98.15           H  
ATOM   2085 HD12 ILE A 139       2.624  -4.139  -2.027  1.00 98.15           H  
ATOM   2086 HD13 ILE A 139       0.983  -3.902  -1.393  1.00 98.15           H  
ATOM   2087  N   GLY A 140       2.753  -5.414   3.170  1.00 97.64           N  
ATOM   2088  H   GLY A 140       2.898  -4.441   2.942  1.00 97.64           H  
ATOM   2089  CA  GLY A 140       1.839  -5.740   4.273  1.00 97.64           C  
ATOM   2090  HA2 GLY A 140       2.285  -6.523   4.887  1.00 97.64           H  
ATOM   2091  HA3 GLY A 140       0.908  -6.127   3.860  1.00 97.64           H  
ATOM   2092  C   GLY A 140       1.499  -4.550   5.166  1.00 97.64           C  
ATOM   2093  O   GLY A 140       1.441  -3.433   4.668  1.00 97.64           O  
ATOM   2094  N   SER A 141       1.294  -4.788   6.465  1.00 96.28           N  
ATOM   2095  H   SER A 141       1.415  -5.741   6.779  1.00 96.28           H  
ATOM   2096  CA  SER A 141       1.193  -3.758   7.515  1.00 96.28           C  
ATOM   2097  HA  SER A 141       1.237  -2.770   7.056  1.00 96.28           H  
ATOM   2098  C   SER A 141       2.369  -3.929   8.470  1.00 96.28           C  
ATOM   2099  CB  SER A 141      -0.132  -3.861   8.272  1.00 96.28           C  
ATOM   2100  HB2 SER A 141      -0.948  -3.618   7.592  1.00 96.28           H  
ATOM   2101  HB3 SER A 141      -0.256  -4.885   8.623  1.00 96.28           H  
ATOM   2102  O   SER A 141       2.479  -4.956   9.146  1.00 96.28           O  
ATOM   2103  OG  SER A 141      -0.176  -2.997   9.397  1.00 96.28           O  
ATOM   2104  HG  SER A 141      -0.335  -2.103   9.086  1.00 96.28           H  
ATOM   2105  N   GLY A 142       3.293  -2.969   8.451  1.00 88.10           N  
ATOM   2106  H   GLY A 142       3.058  -2.122   7.953  1.00 88.10           H  
ATOM   2107  CA  GLY A 142       4.694  -3.270   8.727  1.00 88.10           C  
ATOM   2108  HA2 GLY A 142       5.238  -3.022   7.815  1.00 88.10           H  
ATOM   2109  HA3 GLY A 142       4.816  -4.334   8.932  1.00 88.10           H  
ATOM   2110  C   GLY A 142       5.378  -2.501   9.846  1.00 88.10           C  
ATOM   2111  O   GLY A 142       6.314  -3.023  10.455  1.00 88.10           O  
ATOM   2112  N   GLU A 143       4.949  -1.275  10.136  1.00 93.84           N  
ATOM   2113  H   GLU A 143       4.174  -0.877   9.625  1.00 93.84           H  
ATOM   2114  CA  GLU A 143       5.615  -0.478  11.166  1.00 93.84           C  
ATOM   2115  HA  GLU A 143       6.681  -0.702  11.131  1.00 93.84           H  
ATOM   2116  C   GLU A 143       5.099  -0.838  12.563  1.00 93.84           C  
ATOM   2117  CB  GLU A 143       5.484   1.021  10.888  1.00 93.84           C  
ATOM   2118  HB2 GLU A 143       5.716   1.222   9.842  1.00 93.84           H  
ATOM   2119  HB3 GLU A 143       4.460   1.335  11.087  1.00 93.84           H  
ATOM   2120  O   GLU A 143       3.953  -0.561  12.913  1.00 93.84           O  
ATOM   2121  CG  GLU A 143       6.478   1.797  11.776  1.00 93.84           C  
ATOM   2122  HG2 GLU A 143       7.494   1.516  11.496  1.00 93.84           H  
ATOM   2123  HG3 GLU A 143       6.324   1.514  12.817  1.00 93.84           H  
ATOM   2124  CD  GLU A 143       6.319   3.313  11.674  1.00 93.84           C  
ATOM   2125  OE1 GLU A 143       7.133   4.081  12.225  1.00 93.84           O  
ATOM   2126  OE2 GLU A 143       5.307   3.743  11.109  1.00 93.84           O  
ATOM   2127  N   SER A 144       5.962  -1.406  13.404  1.00 91.71           N  
ATOM   2128  H   SER A 144       6.891  -1.606  13.063  1.00 91.71           H  
ATOM   2129  CA  SER A 144       5.681  -1.576  14.833  1.00 91.71           C  
ATOM   2130  HA  SER A 144       4.648  -1.905  14.942  1.00 91.71           H  
ATOM   2131  C   SER A 144       5.915  -0.262  15.591  1.00 91.71           C  
ATOM   2132  CB  SER A 144       6.588  -2.657  15.418  1.00 91.71           C  
ATOM   2133  HB2 SER A 144       7.626  -2.331  15.357  1.00 91.71           H  
ATOM   2134  HB3 SER A 144       6.479  -3.575  14.842  1.00 91.71           H  
ATOM   2135  O   SER A 144       6.930   0.389  15.340  1.00 91.71           O  
ATOM   2136  OG  SER A 144       6.250  -2.905  16.769  1.00 91.71           O  
ATOM   2137  HG  SER A 144       6.691  -3.712  17.043  1.00 91.71           H  
ATOM   2138  N   PRO A 145       5.059   0.140  16.554  1.00 93.94           N  
ATOM   2139  CA  PRO A 145       3.840  -0.521  17.044  1.00 93.94           C  
ATOM   2140  HA  PRO A 145       3.891  -1.599  16.891  1.00 93.94           H  
ATOM   2141  C   PRO A 145       2.552   0.003  16.366  1.00 93.94           C  
ATOM   2142  CB  PRO A 145       3.877  -0.243  18.550  1.00 93.94           C  
ATOM   2143  HB2 PRO A 145       4.596  -0.911  19.023  1.00 93.94           H  
ATOM   2144  HB3 PRO A 145       2.904  -0.341  19.030  1.00 93.94           H  
ATOM   2145  O   PRO A 145       1.480   0.078  16.978  1.00 93.94           O  
ATOM   2146  CG  PRO A 145       4.403   1.192  18.601  1.00 93.94           C  
ATOM   2147  HG2 PRO A 145       4.878   1.413  19.557  1.00 93.94           H  
ATOM   2148  HG3 PRO A 145       3.589   1.890  18.407  1.00 93.94           H  
ATOM   2149  CD  PRO A 145       5.406   1.238  17.448  1.00 93.94           C  
ATOM   2150  HD2 PRO A 145       5.351   2.195  16.929  1.00 93.94           H  
ATOM   2151  HD3 PRO A 145       6.413   1.084  17.837  1.00 93.94           H  
ATOM   2152  N   LYS A 146       2.645   0.438  15.108  1.00 96.91           N  
ATOM   2153  H   LYS A 146       3.503   0.278  14.600  1.00 96.91           H  
ATOM   2154  CA  LYS A 146       1.565   1.077  14.347  1.00 96.91           C  
ATOM   2155  HA  LYS A 146       0.850   1.512  15.045  1.00 96.91           H  
ATOM   2156  C   LYS A 146       0.750   0.109  13.492  1.00 96.91           C  
ATOM   2157  CB  LYS A 146       2.116   2.231  13.502  1.00 96.91           C  
ATOM   2158  HB2 LYS A 146       2.873   1.862  12.810  1.00 96.91           H  
ATOM   2159  HB3 LYS A 146       1.302   2.651  12.911  1.00 96.91           H  
ATOM   2160  O   LYS A 146      -0.016   0.567  12.659  1.00 96.91           O  
ATOM   2161  CG  LYS A 146       2.705   3.355  14.358  1.00 96.91           C  
ATOM   2162  HG2 LYS A 146       3.659   3.043  14.783  1.00 96.91           H  
ATOM   2163  HG3 LYS A 146       2.012   3.619  15.157  1.00 96.91           H  
ATOM   2164  CD  LYS A 146       2.904   4.562  13.446  1.00 96.91           C  
ATOM   2165  HD2 LYS A 146       3.548   4.277  12.614  1.00 96.91           H  
ATOM   2166  HD3 LYS A 146       1.941   4.863  13.034  1.00 96.91           H  
ATOM   2167  CE  LYS A 146       3.522   5.747  14.167  1.00 96.91           C  
ATOM   2168  HE2 LYS A 146       4.556   5.507  14.415  1.00 96.91           H  
ATOM   2169  HE3 LYS A 146       2.956   5.949  15.076  1.00 96.91           H  
ATOM   2170  NZ  LYS A 146       3.451   6.922  13.277  1.00 96.91           N  
ATOM   2171  HZ1 LYS A 146       3.827   6.692  12.368  1.00 96.91           H  
ATOM   2172  HZ2 LYS A 146       3.915   7.721  13.685  1.00 96.91           H  
ATOM   2173  HZ3 LYS A 146       2.482   7.183  13.165  1.00 96.91           H  
ATOM   2174  N   PHE A 147       0.825  -1.195  13.715  1.00 96.49           N  
ATOM   2175  H   PHE A 147       1.535  -1.544  14.343  1.00 96.49           H  
ATOM   2176  CA  PHE A 147       0.002  -2.162  12.987  1.00 96.49           C  
ATOM   2177  HA  PHE A 147       0.313  -2.163  11.943  1.00 96.49           H  
ATOM   2178  C   PHE A 147      -1.497  -1.825  13.044  1.00 96.49           C  
ATOM   2179  CB  PHE A 147       0.241  -3.546  13.574  1.00 96.49           C  
ATOM   2180  HB2 PHE A 147      -0.294  -4.279  12.970  1.00 96.49           H  
ATOM   2181  HB3 PHE A 147      -0.187  -3.548  14.576  1.00 96.49           H  
ATOM   2182  O   PHE A 147      -2.022  -1.440  14.096  1.00 96.49           O  
ATOM   2183  CG  PHE A 147       1.697  -3.950  13.668  1.00 96.49           C  
ATOM   2184  CD1 PHE A 147       2.535  -3.852  12.541  1.00 96.49           C  
ATOM   2185  HD1 PHE A 147       2.153  -3.484  11.600  1.00 96.49           H  
ATOM   2186  CD2 PHE A 147       2.205  -4.455  14.879  1.00 96.49           C  
ATOM   2187  HD2 PHE A 147       1.557  -4.557  15.738  1.00 96.49           H  
ATOM   2188  CE1 PHE A 147       3.864  -4.296  12.618  1.00 96.49           C  
ATOM   2189  HE1 PHE A 147       4.488  -4.277  11.737  1.00 96.49           H  
ATOM   2190  CE2 PHE A 147       3.539  -4.888  14.956  1.00 96.49           C  
ATOM   2191  HE2 PHE A 147       3.913  -5.325  15.870  1.00 96.49           H  
ATOM   2192  CZ  PHE A 147       4.361  -4.825  13.818  1.00 96.49           C  
ATOM   2193  HZ  PHE A 147       5.367  -5.218  13.851  1.00 96.49           H  
ATOM   2194  N   SER A 148      -2.173  -1.957  11.903  1.00 95.01           N  
ATOM   2195  H   SER A 148      -1.675  -2.279  11.086  1.00 95.01           H  
ATOM   2196  CA  SER A 148      -3.590  -1.617  11.756  1.00 95.01           C  
ATOM   2197  HA  SER A 148      -3.848  -0.870  12.506  1.00 95.01           H  
ATOM   2198  C   SER A 148      -4.516  -2.817  11.977  1.00 95.01           C  
ATOM   2199  CB  SER A 148      -3.824  -0.982  10.382  1.00 95.01           C  
ATOM   2200  HB2 SER A 148      -3.146  -0.140  10.246  1.00 95.01           H  
ATOM   2201  HB3 SER A 148      -3.639  -1.718   9.600  1.00 95.01           H  
ATOM   2202  O   SER A 148      -4.121  -3.968  11.808  1.00 95.01           O  
ATOM   2203  OG  SER A 148      -5.152  -0.510  10.292  1.00 95.01           O  
ATOM   2204  HG  SER A 148      -5.229   0.288  10.821  1.00 95.01           H  
ATOM   2205  N   ASN A 149      -5.777  -2.519  12.298  1.00 97.71           N  
ATOM   2206  H   ASN A 149      -6.005  -1.540  12.397  1.00 97.71           H  
ATOM   2207  CA  ASN A 149      -6.902  -3.454  12.226  1.00 97.71           C  
ATOM   2208  HA  ASN A 149      -6.521  -4.475  12.196  1.00 97.71           H  
ATOM   2209  C   ASN A 149      -7.729  -3.254  10.944  1.00 97.71           C  
ATOM   2210  CB  ASN A 149      -7.781  -3.320  13.478  1.00 97.71           C  
ATOM   2211  HB2 ASN A 149      -8.164  -2.302  13.548  1.00 97.71           H  
ATOM   2212  HB3 ASN A 149      -8.632  -3.997  13.397  1.00 97.71           H  
ATOM   2213  O   ASN A 149      -8.905  -3.588  10.925  1.00 97.71           O  
ATOM   2214  CG  ASN A 149      -7.062  -3.678  14.751  1.00 97.71           C  
ATOM   2215  ND2 ASN A 149      -6.799  -2.718  15.604  1.00 97.71           N  
ATOM   2216 HD21 ASN A 149      -6.341  -3.017  16.453  1.00 97.71           H  
ATOM   2217 HD22 ASN A 149      -7.102  -1.775  15.405  1.00 97.71           H  
ATOM   2218  OD1 ASN A 149      -6.740  -4.817  15.013  1.00 97.71           O  
ATOM   2219  N   ALA A 150      -7.178  -2.639   9.896  1.00 98.62           N  
ATOM   2220  H   ALA A 150      -6.237  -2.278   9.966  1.00 98.62           H  
ATOM   2221  CA  ALA A 150      -7.918  -2.416   8.659  1.00 98.62           C  
ATOM   2222  HA  ALA A 150      -8.816  -1.847   8.896  1.00 98.62           H  
ATOM   2223  C   ALA A 150      -8.373  -3.739   8.015  1.00 98.62           C  
ATOM   2224  CB  ALA A 150      -7.067  -1.574   7.702  1.00 98.62           C  
ATOM   2225  HB1 ALA A 150      -6.851  -0.605   8.152  1.00 98.62           H  
ATOM   2226  HB2 ALA A 150      -6.135  -2.090   7.472  1.00 98.62           H  
ATOM   2227  HB3 ALA A 150      -7.620  -1.412   6.776  1.00 98.62           H  
ATOM   2228  O   ALA A 150      -7.735  -4.788   8.164  1.00 98.62           O  
ATOM   2229  N   PHE A 151      -9.464  -3.666   7.262  1.00 98.63           N  
ATOM   2230  H   PHE A 151      -9.920  -2.769   7.168  1.00 98.63           H  
ATOM   2231  CA  PHE A 151      -9.947  -4.748   6.424  1.00 98.63           C  
ATOM   2232  HA  PHE A 151      -9.579  -5.693   6.823  1.00 98.63           H  
ATOM   2233  C   PHE A 151      -9.422  -4.598   4.994  1.00 98.63           C  
ATOM   2234  CB  PHE A 151     -11.472  -4.799   6.474  1.00 98.63           C  
ATOM   2235  HB2 PHE A 151     -11.881  -3.862   6.097  1.00 98.63           H  
ATOM   2236  HB3 PHE A 151     -11.791  -4.899   7.512  1.00 98.63           H  
ATOM   2237  O   PHE A 151      -9.605  -3.584   4.324  1.00 98.63           O  
ATOM   2238  CG  PHE A 151     -12.037  -5.957   5.682  1.00 98.63           C  
ATOM   2239  CD1 PHE A 151     -12.605  -5.746   4.413  1.00 98.63           C  
ATOM   2240  HD1 PHE A 151     -12.658  -4.748   4.004  1.00 98.63           H  
ATOM   2241  CD2 PHE A 151     -11.978  -7.255   6.219  1.00 98.63           C  
ATOM   2242  HD2 PHE A 151     -11.547  -7.409   7.197  1.00 98.63           H  
ATOM   2243  CE1 PHE A 151     -13.144  -6.832   3.700  1.00 98.63           C  
ATOM   2244  HE1 PHE A 151     -13.626  -6.659   2.750  1.00 98.63           H  
ATOM   2245  CE2 PHE A 151     -12.502  -8.342   5.500  1.00 98.63           C  
ATOM   2246  HE2 PHE A 151     -12.466  -9.335   5.922  1.00 98.63           H  
ATOM   2247  CZ  PHE A 151     -13.100  -8.126   4.248  1.00 98.63           C  
ATOM   2248  HZ  PHE A 151     -13.545  -8.958   3.723  1.00 98.63           H  
ATOM   2249  N   TYR A 152      -8.783  -5.643   4.491  1.00 98.58           N  
ATOM   2250  H   TYR A 152      -8.687  -6.463   5.073  1.00 98.58           H  
ATOM   2251  CA  TYR A 152      -8.201  -5.692   3.162  1.00 98.58           C  
ATOM   2252  HA  TYR A 152      -8.080  -4.683   2.768  1.00 98.58           H  
ATOM   2253  C   TYR A 152      -9.166  -6.452   2.267  1.00 98.58           C  
ATOM   2254  CB  TYR A 152      -6.807  -6.331   3.217  1.00 98.58           C  
ATOM   2255  HB2 TYR A 152      -6.421  -6.414   2.201  1.00 98.58           H  
ATOM   2256  HB3 TYR A 152      -6.893  -7.339   3.621  1.00 98.58           H  
ATOM   2257  O   TYR A 152      -9.180  -7.686   2.255  1.00 98.58           O  
ATOM   2258  CG  TYR A 152      -5.817  -5.560   4.066  1.00 98.58           C  
ATOM   2259  CD1 TYR A 152      -4.813  -4.783   3.459  1.00 98.58           C  
ATOM   2260  HD1 TYR A 152      -4.726  -4.752   2.383  1.00 98.58           H  
ATOM   2261  CD2 TYR A 152      -5.923  -5.589   5.470  1.00 98.58           C  
ATOM   2262  HD2 TYR A 152      -6.685  -6.181   5.954  1.00 98.58           H  
ATOM   2263  CE1 TYR A 152      -3.925  -4.036   4.257  1.00 98.58           C  
ATOM   2264  HE1 TYR A 152      -3.134  -3.452   3.809  1.00 98.58           H  
ATOM   2265  CE2 TYR A 152      -5.072  -4.808   6.262  1.00 98.58           C  
ATOM   2266  HE2 TYR A 152      -5.205  -4.788   7.334  1.00 98.58           H  
ATOM   2267  OH  TYR A 152      -3.231  -3.319   6.453  1.00 98.58           O  
ATOM   2268  HH  TYR A 152      -3.476  -3.381   7.379  1.00 98.58           H  
ATOM   2269  CZ  TYR A 152      -4.065  -4.035   5.660  1.00 98.58           C  
ATOM   2270  N   ASN A 153      -9.959  -5.713   1.486  1.00 98.26           N  
ATOM   2271  H   ASN A 153      -9.871  -4.708   1.529  1.00 98.26           H  
ATOM   2272  CA  ASN A 153     -10.750  -6.317   0.417  1.00 98.26           C  
ATOM   2273  HA  ASN A 153     -11.479  -6.999   0.853  1.00 98.26           H  
ATOM   2274  C   ASN A 153      -9.835  -7.141  -0.482  1.00 98.26           C  
ATOM   2275  CB  ASN A 153     -11.470  -5.236  -0.400  1.00 98.26           C  
ATOM   2276  HB2 ASN A 153     -10.803  -4.394  -0.584  1.00 98.26           H  
ATOM   2277  HB3 ASN A 153     -11.772  -5.643  -1.366  1.00 98.26           H  
ATOM   2278  O   ASN A 153     -10.152  -8.294  -0.770  1.00 98.26           O  
ATOM   2279  CG  ASN A 153     -12.721  -4.758   0.290  1.00 98.26           C  
ATOM   2280  ND2 ASN A 153     -12.817  -3.485   0.588  1.00 98.26           N  
ATOM   2281 HD21 ASN A 153     -13.643  -3.183   1.085  1.00 98.26           H  
ATOM   2282 HD22 ASN A 153     -12.083  -2.840   0.330  1.00 98.26           H  
ATOM   2283  OD1 ASN A 153     -13.617  -5.555   0.542  1.00 98.26           O  
ATOM   2284  N   TYR A 154      -8.686  -6.565  -0.847  1.00 98.32           N  
ATOM   2285  H   TYR A 154      -8.511  -5.614  -0.557  1.00 98.32           H  
ATOM   2286  CA  TYR A 154      -7.592  -7.290  -1.473  1.00 98.32           C  
ATOM   2287  HA  TYR A 154      -7.447  -8.216  -0.916  1.00 98.32           H  
ATOM   2288  C   TYR A 154      -6.265  -6.518  -1.455  1.00 98.32           C  
ATOM   2289  CB  TYR A 154      -7.975  -7.636  -2.919  1.00 98.32           C  
ATOM   2290  HB2 TYR A 154      -7.125  -8.142  -3.377  1.00 98.32           H  
ATOM   2291  HB3 TYR A 154      -8.789  -8.361  -2.912  1.00 98.32           H  
ATOM   2292  O   TYR A 154      -6.246  -5.288  -1.411  1.00 98.32           O  
ATOM   2293  CG  TYR A 154      -8.382  -6.448  -3.777  1.00 98.32           C  
ATOM   2294  CD1 TYR A 154      -9.747  -6.160  -3.988  1.00 98.32           C  
ATOM   2295  HD1 TYR A 154     -10.507  -6.795  -3.556  1.00 98.32           H  
ATOM   2296  CD2 TYR A 154      -7.395  -5.616  -4.341  1.00 98.32           C  
ATOM   2297  HD2 TYR A 154      -6.348  -5.827  -4.182  1.00 98.32           H  
ATOM   2298  CE1 TYR A 154     -10.122  -5.035  -4.751  1.00 98.32           C  
ATOM   2299  HE1 TYR A 154     -11.161  -4.792  -4.913  1.00 98.32           H  
ATOM   2300  CE2 TYR A 154      -7.766  -4.490  -5.096  1.00 98.32           C  
ATOM   2301  HE2 TYR A 154      -7.007  -3.846  -5.515  1.00 98.32           H  
ATOM   2302  OH  TYR A 154      -9.471  -3.098  -6.011  1.00 98.32           O  
ATOM   2303  HH  TYR A 154      -8.715  -2.601  -6.332  1.00 98.32           H  
ATOM   2304  CZ  TYR A 154      -9.129  -4.198  -5.299  1.00 98.32           C  
ATOM   2305  N   ILE A 155      -5.167  -7.260  -1.613  1.00 98.70           N  
ATOM   2306  H   ILE A 155      -5.292  -8.261  -1.562  1.00 98.70           H  
ATOM   2307  CA  ILE A 155      -3.904  -6.804  -2.213  1.00 98.70           C  
ATOM   2308  HA  ILE A 155      -4.045  -5.817  -2.653  1.00 98.70           H  
ATOM   2309  C   ILE A 155      -3.571  -7.804  -3.324  1.00 98.70           C  
ATOM   2310  CB  ILE A 155      -2.749  -6.718  -1.188  1.00 98.70           C  
ATOM   2311  HB  ILE A 155      -2.565  -7.720  -0.802  1.00 98.70           H  
ATOM   2312  O   ILE A 155      -3.589  -9.013  -3.085  1.00 98.70           O  
ATOM   2313  CG1 ILE A 155      -3.099  -5.793   0.001  1.00 98.70           C  
ATOM   2314 HG12 ILE A 155      -3.255  -4.778  -0.362  1.00 98.70           H  
ATOM   2315 HG13 ILE A 155      -4.028  -6.131   0.460  1.00 98.70           H  
ATOM   2316  CG2 ILE A 155      -1.451  -6.255  -1.879  1.00 98.70           C  
ATOM   2317 HG21 ILE A 155      -1.565  -5.239  -2.257  1.00 98.70           H  
ATOM   2318 HG22 ILE A 155      -0.622  -6.287  -1.172  1.00 98.70           H  
ATOM   2319 HG23 ILE A 155      -1.185  -6.918  -2.703  1.00 98.70           H  
ATOM   2320  CD1 ILE A 155      -2.033  -5.761   1.106  1.00 98.70           C  
ATOM   2321 HD11 ILE A 155      -2.410  -5.199   1.961  1.00 98.70           H  
ATOM   2322 HD12 ILE A 155      -1.794  -6.775   1.429  1.00 98.70           H  
ATOM   2323 HD13 ILE A 155      -1.129  -5.266   0.753  1.00 98.70           H  
ATOM   2324  N   LYS A 156      -3.292  -7.328  -4.539  1.00 98.61           N  
ATOM   2325  H   LYS A 156      -3.281  -6.327  -4.673  1.00 98.61           H  
ATOM   2326  CA  LYS A 156      -3.021  -8.179  -5.707  1.00 98.61           C  
ATOM   2327  HA  LYS A 156      -2.712  -9.165  -5.360  1.00 98.61           H  
ATOM   2328  C   LYS A 156      -1.867  -7.626  -6.539  1.00 98.61           C  
ATOM   2329  CB  LYS A 156      -4.289  -8.366  -6.575  1.00 98.61           C  
ATOM   2330  HB2 LYS A 156      -4.526  -7.426  -7.073  1.00 98.61           H  
ATOM   2331  HB3 LYS A 156      -4.073  -9.116  -7.335  1.00 98.61           H  
ATOM   2332  O   LYS A 156      -1.715  -6.412  -6.657  1.00 98.61           O  
ATOM   2333  CG  LYS A 156      -5.525  -8.818  -5.781  1.00 98.61           C  
ATOM   2334  HG2 LYS A 156      -5.249  -9.665  -5.153  1.00 98.61           H  
ATOM   2335  HG3 LYS A 156      -5.827  -7.993  -5.135  1.00 98.61           H  
ATOM   2336  CD  LYS A 156      -6.741  -9.224  -6.635  1.00 98.61           C  
ATOM   2337  HD2 LYS A 156      -7.085  -8.373  -7.224  1.00 98.61           H  
ATOM   2338  HD3 LYS A 156      -6.457 -10.042  -7.296  1.00 98.61           H  
ATOM   2339  CE  LYS A 156      -7.847  -9.691  -5.668  1.00 98.61           C  
ATOM   2340  HE2 LYS A 156      -8.169  -8.839  -5.068  1.00 98.61           H  
ATOM   2341  HE3 LYS A 156      -7.411 -10.421  -4.986  1.00 98.61           H  
ATOM   2342  NZ  LYS A 156      -9.039 -10.308  -6.303  1.00 98.61           N  
ATOM   2343  HZ1 LYS A 156      -9.605  -9.646  -6.812  1.00 98.61           H  
ATOM   2344  HZ2 LYS A 156      -9.620 -10.704  -5.578  1.00 98.61           H  
ATOM   2345  HZ3 LYS A 156      -8.786 -11.097  -6.881  1.00 98.61           H  
ATOM   2346  N   VAL A 157      -1.103  -8.524  -7.152  1.00 98.52           N  
ATOM   2347  H   VAL A 157      -1.336  -9.497  -7.009  1.00 98.52           H  
ATOM   2348  CA  VAL A 157      -0.213  -8.225  -8.280  1.00 98.52           C  
ATOM   2349  HA  VAL A 157      -0.011  -7.154  -8.318  1.00 98.52           H  
ATOM   2350  C   VAL A 157      -0.953  -8.640  -9.542  1.00 98.52           C  
ATOM   2351  CB  VAL A 157       1.132  -8.965  -8.184  1.00 98.52           C  
ATOM   2352  HB  VAL A 157       0.971 -10.037  -8.301  1.00 98.52           H  
ATOM   2353  O   VAL A 157      -1.311  -9.804  -9.687  1.00 98.52           O  
ATOM   2354  CG1 VAL A 157       2.071  -8.489  -9.296  1.00 98.52           C  
ATOM   2355 HG11 VAL A 157       1.629  -8.685 -10.273  1.00 98.52           H  
ATOM   2356 HG12 VAL A 157       2.259  -7.420  -9.196  1.00 98.52           H  
ATOM   2357 HG13 VAL A 157       3.017  -9.028  -9.238  1.00 98.52           H  
ATOM   2358  CG2 VAL A 157       1.818  -8.733  -6.835  1.00 98.52           C  
ATOM   2359 HG21 VAL A 157       1.932  -7.663  -6.657  1.00 98.52           H  
ATOM   2360 HG22 VAL A 157       2.801  -9.204  -6.842  1.00 98.52           H  
ATOM   2361 HG23 VAL A 157       1.230  -9.175  -6.031  1.00 98.52           H  
ATOM   2362  N   VAL A 158      -1.230  -7.701 -10.435  1.00 98.12           N  
ATOM   2363  H   VAL A 158      -0.851  -6.774 -10.300  1.00 98.12           H  
ATOM   2364  CA  VAL A 158      -2.121  -7.913 -11.585  1.00 98.12           C  
ATOM   2365  HA  VAL A 158      -2.260  -8.983 -11.742  1.00 98.12           H  
ATOM   2366  C   VAL A 158      -1.507  -7.363 -12.861  1.00 98.12           C  
ATOM   2367  CB  VAL A 158      -3.512  -7.297 -11.344  1.00 98.12           C  
ATOM   2368  HB  VAL A 158      -4.122  -7.490 -12.226  1.00 98.12           H  
ATOM   2369  O   VAL A 158      -0.592  -6.541 -12.800  1.00 98.12           O  
ATOM   2370  CG1 VAL A 158      -4.218  -7.947 -10.151  1.00 98.12           C  
ATOM   2371 HG11 VAL A 158      -5.232  -7.555 -10.067  1.00 98.12           H  
ATOM   2372 HG12 VAL A 158      -3.667  -7.727  -9.236  1.00 98.12           H  
ATOM   2373 HG13 VAL A 158      -4.267  -9.025 -10.300  1.00 98.12           H  
ATOM   2374  CG2 VAL A 158      -3.455  -5.781 -11.101  1.00 98.12           C  
ATOM   2375 HG21 VAL A 158      -4.460  -5.400 -10.920  1.00 98.12           H  
ATOM   2376 HG22 VAL A 158      -3.046  -5.285 -11.982  1.00 98.12           H  
ATOM   2377 HG23 VAL A 158      -2.828  -5.555 -10.239  1.00 98.12           H  
ATOM   2378  N   SER A 159      -2.005  -7.783 -14.021  1.00 97.07           N  
ATOM   2379  H   SER A 159      -2.697  -8.518 -14.016  1.00 97.07           H  
ATOM   2380  CA  SER A 159      -1.633  -7.188 -15.306  1.00 97.07           C  
ATOM   2381  HA  SER A 159      -0.564  -7.343 -15.447  1.00 97.07           H  
ATOM   2382  C   SER A 159      -1.902  -5.673 -15.347  1.00 97.07           C  
ATOM   2383  CB  SER A 159      -2.359  -7.906 -16.448  1.00 97.07           C  
ATOM   2384  HB2 SER A 159      -1.950  -7.568 -17.400  1.00 97.07           H  
ATOM   2385  HB3 SER A 159      -2.200  -8.980 -16.359  1.00 97.07           H  
ATOM   2386  O   SER A 159      -2.781  -5.141 -14.661  1.00 97.07           O  
ATOM   2387  OG  SER A 159      -3.742  -7.633 -16.417  1.00 97.07           O  
ATOM   2388  HG  SER A 159      -3.981  -7.270 -17.274  1.00 97.07           H  
ATOM   2389  N   LEU A 160      -1.150  -4.934 -16.171  1.00 97.33           N  
ATOM   2390  H   LEU A 160      -0.386  -5.386 -16.654  1.00 97.33           H  
ATOM   2391  CA  LEU A 160      -1.327  -3.477 -16.300  1.00 97.33           C  
ATOM   2392  HA  LEU A 160      -1.175  -3.026 -15.320  1.00 97.33           H  
ATOM   2393  C   LEU A 160      -2.747  -3.074 -16.744  1.00 97.33           C  
ATOM   2394  CB  LEU A 160      -0.293  -2.910 -17.290  1.00 97.33           C  
ATOM   2395  HB2 LEU A 160      -0.566  -1.882 -17.529  1.00 97.33           H  
ATOM   2396  HB3 LEU A 160      -0.343  -3.488 -18.212  1.00 97.33           H  
ATOM   2397  O   LEU A 160      -3.259  -2.036 -16.313  1.00 97.33           O  
ATOM   2398  CG  LEU A 160       1.157  -2.905 -16.778  1.00 97.33           C  
ATOM   2399  HG  LEU A 160       1.420  -3.914 -16.460  1.00 97.33           H  
ATOM   2400  CD1 LEU A 160       2.104  -2.486 -17.899  1.00 97.33           C  
ATOM   2401 HD11 LEU A 160       3.130  -2.500 -17.532  1.00 97.33           H  
ATOM   2402 HD12 LEU A 160       2.032  -3.187 -18.730  1.00 97.33           H  
ATOM   2403 HD13 LEU A 160       1.862  -1.480 -18.244  1.00 97.33           H  
ATOM   2404  CD2 LEU A 160       1.365  -1.974 -15.587  1.00 97.33           C  
ATOM   2405 HD21 LEU A 160       1.060  -0.959 -15.840  1.00 97.33           H  
ATOM   2406 HD22 LEU A 160       0.792  -2.337 -14.734  1.00 97.33           H  
ATOM   2407 HD23 LEU A 160       2.418  -1.979 -15.305  1.00 97.33           H  
ATOM   2408  N   ASP A 161      -3.393  -3.897 -17.572  1.00 94.76           N  
ATOM   2409  H   ASP A 161      -2.968  -4.783 -17.806  1.00 94.76           H  
ATOM   2410  CA  ASP A 161      -4.745  -3.689 -18.096  1.00 94.76           C  
ATOM   2411  HA  ASP A 161      -4.894  -2.616 -18.212  1.00 94.76           H  
ATOM   2412  C   ASP A 161      -5.863  -4.173 -17.160  1.00 94.76           C  
ATOM   2413  CB  ASP A 161      -4.867  -4.308 -19.501  1.00 94.76           C  
ATOM   2414  HB2 ASP A 161      -4.085  -3.889 -20.134  1.00 94.76           H  
ATOM   2415  HB3 ASP A 161      -5.825  -4.010 -19.927  1.00 94.76           H  
ATOM   2416  O   ASP A 161      -7.036  -3.920 -17.451  1.00 94.76           O  
ATOM   2417  CG  ASP A 161      -4.761  -5.838 -19.542  1.00 94.76           C  
ATOM   2418  OD1 ASP A 161      -4.131  -6.410 -18.624  1.00 94.76           O  
ATOM   2419  OD2 ASP A 161      -5.256  -6.420 -20.528  1.00 94.76           O  
ATOM   2420  N   TRP A 162      -5.517  -4.784 -16.020  1.00 95.94           N  
ATOM   2421  H   TRP A 162      -4.543  -5.001 -15.863  1.00 95.94           H  
ATOM   2422  CA  TRP A 162      -6.480  -5.262 -15.034  1.00 95.94           C  
ATOM   2423  HA  TRP A 162      -7.024  -6.094 -15.481  1.00 95.94           H  
ATOM   2424  C   TRP A 162      -7.485  -4.177 -14.636  1.00 95.94           C  
ATOM   2425  CB  TRP A 162      -5.758  -5.793 -13.795  1.00 95.94           C  
ATOM   2426  HB2 TRP A 162      -5.082  -6.588 -14.109  1.00 95.94           H  
ATOM   2427  HB3 TRP A 162      -5.156  -4.990 -13.369  1.00 95.94           H  
ATOM   2428  O   TRP A 162      -7.137  -3.004 -14.412  1.00 95.94           O  
ATOM   2429  CG  TRP A 162      -6.660  -6.327 -12.722  1.00 95.94           C  
ATOM   2430  CD1 TRP A 162      -7.034  -7.619 -12.589  1.00 95.94           C  
ATOM   2431  HD1 TRP A 162      -6.708  -8.424 -13.230  1.00 95.94           H  
ATOM   2432  CD2 TRP A 162      -7.283  -5.615 -11.607  1.00 95.94           C  
ATOM   2433  CE2 TRP A 162      -8.030  -6.553 -10.833  1.00 95.94           C  
ATOM   2434  CE3 TRP A 162      -7.280  -4.273 -11.163  1.00 95.94           C  
ATOM   2435  HE3 TRP A 162      -6.728  -3.537 -11.730  1.00 95.94           H  
ATOM   2436  NE1 TRP A 162      -7.865  -7.751 -11.495  1.00 95.94           N  
ATOM   2437  HE1 TRP A 162      -8.260  -8.640 -11.224  1.00 95.94           H  
ATOM   2438  CH2 TRP A 162      -8.663  -4.849  -9.234  1.00 95.94           C  
ATOM   2439  HH2 TRP A 162      -9.174  -4.554  -8.329  1.00 95.94           H  
ATOM   2440  CZ2 TRP A 162      -8.711  -6.187  -9.662  1.00 95.94           C  
ATOM   2441  HZ2 TRP A 162      -9.260  -6.925  -9.097  1.00 95.94           H  
ATOM   2442  CZ3 TRP A 162      -7.964  -3.892  -9.992  1.00 95.94           C  
ATOM   2443  HZ3 TRP A 162      -7.943  -2.864  -9.662  1.00 95.94           H  
ATOM   2444  N   LYS A 163      -8.744  -4.602 -14.517  1.00 92.73           N  
ATOM   2445  H   LYS A 163      -8.909  -5.590 -14.647  1.00 92.73           H  
ATOM   2446  CA  LYS A 163      -9.870  -3.809 -14.031  1.00 92.73           C  
ATOM   2447  HA  LYS A 163      -9.500  -2.866 -13.629  1.00 92.73           H  
ATOM   2448  C   LYS A 163     -10.523  -4.548 -12.879  1.00 92.73           C  
ATOM   2449  CB  LYS A 163     -10.886  -3.543 -15.158  1.00 92.73           C  
ATOM   2450  HB2 LYS A 163     -11.278  -4.498 -15.508  1.00 92.73           H  
ATOM   2451  HB3 LYS A 163     -11.723  -2.974 -14.752  1.00 92.73           H  
ATOM   2452  O   LYS A 163     -10.761  -5.750 -12.966  1.00 92.73           O  
ATOM   2453  CG  LYS A 163     -10.313  -2.788 -16.366  1.00 92.73           C  
ATOM   2454  HG2 LYS A 163     -11.097  -2.684 -17.115  1.00 92.73           H  
ATOM   2455  HG3 LYS A 163      -9.508  -3.377 -16.807  1.00 92.73           H  
ATOM   2456  CD  LYS A 163      -9.791  -1.393 -15.999  1.00 92.73           C  
ATOM   2457  HD2 LYS A 163     -10.623  -0.767 -15.676  1.00 92.73           H  
ATOM   2458  HD3 LYS A 163      -9.066  -1.471 -15.189  1.00 92.73           H  
ATOM   2459  CE  LYS A 163      -9.094  -0.773 -17.207  1.00 92.73           C  
ATOM   2460  HE2 LYS A 163      -9.828  -0.608 -17.996  1.00 92.73           H  
ATOM   2461  HE3 LYS A 163      -8.361  -1.493 -17.573  1.00 92.73           H  
ATOM   2462  NZ  LYS A 163      -8.416   0.489 -16.828  1.00 92.73           N  
ATOM   2463  HZ1 LYS A 163      -9.081   1.162 -16.473  1.00 92.73           H  
ATOM   2464  HZ2 LYS A 163      -7.737   0.294 -16.106  1.00 92.73           H  
ATOM   2465  HZ3 LYS A 163      -7.924   0.876 -17.620  1.00 92.73           H  
ATOM   2466  N   GLU A 164     -10.835  -3.805 -11.826  1.00 91.03           N  
ATOM   2467  H   GLU A 164     -10.600  -2.822 -11.820  1.00 91.03           H  
ATOM   2468  CA  GLU A 164     -11.583  -4.331 -10.695  1.00 91.03           C  
ATOM   2469  HA  GLU A 164     -11.048  -5.185 -10.281  1.00 91.03           H  
ATOM   2470  C   GLU A 164     -12.948  -4.812 -11.181  1.00 91.03           C  
ATOM   2471  CB  GLU A 164     -11.689  -3.246  -9.619  1.00 91.03           C  
ATOM   2472  HB2 GLU A 164     -10.699  -2.815  -9.472  1.00 91.03           H  
ATOM   2473  HB3 GLU A 164     -12.350  -2.455  -9.974  1.00 91.03           H  
ATOM   2474  O   GLU A 164     -13.727  -4.049 -11.758  1.00 91.03           O  
ATOM   2475  CG  GLU A 164     -12.193  -3.767  -8.264  1.00 91.03           C  
ATOM   2476  HG2 GLU A 164     -11.546  -4.579  -7.930  1.00 91.03           H  
ATOM   2477  HG3 GLU A 164     -13.202  -4.159  -8.388  1.00 91.03           H  
ATOM   2478  CD  GLU A 164     -12.205  -2.651  -7.205  1.00 91.03           C  
ATOM   2479  OE1 GLU A 164     -12.666  -2.870  -6.064  1.00 91.03           O  
ATOM   2480  OE2 GLU A 164     -11.829  -1.494  -7.514  1.00 91.03           O  
ATOM   2481  N   THR A 165     -13.226  -6.096 -10.981  1.00 84.68           N  
ATOM   2482  H   THR A 165     -12.549  -6.705 -10.543  1.00 84.68           H  
ATOM   2483  CA  THR A 165     -14.557  -6.636 -11.215  1.00 84.68           C  
ATOM   2484  HA  THR A 165     -14.904  -6.325 -12.200  1.00 84.68           H  
ATOM   2485  C   THR A 165     -15.485  -6.059 -10.162  1.00 84.68           C  
ATOM   2486  CB  THR A 165     -14.562  -8.170 -11.154  1.00 84.68           C  
ATOM   2487  HB  THR A 165     -15.590  -8.531 -11.129  1.00 84.68           H  
ATOM   2488  O   THR A 165     -15.235  -6.204  -8.966  1.00 84.68           O  
ATOM   2489  CG2 THR A 165     -13.857  -8.764 -12.373  1.00 84.68           C  
ATOM   2490 HG21 THR A 165     -14.367  -8.453 -13.284  1.00 84.68           H  
ATOM   2491 HG22 THR A 165     -13.880  -9.852 -12.306  1.00 84.68           H  
ATOM   2492 HG23 THR A 165     -12.819  -8.433 -12.408  1.00 84.68           H  
ATOM   2493  OG1 THR A 165     -13.877  -8.624 -10.010  1.00 84.68           O  
ATOM   2494  HG1 THR A 165     -14.356  -8.314  -9.237  1.00 84.68           H  
ATOM   2495  N   THR A 166     -16.580  -5.437 -10.590  1.00 68.73           N  
ATOM   2496  H   THR A 166     -16.710  -5.268 -11.577  1.00 68.73           H  
ATOM   2497  CA  THR A 166     -17.701  -5.150  -9.698  1.00 68.73           C  
ATOM   2498  HA  THR A 166     -17.332  -4.744  -8.757  1.00 68.73           H  
ATOM   2499  C   THR A 166     -18.388  -6.480  -9.406  1.00 68.73           C  
ATOM   2500  CB  THR A 166     -18.671  -4.129 -10.321  1.00 68.73           C  
ATOM   2501  HB  THR A 166     -19.521  -3.994  -9.653  1.00 68.73           H  
ATOM   2502  O   THR A 166     -19.369  -6.828 -10.065  1.00 68.73           O  
ATOM   2503  CG2 THR A 166     -18.008  -2.771 -10.552  1.00 68.73           C  
ATOM   2504 HG21 THR A 166     -17.194  -2.865 -11.271  1.00 68.73           H  
ATOM   2505 HG22 THR A 166     -18.748  -2.070 -10.938  1.00 68.73           H  
ATOM   2506 HG23 THR A 166     -17.613  -2.392  -9.609  1.00 68.73           H  
ATOM   2507  OG1 THR A 166     -19.133  -4.586 -11.573  1.00 68.73           O  
ATOM   2508  HG1 THR A 166     -19.510  -5.450 -11.390  1.00 68.73           H  
ATOM   2509  N   GLU A 167     -17.840  -7.290  -8.498  1.00 59.87           N  
ATOM   2510  H   GLU A 167     -17.002  -7.004  -8.011  1.00 59.87           H  
ATOM   2511  CA  GLU A 167     -18.656  -8.362  -7.941  1.00 59.87           C  
ATOM   2512  HA  GLU A 167     -18.982  -8.998  -8.764  1.00 59.87           H  
ATOM   2513  C   GLU A 167     -19.877  -7.692  -7.306  1.00 59.87           C  
ATOM   2514  CB  GLU A 167     -17.909  -9.238  -6.924  1.00 59.87           C  
ATOM   2515  HB2 GLU A 167     -18.637  -9.670  -6.237  1.00 59.87           H  
ATOM   2516  HB3 GLU A 167     -17.204  -8.631  -6.356  1.00 59.87           H  
ATOM   2517  O   GLU A 167     -19.714  -6.704  -6.581  1.00 59.87           O  
ATOM   2518  CG  GLU A 167     -17.183 -10.389  -7.636  1.00 59.87           C  
ATOM   2519  HG2 GLU A 167     -17.897 -10.905  -8.277  1.00 59.87           H  
ATOM   2520  HG3 GLU A 167     -16.404  -9.968  -8.272  1.00 59.87           H  
ATOM   2521  CD  GLU A 167     -16.557 -11.409  -6.671  1.00 59.87           C  
ATOM   2522  OE1 GLU A 167     -16.225 -12.511  -7.164  1.00 59.87           O  
ATOM   2523  OE2 GLU A 167     -16.407 -11.085  -5.470  1.00 59.87           O  
ATOM   2524  N   PRO A 168     -21.104  -8.149  -7.611  1.00 50.96           N  
ATOM   2525  CA  PRO A 168     -22.247  -7.712  -6.837  1.00 50.96           C  
ATOM   2526  HA  PRO A 168     -22.391  -6.636  -6.927  1.00 50.96           H  
ATOM   2527  C   PRO A 168     -21.923  -8.082  -5.395  1.00 50.96           C  
ATOM   2528  CB  PRO A 168     -23.452  -8.466  -7.407  1.00 50.96           C  
ATOM   2529  HB2 PRO A 168     -23.922  -7.856  -8.179  1.00 50.96           H  
ATOM   2530  HB3 PRO A 168     -24.178  -8.723  -6.635  1.00 50.96           H  
ATOM   2531  O   PRO A 168     -21.680  -9.255  -5.114  1.00 50.96           O  
ATOM   2532  CG  PRO A 168     -22.845  -9.714  -8.051  1.00 50.96           C  
ATOM   2533  HG2 PRO A 168     -23.434 -10.057  -8.902  1.00 50.96           H  
ATOM   2534  HG3 PRO A 168     -22.762 -10.504  -7.305  1.00 50.96           H  
ATOM   2535  CD  PRO A 168     -21.447  -9.268  -8.474  1.00 50.96           C  
ATOM   2536  HD2 PRO A 168     -20.754 -10.100  -8.352  1.00 50.96           H  
ATOM   2537  HD3 PRO A 168     -21.460  -8.932  -9.511  1.00 50.96           H  
ATOM   2538  N   GLU A 169     -21.850  -7.093  -4.501  1.00 50.75           N  
ATOM   2539  H   GLU A 169     -21.910  -6.131  -4.803  1.00 50.75           H  
ATOM   2540  CA  GLU A 169     -21.749  -7.381  -3.080  1.00 50.75           C  
ATOM   2541  HA  GLU A 169     -20.806  -7.887  -2.870  1.00 50.75           H  
ATOM   2542  C   GLU A 169     -22.907  -8.316  -2.747  1.00 50.75           C  
ATOM   2543  CB  GLU A 169     -21.849  -6.119  -2.210  1.00 50.75           C  
ATOM   2544  HB2 GLU A 169     -21.990  -6.462  -1.185  1.00 50.75           H  
ATOM   2545  HB3 GLU A 169     -22.721  -5.536  -2.505  1.00 50.75           H  
ATOM   2546  O   GLU A 169     -24.067  -7.896  -2.700  1.00 50.75           O  
ATOM   2547  CG  GLU A 169     -20.604  -5.226  -2.230  1.00 50.75           C  
ATOM   2548  HG2 GLU A 169     -20.541  -4.727  -3.197  1.00 50.75           H  
ATOM   2549  HG3 GLU A 169     -19.723  -5.859  -2.115  1.00 50.75           H  
ATOM   2550  CD  GLU A 169     -20.625  -4.181  -1.099  1.00 50.75           C  
ATOM   2551  OE1 GLU A 169     -19.535  -3.640  -0.813  1.00 50.75           O  
ATOM   2552  OE2 GLU A 169     -21.717  -3.934  -0.533  1.00 50.75           O  
ATOM   2553  N   VAL A 170     -22.607  -9.598  -2.536  1.00 49.87           N  
ATOM   2554  H   VAL A 170     -21.681  -9.922  -2.775  1.00 49.87           H  
ATOM   2555  CA  VAL A 170     -23.535 -10.512  -1.886  1.00 49.87           C  
ATOM   2556  HA  VAL A 170     -24.535 -10.340  -2.284  1.00 49.87           H  
ATOM   2557  C   VAL A 170     -23.522 -10.079  -0.429  1.00 49.87           C  
ATOM   2558  CB  VAL A 170     -23.192 -11.999  -2.100  1.00 49.87           C  
ATOM   2559  HB  VAL A 170     -22.279 -12.254  -1.562  1.00 49.87           H  
ATOM   2560  O   VAL A 170     -22.917 -10.703   0.437  1.00 49.87           O  
ATOM   2561  CG1 VAL A 170     -24.345 -12.880  -1.594  1.00 49.87           C  
ATOM   2562 HG11 VAL A 170     -25.259 -12.659  -2.145  1.00 49.87           H  
ATOM   2563 HG12 VAL A 170     -24.089 -13.932  -1.721  1.00 49.87           H  
ATOM   2564 HG13 VAL A 170     -24.517 -12.693  -0.534  1.00 49.87           H  
ATOM   2565  CG2 VAL A 170     -22.979 -12.332  -3.584  1.00 49.87           C  
ATOM   2566 HG21 VAL A 170     -22.110 -11.797  -3.966  1.00 49.87           H  
ATOM   2567 HG22 VAL A 170     -23.856 -12.040  -4.162  1.00 49.87           H  
ATOM   2568 HG23 VAL A 170     -22.800 -13.400  -3.704  1.00 49.87           H  
ATOM   2569  N   THR A 171     -24.140  -8.931  -0.165  1.00 51.69           N  
ATOM   2570  H   THR A 171     -24.541  -8.441  -0.952  1.00 51.69           H  
ATOM   2571  CA  THR A 171     -24.636  -8.627   1.159  1.00 51.69           C  
ATOM   2572  HA  THR A 171     -23.839  -8.753   1.891  1.00 51.69           H  
ATOM   2573  C   THR A 171     -25.682  -9.698   1.397  1.00 51.69           C  
ATOM   2574  CB  THR A 171     -25.194  -7.193   1.292  1.00 51.69           C  
ATOM   2575  HB  THR A 171     -25.799  -7.143   2.197  1.00 51.69           H  
ATOM   2576  O   THR A 171     -26.805  -9.600   0.921  1.00 51.69           O  
ATOM   2577  CG2 THR A 171     -24.068  -6.174   1.435  1.00 51.69           C  
ATOM   2578 HG21 THR A 171     -23.464  -6.408   2.312  1.00 51.69           H  
ATOM   2579 HG22 THR A 171     -23.427  -6.183   0.553  1.00 51.69           H  
ATOM   2580 HG23 THR A 171     -24.484  -5.174   1.556  1.00 51.69           H  
ATOM   2581  OG1 THR A 171     -25.967  -6.756   0.191  1.00 51.69           O  
ATOM   2582  HG1 THR A 171     -25.381  -6.732  -0.569  1.00 51.69           H  
ATOM   2583  N   VAL A 172     -25.286 -10.781   2.065  1.00 52.37           N  
ATOM   2584  H   VAL A 172     -24.302 -10.884   2.273  1.00 52.37           H  
ATOM   2585  CA  VAL A 172     -26.245 -11.610   2.785  1.00 52.37           C  
ATOM   2586  HA  VAL A 172     -27.055 -11.909   2.121  1.00 52.37           H  
ATOM   2587  C   VAL A 172     -26.793 -10.665   3.846  1.00 52.37           C  
ATOM   2588  CB  VAL A 172     -25.585 -12.868   3.389  1.00 52.37           C  
ATOM   2589  HB  VAL A 172     -24.820 -12.576   4.108  1.00 52.37           H  
ATOM   2590  O   VAL A 172     -26.210 -10.525   4.920  1.00 52.37           O  
ATOM   2591  CG1 VAL A 172     -26.629 -13.738   4.101  1.00 52.37           C  
ATOM   2592 HG11 VAL A 172     -26.154 -14.628   4.514  1.00 52.37           H  
ATOM   2593 HG12 VAL A 172     -27.410 -14.038   3.403  1.00 52.37           H  
ATOM   2594 HG13 VAL A 172     -27.081 -13.182   4.922  1.00 52.37           H  
ATOM   2595  CG2 VAL A 172     -24.911 -13.726   2.309  1.00 52.37           C  
ATOM   2596 HG21 VAL A 172     -25.637 -13.996   1.542  1.00 52.37           H  
ATOM   2597 HG22 VAL A 172     -24.503 -14.632   2.758  1.00 52.37           H  
ATOM   2598 HG23 VAL A 172     -24.091 -13.173   1.852  1.00 52.37           H  
ATOM   2599  N   LYS A 173     -27.818  -9.883   3.493  1.00 55.39           N  
ATOM   2600  H   LYS A 173     -28.234 -10.011   2.582  1.00 55.39           H  
ATOM   2601  CA  LYS A 173     -28.466  -8.988   4.440  1.00 55.39           C  
ATOM   2602  HA  LYS A 173     -27.724  -8.471   5.048  1.00 55.39           H  
ATOM   2603  C   LYS A 173     -29.268  -9.905   5.334  1.00 55.39           C  
ATOM   2604  CB  LYS A 173     -29.361  -7.958   3.741  1.00 55.39           C  
ATOM   2605  HB2 LYS A 173     -30.049  -8.472   3.070  1.00 55.39           H  
ATOM   2606  HB3 LYS A 173     -29.950  -7.447   4.503  1.00 55.39           H  
ATOM   2607  O   LYS A 173     -30.333 -10.355   4.943  1.00 55.39           O  
ATOM   2608  CG  LYS A 173     -28.572  -6.915   2.951  1.00 55.39           C  
ATOM   2609  HG2 LYS A 173     -28.017  -7.416   2.158  1.00 55.39           H  
ATOM   2610  HG3 LYS A 173     -27.879  -6.399   3.616  1.00 55.39           H  
ATOM   2611  CD  LYS A 173     -29.539  -5.913   2.323  1.00 55.39           C  
ATOM   2612  HD2 LYS A 173     -30.140  -5.444   3.102  1.00 55.39           H  
ATOM   2613  HD3 LYS A 173     -30.189  -6.448   1.632  1.00 55.39           H  
ATOM   2614  CE  LYS A 173     -28.730  -4.857   1.574  1.00 55.39           C  
ATOM   2615  HE2 LYS A 173     -28.108  -4.313   2.286  1.00 55.39           H  
ATOM   2616  HE3 LYS A 173     -28.064  -5.375   0.884  1.00 55.39           H  
ATOM   2617  NZ  LYS A 173     -29.625  -3.942   0.836  1.00 55.39           N  
ATOM   2618  HZ1 LYS A 173     -30.188  -4.495   0.205  1.00 55.39           H  
ATOM   2619  HZ2 LYS A 173     -29.072  -3.291   0.297  1.00 55.39           H  
ATOM   2620  HZ3 LYS A 173     -30.227  -3.449   1.479  1.00 55.39           H  
ATOM   2621  N   ASP A 174     -28.698 -10.223   6.488  1.00 61.04           N  
ATOM   2622  H   ASP A 174     -27.761  -9.881   6.645  1.00 61.04           H  
ATOM   2623  CA  ASP A 174     -29.354 -10.865   7.620  1.00 61.04           C  
ATOM   2624  HA  ASP A 174     -28.579 -11.303   8.248  1.00 61.04           H  
ATOM   2625  C   ASP A 174     -30.328 -11.993   7.240  1.00 61.04           C  
ATOM   2626  CB  ASP A 174     -30.053  -9.778   8.453  1.00 61.04           C  
ATOM   2627  HB2 ASP A 174     -30.823  -9.299   7.848  1.00 61.04           H  
ATOM   2628  HB3 ASP A 174     -30.542 -10.252   9.304  1.00 61.04           H  
ATOM   2629  O   ASP A 174     -31.514 -11.766   6.993  1.00 61.04           O  
ATOM   2630  CG  ASP A 174     -29.095  -8.710   8.985  1.00 61.04           C  
ATOM   2631  OD1 ASP A 174     -27.931  -9.057   9.278  1.00 61.04           O  
ATOM   2632  OD2 ASP A 174     -29.570  -7.561   9.142  1.00 61.04           O  
ATOM   2633  N   GLU A 175     -29.868 -13.246   7.279  1.00 65.66           N  
ATOM   2634  H   GLU A 175     -28.894 -13.420   7.482  1.00 65.66           H  
ATOM   2635  CA  GLU A 175     -30.810 -14.365   7.275  1.00 65.66           C  
ATOM   2636  HA  GLU A 175     -31.486 -14.241   6.429  1.00 65.66           H  
ATOM   2637  C   GLU A 175     -31.653 -14.304   8.557  1.00 65.66           C  
ATOM   2638  CB  GLU A 175     -30.117 -15.729   7.111  1.00 65.66           C  
ATOM   2639  HB2 GLU A 175     -30.866 -16.501   7.284  1.00 65.66           H  
ATOM   2640  HB3 GLU A 175     -29.329 -15.836   7.857  1.00 65.66           H  
ATOM   2641  O   GLU A 175     -31.178 -14.566   9.665  1.00 65.66           O  
ATOM   2642  CG  GLU A 175     -29.532 -15.936   5.699  1.00 65.66           C  
ATOM   2643  HG2 GLU A 175     -30.273 -15.612   4.969  1.00 65.66           H  
ATOM   2644  HG3 GLU A 175     -28.653 -15.301   5.588  1.00 65.66           H  
ATOM   2645  CD  GLU A 175     -29.145 -17.401   5.396  1.00 65.66           C  
ATOM   2646  OE1 GLU A 175     -29.127 -17.782   4.192  1.00 65.66           O  
ATOM   2647  OE2 GLU A 175     -28.917 -18.171   6.354  1.00 65.66           O  
ATOM   2648  N   LYS A 176     -32.932 -13.946   8.415  1.00 75.41           N  
ATOM   2649  H   LYS A 176     -33.242 -13.693   7.487  1.00 75.41           H  
ATOM   2650  CA  LYS A 176     -33.900 -14.017   9.510  1.00 75.41           C  
ATOM   2651  HA  LYS A 176     -33.355 -14.075  10.452  1.00 75.41           H  
ATOM   2652  C   LYS A 176     -34.693 -15.302   9.377  1.00 75.41           C  
ATOM   2653  CB  LYS A 176     -34.782 -12.766   9.579  1.00 75.41           C  
ATOM   2654  HB2 LYS A 176     -35.615 -12.964  10.254  1.00 75.41           H  
ATOM   2655  HB3 LYS A 176     -35.175 -12.534   8.590  1.00 75.41           H  
ATOM   2656  O   LYS A 176     -35.378 -15.533   8.380  1.00 75.41           O  
ATOM   2657  CG  LYS A 176     -33.977 -11.579  10.125  1.00 75.41           C  
ATOM   2658  HG2 LYS A 176     -33.177 -11.337   9.426  1.00 75.41           H  
ATOM   2659  HG3 LYS A 176     -33.534 -11.854  11.083  1.00 75.41           H  
ATOM   2660  CD  LYS A 176     -34.863 -10.347  10.325  1.00 75.41           C  
ATOM   2661  HD2 LYS A 176     -35.307 -10.072   9.369  1.00 75.41           H  
ATOM   2662  HD3 LYS A 176     -35.648 -10.574  11.047  1.00 75.41           H  
ATOM   2663  CE  LYS A 176     -33.979  -9.208  10.840  1.00 75.41           C  
ATOM   2664  HE2 LYS A 176     -33.547  -9.502  11.796  1.00 75.41           H  
ATOM   2665  HE3 LYS A 176     -33.152  -9.079  10.141  1.00 75.41           H  
ATOM   2666  NZ  LYS A 176     -34.729  -7.939  10.971  1.00 75.41           N  
ATOM   2667  HZ1 LYS A 176     -35.481  -8.033  11.638  1.00 75.41           H  
ATOM   2668  HZ2 LYS A 176     -34.096  -7.212  11.272  1.00 75.41           H  
ATOM   2669  HZ3 LYS A 176     -35.098  -7.673  10.069  1.00 75.41           H  
ATOM   2670  N   THR A 177     -34.603 -16.127  10.412  1.00 83.10           N  
ATOM   2671  H   THR A 177     -34.022 -15.851  11.191  1.00 83.10           H  
ATOM   2672  CA  THR A 177     -35.416 -17.335  10.549  1.00 83.10           C  
ATOM   2673  HA  THR A 177     -35.774 -17.648   9.568  1.00 83.10           H  
ATOM   2674  C   THR A 177     -36.618 -17.019  11.426  1.00 83.10           C  
ATOM   2675  CB  THR A 177     -34.596 -18.494  11.123  1.00 83.10           C  
ATOM   2676  HB  THR A 177     -34.240 -18.243  12.122  1.00 83.10           H  
ATOM   2677  O   THR A 177     -36.460 -16.612  12.576  1.00 83.10           O  
ATOM   2678  CG2 THR A 177     -35.404 -19.788  11.174  1.00 83.10           C  
ATOM   2679 HG21 THR A 177     -35.777 -20.024  10.178  1.00 83.10           H  
ATOM   2680 HG22 THR A 177     -34.764 -20.602  11.516  1.00 83.10           H  
ATOM   2681 HG23 THR A 177     -36.242 -19.690  11.864  1.00 83.10           H  
ATOM   2682  OG1 THR A 177     -33.495 -18.753  10.284  1.00 83.10           O  
ATOM   2683  HG1 THR A 177     -32.925 -17.980  10.260  1.00 83.10           H  
ATOM   2684  N   PHE A 178     -37.815 -17.216  10.886  1.00 84.10           N  
ATOM   2685  H   PHE A 178     -37.865 -17.541   9.931  1.00 84.10           H  
ATOM   2686  CA  PHE A 178     -39.069 -17.111  11.622  1.00 84.10           C  
ATOM   2687  HA  PHE A 178     -38.896 -16.626  12.582  1.00 84.10           H  
ATOM   2688  C   PHE A 178     -39.601 -18.516  11.876  1.00 84.10           C  
ATOM   2689  CB  PHE A 178     -40.069 -16.252  10.841  1.00 84.10           C  
ATOM   2690  HB2 PHE A 178     -40.273 -16.725   9.881  1.00 84.10           H  
ATOM   2691  HB3 PHE A 178     -41.007 -16.217  11.394  1.00 84.10           H  
ATOM   2692  O   PHE A 178     -39.755 -19.296  10.936  1.00 84.10           O  
ATOM   2693  CG  PHE A 178     -39.588 -14.834  10.600  1.00 84.10           C  
ATOM   2694  CD1 PHE A 178     -39.864 -13.823  11.539  1.00 84.10           C  
ATOM   2695  HD1 PHE A 178     -40.434 -14.053  12.427  1.00 84.10           H  
ATOM   2696  CD2 PHE A 178     -38.843 -14.532   9.445  1.00 84.10           C  
ATOM   2697  HD2 PHE A 178     -38.613 -15.309   8.731  1.00 84.10           H  
ATOM   2698  CE1 PHE A 178     -39.406 -12.511  11.317  1.00 84.10           C  
ATOM   2699  HE1 PHE A 178     -39.630 -11.737  12.037  1.00 84.10           H  
ATOM   2700  CE2 PHE A 178     -38.385 -13.222   9.223  1.00 84.10           C  
ATOM   2701  HE2 PHE A 178     -37.813 -12.999   8.334  1.00 84.10           H  
ATOM   2702  CZ  PHE A 178     -38.670 -12.210  10.157  1.00 84.10           C  
ATOM   2703  HZ  PHE A 178     -38.326 -11.202   9.980  1.00 84.10           H  
ATOM   2704  N   ASN A 179     -39.870 -18.827  13.142  1.00 88.07           N  
ATOM   2705  H   ASN A 179     -39.777 -18.111  13.848  1.00 88.07           H  
ATOM   2706  CA  ASN A 179     -40.534 -20.060  13.543  1.00 88.07           C  
ATOM   2707  HA  ASN A 179     -40.652 -20.725  12.687  1.00 88.07           H  
ATOM   2708  C   ASN A 179     -41.920 -19.696  14.061  1.00 88.07           C  
ATOM   2709  CB  ASN A 179     -39.695 -20.788  14.604  1.00 88.07           C  
ATOM   2710  HB2 ASN A 179     -40.245 -21.662  14.951  1.00 88.07           H  
ATOM   2711  HB3 ASN A 179     -39.536 -20.126  15.455  1.00 88.07           H  
ATOM   2712  O   ASN A 179     -42.026 -18.959  15.039  1.00 88.07           O  
ATOM   2713  CG  ASN A 179     -38.365 -21.269  14.060  1.00 88.07           C  
ATOM   2714  ND2 ASN A 179     -37.285 -21.020  14.764  1.00 88.07           N  
ATOM   2715 HD21 ASN A 179     -36.414 -21.349  14.371  1.00 88.07           H  
ATOM   2716 HD22 ASN A 179     -37.346 -20.505  15.630  1.00 88.07           H  
ATOM   2717  OD1 ASN A 179     -38.271 -21.878  13.007  1.00 88.07           O  
ATOM   2718  N   GLU A 180     -42.956 -20.211  13.410  1.00 88.21           N  
ATOM   2719  H   GLU A 180     -42.782 -20.827  12.629  1.00 88.21           H  
ATOM   2720  CA  GLU A 180     -44.350 -19.979  13.778  1.00 88.21           C  
ATOM   2721  HA  GLU A 180     -44.392 -19.413  14.708  1.00 88.21           H  
ATOM   2722  C   GLU A 180     -45.044 -21.325  13.997  1.00 88.21           C  
ATOM   2723  CB  GLU A 180     -45.041 -19.147  12.684  1.00 88.21           C  
ATOM   2724  HB2 GLU A 180     -44.431 -18.272  12.463  1.00 88.21           H  
ATOM   2725  HB3 GLU A 180     -45.105 -19.742  11.773  1.00 88.21           H  
ATOM   2726  O   GLU A 180     -44.885 -22.255  13.203  1.00 88.21           O  
ATOM   2727  CG  GLU A 180     -46.456 -18.682  13.067  1.00 88.21           C  
ATOM   2728  HG2 GLU A 180     -46.873 -18.127  12.227  1.00 88.21           H  
ATOM   2729  HG3 GLU A 180     -47.087 -19.557  13.222  1.00 88.21           H  
ATOM   2730  CD  GLU A 180     -46.467 -17.786  14.316  1.00 88.21           C  
ATOM   2731  OE1 GLU A 180     -47.291 -18.054  15.216  1.00 88.21           O  
ATOM   2732  OE2 GLU A 180     -45.624 -16.865  14.380  1.00 88.21           O  
ATOM   2733  N   ALA A 181     -45.830 -21.435  15.066  1.00 89.32           N  
ATOM   2734  H   ALA A 181     -46.026 -20.603  15.603  1.00 89.32           H  
ATOM   2735  CA  ALA A 181     -46.679 -22.599  15.284  1.00 89.32           C  
ATOM   2736  HA  ALA A 181     -46.224 -23.476  14.824  1.00 89.32           H  
ATOM   2737  C   ALA A 181     -48.034 -22.355  14.609  1.00 89.32           C  
ATOM   2738  CB  ALA A 181     -46.779 -22.877  16.786  1.00 89.32           C  
ATOM   2739  HB1 ALA A 181     -45.804 -23.191  17.159  1.00 89.32           H  
ATOM   2740  HB2 ALA A 181     -47.511 -23.664  16.965  1.00 89.32           H  
ATOM   2741  HB3 ALA A 181     -47.086 -21.970  17.307  1.00 89.32           H  
ATOM   2742  O   ALA A 181     -48.712 -21.369  14.880  1.00 89.32           O  
ATOM   2743  N   LEU A 182     -48.451 -23.265  13.733  1.00 90.80           N  
ATOM   2744  H   LEU A 182     -47.885 -24.091  13.603  1.00 90.80           H  
ATOM   2745  CA  LEU A 182     -49.744 -23.199  13.061  1.00 90.80           C  
ATOM   2746  HA  LEU A 182     -50.012 -22.153  12.910  1.00 90.80           H  
ATOM   2747  C   LEU A 182     -50.814 -23.826  13.955  1.00 90.80           C  
ATOM   2748  CB  LEU A 182     -49.650 -23.888  11.688  1.00 90.80           C  
ATOM   2749  HB2 LEU A 182     -50.644 -23.913  11.242  1.00 90.80           H  
ATOM   2750  HB3 LEU A 182     -49.328 -24.917  11.846  1.00 90.80           H  
ATOM   2751  O   LEU A 182     -50.653 -24.960  14.410  1.00 90.80           O  
ATOM   2752  CG  LEU A 182     -48.678 -23.208  10.702  1.00 90.80           C  
ATOM   2753  HG  LEU A 182     -47.685 -23.138  11.146  1.00 90.80           H  
ATOM   2754  CD1 LEU A 182     -48.569 -24.048   9.428  1.00 90.80           C  
ATOM   2755 HD11 LEU A 182     -48.131 -25.017   9.667  1.00 90.80           H  
ATOM   2756 HD12 LEU A 182     -47.915 -23.547   8.714  1.00 90.80           H  
ATOM   2757 HD13 LEU A 182     -49.553 -24.186   8.981  1.00 90.80           H  
ATOM   2758  CD2 LEU A 182     -49.147 -21.807  10.303  1.00 90.80           C  
ATOM   2759 HD21 LEU A 182     -48.472 -21.393   9.554  1.00 90.80           H  
ATOM   2760 HD22 LEU A 182     -49.119 -21.146  11.170  1.00 90.80           H  
ATOM   2761 HD23 LEU A 182     -50.159 -21.843   9.901  1.00 90.80           H  
ATOM   2762  N   TYR A 183     -51.918 -23.110  14.174  1.00 93.17           N  
ATOM   2763  H   TYR A 183     -51.978 -22.189  13.764  1.00 93.17           H  
ATOM   2764  CA  TYR A 183     -53.048 -23.552  14.995  1.00 93.17           C  
ATOM   2765  HA  TYR A 183     -52.816 -24.528  15.423  1.00 93.17           H  
ATOM   2766  C   TYR A 183     -54.323 -23.711  14.167  1.00 93.17           C  
ATOM   2767  CB  TYR A 183     -53.284 -22.587  16.168  1.00 93.17           C  
ATOM   2768  HB2 TYR A 183     -53.380 -21.571  15.785  1.00 93.17           H  
ATOM   2769  HB3 TYR A 183     -54.231 -22.843  16.644  1.00 93.17           H  
ATOM   2770  O   TYR A 183     -54.581 -22.950  13.235  1.00 93.17           O  
ATOM   2771  CG  TYR A 183     -52.202 -22.622  17.227  1.00 93.17           C  
ATOM   2772  CD1 TYR A 183     -52.364 -23.414  18.381  1.00 93.17           C  
ATOM   2773  HD1 TYR A 183     -53.276 -23.972  18.531  1.00 93.17           H  
ATOM   2774  CD2 TYR A 183     -51.038 -21.849  17.068  1.00 93.17           C  
ATOM   2775  HD2 TYR A 183     -50.915 -21.220  16.199  1.00 93.17           H  
ATOM   2776  CE1 TYR A 183     -51.347 -23.462  19.353  1.00 93.17           C  
ATOM   2777  HE1 TYR A 183     -51.471 -24.058  20.245  1.00 93.17           H  
ATOM   2778  CE2 TYR A 183     -50.025 -21.885  18.041  1.00 93.17           C  
ATOM   2779  HE2 TYR A 183     -49.147 -21.272  17.905  1.00 93.17           H  
ATOM   2780  OH  TYR A 183     -49.176 -22.761  20.102  1.00 93.17           O  
ATOM   2781  HH  TYR A 183     -48.485 -22.131  19.886  1.00 93.17           H  
ATOM   2782  CZ  TYR A 183     -50.170 -22.706  19.178  1.00 93.17           C  
ATOM   2783  N   MET A 184     -55.153 -24.679  14.549  1.00 91.74           N  
ATOM   2784  H   MET A 184     -54.863 -25.282  15.306  1.00 91.74           H  
ATOM   2785  CA  MET A 184     -56.508 -24.868  14.041  1.00 91.74           C  
ATOM   2786  HA  MET A 184     -56.836 -23.950  13.553  1.00 91.74           H  
ATOM   2787  C   MET A 184     -57.427 -25.162  15.228  1.00 91.74           C  
ATOM   2788  CB  MET A 184     -56.502 -26.004  13.008  1.00 91.74           C  
ATOM   2789  HB2 MET A 184     -55.583 -25.930  12.426  1.00 91.74           H  
ATOM   2790  HB3 MET A 184     -56.514 -26.969  13.515  1.00 91.74           H  
ATOM   2791  O   MET A 184     -57.201 -26.132  15.945  1.00 91.74           O  
ATOM   2792  CG  MET A 184     -57.683 -25.919  12.038  1.00 91.74           C  
ATOM   2793  HG2 MET A 184     -58.609 -25.937  12.613  1.00 91.74           H  
ATOM   2794  HG3 MET A 184     -57.629 -24.966  11.511  1.00 91.74           H  
ATOM   2795  SD  MET A 184     -57.762 -27.250  10.803  1.00 91.74           S  
ATOM   2796  CE  MET A 184     -56.114 -27.153  10.046  1.00 91.74           C  
ATOM   2797  HE1 MET A 184     -55.354 -27.463  10.763  1.00 91.74           H  
ATOM   2798  HE2 MET A 184     -55.916 -26.130   9.723  1.00 91.74           H  
ATOM   2799  HE3 MET A 184     -56.074 -27.817   9.183  1.00 91.74           H  
ATOM   2800  N   GLN A 185     -58.436 -24.312  15.455  1.00 92.74           N  
ATOM   2801  H   GLN A 185     -58.533 -23.511  14.847  1.00 92.74           H  
ATOM   2802  CA  GLN A 185     -59.341 -24.407  16.618  1.00 92.74           C  
ATOM   2803  HA  GLN A 185     -59.891 -23.469  16.695  1.00 92.74           H  
ATOM   2804  C   GLN A 185     -58.581 -24.552  17.952  1.00 92.74           C  
ATOM   2805  CB  GLN A 185     -60.371 -25.534  16.414  1.00 92.74           C  
ATOM   2806  HB2 GLN A 185     -59.850 -26.487  16.324  1.00 92.74           H  
ATOM   2807  HB3 GLN A 185     -61.012 -25.581  17.295  1.00 92.74           H  
ATOM   2808  O   GLN A 185     -58.811 -25.489  18.712  1.00 92.74           O  
ATOM   2809  CG  GLN A 185     -61.269 -25.334  15.188  1.00 92.74           C  
ATOM   2810  HG2 GLN A 185     -60.655 -25.273  14.289  1.00 92.74           H  
ATOM   2811  HG3 GLN A 185     -61.820 -24.400  15.297  1.00 92.74           H  
ATOM   2812  CD  GLN A 185     -62.267 -26.473  15.000  1.00 92.74           C  
ATOM   2813  NE2 GLN A 185     -63.109 -26.399  13.993  1.00 92.74           N  
ATOM   2814 HE21 GLN A 185     -63.740 -27.183  13.907  1.00 92.74           H  
ATOM   2815 HE22 GLN A 185     -63.091 -25.614  13.358  1.00 92.74           H  
ATOM   2816  OE1 GLN A 185     -62.329 -27.450  15.725  1.00 92.74           O  
ATOM   2817  N   ASP A 186     -57.618 -23.658  18.195  1.00 88.56           N  
ATOM   2818  H   ASP A 186     -57.567 -22.844  17.598  1.00 88.56           H  
ATOM   2819  CA  ASP A 186     -56.763 -23.621  19.394  1.00 88.56           C  
ATOM   2820  HA  ASP A 186     -56.066 -22.797  19.244  1.00 88.56           H  
ATOM   2821  C   ASP A 186     -55.869 -24.856  19.622  1.00 88.56           C  
ATOM   2822  CB  ASP A 186     -57.594 -23.244  20.634  1.00 88.56           C  
ATOM   2823  HB2 ASP A 186     -58.259 -24.068  20.892  1.00 88.56           H  
ATOM   2824  HB3 ASP A 186     -56.921 -23.081  21.476  1.00 88.56           H  
ATOM   2825  O   ASP A 186     -55.104 -24.903  20.585  1.00 88.56           O  
ATOM   2826  CG  ASP A 186     -58.412 -21.967  20.417  1.00 88.56           C  
ATOM   2827  OD1 ASP A 186     -57.880 -21.042  19.760  1.00 88.56           O  
ATOM   2828  OD2 ASP A 186     -59.572 -21.933  20.882  1.00 88.56           O  
ATOM   2829  N   GLN A 187     -55.879 -25.835  18.713  1.00 91.67           N  
ATOM   2830  H   GLN A 187     -56.560 -25.797  17.968  1.00 91.67           H  
ATOM   2831  CA  GLN A 187     -54.922 -26.935  18.710  1.00 91.67           C  
ATOM   2832  HA  GLN A 187     -54.485 -27.028  19.704  1.00 91.67           H  
ATOM   2833  C   GLN A 187     -53.779 -26.643  17.741  1.00 91.67           C  
ATOM   2834  CB  GLN A 187     -55.611 -28.270  18.405  1.00 91.67           C  
ATOM   2835  HB2 GLN A 187     -56.093 -28.237  17.428  1.00 91.67           H  
ATOM   2836  HB3 GLN A 187     -54.840 -29.040  18.379  1.00 91.67           H  
ATOM   2837  O   GLN A 187     -54.000 -26.321  16.574  1.00 91.67           O  
ATOM   2838  CG  GLN A 187     -56.645 -28.627  19.485  1.00 91.67           C  
ATOM   2839  HG2 GLN A 187     -57.632 -28.282  19.175  1.00 91.67           H  
ATOM   2840  HG3 GLN A 187     -56.393 -28.116  20.414  1.00 91.67           H  
ATOM   2841  CD  GLN A 187     -56.698 -30.125  19.764  1.00 91.67           C  
ATOM   2842  NE2 GLN A 187     -56.710 -30.526  21.018  1.00 91.67           N  
ATOM   2843 HE21 GLN A 187     -56.729 -29.847  21.765  1.00 91.67           H  
ATOM   2844 HE22 GLN A 187     -56.746 -31.526  21.155  1.00 91.67           H  
ATOM   2845  OE1 GLN A 187     -56.701 -30.971  18.887  1.00 91.67           O  
ATOM   2846  N   LYS A 188     -52.537 -26.764  18.220  1.00 93.41           N  
ATOM   2847  H   LYS A 188     -52.422 -27.012  19.192  1.00 93.41           H  
ATOM   2848  CA  LYS A 188     -51.347 -26.687  17.368  1.00 93.41           C  
ATOM   2849  HA  LYS A 188     -51.369 -25.753  16.807  1.00 93.41           H  
ATOM   2850  C   LYS A 188     -51.372 -27.855  16.378  1.00 93.41           C  
ATOM   2851  CB  LYS A 188     -50.085 -26.704  18.245  1.00 93.41           C  
ATOM   2852  HB2 LYS A 188     -50.049 -27.639  18.805  1.00 93.41           H  
ATOM   2853  HB3 LYS A 188     -50.122 -25.876  18.952  1.00 93.41           H  
ATOM   2854  O   LYS A 188     -51.393 -29.008  16.800  1.00 93.41           O  
ATOM   2855  CG  LYS A 188     -48.818 -26.573  17.392  1.00 93.41           C  
ATOM   2856  HG2 LYS A 188     -48.845 -25.631  16.845  1.00 93.41           H  
ATOM   2857  HG3 LYS A 188     -48.784 -27.391  16.672  1.00 93.41           H  
ATOM   2858  CD  LYS A 188     -47.553 -26.636  18.253  1.00 93.41           C  
ATOM   2859  HD2 LYS A 188     -47.487 -25.746  18.879  1.00 93.41           H  
ATOM   2860  HD3 LYS A 188     -47.579 -27.530  18.876  1.00 93.41           H  
ATOM   2861  CE  LYS A 188     -46.363 -26.708  17.297  1.00 93.41           C  
ATOM   2862  HE2 LYS A 188     -46.510 -27.535  16.603  1.00 93.41           H  
ATOM   2863  HE3 LYS A 188     -46.327 -25.800  16.695  1.00 93.41           H  
ATOM   2864  NZ  LYS A 188     -45.066 -26.884  17.982  1.00 93.41           N  
ATOM   2865  HZ1 LYS A 188     -44.817 -26.070  18.525  1.00 93.41           H  
ATOM   2866  HZ2 LYS A 188     -44.994 -27.756  18.486  1.00 93.41           H  
ATOM   2867  HZ3 LYS A 188     -44.382 -26.911  17.239  1.00 93.41           H  
ATOM   2868  N   VAL A 189     -51.341 -27.564  15.080  1.00 94.95           N  
ATOM   2869  H   VAL A 189     -51.310 -26.587  14.825  1.00 94.95           H  
ATOM   2870  CA  VAL A 189     -51.388 -28.567  14.002  1.00 94.95           C  
ATOM   2871  HA  VAL A 189     -51.655 -29.532  14.433  1.00 94.95           H  
ATOM   2872  C   VAL A 189     -50.040 -28.791  13.322  1.00 94.95           C  
ATOM   2873  CB  VAL A 189     -52.471 -28.237  12.957  1.00 94.95           C  
ATOM   2874  HB  VAL A 189     -52.400 -28.973  12.156  1.00 94.95           H  
ATOM   2875  O   VAL A 189     -49.805 -29.883  12.811  1.00 94.95           O  
ATOM   2876  CG1 VAL A 189     -53.868 -28.368  13.571  1.00 94.95           C  
ATOM   2877 HG11 VAL A 189     -53.969 -29.337  14.059  1.00 94.95           H  
ATOM   2878 HG12 VAL A 189     -54.039 -27.583  14.308  1.00 94.95           H  
ATOM   2879 HG13 VAL A 189     -54.622 -28.299  12.787  1.00 94.95           H  
ATOM   2880  CG2 VAL A 189     -52.340 -26.843  12.327  1.00 94.95           C  
ATOM   2881 HG21 VAL A 189     -53.058 -26.744  11.513  1.00 94.95           H  
ATOM   2882 HG22 VAL A 189     -51.338 -26.699  11.924  1.00 94.95           H  
ATOM   2883 HG23 VAL A 189     -52.552 -26.072  13.068  1.00 94.95           H  
ATOM   2884  N   ALA A 190     -49.153 -27.793  13.312  1.00 92.86           N  
ATOM   2885  H   ALA A 190     -49.393 -26.916  13.752  1.00 92.86           H  
ATOM   2886  CA  ALA A 190     -47.824 -27.902  12.709  1.00 92.86           C  
ATOM   2887  HA  ALA A 190     -47.385 -28.861  12.983  1.00 92.86           H  
ATOM   2888  C   ALA A 190     -46.879 -26.795  13.202  1.00 92.86           C  
ATOM   2889  CB  ALA A 190     -47.972 -27.848  11.179  1.00 92.86           C  
ATOM   2890  HB1 ALA A 190     -46.992 -27.881  10.703  1.00 92.86           H  
ATOM   2891  HB2 ALA A 190     -48.554 -28.699  10.827  1.00 92.86           H  
ATOM   2892  HB3 ALA A 190     -48.479 -26.928  10.888  1.00 92.86           H  
ATOM   2893  O   ALA A 190     -47.312 -25.821  13.814  1.00 92.86           O  
ATOM   2894  N   ASP A 191     -45.594 -26.939  12.891  1.00 92.86           N  
ATOM   2895  H   ASP A 191     -45.318 -27.754  12.363  1.00 92.86           H  
ATOM   2896  CA  ASP A 191     -44.597 -25.871  12.956  1.00 92.86           C  
ATOM   2897  HA  ASP A 191     -45.005 -24.998  13.463  1.00 92.86           H  
ATOM   2898  C   ASP A 191     -44.220 -25.461  11.528  1.00 92.86           C  
ATOM   2899  CB  ASP A 191     -43.363 -26.341  13.741  1.00 92.86           C  
ATOM   2900  HB2 ASP A 191     -42.988 -27.270  13.312  1.00 92.86           H  
ATOM   2901  HB3 ASP A 191     -42.581 -25.586  13.653  1.00 92.86           H  
ATOM   2902  O   ASP A 191     -44.089 -26.312  10.646  1.00 92.86           O  
ATOM   2903  CG  ASP A 191     -43.680 -26.541  15.221  1.00 92.86           C  
ATOM   2904  OD1 ASP A 191     -43.935 -25.545  15.932  1.00 92.86           O  
ATOM   2905  OD2 ASP A 191     -43.727 -27.692  15.712  1.00 92.86           O  
ATOM   2906  N   ALA A 192     -44.044 -24.164  11.300  1.00 87.92           N  
ATOM   2907  H   ALA A 192     -44.202 -23.512  12.056  1.00 87.92           H  
ATOM   2908  CA  ALA A 192     -43.533 -23.612  10.057  1.00 87.92           C  
ATOM   2909  HA  ALA A 192     -43.304 -24.422   9.364  1.00 87.92           H  
ATOM   2910  C   ALA A 192     -42.239 -22.844  10.333  1.00 87.92           C  
ATOM   2911  CB  ALA A 192     -44.611 -22.734   9.410  1.00 87.92           C  
ATOM   2912  HB1 ALA A 192     -44.879 -21.923  10.087  1.00 87.92           H  
ATOM   2913  HB2 ALA A 192     -44.234 -22.314   8.478  1.00 87.92           H  
ATOM   2914  HB3 ALA A 192     -45.496 -23.336   9.203  1.00 87.92           H  
ATOM   2915  O   ALA A 192     -42.198 -21.960  11.189  1.00 87.92           O  
ATOM   2916  N   THR A 193     -41.193 -23.159   9.571  1.00 91.10           N  
ATOM   2917  H   THR A 193     -41.286 -23.915   8.908  1.00 91.10           H  
ATOM   2918  CA  THR A 193     -39.946 -22.393   9.553  1.00 91.10           C  
ATOM   2919  HA  THR A 193     -39.968 -21.639  10.340  1.00 91.10           H  
ATOM   2920  C   THR A 193     -39.830 -21.692   8.212  1.00 91.10           C  
ATOM   2921  CB  THR A 193     -38.723 -23.280   9.818  1.00 91.10           C  
ATOM   2922  HB  THR A 193     -38.674 -24.066   9.065  1.00 91.10           H  
ATOM   2923  O   THR A 193     -39.856 -22.337   7.163  1.00 91.10           O  
ATOM   2924  CG2 THR A 193     -37.417 -22.489   9.806  1.00 91.10           C  
ATOM   2925 HG21 THR A 193     -37.499 -21.637  10.481  1.00 91.10           H  
ATOM   2926 HG22 THR A 193     -37.201 -22.133   8.798  1.00 91.10           H  
ATOM   2927 HG23 THR A 193     -36.597 -23.130  10.130  1.00 91.10           H  
ATOM   2928  OG1 THR A 193     -38.826 -23.874  11.090  1.00 91.10           O  
ATOM   2929  HG1 THR A 193     -38.687 -23.186  11.746  1.00 91.10           H  
ATOM   2930  N   VAL A 194     -39.684 -20.371   8.240  1.00 85.41           N  
ATOM   2931  H   VAL A 194     -39.688 -19.910   9.139  1.00 85.41           H  
ATOM   2932  CA  VAL A 194     -39.434 -19.560   7.048  1.00 85.41           C  
ATOM   2933  HA  VAL A 194     -39.390 -20.209   6.173  1.00 85.41           H  
ATOM   2934  C   VAL A 194     -38.081 -18.888   7.201  1.00 85.41           C  
ATOM   2935  CB  VAL A 194     -40.561 -18.542   6.794  1.00 85.41           C  
ATOM   2936  HB  VAL A 194     -40.620 -17.842   7.628  1.00 85.41           H  
ATOM   2937  O   VAL A 194     -37.860 -18.123   8.139  1.00 85.41           O  
ATOM   2938  CG1 VAL A 194     -40.292 -17.753   5.504  1.00 85.41           C  
ATOM   2939 HG11 VAL A 194     -41.133 -17.092   5.292  1.00 85.41           H  
ATOM   2940 HG12 VAL A 194     -39.399 -17.138   5.617  1.00 85.41           H  
ATOM   2941 HG13 VAL A 194     -40.155 -18.436   4.665  1.00 85.41           H  
ATOM   2942  CG2 VAL A 194     -41.919 -19.242   6.645  1.00 85.41           C  
ATOM   2943 HG21 VAL A 194     -42.187 -19.738   7.578  1.00 85.41           H  
ATOM   2944 HG22 VAL A 194     -42.693 -18.509   6.418  1.00 85.41           H  
ATOM   2945 HG23 VAL A 194     -41.874 -19.984   5.847  1.00 85.41           H  
ATOM   2946  N   VAL A 195     -37.177 -19.172   6.266  1.00 82.09           N  
ATOM   2947  H   VAL A 195     -37.430 -19.811   5.526  1.00 82.09           H  
ATOM   2948  CA  VAL A 195     -35.895 -18.475   6.153  1.00 82.09           C  
ATOM   2949  HA  VAL A 195     -35.644 -18.009   7.105  1.00 82.09           H  
ATOM   2950  C   VAL A 195     -36.060 -17.379   5.113  1.00 82.09           C  
ATOM   2951  CB  VAL A 195     -34.744 -19.434   5.797  1.00 82.09           C  
ATOM   2952  HB  VAL A 195     -34.929 -19.882   4.821  1.00 82.09           H  
ATOM   2953  O   VAL A 195     -36.259 -17.664   3.932  1.00 82.09           O  
ATOM   2954  CG1 VAL A 195     -33.407 -18.682   5.749  1.00 82.09           C  
ATOM   2955 HG11 VAL A 195     -33.219 -18.188   6.702  1.00 82.09           H  
ATOM   2956 HG12 VAL A 195     -32.591 -19.379   5.555  1.00 82.09           H  
ATOM   2957 HG13 VAL A 195     -33.415 -17.934   4.957  1.00 82.09           H  
ATOM   2958  CG2 VAL A 195     -34.629 -20.563   6.830  1.00 82.09           C  
ATOM   2959 HG21 VAL A 195     -34.475 -20.144   7.825  1.00 82.09           H  
ATOM   2960 HG22 VAL A 195     -35.532 -21.173   6.832  1.00 82.09           H  
ATOM   2961 HG23 VAL A 195     -33.782 -21.204   6.584  1.00 82.09           H  
ATOM   2962  N   VAL A 196     -35.996 -16.126   5.554  1.00 75.76           N  
ATOM   2963  H   VAL A 196     -35.814 -15.963   6.534  1.00 75.76           H  
ATOM   2964  CA  VAL A 196     -35.964 -14.972   4.656  1.00 75.76           C  
ATOM   2965  HA  VAL A 196     -36.390 -15.252   3.693  1.00 75.76           H  
ATOM   2966  C   VAL A 196     -34.507 -14.596   4.449  1.00 75.76           C  
ATOM   2967  CB  VAL A 196     -36.793 -13.792   5.190  1.00 75.76           C  
ATOM   2968  HB  VAL A 196     -36.368 -13.436   6.129  1.00 75.76           H  
ATOM   2969  O   VAL A 196     -33.810 -14.252   5.403  1.00 75.76           O  
ATOM   2970  CG1 VAL A 196     -36.805 -12.638   4.178  1.00 75.76           C  
ATOM   2971 HG11 VAL A 196     -37.424 -11.823   4.554  1.00 75.76           H  
ATOM   2972 HG12 VAL A 196     -37.200 -12.975   3.220  1.00 75.76           H  
ATOM   2973 HG13 VAL A 196     -35.796 -12.253   4.033  1.00 75.76           H  
ATOM   2974  CG2 VAL A 196     -38.248 -14.213   5.442  1.00 75.76           C  
ATOM   2975 HG21 VAL A 196     -38.682 -14.628   4.533  1.00 75.76           H  
ATOM   2976 HG22 VAL A 196     -38.834 -13.350   5.761  1.00 75.76           H  
ATOM   2977 HG23 VAL A 196     -38.286 -14.960   6.234  1.00 75.76           H  
ATOM   2978  N   LYS A 197     -34.058 -14.685   3.198  1.00 70.42           N  
ATOM   2979  H   LYS A 197     -34.710 -14.954   2.475  1.00 70.42           H  
ATOM   2980  CA  LYS A 197     -32.745 -14.204   2.769  1.00 70.42           C  
ATOM   2981  HA  LYS A 197     -32.069 -14.140   3.622  1.00 70.42           H  
ATOM   2982  C   LYS A 197     -32.936 -12.795   2.218  1.00 70.42           C  
ATOM   2983  CB  LYS A 197     -32.134 -15.161   1.735  1.00 70.42           C  
ATOM   2984  HB2 LYS A 197     -31.132 -14.805   1.495  1.00 70.42           H  
ATOM   2985  HB3 LYS A 197     -32.732 -15.156   0.824  1.00 70.42           H  
ATOM   2986  O   LYS A 197     -33.682 -12.640   1.249  1.00 70.42           O  
ATOM   2987  CG  LYS A 197     -32.054 -16.593   2.281  1.00 70.42           C  
ATOM   2988  HG2 LYS A 197     -31.603 -16.568   3.273  1.00 70.42           H  
ATOM   2989  HG3 LYS A 197     -33.056 -17.015   2.363  1.00 70.42           H  
ATOM   2990  CD  LYS A 197     -31.209 -17.485   1.376  1.00 70.42           C  
ATOM   2991  HD2 LYS A 197     -30.213 -17.047   1.305  1.00 70.42           H  
ATOM   2992  HD3 LYS A 197     -31.655 -17.553   0.383  1.00 70.42           H  
ATOM   2993  CE  LYS A 197     -31.127 -18.864   2.027  1.00 70.42           C  
ATOM   2994  HE2 LYS A 197     -32.037 -19.427   1.820  1.00 70.42           H  
ATOM   2995  HE3 LYS A 197     -31.052 -18.715   3.105  1.00 70.42           H  
ATOM   2996  NZ  LYS A 197     -29.915 -19.577   1.588  1.00 70.42           N  
ATOM   2997  HZ1 LYS A 197     -29.853 -19.634   0.581  1.00 70.42           H  
ATOM   2998  HZ2 LYS A 197     -29.866 -20.488   2.022  1.00 70.42           H  
ATOM   2999  HZ3 LYS A 197     -29.134 -19.053   1.957  1.00 70.42           H  
ATOM   3000  N   GLY A 198     -32.376 -11.799   2.901  1.00 55.63           N  
ATOM   3001  H   GLY A 198     -31.758 -12.012   3.671  1.00 55.63           H  
ATOM   3002  CA  GLY A 198     -32.378 -10.405   2.453  1.00 55.63           C  
ATOM   3003  HA2 GLY A 198     -33.322 -10.164   1.963  1.00 55.63           H  
ATOM   3004  HA3 GLY A 198     -32.240  -9.747   3.311  1.00 55.63           H  
ATOM   3005  C   GLY A 198     -31.265 -10.094   1.467  1.00 55.63           C  
ATOM   3006  O   GLY A 198     -30.313 -10.902   1.362  1.00 55.63           O  
ATOM   3007  OXT GLY A 198     -31.393  -9.000   0.876  1.00 55.63           O  
TER    3008      GLY A 198                                                       
END   
