# Supplementary material for: New carbohydrate binding domains identified by phage display based functional metagenomic screens of human gut microbiota
Source: Commun Biol. 2023 Apr 5;6:371. doi: 10.1038/s42003-023-04718-0 (PMC10076258; doi:10.1038/s42003-023-04718-0)
Supplement: Supplementary file 5 — Supplementary Data 2 [file 42003_2023_4718_MOESM5_ESM.zip › SupplementaryData2/F2N_MF12.pdb]

ATOM      1  N   GLY A   1      35.931  23.758 -40.681  1.00 41.94           N  
ATOM      2  H   GLY A   1      36.191  23.267 -41.525  1.00 41.94           H  
ATOM      3  H2  GLY A   1      36.243  24.716 -40.746  1.00 41.94           H  
ATOM      4  H3  GLY A   1      36.383  23.311 -39.896  1.00 41.94           H  
ATOM      5  CA  GLY A   1      34.470  23.707 -40.522  1.00 41.94           C  
ATOM      6  HA2 GLY A   1      33.995  24.194 -41.374  1.00 41.94           H  
ATOM      7  HA3 GLY A   1      34.165  24.208 -39.603  1.00 41.94           H  
ATOM      8  C   GLY A   1      34.003  22.268 -40.495  1.00 41.94           C  
ATOM      9  O   GLY A   1      34.059  21.622 -41.526  1.00 41.94           O  
ATOM     10  N   ILE A   2      33.582  21.792 -39.322  1.00 56.19           N  
ATOM     11  H   ILE A   2      33.691  22.374 -38.504  1.00 56.19           H  
ATOM     12  CA  ILE A   2      32.630  20.694 -39.080  1.00 56.19           C  
ATOM     13  HA  ILE A   2      32.041  20.496 -39.976  1.00 56.19           H  
ATOM     14  C   ILE A   2      31.738  21.284 -37.981  1.00 56.19           C  
ATOM     15  CB  ILE A   2      33.313  19.382 -38.606  1.00 56.19           C  
ATOM     16  HB  ILE A   2      33.799  19.578 -37.650  1.00 56.19           H  
ATOM     17  O   ILE A   2      32.277  21.785 -36.990  1.00 56.19           O  
ATOM     18  CG1 ILE A   2      34.397  18.903 -39.600  1.00 56.19           C  
ATOM     19 HG12 ILE A   2      35.105  19.712 -39.778  1.00 56.19           H  
ATOM     20 HG13 ILE A   2      33.931  18.648 -40.553  1.00 56.19           H  
ATOM     21  CG2 ILE A   2      32.251  18.285 -38.393  1.00 56.19           C  
ATOM     22 HG21 ILE A   2      31.780  18.023 -39.340  1.00 56.19           H  
ATOM     23 HG22 ILE A   2      31.485  18.619 -37.693  1.00 56.19           H  
ATOM     24 HG23 ILE A   2      32.708  17.392 -37.965  1.00 56.19           H  
ATOM     25  CD1 ILE A   2      35.222  17.707 -39.108  1.00 56.19           C  
ATOM     26 HD11 ILE A   2      34.605  16.809 -39.060  1.00 56.19           H  
ATOM     27 HD12 ILE A   2      36.040  17.523 -39.805  1.00 56.19           H  
ATOM     28 HD13 ILE A   2      35.637  17.919 -38.123  1.00 56.19           H  
ATOM     29  N   SER A   3      30.424  21.374 -38.196  1.00 65.93           N  
ATOM     30  H   SER A   3      29.998  20.882 -38.968  1.00 65.93           H  
ATOM     31  CA  SER A   3      29.533  21.983 -37.204  1.00 65.93           C  
ATOM     32  HA  SER A   3      29.977  22.935 -36.912  1.00 65.93           H  
ATOM     33  C   SER A   3      29.445  21.073 -35.973  1.00 65.93           C  
ATOM     34  CB  SER A   3      28.140  22.291 -37.771  1.00 65.93           C  
ATOM     35  HB2 SER A   3      28.237  22.911 -38.662  1.00 65.93           H  
ATOM     36  HB3 SER A   3      27.577  22.847 -37.020  1.00 65.93           H  
ATOM     37  O   SER A   3      29.358  19.852 -36.120  1.00 65.93           O  
ATOM     38  OG  SER A   3      27.429  21.116 -38.089  1.00 65.93           O  
ATOM     39  HG  SER A   3      26.490  21.310 -38.147  1.00 65.93           H  
ATOM     40  N   PRO A   4      29.483  21.616 -34.747  1.00 76.50           N  
ATOM     41  CA  PRO A   4      29.134  20.818 -33.588  1.00 76.50           C  
ATOM     42  HA  PRO A   4      29.729  19.905 -33.557  1.00 76.50           H  
ATOM     43  C   PRO A   4      27.648  20.460 -33.699  1.00 76.50           C  
ATOM     44  CB  PRO A   4      29.469  21.689 -32.375  1.00 76.50           C  
ATOM     45  HB2 PRO A   4      30.502  21.506 -32.076  1.00 76.50           H  
ATOM     46  HB3 PRO A   4      28.795  21.507 -31.539  1.00 76.50           H  
ATOM     47  O   PRO A   4      26.796  21.347 -33.766  1.00 76.50           O  
ATOM     48  CG  PRO A   4      29.343  23.120 -32.905  1.00 76.50           C  
ATOM     49  HG2 PRO A   4      30.003  23.807 -32.374  1.00 76.50           H  
ATOM     50  HG3 PRO A   4      28.308  23.449 -32.820  1.00 76.50           H  
ATOM     51  CD  PRO A   4      29.720  23.004 -34.382  1.00 76.50           C  
ATOM     52  HD2 PRO A   4      30.777  23.236 -34.515  1.00 76.50           H  
ATOM     53  HD3 PRO A   4      29.105  23.682 -34.974  1.00 76.50           H  
ATOM     54  N   SER A   5      27.327  19.165 -33.721  1.00 78.80           N  
ATOM     55  H   SER A   5      28.053  18.472 -33.835  1.00 78.80           H  
ATOM     56  CA  SER A   5      25.948  18.717 -33.528  1.00 78.80           C  
ATOM     57  HA  SER A   5      25.351  19.077 -34.366  1.00 78.80           H  
ATOM     58  C   SER A   5      25.437  19.295 -32.206  1.00 78.80           C  
ATOM     59  CB  SER A   5      25.848  17.191 -33.477  1.00 78.80           C  
ATOM     60  HB2 SER A   5      24.823  16.908 -33.240  1.00 78.80           H  
ATOM     61  HB3 SER A   5      26.514  16.802 -32.707  1.00 78.80           H  
ATOM     62  O   SER A   5      26.113  19.134 -31.182  1.00 78.80           O  
ATOM     63  OG  SER A   5      26.199  16.650 -34.733  1.00 78.80           O  
ATOM     64  HG  SER A   5      26.051  15.702 -34.731  1.00 78.80           H  
ATOM     65  N   PRO A   6      24.277  19.969 -32.180  1.00 77.87           N  
ATOM     66  CA  PRO A   6      23.754  20.515 -30.940  1.00 77.87           C  
ATOM     67  HA  PRO A   6      24.488  21.185 -30.492  1.00 77.87           H  
ATOM     68  C   PRO A   6      23.464  19.359 -29.978  1.00 77.87           C  
ATOM     69  CB  PRO A   6      22.514  21.325 -31.336  1.00 77.87           C  
ATOM     70  HB2 PRO A   6      22.804  22.361 -31.510  1.00 77.87           H  
ATOM     71  HB3 PRO A   6      21.731  21.275 -30.580  1.00 77.87           H  
ATOM     72  O   PRO A   6      22.618  18.505 -30.243  1.00 77.87           O  
ATOM     73  CG  PRO A   6      22.068  20.699 -32.659  1.00 77.87           C  
ATOM     74  HG2 PRO A   6      21.547  21.417 -33.291  1.00 77.87           H  
ATOM     75  HG3 PRO A   6      21.433  19.836 -32.458  1.00 77.87           H  
ATOM     76  CD  PRO A   6      23.376  20.232 -33.292  1.00 77.87           C  
ATOM     77  HD2 PRO A   6      23.200  19.336 -33.887  1.00 77.87           H  
ATOM     78  HD3 PRO A   6      23.793  21.025 -33.913  1.00 77.87           H  
ATOM     79  N   ARG A   7      24.181  19.310 -28.847  1.00 79.76           N  
ATOM     80  H   ARG A   7      24.917  19.991 -28.726  1.00 79.76           H  
ATOM     81  CA  ARG A   7      23.850  18.405 -27.742  1.00 79.76           C  
ATOM     82  HA  ARG A   7      23.665  17.411 -28.149  1.00 79.76           H  
ATOM     83  C   ARG A   7      22.549  18.905 -27.122  1.00 79.76           C  
ATOM     84  CB  ARG A   7      25.018  18.309 -26.741  1.00 79.76           C  
ATOM     85  HB2 ARG A   7      25.887  17.907 -27.263  1.00 79.76           H  
ATOM     86  HB3 ARG A   7      25.266  19.306 -26.376  1.00 79.76           H  
ATOM     87  O   ARG A   7      22.553  19.831 -26.316  1.00 79.76           O  
ATOM     88  CG  ARG A   7      24.687  17.403 -25.539  1.00 79.76           C  
ATOM     89  HG2 ARG A   7      23.890  17.866 -24.958  1.00 79.76           H  
ATOM     90  HG3 ARG A   7      24.333  16.433 -25.888  1.00 79.76           H  
ATOM     91  CD  ARG A   7      25.893  17.209 -24.608  1.00 79.76           C  
ATOM     92  HD2 ARG A   7      26.422  18.156 -24.503  1.00 79.76           H  
ATOM     93  HD3 ARG A   7      25.520  16.946 -23.618  1.00 79.76           H  
ATOM     94  NE  ARG A   7      26.828  16.172 -25.101  1.00 79.76           N  
ATOM     95  HE  ARG A   7      27.470  16.456 -25.827  1.00 79.76           H  
ATOM     96  NH1 ARG A   7      26.144  14.442 -23.745  1.00 79.76           N  
ATOM     97 HH11 ARG A   7      26.225  13.482 -23.440  1.00 79.76           H  
ATOM     98 HH12 ARG A   7      25.458  15.051 -23.321  1.00 79.76           H  
ATOM     99  NH2 ARG A   7      27.798  14.110 -25.200  1.00 79.76           N  
ATOM    100 HH21 ARG A   7      28.428  14.436 -25.919  1.00 79.76           H  
ATOM    101 HH22 ARG A   7      27.862  13.155 -24.878  1.00 79.76           H  
ATOM    102  CZ  ARG A   7      26.917  14.920 -24.681  1.00 79.76           C  
ATOM    103  N   VAL A   8      21.438  18.296 -27.522  1.00 79.80           N  
ATOM    104  H   VAL A   8      21.503  17.650 -28.295  1.00 79.80           H  
ATOM    105  CA  VAL A   8      20.133  18.523 -26.902  1.00 79.80           C  
ATOM    106  HA  VAL A   8      19.964  19.596 -26.812  1.00 79.80           H  
ATOM    107  C   VAL A   8      20.170  17.914 -25.503  1.00 79.80           C  
ATOM    108  CB  VAL A   8      18.993  17.935 -27.757  1.00 79.80           C  
ATOM    109  HB  VAL A   8      19.124  16.856 -27.848  1.00 79.80           H  
ATOM    110  O   VAL A   8      20.196  16.694 -25.341  1.00 79.80           O  
ATOM    111  CG1 VAL A   8      17.625  18.215 -27.121  1.00 79.80           C  
ATOM    112 HG11 VAL A   8      17.474  19.288 -27.004  1.00 79.80           H  
ATOM    113 HG12 VAL A   8      16.835  17.813 -27.755  1.00 79.80           H  
ATOM    114 HG13 VAL A   8      17.551  17.734 -26.146  1.00 79.80           H  
ATOM    115  CG2 VAL A   8      18.991  18.543 -29.167  1.00 79.80           C  
ATOM    116 HG21 VAL A   8      19.909  18.287 -29.696  1.00 79.80           H  
ATOM    117 HG22 VAL A   8      18.152  18.146 -29.738  1.00 79.80           H  
ATOM    118 HG23 VAL A   8      18.900  19.628 -29.109  1.00 79.80           H  
ATOM    119  N   TRP A   9      20.202  18.762 -24.479  1.00 80.17           N  
ATOM    120  H   TRP A   9      20.235  19.754 -24.667  1.00 80.17           H  
ATOM    121  CA  TRP A   9      19.967  18.326 -23.108  1.00 80.17           C  
ATOM    122  HA  TRP A   9      20.482  17.381 -22.934  1.00 80.17           H  
ATOM    123  C   TRP A   9      18.468  18.100 -22.925  1.00 80.17           C  
ATOM    124  CB  TRP A   9      20.527  19.350 -22.118  1.00 80.17           C  
ATOM    125  HB2 TRP A   9      20.150  19.110 -21.124  1.00 80.17           H  
ATOM    126  HB3 TRP A   9      20.161  20.344 -22.374  1.00 80.17           H  
ATOM    127  O   TRP A   9      17.674  19.024 -23.072  1.00 80.17           O  
ATOM    128  CG  TRP A   9      22.023  19.373 -22.043  1.00 80.17           C  
ATOM    129  CD1 TRP A   9      22.842  20.201 -22.730  1.00 80.17           C  
ATOM    130  HD1 TRP A   9      22.509  20.958 -23.425  1.00 80.17           H  
ATOM    131  CD2 TRP A   9      22.898  18.523 -21.240  1.00 80.17           C  
ATOM    132  CE2 TRP A   9      24.250  18.912 -21.481  1.00 80.17           C  
ATOM    133  CE3 TRP A   9      22.684  17.465 -20.328  1.00 80.17           C  
ATOM    134  HE3 TRP A   9      21.673  17.155 -20.108  1.00 80.17           H  
ATOM    135  NE1 TRP A   9      24.155  19.944 -22.390  1.00 80.17           N  
ATOM    136  HE1 TRP A   9      24.928  20.504 -22.722  1.00 80.17           H  
ATOM    137  CH2 TRP A   9      25.087  17.246 -19.938  1.00 80.17           C  
ATOM    138  HH2 TRP A   9      25.907  16.775 -19.416  1.00 80.17           H  
ATOM    139  CZ2 TRP A   9      25.335  18.291 -20.846  1.00 80.17           C  
ATOM    140  HZ2 TRP A   9      26.344  18.632 -21.027  1.00 80.17           H  
ATOM    141  CZ3 TRP A   9      23.766  16.835 -19.684  1.00 80.17           C  
ATOM    142  HZ3 TRP A   9      23.579  16.045 -18.972  1.00 80.17           H  
ATOM    143  N   SER A  10      18.076  16.864 -22.622  1.00 82.92           N  
ATOM    144  H   SER A  10      18.779  16.151 -22.491  1.00 82.92           H  
ATOM    145  CA  SER A  10      16.704  16.559 -22.210  1.00 82.92           C  
ATOM    146  HA  SER A  10      16.021  17.239 -22.720  1.00 82.92           H  
ATOM    147  C   SER A  10      16.591  16.740 -20.693  1.00 82.92           C  
ATOM    148  CB  SER A  10      16.317  15.135 -22.606  1.00 82.92           C  
ATOM    149  HB2 SER A  10      15.282  14.944 -22.323  1.00 82.92           H  
ATOM    150  HB3 SER A  10      16.962  14.424 -22.091  1.00 82.92           H  
ATOM    151  O   SER A  10      17.477  16.265 -19.976  1.00 82.92           O  
ATOM    152  OG  SER A  10      16.462  14.975 -24.003  1.00 82.92           O  
ATOM    153  HG  SER A  10      17.291  15.372 -24.280  1.00 82.92           H  
ATOM    154  N   PRO A  11      15.544  17.403 -20.175  1.00 78.75           N  
ATOM    155  CA  PRO A  11      15.345  17.507 -18.736  1.00 78.75           C  
ATOM    156  HA  PRO A  11      16.227  17.947 -18.272  1.00 78.75           H  
ATOM    157  C   PRO A  11      15.104  16.112 -18.141  1.00 78.75           C  
ATOM    158  CB  PRO A  11      14.157  18.457 -18.551  1.00 78.75           C  
ATOM    159  HB2 PRO A  11      13.546  18.190 -17.688  1.00 78.75           H  
ATOM    160  HB3 PRO A  11      14.525  19.478 -18.451  1.00 78.75           H  
ATOM    161  O   PRO A  11      14.210  15.384 -18.572  1.00 78.75           O  
ATOM    162  CG  PRO A  11      13.376  18.328 -19.859  1.00 78.75           C  
ATOM    163  HG2 PRO A  11      12.822  19.237 -20.092  1.00 78.75           H  
ATOM    164  HG3 PRO A  11      12.700  17.476 -19.796  1.00 78.75           H  
ATOM    165  CD  PRO A  11      14.457  18.042 -20.900  1.00 78.75           C  
ATOM    166  HD2 PRO A  11      14.812  18.977 -21.333  1.00 78.75           H  
ATOM    167  HD3 PRO A  11      14.057  17.392 -21.678  1.00 78.75           H  
ATOM    168  N   ILE A  12      15.910  15.739 -17.145  1.00 81.45           N  
ATOM    169  H   ILE A  12      16.641  16.373 -16.856  1.00 81.45           H  
ATOM    170  CA  ILE A  12      15.705  14.523 -16.354  1.00 81.45           C  
ATOM    171  HA  ILE A  12      15.262  13.752 -16.984  1.00 81.45           H  
ATOM    172  C   ILE A  12      14.716  14.874 -15.245  1.00 81.45           C  
ATOM    173  CB  ILE A  12      17.042  13.971 -15.802  1.00 81.45           C  
ATOM    174  HB  ILE A  12      17.515  14.748 -15.201  1.00 81.45           H  
ATOM    175  O   ILE A  12      15.049  15.612 -14.318  1.00 81.45           O  
ATOM    176  CG1 ILE A  12      17.998  13.595 -16.960  1.00 81.45           C  
ATOM    177 HG12 ILE A  12      18.073  14.429 -17.658  1.00 81.45           H  
ATOM    178 HG13 ILE A  12      17.591  12.743 -17.504  1.00 81.45           H  
ATOM    179  CG2 ILE A  12      16.786  12.745 -14.901  1.00 81.45           C  
ATOM    180 HG21 ILE A  12      17.722  12.379 -14.479  1.00 81.45           H  
ATOM    181 HG22 ILE A  12      16.141  13.011 -14.064  1.00 81.45           H  
ATOM    182 HG23 ILE A  12      16.313  11.946 -15.473  1.00 81.45           H  
ATOM    183  CD1 ILE A  12      19.427  13.266 -16.509  1.00 81.45           C  
ATOM    184 HD11 ILE A  12      20.052  13.108 -17.388  1.00 81.45           H  
ATOM    185 HD12 ILE A  12      19.834  14.095 -15.930  1.00 81.45           H  
ATOM    186 HD13 ILE A  12      19.444  12.356 -15.908  1.00 81.45           H  
ATOM    187  N   TRP A  13      13.495  14.352 -15.331  1.00 80.72           N  
ATOM    188  H   TRP A  13      13.257  13.788 -16.134  1.00 80.72           H  
ATOM    189  CA  TRP A  13      12.551  14.439 -14.221  1.00 80.72           C  
ATOM    190  HA  TRP A  13      12.591  15.457 -13.834  1.00 80.72           H  
ATOM    191  C   TRP A  13      12.964  13.458 -13.119  1.00 80.72           C  
ATOM    192  CB  TRP A  13      11.123  14.180 -14.698  1.00 80.72           C  
ATOM    193  HB2 TRP A  13      10.461  14.168 -13.832  1.00 80.72           H  
ATOM    194  HB3 TRP A  13      11.071  13.198 -15.168  1.00 80.72           H  
ATOM    195  O   TRP A  13      13.328  12.320 -13.426  1.00 80.72           O  
ATOM    196  CG  TRP A  13      10.618  15.213 -15.653  1.00 80.72           C  
ATOM    197  CD1 TRP A  13      10.648  15.120 -17.001  1.00 80.72           C  
ATOM    198  HD1 TRP A  13      11.033  14.277 -17.557  1.00 80.72           H  
ATOM    199  CD2 TRP A  13      10.062  16.531 -15.354  1.00 80.72           C  
ATOM    200  CE2 TRP A  13       9.764  17.181 -16.588  1.00 80.72           C  
ATOM    201  CE3 TRP A  13       9.789  17.247 -14.166  1.00 80.72           C  
ATOM    202  HE3 TRP A  13      10.005  16.789 -13.212  1.00 80.72           H  
ATOM    203  NE1 TRP A  13      10.137  16.275 -17.557  1.00 80.72           N  
ATOM    204  HE1 TRP A  13      10.074  16.432 -18.552  1.00 80.72           H  
ATOM    205  CH2 TRP A  13       8.956  19.155 -15.448  1.00 80.72           C  
ATOM    206  HH2 TRP A  13       8.539  20.151 -15.474  1.00 80.72           H  
ATOM    207  CZ2 TRP A  13       9.218  18.471 -16.647  1.00 80.72           C  
ATOM    208  HZ2 TRP A  13       9.006  18.932 -17.600  1.00 80.72           H  
ATOM    209  CZ3 TRP A  13       9.242  18.544 -14.213  1.00 80.72           C  
ATOM    210  HZ3 TRP A  13       9.040  19.079 -13.297  1.00 80.72           H  
ATOM    211  N   PRO A  14      12.899  13.850 -11.836  1.00 80.66           N  
ATOM    212  CA  PRO A  14      13.189  12.932 -10.748  1.00 80.66           C  
ATOM    213  HA  PRO A  14      14.187  12.513 -10.875  1.00 80.66           H  
ATOM    214  C   PRO A  14      12.161  11.795 -10.738  1.00 80.66           C  
ATOM    215  CB  PRO A  14      13.160  13.785  -9.475  1.00 80.66           C  
ATOM    216  HB2 PRO A  14      12.781  13.231  -8.615  1.00 80.66           H  
ATOM    217  HB3 PRO A  14      14.163  14.158  -9.270  1.00 80.66           H  
ATOM    218  O   PRO A  14      10.957  12.021 -10.593  1.00 80.66           O  
ATOM    219  CG  PRO A  14      12.251  14.960  -9.840  1.00 80.66           C  
ATOM    220  HG2 PRO A  14      11.209  14.680  -9.680  1.00 80.66           H  
ATOM    221  HG3 PRO A  14      12.497  15.855  -9.269  1.00 80.66           H  
ATOM    222  CD  PRO A  14      12.503  15.155 -11.332  1.00 80.66           C  
ATOM    223  HD2 PRO A  14      13.318  15.862 -11.482  1.00 80.66           H  
ATOM    224  HD3 PRO A  14      11.595  15.514 -11.817  1.00 80.66           H  
ATOM    225  N   THR A  15      12.632  10.553 -10.855  1.00 77.59           N  
ATOM    226  H   THR A  15      13.591  10.416 -11.141  1.00 77.59           H  
ATOM    227  CA  THR A  15      11.792   9.367 -10.681  1.00 77.59           C  
ATOM    228  HA  THR A  15      10.898   9.487 -11.294  1.00 77.59           H  
ATOM    229  C   THR A  15      11.391   9.271  -9.212  1.00 77.59           C  
ATOM    230  CB  THR A  15      12.508   8.081 -11.132  1.00 77.59           C  
ATOM    231  HB  THR A  15      13.234   7.771 -10.380  1.00 77.59           H  
ATOM    232  O   THR A  15      12.180   8.861  -8.363  1.00 77.59           O  
ATOM    233  CG2 THR A  15      11.513   6.950 -11.388  1.00 77.59           C  
ATOM    234 HG21 THR A  15      10.961   6.728 -10.475  1.00 77.59           H  
ATOM    235 HG22 THR A  15      10.814   7.239 -12.174  1.00 77.59           H  
ATOM    236 HG23 THR A  15      12.049   6.053 -11.698  1.00 77.59           H  
ATOM    237  OG1 THR A  15      13.193   8.304 -12.340  1.00 77.59           O  
ATOM    238  HG1 THR A  15      13.645   7.495 -12.590  1.00 77.59           H  
ATOM    239  N   ARG A  16      10.159   9.667  -8.877  1.00 74.33           N  
ATOM    240  H   ARG A  16       9.596  10.113  -9.587  1.00 74.33           H  
ATOM    241  CA  ARG A  16       9.628   9.482  -7.523  1.00 74.33           C  
ATOM    242  HA  ARG A  16      10.407   9.762  -6.814  1.00 74.33           H  
ATOM    243  C   ARG A  16       9.327   8.001  -7.322  1.00 74.33           C  
ATOM    244  CB  ARG A  16       8.424  10.409  -7.298  1.00 74.33           C  
ATOM    245  HB2 ARG A  16       7.616  10.137  -7.976  1.00 74.33           H  
ATOM    246  HB3 ARG A  16       8.736  11.428  -7.530  1.00 74.33           H  
ATOM    247  O   ARG A  16       8.313   7.502  -7.806  1.00 74.33           O  
ATOM    248  CG  ARG A  16       7.916  10.370  -5.849  1.00 74.33           C  
ATOM    249  HG2 ARG A  16       7.448   9.403  -5.662  1.00 74.33           H  
ATOM    250  HG3 ARG A  16       8.747  10.503  -5.157  1.00 74.33           H  
ATOM    251  CD  ARG A  16       6.893  11.491  -5.629  1.00 74.33           C  
ATOM    252  HD2 ARG A  16       6.201  11.505  -6.471  1.00 74.33           H  
ATOM    253  HD3 ARG A  16       7.418  12.446  -5.626  1.00 74.33           H  
ATOM    254  NE  ARG A  16       6.168  11.330  -4.351  1.00 74.33           N  
ATOM    255  HE  ARG A  16       6.711  11.484  -3.513  1.00 74.33           H  
ATOM    256  NH1 ARG A  16       4.088  10.832  -5.206  1.00 74.33           N  
ATOM    257 HH11 ARG A  16       4.460  10.914  -6.141  1.00 74.33           H  
ATOM    258 HH12 ARG A  16       3.105  10.646  -5.071  1.00 74.33           H  
ATOM    259  NH2 ARG A  16       4.367  10.987  -3.001  1.00 74.33           N  
ATOM    260 HH21 ARG A  16       3.375  10.836  -2.889  1.00 74.33           H  
ATOM    261 HH22 ARG A  16       4.933  11.226  -2.199  1.00 74.33           H  
ATOM    262  CZ  ARG A  16       4.886  11.049  -4.196  1.00 74.33           C  
ATOM    263  N   THR A  17      10.202   7.303  -6.605  1.00 72.16           N  
ATOM    264  H   THR A  17      11.106   7.709  -6.408  1.00 72.16           H  
ATOM    265  CA  THR A  17       9.982   5.916  -6.191  1.00 72.16           C  
ATOM    266  HA  THR A  17       9.868   5.303  -7.085  1.00 72.16           H  
ATOM    267  C   THR A  17       8.696   5.860  -5.370  1.00 72.16           C  
ATOM    268  CB  THR A  17      11.171   5.370  -5.373  1.00 72.16           C  
ATOM    269  HB  THR A  17      11.069   5.656  -4.326  1.00 72.16           H  
ATOM    270  O   THR A  17       8.637   6.360  -4.244  1.00 72.16           O  
ATOM    271  CG2 THR A  17      11.275   3.849  -5.478  1.00 72.16           C  
ATOM    272 HG21 THR A  17      10.348   3.391  -5.132  1.00 72.16           H  
ATOM    273 HG22 THR A  17      11.456   3.557  -6.512  1.00 72.16           H  
ATOM    274 HG23 THR A  17      12.094   3.492  -4.854  1.00 72.16           H  
ATOM    275  OG1 THR A  17      12.380   5.902  -5.858  1.00 72.16           O  
ATOM    276  HG1 THR A  17      13.111   5.466  -5.416  1.00 72.16           H  
ATOM    277  N   ILE A  18       7.630   5.291  -5.936  1.00 64.07           N  
ATOM    278  H   ILE A  18       7.693   4.980  -6.895  1.00 64.07           H  
ATOM    279  CA  ILE A  18       6.433   4.973  -5.162  1.00 64.07           C  
ATOM    280  HA  ILE A  18       6.111   5.861  -4.619  1.00 64.07           H  
ATOM    281  C   ILE A  18       6.881   3.911  -4.167  1.00 64.07           C  
ATOM    282  CB  ILE A  18       5.262   4.495  -6.056  1.00 64.07           C  
ATOM    283  HB  ILE A  18       5.588   3.618  -6.615  1.00 64.07           H  
ATOM    284  O   ILE A  18       7.205   2.792  -4.558  1.00 64.07           O  
ATOM    285  CG1 ILE A  18       4.869   5.602  -7.063  1.00 64.07           C  
ATOM    286 HG12 ILE A  18       4.481   6.465  -6.522  1.00 64.07           H  
ATOM    287 HG13 ILE A  18       5.754   5.922  -7.611  1.00 64.07           H  
ATOM    288  CG2 ILE A  18       4.050   4.100  -5.186  1.00 64.07           C  
ATOM    289 HG21 ILE A  18       3.246   3.716  -5.814  1.00 64.07           H  
ATOM    290 HG22 ILE A  18       3.688   4.962  -4.626  1.00 64.07           H  
ATOM    291 HG23 ILE A  18       4.322   3.305  -4.492  1.00 64.07           H  
ATOM    292  CD1 ILE A  18       3.836   5.161  -8.108  1.00 64.07           C  
ATOM    293 HD11 ILE A  18       3.714   5.954  -8.847  1.00 64.07           H  
ATOM    294 HD12 ILE A  18       4.180   4.259  -8.614  1.00 64.07           H  
ATOM    295 HD13 ILE A  18       2.869   4.976  -7.642  1.00 64.07           H  
ATOM    296  N   SER A  19       6.923   4.263  -2.882  1.00 58.38           N  
ATOM    297  H   SER A  19       6.793   5.237  -2.645  1.00 58.38           H  
ATOM    298  CA  SER A  19       7.017   3.269  -1.820  1.00 58.38           C  
ATOM    299  HA  SER A  19       7.884   2.633  -2.000  1.00 58.38           H  
ATOM    300  C   SER A  19       5.754   2.420  -1.907  1.00 58.38           C  
ATOM    301  CB  SER A  19       7.193   3.938  -0.455  1.00 58.38           C  
ATOM    302  HB2 SER A  19       6.311   4.527  -0.205  1.00 58.38           H  
ATOM    303  HB3 SER A  19       8.059   4.599  -0.499  1.00 58.38           H  
ATOM    304  O   SER A  19       4.691   2.783  -1.395  1.00 58.38           O  
ATOM    305  OG  SER A  19       7.417   2.957   0.538  1.00 58.38           O  
ATOM    306  HG  SER A  19       8.015   3.319   1.197  1.00 58.38           H  
ATOM    307  N   SER A  20       5.830   1.327  -2.665  1.00 64.27           N  
ATOM    308  H   SER A  20       6.668   1.170  -3.206  1.00 64.27           H  
ATOM    309  CA  SER A  20       4.764   0.350  -2.737  1.00 64.27           C  
ATOM    310  HA  SER A  20       3.826   0.854  -2.974  1.00 64.27           H  
ATOM    311  C   SER A  20       4.673  -0.263  -1.351  1.00 64.27           C  
ATOM    312  CB  SER A  20       5.033  -0.697  -3.827  1.00 64.27           C  
ATOM    313  HB2 SER A  20       4.210  -1.411  -3.845  1.00 64.27           H  
ATOM    314  HB3 SER A  20       5.089  -0.204  -4.798  1.00 64.27           H  
ATOM    315  O   SER A  20       5.498  -1.093  -0.964  1.00 64.27           O  
ATOM    316  OG  SER A  20       6.242  -1.386  -3.585  1.00 64.27           O  
ATOM    317  HG  SER A  20       6.339  -1.497  -2.637  1.00 64.27           H  
ATOM    318  N   SER A  21       3.675   0.146  -0.571  1.00 61.60           N  
ATOM    319  H   SER A  21       3.102   0.919  -0.876  1.00 61.60           H  
ATOM    320  CA  SER A  21       3.260  -0.663   0.563  1.00 61.60           C  
ATOM    321  HA  SER A  21       4.074  -0.712   1.287  1.00 61.60           H  
ATOM    322  C   SER A  21       2.987  -2.055  -0.007  1.00 61.60           C  
ATOM    323  CB  SER A  21       2.027  -0.041   1.232  1.00 61.60           C  
ATOM    324  HB2 SER A  21       1.702  -0.660   2.068  1.00 61.60           H  
ATOM    325  HB3 SER A  21       2.291   0.943   1.621  1.00 61.60           H  
ATOM    326  O   SER A  21       2.143  -2.168  -0.898  1.00 61.60           O  
ATOM    327  OG  SER A  21       0.952   0.095   0.325  1.00 61.60           O  
ATOM    328  HG  SER A  21       1.040  -0.597  -0.334  1.00 61.60           H  
ATOM    329  N   SER A  22       3.736  -3.074   0.439  1.00 63.11           N  
ATOM    330  H   SER A  22       4.504  -2.854   1.057  1.00 63.11           H  
ATOM    331  CA  SER A  22       3.606  -4.459  -0.036  1.00 63.11           C  
ATOM    332  HA  SER A  22       4.077  -4.519  -1.017  1.00 63.11           H  
ATOM    333  C   SER A  22       2.129  -4.854  -0.170  1.00 63.11           C  
ATOM    334  CB  SER A  22       4.336  -5.416   0.922  1.00 63.11           C  
ATOM    335  HB2 SER A  22       5.364  -5.073   1.043  1.00 63.11           H  
ATOM    336  HB3 SER A  22       4.364  -6.414   0.486  1.00 63.11           H  
ATOM    337  O   SER A  22       1.304  -4.330   0.580  1.00 63.11           O  
ATOM    338  OG  SER A  22       3.712  -5.488   2.197  1.00 63.11           O  
ATOM    339  HG  SER A  22       4.413  -5.648   2.833  1.00 63.11           H  
ATOM    340  N   PRO A  23       1.734  -5.795  -1.045  1.00 62.40           N  
ATOM    341  CA  PRO A  23       0.336  -6.224  -1.130  1.00 62.40           C  
ATOM    342  HA  PRO A  23      -0.265  -5.408  -1.531  1.00 62.40           H  
ATOM    343  C   PRO A  23      -0.232  -6.604   0.245  1.00 62.40           C  
ATOM    344  CB  PRO A  23       0.317  -7.390  -2.126  1.00 62.40           C  
ATOM    345  HB2 PRO A  23      -0.013  -7.023  -3.098  1.00 62.40           H  
ATOM    346  HB3 PRO A  23      -0.326  -8.207  -1.797  1.00 62.40           H  
ATOM    347  O   PRO A  23      -1.408  -6.382   0.498  1.00 62.40           O  
ATOM    348  CG  PRO A  23       1.778  -7.834  -2.227  1.00 62.40           C  
ATOM    349  HG2 PRO A  23       2.007  -8.253  -3.206  1.00 62.40           H  
ATOM    350  HG3 PRO A  23       1.995  -8.559  -1.442  1.00 62.40           H  
ATOM    351  CD  PRO A  23       2.561  -6.551  -1.965  1.00 62.40           C  
ATOM    352  HD2 PRO A  23       2.674  -5.991  -2.893  1.00 62.40           H  
ATOM    353  HD3 PRO A  23       3.541  -6.788  -1.549  1.00 62.40           H  
ATOM    354  N   ARG A  24       0.604  -7.068   1.186  1.00 64.36           N  
ATOM    355  H   ARG A  24       1.569  -7.194   0.918  1.00 64.36           H  
ATOM    356  CA  ARG A  24       0.246  -7.242   2.600  1.00 64.36           C  
ATOM    357  HA  ARG A  24      -0.708  -7.767   2.647  1.00 64.36           H  
ATOM    358  C   ARG A  24       0.035  -5.920   3.344  1.00 64.36           C  
ATOM    359  CB  ARG A  24       1.310  -8.120   3.273  1.00 64.36           C  
ATOM    360  HB2 ARG A  24       1.382  -9.055   2.718  1.00 64.36           H  
ATOM    361  HB3 ARG A  24       2.279  -7.623   3.230  1.00 64.36           H  
ATOM    362  O   ARG A  24      -0.932  -5.823   4.081  1.00 64.36           O  
ATOM    363  CG  ARG A  24       0.974  -8.436   4.740  1.00 64.36           C  
ATOM    364  HG2 ARG A  24       1.060  -7.523   5.328  1.00 64.36           H  
ATOM    365  HG3 ARG A  24      -0.049  -8.803   4.820  1.00 64.36           H  
ATOM    366  CD  ARG A  24       1.938  -9.478   5.324  1.00 64.36           C  
ATOM    367  HD2 ARG A  24       2.960  -9.200   5.066  1.00 64.36           H  
ATOM    368  HD3 ARG A  24       1.843  -9.462   6.409  1.00 64.36           H  
ATOM    369  NE  ARG A  24       1.642 -10.845   4.847  1.00 64.36           N  
ATOM    370  HE  ARG A  24       0.751 -11.001   4.397  1.00 64.36           H  
ATOM    371  NH1 ARG A  24       3.569 -11.866   5.591  1.00 64.36           N  
ATOM    372 HH11 ARG A  24       4.121 -12.704   5.706  1.00 64.36           H  
ATOM    373 HH12 ARG A  24       3.921 -10.991   5.952  1.00 64.36           H  
ATOM    374  NH2 ARG A  24       1.994 -13.087   4.604  1.00 64.36           N  
ATOM    375 HH21 ARG A  24       1.088 -13.215   4.176  1.00 64.36           H  
ATOM    376 HH22 ARG A  24       2.576 -13.900   4.744  1.00 64.36           H  
ATOM    377  CZ  ARG A  24       2.400 -11.919   5.014  1.00 64.36           C  
ATOM    378  N   ALA A  25       0.886  -4.912   3.178  1.00 57.83           N  
ATOM    379  H   ALA A  25       1.636  -5.018   2.510  1.00 57.83           H  
ATOM    380  CA  ALA A  25       0.681  -3.585   3.760  1.00 57.83           C  
ATOM    381  HA  ALA A  25       0.484  -3.703   4.825  1.00 57.83           H  
ATOM    382  C   ALA A  25      -0.541  -2.849   3.161  1.00 57.83           C  
ATOM    383  CB  ALA A  25       1.984  -2.795   3.626  1.00 57.83           C  
ATOM    384  HB1 ALA A  25       2.789  -3.315   4.144  1.00 57.83           H  
ATOM    385  HB2 ALA A  25       2.246  -2.702   2.572  1.00 57.83           H  
ATOM    386  HB3 ALA A  25       1.862  -1.805   4.067  1.00 57.83           H  
ATOM    387  O   ALA A  25      -1.287  -2.222   3.912  1.00 57.83           O  
ATOM    388  N   ALA A  26      -0.823  -3.003   1.863  1.00 60.71           N  
ATOM    389  H   ALA A  26      -0.149  -3.478   1.280  1.00 60.71           H  
ATOM    390  CA  ALA A  26      -2.058  -2.523   1.235  1.00 60.71           C  
ATOM    391  HA  ALA A  26      -2.196  -1.472   1.489  1.00 60.71           H  
ATOM    392  C   ALA A  26      -3.296  -3.290   1.745  1.00 60.71           C  
ATOM    393  CB  ALA A  26      -1.906  -2.628  -0.288  1.00 60.71           C  
ATOM    394  HB1 ALA A  26      -1.045  -2.047  -0.616  1.00 60.71           H  
ATOM    395  HB2 ALA A  26      -2.799  -2.233  -0.773  1.00 60.71           H  
ATOM    396  HB3 ALA A  26      -1.769  -3.667  -0.587  1.00 60.71           H  
ATOM    397  O   ALA A  26      -4.281  -2.680   2.157  1.00 60.71           O  
ATOM    398  N   ARG A  27      -3.226  -4.628   1.824  1.00 60.94           N  
ATOM    399  H   ARG A  27      -2.422  -5.085   1.417  1.00 60.94           H  
ATOM    400  CA  ARG A  27      -4.292  -5.471   2.403  1.00 60.94           C  
ATOM    401  HA  ARG A  27      -5.239  -5.224   1.922  1.00 60.94           H  
ATOM    402  C   ARG A  27      -4.510  -5.195   3.893  1.00 60.94           C  
ATOM    403  CB  ARG A  27      -3.995  -6.962   2.163  1.00 60.94           C  
ATOM    404  HB2 ARG A  27      -4.656  -7.559   2.792  1.00 60.94           H  
ATOM    405  HB3 ARG A  27      -2.971  -7.172   2.470  1.00 60.94           H  
ATOM    406  O   ARG A  27      -5.653  -5.196   4.337  1.00 60.94           O  
ATOM    407  CG  ARG A  27      -4.219  -7.396   0.701  1.00 60.94           C  
ATOM    408  HG2 ARG A  27      -3.779  -6.671   0.017  1.00 60.94           H  
ATOM    409  HG3 ARG A  27      -5.289  -7.429   0.497  1.00 60.94           H  
ATOM    410  CD  ARG A  27      -3.609  -8.785   0.447  1.00 60.94           C  
ATOM    411  HD2 ARG A  27      -2.591  -8.794   0.835  1.00 60.94           H  
ATOM    412  HD3 ARG A  27      -4.178  -9.533   0.998  1.00 60.94           H  
ATOM    413  NE  ARG A  27      -3.547  -9.114  -0.994  1.00 60.94           N  
ATOM    414  HE  ARG A  27      -2.853  -8.617  -1.535  1.00 60.94           H  
ATOM    415  NH1 ARG A  27      -5.257 -10.657  -1.114  1.00 60.94           N  
ATOM    416 HH11 ARG A  27      -5.513 -10.475  -0.154  1.00 60.94           H  
ATOM    417 HH12 ARG A  27      -5.773 -11.340  -1.649  1.00 60.94           H  
ATOM    418  NH2 ARG A  27      -4.036 -10.228  -2.921  1.00 60.94           N  
ATOM    419 HH21 ARG A  27      -4.596 -10.897  -3.430  1.00 60.94           H  
ATOM    420 HH22 ARG A  27      -3.311  -9.732  -3.420  1.00 60.94           H  
ATOM    421  CZ  ARG A  27      -4.277  -9.993  -1.662  1.00 60.94           C  
ATOM    422  N   ARG A  28      -3.450  -4.898   4.658  1.00 62.84           N  
ATOM    423  H   ARG A  28      -2.536  -4.974   4.235  1.00 62.84           H  
ATOM    424  CA  ARG A  28      -3.545  -4.484   6.069  1.00 62.84           C  
ATOM    425  HA  ARG A  28      -4.145  -5.216   6.609  1.00 62.84           H  
ATOM    426  C   ARG A  28      -4.320  -3.176   6.204  1.00 62.84           C  
ATOM    427  CB  ARG A  28      -2.162  -4.386   6.744  1.00 62.84           C  
ATOM    428  HB2 ARG A  28      -2.254  -3.749   7.624  1.00 62.84           H  
ATOM    429  HB3 ARG A  28      -1.453  -3.914   6.064  1.00 62.84           H  
ATOM    430  O   ARG A  28      -5.179  -3.117   7.072  1.00 62.84           O  
ATOM    431  CG  ARG A  28      -1.624  -5.752   7.210  1.00 62.84           C  
ATOM    432  HG2 ARG A  28      -1.549  -6.429   6.360  1.00 62.84           H  
ATOM    433  HG3 ARG A  28      -2.326  -6.196   7.916  1.00 62.84           H  
ATOM    434  CD  ARG A  28      -0.243  -5.632   7.875  1.00 62.84           C  
ATOM    435  HD2 ARG A  28       0.213  -6.622   7.895  1.00 62.84           H  
ATOM    436  HD3 ARG A  28       0.384  -4.974   7.272  1.00 62.84           H  
ATOM    437  NE  ARG A  28      -0.341  -5.137   9.265  1.00 62.84           N  
ATOM    438  HE  ARG A  28      -1.229  -5.267   9.728  1.00 62.84           H  
ATOM    439  NH1 ARG A  28       1.815  -4.366   9.541  1.00 62.84           N  
ATOM    440 HH11 ARG A  28       2.039  -4.605   8.586  1.00 62.84           H  
ATOM    441 HH12 ARG A  28       2.524  -3.979  10.147  1.00 62.84           H  
ATOM    442  NH2 ARG A  28       0.389  -4.279  11.246  1.00 62.84           N  
ATOM    443 HH21 ARG A  28      -0.513  -4.441  11.669  1.00 62.84           H  
ATOM    444 HH22 ARG A  28       1.122  -3.884  11.818  1.00 62.84           H  
ATOM    445  CZ  ARG A  28       0.617  -4.598  10.004  1.00 62.84           C  
ATOM    446  N   ARG A  29      -4.098  -2.190   5.320  1.00 61.42           N  
ATOM    447  H   ARG A  29      -3.366  -2.320   4.635  1.00 61.42           H  
ATOM    448  CA  ARG A  29      -4.884  -0.939   5.289  1.00 61.42           C  
ATOM    449  HA  ARG A  29      -4.862  -0.489   6.281  1.00 61.42           H  
ATOM    450  C   ARG A  29      -6.372  -1.193   5.009  1.00 61.42           C  
ATOM    451  CB  ARG A  29      -4.284   0.062   4.281  1.00 61.42           C  
ATOM    452  HB2 ARG A  29      -5.001   0.868   4.125  1.00 61.42           H  
ATOM    453  HB3 ARG A  29      -4.122  -0.431   3.322  1.00 61.42           H  
ATOM    454  O   ARG A  29      -7.203  -0.613   5.694  1.00 61.42           O  
ATOM    455  CG  ARG A  29      -2.966   0.687   4.768  1.00 61.42           C  
ATOM    456  HG2 ARG A  29      -3.169   1.276   5.662  1.00 61.42           H  
ATOM    457  HG3 ARG A  29      -2.250  -0.095   5.022  1.00 61.42           H  
ATOM    458  CD  ARG A  29      -2.359   1.596   3.688  1.00 61.42           C  
ATOM    459  HD2 ARG A  29      -3.118   2.309   3.366  1.00 61.42           H  
ATOM    460  HD3 ARG A  29      -2.071   0.981   2.836  1.00 61.42           H  
ATOM    461  NE  ARG A  29      -1.182   2.337   4.191  1.00 61.42           N  
ATOM    462  HE  ARG A  29      -0.979   2.253   5.176  1.00 61.42           H  
ATOM    463  NH1 ARG A  29      -0.608   3.380   2.223  1.00 61.42           N  
ATOM    464 HH11 ARG A  29      -0.017   4.019   1.709  1.00 61.42           H  
ATOM    465 HH12 ARG A  29      -1.355   2.896   1.746  1.00 61.42           H  
ATOM    466  NH2 ARG A  29       0.566   3.799   4.068  1.00 61.42           N  
ATOM    467 HH21 ARG A  29       1.120   4.456   3.538  1.00 61.42           H  
ATOM    468 HH22 ARG A  29       0.724   3.717   5.063  1.00 61.42           H  
ATOM    469  CZ  ARG A  29      -0.418   3.164   3.495  1.00 61.42           C  
ATOM    470  N   ILE A  30      -6.701  -2.092   4.072  1.00 59.31           N  
ATOM    471  H   ILE A  30      -5.947  -2.488   3.529  1.00 59.31           H  
ATOM    472  CA  ILE A  30      -8.091  -2.442   3.694  1.00 59.31           C  
ATOM    473  HA  ILE A  30      -8.651  -1.519   3.547  1.00 59.31           H  
ATOM    474  C   ILE A  30      -8.823  -3.222   4.803  1.00 59.31           C  
ATOM    475  CB  ILE A  30      -8.092  -3.221   2.352  1.00 59.31           C  
ATOM    476  HB  ILE A  30      -7.451  -4.095   2.469  1.00 59.31           H  
ATOM    477  O   ILE A  30     -10.030  -3.075   4.977  1.00 59.31           O  
ATOM    478  CG1 ILE A  30      -7.530  -2.347   1.203  1.00 59.31           C  
ATOM    479 HG12 ILE A  30      -6.642  -1.810   1.536  1.00 59.31           H  
ATOM    480 HG13 ILE A  30      -8.271  -1.599   0.921  1.00 59.31           H  
ATOM    481  CG2 ILE A  30      -9.505  -3.708   1.970  1.00 59.31           C  
ATOM    482 HG21 ILE A  30      -9.496  -4.213   1.004  1.00 59.31           H  
ATOM    483 HG22 ILE A  30     -10.190  -2.862   1.924  1.00 59.31           H  
ATOM    484 HG23 ILE A  30      -9.875  -4.424   2.705  1.00 59.31           H  
ATOM    485  CD1 ILE A  30      -7.127  -3.148  -0.043  1.00 59.31           C  
ATOM    486 HD11 ILE A  30      -6.410  -3.922   0.228  1.00 59.31           H  
ATOM    487 HD12 ILE A  30      -7.999  -3.604  -0.512  1.00 59.31           H  
ATOM    488 HD13 ILE A  30      -6.662  -2.476  -0.765  1.00 59.31           H  
ATOM    489  N   ALA A  31      -8.110  -4.046   5.576  1.00 56.30           N  
ATOM    490  H   ALA A  31      -7.135  -4.194   5.357  1.00 56.30           H  
ATOM    491  CA  ALA A  31      -8.697  -4.795   6.689  1.00 56.30           C  
ATOM    492  HA  ALA A  31      -9.650  -5.216   6.368  1.00 56.30           H  
ATOM    493  C   ALA A  31      -8.984  -3.907   7.915  1.00 56.30           C  
ATOM    494  CB  ALA A  31      -7.755  -5.953   7.033  1.00 56.30           C  
ATOM    495  HB1 ALA A  31      -6.792  -5.563   7.365  1.00 56.30           H  
ATOM    496  HB2 ALA A  31      -8.193  -6.551   7.832  1.00 56.30           H  
ATOM    497  HB3 ALA A  31      -7.608  -6.584   6.157  1.00 56.30           H  
ATOM    498  O   ALA A  31      -9.945  -4.150   8.643  1.00 56.30           O  
ATOM    499  N   THR A  32      -8.183  -2.862   8.139  1.00 62.21           N  
ATOM    500  H   THR A  32      -7.372  -2.729   7.552  1.00 62.21           H  
ATOM    501  CA  THR A  32      -8.367  -1.931   9.265  1.00 62.21           C  
ATOM    502  HA  THR A  32      -8.737  -2.495  10.121  1.00 62.21           H  
ATOM    503  C   THR A  32      -9.417  -0.848   9.011  1.00 62.21           C  
ATOM    504  CB  THR A  32      -7.033  -1.299   9.685  1.00 62.21           C  
ATOM    505  HB  THR A  32      -7.223  -0.485  10.385  1.00 62.21           H  
ATOM    506  O   THR A  32      -9.924  -0.279   9.969  1.00 62.21           O  
ATOM    507  CG2 THR A  32      -6.138  -2.333  10.373  1.00 62.21           C  
ATOM    508 HG21 THR A  32      -6.655  -2.752  11.236  1.00 62.21           H  
ATOM    509 HG22 THR A  32      -5.883  -3.134   9.678  1.00 62.21           H  
ATOM    510 HG23 THR A  32      -5.223  -1.846  10.710  1.00 62.21           H  
ATOM    511  OG1 THR A  32      -6.321  -0.803   8.571  1.00 62.21           O  
ATOM    512  HG1 THR A  32      -6.907  -0.256   8.043  1.00 62.21           H  
ATOM    513  N   THR A  33      -9.798  -0.590   7.755  1.00 57.95           N  
ATOM    514  H   THR A  33      -9.325  -1.048   6.989  1.00 57.95           H  
ATOM    515  CA  THR A  33     -10.838   0.390   7.377  1.00 57.95           C  
ATOM    516  HA  THR A  33     -10.895   1.156   8.150  1.00 57.95           H  
ATOM    517  C   THR A  33     -12.251  -0.194   7.285  1.00 57.95           C  
ATOM    518  CB  THR A  33     -10.477   1.098   6.063  1.00 57.95           C  
ATOM    519  HB  THR A  33     -11.345   1.628   5.670  1.00 57.95           H  
ATOM    520  O   THR A  33     -13.178   0.502   6.883  1.00 57.95           O  
ATOM    521  CG2 THR A  33      -9.359   2.117   6.266  1.00 57.95           C  
ATOM    522 HG21 THR A  33      -8.467   1.627   6.655  1.00 57.95           H  
ATOM    523 HG22 THR A  33      -9.124   2.601   5.318  1.00 57.95           H  
ATOM    524 HG23 THR A  33      -9.687   2.879   6.973  1.00 57.95           H  
ATOM    525  OG1 THR A  33     -10.032   0.167   5.104  1.00 57.95           O  
ATOM    526  HG1 THR A  33      -9.917   0.657   4.286  1.00 57.95           H  
ATOM    527  N   ARG A  34     -12.448  -1.460   7.675  1.00 55.29           N  
ATOM    528  H   ARG A  34     -11.636  -1.990   7.960  1.00 55.29           H  
ATOM    529  CA  ARG A  34     -13.763  -2.128   7.684  1.00 55.29           C  
ATOM    530  HA  ARG A  34     -14.487  -1.490   7.177  1.00 55.29           H  
ATOM    531  C   ARG A  34     -14.369  -2.304   9.077  1.00 55.29           C  
ATOM    532  CB  ARG A  34     -13.687  -3.451   6.905  1.00 55.29           C  
ATOM    533  HB2 ARG A  34     -12.836  -4.037   7.252  1.00 55.29           H  
ATOM    534  HB3 ARG A  34     -14.595  -4.028   7.079  1.00 55.29           H  
ATOM    535  O   ARG A  34     -15.330  -3.054   9.221  1.00 55.29           O  
ATOM    536  CG  ARG A  34     -13.576  -3.202   5.398  1.00 55.29           C  
ATOM    537  HG2 ARG A  34     -12.635  -2.704   5.165  1.00 55.29           H  
ATOM    538  HG3 ARG A  34     -14.402  -2.565   5.081  1.00 55.29           H  
ATOM    539  CD  ARG A  34     -13.658  -4.537   4.654  1.00 55.29           C  
ATOM    540  HD2 ARG A  34     -14.536  -5.076   5.010  1.00 55.29           H  
ATOM    541  HD3 ARG A  34     -12.766  -5.121   4.881  1.00 55.29           H  
ATOM    542  NE  ARG A  34     -13.768  -4.334   3.199  1.00 55.29           N  
ATOM    543  HE  ARG A  34     -13.602  -3.395   2.864  1.00 55.29           H  
ATOM    544  NH1 ARG A  34     -14.362  -6.482   2.640  1.00 55.29           N  
ATOM    545 HH11 ARG A  34     -14.326  -6.738   3.616  1.00 55.29           H  
ATOM    546 HH12 ARG A  34     -14.700  -7.144   1.956  1.00 55.29           H  
ATOM    547  NH2 ARG A  34     -14.242  -4.921   1.051  1.00 55.29           N  
ATOM    548 HH21 ARG A  34     -14.573  -5.602   0.383  1.00 55.29           H  
ATOM    549 HH22 ARG A  34     -14.125  -3.961   0.760  1.00 55.29           H  
ATOM    550  CZ  ARG A  34     -14.120  -5.243   2.308  1.00 55.29           C  
ATOM    551  N   ARG A  35     -13.829  -1.644  10.110  1.00 56.64           N  
ATOM    552  H   ARG A  35     -13.109  -0.961   9.924  1.00 56.64           H  
ATOM    553  CA  ARG A  35     -14.485  -1.650  11.423  1.00 56.64           C  
ATOM    554  HA  ARG A  35     -14.917  -2.642  11.559  1.00 56.64           H  
ATOM    555  C   ARG A  35     -15.629  -0.627  11.419  1.00 56.64           C  
ATOM    556  CB  ARG A  35     -13.498  -1.445  12.577  1.00 56.64           C  
ATOM    557  HB2 ARG A  35     -12.894  -0.553  12.409  1.00 56.64           H  
ATOM    558  HB3 ARG A  35     -14.073  -1.310  13.493  1.00 56.64           H  
ATOM    559  O   ARG A  35     -15.351   0.547  11.185  1.00 56.64           O  
ATOM    560  CG  ARG A  35     -12.598  -2.682  12.725  1.00 56.64           C  
ATOM    561  HG2 ARG A  35     -13.209  -3.581  12.642  1.00 56.64           H  
ATOM    562  HG3 ARG A  35     -11.853  -2.690  11.929  1.00 56.64           H  
ATOM    563  CD  ARG A  35     -11.902  -2.709  14.087  1.00 56.64           C  
ATOM    564  HD2 ARG A  35     -11.220  -1.862  14.158  1.00 56.64           H  
ATOM    565  HD3 ARG A  35     -12.665  -2.609  14.860  1.00 56.64           H  
ATOM    566  NE  ARG A  35     -11.161  -3.973  14.274  1.00 56.64           N  
ATOM    567  HE  ARG A  35     -10.906  -4.472  13.434  1.00 56.64           H  
ATOM    568  NH1 ARG A  35     -11.140  -3.990  16.573  1.00 56.64           N  
ATOM    569 HH11 ARG A  35     -11.641  -3.113  16.584  1.00 56.64           H  
ATOM    570 HH12 ARG A  35     -10.914  -4.442  17.447  1.00 56.64           H  
ATOM    571  NH2 ARG A  35     -10.215  -5.678  15.453  1.00 56.64           N  
ATOM    572 HH21 ARG A  35     -10.011  -6.169  14.594  1.00 56.64           H  
ATOM    573 HH22 ARG A  35     -10.010  -6.115  16.340  1.00 56.64           H  
ATOM    574  CZ  ARG A  35     -10.843  -4.536  15.428  1.00 56.64           C  
ATOM    575  N   PRO A  36     -16.888  -1.056  11.626  1.00 67.15           N  
ATOM    576  CA  PRO A  36     -18.026  -0.150  11.720  1.00 67.15           C  
ATOM    577  HA  PRO A  36     -18.138   0.404  10.788  1.00 67.15           H  
ATOM    578  C   PRO A  36     -17.797   0.839  12.868  1.00 67.15           C  
ATOM    579  CB  PRO A  36     -19.253  -1.044  11.936  1.00 67.15           C  
ATOM    580  HB2 PRO A  36     -20.000  -0.571  12.573  1.00 67.15           H  
ATOM    581  HB3 PRO A  36     -19.689  -1.301  10.970  1.00 67.15           H  
ATOM    582  O   PRO A  36     -17.215   0.475  13.891  1.00 67.15           O  
ATOM    583  CG  PRO A  36     -18.677  -2.302  12.582  1.00 67.15           C  
ATOM    584  HG2 PRO A  36     -19.290  -3.180  12.380  1.00 67.15           H  
ATOM    585  HG3 PRO A  36     -18.575  -2.145  13.656  1.00 67.15           H  
ATOM    586  CD  PRO A  36     -17.297  -2.415  11.949  1.00 67.15           C  
ATOM    587  HD2 PRO A  36     -16.625  -2.885  12.667  1.00 67.15           H  
ATOM    588  HD3 PRO A  36     -17.357  -3.006  11.035  1.00 67.15           H  
ATOM    589  N   TRP A  37     -18.213   2.091  12.664  1.00 74.87           N  
ATOM    590  H   TRP A  37     -18.655   2.316  11.785  1.00 74.87           H  
ATOM    591  CA  TRP A  37     -18.151   3.157  13.665  1.00 74.87           C  
ATOM    592  HA  TRP A  37     -17.118   3.495  13.751  1.00 74.87           H  
ATOM    593  C   TRP A  37     -18.651   2.652  15.028  1.00 74.87           C  
ATOM    594  CB  TRP A  37     -19.026   4.325  13.192  1.00 74.87           C  
ATOM    595  HB2 TRP A  37     -20.039   3.966  13.009  1.00 74.87           H  
ATOM    596  HB3 TRP A  37     -19.086   5.058  13.996  1.00 74.87           H  
ATOM    597  O   TRP A  37     -19.669   1.956  15.059  1.00 74.87           O  
ATOM    598  CG  TRP A  37     -18.530   5.031  11.967  1.00 74.87           C  
ATOM    599  CD1 TRP A  37     -18.859   4.748  10.685  1.00 74.87           C  
ATOM    600  HD1 TRP A  37     -19.550   3.976  10.380  1.00 74.87           H  
ATOM    601  CD2 TRP A  37     -17.626   6.174  11.904  1.00 74.87           C  
ATOM    602  CE2 TRP A  37     -17.428   6.520  10.534  1.00 74.87           C  
ATOM    603  CE3 TRP A  37     -16.971   6.965  12.872  1.00 74.87           C  
ATOM    604  HE3 TRP A  37     -17.119   6.750  13.920  1.00 74.87           H  
ATOM    605  NE1 TRP A  37     -18.200   5.616   9.835  1.00 74.87           N  
ATOM    606  HE1 TRP A  37     -18.327   5.622   8.833  1.00 74.87           H  
ATOM    607  CH2 TRP A  37     -15.973   8.358  11.129  1.00 74.87           C  
ATOM    608  HH2 TRP A  37     -15.355   9.198  10.848  1.00 74.87           H  
ATOM    609  CZ2 TRP A  37     -16.613   7.591  10.140  1.00 74.87           C  
ATOM    610  HZ2 TRP A  37     -16.496   7.835   9.095  1.00 74.87           H  
ATOM    611  CZ3 TRP A  37     -16.153   8.046  12.489  1.00 74.87           C  
ATOM    612  HZ3 TRP A  37     -15.673   8.651  13.244  1.00 74.87           H  
ATOM    613  N   PRO A  38     -17.979   2.973  16.152  1.00 70.65           N  
ATOM    614  CA  PRO A  38     -18.518   2.640  17.461  1.00 70.65           C  
ATOM    615  HA  PRO A  38     -18.676   1.564  17.543  1.00 70.65           H  
ATOM    616  C   PRO A  38     -19.856   3.366  17.628  1.00 70.65           C  
ATOM    617  CB  PRO A  38     -17.455   3.078  18.476  1.00 70.65           C  
ATOM    618  HB2 PRO A  38     -16.778   2.246  18.669  1.00 70.65           H  
ATOM    619  HB3 PRO A  38     -17.896   3.431  19.408  1.00 70.65           H  
ATOM    620  O   PRO A  38     -19.901   4.592  17.709  1.00 70.65           O  
ATOM    621  CG  PRO A  38     -16.696   4.190  17.750  1.00 70.65           C  
ATOM    622  HG2 PRO A  38     -17.214   5.139  17.891  1.00 70.65           H  
ATOM    623  HG3 PRO A  38     -15.664   4.268  18.094  1.00 70.65           H  
ATOM    624  CD  PRO A  38     -16.774   3.780  16.278  1.00 70.65           C  
ATOM    625  HD2 PRO A  38     -15.906   3.175  16.015  1.00 70.65           H  
ATOM    626  HD3 PRO A  38     -16.821   4.669  15.650  1.00 70.65           H  
ATOM    627  N   VAL A  39     -20.956   2.611  17.650  1.00 70.74           N  
ATOM    628  H   VAL A  39     -20.869   1.620  17.479  1.00 70.74           H  
ATOM    629  CA  VAL A  39     -22.263   3.139  18.042  1.00 70.74           C  
ATOM    630  HA  VAL A  39     -22.422   4.101  17.555  1.00 70.74           H  
ATOM    631  C   VAL A  39     -22.198   3.354  19.548  1.00 70.74           C  
ATOM    632  CB  VAL A  39     -23.419   2.205  17.634  1.00 70.74           C  
ATOM    633  HB  VAL A  39     -23.291   1.233  18.111  1.00 70.74           H  
ATOM    634  O   VAL A  39     -22.200   2.401  20.325  1.00 70.74           O  
ATOM    635  CG1 VAL A  39     -24.776   2.789  18.050  1.00 70.74           C  
ATOM    636 HG11 VAL A  39     -24.918   3.774  17.606  1.00 70.74           H  
ATOM    637 HG12 VAL A  39     -25.579   2.129  17.721  1.00 70.74           H  
ATOM    638 HG13 VAL A  39     -24.835   2.871  19.135  1.00 70.74           H  
ATOM    639  CG2 VAL A  39     -23.445   1.997  16.112  1.00 70.74           C  
ATOM    640 HG21 VAL A  39     -23.556   2.955  15.606  1.00 70.74           H  
ATOM    641 HG22 VAL A  39     -24.281   1.350  15.844  1.00 70.74           H  
ATOM    642 HG23 VAL A  39     -22.522   1.522  15.779  1.00 70.74           H  
ATOM    643  N   ILE A  40     -22.070   4.612  19.962  1.00 65.59           N  
ATOM    644  H   ILE A  40     -21.983   5.341  19.269  1.00 65.59           H  
ATOM    645  CA  ILE A  40     -22.164   4.994  21.369  1.00 65.59           C  
ATOM    646  HA  ILE A  40     -21.614   4.274  21.975  1.00 65.59           H  
ATOM    647  C   ILE A  40     -23.648   4.912  21.741  1.00 65.59           C  
ATOM    648  CB  ILE A  40     -21.547   6.394  21.611  1.00 65.59           C  
ATOM    649  HB  ILE A  40     -22.115   7.126  21.037  1.00 65.59           H  
ATOM    650  O   ILE A  40     -24.420   5.824  21.454  1.00 65.59           O  
ATOM    651  CG1 ILE A  40     -20.070   6.446  21.148  1.00 65.59           C  
ATOM    652 HG12 ILE A  40     -19.467   5.790  21.775  1.00 65.59           H  
ATOM    653 HG13 ILE A  40     -19.995   6.088  20.121  1.00 65.59           H  
ATOM    654  CG2 ILE A  40     -21.644   6.757  23.106  1.00 65.59           C  
ATOM    655 HG21 ILE A  40     -21.337   7.790  23.265  1.00 65.59           H  
ATOM    656 HG22 ILE A  40     -21.011   6.096  23.698  1.00 65.59           H  
ATOM    657 HG23 ILE A  40     -22.672   6.664  23.457  1.00 65.59           H  
ATOM    658  CD1 ILE A  40     -19.463   7.855  21.162  1.00 65.59           C  
ATOM    659 HD11 ILE A  40     -18.465   7.820  20.725  1.00 65.59           H  
ATOM    660 HD12 ILE A  40     -20.083   8.533  20.576  1.00 65.59           H  
ATOM    661 HD13 ILE A  40     -19.379   8.226  22.184  1.00 65.59           H  
ATOM    662  N   SER A  41     -24.065   3.799  22.345  1.00 65.01           N  
ATOM    663  H   SER A  41     -23.422   3.026  22.436  1.00 65.01           H  
ATOM    664  CA  SER A  41     -25.391   3.693  22.959  1.00 65.01           C  
ATOM    665  HA  SER A  41     -26.136   4.088  22.268  1.00 65.01           H  
ATOM    666  C   SER A  41     -25.425   4.533  24.232  1.00 65.01           C  
ATOM    667  CB  SER A  41     -25.756   2.238  23.275  1.00 65.01           C  
ATOM    668  HB2 SER A  41     -26.376   2.197  24.170  1.00 65.01           H  
ATOM    669  HB3 SER A  41     -24.851   1.657  23.454  1.00 65.01           H  
ATOM    670  O   SER A  41     -24.817   4.177  25.239  1.00 65.01           O  
ATOM    671  OG  SER A  41     -26.487   1.680  22.202  1.00 65.01           O  
ATOM    672  HG  SER A  41     -27.422   1.856  22.336  1.00 65.01           H  
ATOM    673  N   VAL A  42     -26.155   5.645  24.193  1.00 60.11           N  
ATOM    674  H   VAL A  42     -26.561   5.915  23.309  1.00 60.11           H  
ATOM    675  CA  VAL A  42     -26.435   6.488  25.361  1.00 60.11           C  
ATOM    676  HA  VAL A  42     -25.687   6.284  26.126  1.00 60.11           H  
ATOM    677  C   VAL A  42     -27.802   6.075  25.905  1.00 60.11           C  
ATOM    678  CB  VAL A  42     -26.367   8.002  25.029  1.00 60.11           C  
ATOM    679  HB  VAL A  42     -27.340   8.368  24.702  1.00 60.11           H  
ATOM    680  O   VAL A  42     -28.831   6.582  25.468  1.00 60.11           O  
ATOM    681  CG1 VAL A  42     -25.950   8.780  26.284  1.00 60.11           C  
ATOM    682 HG11 VAL A  42     -24.948   8.486  26.596  1.00 60.11           H  
ATOM    683 HG12 VAL A  42     -25.957   9.850  26.074  1.00 60.11           H  
ATOM    684 HG13 VAL A  42     -26.654   8.584  27.092  1.00 60.11           H  
ATOM    685  CG2 VAL A  42     -25.373   8.354  23.915  1.00 60.11           C  
ATOM    686 HG21 VAL A  42     -24.379   7.991  24.176  1.00 60.11           H  
ATOM    687 HG22 VAL A  42     -25.687   7.914  22.969  1.00 60.11           H  
ATOM    688 HG23 VAL A  42     -25.333   9.435  23.784  1.00 60.11           H  
ATOM    689  N   SER A  43     -27.860   5.074  26.784  1.00 54.86           N  
ATOM    690  H   SER A  43     -27.011   4.587  27.031  1.00 54.86           H  
ATOM    691  CA  SER A  43     -29.112   4.681  27.454  1.00 54.86           C  
ATOM    692  HA  SER A  43     -29.697   5.573  27.676  1.00 54.86           H  
ATOM    693  C   SER A  43     -28.813   3.952  28.762  1.00 54.86           C  
ATOM    694  CB  SER A  43     -29.972   3.761  26.566  1.00 54.86           C  
ATOM    695  HB2 SER A  43     -29.474   2.799  26.446  1.00 54.86           H  
ATOM    696  HB3 SER A  43     -30.932   3.590  27.053  1.00 54.86           H  
ATOM    697  O   SER A  43     -28.286   2.845  28.736  1.00 54.86           O  
ATOM    698  OG  SER A  43     -30.196   4.304  25.280  1.00 54.86           O  
ATOM    699  HG  SER A  43     -29.865   5.205  25.272  1.00 54.86           H  
ATOM    700  N   GLY A  44     -29.172   4.555  29.899  1.00 52.88           N  
ATOM    701  H   GLY A  44     -29.550   5.490  29.843  1.00 52.88           H  
ATOM    702  CA  GLY A  44     -29.288   3.837  31.173  1.00 52.88           C  
ATOM    703  HA2 GLY A  44     -28.925   2.815  31.064  1.00 52.88           H  
ATOM    704  HA3 GLY A  44     -30.343   3.773  31.440  1.00 52.88           H  
ATOM    705  C   GLY A  44     -28.540   4.454  32.353  1.00 52.88           C  
ATOM    706  O   GLY A  44     -27.608   3.851  32.869  1.00 52.88           O  
ATOM    707  N   THR A  45     -28.980   5.615  32.840  1.00 63.26           N  
ATOM    708  H   THR A  45     -29.703   6.120  32.346  1.00 63.26           H  
ATOM    709  CA  THR A  45     -28.628   6.100  34.185  1.00 63.26           C  
ATOM    710  HA  THR A  45     -27.936   5.407  34.662  1.00 63.26           H  
ATOM    711  C   THR A  45     -29.880   6.158  35.051  1.00 63.26           C  
ATOM    712  CB  THR A  45     -27.938   7.476  34.167  1.00 63.26           C  
ATOM    713  HB  THR A  45     -27.910   7.869  35.184  1.00 63.26           H  
ATOM    714  O   THR A  45     -30.578   7.165  35.041  1.00 63.26           O  
ATOM    715  CG2 THR A  45     -26.502   7.394  33.659  1.00 63.26           C  
ATOM    716 HG21 THR A  45     -26.489   7.006  32.641  1.00 63.26           H  
ATOM    717 HG22 THR A  45     -26.059   8.390  33.669  1.00 63.26           H  
ATOM    718 HG23 THR A  45     -25.918   6.737  34.303  1.00 63.26           H  
ATOM    719  OG1 THR A  45     -28.653   8.375  33.353  1.00 63.26           O  
ATOM    720  HG1 THR A  45     -29.516   8.478  33.761  1.00 63.26           H  
ATOM    721  N   SER A  46     -30.153   5.084  35.794  1.00 52.76           N  
ATOM    722  H   SER A  46     -29.644   4.239  35.581  1.00 52.76           H  
ATOM    723  CA  SER A  46     -30.850   5.126  37.092  1.00 52.76           C  
ATOM    724  HA  SER A  46     -30.272   5.754  37.771  1.00 52.76           H  
ATOM    725  C   SER A  46     -30.904   3.719  37.696  1.00 52.76           C  
ATOM    726  CB  SER A  46     -32.267   5.731  37.019  1.00 52.76           C  
ATOM    727  HB2 SER A  46     -32.742   5.650  37.997  1.00 52.76           H  
ATOM    728  HB3 SER A  46     -32.215   6.791  36.768  1.00 52.76           H  
ATOM    729  O   SER A  46     -31.936   3.056  37.680  1.00 52.76           O  
ATOM    730  OG  SER A  46     -33.064   5.068  36.064  1.00 52.76           O  
ATOM    731  HG  SER A  46     -33.146   4.156  36.352  1.00 52.76           H  
ATOM    732  N   THR A  47     -29.786   3.240  38.236  1.00 64.59           N  
ATOM    733  H   THR A  47     -28.918   3.743  38.117  1.00 64.59           H  
ATOM    734  CA  THR A  47     -29.781   2.105  39.169  1.00 64.59           C  
ATOM    735  HA  THR A  47     -30.794   1.729  39.311  1.00 64.59           H  
ATOM    736  C   THR A  47     -29.296   2.599  40.522  1.00 64.59           C  
ATOM    737  CB  THR A  47     -28.934   0.919  38.676  1.00 64.59           C  
ATOM    738  HB  THR A  47     -28.762   0.236  39.508  1.00 64.59           H  
ATOM    739  O   THR A  47     -28.101   2.581  40.803  1.00 64.59           O  
ATOM    740  CG2 THR A  47     -29.639   0.139  37.570  1.00 64.59           C  
ATOM    741 HG21 THR A  47     -30.590  -0.249  37.935  1.00 64.59           H  
ATOM    742 HG22 THR A  47     -29.010  -0.695  37.259  1.00 64.59           H  
ATOM    743 HG23 THR A  47     -29.819   0.788  36.713  1.00 64.59           H  
ATOM    744  OG1 THR A  47     -27.693   1.367  38.187  1.00 64.59           O  
ATOM    745  HG1 THR A  47     -27.199   1.685  38.946  1.00 64.59           H  
ATOM    746  N   ASN A  48     -30.225   3.059  41.359  1.00 57.18           N  
ATOM    747  H   ASN A  48     -31.176   3.136  41.029  1.00 57.18           H  
ATOM    748  CA  ASN A  48     -30.016   3.069  42.802  1.00 57.18           C  
ATOM    749  HA  ASN A  48     -29.336   2.248  43.028  1.00 57.18           H  
ATOM    750  C   ASN A  48     -31.343   2.752  43.496  1.00 57.18           C  
ATOM    751  CB  ASN A  48     -29.345   4.375  43.278  1.00 57.18           C  
ATOM    752  HB2 ASN A  48     -30.091   5.148  43.460  1.00 57.18           H  
ATOM    753  HB3 ASN A  48     -28.666   4.736  42.505  1.00 57.18           H  
ATOM    754  O   ASN A  48     -32.090   3.634  43.907  1.00 57.18           O  
ATOM    755  CG  ASN A  48     -28.504   4.161  44.529  1.00 57.18           C  
ATOM    756  ND2 ASN A  48     -28.035   5.219  45.146  1.00 57.18           N  
ATOM    757 HD21 ASN A  48     -27.422   5.045  45.930  1.00 57.18           H  
ATOM    758 HD22 ASN A  48     -28.246   6.147  44.808  1.00 57.18           H  
ATOM    759  OD1 ASN A  48     -28.229   3.056  44.961  1.00 57.18           O  
ATOM    760  N   SER A  49     -31.649   1.462  43.574  1.00 44.86           N  
ATOM    761  H   SER A  49     -31.017   0.789  43.165  1.00 44.86           H  
ATOM    762  CA  SER A  49     -32.727   0.944  44.410  1.00 44.86           C  
ATOM    763  HA  SER A  49     -33.224   1.763  44.929  1.00 44.86           H  
ATOM    764  C   SER A  49     -32.091   0.058  45.470  1.00 44.86           C  
ATOM    765  CB  SER A  49     -33.798   0.227  43.583  1.00 44.86           C  
ATOM    766  HB2 SER A  49     -34.609  -0.097  44.236  1.00 44.86           H  
ATOM    767  HB3 SER A  49     -33.365  -0.647  43.098  1.00 44.86           H  
ATOM    768  O   SER A  49     -32.048  -1.163  45.361  1.00 44.86           O  
ATOM    769  OG  SER A  49     -34.305   1.102  42.592  1.00 44.86           O  
ATOM    770  HG  SER A  49     -34.686   1.876  43.014  1.00 44.86           H  
ATOM    771  N   THR A  50     -31.546   0.699  46.500  1.00 56.30           N  
ATOM    772  H   THR A  50     -31.529   1.709  46.485  1.00 56.30           H  
ATOM    773  CA  THR A  50     -31.167   0.026  47.741  1.00 56.30           C  
ATOM    774  HA  THR A  50     -30.650  -0.905  47.508  1.00 56.30           H  
ATOM    775  C   THR A  50     -32.456  -0.286  48.493  1.00 56.30           C  
ATOM    776  CB  THR A  50     -30.219   0.900  48.579  1.00 56.30           C  
ATOM    777  HB  THR A  50     -30.709   1.837  48.846  1.00 56.30           H  
ATOM    778  O   THR A  50     -33.013   0.564  49.179  1.00 56.30           O  
ATOM    779  CG2 THR A  50     -29.725   0.192  49.842  1.00 56.30           C  
ATOM    780 HG21 THR A  50     -29.244  -0.749  49.573  1.00 56.30           H  
ATOM    781 HG22 THR A  50     -30.561   0.001  50.514  1.00 56.30           H  
ATOM    782 HG23 THR A  50     -29.004   0.828  50.355  1.00 56.30           H  
ATOM    783  OG1 THR A  50     -29.072   1.175  47.814  1.00 56.30           O  
ATOM    784  HG1 THR A  50     -28.824   2.096  47.928  1.00 56.30           H  
ATOM    785  N   SER A  51     -32.983  -1.496  48.344  1.00 45.93           N  
ATOM    786  H   SER A  51     -32.605  -2.102  47.630  1.00 45.93           H  
ATOM    787  CA  SER A  51     -34.014  -2.028  49.240  1.00 45.93           C  
ATOM    788  HA  SER A  51     -33.983  -1.491  50.189  1.00 45.93           H  
ATOM    789  C   SER A  51     -33.676  -3.476  49.537  1.00 45.93           C  
ATOM    790  CB  SER A  51     -35.422  -1.828  48.682  1.00 45.93           C  
ATOM    791  HB2 SER A  51     -36.140  -2.391  49.277  1.00 45.93           H  
ATOM    792  HB3 SER A  51     -35.469  -2.165  47.646  1.00 45.93           H  
ATOM    793  O   SER A  51     -33.965  -4.400  48.784  1.00 45.93           O  
ATOM    794  OG  SER A  51     -35.730  -0.449  48.765  1.00 45.93           O  
ATOM    795  HG  SER A  51     -34.915   0.057  48.798  1.00 45.93           H  
ATOM    796  N   ARG A  52     -32.940  -3.638  50.634  1.00 63.69           N  
ATOM    797  H   ARG A  52     -32.767  -2.811  51.187  1.00 63.69           H  
ATOM    798  CA  ARG A  52     -32.502  -4.914  51.182  1.00 63.69           C  
ATOM    799  HA  ARG A  52     -32.331  -5.620  50.369  1.00 63.69           H  
ATOM    800  C   ARG A  52     -33.626  -5.449  52.064  1.00 63.69           C  
ATOM    801  CB  ARG A  52     -31.185  -4.655  51.936  1.00 63.69           C  
ATOM    802  HB2 ARG A  52     -31.382  -4.027  52.805  1.00 63.69           H  
ATOM    803  HB3 ARG A  52     -30.523  -4.100  51.272  1.00 63.69           H  
ATOM    804  O   ARG A  52     -33.674  -5.131  53.247  1.00 63.69           O  
ATOM    805  CG  ARG A  52     -30.444  -5.922  52.382  1.00 63.69           C  
ATOM    806  HG2 ARG A  52     -31.066  -6.501  53.066  1.00 63.69           H  
ATOM    807  HG3 ARG A  52     -30.207  -6.525  51.507  1.00 63.69           H  
ATOM    808  CD  ARG A  52     -29.148  -5.496  53.087  1.00 63.69           C  
ATOM    809  HD2 ARG A  52     -28.628  -4.782  52.448  1.00 63.69           H  
ATOM    810  HD3 ARG A  52     -29.404  -5.000  54.024  1.00 63.69           H  
ATOM    811  NE  ARG A  52     -28.247  -6.634  53.349  1.00 63.69           N  
ATOM    812  HE  ARG A  52     -28.555  -7.542  53.031  1.00 63.69           H  
ATOM    813  NH1 ARG A  52     -26.505  -5.417  54.230  1.00 63.69           N  
ATOM    814 HH11 ARG A  52     -25.551  -5.369  54.557  1.00 63.69           H  
ATOM    815 HH12 ARG A  52     -27.033  -4.567  54.098  1.00 63.69           H  
ATOM    816  NH2 ARG A  52     -26.284  -7.620  53.960  1.00 63.69           N  
ATOM    817 HH21 ARG A  52     -26.616  -8.512  53.622  1.00 63.69           H  
ATOM    818 HH22 ARG A  52     -25.339  -7.551  54.310  1.00 63.69           H  
ATOM    819  CZ  ARG A  52     -27.022  -6.553  53.844  1.00 63.69           C  
ATOM    820  N   SER A  53     -34.511  -6.255  51.499  1.00 55.85           N  
ATOM    821  H   SER A  53     -34.511  -6.364  50.495  1.00 55.85           H  
ATOM    822  CA  SER A  53     -35.477  -7.033  52.277  1.00 55.85           C  
ATOM    823  HA  SER A  53     -35.829  -6.439  53.120  1.00 55.85           H  
ATOM    824  C   SER A  53     -34.780  -8.292  52.801  1.00 55.85           C  
ATOM    825  CB  SER A  53     -36.697  -7.386  51.420  1.00 55.85           C  
ATOM    826  HB2 SER A  53     -37.458  -7.853  52.046  1.00 55.85           H  
ATOM    827  HB3 SER A  53     -36.403  -8.083  50.635  1.00 55.85           H  
ATOM    828  O   SER A  53     -34.271  -9.090  52.017  1.00 55.85           O  
ATOM    829  OG  SER A  53     -37.216  -6.210  50.828  1.00 55.85           O  
ATOM    830  HG  SER A  53     -38.007  -6.431  50.331  1.00 55.85           H  
ATOM    831  N   ARG A  54     -34.716  -8.464  54.123  1.00 66.76           N  
ATOM    832  H   ARG A  54     -35.177  -7.778  54.703  1.00 66.76           H  
ATOM    833  CA  ARG A  54     -34.392  -9.743  54.775  1.00 66.76           C  
ATOM    834  HA  ARG A  54     -34.113 -10.491  54.033  1.00 66.76           H  
ATOM    835  C   ARG A  54     -35.674 -10.241  55.441  1.00 66.76           C  
ATOM    836  CB  ARG A  54     -33.243  -9.580  55.791  1.00 66.76           C  
ATOM    837  HB2 ARG A  54     -33.397  -8.676  56.380  1.00 66.76           H  
ATOM    838  HB3 ARG A  54     -33.265 -10.433  56.470  1.00 66.76           H  
ATOM    839  O   ARG A  54     -36.338  -9.445  56.099  1.00 66.76           O  
ATOM    840  CG  ARG A  54     -31.864  -9.544  55.110  1.00 66.76           C  
ATOM    841  HG2 ARG A  54     -31.746 -10.468  54.544  1.00 66.76           H  
ATOM    842  HG3 ARG A  54     -31.814  -8.710  54.410  1.00 66.76           H  
ATOM    843  CD  ARG A  54     -30.709  -9.457  56.122  1.00 66.76           C  
ATOM    844  HD2 ARG A  54     -29.820  -9.886  55.660  1.00 66.76           H  
ATOM    845  HD3 ARG A  54     -30.961 -10.063  56.993  1.00 66.76           H  
ATOM    846  NE  ARG A  54     -30.408  -8.065  56.524  1.00 66.76           N  
ATOM    847  HE  ARG A  54     -30.924  -7.341  56.044  1.00 66.76           H  
ATOM    848  NH1 ARG A  54     -29.058  -8.556  58.318  1.00 66.76           N  
ATOM    849 HH11 ARG A  54     -29.313  -9.530  58.231  1.00 66.76           H  
ATOM    850 HH12 ARG A  54     -28.529  -8.261  59.127  1.00 66.76           H  
ATOM    851  NH2 ARG A  54     -29.383  -6.429  57.739  1.00 66.76           N  
ATOM    852 HH21 ARG A  54     -28.848  -6.166  58.555  1.00 66.76           H  
ATOM    853 HH22 ARG A  54     -29.925  -5.725  57.258  1.00 66.76           H  
ATOM    854  CZ  ARG A  54     -29.620  -7.693  57.519  1.00 66.76           C  
ATOM    855  N   SER A  55     -36.031 -11.505  55.224  1.00 58.05           N  
ATOM    856  H   SER A  55     -35.400 -12.117  54.726  1.00 58.05           H  
ATOM    857  CA  SER A  55     -37.077 -12.175  56.001  1.00 58.05           C  
ATOM    858  HA  SER A  55     -37.979 -11.563  55.986  1.00 58.05           H  
ATOM    859  C   SER A  55     -36.625 -12.328  57.457  1.00 58.05           C  
ATOM    860  CB  SER A  55     -37.407 -13.551  55.396  1.00 58.05           C  
ATOM    861  HB2 SER A  55     -37.561 -13.449  54.322  1.00 58.05           H  
ATOM    862  HB3 SER A  55     -38.330 -13.924  55.841  1.00 58.05           H  
ATOM    863  O   SER A  55     -35.429 -12.206  57.740  1.00 58.05           O  
ATOM    864  OG  SER A  55     -36.385 -14.495  55.643  1.00 58.05           O  
ATOM    865  HG  SER A  55     -36.454 -14.800  56.550  1.00 58.05           H  
ATOM    866  N   LEU A  56     -37.572 -12.604  58.359  1.00 63.50           N  
ATOM    867  H   LEU A  56     -38.520 -12.716  58.031  1.00 63.50           H  
ATOM    868  CA  LEU A  56     -37.251 -13.260  59.630  1.00 63.50           C  
ATOM    869  HA  LEU A  56     -36.518 -12.667  60.177  1.00 63.50           H  
ATOM    870  C   LEU A  56     -36.550 -14.603  59.375  1.00 63.50           C  
ATOM    871  CB  LEU A  56     -38.539 -13.423  60.470  1.00 63.50           C  
ATOM    872  HB2 LEU A  56     -39.293 -13.905  59.849  1.00 63.50           H  
ATOM    873  HB3 LEU A  56     -38.322 -14.103  61.294  1.00 63.50           H  
ATOM    874  O   LEU A  56     -36.804 -15.194  58.293  1.00 63.50           O  
ATOM    875  CG  LEU A  56     -39.106 -12.119  61.054  1.00 63.50           C  
ATOM    876  HG  LEU A  56     -39.171 -11.362  60.273  1.00 63.50           H  
ATOM    877  CD1 LEU A  56     -40.513 -12.367  61.595  1.00 63.50           C  
ATOM    878 HD11 LEU A  56     -40.920 -11.442  62.004  1.00 63.50           H  
ATOM    879 HD12 LEU A  56     -41.160 -12.709  60.788  1.00 63.50           H  
ATOM    880 HD13 LEU A  56     -40.483 -13.127  62.376  1.00 63.50           H  
ATOM    881  CD2 LEU A  56     -38.235 -11.590  62.195  1.00 63.50           C  
ATOM    882 HD21 LEU A  56     -38.675 -10.683  62.608  1.00 63.50           H  
ATOM    883 HD22 LEU A  56     -37.240 -11.357  61.816  1.00 63.50           H  
ATOM    884 HD23 LEU A  56     -38.147 -12.345  62.976  1.00 63.50           H  
ATOM    885  OXT LEU A  56     -35.752 -14.962  60.262  1.00 63.50           O  
TER     886      LEU A  56                                                       
END   
