# Supplementary material for: New carbohydrate binding domains identified by phage display based functional metagenomic screens of human gut microbiota
Source: Commun Biol. 2023 Apr 5;6:371. doi: 10.1038/s42003-023-04718-0 (PMC10076258; doi:10.1038/s42003-023-04718-0)
Supplement: Supplementary file 5 — Supplementary Data 2 [file 42003_2023_4718_MOESM5_ESM.zip › SupplementaryData2/F2O_MF12F2.pdb]

ATOM      1  N   VAL A   1     -10.673 -23.548   4.633  1.00 56.16           N  
ATOM      2  H   VAL A   1     -11.472 -23.013   4.323  1.00 56.16           H  
ATOM      3  H2  VAL A   1      -9.864 -23.232   4.119  1.00 56.16           H  
ATOM      4  H3  VAL A   1     -10.845 -24.526   4.449  1.00 56.16           H  
ATOM      5  CA  VAL A   1     -10.458 -23.322   6.078  1.00 56.16           C  
ATOM      6  HA  VAL A   1     -11.365 -23.579   6.624  1.00 56.16           H  
ATOM      7  C   VAL A   1     -10.205 -21.847   6.269  1.00 56.16           C  
ATOM      8  CB  VAL A   1      -9.302 -24.158   6.669  1.00 56.16           C  
ATOM      9  HB  VAL A   1      -8.367 -23.893   6.175  1.00 56.16           H  
ATOM     10  O   VAL A   1      -9.153 -21.364   5.858  1.00 56.16           O  
ATOM     11  CG1 VAL A   1      -9.148 -23.932   8.178  1.00 56.16           C  
ATOM     12 HG11 VAL A   1      -8.395 -24.605   8.586  1.00 56.16           H  
ATOM     13 HG12 VAL A   1     -10.093 -24.105   8.693  1.00 56.16           H  
ATOM     14 HG13 VAL A   1      -8.817 -22.912   8.375  1.00 56.16           H  
ATOM     15  CG2 VAL A   1      -9.551 -25.655   6.445  1.00 56.16           C  
ATOM     16 HG21 VAL A   1      -8.755 -26.232   6.916  1.00 56.16           H  
ATOM     17 HG22 VAL A   1     -10.500 -25.952   6.892  1.00 56.16           H  
ATOM     18 HG23 VAL A   1      -9.551 -25.900   5.383  1.00 56.16           H  
ATOM     19  N   SER A   2     -11.198 -21.162   6.824  1.00 62.36           N  
ATOM     20  H   SER A   2     -12.065 -21.626   7.056  1.00 62.36           H  
ATOM     21  CA  SER A   2     -11.037 -19.850   7.433  1.00 62.36           C  
ATOM     22  HA  SER A   2     -10.848 -19.107   6.659  1.00 62.36           H  
ATOM     23  C   SER A   2      -9.858 -19.900   8.414  1.00 62.36           C  
ATOM     24  CB  SER A   2     -12.365 -19.542   8.157  1.00 62.36           C  
ATOM     25  HB2 SER A   2     -13.090 -19.143   7.447  1.00 62.36           H  
ATOM     26  HB3 SER A   2     -12.774 -20.461   8.578  1.00 62.36           H  
ATOM     27  O   SER A   2      -9.836 -20.762   9.291  1.00 62.36           O  
ATOM     28  OG  SER A   2     -12.191 -18.650   9.227  1.00 62.36           O  
ATOM     29  HG  SER A   2     -11.880 -17.846   8.805  1.00 62.36           H  
ATOM     30  N   LYS A   3      -8.828 -19.061   8.240  1.00 73.08           N  
ATOM     31  H   LYS A   3      -8.943 -18.330   7.552  1.00 73.08           H  
ATOM     32  CA  LYS A   3      -7.697 -19.022   9.194  1.00 73.08           C  
ATOM     33  HA  LYS A   3      -7.579 -20.013   9.634  1.00 73.08           H  
ATOM     34  C   LYS A   3      -7.991 -18.129  10.402  1.00 73.08           C  
ATOM     35  CB  LYS A   3      -6.362 -18.662   8.514  1.00 73.08           C  
ATOM     36  HB2 LYS A   3      -6.487 -17.766   7.906  1.00 73.08           H  
ATOM     37  HB3 LYS A   3      -5.633 -18.444   9.295  1.00 73.08           H  
ATOM     38  O   LYS A   3      -7.143 -18.032  11.283  1.00 73.08           O  
ATOM     39  CG  LYS A   3      -5.789 -19.806   7.664  1.00 73.08           C  
ATOM     40  HG2 LYS A   3      -6.389 -19.926   6.762  1.00 73.08           H  
ATOM     41  HG3 LYS A   3      -5.820 -20.732   8.237  1.00 73.08           H  
ATOM     42  CD  LYS A   3      -4.330 -19.504   7.287  1.00 73.08           C  
ATOM     43  HD2 LYS A   3      -4.300 -18.583   6.705  1.00 73.08           H  
ATOM     44  HD3 LYS A   3      -3.750 -19.365   8.200  1.00 73.08           H  
ATOM     45  CE  LYS A   3      -3.729 -20.655   6.473  1.00 73.08           C  
ATOM     46  HE2 LYS A   3      -4.332 -20.790   5.575  1.00 73.08           H  
ATOM     47  HE3 LYS A   3      -3.798 -21.568   7.064  1.00 73.08           H  
ATOM     48  NZ  LYS A   3      -2.317 -20.378   6.110  1.00 73.08           N  
ATOM     49  HZ1 LYS A   3      -1.760 -20.260   6.945  1.00 73.08           H  
ATOM     50  HZ2 LYS A   3      -1.931 -21.138   5.567  1.00 73.08           H  
ATOM     51  HZ3 LYS A   3      -2.258 -19.528   5.568  1.00 73.08           H  
ATOM     52  N   GLY A   4      -9.147 -17.458  10.425  1.00 76.35           N  
ATOM     53  H   GLY A   4      -9.816 -17.612   9.684  1.00 76.35           H  
ATOM     54  CA  GLY A   4      -9.480 -16.467  11.450  1.00 76.35           C  
ATOM     55  HA2 GLY A   4     -10.500 -16.118  11.287  1.00 76.35           H  
ATOM     56  HA3 GLY A   4      -9.421 -16.927  12.436  1.00 76.35           H  
ATOM     57  C   GLY A   4      -8.551 -15.250  11.428  1.00 76.35           C  
ATOM     58  O   GLY A   4      -8.438 -14.548  12.427  1.00 76.35           O  
ATOM     59  N   VAL A   5      -7.846 -15.024  10.313  1.00 81.34           N  
ATOM     60  H   VAL A   5      -8.066 -15.574   9.496  1.00 81.34           H  
ATOM     61  CA  VAL A   5      -6.929 -13.893  10.160  1.00 81.34           C  
ATOM     62  HA  VAL A   5      -6.551 -13.608  11.142  1.00 81.34           H  
ATOM     63  C   VAL A   5      -7.710 -12.723   9.596  1.00 81.34           C  
ATOM     64  CB  VAL A   5      -5.709 -14.229   9.284  1.00 81.34           C  
ATOM     65  HB  VAL A   5      -6.044 -14.539   8.294  1.00 81.34           H  
ATOM     66  O   VAL A   5      -8.203 -12.774   8.467  1.00 81.34           O  
ATOM     67  CG1 VAL A   5      -4.766 -13.027   9.141  1.00 81.34           C  
ATOM     68 HG11 VAL A   5      -4.473 -12.654  10.122  1.00 81.34           H  
ATOM     69 HG12 VAL A   5      -5.263 -12.226   8.594  1.00 81.34           H  
ATOM     70 HG13 VAL A   5      -3.876 -13.311   8.580  1.00 81.34           H  
ATOM     71  CG2 VAL A   5      -4.892 -15.373   9.898  1.00 81.34           C  
ATOM     72 HG21 VAL A   5      -5.518 -16.256  10.024  1.00 81.34           H  
ATOM     73 HG22 VAL A   5      -4.519 -15.073  10.878  1.00 81.34           H  
ATOM     74 HG23 VAL A   5      -4.051 -15.619   9.250  1.00 81.34           H  
ATOM     75  N   GLU A   6      -7.791 -11.664  10.386  1.00 83.55           N  
ATOM     76  H   GLU A   6      -7.400 -11.709  11.316  1.00 83.55           H  
ATOM     77  CA  GLU A   6      -8.341 -10.392   9.951  1.00 83.55           C  
ATOM     78  HA  GLU A   6      -9.391 -10.534   9.693  1.00 83.55           H  
ATOM     79  C   GLU A   6      -7.609  -9.888   8.701  1.00 83.55           C  
ATOM     80  CB  GLU A   6      -8.283  -9.423  11.130  1.00 83.55           C  
ATOM     81  HB2 GLU A   6      -7.310  -9.489  11.617  1.00 83.55           H  
ATOM     82  HB3 GLU A   6      -9.049  -9.719  11.847  1.00 83.55           H  
ATOM     83  O   GLU A   6      -6.378  -9.839   8.640  1.00 83.55           O  
ATOM     84  CG  GLU A   6      -8.515  -7.982  10.701  1.00 83.55           C  
ATOM     85  HG2 GLU A   6      -7.574  -7.605  10.299  1.00 83.55           H  
ATOM     86  HG3 GLU A   6      -9.245  -7.927   9.893  1.00 83.55           H  
ATOM     87  CD  GLU A   6      -8.936  -7.139  11.899  1.00 83.55           C  
ATOM     88  OE1 GLU A   6     -10.093  -6.676  11.912  1.00 83.55           O  
ATOM     89  OE2 GLU A   6      -8.065  -6.917  12.765  1.00 83.55           O  
ATOM     90  N   SER A   7      -8.395  -9.566   7.675  1.00 85.53           N  
ATOM     91  H   SER A   7      -9.396  -9.576   7.805  1.00 85.53           H  
ATOM     92  CA  SER A   7      -7.899  -9.171   6.365  1.00 85.53           C  
ATOM     93  HA  SER A   7      -6.828  -8.980   6.425  1.00 85.53           H  
ATOM     94  C   SER A   7      -8.583  -7.891   5.912  1.00 85.53           C  
ATOM     95  CB  SER A   7      -8.116 -10.292   5.348  1.00 85.53           C  
ATOM     96  HB2 SER A   7      -7.786  -9.956   4.364  1.00 85.53           H  
ATOM     97  HB3 SER A   7      -9.176 -10.540   5.299  1.00 85.53           H  
ATOM     98  O   SER A   7      -9.800  -7.727   6.016  1.00 85.53           O  
ATOM     99  OG  SER A   7      -7.374 -11.441   5.713  1.00 85.53           O  
ATOM    100  HG  SER A   7      -7.661 -11.705   6.590  1.00 85.53           H  
ATOM    101  N   TYR A   8      -7.779  -6.997   5.353  1.00 88.90           N  
ATOM    102  H   TYR A   8      -6.795  -7.212   5.283  1.00 88.90           H  
ATOM    103  CA  TYR A   8      -8.201  -5.679   4.912  1.00 88.90           C  
ATOM    104  HA  TYR A   8      -9.264  -5.534   5.109  1.00 88.90           H  
ATOM    105  C   TYR A   8      -7.965  -5.537   3.410  1.00 88.90           C  
ATOM    106  CB  TYR A   8      -7.421  -4.635   5.715  1.00 88.90           C  
ATOM    107  HB2 TYR A   8      -7.642  -3.644   5.319  1.00 88.90           H  
ATOM    108  HB3 TYR A   8      -6.354  -4.799   5.565  1.00 88.90           H  
ATOM    109  O   TYR A   8      -6.901  -5.899   2.904  1.00 88.90           O  
ATOM    110  CG  TYR A   8      -7.722  -4.646   7.202  1.00 88.90           C  
ATOM    111  CD1 TYR A   8      -8.915  -4.072   7.681  1.00 88.90           C  
ATOM    112  HD1 TYR A   8      -9.637  -3.658   6.994  1.00 88.90           H  
ATOM    113  CD2 TYR A   8      -6.804  -5.217   8.108  1.00 88.90           C  
ATOM    114  HD2 TYR A   8      -5.894  -5.676   7.749  1.00 88.90           H  
ATOM    115  CE1 TYR A   8      -9.159  -4.015   9.065  1.00 88.90           C  
ATOM    116  HE1 TYR A   8     -10.059  -3.564   9.456  1.00 88.90           H  
ATOM    117  CE2 TYR A   8      -7.050  -5.160   9.494  1.00 88.90           C  
ATOM    118  HE2 TYR A   8      -6.339  -5.560  10.203  1.00 88.90           H  
ATOM    119  OH  TYR A   8      -8.438  -4.363  11.303  1.00 88.90           O  
ATOM    120  HH  TYR A   8      -8.065  -5.046  11.864  1.00 88.90           H  
ATOM    121  CZ  TYR A   8      -8.218  -4.532   9.976  1.00 88.90           C  
ATOM    122  N   LEU A   9      -8.943  -4.990   2.692  1.00 90.45           N  
ATOM    123  H   LEU A   9      -9.795  -4.722   3.164  1.00 90.45           H  
ATOM    124  CA  LEU A   9      -8.790  -4.587   1.298  1.00 90.45           C  
ATOM    125  HA  LEU A   9      -7.887  -5.031   0.879  1.00 90.45           H  
ATOM    126  C   LEU A   9      -8.636  -3.079   1.221  1.00 90.45           C  
ATOM    127  CB  LEU A   9      -9.999  -5.032   0.468  1.00 90.45           C  
ATOM    128  HB2 LEU A   9     -10.013  -4.468  -0.465  1.00 90.45           H  
ATOM    129  HB3 LEU A   9     -10.902  -4.781   1.024  1.00 90.45           H  
ATOM    130  O   LEU A   9      -9.482  -2.345   1.715  1.00 90.45           O  
ATOM    131  CG  LEU A   9     -10.024  -6.524   0.131  1.00 90.45           C  
ATOM    132  HG  LEU A   9      -9.951  -7.097   1.056  1.00 90.45           H  
ATOM    133  CD1 LEU A   9     -11.334  -6.823  -0.607  1.00 90.45           C  
ATOM    134 HD11 LEU A   9     -11.414  -7.891  -0.810  1.00 90.45           H  
ATOM    135 HD12 LEU A   9     -12.181  -6.508   0.003  1.00 90.45           H  
ATOM    136 HD13 LEU A   9     -11.362  -6.274  -1.548  1.00 90.45           H  
ATOM    137  CD2 LEU A   9      -8.874  -6.968  -0.772  1.00 90.45           C  
ATOM    138 HD21 LEU A   9      -7.929  -6.889  -0.234  1.00 90.45           H  
ATOM    139 HD22 LEU A   9      -9.011  -8.013  -1.053  1.00 90.45           H  
ATOM    140 HD23 LEU A   9      -8.837  -6.349  -1.669  1.00 90.45           H  
ATOM    141  N   ALA A  10      -7.588  -2.623   0.545  1.00 92.15           N  
ATOM    142  H   ALA A  10      -6.945  -3.289   0.141  1.00 92.15           H  
ATOM    143  CA  ALA A  10      -7.376  -1.214   0.250  1.00 92.15           C  
ATOM    144  HA  ALA A  10      -8.124  -0.613   0.767  1.00 92.15           H  
ATOM    145  C   ALA A  10      -7.523  -0.958  -1.252  1.00 92.15           C  
ATOM    146  CB  ALA A  10      -6.003  -0.797   0.783  1.00 92.15           C  
ATOM    147  HB1 ALA A  10      -5.961  -0.952   1.861  1.00 92.15           H  
ATOM    148  HB2 ALA A  10      -5.227  -1.399   0.310  1.00 92.15           H  
ATOM    149  HB3 ALA A  10      -5.827   0.256   0.564  1.00 92.15           H  
ATOM    150  O   ALA A  10      -7.089  -1.764  -2.080  1.00 92.15           O  
ATOM    151  N   HIS A  11      -8.102   0.187  -1.616  1.00 92.06           N  
ATOM    152  H   HIS A  11      -8.489   0.783  -0.898  1.00 92.06           H  
ATOM    153  CA  HIS A  11      -8.185   0.585  -3.020  1.00 92.06           C  
ATOM    154  HA  HIS A  11      -8.654  -0.239  -3.558  1.00 92.06           H  
ATOM    155  C   HIS A  11      -6.774   0.862  -3.593  1.00 92.06           C  
ATOM    156  CB  HIS A  11      -9.109   1.799  -3.168  1.00 92.06           C  
ATOM    157  HB2 HIS A  11     -10.049   1.597  -2.654  1.00 92.06           H  
ATOM    158  HB3 HIS A  11      -8.649   2.671  -2.704  1.00 92.06           H  
ATOM    159  O   HIS A  11      -6.052   1.682  -3.016  1.00 92.06           O  
ATOM    160  CG  HIS A  11      -9.409   2.105  -4.612  1.00 92.06           C  
ATOM    161  CD2 HIS A  11     -10.544   1.783  -5.305  1.00 92.06           C  
ATOM    162  HD2 HIS A  11     -11.408   1.270  -4.910  1.00 92.06           H  
ATOM    163  ND1 HIS A  11      -8.567   2.738  -5.492  1.00 92.06           N  
ATOM    164  HD1 HIS A  11      -7.732   3.242  -5.230  1.00 92.06           H  
ATOM    165  CE1 HIS A  11      -9.174   2.794  -6.690  1.00 92.06           C  
ATOM    166  HE1 HIS A  11      -8.791   3.282  -7.574  1.00 92.06           H  
ATOM    167  NE2 HIS A  11     -10.378   2.218  -6.622  1.00 92.06           N  
ATOM    168  N   PRO A  12      -6.376   0.279  -4.745  1.00 91.18           N  
ATOM    169  CA  PRO A  12      -5.018   0.415  -5.288  1.00 91.18           C  
ATOM    170  HA  PRO A  12      -4.325  -0.070  -4.601  1.00 91.18           H  
ATOM    171  C   PRO A  12      -4.555   1.861  -5.500  1.00 91.18           C  
ATOM    172  CB  PRO A  12      -5.026  -0.354  -6.612  1.00 91.18           C  
ATOM    173  HB2 PRO A  12      -4.052  -0.793  -6.828  1.00 91.18           H  
ATOM    174  HB3 PRO A  12      -5.339   0.297  -7.428  1.00 91.18           H  
ATOM    175  O   PRO A  12      -3.404   2.178  -5.234  1.00 91.18           O  
ATOM    176  CG  PRO A  12      -6.091  -1.423  -6.386  1.00 91.18           C  
ATOM    177  HG2 PRO A  12      -6.525  -1.769  -7.324  1.00 91.18           H  
ATOM    178  HG3 PRO A  12      -5.658  -2.257  -5.833  1.00 91.18           H  
ATOM    179  CD  PRO A  12      -7.120  -0.713  -5.512  1.00 91.18           C  
ATOM    180  HD2 PRO A  12      -7.603  -1.448  -4.867  1.00 91.18           H  
ATOM    181  HD3 PRO A  12      -7.860  -0.213  -6.137  1.00 91.18           H  
ATOM    182  N   HIS A  13      -5.461   2.764  -5.895  1.00 91.12           N  
ATOM    183  H   HIS A  13      -6.363   2.412  -6.182  1.00 91.12           H  
ATOM    184  CA  HIS A  13      -5.164   4.199  -6.055  1.00 91.12           C  
ATOM    185  HA  HIS A  13      -4.406   4.310  -6.830  1.00 91.12           H  
ATOM    186  C   HIS A  13      -4.605   4.877  -4.785  1.00 91.12           C  
ATOM    187  CB  HIS A  13      -6.444   4.911  -6.516  1.00 91.12           C  
ATOM    188  HB2 HIS A  13      -6.831   4.411  -7.404  1.00 91.12           H  
ATOM    189  HB3 HIS A  13      -7.185   4.864  -5.718  1.00 91.12           H  
ATOM    190  O   HIS A  13      -3.931   5.901  -4.880  1.00 91.12           O  
ATOM    191  CG  HIS A  13      -6.266   6.365  -6.845  1.00 91.12           C  
ATOM    192  CD2 HIS A  13      -5.776   6.891  -8.009  1.00 91.12           C  
ATOM    193  HD2 HIS A  13      -5.434   6.333  -8.868  1.00 91.12           H  
ATOM    194  ND1 HIS A  13      -6.583   7.418  -6.019  1.00 91.12           N  
ATOM    195  HD1 HIS A  13      -6.926   7.355  -5.071  1.00 91.12           H  
ATOM    196  CE1 HIS A  13      -6.299   8.554  -6.674  1.00 91.12           C  
ATOM    197  HE1 HIS A  13      -6.450   9.549  -6.281  1.00 91.12           H  
ATOM    198  NE2 HIS A  13      -5.791   8.285  -7.886  1.00 91.12           N  
ATOM    199  N   ASN A  14      -4.856   4.315  -3.598  1.00 92.56           N  
ATOM    200  H   ASN A  14      -5.355   3.438  -3.562  1.00 92.56           H  
ATOM    201  CA  ASN A  14      -4.319   4.837  -2.340  1.00 92.56           C  
ATOM    202  HA  ASN A  14      -4.188   5.916  -2.427  1.00 92.56           H  
ATOM    203  C   ASN A  14      -2.932   4.258  -1.996  1.00 92.56           C  
ATOM    204  CB  ASN A  14      -5.338   4.581  -1.221  1.00 92.56           C  
ATOM    205  HB2 ASN A  14      -5.480   3.506  -1.107  1.00 92.56           H  
ATOM    206  HB3 ASN A  14      -4.928   4.984  -0.295  1.00 92.56           H  
ATOM    207  O   ASN A  14      -2.255   4.771  -1.108  1.00 92.56           O  
ATOM    208  CG  ASN A  14      -6.680   5.253  -1.443  1.00 92.56           C  
ATOM    209  ND2 ASN A  14      -7.742   4.695  -0.907  1.00 92.56           N  
ATOM    210 HD21 ASN A  14      -7.663   3.801  -0.444  1.00 92.56           H  
ATOM    211 HD22 ASN A  14      -8.622   5.139  -1.128  1.00 92.56           H  
ATOM    212  OD1 ASN A  14      -6.812   6.263  -2.112  1.00 92.56           O  
ATOM    213  N   LEU A  15      -2.483   3.215  -2.703  1.00 94.36           N  
ATOM    214  H   LEU A  15      -3.041   2.894  -3.481  1.00 94.36           H  
ATOM    215  CA  LEU A  15      -1.223   2.501  -2.470  1.00 94.36           C  
ATOM    216  HA  LEU A  15      -0.849   2.765  -1.481  1.00 94.36           H  
ATOM    217  C   LEU A  15      -0.133   2.930  -3.466  1.00 94.36           C  
ATOM    218  CB  LEU A  15      -1.469   0.981  -2.483  1.00 94.36           C  
ATOM    219  HB2 LEU A  15      -0.524   0.484  -2.265  1.00 94.36           H  
ATOM    220  HB3 LEU A  15      -1.771   0.692  -3.489  1.00 94.36           H  
ATOM    221  O   LEU A  15       0.572   2.097  -4.038  1.00 94.36           O  
ATOM    222  CG  LEU A  15      -2.525   0.464  -1.491  1.00 94.36           C  
ATOM    223  HG  LEU A  15      -3.498   0.894  -1.729  1.00 94.36           H  
ATOM    224  CD1 LEU A  15      -2.617  -1.054  -1.645  1.00 94.36           C  
ATOM    225 HD11 LEU A  15      -3.352  -1.456  -0.948  1.00 94.36           H  
ATOM    226 HD12 LEU A  15      -1.647  -1.510  -1.443  1.00 94.36           H  
ATOM    227 HD13 LEU A  15      -2.927  -1.302  -2.660  1.00 94.36           H  
ATOM    228  CD2 LEU A  15      -2.183   0.788  -0.035  1.00 94.36           C  
ATOM    229 HD21 LEU A  15      -2.171   1.867   0.120  1.00 94.36           H  
ATOM    230 HD22 LEU A  15      -2.936   0.357   0.625  1.00 94.36           H  
ATOM    231 HD23 LEU A  15      -1.207   0.376   0.219  1.00 94.36           H  
ATOM    232  N   LYS A  16       0.006   4.244  -3.678  1.00 94.18           N  
ATOM    233  H   LYS A  16      -0.624   4.850  -3.173  1.00 94.18           H  
ATOM    234  CA  LYS A  16       0.866   4.839  -4.716  1.00 94.18           C  
ATOM    235  HA  LYS A  16       0.494   4.538  -5.696  1.00 94.18           H  
ATOM    236  C   LYS A  16       2.320   4.383  -4.679  1.00 94.18           C  
ATOM    237  CB  LYS A  16       0.797   6.365  -4.649  1.00 94.18           C  
ATOM    238  HB2 LYS A  16       1.538   6.779  -5.334  1.00 94.18           H  
ATOM    239  HB3 LYS A  16       1.025   6.710  -3.641  1.00 94.18           H  
ATOM    240  O   LYS A  16       2.898   4.137  -5.729  1.00 94.18           O  
ATOM    241  CG  LYS A  16      -0.591   6.849  -5.075  1.00 94.18           C  
ATOM    242  HG2 LYS A  16      -1.341   6.509  -4.361  1.00 94.18           H  
ATOM    243  HG3 LYS A  16      -0.823   6.443  -6.060  1.00 94.18           H  
ATOM    244  CD  LYS A  16      -0.613   8.373  -5.142  1.00 94.18           C  
ATOM    245  HD2 LYS A  16       0.212   8.710  -5.769  1.00 94.18           H  
ATOM    246  HD3 LYS A  16      -0.500   8.793  -4.143  1.00 94.18           H  
ATOM    247  CE  LYS A  16      -1.938   8.810  -5.760  1.00 94.18           C  
ATOM    248  HE2 LYS A  16      -2.752   8.611  -5.062  1.00 94.18           H  
ATOM    249  HE3 LYS A  16      -2.105   8.204  -6.651  1.00 94.18           H  
ATOM    250  NZ  LYS A  16      -1.873  10.236  -6.141  1.00 94.18           N  
ATOM    251  HZ1 LYS A  16      -1.102  10.343  -6.785  1.00 94.18           H  
ATOM    252  HZ2 LYS A  16      -1.711  10.820  -5.334  1.00 94.18           H  
ATOM    253  HZ3 LYS A  16      -2.721  10.506  -6.619  1.00 94.18           H  
ATOM    254  N   LEU A  17       2.884   4.171  -3.487  1.00 95.02           N  
ATOM    255  H   LEU A  17       2.330   4.341  -2.660  1.00 95.02           H  
ATOM    256  CA  LEU A  17       4.256   3.669  -3.338  1.00 95.02           C  
ATOM    257  HA  LEU A  17       4.941   4.351  -3.841  1.00 95.02           H  
ATOM    258  C   LEU A  17       4.470   2.293  -3.991  1.00 95.02           C  
ATOM    259  CB  LEU A  17       4.607   3.589  -1.843  1.00 95.02           C  
ATOM    260  HB2 LEU A  17       5.567   3.082  -1.743  1.00 95.02           H  
ATOM    261  HB3 LEU A  17       3.854   2.975  -1.350  1.00 95.02           H  
ATOM    262  O   LEU A  17       5.604   1.936  -4.295  1.00 95.02           O  
ATOM    263  CG  LEU A  17       4.701   4.934  -1.107  1.00 95.02           C  
ATOM    264  HG  LEU A  17       3.761   5.479  -1.207  1.00 95.02           H  
ATOM    265  CD1 LEU A  17       4.955   4.670   0.378  1.00 95.02           C  
ATOM    266 HD11 LEU A  17       4.998   5.617   0.916  1.00 95.02           H  
ATOM    267 HD12 LEU A  17       4.139   4.075   0.789  1.00 95.02           H  
ATOM    268 HD13 LEU A  17       5.895   4.135   0.509  1.00 95.02           H  
ATOM    269  CD2 LEU A  17       5.831   5.811  -1.645  1.00 95.02           C  
ATOM    270 HD21 LEU A  17       5.620   6.106  -2.674  1.00 95.02           H  
ATOM    271 HD22 LEU A  17       6.776   5.270  -1.613  1.00 95.02           H  
ATOM    272 HD23 LEU A  17       5.913   6.717  -1.045  1.00 95.02           H  
ATOM    273  N   ILE A  18       3.396   1.527  -4.197  1.00 95.97           N  
ATOM    274  H   ILE A  18       2.492   1.905  -3.951  1.00 95.97           H  
ATOM    275  CA  ILE A  18       3.414   0.241  -4.898  1.00 95.97           C  
ATOM    276  HA  ILE A  18       4.431  -0.150  -4.915  1.00 95.97           H  
ATOM    277  C   ILE A  18       2.988   0.436  -6.352  1.00 95.97           C  
ATOM    278  CB  ILE A  18       2.525  -0.791  -4.168  1.00 95.97           C  
ATOM    279  HB  ILE A  18       1.499  -0.421  -4.152  1.00 95.97           H  
ATOM    280  O   ILE A  18       3.678  -0.026  -7.255  1.00 95.97           O  
ATOM    281  CG1 ILE A  18       3.006  -0.959  -2.711  1.00 95.97           C  
ATOM    282 HG12 ILE A  18       4.036  -1.317  -2.704  1.00 95.97           H  
ATOM    283 HG13 ILE A  18       2.975   0.012  -2.217  1.00 95.97           H  
ATOM    284  CG2 ILE A  18       2.531  -2.141  -4.909  1.00 95.97           C  
ATOM    285 HG21 ILE A  18       2.189  -2.023  -5.937  1.00 95.97           H  
ATOM    286 HG22 ILE A  18       3.541  -2.551  -4.923  1.00 95.97           H  
ATOM    287 HG23 ILE A  18       1.866  -2.852  -4.419  1.00 95.97           H  
ATOM    288  CD1 ILE A  18       2.149  -1.894  -1.861  1.00 95.97           C  
ATOM    289 HD11 ILE A  18       1.097  -1.621  -1.948  1.00 95.97           H  
ATOM    290 HD12 ILE A  18       2.292  -2.929  -2.169  1.00 95.97           H  
ATOM    291 HD13 ILE A  18       2.457  -1.787  -0.821  1.00 95.97           H  
ATOM    292  N   THR A  19       1.871   1.126  -6.606  1.00 94.18           N  
ATOM    293  H   THR A  19       1.353   1.534  -5.841  1.00 94.18           H  
ATOM    294  CA  THR A  19       1.310   1.228  -7.965  1.00 94.18           C  
ATOM    295  HA  THR A  19       1.301   0.231  -8.406  1.00 94.18           H  
ATOM    296  C   THR A  19       2.132   2.096  -8.913  1.00 94.18           C  
ATOM    297  CB  THR A  19      -0.134   1.745  -7.958  1.00 94.18           C  
ATOM    298  HB  THR A  19      -0.487   1.817  -8.987  1.00 94.18           H  
ATOM    299  O   THR A  19       2.058   1.898 -10.119  1.00 94.18           O  
ATOM    300  CG2 THR A  19      -1.074   0.814  -7.194  1.00 94.18           C  
ATOM    301 HG21 THR A  19      -0.983  -0.202  -7.580  1.00 94.18           H  
ATOM    302 HG22 THR A  19      -0.835   0.825  -6.131  1.00 94.18           H  
ATOM    303 HG23 THR A  19      -2.099   1.157  -7.332  1.00 94.18           H  
ATOM    304  OG1 THR A  19      -0.219   3.015  -7.358  1.00 94.18           O  
ATOM    305  HG1 THR A  19       0.247   3.641  -7.916  1.00 94.18           H  
ATOM    306  N   GLU A  20       2.895   3.054  -8.389  1.00 95.13           N  
ATOM    307  H   GLU A  20       2.874   3.205  -7.390  1.00 95.13           H  
ATOM    308  CA  GLU A  20       3.776   3.934  -9.169  1.00 95.13           C  
ATOM    309  HA  GLU A  20       3.449   3.942 -10.209  1.00 95.13           H  
ATOM    310  C   GLU A  20       5.231   3.431  -9.182  1.00 95.13           C  
ATOM    311  CB  GLU A  20       3.678   5.381  -8.643  1.00 95.13           C  
ATOM    312  HB2 GLU A  20       4.319   6.017  -9.255  1.00 95.13           H  
ATOM    313  HB3 GLU A  20       4.053   5.412  -7.620  1.00 95.13           H  
ATOM    314  O   GLU A  20       6.089   4.018  -9.838  1.00 95.13           O  
ATOM    315  CG  GLU A  20       2.244   5.951  -8.692  1.00 95.13           C  
ATOM    316  HG2 GLU A  20       1.572   5.285  -8.152  1.00 95.13           H  
ATOM    317  HG3 GLU A  20       1.917   5.974  -9.732  1.00 95.13           H  
ATOM    318  CD  GLU A  20       2.099   7.360  -8.084  1.00 95.13           C  
ATOM    319  OE1 GLU A  20       0.947   7.866  -8.062  1.00 95.13           O  
ATOM    320  OE2 GLU A  20       3.094   7.919  -7.575  1.00 95.13           O  
ATOM    321  N   SER A  21       5.530   2.333  -8.477  1.00 94.81           N  
ATOM    322  H   SER A  21       4.777   1.828  -8.031  1.00 94.81           H  
ATOM    323  CA  SER A  21       6.857   1.723  -8.501  1.00 94.81           C  
ATOM    324  HA  SER A  21       7.601   2.505  -8.349  1.00 94.81           H  
ATOM    325  C   SER A  21       7.118   1.045  -9.848  1.00 94.81           C  
ATOM    326  CB  SER A  21       7.009   0.702  -7.370  1.00 94.81           C  
ATOM    327  HB2 SER A  21       6.870   1.195  -6.408  1.00 94.81           H  
ATOM    328  HB3 SER A  21       6.255  -0.077  -7.483  1.00 94.81           H  
ATOM    329  O   SER A  21       6.355   0.185 -10.286  1.00 94.81           O  
ATOM    330  OG  SER A  21       8.299   0.113  -7.420  1.00 94.81           O  
ATOM    331  HG  SER A  21       8.200  -0.808  -7.169  1.00 94.81           H  
ATOM    332  N   CYS A  22       8.263   1.346 -10.467  1.00 95.23           N  
ATOM    333  H   CYS A  22       8.785   2.147 -10.140  1.00 95.23           H  
ATOM    334  CA  CYS A  22       8.754   0.615 -11.642  1.00 95.23           C  
ATOM    335  HA  CYS A  22       7.924   0.464 -12.333  1.00 95.23           H  
ATOM    336  C   CYS A  22       9.311  -0.778 -11.299  1.00 95.23           C  
ATOM    337  CB  CYS A  22       9.829   1.450 -12.350  1.00 95.23           C  
ATOM    338  HB2 CYS A  22      10.198   0.891 -13.210  1.00 95.23           H  
ATOM    339  HB3 CYS A  22      10.660   1.635 -11.670  1.00 95.23           H  
ATOM    340  O   CYS A  22       9.633  -1.557 -12.195  1.00 95.23           O  
ATOM    341  SG  CYS A  22       9.130   3.023 -12.922  1.00 95.23           S  
ATOM    342  HG  CYS A  22      10.225   3.499 -13.522  1.00 95.23           H  
ATOM    343  N   THR A  23       9.452  -1.092 -10.009  1.00 93.04           N  
ATOM    344  H   THR A  23       9.123  -0.426  -9.325  1.00 93.04           H  
ATOM    345  CA  THR A  23      10.042  -2.338  -9.522  1.00 93.04           C  
ATOM    346  HA  THR A  23      10.322  -2.969 -10.366  1.00 93.04           H  
ATOM    347  C   THR A  23       9.026  -3.080  -8.670  1.00 93.04           C  
ATOM    348  CB  THR A  23      11.320  -2.055  -8.722  1.00 93.04           C  
ATOM    349  HB  THR A  23      11.088  -1.396  -7.885  1.00 93.04           H  
ATOM    350  O   THR A  23       8.694  -2.641  -7.568  1.00 93.04           O  
ATOM    351  CG2 THR A  23      11.977  -3.329  -8.195  1.00 93.04           C  
ATOM    352 HG21 THR A  23      11.354  -3.747  -7.405  1.00 93.04           H  
ATOM    353 HG22 THR A  23      12.955  -3.094  -7.774  1.00 93.04           H  
ATOM    354 HG23 THR A  23      12.097  -4.052  -9.001  1.00 93.04           H  
ATOM    355  OG1 THR A  23      12.272  -1.424  -9.545  1.00 93.04           O  
ATOM    356  HG1 THR A  23      12.954  -1.048  -8.984  1.00 93.04           H  
ATOM    357  N   LYS A  24       8.578  -4.238  -9.159  1.00 93.61           N  
ATOM    358  H   LYS A  24       8.887  -4.520 -10.078  1.00 93.61           H  
ATOM    359  CA  LYS A  24       7.711  -5.149  -8.413  1.00 93.61           C  
ATOM    360  HA  LYS A  24       7.191  -4.595  -7.632  1.00 93.61           H  
ATOM    361  C   LYS A  24       8.549  -6.230  -7.743  1.00 93.61           C  
ATOM    362  CB  LYS A  24       6.649  -5.725  -9.357  1.00 93.61           C  
ATOM    363  HB2 LYS A  24       7.125  -6.294 -10.155  1.00 93.61           H  
ATOM    364  HB3 LYS A  24       6.088  -4.900  -9.795  1.00 93.61           H  
ATOM    365  O   LYS A  24       9.175  -7.037  -8.427  1.00 93.61           O  
ATOM    366  CG  LYS A  24       5.692  -6.631  -8.577  1.00 93.61           C  
ATOM    367  HG2 LYS A  24       6.222  -7.518  -8.229  1.00 93.61           H  
ATOM    368  HG3 LYS A  24       5.319  -6.080  -7.713  1.00 93.61           H  
ATOM    369  CD  LYS A  24       4.501  -7.062  -9.430  1.00 93.61           C  
ATOM    370  HD2 LYS A  24       3.981  -6.169  -9.777  1.00 93.61           H  
ATOM    371  HD3 LYS A  24       4.842  -7.642 -10.287  1.00 93.61           H  
ATOM    372  CE  LYS A  24       3.588  -7.916  -8.544  1.00 93.61           C  
ATOM    373  HE2 LYS A  24       3.769  -8.970  -8.755  1.00 93.61           H  
ATOM    374  HE3 LYS A  24       3.866  -7.745  -7.504  1.00 93.61           H  
ATOM    375  NZ  LYS A  24       2.162  -7.563  -8.727  1.00 93.61           N  
ATOM    376  HZ1 LYS A  24       1.880  -7.695  -9.688  1.00 93.61           H  
ATOM    377  HZ2 LYS A  24       1.592  -8.135  -8.121  1.00 93.61           H  
ATOM    378  HZ3 LYS A  24       2.027  -6.598  -8.464  1.00 93.61           H  
ATOM    379  N   THR A  25       8.555  -6.256  -6.413  1.00 95.88           N  
ATOM    380  H   THR A  25       7.932  -5.626  -5.927  1.00 95.88           H  
ATOM    381  CA  THR A  25       9.166  -7.353  -5.648  1.00 95.88           C  
ATOM    382  HA  THR A  25       9.170  -8.254  -6.263  1.00 95.88           H  
ATOM    383  C   THR A  25       8.335  -7.638  -4.412  1.00 95.88           C  
ATOM    384  CB  THR A  25      10.617  -7.076  -5.205  1.00 95.88           C  
ATOM    385  HB  THR A  25      10.992  -7.964  -4.698  1.00 95.88           H  
ATOM    386  O   THR A  25       7.982  -6.711  -3.685  1.00 95.88           O  
ATOM    387  CG2 THR A  25      11.575  -6.754  -6.347  1.00 95.88           C  
ATOM    388 HG21 THR A  25      11.615  -7.600  -7.033  1.00 95.88           H  
ATOM    389 HG22 THR A  25      11.237  -5.874  -6.894  1.00 95.88           H  
ATOM    390 HG23 THR A  25      12.574  -6.574  -5.950  1.00 95.88           H  
ATOM    391  OG1 THR A  25      10.678  -6.006  -4.295  1.00 95.88           O  
ATOM    392  HG1 THR A  25       9.995  -5.393  -4.579  1.00 95.88           H  
ATOM    393  N   ASP A  26       8.125  -8.917  -4.105  1.00 96.28           N  
ATOM    394  H   ASP A  26       8.286  -9.625  -4.807  1.00 96.28           H  
ATOM    395  CA  ASP A  26       7.335  -9.319  -2.936  1.00 96.28           C  
ATOM    396  HA  ASP A  26       6.314  -8.955  -3.053  1.00 96.28           H  
ATOM    397  C   ASP A  26       7.900  -8.744  -1.631  1.00 96.28           C  
ATOM    398  CB  ASP A  26       7.305 -10.851  -2.843  1.00 96.28           C  
ATOM    399  HB2 ASP A  26       6.746 -11.136  -1.952  1.00 96.28           H  
ATOM    400  HB3 ASP A  26       8.325 -11.217  -2.731  1.00 96.28           H  
ATOM    401  O   ASP A  26       7.160  -8.353  -0.728  1.00 96.28           O  
ATOM    402  CG  ASP A  26       6.654 -11.524  -4.054  1.00 96.28           C  
ATOM    403  OD1 ASP A  26       5.817 -10.871  -4.713  1.00 96.28           O  
ATOM    404  OD2 ASP A  26       7.052 -12.675  -4.328  1.00 96.28           O  
ATOM    405  N   ARG A  27       9.231  -8.630  -1.533  1.00 96.82           N  
ATOM    406  H   ARG A  27       9.772  -8.940  -2.328  1.00 96.82           H  
ATOM    407  CA  ARG A  27       9.908  -8.059  -0.362  1.00 96.82           C  
ATOM    408  HA  ARG A  27       9.536  -8.563   0.530  1.00 96.82           H  
ATOM    409  C   ARG A  27       9.587  -6.576  -0.168  1.00 96.82           C  
ATOM    410  CB  ARG A  27      11.419  -8.294  -0.476  1.00 96.82           C  
ATOM    411  HB2 ARG A  27      11.599  -9.367  -0.553  1.00 96.82           H  
ATOM    412  HB3 ARG A  27      11.792  -7.814  -1.381  1.00 96.82           H  
ATOM    413  O   ARG A  27       9.316  -6.167   0.959  1.00 96.82           O  
ATOM    414  CG  ARG A  27      12.176  -7.732   0.740  1.00 96.82           C  
ATOM    415  HG2 ARG A  27      12.011  -6.657   0.808  1.00 96.82           H  
ATOM    416  HG3 ARG A  27      11.801  -8.198   1.652  1.00 96.82           H  
ATOM    417  CD  ARG A  27      13.689  -7.951   0.625  1.00 96.82           C  
ATOM    418  HD2 ARG A  27      14.028  -7.528  -0.321  1.00 96.82           H  
ATOM    419  HD3 ARG A  27      14.189  -7.402   1.423  1.00 96.82           H  
ATOM    420  NE  ARG A  27      14.061  -9.379   0.682  1.00 96.82           N  
ATOM    421  HE  ARG A  27      14.230  -9.831  -0.205  1.00 96.82           H  
ATOM    422  NH1 ARG A  27      14.009  -9.643   2.965  1.00 96.82           N  
ATOM    423 HH11 ARG A  27      13.706  -8.684   3.059  1.00 96.82           H  
ATOM    424 HH12 ARG A  27      14.104 -10.235   3.778  1.00 96.82           H  
ATOM    425  NH2 ARG A  27      14.557 -11.370   1.662  1.00 96.82           N  
ATOM    426 HH21 ARG A  27      14.712 -11.780   0.752  1.00 96.82           H  
ATOM    427 HH22 ARG A  27      14.661 -11.944   2.486  1.00 96.82           H  
ATOM    428  CZ  ARG A  27      14.207 -10.120   1.767  1.00 96.82           C  
ATOM    429  N   ASN A  28       9.655  -5.768  -1.224  1.00 96.04           N  
ATOM    430  H   ASN A  28       9.832  -6.153  -2.141  1.00 96.04           H  
ATOM    431  CA  ASN A  28       9.383  -4.338  -1.090  1.00 96.04           C  
ATOM    432  HA  ASN A  28       9.844  -3.973  -0.172  1.00 96.04           H  
ATOM    433  C   ASN A  28       7.886  -4.081  -0.945  1.00 96.04           C  
ATOM    434  CB  ASN A  28       9.984  -3.545  -2.258  1.00 96.04           C  
ATOM    435  HB2 ASN A  28       9.636  -2.515  -2.186  1.00 96.04           H  
ATOM    436  HB3 ASN A  28       9.617  -3.941  -3.205  1.00 96.04           H  
ATOM    437  O   ASN A  28       7.499  -3.280  -0.099  1.00 96.04           O  
ATOM    438  CG  ASN A  28      11.502  -3.510  -2.249  1.00 96.04           C  
ATOM    439  ND2 ASN A  28      12.087  -2.862  -3.228  1.00 96.04           N  
ATOM    440 HD21 ASN A  28      11.530  -2.441  -3.957  1.00 96.04           H  
ATOM    441 HD22 ASN A  28      13.097  -2.852  -3.234  1.00 96.04           H  
ATOM    442  OD1 ASN A  28      12.179  -4.013  -1.362  1.00 96.04           O  
ATOM    443  N   ASP A  29       7.053  -4.796  -1.698  1.00 96.84           N  
ATOM    444  H   ASP A  29       7.424  -5.395  -2.421  1.00 96.84           H  
ATOM    445  CA  ASP A  29       5.602  -4.628  -1.659  1.00 96.84           C  
ATOM    446  HA  ASP A  29       5.362  -3.581  -1.843  1.00 96.84           H  
ATOM    447  C   ASP A  29       5.060  -4.994  -0.272  1.00 96.84           C  
ATOM    448  CB  ASP A  29       4.943  -5.465  -2.771  1.00 96.84           C  
ATOM    449  HB2 ASP A  29       5.223  -6.511  -2.643  1.00 96.84           H  
ATOM    450  HB3 ASP A  29       3.861  -5.393  -2.657  1.00 96.84           H  
ATOM    451  O   ASP A  29       4.314  -4.216   0.319  1.00 96.84           O  
ATOM    452  CG  ASP A  29       5.303  -5.018  -4.200  1.00 96.84           C  
ATOM    453  OD1 ASP A  29       5.988  -3.981  -4.351  1.00 96.84           O  
ATOM    454  OD2 ASP A  29       4.898  -5.728  -5.149  1.00 96.84           O  
ATOM    455  N   SER A  30       5.514  -6.108   0.318  1.00 96.74           N  
ATOM    456  H   SER A  30       6.120  -6.717  -0.213  1.00 96.74           H  
ATOM    457  CA  SER A  30       5.127  -6.501   1.683  1.00 96.74           C  
ATOM    458  HA  SER A  30       4.039  -6.553   1.724  1.00 96.74           H  
ATOM    459  C   SER A  30       5.564  -5.489   2.744  1.00 96.74           C  
ATOM    460  CB  SER A  30       5.665  -7.890   2.040  1.00 96.74           C  
ATOM    461  HB2 SER A  30       5.217  -8.629   1.376  1.00 96.74           H  
ATOM    462  HB3 SER A  30       5.384  -8.130   3.065  1.00 96.74           H  
ATOM    463  O   SER A  30       4.773  -5.139   3.622  1.00 96.74           O  
ATOM    464  OG  SER A  30       7.071  -7.951   1.919  1.00 96.74           O  
ATOM    465  HG  SER A  30       7.236  -8.107   0.987  1.00 96.74           H  
ATOM    466  N   LYS A  31       6.791  -4.958   2.651  1.00 97.40           N  
ATOM    467  H   LYS A  31       7.399  -5.313   1.927  1.00 97.40           H  
ATOM    468  CA  LYS A  31       7.277  -3.907   3.559  1.00 97.40           C  
ATOM    469  HA  LYS A  31       7.163  -4.260   4.584  1.00 97.40           H  
ATOM    470  C   LYS A  31       6.439  -2.632   3.441  1.00 97.40           C  
ATOM    471  CB  LYS A  31       8.762  -3.640   3.275  1.00 97.40           C  
ATOM    472  HB2 LYS A  31       8.874  -3.267   2.257  1.00 97.40           H  
ATOM    473  HB3 LYS A  31       9.310  -4.578   3.359  1.00 97.40           H  
ATOM    474  O   LYS A  31       6.090  -2.031   4.456  1.00 97.40           O  
ATOM    475  CG  LYS A  31       9.354  -2.621   4.260  1.00 97.40           C  
ATOM    476  HG2 LYS A  31       8.819  -1.675   4.179  1.00 97.40           H  
ATOM    477  HG3 LYS A  31       9.249  -3.001   5.277  1.00 97.40           H  
ATOM    478  CD  LYS A  31      10.835  -2.364   3.964  1.00 97.40           C  
ATOM    479  HD2 LYS A  31      11.390  -3.296   4.067  1.00 97.40           H  
ATOM    480  HD3 LYS A  31      10.931  -1.999   2.942  1.00 97.40           H  
ATOM    481  CE  LYS A  31      11.379  -1.317   4.943  1.00 97.40           C  
ATOM    482  HE2 LYS A  31      10.756  -0.425   4.870  1.00 97.40           H  
ATOM    483  HE3 LYS A  31      11.286  -1.705   5.957  1.00 97.40           H  
ATOM    484  NZ  LYS A  31      12.792  -0.974   4.644  1.00 97.40           N  
ATOM    485  HZ1 LYS A  31      13.130  -0.271   5.285  1.00 97.40           H  
ATOM    486  HZ2 LYS A  31      13.381  -1.792   4.716  1.00 97.40           H  
ATOM    487  HZ3 LYS A  31      12.867  -0.606   3.707  1.00 97.40           H  
ATOM    488  N   THR A  32       6.116  -2.228   2.218  1.00 96.78           N  
ATOM    489  H   THR A  32       6.477  -2.744   1.428  1.00 96.78           H  
ATOM    490  CA  THR A  32       5.317  -1.032   1.942  1.00 96.78           C  
ATOM    491  HA  THR A  32       5.744  -0.188   2.485  1.00 96.78           H  
ATOM    492  C   THR A  32       3.876  -1.202   2.426  1.00 96.78           C  
ATOM    493  CB  THR A  32       5.384  -0.699   0.448  1.00 96.78           C  
ATOM    494  HB  THR A  32       5.010  -1.539  -0.137  1.00 96.78           H  
ATOM    495  O   THR A  32       3.361  -0.314   3.103  1.00 96.78           O  
ATOM    496  CG2 THR A  32       4.609   0.559   0.092  1.00 96.78           C  
ATOM    497 HG21 THR A  32       4.797   0.809  -0.952  1.00 96.78           H  
ATOM    498 HG22 THR A  32       4.923   1.389   0.726  1.00 96.78           H  
ATOM    499 HG23 THR A  32       3.544   0.373   0.227  1.00 96.78           H  
ATOM    500  OG1 THR A  32       6.723  -0.444   0.095  1.00 96.78           O  
ATOM    501  HG1 THR A  32       6.870  -0.864  -0.755  1.00 96.78           H  
ATOM    502  N   LEU A  33       3.248  -2.357   2.181  1.00 96.19           N  
ATOM    503  H   LEU A  33       3.714  -3.046   1.608  1.00 96.19           H  
ATOM    504  CA  LEU A  33       1.917  -2.694   2.703  1.00 96.19           C  
ATOM    505  HA  LEU A  33       1.199  -1.950   2.358  1.00 96.19           H  
ATOM    506  C   LEU A  33       1.876  -2.661   4.235  1.00 96.19           C  
ATOM    507  CB  LEU A  33       1.494  -4.089   2.203  1.00 96.19           C  
ATOM    508  HB2 LEU A  33       0.653  -4.436   2.803  1.00 96.19           H  
ATOM    509  HB3 LEU A  33       2.320  -4.781   2.368  1.00 96.19           H  
ATOM    510  O   LEU A  33       0.956  -2.080   4.804  1.00 96.19           O  
ATOM    511  CG  LEU A  33       1.077  -4.147   0.725  1.00 96.19           C  
ATOM    512  HG  LEU A  33       1.860  -3.702   0.111  1.00 96.19           H  
ATOM    513  CD1 LEU A  33       0.911  -5.600   0.282  1.00 96.19           C  
ATOM    514 HD11 LEU A  33       0.096  -6.072   0.832  1.00 96.19           H  
ATOM    515 HD12 LEU A  33       0.694  -5.635  -0.785  1.00 96.19           H  
ATOM    516 HD13 LEU A  33       1.836  -6.147   0.463  1.00 96.19           H  
ATOM    517  CD2 LEU A  33      -0.239  -3.409   0.463  1.00 96.19           C  
ATOM    518 HD21 LEU A  33      -0.124  -2.343   0.664  1.00 96.19           H  
ATOM    519 HD22 LEU A  33      -0.525  -3.536  -0.581  1.00 96.19           H  
ATOM    520 HD23 LEU A  33      -1.026  -3.813   1.099  1.00 96.19           H  
ATOM    521  N   ALA A  34       2.887  -3.217   4.911  1.00 96.28           N  
ATOM    522  H   ALA A  34       3.591  -3.730   4.401  1.00 96.28           H  
ATOM    523  CA  ALA A  34       2.978  -3.161   6.371  1.00 96.28           C  
ATOM    524  HA  ALA A  34       2.070  -3.593   6.793  1.00 96.28           H  
ATOM    525  C   ALA A  34       3.088  -1.716   6.893  1.00 96.28           C  
ATOM    526  CB  ALA A  34       4.175  -4.009   6.815  1.00 96.28           C  
ATOM    527  HB1 ALA A  34       4.053  -5.031   6.456  1.00 96.28           H  
ATOM    528  HB2 ALA A  34       5.100  -3.596   6.415  1.00 96.28           H  
ATOM    529  HB3 ALA A  34       4.226  -4.023   7.904  1.00 96.28           H  
ATOM    530  O   ALA A  34       2.517  -1.379   7.931  1.00 96.28           O  
ATOM    531  N   GLY A  35       3.795  -0.846   6.162  1.00 97.04           N  
ATOM    532  H   GLY A  35       4.248  -1.189   5.327  1.00 97.04           H  
ATOM    533  CA  GLY A  35       3.853   0.587   6.446  1.00 97.04           C  
ATOM    534  HA2 GLY A  35       4.225   0.745   7.458  1.00 97.04           H  
ATOM    535  HA3 GLY A  35       4.532   1.060   5.737  1.00 97.04           H  
ATOM    536  C   GLY A  35       2.487   1.263   6.319  1.00 97.04           C  
ATOM    537  O   GLY A  35       2.065   1.948   7.248  1.00 97.04           O  
ATOM    538  N   TYR A  36       1.779   1.021   5.212  1.00 96.42           N  
ATOM    539  H   TYR A  36       2.194   0.452   4.488  1.00 96.42           H  
ATOM    540  CA  TYR A  36       0.421   1.527   4.996  1.00 96.42           C  
ATOM    541  HA  TYR A  36       0.445   2.617   5.024  1.00 96.42           H  
ATOM    542  C   TYR A  36      -0.541   1.084   6.099  1.00 96.42           C  
ATOM    543  CB  TYR A  36      -0.101   1.073   3.623  1.00 96.42           C  
ATOM    544  HB2 TYR A  36      -1.190   1.100   3.640  1.00 96.42           H  
ATOM    545  HB3 TYR A  36       0.188   0.038   3.438  1.00 96.42           H  
ATOM    546  O   TYR A  36      -1.223   1.928   6.676  1.00 96.42           O  
ATOM    547  CG  TYR A  36       0.342   1.946   2.468  1.00 96.42           C  
ATOM    548  CD1 TYR A  36      -0.092   3.280   2.428  1.00 96.42           C  
ATOM    549  HD1 TYR A  36      -0.715   3.647   3.230  1.00 96.42           H  
ATOM    550  CD2 TYR A  36       1.119   1.436   1.413  1.00 96.42           C  
ATOM    551  HD2 TYR A  36       1.433   0.403   1.427  1.00 96.42           H  
ATOM    552  CE1 TYR A  36       0.249   4.119   1.355  1.00 96.42           C  
ATOM    553  HE1 TYR A  36      -0.111   5.137   1.327  1.00 96.42           H  
ATOM    554  CE2 TYR A  36       1.457   2.267   0.325  1.00 96.42           C  
ATOM    555  HE2 TYR A  36       2.018   1.878  -0.512  1.00 96.42           H  
ATOM    556  OH  TYR A  36       1.336   4.412  -0.754  1.00 96.42           O  
ATOM    557  HH  TYR A  36       0.933   5.274  -0.631  1.00 96.42           H  
ATOM    558  CZ  TYR A  36       1.031   3.612   0.301  1.00 96.42           C  
ATOM    559  N   LEU A  37      -0.551  -0.211   6.431  1.00 94.67           N  
ATOM    560  H   LEU A  37       0.022  -0.850   5.898  1.00 94.67           H  
ATOM    561  CA  LEU A  37      -1.417  -0.762   7.472  1.00 94.67           C  
ATOM    562  HA  LEU A  37      -2.450  -0.538   7.206  1.00 94.67           H  
ATOM    563  C   LEU A  37      -1.143  -0.113   8.832  1.00 94.67           C  
ATOM    564  CB  LEU A  37      -1.228  -2.290   7.523  1.00 94.67           C  
ATOM    565  HB2 LEU A  37      -1.424  -2.701   6.533  1.00 94.67           H  
ATOM    566  HB3 LEU A  37      -0.189  -2.503   7.776  1.00 94.67           H  
ATOM    567  O   LEU A  37      -2.077   0.285   9.514  1.00 94.67           O  
ATOM    568  CG  LEU A  37      -2.139  -3.001   8.544  1.00 94.67           C  
ATOM    569  HG  LEU A  37      -1.971  -2.588   9.538  1.00 94.67           H  
ATOM    570  CD1 LEU A  37      -3.619  -2.869   8.185  1.00 94.67           C  
ATOM    571 HD11 LEU A  37      -3.924  -1.823   8.208  1.00 94.67           H  
ATOM    572 HD12 LEU A  37      -4.224  -3.400   8.920  1.00 94.67           H  
ATOM    573 HD13 LEU A  37      -3.816  -3.282   7.196  1.00 94.67           H  
ATOM    574  CD2 LEU A  37      -1.792  -4.490   8.582  1.00 94.67           C  
ATOM    575 HD21 LEU A  37      -2.423  -4.986   9.319  1.00 94.67           H  
ATOM    576 HD22 LEU A  37      -0.749  -4.619   8.873  1.00 94.67           H  
ATOM    577 HD23 LEU A  37      -1.962  -4.942   7.605  1.00 94.67           H  
ATOM    578  N   ARG A  38       0.131   0.061   9.202  1.00 96.51           N  
ATOM    579  H   ARG A  38       0.853  -0.292   8.591  1.00 96.51           H  
ATOM    580  CA  ARG A  38       0.510   0.677  10.482  1.00 96.51           C  
ATOM    581  HA  ARG A  38      -0.050   0.182  11.275  1.00 96.51           H  
ATOM    582  C   ARG A  38       0.123   2.150  10.581  1.00 96.51           C  
ATOM    583  CB  ARG A  38       2.006   0.444  10.708  1.00 96.51           C  
ATOM    584  HB2 ARG A  38       2.567   0.797   9.842  1.00 96.51           H  
ATOM    585  HB3 ARG A  38       2.155  -0.632  10.794  1.00 96.51           H  
ATOM    586  O   ARG A  38      -0.260   2.592  11.657  1.00 96.51           O  
ATOM    587  CG  ARG A  38       2.551   1.140  11.966  1.00 96.51           C  
ATOM    588  HG2 ARG A  38       2.813   2.168  11.716  1.00 96.51           H  
ATOM    589  HG3 ARG A  38       1.798   1.144  12.754  1.00 96.51           H  
ATOM    590  CD  ARG A  38       3.780   0.376  12.475  1.00 96.51           C  
ATOM    591  HD2 ARG A  38       3.433  -0.434  13.116  1.00 96.51           H  
ATOM    592  HD3 ARG A  38       4.289  -0.090  11.630  1.00 96.51           H  
ATOM    593  NE  ARG A  38       4.718   1.234  13.229  1.00 96.51           N  
ATOM    594  HE  ARG A  38       4.496   1.378  14.203  1.00 96.51           H  
ATOM    595  NH1 ARG A  38       6.235   1.560  11.533  1.00 96.51           N  
ATOM    596 HH11 ARG A  38       5.613   1.064  10.912  1.00 96.51           H  
ATOM    597 HH12 ARG A  38       7.066   2.007  11.174  1.00 96.51           H  
ATOM    598  NH2 ARG A  38       6.626   2.451  13.536  1.00 96.51           N  
ATOM    599 HH21 ARG A  38       6.413   2.557  14.517  1.00 96.51           H  
ATOM    600 HH22 ARG A  38       7.472   2.856  13.160  1.00 96.51           H  
ATOM    601  CZ  ARG A  38       5.848   1.743  12.765  1.00 96.51           C  
ATOM    602  N   LEU A  39       0.251   2.916   9.499  1.00 96.55           N  
ATOM    603  H   LEU A  39       0.578   2.496   8.641  1.00 96.55           H  
ATOM    604  CA  LEU A  39      -0.168   4.321   9.497  1.00 96.55           C  
ATOM    605  HA  LEU A  39       0.200   4.816  10.396  1.00 96.55           H  
ATOM    606  C   LEU A  39      -1.693   4.452   9.527  1.00 96.55           C  
ATOM    607  CB  LEU A  39       0.401   5.035   8.265  1.00 96.55           C  
ATOM    608  HB2 LEU A  39      -0.040   6.031   8.232  1.00 96.55           H  
ATOM    609  HB3 LEU A  39       0.091   4.491   7.372  1.00 96.55           H  
ATOM    610  O   LEU A  39      -2.216   5.333  10.203  1.00 96.55           O  
ATOM    611  CG  LEU A  39       1.926   5.209   8.251  1.00 96.55           C  
ATOM    612  HG  LEU A  39       2.418   4.247   8.395  1.00 96.55           H  
ATOM    613  CD1 LEU A  39       2.353   5.774   6.895  1.00 96.55           C  
ATOM    614 HD11 LEU A  39       1.875   6.740   6.731  1.00 96.55           H  
ATOM    615 HD12 LEU A  39       2.057   5.085   6.104  1.00 96.55           H  
ATOM    616 HD13 LEU A  39       3.435   5.899   6.870  1.00 96.55           H  
ATOM    617  CD2 LEU A  39       2.406   6.165   9.340  1.00 96.55           C  
ATOM    618 HD21 LEU A  39       3.478   6.343   9.248  1.00 96.55           H  
ATOM    619 HD22 LEU A  39       2.208   5.746  10.326  1.00 96.55           H  
ATOM    620 HD23 LEU A  39       1.884   7.119   9.268  1.00 96.55           H  
ATOM    621  N   TRP A  40      -2.401   3.568   8.824  1.00 95.03           N  
ATOM    622  H   TRP A  40      -1.918   2.879   8.265  1.00 95.03           H  
ATOM    623  CA  TRP A  40      -3.859   3.515   8.859  1.00 95.03           C  
ATOM    624  HA  TRP A  40      -4.260   4.504   8.639  1.00 95.03           H  
ATOM    625  C   TRP A  40      -4.390   3.139  10.249  1.00 95.03           C  
ATOM    626  CB  TRP A  40      -4.348   2.553   7.779  1.00 95.03           C  
ATOM    627  HB2 TRP A  40      -4.114   2.971   6.800  1.00 95.03           H  
ATOM    628  HB3 TRP A  40      -3.820   1.604   7.874  1.00 95.03           H  
ATOM    629  O   TRP A  40      -5.223   3.861  10.785  1.00 95.03           O  
ATOM    630  CG  TRP A  40      -5.810   2.276   7.853  1.00 95.03           C  
ATOM    631  CD1 TRP A  40      -6.791   3.092   7.411  1.00 95.03           C  
ATOM    632  HD1 TRP A  40      -6.626   4.053   6.947  1.00 95.03           H  
ATOM    633  CD2 TRP A  40      -6.477   1.143   8.484  1.00 95.03           C  
ATOM    634  CE2 TRP A  40      -7.886   1.319   8.342  1.00 95.03           C  
ATOM    635  CE3 TRP A  40      -6.031  -0.021   9.147  1.00 95.03           C  
ATOM    636  HE3 TRP A  40      -4.975  -0.163   9.319  1.00 95.03           H  
ATOM    637  NE1 TRP A  40      -8.020   2.524   7.683  1.00 95.03           N  
ATOM    638  HE1 TRP A  40      -8.901   2.970   7.471  1.00 95.03           H  
ATOM    639  CH2 TRP A  40      -8.333  -0.764   9.479  1.00 95.03           C  
ATOM    640  HH2 TRP A  40      -9.025  -1.475   9.905  1.00 95.03           H  
ATOM    641  CZ2 TRP A  40      -8.810   0.383   8.823  1.00 95.03           C  
ATOM    642  HZ2 TRP A  40      -9.871   0.553   8.721  1.00 95.03           H  
ATOM    643  CZ3 TRP A  40      -6.951  -0.968   9.633  1.00 95.03           C  
ATOM    644  HZ3 TRP A  40      -6.601  -1.839  10.169  1.00 95.03           H  
ATOM    645  N   ASP A  41      -3.845   2.090  10.869  1.00 93.50           N  
ATOM    646  H   ASP A  41      -3.195   1.514  10.353  1.00 93.50           H  
ATOM    647  CA  ASP A  41      -4.209   1.629  12.220  1.00 93.50           C  
ATOM    648  HA  ASP A  41      -5.261   1.343  12.244  1.00 93.50           H  
ATOM    649  C   ASP A  41      -3.991   2.723  13.284  1.00 93.50           C  
ATOM    650  CB  ASP A  41      -3.355   0.388  12.514  1.00 93.50           C  
ATOM    651  HB2 ASP A  41      -3.581  -0.380  11.775  1.00 93.50           H  
ATOM    652  HB3 ASP A  41      -2.301   0.648  12.412  1.00 93.50           H  
ATOM    653  O   ASP A  41      -4.811   2.957  14.171  1.00 93.50           O  
ATOM    654  CG  ASP A  41      -3.599  -0.189  13.907  1.00 93.50           C  
ATOM    655  OD1 ASP A  41      -4.722  -0.679  14.134  1.00 93.50           O  
ATOM    656  OD2 ASP A  41      -2.631  -0.165  14.705  1.00 93.50           O  
ATOM    657  N   LYS A  42      -2.915   3.500  13.129  1.00 96.77           N  
ATOM    658  H   LYS A  42      -2.272   3.257  12.389  1.00 96.77           H  
ATOM    659  CA  LYS A  42      -2.625   4.666  13.973  1.00 96.77           C  
ATOM    660  HA  LYS A  42      -2.862   4.412  15.006  1.00 96.77           H  
ATOM    661  C   LYS A  42      -3.457   5.908  13.662  1.00 96.77           C  
ATOM    662  CB  LYS A  42      -1.142   4.994  13.868  1.00 96.77           C  
ATOM    663  HB2 LYS A  42      -0.962   5.969  14.322  1.00 96.77           H  
ATOM    664  HB3 LYS A  42      -0.846   5.045  12.820  1.00 96.77           H  
ATOM    665  O   LYS A  42      -3.272   6.923  14.326  1.00 96.77           O  
ATOM    666  CG  LYS A  42      -0.304   3.961  14.619  1.00 96.77           C  
ATOM    667  HG2 LYS A  42      -0.433   2.960  14.208  1.00 96.77           H  
ATOM    668  HG3 LYS A  42      -0.596   3.963  15.669  1.00 96.77           H  
ATOM    669  CD  LYS A  42       1.143   4.409  14.483  1.00 96.77           C  
ATOM    670  HD2 LYS A  42       1.494   4.233  13.466  1.00 96.77           H  
ATOM    671  HD3 LYS A  42       1.184   5.481  14.674  1.00 96.77           H  
ATOM    672  CE  LYS A  42       2.022   3.689  15.493  1.00 96.77           C  
ATOM    673  HE2 LYS A  42       1.421   3.476  16.378  1.00 96.77           H  
ATOM    674  HE3 LYS A  42       2.364   2.746  15.067  1.00 96.77           H  
ATOM    675  NZ  LYS A  42       3.129   4.604  15.840  1.00 96.77           N  
ATOM    676  HZ1 LYS A  42       3.623   4.896  15.008  1.00 96.77           H  
ATOM    677  HZ2 LYS A  42       2.713   5.459  16.182  1.00 96.77           H  
ATOM    678  HZ3 LYS A  42       3.732   4.235  16.561  1.00 96.77           H  
ATOM    679  N   HIS A  43      -4.348   5.850  12.675  1.00 94.29           N  
ATOM    680  H   HIS A  43      -4.504   4.961  12.222  1.00 94.29           H  
ATOM    681  CA  HIS A  43      -5.119   6.994  12.186  1.00 94.29           C  
ATOM    682  HA  HIS A  43      -5.677   6.639  11.320  1.00 94.29           H  
ATOM    683  C   HIS A  43      -4.236   8.154  11.674  1.00 94.29           C  
ATOM    684  CB  HIS A  43      -6.154   7.429  13.239  1.00 94.29           C  
ATOM    685  HB2 HIS A  43      -5.645   7.873  14.094  1.00 94.29           H  
ATOM    686  HB3 HIS A  43      -6.785   8.203  12.804  1.00 94.29           H  
ATOM    687  O   HIS A  43      -4.674   9.299  11.598  1.00 94.29           O  
ATOM    688  CG  HIS A  43      -7.047   6.317  13.736  1.00 94.29           C  
ATOM    689  CD2 HIS A  43      -8.355   6.121  13.392  1.00 94.29           C  
ATOM    690  HD2 HIS A  43      -8.930   6.735  12.714  1.00 94.29           H  
ATOM    691  ND1 HIS A  43      -6.710   5.308  14.614  1.00 94.29           N  
ATOM    692  HD1 HIS A  43      -5.776   5.022  14.871  1.00 94.29           H  
ATOM    693  CE1 HIS A  43      -7.787   4.527  14.782  1.00 94.29           C  
ATOM    694  HE1 HIS A  43      -7.794   3.600  15.338  1.00 94.29           H  
ATOM    695  NE2 HIS A  43      -8.825   4.996  14.072  1.00 94.29           N  
ATOM    696  N   GLU A  44      -2.989   7.860  11.296  1.00 96.90           N  
ATOM    697  H   GLU A  44      -2.707   6.891  11.340  1.00 96.90           H  
ATOM    698  CA  GLU A  44      -2.028   8.816  10.729  1.00 96.90           C  
ATOM    699  HA  GLU A  44      -2.225   9.811  11.127  1.00 96.90           H  
ATOM    700  C   GLU A  44      -2.155   8.909   9.199  1.00 96.90           C  
ATOM    701  CB  GLU A  44      -0.596   8.406  11.127  1.00 96.90           C  
ATOM    702  HB2 GLU A  44       0.113   9.009  10.558  1.00 96.90           H  
ATOM    703  HB3 GLU A  44      -0.445   7.362  10.855  1.00 96.90           H  
ATOM    704  O   GLU A  44      -1.663   9.856   8.585  1.00 96.90           O  
ATOM    705  CG  GLU A  44      -0.287   8.597  12.626  1.00 96.90           C  
ATOM    706  HG2 GLU A  44      -0.332   9.662  12.855  1.00 96.90           H  
ATOM    707  HG3 GLU A  44      -1.058   8.097  13.212  1.00 96.90           H  
ATOM    708  CD  GLU A  44       1.090   8.042  13.058  1.00 96.90           C  
ATOM    709  OE1 GLU A  44       1.398   8.053  14.275  1.00 96.90           O  
ATOM    710  OE2 GLU A  44       1.854   7.531  12.206  1.00 96.90           O  
ATOM    711  N   LEU A  45      -2.819   7.935   8.566  1.00 93.98           N  
ATOM    712  H   LEU A  45      -3.168   7.170   9.126  1.00 93.98           H  
ATOM    713  CA  LEU A  45      -3.051   7.904   7.128  1.00 93.98           C  
ATOM    714  HA  LEU A  45      -2.916   8.912   6.737  1.00 93.98           H  
ATOM    715  C   LEU A  45      -4.476   7.456   6.806  1.00 93.98           C  
ATOM    716  CB  LEU A  45      -1.995   6.994   6.490  1.00 93.98           C  
ATOM    717  HB2 LEU A  45      -2.109   5.994   6.907  1.00 93.98           H  
ATOM    718  HB3 LEU A  45      -1.011   7.378   6.758  1.00 93.98           H  
ATOM    719  O   LEU A  45      -4.894   6.350   7.141  1.00 93.98           O  
ATOM    720  CG  LEU A  45      -2.071   6.900   4.962  1.00 93.98           C  
ATOM    721  HG  LEU A  45      -3.048   6.521   4.662  1.00 93.98           H  
ATOM    722  CD1 LEU A  45      -1.830   8.235   4.260  1.00 93.98           C  
ATOM    723 HD11 LEU A  45      -0.886   8.670   4.590  1.00 93.98           H  
ATOM    724 HD12 LEU A  45      -1.808   8.086   3.181  1.00 93.98           H  
ATOM    725 HD13 LEU A  45      -2.641   8.927   4.488  1.00 93.98           H  
ATOM    726  CD2 LEU A  45      -0.993   5.938   4.484  1.00 93.98           C  
ATOM    727 HD21 LEU A  45      -1.066   5.000   5.034  1.00 93.98           H  
ATOM    728 HD22 LEU A  45      -1.130   5.774   3.415  1.00 93.98           H  
ATOM    729 HD23 LEU A  45      -0.006   6.364   4.663  1.00 93.98           H  
ATOM    730  N   ASN A  46      -5.207   8.307   6.089  1.00 90.75           N  
ATOM    731  H   ASN A  46      -4.809   9.200   5.837  1.00 90.75           H  
ATOM    732  CA  ASN A  46      -6.543   7.977   5.616  1.00 90.75           C  
ATOM    733  HA  ASN A  46      -7.033   7.357   6.366  1.00 90.75           H  
ATOM    734  C   ASN A  46      -6.459   7.170   4.312  1.00 90.75           C  
ATOM    735  CB  ASN A  46      -7.366   9.266   5.478  1.00 90.75           C  
ATOM    736  HB2 ASN A  46      -7.304   9.834   6.406  1.00 90.75           H  
ATOM    737  HB3 ASN A  46      -6.965   9.872   4.665  1.00 90.75           H  
ATOM    738  O   ASN A  46      -6.061   7.690   3.269  1.00 90.75           O  
ATOM    739  CG  ASN A  46      -8.831   8.979   5.205  1.00 90.75           C  
ATOM    740  ND2 ASN A  46      -9.615   9.998   4.947  1.00 90.75           N  
ATOM    741 HD21 ASN A  46     -10.592   9.776   4.816  1.00 90.75           H  
ATOM    742 HD22 ASN A  46      -9.257  10.942   4.967  1.00 90.75           H  
ATOM    743  OD1 ASN A  46      -9.298   7.855   5.223  1.00 90.75           O  
ATOM    744  N   ILE A  47      -6.840   5.898   4.380  1.00 89.49           N  
ATOM    745  H   ILE A  47      -7.201   5.563   5.262  1.00 89.49           H  
ATOM    746  CA  ILE A  47      -6.920   4.984   3.242  1.00 89.49           C  
ATOM    747  HA  ILE A  47      -6.737   5.532   2.318  1.00 89.49           H  
ATOM    748  C   ILE A  47      -8.339   4.430   3.223  1.00 89.49           C  
ATOM    749  CB  ILE A  47      -5.885   3.839   3.353  1.00 89.49           C  
ATOM    750  HB  ILE A  47      -6.177   3.212   4.196  1.00 89.49           H  
ATOM    751  O   ILE A  47      -8.847   3.990   4.253  1.00 89.49           O  
ATOM    752  CG1 ILE A  47      -4.466   4.361   3.652  1.00 89.49           C  
ATOM    753 HG12 ILE A  47      -4.492   4.869   4.616  1.00 89.49           H  
ATOM    754 HG13 ILE A  47      -4.149   5.066   2.884  1.00 89.49           H  
ATOM    755  CG2 ILE A  47      -5.886   2.963   2.084  1.00 89.49           C  
ATOM    756 HG21 ILE A  47      -5.293   2.066   2.258  1.00 89.49           H  
ATOM    757 HG22 ILE A  47      -5.451   3.517   1.252  1.00 89.49           H  
ATOM    758 HG23 ILE A  47      -6.894   2.629   1.838  1.00 89.49           H  
ATOM    759  CD1 ILE A  47      -3.433   3.238   3.779  1.00 89.49           C  
ATOM    760 HD11 ILE A  47      -2.581   3.591   4.359  1.00 89.49           H  
ATOM    761 HD12 ILE A  47      -3.103   2.911   2.793  1.00 89.49           H  
ATOM    762 HD13 ILE A  47      -3.864   2.394   4.317  1.00 89.49           H  
ATOM    763  N   SER A  48      -8.972   4.408   2.048  1.00 86.34           N  
ATOM    764  H   SER A  48      -8.524   4.830   1.248  1.00 86.34           H  
ATOM    765  CA  SER A  48     -10.219   3.660   1.876  1.00 86.34           C  
ATOM    766  HA  SER A  48     -10.912   3.955   2.663  1.00 86.34           H  
ATOM    767  C   SER A  48      -9.923   2.167   2.017  1.00 86.34           C  
ATOM    768  CB  SER A  48     -10.870   3.983   0.531  1.00 86.34           C  
ATOM    769  HB2 SER A  48     -10.218   3.658  -0.280  1.00 86.34           H  
ATOM    770  HB3 SER A  48     -11.023   5.059   0.453  1.00 86.34           H  
ATOM    771  O   SER A  48      -9.329   1.563   1.115  1.00 86.34           O  
ATOM    772  OG  SER A  48     -12.114   3.329   0.404  1.00 86.34           O  
ATOM    773  HG  SER A  48     -12.717   3.638   1.085  1.00 86.34           H  
ATOM    774  N   ILE A  49     -10.290   1.620   3.178  1.00 85.25           N  
ATOM    775  H   ILE A  49     -10.692   2.222   3.883  1.00 85.25           H  
ATOM    776  CA  ILE A  49     -10.147   0.213   3.533  1.00 85.25           C  
ATOM    777  HA  ILE A  49      -9.722  -0.301   2.671  1.00 85.25           H  
ATOM    778  C   ILE A  49     -11.528  -0.388   3.789  1.00 85.25           C  
ATOM    779  CB  ILE A  49      -9.167   0.021   4.718  1.00 85.25           C  
ATOM    780  HB  ILE A  49      -9.476   0.660   5.546  1.00 85.25           H  
ATOM    781  O   ILE A  49     -12.351   0.206   4.483  1.00 85.25           O  
ATOM    782  CG1 ILE A  49      -7.755   0.457   4.258  1.00 85.25           C  
ATOM    783 HG12 ILE A  49      -7.749   1.546   4.196  1.00 85.25           H  
ATOM    784 HG13 ILE A  49      -7.564   0.067   3.258  1.00 85.25           H  
ATOM    785  CG2 ILE A  49      -9.192  -1.432   5.217  1.00 85.25           C  
ATOM    786 HG21 ILE A  49      -8.936  -2.106   4.400  1.00 85.25           H  
ATOM    787 HG22 ILE A  49      -8.496  -1.558   6.047  1.00 85.25           H  
ATOM    788 HG23 ILE A  49     -10.179  -1.687   5.604  1.00 85.25           H  
ATOM    789  CD1 ILE A  49      -6.587   0.034   5.151  1.00 85.25           C  
ATOM    790 HD11 ILE A  49      -5.703   0.622   4.905  1.00 85.25           H  
ATOM    791 HD12 ILE A  49      -6.365  -1.021   4.993  1.00 85.25           H  
ATOM    792 HD13 ILE A  49      -6.852   0.182   6.198  1.00 85.25           H  
ATOM    793  N   SER A  50     -11.772  -1.576   3.242  1.00 82.45           N  
ATOM    794  H   SER A  50     -11.056  -1.991   2.662  1.00 82.45           H  
ATOM    795  CA  SER A  50     -12.902  -2.429   3.595  1.00 82.45           C  
ATOM    796  HA  SER A  50     -13.554  -1.882   4.276  1.00 82.45           H  
ATOM    797  C   SER A  50     -12.416  -3.670   4.340  1.00 82.45           C  
ATOM    798  CB  SER A  50     -13.753  -2.777   2.368  1.00 82.45           C  
ATOM    799  HB2 SER A  50     -14.240  -1.868   2.015  1.00 82.45           H  
ATOM    800  HB3 SER A  50     -14.525  -3.488   2.662  1.00 82.45           H  
ATOM    801  O   SER A  50     -11.419  -4.295   3.970  1.00 82.45           O  
ATOM    802  OG  SER A  50     -12.992  -3.323   1.307  1.00 82.45           O  
ATOM    803  HG  SER A  50     -13.596  -3.578   0.605  1.00 82.45           H  
ATOM    804  N   PHE A  51     -13.123  -4.022   5.412  1.00 79.59           N  
ATOM    805  H   PHE A  51     -13.922  -3.468   5.685  1.00 79.59           H  
ATOM    806  CA  PHE A  51     -12.906  -5.284   6.110  1.00 79.59           C  
ATOM    807  HA  PHE A  51     -11.838  -5.432   6.273  1.00 79.59           H  
ATOM    808  C   PHE A  51     -13.430  -6.427   5.245  1.00 79.59           C  
ATOM    809  CB  PHE A  51     -13.598  -5.251   7.475  1.00 79.59           C  
ATOM    810  HB2 PHE A  51     -13.177  -4.435   8.062  1.00 79.59           H  
ATOM    811  HB3 PHE A  51     -14.659  -5.042   7.333  1.00 79.59           H  
ATOM    812  O   PHE A  51     -14.570  -6.385   4.773  1.00 79.59           O  
ATOM    813  CG  PHE A  51     -13.448  -6.536   8.267  1.00 79.59           C  
ATOM    814  CD1 PHE A  51     -14.530  -7.432   8.387  1.00 79.59           C  
ATOM    815  HD1 PHE A  51     -15.468  -7.214   7.900  1.00 79.59           H  
ATOM    816  CD2 PHE A  51     -12.236  -6.821   8.923  1.00 79.59           C  
ATOM    817  HD2 PHE A  51     -11.407  -6.129   8.883  1.00 79.59           H  
ATOM    818  CE1 PHE A  51     -14.399  -8.596   9.169  1.00 79.59           C  
ATOM    819  HE1 PHE A  51     -15.232  -9.267   9.319  1.00 79.59           H  
ATOM    820  CE2 PHE A  51     -12.121  -7.986   9.699  1.00 79.59           C  
ATOM    821  HE2 PHE A  51     -11.232  -8.171  10.283  1.00 79.59           H  
ATOM    822  CZ  PHE A  51     -13.191  -8.878   9.815  1.00 79.59           C  
ATOM    823  HZ  PHE A  51     -13.096  -9.752  10.443  1.00 79.59           H  
ATOM    824  N   VAL A  52     -12.605  -7.449   5.036  1.00 72.80           N  
ATOM    825  H   VAL A  52     -11.699  -7.447   5.484  1.00 72.80           H  
ATOM    826  CA  VAL A  52     -13.045  -8.690   4.408  1.00 72.80           C  
ATOM    827  HA  VAL A  52     -14.009  -8.536   3.922  1.00 72.80           H  
ATOM    828  C   VAL A  52     -13.240  -9.713   5.497  1.00 72.80           C  
ATOM    829  CB  VAL A  52     -12.079  -9.177   3.328  1.00 72.80           C  
ATOM    830  HB  VAL A  52     -11.070  -9.271   3.730  1.00 72.80           H  
ATOM    831  O   VAL A  52     -12.282 -10.202   6.093  1.00 72.80           O  
ATOM    832  CG1 VAL A  52     -12.506 -10.515   2.708  1.00 72.80           C  
ATOM    833 HG11 VAL A  52     -11.854 -10.771   1.873  1.00 72.80           H  
ATOM    834 HG12 VAL A  52     -12.411 -11.304   3.453  1.00 72.80           H  
ATOM    835 HG13 VAL A  52     -13.541 -10.467   2.370  1.00 72.80           H  
ATOM    836  CG2 VAL A  52     -12.079  -8.163   2.197  1.00 72.80           C  
ATOM    837 HG21 VAL A  52     -11.468  -8.572   1.392  1.00 72.80           H  
ATOM    838 HG22 VAL A  52     -11.663  -7.218   2.548  1.00 72.80           H  
ATOM    839 HG23 VAL A  52     -13.094  -7.997   1.837  1.00 72.80           H  
ATOM    840  N   VAL A  53     -14.506 -10.049   5.720  1.00 66.45           N  
ATOM    841  H   VAL A  53     -15.235  -9.581   5.201  1.00 66.45           H  
ATOM    842  CA  VAL A  53     -14.856 -11.210   6.522  1.00 66.45           C  
ATOM    843  HA  VAL A  53     -14.322 -11.129   7.469  1.00 66.45           H  
ATOM    844  C   VAL A  53     -14.370 -12.460   5.789  1.00 66.45           C  
ATOM    845  CB  VAL A  53     -16.366 -11.300   6.803  1.00 66.45           C  
ATOM    846  HB  VAL A  53     -16.849 -11.805   5.966  1.00 66.45           H  
ATOM    847  O   VAL A  53     -14.406 -12.517   4.557  1.00 66.45           O  
ATOM    848  CG1 VAL A  53     -16.577 -12.121   8.077  1.00 66.45           C  
ATOM    849 HG11 VAL A  53     -17.637 -12.140   8.330  1.00 66.45           H  
ATOM    850 HG12 VAL A  53     -16.042 -11.662   8.909  1.00 66.45           H  
ATOM    851 HG13 VAL A  53     -16.210 -13.138   7.939  1.00 66.45           H  
ATOM    852  CG2 VAL A  53     -17.085  -9.955   6.993  1.00 66.45           C  
ATOM    853 HG21 VAL A  53     -18.145 -10.137   7.169  1.00 66.45           H  
ATOM    854 HG22 VAL A  53     -16.685  -9.402   7.843  1.00 66.45           H  
ATOM    855 HG23 VAL A  53     -17.003  -9.346   6.093  1.00 66.45           H  
ATOM    856  N   ASP A  54     -13.910 -13.450   6.549  1.00 64.32           N  
ATOM    857  H   ASP A  54     -13.878 -13.323   7.551  1.00 64.32           H  
ATOM    858  CA  ASP A  54     -13.460 -14.727   6.003  1.00 64.32           C  
ATOM    859  HA  ASP A  54     -12.549 -14.529   5.438  1.00 64.32           H  
ATOM    860  C   ASP A  54     -14.496 -15.333   5.040  1.00 64.32           C  
ATOM    861  CB  ASP A  54     -13.118 -15.682   7.150  1.00 64.32           C  
ATOM    862  HB2 ASP A  54     -13.999 -16.260   7.430  1.00 64.32           H  
ATOM    863  HB3 ASP A  54     -12.805 -15.103   8.018  1.00 64.32           H  
ATOM    864  O   ASP A  54     -15.702 -15.103   5.178  1.00 64.32           O  
ATOM    865  CG  ASP A  54     -11.978 -16.626   6.778  1.00 64.32           C  
ATOM    866  OD1 ASP A  54     -11.880 -17.064   5.611  1.00 64.32           O  
ATOM    867  OD2 ASP A  54     -11.173 -16.929   7.689  1.00 64.32           O  
ATOM    868  N   GLY A  55     -14.002 -16.082   4.049  1.00 62.94           N  
ATOM    869  H   GLY A  55     -13.041 -16.375   4.160  1.00 62.94           H  
ATOM    870  CA  GLY A  55     -14.706 -16.443   2.815  1.00 62.94           C  
ATOM    871  HA2 GLY A  55     -14.885 -15.535   2.240  1.00 62.94           H  
ATOM    872  HA3 GLY A  55     -14.067 -17.107   2.232  1.00 62.94           H  
ATOM    873  C   GLY A  55     -16.050 -17.147   2.999  1.00 62.94           C  
ATOM    874  O   GLY A  55     -16.852 -17.132   2.070  1.00 62.94           O  
ATOM    875  N   ASP A  56     -16.330 -17.681   4.189  1.00 61.85           N  
ATOM    876  H   ASP A  56     -15.632 -17.624   4.916  1.00 61.85           H  
ATOM    877  CA  ASP A  56     -17.633 -18.255   4.539  1.00 61.85           C  
ATOM    878  HA  ASP A  56     -17.867 -19.053   3.834  1.00 61.85           H  
ATOM    879  C   ASP A  56     -18.782 -17.232   4.439  1.00 61.85           C  
ATOM    880  CB  ASP A  56     -17.564 -18.866   5.951  1.00 61.85           C  
ATOM    881  HB2 ASP A  56     -18.575 -19.119   6.271  1.00 61.85           H  
ATOM    882  HB3 ASP A  56     -17.173 -18.120   6.643  1.00 61.85           H  
ATOM    883  O   ASP A  56     -19.921 -17.620   4.199  1.00 61.85           O  
ATOM    884  CG  ASP A  56     -16.713 -20.145   6.038  1.00 61.85           C  
ATOM    885  OD1 ASP A  56     -16.445 -20.778   4.990  1.00 61.85           O  
ATOM    886  OD2 ASP A  56     -16.292 -20.488   7.166  1.00 61.85           O  
ATOM    887  N   ASN A  57     -18.499 -15.928   4.548  1.00 59.00           N  
ATOM    888  H   ASN A  57     -17.540 -15.671   4.733  1.00 59.00           H  
ATOM    889  CA  ASN A  57     -19.507 -14.864   4.430  1.00 59.00           C  
ATOM    890  HA  ASN A  57     -20.495 -15.301   4.573  1.00 59.00           H  
ATOM    891  C   ASN A  57     -19.556 -14.200   3.044  1.00 59.00           C  
ATOM    892  CB  ASN A  57     -19.289 -13.850   5.559  1.00 59.00           C  
ATOM    893  HB2 ASN A  57     -19.982 -13.016   5.446  1.00 59.00           H  
ATOM    894  HB3 ASN A  57     -18.269 -13.471   5.503  1.00 59.00           H  
ATOM    895  O   ASN A  57     -20.182 -13.154   2.881  1.00 59.00           O  
ATOM    896  CG  ASN A  57     -19.547 -14.474   6.912  1.00 59.00           C  
ATOM    897  ND2 ASN A  57     -18.574 -14.494   7.785  1.00 59.00           N  
ATOM    898 HD21 ASN A  57     -17.648 -14.202   7.508  1.00 59.00           H  
ATOM    899 HD22 ASN A  57     -18.776 -14.986   8.644  1.00 59.00           H  
ATOM    900  OD1 ASN A  57     -20.617 -14.963   7.216  1.00 59.00           O  
ATOM    901  N   ARG A  58     -18.873 -14.767   2.043  1.00 62.86           N  
ATOM    902  H   ARG A  58     -18.418 -15.649   2.226  1.00 62.86           H  
ATOM    903  CA  ARG A  58     -18.852 -14.247   0.671  1.00 62.86           C  
ATOM    904  HA  ARG A  58     -19.201 -13.214   0.685  1.00 62.86           H  
ATOM    905  C   ARG A  58     -19.870 -15.013  -0.184  1.00 62.86           C  
ATOM    906  CB  ARG A  58     -17.397 -14.265   0.167  1.00 62.86           C  
ATOM    907  HB2 ARG A  58     -17.134 -15.261  -0.190  1.00 62.86           H  
ATOM    908  HB3 ARG A  58     -16.743 -14.034   1.008  1.00 62.86           H  
ATOM    909  O   ARG A  58     -19.471 -15.750  -1.083  1.00 62.86           O  
ATOM    910  CG  ARG A  58     -17.132 -13.219  -0.924  1.00 62.86           C  
ATOM    911  HG2 ARG A  58     -17.732 -13.442  -1.806  1.00 62.86           H  
ATOM    912  HG3 ARG A  58     -17.405 -12.235  -0.542  1.00 62.86           H  
ATOM    913  CD  ARG A  58     -15.641 -13.229  -1.286  1.00 62.86           C  
ATOM    914  HD2 ARG A  58     -15.063 -13.225  -0.362  1.00 62.86           H  
ATOM    915  HD3 ARG A  58     -15.427 -14.150  -1.829  1.00 62.86           H  
ATOM    916  NE  ARG A  58     -15.258 -12.054  -2.095  1.00 62.86           N  
ATOM    917  HE  ARG A  58     -16.005 -11.410  -2.314  1.00 62.86           H  
ATOM    918  NH1 ARG A  58     -13.031 -12.563  -2.298  1.00 62.86           N  
ATOM    919 HH11 ARG A  58     -12.097 -12.325  -2.600  1.00 62.86           H  
ATOM    920 HH12 ARG A  58     -13.208 -13.409  -1.775  1.00 62.86           H  
ATOM    921  NH2 ARG A  58     -13.812 -10.662  -3.172  1.00 62.86           N  
ATOM    922 HH21 ARG A  58     -14.576 -10.023  -3.340  1.00 62.86           H  
ATOM    923 HH22 ARG A  58     -12.881 -10.443  -3.496  1.00 62.86           H  
ATOM    924  CZ  ARG A  58     -14.041 -11.766  -2.517  1.00 62.86           C  
ATOM    925  N   SER A  59     -21.157 -14.898   0.154  1.00 53.52           N  
ATOM    926  H   SER A  59     -21.409 -14.266   0.900  1.00 53.52           H  
ATOM    927  CA  SER A  59     -22.283 -15.447  -0.624  1.00 53.52           C  
ATOM    928  HA  SER A  59     -21.919 -16.290  -1.212  1.00 53.52           H  
ATOM    929  C   SER A  59     -22.823 -14.474  -1.666  1.00 53.52           C  
ATOM    930  CB  SER A  59     -23.391 -15.985   0.283  1.00 53.52           C  
ATOM    931  HB2 SER A  59     -23.056 -16.929   0.713  1.00 53.52           H  
ATOM    932  HB3 SER A  59     -24.279 -16.170  -0.321  1.00 53.52           H  
ATOM    933  O   SER A  59     -22.736 -13.242  -1.454  1.00 53.52           O  
ATOM    934  OG  SER A  59     -23.690 -15.083   1.334  1.00 53.52           O  
ATOM    935  HG  SER A  59     -24.463 -15.397   1.810  1.00 53.52           H  
ATOM    936  OXT SER A  59     -23.287 -15.013  -2.692  1.00 53.52           O  
TER     937      SER A  59                                                       
END   
