# Supplementary material for: New carbohydrate binding domains identified by phage display based functional metagenomic screens of human gut microbiota
Source: Commun Biol. 2023 Apr 5;6:371. doi: 10.1038/s42003-023-04718-0 (PMC10076258; doi:10.1038/s42003-023-04718-0)
Supplement: Supplementary file 5 — Supplementary Data 2 [file 42003_2023_4718_MOESM5_ESM.zip › SupplementaryData2/S6E_Am-Glc2.pdb]

ATOM      1  N   GLY A   1      10.063   5.479 -31.424  1.00 53.59           N  
ATOM      2  H   GLY A   1       9.089   5.209 -31.413  1.00 53.59           H  
ATOM      3  H2  GLY A   1      10.442   5.383 -32.355  1.00 53.59           H  
ATOM      4  H3  GLY A   1      10.077   6.459 -31.182  1.00 53.59           H  
ATOM      5  CA  GLY A   1      10.847   4.714 -30.439  1.00 53.59           C  
ATOM      6  HA2 GLY A   1      11.902   4.966 -30.549  1.00 53.59           H  
ATOM      7  HA3 GLY A   1      10.717   3.641 -30.579  1.00 53.59           H  
ATOM      8  C   GLY A   1      10.423   5.115 -29.043  1.00 53.59           C  
ATOM      9  O   GLY A   1      10.841   6.159 -28.575  1.00 53.59           O  
ATOM     10  N   ILE A   2       9.598   4.314 -28.367  1.00 60.74           N  
ATOM     11  H   ILE A   2       9.400   3.389 -28.722  1.00 60.74           H  
ATOM     12  CA  ILE A   2       9.130   4.628 -27.005  1.00 60.74           C  
ATOM     13  HA  ILE A   2       9.251   5.694 -26.811  1.00 60.74           H  
ATOM     14  C   ILE A   2      10.001   3.866 -26.009  1.00 60.74           C  
ATOM     15  CB  ILE A   2       7.626   4.291 -26.843  1.00 60.74           C  
ATOM     16  HB  ILE A   2       7.481   3.244 -27.108  1.00 60.74           H  
ATOM     17  O   ILE A   2      10.100   2.648 -26.099  1.00 60.74           O  
ATOM     18  CG1 ILE A   2       6.773   5.163 -27.797  1.00 60.74           C  
ATOM     19 HG12 ILE A   2       6.834   6.206 -27.488  1.00 60.74           H  
ATOM     20 HG13 ILE A   2       7.175   5.096 -28.808  1.00 60.74           H  
ATOM     21  CG2 ILE A   2       7.166   4.484 -25.384  1.00 60.74           C  
ATOM     22 HG21 ILE A   2       7.334   5.514 -25.068  1.00 60.74           H  
ATOM     23 HG22 ILE A   2       7.711   3.814 -24.719  1.00 60.74           H  
ATOM     24 HG23 ILE A   2       6.108   4.243 -25.278  1.00 60.74           H  
ATOM     25  CD1 ILE A   2       5.298   4.748 -27.879  1.00 60.74           C  
ATOM     26 HD11 ILE A   2       4.788   4.950 -26.938  1.00 60.74           H  
ATOM     27 HD12 ILE A   2       5.222   3.687 -28.119  1.00 60.74           H  
ATOM     28 HD13 ILE A   2       4.808   5.324 -28.665  1.00 60.74           H  
ATOM     29  N   SER A   3      10.597   4.534 -25.028  1.00 68.50           N  
ATOM     30  H   SER A   3      10.565   5.543 -25.008  1.00 68.50           H  
ATOM     31  CA  SER A   3      11.175   3.813 -23.890  1.00 68.50           C  
ATOM     32  HA  SER A   3      11.680   2.916 -24.248  1.00 68.50           H  
ATOM     33  C   SER A   3      10.055   3.391 -22.940  1.00 68.50           C  
ATOM     34  CB  SER A   3      12.229   4.661 -23.185  1.00 68.50           C  
ATOM     35  HB2 SER A   3      12.537   4.169 -22.263  1.00 68.50           H  
ATOM     36  HB3 SER A   3      11.812   5.642 -22.956  1.00 68.50           H  
ATOM     37  O   SER A   3       9.320   4.243 -22.433  1.00 68.50           O  
ATOM     38  OG  SER A   3      13.349   4.806 -24.037  1.00 68.50           O  
ATOM     39  HG  SER A   3      13.941   5.467 -23.671  1.00 68.50           H  
ATOM     40  N   LEU A   4       9.909   2.086 -22.695  1.00 87.44           N  
ATOM     41  H   LEU A   4      10.569   1.445 -23.111  1.00 87.44           H  
ATOM     42  CA  LEU A   4       9.052   1.605 -21.611  1.00 87.44           C  
ATOM     43  HA  LEU A   4       8.169   2.243 -21.567  1.00 87.44           H  
ATOM     44  C   LEU A   4       9.791   1.768 -20.286  1.00 87.44           C  
ATOM     45  CB  LEU A   4       8.598   0.144 -21.811  1.00 87.44           C  
ATOM     46  HB2 LEU A   4       8.742  -0.384 -20.868  1.00 87.44           H  
ATOM     47  HB3 LEU A   4       9.227  -0.357 -22.547  1.00 87.44           H  
ATOM     48  O   LEU A   4      10.971   1.439 -20.177  1.00 87.44           O  
ATOM     49  CG  LEU A   4       7.112   0.024 -22.201  1.00 87.44           C  
ATOM     50  HG  LEU A   4       6.545   0.841 -21.755  1.00 87.44           H  
ATOM     51  CD1 LEU A   4       6.936   0.069 -23.718  1.00 87.44           C  
ATOM     52 HD11 LEU A   4       7.453  -0.773 -24.179  1.00 87.44           H  
ATOM     53 HD12 LEU A   4       7.358   0.997 -24.105  1.00 87.44           H  
ATOM     54 HD13 LEU A   4       5.877   0.026 -23.971  1.00 87.44           H  
ATOM     55  CD2 LEU A   4       6.514  -1.279 -21.672  1.00 87.44           C  
ATOM     56 HD21 LEU A   4       6.571  -1.296 -20.583  1.00 87.44           H  
ATOM     57 HD22 LEU A   4       5.469  -1.357 -21.970  1.00 87.44           H  
ATOM     58 HD23 LEU A   4       7.067  -2.130 -22.071  1.00 87.44           H  
ATOM     59  N   PHE A   5       9.069   2.240 -19.276  1.00 96.00           N  
ATOM     60  H   PHE A   5       8.092   2.446 -19.428  1.00 96.00           H  
ATOM     61  CA  PHE A   5       9.567   2.327 -17.913  1.00 96.00           C  
ATOM     62  HA  PHE A   5      10.577   1.921 -17.869  1.00 96.00           H  
ATOM     63  C   PHE A   5       8.691   1.497 -16.980  1.00 96.00           C  
ATOM     64  CB  PHE A   5       9.648   3.783 -17.463  1.00 96.00           C  
ATOM     65  HB2 PHE A   5       8.696   4.282 -17.645  1.00 96.00           H  
ATOM     66  HB3 PHE A   5       9.810   3.759 -16.385  1.00 96.00           H  
ATOM     67  O   PHE A   5       7.461   1.567 -17.051  1.00 96.00           O  
ATOM     68  CG  PHE A   5      10.775   4.576 -18.095  1.00 96.00           C  
ATOM     69  CD1 PHE A   5      12.005   4.704 -17.423  1.00 96.00           C  
ATOM     70  HD1 PHE A   5      12.151   4.209 -16.474  1.00 96.00           H  
ATOM     71  CD2 PHE A   5      10.604   5.179 -19.353  1.00 96.00           C  
ATOM     72  HD2 PHE A   5       9.670   5.074 -19.885  1.00 96.00           H  
ATOM     73  CE1 PHE A   5      13.053   5.444 -17.996  1.00 96.00           C  
ATOM     74  HE1 PHE A   5      14.002   5.525 -17.487  1.00 96.00           H  
ATOM     75  CE2 PHE A   5      11.653   5.913 -19.930  1.00 96.00           C  
ATOM     76  HE2 PHE A   5      11.513   6.375 -20.896  1.00 96.00           H  
ATOM     77  CZ  PHE A   5      12.877   6.043 -19.253  1.00 96.00           C  
ATOM     78  HZ  PHE A   5      13.690   6.591 -19.707  1.00 96.00           H  
ATOM     79  N   ASN A   6       9.339   0.726 -16.108  1.00 96.71           N  
ATOM     80  H   ASN A   6      10.347   0.698 -16.166  1.00 96.71           H  
ATOM     81  CA  ASN A   6       8.704  -0.011 -15.023  1.00 96.71           C  
ATOM     82  HA  ASN A   6       7.641   0.230 -15.011  1.00 96.71           H  
ATOM     83  C   ASN A   6       9.361   0.376 -13.680  1.00 96.71           C  
ATOM     84  CB  ASN A   6       8.807  -1.516 -15.303  1.00 96.71           C  
ATOM     85  HB2 ASN A   6       8.370  -1.738 -16.276  1.00 96.71           H  
ATOM     86  HB3 ASN A   6       9.857  -1.807 -15.321  1.00 96.71           H  
ATOM     87  O   ASN A   6      10.579   0.220 -13.567  1.00 96.71           O  
ATOM     88  CG  ASN A   6       8.078  -2.345 -14.259  1.00 96.71           C  
ATOM     89  ND2 ASN A   6       8.497  -3.565 -14.036  1.00 96.71           N  
ATOM     90 HD21 ASN A   6       7.994  -4.091 -13.335  1.00 96.71           H  
ATOM     91 HD22 ASN A   6       9.285  -3.940 -14.544  1.00 96.71           H  
ATOM     92  OD1 ASN A   6       7.120  -1.925 -13.636  1.00 96.71           O  
ATOM     93  N   PRO A   7       8.608   0.853 -12.672  1.00 96.74           N  
ATOM     94  CA  PRO A   7       7.166   1.109 -12.711  1.00 96.74           C  
ATOM     95  HA  PRO A   7       6.609   0.209 -12.973  1.00 96.74           H  
ATOM     96  C   PRO A   7       6.783   2.201 -13.715  1.00 96.74           C  
ATOM     97  CB  PRO A   7       6.791   1.473 -11.282  1.00 96.74           C  
ATOM     98  HB2 PRO A   7       6.609   0.565 -10.708  1.00 96.74           H  
ATOM     99  HB3 PRO A   7       5.919   2.126 -11.243  1.00 96.74           H  
ATOM    100  O   PRO A   7       7.634   2.929 -14.218  1.00 96.74           O  
ATOM    101  CG  PRO A   7       8.050   2.156 -10.769  1.00 96.74           C  
ATOM    102  HG2 PRO A   7       8.080   2.136  -9.679  1.00 96.74           H  
ATOM    103  HG3 PRO A   7       8.092   3.181 -11.137  1.00 96.74           H  
ATOM    104  CD  PRO A   7       9.161   1.325 -11.410  1.00 96.74           C  
ATOM    105  HD2 PRO A   7       9.404   0.471 -10.778  1.00 96.74           H  
ATOM    106  HD3 PRO A   7      10.050   1.936 -11.569  1.00 96.74           H  
ATOM    107  N   ALA A   8       5.493   2.290 -14.035  1.00 95.60           N  
ATOM    108  H   ALA A   8       4.833   1.672 -13.583  1.00 95.60           H  
ATOM    109  CA  ALA A   8       4.996   3.242 -15.021  1.00 95.60           C  
ATOM    110  HA  ALA A   8       5.541   3.076 -15.950  1.00 95.60           H  
ATOM    111  C   ALA A   8       5.236   4.700 -14.587  1.00 95.60           C  
ATOM    112  CB  ALA A   8       3.510   2.964 -15.277  1.00 95.60           C  
ATOM    113  HB1 ALA A   8       2.941   3.115 -14.360  1.00 95.60           H  
ATOM    114  HB2 ALA A   8       3.134   3.642 -16.044  1.00 95.60           H  
ATOM    115  HB3 ALA A   8       3.380   1.938 -15.620  1.00 95.60           H  
ATOM    116  O   ALA A   8       5.268   5.019 -13.393  1.00 95.60           O  
ATOM    117  N   ASN A   9       5.337   5.598 -15.569  1.00 96.50           N  
ATOM    118  H   ASN A   9       5.303   5.263 -16.521  1.00 96.50           H  
ATOM    119  CA  ASN A   9       5.410   7.040 -15.340  1.00 96.50           C  
ATOM    120  HA  ASN A   9       6.371   7.269 -14.878  1.00 96.50           H  
ATOM    121  C   ASN A   9       4.287   7.521 -14.400  1.00 96.50           C  
ATOM    122  CB  ASN A   9       5.310   7.748 -16.701  1.00 96.50           C  
ATOM    123  HB2 ASN A   9       4.335   7.535 -17.137  1.00 96.50           H  
ATOM    124  HB3 ASN A   9       6.078   7.362 -17.371  1.00 96.50           H  
ATOM    125  O   ASN A   9       3.130   7.141 -14.562  1.00 96.50           O  
ATOM    126  CG  ASN A   9       5.473   9.256 -16.602  1.00 96.50           C  
ATOM    127  ND2 ASN A   9       5.065   9.989 -17.606  1.00 96.50           N  
ATOM    128 HD21 ASN A   9       4.666   9.559 -18.428  1.00 96.50           H  
ATOM    129 HD22 ASN A   9       5.247  10.981 -17.560  1.00 96.50           H  
ATOM    130  OD1 ASN A   9       5.997   9.799 -15.644  1.00 96.50           O  
ATOM    131  N   GLY A  10       4.627   8.376 -13.436  1.00 95.42           N  
ATOM    132  H   GLY A  10       5.591   8.669 -13.367  1.00 95.42           H  
ATOM    133  CA  GLY A  10       3.704   8.914 -12.439  1.00 95.42           C  
ATOM    134  HA2 GLY A  10       2.714   9.027 -12.881  1.00 95.42           H  
ATOM    135  HA3 GLY A  10       4.059   9.899 -12.134  1.00 95.42           H  
ATOM    136  C   GLY A  10       3.567   8.055 -11.181  1.00 95.42           C  
ATOM    137  O   GLY A  10       2.877   8.468 -10.248  1.00 95.42           O  
ATOM    138  N   THR A  11       4.228   6.893 -11.114  1.00 96.52           N  
ATOM    139  H   THR A  11       4.752   6.585 -11.921  1.00 96.52           H  
ATOM    140  CA  THR A  11       4.202   6.040  -9.918  1.00 96.52           C  
ATOM    141  HA  THR A  11       3.159   5.810  -9.701  1.00 96.52           H  
ATOM    142  C   THR A  11       4.782   6.775  -8.708  1.00 96.52           C  
ATOM    143  CB  THR A  11       4.913   4.698 -10.150  1.00 96.52           C  
ATOM    144  HB  THR A  11       5.940   4.863 -10.479  1.00 96.52           H  
ATOM    145  O   THR A  11       5.850   7.391  -8.774  1.00 96.52           O  
ATOM    146  CG2 THR A  11       4.927   3.805  -8.910  1.00 96.52           C  
ATOM    147 HG21 THR A  11       3.928   3.741  -8.479  1.00 96.52           H  
ATOM    148 HG22 THR A  11       5.259   2.800  -9.172  1.00 96.52           H  
ATOM    149 HG23 THR A  11       5.622   4.206  -8.172  1.00 96.52           H  
ATOM    150  OG1 THR A  11       4.224   3.997 -11.155  1.00 96.52           O  
ATOM    151  HG1 THR A  11       4.526   4.350 -11.995  1.00 96.52           H  
ATOM    152  N   ALA A  12       4.071   6.704  -7.585  1.00 97.29           N  
ATOM    153  H   ALA A  12       3.220   6.160  -7.587  1.00 97.29           H  
ATOM    154  CA  ALA A  12       4.569   7.153  -6.295  1.00 97.29           C  
ATOM    155  HA  ALA A  12       5.298   7.945  -6.464  1.00 97.29           H  
ATOM    156  C   ALA A  12       5.276   6.005  -5.561  1.00 97.29           C  
ATOM    157  CB  ALA A  12       3.411   7.743  -5.488  1.00 97.29           C  
ATOM    158  HB1 ALA A  12       2.982   8.591  -6.023  1.00 97.29           H  
ATOM    159  HB2 ALA A  12       2.643   6.983  -5.345  1.00 97.29           H  
ATOM    160  HB3 ALA A  12       3.771   8.075  -4.514  1.00 97.29           H  
ATOM    161  O   ALA A  12       4.901   4.844  -5.708  1.00 97.29           O  
ATOM    162  N   PHE A  13       6.279   6.336  -4.753  1.00 97.88           N  
ATOM    163  H   PHE A  13       6.533   7.311  -4.670  1.00 97.88           H  
ATOM    164  CA  PHE A  13       7.014   5.380  -3.925  1.00 97.88           C  
ATOM    165  HA  PHE A  13       6.397   4.495  -3.769  1.00 97.88           H  
ATOM    166  C   PHE A  13       7.317   5.988  -2.555  1.00 97.88           C  
ATOM    167  CB  PHE A  13       8.294   4.929  -4.642  1.00 97.88           C  
ATOM    168  HB2 PHE A  13       8.716   4.085  -4.096  1.00 97.88           H  
ATOM    169  HB3 PHE A  13       8.029   4.565  -5.635  1.00 97.88           H  
ATOM    170  O   PHE A  13       7.431   7.209  -2.430  1.00 97.88           O  
ATOM    171  CG  PHE A  13       9.363   5.999  -4.784  1.00 97.88           C  
ATOM    172  CD1 PHE A  13       9.254   6.982  -5.787  1.00 97.88           C  
ATOM    173  HD1 PHE A  13       8.401   6.982  -6.450  1.00 97.88           H  
ATOM    174  CD2 PHE A  13      10.483   5.994  -3.930  1.00 97.88           C  
ATOM    175  HD2 PHE A  13      10.585   5.242  -3.162  1.00 97.88           H  
ATOM    176  CE1 PHE A  13      10.261   7.951  -5.940  1.00 97.88           C  
ATOM    177  HE1 PHE A  13      10.182   8.699  -6.715  1.00 97.88           H  
ATOM    178  CE2 PHE A  13      11.497   6.952  -4.093  1.00 97.88           C  
ATOM    179  HE2 PHE A  13      12.361   6.922  -3.445  1.00 97.88           H  
ATOM    180  CZ  PHE A  13      11.386   7.930  -5.097  1.00 97.88           C  
ATOM    181  HZ  PHE A  13      12.170   8.663  -5.225  1.00 97.88           H  
ATOM    182  N   SER A  14       7.428   5.150  -1.528  1.00 96.25           N  
ATOM    183  H   SER A  14       7.256   4.165  -1.672  1.00 96.25           H  
ATOM    184  CA  SER A  14       7.697   5.586  -0.150  1.00 96.25           C  
ATOM    185  HA  SER A  14       7.781   6.672  -0.127  1.00 96.25           H  
ATOM    186  C   SER A  14       9.012   5.087   0.426  1.00 96.25           C  
ATOM    187  CB  SER A  14       6.541   5.188   0.762  1.00 96.25           C  
ATOM    188  HB2 SER A  14       6.786   5.420   1.798  1.00 96.25           H  
ATOM    189  HB3 SER A  14       5.666   5.768   0.469  1.00 96.25           H  
ATOM    190  O   SER A  14       9.439   5.597   1.458  1.00 96.25           O  
ATOM    191  OG  SER A  14       6.233   3.811   0.635  1.00 96.25           O  
ATOM    192  HG  SER A  14       6.952   3.281   0.985  1.00 96.25           H  
ATOM    193  N   ASP A  15       9.649   4.127  -0.238  1.00 96.01           N  
ATOM    194  H   ASP A  15       9.227   3.716  -1.059  1.00 96.01           H  
ATOM    195  CA  ASP A  15      10.954   3.619   0.163  1.00 96.01           C  
ATOM    196  HA  ASP A  15      10.925   3.393   1.228  1.00 96.01           H  
ATOM    197  C   ASP A  15      12.045   4.674  -0.057  1.00 96.01           C  
ATOM    198  CB  ASP A  15      11.255   2.312  -0.587  1.00 96.01           C  
ATOM    199  HB2 ASP A  15      12.247   1.958  -0.307  1.00 96.01           H  
ATOM    200  HB3 ASP A  15      11.250   2.514  -1.658  1.00 96.01           H  
ATOM    201  O   ASP A  15      11.862   5.676  -0.761  1.00 96.01           O  
ATOM    202  CG  ASP A  15      10.240   1.205  -0.277  1.00 96.01           C  
ATOM    203  OD1 ASP A  15       9.639   1.250   0.822  1.00 96.01           O  
ATOM    204  OD2 ASP A  15      10.030   0.359  -1.171  1.00 96.01           O  
ATOM    205  N   GLU A  16      13.211   4.449   0.551  1.00 96.56           N  
ATOM    206  H   GLU A  16      13.309   3.621   1.121  1.00 96.56           H  
ATOM    207  CA  GLU A  16      14.364   5.338   0.405  1.00 96.56           C  
ATOM    208  HA  GLU A  16      14.107   6.315   0.814  1.00 96.56           H  
ATOM    209  C   GLU A  16      14.750   5.526  -1.068  1.00 96.56           C  
ATOM    210  CB  GLU A  16      15.539   4.765   1.205  1.00 96.56           C  
ATOM    211  HB2 GLU A  16      15.807   3.791   0.796  1.00 96.56           H  
ATOM    212  HB3 GLU A  16      15.223   4.641   2.241  1.00 96.56           H  
ATOM    213  O   GLU A  16      15.033   6.648  -1.494  1.00 96.56           O  
ATOM    214  CG  GLU A  16      16.761   5.696   1.162  1.00 96.56           C  
ATOM    215  HG2 GLU A  16      16.462   6.677   1.532  1.00 96.56           H  
ATOM    216  HG3 GLU A  16      17.091   5.809   0.130  1.00 96.56           H  
ATOM    217  CD  GLU A  16      17.943   5.174   1.989  1.00 96.56           C  
ATOM    218  OE1 GLU A  16      18.940   5.922   2.063  1.00 96.56           O  
ATOM    219  OE2 GLU A  16      17.841   4.051   2.529  1.00 96.56           O  
ATOM    220  N   SER A  17      14.691   4.447  -1.849  1.00 97.64           N  
ATOM    221  H   SER A  17      14.318   3.596  -1.454  1.00 97.64           H  
ATOM    222  CA  SER A  17      14.956   4.444  -3.283  1.00 97.64           C  
ATOM    223  HA  SER A  17      14.900   5.469  -3.649  1.00 97.64           H  
ATOM    224  C   SER A  17      13.909   3.632  -4.044  1.00 97.64           C  
ATOM    225  CB  SER A  17      16.373   3.929  -3.562  1.00 97.64           C  
ATOM    226  HB2 SER A  17      16.592   4.048  -4.624  1.00 97.64           H  
ATOM    227  HB3 SER A  17      17.090   4.521  -2.994  1.00 97.64           H  
ATOM    228  O   SER A  17      13.214   2.793  -3.477  1.00 97.64           O  
ATOM    229  OG  SER A  17      16.513   2.565  -3.221  1.00 97.64           O  
ATOM    230  HG  SER A  17      16.449   2.476  -2.267  1.00 97.64           H  
ATOM    231  N   LEU A  18      13.806   3.889  -5.344  1.00 98.10           N  
ATOM    232  H   LEU A  18      14.399   4.613  -5.722  1.00 98.10           H  
ATOM    233  CA  LEU A  18      12.968   3.157  -6.282  1.00 98.10           C  
ATOM    234  HA  LEU A  18      12.413   2.392  -5.740  1.00 98.10           H  
ATOM    235  C   LEU A  18      13.852   2.477  -7.325  1.00 98.10           C  
ATOM    236  CB  LEU A  18      11.974   4.138  -6.926  1.00 98.10           C  
ATOM    237  HB2 LEU A  18      11.339   4.556  -6.144  1.00 98.10           H  
ATOM    238  HB3 LEU A  18      12.540   4.957  -7.371  1.00 98.10           H  
ATOM    239  O   LEU A  18      14.702   3.125  -7.934  1.00 98.10           O  
ATOM    240  CG  LEU A  18      11.085   3.512  -8.012  1.00 98.10           C  
ATOM    241  HG  LEU A  18      11.709   3.043  -8.773  1.00 98.10           H  
ATOM    242  CD1 LEU A  18      10.145   2.459  -7.424  1.00 98.10           C  
ATOM    243 HD11 LEU A  18       9.616   1.951  -8.230  1.00 98.10           H  
ATOM    244 HD12 LEU A  18      10.705   1.694  -6.885  1.00 98.10           H  
ATOM    245 HD13 LEU A  18       9.431   2.921  -6.743  1.00 98.10           H  
ATOM    246  CD2 LEU A  18      10.261   4.604  -8.694  1.00 98.10           C  
ATOM    247 HD21 LEU A  18       9.668   4.168  -9.497  1.00 98.10           H  
ATOM    248 HD22 LEU A  18       9.600   5.082  -7.971  1.00 98.10           H  
ATOM    249 HD23 LEU A  18      10.928   5.350  -9.126  1.00 98.10           H  
ATOM    250  N   THR A  19      13.615   1.192  -7.572  1.00 98.21           N  
ATOM    251  H   THR A  19      12.870   0.733  -7.068  1.00 98.21           H  
ATOM    252  CA  THR A  19      14.231   0.485  -8.699  1.00 98.21           C  
ATOM    253  HA  THR A  19      15.230   0.885  -8.872  1.00 98.21           H  
ATOM    254  C   THR A  19      13.400   0.701  -9.958  1.00 98.21           C  
ATOM    255  CB  THR A  19      14.390  -1.003  -8.391  1.00 98.21           C  
ATOM    256  HB  THR A  19      13.420  -1.451  -8.176  1.00 98.21           H  
ATOM    257  O   THR A  19      12.207   0.403  -9.974  1.00 98.21           O  
ATOM    258  CG2 THR A  19      15.059  -1.748  -9.536  1.00 98.21           C  
ATOM    259 HG21 THR A  19      15.973  -1.233  -9.828  1.00 98.21           H  
ATOM    260 HG22 THR A  19      15.310  -2.748  -9.183  1.00 98.21           H  
ATOM    261 HG23 THR A  19      14.381  -1.817 -10.387  1.00 98.21           H  
ATOM    262  OG1 THR A  19      15.240  -1.164  -7.281  1.00 98.21           O  
ATOM    263  HG1 THR A  19      14.816  -0.788  -6.506  1.00 98.21           H  
ATOM    264  N   VAL A  20      14.036   1.206 -11.012  1.00 98.07           N  
ATOM    265  H   VAL A  20      15.022   1.409 -10.924  1.00 98.07           H  
ATOM    266  CA  VAL A  20      13.422   1.488 -12.310  1.00 98.07           C  
ATOM    267  HA  VAL A  20      12.368   1.212 -12.272  1.00 98.07           H  
ATOM    268  C   VAL A  20      14.107   0.642 -13.376  1.00 98.07           C  
ATOM    269  CB  VAL A  20      13.500   2.989 -12.651  1.00 98.07           C  
ATOM    270  HB  VAL A  20      14.547   3.287 -12.704  1.00 98.07           H  
ATOM    271  O   VAL A  20      15.330   0.520 -13.393  1.00 98.07           O  
ATOM    272  CG1 VAL A  20      12.828   3.307 -13.993  1.00 98.07           C  
ATOM    273 HG11 VAL A  20      13.366   2.821 -14.807  1.00 98.07           H  
ATOM    274 HG12 VAL A  20      11.794   2.963 -13.984  1.00 98.07           H  
ATOM    275 HG13 VAL A  20      12.849   4.383 -14.164  1.00 98.07           H  
ATOM    276  CG2 VAL A  20      12.810   3.849 -11.583  1.00 98.07           C  
ATOM    277 HG21 VAL A  20      12.876   4.903 -11.852  1.00 98.07           H  
ATOM    278 HG22 VAL A  20      13.300   3.712 -10.620  1.00 98.07           H  
ATOM    279 HG23 VAL A  20      11.761   3.566 -11.494  1.00 98.07           H  
ATOM    280  N   THR A  21      13.314   0.065 -14.274  1.00 97.84           N  
ATOM    281  H   THR A  21      12.319   0.205 -14.177  1.00 97.84           H  
ATOM    282  CA  THR A  21      13.795  -0.604 -15.487  1.00 97.84           C  
ATOM    283  HA  THR A  21      14.883  -0.672 -15.461  1.00 97.84           H  
ATOM    284  C   THR A  21      13.389   0.219 -16.699  1.00 97.84           C  
ATOM    285  CB  THR A  21      13.254  -2.034 -15.593  1.00 97.84           C  
ATOM    286  HB  THR A  21      12.174  -2.005 -15.735  1.00 97.84           H  
ATOM    287  O   THR A  21      12.208   0.532 -16.849  1.00 97.84           O  
ATOM    288  CG2 THR A  21      13.892  -2.815 -16.741  1.00 97.84           C  
ATOM    289 HG21 THR A  21      13.529  -3.843 -16.727  1.00 97.84           H  
ATOM    290 HG22 THR A  21      13.624  -2.371 -17.699  1.00 97.84           H  
ATOM    291 HG23 THR A  21      14.977  -2.822 -16.635  1.00 97.84           H  
ATOM    292  OG1 THR A  21      13.537  -2.713 -14.390  1.00 97.84           O  
ATOM    293  HG1 THR A  21      13.168  -2.175 -13.686  1.00 97.84           H  
ATOM    294  N   ALA A  22      14.359   0.576 -17.539  1.00 97.09           N  
ATOM    295  H   ALA A  22      15.302   0.282 -17.327  1.00 97.09           H  
ATOM    296  CA  ALA A  22      14.143   1.220 -18.828  1.00 97.09           C  
ATOM    297  HA  ALA A  22      13.109   1.558 -18.897  1.00 97.09           H  
ATOM    298  C   ALA A  22      14.403   0.222 -19.964  1.00 97.09           C  
ATOM    299  CB  ALA A  22      15.042   2.458 -18.937  1.00 97.09           C  
ATOM    300  HB1 ALA A  22      16.090   2.167 -18.868  1.00 97.09           H  
ATOM    301  HB2 ALA A  22      14.869   2.947 -19.896  1.00 97.09           H  
ATOM    302  HB3 ALA A  22      14.802   3.157 -18.137  1.00 97.09           H  
ATOM    303  O   ALA A  22      15.490  -0.352 -20.045  1.00 97.09           O  
ATOM    304  N   THR A  23      13.424   0.063 -20.850  1.00 96.43           N  
ATOM    305  H   THR A  23      12.552   0.544 -20.679  1.00 96.43           H  
ATOM    306  CA  THR A  23      13.469  -0.844 -22.003  1.00 96.43           C  
ATOM    307  HA  THR A  23      14.384  -1.436 -21.985  1.00 96.43           H  
ATOM    308  C   THR A  23      13.388  -0.029 -23.293  1.00 96.43           C  
ATOM    309  CB  THR A  23      12.305  -1.842 -21.937  1.00 96.43           C  
ATOM    310  HB  THR A  23      11.373  -1.294 -21.798  1.00 96.43           H  
ATOM    311  O   THR A  23      12.353   0.602 -23.538  1.00 96.43           O  
ATOM    312  CG2 THR A  23      12.171  -2.717 -23.187  1.00 96.43           C  
ATOM    313 HG21 THR A  23      11.784  -2.125 -24.016  1.00 96.43           H  
ATOM    314 HG22 THR A  23      11.474  -3.531 -22.988  1.00 96.43           H  
ATOM    315 HG23 THR A  23      13.134  -3.133 -23.482  1.00 96.43           H  
ATOM    316  OG1 THR A  23      12.484  -2.686 -20.829  1.00 96.43           O  
ATOM    317  HG1 THR A  23      13.167  -3.308 -21.090  1.00 96.43           H  
ATOM    318  N   PRO A  24      14.435  -0.023 -24.141  1.00 94.08           N  
ATOM    319  CA  PRO A  24      14.347   0.565 -25.473  1.00 94.08           C  
ATOM    320  HA  PRO A  24      14.021   1.602 -25.391  1.00 94.08           H  
ATOM    321  C   PRO A  24      13.360  -0.231 -26.343  1.00 94.08           C  
ATOM    322  CB  PRO A  24      15.772   0.516 -26.053  1.00 94.08           C  
ATOM    323  HB2 PRO A  24      16.051   1.474 -26.492  1.00 94.08           H  
ATOM    324  HB3 PRO A  24      15.861  -0.272 -26.801  1.00 94.08           H  
ATOM    325  O   PRO A  24      13.543  -1.431 -26.535  1.00 94.08           O  
ATOM    326  CG  PRO A  24      16.676   0.182 -24.870  1.00 94.08           C  
ATOM    327  HG2 PRO A  24      17.535  -0.417 -25.173  1.00 94.08           H  
ATOM    328  HG3 PRO A  24      17.005   1.115 -24.413  1.00 94.08           H  
ATOM    329  CD  PRO A  24      15.761  -0.581 -23.917  1.00 94.08           C  
ATOM    330  HD2 PRO A  24      15.753  -1.639 -24.183  1.00 94.08           H  
ATOM    331  HD3 PRO A  24      16.097  -0.459 -22.888  1.00 94.08           H  
ATOM    332  N   LEU A  25      12.337   0.417 -26.914  1.00 92.73           N  
ATOM    333  H   LEU A  25      12.163   1.381 -26.665  1.00 92.73           H  
ATOM    334  CA  LEU A  25      11.454  -0.209 -27.907  1.00 92.73           C  
ATOM    335  HA  LEU A  25      11.647  -1.281 -27.915  1.00 92.73           H  
ATOM    336  C   LEU A  25      11.739   0.339 -29.304  1.00 92.73           C  
ATOM    337  CB  LEU A  25       9.978  -0.002 -27.537  1.00 92.73           C  
ATOM    338  HB2 LEU A  25       9.734   1.041 -27.737  1.00 92.73           H  
ATOM    339  HB3 LEU A  25       9.834  -0.207 -26.476  1.00 92.73           H  
ATOM    340  O   LEU A  25      11.673   1.551 -29.530  1.00 92.73           O  
ATOM    341  CG  LEU A  25       8.981  -0.829 -28.358  1.00 92.73           C  
ATOM    342  HG  LEU A  25       9.161  -0.665 -29.420  1.00 92.73           H  
ATOM    343  CD1 LEU A  25       9.081  -2.325 -28.067  1.00 92.73           C  
ATOM    344 HD11 LEU A  25       8.947  -2.508 -27.001  1.00 92.73           H  
ATOM    345 HD12 LEU A  25      10.054  -2.710 -28.374  1.00 92.73           H  
ATOM    346 HD13 LEU A  25       8.313  -2.863 -28.624  1.00 92.73           H  
ATOM    347  CD2 LEU A  25       7.560  -0.360 -28.042  1.00 92.73           C  
ATOM    348 HD21 LEU A  25       7.457   0.698 -28.281  1.00 92.73           H  
ATOM    349 HD22 LEU A  25       6.844  -0.929 -28.636  1.00 92.73           H  
ATOM    350 HD23 LEU A  25       7.348  -0.509 -26.984  1.00 92.73           H  
ATOM    351  N   ASN A  26      11.968  -0.566 -30.260  1.00 91.38           N  
ATOM    352  H   ASN A  26      11.965  -1.543 -30.001  1.00 91.38           H  
ATOM    353  CA  ASN A  26      12.285  -0.228 -31.652  1.00 91.38           C  
ATOM    354  HA  ASN A  26      12.604  -1.145 -32.146  1.00 91.38           H  
ATOM    355  C   ASN A  26      13.475   0.744 -31.767  1.00 91.38           C  
ATOM    356  CB  ASN A  26      11.017   0.268 -32.376  1.00 91.38           C  
ATOM    357  HB2 ASN A  26      10.694   1.211 -31.933  1.00 91.38           H  
ATOM    358  HB3 ASN A  26      11.252   0.457 -33.424  1.00 91.38           H  
ATOM    359  O   ASN A  26      13.475   1.634 -32.613  1.00 91.38           O  
ATOM    360  CG  ASN A  26       9.880  -0.730 -32.335  1.00 91.38           C  
ATOM    361  ND2 ASN A  26       8.657  -0.275 -32.200  1.00 91.38           N  
ATOM    362 HD21 ASN A  26       7.927  -0.973 -32.185  1.00 91.38           H  
ATOM    363 HD22 ASN A  26       8.479   0.719 -32.158  1.00 91.38           H  
ATOM    364  OD1 ASN A  26      10.063  -1.930 -32.422  1.00 91.38           O  
ATOM    365  N   ALA A  27      14.467   0.589 -30.890  1.00 93.66           N  
ATOM    366  H   ALA A  27      14.426  -0.179 -30.235  1.00 93.66           H  
ATOM    367  CA  ALA A  27      15.651   1.431 -30.816  1.00 93.66           C  
ATOM    368  HA  ALA A  27      15.707   2.062 -31.703  1.00 93.66           H  
ATOM    369  C   ALA A  27      16.915   0.565 -30.774  1.00 93.66           C  
ATOM    370  CB  ALA A  27      15.520   2.352 -29.602  1.00 93.66           C  
ATOM    371  HB1 ALA A  27      16.399   2.991 -29.525  1.00 93.66           H  
ATOM    372  HB2 ALA A  27      15.425   1.756 -28.694  1.00 93.66           H  
ATOM    373  HB3 ALA A  27      14.634   2.976 -29.720  1.00 93.66           H  
ATOM    374  O   ALA A  27      16.908  -0.517 -30.188  1.00 93.66           O  
ATOM    375  N   VAL A  28      17.987   1.040 -31.407  1.00 95.15           N  
ATOM    376  H   VAL A  28      17.915   1.959 -31.819  1.00 95.15           H  
ATOM    377  CA  VAL A  28      19.314   0.398 -31.398  1.00 95.15           C  
ATOM    378  HA  VAL A  28      19.193  -0.664 -31.181  1.00 95.15           H  
ATOM    379  C   VAL A  28      20.214   0.955 -30.294  1.00 95.15           C  
ATOM    380  CB  VAL A  28      20.006   0.511 -32.770  1.00 95.15           C  
ATOM    381  HB  VAL A  28      20.976   0.019 -32.702  1.00 95.15           H  
ATOM    382  O   VAL A  28      21.163   0.297 -29.872  1.00 95.15           O  
ATOM    383  CG1 VAL A  28      19.195  -0.213 -33.852  1.00 95.15           C  
ATOM    384 HG11 VAL A  28      19.751  -0.205 -34.790  1.00 95.15           H  
ATOM    385 HG12 VAL A  28      18.237   0.284 -34.004  1.00 95.15           H  
ATOM    386 HG13 VAL A  28      19.023  -1.246 -33.551  1.00 95.15           H  
ATOM    387  CG2 VAL A  28      20.242   1.959 -33.219  1.00 95.15           C  
ATOM    388 HG21 VAL A  28      20.849   2.494 -32.488  1.00 95.15           H  
ATOM    389 HG22 VAL A  28      19.294   2.484 -33.342  1.00 95.15           H  
ATOM    390 HG23 VAL A  28      20.767   1.970 -34.173  1.00 95.15           H  
ATOM    391  N   SER A  29      19.906   2.154 -29.804  1.00 95.61           N  
ATOM    392  H   SER A  29      19.150   2.672 -30.230  1.00 95.61           H  
ATOM    393  CA  SER A  29      20.548   2.777 -28.652  1.00 95.61           C  
ATOM    394  HA  SER A  29      20.885   1.997 -27.970  1.00 95.61           H  
ATOM    395  C   SER A  29      19.554   3.653 -27.897  1.00 95.61           C  
ATOM    396  CB  SER A  29      21.771   3.595 -29.083  1.00 95.61           C  
ATOM    397  HB2 SER A  29      22.490   2.935 -29.570  1.00 95.61           H  
ATOM    398  HB3 SER A  29      22.240   4.032 -28.201  1.00 95.61           H  
ATOM    399  O   SER A  29      18.563   4.136 -28.451  1.00 95.61           O  
ATOM    400  OG  SER A  29      21.403   4.626 -29.977  1.00 95.61           O  
ATOM    401  HG  SER A  29      22.148   5.215 -30.114  1.00 95.61           H  
ATOM    402  N   ALA A  30      19.811   3.847 -26.611  1.00 96.87           N  
ATOM    403  H   ALA A  30      20.588   3.366 -26.182  1.00 96.87           H  
ATOM    404  CA  ALA A  30      19.044   4.726 -25.751  1.00 96.87           C  
ATOM    405  HA  ALA A  30      18.640   5.539 -26.353  1.00 96.87           H  
ATOM    406  C   ALA A  30      19.939   5.345 -24.676  1.00 96.87           C  
ATOM    407  CB  ALA A  30      17.887   3.929 -25.136  1.00 96.87           C  
ATOM    408  HB1 ALA A  30      18.291   3.098 -24.558  1.00 96.87           H  
ATOM    409  HB2 ALA A  30      17.296   4.572 -24.484  1.00 96.87           H  
ATOM    410  HB3 ALA A  30      17.243   3.544 -25.927  1.00 96.87           H  
ATOM    411  O   ALA A  30      21.026   4.847 -24.378  1.00 96.87           O  
ATOM    412  N   TRP A  31      19.459   6.425 -24.073  1.00 96.62           N  
ATOM    413  H   TRP A  31      18.571   6.790 -24.387  1.00 96.62           H  
ATOM    414  CA  TRP A  31      20.084   7.060 -22.923  1.00 96.62           C  
ATOM    415  HA  TRP A  31      20.715   6.319 -22.433  1.00 96.62           H  
ATOM    416  C   TRP A  31      19.032   7.511 -21.915  1.00 96.62           C  
ATOM    417  CB  TRP A  31      20.984   8.216 -23.373  1.00 96.62           C  
ATOM    418  HB2 TRP A  31      21.780   7.801 -23.992  1.00 96.62           H  
ATOM    419  HB3 TRP A  31      21.458   8.660 -22.497  1.00 96.62           H  
ATOM    420  O   TRP A  31      17.892   7.819 -22.266  1.00 96.62           O  
ATOM    421  CG  TRP A  31      20.302   9.298 -24.152  1.00 96.62           C  
ATOM    422  CD1 TRP A  31      20.288   9.390 -25.500  1.00 96.62           C  
ATOM    423  HD1 TRP A  31      20.780   8.689 -26.159  1.00 96.62           H  
ATOM    424  CD2 TRP A  31      19.499  10.414 -23.665  1.00 96.62           C  
ATOM    425  CE2 TRP A  31      19.017  11.145 -24.793  1.00 96.62           C  
ATOM    426  CE3 TRP A  31      19.118  10.876 -22.387  1.00 96.62           C  
ATOM    427  HE3 TRP A  31      19.464  10.348 -21.511  1.00 96.62           H  
ATOM    428  NE1 TRP A  31      19.536  10.481 -25.886  1.00 96.62           N  
ATOM    429  HE1 TRP A  31      19.341  10.693 -26.854  1.00 96.62           H  
ATOM    430  CH2 TRP A  31      17.793  12.675 -23.372  1.00 96.62           C  
ATOM    431  HH2 TRP A  31      17.117  13.508 -23.250  1.00 96.62           H  
ATOM    432  CZ2 TRP A  31      18.179  12.261 -24.659  1.00 96.62           C  
ATOM    433  HZ2 TRP A  31      17.803  12.770 -25.534  1.00 96.62           H  
ATOM    434  CZ3 TRP A  31      18.271  11.990 -22.240  1.00 96.62           C  
ATOM    435  HZ3 TRP A  31      17.972  12.308 -21.252  1.00 96.62           H  
ATOM    436  N   ILE A  32      19.433   7.554 -20.646  1.00 97.01           N  
ATOM    437  H   ILE A  32      20.374   7.245 -20.446  1.00 97.01           H  
ATOM    438  CA  ILE A  32      18.670   8.157 -19.549  1.00 97.01           C  
ATOM    439  HA  ILE A  32      17.803   8.672 -19.964  1.00 97.01           H  
ATOM    440  C   ILE A  32      19.519   9.206 -18.845  1.00 97.01           C  
ATOM    441  CB  ILE A  32      18.156   7.126 -18.520  1.00 97.01           C  
ATOM    442  HB  ILE A  32      17.765   7.692 -17.675  1.00 97.01           H  
ATOM    443  O   ILE A  32      20.745   9.112 -18.817  1.00 97.01           O  
ATOM    444  CG1 ILE A  32      19.300   6.245 -17.971  1.00 97.01           C  
ATOM    445 HG12 ILE A  32      20.124   6.888 -17.660  1.00 97.01           H  
ATOM    446 HG13 ILE A  32      19.662   5.570 -18.747  1.00 97.01           H  
ATOM    447  CG2 ILE A  32      16.961   6.337 -19.079  1.00 97.01           C  
ATOM    448 HG21 ILE A  32      16.159   7.033 -19.320  1.00 97.01           H  
ATOM    449 HG22 ILE A  32      17.226   5.800 -19.990  1.00 97.01           H  
ATOM    450 HG23 ILE A  32      16.587   5.629 -18.339  1.00 97.01           H  
ATOM    451  CD1 ILE A  32      18.905   5.425 -16.743  1.00 97.01           C  
ATOM    452 HD11 ILE A  32      19.792   4.952 -16.321  1.00 97.01           H  
ATOM    453 HD12 ILE A  32      18.202   4.647 -17.040  1.00 97.01           H  
ATOM    454 HD13 ILE A  32      18.454   6.069 -15.988  1.00 97.01           H  
ATOM    455  N   GLN A  33      18.863  10.176 -18.231  1.00 97.31           N  
ATOM    456  H   GLN A  33      17.870  10.261 -18.395  1.00 97.31           H  
ATOM    457  CA  GLN A  33      19.474  11.163 -17.356  1.00 97.31           C  
ATOM    458  HA  GLN A  33      20.422  10.784 -16.973  1.00 97.31           H  
ATOM    459  C   GLN A  33      18.534  11.397 -16.171  1.00 97.31           C  
ATOM    460  CB  GLN A  33      19.768  12.410 -18.195  1.00 97.31           C  
ATOM    461  HB2 GLN A  33      18.885  12.666 -18.781  1.00 97.31           H  
ATOM    462  HB3 GLN A  33      20.561  12.162 -18.900  1.00 97.31           H  
ATOM    463  O   GLN A  33      17.377  11.780 -16.334  1.00 97.31           O  
ATOM    464  CG  GLN A  33      20.217  13.623 -17.380  1.00 97.31           C  
ATOM    465  HG2 GLN A  33      21.099  13.337 -16.806  1.00 97.31           H  
ATOM    466  HG3 GLN A  33      19.433  13.912 -16.679  1.00 97.31           H  
ATOM    467  CD  GLN A  33      20.527  14.833 -18.264  1.00 97.31           C  
ATOM    468  NE2 GLN A  33      21.437  15.692 -17.869  1.00 97.31           N  
ATOM    469 HE21 GLN A  33      21.980  15.521 -17.035  1.00 97.31           H  
ATOM    470 HE22 GLN A  33      21.509  16.564 -18.374  1.00 97.31           H  
ATOM    471  OE1 GLN A  33      19.964  15.030 -19.332  1.00 97.31           O  
ATOM    472  N   VAL A  34      19.024  11.111 -14.965  1.00 97.43           N  
ATOM    473  H   VAL A  34      19.996  10.847 -14.893  1.00 97.43           H  
ATOM    474  CA  VAL A  34      18.257  11.234 -13.718  1.00 97.43           C  
ATOM    475  HA  VAL A  34      17.192  11.161 -13.935  1.00 97.43           H  
ATOM    476  C   VAL A  34      18.533  12.604 -13.106  1.00 97.43           C  
ATOM    477  CB  VAL A  34      18.621  10.103 -12.733  1.00 97.43           C  
ATOM    478  HB  VAL A  34      19.678  10.175 -12.477  1.00 97.43           H  
ATOM    479  O   VAL A  34      19.695  12.920 -12.864  1.00 97.43           O  
ATOM    480  CG1 VAL A  34      17.797  10.200 -11.443  1.00 97.43           C  
ATOM    481 HG11 VAL A  34      16.733  10.144 -11.672  1.00 97.43           H  
ATOM    482 HG12 VAL A  34      18.070   9.388 -10.770  1.00 97.43           H  
ATOM    483 HG13 VAL A  34      18.008  11.138 -10.929  1.00 97.43           H  
ATOM    484  CG2 VAL A  34      18.373   8.716 -13.348  1.00 97.43           C  
ATOM    485 HG21 VAL A  34      18.614   7.940 -12.621  1.00 97.43           H  
ATOM    486 HG22 VAL A  34      17.329   8.616 -13.645  1.00 97.43           H  
ATOM    487 HG23 VAL A  34      19.007   8.567 -14.222  1.00 97.43           H  
ATOM    488  N   ASN A  35      17.485  13.396 -12.855  1.00 95.85           N  
ATOM    489  H   ASN A  35      16.569  13.056 -13.109  1.00 95.85           H  
ATOM    490  CA  ASN A  35      17.545  14.723 -12.223  1.00 95.85           C  
ATOM    491  HA  ASN A  35      16.609  15.237 -12.443  1.00 95.85           H  
ATOM    492  C   ASN A  35      18.655  15.630 -12.797  1.00 95.85           C  
ATOM    493  CB  ASN A  35      17.639  14.563 -10.691  1.00 95.85           C  
ATOM    494  HB2 ASN A  35      17.749  15.548 -10.236  1.00 95.85           H  
ATOM    495  HB3 ASN A  35      18.536  13.993 -10.451  1.00 95.85           H  
ATOM    496  O   ASN A  35      19.450  16.188 -12.048  1.00 95.85           O  
ATOM    497  CG  ASN A  35      16.437  13.910 -10.040  1.00 95.85           C  
ATOM    498  ND2 ASN A  35      16.626  13.338  -8.872  1.00 95.85           N  
ATOM    499 HD21 ASN A  35      15.824  12.965  -8.384  1.00 95.85           H  
ATOM    500 HD22 ASN A  35      17.539  13.346  -8.441  1.00 95.85           H  
ATOM    501  OD1 ASN A  35      15.320  13.915 -10.540  1.00 95.85           O  
ATOM    502  N   ASP A  36      18.746  15.724 -14.128  1.00 93.31           N  
ATOM    503  H   ASP A  36      18.008  15.318 -14.685  1.00 93.31           H  
ATOM    504  CA  ASP A  36      19.766  16.510 -14.845  1.00 93.31           C  
ATOM    505  HA  ASP A  36      19.607  16.312 -15.905  1.00 93.31           H  
ATOM    506  C   ASP A  36      21.229  16.094 -14.579  1.00 93.31           C  
ATOM    507  CB  ASP A  36      19.521  18.019 -14.668  1.00 93.31           C  
ATOM    508  HB2 ASP A  36      19.707  18.302 -13.632  1.00 93.31           H  
ATOM    509  HB3 ASP A  36      20.219  18.570 -15.297  1.00 93.31           H  
ATOM    510  O   ASP A  36      22.164  16.816 -14.925  1.00 93.31           O  
ATOM    511  CG  ASP A  36      18.101  18.423 -15.070  1.00 93.31           C  
ATOM    512  OD1 ASP A  36      17.630  17.918 -16.117  1.00 93.31           O  
ATOM    513  OD2 ASP A  36      17.485  19.220 -14.328  1.00 93.31           O  
ATOM    514  N   GLY A  37      21.449  14.900 -14.020  1.00 95.71           N  
ATOM    515  H   GLY A  37      20.649  14.397 -13.663  1.00 95.71           H  
ATOM    516  CA  GLY A  37      22.772  14.318 -13.801  1.00 95.71           C  
ATOM    517  HA2 GLY A  37      22.659  13.443 -13.162  1.00 95.71           H  
ATOM    518  HA3 GLY A  37      23.398  15.042 -13.280  1.00 95.71           H  
ATOM    519  C   GLY A  37      23.488  13.902 -15.092  1.00 95.71           C  
ATOM    520  O   GLY A  37      23.202  14.379 -16.188  1.00 95.71           O  
ATOM    521  N   ALA A  38      24.438  12.974 -14.990  1.00 97.06           N  
ATOM    522  H   ALA A  38      24.645  12.571 -14.088  1.00 97.06           H  
ATOM    523  CA  ALA A  38      25.111  12.444 -16.175  1.00 97.06           C  
ATOM    524  HA  ALA A  38      25.435  13.285 -16.787  1.00 97.06           H  
ATOM    525  C   ALA A  38      24.159  11.581 -17.024  1.00 97.06           C  
ATOM    526  CB  ALA A  38      26.362  11.672 -15.747  1.00 97.06           C  
ATOM    527  HB1 ALA A  38      27.029  12.327 -15.187  1.00 97.06           H  
ATOM    528  HB2 ALA A  38      26.080  10.822 -15.125  1.00 97.06           H  
ATOM    529  HB3 ALA A  38      26.883  11.303 -16.630  1.00 97.06           H  
ATOM    530  O   ALA A  38      23.385  10.783 -16.486  1.00 97.06           O  
ATOM    531  N   LYS A  39      24.257  11.706 -18.355  1.00 97.18           N  
ATOM    532  H   LYS A  39      24.932  12.360 -18.724  1.00 97.18           H  
ATOM    533  CA  LYS A  39      23.620  10.762 -19.281  1.00 97.18           C  
ATOM    534  HA  LYS A  39      22.569  10.668 -19.005  1.00 97.18           H  
ATOM    535  C   LYS A  39      24.253   9.383 -19.134  1.00 97.18           C  
ATOM    536  CB  LYS A  39      23.707  11.235 -20.739  1.00 97.18           C  
ATOM    537  HB2 LYS A  39      23.492  10.394 -21.398  1.00 97.18           H  
ATOM    538  HB3 LYS A  39      24.717  11.585 -20.952  1.00 97.18           H  
ATOM    539  O   LYS A  39      25.465   9.261 -18.980  1.00 97.18           O  
ATOM    540  CG  LYS A  39      22.686  12.340 -21.029  1.00 97.18           C  
ATOM    541  HG2 LYS A  39      22.851  13.179 -20.354  1.00 97.18           H  
ATOM    542  HG3 LYS A  39      21.682  11.945 -20.872  1.00 97.18           H  
ATOM    543  CD  LYS A  39      22.804  12.819 -22.477  1.00 97.18           C  
ATOM    544  HD2 LYS A  39      22.633  11.982 -23.154  1.00 97.18           H  
ATOM    545  HD3 LYS A  39      23.806  13.217 -22.637  1.00 97.18           H  
ATOM    546  CE  LYS A  39      21.758  13.908 -22.721  1.00 97.18           C  
ATOM    547  HE2 LYS A  39      20.768  13.454 -22.669  1.00 97.18           H  
ATOM    548  HE3 LYS A  39      21.821  14.645 -21.920  1.00 97.18           H  
ATOM    549  NZ  LYS A  39      21.964  14.555 -24.037  1.00 97.18           N  
ATOM    550  HZ1 LYS A  39      21.882  13.862 -24.767  1.00 97.18           H  
ATOM    551  HZ2 LYS A  39      21.256  15.261 -24.184  1.00 97.18           H  
ATOM    552  HZ3 LYS A  39      22.879  14.979 -24.084  1.00 97.18           H  
ATOM    553  N   GLN A  40      23.419   8.356 -19.196  1.00 97.16           N  
ATOM    554  H   GLN A  40      22.431   8.556 -19.267  1.00 97.16           H  
ATOM    555  CA  GLN A  40      23.828   6.961 -19.171  1.00 97.16           C  
ATOM    556  HA  GLN A  40      24.916   6.890 -19.189  1.00 97.16           H  
ATOM    557  C   GLN A  40      23.274   6.265 -20.407  1.00 97.16           C  
ATOM    558  CB  GLN A  40      23.312   6.262 -17.908  1.00 97.16           C  
ATOM    559  HB2 GLN A  40      22.230   6.152 -17.976  1.00 97.16           H  
ATOM    560  HB3 GLN A  40      23.751   5.265 -17.879  1.00 97.16           H  
ATOM    561  O   GLN A  40      22.059   6.097 -20.519  1.00 97.16           O  
ATOM    562  CG  GLN A  40      23.629   6.977 -16.588  1.00 97.16           C  
ATOM    563  HG2 GLN A  40      23.187   7.973 -16.595  1.00 97.16           H  
ATOM    564  HG3 GLN A  40      24.709   7.076 -16.473  1.00 97.16           H  
ATOM    565  CD  GLN A  40      23.066   6.219 -15.392  1.00 97.16           C  
ATOM    566  NE2 GLN A  40      22.959   6.855 -14.248  1.00 97.16           N  
ATOM    567 HE21 GLN A  40      23.227   7.827 -14.178  1.00 97.16           H  
ATOM    568 HE22 GLN A  40      22.585   6.333 -13.469  1.00 97.16           H  
ATOM    569  OE1 GLN A  40      22.722   5.046 -15.462  1.00 97.16           O  
ATOM    570  N   ASP A  41      24.159   5.834 -21.296  1.00 97.12           N  
ATOM    571  H   ASP A  41      25.126   6.115 -21.215  1.00 97.12           H  
ATOM    572  CA  ASP A  41      23.789   5.091 -22.498  1.00 97.12           C  
ATOM    573  HA  ASP A  41      22.876   5.529 -22.900  1.00 97.12           H  
ATOM    574  C   ASP A  41      23.512   3.608 -22.190  1.00 97.12           C  
ATOM    575  CB  ASP A  41      24.869   5.272 -23.572  1.00 97.12           C  
ATOM    576  HB2 ASP A  41      25.792   4.801 -23.235  1.00 97.12           H  
ATOM    577  HB3 ASP A  41      24.548   4.778 -24.488  1.00 97.12           H  
ATOM    578  O   ASP A  41      23.980   3.046 -21.187  1.00 97.12           O  
ATOM    579  CG  ASP A  41      25.118   6.756 -23.861  1.00 97.12           C  
ATOM    580  OD1 ASP A  41      24.235   7.390 -24.478  1.00 97.12           O  
ATOM    581  OD2 ASP A  41      26.168   7.255 -23.401  1.00 97.12           O  
ATOM    582  N   PHE A  42      22.695   2.982 -23.036  1.00 96.41           N  
ATOM    583  H   PHE A  42      22.261   3.534 -23.762  1.00 96.41           H  
ATOM    584  CA  PHE A  42      22.357   1.558 -23.015  1.00 96.41           C  
ATOM    585  HA  PHE A  42      23.275   0.989 -22.871  1.00 96.41           H  
ATOM    586  C   PHE A  42      21.740   1.117 -24.351  1.00 96.41           C  
ATOM    587  CB  PHE A  42      21.402   1.241 -21.851  1.00 96.41           C  
ATOM    588  HB2 PHE A  42      21.181   0.174 -21.863  1.00 96.41           H  
ATOM    589  HB3 PHE A  42      21.928   1.430 -20.915  1.00 96.41           H  
ATOM    590  O   PHE A  42      21.277   1.933 -25.143  1.00 96.41           O  
ATOM    591  CG  PHE A  42      20.091   2.009 -21.828  1.00 96.41           C  
ATOM    592  CD1 PHE A  42      20.063   3.353 -21.423  1.00 96.41           C  
ATOM    593  HD1 PHE A  42      20.978   3.869 -21.172  1.00 96.41           H  
ATOM    594  CD2 PHE A  42      18.880   1.372 -22.153  1.00 96.41           C  
ATOM    595  HD2 PHE A  42      18.881   0.349 -22.498  1.00 96.41           H  
ATOM    596  CE1 PHE A  42      18.847   4.041 -21.356  1.00 96.41           C  
ATOM    597  HE1 PHE A  42      18.856   5.081 -21.064  1.00 96.41           H  
ATOM    598  CE2 PHE A  42      17.656   2.049 -22.025  1.00 96.41           C  
ATOM    599  HE2 PHE A  42      16.724   1.539 -22.221  1.00 96.41           H  
ATOM    600  CZ  PHE A  42      17.638   3.396 -21.647  1.00 96.41           C  
ATOM    601  HZ  PHE A  42      16.701   3.929 -21.578  1.00 96.41           H  
ATOM    602  N   THR A  43      21.733  -0.190 -24.611  1.00 95.08           N  
ATOM    603  H   THR A  43      22.223  -0.811 -23.983  1.00 95.08           H  
ATOM    604  CA  THR A  43      21.188  -0.794 -25.847  1.00 95.08           C  
ATOM    605  HA  THR A  43      20.654  -0.042 -26.427  1.00 95.08           H  
ATOM    606  C   THR A  43      20.182  -1.920 -25.584  1.00 95.08           C  
ATOM    607  CB  THR A  43      22.324  -1.337 -26.724  1.00 95.08           C  
ATOM    608  HB  THR A  43      21.901  -1.832 -27.598  1.00 95.08           H  
ATOM    609  O   THR A  43      19.563  -2.425 -26.513  1.00 95.08           O  
ATOM    610  CG2 THR A  43      23.283  -0.242 -27.192  1.00 95.08           C  
ATOM    611 HG21 THR A  43      23.866   0.142 -26.355  1.00 95.08           H  
ATOM    612 HG22 THR A  43      23.956  -0.649 -27.947  1.00 95.08           H  
ATOM    613 HG23 THR A  43      22.715   0.574 -27.639  1.00 95.08           H  
ATOM    614  OG1 THR A  43      23.094  -2.259 -25.981  1.00 95.08           O  
ATOM    615  HG1 THR A  43      23.667  -2.709 -26.605  1.00 95.08           H  
ATOM    616  N   ALA A  44      20.003  -2.306 -24.322  1.00 94.67           N  
ATOM    617  H   ALA A  44      20.471  -1.783 -23.595  1.00 94.67           H  
ATOM    618  CA  ALA A  44      19.071  -3.326 -23.850  1.00 94.67           C  
ATOM    619  HA  ALA A  44      18.239  -3.426 -24.546  1.00 94.67           H  
ATOM    620  C   ALA A  44      18.514  -2.900 -22.485  1.00 94.67           C  
ATOM    621  CB  ALA A  44      19.821  -4.663 -23.759  1.00 94.67           C  
ATOM    622  HB1 ALA A  44      20.226  -4.922 -24.737  1.00 94.67           H  
ATOM    623  HB2 ALA A  44      19.139  -5.452 -23.444  1.00 94.67           H  
ATOM    624  HB3 ALA A  44      20.635  -4.586 -23.039  1.00 94.67           H  
ATOM    625  O   ALA A  44      18.947  -1.879 -21.950  1.00 94.67           O  
ATOM    626  N   ASP A  45      17.588  -3.675 -21.920  1.00 95.69           N  
ATOM    627  H   ASP A  45      17.229  -4.469 -22.429  1.00 95.69           H  
ATOM    628  CA  ASP A  45      16.985  -3.398 -20.612  1.00 95.69           C  
ATOM    629  HA  ASP A  45      16.266  -2.588 -20.735  1.00 95.69           H  
ATOM    630  C   ASP A  45      18.019  -2.961 -19.566  1.00 95.69           C  
ATOM    631  CB  ASP A  45      16.222  -4.630 -20.098  1.00 95.69           C  
ATOM    632  HB2 ASP A  45      15.953  -4.457 -19.056  1.00 95.69           H  
ATOM    633  HB3 ASP A  45      16.872  -5.503 -20.138  1.00 95.69           H  
ATOM    634  O   ASP A  45      18.995  -3.662 -19.283  1.00 95.69           O  
ATOM    635  CG  ASP A  45      14.937  -4.917 -20.875  1.00 95.69           C  
ATOM    636  OD1 ASP A  45      14.575  -4.095 -21.745  1.00 95.69           O  
ATOM    637  OD2 ASP A  45      14.295  -5.941 -20.572  1.00 95.69           O  
ATOM    638  N   LYS A  46      17.792  -1.779 -18.987  1.00 95.93           N  
ATOM    639  H   LYS A  46      16.993  -1.254 -19.312  1.00 95.93           H  
ATOM    640  CA  LYS A  46      18.667  -1.174 -17.983  1.00 95.93           C  
ATOM    641  HA  LYS A  46      19.507  -1.843 -17.797  1.00 95.93           H  
ATOM    642  C   LYS A  46      17.902  -0.989 -16.683  1.00 95.93           C  
ATOM    643  CB  LYS A  46      19.224   0.152 -18.524  1.00 95.93           C  
ATOM    644  HB2 LYS A  46      19.644  -0.018 -19.515  1.00 95.93           H  
ATOM    645  HB3 LYS A  46      18.410   0.870 -18.621  1.00 95.93           H  
ATOM    646  O   LYS A  46      16.970  -0.189 -16.619  1.00 95.93           O  
ATOM    647  CG  LYS A  46      20.324   0.728 -17.614  1.00 95.93           C  
ATOM    648  HG2 LYS A  46      19.995   0.731 -16.575  1.00 95.93           H  
ATOM    649  HG3 LYS A  46      21.218   0.110 -17.700  1.00 95.93           H  
ATOM    650  CD  LYS A  46      20.645   2.169 -18.024  1.00 95.93           C  
ATOM    651  HD2 LYS A  46      19.764   2.776 -17.814  1.00 95.93           H  
ATOM    652  HD3 LYS A  46      20.828   2.223 -19.098  1.00 95.93           H  
ATOM    653  CE  LYS A  46      21.833   2.768 -17.266  1.00 95.93           C  
ATOM    654  HE2 LYS A  46      21.829   2.404 -16.239  1.00 95.93           H  
ATOM    655  HE3 LYS A  46      21.691   3.848 -17.222  1.00 95.93           H  
ATOM    656  NZ  LYS A  46      23.129   2.482 -17.934  1.00 95.93           N  
ATOM    657  HZ1 LYS A  46      23.300   1.487 -17.969  1.00 95.93           H  
ATOM    658  HZ2 LYS A  46      23.135   2.829 -18.883  1.00 95.93           H  
ATOM    659  HZ3 LYS A  46      23.880   2.932 -17.430  1.00 95.93           H  
ATOM    660  N   GLN A  47      18.339  -1.684 -15.639  1.00 97.13           N  
ATOM    661  H   GLN A  47      19.101  -2.332 -15.779  1.00 97.13           H  
ATOM    662  CA  GLN A  47      17.862  -1.479 -14.276  1.00 97.13           C  
ATOM    663  HA  GLN A  47      16.861  -1.050 -14.324  1.00 97.13           H  
ATOM    664  C   GLN A  47      18.776  -0.501 -13.529  1.00 97.13           C  
ATOM    665  CB  GLN A  47      17.746  -2.831 -13.569  1.00 97.13           C  
ATOM    666  HB2 GLN A  47      18.744  -3.228 -13.381  1.00 97.13           H  
ATOM    667  HB3 GLN A  47      17.215  -3.526 -14.220  1.00 97.13           H  
ATOM    668  O   GLN A  47      19.999  -0.559 -13.660  1.00 97.13           O  
ATOM    669  CG  GLN A  47      16.970  -2.727 -12.250  1.00 97.13           C  
ATOM    670  HG2 GLN A  47      15.986  -2.305 -12.450  1.00 97.13           H  
ATOM    671  HG3 GLN A  47      17.501  -2.076 -11.555  1.00 97.13           H  
ATOM    672  CD  GLN A  47      16.811  -4.094 -11.595  1.00 97.13           C  
ATOM    673  NE2 GLN A  47      15.648  -4.437 -11.093  1.00 97.13           N  
ATOM    674 HE21 GLN A  47      14.849  -3.823 -11.166  1.00 97.13           H  
ATOM    675 HE22 GLN A  47      15.605  -5.360 -10.685  1.00 97.13           H  
ATOM    676  OE1 GLN A  47      17.725  -4.894 -11.525  1.00 97.13           O  
ATOM    677  N   PHE A  48      18.188   0.408 -12.756  1.00 96.44           N  
ATOM    678  H   PHE A  48      17.179   0.460 -12.753  1.00 96.44           H  
ATOM    679  CA  PHE A  48      18.909   1.389 -11.945  1.00 96.44           C  
ATOM    680  HA  PHE A  48      19.792   0.912 -11.519  1.00 96.44           H  
ATOM    681  C   PHE A  48      18.034   1.870 -10.780  1.00 96.44           C  
ATOM    682  CB  PHE A  48      19.371   2.555 -12.838  1.00 96.44           C  
ATOM    683  HB2 PHE A  48      19.903   3.282 -12.223  1.00 96.44           H  
ATOM    684  HB3 PHE A  48      20.084   2.178 -13.571  1.00 96.44           H  
ATOM    685  O   PHE A  48      16.810   1.742 -10.808  1.00 96.44           O  
ATOM    686  CG  PHE A  48      18.249   3.253 -13.578  1.00 96.44           C  
ATOM    687  CD1 PHE A  48      17.720   2.700 -14.760  1.00 96.44           C  
ATOM    688  HD1 PHE A  48      18.133   1.788 -15.166  1.00 96.44           H  
ATOM    689  CD2 PHE A  48      17.697   4.429 -13.051  1.00 96.44           C  
ATOM    690  HD2 PHE A  48      18.097   4.854 -12.142  1.00 96.44           H  
ATOM    691  CE1 PHE A  48      16.619   3.297 -15.391  1.00 96.44           C  
ATOM    692  HE1 PHE A  48      16.197   2.838 -16.273  1.00 96.44           H  
ATOM    693  CE2 PHE A  48      16.612   5.038 -13.692  1.00 96.44           C  
ATOM    694  HE2 PHE A  48      16.194   5.931 -13.250  1.00 96.44           H  
ATOM    695  CZ  PHE A  48      16.066   4.472 -14.861  1.00 96.44           C  
ATOM    696  HZ  PHE A  48      15.211   4.917 -15.349  1.00 96.44           H  
ATOM    697  N   THR A  49      18.656   2.421  -9.740  1.00 97.31           N  
ATOM    698  H   THR A  49      19.665   2.478  -9.740  1.00 97.31           H  
ATOM    699  CA  THR A  49      17.969   2.928  -8.544  1.00 97.31           C  
ATOM    700  HA  THR A  49      16.936   2.580  -8.548  1.00 97.31           H  
ATOM    701  C   THR A  49      17.954   4.450  -8.522  1.00 97.31           C  
ATOM    702  CB  THR A  49      18.617   2.403  -7.259  1.00 97.31           C  
ATOM    703  HB  THR A  49      18.175   2.908  -6.400  1.00 97.31           H  
ATOM    704  O   THR A  49      18.961   5.085  -8.836  1.00 97.31           O  
ATOM    705  CG2 THR A  49      18.412   0.898  -7.102  1.00 97.31           C  
ATOM    706 HG21 THR A  49      17.346   0.670  -7.092  1.00 97.31           H  
ATOM    707 HG22 THR A  49      18.849   0.573  -6.158  1.00 97.31           H  
ATOM    708 HG23 THR A  49      18.891   0.358  -7.920  1.00 97.31           H  
ATOM    709  OG1 THR A  49      20.004   2.657  -7.293  1.00 97.31           O  
ATOM    710  HG1 THR A  49      20.130   3.605  -7.384  1.00 97.31           H  
ATOM    711  N   VAL A  50      16.835   5.043  -8.110  1.00 97.76           N  
ATOM    712  H   VAL A  50      16.043   4.457  -7.886  1.00 97.76           H  
ATOM    713  CA  VAL A  50      16.652   6.499  -8.018  1.00 97.76           C  
ATOM    714  HA  VAL A  50      17.624   6.986  -8.084  1.00 97.76           H  
ATOM    715  C   VAL A  50      16.040   6.909  -6.682  1.00 97.76           C  
ATOM    716  CB  VAL A  50      15.787   7.031  -9.176  1.00 97.76           C  
ATOM    717  HB  VAL A  50      15.727   8.112  -9.055  1.00 97.76           H  
ATOM    718  O   VAL A  50      15.398   6.105  -6.015  1.00 97.76           O  
ATOM    719  CG1 VAL A  50      16.430   6.761 -10.537  1.00 97.76           C  
ATOM    720 HG11 VAL A  50      15.909   7.329 -11.308  1.00 97.76           H  
ATOM    721 HG12 VAL A  50      16.367   5.697 -10.767  1.00 97.76           H  
ATOM    722 HG13 VAL A  50      17.478   7.060 -10.518  1.00 97.76           H  
ATOM    723  CG2 VAL A  50      14.362   6.455  -9.195  1.00 97.76           C  
ATOM    724 HG21 VAL A  50      14.398   5.367  -9.255  1.00 97.76           H  
ATOM    725 HG22 VAL A  50      13.812   6.824 -10.061  1.00 97.76           H  
ATOM    726 HG23 VAL A  50      13.826   6.743  -8.290  1.00 97.76           H  
ATOM    727  N   GLY A  51      16.185   8.179  -6.303  1.00 97.35           N  
ATOM    728  H   GLY A  51      16.795   8.787  -6.831  1.00 97.35           H  
ATOM    729  CA  GLY A  51      15.397   8.781  -5.228  1.00 97.35           C  
ATOM    730  HA2 GLY A  51      14.432   8.276  -5.164  1.00 97.35           H  
ATOM    731  HA3 GLY A  51      15.215   9.824  -5.486  1.00 97.35           H  
ATOM    732  C   GLY A  51      16.016   8.756  -3.831  1.00 97.35           C  
ATOM    733  O   GLY A  51      15.438   9.380  -2.943  1.00 97.35           O  
ATOM    734  N   ALA A  52      17.174   8.119  -3.624  1.00 96.74           N  
ATOM    735  H   ALA A  52      17.607   7.637  -4.399  1.00 96.74           H  
ATOM    736  CA  ALA A  52      17.884   8.139  -2.336  1.00 96.74           C  
ATOM    737  HA  ALA A  52      17.252   7.702  -1.563  1.00 96.74           H  
ATOM    738  C   ALA A  52      18.230   9.575  -1.887  1.00 96.74           C  
ATOM    739  CB  ALA A  52      19.143   7.272  -2.464  1.00 96.74           C  
ATOM    740  HB1 ALA A  52      19.659   7.245  -1.504  1.00 96.74           H  
ATOM    741  HB2 ALA A  52      18.868   6.253  -2.736  1.00 96.74           H  
ATOM    742  HB3 ALA A  52      19.814   7.685  -3.217  1.00 96.74           H  
ATOM    743  O   ALA A  52      18.086   9.929  -0.721  1.00 96.74           O  
ATOM    744  N   ASP A  53      18.581  10.427  -2.847  1.00 95.29           N  
ATOM    745  H   ASP A  53      18.613  10.088  -3.798  1.00 95.29           H  
ATOM    746  CA  ASP A  53      18.912  11.847  -2.709  1.00 95.29           C  
ATOM    747  HA  ASP A  53      19.398  12.004  -1.746  1.00 95.29           H  
ATOM    748  C   ASP A  53      17.690  12.786  -2.765  1.00 95.29           C  
ATOM    749  CB  ASP A  53      19.921  12.190  -3.821  1.00 95.29           C  
ATOM    750  HB2 ASP A  53      20.257  13.217  -3.681  1.00 95.29           H  
ATOM    751  HB3 ASP A  53      20.792  11.543  -3.719  1.00 95.29           H  
ATOM    752  O   ASP A  53      17.813  13.999  -2.596  1.00 95.29           O  
ATOM    753  CG  ASP A  53      19.353  12.029  -5.246  1.00 95.29           C  
ATOM    754  OD1 ASP A  53      18.590  11.057  -5.490  1.00 95.29           O  
ATOM    755  OD2 ASP A  53      19.682  12.875  -6.101  1.00 95.29           O  
ATOM    756  N   VAL A  54      16.491  12.244  -2.991  1.00 96.46           N  
ATOM    757  H   VAL A  54      16.444  11.238  -3.067  1.00 96.46           H  
ATOM    758  CA  VAL A  54      15.260  13.024  -3.136  1.00 96.46           C  
ATOM    759  HA  VAL A  54      15.538  14.051  -3.375  1.00 96.46           H  
ATOM    760  C   VAL A  54      14.498  13.058  -1.813  1.00 96.46           C  
ATOM    761  CB  VAL A  54      14.422  12.513  -4.325  1.00 96.46           C  
ATOM    762  HB  VAL A  54      14.178  11.461  -4.182  1.00 96.46           H  
ATOM    763  O   VAL A  54      14.269  12.033  -1.167  1.00 96.46           O  
ATOM    764  CG1 VAL A  54      13.113  13.285  -4.505  1.00 96.46           C  
ATOM    765 HG11 VAL A  54      13.333  14.342  -4.652  1.00 96.46           H  
ATOM    766 HG12 VAL A  54      12.473  13.141  -3.634  1.00 96.46           H  
ATOM    767 HG13 VAL A  54      12.579  12.907  -5.377  1.00 96.46           H  
ATOM    768  CG2 VAL A  54      15.209  12.684  -5.632  1.00 96.46           C  
ATOM    769 HG21 VAL A  54      15.578  13.706  -5.719  1.00 96.46           H  
ATOM    770 HG22 VAL A  54      16.067  12.011  -5.646  1.00 96.46           H  
ATOM    771 HG23 VAL A  54      14.572  12.472  -6.491  1.00 96.46           H  
ATOM    772  N   ALA A  55      14.072  14.254  -1.405  1.00 96.96           N  
ATOM    773  H   ALA A  55      14.349  15.062  -1.944  1.00 96.96           H  
ATOM    774  CA  ALA A  55      13.232  14.448  -0.227  1.00 96.96           C  
ATOM    775  HA  ALA A  55      13.629  13.830   0.578  1.00 96.96           H  
ATOM    776  C   ALA A  55      11.773  14.020  -0.481  1.00 96.96           C  
ATOM    777  CB  ALA A  55      13.323  15.914   0.213  1.00 96.96           C  
ATOM    778  HB1 ALA A  55      14.362  16.172   0.419  1.00 96.96           H  
ATOM    779  HB2 ALA A  55      12.938  16.564  -0.574  1.00 96.96           H  
ATOM    780  HB3 ALA A  55      12.736  16.065   1.119  1.00 96.96           H  
ATOM    781  O   ALA A  55      11.258  14.133  -1.596  1.00 96.96           O  
ATOM    782  N   TYR A  56      11.063  13.600   0.570  1.00 95.84           N  
ATOM    783  H   TYR A  56      11.519  13.510   1.467  1.00 95.84           H  
ATOM    784  CA  TYR A  56       9.624  13.335   0.480  1.00 95.84           C  
ATOM    785  HA  TYR A  56       9.474  12.524  -0.232  1.00 95.84           H  
ATOM    786  C   TYR A  56       8.850  14.564  -0.031  1.00 95.84           C  
ATOM    787  CB  TYR A  56       9.066  12.891   1.837  1.00 95.84           C  
ATOM    788  HB2 TYR A  56       7.983  12.810   1.753  1.00 95.84           H  
ATOM    789  HB3 TYR A  56       9.281  13.661   2.578  1.00 95.84           H  
ATOM    790  O   TYR A  56       9.125  15.704   0.339  1.00 95.84           O  
ATOM    791  CG  TYR A  56       9.586  11.556   2.329  1.00 95.84           C  
ATOM    792  CD1 TYR A  56       9.282  10.385   1.612  1.00 95.84           C  
ATOM    793  HD1 TYR A  56       8.700  10.433   0.703  1.00 95.84           H  
ATOM    794  CD2 TYR A  56      10.354  11.476   3.508  1.00 95.84           C  
ATOM    795  HD2 TYR A  56      10.603  12.370   4.061  1.00 95.84           H  
ATOM    796  CE1 TYR A  56       9.733   9.135   2.069  1.00 95.84           C  
ATOM    797  HE1 TYR A  56       9.499   8.227   1.533  1.00 95.84           H  
ATOM    798  CE2 TYR A  56      10.818  10.225   3.964  1.00 95.84           C  
ATOM    799  HE2 TYR A  56      11.421  10.157   4.857  1.00 95.84           H  
ATOM    800  OH  TYR A  56      10.945   7.842   3.666  1.00 95.84           O  
ATOM    801  HH  TYR A  56      11.510   7.862   4.442  1.00 95.84           H  
ATOM    802  CZ  TYR A  56      10.505   9.051   3.244  1.00 95.84           C  
ATOM    803  N   GLY A  57       7.856  14.321  -0.884  1.00 94.93           N  
ATOM    804  H   GLY A  57       7.749  13.371  -1.208  1.00 94.93           H  
ATOM    805  CA  GLY A  57       7.052  15.341  -1.557  1.00 94.93           C  
ATOM    806  HA2 GLY A  57       6.920  16.198  -0.897  1.00 94.93           H  
ATOM    807  HA3 GLY A  57       6.071  14.918  -1.774  1.00 94.93           H  
ATOM    808  C   GLY A  57       7.649  15.853  -2.872  1.00 94.93           C  
ATOM    809  O   GLY A  57       6.984  16.634  -3.556  1.00 94.93           O  
ATOM    810  N   LYS A  58       8.863  15.425  -3.241  1.00 97.52           N  
ATOM    811  H   LYS A  58       9.346  14.771  -2.642  1.00 97.52           H  
ATOM    812  CA  LYS A  58       9.536  15.797  -4.493  1.00 97.52           C  
ATOM    813  HA  LYS A  58       9.008  16.633  -4.951  1.00 97.52           H  
ATOM    814  C   LYS A  58       9.482  14.665  -5.522  1.00 97.52           C  
ATOM    815  CB  LYS A  58      10.983  16.236  -4.202  1.00 97.52           C  
ATOM    816  HB2 LYS A  58      11.466  16.526  -5.135  1.00 97.52           H  
ATOM    817  HB3 LYS A  58      11.527  15.381  -3.801  1.00 97.52           H  
ATOM    818  O   LYS A  58       9.215  13.510  -5.190  1.00 97.52           O  
ATOM    819  CG  LYS A  58      11.120  17.391  -3.195  1.00 97.52           C  
ATOM    820  HG2 LYS A  58      10.714  17.088  -2.230  1.00 97.52           H  
ATOM    821  HG3 LYS A  58      12.182  17.597  -3.062  1.00 97.52           H  
ATOM    822  CD  LYS A  58      10.422  18.674  -3.664  1.00 97.52           C  
ATOM    823  HD2 LYS A  58      10.817  18.958  -4.639  1.00 97.52           H  
ATOM    824  HD3 LYS A  58       9.349  18.499  -3.744  1.00 97.52           H  
ATOM    825  CE  LYS A  58      10.675  19.793  -2.652  1.00 97.52           C  
ATOM    826  HE2 LYS A  58      11.752  19.914  -2.530  1.00 97.52           H  
ATOM    827  HE3 LYS A  58      10.265  19.488  -1.690  1.00 97.52           H  
ATOM    828  NZ  LYS A  58      10.066  21.072  -3.094  1.00 97.52           N  
ATOM    829  HZ1 LYS A  58      10.244  21.798  -2.415  1.00 97.52           H  
ATOM    830  HZ2 LYS A  58       9.067  20.968  -3.205  1.00 97.52           H  
ATOM    831  HZ3 LYS A  58      10.464  21.363  -3.975  1.00 97.52           H  
ATOM    832  N   ASN A  59       9.721  15.028  -6.778  1.00 97.75           N  
ATOM    833  H   ASN A  59      10.037  15.970  -6.958  1.00 97.75           H  
ATOM    834  CA  ASN A  59       9.788  14.084  -7.886  1.00 97.75           C  
ATOM    835  HA  ASN A  59       9.259  13.172  -7.610  1.00 97.75           H  
ATOM    836  C   ASN A  59      11.242  13.714  -8.185  1.00 97.75           C  
ATOM    837  CB  ASN A  59       9.096  14.674  -9.127  1.00 97.75           C  
ATOM    838  HB2 ASN A  59       9.250  14.000  -9.969  1.00 97.75           H  
ATOM    839  HB3 ASN A  59       9.562  15.627  -9.379  1.00 97.75           H  
ATOM    840  O   ASN A  59      12.120  14.570  -8.132  1.00 97.75           O  
ATOM    841  CG  ASN A  59       7.599  14.863  -8.967  1.00 97.75           C  
ATOM    842  ND2 ASN A  59       7.021  15.768  -9.720  1.00 97.75           N  
ATOM    843 HD21 ASN A  59       7.556  16.231 -10.441  1.00 97.75           H  
ATOM    844 HD22 ASN A  59       6.012  15.799  -9.696  1.00 97.75           H  
ATOM    845  OD1 ASN A  59       6.924  14.227  -8.175  1.00 97.75           O  
ATOM    846  N   VAL A  60      11.457  12.459  -8.565  1.00 98.15           N  
ATOM    847  H   VAL A  60      10.671  11.825  -8.523  1.00 98.15           H  
ATOM    848  CA  VAL A  60      12.546  12.059  -9.454  1.00 98.15           C  
ATOM    849  HA  VAL A  60      13.436  12.657  -9.258  1.00 98.15           H  
ATOM    850  C   VAL A  60      12.066  12.305 -10.880  1.00 98.15           C  
ATOM    851  CB  VAL A  60      12.880  10.567  -9.284  1.00 98.15           C  
ATOM    852  HB  VAL A  60      11.984   9.984  -9.498  1.00 98.15           H  
ATOM    853  O   VAL A  60      10.990  11.828 -11.244  1.00 98.15           O  
ATOM    854  CG1 VAL A  60      13.978  10.138 -10.263  1.00 98.15           C  
ATOM    855 HG11 VAL A  60      14.129   9.061 -10.186  1.00 98.15           H  
ATOM    856 HG12 VAL A  60      13.691  10.340 -11.295  1.00 98.15           H  
ATOM    857 HG13 VAL A  60      14.908  10.661 -10.043  1.00 98.15           H  
ATOM    858  CG2 VAL A  60      13.341  10.217  -7.863  1.00 98.15           C  
ATOM    859 HG21 VAL A  60      13.413   9.134  -7.766  1.00 98.15           H  
ATOM    860 HG22 VAL A  60      12.628  10.582  -7.124  1.00 98.15           H  
ATOM    861 HG23 VAL A  60      14.325  10.648  -7.678  1.00 98.15           H  
ATOM    862  N   THR A  61      12.860  12.996 -11.690  1.00 97.98           N  
ATOM    863  H   THR A  61      13.725  13.362 -11.319  1.00 97.98           H  
ATOM    864  CA  THR A  61      12.625  13.152 -13.129  1.00 97.98           C  
ATOM    865  HA  THR A  61      11.651  12.743 -13.395  1.00 97.98           H  
ATOM    866  C   THR A  61      13.694  12.385 -13.891  1.00 97.98           C  
ATOM    867  CB  THR A  61      12.628  14.631 -13.536  1.00 97.98           C  
ATOM    868  HB  THR A  61      13.594  15.072 -13.291  1.00 97.98           H  
ATOM    869  O   THR A  61      14.885  12.562 -13.644  1.00 97.98           O  
ATOM    870  CG2 THR A  61      12.343  14.830 -15.026  1.00 97.98           C  
ATOM    871 HG21 THR A  61      11.413  14.332 -15.298  1.00 97.98           H  
ATOM    872 HG22 THR A  61      12.263  15.895 -15.245  1.00 97.98           H  
ATOM    873 HG23 THR A  61      13.161  14.423 -15.620  1.00 97.98           H  
ATOM    874  OG1 THR A  61      11.617  15.327 -12.839  1.00 97.98           O  
ATOM    875  HG1 THR A  61      11.888  16.248 -12.835  1.00 97.98           H  
ATOM    876  N   ILE A  62      13.275  11.545 -14.832  1.00 97.55           N  
ATOM    877  H   ILE A  62      12.282  11.439 -14.979  1.00 97.55           H  
ATOM    878  CA  ILE A  62      14.169  10.858 -15.762  1.00 97.55           C  
ATOM    879  HA  ILE A  62      15.205  11.092 -15.516  1.00 97.55           H  
ATOM    880  C   ILE A  62      13.870  11.378 -17.155  1.00 97.55           C  
ATOM    881  CB  ILE A  62      14.011   9.330 -15.697  1.00 97.55           C  
ATOM    882  HB  ILE A  62      13.029   9.069 -16.092  1.00 97.55           H  
ATOM    883  O   ILE A  62      12.790  11.120 -17.689  1.00 97.55           O  
ATOM    884  CG1 ILE A  62      14.069   8.834 -14.237  1.00 97.55           C  
ATOM    885 HG12 ILE A  62      13.221   9.234 -13.681  1.00 97.55           H  
ATOM    886 HG13 ILE A  62      14.989   9.179 -13.763  1.00 97.55           H  
ATOM    887  CG2 ILE A  62      15.071   8.669 -16.602  1.00 97.55           C  
ATOM    888 HG21 ILE A  62      15.009   9.060 -17.618  1.00 97.55           H  
ATOM    889 HG22 ILE A  62      14.911   7.593 -16.670  1.00 97.55           H  
ATOM    890 HG23 ILE A  62      16.069   8.865 -16.210  1.00 97.55           H  
ATOM    891  CD1 ILE A  62      13.997   7.317 -14.149  1.00 97.55           C  
ATOM    892 HD11 ILE A  62      13.878   7.002 -13.112  1.00 97.55           H  
ATOM    893 HD12 ILE A  62      13.183   6.935 -14.765  1.00 97.55           H  
ATOM    894 HD13 ILE A  62      14.932   6.924 -14.550  1.00 97.55           H  
ATOM    895  N   THR A  63      14.815  12.097 -17.747  1.00 97.21           N  
ATOM    896  H   THR A  63      15.694  12.239 -17.270  1.00 97.21           H  
ATOM    897  CA  THR A  63      14.792  12.398 -19.178  1.00 97.21           C  
ATOM    898  HA  THR A  63      13.757  12.475 -19.512  1.00 97.21           H  
ATOM    899  C   THR A  63      15.433  11.243 -19.936  1.00 97.21           C  
ATOM    900  CB  THR A  63      15.467  13.736 -19.502  1.00 97.21           C  
ATOM    901  HB  THR A  63      15.514  13.868 -20.583  1.00 97.21           H  
ATOM    902  O   THR A  63      16.339  10.573 -19.435  1.00 97.21           O  
ATOM    903  CG2 THR A  63      14.705  14.910 -18.891  1.00 97.21           C  
ATOM    904 HG21 THR A  63      15.188  15.846 -19.173  1.00 97.21           H  
ATOM    905 HG22 THR A  63      13.681  14.916 -19.264  1.00 97.21           H  
ATOM    906 HG23 THR A  63      14.697  14.833 -17.803  1.00 97.21           H  
ATOM    907  OG1 THR A  63      16.762  13.775 -18.970  1.00 97.21           O  
ATOM    908  HG1 THR A  63      17.105  14.669 -19.035  1.00 97.21           H  
ATOM    909  N   TRP A  64      14.930  10.961 -21.131  1.00 96.83           N  
ATOM    910  H   TRP A  64      14.162  11.506 -21.493  1.00 96.83           H  
ATOM    911  CA  TRP A  64      15.402   9.845 -21.940  1.00 96.83           C  
ATOM    912  HA  TRP A  64      16.426   9.610 -21.652  1.00 96.83           H  
ATOM    913  C   TRP A  64      15.434  10.203 -23.416  1.00 96.83           C  
ATOM    914  CB  TRP A  64      14.530   8.610 -21.674  1.00 96.83           C  
ATOM    915  HB2 TRP A  64      14.931   7.769 -22.240  1.00 96.83           H  
ATOM    916  HB3 TRP A  64      14.629   8.364 -20.617  1.00 96.83           H  
ATOM    917  O   TRP A  64      14.708  11.092 -23.870  1.00 96.83           O  
ATOM    918  CG  TRP A  64      13.069   8.748 -21.997  1.00 96.83           C  
ATOM    919  CD1 TRP A  64      12.095   9.060 -21.112  1.00 96.83           C  
ATOM    920  HD1 TRP A  64      12.259   9.241 -20.060  1.00 96.83           H  
ATOM    921  CD2 TRP A  64      12.400   8.606 -23.290  1.00 96.83           C  
ATOM    922  CE2 TRP A  64      11.006   8.856 -23.108  1.00 96.83           C  
ATOM    923  CE3 TRP A  64      12.826   8.293 -24.599  1.00 96.83           C  
ATOM    924  HE3 TRP A  64      13.866   8.065 -24.780  1.00 96.83           H  
ATOM    925  NE1 TRP A  64      10.873   9.100 -21.757  1.00 96.83           N  
ATOM    926  HE1 TRP A  64       9.999   9.283 -21.285  1.00 96.83           H  
ATOM    927  CH2 TRP A  64      10.557   8.542 -25.466  1.00 96.83           C  
ATOM    928  HH2 TRP A  64       9.876   8.522 -26.304  1.00 96.83           H  
ATOM    929  CZ2 TRP A  64      10.090   8.825 -24.170  1.00 96.83           C  
ATOM    930  HZ2 TRP A  64       9.042   9.023 -24.000  1.00 96.83           H  
ATOM    931  CZ3 TRP A  64      11.919   8.270 -25.676  1.00 96.83           C  
ATOM    932  HZ3 TRP A  64      12.267   8.037 -26.671  1.00 96.83           H  
ATOM    933  N   GLY A  65      16.246   9.460 -24.159  1.00 96.70           N  
ATOM    934  H   GLY A  65      16.836   8.782 -23.698  1.00 96.70           H  
ATOM    935  CA  GLY A  65      16.193   9.419 -25.611  1.00 96.70           C  
ATOM    936  HA2 GLY A  65      15.194   9.729 -25.917  1.00 96.70           H  
ATOM    937  HA3 GLY A  65      16.915  10.104 -26.056  1.00 96.70           H  
ATOM    938  C   GLY A  65      16.438   8.013 -26.132  1.00 96.70           C  
ATOM    939  O   GLY A  65      17.127   7.225 -25.488  1.00 96.70           O  
ATOM    940  N   ALA A  66      15.843   7.692 -27.274  1.00 96.85           N  
ATOM    941  H   ALA A  66      15.270   8.390 -27.726  1.00 96.85           H  
ATOM    942  CA  ALA A  66      15.972   6.403 -27.941  1.00 96.85           C  
ATOM    943  HA  ALA A  66      16.869   5.893 -27.590  1.00 96.85           H  
ATOM    944  C   ALA A  66      16.110   6.626 -29.450  1.00 96.85           C  
ATOM    945  CB  ALA A  66      14.755   5.541 -27.582  1.00 96.85           C  
ATOM    946  HB1 ALA A  66      14.856   4.556 -28.035  1.00 96.85           H  
ATOM    947  HB2 ALA A  66      13.841   6.013 -27.942  1.00 96.85           H  
ATOM    948  HB3 ALA A  66      14.695   5.422 -26.500  1.00 96.85           H  
ATOM    949  O   ALA A  66      15.320   7.368 -30.038  1.00 96.85           O  
ATOM    950  N   THR A  67      17.109   5.994 -30.062  1.00 96.55           N  
ATOM    951  H   THR A  67      17.703   5.387 -29.515  1.00 96.55           H  
ATOM    952  CA  THR A  67      17.453   6.156 -31.478  1.00 96.55           C  
ATOM    953  HA  THR A  67      16.821   6.936 -31.904  1.00 96.55           H  
ATOM    954  C   THR A  67      17.184   4.859 -32.234  1.00 96.55           C  
ATOM    955  CB  THR A  67      18.911   6.611 -31.641  1.00 96.55           C  
ATOM    956  HB  THR A  67      19.569   5.823 -31.277  1.00 96.55           H  
ATOM    957  O   THR A  67      17.649   3.794 -31.822  1.00 96.55           O  
ATOM    958  CG2 THR A  67      19.277   6.927 -33.089  1.00 96.55           C  
ATOM    959 HG21 THR A  67      19.290   6.005 -33.670  1.00 96.55           H  
ATOM    960 HG22 THR A  67      18.551   7.614 -33.523  1.00 96.55           H  
ATOM    961 HG23 THR A  67      20.271   7.372 -33.127  1.00 96.55           H  
ATOM    962  OG1 THR A  67      19.158   7.783 -30.888  1.00 96.55           O  
ATOM    963  HG1 THR A  67      18.785   8.530 -31.361  1.00 96.55           H  
ATOM    964  N   ASP A  68      16.419   4.927 -33.324  1.00 95.43           N  
ATOM    965  H   ASP A  68      16.108   5.835 -33.639  1.00 95.43           H  
ATOM    966  CA  ASP A  68      16.132   3.780 -34.194  1.00 95.43           C  
ATOM    967  HA  ASP A  68      16.029   2.898 -33.562  1.00 95.43           H  
ATOM    968  C   ASP A  68      17.291   3.464 -35.159  1.00 95.43           C  
ATOM    969  CB  ASP A  68      14.764   3.948 -34.890  1.00 95.43           C  
ATOM    970  HB2 ASP A  68      14.490   2.998 -35.349  1.00 95.43           H  
ATOM    971  HB3 ASP A  68      14.015   4.167 -34.129  1.00 95.43           H  
ATOM    972  O   ASP A  68      18.325   4.134 -35.188  1.00 95.43           O  
ATOM    973  CG  ASP A  68      14.702   5.035 -35.971  1.00 95.43           C  
ATOM    974  OD1 ASP A  68      15.771   5.476 -36.440  1.00 95.43           O  
ATOM    975  OD2 ASP A  68      13.579   5.451 -36.331  1.00 95.43           O  
ATOM    976  N   LYS A  69      17.135   2.397 -35.949  1.00 94.86           N  
ATOM    977  H   LYS A  69      16.225   1.959 -35.962  1.00 94.86           H  
ATOM    978  CA  LYS A  69      18.140   1.972 -36.939  1.00 94.86           C  
ATOM    979  HA  LYS A  69      19.113   1.962 -36.448  1.00 94.86           H  
ATOM    980  C   LYS A  69      18.289   2.956 -38.109  1.00 94.86           C  
ATOM    981  CB  LYS A  69      17.826   0.545 -37.426  1.00 94.86           C  
ATOM    982  HB2 LYS A  69      17.799  -0.125 -36.567  1.00 94.86           H  
ATOM    983  HB3 LYS A  69      18.619   0.214 -38.097  1.00 94.86           H  
ATOM    984  O   LYS A  69      19.299   2.907 -38.805  1.00 94.86           O  
ATOM    985  CG  LYS A  69      16.482   0.489 -38.162  1.00 94.86           C  
ATOM    986  HG2 LYS A  69      15.711   0.869 -37.491  1.00 94.86           H  
ATOM    987  HG3 LYS A  69      16.551   1.118 -39.049  1.00 94.86           H  
ATOM    988  CD  LYS A  69      16.062  -0.912 -38.606  1.00 94.86           C  
ATOM    989  HD2 LYS A  69      16.180  -1.595 -37.765  1.00 94.86           H  
ATOM    990  HD3 LYS A  69      16.693  -1.247 -39.429  1.00 94.86           H  
ATOM    991  CE  LYS A  69      14.578  -0.884 -39.000  1.00 94.86           C  
ATOM    992  HE2 LYS A  69      14.076  -1.747 -38.562  1.00 94.86           H  
ATOM    993  HE3 LYS A  69      14.135   0.017 -38.576  1.00 94.86           H  
ATOM    994  NZ  LYS A  69      14.377  -0.850 -40.458  1.00 94.86           N  
ATOM    995  HZ1 LYS A  69      13.393  -0.889 -40.685  1.00 94.86           H  
ATOM    996  HZ2 LYS A  69      14.921  -1.541 -40.954  1.00 94.86           H  
ATOM    997  HZ3 LYS A  69      14.645   0.081 -40.743  1.00 94.86           H  
ATOM    998  N   GLU A  70      17.301   3.819 -38.337  1.00 96.13           N  
ATOM    999  H   GLU A  70      16.485   3.788 -37.742  1.00 96.13           H  
ATOM   1000  CA  GLU A  70      17.314   4.894 -39.331  1.00 96.13           C  
ATOM   1001  HA  GLU A  70      17.898   4.575 -40.194  1.00 96.13           H  
ATOM   1002  C   GLU A  70      17.990   6.177 -38.805  1.00 96.13           C  
ATOM   1003  CB  GLU A  70      15.874   5.176 -39.803  1.00 96.13           C  
ATOM   1004  HB2 GLU A  70      15.235   5.396 -38.948  1.00 96.13           H  
ATOM   1005  HB3 GLU A  70      15.896   6.067 -40.430  1.00 96.13           H  
ATOM   1006  O   GLU A  70      18.204   7.117 -39.571  1.00 96.13           O  
ATOM   1007  CG  GLU A  70      15.227   4.060 -40.641  1.00 96.13           C  
ATOM   1008  HG2 GLU A  70      15.942   3.742 -41.400  1.00 96.13           H  
ATOM   1009  HG3 GLU A  70      14.377   4.493 -41.167  1.00 96.13           H  
ATOM   1010  CD  GLU A  70      14.721   2.826 -39.870  1.00 96.13           C  
ATOM   1011  OE1 GLU A  70      14.493   1.789 -40.545  1.00 96.13           O  
ATOM   1012  OE2 GLU A  70      14.584   2.842 -38.628  1.00 96.13           O  
ATOM   1013  N   GLY A  71      18.364   6.214 -37.521  1.00 95.23           N  
ATOM   1014  H   GLY A  71      18.055   5.456 -36.929  1.00 95.23           H  
ATOM   1015  CA  GLY A  71      18.994   7.362 -36.871  1.00 95.23           C  
ATOM   1016  HA2 GLY A  71      19.596   6.998 -36.038  1.00 95.23           H  
ATOM   1017  HA3 GLY A  71      19.651   7.864 -37.582  1.00 95.23           H  
ATOM   1018  C   GLY A  71      18.003   8.395 -36.327  1.00 95.23           C  
ATOM   1019  O   GLY A  71      18.429   9.433 -35.812  1.00 95.23           O  
ATOM   1020  N   ASN A  72      16.693   8.133 -36.394  1.00 95.30           N  
ATOM   1021  H   ASN A  72      16.396   7.216 -36.694  1.00 95.30           H  
ATOM   1022  CA  ASN A  72      15.700   9.018 -35.795  1.00 95.30           C  
ATOM   1023  HA  ASN A  72      15.963  10.044 -36.053  1.00 95.30           H  
ATOM   1024  C   ASN A  72      15.736   8.855 -34.280  1.00 95.30           C  
ATOM   1025  CB  ASN A  72      14.286   8.753 -36.317  1.00 95.30           C  
ATOM   1026  HB2 ASN A  72      13.618   9.542 -35.973  1.00 95.30           H  
ATOM   1027  HB3 ASN A  72      13.919   7.816 -35.899  1.00 95.30           H  
ATOM   1028  O   ASN A  72      15.705   7.741 -33.759  1.00 95.30           O  
ATOM   1029  CG  ASN A  72      14.214   8.707 -37.823  1.00 95.30           C  
ATOM   1030  ND2 ASN A  72      13.840   7.575 -38.364  1.00 95.30           N  
ATOM   1031 HD21 ASN A  72      13.744   6.772 -37.759  1.00 95.30           H  
ATOM   1032 HD22 ASN A  72      13.914   7.484 -39.367  1.00 95.30           H  
ATOM   1033  OD1 ASN A  72      14.486   9.684 -38.506  1.00 95.30           O  
ATOM   1034  N   THR A  73      15.780   9.978 -33.568  1.00 94.81           N  
ATOM   1035  H   THR A  73      15.724  10.861 -34.054  1.00 94.81           H  
ATOM   1036  CA  THR A  73      15.803   9.993 -32.105  1.00 94.81           C  
ATOM   1037  HA  THR A  73      15.882   8.972 -31.733  1.00 94.81           H  
ATOM   1038  C   THR A  73      14.511  10.583 -31.568  1.00 94.81           C  
ATOM   1039  CB  THR A  73      17.028  10.747 -31.582  1.00 94.81           C  
ATOM   1040  HB  THR A  73      17.000  11.780 -31.929  1.00 94.81           H  
ATOM   1041  O   THR A  73      14.153  11.710 -31.905  1.00 94.81           O  
ATOM   1042  CG2 THR A  73      17.127  10.727 -30.057  1.00 94.81           C  
ATOM   1043 HG21 THR A  73      16.306  11.295 -29.619  1.00 94.81           H  
ATOM   1044 HG22 THR A  73      18.071  11.178 -29.753  1.00 94.81           H  
ATOM   1045 HG23 THR A  73      17.085   9.699 -29.696  1.00 94.81           H  
ATOM   1046  OG1 THR A  73      18.195  10.127 -32.078  1.00 94.81           O  
ATOM   1047  HG1 THR A  73      18.140  10.128 -33.037  1.00 94.81           H  
ATOM   1048  N   GLU A  74      13.844   9.838 -30.694  1.00 95.39           N  
ATOM   1049  H   GLU A  74      14.220   8.929 -30.462  1.00 95.39           H  
ATOM   1050  CA  GLU A  74      12.760  10.345 -29.856  1.00 95.39           C  
ATOM   1051  HA  GLU A  74      12.391  11.287 -30.263  1.00 95.39           H  
ATOM   1052  C   GLU A  74      13.285  10.633 -28.455  1.00 95.39           C  
ATOM   1053  CB  GLU A  74      11.588   9.356 -29.816  1.00 95.39           C  
ATOM   1054  HB2 GLU A  74      11.974   8.340 -29.741  1.00 95.39           H  
ATOM   1055  HB3 GLU A  74      10.973   9.564 -28.941  1.00 95.39           H  
ATOM   1056  O   GLU A  74      14.210   9.976 -27.976  1.00 95.39           O  
ATOM   1057  CG  GLU A  74      10.712   9.496 -31.069  1.00 95.39           C  
ATOM   1058  HG2 GLU A  74      11.346   9.402 -31.952  1.00 95.39           H  
ATOM   1059  HG3 GLU A  74      10.263  10.489 -31.078  1.00 95.39           H  
ATOM   1060  CD  GLU A  74       9.603   8.439 -31.138  1.00 95.39           C  
ATOM   1061  OE1 GLU A  74       9.278   7.984 -32.255  1.00 95.39           O  
ATOM   1062  OE2 GLU A  74       9.175   7.885 -30.105  1.00 95.39           O  
ATOM   1063  N   THR A  75      12.685  11.617 -27.793  1.00 95.95           N  
ATOM   1064  H   THR A  75      11.905  12.091 -28.226  1.00 95.95           H  
ATOM   1065  CA  THR A  75      13.019  11.990 -26.419  1.00 95.95           C  
ATOM   1066  HA  THR A  75      13.572  11.172 -25.957  1.00 95.95           H  
ATOM   1067  C   THR A  75      11.760  12.203 -25.605  1.00 95.95           C  
ATOM   1068  CB  THR A  75      13.873  13.264 -26.341  1.00 95.95           C  
ATOM   1069  HB  THR A  75      14.086  13.473 -25.292  1.00 95.95           H  
ATOM   1070  O   THR A  75      10.741  12.644 -26.138  1.00 95.95           O  
ATOM   1071  CG2 THR A  75      15.201  13.143 -27.085  1.00 95.95           C  
ATOM   1072 HG21 THR A  75      15.024  13.037 -28.155  1.00 95.95           H  
ATOM   1073 HG22 THR A  75      15.795  14.040 -26.908  1.00 95.95           H  
ATOM   1074 HG23 THR A  75      15.741  12.270 -26.721  1.00 95.95           H  
ATOM   1075  OG1 THR A  75      13.178  14.367 -26.884  1.00 95.95           O  
ATOM   1076  HG1 THR A  75      12.238  14.207 -26.773  1.00 95.95           H  
ATOM   1077  N   GLY A  76      11.854  11.997 -24.299  1.00 95.32           N  
ATOM   1078  H   GLY A  76      12.725  11.655 -23.919  1.00 95.32           H  
ATOM   1079  CA  GLY A  76      10.765  12.301 -23.385  1.00 95.32           C  
ATOM   1080  HA2 GLY A  76       9.987  11.545 -23.493  1.00 95.32           H  
ATOM   1081  HA3 GLY A  76      10.336  13.272 -23.633  1.00 95.32           H  
ATOM   1082  C   GLY A  76      11.226  12.338 -21.940  1.00 95.32           C  
ATOM   1083  O   GLY A  76      12.422  12.345 -21.641  1.00 95.32           O  
ATOM   1084  N   SER A  77      10.258  12.364 -21.032  1.00 96.61           N  
ATOM   1085  H   SER A  77       9.291  12.394 -21.322  1.00 96.61           H  
ATOM   1086  CA  SER A  77      10.519  12.270 -19.604  1.00 96.61           C  
ATOM   1087  HA  SER A  77      11.488  11.786 -19.482  1.00 96.61           H  
ATOM   1088  C   SER A  77       9.494  11.395 -18.896  1.00 96.61           C  
ATOM   1089  CB  SER A  77      10.615  13.660 -18.967  1.00 96.61           C  
ATOM   1090  HB2 SER A  77      10.889  13.556 -17.917  1.00 96.61           H  
ATOM   1091  HB3 SER A  77      11.394  14.228 -19.475  1.00 96.61           H  
ATOM   1092  O   SER A  77       8.346  11.265 -19.326  1.00 96.61           O  
ATOM   1093  OG  SER A  77       9.388  14.357 -19.067  1.00 96.61           O  
ATOM   1094  HG  SER A  77       9.526  15.264 -18.784  1.00 96.61           H  
ATOM   1095  N   VAL A  78       9.931  10.787 -17.798  1.00 97.28           N  
ATOM   1096  H   VAL A  78      10.902  10.910 -17.547  1.00 97.28           H  
ATOM   1097  CA  VAL A  78       9.066  10.143 -16.811  1.00 97.28           C  
ATOM   1098  HA  VAL A  78       8.034  10.414 -17.036  1.00 97.28           H  
ATOM   1099  C   VAL A  78       9.373  10.703 -15.429  1.00 97.28           C  
ATOM   1100  CB  VAL A  78       9.148   8.605 -16.844  1.00 97.28           C  
ATOM   1101  HB  VAL A  78       8.453   8.216 -16.101  1.00 97.28           H  
ATOM   1102  O   VAL A  78      10.482  11.164 -15.159  1.00 97.28           O  
ATOM   1103  CG1 VAL A  78       8.727   8.056 -18.212  1.00 97.28           C  
ATOM   1104 HG11 VAL A  78       9.488   8.278 -18.959  1.00 97.28           H  
ATOM   1105 HG12 VAL A  78       7.787   8.510 -18.526  1.00 97.28           H  
ATOM   1106 HG13 VAL A  78       8.602   6.975 -18.148  1.00 97.28           H  
ATOM   1107  CG2 VAL A  78      10.541   8.064 -16.520  1.00 97.28           C  
ATOM   1108 HG21 VAL A  78      10.508   6.974 -16.506  1.00 97.28           H  
ATOM   1109 HG22 VAL A  78      11.251   8.380 -17.284  1.00 97.28           H  
ATOM   1110 HG23 VAL A  78      10.862   8.418 -15.541  1.00 97.28           H  
ATOM   1111  N   THR A  79       8.378  10.685 -14.553  1.00 97.76           N  
ATOM   1112  H   THR A  79       7.510  10.246 -14.824  1.00 97.76           H  
ATOM   1113  CA  THR A  79       8.474  11.216 -13.195  1.00 97.76           C  
ATOM   1114  HA  THR A  79       9.525  11.406 -12.979  1.00 97.76           H  
ATOM   1115  C   THR A  79       7.976  10.200 -12.182  1.00 97.76           C  
ATOM   1116  CB  THR A  79       7.729  12.548 -13.030  1.00 97.76           C  
ATOM   1117  HB  THR A  79       7.842  12.883 -11.999  1.00 97.76           H  
ATOM   1118  O   THR A  79       7.001   9.494 -12.434  1.00 97.76           O  
ATOM   1119  CG2 THR A  79       8.274  13.644 -13.945  1.00 97.76           C  
ATOM   1120 HG21 THR A  79       7.759  14.581 -13.732  1.00 97.76           H  
ATOM   1121 HG22 THR A  79       8.119  13.383 -14.992  1.00 97.76           H  
ATOM   1122 HG23 THR A  79       9.340  13.775 -13.760  1.00 97.76           H  
ATOM   1123  OG1 THR A  79       6.353  12.411 -13.305  1.00 97.76           O  
ATOM   1124  HG1 THR A  79       6.254  11.731 -13.976  1.00 97.76           H  
ATOM   1125  N   TYR A  80       8.627  10.159 -11.023  1.00 98.03           N  
ATOM   1126  H   TYR A  80       9.446  10.740 -10.917  1.00 98.03           H  
ATOM   1127  CA  TYR A  80       8.223   9.339  -9.884  1.00 98.03           C  
ATOM   1128  HA  TYR A  80       7.227   8.933 -10.066  1.00 98.03           H  
ATOM   1129  C   TYR A  80       8.182  10.202  -8.639  1.00 98.03           C  
ATOM   1130  CB  TYR A  80       9.188   8.172  -9.675  1.00 98.03           C  
ATOM   1131  HB2 TYR A  80       8.806   7.537  -8.876  1.00 98.03           H  
ATOM   1132  HB3 TYR A  80      10.160   8.551  -9.356  1.00 98.03           H  
ATOM   1133  O   TYR A  80       9.147  10.908  -8.348  1.00 98.03           O  
ATOM   1134  CG  TYR A  80       9.369   7.337 -10.913  1.00 98.03           C  
ATOM   1135  CD1 TYR A  80       8.392   6.388 -11.254  1.00 98.03           C  
ATOM   1136  HD1 TYR A  80       7.538   6.246 -10.608  1.00 98.03           H  
ATOM   1137  CD2 TYR A  80      10.470   7.567 -11.754  1.00 98.03           C  
ATOM   1138  HD2 TYR A  80      11.204   8.318 -11.500  1.00 98.03           H  
ATOM   1139  CE1 TYR A  80       8.524   5.645 -12.438  1.00 98.03           C  
ATOM   1140  HE1 TYR A  80       7.780   4.916 -12.724  1.00 98.03           H  
ATOM   1141  CE2 TYR A  80      10.597   6.829 -12.939  1.00 98.03           C  
ATOM   1142  HE2 TYR A  80      11.427   7.014 -13.605  1.00 98.03           H  
ATOM   1143  OH  TYR A  80       9.771   5.167 -14.424  1.00 98.03           O  
ATOM   1144  HH  TYR A  80      10.581   5.383 -14.891  1.00 98.03           H  
ATOM   1145  CZ  TYR A  80       9.634   5.862 -13.276  1.00 98.03           C  
ATOM   1146  N   LYS A  81       7.085  10.155  -7.888  1.00 97.53           N  
ATOM   1147  H   LYS A  81       6.367   9.488  -8.132  1.00 97.53           H  
ATOM   1148  CA  LYS A  81       6.931  11.000  -6.701  1.00 97.53           C  
ATOM   1149  HA  LYS A  81       7.590  11.863  -6.794  1.00 97.53           H  
ATOM   1150  C   LYS A  81       7.342  10.237  -5.451  1.00 97.53           C  
ATOM   1151  CB  LYS A  81       5.502  11.540  -6.633  1.00 97.53           C  
ATOM   1152  HB2 LYS A  81       4.807  10.727  -6.422  1.00 97.53           H  
ATOM   1153  HB3 LYS A  81       5.248  11.976  -7.599  1.00 97.53           H  
ATOM   1154  O   LYS A  81       6.687   9.262  -5.088  1.00 97.53           O  
ATOM   1155  CG  LYS A  81       5.392  12.623  -5.553  1.00 97.53           C  
ATOM   1156  HG2 LYS A  81       5.599  12.196  -4.572  1.00 97.53           H  
ATOM   1157  HG3 LYS A  81       6.120  13.411  -5.749  1.00 97.53           H  
ATOM   1158  CD  LYS A  81       3.986  13.221  -5.567  1.00 97.53           C  
ATOM   1159  HD2 LYS A  81       3.789  13.629  -6.559  1.00 97.53           H  
ATOM   1160  HD3 LYS A  81       3.262  12.436  -5.350  1.00 97.53           H  
ATOM   1161  CE  LYS A  81       3.888  14.332  -4.522  1.00 97.53           C  
ATOM   1162  HE2 LYS A  81       4.665  15.069  -4.728  1.00 97.53           H  
ATOM   1163  HE3 LYS A  81       4.084  13.902  -3.540  1.00 97.53           H  
ATOM   1164  NZ  LYS A  81       2.549  14.964  -4.561  1.00 97.53           N  
ATOM   1165  HZ1 LYS A  81       1.834  14.274  -4.377  1.00 97.53           H  
ATOM   1166  HZ2 LYS A  81       2.383  15.352  -5.479  1.00 97.53           H  
ATOM   1167  HZ3 LYS A  81       2.485  15.706  -3.879  1.00 97.53           H  
ATOM   1168  N   LYS A  82       8.364  10.720  -4.746  1.00 98.11           N  
ATOM   1169  H   LYS A  82       8.827  11.560  -5.063  1.00 98.11           H  
ATOM   1170  CA  LYS A  82       8.690  10.188  -3.422  1.00 98.11           C  
ATOM   1171  HA  LYS A  82       8.586   9.103  -3.457  1.00 98.11           H  
ATOM   1172  C   LYS A  82       7.689  10.745  -2.418  1.00 98.11           C  
ATOM   1173  CB  LYS A  82      10.143  10.499  -3.056  1.00 98.11           C  
ATOM   1174  HB2 LYS A  82      10.772  10.324  -3.929  1.00 98.11           H  
ATOM   1175  HB3 LYS A  82      10.244  11.547  -2.772  1.00 98.11           H  
ATOM   1176  O   LYS A  82       7.566  11.963  -2.273  1.00 98.11           O  
ATOM   1177  CG  LYS A  82      10.619   9.589  -1.911  1.00 98.11           C  
ATOM   1178  HG2 LYS A  82      10.066   9.823  -1.001  1.00 98.11           H  
ATOM   1179  HG3 LYS A  82      10.447   8.543  -2.165  1.00 98.11           H  
ATOM   1180  CD  LYS A  82      12.109   9.820  -1.676  1.00 98.11           C  
ATOM   1181  HD2 LYS A  82      12.648   9.648  -2.608  1.00 98.11           H  
ATOM   1182  HD3 LYS A  82      12.221  10.865  -1.386  1.00 98.11           H  
ATOM   1183  CE  LYS A  82      12.712   8.927  -0.586  1.00 98.11           C  
ATOM   1184  HE2 LYS A  82      12.507   7.884  -0.824  1.00 98.11           H  
ATOM   1185  HE3 LYS A  82      12.237   9.156   0.369  1.00 98.11           H  
ATOM   1186  NZ  LYS A  82      14.180   9.140  -0.507  1.00 98.11           N  
ATOM   1187  HZ1 LYS A  82      14.604   8.680   0.285  1.00 98.11           H  
ATOM   1188  HZ2 LYS A  82      14.426  10.119  -0.535  1.00 98.11           H  
ATOM   1189  HZ3 LYS A  82      14.625   8.732  -1.317  1.00 98.11           H  
ATOM   1190  N   VAL A  83       6.948   9.889  -1.729  1.00 97.08           N  
ATOM   1191  H   VAL A  83       7.101   8.903  -1.884  1.00 97.08           H  
ATOM   1192  CA  VAL A  83       5.897  10.282  -0.780  1.00 97.08           C  
ATOM   1193  HA  VAL A  83       5.920  11.364  -0.649  1.00 97.08           H  
ATOM   1194  C   VAL A  83       6.158   9.673   0.586  1.00 97.08           C  
ATOM   1195  CB  VAL A  83       4.482   9.924  -1.279  1.00 97.08           C  
ATOM   1196  HB  VAL A  83       3.772  10.273  -0.530  1.00 97.08           H  
ATOM   1197  O   VAL A  83       6.621   8.546   0.695  1.00 97.08           O  
ATOM   1198  CG1 VAL A  83       4.162  10.657  -2.588  1.00 97.08           C  
ATOM   1199 HG11 VAL A  83       3.118  10.486  -2.851  1.00 97.08           H  
ATOM   1200 HG12 VAL A  83       4.788  10.267  -3.390  1.00 97.08           H  
ATOM   1201 HG13 VAL A  83       4.339  11.725  -2.467  1.00 97.08           H  
ATOM   1202  CG2 VAL A  83       4.247   8.426  -1.484  1.00 97.08           C  
ATOM   1203 HG21 VAL A  83       3.224   8.254  -1.818  1.00 97.08           H  
ATOM   1204 HG22 VAL A  83       4.929   8.033  -2.239  1.00 97.08           H  
ATOM   1205 HG23 VAL A  83       4.397   7.880  -0.553  1.00 97.08           H  
ATOM   1206  N   LYS A  84       5.844  10.411   1.651  1.00 94.56           N  
ATOM   1207  H   LYS A  84       5.434  11.325   1.519  1.00 94.56           H  
ATOM   1208  CA  LYS A  84       5.833   9.832   2.994  1.00 94.56           C  
ATOM   1209  HA  LYS A  84       6.635   9.099   3.074  1.00 94.56           H  
ATOM   1210  C   LYS A  84       4.508   9.091   3.172  1.00 94.56           C  
ATOM   1211  CB  LYS A  84       6.092  10.923   4.044  1.00 94.56           C  
ATOM   1212  HB2 LYS A  84       7.001  11.460   3.773  1.00 94.56           H  
ATOM   1213  HB3 LYS A  84       5.261  11.629   4.070  1.00 94.56           H  
ATOM   1214  O   LYS A  84       3.502   9.720   3.496  1.00 94.56           O  
ATOM   1215  CG  LYS A  84       6.289  10.294   5.431  1.00 94.56           C  
ATOM   1216  HG2 LYS A  84       7.075   9.542   5.368  1.00 94.56           H  
ATOM   1217  HG3 LYS A  84       5.365   9.809   5.746  1.00 94.56           H  
ATOM   1218  CD  LYS A  84       6.691  11.342   6.476  1.00 94.56           C  
ATOM   1219  HD2 LYS A  84       5.895  12.081   6.574  1.00 94.56           H  
ATOM   1220  HD3 LYS A  84       7.609  11.834   6.156  1.00 94.56           H  
ATOM   1221  CE  LYS A  84       6.923  10.637   7.819  1.00 94.56           C  
ATOM   1222  HE2 LYS A  84       5.997  10.145   8.116  1.00 94.56           H  
ATOM   1223  HE3 LYS A  84       7.669   9.856   7.675  1.00 94.56           H  
ATOM   1224  NZ  LYS A  84       7.368  11.570   8.886  1.00 94.56           N  
ATOM   1225  HZ1 LYS A  84       8.247  12.005   8.644  1.00 94.56           H  
ATOM   1226  HZ2 LYS A  84       6.673  12.284   9.055  1.00 94.56           H  
ATOM   1227  HZ3 LYS A  84       7.503  11.062   9.748  1.00 94.56           H  
ATOM   1228  N   ALA A  85       4.501   7.792   2.887  1.00 95.71           N  
ATOM   1229  H   ALA A  85       5.361   7.350   2.596  1.00 95.71           H  
ATOM   1230  CA  ALA A  85       3.332   6.949   3.110  1.00 95.71           C  
ATOM   1231  HA  ALA A  85       2.443   7.492   2.789  1.00 95.71           H  
ATOM   1232  C   ALA A  85       3.170   6.627   4.601  1.00 95.71           C  
ATOM   1233  CB  ALA A  85       3.428   5.681   2.258  1.00 95.71           C  
ATOM   1234  HB1 ALA A  85       3.523   5.946   1.205  1.00 95.71           H  
ATOM   1235  HB2 ALA A  85       4.288   5.088   2.569  1.00 95.71           H  
ATOM   1236  HB3 ALA A  85       2.529   5.080   2.395  1.00 95.71           H  
ATOM   1237  O   ALA A  85       4.145   6.532   5.347  1.00 95.71           O  
ATOM   1238  N   TYR A  86       1.922   6.466   5.025  1.00 96.39           N  
ATOM   1239  H   TYR A  86       1.174   6.551   4.352  1.00 96.39           H  
ATOM   1240  CA  TYR A  86       1.584   5.939   6.337  1.00 96.39           C  
ATOM   1241  HA  TYR A  86       2.147   6.481   7.097  1.00 96.39           H  
ATOM   1242  C   TYR A  86       1.958   4.458   6.417  1.00 96.39           C  
ATOM   1243  CB  TYR A  86       0.090   6.156   6.584  1.00 96.39           C  
ATOM   1244  HB2 TYR A  86      -0.473   5.742   5.747  1.00 96.39           H  
ATOM   1245  HB3 TYR A  86      -0.092   7.230   6.613  1.00 96.39           H  
ATOM   1246  O   TYR A  86       1.627   3.685   5.519  1.00 96.39           O  
ATOM   1247  CG  TYR A  86      -0.419   5.532   7.867  1.00 96.39           C  
ATOM   1248  CD1 TYR A  86      -1.252   4.399   7.815  1.00 96.39           C  
ATOM   1249  HD1 TYR A  86      -1.534   3.974   6.863  1.00 96.39           H  
ATOM   1250  CD2 TYR A  86      -0.024   6.060   9.111  1.00 96.39           C  
ATOM   1251  HD2 TYR A  86       0.611   6.933   9.161  1.00 96.39           H  
ATOM   1252  CE1 TYR A  86      -1.698   3.799   9.008  1.00 96.39           C  
ATOM   1253  HE1 TYR A  86      -2.333   2.926   8.981  1.00 96.39           H  
ATOM   1254  CE2 TYR A  86      -0.447   5.446  10.304  1.00 96.39           C  
ATOM   1255  HE2 TYR A  86      -0.129   5.841  11.258  1.00 96.39           H  
ATOM   1256  OH  TYR A  86      -1.682   3.703  11.403  1.00 96.39           O  
ATOM   1257  HH  TYR A  86      -1.244   4.086  12.166  1.00 96.39           H  
ATOM   1258  CZ  TYR A  86      -1.282   4.311  10.255  1.00 96.39           C  
ATOM   1259  N   VAL A  87       2.624   4.079   7.507  1.00 95.66           N  
ATOM   1260  H   VAL A  87       2.809   4.765   8.225  1.00 95.66           H  
ATOM   1261  CA  VAL A  87       2.922   2.686   7.847  1.00 95.66           C  
ATOM   1262  HA  VAL A  87       2.800   2.062   6.962  1.00 95.66           H  
ATOM   1263  C   VAL A  87       1.932   2.264   8.935  1.00 95.66           C  
ATOM   1264  CB  VAL A  87       4.382   2.514   8.300  1.00 95.66           C  
ATOM   1265  HB  VAL A  87       4.573   3.136   9.175  1.00 95.66           H  
ATOM   1266  O   VAL A  87       1.958   2.857  10.013  1.00 95.66           O  
ATOM   1267  CG1 VAL A  87       4.679   1.051   8.656  1.00 95.66           C  
ATOM   1268 HG11 VAL A  87       4.454   0.403   7.808  1.00 95.66           H  
ATOM   1269 HG12 VAL A  87       4.078   0.744   9.511  1.00 95.66           H  
ATOM   1270 HG13 VAL A  87       5.730   0.940   8.923  1.00 95.66           H  
ATOM   1271  CG2 VAL A  87       5.348   2.935   7.182  1.00 95.66           C  
ATOM   1272 HG21 VAL A  87       6.378   2.779   7.503  1.00 95.66           H  
ATOM   1273 HG22 VAL A  87       5.219   3.992   6.947  1.00 95.66           H  
ATOM   1274 HG23 VAL A  87       5.161   2.346   6.285  1.00 95.66           H  
ATOM   1275  N   PRO A  88       1.038   1.294   8.672  1.00 97.23           N  
ATOM   1276  CA  PRO A  88       0.075   0.821   9.660  1.00 97.23           C  
ATOM   1277  HA  PRO A  88      -0.546   1.661   9.972  1.00 97.23           H  
ATOM   1278  C   PRO A  88       0.745   0.219  10.894  1.00 97.23           C  
ATOM   1279  CB  PRO A  88      -0.801  -0.200   8.934  1.00 97.23           C  
ATOM   1280  HB2 PRO A  88      -1.831  -0.181   9.289  1.00 97.23           H  
ATOM   1281  HB3 PRO A  88      -0.372  -1.197   9.041  1.00 97.23           H  
ATOM   1282  O   PRO A  88       1.650  -0.606  10.775  1.00 97.23           O  
ATOM   1283  CG  PRO A  88      -0.693   0.228   7.476  1.00 97.23           C  
ATOM   1284  HG2 PRO A  88      -0.886  -0.599   6.793  1.00 97.23           H  
ATOM   1285  HG3 PRO A  88      -1.363   1.068   7.292  1.00 97.23           H  
ATOM   1286  CD  PRO A  88       0.746   0.708   7.373  1.00 97.23           C  
ATOM   1287  HD2 PRO A  88       1.411  -0.137   7.196  1.00 97.23           H  
ATOM   1288  HD3 PRO A  88       0.824   1.436   6.565  1.00 97.23           H  
ATOM   1289  N   GLU A  89       0.258   0.612  12.070  1.00 97.30           N  
ATOM   1290  H   GLU A  89      -0.474   1.308  12.081  1.00 97.30           H  
ATOM   1291  CA  GLU A  89       0.758   0.160  13.370  1.00 97.30           C  
ATOM   1292  HA  GLU A  89       1.315  -0.768  13.236  1.00 97.30           H  
ATOM   1293  C   GLU A  89      -0.397  -0.131  14.339  1.00 97.30           C  
ATOM   1294  CB  GLU A  89       1.718   1.201  13.979  1.00 97.30           C  
ATOM   1295  HB2 GLU A  89       1.922   0.929  15.014  1.00 97.30           H  
ATOM   1296  HB3 GLU A  89       1.240   2.180  13.963  1.00 97.30           H  
ATOM   1297  O   GLU A  89      -1.426   0.563  14.374  1.00 97.30           O  
ATOM   1298  CG  GLU A  89       3.052   1.261  13.222  1.00 97.30           C  
ATOM   1299  HG2 GLU A  89       2.863   1.443  12.164  1.00 97.30           H  
ATOM   1300  HG3 GLU A  89       3.523   0.282  13.316  1.00 97.30           H  
ATOM   1301  CD  GLU A  89       4.032   2.336  13.714  1.00 97.30           C  
ATOM   1302  OE1 GLU A  89       5.083   2.477  13.037  1.00 97.30           O  
ATOM   1303  OE2 GLU A  89       3.774   3.007  14.739  1.00 97.30           O  
ATOM   1304  N   LEU A  90      -0.220  -1.175  15.143  1.00 97.65           N  
ATOM   1305  H   LEU A  90       0.645  -1.690  15.062  1.00 97.65           H  
ATOM   1306  CA  LEU A  90      -1.093  -1.516  16.261  1.00 97.65           C  
ATOM   1307  HA  LEU A  90      -2.129  -1.325  15.985  1.00 97.65           H  
ATOM   1308  C   LEU A  90      -0.742  -0.640  17.464  1.00 97.65           C  
ATOM   1309  CB  LEU A  90      -0.959  -3.009  16.599  1.00 97.65           C  
ATOM   1310  HB2 LEU A  90       0.032  -3.184  17.019  1.00 97.65           H  
ATOM   1311  HB3 LEU A  90      -1.693  -3.254  17.366  1.00 97.65           H  
ATOM   1312  O   LEU A  90       0.431  -0.385  17.704  1.00 97.65           O  
ATOM   1313  CG  LEU A  90      -1.152  -3.960  15.406  1.00 97.65           C  
ATOM   1314  HG  LEU A  90      -0.386  -3.770  14.655  1.00 97.65           H  
ATOM   1315  CD1 LEU A  90      -0.987  -5.399  15.884  1.00 97.65           C  
ATOM   1316 HD11 LEU A  90      -1.706  -5.619  16.673  1.00 97.65           H  
ATOM   1317 HD12 LEU A  90       0.024  -5.551  16.262  1.00 97.65           H  
ATOM   1318 HD13 LEU A  90      -1.152  -6.086  15.054  1.00 97.65           H  
ATOM   1319  CD2 LEU A  90      -2.523  -3.789  14.752  1.00 97.65           C  
ATOM   1320 HD21 LEU A  90      -2.602  -4.480  13.914  1.00 97.65           H  
ATOM   1321 HD22 LEU A  90      -2.643  -2.774  14.371  1.00 97.65           H  
ATOM   1322 HD23 LEU A  90      -3.306  -4.008  15.478  1.00 97.65           H  
ATOM   1323  N   GLY A  91      -1.737  -0.201  18.237  1.00 95.11           N  
ATOM   1324  H   GLY A  91      -2.670  -0.565  18.110  1.00 95.11           H  
ATOM   1325  CA  GLY A  91      -1.465   0.495  19.499  1.00 95.11           C  
ATOM   1326  HA2 GLY A  91      -2.387   0.948  19.864  1.00 95.11           H  
ATOM   1327  HA3 GLY A  91      -0.719   1.275  19.349  1.00 95.11           H  
ATOM   1328  C   GLY A  91      -0.950  -0.465  20.573  1.00 95.11           C  
ATOM   1329  O   GLY A  91      -0.158  -0.081  21.420  1.00 95.11           O  
ATOM   1330  N   LYS A  92      -1.378  -1.729  20.516  1.00 94.60           N  
ATOM   1331  H   LYS A  92      -2.066  -1.955  19.813  1.00 94.60           H  
ATOM   1332  CA  LYS A  92      -0.891  -2.827  21.359  1.00 94.60           C  
ATOM   1333  HA  LYS A  92       0.176  -2.682  21.527  1.00 94.60           H  
ATOM   1334  C   LYS A  92      -1.082  -4.164  20.647  1.00 94.60           C  
ATOM   1335  CB  LYS A  92      -1.597  -2.788  22.725  1.00 94.60           C  
ATOM   1336  HB2 LYS A  92      -1.231  -3.612  23.337  1.00 94.60           H  
ATOM   1337  HB3 LYS A  92      -1.335  -1.857  23.226  1.00 94.60           H  
ATOM   1338  O   LYS A  92      -1.966  -4.293  19.803  1.00 94.60           O  
ATOM   1339  CG  LYS A  92      -3.126  -2.881  22.616  1.00 94.60           C  
ATOM   1340  HG2 LYS A  92      -3.383  -3.841  22.168  1.00 94.60           H  
ATOM   1341  HG3 LYS A  92      -3.511  -2.078  21.988  1.00 94.60           H  
ATOM   1342  CD  LYS A  92      -3.780  -2.766  23.994  1.00 94.60           C  
ATOM   1343  HD2 LYS A  92      -3.218  -3.380  24.698  1.00 94.60           H  
ATOM   1344  HD3 LYS A  92      -3.741  -1.732  24.334  1.00 94.60           H  
ATOM   1345  CE  LYS A  92      -5.235  -3.239  23.913  1.00 94.60           C  
ATOM   1346  HE2 LYS A  92      -5.380  -3.724  22.947  1.00 94.60           H  
ATOM   1347  HE3 LYS A  92      -5.907  -2.383  23.979  1.00 94.60           H  
ATOM   1348  NZ  LYS A  92      -5.507  -4.229  24.977  1.00 94.60           N  
ATOM   1349  HZ1 LYS A  92      -4.861  -4.998  24.869  1.00 94.60           H  
ATOM   1350  HZ2 LYS A  92      -5.356  -3.858  25.904  1.00 94.60           H  
ATOM   1351  HZ3 LYS A  92      -6.423  -4.648  24.896  1.00 94.60           H  
ATOM   1352  N   ALA A  93      -0.276  -5.164  20.996  1.00 93.99           N  
ATOM   1353  H   ALA A  93       0.424  -4.991  21.704  1.00 93.99           H  
ATOM   1354  CA  ALA A  93      -0.274  -6.463  20.315  1.00 93.99           C  
ATOM   1355  HA  ALA A  93      -0.060  -6.305  19.258  1.00 93.99           H  
ATOM   1356  C   ALA A  93      -1.618  -7.216  20.399  1.00 93.99           C  
ATOM   1357  CB  ALA A  93       0.849  -7.312  20.923  1.00 93.99           C  
ATOM   1358  HB1 ALA A  93       0.921  -8.255  20.382  1.00 93.99           H  
ATOM   1359  HB2 ALA A  93       1.803  -6.789  20.848  1.00 93.99           H  
ATOM   1360  HB3 ALA A  93       0.635  -7.520  21.971  1.00 93.99           H  
ATOM   1361  O   ALA A  93      -1.957  -7.976  19.499  1.00 93.99           O  
ATOM   1362  N   ASP A  94      -2.380  -7.012  21.474  1.00 93.64           N  
ATOM   1363  H   ASP A  94      -2.082  -6.347  22.173  1.00 93.64           H  
ATOM   1364  CA  ASP A  94      -3.634  -7.713  21.766  1.00 93.64           C  
ATOM   1365  HA  ASP A  94      -3.668  -8.629  21.176  1.00 93.64           H  
ATOM   1366  C   ASP A  94      -4.892  -6.906  21.393  1.00 93.64           C  
ATOM   1367  CB  ASP A  94      -3.645  -8.121  23.252  1.00 93.64           C  
ATOM   1368  HB2 ASP A  94      -2.709  -8.623  23.498  1.00 93.64           H  
ATOM   1369  HB3 ASP A  94      -4.456  -8.831  23.414  1.00 93.64           H  
ATOM   1370  O   ASP A  94      -6.001  -7.307  21.744  1.00 93.64           O  
ATOM   1371  CG  ASP A  94      -3.839  -6.919  24.188  1.00 93.64           C  
ATOM   1372  OD1 ASP A  94      -3.347  -5.813  23.876  1.00 93.64           O  
ATOM   1373  OD2 ASP A  94      -4.540  -7.020  25.216  1.00 93.64           O  
ATOM   1374  N   GLU A  95      -4.763  -5.759  20.713  1.00 95.73           N  
ATOM   1375  H   GLU A  95      -3.844  -5.463  20.416  1.00 95.73           H  
ATOM   1376  CA  GLU A  95      -5.945  -4.997  20.295  1.00 95.73           C  
ATOM   1377  HA  GLU A  95      -6.556  -4.849  21.185  1.00 95.73           H  
ATOM   1378  C   GLU A  95      -6.807  -5.794  19.304  1.00 95.73           C  
ATOM   1379  CB  GLU A  95      -5.580  -3.596  19.765  1.00 95.73           C  
ATOM   1380  HB2 GLU A  95      -4.918  -3.112  20.483  1.00 95.73           H  
ATOM   1381  HB3 GLU A  95      -6.495  -3.006  19.713  1.00 95.73           H  
ATOM   1382  O   GLU A  95      -6.308  -6.631  18.551  1.00 95.73           O  
ATOM   1383  CG  GLU A  95      -4.924  -3.581  18.375  1.00 95.73           C  
ATOM   1384  HG2 GLU A  95      -5.624  -4.019  17.664  1.00 95.73           H  
ATOM   1385  HG3 GLU A  95      -4.032  -4.209  18.378  1.00 95.73           H  
ATOM   1386  CD  GLU A  95      -4.557  -2.171  17.884  1.00 95.73           C  
ATOM   1387  OE1 GLU A  95      -4.542  -1.952  16.650  1.00 95.73           O  
ATOM   1388  OE2 GLU A  95      -4.290  -1.245  18.679  1.00 95.73           O  
ATOM   1389  N   ILE A  96      -8.109  -5.510  19.267  1.00 98.03           N  
ATOM   1390  H   ILE A  96      -8.480  -4.827  19.912  1.00 98.03           H  
ATOM   1391  CA  ILE A  96      -8.975  -5.954  18.174  1.00 98.03           C  
ATOM   1392  HA  ILE A  96      -8.480  -6.767  17.643  1.00 98.03           H  
ATOM   1393  C   ILE A  96      -9.120  -4.775  17.219  1.00 98.03           C  
ATOM   1394  CB  ILE A  96     -10.312  -6.526  18.686  1.00 98.03           C  
ATOM   1395  HB  ILE A  96     -10.784  -5.781  19.325  1.00 98.03           H  
ATOM   1396  O   ILE A  96      -9.672  -3.740  17.597  1.00 98.03           O  
ATOM   1397  CG1 ILE A  96     -10.072  -7.793  19.537  1.00 98.03           C  
ATOM   1398 HG12 ILE A  96      -9.679  -8.588  18.904  1.00 98.03           H  
ATOM   1399 HG13 ILE A  96      -9.328  -7.579  20.304  1.00 98.03           H  
ATOM   1400  CG2 ILE A  96     -11.256  -6.834  17.509  1.00 98.03           C  
ATOM   1401 HG21 ILE A  96     -11.431  -5.930  16.925  1.00 98.03           H  
ATOM   1402 HG22 ILE A  96     -10.820  -7.602  16.870  1.00 98.03           H  
ATOM   1403 HG23 ILE A  96     -12.224  -7.168  17.882  1.00 98.03           H  
ATOM   1404  CD1 ILE A  96     -11.329  -8.299  20.258  1.00 98.03           C  
ATOM   1405 HD11 ILE A  96     -11.768  -7.498  20.853  1.00 98.03           H  
ATOM   1406 HD12 ILE A  96     -11.057  -9.118  20.923  1.00 98.03           H  
ATOM   1407 HD13 ILE A  96     -12.063  -8.669  19.543  1.00 98.03           H  
ATOM   1408  N   SER A  97      -8.599  -4.896  16.000  1.00 98.16           N  
ATOM   1409  H   SER A  97      -8.154  -5.765  15.741  1.00 98.16           H  
ATOM   1410  CA  SER A  97      -8.602  -3.787  15.042  1.00 98.16           C  
ATOM   1411  HA  SER A  97      -9.518  -3.218  15.203  1.00 98.16           H  
ATOM   1412  C   SER A  97      -8.635  -4.244  13.588  1.00 98.16           C  
ATOM   1413  CB  SER A  97      -7.421  -2.833  15.306  1.00 98.16           C  
ATOM   1414  HB2 SER A  97      -7.533  -1.929  14.708  1.00 98.16           H  
ATOM   1415  HB3 SER A  97      -7.430  -2.541  16.357  1.00 98.16           H  
ATOM   1416  O   SER A  97      -8.362  -5.400  13.264  1.00 98.16           O  
ATOM   1417  OG  SER A  97      -6.167  -3.403  14.997  1.00 98.16           O  
ATOM   1418  HG  SER A  97      -5.508  -2.956  15.533  1.00 98.16           H  
ATOM   1419  N   CYS A  98      -8.989  -3.320  12.699  1.00 98.68           N  
ATOM   1420  H   CYS A  98      -9.229  -2.400  13.042  1.00 98.68           H  
ATOM   1421  CA  CYS A  98      -8.813  -3.465  11.260  1.00 98.68           C  
ATOM   1422  HA  CYS A  98      -7.935  -4.087  11.087  1.00 98.68           H  
ATOM   1423  C   CYS A  98      -8.536  -2.106  10.608  1.00 98.68           C  
ATOM   1424  CB  CYS A  98     -10.022  -4.183  10.634  1.00 98.68           C  
ATOM   1425  HB2 CYS A  98     -10.169  -5.135  11.143  1.00 98.68           H  
ATOM   1426  HB3 CYS A  98      -9.801  -4.381   9.586  1.00 98.68           H  
ATOM   1427  O   CYS A  98      -8.859  -1.048  11.155  1.00 98.68           O  
ATOM   1428  SG  CYS A  98     -11.543  -3.190  10.733  1.00 98.68           S  
ATOM   1429  HG  CYS A  98     -12.345  -4.080  10.142  1.00 98.68           H  
ATOM   1430  N   PHE A  99      -7.942  -2.143   9.420  1.00 98.81           N  
ATOM   1431  H   PHE A  99      -7.697  -3.045   9.036  1.00 98.81           H  
ATOM   1432  CA  PHE A  99      -7.609  -0.969   8.626  1.00 98.81           C  
ATOM   1433  HA  PHE A  99      -7.927  -0.074   9.160  1.00 98.81           H  
ATOM   1434  C   PHE A  99      -8.329  -1.009   7.282  1.00 98.81           C  
ATOM   1435  CB  PHE A  99      -6.096  -0.877   8.410  1.00 98.81           C  
ATOM   1436  HB2 PHE A  99      -5.889  -0.033   7.753  1.00 98.81           H  
ATOM   1437  HB3 PHE A  99      -5.765  -1.778   7.894  1.00 98.81           H  
ATOM   1438  O   PHE A  99      -8.407  -2.060   6.650  1.00 98.81           O  
ATOM   1439  CG  PHE A  99      -5.272  -0.729   9.670  1.00 98.81           C  
ATOM   1440  CD1 PHE A  99      -4.741   0.527  10.019  1.00 98.81           C  
ATOM   1441  HD1 PHE A  99      -4.946   1.392   9.405  1.00 98.81           H  
ATOM   1442  CD2 PHE A  99      -4.998  -1.855  10.469  1.00 98.81           C  
ATOM   1443  HD2 PHE A  99      -5.382  -2.827  10.195  1.00 98.81           H  
ATOM   1444  CE1 PHE A  99      -3.918   0.649  11.151  1.00 98.81           C  
ATOM   1445  HE1 PHE A  99      -3.476   1.603  11.401  1.00 98.81           H  
ATOM   1446  CE2 PHE A  99      -4.207  -1.726  11.621  1.00 98.81           C  
ATOM   1447  HE2 PHE A  99      -3.995  -2.592  12.229  1.00 98.81           H  
ATOM   1448  CZ  PHE A  99      -3.655  -0.478  11.950  1.00 98.81           C  
ATOM   1449  HZ  PHE A  99      -3.009  -0.397  12.811  1.00 98.81           H  
ATOM   1450  N   LEU A 100      -8.793   0.145   6.814  1.00 98.80           N  
ATOM   1451  H   LEU A 100      -8.655   0.971   7.378  1.00 98.80           H  
ATOM   1452  CA  LEU A 100      -9.345   0.313   5.473  1.00 98.80           C  
ATOM   1453  HA  LEU A 100      -9.286  -0.631   4.932  1.00 98.80           H  
ATOM   1454  C   LEU A 100      -8.533   1.352   4.706  1.00 98.80           C  
ATOM   1455  CB  LEU A 100     -10.825   0.716   5.575  1.00 98.80           C  
ATOM   1456  HB2 LEU A 100     -11.370  -0.073   6.094  1.00 98.80           H  
ATOM   1457  HB3 LEU A 100     -10.896   1.625   6.173  1.00 98.80           H  
ATOM   1458  O   LEU A 100      -8.550   2.530   5.057  1.00 98.80           O  
ATOM   1459  CG  LEU A 100     -11.486   0.974   4.206  1.00 98.80           C  
ATOM   1460  HG  LEU A 100     -10.903   1.703   3.644  1.00 98.80           H  
ATOM   1461  CD1 LEU A 100     -11.605  -0.295   3.361  1.00 98.80           C  
ATOM   1462 HD11 LEU A 100     -12.122  -1.070   3.927  1.00 98.80           H  
ATOM   1463 HD12 LEU A 100     -10.612  -0.651   3.088  1.00 98.80           H  
ATOM   1464 HD13 LEU A 100     -12.156  -0.079   2.446  1.00 98.80           H  
ATOM   1465  CD2 LEU A 100     -12.873   1.573   4.413  1.00 98.80           C  
ATOM   1466 HD21 LEU A 100     -12.766   2.535   4.915  1.00 98.80           H  
ATOM   1467 HD22 LEU A 100     -13.359   1.733   3.451  1.00 98.80           H  
ATOM   1468 HD23 LEU A 100     -13.483   0.910   5.026  1.00 98.80           H  
ATOM   1469  N   GLU A 101      -7.890   0.930   3.623  1.00 98.69           N  
ATOM   1470  H   GLU A 101      -7.912  -0.058   3.413  1.00 98.69           H  
ATOM   1471  CA  GLU A 101      -7.378   1.811   2.580  1.00 98.69           C  
ATOM   1472  HA  GLU A 101      -7.136   2.778   3.022  1.00 98.69           H  
ATOM   1473  C   GLU A 101      -8.436   2.003   1.496  1.00 98.69           C  
ATOM   1474  CB  GLU A 101      -6.085   1.248   1.986  1.00 98.69           C  
ATOM   1475  HB2 GLU A 101      -6.265   0.256   1.571  1.00 98.69           H  
ATOM   1476  HB3 GLU A 101      -5.369   1.162   2.804  1.00 98.69           H  
ATOM   1477  O   GLU A 101      -8.898   1.034   0.892  1.00 98.69           O  
ATOM   1478  CG  GLU A 101      -5.523   2.169   0.890  1.00 98.69           C  
ATOM   1479  HG2 GLU A 101      -5.410   3.172   1.300  1.00 98.69           H  
ATOM   1480  HG3 GLU A 101      -6.243   2.223   0.073  1.00 98.69           H  
ATOM   1481  CD  GLU A 101      -4.178   1.719   0.305  1.00 98.69           C  
ATOM   1482  OE1 GLU A 101      -3.854   2.191  -0.815  1.00 98.69           O  
ATOM   1483  OE2 GLU A 101      -3.413   1.026   1.007  1.00 98.69           O  
ATOM   1484  N   THR A 102      -8.816   3.248   1.216  1.00 98.32           N  
ATOM   1485  H   THR A 102      -8.435   4.011   1.758  1.00 98.32           H  
ATOM   1486  CA  THR A 102      -9.800   3.545   0.174  1.00 98.32           C  
ATOM   1487  HA  THR A 102      -9.614   2.873  -0.664  1.00 98.32           H  
ATOM   1488  C   THR A 102      -9.682   4.972  -0.362  1.00 98.32           C  
ATOM   1489  CB  THR A 102     -11.215   3.245   0.692  1.00 98.32           C  
ATOM   1490  HB  THR A 102     -11.250   2.212   1.039  1.00 98.32           H  
ATOM   1491  O   THR A 102      -9.169   5.875   0.301  1.00 98.32           O  
ATOM   1492  CG2 THR A 102     -11.652   4.147   1.850  1.00 98.32           C  
ATOM   1493 HG21 THR A 102     -12.673   3.898   2.137  1.00 98.32           H  
ATOM   1494 HG22 THR A 102     -11.590   5.198   1.568  1.00 98.32           H  
ATOM   1495 HG23 THR A 102     -11.001   3.977   2.708  1.00 98.32           H  
ATOM   1496  OG1 THR A 102     -12.133   3.363  -0.371  1.00 98.32           O  
ATOM   1497  HG1 THR A 102     -11.883   2.680  -0.998  1.00 98.32           H  
ATOM   1498  N   SER A 103     -10.184   5.200  -1.576  1.00 97.81           N  
ATOM   1499  H   SER A 103     -10.542   4.415  -2.101  1.00 97.81           H  
ATOM   1500  CA  SER A 103     -10.306   6.545  -2.156  1.00 97.81           C  
ATOM   1501  HA  SER A 103      -9.367   7.078  -2.006  1.00 97.81           H  
ATOM   1502  C   SER A 103     -11.416   7.388  -1.509  1.00 97.81           C  
ATOM   1503  CB  SER A 103     -10.560   6.448  -3.661  1.00 97.81           C  
ATOM   1504  HB2 SER A 103     -10.611   7.451  -4.084  1.00 97.81           H  
ATOM   1505  HB3 SER A 103     -11.512   5.945  -3.832  1.00 97.81           H  
ATOM   1506  O   SER A 103     -11.498   8.587  -1.770  1.00 97.81           O  
ATOM   1507  OG  SER A 103      -9.525   5.725  -4.303  1.00 97.81           O  
ATOM   1508  HG  SER A 103      -9.794   5.580  -5.213  1.00 97.81           H  
ATOM   1509  N   ASN A 104     -12.280   6.786  -0.682  1.00 97.98           N  
ATOM   1510  H   ASN A 104     -12.165   5.799  -0.498  1.00 97.98           H  
ATOM   1511  CA  ASN A 104     -13.351   7.505   0.007  1.00 97.98           C  
ATOM   1512  HA  ASN A 104     -13.917   8.052  -0.747  1.00 97.98           H  
ATOM   1513  C   ASN A 104     -12.793   8.541   0.999  1.00 97.98           C  
ATOM   1514  CB  ASN A 104     -14.323   6.526   0.686  1.00 97.98           C  
ATOM   1515  HB2 ASN A 104     -13.796   5.850   1.359  1.00 97.98           H  
ATOM   1516  HB3 ASN A 104     -15.036   7.092   1.286  1.00 97.98           H  
ATOM   1517  O   ASN A 104     -11.796   8.313   1.687  1.00 97.98           O  
ATOM   1518  CG  ASN A 104     -15.138   5.740  -0.318  1.00 97.98           C  
ATOM   1519  ND2 ASN A 104     -14.712   4.566  -0.715  1.00 97.98           N  
ATOM   1520 HD21 ASN A 104     -15.314   4.074  -1.360  1.00 97.98           H  
ATOM   1521 HD22 ASN A 104     -13.862   4.155  -0.356  1.00 97.98           H  
ATOM   1522  OD1 ASN A 104     -16.155   6.203  -0.796  1.00 97.98           O  
ATOM   1523  N   ALA A 105     -13.454   9.700   1.079  1.00 97.64           N  
ATOM   1524  H   ALA A 105     -14.259   9.833   0.483  1.00 97.64           H  
ATOM   1525  CA  ALA A 105     -13.056  10.801   1.962  1.00 97.64           C  
ATOM   1526  HA  ALA A 105     -11.981  10.957   1.868  1.00 97.64           H  
ATOM   1527  C   ALA A 105     -13.346  10.523   3.448  1.00 97.64           C  
ATOM   1528  CB  ALA A 105     -13.764  12.075   1.489  1.00 97.64           C  
ATOM   1529  HB1 ALA A 105     -13.447  12.916   2.105  1.00 97.64           H  
ATOM   1530  HB2 ALA A 105     -13.504  12.280   0.450  1.00 97.64           H  
ATOM   1531  HB3 ALA A 105     -14.844  11.957   1.576  1.00 97.64           H  
ATOM   1532  O   ALA A 105     -12.709  11.106   4.322  1.00 97.64           O  
ATOM   1533  N   ALA A 106     -14.296   9.635   3.725  1.00 98.05           N  
ATOM   1534  H   ALA A 106     -14.742   9.151   2.959  1.00 98.05           H  
ATOM   1535  CA  ALA A 106     -14.634   9.143   5.049  1.00 98.05           C  
ATOM   1536  HA  ALA A 106     -13.797   9.306   5.728  1.00 98.05           H  
ATOM   1537  C   ALA A 106     -14.891   7.634   4.972  1.00 98.05           C  
ATOM   1538  CB  ALA A 106     -15.854   9.914   5.572  1.00 98.05           C  
ATOM   1539  HB1 ALA A 106     -16.703   9.751   4.909  1.00 98.05           H  
ATOM   1540  HB2 ALA A 106     -16.110   9.565   6.572  1.00 98.05           H  
ATOM   1541  HB3 ALA A 106     -15.623  10.979   5.611  1.00 98.05           H  
ATOM   1542  O   ALA A 106     -15.084   7.078   3.890  1.00 98.05           O  
ATOM   1543  N   ALA A 107     -14.898   6.985   6.129  1.00 98.29           N  
ATOM   1544  H   ALA A 107     -14.692   7.480   6.985  1.00 98.29           H  
ATOM   1545  CA  ALA A 107     -15.304   5.599   6.251  1.00 98.29           C  
ATOM   1546  HA  ALA A 107     -16.003   5.376   5.444  1.00 98.29           H  
ATOM   1547  C   ALA A 107     -16.015   5.363   7.582  1.00 98.29           C  
ATOM   1548  CB  ALA A 107     -14.078   4.695   6.098  1.00 98.29           C  
ATOM   1549  HB1 ALA A 107     -13.610   4.868   5.129  1.00 98.29           H  
ATOM   1550  HB2 ALA A 107     -13.360   4.904   6.891  1.00 98.29           H  
ATOM   1551  HB3 ALA A 107     -14.390   3.653   6.162  1.00 98.29           H  
ATOM   1552  O   ALA A 107     -15.777   6.080   8.553  1.00 98.29           O  
ATOM   1553  N   ALA A 108     -16.857   4.338   7.625  1.00 98.28           N  
ATOM   1554  H   ALA A 108     -16.971   3.806   6.774  1.00 98.28           H  
ATOM   1555  CA  ALA A 108     -17.377   3.729   8.846  1.00 98.28           C  
ATOM   1556  HA  ALA A 108     -16.776   4.041   9.700  1.00 98.28           H  
ATOM   1557  C   ALA A 108     -17.254   2.201   8.724  1.00 98.28           C  
ATOM   1558  CB  ALA A 108     -18.802   4.226   9.123  1.00 98.28           C  
ATOM   1559  HB1 ALA A 108     -19.183   3.766  10.035  1.00 98.28           H  
ATOM   1560  HB2 ALA A 108     -18.791   5.306   9.270  1.00 98.28           H  
ATOM   1561  HB3 ALA A 108     -19.477   3.990   8.300  1.00 98.28           H  
ATOM   1562  O   ALA A 108     -16.981   1.677   7.638  1.00 98.28           O  
ATOM   1563  N   VAL A 109     -17.437   1.476   9.826  1.00 98.41           N  
ATOM   1564  H   VAL A 109     -17.701   1.934  10.686  1.00 98.41           H  
ATOM   1565  CA  VAL A 109     -17.426   0.009   9.810  1.00 98.41           C  
ATOM   1566  HA  VAL A 109     -17.695  -0.317   8.805  1.00 98.41           H  
ATOM   1567  C   VAL A 109     -18.475  -0.547  10.759  1.00 98.41           C  
ATOM   1568  CB  VAL A 109     -16.019  -0.553  10.085  1.00 98.41           C  
ATOM   1569  HB  VAL A 109     -15.311   0.007   9.475  1.00 98.41           H  
ATOM   1570  O   VAL A 109     -18.675  -0.035  11.859  1.00 98.41           O  
ATOM   1571  CG1 VAL A 109     -15.607  -0.400  11.545  1.00 98.41           C  
ATOM   1572 HG11 VAL A 109     -14.562  -0.692  11.645  1.00 98.41           H  
ATOM   1573 HG12 VAL A 109     -16.208  -1.036  12.194  1.00 98.41           H  
ATOM   1574 HG13 VAL A 109     -15.755   0.631  11.868  1.00 98.41           H  
ATOM   1575  CG2 VAL A 109     -15.877  -2.025   9.684  1.00 98.41           C  
ATOM   1576 HG21 VAL A 109     -16.061  -2.134   8.615  1.00 98.41           H  
ATOM   1577 HG22 VAL A 109     -14.864  -2.368   9.892  1.00 98.41           H  
ATOM   1578 HG23 VAL A 109     -16.583  -2.649  10.232  1.00 98.41           H  
ATOM   1579  N   TYR A 110     -19.126  -1.623  10.334  1.00 98.36           N  
ATOM   1580  H   TYR A 110     -18.914  -1.965   9.407  1.00 98.36           H  
ATOM   1581  CA  TYR A 110     -19.930  -2.470  11.201  1.00 98.36           C  
ATOM   1582  HA  TYR A 110     -20.058  -1.977  12.165  1.00 98.36           H  
ATOM   1583  C   TYR A 110     -19.198  -3.787  11.428  1.00 98.36           C  
ATOM   1584  CB  TYR A 110     -21.309  -2.689  10.578  1.00 98.36           C  
ATOM   1585  HB2 TYR A 110     -21.206  -3.290   9.674  1.00 98.36           H  
ATOM   1586  HB3 TYR A 110     -21.724  -1.722  10.294  1.00 98.36           H  
ATOM   1587  O   TYR A 110     -18.744  -4.388  10.461  1.00 98.36           O  
ATOM   1588  CG  TYR A 110     -22.278  -3.352  11.528  1.00 98.36           C  
ATOM   1589  CD1 TYR A 110     -22.859  -4.601  11.239  1.00 98.36           C  
ATOM   1590  HD1 TYR A 110     -22.618  -5.110  10.318  1.00 98.36           H  
ATOM   1591  CD2 TYR A 110     -22.608  -2.690  12.719  1.00 98.36           C  
ATOM   1592  HD2 TYR A 110     -22.162  -1.733  12.945  1.00 98.36           H  
ATOM   1593  CE1 TYR A 110     -23.759  -5.187  12.153  1.00 98.36           C  
ATOM   1594  HE1 TYR A 110     -24.197  -6.153  11.948  1.00 98.36           H  
ATOM   1595  CE2 TYR A 110     -23.520  -3.254  13.618  1.00 98.36           C  
ATOM   1596  HE2 TYR A 110     -23.782  -2.711  14.514  1.00 98.36           H  
ATOM   1597  OH  TYR A 110     -24.962  -5.040  14.237  1.00 98.36           O  
ATOM   1598  HH  TYR A 110     -24.997  -4.465  15.005  1.00 98.36           H  
ATOM   1599  CZ  TYR A 110     -24.091  -4.509  13.345  1.00 98.36           C  
ATOM   1600  N   VAL A 111     -19.074  -4.230  12.679  1.00 98.49           N  
ATOM   1601  H   VAL A 111     -19.506  -3.700  13.422  1.00 98.49           H  
ATOM   1602  CA  VAL A 111     -18.262  -5.396  13.064  1.00 98.49           C  
ATOM   1603  HA  VAL A 111     -18.051  -6.002  12.183  1.00 98.49           H  
ATOM   1604  C   VAL A 111     -19.046  -6.251  14.054  1.00 98.49           C  
ATOM   1605  CB  VAL A 111     -16.912  -4.952  13.667  1.00 98.49           C  
ATOM   1606  HB  VAL A 111     -17.095  -4.389  14.582  1.00 98.49           H  
ATOM   1607  O   VAL A 111     -19.562  -5.727  15.046  1.00 98.49           O  
ATOM   1608  CG1 VAL A 111     -16.039  -6.160  13.998  1.00 98.49           C  
ATOM   1609 HG11 VAL A 111     -15.049  -5.830  14.311  1.00 98.49           H  
ATOM   1610 HG12 VAL A 111     -15.938  -6.808  13.128  1.00 98.49           H  
ATOM   1611 HG13 VAL A 111     -16.489  -6.707  14.826  1.00 98.49           H  
ATOM   1612  CG2 VAL A 111     -16.115  -4.059  12.715  1.00 98.49           C  
ATOM   1613 HG21 VAL A 111     -16.667  -3.136  12.536  1.00 98.49           H  
ATOM   1614 HG22 VAL A 111     -15.156  -3.796  13.163  1.00 98.49           H  
ATOM   1615 HG23 VAL A 111     -15.942  -4.575  11.771  1.00 98.49           H  
ATOM   1616  N   TRP A 112     -19.160  -7.556  13.797  1.00 98.29           N  
ATOM   1617  H   TRP A 112     -18.690  -7.943  12.990  1.00 98.29           H  
ATOM   1618  CA  TRP A 112     -19.972  -8.459  14.621  1.00 98.29           C  
ATOM   1619  HA  TRP A 112     -19.956  -8.096  15.649  1.00 98.29           H  
ATOM   1620  C   TRP A 112     -19.443  -9.899  14.654  1.00 98.29           C  
ATOM   1621  CB  TRP A 112     -21.440  -8.406  14.169  1.00 98.29           C  
ATOM   1622  HB2 TRP A 112     -21.756  -7.364  14.107  1.00 98.29           H  
ATOM   1623  HB3 TRP A 112     -22.057  -8.871  14.938  1.00 98.29           H  
ATOM   1624  O   TRP A 112     -18.659 -10.321  13.803  1.00 98.29           O  
ATOM   1625  CG  TRP A 112     -21.750  -9.071  12.868  1.00 98.29           C  
ATOM   1626  CD1 TRP A 112     -22.238 -10.324  12.731  1.00 98.29           C  
ATOM   1627  HD1 TRP A 112     -22.452 -10.983  13.559  1.00 98.29           H  
ATOM   1628  CD2 TRP A 112     -21.582  -8.553  11.516  1.00 98.29           C  
ATOM   1629  CE2 TRP A 112     -22.041  -9.546  10.600  1.00 98.29           C  
ATOM   1630  CE3 TRP A 112     -21.081  -7.355  10.967  1.00 98.29           C  
ATOM   1631  HE3 TRP A 112     -20.718  -6.580  11.626  1.00 98.29           H  
ATOM   1632  NE1 TRP A 112     -22.402 -10.612  11.391  1.00 98.29           N  
ATOM   1633  HE1 TRP A 112     -22.696 -11.513  11.040  1.00 98.29           H  
ATOM   1634  CH2 TRP A 112     -21.489  -8.167   8.701  1.00 98.29           C  
ATOM   1635  HH2 TRP A 112     -21.433  -8.033   7.631  1.00 98.29           H  
ATOM   1636  CZ2 TRP A 112     -22.009  -9.363   9.212  1.00 98.29           C  
ATOM   1637  HZ2 TRP A 112     -22.345 -10.143   8.545  1.00 98.29           H  
ATOM   1638  CZ3 TRP A 112     -21.029  -7.165   9.574  1.00 98.29           C  
ATOM   1639  HZ3 TRP A 112     -20.623  -6.246   9.178  1.00 98.29           H  
ATOM   1640  N   ASN A 113     -19.907 -10.668  15.641  1.00 98.21           N  
ATOM   1641  H   ASN A 113     -20.513 -10.233  16.322  1.00 98.21           H  
ATOM   1642  CA  ASN A 113     -19.714 -12.114  15.739  1.00 98.21           C  
ATOM   1643  HA  ASN A 113     -19.122 -12.454  14.889  1.00 98.21           H  
ATOM   1644  C   ASN A 113     -21.073 -12.826  15.685  1.00 98.21           C  
ATOM   1645  CB  ASN A 113     -18.904 -12.448  16.999  1.00 98.21           C  
ATOM   1646  HB2 ASN A 113     -17.936 -11.949  16.947  1.00 98.21           H  
ATOM   1647  HB3 ASN A 113     -19.434 -12.098  17.885  1.00 98.21           H  
ATOM   1648  O   ASN A 113     -21.858 -12.777  16.633  1.00 98.21           O  
ATOM   1649  CG  ASN A 113     -18.624 -13.925  17.181  1.00 98.21           C  
ATOM   1650  ND2 ASN A 113     -17.810 -14.252  18.154  1.00 98.21           N  
ATOM   1651 HD21 ASN A 113     -17.568 -15.225  18.274  1.00 98.21           H  
ATOM   1652 HD22 ASN A 113     -17.360 -13.528  18.696  1.00 98.21           H  
ATOM   1653  OD1 ASN A 113     -19.133 -14.789  16.476  1.00 98.21           O  
ATOM   1654  N   ASN A 114     -21.347 -13.495  14.563  1.00 96.00           N  
ATOM   1655  H   ASN A 114     -20.626 -13.526  13.857  1.00 96.00           H  
ATOM   1656  CA  ASN A 114     -22.581 -14.255  14.323  1.00 96.00           C  
ATOM   1657  HA  ASN A 114     -23.357 -13.856  14.976  1.00 96.00           H  
ATOM   1658  C   ASN A 114     -22.484 -15.752  14.669  1.00 96.00           C  
ATOM   1659  CB  ASN A 114     -23.047 -14.046  12.870  1.00 96.00           C  
ATOM   1660  HB2 ASN A 114     -24.009 -14.541  12.737  1.00 96.00           H  
ATOM   1661  HB3 ASN A 114     -23.194 -12.982  12.683  1.00 96.00           H  
ATOM   1662  O   ASN A 114     -23.446 -16.486  14.441  1.00 96.00           O  
ATOM   1663  CG  ASN A 114     -22.086 -14.601  11.829  1.00 96.00           C  
ATOM   1664  ND2 ASN A 114     -22.478 -14.609  10.577  1.00 96.00           N  
ATOM   1665 HD21 ASN A 114     -21.809 -14.969   9.912  1.00 96.00           H  
ATOM   1666 HD22 ASN A 114     -23.421 -14.358  10.319  1.00 96.00           H  
ATOM   1667  OD1 ASN A 114     -20.967 -15.003  12.103  1.00 96.00           O  
ATOM   1668  N   LYS A 115     -21.347 -16.217  15.203  1.00 95.79           N  
ATOM   1669  H   LYS A 115     -20.595 -15.565  15.375  1.00 95.79           H  
ATOM   1670  CA  LYS A 115     -21.161 -17.611  15.644  1.00 95.79           C  
ATOM   1671  HA  LYS A 115     -21.786 -18.263  15.034  1.00 95.79           H  
ATOM   1672  C   LYS A 115     -21.625 -17.845  17.085  1.00 95.79           C  
ATOM   1673  CB  LYS A 115     -19.697 -18.037  15.446  1.00 95.79           C  
ATOM   1674  HB2 LYS A 115     -19.554 -19.027  15.879  1.00 95.79           H  
ATOM   1675  HB3 LYS A 115     -19.039 -17.342  15.969  1.00 95.79           H  
ATOM   1676  O   LYS A 115     -21.637 -18.982  17.545  1.00 95.79           O  
ATOM   1677  CG  LYS A 115     -19.311 -18.102  13.960  1.00 95.79           C  
ATOM   1678  HG2 LYS A 115     -19.958 -18.818  13.453  1.00 95.79           H  
ATOM   1679  HG3 LYS A 115     -19.457 -17.125  13.498  1.00 95.79           H  
ATOM   1680  CD  LYS A 115     -17.848 -18.538  13.790  1.00 95.79           C  
ATOM   1681  HD2 LYS A 115     -17.735 -19.565  14.140  1.00 95.79           H  
ATOM   1682  HD3 LYS A 115     -17.207 -17.891  14.388  1.00 95.79           H  
ATOM   1683  CE  LYS A 115     -17.445 -18.442  12.312  1.00 95.79           C  
ATOM   1684  HE2 LYS A 115     -18.063 -19.127  11.732  1.00 95.79           H  
ATOM   1685  HE3 LYS A 115     -17.662 -17.432  11.964  1.00 95.79           H  
ATOM   1686  NZ  LYS A 115     -16.005 -18.740  12.099  1.00 95.79           N  
ATOM   1687  HZ1 LYS A 115     -15.429 -18.091  12.616  1.00 95.79           H  
ATOM   1688  HZ2 LYS A 115     -15.768 -18.630  11.124  1.00 95.79           H  
ATOM   1689  HZ3 LYS A 115     -15.775 -19.681  12.384  1.00 95.79           H  
ATOM   1690  N   VAL A 116     -22.028 -16.787  17.784  1.00 94.94           N  
ATOM   1691  H   VAL A 116     -22.003 -15.887  17.325  1.00 94.94           H  
ATOM   1692  CA  VAL A 116     -22.528 -16.814  19.164  1.00 94.94           C  
ATOM   1693  HA  VAL A 116     -22.553 -17.847  19.510  1.00 94.94           H  
ATOM   1694  C   VAL A 116     -23.964 -16.290  19.243  1.00 94.94           C  
ATOM   1695  CB  VAL A 116     -21.584 -16.049  20.109  1.00 94.94           C  
ATOM   1696  HB  VAL A 116     -22.010 -16.072  21.112  1.00 94.94           H  
ATOM   1697  O   VAL A 116     -24.444 -15.609  18.333  1.00 94.94           O  
ATOM   1698  CG1 VAL A 116     -20.206 -16.723  20.170  1.00 94.94           C  
ATOM   1699 HG11 VAL A 116     -20.316 -17.770  20.452  1.00 94.94           H  
ATOM   1700 HG12 VAL A 116     -19.706 -16.659  19.204  1.00 94.94           H  
ATOM   1701 HG13 VAL A 116     -19.591 -16.222  20.918  1.00 94.94           H  
ATOM   1702  CG2 VAL A 116     -21.396 -14.589  19.694  1.00 94.94           C  
ATOM   1703 HG21 VAL A 116     -20.952 -14.518  18.702  1.00 94.94           H  
ATOM   1704 HG22 VAL A 116     -20.730 -14.105  20.408  1.00 94.94           H  
ATOM   1705 HG23 VAL A 116     -22.353 -14.067  19.698  1.00 94.94           H  
ATOM   1706  N   LYS A 117     -24.672 -16.649  20.322  1.00 94.42           N  
ATOM   1707  H   LYS A 117     -24.197 -17.161  21.052  1.00 94.42           H  
ATOM   1708  CA  LYS A 117     -26.045 -16.208  20.601  1.00 94.42           C  
ATOM   1709  HA  LYS A 117     -26.296 -15.417  19.894  1.00 94.42           H  
ATOM   1710  C   LYS A 117     -26.142 -15.664  22.037  1.00 94.42           C  
ATOM   1711  CB  LYS A 117     -27.049 -17.347  20.370  1.00 94.42           C  
ATOM   1712  HB2 LYS A 117     -28.028 -17.011  20.713  1.00 94.42           H  
ATOM   1713  HB3 LYS A 117     -26.760 -18.218  20.957  1.00 94.42           H  
ATOM   1714  O   LYS A 117     -25.869 -16.432  22.956  1.00 94.42           O  
ATOM   1715  CG  LYS A 117     -27.149 -17.728  18.885  1.00 94.42           C  
ATOM   1716  HG2 LYS A 117     -27.314 -16.828  18.293  1.00 94.42           H  
ATOM   1717  HG3 LYS A 117     -26.218 -18.195  18.564  1.00 94.42           H  
ATOM   1718  CD  LYS A 117     -28.312 -18.697  18.649  1.00 94.42           C  
ATOM   1719  HD2 LYS A 117     -28.150 -19.600  19.237  1.00 94.42           H  
ATOM   1720  HD3 LYS A 117     -29.240 -18.223  18.966  1.00 94.42           H  
ATOM   1721  CE  LYS A 117     -28.392 -19.052  17.161  1.00 94.42           C  
ATOM   1722  HE2 LYS A 117     -27.465 -19.548  16.873  1.00 94.42           H  
ATOM   1723  HE3 LYS A 117     -28.463 -18.127  16.587  1.00 94.42           H  
ATOM   1724  NZ  LYS A 117     -29.558 -19.924  16.871  1.00 94.42           N  
ATOM   1725  HZ1 LYS A 117     -29.487 -20.786  17.394  1.00 94.42           H  
ATOM   1726  HZ2 LYS A 117     -30.419 -19.462  17.126  1.00 94.42           H  
ATOM   1727  HZ3 LYS A 117     -29.591 -20.151  15.888  1.00 94.42           H  
ATOM   1728  N   PRO A 118     -26.571 -14.403  22.243  1.00 95.06           N  
ATOM   1729  CA  PRO A 118     -26.913 -13.417  21.213  1.00 95.06           C  
ATOM   1730  HA  PRO A 118     -27.683 -13.818  20.553  1.00 95.06           H  
ATOM   1731  C   PRO A 118     -25.696 -13.011  20.363  1.00 95.06           C  
ATOM   1732  CB  PRO A 118     -27.497 -12.227  21.977  1.00 95.06           C  
ATOM   1733  HB2 PRO A 118     -28.563 -12.386  22.142  1.00 95.06           H  
ATOM   1734  HB3 PRO A 118     -27.329 -11.278  21.467  1.00 95.06           H  
ATOM   1735  O   PRO A 118     -24.555 -13.210  20.767  1.00 95.06           O  
ATOM   1736  CG  PRO A 118     -26.763 -12.283  23.316  1.00 95.06           C  
ATOM   1737  HG2 PRO A 118     -25.776 -11.832  23.214  1.00 95.06           H  
ATOM   1738  HG3 PRO A 118     -27.327 -11.795  24.110  1.00 95.06           H  
ATOM   1739  CD  PRO A 118     -26.617 -13.785  23.562  1.00 95.06           C  
ATOM   1740  HD2 PRO A 118     -27.484 -14.158  24.108  1.00 95.06           H  
ATOM   1741  HD3 PRO A 118     -25.706 -13.988  24.125  1.00 95.06           H  
ATOM   1742  N   VAL A 119     -25.953 -12.469  19.168  1.00 96.99           N  
ATOM   1743  H   VAL A 119     -26.915 -12.292  18.916  1.00 96.99           H  
ATOM   1744  CA  VAL A 119     -24.904 -11.918  18.292  1.00 96.99           C  
ATOM   1745  HA  VAL A 119     -24.171 -12.695  18.075  1.00 96.99           H  
ATOM   1746  C   VAL A 119     -24.202 -10.776  19.021  1.00 96.99           C  
ATOM   1747  CB  VAL A 119     -25.504 -11.405  16.964  1.00 96.99           C  
ATOM   1748  HB  VAL A 119     -26.328 -10.728  17.191  1.00 96.99           H  
ATOM   1749  O   VAL A 119     -24.868  -9.854  19.492  1.00 96.99           O  
ATOM   1750  CG1 VAL A 119     -24.510 -10.643  16.075  1.00 96.99           C  
ATOM   1751 HG11 VAL A 119     -25.003 -10.316  15.160  1.00 96.99           H  
ATOM   1752 HG12 VAL A 119     -24.139  -9.755  16.588  1.00 96.99           H  
ATOM   1753 HG13 VAL A 119     -23.667 -11.282  15.814  1.00 96.99           H  
ATOM   1754  CG2 VAL A 119     -26.067 -12.575  16.145  1.00 96.99           C  
ATOM   1755 HG21 VAL A 119     -26.878 -13.057  16.690  1.00 96.99           H  
ATOM   1756 HG22 VAL A 119     -26.454 -12.214  15.192  1.00 96.99           H  
ATOM   1757 HG23 VAL A 119     -25.283 -13.311  15.965  1.00 96.99           H  
ATOM   1758  N   ILE A 120     -22.871 -10.809  19.063  1.00 97.60           N  
ATOM   1759  H   ILE A 120     -22.393 -11.590  18.635  1.00 97.60           H  
ATOM   1760  CA  ILE A 120     -22.062  -9.722  19.628  1.00 97.60           C  
ATOM   1761  HA  ILE A 120     -22.619  -9.253  20.439  1.00 97.60           H  
ATOM   1762  C   ILE A 120     -21.823  -8.677  18.537  1.00 97.60           C  
ATOM   1763  CB  ILE A 120     -20.743 -10.254  20.225  1.00 97.60           C  
ATOM   1764  HB  ILE A 120     -20.186 -10.756  19.433  1.00 97.60           H  
ATOM   1765  O   ILE A 120     -21.389  -9.019  17.435  1.00 97.60           O  
ATOM   1766  CG1 ILE A 120     -21.018 -11.269  21.358  1.00 97.60           C  
ATOM   1767 HG12 ILE A 120     -21.488 -10.759  22.198  1.00 97.60           H  
ATOM   1768 HG13 ILE A 120     -21.712 -12.034  21.009  1.00 97.60           H  
ATOM   1769  CG2 ILE A 120     -19.878  -9.097  20.752  1.00 97.60           C  
ATOM   1770 HG21 ILE A 120     -20.366  -8.610  21.596  1.00 97.60           H  
ATOM   1771 HG22 ILE A 120     -18.913  -9.482  21.084  1.00 97.60           H  
ATOM   1772 HG23 ILE A 120     -19.666  -8.362  19.975  1.00 97.60           H  
ATOM   1773  CD1 ILE A 120     -19.755 -11.985  21.858  1.00 97.60           C  
ATOM   1774 HD11 ILE A 120     -19.112 -11.290  22.397  1.00 97.60           H  
ATOM   1775 HD12 ILE A 120     -19.202 -12.406  21.018  1.00 97.60           H  
ATOM   1776 HD13 ILE A 120     -20.039 -12.786  22.540  1.00 97.60           H  
ATOM   1777  N   LYS A 121     -22.094  -7.404  18.837  1.00 97.67           N  
ATOM   1778  H   LYS A 121     -22.409  -7.202  19.775  1.00 97.67           H  
ATOM   1779  CA  LYS A 121     -21.939  -6.271  17.914  1.00 97.67           C  
ATOM   1780  HA  LYS A 121     -21.646  -6.623  16.924  1.00 97.67           H  
ATOM   1781  C   LYS A 121     -20.839  -5.341  18.430  1.00 97.67           C  
ATOM   1782  CB  LYS A 121     -23.269  -5.515  17.774  1.00 97.67           C  
ATOM   1783  HB2 LYS A 121     -23.494  -5.029  18.723  1.00 97.67           H  
ATOM   1784  HB3 LYS A 121     -23.127  -4.742  17.018  1.00 97.67           H  
ATOM   1785  O   LYS A 121     -21.074  -4.516  19.305  1.00 97.67           O  
ATOM   1786  CG  LYS A 121     -24.481  -6.365  17.365  1.00 97.67           C  
ATOM   1787  HG2 LYS A 121     -24.367  -6.707  16.336  1.00 97.67           H  
ATOM   1788  HG3 LYS A 121     -24.569  -7.233  18.020  1.00 97.67           H  
ATOM   1789  CD  LYS A 121     -25.749  -5.516  17.518  1.00 97.67           C  
ATOM   1790  HD2 LYS A 121     -25.795  -5.149  18.544  1.00 97.67           H  
ATOM   1791  HD3 LYS A 121     -25.708  -4.652  16.855  1.00 97.67           H  
ATOM   1792  CE  LYS A 121     -27.007  -6.337  17.237  1.00 97.67           C  
ATOM   1793  HE2 LYS A 121     -27.052  -6.574  16.174  1.00 97.67           H  
ATOM   1794  HE3 LYS A 121     -26.939  -7.264  17.806  1.00 97.67           H  
ATOM   1795  NZ  LYS A 121     -28.205  -5.579  17.664  1.00 97.67           N  
ATOM   1796  HZ1 LYS A 121     -28.072  -5.177  18.581  1.00 97.67           H  
ATOM   1797  HZ2 LYS A 121     -29.072  -6.098  17.648  1.00 97.67           H  
ATOM   1798  HZ3 LYS A 121     -28.323  -4.709  17.163  1.00 97.67           H  
ATOM   1799  N   TYR A 122     -19.633  -5.470  17.889  1.00 97.95           N  
ATOM   1800  H   TYR A 122     -19.525  -6.082  17.093  1.00 97.95           H  
ATOM   1801  CA  TYR A 122     -18.447  -4.756  18.379  1.00 97.95           C  
ATOM   1802  HA  TYR A 122     -18.415  -4.819  19.467  1.00 97.95           H  
ATOM   1803  C   TYR A 122     -18.456  -3.275  18.006  1.00 97.95           C  
ATOM   1804  CB  TYR A 122     -17.175  -5.400  17.825  1.00 97.95           C  
ATOM   1805  HB2 TYR A 122     -17.206  -5.387  16.735  1.00 97.95           H  
ATOM   1806  HB3 TYR A 122     -16.327  -4.791  18.138  1.00 97.95           H  
ATOM   1807  O   TYR A 122     -17.848  -2.464  18.691  1.00 97.95           O  
ATOM   1808  CG  TYR A 122     -16.943  -6.811  18.298  1.00 97.95           C  
ATOM   1809  CD1 TYR A 122     -15.972  -7.088  19.281  1.00 97.95           C  
ATOM   1810  HD1 TYR A 122     -15.375  -6.296  19.708  1.00 97.95           H  
ATOM   1811  CD2 TYR A 122     -17.702  -7.851  17.740  1.00 97.95           C  
ATOM   1812  HD2 TYR A 122     -18.423  -7.640  16.964  1.00 97.95           H  
ATOM   1813  CE1 TYR A 122     -15.764  -8.413  19.704  1.00 97.95           C  
ATOM   1814  HE1 TYR A 122     -15.010  -8.633  20.446  1.00 97.95           H  
ATOM   1815  CE2 TYR A 122     -17.525  -9.162  18.186  1.00 97.95           C  
ATOM   1816  HE2 TYR A 122     -18.128  -9.965  17.788  1.00 97.95           H  
ATOM   1817  OH  TYR A 122     -16.375 -10.736  19.495  1.00 97.95           O  
ATOM   1818  HH  TYR A 122     -15.606 -10.826  20.063  1.00 97.95           H  
ATOM   1819  CZ  TYR A 122     -16.550  -9.447  19.153  1.00 97.95           C  
ATOM   1820  N   ALA A 123     -19.150  -2.919  16.924  1.00 96.79           N  
ATOM   1821  H   ALA A 123     -19.592  -3.647  16.382  1.00 96.79           H  
ATOM   1822  CA  ALA A 123     -19.317  -1.532  16.495  1.00 96.79           C  
ATOM   1823  HA  ALA A 123     -18.465  -0.954  16.853  1.00 96.79           H  
ATOM   1824  C   ALA A 123     -20.573  -0.852  17.087  1.00 96.79           C  
ATOM   1825  CB  ALA A 123     -19.274  -1.502  14.963  1.00 96.79           C  
ATOM   1826  HB1 ALA A 123     -20.136  -2.036  14.562  1.00 96.79           H  
ATOM   1827  HB2 ALA A 123     -18.351  -1.958  14.606  1.00 96.79           H  
ATOM   1828  HB3 ALA A 123     -19.305  -0.469  14.618  1.00 96.79           H  
ATOM   1829  O   ALA A 123     -20.884   0.271  16.699  1.00 96.79           O  
ATOM   1830  N   GLY A 124     -21.294  -1.513  18.003  1.00 95.81           N  
ATOM   1831  H   GLY A 124     -20.963  -2.412  18.324  1.00 95.81           H  
ATOM   1832  CA  GLY A 124     -22.585  -1.050  18.525  1.00 95.81           C  
ATOM   1833  HA2 GLY A 124     -22.576   0.037  18.605  1.00 95.81           H  
ATOM   1834  HA3 GLY A 124     -22.735  -1.458  19.525  1.00 95.81           H  
ATOM   1835  C   GLY A 124     -23.774  -1.462  17.654  1.00 95.81           C  
ATOM   1836  O   GLY A 124     -23.677  -2.370  16.825  1.00 95.81           O  
ATOM   1837  N   GLU A 125     -24.928  -0.825  17.849  1.00 96.68           N  
ATOM   1838  H   GLU A 125     -24.965  -0.047  18.492  1.00 96.68           H  
ATOM   1839  CA  GLU A 125     -26.093  -1.047  16.990  1.00 96.68           C  
ATOM   1840  HA  GLU A 125     -26.246  -2.122  16.894  1.00 96.68           H  
ATOM   1841  C   GLU A 125     -25.846  -0.516  15.575  1.00 96.68           C  
ATOM   1842  CB  GLU A 125     -27.356  -0.428  17.611  1.00 96.68           C  
ATOM   1843  HB2 GLU A 125     -28.160  -0.443  16.875  1.00 96.68           H  
ATOM   1844  HB3 GLU A 125     -27.161   0.616  17.859  1.00 96.68           H  
ATOM   1845  O   GLU A 125     -25.075   0.420  15.371  1.00 96.68           O  
ATOM   1846  CG  GLU A 125     -27.825  -1.174  18.873  1.00 96.68           C  
ATOM   1847  HG2 GLU A 125     -28.726  -0.690  19.250  1.00 96.68           H  
ATOM   1848  HG3 GLU A 125     -27.054  -1.104  19.640  1.00 96.68           H  
ATOM   1849  CD  GLU A 125     -28.137  -2.649  18.581  1.00 96.68           C  
ATOM   1850  OE1 GLU A 125     -27.860  -3.543  19.412  1.00 96.68           O  
ATOM   1851  OE2 GLU A 125     -28.585  -2.974  17.452  1.00 96.68           O  
ATOM   1852  N   TRP A 126     -26.509  -1.108  14.574  1.00 95.64           N  
ATOM   1853  H   TRP A 126     -27.163  -1.844  14.799  1.00 95.64           H  
ATOM   1854  CA  TRP A 126     -26.295  -0.746  13.165  1.00 95.64           C  
ATOM   1855  HA  TRP A 126     -25.275  -1.005  12.881  1.00 95.64           H  
ATOM   1856  C   TRP A 126     -26.444   0.763  12.925  1.00 95.64           C  
ATOM   1857  CB  TRP A 126     -27.265  -1.536  12.277  1.00 95.64           C  
ATOM   1858  HB2 TRP A 126     -28.271  -1.449  12.687  1.00 95.64           H  
ATOM   1859  HB3 TRP A 126     -26.985  -2.589  12.304  1.00 95.64           H  
ATOM   1860  O   TRP A 126     -25.556   1.375  12.341  1.00 95.64           O  
ATOM   1861  CG  TRP A 126     -27.307  -1.090  10.846  1.00 95.64           C  
ATOM   1862  CD1 TRP A 126     -28.248  -0.282  10.304  1.00 95.64           C  
ATOM   1863  HD1 TRP A 126     -29.087   0.139  10.839  1.00 95.64           H  
ATOM   1864  CD2 TRP A 126     -26.340  -1.339   9.779  1.00 95.64           C  
ATOM   1865  CE2 TRP A 126     -26.781  -0.663   8.601  1.00 95.64           C  
ATOM   1866  CE3 TRP A 126     -25.121  -2.045   9.694  1.00 95.64           C  
ATOM   1867  HE3 TRP A 126     -24.750  -2.550  10.573  1.00 95.64           H  
ATOM   1868  NE1 TRP A 126     -27.946  -0.034   8.981  1.00 95.64           N  
ATOM   1869  HE1 TRP A 126     -28.470   0.617   8.413  1.00 95.64           H  
ATOM   1870  CH2 TRP A 126     -24.839  -1.392   7.355  1.00 95.64           C  
ATOM   1871  HH2 TRP A 126     -24.236  -1.375   6.458  1.00 95.64           H  
ATOM   1872  CZ2 TRP A 126     -26.055  -0.690   7.399  1.00 95.64           C  
ATOM   1873  HZ2 TRP A 126     -26.399  -0.124   6.546  1.00 95.64           H  
ATOM   1874  CZ3 TRP A 126     -24.377  -2.070   8.497  1.00 95.64           C  
ATOM   1875  HZ3 TRP A 126     -23.430  -2.590   8.468  1.00 95.64           H  
ATOM   1876  N   ASN A 127     -27.521   1.371  13.430  1.00 95.05           N  
ATOM   1877  H   ASN A 127     -28.180   0.817  13.959  1.00 95.05           H  
ATOM   1878  CA  ASN A 127     -27.796   2.797  13.239  1.00 95.05           C  
ATOM   1879  HA  ASN A 127     -27.777   3.018  12.172  1.00 95.05           H  
ATOM   1880  C   ASN A 127     -26.743   3.712  13.886  1.00 95.05           C  
ATOM   1881  CB  ASN A 127     -29.197   3.117  13.784  1.00 95.05           C  
ATOM   1882  HB2 ASN A 127     -29.330   4.199  13.797  1.00 95.05           H  
ATOM   1883  HB3 ASN A 127     -29.276   2.763  14.812  1.00 95.05           H  
ATOM   1884  O   ASN A 127     -26.535   4.821  13.400  1.00 95.05           O  
ATOM   1885  CG  ASN A 127     -30.323   2.537  12.948  1.00 95.05           C  
ATOM   1886  ND2 ASN A 127     -31.499   2.421  13.516  1.00 95.05           N  
ATOM   1887 HD21 ASN A 127     -31.635   2.742  14.464  1.00 95.05           H  
ATOM   1888 HD22 ASN A 127     -32.247   2.067  12.937  1.00 95.05           H  
ATOM   1889  OD1 ASN A 127     -30.180   2.173  11.793  1.00 95.05           O  
ATOM   1890  N   ASP A 128     -26.056   3.254  14.932  1.00 95.18           N  
ATOM   1891  H   ASP A 128     -26.232   2.322  15.278  1.00 95.18           H  
ATOM   1892  CA  ASP A 128     -24.979   4.018  15.564  1.00 95.18           C  
ATOM   1893  HA  ASP A 128     -25.231   5.078  15.559  1.00 95.18           H  
ATOM   1894  C   ASP A 128     -23.672   3.836  14.784  1.00 95.18           C  
ATOM   1895  CB  ASP A 128     -24.816   3.582  17.028  1.00 95.18           C  
ATOM   1896  HB2 ASP A 128     -24.523   2.532  17.059  1.00 95.18           H  
ATOM   1897  HB3 ASP A 128     -24.015   4.167  17.479  1.00 95.18           H  
ATOM   1898  O   ASP A 128     -22.992   4.807  14.444  1.00 95.18           O  
ATOM   1899  CG  ASP A 128     -26.089   3.776  17.857  1.00 95.18           C  
ATOM   1900  OD1 ASP A 128     -26.817   4.762  17.604  1.00 95.18           O  
ATOM   1901  OD2 ASP A 128     -26.328   2.912  18.729  1.00 95.18           O  
ATOM   1902  N   ALA A 129     -23.355   2.589  14.426  1.00 94.87           N  
ATOM   1903  H   ALA A 129     -23.963   1.842  14.732  1.00 94.87           H  
ATOM   1904  CA  ALA A 129     -22.128   2.228  13.727  1.00 94.87           C  
ATOM   1905  HA  ALA A 129     -21.275   2.520  14.338  1.00 94.87           H  
ATOM   1906  C   ALA A 129     -21.998   2.914  12.362  1.00 94.87           C  
ATOM   1907  CB  ALA A 129     -22.114   0.712  13.557  1.00 94.87           C  
ATOM   1908  HB1 ALA A 129     -21.168   0.412  13.107  1.00 94.87           H  
ATOM   1909  HB2 ALA A 129     -22.225   0.228  14.527  1.00 94.87           H  
ATOM   1910  HB3 ALA A 129     -22.940   0.410  12.914  1.00 94.87           H  
ATOM   1911  O   ALA A 129     -20.931   3.428  12.031  1.00 94.87           O  
ATOM   1912  N   ILE A 130     -23.083   2.976  11.579  1.00 93.61           N  
ATOM   1913  H   ILE A 130     -23.934   2.534  11.895  1.00 93.61           H  
ATOM   1914  CA  ILE A 130     -23.047   3.596  10.245  1.00 93.61           C  
ATOM   1915  HA  ILE A 130     -22.192   3.182   9.711  1.00 93.61           H  
ATOM   1916  C   ILE A 130     -22.820   5.112  10.280  1.00 93.61           C  
ATOM   1917  CB  ILE A 130     -24.307   3.264   9.427  1.00 93.61           C  
ATOM   1918  HB  ILE A 130     -24.161   3.709   8.443  1.00 93.61           H  
ATOM   1919  O   ILE A 130     -22.368   5.678   9.287  1.00 93.61           O  
ATOM   1920  CG1 ILE A 130     -25.592   3.895  10.008  1.00 93.61           C  
ATOM   1921 HG12 ILE A 130     -25.765   3.522  11.018  1.00 93.61           H  
ATOM   1922 HG13 ILE A 130     -25.464   4.976  10.071  1.00 93.61           H  
ATOM   1923  CG2 ILE A 130     -24.417   1.749   9.207  1.00 93.61           C  
ATOM   1924 HG21 ILE A 130     -23.430   1.304   9.082  1.00 93.61           H  
ATOM   1925 HG22 ILE A 130     -24.908   1.261  10.049  1.00 93.61           H  
ATOM   1926 HG23 ILE A 130     -25.002   1.569   8.305  1.00 93.61           H  
ATOM   1927  CD1 ILE A 130     -26.841   3.639   9.161  1.00 93.61           C  
ATOM   1928 HD11 ILE A 130     -27.080   2.575   9.157  1.00 93.61           H  
ATOM   1929 HD12 ILE A 130     -26.675   3.982   8.140  1.00 93.61           H  
ATOM   1930 HD13 ILE A 130     -27.683   4.183   9.588  1.00 93.61           H  
ATOM   1931  N   ASN A 131     -23.111   5.755  11.415  1.00 92.38           N  
ATOM   1932  H   ASN A 131     -23.452   5.210  12.194  1.00 92.38           H  
ATOM   1933  CA  ASN A 131     -22.919   7.189  11.628  1.00 92.38           C  
ATOM   1934  HA  ASN A 131     -22.871   7.693  10.663  1.00 92.38           H  
ATOM   1935  C   ASN A 131     -21.590   7.511  12.342  1.00 92.38           C  
ATOM   1936  CB  ASN A 131     -24.149   7.726  12.381  1.00 92.38           C  
ATOM   1937  HB2 ASN A 131     -24.331   7.125  13.271  1.00 92.38           H  
ATOM   1938  HB3 ASN A 131     -23.957   8.751  12.699  1.00 92.38           H  
ATOM   1939  O   ASN A 131     -21.177   8.673  12.387  1.00 92.38           O  
ATOM   1940  CG  ASN A 131     -25.391   7.754  11.505  1.00 92.38           C  
ATOM   1941  ND2 ASN A 131     -26.483   7.174  11.932  1.00 92.38           N  
ATOM   1942 HD21 ASN A 131     -27.271   7.189  11.300  1.00 92.38           H  
ATOM   1943 HD22 ASN A 131     -26.456   6.552  12.728  1.00 92.38           H  
ATOM   1944  OD1 ASN A 131     -25.401   8.305  10.418  1.00 92.38           O  
ATOM   1945  N   LYS A 132     -20.885   6.500  12.874  1.00 95.85           N  
ATOM   1946  H   LYS A 132     -21.272   5.569  12.809  1.00 95.85           H  
ATOM   1947  CA  LYS A 132     -19.586   6.655  13.543  1.00 95.85           C  
ATOM   1948  HA  LYS A 132     -19.562   7.638  14.014  1.00 95.85           H  
ATOM   1949  C   LYS A 132     -18.449   6.598  12.521  1.00 95.85           C  
ATOM   1950  CB  LYS A 132     -19.449   5.610  14.668  1.00 95.85           C  
ATOM   1951  HB2 LYS A 132     -20.330   5.674  15.306  1.00 95.85           H  
ATOM   1952  HB3 LYS A 132     -19.415   4.609  14.237  1.00 95.85           H  
ATOM   1953  O   LYS A 132     -17.983   5.528  12.132  1.00 95.85           O  
ATOM   1954  CG  LYS A 132     -18.193   5.840  15.538  1.00 95.85           C  
ATOM   1955  HG2 LYS A 132     -18.200   6.866  15.904  1.00 95.85           H  
ATOM   1956  HG3 LYS A 132     -17.300   5.693  14.932  1.00 95.85           H  
ATOM   1957  CD  LYS A 132     -18.140   4.883  16.749  1.00 95.85           C  
ATOM   1958  HD2 LYS A 132     -18.123   3.855  16.386  1.00 95.85           H  
ATOM   1959  HD3 LYS A 132     -19.042   5.024  17.344  1.00 95.85           H  
ATOM   1960  CE  LYS A 132     -16.901   5.136  17.636  1.00 95.85           C  
ATOM   1961  HE2 LYS A 132     -16.008   4.956  17.039  1.00 95.85           H  
ATOM   1962  HE3 LYS A 132     -16.895   6.187  17.926  1.00 95.85           H  
ATOM   1963  NZ  LYS A 132     -16.865   4.281  18.866  1.00 95.85           N  
ATOM   1964  HZ1 LYS A 132     -16.040   4.437  19.426  1.00 95.85           H  
ATOM   1965  HZ2 LYS A 132     -16.849   3.295  18.645  1.00 95.85           H  
ATOM   1966  HZ3 LYS A 132     -17.659   4.442  19.469  1.00 95.85           H  
ATOM   1967  N   LYS A 133     -17.971   7.773  12.103  1.00 97.85           N  
ATOM   1968  H   LYS A 133     -18.436   8.607  12.433  1.00 97.85           H  
ATOM   1969  CA  LYS A 133     -16.812   7.888  11.205  1.00 97.85           C  
ATOM   1970  HA  LYS A 133     -17.005   7.263  10.333  1.00 97.85           H  
ATOM   1971  C   LYS A 133     -15.544   7.351  11.869  1.00 97.85           C  
ATOM   1972  CB  LYS A 133     -16.610   9.334  10.733  1.00 97.85           C  
ATOM   1973  HB2 LYS A 133     -15.683   9.392  10.163  1.00 97.85           H  
ATOM   1974  HB3 LYS A 133     -16.529   9.992  11.599  1.00 97.85           H  
ATOM   1975  O   LYS A 133     -15.265   7.655  13.028  1.00 97.85           O  
ATOM   1976  CG  LYS A 133     -17.771   9.784   9.838  1.00 97.85           C  
ATOM   1977  HG2 LYS A 133     -18.705   9.726  10.398  1.00 97.85           H  
ATOM   1978  HG3 LYS A 133     -17.838   9.116   8.979  1.00 97.85           H  
ATOM   1979  CD  LYS A 133     -17.582  11.221   9.343  1.00 97.85           C  
ATOM   1980  HD2 LYS A 133     -17.504  11.891  10.199  1.00 97.85           H  
ATOM   1981  HD3 LYS A 133     -16.675  11.283   8.741  1.00 97.85           H  
ATOM   1982  CE  LYS A 133     -18.806  11.585   8.498  1.00 97.85           C  
ATOM   1983  HE2 LYS A 133     -18.882  10.882   7.667  1.00 97.85           H  
ATOM   1984  HE3 LYS A 133     -19.702  11.444   9.103  1.00 97.85           H  
ATOM   1985  NZ  LYS A 133     -18.748  12.976   7.991  1.00 97.85           N  
ATOM   1986  HZ1 LYS A 133     -18.738  13.633   8.757  1.00 97.85           H  
ATOM   1987  HZ2 LYS A 133     -19.566  13.147   7.424  1.00 97.85           H  
ATOM   1988  HZ3 LYS A 133     -17.930  13.104   7.412  1.00 97.85           H  
ATOM   1989  N   LEU A 134     -14.765   6.589  11.109  1.00 98.05           N  
ATOM   1990  H   LEU A 134     -15.067   6.399  10.164  1.00 98.05           H  
ATOM   1991  CA  LEU A 134     -13.455   6.109  11.524  1.00 98.05           C  
ATOM   1992  HA  LEU A 134     -13.545   5.754  12.550  1.00 98.05           H  
ATOM   1993  C   LEU A 134     -12.416   7.234  11.509  1.00 98.05           C  
ATOM   1994  CB  LEU A 134     -12.988   4.957  10.619  1.00 98.05           C  
ATOM   1995  HB2 LEU A 134     -11.963   4.707  10.892  1.00 98.05           H  
ATOM   1996  HB3 LEU A 134     -12.988   5.302   9.585  1.00 98.05           H  
ATOM   1997  O   LEU A 134     -12.477   8.117  10.646  1.00 98.05           O  
ATOM   1998  CG  LEU A 134     -13.829   3.680  10.714  1.00 98.05           C  
ATOM   1999  HG  LEU A 134     -14.833   3.882  10.339  1.00 98.05           H  
ATOM   2000  CD1 LEU A 134     -13.206   2.587   9.846  1.00 98.05           C  
ATOM   2001 HD11 LEU A 134     -12.201   2.356  10.199  1.00 98.05           H  
ATOM   2002 HD12 LEU A 134     -13.157   2.921   8.810  1.00 98.05           H  
ATOM   2003 HD13 LEU A 134     -13.815   1.685   9.895  1.00 98.05           H  
ATOM   2004  CD2 LEU A 134     -13.938   3.191  12.154  1.00 98.05           C  
ATOM   2005 HD21 LEU A 134     -14.408   2.207  12.162  1.00 98.05           H  
ATOM   2006 HD22 LEU A 134     -12.947   3.125  12.603  1.00 98.05           H  
ATOM   2007 HD23 LEU A 134     -14.568   3.863  12.735  1.00 98.05           H  
ATOM   2008  N   PRO A 135     -11.426   7.189  12.416  1.00 98.00           N  
ATOM   2009  CA  PRO A 135     -10.284   8.084  12.359  1.00 98.00           C  
ATOM   2010  HA  PRO A 135     -10.627   9.119  12.369  1.00 98.00           H  
ATOM   2011  C   PRO A 135      -9.464   7.833  11.089  1.00 98.00           C  
ATOM   2012  CB  PRO A 135      -9.480   7.809  13.634  1.00 98.00           C  
ATOM   2013  HB2 PRO A 135      -8.410   7.959  13.488  1.00 98.00           H  
ATOM   2014  HB3 PRO A 135      -9.844   8.447  14.439  1.00 98.00           H  
ATOM   2015  O   PRO A 135      -9.112   6.696  10.763  1.00 98.00           O  
ATOM   2016  CG  PRO A 135      -9.812   6.352  13.951  1.00 98.00           C  
ATOM   2017  HG2 PRO A 135      -9.691   6.127  15.011  1.00 98.00           H  
ATOM   2018  HG3 PRO A 135      -9.183   5.698  13.346  1.00 98.00           H  
ATOM   2019  CD  PRO A 135     -11.270   6.238  13.510  1.00 98.00           C  
ATOM   2020  HD2 PRO A 135     -11.497   5.218  13.200  1.00 98.00           H  
ATOM   2021  HD3 PRO A 135     -11.924   6.527  14.332  1.00 98.00           H  
ATOM   2022  N   LEU A 136      -9.137   8.921  10.391  1.00 98.43           N  
ATOM   2023  H   LEU A 136      -9.471   9.814  10.724  1.00 98.43           H  
ATOM   2024  CA  LEU A 136      -8.131   8.931   9.334  1.00 98.43           C  
ATOM   2025  HA  LEU A 136      -8.277   8.063   8.690  1.00 98.43           H  
ATOM   2026  C   LEU A 136      -6.750   8.848   9.992  1.00 98.43           C  
ATOM   2027  CB  LEU A 136      -8.298  10.220   8.506  1.00 98.43           C  
ATOM   2028  HB2 LEU A 136      -9.305  10.245   8.089  1.00 98.43           H  
ATOM   2029  HB3 LEU A 136      -8.192  11.074   9.175  1.00 98.43           H  
ATOM   2030  O   LEU A 136      -6.335   9.792  10.661  1.00 98.43           O  
ATOM   2031  CG  LEU A 136      -7.277  10.369   7.363  1.00 98.43           C  
ATOM   2032  HG  LEU A 136      -6.261  10.266   7.745  1.00 98.43           H  
ATOM   2033  CD1 LEU A 136      -7.508   9.333   6.269  1.00 98.43           C  
ATOM   2034 HD11 LEU A 136      -7.349   8.328   6.660  1.00 98.43           H  
ATOM   2035 HD12 LEU A 136      -6.810   9.496   5.449  1.00 98.43           H  
ATOM   2036 HD13 LEU A 136      -8.532   9.413   5.904  1.00 98.43           H  
ATOM   2037  CD2 LEU A 136      -7.411  11.749   6.718  1.00 98.43           C  
ATOM   2038 HD21 LEU A 136      -8.417  11.877   6.317  1.00 98.43           H  
ATOM   2039 HD22 LEU A 136      -7.218  12.519   7.465  1.00 98.43           H  
ATOM   2040 HD23 LEU A 136      -6.684  11.848   5.912  1.00 98.43           H  
ATOM   2041  N   VAL A 137      -6.044   7.734   9.803  1.00 98.04           N  
ATOM   2042  H   VAL A 137      -6.435   7.006   9.222  1.00 98.04           H  
ATOM   2043  CA  VAL A 137      -4.712   7.515  10.396  1.00 98.04           C  
ATOM   2044  HA  VAL A 137      -4.600   8.175  11.256  1.00 98.04           H  
ATOM   2045  C   VAL A 137      -3.573   7.898   9.456  1.00 98.04           C  
ATOM   2046  CB  VAL A 137      -4.545   6.082  10.928  1.00 98.04           C  
ATOM   2047  HB  VAL A 137      -3.523   5.975  11.292  1.00 98.04           H  
ATOM   2048  O   VAL A 137      -2.455   8.137   9.902  1.00 98.04           O  
ATOM   2049  CG1 VAL A 137      -5.485   5.842  12.114  1.00 98.04           C  
ATOM   2050 HG11 VAL A 137      -6.526   5.856  11.792  1.00 98.04           H  
ATOM   2051 HG12 VAL A 137      -5.254   4.878  12.567  1.00 98.04           H  
ATOM   2052 HG13 VAL A 137      -5.334   6.617  12.866  1.00 98.04           H  
ATOM   2053  CG2 VAL A 137      -4.798   4.995   9.878  1.00 98.04           C  
ATOM   2054 HG21 VAL A 137      -5.859   4.941   9.633  1.00 98.04           H  
ATOM   2055 HG22 VAL A 137      -4.487   4.031  10.280  1.00 98.04           H  
ATOM   2056 HG23 VAL A 137      -4.218   5.199   8.978  1.00 98.04           H  
ATOM   2057  N   GLY A 138      -3.849   8.030   8.158  1.00 97.73           N  
ATOM   2058  H   GLY A 138      -4.769   7.783   7.823  1.00 97.73           H  
ATOM   2059  CA  GLY A 138      -2.865   8.537   7.214  1.00 97.73           C  
ATOM   2060  HA2 GLY A 138      -2.710   9.601   7.391  1.00 97.73           H  
ATOM   2061  HA3 GLY A 138      -1.920   8.027   7.400  1.00 97.73           H  
ATOM   2062  C   GLY A 138      -3.257   8.338   5.759  1.00 97.73           C  
ATOM   2063  O   GLY A 138      -4.431   8.169   5.425  1.00 97.73           O  
ATOM   2064  N   LYS A 139      -2.249   8.375   4.884  1.00 97.66           N  
ATOM   2065  H   LYS A 139      -1.310   8.463   5.245  1.00 97.66           H  
ATOM   2066  CA  LYS A 139      -2.397   8.117   3.450  1.00 97.66           C  
ATOM   2067  HA  LYS A 139      -3.401   7.730   3.275  1.00 97.66           H  
ATOM   2068  C   LYS A 139      -1.429   7.047   2.979  1.00 97.66           C  
ATOM   2069  CB  LYS A 139      -2.212   9.397   2.628  1.00 97.66           C  
ATOM   2070  HB2 LYS A 139      -1.251   9.855   2.863  1.00 97.66           H  
ATOM   2071  HB3 LYS A 139      -2.212   9.120   1.574  1.00 97.66           H  
ATOM   2072  O   LYS A 139      -0.265   7.068   3.372  1.00 97.66           O  
ATOM   2073  CG  LYS A 139      -3.349  10.395   2.877  1.00 97.66           C  
ATOM   2074  HG2 LYS A 139      -3.245  10.846   3.864  1.00 97.66           H  
ATOM   2075  HG3 LYS A 139      -4.298   9.861   2.832  1.00 97.66           H  
ATOM   2076  CD  LYS A 139      -3.347  11.481   1.800  1.00 97.66           C  
ATOM   2077  HD2 LYS A 139      -2.450  12.096   1.880  1.00 97.66           H  
ATOM   2078  HD3 LYS A 139      -3.366  10.992   0.826  1.00 97.66           H  
ATOM   2079  CE  LYS A 139      -4.604  12.337   1.965  1.00 97.66           C  
ATOM   2080  HE2 LYS A 139      -4.431  13.101   2.722  1.00 97.66           H  
ATOM   2081  HE3 LYS A 139      -5.405  11.691   2.324  1.00 97.66           H  
ATOM   2082  NZ  LYS A 139      -5.016  12.924   0.670  1.00 97.66           N  
ATOM   2083  HZ1 LYS A 139      -5.188  12.171   0.020  1.00 97.66           H  
ATOM   2084  HZ2 LYS A 139      -5.882  13.431   0.783  1.00 97.66           H  
ATOM   2085  HZ3 LYS A 139      -4.300  13.530   0.295  1.00 97.66           H  
ATOM   2086  N   SER A 140      -1.895   6.149   2.121  1.00 97.72           N  
ATOM   2087  H   SER A 140      -2.849   6.232   1.799  1.00 97.72           H  
ATOM   2088  CA  SER A 140      -1.046   5.126   1.514  1.00 97.72           C  
ATOM   2089  HA  SER A 140      -0.431   4.678   2.294  1.00 97.72           H  
ATOM   2090  C   SER A 140      -0.110   5.727   0.461  1.00 97.72           C  
ATOM   2091  CB  SER A 140      -1.908   4.010   0.922  1.00 97.72           C  
ATOM   2092  HB2 SER A 140      -2.667   3.712   1.645  1.00 97.72           H  
ATOM   2093  HB3 SER A 140      -1.285   3.142   0.707  1.00 97.72           H  
ATOM   2094  O   SER A 140      -0.233   6.894   0.074  1.00 97.72           O  
ATOM   2095  OG  SER A 140      -2.529   4.431  -0.273  1.00 97.72           O  
ATOM   2096  HG  SER A 140      -3.058   3.680  -0.553  1.00 97.72           H  
ATOM   2097  N   VAL A 141       0.820   4.912  -0.045  1.00 96.35           N  
ATOM   2098  H   VAL A 141       0.891   3.974   0.322  1.00 96.35           H  
ATOM   2099  CA  VAL A 141       1.731   5.303  -1.133  1.00 96.35           C  
ATOM   2100  HA  VAL A 141       2.293   6.177  -0.802  1.00 96.35           H  
ATOM   2101  C   VAL A 141       0.980   5.719  -2.405  1.00 96.35           C  
ATOM   2102  CB  VAL A 141       2.741   4.171  -1.400  1.00 96.35           C  
ATOM   2103  HB  VAL A 141       3.178   3.888  -0.443  1.00 96.35           H  
ATOM   2104  O   VAL A 141       1.428   6.615  -3.114  1.00 96.35           O  
ATOM   2105  CG1 VAL A 141       2.096   2.917  -2.007  1.00 96.35           C  
ATOM   2106 HG11 VAL A 141       1.731   3.116  -3.014  1.00 96.35           H  
ATOM   2107 HG12 VAL A 141       2.843   2.125  -2.065  1.00 96.35           H  
ATOM   2108 HG13 VAL A 141       1.277   2.563  -1.381  1.00 96.35           H  
ATOM   2109  CG2 VAL A 141       3.886   4.637  -2.299  1.00 96.35           C  
ATOM   2110 HG21 VAL A 141       4.371   5.508  -1.859  1.00 96.35           H  
ATOM   2111 HG22 VAL A 141       4.620   3.834  -2.382  1.00 96.35           H  
ATOM   2112 HG23 VAL A 141       3.521   4.885  -3.295  1.00 96.35           H  
ATOM   2113  N   SER A 142      -0.206   5.148  -2.652  1.00 92.96           N  
ATOM   2114  H   SER A 142      -0.559   4.473  -1.989  1.00 92.96           H  
ATOM   2115  CA  SER A 142      -1.068   5.501  -3.791  1.00 92.96           C  
ATOM   2116  HA  SER A 142      -0.426   5.688  -4.652  1.00 92.96           H  
ATOM   2117  C   SER A 142      -1.885   6.784  -3.568  1.00 92.96           C  
ATOM   2118  CB  SER A 142      -1.978   4.319  -4.152  1.00 92.96           C  
ATOM   2119  HB2 SER A 142      -2.459   4.531  -5.107  1.00 92.96           H  
ATOM   2120  HB3 SER A 142      -1.377   3.416  -4.259  1.00 92.96           H  
ATOM   2121  O   SER A 142      -2.596   7.236  -4.464  1.00 92.96           O  
ATOM   2122  OG  SER A 142      -2.985   4.116  -3.175  1.00 92.96           O  
ATOM   2123  HG  SER A 142      -2.840   3.304  -2.685  1.00 92.96           H  
ATOM   2124  N   GLY A 143      -1.786   7.392  -2.381  1.00 95.08           N  
ATOM   2125  H   GLY A 143      -1.171   6.986  -1.691  1.00 95.08           H  
ATOM   2126  CA  GLY A 143      -2.512   8.606  -2.009  1.00 95.08           C  
ATOM   2127  HA2 GLY A 143      -1.943   9.112  -1.229  1.00 95.08           H  
ATOM   2128  HA3 GLY A 143      -2.580   9.263  -2.875  1.00 95.08           H  
ATOM   2129  C   GLY A 143      -3.929   8.369  -1.479  1.00 95.08           C  
ATOM   2130  O   GLY A 143      -4.621   9.350  -1.182  1.00 95.08           O  
ATOM   2131  N   LYS A 144      -4.351   7.106  -1.328  1.00 97.68           N  
ATOM   2132  H   LYS A 144      -3.709   6.361  -1.559  1.00 97.68           H  
ATOM   2133  CA  LYS A 144      -5.630   6.733  -0.708  1.00 97.68           C  
ATOM   2134  HA  LYS A 144      -6.426   7.339  -1.140  1.00 97.68           H  
ATOM   2135  C   LYS A 144      -5.619   7.010   0.789  1.00 97.68           C  
ATOM   2136  CB  LYS A 144      -5.941   5.255  -0.974  1.00 97.68           C  
ATOM   2137  HB2 LYS A 144      -6.774   4.941  -0.345  1.00 97.68           H  
ATOM   2138  HB3 LYS A 144      -5.076   4.648  -0.708  1.00 97.68           H  
ATOM   2139  O   LYS A 144      -4.567   7.000   1.426  1.00 97.68           O  
ATOM   2140  CG  LYS A 144      -6.312   5.007  -2.438  1.00 97.68           C  
ATOM   2141  HG2 LYS A 144      -7.183   5.611  -2.696  1.00 97.68           H  
ATOM   2142  HG3 LYS A 144      -5.481   5.291  -3.084  1.00 97.68           H  
ATOM   2143  CD  LYS A 144      -6.642   3.528  -2.648  1.00 97.68           C  
ATOM   2144  HD2 LYS A 144      -7.485   3.247  -2.016  1.00 97.68           H  
ATOM   2145  HD3 LYS A 144      -5.775   2.927  -2.375  1.00 97.68           H  
ATOM   2146  CE  LYS A 144      -6.990   3.274  -4.112  1.00 97.68           C  
ATOM   2147  HE2 LYS A 144      -6.146   3.588  -4.726  1.00 97.68           H  
ATOM   2148  HE3 LYS A 144      -7.859   3.878  -4.375  1.00 97.68           H  
ATOM   2149  NZ  LYS A 144      -7.282   1.840  -4.335  1.00 97.68           N  
ATOM   2150  HZ1 LYS A 144      -7.456   1.618  -5.305  1.00 97.68           H  
ATOM   2151  HZ2 LYS A 144      -6.554   1.241  -3.972  1.00 97.68           H  
ATOM   2152  HZ3 LYS A 144      -8.132   1.552  -3.874  1.00 97.68           H  
ATOM   2153  N   ASN A 145      -6.798   7.256   1.346  1.00 98.59           N  
ATOM   2154  H   ASN A 145      -7.627   7.076   0.798  1.00 98.59           H  
ATOM   2155  CA  ASN A 145      -6.973   7.437   2.780  1.00 98.59           C  
ATOM   2156  HA  ASN A 145      -6.180   8.071   3.175  1.00 98.59           H  
ATOM   2157  C   ASN A 145      -6.899   6.082   3.481  1.00 98.59           C  
ATOM   2158  CB  ASN A 145      -8.325   8.112   3.024  1.00 98.59           C  
ATOM   2159  HB2 ASN A 145      -8.561   8.080   4.088  1.00 98.59           H  
ATOM   2160  HB3 ASN A 145      -9.100   7.543   2.510  1.00 98.59           H  
ATOM   2161  O   ASN A 145      -7.472   5.108   2.996  1.00 98.59           O  
ATOM   2162  CG  ASN A 145      -8.368   9.555   2.562  1.00 98.59           C  
ATOM   2163  ND2 ASN A 145      -9.499   9.977   2.056  1.00 98.59           N  
ATOM   2164 HD21 ASN A 145      -9.557  10.940   1.758  1.00 98.59           H  
ATOM   2165 HD22 ASN A 145     -10.272   9.331   1.976  1.00 98.59           H  
ATOM   2166  OD1 ASN A 145      -7.409  10.318   2.624  1.00 98.59           O  
ATOM   2167  N   VAL A 146      -6.223   6.039   4.626  1.00 98.77           N  
ATOM   2168  H   VAL A 146      -5.766   6.878   4.955  1.00 98.77           H  
ATOM   2169  CA  VAL A 146      -6.173   4.864   5.498  1.00 98.77           C  
ATOM   2170  HA  VAL A 146      -6.685   4.035   5.010  1.00 98.77           H  
ATOM   2171  C   VAL A 146      -6.914   5.194   6.784  1.00 98.77           C  
ATOM   2172  CB  VAL A 146      -4.733   4.395   5.766  1.00 98.77           C  
ATOM   2173  HB  VAL A 146      -4.200   5.157   6.334  1.00 98.77           H  
ATOM   2174  O   VAL A 146      -6.554   6.135   7.494  1.00 98.77           O  
ATOM   2175  CG1 VAL A 146      -4.734   3.086   6.566  1.00 98.77           C  
ATOM   2176 HG11 VAL A 146      -5.226   3.224   7.529  1.00 98.77           H  
ATOM   2177 HG12 VAL A 146      -5.253   2.307   6.008  1.00 98.77           H  
ATOM   2178 HG13 VAL A 146      -3.708   2.767   6.748  1.00 98.77           H  
ATOM   2179  CG2 VAL A 146      -3.975   4.149   4.454  1.00 98.77           C  
ATOM   2180 HG21 VAL A 146      -3.877   5.078   3.893  1.00 98.77           H  
ATOM   2181 HG22 VAL A 146      -2.978   3.764   4.665  1.00 98.77           H  
ATOM   2182 HG23 VAL A 146      -4.511   3.419   3.847  1.00 98.77           H  
ATOM   2183  N   PHE A 147      -7.950   4.419   7.079  1.00 98.78           N  
ATOM   2184  H   PHE A 147      -8.179   3.679   6.431  1.00 98.78           H  
ATOM   2185  CA  PHE A 147      -8.742   4.503   8.299  1.00 98.78           C  
ATOM   2186  HA  PHE A 147      -8.478   5.412   8.839  1.00 98.78           H  
ATOM   2187  C   PHE A 147      -8.444   3.307   9.194  1.00 98.78           C  
ATOM   2188  CB  PHE A 147     -10.231   4.565   7.950  1.00 98.78           C  
ATOM   2189  HB2 PHE A 147     -10.798   4.623   8.879  1.00 98.78           H  
ATOM   2190  HB3 PHE A 147     -10.519   3.641   7.448  1.00 98.78           H  
ATOM   2191  O   PHE A 147      -8.167   2.220   8.690  1.00 98.78           O  
ATOM   2192  CG  PHE A 147     -10.608   5.742   7.076  1.00 98.78           C  
ATOM   2193  CD1 PHE A 147     -10.901   6.988   7.658  1.00 98.78           C  
ATOM   2194  HD1 PHE A 147     -10.876   7.103   8.731  1.00 98.78           H  
ATOM   2195  CD2 PHE A 147     -10.648   5.594   5.677  1.00 98.78           C  
ATOM   2196  HD2 PHE A 147     -10.415   4.641   5.225  1.00 98.78           H  
ATOM   2197  CE1 PHE A 147     -11.220   8.088   6.844  1.00 98.78           C  
ATOM   2198  HE1 PHE A 147     -11.435   9.046   7.295  1.00 98.78           H  
ATOM   2199  CE2 PHE A 147     -10.981   6.691   4.864  1.00 98.78           C  
ATOM   2200  HE2 PHE A 147     -11.018   6.575   3.791  1.00 98.78           H  
ATOM   2201  CZ  PHE A 147     -11.255   7.940   5.447  1.00 98.78           C  
ATOM   2202  HZ  PHE A 147     -11.490   8.785   4.817  1.00 98.78           H  
ATOM   2203  N   LYS A 148      -8.540   3.490  10.511  1.00 98.64           N  
ATOM   2204  H   LYS A 148      -8.784   4.408  10.854  1.00 98.64           H  
ATOM   2205  CA  LYS A 148      -8.384   2.403  11.486  1.00 98.64           C  
ATOM   2206  HA  LYS A 148      -8.280   1.452  10.965  1.00 98.64           H  
ATOM   2207  C   LYS A 148      -9.623   2.311  12.362  1.00 98.64           C  
ATOM   2208  CB  LYS A 148      -7.107   2.622  12.311  1.00 98.64           C  
ATOM   2209  HB2 LYS A 148      -7.227   3.516  12.923  1.00 98.64           H  
ATOM   2210  HB3 LYS A 148      -6.269   2.770  11.631  1.00 98.64           H  
ATOM   2211  O   LYS A 148     -10.055   3.311  12.928  1.00 98.64           O  
ATOM   2212  CG  LYS A 148      -6.788   1.426  13.221  1.00 98.64           C  
ATOM   2213  HG2 LYS A 148      -7.631   1.228  13.883  1.00 98.64           H  
ATOM   2214  HG3 LYS A 148      -6.617   0.546  12.601  1.00 98.64           H  
ATOM   2215  CD  LYS A 148      -5.545   1.693  14.084  1.00 98.64           C  
ATOM   2216  HD2 LYS A 148      -4.698   1.956  13.450  1.00 98.64           H  
ATOM   2217  HD3 LYS A 148      -5.749   2.515  14.770  1.00 98.64           H  
ATOM   2218  CE  LYS A 148      -5.227   0.426  14.877  1.00 98.64           C  
ATOM   2219  HE2 LYS A 148      -6.085   0.173  15.499  1.00 98.64           H  
ATOM   2220  HE3 LYS A 148      -5.093  -0.402  14.180  1.00 98.64           H  
ATOM   2221  NZ  LYS A 148      -4.016   0.542  15.725  1.00 98.64           N  
ATOM   2222  HZ1 LYS A 148      -4.081   1.290  16.401  1.00 98.64           H  
ATOM   2223  HZ2 LYS A 148      -3.170   0.630  15.181  1.00 98.64           H  
ATOM   2224  HZ3 LYS A 148      -3.955  -0.324  16.242  1.00 98.64           H  
ATOM   2225  N   TRP A 149     -10.177   1.116  12.496  1.00 98.43           N  
ATOM   2226  H   TRP A 149      -9.746   0.336  12.020  1.00 98.43           H  
ATOM   2227  CA  TRP A 149     -11.126   0.804  13.555  1.00 98.43           C  
ATOM   2228  HA  TRP A 149     -11.511   1.719  14.003  1.00 98.43           H  
ATOM   2229  C   TRP A 149     -10.412   0.008  14.637  1.00 98.43           C  
ATOM   2230  CB  TRP A 149     -12.309   0.029  12.989  1.00 98.43           C  
ATOM   2231  HB2 TRP A 149     -11.936  -0.877  12.510  1.00 98.43           H  
ATOM   2232  HB3 TRP A 149     -12.784   0.630  12.214  1.00 98.43           H  
ATOM   2233  O   TRP A 149      -9.741  -0.974  14.331  1.00 98.43           O  
ATOM   2234  CG  TRP A 149     -13.325  -0.366  14.015  1.00 98.43           C  
ATOM   2235  CD1 TRP A 149     -14.298   0.417  14.536  1.00 98.43           C  
ATOM   2236  HD1 TRP A 149     -14.472   1.450  14.273  1.00 98.43           H  
ATOM   2237  CD2 TRP A 149     -13.449  -1.652  14.689  1.00 98.43           C  
ATOM   2238  CE2 TRP A 149     -14.544  -1.585  15.599  1.00 98.43           C  
ATOM   2239  CE3 TRP A 149     -12.733  -2.865  14.624  1.00 98.43           C  
ATOM   2240  HE3 TRP A 149     -11.891  -2.946  13.952  1.00 98.43           H  
ATOM   2241  NE1 TRP A 149     -15.027  -0.304  15.462  1.00 98.43           N  
ATOM   2242  HE1 TRP A 149     -15.781   0.083  16.012  1.00 98.43           H  
ATOM   2243  CH2 TRP A 149     -14.191  -3.866  16.308  1.00 98.43           C  
ATOM   2244  HH2 TRP A 149     -14.445  -4.716  16.924  1.00 98.43           H  
ATOM   2245  CZ2 TRP A 149     -14.918  -2.667  16.405  1.00 98.43           C  
ATOM   2246  HZ2 TRP A 149     -15.738  -2.570  17.101  1.00 98.43           H  
ATOM   2247  CZ3 TRP A 149     -13.105  -3.962  15.420  1.00 98.43           C  
ATOM   2248  HZ3 TRP A 149     -12.551  -4.885  15.344  1.00 98.43           H  
ATOM   2249  N   THR A 150     -10.584   0.419  15.888  1.00 97.86           N  
ATOM   2250  H   THR A 150     -11.182   1.214  16.066  1.00 97.86           H  
ATOM   2251  CA  THR A 150     -10.112  -0.309  17.064  1.00 97.86           C  
ATOM   2252  HA  THR A 150      -9.737  -1.288  16.767  1.00 97.86           H  
ATOM   2253  C   THR A 150     -11.298  -0.507  17.989  1.00 97.86           C  
ATOM   2254  CB  THR A 150      -8.980   0.435  17.787  1.00 97.86           C  
ATOM   2255  HB  THR A 150      -9.340   1.398  18.150  1.00 97.86           H  
ATOM   2256  O   THR A 150     -12.050   0.434  18.246  1.00 97.86           O  
ATOM   2257  CG2 THR A 150      -8.407  -0.362  18.956  1.00 97.86           C  
ATOM   2258 HG21 THR A 150      -7.545   0.152  19.380  1.00 97.86           H  
ATOM   2259 HG22 THR A 150      -9.157  -0.459  19.742  1.00 97.86           H  
ATOM   2260 HG23 THR A 150      -8.110  -1.357  18.625  1.00 97.86           H  
ATOM   2261  OG1 THR A 150      -7.885   0.649  16.927  1.00 97.86           O  
ATOM   2262  HG1 THR A 150      -7.113   0.498  17.477  1.00 97.86           H  
ATOM   2263  N   TYR A 151     -11.467  -1.730  18.471  1.00 97.81           N  
ATOM   2264  H   TYR A 151     -10.811  -2.453  18.213  1.00 97.81           H  
ATOM   2265  CA  TYR A 151     -12.471  -2.053  19.467  1.00 97.81           C  
ATOM   2266  HA  TYR A 151     -13.423  -1.626  19.154  1.00 97.81           H  
ATOM   2267  C   TYR A 151     -12.087  -1.472  20.833  1.00 97.81           C  
ATOM   2268  CB  TYR A 151     -12.597  -3.570  19.546  1.00 97.81           C  
ATOM   2269  HB2 TYR A 151     -12.778  -3.983  18.554  1.00 97.81           H  
ATOM   2270  HB3 TYR A 151     -11.638  -3.947  19.901  1.00 97.81           H  
ATOM   2271  O   TYR A 151     -10.954  -1.635  21.285  1.00 97.81           O  
ATOM   2272  CG  TYR A 151     -13.683  -4.042  20.481  1.00 97.81           C  
ATOM   2273  CD1 TYR A 151     -13.351  -4.886  21.554  1.00 97.81           C  
ATOM   2274  HD1 TYR A 151     -12.333  -5.211  21.708  1.00 97.81           H  
ATOM   2275  CD2 TYR A 151     -15.009  -3.596  20.316  1.00 97.81           C  
ATOM   2276  HD2 TYR A 151     -15.264  -2.922  19.512  1.00 97.81           H  
ATOM   2277  CE1 TYR A 151     -14.343  -5.288  22.459  1.00 97.81           C  
ATOM   2278  HE1 TYR A 151     -14.072  -5.917  23.293  1.00 97.81           H  
ATOM   2279  CE2 TYR A 151     -16.005  -3.998  21.223  1.00 97.81           C  
ATOM   2280  HE2 TYR A 151     -17.013  -3.624  21.113  1.00 97.81           H  
ATOM   2281  OH  TYR A 151     -16.618  -5.203  23.202  1.00 97.81           O  
ATOM   2282  HH  TYR A 151     -17.491  -4.889  22.952  1.00 97.81           H  
ATOM   2283  CZ  TYR A 151     -15.672  -4.850  22.296  1.00 97.81           C  
ATOM   2284  N   ASP A 152     -13.041  -0.816  21.488  1.00 95.26           N  
ATOM   2285  H   ASP A 152     -13.936  -0.668  21.044  1.00 95.26           H  
ATOM   2286  CA  ASP A 152     -12.885  -0.121  22.771  1.00 95.26           C  
ATOM   2287  HA  ASP A 152     -11.848  -0.210  23.095  1.00 95.26           H  
ATOM   2288  C   ASP A 152     -13.726  -0.740  23.907  1.00 95.26           C  
ATOM   2289  CB  ASP A 152     -13.171   1.385  22.566  1.00 95.26           C  
ATOM   2290  HB2 ASP A 152     -12.411   1.781  21.893  1.00 95.26           H  
ATOM   2291  HB3 ASP A 152     -13.057   1.902  23.519  1.00 95.26           H  
ATOM   2292  O   ASP A 152     -13.786  -0.187  25.005  1.00 95.26           O  
ATOM   2293  CG  ASP A 152     -14.555   1.729  21.975  1.00 95.26           C  
ATOM   2294  OD1 ASP A 152     -15.331   0.801  21.645  1.00 95.26           O  
ATOM   2295  OD2 ASP A 152     -14.824   2.936  21.745  1.00 95.26           O  
ATOM   2296  N   GLY A 153     -14.373  -1.885  23.666  1.00 95.67           N  
ATOM   2297  H   GLY A 153     -14.243  -2.313  22.760  1.00 95.67           H  
ATOM   2298  CA  GLY A 153     -15.180  -2.586  24.667  1.00 95.67           C  
ATOM   2299  HA2 GLY A 153     -15.522  -1.876  25.419  1.00 95.67           H  
ATOM   2300  HA3 GLY A 153     -16.073  -2.985  24.186  1.00 95.67           H  
ATOM   2301  C   GLY A 153     -14.443  -3.714  25.400  1.00 95.67           C  
ATOM   2302  O   GLY A 153     -13.226  -3.862  25.315  1.00 95.67           O  
ATOM   2303  N   THR A 154     -15.201  -4.521  26.147  1.00 94.49           N  
ATOM   2304  H   THR A 154     -16.195  -4.349  26.190  1.00 94.49           H  
ATOM   2305  CA  THR A 154     -14.669  -5.560  27.051  1.00 94.49           C  
ATOM   2306  HA  THR A 154     -13.624  -5.340  27.269  1.00 94.49           H  
ATOM   2307  C   THR A 154     -14.691  -6.974  26.473  1.00 94.49           C  
ATOM   2308  CB  THR A 154     -15.435  -5.555  28.382  1.00 94.49           C  
ATOM   2309  HB  THR A 154     -15.063  -6.354  29.024  1.00 94.49           H  
ATOM   2310  O   THR A 154     -14.225  -7.905  27.127  1.00 94.49           O  
ATOM   2311  CG2 THR A 154     -15.280  -4.229  29.127  1.00 94.49           C  
ATOM   2312 HG21 THR A 154     -15.727  -3.415  28.556  1.00 94.49           H  
ATOM   2313 HG22 THR A 154     -14.223  -4.020  29.289  1.00 94.49           H  
ATOM   2314 HG23 THR A 154     -15.781  -4.301  30.093  1.00 94.49           H  
ATOM   2315  OG1 THR A 154     -16.815  -5.746  28.152  1.00 94.49           O  
ATOM   2316  HG1 THR A 154     -16.952  -6.660  27.893  1.00 94.49           H  
ATOM   2317  N   GLU A 155     -15.264  -7.168  25.284  1.00 93.80           N  
ATOM   2318  H   GLU A 155     -15.623  -6.375  24.772  1.00 93.80           H  
ATOM   2319  CA  GLU A 155     -15.298  -8.478  24.634  1.00 93.80           C  
ATOM   2320  HA  GLU A 155     -15.713  -9.202  25.336  1.00 93.80           H  
ATOM   2321  C   GLU A 155     -13.889  -8.944  24.260  1.00 93.80           C  
ATOM   2322  CB  GLU A 155     -16.188  -8.458  23.382  1.00 93.80           C  
ATOM   2323  HB2 GLU A 155     -15.830  -7.692  22.695  1.00 93.80           H  
ATOM   2324  HB3 GLU A 155     -16.103  -9.413  22.863  1.00 93.80           H  
ATOM   2325  O   GLU A 155     -13.128  -8.231  23.610  1.00 93.80           O  
ATOM   2326  CG  GLU A 155     -17.666  -8.192  23.709  1.00 93.80           C  
ATOM   2327  HG2 GLU A 155     -18.206  -8.066  22.771  1.00 93.80           H  
ATOM   2328  HG3 GLU A 155     -17.756  -7.257  24.262  1.00 93.80           H  
ATOM   2329  CD  GLU A 155     -18.320  -9.313  24.526  1.00 93.80           C  
ATOM   2330  OE1 GLU A 155     -19.381  -9.029  25.123  1.00 93.80           O  
ATOM   2331  OE2 GLU A 155     -17.765 -10.439  24.544  1.00 93.80           O  
ATOM   2332  N   THR A 156     -13.555 -10.174  24.641  1.00 88.49           N  
ATOM   2333  H   THR A 156     -14.183 -10.682  25.247  1.00 88.49           H  
ATOM   2334  CA  THR A 156     -12.261 -10.798  24.321  1.00 88.49           C  
ATOM   2335  HA  THR A 156     -11.537 -10.026  24.057  1.00 88.49           H  
ATOM   2336  C   THR A 156     -12.344 -11.746  23.131  1.00 88.49           C  
ATOM   2337  CB  THR A 156     -11.717 -11.551  25.537  1.00 88.49           C  
ATOM   2338  HB  THR A 156     -10.784 -12.046  25.269  1.00 88.49           H  
ATOM   2339  O   THR A 156     -11.322 -12.171  22.593  1.00 88.49           O  
ATOM   2340  CG2 THR A 156     -11.454 -10.620  26.720  1.00 88.49           C  
ATOM   2341 HG21 THR A 156     -10.785  -9.818  26.408  1.00 88.49           H  
ATOM   2342 HG22 THR A 156     -12.385 -10.180  27.078  1.00 88.49           H  
ATOM   2343 HG23 THR A 156     -10.981 -11.175  27.530  1.00 88.49           H  
ATOM   2344  OG1 THR A 156     -12.653 -12.518  25.963  1.00 88.49           O  
ATOM   2345  HG1 THR A 156     -12.371 -12.812  26.833  1.00 88.49           H  
ATOM   2346  N   THR A 157     -13.558 -12.097  22.699  1.00 93.97           N  
ATOM   2347  H   THR A 157     -14.356 -11.660  23.137  1.00 93.97           H  
ATOM   2348  CA  THR A 157     -13.751 -12.915  21.501  1.00 93.97           C  
ATOM   2349  HA  THR A 157     -12.996 -13.702  21.514  1.00 93.97           H  
ATOM   2350  C   THR A 157     -13.501 -12.078  20.252  1.00 93.97           C  
ATOM   2351  CB  THR A 157     -15.120 -13.612  21.465  1.00 93.97           C  
ATOM   2352  HB  THR A 157     -15.171 -14.207  20.553  1.00 93.97           H  
ATOM   2353  O   THR A 157     -13.816 -10.890  20.219  1.00 93.97           O  
ATOM   2354  CG2 THR A 157     -15.333 -14.542  22.656  1.00 93.97           C  
ATOM   2355 HG21 THR A 157     -15.329 -13.978  23.588  1.00 93.97           H  
ATOM   2356 HG22 THR A 157     -14.538 -15.286  22.687  1.00 93.97           H  
ATOM   2357 HG23 THR A 157     -16.292 -15.051  22.552  1.00 93.97           H  
ATOM   2358  OG1 THR A 157     -16.201 -12.717  21.460  1.00 93.97           O  
ATOM   2359  HG1 THR A 157     -16.357 -12.387  22.347  1.00 93.97           H  
ATOM   2360  N   VAL A 158     -12.943 -12.689  19.208  1.00 93.36           N  
ATOM   2361  H   VAL A 158     -12.688 -13.663  19.284  1.00 93.36           H  
ATOM   2362  CA  VAL A 158     -12.670 -11.997  17.942  1.00 93.36           C  
ATOM   2363  HA  VAL A 158     -12.350 -10.985  18.189  1.00 93.36           H  
ATOM   2364  C   VAL A 158     -13.954 -11.939  17.098  1.00 93.36           C  
ATOM   2365  CB  VAL A 158     -11.500 -12.658  17.187  1.00 93.36           C  
ATOM   2366  HB  VAL A 158     -11.769 -13.684  16.934  1.00 93.36           H  
ATOM   2367  O   VAL A 158     -14.673 -12.945  17.026  1.00 93.36           O  
ATOM   2368  CG1 VAL A 158     -11.119 -11.916  15.904  1.00 93.36           C  
ATOM   2369 HG11 VAL A 158     -10.805 -10.901  16.147  1.00 93.36           H  
ATOM   2370 HG12 VAL A 158     -10.299 -12.434  15.406  1.00 93.36           H  
ATOM   2371 HG13 VAL A 158     -11.961 -11.887  15.213  1.00 93.36           H  
ATOM   2372  CG2 VAL A 158     -10.234 -12.677  18.058  1.00 93.36           C  
ATOM   2373 HG21 VAL A 158     -10.391 -13.278  18.954  1.00 93.36           H  
ATOM   2374 HG22 VAL A 158      -9.403 -13.112  17.503  1.00 93.36           H  
ATOM   2375 HG23 VAL A 158      -9.969 -11.664  18.359  1.00 93.36           H  
ATOM   2376  N   PRO A 159     -14.259 -10.802  16.445  1.00 98.07           N  
ATOM   2377  CA  PRO A 159     -15.349 -10.716  15.480  1.00 98.07           C  
ATOM   2378  HA  PRO A 159     -16.291 -10.862  16.008  1.00 98.07           H  
ATOM   2379  C   PRO A 159     -15.222 -11.746  14.356  1.00 98.07           C  
ATOM   2380  CB  PRO A 159     -15.312  -9.299  14.916  1.00 98.07           C  
ATOM   2381  HB2 PRO A 159     -14.793  -9.286  13.958  1.00 98.07           H  
ATOM   2382  HB3 PRO A 159     -16.325  -8.914  14.796  1.00 98.07           H  
ATOM   2383  O   PRO A 159     -14.132 -12.223  14.048  1.00 98.07           O  
ATOM   2384  CG  PRO A 159     -14.507  -8.493  15.933  1.00 98.07           C  
ATOM   2385  HG2 PRO A 159     -13.933  -7.697  15.458  1.00 98.07           H  
ATOM   2386  HG3 PRO A 159     -15.176  -8.079  16.687  1.00 98.07           H  
ATOM   2387  CD  PRO A 159     -13.591  -9.517  16.584  1.00 98.07           C  
ATOM   2388  HD2 PRO A 159     -13.445  -9.256  17.632  1.00 98.07           H  
ATOM   2389  HD3 PRO A 159     -12.635  -9.538  16.060  1.00 98.07           H  
ATOM   2390  N   THR A 160     -16.336 -12.066  13.701  1.00 98.27           N  
ATOM   2391  H   THR A 160     -17.200 -11.600  13.940  1.00 98.27           H  
ATOM   2392  CA  THR A 160     -16.330 -12.986  12.553  1.00 98.27           C  
ATOM   2393  HA  THR A 160     -15.359 -13.475  12.478  1.00 98.27           H  
ATOM   2394  C   THR A 160     -16.517 -12.264  11.236  1.00 98.27           C  
ATOM   2395  CB  THR A 160     -17.374 -14.097  12.692  1.00 98.27           C  
ATOM   2396  HB  THR A 160     -17.343 -14.722  11.800  1.00 98.27           H  
ATOM   2397  O   THR A 160     -15.946 -12.691  10.241  1.00 98.27           O  
ATOM   2398  CG2 THR A 160     -17.067 -14.969  13.908  1.00 98.27           C  
ATOM   2399 HG21 THR A 160     -16.145 -15.524  13.736  1.00 98.27           H  
ATOM   2400 HG22 THR A 160     -16.941 -14.353  14.798  1.00 98.27           H  
ATOM   2401 HG23 THR A 160     -17.895 -15.654  14.087  1.00 98.27           H  
ATOM   2402  OG1 THR A 160     -18.690 -13.604  12.839  1.00 98.27           O  
ATOM   2403  HG1 THR A 160     -19.272 -14.203  12.366  1.00 98.27           H  
ATOM   2404  N   GLN A 161     -17.266 -11.160  11.220  1.00 98.52           N  
ATOM   2405  H   GLN A 161     -17.672 -10.827  12.082  1.00 98.52           H  
ATOM   2406  CA  GLN A 161     -17.547 -10.412  10.002  1.00 98.52           C  
ATOM   2407  HA  GLN A 161     -16.831 -10.701   9.232  1.00 98.52           H  
ATOM   2408  C   GLN A 161     -17.433  -8.904  10.210  1.00 98.52           C  
ATOM   2409  CB  GLN A 161     -18.964 -10.704   9.498  1.00 98.52           C  
ATOM   2410  HB2 GLN A 161     -19.639 -10.293  10.248  1.00 98.52           H  
ATOM   2411  HB3 GLN A 161     -19.122 -10.163   8.565  1.00 98.52           H  
ATOM   2412  O   GLN A 161     -17.571  -8.387  11.325  1.00 98.52           O  
ATOM   2413  CG  GLN A 161     -19.379 -12.160   9.277  1.00 98.52           C  
ATOM   2414  HG2 GLN A 161     -20.403 -12.163   8.903  1.00 98.52           H  
ATOM   2415  HG3 GLN A 161     -19.377 -12.678  10.236  1.00 98.52           H  
ATOM   2416  CD  GLN A 161     -18.529 -12.955   8.295  1.00 98.52           C  
ATOM   2417  NE2 GLN A 161     -18.416 -12.602   7.039  1.00 98.52           N  
ATOM   2418 HE21 GLN A 161     -17.745 -13.190   6.567  1.00 98.52           H  
ATOM   2419 HE22 GLN A 161     -18.467 -11.625   6.788  1.00 98.52           H  
ATOM   2420  OE1 GLN A 161     -18.028 -13.997   8.651  1.00 98.52           O  
ATOM   2421  N   LEU A 162     -17.270  -8.207   9.088  1.00 98.61           N  
ATOM   2422  H   LEU A 162     -17.133  -8.720   8.229  1.00 98.61           H  
ATOM   2423  CA  LEU A 162     -17.374  -6.762   8.987  1.00 98.61           C  
ATOM   2424  HA  LEU A 162     -17.974  -6.438   9.838  1.00 98.61           H  
ATOM   2425  C   LEU A 162     -18.118  -6.318   7.716  1.00 98.61           C  
ATOM   2426  CB  LEU A 162     -15.969  -6.149   9.142  1.00 98.61           C  
ATOM   2427  HB2 LEU A 162     -15.561  -6.517  10.084  1.00 98.61           H  
ATOM   2428  HB3 LEU A 162     -16.058  -5.067   9.236  1.00 98.61           H  
ATOM   2429  O   LEU A 162     -18.264  -7.085   6.763  1.00 98.61           O  
ATOM   2430  CG  LEU A 162     -14.968  -6.480   8.012  1.00 98.61           C  
ATOM   2431  HG  LEU A 162     -15.089  -7.512   7.684  1.00 98.61           H  
ATOM   2432  CD1 LEU A 162     -15.126  -5.546   6.811  1.00 98.61           C  
ATOM   2433 HD11 LEU A 162     -16.089  -5.682   6.318  1.00 98.61           H  
ATOM   2434 HD12 LEU A 162     -14.361  -5.785   6.073  1.00 98.61           H  
ATOM   2435 HD13 LEU A 162     -15.018  -4.507   7.122  1.00 98.61           H  
ATOM   2436  CD2 LEU A 162     -13.534  -6.304   8.511  1.00 98.61           C  
ATOM   2437 HD21 LEU A 162     -13.295  -7.091   9.226  1.00 98.61           H  
ATOM   2438 HD22 LEU A 162     -13.406  -5.321   8.963  1.00 98.61           H  
ATOM   2439 HD23 LEU A 162     -12.841  -6.407   7.676  1.00 98.61           H  
ATOM   2440  N   ILE A 163     -18.559  -5.058   7.703  1.00 98.55           N  
ATOM   2441  H   ILE A 163     -18.450  -4.541   8.564  1.00 98.55           H  
ATOM   2442  CA  ILE A 163     -18.982  -4.297   6.517  1.00 98.55           C  
ATOM   2443  HA  ILE A 163     -18.652  -4.808   5.612  1.00 98.55           H  
ATOM   2444  C   ILE A 163     -18.311  -2.928   6.586  1.00 98.55           C  
ATOM   2445  CB  ILE A 163     -20.519  -4.119   6.456  1.00 98.55           C  
ATOM   2446  HB  ILE A 163     -20.851  -3.730   7.418  1.00 98.55           H  
ATOM   2447  O   ILE A 163     -18.514  -2.195   7.553  1.00 98.55           O  
ATOM   2448  CG1 ILE A 163     -21.242  -5.452   6.191  1.00 98.55           C  
ATOM   2449 HG12 ILE A 163     -20.757  -6.237   6.772  1.00 98.55           H  
ATOM   2450 HG13 ILE A 163     -21.150  -5.721   5.139  1.00 98.55           H  
ATOM   2451  CG2 ILE A 163     -20.930  -3.110   5.364  1.00 98.55           C  
ATOM   2452 HG21 ILE A 163     -20.500  -3.407   4.407  1.00 98.55           H  
ATOM   2453 HG22 ILE A 163     -22.014  -3.055   5.272  1.00 98.55           H  
ATOM   2454 HG23 ILE A 163     -20.575  -2.110   5.615  1.00 98.55           H  
ATOM   2455  CD1 ILE A 163     -22.726  -5.419   6.583  1.00 98.55           C  
ATOM   2456 HD11 ILE A 163     -23.157  -6.414   6.473  1.00 98.55           H  
ATOM   2457 HD12 ILE A 163     -22.825  -5.112   7.625  1.00 98.55           H  
ATOM   2458 HD13 ILE A 163     -23.280  -4.729   5.947  1.00 98.55           H  
ATOM   2459  N   PHE A 164     -17.573  -2.555   5.544  1.00 98.59           N  
ATOM   2460  H   PHE A 164     -17.421  -3.227   4.805  1.00 98.59           H  
ATOM   2461  CA  PHE A 164     -17.094  -1.186   5.355  1.00 98.59           C  
ATOM   2462  HA  PHE A 164     -16.867  -0.757   6.331  1.00 98.59           H  
ATOM   2463  C   PHE A 164     -18.152  -0.297   4.701  1.00 98.59           C  
ATOM   2464  CB  PHE A 164     -15.805  -1.185   4.533  1.00 98.59           C  
ATOM   2465  HB2 PHE A 164     -15.986  -1.677   3.577  1.00 98.59           H  
ATOM   2466  HB3 PHE A 164     -15.528  -0.152   4.320  1.00 98.59           H  
ATOM   2467  O   PHE A 164     -18.883  -0.736   3.805  1.00 98.59           O  
ATOM   2468  CG  PHE A 164     -14.641  -1.844   5.238  1.00 98.59           C  
ATOM   2469  CD1 PHE A 164     -14.138  -1.294   6.433  1.00 98.59           C  
ATOM   2470  HD1 PHE A 164     -14.585  -0.406   6.855  1.00 98.59           H  
ATOM   2471  CD2 PHE A 164     -14.059  -3.007   4.704  1.00 98.59           C  
ATOM   2472  HD2 PHE A 164     -14.461  -3.457   3.808  1.00 98.59           H  
ATOM   2473  CE1 PHE A 164     -13.047  -1.896   7.082  1.00 98.59           C  
ATOM   2474  HE1 PHE A 164     -12.659  -1.476   7.999  1.00 98.59           H  
ATOM   2475  CE2 PHE A 164     -12.952  -3.592   5.340  1.00 98.59           C  
ATOM   2476  HE2 PHE A 164     -12.509  -4.488   4.932  1.00 98.59           H  
ATOM   2477  CZ  PHE A 164     -12.445  -3.038   6.528  1.00 98.59           C  
ATOM   2478  HZ  PHE A 164     -11.601  -3.497   7.021  1.00 98.59           H  
ATOM   2479  N   LEU A 165     -18.193   0.967   5.126  1.00 98.18           N  
ATOM   2480  H   LEU A 165     -17.553   1.243   5.857  1.00 98.18           H  
ATOM   2481  CA  LEU A 165     -19.102   2.002   4.638  1.00 98.18           C  
ATOM   2482  HA  LEU A 165     -19.596   1.634   3.739  1.00 98.18           H  
ATOM   2483  C   LEU A 165     -18.341   3.280   4.262  1.00 98.18           C  
ATOM   2484  CB  LEU A 165     -20.176   2.321   5.693  1.00 98.18           C  
ATOM   2485  HB2 LEU A 165     -20.888   3.008   5.235  1.00 98.18           H  
ATOM   2486  HB3 LEU A 165     -19.702   2.857   6.515  1.00 98.18           H  
ATOM   2487  O   LEU A 165     -17.256   3.523   4.781  1.00 98.18           O  
ATOM   2488  CG  LEU A 165     -20.936   1.104   6.255  1.00 98.18           C  
ATOM   2489  HG  LEU A 165     -20.871   0.268   5.558  1.00 98.18           H  
ATOM   2490  CD1 LEU A 165     -20.400   0.674   7.623  1.00 98.18           C  
ATOM   2491 HD11 LEU A 165     -20.499   1.485   8.344  1.00 98.18           H  
ATOM   2492 HD12 LEU A 165     -20.950  -0.196   7.983  1.00 98.18           H  
ATOM   2493 HD13 LEU A 165     -19.350   0.399   7.526  1.00 98.18           H  
ATOM   2494  CD2 LEU A 165     -22.409   1.434   6.431  1.00 98.18           C  
ATOM   2495 HD21 LEU A 165     -22.516   2.299   7.086  1.00 98.18           H  
ATOM   2496 HD22 LEU A 165     -22.848   1.651   5.456  1.00 98.18           H  
ATOM   2497 HD23 LEU A 165     -22.932   0.582   6.865  1.00 98.18           H  
ATOM   2498  N   ASP A 166     -18.938   4.122   3.418  1.00 95.85           N  
ATOM   2499  H   ASP A 166     -19.856   3.874   3.079  1.00 95.85           H  
ATOM   2500  CA  ASP A 166     -18.373   5.391   2.909  1.00 95.85           C  
ATOM   2501  HA  ASP A 166     -17.328   5.219   2.649  1.00 95.85           H  
ATOM   2502  C   ASP A 166     -18.384   6.559   3.924  1.00 95.85           C  
ATOM   2503  CB  ASP A 166     -19.120   5.784   1.618  1.00 95.85           C  
ATOM   2504  HB2 ASP A 166     -19.158   4.925   0.949  1.00 95.85           H  
ATOM   2505  HB3 ASP A 166     -18.555   6.571   1.117  1.00 95.85           H  
ATOM   2506  O   ASP A 166     -18.032   7.693   3.600  1.00 95.85           O  
ATOM   2507  CG  ASP A 166     -20.555   6.281   1.853  1.00 95.85           C  
ATOM   2508  OD1 ASP A 166     -21.111   6.060   2.956  1.00 95.85           O  
ATOM   2509  OD2 ASP A 166     -21.148   6.875   0.924  1.00 95.85           O  
ATOM   2510  N   GLY A 167     -18.831   6.303   5.158  1.00 91.95           N  
ATOM   2511  H   GLY A 167     -19.124   5.355   5.342  1.00 91.95           H  
ATOM   2512  CA  GLY A 167     -19.011   7.316   6.202  1.00 91.95           C  
ATOM   2513  HA2 GLY A 167     -18.179   8.020   6.160  1.00 91.95           H  
ATOM   2514  HA3 GLY A 167     -18.989   6.822   7.173  1.00 91.95           H  
ATOM   2515  C   GLY A 167     -20.318   8.120   6.116  1.00 91.95           C  
ATOM   2516  O   GLY A 167     -20.536   8.970   6.979  1.00 91.95           O  
ATOM   2517  N   ASN A 168     -21.178   7.843   5.127  1.00 92.93           N  
ATOM   2518  H   ASN A 168     -20.891   7.188   4.415  1.00 92.93           H  
ATOM   2519  CA  ASN A 168     -22.562   8.331   5.019  1.00 92.93           C  
ATOM   2520  HA  ASN A 168     -22.763   9.034   5.827  1.00 92.93           H  
ATOM   2521  C   ASN A 168     -23.588   7.187   5.156  1.00 92.93           C  
ATOM   2522  CB  ASN A 168     -22.750   9.061   3.681  1.00 92.93           C  
ATOM   2523  HB2 ASN A 168     -23.767   9.448   3.618  1.00 92.93           H  
ATOM   2524  HB3 ASN A 168     -22.616   8.345   2.871  1.00 92.93           H  
ATOM   2525  O   ASN A 168     -24.766   7.356   4.849  1.00 92.93           O  
ATOM   2526  CG  ASN A 168     -21.810  10.231   3.489  1.00 92.93           C  
ATOM   2527  ND2 ASN A 168     -21.159  10.285   2.351  1.00 92.93           N  
ATOM   2528 HD21 ASN A 168     -20.486  11.029   2.234  1.00 92.93           H  
ATOM   2529 HD22 ASN A 168     -21.209   9.492   1.728  1.00 92.93           H  
ATOM   2530  OD1 ASN A 168     -21.650  11.103   4.333  1.00 92.93           O  
ATOM   2531  N   GLY A 169     -23.136   6.005   5.582  1.00 92.32           N  
ATOM   2532  H   GLY A 169     -22.153   5.939   5.802  1.00 92.32           H  
ATOM   2533  CA  GLY A 169     -23.970   4.820   5.762  1.00 92.32           C  
ATOM   2534  HA2 GLY A 169     -24.945   5.118   6.149  1.00 92.32           H  
ATOM   2535  HA3 GLY A 169     -23.484   4.183   6.500  1.00 92.32           H  
ATOM   2536  C   GLY A 169     -24.191   3.977   4.505  1.00 92.32           C  
ATOM   2537  O   GLY A 169     -24.883   2.960   4.585  1.00 92.32           O  
ATOM   2538  N   ASN A 170     -23.578   4.324   3.366  1.00 95.86           N  
ATOM   2539  H   ASN A 170     -22.958   5.122   3.350  1.00 95.86           H  
ATOM   2540  CA  ASN A 170     -23.633   3.470   2.182  1.00 95.86           C  
ATOM   2541  HA  ASN A 170     -24.622   3.013   2.134  1.00 95.86           H  
ATOM   2542  C   ASN A 170     -22.589   2.364   2.293  1.00 95.86           C  
ATOM   2543  CB  ASN A 170     -23.443   4.270   0.892  1.00 95.86           C  
ATOM   2544  HB2 ASN A 170     -23.576   3.614   0.032  1.00 95.86           H  
ATOM   2545  HB3 ASN A 170     -22.427   4.661   0.853  1.00 95.86           H  
ATOM   2546  O   ASN A 170     -21.432   2.607   2.638  1.00 95.86           O  
ATOM   2547  CG  ASN A 170     -24.441   5.397   0.771  1.00 95.86           C  
ATOM   2548  ND2 ASN A 170     -23.968   6.614   0.658  1.00 95.86           N  
ATOM   2549 HD21 ASN A 170     -24.636   7.371   0.645  1.00 95.86           H  
ATOM   2550 HD22 ASN A 170     -22.970   6.760   0.712  1.00 95.86           H  
ATOM   2551  OD1 ASN A 170     -25.643   5.185   0.779  1.00 95.86           O  
ATOM   2552  N   LYS A 171     -22.991   1.135   1.973  1.00 97.09           N  
ATOM   2553  H   LYS A 171     -23.938   1.017   1.641  1.00 97.09           H  
ATOM   2554  CA  LYS A 171     -22.090  -0.016   1.981  1.00 97.09           C  
ATOM   2555  HA  LYS A 171     -21.545  -0.037   2.925  1.00 97.09           H  
ATOM   2556  C   LYS A 171     -21.061   0.102   0.854  1.00 97.09           C  
ATOM   2557  CB  LYS A 171     -22.895  -1.311   1.843  1.00 97.09           C  
ATOM   2558  HB2 LYS A 171     -22.188  -2.133   1.727  1.00 97.09           H  
ATOM   2559  HB3 LYS A 171     -23.509  -1.268   0.943  1.00 97.09           H  
ATOM   2560  O   LYS A 171     -21.435   0.200  -0.309  1.00 97.09           O  
ATOM   2561  CG  LYS A 171     -23.785  -1.587   3.062  1.00 97.09           C  
ATOM   2562  HG2 LYS A 171     -23.189  -1.510   3.971  1.00 97.09           H  
ATOM   2563  HG3 LYS A 171     -24.587  -0.850   3.104  1.00 97.09           H  
ATOM   2564  CD  LYS A 171     -24.385  -2.993   2.962  1.00 97.09           C  
ATOM   2565  HD2 LYS A 171     -23.573  -3.720   2.939  1.00 97.09           H  
ATOM   2566  HD3 LYS A 171     -24.960  -3.074   2.039  1.00 97.09           H  
ATOM   2567  CE  LYS A 171     -25.290  -3.268   4.165  1.00 97.09           C  
ATOM   2568  HE2 LYS A 171     -24.706  -3.128   5.076  1.00 97.09           H  
ATOM   2569  HE3 LYS A 171     -26.098  -2.537   4.172  1.00 97.09           H  
ATOM   2570  NZ  LYS A 171     -25.832  -4.646   4.118  1.00 97.09           N  
ATOM   2571  HZ1 LYS A 171     -26.362  -4.788   3.270  1.00 97.09           H  
ATOM   2572  HZ2 LYS A 171     -26.424  -4.818   4.918  1.00 97.09           H  
ATOM   2573  HZ3 LYS A 171     -25.072  -5.312   4.134  1.00 97.09           H  
ATOM   2574  N   LEU A 172     -19.781   0.008   1.207  1.00 97.17           N  
ATOM   2575  H   LEU A 172     -19.564  -0.034   2.193  1.00 97.17           H  
ATOM   2576  CA  LEU A 172     -18.681  -0.213   0.258  1.00 97.17           C  
ATOM   2577  HA  LEU A 172     -18.904   0.273  -0.692  1.00 97.17           H  
ATOM   2578  C   LEU A 172     -18.486  -1.703  -0.035  1.00 97.17           C  
ATOM   2579  CB  LEU A 172     -17.378   0.364   0.839  1.00 97.17           C  
ATOM   2580  HB2 LEU A 172     -16.563   0.129   0.153  1.00 97.17           H  
ATOM   2581  HB3 LEU A 172     -17.162  -0.134   1.784  1.00 97.17           H  
ATOM   2582  O   LEU A 172     -17.936  -2.078  -1.063  1.00 97.17           O  
ATOM   2583  CG  LEU A 172     -17.392   1.881   1.072  1.00 97.17           C  
ATOM   2584  HG  LEU A 172     -18.201   2.130   1.759  1.00 97.17           H  
ATOM   2585  CD1 LEU A 172     -16.067   2.306   1.703  1.00 97.17           C  
ATOM   2586 HD11 LEU A 172     -15.236   2.055   1.043  1.00 97.17           H  
ATOM   2587 HD12 LEU A 172     -16.072   3.382   1.880  1.00 97.17           H  
ATOM   2588 HD13 LEU A 172     -15.936   1.804   2.661  1.00 97.17           H  
ATOM   2589  CD2 LEU A 172     -17.600   2.655  -0.229  1.00 97.17           C  
ATOM   2590 HD21 LEU A 172     -16.886   2.321  -0.983  1.00 97.17           H  
ATOM   2591 HD22 LEU A 172     -17.464   3.721  -0.052  1.00 97.17           H  
ATOM   2592 HD23 LEU A 172     -18.615   2.501  -0.596  1.00 97.17           H  
ATOM   2593  N   THR A 173     -18.929  -2.554   0.890  1.00 97.96           N  
ATOM   2594  H   THR A 173     -19.434  -2.174   1.678  1.00 97.96           H  
ATOM   2595  CA  THR A 173     -18.773  -4.009   0.829  1.00 97.96           C  
ATOM   2596  HA  THR A 173     -18.560  -4.308  -0.197  1.00 97.96           H  
ATOM   2597  C   THR A 173     -20.054  -4.709   1.262  1.00 97.96           C  
ATOM   2598  CB  THR A 173     -17.611  -4.485   1.715  1.00 97.96           C  
ATOM   2599  HB  THR A 173     -17.596  -5.575   1.739  1.00 97.96           H  
ATOM   2600  O   THR A 173     -20.872  -4.159   2.002  1.00 97.96           O  
ATOM   2601  CG2 THR A 173     -16.258  -3.993   1.223  1.00 97.96           C  
ATOM   2602 HG21 THR A 173     -15.485  -4.456   1.836  1.00 97.96           H  
ATOM   2603 HG22 THR A 173     -16.183  -2.908   1.297  1.00 97.96           H  
ATOM   2604 HG23 THR A 173     -16.110  -4.294   0.186  1.00 97.96           H  
ATOM   2605  OG1 THR A 173     -17.763  -3.982   3.020  1.00 97.96           O  
ATOM   2606  HG1 THR A 173     -17.995  -3.056   2.916  1.00 97.96           H  
ATOM   2607  N   ASN A 174     -20.217  -5.953   0.819  1.00 96.41           N  
ATOM   2608  H   ASN A 174     -19.493  -6.340   0.232  1.00 96.41           H  
ATOM   2609  CA  ASN A 174     -21.122  -6.889   1.482  1.00 96.41           C  
ATOM   2610  HA  ASN A 174     -22.031  -6.367   1.783  1.00 96.41           H  
ATOM   2611  C   ASN A 174     -20.471  -7.411   2.775  1.00 96.41           C  
ATOM   2612  CB  ASN A 174     -21.496  -7.986   0.469  1.00 96.41           C  
ATOM   2613  HB2 ASN A 174     -20.591  -8.397   0.022  1.00 96.41           H  
ATOM   2614  HB3 ASN A 174     -22.031  -8.799   0.961  1.00 96.41           H  
ATOM   2615  O   ASN A 174     -19.510  -6.830   3.269  1.00 96.41           O  
ATOM   2616  CG  ASN A 174     -22.420  -7.455  -0.609  1.00 96.41           C  
ATOM   2617  ND2 ASN A 174     -22.251  -7.886  -1.835  1.00 96.41           N  
ATOM   2618 HD21 ASN A 174     -21.503  -8.524  -2.066  1.00 96.41           H  
ATOM   2619 HD22 ASN A 174     -22.866  -7.494  -2.535  1.00 96.41           H  
ATOM   2620  OD1 ASN A 174     -23.323  -6.676  -0.356  1.00 96.41           O  
ATOM   2621  N   ASN A 175     -20.990  -8.498   3.343  1.00 97.66           N  
ATOM   2622  H   ASN A 175     -21.777  -8.962   2.911  1.00 97.66           H  
ATOM   2623  CA  ASN A 175     -20.335  -9.141   4.477  1.00 97.66           C  
ATOM   2624  HA  ASN A 175     -20.215  -8.412   5.278  1.00 97.66           H  
ATOM   2625  C   ASN A 175     -18.943  -9.630   4.053  1.00 97.66           C  
ATOM   2626  CB  ASN A 175     -21.189 -10.313   4.986  1.00 97.66           C  
ATOM   2627  HB2 ASN A 175     -21.296 -11.047   4.188  1.00 97.66           H  
ATOM   2628  HB3 ASN A 175     -20.661 -10.794   5.810  1.00 97.66           H  
ATOM   2629  O   ASN A 175     -18.829 -10.410   3.109  1.00 97.66           O  
ATOM   2630  CG  ASN A 175     -22.569  -9.925   5.482  1.00 97.66           C  
ATOM   2631  ND2 ASN A 175     -23.375 -10.900   5.826  1.00 97.66           N  
ATOM   2632 HD21 ASN A 175     -23.065 -11.858   5.745  1.00 97.66           H  
ATOM   2633 HD22 ASN A 175     -24.295 -10.632   6.145  1.00 97.66           H  
ATOM   2634  OD1 ASN A 175     -22.968  -8.776   5.554  1.00 97.66           O  
ATOM   2635  N   VAL A 176     -17.919  -9.182   4.770  1.00 98.19           N  
ATOM   2636  H   VAL A 176     -18.096  -8.489   5.483  1.00 98.19           H  
ATOM   2637  CA  VAL A 176     -16.526  -9.615   4.619  1.00 98.19           C  
ATOM   2638  HA  VAL A 176     -16.441 -10.305   3.779  1.00 98.19           H  
ATOM   2639  C   VAL A 176     -16.123 -10.355   5.886  1.00 98.19           C  
ATOM   2640  CB  VAL A 176     -15.602  -8.409   4.350  1.00 98.19           C  
ATOM   2641  HB  VAL A 176     -15.644  -7.738   5.207  1.00 98.19           H  
ATOM   2642  O   VAL A 176     -16.611 -10.027   6.970  1.00 98.19           O  
ATOM   2643  CG1 VAL A 176     -14.141  -8.814   4.125  1.00 98.19           C  
ATOM   2644 HG11 VAL A 176     -14.069  -9.544   3.319  1.00 98.19           H  
ATOM   2645 HG12 VAL A 176     -13.723  -9.236   5.039  1.00 98.19           H  
ATOM   2646 HG13 VAL A 176     -13.548  -7.937   3.867  1.00 98.19           H  
ATOM   2647  CG2 VAL A 176     -16.047  -7.631   3.106  1.00 98.19           C  
ATOM   2648 HG21 VAL A 176     -15.336  -6.833   2.892  1.00 98.19           H  
ATOM   2649 HG22 VAL A 176     -16.112  -8.298   2.247  1.00 98.19           H  
ATOM   2650 HG23 VAL A 176     -17.018  -7.171   3.292  1.00 98.19           H  
ATOM   2651  N   ASP A 177     -15.266 -11.360   5.758  1.00 98.22           N  
ATOM   2652  H   ASP A 177     -14.918 -11.611   4.843  1.00 98.22           H  
ATOM   2653  CA  ASP A 177     -14.707 -12.065   6.909  1.00 98.22           C  
ATOM   2654  HA  ASP A 177     -15.519 -12.345   7.580  1.00 98.22           H  
ATOM   2655  C   ASP A 177     -13.756 -11.142   7.673  1.00 98.22           C  
ATOM   2656  CB  ASP A 177     -14.004 -13.355   6.467  1.00 98.22           C  
ATOM   2657  HB2 ASP A 177     -13.244 -13.113   5.725  1.00 98.22           H  
ATOM   2658  HB3 ASP A 177     -13.508 -13.793   7.333  1.00 98.22           H  
ATOM   2659  O   ASP A 177     -12.910 -10.464   7.088  1.00 98.22           O  
ATOM   2660  CG  ASP A 177     -14.966 -14.401   5.890  1.00 98.22           C  
ATOM   2661  OD1 ASP A 177     -16.202 -14.238   6.045  1.00 98.22           O  
ATOM   2662  OD2 ASP A 177     -14.452 -15.364   5.281  1.00 98.22           O  
ATOM   2663  N   PHE A 178     -13.901 -11.106   8.995  1.00 98.55           N  
ATOM   2664  H   PHE A 178     -14.568 -11.729   9.425  1.00 98.55           H  
ATOM   2665  CA  PHE A 178     -13.026 -10.319   9.849  1.00 98.55           C  
ATOM   2666  HA  PHE A 178     -12.768  -9.399   9.323  1.00 98.55           H  
ATOM   2667  C   PHE A 178     -11.728 -11.083  10.126  1.00 98.55           C  
ATOM   2668  CB  PHE A 178     -13.755  -9.914  11.136  1.00 98.55           C  
ATOM   2669  HB2 PHE A 178     -14.054 -10.815  11.672  1.00 98.55           H  
ATOM   2670  HB3 PHE A 178     -14.661  -9.368  10.872  1.00 98.55           H  
ATOM   2671  O   PHE A 178     -11.721 -12.147  10.744  1.00 98.55           O  
ATOM   2672  CG  PHE A 178     -12.915  -9.052  12.061  1.00 98.55           C  
ATOM   2673  CD1 PHE A 178     -12.047  -9.657  12.988  1.00 98.55           C  
ATOM   2674  HD1 PHE A 178     -11.992 -10.733  13.052  1.00 98.55           H  
ATOM   2675  CD2 PHE A 178     -12.998  -7.647  12.006  1.00 98.55           C  
ATOM   2676  HD2 PHE A 178     -13.701  -7.171  11.338  1.00 98.55           H  
ATOM   2677  CE1 PHE A 178     -11.244  -8.861  13.823  1.00 98.55           C  
ATOM   2678  HE1 PHE A 178     -10.567  -9.322  14.526  1.00 98.55           H  
ATOM   2679  CE2 PHE A 178     -12.181  -6.852  12.829  1.00 98.55           C  
ATOM   2680  HE2 PHE A 178     -12.235  -5.775  12.772  1.00 98.55           H  
ATOM   2681  CZ  PHE A 178     -11.296  -7.461  13.733  1.00 98.55           C  
ATOM   2682  HZ  PHE A 178     -10.654  -6.855  14.355  1.00 98.55           H  
ATOM   2683  N   VAL A 179     -10.615 -10.488   9.716  1.00 98.40           N  
ATOM   2684  H   VAL A 179     -10.729  -9.729   9.060  1.00 98.40           H  
ATOM   2685  CA  VAL A 179      -9.253 -10.830  10.139  1.00 98.40           C  
ATOM   2686  HA  VAL A 179      -9.262 -11.807  10.621  1.00 98.40           H  
ATOM   2687  C   VAL A 179      -8.788  -9.786  11.149  1.00 98.40           C  
ATOM   2688  CB  VAL A 179      -8.296 -10.902   8.932  1.00 98.40           C  
ATOM   2689  HB  VAL A 179      -8.216  -9.918   8.470  1.00 98.40           H  
ATOM   2690  O   VAL A 179      -8.767  -8.594  10.825  1.00 98.40           O  
ATOM   2691  CG1 VAL A 179      -6.896 -11.349   9.369  1.00 98.40           C  
ATOM   2692 HG11 VAL A 179      -6.253 -11.465   8.497  1.00 98.40           H  
ATOM   2693 HG12 VAL A 179      -6.447 -10.598  10.019  1.00 98.40           H  
ATOM   2694 HG13 VAL A 179      -6.950 -12.303   9.895  1.00 98.40           H  
ATOM   2695  CG2 VAL A 179      -8.807 -11.889   7.875  1.00 98.40           C  
ATOM   2696 HG21 VAL A 179      -8.951 -12.875   8.317  1.00 98.40           H  
ATOM   2697 HG22 VAL A 179      -9.752 -11.541   7.458  1.00 98.40           H  
ATOM   2698 HG23 VAL A 179      -8.088 -11.961   7.058  1.00 98.40           H  
ATOM   2699  N   ASN A 180      -8.410 -10.223  12.356  1.00 98.28           N  
ATOM   2700  H   ASN A 180      -8.421 -11.214  12.551  1.00 98.28           H  
ATOM   2701  CA  ASN A 180      -7.856  -9.310  13.354  1.00 98.28           C  
ATOM   2702  HA  ASN A 180      -8.571  -8.495  13.469  1.00 98.28           H  
ATOM   2703  C   ASN A 180      -6.549  -8.697  12.848  1.00 98.28           C  
ATOM   2704  CB  ASN A 180      -7.650  -9.996  14.719  1.00 98.28           C  
ATOM   2705  HB2 ASN A 180      -8.523 -10.594  14.982  1.00 98.28           H  
ATOM   2706  HB3 ASN A 180      -6.773 -10.641  14.676  1.00 98.28           H  
ATOM   2707  O   ASN A 180      -5.739  -9.393  12.237  1.00 98.28           O  
ATOM   2708  CG  ASN A 180      -7.459  -8.948  15.806  1.00 98.28           C  
ATOM   2709  ND2 ASN A 180      -6.731  -9.225  16.860  1.00 98.28           N  
ATOM   2710 HD21 ASN A 180      -6.568  -8.455  17.493  1.00 98.28           H  
ATOM   2711 HD22 ASN A 180      -6.170 -10.064  16.906  1.00 98.28           H  
ATOM   2712  OD1 ASN A 180      -7.998  -7.858  15.711  1.00 98.28           O  
ATOM   2713  N   HIS A 181      -6.379  -7.395  13.077  1.00 98.38           N  
ATOM   2714  H   HIS A 181      -7.108  -6.905  13.577  1.00 98.38           H  
ATOM   2715  CA  HIS A 181      -5.288  -6.579  12.530  1.00 98.38           C  
ATOM   2716  HA  HIS A 181      -5.465  -5.551  12.847  1.00 98.38           H  
ATOM   2717  C   HIS A 181      -5.250  -6.549  10.996  1.00 98.38           C  
ATOM   2718  CB  HIS A 181      -3.948  -7.015  13.137  1.00 98.38           C  
ATOM   2719  HB2 HIS A 181      -3.642  -7.965  12.698  1.00 98.38           H  
ATOM   2720  HB3 HIS A 181      -3.186  -6.283  12.868  1.00 98.38           H  
ATOM   2721  O   HIS A 181      -4.243  -6.172  10.396  1.00 98.38           O  
ATOM   2722  CG  HIS A 181      -3.938  -7.199  14.630  1.00 98.38           C  
ATOM   2723  CD2 HIS A 181      -4.658  -6.487  15.542  1.00 98.38           C  
ATOM   2724  HD2 HIS A 181      -5.358  -5.692  15.337  1.00 98.38           H  
ATOM   2725  ND1 HIS A 181      -3.173  -8.152  15.300  1.00 98.38           N  
ATOM   2726  CE1 HIS A 181      -3.416  -7.966  16.603  1.00 98.38           C  
ATOM   2727  HE1 HIS A 181      -2.975  -8.548  17.399  1.00 98.38           H  
ATOM   2728  NE2 HIS A 181      -4.303  -6.978  16.773  1.00 98.38           N  
ATOM   2729  HE2 HIS A 181      -4.705  -6.700  17.658  1.00 98.38           H  
ATOM   2730  N   GLY A 182      -6.338  -6.956  10.338  1.00 98.60           N  
ATOM   2731  H   GLY A 182      -7.127  -7.289  10.873  1.00 98.60           H  
ATOM   2732  CA  GLY A 182      -6.411  -7.033   8.887  1.00 98.60           C  
ATOM   2733  HA2 GLY A 182      -5.580  -7.638   8.526  1.00 98.60           H  
ATOM   2734  HA3 GLY A 182      -7.340  -7.520   8.590  1.00 98.60           H  
ATOM   2735  C   GLY A 182      -6.349  -5.652   8.239  1.00 98.60           C  
ATOM   2736  O   GLY A 182      -7.006  -4.709   8.685  1.00 98.60           O  
ATOM   2737  N   TYR A 183      -5.584  -5.556   7.158  1.00 98.77           N  
ATOM   2738  H   TYR A 183      -5.049  -6.369   6.888  1.00 98.77           H  
ATOM   2739  CA  TYR A 183      -5.507  -4.404   6.272  1.00 98.77           C  
ATOM   2740  HA  TYR A 183      -5.980  -3.547   6.751  1.00 98.77           H  
ATOM   2741  C   TYR A 183      -6.259  -4.708   4.979  1.00 98.77           C  
ATOM   2742  CB  TYR A 183      -4.039  -4.065   6.009  1.00 98.77           C  
ATOM   2743  HB2 TYR A 183      -3.503  -4.059   6.958  1.00 98.77           H  
ATOM   2744  HB3 TYR A 183      -3.594  -4.849   5.396  1.00 98.77           H  
ATOM   2745  O   TYR A 183      -5.921  -5.654   4.260  1.00 98.77           O  
ATOM   2746  CG  TYR A 183      -3.833  -2.724   5.336  1.00 98.77           C  
ATOM   2747  CD1 TYR A 183      -3.897  -2.603   3.933  1.00 98.77           C  
ATOM   2748  HD1 TYR A 183      -4.101  -3.471   3.324  1.00 98.77           H  
ATOM   2749  CD2 TYR A 183      -3.571  -1.592   6.130  1.00 98.77           C  
ATOM   2750  HD2 TYR A 183      -3.518  -1.683   7.205  1.00 98.77           H  
ATOM   2751  CE1 TYR A 183      -3.652  -1.355   3.324  1.00 98.77           C  
ATOM   2752  HE1 TYR A 183      -3.651  -1.256   2.249  1.00 98.77           H  
ATOM   2753  CE2 TYR A 183      -3.361  -0.343   5.522  1.00 98.77           C  
ATOM   2754  HE2 TYR A 183      -3.171   0.538   6.118  1.00 98.77           H  
ATOM   2755  OH  TYR A 183      -3.054   0.970   3.562  1.00 98.77           O  
ATOM   2756  HH  TYR A 183      -3.122   0.929   2.605  1.00 98.77           H  
ATOM   2757  CZ  TYR A 183      -3.362  -0.227   4.122  1.00 98.77           C  
ATOM   2758  N   TYR A 184      -7.278  -3.903   4.686  1.00 98.77           N  
ATOM   2759  H   TYR A 184      -7.504  -3.153   5.323  1.00 98.77           H  
ATOM   2760  CA  TYR A 184      -8.170  -4.094   3.548  1.00 98.77           C  
ATOM   2761  HA  TYR A 184      -7.908  -5.027   3.049  1.00 98.77           H  
ATOM   2762  C   TYR A 184      -7.994  -2.948   2.556  1.00 98.77           C  
ATOM   2763  CB  TYR A 184      -9.630  -4.210   4.016  1.00 98.77           C  
ATOM   2764  HB2 TYR A 184      -9.926  -3.272   4.485  1.00 98.77           H  
ATOM   2765  HB3 TYR A 184     -10.262  -4.347   3.138  1.00 98.77           H  
ATOM   2766  O   TYR A 184      -8.080  -1.783   2.938  1.00 98.77           O  
ATOM   2767  CG  TYR A 184      -9.899  -5.341   4.996  1.00 98.77           C  
ATOM   2768  CD1 TYR A 184     -10.569  -6.513   4.590  1.00 98.77           C  
ATOM   2769  HD1 TYR A 184     -10.923  -6.616   3.574  1.00 98.77           H  
ATOM   2770  CD2 TYR A 184      -9.493  -5.206   6.337  1.00 98.77           C  
ATOM   2771  HD2 TYR A 184      -8.993  -4.309   6.672  1.00 98.77           H  
ATOM   2772  CE1 TYR A 184     -10.797  -7.551   5.518  1.00 98.77           C  
ATOM   2773  HE1 TYR A 184     -11.311  -8.457   5.233  1.00 98.77           H  
ATOM   2774  CE2 TYR A 184      -9.706  -6.235   7.259  1.00 98.77           C  
ATOM   2775  HE2 TYR A 184      -9.367  -6.129   8.279  1.00 98.77           H  
ATOM   2776  OH  TYR A 184     -10.525  -8.379   7.772  1.00 98.77           O  
ATOM   2777  HH  TYR A 184     -10.115  -8.116   8.599  1.00 98.77           H  
ATOM   2778  CZ  TYR A 184     -10.351  -7.409   6.848  1.00 98.77           C  
ATOM   2779  N   VAL A 185      -7.791  -3.268   1.280  1.00 98.39           N  
ATOM   2780  H   VAL A 185      -7.820  -4.246   1.029  1.00 98.39           H  
ATOM   2781  CA  VAL A 185      -7.728  -2.287   0.187  1.00 98.39           C  
ATOM   2782  HA  VAL A 185      -7.616  -1.285   0.603  1.00 98.39           H  
ATOM   2783  C   VAL A 185      -9.041  -2.340  -0.575  1.00 98.39           C  
ATOM   2784  CB  VAL A 185      -6.528  -2.534  -0.743  1.00 98.39           C  
ATOM   2785  HB  VAL A 185      -6.620  -3.518  -1.204  1.00 98.39           H  
ATOM   2786  O   VAL A 185      -9.412  -3.387  -1.102  1.00 98.39           O  
ATOM   2787  CG1 VAL A 185      -6.466  -1.468  -1.848  1.00 98.39           C  
ATOM   2788 HG11 VAL A 185      -6.407  -0.475  -1.403  1.00 98.39           H  
ATOM   2789 HG12 VAL A 185      -7.349  -1.532  -2.483  1.00 98.39           H  
ATOM   2790 HG13 VAL A 185      -5.585  -1.637  -2.468  1.00 98.39           H  
ATOM   2791  CG2 VAL A 185      -5.203  -2.480   0.028  1.00 98.39           C  
ATOM   2792 HG21 VAL A 185      -5.189  -3.233   0.816  1.00 98.39           H  
ATOM   2793 HG22 VAL A 185      -5.074  -1.492   0.471  1.00 98.39           H  
ATOM   2794 HG23 VAL A 185      -4.372  -2.673  -0.650  1.00 98.39           H  
ATOM   2795  N   ASP A 186      -9.769  -1.222  -0.581  1.00 97.51           N  
ATOM   2796  H   ASP A 186      -9.390  -0.409  -0.116  1.00 97.51           H  
ATOM   2797  CA  ASP A 186     -11.116  -1.104  -1.152  1.00 97.51           C  
ATOM   2798  HA  ASP A 186     -11.563  -0.210  -0.715  1.00 97.51           H  
ATOM   2799  C   ASP A 186     -12.037  -2.261  -0.720  1.00 97.51           C  
ATOM   2800  CB  ASP A 186     -11.049  -0.862  -2.667  1.00 97.51           C  
ATOM   2801  HB2 ASP A 186     -12.062  -0.806  -3.065  1.00 97.51           H  
ATOM   2802  HB3 ASP A 186     -10.536  -1.696  -3.147  1.00 97.51           H  
ATOM   2803  O   ASP A 186     -12.789  -2.836  -1.504  1.00 97.51           O  
ATOM   2804  CG  ASP A 186     -10.339   0.453  -3.000  1.00 97.51           C  
ATOM   2805  OD1 ASP A 186     -10.673   1.507  -2.400  1.00 97.51           O  
ATOM   2806  OD2 ASP A 186      -9.434   0.435  -3.866  1.00 97.51           O  
ATOM   2807  N   GLY A 187     -11.939  -2.628   0.562  1.00 97.54           N  
ATOM   2808  H   GLY A 187     -11.263  -2.143   1.134  1.00 97.54           H  
ATOM   2809  CA  GLY A 187     -12.754  -3.670   1.180  1.00 97.54           C  
ATOM   2810  HA2 GLY A 187     -13.758  -3.593   0.762  1.00 97.54           H  
ATOM   2811  HA3 GLY A 187     -12.801  -3.486   2.253  1.00 97.54           H  
ATOM   2812  C   GLY A 187     -12.282  -5.110   0.970  1.00 97.54           C  
ATOM   2813  O   GLY A 187     -12.850  -6.015   1.577  1.00 97.54           O  
ATOM   2814  N   THR A 188     -11.233  -5.339   0.176  1.00 98.08           N  
ATOM   2815  H   THR A 188     -10.788  -4.555  -0.279  1.00 98.08           H  
ATOM   2816  CA  THR A 188     -10.633  -6.669  -0.009  1.00 98.08           C  
ATOM   2817  HA  THR A 188     -11.375  -7.434   0.219  1.00 98.08           H  
ATOM   2818  C   THR A 188      -9.452  -6.847   0.934  1.00 98.08           C  
ATOM   2819  CB  THR A 188     -10.198  -6.883  -1.463  1.00 98.08           C  
ATOM   2820  HB  THR A 188      -9.433  -6.154  -1.734  1.00 98.08           H  
ATOM   2821  O   THR A 188      -8.577  -5.985   0.998  1.00 98.08           O  
ATOM   2822  CG2 THR A 188      -9.669  -8.294  -1.718  1.00 98.08           C  
ATOM   2823 HG21 THR A 188      -9.486  -8.422  -2.785  1.00 98.08           H  
ATOM   2824 HG22 THR A 188      -8.727  -8.444  -1.191  1.00 98.08           H  
ATOM   2825 HG23 THR A 188     -10.398  -9.035  -1.389  1.00 98.08           H  
ATOM   2826  OG1 THR A 188     -11.318  -6.714  -2.300  1.00 98.08           O  
ATOM   2827  HG1 THR A 188     -11.577  -5.791  -2.244  1.00 98.08           H  
ATOM   2828  N   TYR A 189      -9.413  -7.961   1.666  1.00 98.39           N  
ATOM   2829  H   TYR A 189     -10.145  -8.649   1.557  1.00 98.39           H  
ATOM   2830  CA  TYR A 189      -8.283  -8.289   2.537  1.00 98.39           C  
ATOM   2831  HA  TYR A 189      -8.177  -7.507   3.288  1.00 98.39           H  
ATOM   2832  C   TYR A 189      -6.975  -8.362   1.733  1.00 98.39           C  
ATOM   2833  CB  TYR A 189      -8.557  -9.613   3.259  1.00 98.39           C  
ATOM   2834  HB2 TYR A 189      -9.405  -9.488   3.932  1.00 98.39           H  
ATOM   2835  HB3 TYR A 189      -8.826 -10.371   2.524  1.00 98.39           H  
ATOM   2836  O   TYR A 189      -6.931  -8.986   0.674  1.00 98.39           O  
ATOM   2837  CG  TYR A 189      -7.366 -10.104   4.053  1.00 98.39           C  
ATOM   2838  CD1 TYR A 189      -6.502 -11.061   3.485  1.00 98.39           C  
ATOM   2839  HD1 TYR A 189      -6.702 -11.452   2.499  1.00 98.39           H  
ATOM   2840  CD2 TYR A 189      -7.082  -9.555   5.319  1.00 98.39           C  
ATOM   2841  HD2 TYR A 189      -7.737  -8.810   5.747  1.00 98.39           H  
ATOM   2842  CE1 TYR A 189      -5.358 -11.483   4.184  1.00 98.39           C  
ATOM   2843  HE1 TYR A 189      -4.688 -12.204   3.740  1.00 98.39           H  
ATOM   2844  CE2 TYR A 189      -5.936  -9.975   6.020  1.00 98.39           C  
ATOM   2845  HE2 TYR A 189      -5.690  -9.561   6.986  1.00 98.39           H  
ATOM   2846  OH  TYR A 189      -3.972 -11.343   6.123  1.00 98.39           O  
ATOM   2847  HH  TYR A 189      -3.467 -12.005   5.645  1.00 98.39           H  
ATOM   2848  CZ  TYR A 189      -5.078 -10.941   5.454  1.00 98.39           C  
ATOM   2849  N   SER A 190      -5.920  -7.732   2.251  1.00 98.19           N  
ATOM   2850  H   SER A 190      -6.046  -7.222   3.113  1.00 98.19           H  
ATOM   2851  CA  SER A 190      -4.598  -7.681   1.617  1.00 98.19           C  
ATOM   2852  HA  SER A 190      -4.614  -8.227   0.674  1.00 98.19           H  
ATOM   2853  C   SER A 190      -3.523  -8.332   2.490  1.00 98.19           C  
ATOM   2854  CB  SER A 190      -4.264  -6.219   1.302  1.00 98.19           C  
ATOM   2855  HB2 SER A 190      -4.294  -5.632   2.220  1.00 98.19           H  
ATOM   2856  HB3 SER A 190      -5.009  -5.828   0.610  1.00 98.19           H  
ATOM   2857  O   SER A 190      -2.811  -9.227   2.040  1.00 98.19           O  
ATOM   2858  OG  SER A 190      -2.981  -6.100   0.724  1.00 98.19           O  
ATOM   2859  HG  SER A 190      -2.832  -5.187   0.469  1.00 98.19           H  
ATOM   2860  N   THR A 191      -3.413  -7.913   3.754  1.00 98.36           N  
ATOM   2861  H   THR A 191      -4.079  -7.243   4.109  1.00 98.36           H  
ATOM   2862  CA  THR A 191      -2.378  -8.394   4.682  1.00 98.36           C  
ATOM   2863  HA  THR A 191      -2.224  -9.460   4.514  1.00 98.36           H  
ATOM   2864  C   THR A 191      -2.808  -8.220   6.140  1.00 98.36           C  
ATOM   2865  CB  THR A 191      -1.042  -7.679   4.397  1.00 98.36           C  
ATOM   2866  HB  THR A 191      -0.821  -7.768   3.333  1.00 98.36           H  
ATOM   2867  O   THR A 191      -3.825  -7.585   6.420  1.00 98.36           O  
ATOM   2868  CG2 THR A 191      -1.026  -6.193   4.764  1.00 98.36           C  
ATOM   2869 HG21 THR A 191      -0.053  -5.767   4.520  1.00 98.36           H  
ATOM   2870 HG22 THR A 191      -1.217  -6.055   5.828  1.00 98.36           H  
ATOM   2871 HG23 THR A 191      -1.784  -5.667   4.183  1.00 98.36           H  
ATOM   2872  OG1 THR A 191       0.003  -8.307   5.102  1.00 98.36           O  
ATOM   2873  HG1 THR A 191       0.808  -7.811   4.939  1.00 98.36           H  
ATOM   2874  N   THR A 192      -2.013  -8.740   7.073  1.00 98.50           N  
ATOM   2875  H   THR A 192      -1.158  -9.174   6.754  1.00 98.50           H  
ATOM   2876  CA  THR A 192      -2.152  -8.516   8.517  1.00 98.50           C  
ATOM   2877  HA  THR A 192      -3.126  -8.077   8.730  1.00 98.50           H  
ATOM   2878  C   THR A 192      -1.071  -7.550   8.988  1.00 98.50           C  
ATOM   2879  CB  THR A 192      -2.057  -9.836   9.294  1.00 98.50           C  
ATOM   2880  HB  THR A 192      -1.087 -10.300   9.118  1.00 98.50           H  
ATOM   2881  O   THR A 192       0.114  -7.746   8.713  1.00 98.50           O  
ATOM   2882  CG2 THR A 192      -2.277  -9.667  10.792  1.00 98.50           C  
ATOM   2883 HG21 THR A 192      -2.216 -10.635  11.290  1.00 98.50           H  
ATOM   2884 HG22 THR A 192      -1.514  -9.018  11.222  1.00 98.50           H  
ATOM   2885 HG23 THR A 192      -3.262  -9.235  10.967  1.00 98.50           H  
ATOM   2886  OG1 THR A 192      -3.075 -10.716   8.891  1.00 98.50           O  
ATOM   2887  HG1 THR A 192      -3.630 -10.869   9.659  1.00 98.50           H  
ATOM   2888  N   VAL A 193      -1.466  -6.514   9.726  1.00 98.35           N  
ATOM   2889  H   VAL A 193      -2.447  -6.424   9.951  1.00 98.35           H  
ATOM   2890  CA  VAL A 193      -0.534  -5.591  10.379  1.00 98.35           C  
ATOM   2891  HA  VAL A 193       0.276  -5.358   9.687  1.00 98.35           H  
ATOM   2892  C   VAL A 193       0.055  -6.269  11.612  1.00 98.35           C  
ATOM   2893  CB  VAL A 193      -1.231  -4.272  10.763  1.00 98.35           C  
ATOM   2894  HB  VAL A 193      -2.037  -4.475  11.468  1.00 98.35           H  
ATOM   2895  O   VAL A 193      -0.679  -6.697  12.492  1.00 98.35           O  
ATOM   2896  CG1 VAL A 193      -0.251  -3.287  11.413  1.00 98.35           C  
ATOM   2897 HG11 VAL A 193       0.576  -3.073  10.736  1.00 98.35           H  
ATOM   2898 HG12 VAL A 193       0.141  -3.696  12.344  1.00 98.35           H  
ATOM   2899 HG13 VAL A 193      -0.768  -2.358  11.651  1.00 98.35           H  
ATOM   2900  CG2 VAL A 193      -1.835  -3.603   9.521  1.00 98.35           C  
ATOM   2901 HG21 VAL A 193      -1.074  -3.479   8.751  1.00 98.35           H  
ATOM   2902 HG22 VAL A 193      -2.648  -4.217   9.133  1.00 98.35           H  
ATOM   2903 HG23 VAL A 193      -2.249  -2.631   9.790  1.00 98.35           H  
ATOM   2904  N   THR A 194       1.381  -6.358  11.686  1.00 96.85           N  
ATOM   2905  H   THR A 194       1.926  -6.132  10.867  1.00 96.85           H  
ATOM   2906  CA  THR A 194       2.093  -6.992  12.812  1.00 96.85           C  
ATOM   2907  HA  THR A 194       1.379  -7.433  13.509  1.00 96.85           H  
ATOM   2908  C   THR A 194       2.934  -6.013  13.621  1.00 96.85           C  
ATOM   2909  CB  THR A 194       3.003  -8.112  12.300  1.00 96.85           C  
ATOM   2910  HB  THR A 194       3.581  -8.517  13.131  1.00 96.85           H  
ATOM   2911  O   THR A 194       3.319  -6.317  14.748  1.00 96.85           O  
ATOM   2912  CG2 THR A 194       2.209  -9.246  11.653  1.00 96.85           C  
ATOM   2913 HG21 THR A 194       1.705  -8.894  10.753  1.00 96.85           H  
ATOM   2914 HG22 THR A 194       1.463  -9.616  12.356  1.00 96.85           H  
ATOM   2915 HG23 THR A 194       2.882 -10.063  11.391  1.00 96.85           H  
ATOM   2916  OG1 THR A 194       3.882  -7.598  11.322  1.00 96.85           O  
ATOM   2917  HG1 THR A 194       4.441  -8.322  11.032  1.00 96.85           H  
ATOM   2918  N   LYS A 195       3.229  -4.834  13.063  1.00 96.19           N  
ATOM   2919  H   LYS A 195       2.842  -4.629  12.152  1.00 96.19           H  
ATOM   2920  CA  LYS A 195       4.026  -3.811  13.734  1.00 96.19           C  
ATOM   2921  HA  LYS A 195       4.904  -4.294  14.164  1.00 96.19           H  
ATOM   2922  C   LYS A 195       3.218  -3.201  14.877  1.00 96.19           C  
ATOM   2923  CB  LYS A 195       4.493  -2.762  12.714  1.00 96.19           C  
ATOM   2924  HB2 LYS A 195       4.952  -3.269  11.865  1.00 96.19           H  
ATOM   2925  HB3 LYS A 195       3.640  -2.184  12.359  1.00 96.19           H  
ATOM   2926  O   LYS A 195       2.141  -2.655  14.645  1.00 96.19           O  
ATOM   2927  CG  LYS A 195       5.528  -1.827  13.349  1.00 96.19           C  
ATOM   2928  HG2 LYS A 195       6.362  -2.420  13.724  1.00 96.19           H  
ATOM   2929  HG3 LYS A 195       5.074  -1.300  14.189  1.00 96.19           H  
ATOM   2930  CD  LYS A 195       6.061  -0.800  12.346  1.00 96.19           C  
ATOM   2931  HD2 LYS A 195       6.551  -1.307  11.516  1.00 96.19           H  
ATOM   2932  HD3 LYS A 195       5.235  -0.200  11.963  1.00 96.19           H  
ATOM   2933  CE  LYS A 195       7.066   0.087  13.085  1.00 96.19           C  
ATOM   2934  HE2 LYS A 195       6.633   0.361  14.048  1.00 96.19           H  
ATOM   2935  HE3 LYS A 195       7.976  -0.480  13.280  1.00 96.19           H  
ATOM   2936  NZ  LYS A 195       7.356   1.328  12.337  1.00 96.19           N  
ATOM   2937  HZ1 LYS A 195       8.039   1.881  12.834  1.00 96.19           H  
ATOM   2938  HZ2 LYS A 195       6.508   1.877  12.360  1.00 96.19           H  
ATOM   2939  HZ3 LYS A 195       7.628   1.151  11.381  1.00 96.19           H  
ATOM   2940  N   VAL A 196       3.747  -3.281  16.091  1.00 95.81           N  
ATOM   2941  H   VAL A 196       4.648  -3.726  16.195  1.00 95.81           H  
ATOM   2942  CA  VAL A 196       3.200  -2.608  17.273  1.00 95.81           C  
ATOM   2943  HA  VAL A 196       2.149  -2.374  17.106  1.00 95.81           H  
ATOM   2944  C   VAL A 196       3.947  -1.293  17.451  1.00 95.81           C  
ATOM   2945  CB  VAL A 196       3.289  -3.505  18.523  1.00 95.81           C  
ATOM   2946  HB  VAL A 196       4.336  -3.686  18.765  1.00 95.81           H  
ATOM   2947  O   VAL A 196       5.157  -1.239  17.235  1.00 95.81           O  
ATOM   2948  CG1 VAL A 196       2.597  -2.869  19.733  1.00 95.81           C  
ATOM   2949 HG11 VAL A 196       1.568  -2.604  19.488  1.00 95.81           H  
ATOM   2950 HG12 VAL A 196       3.130  -1.967  20.034  1.00 95.81           H  
ATOM   2951 HG13 VAL A 196       2.614  -3.555  20.579  1.00 95.81           H  
ATOM   2952  CG2 VAL A 196       2.605  -4.860  18.283  1.00 95.81           C  
ATOM   2953 HG21 VAL A 196       3.082  -5.391  17.459  1.00 95.81           H  
ATOM   2954 HG22 VAL A 196       1.549  -4.715  18.054  1.00 95.81           H  
ATOM   2955 HG23 VAL A 196       2.704  -5.478  19.175  1.00 95.81           H  
ATOM   2956  N   HIS A 197       3.221  -0.235  17.791  1.00 89.29           N  
ATOM   2957  H   HIS A 197       2.229  -0.341  17.946  1.00 89.29           H  
ATOM   2958  CA  HIS A 197       3.817   1.031  18.180  1.00 89.29           C  
ATOM   2959  HA  HIS A 197       4.459   1.386  17.373  1.00 89.29           H  
ATOM   2960  C   HIS A 197       4.664   0.806  19.437  1.00 89.29           C  
ATOM   2961  CB  HIS A 197       2.702   2.055  18.417  1.00 89.29           C  
ATOM   2962  HB2 HIS A 197       2.007   2.024  17.578  1.00 89.29           H  
ATOM   2963  HB3 HIS A 197       2.154   1.802  19.325  1.00 89.29           H  
ATOM   2964  O   HIS A 197       4.150   0.330  20.447  1.00 89.29           O  
ATOM   2965  CG  HIS A 197       3.237   3.454  18.520  1.00 89.29           C  
ATOM   2966  CD2 HIS A 197       3.342   4.229  19.648  1.00 89.29           C  
ATOM   2967  HD2 HIS A 197       3.064   3.943  20.651  1.00 89.29           H  
ATOM   2968  ND1 HIS A 197       3.751   4.171  17.464  1.00 89.29           N  
ATOM   2969  HD1 HIS A 197       3.835   3.840  16.513  1.00 89.29           H  
ATOM   2970  CE1 HIS A 197       4.157   5.357  17.947  1.00 89.29           C  
ATOM   2971  HE1 HIS A 197       4.627   6.133  17.361  1.00 89.29           H  
ATOM   2972  NE2 HIS A 197       3.893   5.459  19.259  1.00 89.29           N  
ATOM   2973  N   GLU A 198       5.961   1.094  19.365  1.00 80.41           N  
ATOM   2974  H   GLU A 198       6.333   1.508  18.522  1.00 80.41           H  
ATOM   2975  CA  GLU A 198       6.824   1.086  20.544  1.00 80.41           C  
ATOM   2976  HA  GLU A 198       6.460   0.350  21.261  1.00 80.41           H  
ATOM   2977  C   GLU A 198       6.725   2.462  21.200  1.00 80.41           C  
ATOM   2978  CB  GLU A 198       8.273   0.703  20.185  1.00 80.41           C  
ATOM   2979  HB2 GLU A 198       8.877   0.783  21.089  1.00 80.41           H  
ATOM   2980  HB3 GLU A 198       8.663   1.394  19.438  1.00 80.41           H  
ATOM   2981  O   GLU A 198       7.009   3.472  20.551  1.00 80.41           O  
ATOM   2982  CG  GLU A 198       8.368  -0.740  19.651  1.00 80.41           C  
ATOM   2983  HG2 GLU A 198       7.872  -0.788  18.682  1.00 80.41           H  
ATOM   2984  HG3 GLU A 198       7.827  -1.394  20.335  1.00 80.41           H  
ATOM   2985  CD  GLU A 198       9.804  -1.277  19.498  1.00 80.41           C  
ATOM   2986  OE1 GLU A 198       9.927  -2.492  19.211  1.00 80.41           O  
ATOM   2987  OE2 GLU A 198      10.774  -0.496  19.623  1.00 80.41           O  
ATOM   2988  N   ASP A 199       6.298   2.504  22.464  1.00 70.56           N  
ATOM   2989  H   ASP A 199       6.008   1.654  22.925  1.00 70.56           H  
ATOM   2990  CA  ASP A 199       6.398   3.716  23.273  1.00 70.56           C  
ATOM   2991  HA  ASP A 199       5.838   4.518  22.791  1.00 70.56           H  
ATOM   2992  C   ASP A 199       7.882   4.115  23.342  1.00 70.56           C  
ATOM   2993  CB  ASP A 199       5.818   3.492  24.684  1.00 70.56           C  
ATOM   2994  HB2 ASP A 199       6.296   2.620  25.129  1.00 70.56           H  
ATOM   2995  HB3 ASP A 199       6.071   4.357  25.298  1.00 70.56           H  
ATOM   2996  O   ASP A 199       8.716   3.355  23.843  1.00 70.56           O  
ATOM   2997  CG  ASP A 199       4.293   3.316  24.737  1.00 70.56           C  
ATOM   2998  OD1 ASP A 199       3.582   3.930  23.907  1.00 70.56           O  
ATOM   2999  OD2 ASP A 199       3.833   2.593  25.653  1.00 70.56           O  
ATOM   3000  N   GLY A 200       8.210   5.279  22.777  1.00 44.92           N  
ATOM   3001  H   GLY A 200       7.458   5.829  22.387  1.00 44.92           H  
ATOM   3002  CA  GLY A 200       9.538   5.894  22.867  1.00 44.92           C  
ATOM   3003  HA2 GLY A 200      10.303   5.119  22.817  1.00 44.92           H  
ATOM   3004  HA3 GLY A 200       9.683   6.592  22.044  1.00 44.92           H  
ATOM   3005  C   GLY A 200       9.753   6.657  24.165  1.00 44.92           C  
ATOM   3006  O   GLY A 200       8.759   7.179  24.721  1.00 44.92           O  
ATOM   3007  OXT GLY A 200      10.943   6.789  24.521  1.00 44.92           O  
TER    3008      GLY A 200                                                       
END   
