# Supplementary material for: New carbohydrate binding domains identified by phage display based functional metagenomic screens of human gut microbiota
Source: Commun Biol. 2023 Apr 5;6:371. doi: 10.1038/s42003-023-04718-0 (PMC10076258; doi:10.1038/s42003-023-04718-0)
Supplement: Supplementary file 5 — Supplementary Data 2 [file 42003_2023_4718_MOESM5_ESM.zip › SupplementaryData2/S6F_Am-Am1.pdb]

ATOM      1  N   GLY A   1     -13.499   1.130  14.107  1.00 54.44           N  
ATOM      2  H   GLY A   1     -14.323   1.427  13.603  1.00 54.44           H  
ATOM      3  H2  GLY A   1     -13.324   1.757  14.879  1.00 54.44           H  
ATOM      4  H3  GLY A   1     -13.668   0.198  14.459  1.00 54.44           H  
ATOM      5  CA  GLY A   1     -12.337   1.089  13.199  1.00 54.44           C  
ATOM      6  HA2 GLY A   1     -12.185   2.060  12.728  1.00 54.44           H  
ATOM      7  HA3 GLY A   1     -11.443   0.801  13.752  1.00 54.44           H  
ATOM      8  C   GLY A   1     -12.600   0.043  12.143  1.00 54.44           C  
ATOM      9  O   GLY A   1     -13.253  -0.940  12.459  1.00 54.44           O  
ATOM     10  N   ILE A   2     -12.166   0.268  10.906  1.00 57.85           N  
ATOM     11  H   ILE A   2     -11.534   1.036  10.733  1.00 57.85           H  
ATOM     12  CA  ILE A   2     -12.203  -0.768   9.866  1.00 57.85           C  
ATOM     13  HA  ILE A   2     -13.036  -1.448  10.044  1.00 57.85           H  
ATOM     14  C   ILE A   2     -10.910  -1.568   9.993  1.00 57.85           C  
ATOM     15  CB  ILE A   2     -12.406  -0.131   8.475  1.00 57.85           C  
ATOM     16  HB  ILE A   2     -11.709   0.701   8.374  1.00 57.85           H  
ATOM     17  O   ILE A   2      -9.843  -0.975  10.156  1.00 57.85           O  
ATOM     18  CG1 ILE A   2     -13.856   0.392   8.373  1.00 57.85           C  
ATOM     19 HG12 ILE A   2     -14.216   0.737   9.343  1.00 57.85           H  
ATOM     20 HG13 ILE A   2     -14.512  -0.416   8.050  1.00 57.85           H  
ATOM     21  CG2 ILE A   2     -12.140  -1.124   7.328  1.00 57.85           C  
ATOM     22 HG21 ILE A   2     -12.769  -2.009   7.431  1.00 57.85           H  
ATOM     23 HG22 ILE A   2     -11.095  -1.433   7.320  1.00 57.85           H  
ATOM     24 HG23 ILE A   2     -12.351  -0.659   6.365  1.00 57.85           H  
ATOM     25  CD1 ILE A   2     -13.983   1.562   7.403  1.00 57.85           C  
ATOM     26 HD11 ILE A   2     -13.635   2.467   7.901  1.00 57.85           H  
ATOM     27 HD12 ILE A   2     -13.379   1.384   6.514  1.00 57.85           H  
ATOM     28 HD13 ILE A   2     -15.030   1.693   7.127  1.00 57.85           H  
ATOM     29  N   SER A   3     -11.024  -2.896   9.975  1.00 66.45           N  
ATOM     30  H   SER A   3     -11.930  -3.313   9.815  1.00 66.45           H  
ATOM     31  CA  SER A   3      -9.863  -3.778   9.963  1.00 66.45           C  
ATOM     32  HA  SER A   3      -9.096  -3.334  10.597  1.00 66.45           H  
ATOM     33  C   SER A   3      -9.340  -3.877   8.536  1.00 66.45           C  
ATOM     34  CB  SER A   3     -10.208  -5.154  10.541  1.00 66.45           C  
ATOM     35  HB2 SER A   3     -10.576  -5.029  11.559  1.00 66.45           H  
ATOM     36  HB3 SER A   3     -10.986  -5.624   9.940  1.00 66.45           H  
ATOM     37  O   SER A   3     -10.050  -4.386   7.672  1.00 66.45           O  
ATOM     38  OG  SER A   3      -9.070  -5.992  10.572  1.00 66.45           O  
ATOM     39  HG  SER A   3      -8.837  -6.234   9.673  1.00 66.45           H  
ATOM     40  N   LEU A   4      -8.127  -3.386   8.286  1.00 70.14           N  
ATOM     41  H   LEU A   4      -7.572  -3.073   9.070  1.00 70.14           H  
ATOM     42  CA  LEU A   4      -7.449  -3.560   6.999  1.00 70.14           C  
ATOM     43  HA  LEU A   4      -8.188  -3.880   6.265  1.00 70.14           H  
ATOM     44  C   LEU A   4      -6.425  -4.699   7.121  1.00 70.14           C  
ATOM     45  CB  LEU A   4      -6.836  -2.234   6.498  1.00 70.14           C  
ATOM     46  HB2 LEU A   4      -6.156  -1.846   7.256  1.00 70.14           H  
ATOM     47  HB3 LEU A   4      -6.237  -2.430   5.609  1.00 70.14           H  
ATOM     48  O   LEU A   4      -5.798  -4.844   8.177  1.00 70.14           O  
ATOM     49  CG  LEU A   4      -7.858  -1.131   6.174  1.00 70.14           C  
ATOM     50  HG  LEU A   4      -8.548  -1.004   7.008  1.00 70.14           H  
ATOM     51  CD1 LEU A   4      -7.171   0.210   5.916  1.00 70.14           C  
ATOM     52 HD11 LEU A   4      -6.380   0.092   5.175  1.00 70.14           H  
ATOM     53 HD12 LEU A   4      -7.893   0.942   5.555  1.00 70.14           H  
ATOM     54 HD13 LEU A   4      -6.745   0.585   6.847  1.00 70.14           H  
ATOM     55  CD2 LEU A   4      -8.653  -1.499   4.929  1.00 70.14           C  
ATOM     56 HD21 LEU A   4      -9.196  -2.428   5.100  1.00 70.14           H  
ATOM     57 HD22 LEU A   4      -9.366  -0.706   4.700  1.00 70.14           H  
ATOM     58 HD23 LEU A   4      -7.977  -1.638   4.085  1.00 70.14           H  
ATOM     59  N   PRO A   5      -6.272  -5.544   6.086  1.00 74.88           N  
ATOM     60  CA  PRO A   5      -5.293  -6.627   6.106  1.00 74.88           C  
ATOM     61  HA  PRO A   5      -5.492  -7.318   6.925  1.00 74.88           H  
ATOM     62  C   PRO A   5      -3.901  -6.027   6.253  1.00 74.88           C  
ATOM     63  CB  PRO A   5      -5.447  -7.338   4.758  1.00 74.88           C  
ATOM     64  HB2 PRO A   5      -4.503  -7.742   4.393  1.00 74.88           H  
ATOM     65  HB3 PRO A   5      -6.185  -8.135   4.853  1.00 74.88           H  
ATOM     66  O   PRO A   5      -3.570  -5.144   5.490  1.00 74.88           O  
ATOM     67  CG  PRO A   5      -5.993  -6.252   3.829  1.00 74.88           C  
ATOM     68  HG2 PRO A   5      -5.174  -5.650   3.435  1.00 74.88           H  
ATOM     69  HG3 PRO A   5      -6.576  -6.682   3.015  1.00 74.88           H  
ATOM     70  CD  PRO A   5      -6.858  -5.407   4.760  1.00 74.88           C  
ATOM     71  HD2 PRO A   5      -6.848  -4.370   4.424  1.00 74.88           H  
ATOM     72  HD3 PRO A   5      -7.877  -5.795   4.771  1.00 74.88           H  
ATOM     73  N   THR A   6      -3.093  -6.483   7.209  1.00 78.97           N  
ATOM     74  H   THR A   6      -3.402  -7.253   7.785  1.00 78.97           H  
ATOM     75  CA  THR A   6      -1.756  -5.923   7.465  1.00 78.97           C  
ATOM     76  HA  THR A   6      -1.631  -4.983   6.926  1.00 78.97           H  
ATOM     77  C   THR A   6      -0.689  -6.909   6.999  1.00 78.97           C  
ATOM     78  CB  THR A   6      -1.606  -5.591   8.950  1.00 78.97           C  
ATOM     79  HB  THR A   6      -1.755  -6.497   9.537  1.00 78.97           H  
ATOM     80  O   THR A   6      -0.383  -7.848   7.737  1.00 78.97           O  
ATOM     81  CG2 THR A   6      -0.245  -4.986   9.306  1.00 78.97           C  
ATOM     82 HG21 THR A   6      -0.368  -4.073   9.888  1.00 78.97           H  
ATOM     83 HG22 THR A   6       0.324  -5.709   9.890  1.00 78.97           H  
ATOM     84 HG23 THR A   6       0.317  -4.765   8.398  1.00 78.97           H  
ATOM     85  OG1 THR A   6      -2.623  -4.675   9.294  1.00 78.97           O  
ATOM     86  HG1 THR A   6      -3.349  -4.786   8.676  1.00 78.97           H  
ATOM     87  N   PRO A   7      -0.156  -6.763   5.773  1.00 82.13           N  
ATOM     88  CA  PRO A   7       0.884  -7.654   5.284  1.00 82.13           C  
ATOM     89  HA  PRO A   7       0.595  -8.692   5.446  1.00 82.13           H  
ATOM     90  C   PRO A   7       2.216  -7.397   6.003  1.00 82.13           C  
ATOM     91  CB  PRO A   7       0.966  -7.383   3.781  1.00 82.13           C  
ATOM     92  HB2 PRO A   7       0.222  -7.987   3.260  1.00 82.13           H  
ATOM     93  HB3 PRO A   7       1.962  -7.574   3.382  1.00 82.13           H  
ATOM     94  O   PRO A   7       2.437  -6.353   6.617  1.00 82.13           O  
ATOM     95  CG  PRO A   7       0.590  -5.908   3.675  1.00 82.13           C  
ATOM     96  HG2 PRO A   7       1.469  -5.303   3.896  1.00 82.13           H  
ATOM     97  HG3 PRO A   7       0.189  -5.657   2.693  1.00 82.13           H  
ATOM     98  CD  PRO A   7      -0.449  -5.732   4.781  1.00 82.13           C  
ATOM     99  HD2 PRO A   7      -0.369  -4.731   5.204  1.00 82.13           H  
ATOM    100  HD3 PRO A   7      -1.445  -5.893   4.368  1.00 82.13           H  
ATOM    101  N   THR A   8       3.134  -8.353   5.896  1.00 84.33           N  
ATOM    102  H   THR A   8       2.917  -9.202   5.394  1.00 84.33           H  
ATOM    103  CA  THR A   8       4.532  -8.153   6.289  1.00 84.33           C  
ATOM    104  HA  THR A   8       4.559  -7.609   7.233  1.00 84.33           H  
ATOM    105  C   THR A   8       5.274  -7.323   5.241  1.00 84.33           C  
ATOM    106  CB  THR A   8       5.247  -9.497   6.488  1.00 84.33           C  
ATOM    107  HB  THR A   8       6.308  -9.321   6.661  1.00 84.33           H  
ATOM    108  O   THR A   8       5.004  -7.442   4.044  1.00 84.33           O  
ATOM    109  CG2 THR A   8       4.677 -10.268   7.678  1.00 84.33           C  
ATOM    110 HG21 THR A   8       5.239 -11.193   7.807  1.00 84.33           H  
ATOM    111 HG22 THR A   8       4.767  -9.670   8.585  1.00 84.33           H  
ATOM    112 HG23 THR A   8       3.629 -10.512   7.507  1.00 84.33           H  
ATOM    113  OG1 THR A   8       5.086 -10.307   5.346  1.00 84.33           O  
ATOM    114  HG1 THR A   8       5.574  -9.913   4.620  1.00 84.33           H  
ATOM    115  N   GLY A   9       6.259  -6.539   5.682  1.00 88.59           N  
ATOM    116  H   GLY A   9       6.388  -6.432   6.679  1.00 88.59           H  
ATOM    117  CA  GLY A   9       7.137  -5.762   4.805  1.00 88.59           C  
ATOM    118  HA2 GLY A   9       7.220  -6.259   3.838  1.00 88.59           H  
ATOM    119  HA3 GLY A   9       8.137  -5.721   5.236  1.00 88.59           H  
ATOM    120  C   GLY A   9       6.663  -4.325   4.583  1.00 88.59           C  
ATOM    121  O   GLY A   9       6.168  -3.672   5.506  1.00 88.59           O  
ATOM    122  N   ILE A  10       6.874  -3.830   3.363  1.00 94.27           N  
ATOM    123  H   ILE A  10       7.252  -4.441   2.654  1.00 94.27           H  
ATOM    124  CA  ILE A  10       6.583  -2.452   2.958  1.00 94.27           C  
ATOM    125  HA  ILE A  10       6.522  -1.828   3.849  1.00 94.27           H  
ATOM    126  C   ILE A  10       5.233  -2.421   2.243  1.00 94.27           C  
ATOM    127  CB  ILE A  10       7.723  -1.889   2.083  1.00 94.27           C  
ATOM    128  HB  ILE A  10       7.821  -2.531   1.207  1.00 94.27           H  
ATOM    129  O   ILE A  10       5.014  -3.157   1.280  1.00 94.27           O  
ATOM    130  CG1 ILE A  10       9.074  -1.894   2.833  1.00 94.27           C  
ATOM    131 HG12 ILE A  10       9.101  -1.075   3.552  1.00 94.27           H  
ATOM    132 HG13 ILE A  10       9.203  -2.825   3.385  1.00 94.27           H  
ATOM    133  CG2 ILE A  10       7.411  -0.463   1.604  1.00 94.27           C  
ATOM    134 HG21 ILE A  10       8.154  -0.148   0.872  1.00 94.27           H  
ATOM    135 HG22 ILE A  10       7.430   0.222   2.452  1.00 94.27           H  
ATOM    136 HG23 ILE A  10       6.439  -0.423   1.113  1.00 94.27           H  
ATOM    137  CD1 ILE A  10      10.272  -1.778   1.887  1.00 94.27           C  
ATOM    138 HD11 ILE A  10      10.226  -0.860   1.302  1.00 94.27           H  
ATOM    139 HD12 ILE A  10      10.294  -2.630   1.207  1.00 94.27           H  
ATOM    140 HD13 ILE A  10      11.190  -1.782   2.476  1.00 94.27           H  
ATOM    141  N   TYR A  11       4.322  -1.580   2.719  1.00 94.97           N  
ATOM    142  H   TYR A  11       4.546  -1.027   3.534  1.00 94.97           H  
ATOM    143  CA  TYR A  11       2.988  -1.428   2.149  1.00 94.97           C  
ATOM    144  HA  TYR A  11       3.064  -1.514   1.065  1.00 94.97           H  
ATOM    145  C   TYR A  11       2.407  -0.048   2.458  1.00 94.97           C  
ATOM    146  CB  TYR A  11       2.063  -2.549   2.664  1.00 94.97           C  
ATOM    147  HB2 TYR A  11       2.474  -3.510   2.356  1.00 94.97           H  
ATOM    148  HB3 TYR A  11       1.090  -2.458   2.181  1.00 94.97           H  
ATOM    149  O   TYR A  11       2.849   0.645   3.375  1.00 94.97           O  
ATOM    150  CG  TYR A  11       1.861  -2.570   4.168  1.00 94.97           C  
ATOM    151  CD1 TYR A  11       2.833  -3.166   4.995  1.00 94.97           C  
ATOM    152  HD1 TYR A  11       3.706  -3.624   4.555  1.00 94.97           H  
ATOM    153  CD2 TYR A  11       0.710  -1.995   4.742  1.00 94.97           C  
ATOM    154  HD2 TYR A  11      -0.036  -1.541   4.107  1.00 94.97           H  
ATOM    155  CE1 TYR A  11       2.686  -3.154   6.392  1.00 94.97           C  
ATOM    156  HE1 TYR A  11       3.447  -3.605   7.012  1.00 94.97           H  
ATOM    157  CE2 TYR A  11       0.561  -1.994   6.145  1.00 94.97           C  
ATOM    158  HE2 TYR A  11      -0.279  -1.525   6.637  1.00 94.97           H  
ATOM    159  OH  TYR A  11       1.418  -2.467   8.313  1.00 94.97           O  
ATOM    160  HH  TYR A  11       2.160  -2.886   8.755  1.00 94.97           H  
ATOM    161  CZ  TYR A  11       1.554  -2.548   6.967  1.00 94.97           C  
ATOM    162  N   ALA A  12       1.391   0.348   1.699  1.00 96.28           N  
ATOM    163  H   ALA A  12       1.083  -0.268   0.960  1.00 96.28           H  
ATOM    164  CA  ALA A  12       0.594   1.545   1.946  1.00 96.28           C  
ATOM    165  HA  ALA A  12       0.525   1.722   3.019  1.00 96.28           H  
ATOM    166  C   ALA A  12      -0.827   1.357   1.412  1.00 96.28           C  
ATOM    167  CB  ALA A  12       1.272   2.758   1.297  1.00 96.28           C  
ATOM    168  HB1 ALA A  12       0.614   3.625   1.357  1.00 96.28           H  
ATOM    169  HB2 ALA A  12       1.496   2.551   0.251  1.00 96.28           H  
ATOM    170  HB3 ALA A  12       2.191   2.987   1.837  1.00 96.28           H  
ATOM    171  O   ALA A  12      -1.060   0.559   0.501  1.00 96.28           O  
ATOM    172  N   TYR A  13      -1.770   2.120   1.959  1.00 96.26           N  
ATOM    173  H   TYR A  13      -1.504   2.784   2.672  1.00 96.26           H  
ATOM    174  CA  TYR A  13      -3.154   2.135   1.492  1.00 96.26           C  
ATOM    175  HA  TYR A  13      -3.275   1.351   0.744  1.00 96.26           H  
ATOM    176  C   TYR A  13      -3.492   3.460   0.836  1.00 96.26           C  
ATOM    177  CB  TYR A  13      -4.152   1.849   2.616  1.00 96.26           C  
ATOM    178  HB2 TYR A  13      -4.172   2.702   3.295  1.00 96.26           H  
ATOM    179  HB3 TYR A  13      -5.150   1.748   2.188  1.00 96.26           H  
ATOM    180  O   TYR A  13      -2.985   4.506   1.236  1.00 96.26           O  
ATOM    181  CG  TYR A  13      -3.825   0.608   3.398  1.00 96.26           C  
ATOM    182  CD1 TYR A  13      -4.324  -0.651   3.007  1.00 96.26           C  
ATOM    183  HD1 TYR A  13      -4.986  -0.729   2.156  1.00 96.26           H  
ATOM    184  CD2 TYR A  13      -2.928   0.725   4.468  1.00 96.26           C  
ATOM    185  HD2 TYR A  13      -2.531   1.689   4.751  1.00 96.26           H  
ATOM    186  CE1 TYR A  13      -3.910  -1.807   3.698  1.00 96.26           C  
ATOM    187  HE1 TYR A  13      -4.240  -2.792   3.402  1.00 96.26           H  
ATOM    188  CE2 TYR A  13      -2.486  -0.422   5.124  1.00 96.26           C  
ATOM    189  HE2 TYR A  13      -1.755  -0.316   5.911  1.00 96.26           H  
ATOM    190  OH  TYR A  13      -2.485  -2.761   5.382  1.00 96.26           O  
ATOM    191  HH  TYR A  13      -1.745  -2.553   5.957  1.00 96.26           H  
ATOM    192  CZ  TYR A  13      -2.976  -1.682   4.747  1.00 96.26           C  
ATOM    193  N   PHE A  14      -4.424   3.417  -0.104  1.00 97.64           N  
ATOM    194  H   PHE A  14      -4.787   2.515  -0.377  1.00 97.64           H  
ATOM    195  CA  PHE A  14      -4.967   4.589  -0.764  1.00 97.64           C  
ATOM    196  HA  PHE A  14      -4.636   5.483  -0.236  1.00 97.64           H  
ATOM    197  C   PHE A  14      -6.493   4.566  -0.743  1.00 97.64           C  
ATOM    198  CB  PHE A  14      -4.408   4.664  -2.181  1.00 97.64           C  
ATOM    199  HB2 PHE A  14      -3.320   4.662  -2.117  1.00 97.64           H  
ATOM    200  HB3 PHE A  14      -4.712   3.778  -2.739  1.00 97.64           H  
ATOM    201  O   PHE A  14      -7.119   3.552  -1.060  1.00 97.64           O  
ATOM    202  CG  PHE A  14      -4.831   5.908  -2.926  1.00 97.64           C  
ATOM    203  CD1 PHE A  14      -5.682   5.812  -4.040  1.00 97.64           C  
ATOM    204  HD1 PHE A  14      -6.047   4.849  -4.364  1.00 97.64           H  
ATOM    205  CD2 PHE A  14      -4.368   7.168  -2.506  1.00 97.64           C  
ATOM    206  HD2 PHE A  14      -3.704   7.248  -1.658  1.00 97.64           H  
ATOM    207  CE1 PHE A  14      -6.051   6.971  -4.742  1.00 97.64           C  
ATOM    208  HE1 PHE A  14      -6.693   6.892  -5.607  1.00 97.64           H  
ATOM    209  CE2 PHE A  14      -4.740   8.325  -3.208  1.00 97.64           C  
ATOM    210  HE2 PHE A  14      -4.351   9.286  -2.903  1.00 97.64           H  
ATOM    211  CZ  PHE A  14      -5.582   8.228  -4.328  1.00 97.64           C  
ATOM    212  HZ  PHE A  14      -5.854   9.116  -4.880  1.00 97.64           H  
ATOM    213  N   LEU A  15      -7.084   5.693  -0.359  1.00 95.99           N  
ATOM    214  H   LEU A  15      -6.487   6.461  -0.086  1.00 95.99           H  
ATOM    215  CA  LEU A  15      -8.513   5.959  -0.404  1.00 95.99           C  
ATOM    216  HA  LEU A  15      -9.064   5.026  -0.290  1.00 95.99           H  
ATOM    217  C   LEU A  15      -8.843   6.532  -1.778  1.00 95.99           C  
ATOM    218  CB  LEU A  15      -8.910   6.910   0.739  1.00 95.99           C  
ATOM    219  HB2 LEU A  15      -8.446   7.882   0.571  1.00 95.99           H  
ATOM    220  HB3 LEU A  15      -9.990   7.046   0.695  1.00 95.99           H  
ATOM    221  O   LEU A  15      -8.711   7.734  -2.023  1.00 95.99           O  
ATOM    222  CG  LEU A  15      -8.527   6.441   2.152  1.00 95.99           C  
ATOM    223  HG  LEU A  15      -7.448   6.515   2.286  1.00 95.99           H  
ATOM    224  CD1 LEU A  15      -9.203   7.336   3.191  1.00 95.99           C  
ATOM    225 HD11 LEU A  15      -8.869   7.057   4.191  1.00 95.99           H  
ATOM    226 HD12 LEU A  15      -8.916   8.373   3.012  1.00 95.99           H  
ATOM    227 HD13 LEU A  15     -10.286   7.244   3.121  1.00 95.99           H  
ATOM    228  CD2 LEU A  15      -8.946   4.995   2.404  1.00 95.99           C  
ATOM    229 HD21 LEU A  15      -8.857   4.756   3.464  1.00 95.99           H  
ATOM    230 HD22 LEU A  15      -8.290   4.328   1.846  1.00 95.99           H  
ATOM    231 HD23 LEU A  15      -9.970   4.859   2.055  1.00 95.99           H  
ATOM    232  N   ALA A  16      -9.238   5.646  -2.685  1.00 96.44           N  
ATOM    233  H   ALA A  16      -9.387   4.688  -2.400  1.00 96.44           H  
ATOM    234  CA  ALA A  16      -9.469   6.005  -4.067  1.00 96.44           C  
ATOM    235  HA  ALA A  16      -8.609   6.599  -4.374  1.00 96.44           H  
ATOM    236  C   ALA A  16     -10.766   6.816  -4.221  1.00 96.44           C  
ATOM    237  CB  ALA A  16      -9.467   4.756  -4.943  1.00 96.44           C  
ATOM    238  HB1 ALA A  16      -9.565   5.038  -5.991  1.00 96.44           H  
ATOM    239  HB2 ALA A  16      -8.527   4.223  -4.801  1.00 96.44           H  
ATOM    240  HB3 ALA A  16     -10.302   4.111  -4.668  1.00 96.44           H  
ATOM    241  O   ALA A  16     -11.823   6.391  -3.736  1.00 96.44           O  
ATOM    242  N   PRO A  17     -10.707   7.955  -4.931  1.00 94.81           N  
ATOM    243  CA  PRO A  17     -11.881   8.626  -5.472  1.00 94.81           C  
ATOM    244  HA  PRO A  17     -12.421   9.126  -4.668  1.00 94.81           H  
ATOM    245  C   PRO A  17     -12.796   7.648  -6.213  1.00 94.81           C  
ATOM    246  CB  PRO A  17     -11.329   9.656  -6.449  1.00 94.81           C  
ATOM    247  HB2 PRO A  17     -11.929  10.566  -6.475  1.00 94.81           H  
ATOM    248  HB3 PRO A  17     -11.240   9.198  -7.434  1.00 94.81           H  
ATOM    249  O   PRO A  17     -12.323   6.732  -6.882  1.00 94.81           O  
ATOM    250  CG  PRO A  17      -9.917   9.915  -5.969  1.00 94.81           C  
ATOM    251  HG2 PRO A  17      -9.261  10.101  -6.819  1.00 94.81           H  
ATOM    252  HG3 PRO A  17      -9.905  10.705  -5.219  1.00 94.81           H  
ATOM    253  CD  PRO A  17      -9.487   8.599  -5.375  1.00 94.81           C  
ATOM    254  HD2 PRO A  17      -8.800   8.772  -4.547  1.00 94.81           H  
ATOM    255  HD3 PRO A  17      -9.016   7.987  -6.144  1.00 94.81           H  
ATOM    256  N   SER A  18     -14.109   7.850  -6.128  1.00 92.31           N  
ATOM    257  H   SER A  18     -14.459   8.655  -5.627  1.00 92.31           H  
ATOM    258  CA  SER A  18     -15.088   6.944  -6.742  1.00 92.31           C  
ATOM    259  HA  SER A  18     -14.887   5.931  -6.395  1.00 92.31           H  
ATOM    260  C   SER A  18     -15.033   6.902  -8.273  1.00 92.31           C  
ATOM    261  CB  SER A  18     -16.497   7.338  -6.294  1.00 92.31           C  
ATOM    262  HB2 SER A  18     -17.229   6.703  -6.792  1.00 92.31           H  
ATOM    263  HB3 SER A  18     -16.582   7.191  -5.218  1.00 92.31           H  
ATOM    264  O   SER A  18     -15.571   5.973  -8.863  1.00 92.31           O  
ATOM    265  OG  SER A  18     -16.759   8.698  -6.594  1.00 92.31           O  
ATOM    266  HG  SER A  18     -16.703   8.820  -7.545  1.00 92.31           H  
ATOM    267  N   ASP A  19     -14.419   7.903  -8.913  1.00 93.34           N  
ATOM    268  H   ASP A  19     -13.970   8.628  -8.372  1.00 93.34           H  
ATOM    269  CA  ASP A  19     -14.165   7.961 -10.359  1.00 93.34           C  
ATOM    270  HA  ASP A  19     -15.027   7.536 -10.872  1.00 93.34           H  
ATOM    271  C   ASP A  19     -12.955   7.115 -10.800  1.00 93.34           C  
ATOM    272  CB  ASP A  19     -14.035   9.438 -10.820  1.00 93.34           C  
ATOM    273  HB2 ASP A  19     -14.985   9.936 -10.631  1.00 93.34           H  
ATOM    274  HB3 ASP A  19     -13.871   9.454 -11.898  1.00 93.34           H  
ATOM    275  O   ASP A  19     -12.729   6.949 -11.999  1.00 93.34           O  
ATOM    276  CG  ASP A  19     -12.924  10.259 -10.131  1.00 93.34           C  
ATOM    277  OD1 ASP A  19     -12.836  10.178  -8.890  1.00 93.34           O  
ATOM    278  OD2 ASP A  19     -12.176  11.035 -10.780  1.00 93.34           O  
ATOM    279  N   TRP A  20     -12.169   6.572  -9.865  1.00 95.74           N  
ATOM    280  H   TRP A  20     -12.404   6.698  -8.891  1.00 95.74           H  
ATOM    281  CA  TRP A  20     -11.015   5.726 -10.175  1.00 95.74           C  
ATOM    282  HA  TRP A  20     -10.655   5.957 -11.178  1.00 95.74           H  
ATOM    283  C   TRP A  20     -11.410   4.250 -10.162  1.00 95.74           C  
ATOM    284  CB  TRP A  20      -9.853   6.026  -9.222  1.00 95.74           C  
ATOM    285  HB2 TRP A  20     -10.205   5.970  -8.192  1.00 95.74           H  
ATOM    286  HB3 TRP A  20      -9.106   5.244  -9.354  1.00 95.74           H  
ATOM    287  O   TRP A  20     -11.718   3.671  -9.119  1.00 95.74           O  
ATOM    288  CG  TRP A  20      -9.156   7.339  -9.427  1.00 95.74           C  
ATOM    289  CD1 TRP A  20      -9.622   8.401 -10.123  1.00 95.74           C  
ATOM    290  HD1 TRP A  20     -10.566   8.446 -10.646  1.00 95.74           H  
ATOM    291  CD2 TRP A  20      -7.813   7.717  -9.004  1.00 95.74           C  
ATOM    292  CE2 TRP A  20      -7.554   9.053  -9.427  1.00 95.74           C  
ATOM    293  CE3 TRP A  20      -6.774   7.055  -8.326  1.00 95.74           C  
ATOM    294  HE3 TRP A  20      -6.918   6.022  -8.047  1.00 95.74           H  
ATOM    295  NE1 TRP A  20      -8.655   9.375 -10.189  1.00 95.74           N  
ATOM    296  HE1 TRP A  20      -8.726  10.116 -10.871  1.00 95.74           H  
ATOM    297  CH2 TRP A  20      -5.366   9.040  -8.395  1.00 95.74           C  
ATOM    298  HH2 TRP A  20      -4.437   9.529  -8.141  1.00 95.74           H  
ATOM    299  CZ2 TRP A  20      -6.363   9.724  -9.111  1.00 95.74           C  
ATOM    300  HZ2 TRP A  20      -6.193  10.740  -9.435  1.00 95.74           H  
ATOM    301  CZ3 TRP A  20      -5.562   7.701  -8.028  1.00 95.74           C  
ATOM    302  HZ3 TRP A  20      -4.781   7.164  -7.510  1.00 95.74           H  
ATOM    303  N   ASN A  21     -11.361   3.627 -11.339  1.00 94.69           N  
ATOM    304  H   ASN A  21     -11.104   4.173 -12.149  1.00 94.69           H  
ATOM    305  CA  ASN A  21     -11.633   2.197 -11.505  1.00 94.69           C  
ATOM    306  HA  ASN A  21     -12.325   1.873 -10.727  1.00 94.69           H  
ATOM    307  C   ASN A  21     -10.375   1.332 -11.351  1.00 94.69           C  
ATOM    308  CB  ASN A  21     -12.311   1.980 -12.865  1.00 94.69           C  
ATOM    309  HB2 ASN A  21     -12.421   0.910 -13.046  1.00 94.69           H  
ATOM    310  HB3 ASN A  21     -11.685   2.396 -13.654  1.00 94.69           H  
ATOM    311  O   ASN A  21     -10.489   0.125 -11.147  1.00 94.69           O  
ATOM    312  CG  ASN A  21     -13.695   2.597 -12.914  1.00 94.69           C  
ATOM    313  ND2 ASN A  21     -14.057   3.214 -14.014  1.00 94.69           N  
ATOM    314 HD21 ASN A  21     -14.957   3.670 -13.982  1.00 94.69           H  
ATOM    315 HD22 ASN A  21     -13.412   3.319 -14.784  1.00 94.69           H  
ATOM    316  OD1 ASN A  21     -14.475   2.524 -11.982  1.00 94.69           O  
ATOM    317  N   GLN A  22      -9.198   1.952 -11.425  1.00 97.05           N  
ATOM    318  H   GLN A  22      -9.188   2.953 -11.559  1.00 97.05           H  
ATOM    319  CA  GLN A  22      -7.891   1.331 -11.267  1.00 97.05           C  
ATOM    320  HA  GLN A  22      -8.002   0.374 -10.758  1.00 97.05           H  
ATOM    321  C   GLN A  22      -7.017   2.244 -10.405  1.00 97.05           C  
ATOM    322  CB  GLN A  22      -7.290   1.089 -12.665  1.00 97.05           C  
ATOM    323  HB2 GLN A  22      -7.227   2.041 -13.192  1.00 97.05           H  
ATOM    324  HB3 GLN A  22      -7.959   0.439 -13.228  1.00 97.05           H  
ATOM    325  O   GLN A  22      -7.125   3.468 -10.486  1.00 97.05           O  
ATOM    326  CG  GLN A  22      -5.889   0.456 -12.654  1.00 97.05           C  
ATOM    327  HG2 GLN A  22      -5.184   1.158 -12.208  1.00 97.05           H  
ATOM    328  HG3 GLN A  22      -5.565   0.282 -13.680  1.00 97.05           H  
ATOM    329  CD  GLN A  22      -5.829  -0.871 -11.903  1.00 97.05           C  
ATOM    330  NE2 GLN A  22      -4.759  -1.132 -11.198  1.00 97.05           N  
ATOM    331 HE21 GLN A  22      -4.711  -2.014 -10.708  1.00 97.05           H  
ATOM    332 HE22 GLN A  22      -3.955  -0.527 -11.288  1.00 97.05           H  
ATOM    333  OE1 GLN A  22      -6.760  -1.664 -11.894  1.00 97.05           O  
ATOM    334  N   VAL A  23      -6.153   1.656  -9.581  1.00 98.49           N  
ATOM    335  H   VAL A  23      -6.082   0.648  -9.579  1.00 98.49           H  
ATOM    336  CA  VAL A  23      -5.137   2.398  -8.832  1.00 98.49           C  
ATOM    337  HA  VAL A  23      -5.079   3.417  -9.214  1.00 98.49           H  
ATOM    338  C   VAL A  23      -3.799   1.728  -9.050  1.00 98.49           C  
ATOM    339  CB  VAL A  23      -5.443   2.479  -7.328  1.00 98.49           C  
ATOM    340  HB  VAL A  23      -5.425   1.479  -6.895  1.00 98.49           H  
ATOM    341  O   VAL A  23      -3.645   0.560  -8.706  1.00 98.49           O  
ATOM    342  CG1 VAL A  23      -4.410   3.344  -6.589  1.00 98.49           C  
ATOM    343 HG11 VAL A  23      -4.456   4.370  -6.956  1.00 98.49           H  
ATOM    344 HG12 VAL A  23      -4.611   3.328  -5.518  1.00 98.49           H  
ATOM    345 HG13 VAL A  23      -3.404   2.962  -6.757  1.00 98.49           H  
ATOM    346  CG2 VAL A  23      -6.823   3.084  -7.071  1.00 98.49           C  
ATOM    347 HG21 VAL A  23      -6.902   4.050  -7.569  1.00 98.49           H  
ATOM    348 HG22 VAL A  23      -6.978   3.195  -5.997  1.00 98.49           H  
ATOM    349 HG23 VAL A  23      -7.596   2.432  -7.477  1.00 98.49           H  
ATOM    350  N   ASP A  24      -2.832   2.491  -9.536  1.00 98.54           N  
ATOM    351  H   ASP A  24      -3.047   3.446  -9.785  1.00 98.54           H  
ATOM    352  CA  ASP A  24      -1.441   2.069  -9.641  1.00 98.54           C  
ATOM    353  HA  ASP A  24      -1.350   1.027  -9.334  1.00 98.54           H  
ATOM    354  C   ASP A  24      -0.594   2.904  -8.681  1.00 98.54           C  
ATOM    355  CB  ASP A  24      -0.942   2.156 -11.091  1.00 98.54           C  
ATOM    356  HB2 ASP A  24      -1.129   3.160 -11.472  1.00 98.54           H  
ATOM    357  HB3 ASP A  24       0.136   1.990 -11.093  1.00 98.54           H  
ATOM    358  O   ASP A  24      -0.910   4.059  -8.370  1.00 98.54           O  
ATOM    359  CG  ASP A  24      -1.582   1.138 -12.045  1.00 98.54           C  
ATOM    360  OD1 ASP A  24      -2.631   0.544 -11.704  1.00 98.54           O  
ATOM    361  OD2 ASP A  24      -1.038   0.984 -13.155  1.00 98.54           O  
ATOM    362  N   CYS A  25       0.475   2.298  -8.180  1.00 98.60           N  
ATOM    363  H   CYS A  25       0.667   1.356  -8.489  1.00 98.60           H  
ATOM    364  CA  CYS A  25       1.434   2.913  -7.282  1.00 98.60           C  
ATOM    365  HA  CYS A  25       1.067   3.883  -6.948  1.00 98.60           H  
ATOM    366  C   CYS A  25       2.765   3.113  -7.999  1.00 98.60           C  
ATOM    367  CB  CYS A  25       1.599   2.015  -6.057  1.00 98.60           C  
ATOM    368  HB2 CYS A  25       1.905   1.023  -6.392  1.00 98.60           H  
ATOM    369  HB3 CYS A  25       0.647   1.942  -5.531  1.00 98.60           H  
ATOM    370  O   CYS A  25       3.291   2.184  -8.613  1.00 98.60           O  
ATOM    371  SG  CYS A  25       2.858   2.694  -4.943  1.00 98.60           S  
ATOM    372  HG  CYS A  25       3.038   1.583  -4.222  1.00 98.60           H  
ATOM    373  N   TRP A  26       3.340   4.299  -7.829  1.00 98.48           N  
ATOM    374  H   TRP A  26       2.826   4.992  -7.303  1.00 98.48           H  
ATOM    375  CA  TRP A  26       4.722   4.609  -8.160  1.00 98.48           C  
ATOM    376  HA  TRP A  26       5.209   3.736  -8.594  1.00 98.48           H  
ATOM    377  C   TRP A  26       5.455   4.989  -6.872  1.00 98.48           C  
ATOM    378  CB  TRP A  26       4.732   5.729  -9.199  1.00 98.48           C  
ATOM    379  HB2 TRP A  26       4.213   6.597  -8.794  1.00 98.48           H  
ATOM    380  HB3 TRP A  26       4.176   5.395 -10.075  1.00 98.48           H  
ATOM    381  O   TRP A  26       5.131   6.007  -6.262  1.00 98.48           O  
ATOM    382  CG  TRP A  26       6.092   6.147  -9.649  1.00 98.48           C  
ATOM    383  CD1 TRP A  26       6.712   7.311  -9.365  1.00 98.48           C  
ATOM    384  HD1 TRP A  26       6.287   8.104  -8.766  1.00 98.48           H  
ATOM    385  CD2 TRP A  26       7.015   5.405 -10.488  1.00 98.48           C  
ATOM    386  CE2 TRP A  26       8.190   6.189 -10.677  1.00 98.48           C  
ATOM    387  CE3 TRP A  26       6.962   4.148 -11.117  1.00 98.48           C  
ATOM    388  HE3 TRP A  26       6.080   3.537 -10.996  1.00 98.48           H  
ATOM    389  NE1 TRP A  26       7.967   7.328  -9.937  1.00 98.48           N  
ATOM    390  HE1 TRP A  26       8.618   8.092  -9.822  1.00 98.48           H  
ATOM    391  CH2 TRP A  26       9.165   4.502 -12.103  1.00 98.48           C  
ATOM    392  HH2 TRP A  26       9.979   4.163 -12.727  1.00 98.48           H  
ATOM    393  CZ2 TRP A  26       9.251   5.759 -11.483  1.00 98.48           C  
ATOM    394  HZ2 TRP A  26      10.120   6.385 -11.627  1.00 98.48           H  
ATOM    395  CZ3 TRP A  26       8.036   3.688 -11.895  1.00 98.48           C  
ATOM    396  HZ3 TRP A  26       7.979   2.707 -12.344  1.00 98.48           H  
ATOM    397  N   ALA A  27       6.419   4.177  -6.436  1.00 98.68           N  
ATOM    398  H   ALA A  27       6.673   3.382  -7.005  1.00 98.68           H  
ATOM    399  CA  ALA A  27       7.148   4.378  -5.181  1.00 98.68           C  
ATOM    400  HA  ALA A  27       6.920   5.368  -4.787  1.00 98.68           H  
ATOM    401  C   ALA A  27       8.662   4.327  -5.423  1.00 98.68           C  
ATOM    402  CB  ALA A  27       6.674   3.357  -4.140  1.00 98.68           C  
ATOM    403  HB1 ALA A  27       5.612   3.501  -3.940  1.00 98.68           H  
ATOM    404  HB2 ALA A  27       6.829   2.341  -4.503  1.00 98.68           H  
ATOM    405  HB3 ALA A  27       7.228   3.500  -3.212  1.00 98.68           H  
ATOM    406  O   ALA A  27       9.154   3.437  -6.120  1.00 98.68           O  
ATOM    407  N   TRP A  28       9.403   5.293  -4.876  1.00 98.42           N  
ATOM    408  H   TRP A  28       8.961   5.976  -4.277  1.00 98.42           H  
ATOM    409  CA  TRP A  28      10.825   5.471  -5.185  1.00 98.42           C  
ATOM    410  HA  TRP A  28      11.276   4.490  -5.337  1.00 98.42           H  
ATOM    411  C   TRP A  28      11.614   6.130  -4.045  1.00 98.42           C  
ATOM    412  CB  TRP A  28      10.976   6.234  -6.517  1.00 98.42           C  
ATOM    413  HB2 TRP A  28      10.373   5.739  -7.277  1.00 98.42           H  
ATOM    414  HB3 TRP A  28      12.014   6.147  -6.838  1.00 98.42           H  
ATOM    415  O   TRP A  28      11.043   6.759  -3.147  1.00 98.42           O  
ATOM    416  CG  TRP A  28      10.620   7.691  -6.522  1.00 98.42           C  
ATOM    417  CD1 TRP A  28      11.510   8.703  -6.614  1.00 98.42           C  
ATOM    418  HD1 TRP A  28      12.577   8.577  -6.725  1.00 98.42           H  
ATOM    419  CD2 TRP A  28       9.311   8.336  -6.506  1.00 98.42           C  
ATOM    420  CE2 TRP A  28       9.507   9.751  -6.541  1.00 98.42           C  
ATOM    421  CE3 TRP A  28       7.976   7.883  -6.485  1.00 98.42           C  
ATOM    422  HE3 TRP A  28       7.776   6.822  -6.502  1.00 98.42           H  
ATOM    423  NE1 TRP A  28      10.867   9.916  -6.581  1.00 98.42           N  
ATOM    424  HE1 TRP A  28      11.359  10.796  -6.637  1.00 98.42           H  
ATOM    425  CH2 TRP A  28       7.142  10.178  -6.468  1.00 98.42           C  
ATOM    426  HH2 TRP A  28       6.325  10.884  -6.429  1.00 98.42           H  
ATOM    427  CZ2 TRP A  28       8.451  10.665  -6.533  1.00 98.42           C  
ATOM    428  HZ2 TRP A  28       8.643  11.727  -6.569  1.00 98.42           H  
ATOM    429  CZ3 TRP A  28       6.905   8.793  -6.445  1.00 98.42           C  
ATOM    430  HZ3 TRP A  28       5.893   8.419  -6.408  1.00 98.42           H  
ATOM    431  N   THR A  29      12.934   5.963  -4.081  1.00 97.62           N  
ATOM    432  H   THR A  29      13.307   5.414  -4.843  1.00 97.62           H  
ATOM    433  CA  THR A  29      13.926   6.810  -3.397  1.00 97.62           C  
ATOM    434  HA  THR A  29      13.424   7.467  -2.687  1.00 97.62           H  
ATOM    435  C   THR A  29      14.627   7.690  -4.435  1.00 97.62           C  
ATOM    436  CB  THR A  29      14.977   5.985  -2.629  1.00 97.62           C  
ATOM    437  HB  THR A  29      15.664   6.665  -2.125  1.00 97.62           H  
ATOM    438  O   THR A  29      14.282   7.668  -5.611  1.00 97.62           O  
ATOM    439  CG2 THR A  29      14.383   5.070  -1.566  1.00 97.62           C  
ATOM    440 HG21 THR A  29      13.574   4.475  -1.989  1.00 97.62           H  
ATOM    441 HG22 THR A  29      15.152   4.407  -1.169  1.00 97.62           H  
ATOM    442 HG23 THR A  29      13.974   5.663  -0.748  1.00 97.62           H  
ATOM    443  OG1 THR A  29      15.720   5.213  -3.534  1.00 97.62           O  
ATOM    444  HG1 THR A  29      16.348   4.653  -3.072  1.00 97.62           H  
ATOM    445  N   GLU A  30      15.638   8.463  -4.038  1.00 95.94           N  
ATOM    446  H   GLU A  30      15.933   8.459  -3.072  1.00 95.94           H  
ATOM    447  CA  GLU A  30      16.471   9.200  -5.002  1.00 95.94           C  
ATOM    448  HA  GLU A  30      15.841   9.867  -5.591  1.00 95.94           H  
ATOM    449  C   GLU A  30      17.192   8.281  -6.003  1.00 95.94           C  
ATOM    450  CB  GLU A  30      17.504  10.044  -4.244  1.00 95.94           C  
ATOM    451  HB2 GLU A  30      18.099   9.392  -3.605  1.00 95.94           H  
ATOM    452  HB3 GLU A  30      18.162  10.523  -4.969  1.00 95.94           H  
ATOM    453  O   GLU A  30      17.490   8.710  -7.116  1.00 95.94           O  
ATOM    454  CG  GLU A  30      16.833  11.132  -3.392  1.00 95.94           C  
ATOM    455  HG2 GLU A  30      16.190  10.659  -2.650  1.00 95.94           H  
ATOM    456  HG3 GLU A  30      16.202  11.739  -4.041  1.00 95.94           H  
ATOM    457  CD  GLU A  30      17.831  12.045  -2.662  1.00 95.94           C  
ATOM    458  OE1 GLU A  30      17.338  13.011  -2.035  1.00 95.94           O  
ATOM    459  OE2 GLU A  30      19.050  11.768  -2.704  1.00 95.94           O  
ATOM    460  N   THR A  31      17.455   7.027  -5.623  1.00 95.24           N  
ATOM    461  H   THR A  31      17.186   6.740  -4.692  1.00 95.24           H  
ATOM    462  CA  THR A  31      18.292   6.081  -6.377  1.00 95.24           C  
ATOM    463  HA  THR A  31      18.696   6.571  -7.262  1.00 95.24           H  
ATOM    464  C   THR A  31      17.549   4.847  -6.873  1.00 95.24           C  
ATOM    465  CB  THR A  31      19.472   5.623  -5.504  1.00 95.24           C  
ATOM    466  HB  THR A  31      19.996   4.800  -5.991  1.00 95.24           H  
ATOM    467  O   THR A  31      17.934   4.278  -7.891  1.00 95.24           O  
ATOM    468  CG2 THR A  31      20.458   6.777  -5.298  1.00 95.24           C  
ATOM    469 HG21 THR A  31      21.309   6.419  -4.719  1.00 95.24           H  
ATOM    470 HG22 THR A  31      20.812   7.137  -6.264  1.00 95.24           H  
ATOM    471 HG23 THR A  31      19.980   7.595  -4.759  1.00 95.24           H  
ATOM    472  OG1 THR A  31      19.038   5.218  -4.216  1.00 95.24           O  
ATOM    473  HG1 THR A  31      18.776   4.295  -4.229  1.00 95.24           H  
ATOM    474  N   ASP A  32      16.488   4.432  -6.182  1.00 96.58           N  
ATOM    475  H   ASP A  32      16.200   4.971  -5.377  1.00 96.58           H  
ATOM    476  CA  ASP A  32      15.840   3.138  -6.374  1.00 96.58           C  
ATOM    477  HA  ASP A  32      16.304   2.627  -7.218  1.00 96.58           H  
ATOM    478  C   ASP A  32      14.350   3.284  -6.671  1.00 96.58           C  
ATOM    479  CB  ASP A  32      16.039   2.243  -5.145  1.00 96.58           C  
ATOM    480  HB2 ASP A  32      15.508   2.664  -4.290  1.00 96.58           H  
ATOM    481  HB3 ASP A  32      15.604   1.266  -5.357  1.00 96.58           H  
ATOM    482  O   ASP A  32      13.676   4.209  -6.210  1.00 96.58           O  
ATOM    483  CG  ASP A  32      17.514   2.061  -4.803  1.00 96.58           C  
ATOM    484  OD1 ASP A  32      18.176   1.280  -5.515  1.00 96.58           O  
ATOM    485  OD2 ASP A  32      17.967   2.739  -3.850  1.00 96.58           O  
ATOM    486  N   ASN A  33      13.804   2.315  -7.404  1.00 97.54           N  
ATOM    487  H   ASN A  33      14.391   1.544  -7.689  1.00 97.54           H  
ATOM    488  CA  ASN A  33      12.380   2.228  -7.690  1.00 97.54           C  
ATOM    489  HA  ASN A  33      11.863   3.038  -7.175  1.00 97.54           H  
ATOM    490  C   ASN A  33      11.790   0.915  -7.168  1.00 97.54           C  
ATOM    491  CB  ASN A  33      12.150   2.415  -9.192  1.00 97.54           C  
ATOM    492  HB2 ASN A  33      12.561   1.566  -9.738  1.00 97.54           H  
ATOM    493  HB3 ASN A  33      12.643   3.326  -9.531  1.00 97.54           H  
ATOM    494  O   ASN A  33      12.336  -0.164  -7.385  1.00 97.54           O  
ATOM    495  CG  ASN A  33      10.669   2.514  -9.469  1.00 97.54           C  
ATOM    496  ND2 ASN A  33      10.101   3.682  -9.335  1.00 97.54           N  
ATOM    497 HD21 ASN A  33      10.648   4.496  -9.095  1.00 97.54           H  
ATOM    498 HD22 ASN A  33       9.119   3.755  -9.559  1.00 97.54           H  
ATOM    499  OD1 ASN A  33       9.999   1.535  -9.745  1.00 97.54           O  
ATOM    500  N   PHE A  34      10.632   1.014  -6.522  1.00 97.87           N  
ATOM    501  H   PHE A  34      10.213   1.928  -6.423  1.00 97.87           H  
ATOM    502  CA  PHE A  34       9.953  -0.099  -5.855  1.00 97.87           C  
ATOM    503  HA  PHE A  34      10.666  -0.910  -5.703  1.00 97.87           H  
ATOM    504  C   PHE A  34       8.805  -0.668  -6.695  1.00 97.87           C  
ATOM    505  CB  PHE A  34       9.479   0.372  -4.473  1.00 97.87           C  
ATOM    506  HB2 PHE A  34       8.865  -0.410  -4.026  1.00 97.87           H  
ATOM    507  HB3 PHE A  34       8.857   1.260  -4.580  1.00 97.87           H  
ATOM    508  O   PHE A  34       8.058  -1.533  -6.243  1.00 97.87           O  
ATOM    509  CG  PHE A  34      10.613   0.667  -3.520  1.00 97.87           C  
ATOM    510  CD1 PHE A  34      10.941  -0.263  -2.523  1.00 97.87           C  
ATOM    511  HD1 PHE A  34      10.363  -1.168  -2.400  1.00 97.87           H  
ATOM    512  CD2 PHE A  34      11.402   1.818  -3.686  1.00 97.87           C  
ATOM    513  HD2 PHE A  34      11.176   2.527  -4.469  1.00 97.87           H  
ATOM    514  CE1 PHE A  34      12.055  -0.046  -1.703  1.00 97.87           C  
ATOM    515  HE1 PHE A  34      12.327  -0.801  -0.980  1.00 97.87           H  
ATOM    516  CE2 PHE A  34      12.537   2.014  -2.889  1.00 97.87           C  
ATOM    517  HE2 PHE A  34      13.208   2.830  -3.115  1.00 97.87           H  
ATOM    518  CZ  PHE A  34      12.854   1.096  -1.875  1.00 97.87           C  
ATOM    519  HZ  PHE A  34      13.740   1.229  -1.272  1.00 97.87           H  
ATOM    520  N   THR A  35       8.627  -0.158  -7.912  1.00 97.29           N  
ATOM    521  H   THR A  35       9.268   0.560  -8.217  1.00 97.29           H  
ATOM    522  CA  THR A  35       7.439  -0.362  -8.746  1.00 97.29           C  
ATOM    523  HA  THR A  35       6.915  -1.251  -8.395  1.00 97.29           H  
ATOM    524  C   THR A  35       7.812  -0.655 -10.203  1.00 97.29           C  
ATOM    525  CB  THR A  35       6.466   0.825  -8.606  1.00 97.29           C  
ATOM    526  HB  THR A  35       5.628   0.700  -9.291  1.00 97.29           H  
ATOM    527  O   THR A  35       7.134  -0.214 -11.124  1.00 97.29           O  
ATOM    528  CG2 THR A  35       5.917   0.915  -7.181  1.00 97.29           C  
ATOM    529 HG21 THR A  35       5.410  -0.016  -6.928  1.00 97.29           H  
ATOM    530 HG22 THR A  35       6.724   1.094  -6.470  1.00 97.29           H  
ATOM    531 HG23 THR A  35       5.202   1.734  -7.102  1.00 97.29           H  
ATOM    532  OG1 THR A  35       7.116   2.048  -8.873  1.00 97.29           O  
ATOM    533  HG1 THR A  35       7.502   1.970  -9.748  1.00 97.29           H  
ATOM    534  N   GLY A  36       8.909  -1.385 -10.429  1.00 92.46           N  
ATOM    535  H   GLY A  36       9.454  -1.673  -9.629  1.00 92.46           H  
ATOM    536  CA  GLY A  36       9.288  -1.909 -11.751  1.00 92.46           C  
ATOM    537  HA2 GLY A  36       9.947  -2.766 -11.609  1.00 92.46           H  
ATOM    538  HA3 GLY A  36       8.391  -2.260 -12.262  1.00 92.46           H  
ATOM    539  C   GLY A  36      10.003  -0.930 -12.691  1.00 92.46           C  
ATOM    540  O   GLY A  36      10.274  -1.275 -13.837  1.00 92.46           O  
ATOM    541  N   GLY A  37      10.318   0.286 -12.241  1.00 93.77           N  
ATOM    542  H   GLY A  37      10.048   0.525 -11.298  1.00 93.77           H  
ATOM    543  CA  GLY A  37      11.143   1.250 -12.981  1.00 93.77           C  
ATOM    544  HA2 GLY A  37      11.488   2.018 -12.289  1.00 93.77           H  
ATOM    545  HA3 GLY A  37      12.018   0.735 -13.377  1.00 93.77           H  
ATOM    546  C   GLY A  37      10.452   1.955 -14.152  1.00 93.77           C  
ATOM    547  O   GLY A  37      11.061   2.831 -14.759  1.00 93.77           O  
ATOM    548  N   THR A  38       9.187   1.640 -14.445  1.00 96.35           N  
ATOM    549  H   THR A  38       8.732   0.923 -13.897  1.00 96.35           H  
ATOM    550  CA  THR A  38       8.408   2.280 -15.517  1.00 96.35           C  
ATOM    551  HA  THR A  38       8.974   3.122 -15.916  1.00 96.35           H  
ATOM    552  C   THR A  38       7.078   2.816 -14.991  1.00 96.35           C  
ATOM    553  CB  THR A  38       8.170   1.305 -16.678  1.00 96.35           C  
ATOM    554  HB  THR A  38       7.506   0.503 -16.356  1.00 96.35           H  
ATOM    555  O   THR A  38       6.355   2.118 -14.287  1.00 96.35           O  
ATOM    556  CG2 THR A  38       7.582   1.990 -17.910  1.00 96.35           C  
ATOM    557 HG21 THR A  38       7.604   1.300 -18.754  1.00 96.35           H  
ATOM    558 HG22 THR A  38       8.161   2.879 -18.162  1.00 96.35           H  
ATOM    559 HG23 THR A  38       6.543   2.262 -17.723  1.00 96.35           H  
ATOM    560  OG1 THR A  38       9.394   0.741 -17.089  1.00 96.35           O  
ATOM    561  HG1 THR A  38       9.741   0.231 -16.353  1.00 96.35           H  
ATOM    562  N   TRP A  39       6.743   4.057 -15.347  1.00 96.62           N  
ATOM    563  H   TRP A  39       7.377   4.570 -15.943  1.00 96.62           H  
ATOM    564  CA  TRP A  39       5.435   4.660 -15.068  1.00 96.62           C  
ATOM    565  HA  TRP A  39       5.236   4.596 -13.998  1.00 96.62           H  
ATOM    566  C   TRP A  39       4.314   3.927 -15.839  1.00 96.62           C  
ATOM    567  CB  TRP A  39       5.504   6.138 -15.475  1.00 96.62           C  
ATOM    568  HB2 TRP A  39       6.291   6.624 -14.898  1.00 96.62           H  
ATOM    569  HB3 TRP A  39       5.775   6.205 -16.529  1.00 96.62           H  
ATOM    570  O   TRP A  39       4.542   3.592 -17.003  1.00 96.62           O  
ATOM    571  CG  TRP A  39       4.234   6.891 -15.263  1.00 96.62           C  
ATOM    572  CD1 TRP A  39       3.268   7.084 -16.189  1.00 96.62           C  
ATOM    573  HD1 TRP A  39       3.320   6.743 -17.213  1.00 96.62           H  
ATOM    574  CD2 TRP A  39       3.727   7.462 -14.020  1.00 96.62           C  
ATOM    575  CE2 TRP A  39       2.412   7.959 -14.266  1.00 96.62           C  
ATOM    576  CE3 TRP A  39       4.210   7.528 -12.695  1.00 96.62           C  
ATOM    577  HE3 TRP A  39       5.189   7.132 -12.467  1.00 96.62           H  
ATOM    578  NE1 TRP A  39       2.199   7.736 -15.610  1.00 96.62           N  
ATOM    579  HE1 TRP A  39       1.360   7.990 -16.113  1.00 96.62           H  
ATOM    580  CH2 TRP A  39       2.140   8.586 -11.951  1.00 96.62           C  
ATOM    581  HH2 TRP A  39       1.544   9.030 -11.168  1.00 96.62           H  
ATOM    582  CZ2 TRP A  39       1.624   8.516 -13.254  1.00 96.62           C  
ATOM    583  HZ2 TRP A  39       0.642   8.907 -13.478  1.00 96.62           H  
ATOM    584  CZ3 TRP A  39       3.426   8.091 -11.671  1.00 96.62           C  
ATOM    585  HZ3 TRP A  39       3.814   8.141 -10.665  1.00 96.62           H  
ATOM    586  N   PRO A  40       3.105   3.694 -15.278  1.00 97.59           N  
ATOM    587  CA  PRO A  40       2.543   4.206 -14.016  1.00 97.59           C  
ATOM    588  HA  PRO A  40       2.877   5.228 -13.838  1.00 97.59           H  
ATOM    589  C   PRO A  40       2.896   3.427 -12.742  1.00 97.59           C  
ATOM    590  CB  PRO A  40       1.033   4.246 -14.256  1.00 97.59           C  
ATOM    591  HB2 PRO A  40       0.459   4.143 -13.334  1.00 97.59           H  
ATOM    592  HB3 PRO A  40       0.764   5.161 -14.783  1.00 97.59           H  
ATOM    593  O   PRO A  40       2.350   3.724 -11.677  1.00 97.59           O  
ATOM    594  CG  PRO A  40       0.804   3.039 -15.153  1.00 97.59           C  
ATOM    595  HG2 PRO A  40      -0.111   3.129 -15.737  1.00 97.59           H  
ATOM    596  HG3 PRO A  40       0.790   2.131 -14.551  1.00 97.59           H  
ATOM    597  CD  PRO A  40       2.047   3.032 -16.034  1.00 97.59           C  
ATOM    598  HD2 PRO A  40       1.849   3.594 -16.946  1.00 97.59           H  
ATOM    599  HD3 PRO A  40       2.328   2.008 -16.281  1.00 97.59           H  
ATOM    600  N   GLY A  41       3.822   2.474 -12.830  1.00 97.92           N  
ATOM    601  H   GLY A  41       4.223   2.257 -13.731  1.00 97.92           H  
ATOM    602  CA  GLY A  41       4.239   1.626 -11.724  1.00 97.92           C  
ATOM    603  HA2 GLY A  41       5.289   1.365 -11.856  1.00 97.92           H  
ATOM    604  HA3 GLY A  41       4.145   2.176 -10.787  1.00 97.92           H  
ATOM    605  C   GLY A  41       3.443   0.327 -11.652  1.00 97.92           C  
ATOM    606  O   GLY A  41       3.200  -0.312 -12.673  1.00 97.92           O  
ATOM    607  N   VAL A  42       3.085  -0.099 -10.440  1.00 97.61           N  
ATOM    608  H   VAL A  42       3.207   0.537  -9.665  1.00 97.61           H  
ATOM    609  CA  VAL A  42       2.470  -1.413 -10.188  1.00 97.61           C  
ATOM    610  HA  VAL A  42       2.453  -1.981 -11.118  1.00 97.61           H  
ATOM    611  C   VAL A  42       1.026  -1.250  -9.734  1.00 97.61           C  
ATOM    612  CB  VAL A  42       3.298  -2.229  -9.175  1.00 97.61           C  
ATOM    613  HB  VAL A  42       3.436  -1.640  -8.268  1.00 97.61           H  
ATOM    614  O   VAL A  42       0.734  -0.429  -8.864  1.00 97.61           O  
ATOM    615  CG1 VAL A  42       2.640  -3.562  -8.796  1.00 97.61           C  
ATOM    616 HG11 VAL A  42       1.716  -3.385  -8.246  1.00 97.61           H  
ATOM    617 HG12 VAL A  42       2.423  -4.147  -9.689  1.00 97.61           H  
ATOM    618 HG13 VAL A  42       3.305  -4.135  -8.149  1.00 97.61           H  
ATOM    619  CG2 VAL A  42       4.676  -2.565  -9.757  1.00 97.61           C  
ATOM    620 HG21 VAL A  42       4.566  -3.202 -10.634  1.00 97.61           H  
ATOM    621 HG22 VAL A  42       5.185  -1.650 -10.061  1.00 97.61           H  
ATOM    622 HG23 VAL A  42       5.282  -3.080  -9.011  1.00 97.61           H  
ATOM    623  N   ALA A  43       0.136  -2.076 -10.283  1.00 98.03           N  
ATOM    624  H   ALA A  43       0.442  -2.696 -11.020  1.00 98.03           H  
ATOM    625  CA  ALA A  43      -1.267  -2.130  -9.896  1.00 98.03           C  
ATOM    626  HA  ALA A  43      -1.716  -1.157 -10.091  1.00 98.03           H  
ATOM    627  C   ALA A  43      -1.436  -2.447  -8.400  1.00 98.03           C  
ATOM    628  CB  ALA A  43      -1.978  -3.166 -10.773  1.00 98.03           C  
ATOM    629  HB1 ALA A  43      -1.501  -4.140 -10.662  1.00 98.03           H  
ATOM    630  HB2 ALA A  43      -3.021  -3.250 -10.469  1.00 98.03           H  
ATOM    631  HB3 ALA A  43      -1.936  -2.853 -11.817  1.00 98.03           H  
ATOM    632  O   ALA A  43      -0.894  -3.423  -7.878  1.00 98.03           O  
ATOM    633  N   CYS A  44      -2.228  -1.630  -7.712  1.00 98.22           N  
ATOM    634  H   CYS A  44      -2.645  -0.851  -8.200  1.00 98.22           H  
ATOM    635  CA  CYS A  44      -2.657  -1.879  -6.344  1.00 98.22           C  
ATOM    636  HA  CYS A  44      -1.812  -2.257  -5.768  1.00 98.22           H  
ATOM    637  C   CYS A  44      -3.772  -2.932  -6.307  1.00 98.22           C  
ATOM    638  CB  CYS A  44      -3.144  -0.567  -5.716  1.00 98.22           C  
ATOM    639  HB2 CYS A  44      -3.546  -0.764  -4.722  1.00 98.22           H  
ATOM    640  HB3 CYS A  44      -3.932  -0.153  -6.346  1.00 98.22           H  
ATOM    641  O   CYS A  44      -4.550  -3.092  -7.249  1.00 98.22           O  
ATOM    642  SG  CYS A  44      -1.800   0.637  -5.581  1.00 98.22           S  
ATOM    643  HG  CYS A  44      -2.556   1.734  -5.685  1.00 98.22           H  
ATOM    644  N   THR A  45      -3.936  -3.577  -5.156  1.00 96.49           N  
ATOM    645  H   THR A  45      -3.260  -3.419  -4.422  1.00 96.49           H  
ATOM    646  CA  THR A  45      -5.045  -4.500  -4.899  1.00 96.49           C  
ATOM    647  HA  THR A  45      -5.393  -4.909  -5.848  1.00 96.49           H  
ATOM    648  C   THR A  45      -6.198  -3.766  -4.226  1.00 96.49           C  
ATOM    649  CB  THR A  45      -4.583  -5.684  -4.043  1.00 96.49           C  
ATOM    650  HB  THR A  45      -4.223  -5.324  -3.079  1.00 96.49           H  
ATOM    651  O   THR A  45      -6.027  -3.177  -3.156  1.00 96.49           O  
ATOM    652  CG2 THR A  45      -5.688  -6.719  -3.825  1.00 96.49           C  
ATOM    653 HG21 THR A  45      -6.077  -7.054  -4.787  1.00 96.49           H  
ATOM    654 HG22 THR A  45      -6.498  -6.291  -3.235  1.00 96.49           H  
ATOM    655 HG23 THR A  45      -5.285  -7.576  -3.286  1.00 96.49           H  
ATOM    656  OG1 THR A  45      -3.540  -6.346  -4.712  1.00 96.49           O  
ATOM    657  HG1 THR A  45      -3.139  -6.995  -4.129  1.00 96.49           H  
ATOM    658  N   LYS A  46      -7.401  -3.833  -4.801  1.00 95.33           N  
ATOM    659  H   LYS A  46      -7.476  -4.285  -5.701  1.00 95.33           H  
ATOM    660  CA  LYS A  46      -8.623  -3.340  -4.150  1.00 95.33           C  
ATOM    661  HA  LYS A  46      -8.416  -2.348  -3.747  1.00 95.33           H  
ATOM    662  C   LYS A  46      -9.002  -4.269  -2.993  1.00 95.33           C  
ATOM    663  CB  LYS A  46      -9.739  -3.209  -5.198  1.00 95.33           C  
ATOM    664  HB2 LYS A  46      -9.333  -2.707  -6.075  1.00 95.33           H  
ATOM    665  HB3 LYS A  46     -10.084  -4.198  -5.501  1.00 95.33           H  
ATOM    666  O   LYS A  46      -9.270  -5.446  -3.208  1.00 95.33           O  
ATOM    667  CG  LYS A  46     -10.920  -2.383  -4.669  1.00 95.33           C  
ATOM    668  HG2 LYS A  46     -11.397  -2.906  -3.840  1.00 95.33           H  
ATOM    669  HG3 LYS A  46     -10.539  -1.427  -4.308  1.00 95.33           H  
ATOM    670  CD  LYS A  46     -11.954  -2.125  -5.777  1.00 95.33           C  
ATOM    671  HD2 LYS A  46     -12.459  -3.055  -6.039  1.00 95.33           H  
ATOM    672  HD3 LYS A  46     -11.440  -1.739  -6.657  1.00 95.33           H  
ATOM    673  CE  LYS A  46     -12.964  -1.084  -5.284  1.00 95.33           C  
ATOM    674  HE2 LYS A  46     -12.391  -0.258  -4.861  1.00 95.33           H  
ATOM    675  HE3 LYS A  46     -13.573  -1.508  -4.486  1.00 95.33           H  
ATOM    676  NZ  LYS A  46     -13.825  -0.535  -6.361  1.00 95.33           N  
ATOM    677  HZ1 LYS A  46     -14.483  -1.214  -6.716  1.00 95.33           H  
ATOM    678  HZ2 LYS A  46     -14.328   0.259  -5.992  1.00 95.33           H  
ATOM    679  HZ3 LYS A  46     -13.269  -0.173  -7.122  1.00 95.33           H  
ATOM    680  N   ILE A  47      -9.058  -3.746  -1.767  1.00 89.38           N  
ATOM    681  H   ILE A  47      -8.844  -2.765  -1.662  1.00 89.38           H  
ATOM    682  CA  ILE A  47      -9.281  -4.552  -0.549  1.00 89.38           C  
ATOM    683  HA  ILE A  47      -8.742  -5.493  -0.658  1.00 89.38           H  
ATOM    684  C   ILE A  47     -10.755  -4.955  -0.366  1.00 89.38           C  
ATOM    685  CB  ILE A  47      -8.694  -3.800   0.674  1.00 89.38           C  
ATOM    686  HB  ILE A  47      -9.175  -2.824   0.733  1.00 89.38           H  
ATOM    687  O   ILE A  47     -11.065  -5.862   0.401  1.00 89.38           O  
ATOM    688  CG1 ILE A  47      -7.171  -3.559   0.534  1.00 89.38           C  
ATOM    689 HG12 ILE A  47      -6.988  -2.845  -0.269  1.00 89.38           H  
ATOM    690 HG13 ILE A  47      -6.799  -3.105   1.452  1.00 89.38           H  
ATOM    691  CG2 ILE A  47      -8.958  -4.510   2.017  1.00 89.38           C  
ATOM    692 HG21 ILE A  47      -8.616  -5.544   1.980  1.00 89.38           H  
ATOM    693 HG22 ILE A  47      -8.451  -3.979   2.823  1.00 89.38           H  
ATOM    694 HG23 ILE A  47     -10.023  -4.514   2.245  1.00 89.38           H  
ATOM    695  CD1 ILE A  47      -6.350  -4.828   0.248  1.00 89.38           C  
ATOM    696 HD11 ILE A  47      -6.677  -5.659   0.874  1.00 89.38           H  
ATOM    697 HD12 ILE A  47      -5.298  -4.647   0.466  1.00 89.38           H  
ATOM    698 HD13 ILE A  47      -6.449  -5.110  -0.800  1.00 89.38           H  
ATOM    699  N   GLY A  48     -11.685  -4.301  -1.068  1.00 87.18           N  
ATOM    700  H   GLY A  48     -11.371  -3.598  -1.722  1.00 87.18           H  
ATOM    701  CA  GLY A  48     -13.120  -4.605  -0.975  1.00 87.18           C  
ATOM    702  HA2 GLY A  48     -13.259  -5.686  -0.942  1.00 87.18           H  
ATOM    703  HA3 GLY A  48     -13.621  -4.224  -1.864  1.00 87.18           H  
ATOM    704  C   GLY A  48     -13.811  -4.002   0.252  1.00 87.18           C  
ATOM    705  O   GLY A  48     -14.952  -4.342   0.549  1.00 87.18           O  
ATOM    706  N   VAL A  49     -13.147  -3.078   0.950  1.00 86.01           N  
ATOM    707  H   VAL A  49     -12.220  -2.829   0.636  1.00 86.01           H  
ATOM    708  CA  VAL A  49     -13.745  -2.273   2.020  1.00 86.01           C  
ATOM    709  HA  VAL A  49     -14.788  -2.570   2.136  1.00 86.01           H  
ATOM    710  C   VAL A  49     -13.751  -0.799   1.639  1.00 86.01           C  
ATOM    711  CB  VAL A  49     -13.072  -2.505   3.383  1.00 86.01           C  
ATOM    712  HB  VAL A  49     -13.642  -1.957   4.132  1.00 86.01           H  
ATOM    713  O   VAL A  49     -12.948  -0.350   0.816  1.00 86.01           O  
ATOM    714  CG1 VAL A  49     -13.090  -3.983   3.786  1.00 86.01           C  
ATOM    715 HG11 VAL A  49     -12.715  -4.097   4.803  1.00 86.01           H  
ATOM    716 HG12 VAL A  49     -14.110  -4.365   3.740  1.00 86.01           H  
ATOM    717 HG13 VAL A  49     -12.466  -4.571   3.113  1.00 86.01           H  
ATOM    718  CG2 VAL A  49     -11.635  -1.994   3.433  1.00 86.01           C  
ATOM    719 HG21 VAL A  49     -11.022  -2.483   2.676  1.00 86.01           H  
ATOM    720 HG22 VAL A  49     -11.611  -0.915   3.278  1.00 86.01           H  
ATOM    721 HG23 VAL A  49     -11.241  -2.212   4.425  1.00 86.01           H  
ATOM    722  N   LYS A  50     -14.650  -0.040   2.270  1.00 87.44           N  
ATOM    723  H   LYS A  50     -15.251  -0.479   2.952  1.00 87.44           H  
ATOM    724  CA  LYS A  50     -14.744   1.411   2.112  1.00 87.44           C  
ATOM    725  HA  LYS A  50     -14.036   1.719   1.342  1.00 87.44           H  
ATOM    726  C   LYS A  50     -14.355   2.131   3.388  1.00 87.44           C  
ATOM    727  CB  LYS A  50     -16.149   1.831   1.664  1.00 87.44           C  
ATOM    728  HB2 LYS A  50     -16.897   1.345   2.290  1.00 87.44           H  
ATOM    729  HB3 LYS A  50     -16.248   2.910   1.781  1.00 87.44           H  
ATOM    730  O   LYS A  50     -14.729   1.700   4.476  1.00 87.44           O  
ATOM    731  CG  LYS A  50     -16.389   1.489   0.190  1.00 87.44           C  
ATOM    732  HG2 LYS A  50     -16.284   0.416   0.031  1.00 87.44           H  
ATOM    733  HG3 LYS A  50     -15.643   2.013  -0.408  1.00 87.44           H  
ATOM    734  CD  LYS A  50     -17.795   1.934  -0.238  1.00 87.44           C  
ATOM    735  HD2 LYS A  50     -18.529   1.355   0.321  1.00 87.44           H  
ATOM    736  HD3 LYS A  50     -17.936   2.989  -0.001  1.00 87.44           H  
ATOM    737  CE  LYS A  50     -18.045   1.722  -1.737  1.00 87.44           C  
ATOM    738  HE2 LYS A  50     -17.803   0.691  -1.996  1.00 87.44           H  
ATOM    739  HE3 LYS A  50     -19.104   1.885  -1.938  1.00 87.44           H  
ATOM    740  NZ  LYS A  50     -17.229   2.641  -2.565  1.00 87.44           N  
ATOM    741  HZ1 LYS A  50     -16.296   2.257  -2.626  1.00 87.44           H  
ATOM    742  HZ2 LYS A  50     -17.164   3.567  -2.167  1.00 87.44           H  
ATOM    743  HZ3 LYS A  50     -17.555   2.687  -3.520  1.00 87.44           H  
ATOM    744  N   LYS A  51     -13.686   3.270   3.246  1.00 84.25           N  
ATOM    745  H   LYS A  51     -13.444   3.546   2.305  1.00 84.25           H  
ATOM    746  CA  LYS A  51     -13.337   4.185   4.332  1.00 84.25           C  
ATOM    747  HA  LYS A  51     -13.879   3.895   5.232  1.00 84.25           H  
ATOM    748  C   LYS A  51     -13.756   5.595   3.934  1.00 84.25           C  
ATOM    749  CB  LYS A  51     -11.830   4.067   4.573  1.00 84.25           C  
ATOM    750  HB2 LYS A  51     -11.318   4.386   3.666  1.00 84.25           H  
ATOM    751  HB3 LYS A  51     -11.567   3.025   4.756  1.00 84.25           H  
ATOM    752  O   LYS A  51     -13.401   6.060   2.862  1.00 84.25           O  
ATOM    753  CG  LYS A  51     -11.326   4.919   5.733  1.00 84.25           C  
ATOM    754  HG2 LYS A  51     -10.237   4.881   5.729  1.00 84.25           H  
ATOM    755  HG3 LYS A  51     -11.628   5.956   5.590  1.00 84.25           H  
ATOM    756  CD  LYS A  51     -11.837   4.398   7.079  1.00 84.25           C  
ATOM    757  HD2 LYS A  51     -12.924   4.467   7.132  1.00 84.25           H  
ATOM    758  HD3 LYS A  51     -11.487   3.379   7.244  1.00 84.25           H  
ATOM    759  CE  LYS A  51     -11.226   5.346   8.083  1.00 84.25           C  
ATOM    760  HE2 LYS A  51     -11.615   6.347   7.894  1.00 84.25           H  
ATOM    761  HE3 LYS A  51     -10.153   5.395   7.896  1.00 84.25           H  
ATOM    762  NZ  LYS A  51     -11.439   5.011   9.501  1.00 84.25           N  
ATOM    763  HZ1 LYS A  51     -11.003   4.131   9.738  1.00 84.25           H  
ATOM    764  HZ2 LYS A  51     -12.413   5.099   9.753  1.00 84.25           H  
ATOM    765  HZ3 LYS A  51     -10.928   5.740   9.977  1.00 84.25           H  
ATOM    766  N   ASN A  52     -14.563   6.251   4.769  1.00 83.86           N  
ATOM    767  H   ASN A  52     -14.733   5.867   5.687  1.00 83.86           H  
ATOM    768  CA  ASN A  52     -15.153   7.565   4.470  1.00 83.86           C  
ATOM    769  HA  ASN A  52     -15.930   7.748   5.212  1.00 83.86           H  
ATOM    770  C   ASN A  52     -15.883   7.594   3.105  1.00 83.86           C  
ATOM    771  CB  ASN A  52     -14.087   8.666   4.670  1.00 83.86           C  
ATOM    772  HB2 ASN A  52     -14.542   9.646   4.526  1.00 83.86           H  
ATOM    773  HB3 ASN A  52     -13.301   8.552   3.923  1.00 83.86           H  
ATOM    774  O   ASN A  52     -15.823   8.572   2.374  1.00 83.86           O  
ATOM    775  CG  ASN A  52     -13.462   8.636   6.059  1.00 83.86           C  
ATOM    776  ND2 ASN A  52     -12.305   9.227   6.230  1.00 83.86           N  
ATOM    777 HD21 ASN A  52     -11.856   9.733   5.480  1.00 83.86           H  
ATOM    778 HD22 ASN A  52     -11.836   9.100   7.116  1.00 83.86           H  
ATOM    779  OD1 ASN A  52     -13.987   8.024   6.981  1.00 83.86           O  
ATOM    780  N   GLY A  53     -16.538   6.482   2.740  1.00 87.50           N  
ATOM    781  H   GLY A  53     -16.542   5.707   3.388  1.00 87.50           H  
ATOM    782  CA  GLY A  53     -17.222   6.299   1.450  1.00 87.50           C  
ATOM    783  HA2 GLY A  53     -17.736   7.225   1.193  1.00 87.50           H  
ATOM    784  HA3 GLY A  53     -17.971   5.514   1.551  1.00 87.50           H  
ATOM    785  C   GLY A  53     -16.312   5.935   0.264  1.00 87.50           C  
ATOM    786  O   GLY A  53     -16.811   5.464  -0.761  1.00 87.50           O  
ATOM    787  N   LEU A  54     -14.995   6.072   0.417  1.00 91.46           N  
ATOM    788  H   LEU A  54     -14.645   6.421   1.298  1.00 91.46           H  
ATOM    789  CA  LEU A  54     -13.989   5.826  -0.617  1.00 91.46           C  
ATOM    790  HA  LEU A  54     -14.426   6.007  -1.599  1.00 91.46           H  
ATOM    791  C   LEU A  54     -13.503   4.378  -0.596  1.00 91.46           C  
ATOM    792  CB  LEU A  54     -12.817   6.800  -0.420  1.00 91.46           C  
ATOM    793  HB2 LEU A  54     -12.066   6.605  -1.186  1.00 91.46           H  
ATOM    794  HB3 LEU A  54     -12.354   6.596   0.545  1.00 91.46           H  
ATOM    795  O   LEU A  54     -13.433   3.758   0.466  1.00 91.46           O  
ATOM    796  CG  LEU A  54     -13.209   8.288  -0.474  1.00 91.46           C  
ATOM    797  HG  LEU A  54     -13.921   8.510   0.320  1.00 91.46           H  
ATOM    798  CD1 LEU A  54     -11.968   9.147  -0.241  1.00 91.46           C  
ATOM    799 HD11 LEU A  54     -11.222   8.947  -1.010  1.00 91.46           H  
ATOM    800 HD12 LEU A  54     -11.543   8.923   0.737  1.00 91.46           H  
ATOM    801 HD13 LEU A  54     -12.238  10.202  -0.267  1.00 91.46           H  
ATOM    802  CD2 LEU A  54     -13.833   8.677  -1.816  1.00 91.46           C  
ATOM    803 HD21 LEU A  54     -13.999   9.754  -1.845  1.00 91.46           H  
ATOM    804 HD22 LEU A  54     -13.163   8.392  -2.628  1.00 91.46           H  
ATOM    805 HD23 LEU A  54     -14.794   8.180  -1.944  1.00 91.46           H  
ATOM    806  N   ASP A  55     -13.170   3.836  -1.765  1.00 93.68           N  
ATOM    807  H   ASP A  55     -13.084   4.440  -2.569  1.00 93.68           H  
ATOM    808  CA  ASP A  55     -12.654   2.470  -1.869  1.00 93.68           C  
ATOM    809  HA  ASP A  55     -13.241   1.817  -1.224  1.00 93.68           H  
ATOM    810  C   ASP A  55     -11.206   2.394  -1.387  1.00 93.68           C  
ATOM    811  CB  ASP A  55     -12.764   1.952  -3.308  1.00 93.68           C  
ATOM    812  HB2 ASP A  55     -12.141   1.061  -3.394  1.00 93.68           H  
ATOM    813  HB3 ASP A  55     -12.377   2.701  -3.999  1.00 93.68           H  
ATOM    814  O   ASP A  55     -10.377   3.225  -1.755  1.00 93.68           O  
ATOM    815  CG  ASP A  55     -14.193   1.567  -3.697  1.00 93.68           C  
ATOM    816  OD1 ASP A  55     -14.971   1.120  -2.827  1.00 93.68           O  
ATOM    817  OD2 ASP A  55     -14.539   1.646  -4.892  1.00 93.68           O  
ATOM    818  N   VAL A  56     -10.891   1.374  -0.588  1.00 93.81           N  
ATOM    819  H   VAL A  56     -11.611   0.728  -0.299  1.00 93.81           H  
ATOM    820  CA  VAL A  56      -9.525   1.161  -0.102  1.00 93.81           C  
ATOM    821  HA  VAL A  56      -9.022   2.128  -0.078  1.00 93.81           H  
ATOM    822  C   VAL A  56      -8.753   0.260  -1.060  1.00 93.81           C  
ATOM    823  CB  VAL A  56      -9.489   0.619   1.336  1.00 93.81           C  
ATOM    824  HB  VAL A  56      -9.880  -0.399   1.359  1.00 93.81           H  
ATOM    825  O   VAL A  56      -9.149  -0.880  -1.324  1.00 93.81           O  
ATOM    826  CG1 VAL A  56      -8.042   0.613   1.849  1.00 93.81           C  
ATOM    827 HG11 VAL A  56      -7.448  -0.116   1.297  1.00 93.81           H  
ATOM    828 HG12 VAL A  56      -7.597   1.600   1.724  1.00 93.81           H  
ATOM    829 HG13 VAL A  56      -8.014   0.352   2.907  1.00 93.81           H  
ATOM    830  CG2 VAL A  56     -10.326   1.485   2.288  1.00 93.81           C  
ATOM    831 HG21 VAL A  56     -11.379   1.442   2.011  1.00 93.81           H  
ATOM    832 HG22 VAL A  56      -9.990   2.520   2.229  1.00 93.81           H  
ATOM    833 HG23 VAL A  56     -10.218   1.129   3.312  1.00 93.81           H  
ATOM    834  N   TRP A  57      -7.620   0.766  -1.531  1.00 97.21           N  
ATOM    835  H   TRP A  57      -7.396   1.722  -1.294  1.00 97.21           H  
ATOM    836  CA  TRP A  57      -6.632   0.043  -2.324  1.00 97.21           C  
ATOM    837  HA  TRP A  57      -7.001  -0.956  -2.554  1.00 97.21           H  
ATOM    838  C   TRP A  57      -5.340  -0.108  -1.533  1.00 97.21           C  
ATOM    839  CB  TRP A  57      -6.403   0.776  -3.644  1.00 97.21           C  
ATOM    840  HB2 TRP A  57      -6.140   1.814  -3.440  1.00 97.21           H  
ATOM    841  HB3 TRP A  57      -5.557   0.319  -4.157  1.00 97.21           H  
ATOM    842  O   TRP A  57      -5.027   0.729  -0.690  1.00 97.21           O  
ATOM    843  CG  TRP A  57      -7.575   0.748  -4.571  1.00 97.21           C  
ATOM    844  CD1 TRP A  57      -8.712   1.465  -4.431  1.00 97.21           C  
ATOM    845  HD1 TRP A  57      -8.906   2.153  -3.621  1.00 97.21           H  
ATOM    846  CD2 TRP A  57      -7.723   0.006  -5.818  1.00 97.21           C  
ATOM    847  CE2 TRP A  57      -8.973   0.359  -6.407  1.00 97.21           C  
ATOM    848  CE3 TRP A  57      -6.906  -0.892  -6.535  1.00 97.21           C  
ATOM    849  HE3 TRP A  57      -5.944  -1.175  -6.132  1.00 97.21           H  
ATOM    850  NE1 TRP A  57      -9.536   1.251  -5.519  1.00 97.21           N  
ATOM    851  HE1 TRP A  57     -10.348   1.819  -5.714  1.00 97.21           H  
ATOM    852  CH2 TRP A  57      -8.532  -1.016  -8.350  1.00 97.21           C  
ATOM    853  HH2 TRP A  57      -8.808  -1.380  -9.329  1.00 97.21           H  
ATOM    854  CZ2 TRP A  57      -9.375  -0.129  -7.659  1.00 97.21           C  
ATOM    855  HZ2 TRP A  57     -10.294   0.207  -8.116  1.00 97.21           H  
ATOM    856  CZ3 TRP A  57      -7.303  -1.395  -7.787  1.00 97.21           C  
ATOM    857  HZ3 TRP A  57      -6.646  -2.053  -8.336  1.00 97.21           H  
ATOM    858  N   MET A  58      -4.596  -1.176  -1.791  1.00 95.95           N  
ATOM    859  H   MET A  58      -4.932  -1.847  -2.466  1.00 95.95           H  
ATOM    860  CA  MET A  58      -3.337  -1.473  -1.122  1.00 95.95           C  
ATOM    861  HA  MET A  58      -3.054  -0.647  -0.469  1.00 95.95           H  
ATOM    862  C   MET A  58      -2.240  -1.672  -2.154  1.00 95.95           C  
ATOM    863  CB  MET A  58      -3.507  -2.721  -0.254  1.00 95.95           C  
ATOM    864  HB2 MET A  58      -3.789  -3.549  -0.905  1.00 95.95           H  
ATOM    865  HB3 MET A  58      -4.311  -2.543   0.460  1.00 95.95           H  
ATOM    866  O   MET A  58      -2.367  -2.502  -3.053  1.00 95.95           O  
ATOM    867  CG  MET A  58      -2.244  -3.098   0.530  1.00 95.95           C  
ATOM    868  HG2 MET A  58      -2.043  -2.318   1.264  1.00 95.95           H  
ATOM    869  HG3 MET A  58      -1.390  -3.151  -0.146  1.00 95.95           H  
ATOM    870  SD  MET A  58      -2.364  -4.689   1.395  1.00 95.95           S  
ATOM    871  CE  MET A  58      -2.295  -5.827  -0.018  1.00 95.95           C  
ATOM    872  HE1 MET A  58      -1.402  -5.626  -0.610  1.00 95.95           H  
ATOM    873  HE2 MET A  58      -2.260  -6.853   0.346  1.00 95.95           H  
ATOM    874  HE3 MET A  58      -3.179  -5.701  -0.644  1.00 95.95           H  
ATOM    875  N   TRP A  59      -1.143  -0.954  -1.965  1.00 97.84           N  
ATOM    876  H   TRP A  59      -1.116  -0.322  -1.177  1.00 97.84           H  
ATOM    877  CA  TRP A  59       0.134  -1.307  -2.555  1.00 97.84           C  
ATOM    878  HA  TRP A  59      -0.015  -1.933  -3.434  1.00 97.84           H  
ATOM    879  C   TRP A  59       0.953  -2.091  -1.531  1.00 97.84           C  
ATOM    880  CB  TRP A  59       0.865  -0.046  -2.999  1.00 97.84           C  
ATOM    881  HB2 TRP A  59       0.905   0.657  -2.167  1.00 97.84           H  
ATOM    882  HB3 TRP A  59       0.309   0.427  -3.809  1.00 97.84           H  
ATOM    883  O   TRP A  59       1.024  -1.707  -0.361  1.00 97.84           O  
ATOM    884  CG  TRP A  59       2.255  -0.314  -3.462  1.00 97.84           C  
ATOM    885  CD1 TRP A  59       2.604  -0.935  -4.612  1.00 97.84           C  
ATOM    886  HD1 TRP A  59       1.917  -1.300  -5.361  1.00 97.84           H  
ATOM    887  CD2 TRP A  59       3.498  -0.023  -2.760  1.00 97.84           C  
ATOM    888  CE2 TRP A  59       4.578  -0.484  -3.566  1.00 97.84           C  
ATOM    889  CE3 TRP A  59       3.817   0.588  -1.529  1.00 97.84           C  
ATOM    890  HE3 TRP A  59       3.021   0.950  -0.895  1.00 97.84           H  
ATOM    891  NE1 TRP A  59       3.978  -1.038  -4.674  1.00 97.84           N  
ATOM    892  HE1 TRP A  59       4.469  -1.496  -5.429  1.00 97.84           H  
ATOM    893  CH2 TRP A  59       6.204   0.267  -1.946  1.00 97.84           C  
ATOM    894  HH2 TRP A  59       7.232   0.364  -1.629  1.00 97.84           H  
ATOM    895  CZ2 TRP A  59       5.912  -0.346  -3.175  1.00 97.84           C  
ATOM    896  HZ2 TRP A  59       6.698  -0.718  -3.815  1.00 97.84           H  
ATOM    897  CZ3 TRP A  59       5.159   0.736  -1.129  1.00 97.84           C  
ATOM    898  HZ3 TRP A  59       5.397   1.211  -0.189  1.00 97.84           H  
ATOM    899  N   LYS A  60       1.588  -3.172  -1.978  1.00 95.64           N  
ATOM    900  H   LYS A  60       1.524  -3.396  -2.960  1.00 95.64           H  
ATOM    901  CA  LYS A  60       2.560  -3.938  -1.203  1.00 95.64           C  
ATOM    902  HA  LYS A  60       2.854  -3.375  -0.317  1.00 95.64           H  
ATOM    903  C   LYS A  60       3.798  -4.131  -2.069  1.00 95.64           C  
ATOM    904  CB  LYS A  60       1.942  -5.275  -0.764  1.00 95.64           C  
ATOM    905  HB2 LYS A  60       1.732  -5.871  -1.652  1.00 95.64           H  
ATOM    906  HB3 LYS A  60       1.007  -5.091  -0.235  1.00 95.64           H  
ATOM    907  O   LYS A  60       3.682  -4.469  -3.242  1.00 95.64           O  
ATOM    908  CG  LYS A  60       2.896  -6.044   0.159  1.00 95.64           C  
ATOM    909  HG2 LYS A  60       3.894  -6.032  -0.279  1.00 95.64           H  
ATOM    910  HG3 LYS A  60       2.945  -5.550   1.130  1.00 95.64           H  
ATOM    911  CD  LYS A  60       2.475  -7.505   0.344  1.00 95.64           C  
ATOM    912  HD2 LYS A  60       1.544  -7.547   0.908  1.00 95.64           H  
ATOM    913  HD3 LYS A  60       2.312  -7.962  -0.633  1.00 95.64           H  
ATOM    914  CE  LYS A  60       3.574  -8.288   1.078  1.00 95.64           C  
ATOM    915  HE2 LYS A  60       3.200  -9.289   1.292  1.00 95.64           H  
ATOM    916  HE3 LYS A  60       3.802  -7.791   2.021  1.00 95.64           H  
ATOM    917  NZ  LYS A  60       4.803  -8.393   0.247  1.00 95.64           N  
ATOM    918  HZ1 LYS A  60       5.525  -8.973   0.649  1.00 95.64           H  
ATOM    919  HZ2 LYS A  60       5.212  -7.498   0.018  1.00 95.64           H  
ATOM    920  HZ3 LYS A  60       4.604  -8.761  -0.672  1.00 95.64           H  
ATOM    921  N   TYR A  61       4.967  -3.920  -1.483  1.00 95.78           N  
ATOM    922  H   TYR A  61       4.988  -3.645  -0.512  1.00 95.78           H  
ATOM    923  CA  TYR A  61       6.223  -4.238  -2.137  1.00 95.78           C  
ATOM    924  HA  TYR A  61       6.145  -3.960  -3.188  1.00 95.78           H  
ATOM    925  C   TYR A  61       6.513  -5.742  -2.050  1.00 95.78           C  
ATOM    926  CB  TYR A  61       7.341  -3.418  -1.501  1.00 95.78           C  
ATOM    927  HB2 TYR A  61       7.449  -3.762  -0.472  1.00 95.78           H  
ATOM    928  HB3 TYR A  61       7.063  -2.364  -1.485  1.00 95.78           H  
ATOM    929  O   TYR A  61       6.402  -6.341  -0.972  1.00 95.78           O  
ATOM    930  CG  TYR A  61       8.669  -3.556  -2.206  1.00 95.78           C  
ATOM    931  CD1 TYR A  61       9.790  -4.029  -1.502  1.00 95.78           C  
ATOM    932  HD1 TYR A  61       9.719  -4.305  -0.460  1.00 95.78           H  
ATOM    933  CD2 TYR A  61       8.779  -3.245  -3.574  1.00 95.78           C  
ATOM    934  HD2 TYR A  61       7.920  -2.889  -4.124  1.00 95.78           H  
ATOM    935  CE1 TYR A  61      11.020  -4.173  -2.162  1.00 95.78           C  
ATOM    936  HE1 TYR A  61      11.874  -4.566  -1.630  1.00 95.78           H  
ATOM    937  CE2 TYR A  61      10.010  -3.395  -4.237  1.00 95.78           C  
ATOM    938  HE2 TYR A  61      10.087  -3.172  -5.291  1.00 95.78           H  
ATOM    939  OH  TYR A  61      12.323  -4.020  -4.168  1.00 95.78           O  
ATOM    940  HH  TYR A  61      12.300  -3.708  -5.075  1.00 95.78           H  
ATOM    941  CZ  TYR A  61      11.139  -3.850  -3.527  1.00 95.78           C  
ATOM    942  N   ASP A  62       6.898  -6.325  -3.183  1.00 92.06           N  
ATOM    943  H   ASP A  62       6.893  -5.770  -4.027  1.00 92.06           H  
ATOM    944  CA  ASP A  62       7.237  -7.747  -3.340  1.00 92.06           C  
ATOM    945  HA  ASP A  62       7.218  -8.234  -2.365  1.00 92.06           H  
ATOM    946  C   ASP A  62       8.665  -7.966  -3.879  1.00 92.06           C  
ATOM    947  CB  ASP A  62       6.180  -8.435  -4.229  1.00 92.06           C  
ATOM    948  HB2 ASP A  62       6.095  -7.889  -5.169  1.00 92.06           H  
ATOM    949  HB3 ASP A  62       6.505  -9.449  -4.461  1.00 92.06           H  
ATOM    950  O   ASP A  62       9.009  -9.081  -4.258  1.00 92.06           O  
ATOM    951  CG  ASP A  62       4.804  -8.548  -3.564  1.00 92.06           C  
ATOM    952  OD1 ASP A  62       4.747  -8.879  -2.352  1.00 92.06           O  
ATOM    953  OD2 ASP A  62       3.791  -8.316  -4.253  1.00 92.06           O  
ATOM    954  N   GLY A  63       9.494  -6.918  -3.943  1.00 92.53           N  
ATOM    955  H   GLY A  63       9.202  -6.047  -3.523  1.00 92.53           H  
ATOM    956  CA  GLY A  63      10.889  -7.033  -4.382  1.00 92.53           C  
ATOM    957  HA2 GLY A  63      11.002  -7.898  -5.035  1.00 92.53           H  
ATOM    958  HA3 GLY A  63      11.158  -6.155  -4.970  1.00 92.53           H  
ATOM    959  C   GLY A  63      11.889  -7.194  -3.233  1.00 92.53           C  
ATOM    960  O   GLY A  63      11.517  -7.275  -2.063  1.00 92.53           O  
ATOM    961  N   ASP A  64      13.175  -7.199  -3.589  1.00 91.76           N  
ATOM    962  H   ASP A  64      13.390  -7.207  -4.576  1.00 91.76           H  
ATOM    963  CA  ASP A  64      14.276  -7.547  -2.679  1.00 91.76           C  
ATOM    964  HA  ASP A  64      13.900  -8.240  -1.925  1.00 91.76           H  
ATOM    965  C   ASP A  64      14.889  -6.355  -1.926  1.00 91.76           C  
ATOM    966  CB  ASP A  64      15.367  -8.276  -3.477  1.00 91.76           C  
ATOM    967  HB2 ASP A  64      16.184  -8.541  -2.806  1.00 91.76           H  
ATOM    968  HB3 ASP A  64      15.761  -7.599  -4.235  1.00 91.76           H  
ATOM    969  O   ASP A  64      15.728  -6.545  -1.040  1.00 91.76           O  
ATOM    970  CG  ASP A  64      14.863  -9.559  -4.140  1.00 91.76           C  
ATOM    971  OD1 ASP A  64      14.151 -10.330  -3.460  1.00 91.76           O  
ATOM    972  OD2 ASP A  64      15.196  -9.748  -5.331  1.00 91.76           O  
ATOM    973  N   LEU A  65      14.506  -5.116  -2.260  1.00 91.36           N  
ATOM    974  H   LEU A  65      13.782  -5.003  -2.955  1.00 91.36           H  
ATOM    975  CA  LEU A  65      15.010  -3.940  -1.549  1.00 91.36           C  
ATOM    976  HA  LEU A  65      16.099  -3.985  -1.563  1.00 91.36           H  
ATOM    977  C   LEU A  65      14.566  -3.981  -0.083  1.00 91.36           C  
ATOM    978  CB  LEU A  65      14.571  -2.626  -2.218  1.00 91.36           C  
ATOM    979  HB2 LEU A  65      13.482  -2.604  -2.250  1.00 91.36           H  
ATOM    980  HB3 LEU A  65      14.889  -1.793  -1.591  1.00 91.36           H  
ATOM    981  O   LEU A  65      13.390  -4.135   0.242  1.00 91.36           O  
ATOM    982  CG  LEU A  65      15.125  -2.400  -3.636  1.00 91.36           C  
ATOM    983  HG  LEU A  65      14.882  -3.252  -4.270  1.00 91.36           H  
ATOM    984  CD1 LEU A  65      14.479  -1.153  -4.239  1.00 91.36           C  
ATOM    985 HD11 LEU A  65      14.745  -0.275  -3.650  1.00 91.36           H  
ATOM    986 HD12 LEU A  65      14.827  -1.018  -5.263  1.00 91.36           H  
ATOM    987 HD13 LEU A  65      13.394  -1.260  -4.250  1.00 91.36           H  
ATOM    988  CD2 LEU A  65      16.643  -2.207  -3.640  1.00 91.36           C  
ATOM    989 HD21 LEU A  65      17.142  -3.123  -3.325  1.00 91.36           H  
ATOM    990 HD22 LEU A  65      16.920  -1.386  -2.979  1.00 91.36           H  
ATOM    991 HD23 LEU A  65      16.979  -1.965  -4.648  1.00 91.36           H  
ATOM    992  N   THR A  66      15.528  -3.811   0.818  1.00 87.40           N  
ATOM    993  H   THR A  66      16.485  -3.755   0.499  1.00 87.40           H  
ATOM    994  CA  THR A  66      15.291  -3.845   2.268  1.00 87.40           C  
ATOM    995  HA  THR A  66      14.408  -4.450   2.472  1.00 87.40           H  
ATOM    996  C   THR A  66      15.020  -2.461   2.857  1.00 87.40           C  
ATOM    997  CB  THR A  66      16.478  -4.499   2.981  1.00 87.40           C  
ATOM    998  HB  THR A  66      16.311  -4.477   4.058  1.00 87.40           H  
ATOM    999  O   THR A  66      14.554  -2.349   3.992  1.00 87.40           O  
ATOM   1000  CG2 THR A  66      16.679  -5.952   2.548  1.00 87.40           C  
ATOM   1001 HG21 THR A  66      17.471  -6.410   3.140  1.00 87.40           H  
ATOM   1002 HG22 THR A  66      15.756  -6.510   2.704  1.00 87.40           H  
ATOM   1003 HG23 THR A  66      16.941  -6.007   1.491  1.00 87.40           H  
ATOM   1004  OG1 THR A  66      17.668  -3.807   2.676  1.00 87.40           O  
ATOM   1005  HG1 THR A  66      18.391  -4.431   2.769  1.00 87.40           H  
ATOM   1006  N   THR A  67      15.299  -1.401   2.097  1.00 92.23           N  
ATOM   1007  H   THR A  67      15.626  -1.563   1.155  1.00 92.23           H  
ATOM   1008  CA  THR A  67      14.996  -0.014   2.455  1.00 92.23           C  
ATOM   1009  HA  THR A  67      15.089   0.097   3.536  1.00 92.23           H  
ATOM   1010  C   THR A  67      13.562   0.340   2.077  1.00 92.23           C  
ATOM   1011  CB  THR A  67      15.985   0.957   1.793  1.00 92.23           C  
ATOM   1012  HB  THR A  67      15.683   1.983   2.007  1.00 92.23           H  
ATOM   1013  O   THR A  67      12.965  -0.281   1.208  1.00 92.23           O  
ATOM   1014  CG2 THR A  67      17.407   0.742   2.311  1.00 92.23           C  
ATOM   1015 HG21 THR A  67      17.758  -0.256   2.050  1.00 92.23           H  
ATOM   1016 HG22 THR A  67      17.427   0.858   3.395  1.00 92.23           H  
ATOM   1017 HG23 THR A  67      18.072   1.481   1.864  1.00 92.23           H  
ATOM   1018  OG1 THR A  67      16.005   0.761   0.400  1.00 92.23           O  
ATOM   1019  HG1 THR A  67      16.656   1.345   0.004  1.00 92.23           H  
ATOM   1020  N   ALA A  68      12.982   1.342   2.738  1.00 95.21           N  
ATOM   1021  H   ALA A  68      13.527   1.872   3.403  1.00 95.21           H  
ATOM   1022  CA  ALA A  68      11.675   1.867   2.356  1.00 95.21           C  
ATOM   1023  HA  ALA A  68      11.079   1.047   1.955  1.00 95.21           H  
ATOM   1024  C   ALA A  68      11.813   2.945   1.263  1.00 95.21           C  
ATOM   1025  CB  ALA A  68      10.964   2.393   3.606  1.00 95.21           C  
ATOM   1026  HB1 ALA A  68       9.999   2.816   3.324  1.00 95.21           H  
ATOM   1027  HB2 ALA A  68      10.810   1.579   4.315  1.00 95.21           H  
ATOM   1028  HB3 ALA A  68      11.563   3.177   4.069  1.00 95.21           H  
ATOM   1029  O   ALA A  68      12.799   3.688   1.277  1.00 95.21           O  
ATOM   1030  N   PRO A  69      10.818   3.093   0.368  1.00 97.73           N  
ATOM   1031  CA  PRO A  69      10.742   4.259  -0.504  1.00 97.73           C  
ATOM   1032  HA  PRO A  69      11.629   4.304  -1.136  1.00 97.73           H  
ATOM   1033  C   PRO A  69      10.660   5.546   0.325  1.00 97.73           C  
ATOM   1034  CB  PRO A  69       9.513   4.050  -1.391  1.00 97.73           C  
ATOM   1035  HB2 PRO A  69       9.819   3.587  -2.330  1.00 97.73           H  
ATOM   1036  HB3 PRO A  69       8.986   4.983  -1.591  1.00 97.73           H  
ATOM   1037  O   PRO A  69      10.179   5.538   1.459  1.00 97.73           O  
ATOM   1038  CG  PRO A  69       8.645   3.072  -0.606  1.00 97.73           C  
ATOM   1039  HG2 PRO A  69       7.982   3.632   0.055  1.00 97.73           H  
ATOM   1040  HG3 PRO A  69       8.061   2.434  -1.269  1.00 97.73           H  
ATOM   1041  CD  PRO A  69       9.634   2.262   0.226  1.00 97.73           C  
ATOM   1042  HD2 PRO A  69       9.900   1.348  -0.306  1.00 97.73           H  
ATOM   1043  HD3 PRO A  69       9.190   2.022   1.192  1.00 97.73           H  
ATOM   1044  N   THR A  70      11.107   6.668  -0.238  1.00 98.17           N  
ATOM   1045  H   THR A  70      11.468   6.634  -1.181  1.00 98.17           H  
ATOM   1046  CA  THR A  70      10.942   7.990   0.393  1.00 98.17           C  
ATOM   1047  HA  THR A  70      10.788   7.867   1.465  1.00 98.17           H  
ATOM   1048  C   THR A  70       9.720   8.721  -0.141  1.00 98.17           C  
ATOM   1049  CB  THR A  70      12.174   8.884   0.215  1.00 98.17           C  
ATOM   1050  HB  THR A  70      11.957   9.862   0.644  1.00 98.17           H  
ATOM   1051  O   THR A  70       9.125   9.524   0.582  1.00 98.17           O  
ATOM   1052  CG2 THR A  70      13.407   8.327   0.919  1.00 98.17           C  
ATOM   1053 HG21 THR A  70      14.261   8.985   0.753  1.00 98.17           H  
ATOM   1054 HG22 THR A  70      13.643   7.328   0.553  1.00 98.17           H  
ATOM   1055 HG23 THR A  70      13.214   8.267   1.990  1.00 98.17           H  
ATOM   1056  OG1 THR A  70      12.484   9.061  -1.146  1.00 98.17           O  
ATOM   1057  HG1 THR A  70      13.281   9.594  -1.196  1.00 98.17           H  
ATOM   1058  N   LYS A  71       9.321   8.436  -1.385  1.00 98.64           N  
ATOM   1059  H   LYS A  71       9.877   7.787  -1.922  1.00 98.64           H  
ATOM   1060  CA  LYS A  71       8.161   9.034  -2.043  1.00 98.64           C  
ATOM   1061  HA  LYS A  71       7.598   9.605  -1.303  1.00 98.64           H  
ATOM   1062  C   LYS A  71       7.212   7.984  -2.596  1.00 98.64           C  
ATOM   1063  CB  LYS A  71       8.604   9.975  -3.169  1.00 98.64           C  
ATOM   1064  HB2 LYS A  71       7.718  10.351  -3.680  1.00 98.64           H  
ATOM   1065  HB3 LYS A  71       9.186   9.390  -3.882  1.00 98.64           H  
ATOM   1066  O   LYS A  71       7.617   6.874  -2.945  1.00 98.64           O  
ATOM   1067  CG  LYS A  71       9.450  11.178  -2.739  1.00 98.64           C  
ATOM   1068  HG2 LYS A  71       9.688  11.751  -3.635  1.00 98.64           H  
ATOM   1069  HG3 LYS A  71      10.387  10.823  -2.310  1.00 98.64           H  
ATOM   1070  CD  LYS A  71       8.751  12.103  -1.733  1.00 98.64           C  
ATOM   1071  HD2 LYS A  71       8.617  11.577  -0.788  1.00 98.64           H  
ATOM   1072  HD3 LYS A  71       7.775  12.410  -2.107  1.00 98.64           H  
ATOM   1073  CE  LYS A  71       9.645  13.330  -1.528  1.00 98.64           C  
ATOM   1074  HE2 LYS A  71       9.366  14.092  -2.255  1.00 98.64           H  
ATOM   1075  HE3 LYS A  71      10.677  13.040  -1.724  1.00 98.64           H  
ATOM   1076  NZ  LYS A  71       9.555  13.862  -0.154  1.00 98.64           N  
ATOM   1077  HZ1 LYS A  71       9.834  13.179   0.536  1.00 98.64           H  
ATOM   1078  HZ2 LYS A  71      10.082  14.711  -0.006  1.00 98.64           H  
ATOM   1079  HZ3 LYS A  71       8.607  14.017   0.158  1.00 98.64           H  
ATOM   1080  N   ILE A  72       5.946   8.371  -2.693  1.00 98.76           N  
ATOM   1081  H   ILE A  72       5.702   9.287  -2.343  1.00 98.76           H  
ATOM   1082  CA  ILE A  72       4.883   7.569  -3.288  1.00 98.76           C  
ATOM   1083  HA  ILE A  72       5.345   6.892  -4.008  1.00 98.76           H  
ATOM   1084  C   ILE A  72       3.902   8.456  -4.064  1.00 98.76           C  
ATOM   1085  CB  ILE A  72       4.216   6.697  -2.200  1.00 98.76           C  
ATOM   1086  HB  ILE A  72       5.020   6.154  -1.702  1.00 98.76           H  
ATOM   1087  O   ILE A  72       3.592   9.575  -3.648  1.00 98.76           O  
ATOM   1088  CG1 ILE A  72       3.281   5.645  -2.828  1.00 98.76           C  
ATOM   1089 HG12 ILE A  72       2.372   6.125  -3.191  1.00 98.76           H  
ATOM   1090 HG13 ILE A  72       3.786   5.189  -3.680  1.00 98.76           H  
ATOM   1091  CG2 ILE A  72       3.486   7.535  -1.131  1.00 98.76           C  
ATOM   1092 HG21 ILE A  72       2.602   8.004  -1.564  1.00 98.76           H  
ATOM   1093 HG22 ILE A  72       3.175   6.905  -0.297  1.00 98.76           H  
ATOM   1094 HG23 ILE A  72       4.145   8.308  -0.738  1.00 98.76           H  
ATOM   1095  CD1 ILE A  72       2.897   4.525  -1.851  1.00 98.76           C  
ATOM   1096 HD11 ILE A  72       3.793   4.007  -1.510  1.00 98.76           H  
ATOM   1097 HD12 ILE A  72       2.356   4.927  -0.994  1.00 98.76           H  
ATOM   1098 HD13 ILE A  72       2.252   3.807  -2.357  1.00 98.76           H  
ATOM   1099  N   ILE A  73       3.414   7.950  -5.194  1.00 98.68           N  
ATOM   1100  H   ILE A  73       3.785   7.064  -5.506  1.00 98.68           H  
ATOM   1101  CA  ILE A  73       2.291   8.493  -5.962  1.00 98.68           C  
ATOM   1102  HA  ILE A  73       1.819   9.294  -5.393  1.00 98.68           H  
ATOM   1103  C   ILE A  73       1.279   7.373  -6.163  1.00 98.68           C  
ATOM   1104  CB  ILE A  73       2.733   9.056  -7.332  1.00 98.68           C  
ATOM   1105  HB  ILE A  73       3.303   8.276  -7.837  1.00 98.68           H  
ATOM   1106  O   ILE A  73       1.645   6.263  -6.550  1.00 98.68           O  
ATOM   1107  CG1 ILE A  73       3.629  10.297  -7.194  1.00 98.68           C  
ATOM   1108 HG12 ILE A  73       4.359  10.116  -6.405  1.00 98.68           H  
ATOM   1109 HG13 ILE A  73       3.034  11.161  -6.900  1.00 98.68           H  
ATOM   1110  CG2 ILE A  73       1.528   9.416  -8.221  1.00 98.68           C  
ATOM   1111 HG21 ILE A  73       0.864  10.098  -7.691  1.00 98.68           H  
ATOM   1112 HG22 ILE A  73       0.982   8.518  -8.509  1.00 98.68           H  
ATOM   1113 HG23 ILE A  73       1.857   9.902  -9.140  1.00 98.68           H  
ATOM   1114  CD1 ILE A  73       4.367  10.608  -8.508  1.00 98.68           C  
ATOM   1115 HD11 ILE A  73       5.212  11.274  -8.329  1.00 98.68           H  
ATOM   1116 HD12 ILE A  73       3.698  11.097  -9.216  1.00 98.68           H  
ATOM   1117 HD13 ILE A  73       4.753   9.691  -8.953  1.00 98.68           H  
ATOM   1118  N   PHE A  74       0.003   7.702  -5.989  1.00 98.71           N  
ATOM   1119  H   PHE A  74      -0.210   8.647  -5.704  1.00 98.71           H  
ATOM   1120  CA  PHE A  74      -1.098   6.876  -6.472  1.00 98.71           C  
ATOM   1121  HA  PHE A  74      -0.720   5.895  -6.761  1.00 98.71           H  
ATOM   1122  C   PHE A  74      -1.713   7.522  -7.712  1.00 98.71           C  
ATOM   1123  CB  PHE A  74      -2.114   6.654  -5.352  1.00 98.71           C  
ATOM   1124  HB2 PHE A  74      -2.490   7.618  -5.009  1.00 98.71           H  
ATOM   1125  HB3 PHE A  74      -2.960   6.095  -5.752  1.00 98.71           H  
ATOM   1126  O   PHE A  74      -1.921   8.739  -7.743  1.00 98.71           O  
ATOM   1127  CG  PHE A  74      -1.542   5.887  -4.178  1.00 98.71           C  
ATOM   1128  CD1 PHE A  74      -1.452   4.484  -4.236  1.00 98.71           C  
ATOM   1129  HD1 PHE A  74      -1.769   3.960  -5.126  1.00 98.71           H  
ATOM   1130  CD2 PHE A  74      -1.078   6.573  -3.039  1.00 98.71           C  
ATOM   1131  HD2 PHE A  74      -1.122   7.651  -3.003  1.00 98.71           H  
ATOM   1132  CE1 PHE A  74      -0.938   3.764  -3.143  1.00 98.71           C  
ATOM   1133  HE1 PHE A  74      -0.866   2.687  -3.191  1.00 98.71           H  
ATOM   1134  CE2 PHE A  74      -0.559   5.854  -1.948  1.00 98.71           C  
ATOM   1135  HE2 PHE A  74      -0.198   6.381  -1.077  1.00 98.71           H  
ATOM   1136  CZ  PHE A  74      -0.504   4.450  -1.994  1.00 98.71           C  
ATOM   1137  HZ  PHE A  74      -0.107   3.897  -1.156  1.00 98.71           H  
ATOM   1138  N   ASN A  75      -1.994   6.727  -8.741  1.00 98.62           N  
ATOM   1139  H   ASN A  75      -1.787   5.742  -8.668  1.00 98.62           H  
ATOM   1140  CA  ASN A  75      -2.531   7.213 -10.011  1.00 98.62           C  
ATOM   1141  HA  ASN A  75      -3.008   8.179  -9.845  1.00 98.62           H  
ATOM   1142  C   ASN A  75      -3.633   6.302 -10.566  1.00 98.62           C  
ATOM   1143  CB  ASN A  75      -1.368   7.433 -10.993  1.00 98.62           C  
ATOM   1144  HB2 ASN A  75      -0.572   7.998 -10.508  1.00 98.62           H  
ATOM   1145  HB3 ASN A  75      -1.723   8.017 -11.843  1.00 98.62           H  
ATOM   1146  O   ASN A  75      -3.741   5.141 -10.181  1.00 98.62           O  
ATOM   1147  CG  ASN A  75      -0.811   6.138 -11.540  1.00 98.62           C  
ATOM   1148  ND2 ASN A  75       0.250   5.616 -10.969  1.00 98.62           N  
ATOM   1149 HD21 ASN A  75       0.649   4.773 -11.356  1.00 98.62           H  
ATOM   1150 HD22 ASN A  75       0.672   6.034 -10.152  1.00 98.62           H  
ATOM   1151  OD1 ASN A  75      -1.355   5.609 -12.490  1.00 98.62           O  
ATOM   1152  N   ASN A  76      -4.452   6.833 -11.474  1.00 97.83           N  
ATOM   1153  H   ASN A  76      -4.296   7.795 -11.739  1.00 97.83           H  
ATOM   1154  CA  ASN A  76      -5.594   6.131 -12.069  1.00 97.83           C  
ATOM   1155  HA  ASN A  76      -6.044   5.502 -11.301  1.00 97.83           H  
ATOM   1156  C   ASN A  76      -5.170   5.196 -13.221  1.00 97.83           C  
ATOM   1157  CB  ASN A  76      -6.642   7.182 -12.491  1.00 97.83           C  
ATOM   1158  HB2 ASN A  76      -6.791   7.884 -11.671  1.00 97.83           H  
ATOM   1159  HB3 ASN A  76      -6.265   7.741 -13.347  1.00 97.83           H  
ATOM   1160  O   ASN A  76      -5.677   5.327 -14.335  1.00 97.83           O  
ATOM   1161  CG  ASN A  76      -8.007   6.603 -12.851  1.00 97.83           C  
ATOM   1162  ND2 ASN A  76      -8.879   7.415 -13.404  1.00 97.83           N  
ATOM   1163 HD21 ASN A  76      -9.798   7.037 -13.586  1.00 97.83           H  
ATOM   1164 HD22 ASN A  76      -8.706   8.408 -13.471  1.00 97.83           H  
ATOM   1165  OD1 ASN A  76      -8.340   5.451 -12.621  1.00 97.83           O  
ATOM   1166  N   GLY A  77      -4.172   4.330 -13.015  1.00 95.99           N  
ATOM   1167  H   GLY A  77      -3.759   4.285 -12.095  1.00 95.99           H  
ATOM   1168  CA  GLY A  77      -3.653   3.422 -14.051  1.00 95.99           C  
ATOM   1169  HA2 GLY A  77      -4.445   2.750 -14.380  1.00 95.99           H  
ATOM   1170  HA3 GLY A  77      -2.853   2.818 -13.622  1.00 95.99           H  
ATOM   1171  C   GLY A  77      -3.081   4.141 -15.279  1.00 95.99           C  
ATOM   1172  O   GLY A  77      -3.334   3.743 -16.412  1.00 95.99           O  
ATOM   1173  N   GLY A  78      -2.400   5.270 -15.074  1.00 93.78           N  
ATOM   1174  H   GLY A  78      -2.155   5.486 -14.118  1.00 93.78           H  
ATOM   1175  CA  GLY A  78      -1.835   6.091 -16.147  1.00 93.78           C  
ATOM   1176  HA2 GLY A  78      -1.071   6.740 -15.720  1.00 93.78           H  
ATOM   1177  HA3 GLY A  78      -1.356   5.437 -16.875  1.00 93.78           H  
ATOM   1178  C   GLY A  78      -2.840   6.974 -16.902  1.00 93.78           C  
ATOM   1179  O   GLY A  78      -2.438   7.687 -17.817  1.00 93.78           O  
ATOM   1180  N   ASN A  79      -4.117   7.016 -16.503  1.00 94.58           N  
ATOM   1181  H   ASN A  79      -4.402   6.363 -15.787  1.00 94.58           H  
ATOM   1182  CA  ASN A  79      -5.172   7.789 -17.183  1.00 94.58           C  
ATOM   1183  HA  ASN A  79      -4.978   7.731 -18.254  1.00 94.58           H  
ATOM   1184  C   ASN A  79      -5.171   9.302 -16.852  1.00 94.58           C  
ATOM   1185  CB  ASN A  79      -6.535   7.116 -16.944  1.00 94.58           C  
ATOM   1186  HB2 ASN A  79      -6.748   7.060 -15.877  1.00 94.58           H  
ATOM   1187  HB3 ASN A  79      -7.321   7.711 -17.409  1.00 94.58           H  
ATOM   1188  O   ASN A  79      -6.222   9.929 -16.728  1.00 94.58           O  
ATOM   1189  CG  ASN A  79      -6.608   5.739 -17.576  1.00 94.58           C  
ATOM   1190  ND2 ASN A  79      -6.817   4.703 -16.804  1.00 94.58           N  
ATOM   1191 HD21 ASN A  79      -6.699   3.804 -17.248  1.00 94.58           H  
ATOM   1192 HD22 ASN A  79      -6.709   4.813 -15.806  1.00 94.58           H  
ATOM   1193  OD1 ASN A  79      -6.472   5.585 -18.776  1.00 94.58           O  
ATOM   1194  N   GLY A  80      -3.992   9.903 -16.664  1.00 93.54           N  
ATOM   1195  H   GLY A  80      -3.172   9.344 -16.853  1.00 93.54           H  
ATOM   1196  CA  GLY A  80      -3.814  11.354 -16.500  1.00 93.54           C  
ATOM   1197  HA2 GLY A  80      -2.769  11.598 -16.693  1.00 93.54           H  
ATOM   1198  HA3 GLY A  80      -4.418  11.865 -17.250  1.00 93.54           H  
ATOM   1199  C   GLY A  80      -4.179  11.949 -15.132  1.00 93.54           C  
ATOM   1200  O   GLY A  80      -3.982  13.143 -14.924  1.00 93.54           O  
ATOM   1201  N   GLN A  81      -4.677  11.153 -14.183  1.00 97.01           N  
ATOM   1202  H   GLN A  81      -4.825  10.180 -14.413  1.00 97.01           H  
ATOM   1203  CA  GLN A  81      -4.952  11.597 -12.811  1.00 97.01           C  
ATOM   1204  HA  GLN A  81      -4.783  12.671 -12.733  1.00 97.01           H  
ATOM   1205  C   GLN A  81      -4.020  10.906 -11.811  1.00 97.01           C  
ATOM   1206  CB  GLN A  81      -6.413  11.331 -12.438  1.00 97.01           C  
ATOM   1207  HB2 GLN A  81      -6.593  10.259 -12.510  1.00 97.01           H  
ATOM   1208  HB3 GLN A  81      -6.560  11.634 -11.401  1.00 97.01           H  
ATOM   1209  O   GLN A  81      -3.855   9.686 -11.854  1.00 97.01           O  
ATOM   1210  CG  GLN A  81      -7.456  12.080 -13.282  1.00 97.01           C  
ATOM   1211  HG2 GLN A  81      -7.339  11.832 -14.337  1.00 97.01           H  
ATOM   1212  HG3 GLN A  81      -7.330  13.155 -13.154  1.00 97.01           H  
ATOM   1213  CD  GLN A  81      -8.851  11.654 -12.835  1.00 97.01           C  
ATOM   1214  NE2 GLN A  81      -9.699  12.531 -12.344  1.00 97.01           N  
ATOM   1215 HE21 GLN A  81     -10.599  12.149 -12.094  1.00 97.01           H  
ATOM   1216 HE22 GLN A  81      -9.525  13.523 -12.430  1.00 97.01           H  
ATOM   1217  OE1 GLN A  81      -9.169  10.479 -12.824  1.00 97.01           O  
ATOM   1218  N   GLN A  82      -3.455  11.683 -10.884  1.00 97.76           N  
ATOM   1219  H   GLN A  82      -3.629  12.678 -10.900  1.00 97.76           H  
ATOM   1220  CA  GLN A  82      -2.524  11.205  -9.859  1.00 97.76           C  
ATOM   1221  HA  GLN A  82      -2.858  10.226  -9.514  1.00 97.76           H  
ATOM   1222  C   GLN A  82      -2.478  12.129  -8.637  1.00 97.76           C  
ATOM   1223  CB  GLN A  82      -1.125  11.036 -10.472  1.00 97.76           C  
ATOM   1224  HB2 GLN A  82      -0.463  10.596  -9.726  1.00 97.76           H  
ATOM   1225  HB3 GLN A  82      -1.193  10.337 -11.306  1.00 97.76           H  
ATOM   1226  O   GLN A  82      -2.935  13.272  -8.697  1.00 97.76           O  
ATOM   1227  CG  GLN A  82      -0.503  12.344 -10.979  1.00 97.76           C  
ATOM   1228  HG2 GLN A  82      -0.329  13.025 -10.146  1.00 97.76           H  
ATOM   1229  HG3 GLN A  82      -1.175  12.832 -11.685  1.00 97.76           H  
ATOM   1230  CD  GLN A  82       0.804  12.068 -11.700  1.00 97.76           C  
ATOM   1231  NE2 GLN A  82       1.936  12.428 -11.139  1.00 97.76           N  
ATOM   1232 HE21 GLN A  82       2.775  12.170 -11.638  1.00 97.76           H  
ATOM   1233 HE22 GLN A  82       1.944  12.830 -10.212  1.00 97.76           H  
ATOM   1234  OE1 GLN A  82       0.823  11.499 -12.775  1.00 97.76           O  
ATOM   1235  N   THR A  83      -1.911  11.641  -7.536  1.00 98.30           N  
ATOM   1236  H   THR A  83      -1.592  10.683  -7.538  1.00 98.30           H  
ATOM   1237  CA  THR A  83      -1.531  12.480  -6.392  1.00 98.30           C  
ATOM   1238  HA  THR A  83      -2.345  13.175  -6.184  1.00 98.30           H  
ATOM   1239  C   THR A  83      -0.284  13.312  -6.699  1.00 98.30           C  
ATOM   1240  CB  THR A  83      -1.302  11.639  -5.123  1.00 98.30           C  
ATOM   1241  HB  THR A  83      -1.110  12.310  -4.285  1.00 98.30           H  
ATOM   1242  O   THR A  83       0.448  13.048  -7.656  1.00 98.30           O  
ATOM   1243  CG2 THR A  83      -2.528  10.792  -4.786  1.00 98.30           C  
ATOM   1244 HG21 THR A  83      -2.413  10.381  -3.783  1.00 98.30           H  
ATOM   1245 HG22 THR A  83      -2.634   9.974  -5.498  1.00 98.30           H  
ATOM   1246 HG23 THR A  83      -3.421  11.416  -4.824  1.00 98.30           H  
ATOM   1247  OG1 THR A  83      -0.206  10.764  -5.265  1.00 98.30           O  
ATOM   1248  HG1 THR A  83       0.597  11.285  -5.184  1.00 98.30           H  
ATOM   1249  N   ALA A  84       0.001  14.295  -5.842  1.00 97.55           N  
ATOM   1250  H   ALA A  84      -0.639  14.484  -5.084  1.00 97.55           H  
ATOM   1251  CA  ALA A  84       1.331  14.893  -5.773  1.00 97.55           C  
ATOM   1252  HA  ALA A  84       1.610  15.251  -6.764  1.00 97.55           H  
ATOM   1253  C   ALA A  84       2.383  13.854  -5.332  1.00 97.55           C  
ATOM   1254  CB  ALA A  84       1.266  16.092  -4.816  1.00 97.55           C  
ATOM   1255  HB1 ALA A  84       1.020  15.753  -3.809  1.00 97.55           H  
ATOM   1256  HB2 ALA A  84       0.505  16.795  -5.153  1.00 97.55           H  
ATOM   1257  HB3 ALA A  84       2.227  16.606  -4.790  1.00 97.55           H  
ATOM   1258  O   ALA A  84       2.048  12.721  -4.977  1.00 97.55           O  
ATOM   1259  N   ASN A  85       3.654  14.259  -5.309  1.00 98.12           N  
ATOM   1260  H   ASN A  85       3.871  15.193  -5.627  1.00 98.12           H  
ATOM   1261  CA  ASN A  85       4.715  13.480  -4.675  1.00 98.12           C  
ATOM   1262  HA  ASN A  85       4.676  12.452  -5.036  1.00 98.12           H  
ATOM   1263  C   ASN A  85       4.483  13.481  -3.160  1.00 98.12           C  
ATOM   1264  CB  ASN A  85       6.087  14.088  -5.029  1.00 98.12           C  
ATOM   1265  HB2 ASN A  85       6.120  15.125  -4.696  1.00 98.12           H  
ATOM   1266  HB3 ASN A  85       6.864  13.536  -4.499  1.00 98.12           H  
ATOM   1267  O   ASN A  85       4.703  14.502  -2.506  1.00 98.12           O  
ATOM   1268  CG  ASN A  85       6.416  14.038  -6.507  1.00 98.12           C  
ATOM   1269  ND2 ASN A  85       7.419  14.759  -6.945  1.00 98.12           N  
ATOM   1270 HD21 ASN A  85       7.606  14.691  -7.935  1.00 98.12           H  
ATOM   1271 HD22 ASN A  85       7.963  15.338  -6.321  1.00 98.12           H  
ATOM   1272  OD1 ASN A  85       5.787  13.367  -7.295  1.00 98.12           O  
ATOM   1273  N   LEU A  86       4.024  12.359  -2.608  1.00 98.44           N  
ATOM   1274  H   LEU A  86       3.849  11.555  -3.194  1.00 98.44           H  
ATOM   1275  CA  LEU A  86       3.732  12.226  -1.182  1.00 98.44           C  
ATOM   1276  HA  LEU A  86       3.542  13.213  -0.760  1.00 98.44           H  
ATOM   1277  C   LEU A  86       4.932  11.631  -0.449  1.00 98.44           C  
ATOM   1278  CB  LEU A  86       2.475  11.362  -0.977  1.00 98.44           C  
ATOM   1279  HB2 LEU A  86       2.708  10.342  -1.284  1.00 98.44           H  
ATOM   1280  HB3 LEU A  86       2.238  11.339   0.087  1.00 98.44           H  
ATOM   1281  O   LEU A  86       5.630  10.777  -0.993  1.00 98.44           O  
ATOM   1282  CG  LEU A  86       1.234  11.826  -1.758  1.00 98.44           C  
ATOM   1283  HG  LEU A  86       1.440  11.787  -2.827  1.00 98.44           H  
ATOM   1284  CD1 LEU A  86       0.072  10.870  -1.512  1.00 98.44           C  
ATOM   1285 HD11 LEU A  86      -0.809  11.203  -2.060  1.00 98.44           H  
ATOM   1286 HD12 LEU A  86       0.343   9.873  -1.858  1.00 98.44           H  
ATOM   1287 HD13 LEU A  86      -0.161  10.833  -0.448  1.00 98.44           H  
ATOM   1288  CD2 LEU A  86       0.827  13.254  -1.382  1.00 98.44           C  
ATOM   1289 HD21 LEU A  86      -0.144  13.493  -1.815  1.00 98.44           H  
ATOM   1290 HD22 LEU A  86       1.561  13.956  -1.779  1.00 98.44           H  
ATOM   1291 HD23 LEU A  86       0.786  13.364  -0.298  1.00 98.44           H  
ATOM   1292  N   ASP A  87       5.140  12.040   0.801  1.00 98.17           N  
ATOM   1293  H   ASP A  87       4.563  12.774   1.187  1.00 98.17           H  
ATOM   1294  CA  ASP A  87       6.106  11.387   1.686  1.00 98.17           C  
ATOM   1295  HA  ASP A  87       7.056  11.284   1.161  1.00 98.17           H  
ATOM   1296  C   ASP A  87       5.620   9.987   2.051  1.00 98.17           C  
ATOM   1297  CB  ASP A  87       6.344  12.216   2.955  1.00 98.17           C  
ATOM   1298  HB2 ASP A  87       5.388  12.431   3.433  1.00 98.17           H  
ATOM   1299  HB3 ASP A  87       6.948  11.632   3.649  1.00 98.17           H  
ATOM   1300  O   ASP A  87       4.519   9.810   2.593  1.00 98.17           O  
ATOM   1301  CG  ASP A  87       7.081  13.518   2.660  1.00 98.17           C  
ATOM   1302  OD1 ASP A  87       7.954  13.499   1.767  1.00 98.17           O  
ATOM   1303  OD2 ASP A  87       6.772  14.536   3.307  1.00 98.17           O  
ATOM   1304  N   PHE A  88       6.449   8.987   1.762  1.00 97.82           N  
ATOM   1305  H   PHE A  88       7.353   9.192   1.362  1.00 97.82           H  
ATOM   1306  CA  PHE A  88       6.136   7.612   2.108  1.00 97.82           C  
ATOM   1307  HA  PHE A  88       5.094   7.428   1.844  1.00 97.82           H  
ATOM   1308  C   PHE A  88       6.305   7.366   3.612  1.00 97.82           C  
ATOM   1309  CB  PHE A  88       6.963   6.632   1.283  1.00 97.82           C  
ATOM   1310  HB2 PHE A  88       8.020   6.826   1.465  1.00 97.82           H  
ATOM   1311  HB3 PHE A  88       6.767   6.789   0.222  1.00 97.82           H  
ATOM   1312  O   PHE A  88       7.298   7.744   4.232  1.00 97.82           O  
ATOM   1313  CG  PHE A  88       6.634   5.198   1.647  1.00 97.82           C  
ATOM   1314  CD1 PHE A  88       7.438   4.493   2.563  1.00 97.82           C  
ATOM   1315  HD1 PHE A  88       8.314   4.963   2.984  1.00 97.82           H  
ATOM   1316  CD2 PHE A  88       5.478   4.592   1.125  1.00 97.82           C  
ATOM   1317  HD2 PHE A  88       4.848   5.133   0.434  1.00 97.82           H  
ATOM   1318  CE1 PHE A  88       7.099   3.181   2.936  1.00 97.82           C  
ATOM   1319  HE1 PHE A  88       7.719   2.638   3.634  1.00 97.82           H  
ATOM   1320  CE2 PHE A  88       5.138   3.284   1.503  1.00 97.82           C  
ATOM   1321  HE2 PHE A  88       4.256   2.817   1.091  1.00 97.82           H  
ATOM   1322  CZ  PHE A  88       5.944   2.579   2.409  1.00 97.82           C  
ATOM   1323  HZ  PHE A  88       5.658   1.581   2.707  1.00 97.82           H  
ATOM   1324  N   VAL A  89       5.330   6.679   4.198  1.00 95.49           N  
ATOM   1325  H   VAL A  89       4.527   6.444   3.632  1.00 95.49           H  
ATOM   1326  CA  VAL A  89       5.338   6.172   5.564  1.00 95.49           C  
ATOM   1327  HA  VAL A  89       6.365   6.132   5.928  1.00 95.49           H  
ATOM   1328  C   VAL A  89       4.774   4.760   5.514  1.00 95.49           C  
ATOM   1329  CB  VAL A  89       4.512   7.068   6.506  1.00 95.49           C  
ATOM   1330  HB  VAL A  89       3.493   7.151   6.130  1.00 95.49           H  
ATOM   1331  O   VAL A  89       3.646   4.555   5.063  1.00 95.49           O  
ATOM   1332  CG1 VAL A  89       4.471   6.477   7.925  1.00 95.49           C  
ATOM   1333 HG11 VAL A  89       5.486   6.340   8.297  1.00 95.49           H  
ATOM   1334 HG12 VAL A  89       3.965   5.511   7.918  1.00 95.49           H  
ATOM   1335 HG13 VAL A  89       3.928   7.136   8.602  1.00 95.49           H  
ATOM   1336  CG2 VAL A  89       5.084   8.488   6.603  1.00 95.49           C  
ATOM   1337 HG21 VAL A  89       4.523   9.092   7.316  1.00 95.49           H  
ATOM   1338 HG22 VAL A  89       5.028   8.974   5.629  1.00 95.49           H  
ATOM   1339 HG23 VAL A  89       6.131   8.448   6.902  1.00 95.49           H  
ATOM   1340  N   ASN A  90       5.545   3.788   6.001  1.00 93.88           N  
ATOM   1341  H   ASN A  90       6.469   4.013   6.341  1.00 93.88           H  
ATOM   1342  CA  ASN A  90       5.131   2.392   5.944  1.00 93.88           C  
ATOM   1343  HA  ASN A  90       4.941   2.159   4.897  1.00 93.88           H  
ATOM   1344  C   ASN A  90       3.818   2.162   6.709  1.00 93.88           C  
ATOM   1345  CB  ASN A  90       6.259   1.475   6.451  1.00 93.88           C  
ATOM   1346  HB2 ASN A  90       7.203   1.751   5.981  1.00 93.88           H  
ATOM   1347  HB3 ASN A  90       6.355   1.576   7.532  1.00 93.88           H  
ATOM   1348  O   ASN A  90       3.664   2.601   7.851  1.00 93.88           O  
ATOM   1349  CG  ASN A  90       5.975   0.024   6.097  1.00 93.88           C  
ATOM   1350  ND2 ASN A  90       6.505  -0.932   6.821  1.00 93.88           N  
ATOM   1351 HD21 ASN A  90       6.323  -1.872   6.500  1.00 93.88           H  
ATOM   1352 HD22 ASN A  90       7.120  -0.728   7.596  1.00 93.88           H  
ATOM   1353  OD1 ASN A  90       5.285  -0.271   5.140  1.00 93.88           O  
ATOM   1354  N   GLY A  91       2.874   1.482   6.063  1.00 91.35           N  
ATOM   1355  H   GLY A  91       3.090   1.138   5.138  1.00 91.35           H  
ATOM   1356  CA  GLY A  91       1.544   1.185   6.585  1.00 91.35           C  
ATOM   1357  HA2 GLY A  91       1.083   0.470   5.903  1.00 91.35           H  
ATOM   1358  HA3 GLY A  91       1.630   0.731   7.572  1.00 91.35           H  
ATOM   1359  C   GLY A  91       0.588   2.375   6.672  1.00 91.35           C  
ATOM   1360  O   GLY A  91      -0.510   2.223   7.210  1.00 91.35           O  
ATOM   1361  N   ALA A  92       0.963   3.550   6.158  1.00 92.87           N  
ATOM   1362  H   ALA A  92       1.864   3.630   5.708  1.00 92.87           H  
ATOM   1363  CA  ALA A  92       0.085   4.712   6.171  1.00 92.87           C  
ATOM   1364  HA  ALA A  92      -0.346   4.786   7.170  1.00 92.87           H  
ATOM   1365  C   ALA A  92      -1.088   4.580   5.188  1.00 92.87           C  
ATOM   1366  CB  ALA A  92       0.903   5.982   5.936  1.00 92.87           C  
ATOM   1367  HB1 ALA A  92       1.422   5.919   4.980  1.00 92.87           H  
ATOM   1368  HB2 ALA A  92       0.245   6.851   5.924  1.00 92.87           H  
ATOM   1369  HB3 ALA A  92       1.631   6.086   6.740  1.00 92.87           H  
ATOM   1370  O   ALA A  92      -1.025   3.875   4.178  1.00 92.87           O  
ATOM   1371  N   VAL A  93      -2.163   5.301   5.507  1.00 93.95           N  
ATOM   1372  H   VAL A  93      -2.137   5.848   6.355  1.00 93.95           H  
ATOM   1373  CA  VAL A  93      -3.349   5.453   4.664  1.00 93.95           C  
ATOM   1374  HA  VAL A  93      -3.329   4.709   3.868  1.00 93.95           H  
ATOM   1375  C   VAL A  93      -3.312   6.838   4.028  1.00 93.95           C  
ATOM   1376  CB  VAL A  93      -4.637   5.253   5.484  1.00 93.95           C  
ATOM   1377  HB  VAL A  93      -4.698   6.038   6.237  1.00 93.95           H  
ATOM   1378  O   VAL A  93      -3.246   7.844   4.739  1.00 93.95           O  
ATOM   1379  CG1 VAL A  93      -5.879   5.332   4.587  1.00 93.95           C  
ATOM   1380 HG11 VAL A  93      -6.776   5.152   5.180  1.00 93.95           H  
ATOM   1381 HG12 VAL A  93      -5.819   4.593   3.788  1.00 93.95           H  
ATOM   1382 HG13 VAL A  93      -5.960   6.328   4.152  1.00 93.95           H  
ATOM   1383  CG2 VAL A  93      -4.664   3.906   6.220  1.00 93.95           C  
ATOM   1384 HG21 VAL A  93      -3.837   3.852   6.928  1.00 93.95           H  
ATOM   1385 HG22 VAL A  93      -5.592   3.817   6.786  1.00 93.95           H  
ATOM   1386 HG23 VAL A  93      -4.590   3.079   5.514  1.00 93.95           H  
ATOM   1387  N   TYR A  94      -3.375   6.891   2.704  1.00 97.15           N  
ATOM   1388  H   TYR A  94      -3.392   6.022   2.189  1.00 97.15           H  
ATOM   1389  CA  TYR A  94      -3.330   8.112   1.906  1.00 97.15           C  
ATOM   1390  HA  TYR A  94      -3.097   8.960   2.550  1.00 97.15           H  
ATOM   1391  C   TYR A  94      -4.670   8.390   1.230  1.00 97.15           C  
ATOM   1392  CB  TYR A  94      -2.218   7.989   0.860  1.00 97.15           C  
ATOM   1393  HB2 TYR A  94      -2.402   7.108   0.245  1.00 97.15           H  
ATOM   1394  HB3 TYR A  94      -2.249   8.859   0.204  1.00 97.15           H  
ATOM   1395  O   TYR A  94      -5.422   7.467   0.936  1.00 97.15           O  
ATOM   1396  CG  TYR A  94      -0.833   7.886   1.459  1.00 97.15           C  
ATOM   1397  CD1 TYR A  94      -0.104   9.059   1.711  1.00 97.15           C  
ATOM   1398  HD1 TYR A  94      -0.546  10.017   1.479  1.00 97.15           H  
ATOM   1399  CD2 TYR A  94      -0.278   6.629   1.768  1.00 97.15           C  
ATOM   1400  HD2 TYR A  94      -0.838   5.726   1.576  1.00 97.15           H  
ATOM   1401  CE1 TYR A  94       1.192   8.990   2.243  1.00 97.15           C  
ATOM   1402  HE1 TYR A  94       1.772   9.887   2.403  1.00 97.15           H  
ATOM   1403  CE2 TYR A  94       1.008   6.552   2.330  1.00 97.15           C  
ATOM   1404  HE2 TYR A  94       1.448   5.597   2.575  1.00 97.15           H  
ATOM   1405  OH  TYR A  94       2.974   7.675   3.097  1.00 97.15           O  
ATOM   1406  HH  TYR A  94       3.432   8.513   3.004  1.00 97.15           H  
ATOM   1407  CZ  TYR A  94       1.739   7.734   2.561  1.00 97.15           C  
ATOM   1408  N   ASP A  95      -4.942   9.651   0.929  1.00 96.05           N  
ATOM   1409  H   ASP A  95      -4.293  10.364   1.228  1.00 96.05           H  
ATOM   1410  CA  ASP A  95      -5.966  10.080  -0.023  1.00 96.05           C  
ATOM   1411  HA  ASP A  95      -6.338   9.212  -0.568  1.00 96.05           H  
ATOM   1412  C   ASP A  95      -5.344  11.020  -1.076  1.00 96.05           C  
ATOM   1413  CB  ASP A  95      -7.164  10.680   0.741  1.00 96.05           C  
ATOM   1414  HB2 ASP A  95      -7.982  10.827   0.036  1.00 96.05           H  
ATOM   1415  HB3 ASP A  95      -7.502   9.952   1.479  1.00 96.05           H  
ATOM   1416  O   ASP A  95      -4.118  11.152  -1.158  1.00 96.05           O  
ATOM   1417  CG  ASP A  95      -6.897  12.015   1.450  1.00 96.05           C  
ATOM   1418  OD1 ASP A  95      -5.945  12.723   1.058  1.00 96.05           O  
ATOM   1419  OD2 ASP A  95      -7.710  12.374   2.326  1.00 96.05           O  
ATOM   1420  N   ARG A  96      -6.167  11.675  -1.909  1.00 95.20           N  
ATOM   1421  H   ARG A  96      -7.161  11.551  -1.782  1.00 95.20           H  
ATOM   1422  CA  ARG A  96      -5.672  12.617  -2.934  1.00 95.20           C  
ATOM   1423  HA  ARG A  96      -4.967  12.083  -3.571  1.00 95.20           H  
ATOM   1424  C   ARG A  96      -4.856  13.788  -2.368  1.00 95.20           C  
ATOM   1425  CB  ARG A  96      -6.821  13.169  -3.797  1.00 95.20           C  
ATOM   1426  HB2 ARG A  96      -6.506  14.131  -4.201  1.00 95.20           H  
ATOM   1427  HB3 ARG A  96      -7.704  13.346  -3.182  1.00 95.20           H  
ATOM   1428  O   ARG A  96      -4.036  14.339  -3.098  1.00 95.20           O  
ATOM   1429  CG  ARG A  96      -7.174  12.264  -4.989  1.00 95.20           C  
ATOM   1430  HG2 ARG A  96      -6.257  11.938  -5.478  1.00 95.20           H  
ATOM   1431  HG3 ARG A  96      -7.717  11.388  -4.635  1.00 95.20           H  
ATOM   1432  CD  ARG A  96      -8.016  13.054  -6.009  1.00 95.20           C  
ATOM   1433  HD2 ARG A  96      -8.943  13.364  -5.525  1.00 95.20           H  
ATOM   1434  HD3 ARG A  96      -7.461  13.947  -6.298  1.00 95.20           H  
ATOM   1435  NE  ARG A  96      -8.330  12.274  -7.227  1.00 95.20           N  
ATOM   1436  HE  ARG A  96      -7.920  11.353  -7.298  1.00 95.20           H  
ATOM   1437  NH1 ARG A  96      -9.743  13.763  -8.242  1.00 95.20           N  
ATOM   1438 HH11 ARG A  96      -9.381  14.502  -7.656  1.00 95.20           H  
ATOM   1439 HH12 ARG A  96     -10.482  13.922  -8.911  1.00 95.20           H  
ATOM   1440  NH2 ARG A  96      -9.746  11.661  -8.933  1.00 95.20           N  
ATOM   1441 HH21 ARG A  96     -10.583  11.804  -9.480  1.00 95.20           H  
ATOM   1442 HH22 ARG A  96      -9.473  10.691  -8.858  1.00 95.20           H  
ATOM   1443  CZ  ARG A  96      -9.257  12.563  -8.131  1.00 95.20           C  
ATOM   1444  N   ASN A  97      -5.084  14.167  -1.114  1.00 94.75           N  
ATOM   1445  H   ASN A  97      -5.666  13.580  -0.532  1.00 94.75           H  
ATOM   1446  CA  ASN A  97      -4.449  15.305  -0.454  1.00 94.75           C  
ATOM   1447  HA  ASN A  97      -4.135  16.028  -1.207  1.00 94.75           H  
ATOM   1448  C   ASN A  97      -3.194  14.909   0.336  1.00 94.75           C  
ATOM   1449  CB  ASN A  97      -5.481  15.978   0.461  1.00 94.75           C  
ATOM   1450  HB2 ASN A  97      -5.746  15.292   1.266  1.00 94.75           H  
ATOM   1451  HB3 ASN A  97      -5.036  16.866   0.911  1.00 94.75           H  
ATOM   1452  O   ASN A  97      -2.436  15.783   0.751  1.00 94.75           O  
ATOM   1453  CG  ASN A  97      -6.732  16.404  -0.277  1.00 94.75           C  
ATOM   1454  ND2 ASN A  97      -7.888  16.088   0.257  1.00 94.75           N  
ATOM   1455 HD21 ASN A  97      -8.716  16.376  -0.245  1.00 94.75           H  
ATOM   1456 HD22 ASN A  97      -7.906  15.480   1.064  1.00 94.75           H  
ATOM   1457  OD1 ASN A  97      -6.700  17.005  -1.338  1.00 94.75           O  
ATOM   1458  N   GLY A  98      -2.957  13.612   0.538  1.00 96.70           N  
ATOM   1459  H   GLY A  98      -3.675  12.952   0.278  1.00 96.70           H  
ATOM   1460  CA  GLY A  98      -1.748  13.097   1.162  1.00 96.70           C  
ATOM   1461  HA2 GLY A  98      -1.164  12.585   0.397  1.00 96.70           H  
ATOM   1462  HA3 GLY A  98      -1.146  13.912   1.565  1.00 96.70           H  
ATOM   1463  C   GLY A  98      -2.029  12.098   2.272  1.00 96.70           C  
ATOM   1464  O   GLY A  98      -2.999  11.344   2.229  1.00 96.70           O  
ATOM   1465  N   LYS A  99      -1.124  12.033   3.252  1.00 94.53           N  
ATOM   1466  H   LYS A  99      -0.377  12.714   3.258  1.00 94.53           H  
ATOM   1467  CA  LYS A  99      -1.248  11.108   4.380  1.00 94.53           C  
ATOM   1468  HA  LYS A  99      -1.459  10.113   3.990  1.00 94.53           H  
ATOM   1469  C   LYS A  99      -2.423  11.520   5.266  1.00 94.53           C  
ATOM   1470  CB  LYS A  99       0.071  11.053   5.161  1.00 94.53           C  
ATOM   1471  HB2 LYS A  99       0.309  12.049   5.535  1.00 94.53           H  
ATOM   1472  HB3 LYS A  99       0.869  10.732   4.492  1.00 94.53           H  
ATOM   1473  O   LYS A  99      -2.504  12.660   5.714  1.00 94.53           O  
ATOM   1474  CG  LYS A  99      -0.022  10.076   6.340  1.00 94.53           C  
ATOM   1475  HG2 LYS A  99      -0.781  10.428   7.039  1.00 94.53           H  
ATOM   1476  HG3 LYS A  99      -0.303   9.088   5.975  1.00 94.53           H  
ATOM   1477  CD  LYS A  99       1.310   9.995   7.086  1.00 94.53           C  
ATOM   1478  HD2 LYS A  99       1.613  11.003   7.370  1.00 94.53           H  
ATOM   1479  HD3 LYS A  99       2.067   9.559   6.435  1.00 94.53           H  
ATOM   1480  CE  LYS A  99       1.124   9.136   8.339  1.00 94.53           C  
ATOM   1481  HE2 LYS A  99       0.958   8.103   8.033  1.00 94.53           H  
ATOM   1482  HE3 LYS A  99       0.229   9.477   8.859  1.00 94.53           H  
ATOM   1483  NZ  LYS A  99       2.303   9.240   9.231  1.00 94.53           N  
ATOM   1484  HZ1 LYS A  99       2.438  10.201   9.512  1.00 94.53           H  
ATOM   1485  HZ2 LYS A  99       2.171   8.673  10.056  1.00 94.53           H  
ATOM   1486  HZ3 LYS A  99       3.133   8.930   8.746  1.00 94.53           H  
ATOM   1487  N   THR A 100      -3.286  10.562   5.576  1.00 91.85           N  
ATOM   1488  H   THR A 100      -3.136   9.644   5.184  1.00 91.85           H  
ATOM   1489  CA  THR A 100      -4.428  10.751   6.474  1.00 91.85           C  
ATOM   1490  HA  THR A 100      -4.697  11.807   6.477  1.00 91.85           H  
ATOM   1491  C   THR A 100      -4.076  10.357   7.915  1.00 91.85           C  
ATOM   1492  CB  THR A 100      -5.660   9.979   5.975  1.00 91.85           C  
ATOM   1493  HB  THR A 100      -6.529  10.315   6.541  1.00 91.85           H  
ATOM   1494  O   THR A 100      -3.081   9.675   8.170  1.00 91.85           O  
ATOM   1495  CG2 THR A 100      -5.954  10.166   4.487  1.00 91.85           C  
ATOM   1496 HG21 THR A 100      -5.164   9.734   3.873  1.00 91.85           H  
ATOM   1497 HG22 THR A 100      -6.036  11.229   4.259  1.00 91.85           H  
ATOM   1498 HG23 THR A 100      -6.899   9.684   4.237  1.00 91.85           H  
ATOM   1499  OG1 THR A 100      -5.481   8.607   6.210  1.00 91.85           O  
ATOM   1500  HG1 THR A 100      -4.726   8.329   5.686  1.00 91.85           H  
ATOM   1501  N   ASN A 101      -4.931  10.741   8.868  1.00 84.52           N  
ATOM   1502  H   ASN A 101      -5.720  11.311   8.597  1.00 84.52           H  
ATOM   1503  CA  ASN A 101      -4.872  10.258  10.256  1.00 84.52           C  
ATOM   1504  HA  ASN A 101      -3.831  10.071  10.519  1.00 84.52           H  
ATOM   1505  C   ASN A 101      -5.598   8.916  10.447  1.00 84.52           C  
ATOM   1506  CB  ASN A 101      -5.417  11.348  11.195  1.00 84.52           C  
ATOM   1507  HB2 ASN A 101      -6.406  11.659  10.860  1.00 84.52           H  
ATOM   1508  HB3 ASN A 101      -5.511  10.948  12.204  1.00 84.52           H  
ATOM   1509  O   ASN A 101      -5.821   8.484  11.580  1.00 84.52           O  
ATOM   1510  CG  ASN A 101      -4.493  12.545  11.284  1.00 84.52           C  
ATOM   1511  ND2 ASN A 101      -5.035  13.731  11.432  1.00 84.52           N  
ATOM   1512 HD21 ASN A 101      -6.038  13.848  11.462  1.00 84.52           H  
ATOM   1513 HD22 ASN A 101      -4.389  14.507  11.463  1.00 84.52           H  
ATOM   1514  OD1 ASN A 101      -3.281  12.439  11.243  1.00 84.52           O  
ATOM   1515  N   GLU A 102      -6.009   8.269   9.356  1.00 79.29           N  
ATOM   1516  H   GLU A 102      -5.731   8.595   8.441  1.00 79.29           H  
ATOM   1517  CA  GLU A 102      -6.714   7.002   9.433  1.00 79.29           C  
ATOM   1518  HA  GLU A 102      -7.450   7.083  10.233  1.00 79.29           H  
ATOM   1519  C   GLU A 102      -5.752   5.889   9.826  1.00 79.29           C  
ATOM   1520  CB  GLU A 102      -7.447   6.687   8.121  1.00 79.29           C  
ATOM   1521  HB2 GLU A 102      -6.722   6.616   7.311  1.00 79.29           H  
ATOM   1522  HB3 GLU A 102      -7.931   5.714   8.207  1.00 79.29           H  
ATOM   1523  O   GLU A 102      -4.717   5.669   9.197  1.00 79.29           O  
ATOM   1524  CG  GLU A 102      -8.506   7.743   7.758  1.00 79.29           C  
ATOM   1525  HG2 GLU A 102      -8.045   8.729   7.695  1.00 79.29           H  
ATOM   1526  HG3 GLU A 102      -8.891   7.494   6.769  1.00 79.29           H  
ATOM   1527  CD  GLU A 102      -9.687   7.789   8.738  1.00 79.29           C  
ATOM   1528  OE1 GLU A 102     -10.688   8.460   8.413  1.00 79.29           O  
ATOM   1529  OE2 GLU A 102      -9.718   7.002   9.720  1.00 79.29           O  
ATOM   1530  N   SER A 103      -6.107   5.171  10.886  1.00 67.92           N  
ATOM   1531  H   SER A 103      -6.943   5.419  11.396  1.00 67.92           H  
ATOM   1532  CA  SER A 103      -5.350   4.021  11.347  1.00 67.92           C  
ATOM   1533  HA  SER A 103      -4.321   4.127  11.004  1.00 67.92           H  
ATOM   1534  C   SER A 103      -5.901   2.735  10.749  1.00 67.92           C  
ATOM   1535  CB  SER A 103      -5.281   3.987  12.875  1.00 67.92           C  
ATOM   1536  HB2 SER A 103      -4.666   4.823  13.206  1.00 67.92           H  
ATOM   1537  HB3 SER A 103      -4.807   3.060  13.198  1.00 67.92           H  
ATOM   1538  O   SER A 103      -7.111   2.481  10.716  1.00 67.92           O  
ATOM   1539  OG  SER A 103      -6.561   4.105  13.473  1.00 67.92           O  
ATOM   1540  HG  SER A 103      -6.435   4.453  14.359  1.00 67.92           H  
ATOM   1541  N   VAL A 104      -4.975   1.890  10.306  1.00 62.70           N  
ATOM   1542  H   VAL A 104      -4.011   2.191  10.301  1.00 62.70           H  
ATOM   1543  CA  VAL A 104      -5.237   0.482  10.037  1.00 62.70           C  
ATOM   1544  HA  VAL A 104      -6.165   0.369   9.477  1.00 62.70           H  
ATOM   1545  C   VAL A 104      -5.370  -0.188  11.395  1.00 62.70           C  
ATOM   1546  CB  VAL A 104      -4.087  -0.132   9.225  1.00 62.70           C  
ATOM   1547  HB  VAL A 104      -3.155   0.057   9.757  1.00 62.70           H  
ATOM   1548  O   VAL A 104      -4.381  -0.389  12.099  1.00 62.70           O  
ATOM   1549  CG1 VAL A 104      -4.241  -1.652   9.072  1.00 62.70           C  
ATOM   1550 HG11 VAL A 104      -3.801  -1.999   8.137  1.00 62.70           H  
ATOM   1551 HG12 VAL A 104      -5.285  -1.956   9.141  1.00 62.70           H  
ATOM   1552 HG13 VAL A 104      -3.710  -2.140   9.889  1.00 62.70           H  
ATOM   1553  CG2 VAL A 104      -3.954   0.544   7.858  1.00 62.70           C  
ATOM   1554 HG21 VAL A 104      -4.597   0.067   7.118  1.00 62.70           H  
ATOM   1555 HG22 VAL A 104      -4.169   1.611   7.904  1.00 62.70           H  
ATOM   1556 HG23 VAL A 104      -2.913   0.446   7.550  1.00 62.70           H  
ATOM   1557  N   SER A 105      -6.599  -0.508  11.798  1.00 57.58           N  
ATOM   1558  H   SER A 105      -7.383  -0.288  11.201  1.00 57.58           H  
ATOM   1559  CA  SER A 105      -6.767  -1.468  12.881  1.00 57.58           C  
ATOM   1560  HA  SER A 105      -6.122  -1.202  13.718  1.00 57.58           H  
ATOM   1561  C   SER A 105      -6.326  -2.801  12.300  1.00 57.58           C  
ATOM   1562  CB  SER A 105      -8.215  -1.510  13.373  1.00 57.58           C  
ATOM   1563  HB2 SER A 105      -8.561  -0.488  13.534  1.00 57.58           H  
ATOM   1564  HB3 SER A 105      -8.852  -1.975  12.621  1.00 57.58           H  
ATOM   1565  O   SER A 105      -7.019  -3.358  11.452  1.00 57.58           O  
ATOM   1566  OG  SER A 105      -8.324  -2.216  14.596  1.00 57.58           O  
ATOM   1567  HG  SER A 105      -7.930  -3.087  14.506  1.00 57.58           H  
ATOM   1568  N   THR A 106      -5.170  -3.314  12.709  1.00 52.62           N  
ATOM   1569  H   THR A 106      -4.590  -2.805  13.360  1.00 52.62           H  
ATOM   1570  CA  THR A 106      -4.910  -4.737  12.519  1.00 52.62           C  
ATOM   1571  HA  THR A 106      -4.922  -4.967  11.453  1.00 52.62           H  
ATOM   1572  C   THR A 106      -6.061  -5.462  13.209  1.00 52.62           C  
ATOM   1573  CB  THR A 106      -3.550  -5.157  13.101  1.00 52.62           C  
ATOM   1574  HB  THR A 106      -3.454  -6.241  13.038  1.00 52.62           H  
ATOM   1575  O   THR A 106      -6.526  -5.043  14.274  1.00 52.62           O  
ATOM   1576  CG2 THR A 106      -2.357  -4.521  12.389  1.00 52.62           C  
ATOM   1577 HG21 THR A 106      -1.556  -4.286  13.089  1.00 52.62           H  
ATOM   1578 HG22 THR A 106      -2.645  -3.609  11.866  1.00 52.62           H  
ATOM   1579 HG23 THR A 106      -1.962  -5.242  11.673  1.00 52.62           H  
ATOM   1580  OG1 THR A 106      -3.450  -4.787  14.453  1.00 52.62           O  
ATOM   1581  HG1 THR A 106      -2.553  -4.972  14.737  1.00 52.62           H  
ATOM   1582  N   GLY A 107      -6.556  -6.541  12.617  1.00 42.88           N  
ATOM   1583  H   GLY A 107      -6.235  -6.771  11.687  1.00 42.88           H  
ATOM   1584  CA  GLY A 107      -7.501  -7.452  13.258  1.00 42.88           C  
ATOM   1585  HA2 GLY A 107      -8.376  -6.888  13.581  1.00 42.88           H  
ATOM   1586  HA3 GLY A 107      -7.821  -8.207  12.540  1.00 42.88           H  
ATOM   1587  C   GLY A 107      -6.911  -8.164  14.480  1.00 42.88           C  
ATOM   1588  O   GLY A 107      -7.316  -9.283  14.782  1.00 42.88           O  
ATOM   1589  N   ILE A 108      -5.984  -7.536  15.214  1.00 44.16           N  
ATOM   1590  H   ILE A 108      -5.725  -6.607  14.913  1.00 44.16           H  
ATOM   1591  CA  ILE A 108      -5.889  -7.744  16.646  1.00 44.16           C  
ATOM   1592  HA  ILE A 108      -5.792  -8.809  16.854  1.00 44.16           H  
ATOM   1593  C   ILE A 108      -7.239  -7.256  17.160  1.00 44.16           C  
ATOM   1594  CB  ILE A 108      -4.675  -7.011  17.268  1.00 44.16           C  
ATOM   1595  HB  ILE A 108      -4.788  -5.939  17.104  1.00 44.16           H  
ATOM   1596  O   ILE A 108      -7.424  -6.087  17.507  1.00 44.16           O  
ATOM   1597  CG1 ILE A 108      -3.361  -7.471  16.594  1.00 44.16           C  
ATOM   1598 HG12 ILE A 108      -3.449  -7.367  15.513  1.00 44.16           H  
ATOM   1599 HG13 ILE A 108      -3.192  -8.526  16.810  1.00 44.16           H  
ATOM   1600  CG2 ILE A 108      -4.617  -7.281  18.786  1.00 44.16           C  
ATOM   1601 HG21 ILE A 108      -4.564  -8.352  18.982  1.00 44.16           H  
ATOM   1602 HG22 ILE A 108      -5.504  -6.872  19.269  1.00 44.16           H  
ATOM   1603 HG23 ILE A 108      -3.755  -6.788  19.234  1.00 44.16           H  
ATOM   1604  CD1 ILE A 108      -2.124  -6.668  17.018  1.00 44.16           C  
ATOM   1605 HD11 ILE A 108      -1.285  -6.938  16.376  1.00 44.16           H  
ATOM   1606 HD12 ILE A 108      -1.854  -6.895  18.049  1.00 44.16           H  
ATOM   1607 HD13 ILE A 108      -2.316  -5.600  16.918  1.00 44.16           H  
ATOM   1608  N   ASN A 109      -8.212  -8.182  17.148  1.00 37.88           N  
ATOM   1609  H   ASN A 109      -8.015  -9.027  16.631  1.00 37.88           H  
ATOM   1610  CA  ASN A 109      -9.262  -8.237  18.145  1.00 37.88           C  
ATOM   1611  HA  ASN A 109     -10.135  -7.662  17.836  1.00 37.88           H  
ATOM   1612  C   ASN A 109      -8.631  -7.651  19.376  1.00 37.88           C  
ATOM   1613  CB  ASN A 109      -9.624  -9.700  18.454  1.00 37.88           C  
ATOM   1614  HB2 ASN A 109      -8.717 -10.297  18.542  1.00 37.88           H  
ATOM   1615  HB3 ASN A 109     -10.150  -9.751  19.408  1.00 37.88           H  
ATOM   1616  O   ASN A 109      -7.625  -8.192  19.832  1.00 37.88           O  
ATOM   1617  CG  ASN A 109     -10.539 -10.297  17.419  1.00 37.88           C  
ATOM   1618  ND2 ASN A 109     -10.296 -11.520  17.012  1.00 37.88           N  
ATOM   1619 HD21 ASN A 109     -10.908 -11.881  16.295  1.00 37.88           H  
ATOM   1620 HD22 ASN A 109      -9.488 -12.026  17.346  1.00 37.88           H  
ATOM   1621  OD1 ASN A 109     -11.493  -9.680  16.982  1.00 37.88           O  
ATOM   1622  N   GLN A 110      -9.132  -6.508  19.814  1.00 34.12           N  
ATOM   1623  H   GLN A 110      -9.885  -6.072  19.300  1.00 34.12           H  
ATOM   1624  CA  GLN A 110      -8.739  -5.964  21.080  1.00 34.12           C  
ATOM   1625  HA  GLN A 110      -7.699  -5.639  21.046  1.00 34.12           H  
ATOM   1626  C   GLN A 110      -8.876  -7.110  22.105  1.00 34.12           C  
ATOM   1627  CB  GLN A 110      -9.661  -4.769  21.389  1.00 34.12           C  
ATOM   1628  HB2 GLN A 110     -10.702  -5.077  21.299  1.00 34.12           H  
ATOM   1629  HB3 GLN A 110      -9.495  -4.475  22.425  1.00 34.12           H  
ATOM   1630  O   GLN A 110      -9.919  -7.271  22.729  1.00 34.12           O  
ATOM   1631  CG  GLN A 110      -9.424  -3.530  20.509  1.00 34.12           C  
ATOM   1632  HG2 GLN A 110      -9.724  -3.738  19.482  1.00 34.12           H  
ATOM   1633  HG3 GLN A 110      -8.359  -3.297  20.514  1.00 34.12           H  
ATOM   1634  CD  GLN A 110     -10.195  -2.310  21.017  1.00 34.12           C  
ATOM   1635  NE2 GLN A 110      -9.741  -1.111  20.725  1.00 34.12           N  
ATOM   1636 HE21 GLN A 110     -10.276  -0.337  21.093  1.00 34.12           H  
ATOM   1637 HE22 GLN A 110      -8.918  -0.999  20.151  1.00 34.12           H  
ATOM   1638  OE1 GLN A 110     -11.202  -2.393  21.699  1.00 34.12           O  
ATOM   1639  N   THR A 111      -7.801  -7.860  22.380  1.00 33.76           N  
ATOM   1640  H   THR A 111      -7.102  -7.931  21.654  1.00 33.76           H  
ATOM   1641  CA  THR A 111      -7.289  -7.907  23.735  1.00 33.76           C  
ATOM   1642  HA  THR A 111      -8.013  -8.361  24.412  1.00 33.76           H  
ATOM   1643  C   THR A 111      -7.142  -6.445  24.036  1.00 33.76           C  
ATOM   1644  CB  THR A 111      -5.935  -8.621  23.863  1.00 33.76           C  
ATOM   1645  HB  THR A 111      -5.452  -8.303  24.787  1.00 33.76           H  
ATOM   1646  O   THR A 111      -6.173  -5.823  23.596  1.00 33.76           O  
ATOM   1647  CG2 THR A 111      -6.130 -10.131  23.927  1.00 33.76           C  
ATOM   1648 HG21 THR A 111      -6.741 -10.392  24.791  1.00 33.76           H  
ATOM   1649 HG22 THR A 111      -5.158 -10.615  24.019  1.00 33.76           H  
ATOM   1650 HG23 THR A 111      -6.615 -10.481  23.016  1.00 33.76           H  
ATOM   1651  OG1 THR A 111      -5.089  -8.324  22.776  1.00 33.76           O  
ATOM   1652  HG1 THR A 111      -4.961  -7.373  22.782  1.00 33.76           H  
ATOM   1653  N   VAL A 112      -8.253  -5.893  24.539  1.00 36.96           N  
ATOM   1654  H   VAL A 112      -9.046  -6.510  24.638  1.00 36.96           H  
ATOM   1655  CA  VAL A 112      -8.423  -4.550  25.055  1.00 36.96           C  
ATOM   1656  HA  VAL A 112      -8.833  -3.881  24.298  1.00 36.96           H  
ATOM   1657  C   VAL A 112      -7.034  -4.097  25.394  1.00 36.96           C  
ATOM   1658  CB  VAL A 112      -9.348  -4.559  26.295  1.00 36.96           C  
ATOM   1659  HB  VAL A 112      -8.947  -3.877  27.046  1.00 36.96           H  
ATOM   1660  O   VAL A 112      -6.407  -4.690  26.278  1.00 36.96           O  
ATOM   1661  CG1 VAL A 112     -10.738  -4.044  25.909  1.00 36.96           C  
ATOM   1662 HG11 VAL A 112     -11.183  -4.693  25.155  1.00 36.96           H  
ATOM   1663 HG12 VAL A 112     -11.379  -4.018  26.790  1.00 36.96           H  
ATOM   1664 HG13 VAL A 112     -10.659  -3.033  25.510  1.00 36.96           H  
ATOM   1665  CG2 VAL A 112      -9.540  -5.944  26.943  1.00 36.96           C  
ATOM   1666 HG21 VAL A 112     -10.109  -5.831  27.866  1.00 36.96           H  
ATOM   1667 HG22 VAL A 112      -8.568  -6.369  27.197  1.00 36.96           H  
ATOM   1668 HG23 VAL A 112     -10.083  -6.619  26.282  1.00 36.96           H  
ATOM   1669  N   ALA A 113      -6.521  -3.139  24.600  1.00 37.38           N  
ATOM   1670  H   ALA A 113      -7.070  -2.815  23.817  1.00 37.38           H  
ATOM   1671  CA  ALA A 113      -5.349  -2.369  24.979  1.00 37.38           C  
ATOM   1672  HA  ALA A 113      -4.436  -2.892  24.694  1.00 37.38           H  
ATOM   1673  C   ALA A 113      -5.457  -2.232  26.477  1.00 37.38           C  
ATOM   1674  CB  ALA A 113      -5.428  -0.980  24.334  1.00 37.38           C  
ATOM   1675  HB1 ALA A 113      -5.363  -1.075  23.251  1.00 37.38           H  
ATOM   1676  HB2 ALA A 113      -4.596  -0.367  24.682  1.00 37.38           H  
ATOM   1677  HB3 ALA A 113      -6.366  -0.490  24.597  1.00 37.38           H  
ATOM   1678  O   ALA A 113      -6.569  -1.941  26.915  1.00 37.38           O  
ATOM   1679  N   ALA A 114      -4.408  -2.546  27.224  1.00 41.11           N  
ATOM   1680  H   ALA A 114      -3.571  -2.885  26.773  1.00 41.11           H  
ATOM   1681  CA  ALA A 114      -4.442  -2.521  28.666  1.00 41.11           C  
ATOM   1682  HA  ALA A 114      -5.194  -3.240  28.990  1.00 41.11           H  
ATOM   1683  C   ALA A 114      -4.844  -1.117  29.197  1.00 41.11           C  
ATOM   1684  CB  ALA A 114      -3.069  -2.997  29.165  1.00 41.11           C  
ATOM   1685  HB1 ALA A 114      -2.863  -3.998  28.786  1.00 41.11           H  
ATOM   1686  HB2 ALA A 114      -2.289  -2.314  28.827  1.00 41.11           H  
ATOM   1687  HB3 ALA A 114      -3.070  -3.028  30.254  1.00 41.11           H  
ATOM   1688  O   ALA A 114      -4.069  -0.478  29.899  1.00 41.11           O  
ATOM   1689  N   GLN A 115      -6.090  -0.628  29.000  1.00 39.14           N  
ATOM   1690  H   GLN A 115      -6.459  -0.802  28.076  1.00 39.14           H  
ATOM   1691  CA  GLN A 115      -7.151  -0.778  29.988  1.00 39.14           C  
ATOM   1692  HA  GLN A 115      -7.344   0.193  30.445  1.00 39.14           H  
ATOM   1693  C   GLN A 115      -6.566  -1.689  31.026  1.00 39.14           C  
ATOM   1694  CB  GLN A 115      -8.499  -1.340  29.470  1.00 39.14           C  
ATOM   1695  HB2 GLN A 115      -9.087  -1.602  30.349  1.00 39.14           H  
ATOM   1696  HB3 GLN A 115      -8.340  -2.251  28.892  1.00 39.14           H  
ATOM   1697  O   GLN A 115      -6.613  -2.914  30.954  1.00 39.14           O  
ATOM   1698  CG  GLN A 115      -9.309  -0.330  28.635  1.00 39.14           C  
ATOM   1699  HG2 GLN A 115      -9.128   0.673  29.021  1.00 39.14           H  
ATOM   1700  HG3 GLN A 115      -8.951  -0.360  27.606  1.00 39.14           H  
ATOM   1701  CD  GLN A 115     -10.827  -0.553  28.646  1.00 39.14           C  
ATOM   1702  NE2 GLN A 115     -11.582   0.279  27.961  1.00 39.14           N  
ATOM   1703 HE21 GLN A 115     -12.574   0.096  27.999  1.00 39.14           H  
ATOM   1704 HE22 GLN A 115     -11.177   1.024  27.411  1.00 39.14           H  
ATOM   1705  OE1 GLN A 115     -11.379  -1.436  29.279  1.00 39.14           O  
ATOM   1706  N   LYS A 116      -5.839  -1.027  31.909  1.00 43.49           N  
ATOM   1707  H   LYS A 116      -5.520  -0.123  31.591  1.00 43.49           H  
ATOM   1708  CA  LYS A 116      -5.803  -1.249  33.324  1.00 43.49           C  
ATOM   1709  HA  LYS A 116      -5.116  -2.060  33.569  1.00 43.49           H  
ATOM   1710  C   LYS A 116      -7.226  -1.628  33.732  1.00 43.49           C  
ATOM   1711  CB  LYS A 116      -5.311   0.096  33.873  1.00 43.49           C  
ATOM   1712  HB2 LYS A 116      -6.081   0.851  33.715  1.00 43.49           H  
ATOM   1713  HB3 LYS A 116      -4.432   0.401  33.306  1.00 43.49           H  
ATOM   1714  O   LYS A 116      -7.942  -0.834  34.328  1.00 43.49           O  
ATOM   1715  CG  LYS A 116      -4.907   0.077  35.342  1.00 43.49           C  
ATOM   1716  HG2 LYS A 116      -4.038  -0.569  35.471  1.00 43.49           H  
ATOM   1717  HG3 LYS A 116      -5.729  -0.293  35.955  1.00 43.49           H  
ATOM   1718  CD  LYS A 116      -4.562   1.515  35.749  1.00 43.49           C  
ATOM   1719  HD2 LYS A 116      -5.470   2.116  35.708  1.00 43.49           H  
ATOM   1720  HD3 LYS A 116      -3.830   1.930  35.056  1.00 43.49           H  
ATOM   1721  CE  LYS A 116      -3.986   1.546  37.166  1.00 43.49           C  
ATOM   1722  HE2 LYS A 116      -4.649   0.981  37.821  1.00 43.49           H  
ATOM   1723  HE3 LYS A 116      -3.016   1.049  37.160  1.00 43.49           H  
ATOM   1724  NZ  LYS A 116      -3.854   2.939  37.663  1.00 43.49           N  
ATOM   1725  HZ1 LYS A 116      -3.460   2.950  38.593  1.00 43.49           H  
ATOM   1726  HZ2 LYS A 116      -3.250   3.478  37.059  1.00 43.49           H  
ATOM   1727  HZ3 LYS A 116      -4.756   3.393  37.697  1.00 43.49           H  
ATOM   1728  N   ALA A 117      -7.657  -2.808  33.293  1.00 49.86           N  
ATOM   1729  H   ALA A 117      -7.049  -3.311  32.664  1.00 49.86           H  
ATOM   1730  CA  ALA A 117      -8.822  -3.519  33.708  1.00 49.86           C  
ATOM   1731  HA  ALA A 117      -9.704  -2.879  33.701  1.00 49.86           H  
ATOM   1732  C   ALA A 117      -8.395  -3.823  35.122  1.00 49.86           C  
ATOM   1733  CB  ALA A 117      -9.040  -4.741  32.801  1.00 49.86           C  
ATOM   1734  HB1 ALA A 117      -9.874  -5.332  33.181  1.00 49.86           H  
ATOM   1735  HB2 ALA A 117      -8.147  -5.365  32.780  1.00 49.86           H  
ATOM   1736  HB3 ALA A 117      -9.270  -4.413  31.787  1.00 49.86           H  
ATOM   1737  O   ALA A 117      -7.625  -4.751  35.382  1.00 49.86           O  
ATOM   1738  N   GLY A 118      -8.717  -2.864  35.996  1.00 58.17           N  
ATOM   1739  H   GLY A 118      -9.204  -2.052  35.647  1.00 58.17           H  
ATOM   1740  CA  GLY A 118      -8.630  -3.052  37.422  1.00 58.17           C  
ATOM   1741  HA2 GLY A 118      -9.215  -2.303  37.956  1.00 58.17           H  
ATOM   1742  HA3 GLY A 118      -7.589  -3.030  37.744  1.00 58.17           H  
ATOM   1743  C   GLY A 118      -9.235  -4.416  37.650  1.00 58.17           C  
ATOM   1744  O   GLY A 118     -10.264  -4.729  37.047  1.00 58.17           O  
ATOM   1745  N   ALA A 119      -8.485  -5.246  38.358  1.00 69.98           N  
ATOM   1746  H   ALA A 119      -7.655  -4.895  38.813  1.00 69.98           H  
ATOM   1747  CA  ALA A 119      -8.783  -6.649  38.511  1.00 69.98           C  
ATOM   1748  HA  ALA A 119      -8.436  -7.178  37.624  1.00 69.98           H  
ATOM   1749  C   ALA A 119     -10.302  -6.875  38.644  1.00 69.98           C  
ATOM   1750  CB  ALA A 119      -7.969  -7.110  39.711  1.00 69.98           C  
ATOM   1751  HB1 ALA A 119      -8.187  -6.469  40.564  1.00 69.98           H  
ATOM   1752  HB2 ALA A 119      -8.214  -8.148  39.938  1.00 69.98           H  
ATOM   1753  HB3 ALA A 119      -6.904  -7.049  39.485  1.00 69.98           H  
ATOM   1754  O   ALA A 119     -11.004  -6.183  39.389  1.00 69.98           O  
ATOM   1755  N   VAL A 120     -10.834  -7.772  37.820  1.00 79.36           N  
ATOM   1756  H   VAL A 120     -10.212  -8.377  37.302  1.00 79.36           H  
ATOM   1757  CA  VAL A 120     -12.260  -8.053  37.790  1.00 79.36           C  
ATOM   1758  HA  VAL A 120     -12.780  -7.095  37.824  1.00 79.36           H  
ATOM   1759  C   VAL A 120     -12.624  -8.817  39.051  1.00 79.36           C  
ATOM   1760  CB  VAL A 120     -12.723  -8.762  36.506  1.00 79.36           C  
ATOM   1761  HB  VAL A 120     -13.782  -8.994  36.625  1.00 79.36           H  
ATOM   1762  O   VAL A 120     -12.011  -9.825  39.404  1.00 79.36           O  
ATOM   1763  CG1 VAL A 120     -12.594  -7.821  35.302  1.00 79.36           C  
ATOM   1764 HG11 VAL A 120     -12.996  -8.304  34.412  1.00 79.36           H  
ATOM   1765 HG12 VAL A 120     -13.149  -6.902  35.488  1.00 79.36           H  
ATOM   1766 HG13 VAL A 120     -11.547  -7.573  35.130  1.00 79.36           H  
ATOM   1767  CG2 VAL A 120     -11.985 -10.062  36.178  1.00 79.36           C  
ATOM   1768 HG21 VAL A 120     -12.065 -10.756  37.015  1.00 79.36           H  
ATOM   1769 HG22 VAL A 120     -12.437 -10.533  35.305  1.00 79.36           H  
ATOM   1770 HG23 VAL A 120     -10.936  -9.864  35.955  1.00 79.36           H  
ATOM   1771  N   LYS A 121     -13.627  -8.304  39.758  1.00 85.82           N  
ATOM   1772  H   LYS A 121     -14.058  -7.456  39.420  1.00 85.82           H  
ATOM   1773  CA  LYS A 121     -14.138  -8.917  40.981  1.00 85.82           C  
ATOM   1774  HA  LYS A 121     -13.304  -9.356  41.528  1.00 85.82           H  
ATOM   1775  C   LYS A 121     -15.092 -10.044  40.608  1.00 85.82           C  
ATOM   1776  CB  LYS A 121     -14.796  -7.862  41.874  1.00 85.82           C  
ATOM   1777  HB2 LYS A 121     -15.224  -8.352  42.748  1.00 85.82           H  
ATOM   1778  HB3 LYS A 121     -15.595  -7.375  41.315  1.00 85.82           H  
ATOM   1779  O   LYS A 121     -16.012  -9.847  39.810  1.00 85.82           O  
ATOM   1780  CG  LYS A 121     -13.783  -6.805  42.333  1.00 85.82           C  
ATOM   1781  HG2 LYS A 121     -13.297  -6.359  41.466  1.00 85.82           H  
ATOM   1782  HG3 LYS A 121     -13.021  -7.278  42.953  1.00 85.82           H  
ATOM   1783  CD  LYS A 121     -14.476  -5.693  43.122  1.00 85.82           C  
ATOM   1784  HD2 LYS A 121     -14.881  -6.097  44.050  1.00 85.82           H  
ATOM   1785  HD3 LYS A 121     -15.285  -5.280  42.520  1.00 85.82           H  
ATOM   1786  CE  LYS A 121     -13.443  -4.602  43.420  1.00 85.82           C  
ATOM   1787  HE2 LYS A 121     -12.954  -4.329  42.486  1.00 85.82           H  
ATOM   1788  HE3 LYS A 121     -12.664  -5.014  44.062  1.00 85.82           H  
ATOM   1789  NZ  LYS A 121     -14.071  -3.406  44.035  1.00 85.82           N  
ATOM   1790  HZ1 LYS A 121     -14.750  -3.008  43.402  1.00 85.82           H  
ATOM   1791  HZ2 LYS A 121     -14.523  -3.642  44.906  1.00 85.82           H  
ATOM   1792  HZ3 LYS A 121     -13.358  -2.713  44.212  1.00 85.82           H  
ATOM   1793  N   ILE A 122     -14.868 -11.206  41.204  1.00 88.31           N  
ATOM   1794  H   ILE A 122     -14.083 -11.269  41.836  1.00 88.31           H  
ATOM   1795  CA  ILE A 122     -15.693 -12.396  41.032  1.00 88.31           C  
ATOM   1796  HA  ILE A 122     -16.364 -12.243  40.187  1.00 88.31           H  
ATOM   1797  C   ILE A 122     -16.538 -12.583  42.281  1.00 88.31           C  
ATOM   1798  CB  ILE A 122     -14.836 -13.635  40.718  1.00 88.31           C  
ATOM   1799  HB  ILE A 122     -14.143 -13.809  41.542  1.00 88.31           H  
ATOM   1800  O   ILE A 122     -16.027 -12.497  43.402  1.00 88.31           O  
ATOM   1801  CG1 ILE A 122     -14.036 -13.381  39.423  1.00 88.31           C  
ATOM   1802 HG12 ILE A 122     -14.731 -13.237  38.596  1.00 88.31           H  
ATOM   1803 HG13 ILE A 122     -13.440 -12.474  39.520  1.00 88.31           H  
ATOM   1804  CG2 ILE A 122     -15.764 -14.857  40.574  1.00 88.31           C  
ATOM   1805 HG21 ILE A 122     -16.490 -14.682  39.780  1.00 88.31           H  
ATOM   1806 HG22 ILE A 122     -16.292 -15.065  41.504  1.00 88.31           H  
ATOM   1807 HG23 ILE A 122     -15.193 -15.757  40.345  1.00 88.31           H  
ATOM   1808  CD1 ILE A 122     -13.066 -14.497  39.053  1.00 88.31           C  
ATOM   1809 HD11 ILE A 122     -12.292 -14.597  39.814  1.00 88.31           H  
ATOM   1810 HD12 ILE A 122     -13.592 -15.444  38.931  1.00 88.31           H  
ATOM   1811 HD13 ILE A 122     -12.611 -14.248  38.095  1.00 88.31           H  
ATOM   1812  N   TYR A 123     -17.821 -12.860  42.074  1.00 86.95           N  
ATOM   1813  H   TYR A 123     -18.144 -12.927  41.120  1.00 86.95           H  
ATOM   1814  CA  TYR A 123     -18.804 -13.048  43.127  1.00 86.95           C  
ATOM   1815  HA  TYR A 123     -18.277 -12.999  44.080  1.00 86.95           H  
ATOM   1816  C   TYR A 123     -19.481 -14.417  43.035  1.00 86.95           C  
ATOM   1817  CB  TYR A 123     -19.832 -11.908  43.097  1.00 86.95           C  
ATOM   1818  HB2 TYR A 123     -20.369 -11.943  42.150  1.00 86.95           H  
ATOM   1819  HB3 TYR A 123     -20.561 -12.077  43.889  1.00 86.95           H  
ATOM   1820  O   TYR A 123     -19.617 -14.985  41.950  1.00 86.95           O  
ATOM   1821  CG  TYR A 123     -19.234 -10.523  43.271  1.00 86.95           C  
ATOM   1822  CD1 TYR A 123     -19.194  -9.930  44.546  1.00 86.95           C  
ATOM   1823  HD1 TYR A 123     -19.604 -10.459  45.394  1.00 86.95           H  
ATOM   1824  CD2 TYR A 123     -18.730  -9.820  42.160  1.00 86.95           C  
ATOM   1825  HD2 TYR A 123     -18.755 -10.273  41.180  1.00 86.95           H  
ATOM   1826  CE1 TYR A 123     -18.658  -8.642  44.718  1.00 86.95           C  
ATOM   1827  HE1 TYR A 123     -18.667  -8.190  45.699  1.00 86.95           H  
ATOM   1828  CE2 TYR A 123     -18.182  -8.534  42.326  1.00 86.95           C  
ATOM   1829  HE2 TYR A 123     -17.806  -7.992  41.471  1.00 86.95           H  
ATOM   1830  OH  TYR A 123     -17.636  -6.694  43.783  1.00 86.95           O  
ATOM   1831  HH  TYR A 123     -17.868  -6.379  44.659  1.00 86.95           H  
ATOM   1832  CZ  TYR A 123     -18.144  -7.943  43.607  1.00 86.95           C  
ATOM   1833  N   THR A 124     -19.951 -14.935  44.166  1.00 88.72           N  
ATOM   1834  H   THR A 124     -19.773 -14.443  45.029  1.00 88.72           H  
ATOM   1835  CA  THR A 124     -20.922 -16.038  44.197  1.00 88.72           C  
ATOM   1836  HA  THR A 124     -20.564 -16.850  43.563  1.00 88.72           H  
ATOM   1837  C   THR A 124     -22.284 -15.575  43.666  1.00 88.72           C  
ATOM   1838  CB  THR A 124     -21.109 -16.578  45.624  1.00 88.72           C  
ATOM   1839  HB  THR A 124     -21.803 -17.419  45.594  1.00 88.72           H  
ATOM   1840  O   THR A 124     -22.561 -14.377  43.576  1.00 88.72           O  
ATOM   1841  CG2 THR A 124     -19.802 -17.046  46.256  1.00 88.72           C  
ATOM   1842 HG21 THR A 124     -19.287 -17.732  45.584  1.00 88.72           H  
ATOM   1843 HG22 THR A 124     -19.165 -16.187  46.464  1.00 88.72           H  
ATOM   1844 HG23 THR A 124     -20.015 -17.560  47.194  1.00 88.72           H  
ATOM   1845  OG1 THR A 124     -21.658 -15.560  46.431  1.00 88.72           O  
ATOM   1846  HG1 THR A 124     -22.193 -15.949  47.126  1.00 88.72           H  
ATOM   1847  N   LEU A 125     -23.193 -16.519  43.393  1.00 83.14           N  
ATOM   1848  H   LEU A 125     -22.911 -17.488  43.428  1.00 83.14           H  
ATOM   1849  CA  LEU A 125     -24.594 -16.207  43.054  1.00 83.14           C  
ATOM   1850  HA  LEU A 125     -24.607 -15.550  42.185  1.00 83.14           H  
ATOM   1851  C   LEU A 125     -25.341 -15.449  44.168  1.00 83.14           C  
ATOM   1852  CB  LEU A 125     -25.346 -17.508  42.724  1.00 83.14           C  
ATOM   1853  HB2 LEU A 125     -25.291 -18.168  43.590  1.00 83.14           H  
ATOM   1854  HB3 LEU A 125     -26.396 -17.265  42.565  1.00 83.14           H  
ATOM   1855  O   LEU A 125     -26.356 -14.816  43.901  1.00 83.14           O  
ATOM   1856  CG  LEU A 125     -24.836 -18.267  41.486  1.00 83.14           C  
ATOM   1857  HG  LEU A 125     -23.786 -18.527  41.621  1.00 83.14           H  
ATOM   1858  CD1 LEU A 125     -25.636 -19.560  41.324  1.00 83.14           C  
ATOM   1859 HD11 LEU A 125     -26.697 -19.334  41.210  1.00 83.14           H  
ATOM   1860 HD12 LEU A 125     -25.499 -20.183  42.207  1.00 83.14           H  
ATOM   1861 HD13 LEU A 125     -25.281 -20.113  40.454  1.00 83.14           H  
ATOM   1862  CD2 LEU A 125     -24.985 -17.460  40.195  1.00 83.14           C  
ATOM   1863 HD21 LEU A 125     -24.344 -16.579  40.242  1.00 83.14           H  
ATOM   1864 HD22 LEU A 125     -24.662 -18.061  39.345  1.00 83.14           H  
ATOM   1865 HD23 LEU A 125     -26.020 -17.145  40.064  1.00 83.14           H  
ATOM   1866  N   THR A 126     -24.832 -15.499  45.400  1.00 87.35           N  
ATOM   1867  H   THR A 126     -23.987 -16.031  45.550  1.00 87.35           H  
ATOM   1868  CA  THR A 126     -25.361 -14.764  46.557  1.00 87.35           C  
ATOM   1869  HA  THR A 126     -26.428 -14.595  46.406  1.00 87.35           H  
ATOM   1870  C   THR A 126     -24.737 -13.375  46.730  1.00 87.35           C  
ATOM   1871  CB  THR A 126     -25.207 -15.590  47.844  1.00 87.35           C  
ATOM   1872  HB  THR A 126     -25.578 -15.011  48.690  1.00 87.35           H  
ATOM   1873  O   THR A 126     -25.092 -12.667  47.666  1.00 87.35           O  
ATOM   1874  CG2 THR A 126     -25.982 -16.906  47.773  1.00 87.35           C  
ATOM   1875 HG21 THR A 126     -25.573 -17.554  46.998  1.00 87.35           H  
ATOM   1876 HG22 THR A 126     -25.923 -17.418  48.734  1.00 87.35           H  
ATOM   1877 HG23 THR A 126     -27.029 -16.701  47.554  1.00 87.35           H  
ATOM   1878  OG1 THR A 126     -23.856 -15.938  48.076  1.00 87.35           O  
ATOM   1879  HG1 THR A 126     -23.811 -16.209  48.996  1.00 87.35           H  
ATOM   1880  N   GLY A 127     -23.815 -12.966  45.847  1.00 82.59           N  
ATOM   1881  H   GLY A 127     -23.568 -13.584  45.087  1.00 82.59           H  
ATOM   1882  CA  GLY A 127     -23.192 -11.639  45.869  1.00 82.59           C  
ATOM   1883  HA2 GLY A 127     -23.920 -10.902  46.206  1.00 82.59           H  
ATOM   1884  HA3 GLY A 127     -22.897 -11.381  44.852  1.00 82.59           H  
ATOM   1885  C   GLY A 127     -21.948 -11.512  46.758  1.00 82.59           C  
ATOM   1886  O   GLY A 127     -21.504 -10.397  47.024  1.00 82.59           O  
ATOM   1887  N   VAL A 128     -21.350 -12.619  47.208  1.00 86.71           N  
ATOM   1888  H   VAL A 128     -21.724 -13.515  46.931  1.00 86.71           H  
ATOM   1889  CA  VAL A 128     -20.124 -12.605  48.031  1.00 86.71           C  
ATOM   1890  HA  VAL A 128     -20.139 -11.722  48.670  1.00 86.71           H  
ATOM   1891  C   VAL A 128     -18.889 -12.533  47.134  1.00 86.71           C  
ATOM   1892  CB  VAL A 128     -20.053 -13.844  48.945  1.00 86.71           C  
ATOM   1893  HB  VAL A 128     -20.048 -14.748  48.337  1.00 86.71           H  
ATOM   1894  O   VAL A 128     -18.751 -13.367  46.246  1.00 86.71           O  
ATOM   1895  CG1 VAL A 128     -18.782 -13.845  49.802  1.00 86.71           C  
ATOM   1896 HG11 VAL A 128     -18.724 -12.933  50.397  1.00 86.71           H  
ATOM   1897 HG12 VAL A 128     -18.791 -14.703  50.473  1.00 86.71           H  
ATOM   1898 HG13 VAL A 128     -17.894 -13.928  49.174  1.00 86.71           H  
ATOM   1899  CG2 VAL A 128     -21.263 -13.900  49.888  1.00 86.71           C  
ATOM   1900 HG21 VAL A 128     -21.189 -14.776  50.533  1.00 86.71           H  
ATOM   1901 HG22 VAL A 128     -21.297 -13.004  50.507  1.00 86.71           H  
ATOM   1902 HG23 VAL A 128     -22.189 -13.971  49.317  1.00 86.71           H  
ATOM   1903  N   LYS A 129     -17.977 -11.573  47.363  1.00 87.65           N  
ATOM   1904  H   LYS A 129     -18.137 -10.947  48.140  1.00 87.65           H  
ATOM   1905  CA  LYS A 129     -16.710 -11.459  46.609  1.00 87.65           C  
ATOM   1906  HA  LYS A 129     -16.940 -11.540  45.547  1.00 87.65           H  
ATOM   1907  C   LYS A 129     -15.770 -12.611  46.982  1.00 87.65           C  
ATOM   1908  CB  LYS A 129     -16.030 -10.095  46.863  1.00 87.65           C  
ATOM   1909  HB2 LYS A 129     -16.765  -9.299  46.747  1.00 87.65           H  
ATOM   1910  HB3 LYS A 129     -15.647 -10.062  47.883  1.00 87.65           H  
ATOM   1911  O   LYS A 129     -15.411 -12.729  48.149  1.00 87.65           O  
ATOM   1912  CG  LYS A 129     -14.878  -9.852  45.866  1.00 87.65           C  
ATOM   1913  HG2 LYS A 129     -15.310  -9.817  44.866  1.00 87.65           H  
ATOM   1914  HG3 LYS A 129     -14.181 -10.690  45.890  1.00 87.65           H  
ATOM   1915  CD  LYS A 129     -14.081  -8.552  46.085  1.00 87.65           C  
ATOM   1916  HD2 LYS A 129     -14.762  -7.727  46.295  1.00 87.65           H  
ATOM   1917  HD3 LYS A 129     -13.565  -8.341  45.148  1.00 87.65           H  
ATOM   1918  CE  LYS A 129     -13.020  -8.672  47.192  1.00 87.65           C  
ATOM   1919  HE2 LYS A 129     -13.507  -8.649  48.167  1.00 87.65           H  
ATOM   1920  HE3 LYS A 129     -12.543  -9.646  47.089  1.00 87.65           H  
ATOM   1921  NZ  LYS A 129     -11.976  -7.610  47.081  1.00 87.65           N  
ATOM   1922  HZ1 LYS A 129     -11.555  -7.584  46.163  1.00 87.65           H  
ATOM   1923  HZ2 LYS A 129     -11.216  -7.789  47.721  1.00 87.65           H  
ATOM   1924  HZ3 LYS A 129     -12.344  -6.688  47.270  1.00 87.65           H  
ATOM   1925  N   VAL A 130     -15.333 -13.402  46.002  1.00 89.11           N  
ATOM   1926  H   VAL A 130     -15.686 -13.229  45.071  1.00 89.11           H  
ATOM   1927  CA  VAL A 130     -14.445 -14.568  46.207  1.00 89.11           C  
ATOM   1928  HA  VAL A 130     -14.297 -14.723  47.276  1.00 89.11           H  
ATOM   1929  C   VAL A 130     -13.047 -14.381  45.631  1.00 89.11           C  
ATOM   1930  CB  VAL A 130     -15.062 -15.866  45.653  1.00 89.11           C  
ATOM   1931  HB  VAL A 130     -14.335 -16.671  45.761  1.00 89.11           H  
ATOM   1932  O   VAL A 130     -12.093 -14.929  46.168  1.00 89.11           O  
ATOM   1933  CG1 VAL A 130     -16.301 -16.246  46.466  1.00 89.11           C  
ATOM   1934 HG11 VAL A 130     -16.707 -17.189  46.100  1.00 89.11           H  
ATOM   1935 HG12 VAL A 130     -16.026 -16.369  47.514  1.00 89.11           H  
ATOM   1936 HG13 VAL A 130     -17.055 -15.464  46.384  1.00 89.11           H  
ATOM   1937  CG2 VAL A 130     -15.459 -15.776  44.172  1.00 89.11           C  
ATOM   1938 HG21 VAL A 130     -15.777 -16.760  43.827  1.00 89.11           H  
ATOM   1939 HG22 VAL A 130     -16.281 -15.073  44.037  1.00 89.11           H  
ATOM   1940 HG23 VAL A 130     -14.605 -15.475  43.565  1.00 89.11           H  
ATOM   1941  N   ALA A 131     -12.905 -13.591  44.566  1.00 84.36           N  
ATOM   1942  H   ALA A 131     -13.721 -13.149  44.166  1.00 84.36           H  
ATOM   1943  CA  ALA A 131     -11.615 -13.329  43.943  1.00 84.36           C  
ATOM   1944  HA  ALA A 131     -10.849 -13.289  44.718  1.00 84.36           H  
ATOM   1945  C   ALA A 131     -11.604 -11.981  43.223  1.00 84.36           C  
ATOM   1946  CB  ALA A 131     -11.261 -14.483  42.994  1.00 84.36           C  
ATOM   1947  HB1 ALA A 131     -11.151 -15.404  43.567  1.00 84.36           H  
ATOM   1948  HB2 ALA A 131     -12.038 -14.614  42.241  1.00 84.36           H  
ATOM   1949  HB3 ALA A 131     -10.309 -14.288  42.501  1.00 84.36           H  
ATOM   1950  O   ALA A 131     -12.643 -11.370  42.962  1.00 84.36           O  
ATOM   1951  N   GLU A 132     -10.401 -11.521  42.913  1.00 85.25           N  
ATOM   1952  H   GLU A 132      -9.595 -12.082  43.149  1.00 85.25           H  
ATOM   1953  CA  GLU A 132     -10.138 -10.319  42.140  1.00 85.25           C  
ATOM   1954  HA  GLU A 132     -11.008 -10.074  41.531  1.00 85.25           H  
ATOM   1955  C   GLU A 132      -8.969 -10.645  41.206  1.00 85.25           C  
ATOM   1956  CB  GLU A 132      -9.916  -9.165  43.129  1.00 85.25           C  
ATOM   1957  HB2 GLU A 132      -9.105  -9.407  43.816  1.00 85.25           H  
ATOM   1958  HB3 GLU A 132     -10.836  -9.072  43.707  1.00 85.25           H  
ATOM   1959  O   GLU A 132      -7.830 -10.777  41.646  1.00 85.25           O  
ATOM   1960  CG  GLU A 132      -9.619  -7.830  42.449  1.00 85.25           C  
ATOM   1961  HG2 GLU A 132      -8.560  -7.850  42.193  1.00 85.25           H  
ATOM   1962  HG3 GLU A 132     -10.221  -7.756  41.543  1.00 85.25           H  
ATOM   1963  CD  GLU A 132      -9.888  -6.592  43.326  1.00 85.25           C  
ATOM   1964  OE1 GLU A 132      -9.571  -5.476  42.858  1.00 85.25           O  
ATOM   1965  OE2 GLU A 132     -10.485  -6.728  44.435  1.00 85.25           O  
ATOM   1966  N   VAL A 133      -9.281 -10.890  39.933  1.00 77.96           N  
ATOM   1967  H   VAL A 133     -10.228 -10.715  39.627  1.00 77.96           H  
ATOM   1968  CA  VAL A 133      -8.357 -11.490  38.955  1.00 77.96           C  
ATOM   1969  HA  VAL A 133      -7.387 -11.646  39.427  1.00 77.96           H  
ATOM   1970  C   VAL A 133      -8.130 -10.557  37.779  1.00 77.96           C  
ATOM   1971  CB  VAL A 133      -8.841 -12.868  38.467  1.00 77.96           C  
ATOM   1972  HB  VAL A 133      -8.117 -13.236  37.739  1.00 77.96           H  
ATOM   1973  O   VAL A 133      -8.970  -9.718  37.469  1.00 77.96           O  
ATOM   1974  CG1 VAL A 133      -8.902 -13.875  39.615  1.00 77.96           C  
ATOM   1975 HG11 VAL A 133      -9.125 -14.865  39.217  1.00 77.96           H  
ATOM   1976 HG12 VAL A 133      -7.937 -13.909  40.121  1.00 77.96           H  
ATOM   1977 HG13 VAL A 133      -9.677 -13.593  40.328  1.00 77.96           H  
ATOM   1978  CG2 VAL A 133     -10.218 -12.808  37.802  1.00 77.96           C  
ATOM   1979 HG21 VAL A 133     -10.180 -12.152  36.932  1.00 77.96           H  
ATOM   1980 HG22 VAL A 133     -10.481 -13.807  37.453  1.00 77.96           H  
ATOM   1981 HG23 VAL A 133     -10.972 -12.452  38.503  1.00 77.96           H  
ATOM   1982  N   ARG A 134      -6.995 -10.669  37.091  1.00 69.37           N  
ATOM   1983  H   ARG A 134      -6.355 -11.415  37.324  1.00 69.37           H  
ATOM   1984  CA  ARG A 134      -6.733  -9.819  35.914  1.00 69.37           C  
ATOM   1985  HA  ARG A 134      -7.150  -8.826  36.080  1.00 69.37           H  
ATOM   1986  C   ARG A 134      -7.438 -10.345  34.668  1.00 69.37           C  
ATOM   1987  CB  ARG A 134      -5.226  -9.680  35.690  1.00 69.37           C  
ATOM   1988  HB2 ARG A 134      -5.058  -9.075  34.799  1.00 69.37           H  
ATOM   1989  HB3 ARG A 134      -4.787 -10.666  35.532  1.00 69.37           H  
ATOM   1990  O   ARG A 134      -7.783  -9.563  33.787  1.00 69.37           O  
ATOM   1991  CG  ARG A 134      -4.563  -9.007  36.899  1.00 69.37           C  
ATOM   1992  HG2 ARG A 134      -4.652  -9.663  37.765  1.00 69.37           H  
ATOM   1993  HG3 ARG A 134      -5.065  -8.067  37.128  1.00 69.37           H  
ATOM   1994  CD  ARG A 134      -3.076  -8.752  36.659  1.00 69.37           C  
ATOM   1995  HD2 ARG A 134      -2.622  -9.642  36.223  1.00 69.37           H  
ATOM   1996  HD3 ARG A 134      -2.619  -8.579  37.634  1.00 69.37           H  
ATOM   1997  NE  ARG A 134      -2.850  -7.582  35.785  1.00 69.37           N  
ATOM   1998  HE  ARG A 134      -3.574  -7.381  35.111  1.00 69.37           H  
ATOM   1999  NH1 ARG A 134      -0.799  -6.999  36.630  1.00 69.37           N  
ATOM   2000 HH11 ARG A 134      -0.831  -7.814  37.226  1.00 69.37           H  
ATOM   2001 HH12 ARG A 134       0.031  -6.424  36.611  1.00 69.37           H  
ATOM   2002  NH2 ARG A 134      -1.703  -5.781  34.994  1.00 69.37           N  
ATOM   2003 HH21 ARG A 134      -0.862  -5.221  34.977  1.00 69.37           H  
ATOM   2004 HH22 ARG A 134      -2.426  -5.635  34.304  1.00 69.37           H  
ATOM   2005  CZ  ARG A 134      -1.791  -6.795  35.808  1.00 69.37           C  
ATOM   2006  N   ASN A 135      -7.656 -11.653  34.614  1.00 71.59           N  
ATOM   2007  H   ASN A 135      -7.329 -12.230  35.376  1.00 71.59           H  
ATOM   2008  CA  ASN A 135      -8.365 -12.350  33.556  1.00 71.59           C  
ATOM   2009  HA  ASN A 135      -9.038 -11.652  33.057  1.00 71.59           H  
ATOM   2010  C   ASN A 135      -9.233 -13.463  34.186  1.00 71.59           C  
ATOM   2011  CB  ASN A 135      -7.319 -12.834  32.528  1.00 71.59           C  
ATOM   2012  HB2 ASN A 135      -6.708 -11.994  32.196  1.00 71.59           H  
ATOM   2013  HB3 ASN A 135      -7.828 -13.245  31.657  1.00 71.59           H  
ATOM   2014  O   ASN A 135      -8.959 -13.909  35.297  1.00 71.59           O  
ATOM   2015  CG  ASN A 135      -6.426 -13.925  33.089  1.00 71.59           C  
ATOM   2016  ND2 ASN A 135      -5.132 -13.758  33.188  1.00 71.59           N  
ATOM   2017 HD21 ASN A 135      -4.669 -12.894  32.945  1.00 71.59           H  
ATOM   2018 HD22 ASN A 135      -4.689 -14.461  33.764  1.00 71.59           H  
ATOM   2019  OD1 ASN A 135      -6.923 -14.955  33.469  1.00 71.59           O  
ATOM   2020  N   VAL A 136     -10.307 -13.885  33.513  1.00 68.05           N  
ATOM   2021  H   VAL A 136     -10.445 -13.559  32.567  1.00 68.05           H  
ATOM   2022  CA  VAL A 136     -11.209 -14.932  34.040  1.00 68.05           C  
ATOM   2023  HA  VAL A 136     -11.418 -14.719  35.089  1.00 68.05           H  
ATOM   2024  C   VAL A 136     -10.546 -16.314  34.029  1.00 68.05           C  
ATOM   2025  CB  VAL A 136     -12.553 -14.924  33.278  1.00 68.05           C  
ATOM   2026  HB  VAL A 136     -12.350 -14.853  32.209  1.00 68.05           H  
ATOM   2027  O   VAL A 136     -10.931 -17.163  34.820  1.00 68.05           O  
ATOM   2028  CG1 VAL A 136     -13.442 -16.155  33.504  1.00 68.05           C  
ATOM   2029 HG11 VAL A 136     -14.401 -16.030  33.002  1.00 68.05           H  
ATOM   2030 HG12 VAL A 136     -13.611 -16.307  34.570  1.00 68.05           H  
ATOM   2031 HG13 VAL A 136     -12.964 -17.045  33.096  1.00 68.05           H  
ATOM   2032  CG2 VAL A 136     -13.376 -13.698  33.702  1.00 68.05           C  
ATOM   2033 HG21 VAL A 136     -12.810 -12.784  33.519  1.00 68.05           H  
ATOM   2034 HG22 VAL A 136     -14.303 -13.657  33.131  1.00 68.05           H  
ATOM   2035 HG23 VAL A 136     -13.610 -13.764  34.765  1.00 68.05           H  
ATOM   2036  N   GLN A 137      -9.533 -16.540  33.193  1.00 73.25           N  
ATOM   2037  H   GLN A 137      -9.194 -15.790  32.608  1.00 73.25           H  
ATOM   2038  CA  GLN A 137      -8.810 -17.812  33.129  1.00 73.25           C  
ATOM   2039  HA  GLN A 137      -9.528 -18.620  32.990  1.00 73.25           H  
ATOM   2040  C   GLN A 137      -8.055 -18.118  34.435  1.00 73.25           C  
ATOM   2041  CB  GLN A 137      -7.848 -17.808  31.930  1.00 73.25           C  
ATOM   2042  HB2 GLN A 137      -7.253 -18.719  31.987  1.00 73.25           H  
ATOM   2043  HB3 GLN A 137      -7.157 -16.967  31.986  1.00 73.25           H  
ATOM   2044  O   GLN A 137      -8.074 -19.254  34.895  1.00 73.25           O  
ATOM   2045  CG  GLN A 137      -8.550 -17.813  30.562  1.00 73.25           C  
ATOM   2046  HG2 GLN A 137      -9.328 -18.576  30.571  1.00 73.25           H  
ATOM   2047  HG3 GLN A 137      -7.816 -18.110  29.812  1.00 73.25           H  
ATOM   2048  CD  GLN A 137      -9.153 -16.486  30.098  1.00 73.25           C  
ATOM   2049  NE2 GLN A 137      -9.935 -16.523  29.040  1.00 73.25           N  
ATOM   2050 HE21 GLN A 137     -10.295 -15.640  28.708  1.00 73.25           H  
ATOM   2051 HE22 GLN A 137     -10.127 -17.410  28.598  1.00 73.25           H  
ATOM   2052  OE1 GLN A 137      -8.955 -15.401  30.629  1.00 73.25           O  
ATOM   2053  N   ASP A 138      -7.478 -17.108  35.094  1.00 75.73           N  
ATOM   2054  H   ASP A 138      -7.393 -16.220  34.621  1.00 75.73           H  
ATOM   2055  CA  ASP A 138      -6.844 -17.244  36.412  1.00 75.73           C  
ATOM   2056  HA  ASP A 138      -6.032 -17.969  36.351  1.00 75.73           H  
ATOM   2057  C   ASP A 138      -7.862 -17.734  37.458  1.00 75.73           C  
ATOM   2058  CB  ASP A 138      -6.273 -15.893  36.890  1.00 75.73           C  
ATOM   2059  HB2 ASP A 138      -5.894 -16.024  37.903  1.00 75.73           H  
ATOM   2060  HB3 ASP A 138      -7.094 -15.178  36.944  1.00 75.73           H  
ATOM   2061  O   ASP A 138      -7.502 -18.414  38.417  1.00 75.73           O  
ATOM   2062  CG  ASP A 138      -5.143 -15.270  36.054  1.00 75.73           C  
ATOM   2063  OD1 ASP A 138      -4.500 -15.965  35.237  1.00 75.73           O  
ATOM   2064  OD2 ASP A 138      -4.928 -14.042  36.223  1.00 75.73           O  
ATOM   2065  N   ALA A 139      -9.149 -17.417  37.275  1.00 73.78           N  
ATOM   2066  H   ALA A 139      -9.410 -16.960  36.413  1.00 73.78           H  
ATOM   2067  CA  ALA A 139     -10.203 -17.849  38.182  1.00 73.78           C  
ATOM   2068  HA  ALA A 139      -9.909 -17.574  39.195  1.00 73.78           H  
ATOM   2069  C   ALA A 139     -10.421 -19.365  38.164  1.00 73.78           C  
ATOM   2070  CB  ALA A 139     -11.502 -17.119  37.846  1.00 73.78           C  
ATOM   2071  HB1 ALA A 139     -12.172 -17.200  38.702  1.00 73.78           H  
ATOM   2072  HB2 ALA A 139     -11.290 -16.073  37.627  1.00 73.78           H  
ATOM   2073  HB3 ALA A 139     -11.988 -17.586  36.989  1.00 73.78           H  
ATOM   2074  O   ALA A 139     -10.804 -19.906  39.197  1.00 73.78           O  
ATOM   2075  N   GLU A 140     -10.155 -20.047  37.044  1.00 75.10           N  
ATOM   2076  H   GLU A 140      -9.789 -19.560  36.238  1.00 75.10           H  
ATOM   2077  CA  GLU A 140     -10.267 -21.513  36.959  1.00 75.10           C  
ATOM   2078  HA  GLU A 140     -11.256 -21.815  37.304  1.00 75.10           H  
ATOM   2079  C   GLU A 140      -9.261 -22.212  37.883  1.00 75.10           C  
ATOM   2080  CB  GLU A 140     -10.082 -22.016  35.510  1.00 75.10           C  
ATOM   2081  HB2 GLU A 140      -9.035 -21.907  35.226  1.00 75.10           H  
ATOM   2082  HB3 GLU A 140     -10.325 -23.078  35.502  1.00 75.10           H  
ATOM   2083  O   GLU A 140      -9.547 -23.279  38.414  1.00 75.10           O  
ATOM   2084  CG  GLU A 140     -10.952 -21.308  34.454  1.00 75.10           C  
ATOM   2085  HG2 GLU A 140     -10.549 -20.310  34.280  1.00 75.10           H  
ATOM   2086  HG3 GLU A 140     -11.963 -21.171  34.836  1.00 75.10           H  
ATOM   2087  CD  GLU A 140     -11.049 -22.048  33.108  1.00 75.10           C  
ATOM   2088  OE1 GLU A 140     -12.034 -21.772  32.379  1.00 75.10           O  
ATOM   2089  OE2 GLU A 140     -10.138 -22.837  32.777  1.00 75.10           O  
ATOM   2090  N   TYR A 141      -8.108 -21.583  38.132  1.00 78.64           N  
ATOM   2091  H   TYR A 141      -7.931 -20.713  37.650  1.00 78.64           H  
ATOM   2092  CA  TYR A 141      -7.075 -22.104  39.031  1.00 78.64           C  
ATOM   2093  HA  TYR A 141      -7.106 -23.193  39.015  1.00 78.64           H  
ATOM   2094  C   TYR A 141      -7.264 -21.673  40.491  1.00 78.64           C  
ATOM   2095  CB  TYR A 141      -5.702 -21.655  38.518  1.00 78.64           C  
ATOM   2096  HB2 TYR A 141      -5.665 -20.566  38.495  1.00 78.64           H  
ATOM   2097  HB3 TYR A 141      -4.940 -21.993  39.219  1.00 78.64           H  
ATOM   2098  O   TYR A 141      -6.720 -22.303  41.396  1.00 78.64           O  
ATOM   2099  CG  TYR A 141      -5.358 -22.200  37.147  1.00 78.64           C  
ATOM   2100  CD1 TYR A 141      -4.854 -23.509  37.024  1.00 78.64           C  
ATOM   2101  HD1 TYR A 141      -4.714 -24.118  37.905  1.00 78.64           H  
ATOM   2102  CD2 TYR A 141      -5.570 -21.415  35.997  1.00 78.64           C  
ATOM   2103  HD2 TYR A 141      -5.983 -20.421  36.087  1.00 78.64           H  
ATOM   2104  CE1 TYR A 141      -4.549 -24.030  35.752  1.00 78.64           C  
ATOM   2105  HE1 TYR A 141      -4.171 -25.036  35.643  1.00 78.64           H  
ATOM   2106  CE2 TYR A 141      -5.281 -21.938  34.723  1.00 78.64           C  
ATOM   2107  HE2 TYR A 141      -5.476 -21.341  33.844  1.00 78.64           H  
ATOM   2108  OH  TYR A 141      -4.490 -23.756  33.373  1.00 78.64           O  
ATOM   2109  HH  TYR A 141      -4.805 -23.166  32.685  1.00 78.64           H  
ATOM   2110  CZ  TYR A 141      -4.768 -23.247  34.601  1.00 78.64           C  
ATOM   2111  N   LEU A 142      -7.995 -20.581  40.731  1.00 78.28           N  
ATOM   2112  H   LEU A 142      -8.391 -20.108  39.931  1.00 78.28           H  
ATOM   2113  CA  LEU A 142      -8.170 -19.989  42.062  1.00 78.28           C  
ATOM   2114  HA  LEU A 142      -7.365 -20.322  42.717  1.00 78.28           H  
ATOM   2115  C   LEU A 142      -9.473 -20.407  42.749  1.00 78.28           C  
ATOM   2116  CB  LEU A 142      -8.112 -18.458  41.930  1.00 78.28           C  
ATOM   2117  HB2 LEU A 142      -8.834 -18.155  41.171  1.00 78.28           H  
ATOM   2118  HB3 LEU A 142      -8.419 -18.010  42.875  1.00 78.28           H  
ATOM   2119  O   LEU A 142      -9.567 -20.333  43.974  1.00 78.28           O  
ATOM   2120  CG  LEU A 142      -6.725 -17.905  41.557  1.00 78.28           C  
ATOM   2121  HG  LEU A 142      -6.329 -18.425  40.685  1.00 78.28           H  
ATOM   2122  CD1 LEU A 142      -6.858 -16.419  41.224  1.00 78.28           C  
ATOM   2123 HD11 LEU A 142      -7.516 -16.317  40.361  1.00 78.28           H  
ATOM   2124 HD12 LEU A 142      -7.266 -15.874  42.074  1.00 78.28           H  
ATOM   2125 HD13 LEU A 142      -5.881 -16.017  40.957  1.00 78.28           H  
ATOM   2126  CD2 LEU A 142      -5.719 -18.051  42.699  1.00 78.28           C  
ATOM   2127 HD21 LEU A 142      -4.771 -17.595  42.412  1.00 78.28           H  
ATOM   2128 HD22 LEU A 142      -6.098 -17.572  43.602  1.00 78.28           H  
ATOM   2129 HD23 LEU A 142      -5.538 -19.108  42.898  1.00 78.28           H  
ATOM   2130  N   LEU A 143     -10.492 -20.785  41.979  1.00 81.41           N  
ATOM   2131  H   LEU A 143     -10.343 -20.874  40.984  1.00 81.41           H  
ATOM   2132  CA  LEU A 143     -11.832 -21.062  42.482  1.00 81.41           C  
ATOM   2133  HA  LEU A 143     -11.872 -20.840  43.548  1.00 81.41           H  
ATOM   2134  C   LEU A 143     -12.175 -22.540  42.328  1.00 81.41           C  
ATOM   2135  CB  LEU A 143     -12.858 -20.165  41.770  1.00 81.41           C  
ATOM   2136  HB2 LEU A 143     -12.858 -20.421  40.711  1.00 81.41           H  
ATOM   2137  HB3 LEU A 143     -13.850 -20.393  42.160  1.00 81.41           H  
ATOM   2138  O   LEU A 143     -11.800 -23.189  41.359  1.00 81.41           O  
ATOM   2139  CG  LEU A 143     -12.594 -18.656  41.921  1.00 81.41           C  
ATOM   2140  HG  LEU A 143     -11.615 -18.398  41.519  1.00 81.41           H  
ATOM   2141  CD1 LEU A 143     -13.644 -17.871  41.141  1.00 81.41           C  
ATOM   2142 HD11 LEU A 143     -14.630 -18.026  41.580  1.00 81.41           H  
ATOM   2143 HD12 LEU A 143     -13.379 -16.814  41.161  1.00 81.41           H  
ATOM   2144 HD13 LEU A 143     -13.659 -18.222  40.109  1.00 81.41           H  
ATOM   2145  CD2 LEU A 143     -12.670 -18.199  43.381  1.00 81.41           C  
ATOM   2146 HD21 LEU A 143     -13.603 -18.540  43.831  1.00 81.41           H  
ATOM   2147 HD22 LEU A 143     -12.616 -17.112  43.436  1.00 81.41           H  
ATOM   2148 HD23 LEU A 143     -11.828 -18.611  43.937  1.00 81.41           H  
ATOM   2149  N   ALA A 144     -12.932 -23.064  43.289  1.00 84.95           N  
ATOM   2150  H   ALA A 144     -13.245 -22.468  44.042  1.00 84.95           H  
ATOM   2151  CA  ALA A 144     -13.489 -24.404  43.186  1.00 84.95           C  
ATOM   2152  HA  ALA A 144     -12.667 -25.087  42.967  1.00 84.95           H  
ATOM   2153  C   ALA A 144     -14.525 -24.488  42.043  1.00 84.95           C  
ATOM   2154  CB  ALA A 144     -14.097 -24.785  44.541  1.00 84.95           C  
ATOM   2155  HB1 ALA A 144     -14.478 -25.806  44.497  1.00 84.95           H  
ATOM   2156  HB2 ALA A 144     -13.337 -24.725  45.319  1.00 84.95           H  
ATOM   2157  HB3 ALA A 144     -14.921 -24.112  44.778  1.00 84.95           H  
ATOM   2158  O   ALA A 144     -15.137 -23.473  41.698  1.00 84.95           O  
ATOM   2159  N   PRO A 145     -14.789 -25.686  41.493  1.00 86.84           N  
ATOM   2160  CA  PRO A 145     -15.869 -25.891  40.535  1.00 86.84           C  
ATOM   2161  HA  PRO A 145     -15.618 -25.352  39.622  1.00 86.84           H  
ATOM   2162  C   PRO A 145     -17.217 -25.392  41.063  1.00 86.84           C  
ATOM   2163  CB  PRO A 145     -15.879 -27.389  40.230  1.00 86.84           C  
ATOM   2164  HB2 PRO A 145     -16.516 -27.917  40.940  1.00 86.84           H  
ATOM   2165  HB3 PRO A 145     -16.195 -27.589  39.206  1.00 86.84           H  
ATOM   2166  O   PRO A 145     -17.602 -25.656  42.205  1.00 86.84           O  
ATOM   2167  CG  PRO A 145     -14.422 -27.787  40.464  1.00 86.84           C  
ATOM   2168  HG2 PRO A 145     -13.825 -27.523  39.591  1.00 86.84           H  
ATOM   2169  HG3 PRO A 145     -14.321 -28.849  40.689  1.00 86.84           H  
ATOM   2170  CD  PRO A 145     -14.016 -26.910  41.646  1.00 86.84           C  
ATOM   2171  HD2 PRO A 145     -12.944 -26.719  41.604  1.00 86.84           H  
ATOM   2172  HD3 PRO A 145     -14.285 -27.400  42.582  1.00 86.84           H  
ATOM   2173  N   GLY A 146     -17.948 -24.655  40.232  1.00 89.21           N  
ATOM   2174  H   GLY A 146     -17.610 -24.529  39.288  1.00 89.21           H  
ATOM   2175  CA  GLY A 146     -19.172 -23.980  40.647  1.00 89.21           C  
ATOM   2176  HA2 GLY A 146     -19.031 -23.583  41.653  1.00 89.21           H  
ATOM   2177  HA3 GLY A 146     -19.982 -24.708  40.680  1.00 89.21           H  
ATOM   2178  C   GLY A 146     -19.580 -22.824  39.739  1.00 89.21           C  
ATOM   2179  O   GLY A 146     -18.918 -22.500  38.754  1.00 89.21           O  
ATOM   2180  N   ALA A 147     -20.711 -22.198  40.064  1.00 88.74           N  
ATOM   2181  H   ALA A 147     -21.163 -22.456  40.930  1.00 88.74           H  
ATOM   2182  CA  ALA A 147     -21.246 -21.062  39.320  1.00 88.74           C  
ATOM   2183  HA  ALA A 147     -20.815 -21.061  38.319  1.00 88.74           H  
ATOM   2184  C   ALA A 147     -20.884 -19.728  39.985  1.00 88.74           C  
ATOM   2185  CB  ALA A 147     -22.759 -21.232  39.164  1.00 88.74           C  
ATOM   2186  HB1 ALA A 147     -23.222 -21.288  40.149  1.00 88.74           H  
ATOM   2187  HB2 ALA A 147     -23.156 -20.373  38.623  1.00 88.74           H  
ATOM   2188  HB3 ALA A 147     -22.969 -22.146  38.610  1.00 88.74           H  
ATOM   2189  O   ALA A 147     -21.153 -19.517  41.170  1.00 88.74           O  
ATOM   2190  N   TYR A 148     -20.366 -18.801  39.183  1.00 91.18           N  
ATOM   2191  H   TYR A 148     -20.207 -19.039  38.215  1.00 91.18           H  
ATOM   2192  CA  TYR A 148     -19.870 -17.503  39.633  1.00 91.18           C  
ATOM   2193  HA  TYR A 148     -20.239 -17.291  40.637  1.00 91.18           H  
ATOM   2194  C   TYR A 148     -20.342 -16.372  38.719  1.00 91.18           C  
ATOM   2195  CB  TYR A 148     -18.342 -17.554  39.692  1.00 91.18           C  
ATOM   2196  HB2 TYR A 148     -17.976 -17.833  38.704  1.00 91.18           H  
ATOM   2197  HB3 TYR A 148     -17.956 -16.564  39.934  1.00 91.18           H  
ATOM   2198  O   TYR A 148     -20.823 -16.601  37.608  1.00 91.18           O  
ATOM   2199  CG  TYR A 148     -17.796 -18.538  40.700  1.00 91.18           C  
ATOM   2200  CD1 TYR A 148     -17.703 -18.178  42.058  1.00 91.18           C  
ATOM   2201  HD1 TYR A 148     -18.004 -17.191  42.375  1.00 91.18           H  
ATOM   2202  CD2 TYR A 148     -17.408 -19.823  40.279  1.00 91.18           C  
ATOM   2203  HD2 TYR A 148     -17.481 -20.106  39.240  1.00 91.18           H  
ATOM   2204  CE1 TYR A 148     -17.218 -19.107  42.999  1.00 91.18           C  
ATOM   2205  HE1 TYR A 148     -17.142 -18.839  44.042  1.00 91.18           H  
ATOM   2206  CE2 TYR A 148     -16.927 -20.752  41.217  1.00 91.18           C  
ATOM   2207  HE2 TYR A 148     -16.623 -21.739  40.903  1.00 91.18           H  
ATOM   2208  OH  TYR A 148     -16.369 -21.293  43.488  1.00 91.18           O  
ATOM   2209  HH  TYR A 148     -16.320 -20.940  44.379  1.00 91.18           H  
ATOM   2210  CZ  TYR A 148     -16.827 -20.397  42.577  1.00 91.18           C  
ATOM   2211  N   ILE A 149     -20.212 -15.137  39.199  1.00 84.55           N  
ATOM   2212  H   ILE A 149     -19.837 -15.037  40.131  1.00 84.55           H  
ATOM   2213  CA  ILE A 149     -20.555 -13.910  38.479  1.00 84.55           C  
ATOM   2214  HA  ILE A 149     -20.897 -14.171  37.478  1.00 84.55           H  
ATOM   2215  C   ILE A 149     -19.295 -13.055  38.348  1.00 84.55           C  
ATOM   2216  CB  ILE A 149     -21.707 -13.154  39.183  1.00 84.55           C  
ATOM   2217  HB  ILE A 149     -21.384 -12.898  40.192  1.00 84.55           H  
ATOM   2218  O   ILE A 149     -18.686 -12.684  39.349  1.00 84.55           O  
ATOM   2219  CG1 ILE A 149     -22.970 -14.043  39.288  1.00 84.55           C  
ATOM   2220 HG12 ILE A 149     -22.704 -14.992  39.755  1.00 84.55           H  
ATOM   2221 HG13 ILE A 149     -23.353 -14.254  38.290  1.00 84.55           H  
ATOM   2222  CG2 ILE A 149     -22.023 -11.848  38.424  1.00 84.55           C  
ATOM   2223 HG21 ILE A 149     -21.146 -11.202  38.395  1.00 84.55           H  
ATOM   2224 HG22 ILE A 149     -22.345 -12.074  37.407  1.00 84.55           H  
ATOM   2225 HG23 ILE A 149     -22.810 -11.294  38.936  1.00 84.55           H  
ATOM   2226  CD1 ILE A 149     -24.093 -13.440  40.142  1.00 84.55           C  
ATOM   2227 HD11 ILE A 149     -23.714 -13.195  41.134  1.00 84.55           H  
ATOM   2228 HD12 ILE A 149     -24.901 -14.164  40.241  1.00 84.55           H  
ATOM   2229 HD13 ILE A 149     -24.498 -12.544  39.672  1.00 84.55           H  
ATOM   2230  N   CYS A 150     -18.919 -12.712  37.117  1.00 80.75           N  
ATOM   2231  H   CYS A 150     -19.471 -13.052  36.342  1.00 80.75           H  
ATOM   2232  CA  CYS A 150     -17.830 -11.789  36.808  1.00 80.75           C  
ATOM   2233  HA  CYS A 150     -17.457 -11.333  37.726  1.00 80.75           H  
ATOM   2234  C   CYS A 150     -18.364 -10.677  35.904  1.00 80.75           C  
ATOM   2235  CB  CYS A 150     -16.665 -12.554  36.169  1.00 80.75           C  
ATOM   2236  HB2 CYS A 150     -17.001 -13.097  35.285  1.00 80.75           H  
ATOM   2237  HB3 CYS A 150     -16.260 -13.264  36.890  1.00 80.75           H  
ATOM   2238  O   CYS A 150     -18.919 -10.945  34.838  1.00 80.75           O  
ATOM   2239  SG  CYS A 150     -15.344 -11.398  35.721  1.00 80.75           S  
ATOM   2240  HG  CYS A 150     -15.866 -11.001  34.557  1.00 80.75           H  
ATOM   2241  N   ASN A 151     -18.212  -9.422  36.335  1.00 75.96           N  
ATOM   2242  H   ASN A 151     -17.705  -9.281  37.197  1.00 75.96           H  
ATOM   2243  CA  ASN A 151     -18.661  -8.237  35.595  1.00 75.96           C  
ATOM   2244  HA  ASN A 151     -18.629  -7.406  36.300  1.00 75.96           H  
ATOM   2245  C   ASN A 151     -20.132  -8.323  35.116  1.00 75.96           C  
ATOM   2246  CB  ASN A 151     -17.643  -7.943  34.476  1.00 75.96           C  
ATOM   2247  HB2 ASN A 151     -16.632  -8.142  34.832  1.00 75.96           H  
ATOM   2248  HB3 ASN A 151     -17.842  -8.592  33.623  1.00 75.96           H  
ATOM   2249  O   ASN A 151     -20.448  -8.058  33.957  1.00 75.96           O  
ATOM   2250  CG  ASN A 151     -17.677  -6.493  34.033  1.00 75.96           C  
ATOM   2251  ND2 ASN A 151     -17.210  -6.196  32.842  1.00 75.96           N  
ATOM   2252 HD21 ASN A 151     -16.835  -6.913  32.238  1.00 75.96           H  
ATOM   2253 HD22 ASN A 151     -17.221  -5.215  32.602  1.00 75.96           H  
ATOM   2254  OD1 ASN A 151     -18.064  -5.602  34.765  1.00 75.96           O  
ATOM   2255  N   GLY A 152     -21.025  -8.790  35.998  1.00 74.99           N  
ATOM   2256  H   GLY A 152     -20.701  -9.004  36.930  1.00 74.99           H  
ATOM   2257  CA  GLY A 152     -22.456  -8.960  35.711  1.00 74.99           C  
ATOM   2258  HA2 GLY A 152     -22.823  -8.069  35.201  1.00 74.99           H  
ATOM   2259  HA3 GLY A 152     -22.996  -9.052  36.654  1.00 74.99           H  
ATOM   2260  C   GLY A 152     -22.819 -10.174  34.847  1.00 74.99           C  
ATOM   2261  O   GLY A 152     -23.998 -10.387  34.576  1.00 74.99           O  
ATOM   2262  N   LYS A 153     -21.848 -10.995  34.428  1.00 79.00           N  
ATOM   2263  H   LYS A 153     -20.891 -10.768  34.658  1.00 79.00           H  
ATOM   2264  CA  LYS A 153     -22.083 -12.208  33.631  1.00 79.00           C  
ATOM   2265  HA  LYS A 153     -23.127 -12.232  33.319  1.00 79.00           H  
ATOM   2266  C   LYS A 153     -21.830 -13.467  34.453  1.00 79.00           C  
ATOM   2267  CB  LYS A 153     -21.217 -12.188  32.365  1.00 79.00           C  
ATOM   2268  HB2 LYS A 153     -21.342 -13.139  31.846  1.00 79.00           H  
ATOM   2269  HB3 LYS A 153     -20.168 -12.083  32.640  1.00 79.00           H  
ATOM   2270  O   LYS A 153     -20.829 -13.563  35.159  1.00 79.00           O  
ATOM   2271  CG  LYS A 153     -21.623 -11.048  31.419  1.00 79.00           C  
ATOM   2272  HG2 LYS A 153     -21.424 -10.087  31.892  1.00 79.00           H  
ATOM   2273  HG3 LYS A 153     -22.689 -11.123  31.205  1.00 79.00           H  
ATOM   2274  CD  LYS A 153     -20.840 -11.134  30.105  1.00 79.00           C  
ATOM   2275  HD2 LYS A 153     -19.776 -11.036  30.318  1.00 79.00           H  
ATOM   2276  HD3 LYS A 153     -21.025 -12.103  29.641  1.00 79.00           H  
ATOM   2277  CE  LYS A 153     -21.289 -10.014  29.160  1.00 79.00           C  
ATOM   2278  HE2 LYS A 153     -22.364 -10.102  29.005  1.00 79.00           H  
ATOM   2279  HE3 LYS A 153     -21.101  -9.057  29.647  1.00 79.00           H  
ATOM   2280  NZ  LYS A 153     -20.576 -10.081  27.859  1.00 79.00           N  
ATOM   2281  HZ1 LYS A 153     -19.580  -9.989  27.996  1.00 79.00           H  
ATOM   2282  HZ2 LYS A 153     -20.885  -9.338  27.249  1.00 79.00           H  
ATOM   2283  HZ3 LYS A 153     -20.756 -10.964  27.402  1.00 79.00           H  
ATOM   2284  N   LYS A 154     -22.730 -14.445  34.335  1.00 82.78           N  
ATOM   2285  H   LYS A 154     -23.507 -14.297  33.706  1.00 82.78           H  
ATOM   2286  CA  LYS A 154     -22.583 -15.767  34.953  1.00 82.78           C  
ATOM   2287  HA  LYS A 154     -22.162 -15.629  35.950  1.00 82.78           H  
ATOM   2288  C   LYS A 154     -21.607 -16.627  34.145  1.00 82.78           C  
ATOM   2289  CB  LYS A 154     -23.963 -16.427  35.102  1.00 82.78           C  
ATOM   2290  HB2 LYS A 154     -24.394 -16.569  34.112  1.00 82.78           H  
ATOM   2291  HB3 LYS A 154     -24.610 -15.756  35.667  1.00 82.78           H  
ATOM   2292  O   LYS A 154     -21.708 -16.674  32.922  1.00 82.78           O  
ATOM   2293  CG  LYS A 154     -23.907 -17.783  35.828  1.00 82.78           C  
ATOM   2294  HG2 LYS A 154     -23.275 -18.471  35.267  1.00 82.78           H  
ATOM   2295  HG3 LYS A 154     -23.486 -17.647  36.824  1.00 82.78           H  
ATOM   2296  CD  LYS A 154     -25.311 -18.394  35.944  1.00 82.78           C  
ATOM   2297  HD2 LYS A 154     -25.756 -18.450  34.950  1.00 82.78           H  
ATOM   2298  HD3 LYS A 154     -25.928 -17.756  36.577  1.00 82.78           H  
ATOM   2299  CE  LYS A 154     -25.225 -19.802  36.544  1.00 82.78           C  
ATOM   2300  HE2 LYS A 154     -24.546 -20.399  35.934  1.00 82.78           H  
ATOM   2301  HE3 LYS A 154     -24.793 -19.724  37.541  1.00 82.78           H  
ATOM   2302  NZ  LYS A 154     -26.557 -20.456  36.616  1.00 82.78           N  
ATOM   2303  HZ1 LYS A 154     -27.185 -19.923  37.200  1.00 82.78           H  
ATOM   2304  HZ2 LYS A 154     -26.965 -20.539  35.696  1.00 82.78           H  
ATOM   2305  HZ3 LYS A 154     -26.474 -21.384  37.007  1.00 82.78           H  
ATOM   2306  N   PHE A 155     -20.725 -17.342  34.829  1.00 82.10           N  
ATOM   2307  H   PHE A 155     -20.700 -17.238  35.834  1.00 82.10           H  
ATOM   2308  CA  PHE A 155     -19.854 -18.368  34.257  1.00 82.10           C  
ATOM   2309  HA  PHE A 155     -20.287 -18.718  33.320  1.00 82.10           H  
ATOM   2310  C   PHE A 155     -19.779 -19.579  35.196  1.00 82.10           C  
ATOM   2311  CB  PHE A 155     -18.474 -17.777  33.930  1.00 82.10           C  
ATOM   2312  HB2 PHE A 155     -17.915 -18.509  33.346  1.00 82.10           H  
ATOM   2313  HB3 PHE A 155     -18.605 -16.900  33.296  1.00 82.10           H  
ATOM   2314  O   PHE A 155     -20.237 -19.519  36.341  1.00 82.10           O  
ATOM   2315  CG  PHE A 155     -17.644 -17.383  35.134  1.00 82.10           C  
ATOM   2316  CD1 PHE A 155     -17.930 -16.193  35.832  1.00 82.10           C  
ATOM   2317  HD1 PHE A 155     -18.748 -15.561  35.518  1.00 82.10           H  
ATOM   2318  CD2 PHE A 155     -16.581 -18.204  35.554  1.00 82.10           C  
ATOM   2319  HD2 PHE A 155     -16.340 -19.114  35.024  1.00 82.10           H  
ATOM   2320  CE1 PHE A 155     -17.162 -15.835  36.951  1.00 82.10           C  
ATOM   2321  HE1 PHE A 155     -17.407 -14.953  37.525  1.00 82.10           H  
ATOM   2322  CE2 PHE A 155     -15.801 -17.822  36.658  1.00 82.10           C  
ATOM   2323  HE2 PHE A 155     -14.970 -18.433  36.979  1.00 82.10           H  
ATOM   2324  CZ  PHE A 155     -16.084 -16.638  37.348  1.00 82.10           C  
ATOM   2325  HZ  PHE A 155     -15.478 -16.367  38.200  1.00 82.10           H  
ATOM   2326  N   VAL A 156     -19.266 -20.696  34.687  1.00 83.99           N  
ATOM   2327  H   VAL A 156     -18.821 -20.666  33.781  1.00 83.99           H  
ATOM   2328  CA  VAL A 156     -19.147 -21.958  35.425  1.00 83.99           C  
ATOM   2329  HA  VAL A 156     -19.413 -21.803  36.471  1.00 83.99           H  
ATOM   2330  C   VAL A 156     -17.694 -22.404  35.373  1.00 83.99           C  
ATOM   2331  CB  VAL A 156     -20.084 -23.041  34.850  1.00 83.99           C  
ATOM   2332  HB  VAL A 156     -19.849 -23.203  33.798  1.00 83.99           H  
ATOM   2333  O   VAL A 156     -17.159 -22.560  34.279  1.00 83.99           O  
ATOM   2334  CG1 VAL A 156     -19.942 -24.376  35.590  1.00 83.99           C  
ATOM   2335 HG11 VAL A 156     -20.105 -24.237  36.659  1.00 83.99           H  
ATOM   2336 HG12 VAL A 156     -20.659 -25.103  35.207  1.00 83.99           H  
ATOM   2337 HG13 VAL A 156     -18.942 -24.783  35.444  1.00 83.99           H  
ATOM   2338  CG2 VAL A 156     -21.556 -22.606  34.949  1.00 83.99           C  
ATOM   2339 HG21 VAL A 156     -22.200 -23.405  34.581  1.00 83.99           H  
ATOM   2340 HG22 VAL A 156     -21.802 -22.389  35.988  1.00 83.99           H  
ATOM   2341 HG23 VAL A 156     -21.723 -21.718  34.340  1.00 83.99           H  
ATOM   2342  N   ILE A 157     -17.094 -22.608  36.542  1.00 80.62           N  
ATOM   2343  H   ILE A 157     -17.639 -22.486  37.383  1.00 80.62           H  
ATOM   2344  CA  ILE A 157     -15.821 -23.314  36.699  1.00 80.62           C  
ATOM   2345  HA  ILE A 157     -15.200 -23.154  35.818  1.00 80.62           H  
ATOM   2346  C   ILE A 157     -16.140 -24.803  36.790  1.00 80.62           C  
ATOM   2347  CB  ILE A 157     -15.059 -22.800  37.940  1.00 80.62           C  
ATOM   2348  HB  ILE A 157     -15.687 -22.952  38.818  1.00 80.62           H  
ATOM   2349  O   ILE A 157     -17.062 -25.186  37.519  1.00 80.62           O  
ATOM   2350  CG1 ILE A 157     -14.754 -21.287  37.850  1.00 80.62           C  
ATOM   2351 HG12 ILE A 157     -14.165 -21.002  38.722  1.00 80.62           H  
ATOM   2352 HG13 ILE A 157     -15.683 -20.717  37.884  1.00 80.62           H  
ATOM   2353  CG2 ILE A 157     -13.756 -23.591  38.166  1.00 80.62           C  
ATOM   2354 HG21 ILE A 157     -13.126 -23.605  37.277  1.00 80.62           H  
ATOM   2355 HG22 ILE A 157     -13.965 -24.630  38.423  1.00 80.62           H  
ATOM   2356 HG23 ILE A 157     -13.188 -23.161  38.991  1.00 80.62           H  
ATOM   2357  CD1 ILE A 157     -13.983 -20.890  36.589  1.00 80.62           C  
ATOM   2358 HD11 ILE A 157     -14.661 -20.801  35.741  1.00 80.62           H  
ATOM   2359 HD12 ILE A 157     -13.245 -21.661  36.368  1.00 80.62           H  
ATOM   2360 HD13 ILE A 157     -13.454 -19.950  36.747  1.00 80.62           H  
ATOM   2361  N   LYS A 158     -15.434 -25.615  36.007  1.00 77.74           N  
ATOM   2362  H   LYS A 158     -14.579 -25.260  35.602  1.00 77.74           H  
ATOM   2363  CA  LYS A 158     -15.606 -27.068  35.949  1.00 77.74           C  
ATOM   2364  HA  LYS A 158     -16.494 -27.373  36.503  1.00 77.74           H  
ATOM   2365  C   LYS A 158     -14.456 -27.771  36.643  1.00 77.74           C  
ATOM   2366  CB  LYS A 158     -15.718 -27.550  34.502  1.00 77.74           C  
ATOM   2367  HB2 LYS A 158     -14.859 -27.184  33.940  1.00 77.74           H  
ATOM   2368  HB3 LYS A 158     -15.683 -28.639  34.506  1.00 77.74           H  
ATOM   2369  O   LYS A 158     -13.332 -27.241  36.554  1.00 77.74           O  
ATOM   2370  CG  LYS A 158     -17.018 -27.094  33.837  1.00 77.74           C  
ATOM   2371  HG2 LYS A 158     -17.870 -27.441  34.421  1.00 77.74           H  
ATOM   2372  HG3 LYS A 158     -17.041 -26.006  33.773  1.00 77.74           H  
ATOM   2373  CD  LYS A 158     -17.074 -27.694  32.432  1.00 77.74           C  
ATOM   2374  HD2 LYS A 158     -16.205 -27.351  31.871  1.00 77.74           H  
ATOM   2375  HD3 LYS A 158     -17.040 -28.781  32.508  1.00 77.74           H  
ATOM   2376  CE  LYS A 158     -18.353 -27.265  31.716  1.00 77.74           C  
ATOM   2377  HE2 LYS A 158     -18.385 -26.175  31.700  1.00 77.74           H  
ATOM   2378  HE3 LYS A 158     -19.208 -27.626  32.288  1.00 77.74           H  
ATOM   2379  NZ  LYS A 158     -18.373 -27.807  30.337  1.00 77.74           N  
ATOM   2380  HZ1 LYS A 158     -19.211 -27.525  29.848  1.00 77.74           H  
ATOM   2381  HZ2 LYS A 158     -17.566 -27.470  29.831  1.00 77.74           H  
ATOM   2382  HZ3 LYS A 158     -18.323 -28.815  30.363  1.00 77.74           H  
ATOM   2383  OXT LYS A 158     -14.771 -28.832  37.213  1.00 77.74           O  
TER    2384      LYS A 158                                                       
END   
