# Supplementary material for: New carbohydrate binding domains identified by phage display based functional metagenomic screens of human gut microbiota
Source: Commun Biol. 2023 Apr 5;6:371. doi: 10.1038/s42003-023-04718-0 (PMC10076258; doi:10.1038/s42003-023-04718-0)
Supplement: Supplementary file 5 — Supplementary Data 2 [file 42003_2023_4718_MOESM5_ESM.zip › SupplementaryData2/S6G_Ap-Ap2.pdb]

ATOM      1  N   GLY A   1       8.337  -7.508 -23.882  1.00 92.61           N  
ATOM      2  H   GLY A   1       8.140  -7.397 -24.867  1.00 92.61           H  
ATOM      3  H2  GLY A   1       8.107  -8.455 -23.617  1.00 92.61           H  
ATOM      4  H3  GLY A   1       9.324  -7.388 -23.704  1.00 92.61           H  
ATOM      5  CA  GLY A   1       7.551  -6.570 -23.072  1.00 92.61           C  
ATOM      6  HA2 GLY A   1       7.730  -5.547 -23.403  1.00 92.61           H  
ATOM      7  HA3 GLY A   1       6.491  -6.805 -23.169  1.00 92.61           H  
ATOM      8  C   GLY A   1       7.931  -6.673 -21.613  1.00 92.61           C  
ATOM      9  O   GLY A   1       8.763  -7.499 -21.249  1.00 92.61           O  
ATOM     10  N   ILE A   2       7.316  -5.819 -20.804  1.00 95.15           N  
ATOM     11  H   ILE A   2       6.667  -5.161 -21.210  1.00 95.15           H  
ATOM     12  CA  ILE A   2       7.471  -5.735 -19.355  1.00 95.15           C  
ATOM     13  HA  ILE A   2       8.017  -6.614 -19.011  1.00 95.15           H  
ATOM     14  C   ILE A   2       6.087  -5.748 -18.705  1.00 95.15           C  
ATOM     15  CB  ILE A   2       8.304  -4.482 -19.000  1.00 95.15           C  
ATOM     16  HB  ILE A   2       9.218  -4.541 -19.591  1.00 95.15           H  
ATOM     17  O   ILE A   2       5.210  -4.980 -19.108  1.00 95.15           O  
ATOM     18  CG1 ILE A   2       8.722  -4.523 -17.527  1.00 95.15           C  
ATOM     19 HG12 ILE A   2       7.851  -4.381 -16.886  1.00 95.15           H  
ATOM     20 HG13 ILE A   2       9.141  -5.514 -17.351  1.00 95.15           H  
ATOM     21  CG2 ILE A   2       7.611  -3.149 -19.336  1.00 95.15           C  
ATOM     22 HG21 ILE A   2       6.796  -2.952 -18.640  1.00 95.15           H  
ATOM     23 HG22 ILE A   2       7.220  -3.160 -20.353  1.00 95.15           H  
ATOM     24 HG23 ILE A   2       8.330  -2.332 -19.270  1.00 95.15           H  
ATOM     25  CD1 ILE A   2       9.796  -3.487 -17.174  1.00 95.15           C  
ATOM     26 HD11 ILE A   2      10.689  -3.664 -17.773  1.00 95.15           H  
ATOM     27 HD12 ILE A   2      10.062  -3.553 -16.119  1.00 95.15           H  
ATOM     28 HD13 ILE A   2       9.429  -2.479 -17.365  1.00 95.15           H  
ATOM     29  N   SER A   3       5.892  -6.625 -17.720  1.00 95.09           N  
ATOM     30  H   SER A   3       6.645  -7.256 -17.489  1.00 95.09           H  
ATOM     31  CA  SER A   3       4.649  -6.753 -16.950  1.00 95.09           C  
ATOM     32  HA  SER A   3       3.941  -5.978 -17.244  1.00 95.09           H  
ATOM     33  C   SER A   3       4.963  -6.605 -15.459  1.00 95.09           C  
ATOM     34  CB  SER A   3       3.968  -8.088 -17.257  1.00 95.09           C  
ATOM     35  HB2 SER A   3       4.589  -8.917 -16.918  1.00 95.09           H  
ATOM     36  HB3 SER A   3       3.822  -8.175 -18.333  1.00 95.09           H  
ATOM     37  O   SER A   3       5.329  -7.588 -14.815  1.00 95.09           O  
ATOM     38  OG  SER A   3       2.706  -8.132 -16.621  1.00 95.09           O  
ATOM     39  HG  SER A   3       2.834  -8.440 -15.721  1.00 95.09           H  
ATOM     40  N   PRO A   4       4.895  -5.384 -14.909  1.00 94.53           N  
ATOM     41  CA  PRO A   4       5.267  -5.087 -13.537  1.00 94.53           C  
ATOM     42  HA  PRO A   4       5.871  -5.897 -13.130  1.00 94.53           H  
ATOM     43  C   PRO A   4       4.042  -4.899 -12.637  1.00 94.53           C  
ATOM     44  CB  PRO A   4       6.118  -3.824 -13.638  1.00 94.53           C  
ATOM     45  HB2 PRO A   4       7.161  -4.104 -13.785  1.00 94.53           H  
ATOM     46  HB3 PRO A   4       6.024  -3.191 -12.755  1.00 94.53           H  
ATOM     47  O   PRO A   4       2.990  -4.422 -13.075  1.00 94.53           O  
ATOM     48  CG  PRO A   4       5.591  -3.142 -14.903  1.00 94.53           C  
ATOM     49  HG2 PRO A   4       6.413  -2.906 -15.579  1.00 94.53           H  
ATOM     50  HG3 PRO A   4       5.012  -2.253 -14.651  1.00 94.53           H  
ATOM     51  CD  PRO A   4       4.689  -4.132 -15.601  1.00 94.53           C  
ATOM     52  HD2 PRO A   4       4.941  -4.176 -16.661  1.00 94.53           H  
ATOM     53  HD3 PRO A   4       3.652  -3.825 -15.465  1.00 94.53           H  
ATOM     54  N   TRP A   5       4.194  -5.227 -11.358  1.00 93.37           N  
ATOM     55  H   TRP A   5       5.085  -5.592 -11.056  1.00 93.37           H  
ATOM     56  CA  TRP A   5       3.149  -5.058 -10.349  1.00 93.37           C  
ATOM     57  HA  TRP A   5       2.473  -4.275 -10.694  1.00 93.37           H  
ATOM     58  C   TRP A   5       3.727  -4.595  -9.015  1.00 93.37           C  
ATOM     59  CB  TRP A   5       2.333  -6.347 -10.188  1.00 93.37           C  
ATOM     60  HB2 TRP A   5       1.933  -6.628 -11.163  1.00 93.37           H  
ATOM     61  HB3 TRP A   5       1.479  -6.136  -9.545  1.00 93.37           H  
ATOM     62  O   TRP A   5       4.876  -4.897  -8.689  1.00 93.37           O  
ATOM     63  CG  TRP A   5       3.066  -7.530  -9.627  1.00 93.37           C  
ATOM     64  CD1 TRP A   5       2.972  -7.992  -8.359  1.00 93.37           C  
ATOM     65  HD1 TRP A   5       2.347  -7.555  -7.594  1.00 93.37           H  
ATOM     66  CD2 TRP A   5       3.977  -8.440 -10.314  1.00 93.37           C  
ATOM     67  CE2 TRP A   5       4.375  -9.459  -9.396  1.00 93.37           C  
ATOM     68  CE3 TRP A   5       4.491  -8.520 -11.625  1.00 93.37           C  
ATOM     69  HE3 TRP A   5       4.177  -7.800 -12.366  1.00 93.37           H  
ATOM     70  NE1 TRP A   5       3.720  -9.147  -8.226  1.00 93.37           N  
ATOM     71  HE1 TRP A   5       3.668  -9.761  -7.426  1.00 93.37           H  
ATOM     72  CH2 TRP A   5       5.770 -10.522 -11.055  1.00 93.37           C  
ATOM     73  HH2 TRP A   5       6.417 -11.334 -11.351  1.00 93.37           H  
ATOM     74  CZ2 TRP A   5       5.261 -10.486  -9.749  1.00 93.37           C  
ATOM     75  HZ2 TRP A   5       5.521 -11.266  -9.049  1.00 93.37           H  
ATOM     76  CZ3 TRP A   5       5.380  -9.544 -11.989  1.00 93.37           C  
ATOM     77  HZ3 TRP A   5       5.735  -9.600 -13.007  1.00 93.37           H  
ATOM     78  N   THR A   6       2.943  -3.853  -8.231  1.00 89.94           N  
ATOM     79  H   THR A   6       2.009  -3.630  -8.542  1.00 89.94           H  
ATOM     80  CA  THR A   6       3.371  -3.421  -6.891  1.00 89.94           C  
ATOM     81  HA  THR A   6       4.333  -2.917  -6.989  1.00 89.94           H  
ATOM     82  C   THR A   6       3.570  -4.618  -5.965  1.00 89.94           C  
ATOM     83  CB  THR A   6       2.400  -2.425  -6.238  1.00 89.94           C  
ATOM     84  HB  THR A   6       2.826  -2.100  -5.288  1.00 89.94           H  
ATOM     85  O   THR A   6       2.878  -5.632  -6.080  1.00 89.94           O  
ATOM     86  CG2 THR A   6       2.173  -1.190  -7.103  1.00 89.94           C  
ATOM     87 HG21 THR A   6       1.574  -0.467  -6.549  1.00 89.94           H  
ATOM     88 HG22 THR A   6       3.133  -0.737  -7.351  1.00 89.94           H  
ATOM     89 HG23 THR A   6       1.647  -1.463  -8.017  1.00 89.94           H  
ATOM     90  OG1 THR A   6       1.143  -3.011  -5.984  1.00 89.94           O  
ATOM     91  HG1 THR A   6       1.237  -3.477  -5.150  1.00 89.94           H  
ATOM     92  N   THR A   7       4.491  -4.498  -5.009  1.00 86.89           N  
ATOM     93  H   THR A   7       5.012  -3.638  -4.922  1.00 86.89           H  
ATOM     94  CA  THR A   7       4.632  -5.507  -3.950  1.00 86.89           C  
ATOM     95  HA  THR A   7       4.604  -6.492  -4.416  1.00 86.89           H  
ATOM     96  C   THR A   7       3.456  -5.445  -2.959  1.00 86.89           C  
ATOM     97  CB  THR A   7       5.976  -5.389  -3.216  1.00 86.89           C  
ATOM     98  HB  THR A   7       6.080  -6.255  -2.563  1.00 86.89           H  
ATOM     99  O   THR A   7       2.682  -4.484  -2.949  1.00 86.89           O  
ATOM    100  CG2 THR A   7       7.190  -5.355  -4.144  1.00 86.89           C  
ATOM    101 HG21 THR A   7       7.192  -6.241  -4.779  1.00 86.89           H  
ATOM    102 HG22 THR A   7       7.166  -4.464  -4.771  1.00 86.89           H  
ATOM    103 HG23 THR A   7       8.102  -5.346  -3.546  1.00 86.89           H  
ATOM    104  OG1 THR A   7       5.974  -4.244  -2.410  1.00 86.89           O  
ATOM    105  HG1 THR A   7       6.646  -3.626  -2.706  1.00 86.89           H  
ATOM    106  N   GLY A   8       3.313  -6.480  -2.124  1.00 78.77           N  
ATOM    107  H   GLY A   8       3.946  -7.262  -2.213  1.00 78.77           H  
ATOM    108  CA  GLY A   8       2.298  -6.543  -1.068  1.00 78.77           C  
ATOM    109  HA2 GLY A   8       2.018  -5.532  -0.772  1.00 78.77           H  
ATOM    110  HA3 GLY A   8       2.733  -7.028  -0.195  1.00 78.77           H  
ATOM    111  C   GLY A   8       1.018  -7.297  -1.443  1.00 78.77           C  
ATOM    112  O   GLY A   8       0.871  -7.837  -2.542  1.00 78.77           O  
ATOM    113  N   VAL A   9       0.094  -7.371  -0.481  1.00 69.98           N  
ATOM    114  H   VAL A   9       0.252  -6.859   0.375  1.00 69.98           H  
ATOM    115  CA  VAL A   9      -1.191  -8.070  -0.633  1.00 69.98           C  
ATOM    116  HA  VAL A   9      -0.994  -9.080  -0.992  1.00 69.98           H  
ATOM    117  C   VAL A   9      -2.046  -7.344  -1.672  1.00 69.98           C  
ATOM    118  CB  VAL A   9      -1.937  -8.177   0.715  1.00 69.98           C  
ATOM    119  HB  VAL A   9      -2.127  -7.177   1.102  1.00 69.98           H  
ATOM    120  O   VAL A   9      -2.313  -6.153  -1.535  1.00 69.98           O  
ATOM    121  CG1 VAL A   9      -3.278  -8.910   0.570  1.00 69.98           C  
ATOM    122 HG11 VAL A   9      -3.124  -9.907   0.156  1.00 69.98           H  
ATOM    123 HG12 VAL A   9      -3.755  -9.001   1.546  1.00 69.98           H  
ATOM    124 HG13 VAL A   9      -3.950  -8.346  -0.076  1.00 69.98           H  
ATOM    125  CG2 VAL A   9      -1.099  -8.945   1.749  1.00 69.98           C  
ATOM    126 HG21 VAL A   9      -1.656  -9.029   2.683  1.00 69.98           H  
ATOM    127 HG22 VAL A   9      -0.870  -9.944   1.380  1.00 69.98           H  
ATOM    128 HG23 VAL A   9      -0.170  -8.415   1.957  1.00 69.98           H  
ATOM    129  N   GLY A  10      -2.485  -8.066  -2.707  1.00 71.79           N  
ATOM    130  H   GLY A  10      -2.219  -9.039  -2.767  1.00 71.79           H  
ATOM    131  CA  GLY A  10      -3.305  -7.495  -3.780  1.00 71.79           C  
ATOM    132  HA2 GLY A  10      -4.119  -6.916  -3.344  1.00 71.79           H  
ATOM    133  HA3 GLY A  10      -3.735  -8.307  -4.365  1.00 71.79           H  
ATOM    134  C   GLY A  10      -2.535  -6.582  -4.742  1.00 71.79           C  
ATOM    135  O   GLY A  10      -3.103  -5.597  -5.211  1.00 71.79           O  
ATOM    136  N   GLY A  11      -1.255  -6.887  -5.008  1.00 81.23           N  
ATOM    137  H   GLY A  11      -0.838  -7.658  -4.508  1.00 81.23           H  
ATOM    138  CA  GLY A  11      -0.385  -6.123  -5.910  1.00 81.23           C  
ATOM    139  HA2 GLY A  11      -0.015  -5.253  -5.368  1.00 81.23           H  
ATOM    140  HA3 GLY A  11       0.474  -6.735  -6.186  1.00 81.23           H  
ATOM    141  C   GLY A  11      -1.074  -5.660  -7.203  1.00 81.23           C  
ATOM    142  O   GLY A  11      -1.758  -6.432  -7.876  1.00 81.23           O  
ATOM    143  N   LYS A  12      -0.907  -4.377  -7.542  1.00 85.84           N  
ATOM    144  H   LYS A  12      -0.288  -3.821  -6.969  1.00 85.84           H  
ATOM    145  CA  LYS A  12      -1.562  -3.718  -8.681  1.00 85.84           C  
ATOM    146  HA  LYS A  12      -2.480  -4.258  -8.913  1.00 85.84           H  
ATOM    147  C   LYS A  12      -0.659  -3.768  -9.915  1.00 85.84           C  
ATOM    148  CB  LYS A  12      -1.930  -2.261  -8.317  1.00 85.84           C  
ATOM    149  HB2 LYS A  12      -2.310  -1.773  -9.215  1.00 85.84           H  
ATOM    150  HB3 LYS A  12      -1.025  -1.735  -8.012  1.00 85.84           H  
ATOM    151  O   LYS A  12       0.495  -3.350  -9.840  1.00 85.84           O  
ATOM    152  CG  LYS A  12      -2.992  -2.119  -7.203  1.00 85.84           C  
ATOM    153  HG2 LYS A  12      -2.610  -2.560  -6.283  1.00 85.84           H  
ATOM    154  HG3 LYS A  12      -3.891  -2.660  -7.500  1.00 85.84           H  
ATOM    155  CD  LYS A  12      -3.360  -0.639  -6.935  1.00 85.84           C  
ATOM    156  HD2 LYS A  12      -2.457  -0.107  -6.635  1.00 85.84           H  
ATOM    157  HD3 LYS A  12      -3.730  -0.198  -7.860  1.00 85.84           H  
ATOM    158  CE  LYS A  12      -4.432  -0.474  -5.832  1.00 85.84           C  
ATOM    159  HE2 LYS A  12      -5.319  -1.036  -6.127  1.00 85.84           H  
ATOM    160  HE3 LYS A  12      -4.052  -0.927  -4.916  1.00 85.84           H  
ATOM    161  NZ  LYS A  12      -4.808   0.955  -5.566  1.00 85.84           N  
ATOM    162  HZ1 LYS A  12      -4.024   1.509  -5.252  1.00 85.84           H  
ATOM    163  HZ2 LYS A  12      -5.206   1.422  -6.368  1.00 85.84           H  
ATOM    164  HZ3 LYS A  12      -5.507   1.063  -4.845  1.00 85.84           H  
ATOM    165  N   ASN A  13      -1.192  -4.214 -11.055  1.00 91.14           N  
ATOM    166  H   ASN A  13      -2.129  -4.591 -11.029  1.00 91.14           H  
ATOM    167  CA  ASN A  13      -0.488  -4.162 -12.342  1.00 91.14           C  
ATOM    168  HA  ASN A  13       0.473  -4.666 -12.240  1.00 91.14           H  
ATOM    169  C   ASN A  13      -0.226  -2.707 -12.760  1.00 91.14           C  
ATOM    170  CB  ASN A  13      -1.308  -4.882 -13.429  1.00 91.14           C  
ATOM    171  HB2 ASN A  13      -0.839  -4.704 -14.397  1.00 91.14           H  
ATOM    172  HB3 ASN A  13      -2.318  -4.473 -13.458  1.00 91.14           H  
ATOM    173  O   ASN A  13      -1.159  -1.911 -12.861  1.00 91.14           O  
ATOM    174  CG  ASN A  13      -1.364  -6.385 -13.243  1.00 91.14           C  
ATOM    175  ND2 ASN A  13      -2.434  -7.022 -13.655  1.00 91.14           N  
ATOM    176 HD21 ASN A  13      -3.167  -6.536 -14.153  1.00 91.14           H  
ATOM    177 HD22 ASN A  13      -2.417  -8.022 -13.514  1.00 91.14           H  
ATOM    178  OD1 ASN A  13      -0.457  -7.005 -12.729  1.00 91.14           O  
ATOM    179  N   LEU A  14       1.028  -2.374 -13.063  1.00 90.39           N  
ATOM    180  H   LEU A  14       1.740  -3.083 -12.962  1.00 90.39           H  
ATOM    181  CA  LEU A  14       1.457  -1.012 -13.406  1.00 90.39           C  
ATOM    182  HA  LEU A  14       0.805  -0.295 -12.907  1.00 90.39           H  
ATOM    183  C   LEU A  14       1.354  -0.711 -14.911  1.00 90.39           C  
ATOM    184  CB  LEU A  14       2.893  -0.803 -12.895  1.00 90.39           C  
ATOM    185  HB2 LEU A  14       3.528  -1.546 -13.375  1.00 90.39           H  
ATOM    186  HB3 LEU A  14       3.233   0.187 -13.202  1.00 90.39           H  
ATOM    187  O   LEU A  14       1.327   0.450 -15.314  1.00 90.39           O  
ATOM    188  CG  LEU A  14       3.082  -0.936 -11.374  1.00 90.39           C  
ATOM    189  HG  LEU A  14       2.772  -1.929 -11.049  1.00 90.39           H  
ATOM    190  CD1 LEU A  14       4.558  -0.764 -11.021  1.00 90.39           C  
ATOM    191 HD11 LEU A  14       4.878   0.259 -11.218  1.00 90.39           H  
ATOM    192 HD12 LEU A  14       4.699  -0.989  -9.964  1.00 90.39           H  
ATOM    193 HD13 LEU A  14       5.171  -1.451 -11.604  1.00 90.39           H  
ATOM    194  CD2 LEU A  14       2.276   0.115 -10.611  1.00 90.39           C  
ATOM    195 HD21 LEU A  14       2.473   1.107 -11.016  1.00 90.39           H  
ATOM    196 HD22 LEU A  14       1.211  -0.108 -10.682  1.00 90.39           H  
ATOM    197 HD23 LEU A  14       2.562   0.111  -9.560  1.00 90.39           H  
ATOM    198  N   THR A  15       1.275  -1.742 -15.757  1.00 91.19           N  
ATOM    199  H   THR A  15       1.394  -2.670 -15.376  1.00 91.19           H  
ATOM    200  CA  THR A  15       1.166  -1.604 -17.224  1.00 91.19           C  
ATOM    201  HA  THR A  15       1.231  -0.546 -17.481  1.00 91.19           H  
ATOM    202  C   THR A  15      -0.171  -2.072 -17.796  1.00 91.19           C  
ATOM    203  CB  THR A  15       2.325  -2.303 -17.946  1.00 91.19           C  
ATOM    204  HB  THR A  15       2.170  -2.258 -19.024  1.00 91.19           H  
ATOM    205  O   THR A  15      -0.317  -2.118 -19.015  1.00 91.19           O  
ATOM    206  CG2 THR A  15       3.659  -1.631 -17.641  1.00 91.19           C  
ATOM    207 HG21 THR A  15       4.464  -2.179 -18.130  1.00 91.19           H  
ATOM    208 HG22 THR A  15       3.839  -1.600 -16.567  1.00 91.19           H  
ATOM    209 HG23 THR A  15       3.638  -0.609 -18.021  1.00 91.19           H  
ATOM    210  OG1 THR A  15       2.395  -3.654 -17.568  1.00 91.19           O  
ATOM    211  HG1 THR A  15       1.614  -4.116 -17.883  1.00 91.19           H  
ATOM    212  N   GLY A  16      -1.148  -2.401 -16.947  1.00 89.00           N  
ATOM    213  H   GLY A  16      -0.963  -2.327 -15.957  1.00 89.00           H  
ATOM    214  CA  GLY A  16      -2.436  -2.959 -17.364  1.00 89.00           C  
ATOM    215  HA2 GLY A  16      -3.192  -2.717 -16.616  1.00 89.00           H  
ATOM    216  HA3 GLY A  16      -2.741  -2.506 -18.307  1.00 89.00           H  
ATOM    217  C   GLY A  16      -2.405  -4.481 -17.532  1.00 89.00           C  
ATOM    218  O   GLY A  16      -1.696  -5.172 -16.803  1.00 89.00           O  
ATOM    219  N   ALA A  17      -3.220  -5.004 -18.450  1.00 90.98           N  
ATOM    220  H   ALA A  17      -3.735  -4.385 -19.060  1.00 90.98           H  
ATOM    221  CA  ALA A  17      -3.355  -6.442 -18.673  1.00 90.98           C  
ATOM    222  HA  ALA A  17      -3.561  -6.914 -17.712  1.00 90.98           H  
ATOM    223  C   ALA A  17      -2.071  -7.084 -19.232  1.00 90.98           C  
ATOM    224  CB  ALA A  17      -4.561  -6.693 -19.590  1.00 90.98           C  
ATOM    225  HB1 ALA A  17      -5.463  -6.268 -19.149  1.00 90.98           H  
ATOM    226  HB2 ALA A  17      -4.706  -7.765 -19.725  1.00 90.98           H  
ATOM    227  HB3 ALA A  17      -4.384  -6.241 -20.566  1.00 90.98           H  
ATOM    228  O   ALA A  17      -1.264  -6.437 -19.905  1.00 90.98           O  
ATOM    229  N   TRP A  18      -1.912  -8.384 -18.980  1.00 89.39           N  
ATOM    230  H   TRP A  18      -2.618  -8.857 -18.433  1.00 89.39           H  
ATOM    231  CA  TRP A  18      -0.899  -9.218 -19.629  1.00 89.39           C  
ATOM    232  HA  TRP A  18       0.089  -8.895 -19.302  1.00 89.39           H  
ATOM    233  C   TRP A  18      -1.004  -9.103 -21.166  1.00 89.39           C  
ATOM    234  CB  TRP A  18      -1.123 -10.669 -19.184  1.00 89.39           C  
ATOM    235  HB2 TRP A  18      -1.035 -10.724 -18.099  1.00 89.39           H  
ATOM    236  HB3 TRP A  18      -2.134 -10.976 -19.454  1.00 89.39           H  
ATOM    237  O   TRP A  18      -2.130  -9.099 -21.672  1.00 89.39           O  
ATOM    238  CG  TRP A  18      -0.156 -11.637 -19.778  1.00 89.39           C  
ATOM    239  CD1 TRP A  18      -0.376 -12.418 -20.860  1.00 89.39           C  
ATOM    240  HD1 TRP A  18      -1.308 -12.474 -21.403  1.00 89.39           H  
ATOM    241  CD2 TRP A  18       1.233 -11.853 -19.398  1.00 89.39           C  
ATOM    242  CE2 TRP A  18       1.824 -12.733 -20.352  1.00 89.39           C  
ATOM    243  CE3 TRP A  18       2.071 -11.309 -18.400  1.00 89.39           C  
ATOM    244  HE3 TRP A  18       1.655 -10.650 -17.652  1.00 89.39           H  
ATOM    245  NE1 TRP A  18       0.783 -13.100 -21.177  1.00 89.39           N  
ATOM    246  HE1 TRP A  18       0.856 -13.760 -21.938  1.00 89.39           H  
ATOM    247  CH2 TRP A  18       4.003 -12.439 -19.364  1.00 89.39           C  
ATOM    248  HH2 TRP A  18       5.059 -12.661 -19.335  1.00 89.39           H  
ATOM    249  CZ2 TRP A  18       3.190 -13.033 -20.343  1.00 89.39           C  
ATOM    250  HZ2 TRP A  18       3.614 -13.711 -21.069  1.00 89.39           H  
ATOM    251  CZ3 TRP A  18       3.444 -11.611 -18.377  1.00 89.39           C  
ATOM    252  HZ3 TRP A  18       4.073 -11.219 -17.593  1.00 89.39           H  
ATOM    253  N   PRO A  19       0.109  -9.021 -21.931  1.00 92.18           N  
ATOM    254  CA  PRO A  19       1.525  -9.193 -21.559  1.00 92.18           C  
ATOM    255  HA  PRO A  19       1.613  -9.849 -20.694  1.00 92.18           H  
ATOM    256  C   PRO A  19       2.280  -7.902 -21.180  1.00 92.18           C  
ATOM    257  CB  PRO A  19       2.136  -9.911 -22.769  1.00 92.18           C  
ATOM    258  HB2 PRO A  19       3.218  -9.800 -22.843  1.00 92.18           H  
ATOM    259  HB3 PRO A  19       1.872 -10.968 -22.740  1.00 92.18           H  
ATOM    260  O   PRO A  19       3.508  -7.833 -21.302  1.00 92.18           O  
ATOM    261  CG  PRO A  19       1.410  -9.240 -23.931  1.00 92.18           C  
ATOM    262  HG2 PRO A  19       1.409  -9.867 -24.823  1.00 92.18           H  
ATOM    263  HG3 PRO A  19       1.868  -8.273 -24.142  1.00 92.18           H  
ATOM    264  CD  PRO A  19      -0.001  -9.033 -23.385  1.00 92.18           C  
ATOM    265  HD2 PRO A  19      -0.418  -8.095 -23.750  1.00 92.18           H  
ATOM    266  HD3 PRO A  19      -0.633  -9.865 -23.694  1.00 92.18           H  
ATOM    267  N   GLY A  20       1.571  -6.870 -20.718  1.00 93.86           N  
ATOM    268  H   GLY A  20       0.564  -6.941 -20.675  1.00 93.86           H  
ATOM    269  CA  GLY A  20       2.163  -5.598 -20.310  1.00 93.86           C  
ATOM    270  HA2 GLY A  20       3.039  -5.799 -19.693  1.00 93.86           H  
ATOM    271  HA3 GLY A  20       1.437  -5.056 -19.703  1.00 93.86           H  
ATOM    272  C   GLY A  20       2.550  -4.702 -21.490  1.00 93.86           C  
ATOM    273  O   GLY A  20       1.890  -4.711 -22.529  1.00 93.86           O  
ATOM    274  N   LYS A  21       3.596  -3.880 -21.333  1.00 95.23           N  
ATOM    275  H   LYS A  21       4.148  -3.991 -20.495  1.00 95.23           H  
ATOM    276  CA  LYS A  21       4.000  -2.871 -22.334  1.00 95.23           C  
ATOM    277  HA  LYS A  21       3.256  -2.863 -23.130  1.00 95.23           H  
ATOM    278  C   LYS A  21       5.314  -3.207 -23.030  1.00 95.23           C  
ATOM    279  CB  LYS A  21       4.016  -1.466 -21.707  1.00 95.23           C  
ATOM    280  HB2 LYS A  21       4.461  -1.510 -20.713  1.00 95.23           H  
ATOM    281  HB3 LYS A  21       4.622  -0.803 -22.324  1.00 95.23           H  
ATOM    282  O   LYS A  21       6.171  -3.909 -22.499  1.00 95.23           O  
ATOM    283  CG  LYS A  21       2.593  -0.890 -21.632  1.00 95.23           C  
ATOM    284  HG2 LYS A  21       2.177  -0.847 -22.639  1.00 95.23           H  
ATOM    285  HG3 LYS A  21       1.957  -1.536 -21.028  1.00 95.23           H  
ATOM    286  CD  LYS A  21       2.602   0.524 -21.047  1.00 95.23           C  
ATOM    287  HD2 LYS A  21       3.012   0.485 -20.038  1.00 95.23           H  
ATOM    288  HD3 LYS A  21       3.234   1.161 -21.667  1.00 95.23           H  
ATOM    289  CE  LYS A  21       1.181   1.090 -20.991  1.00 95.23           C  
ATOM    290  HE2 LYS A  21       0.605   0.512 -20.268  1.00 95.23           H  
ATOM    291  HE3 LYS A  21       0.714   0.957 -21.968  1.00 95.23           H  
ATOM    292  NZ  LYS A  21       1.193   2.528 -20.626  1.00 95.23           N  
ATOM    293  HZ1 LYS A  21       1.704   3.066 -21.312  1.00 95.23           H  
ATOM    294  HZ2 LYS A  21       1.647   2.654 -19.733  1.00 95.23           H  
ATOM    295  HZ3 LYS A  21       0.252   2.890 -20.559  1.00 95.23           H  
ATOM    296  N   VAL A  22       5.488  -2.689 -24.242  1.00 94.06           N  
ATOM    297  H   VAL A  22       4.758  -2.103 -24.622  1.00 94.06           H  
ATOM    298  CA  VAL A  22       6.781  -2.716 -24.937  1.00 94.06           C  
ATOM    299  HA  VAL A  22       7.211  -3.713 -24.840  1.00 94.06           H  
ATOM    300  C   VAL A  22       7.721  -1.724 -24.247  1.00 94.06           C  
ATOM    301  CB  VAL A  22       6.614  -2.429 -26.442  1.00 94.06           C  
ATOM    302  HB  VAL A  22       6.165  -1.445 -26.576  1.00 94.06           H  
ATOM    303  O   VAL A  22       7.320  -0.606 -23.932  1.00 94.06           O  
ATOM    304  CG1 VAL A  22       7.952  -2.470 -27.184  1.00 94.06           C  
ATOM    305 HG11 VAL A  22       7.786  -2.353 -28.255  1.00 94.06           H  
ATOM    306 HG12 VAL A  22       8.582  -1.640 -26.863  1.00 94.06           H  
ATOM    307 HG13 VAL A  22       8.467  -3.414 -27.006  1.00 94.06           H  
ATOM    308  CG2 VAL A  22       5.702  -3.481 -27.089  1.00 94.06           C  
ATOM    309 HG21 VAL A  22       4.702  -3.445 -26.655  1.00 94.06           H  
ATOM    310 HG22 VAL A  22       5.608  -3.279 -28.156  1.00 94.06           H  
ATOM    311 HG23 VAL A  22       6.117  -4.480 -26.955  1.00 94.06           H  
ATOM    312  N   MET A  23       8.951  -2.156 -23.969  1.00 95.03           N  
ATOM    313  H   MET A  23       9.244  -3.054 -24.325  1.00 95.03           H  
ATOM    314  CA  MET A  23       9.985  -1.302 -23.378  1.00 95.03           C  
ATOM    315  HA  MET A  23       9.541  -0.678 -22.602  1.00 95.03           H  
ATOM    316  C   MET A  23      10.569  -0.362 -24.442  1.00 95.03           C  
ATOM    317  CB  MET A  23      11.071  -2.171 -22.728  1.00 95.03           C  
ATOM    318  HB2 MET A  23      11.877  -1.529 -22.372  1.00 95.03           H  
ATOM    319  HB3 MET A  23      11.475  -2.861 -23.468  1.00 95.03           H  
ATOM    320  O   MET A  23      10.518  -0.663 -25.634  1.00 95.03           O  
ATOM    321  CG  MET A  23      10.551  -3.015 -21.563  1.00 95.03           C  
ATOM    322  HG2 MET A  23       9.713  -3.619 -21.910  1.00 95.03           H  
ATOM    323  HG3 MET A  23      10.188  -2.359 -20.771  1.00 95.03           H  
ATOM    324  SD  MET A  23      11.792  -4.142 -20.877  1.00 95.03           S  
ATOM    325  CE  MET A  23      12.831  -2.968 -19.965  1.00 95.03           C  
ATOM    326  HE1 MET A  23      13.684  -3.492 -19.534  1.00 95.03           H  
ATOM    327  HE2 MET A  23      12.254  -2.502 -19.166  1.00 95.03           H  
ATOM    328  HE3 MET A  23      13.195  -2.194 -20.641  1.00 95.03           H  
ATOM    329  N   LYS A  24      11.139   0.769 -24.026  1.00 94.09           N  
ATOM    330  H   LYS A  24      11.265   0.906 -23.033  1.00 94.09           H  
ATOM    331  CA  LYS A  24      11.839   1.695 -24.923  1.00 94.09           C  
ATOM    332  HA  LYS A  24      11.277   1.786 -25.853  1.00 94.09           H  
ATOM    333  C   LYS A  24      13.228   1.142 -25.250  1.00 94.09           C  
ATOM    334  CB  LYS A  24      11.916   3.066 -24.235  1.00 94.09           C  
ATOM    335  HB2 LYS A  24      10.907   3.394 -23.981  1.00 94.09           H  
ATOM    336  HB3 LYS A  24      12.481   2.960 -23.309  1.00 94.09           H  
ATOM    337  O   LYS A  24      13.903   0.652 -24.354  1.00 94.09           O  
ATOM    338  CG  LYS A  24      12.581   4.141 -25.107  1.00 94.09           C  
ATOM    339  HG2 LYS A  24      13.578   3.811 -25.398  1.00 94.09           H  
ATOM    340  HG3 LYS A  24      11.983   4.306 -26.004  1.00 94.09           H  
ATOM    341  CD  LYS A  24      12.719   5.451 -24.326  1.00 94.09           C  
ATOM    342  HD2 LYS A  24      11.731   5.832 -24.068  1.00 94.09           H  
ATOM    343  HD3 LYS A  24      13.273   5.251 -23.409  1.00 94.09           H  
ATOM    344  CE  LYS A  24      13.480   6.483 -25.165  1.00 94.09           C  
ATOM    345  HE2 LYS A  24      14.388   6.014 -25.542  1.00 94.09           H  
ATOM    346  HE3 LYS A  24      12.868   6.771 -26.020  1.00 94.09           H  
ATOM    347  NZ  LYS A  24      13.842   7.670 -24.351  1.00 94.09           N  
ATOM    348  HZ1 LYS A  24      14.368   8.336 -24.900  1.00 94.09           H  
ATOM    349  HZ2 LYS A  24      13.022   8.116 -23.967  1.00 94.09           H  
ATOM    350  HZ3 LYS A  24      14.432   7.384 -23.583  1.00 94.09           H  
ATOM    351  N   GLY A  25      13.678   1.253 -26.498  1.00 91.34           N  
ATOM    352  H   GLY A  25      13.049   1.542 -27.233  1.00 91.34           H  
ATOM    353  CA  GLY A  25      15.044   0.890 -26.882  1.00 91.34           C  
ATOM    354  HA2 GLY A  25      15.668   1.784 -26.875  1.00 91.34           H  
ATOM    355  HA3 GLY A  25      15.449   0.195 -26.147  1.00 91.34           H  
ATOM    356  C   GLY A  25      15.152   0.235 -28.265  1.00 91.34           C  
ATOM    357  O   GLY A  25      14.177   0.249 -29.021  1.00 91.34           O  
ATOM    358  N   PRO A  26      16.328  -0.337 -28.589  1.00 92.34           N  
ATOM    359  CA  PRO A  26      17.513  -0.387 -27.731  1.00 92.34           C  
ATOM    360  HA  PRO A  26      17.236  -0.720 -26.732  1.00 92.34           H  
ATOM    361  C   PRO A  26      18.243   0.964 -27.638  1.00 92.34           C  
ATOM    362  CB  PRO A  26      18.411  -1.459 -28.346  1.00 92.34           C  
ATOM    363  HB2 PRO A  26      18.115  -2.438 -27.970  1.00 92.34           H  
ATOM    364  HB3 PRO A  26      19.466  -1.270 -28.150  1.00 92.34           H  
ATOM    365  O   PRO A  26      18.280   1.727 -28.598  1.00 92.34           O  
ATOM    366  CG  PRO A  26      18.083  -1.359 -29.835  1.00 92.34           C  
ATOM    367  HG2 PRO A  26      18.651  -0.543 -30.281  1.00 92.34           H  
ATOM    368  HG3 PRO A  26      18.283  -2.295 -30.358  1.00 92.34           H  
ATOM    369  CD  PRO A  26      16.592  -1.014 -29.848  1.00 92.34           C  
ATOM    370  HD2 PRO A  26      16.357  -0.369 -30.695  1.00 92.34           H  
ATOM    371  HD3 PRO A  26      15.998  -1.927 -29.895  1.00 92.34           H  
ATOM    372  N   GLU A  27      18.857   1.223 -26.492  1.00 88.93           N  
ATOM    373  H   GLU A  27      18.740   0.568 -25.733  1.00 88.93           H  
ATOM    374  CA  GLU A  27      19.909   2.224 -26.295  1.00 88.93           C  
ATOM    375  HA  GLU A  27      19.982   2.872 -27.169  1.00 88.93           H  
ATOM    376  C   GLU A  27      21.244   1.494 -26.119  1.00 88.93           C  
ATOM    377  CB  GLU A  27      19.552   3.087 -25.078  1.00 88.93           C  
ATOM    378  HB2 GLU A  27      19.453   2.447 -24.202  1.00 88.93           H  
ATOM    379  HB3 GLU A  27      18.587   3.553 -25.277  1.00 88.93           H  
ATOM    380  O   GLU A  27      21.282   0.443 -25.482  1.00 88.93           O  
ATOM    381  CG  GLU A  27      20.583   4.188 -24.782  1.00 88.93           C  
ATOM    382  HG2 GLU A  27      21.526   3.724 -24.497  1.00 88.93           H  
ATOM    383  HG3 GLU A  27      20.746   4.761 -25.695  1.00 88.93           H  
ATOM    384  CD  GLU A  27      20.130   5.142 -23.661  1.00 88.93           C  
ATOM    385  OE1 GLU A  27      20.886   6.094 -23.376  1.00 88.93           O  
ATOM    386  OE2 GLU A  27      19.005   4.961 -23.129  1.00 88.93           O  
ATOM    387  N   GLU A  28      22.330   2.001 -26.696  1.00 88.80           N  
ATOM    388  H   GLU A  28      22.294   2.911 -27.132  1.00 88.80           H  
ATOM    389  CA  GLU A  28      23.647   1.375 -26.560  1.00 88.80           C  
ATOM    390  HA  GLU A  28      23.510   0.328 -26.289  1.00 88.80           H  
ATOM    391  C   GLU A  28      24.442   2.046 -25.438  1.00 88.80           C  
ATOM    392  CB  GLU A  28      24.376   1.370 -27.909  1.00 88.80           C  
ATOM    393  HB2 GLU A  28      23.673   1.009 -28.659  1.00 88.80           H  
ATOM    394  HB3 GLU A  28      24.680   2.382 -28.175  1.00 88.80           H  
ATOM    395  O   GLU A  28      24.732   3.239 -25.503  1.00 88.80           O  
ATOM    396  CG  GLU A  28      25.601   0.441 -27.888  1.00 88.80           C  
ATOM    397  HG2 GLU A  28      25.291  -0.541 -27.530  1.00 88.80           H  
ATOM    398  HG3 GLU A  28      26.335   0.837 -27.187  1.00 88.80           H  
ATOM    399  CD  GLU A  28      26.239   0.275 -29.277  1.00 88.80           C  
ATOM    400  OE1 GLU A  28      27.464   0.035 -29.320  1.00 88.80           O  
ATOM    401  OE2 GLU A  28      25.492   0.329 -30.285  1.00 88.80           O  
ATOM    402  N   ILE A  29      24.792   1.273 -24.409  1.00 84.69           N  
ATOM    403  H   ILE A  29      24.542   0.295 -24.443  1.00 84.69           H  
ATOM    404  CA  ILE A  29      25.628   1.709 -23.289  1.00 84.69           C  
ATOM    405  HA  ILE A  29      26.003   2.713 -23.490  1.00 84.69           H  
ATOM    406  C   ILE A  29      26.806   0.749 -23.215  1.00 84.69           C  
ATOM    407  CB  ILE A  29      24.856   1.742 -21.948  1.00 84.69           C  
ATOM    408  HB  ILE A  29      24.613   0.718 -21.666  1.00 84.69           H  
ATOM    409  O   ILE A  29      26.606  -0.454 -23.059  1.00 84.69           O  
ATOM    410  CG1 ILE A  29      23.529   2.531 -22.050  1.00 84.69           C  
ATOM    411 HG12 ILE A  29      22.935   2.137 -22.874  1.00 84.69           H  
ATOM    412 HG13 ILE A  29      23.740   3.579 -22.260  1.00 84.69           H  
ATOM    413  CG2 ILE A  29      25.771   2.336 -20.857  1.00 84.69           C  
ATOM    414 HG21 ILE A  29      25.252   2.365 -19.899  1.00 84.69           H  
ATOM    415 HG22 ILE A  29      26.061   3.352 -21.127  1.00 84.69           H  
ATOM    416 HG23 ILE A  29      26.665   1.725 -20.736  1.00 84.69           H  
ATOM    417  CD1 ILE A  29      22.649   2.432 -20.796  1.00 84.69           C  
ATOM    418 HD11 ILE A  29      21.680   2.884 -21.006  1.00 84.69           H  
ATOM    419 HD12 ILE A  29      22.500   1.386 -20.526  1.00 84.69           H  
ATOM    420 HD13 ILE A  29      23.104   2.966 -19.963  1.00 84.69           H  
ATOM    421  N   ASP A  30      28.025   1.278 -23.324  1.00 85.20           N  
ATOM    422  H   ASP A  30      28.108   2.276 -23.458  1.00 85.20           H  
ATOM    423  CA  ASP A  30      29.258   0.485 -23.209  1.00 85.20           C  
ATOM    424  HA  ASP A  30      30.078   1.129 -23.529  1.00 85.20           H  
ATOM    425  C   ASP A  30      29.284  -0.736 -24.161  1.00 85.20           C  
ATOM    426  CB  ASP A  30      29.487   0.155 -21.720  1.00 85.20           C  
ATOM    427  HB2 ASP A  30      28.835  -0.667 -21.425  1.00 85.20           H  
ATOM    428  HB3 ASP A  30      29.209   1.023 -21.123  1.00 85.20           H  
ATOM    429  O   ASP A  30      29.672  -1.842 -23.794  1.00 85.20           O  
ATOM    430  CG  ASP A  30      30.935  -0.184 -21.363  1.00 85.20           C  
ATOM    431  OD1 ASP A  30      31.841   0.299 -22.080  1.00 85.20           O  
ATOM    432  OD2 ASP A  30      31.116  -0.796 -20.283  1.00 85.20           O  
ATOM    433  N   GLY A  31      28.779  -0.554 -25.391  1.00 87.15           N  
ATOM    434  H   GLY A  31      28.437   0.365 -25.633  1.00 87.15           H  
ATOM    435  CA  GLY A  31      28.701  -1.601 -26.420  1.00 87.15           C  
ATOM    436  HA2 GLY A  31      28.577  -1.127 -27.394  1.00 87.15           H  
ATOM    437  HA3 GLY A  31      29.642  -2.152 -26.431  1.00 87.15           H  
ATOM    438  C   GLY A  31      27.567  -2.622 -26.248  1.00 87.15           C  
ATOM    439  O   GLY A  31      27.414  -3.513 -27.086  1.00 87.15           O  
ATOM    440  N   ALA A  32      26.749  -2.516 -25.195  1.00 90.06           N  
ATOM    441  H   ALA A  32      26.938  -1.793 -24.515  1.00 90.06           H  
ATOM    442  CA  ALA A  32      25.604  -3.390 -24.949  1.00 90.06           C  
ATOM    443  HA  ALA A  32      25.656  -4.236 -25.634  1.00 90.06           H  
ATOM    444  C   ALA A  32      24.268  -2.675 -25.212  1.00 90.06           C  
ATOM    445  CB  ALA A  32      25.708  -3.966 -23.534  1.00 90.06           C  
ATOM    446  HB1 ALA A  32      24.831  -4.570 -23.305  1.00 90.06           H  
ATOM    447  HB2 ALA A  32      26.602  -4.585 -23.458  1.00 90.06           H  
ATOM    448  HB3 ALA A  32      25.792  -3.155 -22.810  1.00 90.06           H  
ATOM    449  O   ALA A  32      24.092  -1.499 -24.900  1.00 90.06           O  
ATOM    450  N   LYS A  33      23.298  -3.404 -25.782  1.00 92.91           N  
ATOM    451  H   LYS A  33      23.494  -4.379 -25.953  1.00 92.91           H  
ATOM    452  CA  LYS A  33      21.954  -2.891 -26.096  1.00 92.91           C  
ATOM    453  HA  LYS A  33      22.024  -1.823 -26.300  1.00 92.91           H  
ATOM    454  C   LYS A  33      21.009  -3.065 -24.909  1.00 92.91           C  
ATOM    455  CB  LYS A  33      21.393  -3.590 -27.343  1.00 92.91           C  
ATOM    456  HB2 LYS A  33      21.501  -4.669 -27.233  1.00 92.91           H  
ATOM    457  HB3 LYS A  33      20.330  -3.364 -27.427  1.00 92.91           H  
ATOM    458  O   LYS A  33      20.657  -4.190 -24.561  1.00 92.91           O  
ATOM    459  CG  LYS A  33      22.101  -3.125 -28.621  1.00 92.91           C  
ATOM    460  HG2 LYS A  33      21.983  -2.047 -28.726  1.00 92.91           H  
ATOM    461  HG3 LYS A  33      23.164  -3.356 -28.550  1.00 92.91           H  
ATOM    462  CD  LYS A  33      21.518  -3.822 -29.855  1.00 92.91           C  
ATOM    463  HD2 LYS A  33      20.463  -3.565 -29.954  1.00 92.91           H  
ATOM    464  HD3 LYS A  33      21.624  -4.900 -29.739  1.00 92.91           H  
ATOM    465  CE  LYS A  33      22.294  -3.351 -31.087  1.00 92.91           C  
ATOM    466  HE2 LYS A  33      23.355  -3.541 -30.919  1.00 92.91           H  
ATOM    467  HE3 LYS A  33      22.181  -2.271 -31.181  1.00 92.91           H  
ATOM    468  NZ  LYS A  33      21.843  -4.033 -32.324  1.00 92.91           N  
ATOM    469  HZ1 LYS A  33      21.983  -5.030 -32.240  1.00 92.91           H  
ATOM    470  HZ2 LYS A  33      22.392  -3.699 -33.103  1.00 92.91           H  
ATOM    471  HZ3 LYS A  33      20.869  -3.836 -32.502  1.00 92.91           H  
ATOM    472  N   TYR A  34      20.525  -1.959 -24.361  1.00 92.86           N  
ATOM    473  H   TYR A  34      20.881  -1.076 -24.698  1.00 92.86           H  
ATOM    474  CA  TYR A  34      19.586  -1.916 -23.247  1.00 92.86           C  
ATOM    475  HA  TYR A  34      19.517  -2.909 -22.804  1.00 92.86           H  
ATOM    476  C   TYR A  34      18.187  -1.511 -23.696  1.00 92.86           C  
ATOM    477  CB  TYR A  34      20.107  -0.975 -22.159  1.00 92.86           C  
ATOM    478  HB2 TYR A  34      20.375  -0.015 -22.600  1.00 92.86           H  
ATOM    479  HB3 TYR A  34      19.314  -0.792 -21.434  1.00 92.86           H  
ATOM    480  O   TYR A  34      18.003  -0.597 -24.496  1.00 92.86           O  
ATOM    481  CG  TYR A  34      21.298  -1.552 -21.427  1.00 92.86           C  
ATOM    482  CD1 TYR A  34      21.099  -2.369 -20.297  1.00 92.86           C  
ATOM    483  HD1 TYR A  34      20.098  -2.566 -19.942  1.00 92.86           H  
ATOM    484  CD2 TYR A  34      22.599  -1.313 -21.905  1.00 92.86           C  
ATOM    485  HD2 TYR A  34      22.755  -0.693 -22.776  1.00 92.86           H  
ATOM    486  CE1 TYR A  34      22.203  -2.947 -19.641  1.00 92.86           C  
ATOM    487  HE1 TYR A  34      22.053  -3.591 -18.787  1.00 92.86           H  
ATOM    488  CE2 TYR A  34      23.704  -1.876 -21.243  1.00 92.86           C  
ATOM    489  HE2 TYR A  34      24.707  -1.677 -21.590  1.00 92.86           H  
ATOM    490  OH  TYR A  34      24.581  -3.239 -19.481  1.00 92.86           O  
ATOM    491  HH  TYR A  34      24.335  -3.823 -18.759  1.00 92.86           H  
ATOM    492  CZ  TYR A  34      23.510  -2.697 -20.114  1.00 92.86           C  
ATOM    493  N   TRP A  35      17.188  -2.180 -23.128  1.00 95.06           N  
ATOM    494  H   TRP A  35      17.419  -2.884 -22.441  1.00 95.06           H  
ATOM    495  CA  TRP A  35      15.795  -1.754 -23.181  1.00 95.06           C  
ATOM    496  HA  TRP A  35      15.678  -0.963 -23.922  1.00 95.06           H  
ATOM    497  C   TRP A  35      15.422  -1.191 -21.814  1.00 95.06           C  
ATOM    498  CB  TRP A  35      14.888  -2.919 -23.581  1.00 95.06           C  
ATOM    499  HB2 TRP A  35      15.047  -3.748 -22.891  1.00 95.06           H  
ATOM    500  HB3 TRP A  35      13.856  -2.592 -23.462  1.00 95.06           H  
ATOM    501  O   TRP A  35      15.759  -1.778 -20.786  1.00 95.06           O  
ATOM    502  CG  TRP A  35      15.049  -3.424 -24.983  1.00 95.06           C  
ATOM    503  CD1 TRP A  35      16.168  -3.979 -25.505  1.00 95.06           C  
ATOM    504  HD1 TRP A  35      17.096  -4.119 -24.970  1.00 95.06           H  
ATOM    505  CD2 TRP A  35      14.052  -3.480 -26.049  1.00 95.06           C  
ATOM    506  CE2 TRP A  35      14.633  -4.115 -27.185  1.00 95.06           C  
ATOM    507  CE3 TRP A  35      12.713  -3.059 -26.173  1.00 95.06           C  
ATOM    508  HE3 TRP A  35      12.268  -2.493 -25.368  1.00 95.06           H  
ATOM    509  NE1 TRP A  35      15.932  -4.374 -26.806  1.00 95.06           N  
ATOM    510  HE1 TRP A  35      16.619  -4.855 -27.369  1.00 95.06           H  
ATOM    511  CH2 TRP A  35      12.567  -3.956 -28.436  1.00 95.06           C  
ATOM    512  HH2 TRP A  35      12.002  -4.120 -29.342  1.00 95.06           H  
ATOM    513  CZ2 TRP A  35      13.911  -4.360 -28.361  1.00 95.06           C  
ATOM    514  HZ2 TRP A  35      14.384  -4.848 -29.201  1.00 95.06           H  
ATOM    515  CZ3 TRP A  35      11.973  -3.299 -27.345  1.00 95.06           C  
ATOM    516  HZ3 TRP A  35      10.960  -2.932 -27.425  1.00 95.06           H  
ATOM    517  N   THR A  36      14.723  -0.064 -21.792  1.00 93.45           N  
ATOM    518  H   THR A  36      14.471   0.366 -22.671  1.00 93.45           H  
ATOM    519  CA  THR A  36      14.422   0.692 -20.577  1.00 93.45           C  
ATOM    520  HA  THR A  36      14.780   0.131 -19.714  1.00 93.45           H  
ATOM    521  C   THR A  36      12.921   0.871 -20.392  1.00 93.45           C  
ATOM    522  CB  THR A  36      15.164   2.040 -20.557  1.00 93.45           C  
ATOM    523  HB  THR A  36      14.901   2.578 -19.646  1.00 93.45           H  
ATOM    524  O   THR A  36      12.136   0.922 -21.345  1.00 93.45           O  
ATOM    525  CG2 THR A  36      16.682   1.854 -20.593  1.00 93.45           C  
ATOM    526 HG21 THR A  36      16.994   1.201 -19.778  1.00 93.45           H  
ATOM    527 HG22 THR A  36      16.996   1.417 -21.541  1.00 93.45           H  
ATOM    528 HG23 THR A  36      17.175   2.819 -20.471  1.00 93.45           H  
ATOM    529  OG1 THR A  36      14.836   2.834 -21.672  1.00 93.45           O  
ATOM    530  HG1 THR A  36      15.647   3.290 -21.909  1.00 93.45           H  
ATOM    531  N   TYR A  37      12.501   0.931 -19.133  1.00 93.06           N  
ATOM    532  H   TYR A  37      13.174   0.864 -18.383  1.00 93.06           H  
ATOM    533  CA  TYR A  37      11.147   1.302 -18.752  1.00 93.06           C  
ATOM    534  HA  TYR A  37      10.734   1.976 -19.502  1.00 93.06           H  
ATOM    535  C   TYR A  37      11.218   2.037 -17.416  1.00 93.06           C  
ATOM    536  CB  TYR A  37      10.260   0.053 -18.675  1.00 93.06           C  
ATOM    537  HB2 TYR A  37      10.531  -0.526 -17.792  1.00 93.06           H  
ATOM    538  HB3 TYR A  37      10.454  -0.568 -19.550  1.00 93.06           H  
ATOM    539  O   TYR A  37      11.696   1.477 -16.430  1.00 93.06           O  
ATOM    540  CG  TYR A  37       8.780   0.376 -18.638  1.00 93.06           C  
ATOM    541  CD1 TYR A  37       8.189   0.803 -17.438  1.00 93.06           C  
ATOM    542  HD1 TYR A  37       8.786   0.898 -16.543  1.00 93.06           H  
ATOM    543  CD2 TYR A  37       8.005   0.314 -19.814  1.00 93.06           C  
ATOM    544  HD2 TYR A  37       8.462   0.011 -20.745  1.00 93.06           H  
ATOM    545  CE1 TYR A  37       6.836   1.181 -17.408  1.00 93.06           C  
ATOM    546  HE1 TYR A  37       6.421   1.568 -16.489  1.00 93.06           H  
ATOM    547  CE2 TYR A  37       6.645   0.677 -19.788  1.00 93.06           C  
ATOM    548  HE2 TYR A  37       6.059   0.659 -20.695  1.00 93.06           H  
ATOM    549  OH  TYR A  37       4.776   1.562 -18.551  1.00 93.06           O  
ATOM    550  HH  TYR A  37       4.600   1.912 -17.675  1.00 93.06           H  
ATOM    551  CZ  TYR A  37       6.064   1.127 -18.584  1.00 93.06           C  
ATOM    552  N   ASP A  38      10.766   3.287 -17.400  1.00 88.19           N  
ATOM    553  H   ASP A  38      10.386   3.695 -18.243  1.00 88.19           H  
ATOM    554  CA  ASP A  38      10.724   4.104 -16.192  1.00 88.19           C  
ATOM    555  HA  ASP A  38      11.547   3.814 -15.538  1.00 88.19           H  
ATOM    556  C   ASP A  38       9.408   3.864 -15.439  1.00 88.19           C  
ATOM    557  CB  ASP A  38      10.921   5.588 -16.535  1.00 88.19           C  
ATOM    558  HB2 ASP A  38      10.780   6.176 -15.629  1.00 88.19           H  
ATOM    559  HB3 ASP A  38      10.156   5.892 -17.250  1.00 88.19           H  
ATOM    560  O   ASP A  38       8.332   3.768 -16.037  1.00 88.19           O  
ATOM    561  CG  ASP A  38      12.314   5.907 -17.100  1.00 88.19           C  
ATOM    562  OD1 ASP A  38      13.322   5.638 -16.405  1.00 88.19           O  
ATOM    563  OD2 ASP A  38      12.380   6.467 -18.218  1.00 88.19           O  
ATOM    564  N   PHE A  39       9.497   3.782 -14.113  1.00 84.39           N  
ATOM    565  H   PHE A  39      10.400   3.910 -13.680  1.00 84.39           H  
ATOM    566  CA  PHE A  39       8.341   3.656 -13.233  1.00 84.39           C  
ATOM    567  HA  PHE A  39       7.430   3.586 -13.828  1.00 84.39           H  
ATOM    568  C   PHE A  39       8.221   4.886 -12.342  1.00 84.39           C  
ATOM    569  CB  PHE A  39       8.439   2.381 -12.394  1.00 84.39           C  
ATOM    570  HB2 PHE A  39       7.568   2.355 -11.739  1.00 84.39           H  
ATOM    571  HB3 PHE A  39       9.333   2.415 -11.772  1.00 84.39           H  
ATOM    572  O   PHE A  39       9.046   5.104 -11.457  1.00 84.39           O  
ATOM    573  CG  PHE A  39       8.435   1.116 -13.212  1.00 84.39           C  
ATOM    574  CD1 PHE A  39       7.226   0.667 -13.759  1.00 84.39           C  
ATOM    575  HD1 PHE A  39       6.315   1.220 -13.583  1.00 84.39           H  
ATOM    576  CD2 PHE A  39       9.634   0.434 -13.484  1.00 84.39           C  
ATOM    577  HD2 PHE A  39      10.570   0.812 -13.100  1.00 84.39           H  
ATOM    578  CE1 PHE A  39       7.223  -0.456 -14.590  1.00 84.39           C  
ATOM    579  HE1 PHE A  39       6.311  -0.702 -15.114  1.00 84.39           H  
ATOM    580  CE2 PHE A  39       9.618  -0.733 -14.266  1.00 84.39           C  
ATOM    581  HE2 PHE A  39      10.541  -1.253 -14.476  1.00 84.39           H  
ATOM    582  CZ  PHE A  39       8.405  -1.182 -14.809  1.00 84.39           C  
ATOM    583  HZ  PHE A  39       8.396  -2.056 -15.444  1.00 84.39           H  
ATOM    584  N   ASP A  40       7.158   5.653 -12.554  1.00 78.38           N  
ATOM    585  H   ASP A  40       6.552   5.434 -13.332  1.00 78.38           H  
ATOM    586  CA  ASP A  40       6.715   6.690 -11.627  1.00 78.38           C  
ATOM    587  HA  ASP A  40       7.572   7.092 -11.087  1.00 78.38           H  
ATOM    588  C   ASP A  40       5.734   6.098 -10.601  1.00 78.38           C  
ATOM    589  CB  ASP A  40       6.067   7.836 -12.417  1.00 78.38           C  
ATOM    590  HB2 ASP A  40       5.290   7.428 -13.063  1.00 78.38           H  
ATOM    591  HB3 ASP A  40       5.585   8.515 -11.714  1.00 78.38           H  
ATOM    592  O   ASP A  40       5.137   5.047 -10.841  1.00 78.38           O  
ATOM    593  CG  ASP A  40       7.061   8.652 -13.250  1.00 78.38           C  
ATOM    594  OD1 ASP A  40       8.177   8.914 -12.748  1.00 78.38           O  
ATOM    595  OD2 ASP A  40       6.647   9.100 -14.341  1.00 78.38           O  
ATOM    596  N   ASN A  41       5.502   6.797  -9.483  1.00 76.53           N  
ATOM    597  H   ASN A  41       5.977   7.681  -9.366  1.00 76.53           H  
ATOM    598  CA  ASN A  41       4.453   6.442  -8.510  1.00 76.53           C  
ATOM    599  HA  ASN A  41       4.545   7.132  -7.671  1.00 76.53           H  
ATOM    600  C   ASN A  41       4.564   5.052  -7.870  1.00 76.53           C  
ATOM    601  CB  ASN A  41       3.071   6.662  -9.148  1.00 76.53           C  
ATOM    602  HB2 ASN A  41       2.289   6.308  -8.476  1.00 76.53           H  
ATOM    603  HB3 ASN A  41       2.974   6.126 -10.092  1.00 76.53           H  
ATOM    604  O   ASN A  41       3.554   4.422  -7.554  1.00 76.53           O  
ATOM    605  CG  ASN A  41       2.846   8.118  -9.328  1.00 76.53           C  
ATOM    606  ND2 ASN A  41       2.857   8.643 -10.531  1.00 76.53           N  
ATOM    607 HD21 ASN A  41       3.094   9.623 -10.587  1.00 76.53           H  
ATOM    608 HD22 ASN A  41       3.090   8.040 -11.307  1.00 76.53           H  
ATOM    609  OD1 ASN A  41       2.690   8.795  -8.341  1.00 76.53           O  
ATOM    610  N   VAL A  42       5.781   4.547  -7.690  1.00 83.21           N  
ATOM    611  H   VAL A  42       6.585   5.077  -7.996  1.00 83.21           H  
ATOM    612  CA  VAL A  42       5.996   3.253  -7.048  1.00 83.21           C  
ATOM    613  HA  VAL A  42       5.135   3.049  -6.411  1.00 83.21           H  
ATOM    614  C   VAL A  42       7.214   3.294  -6.135  1.00 83.21           C  
ATOM    615  CB  VAL A  42       6.039   2.143  -8.113  1.00 83.21           C  
ATOM    616  HB  VAL A  42       5.158   2.250  -8.745  1.00 83.21           H  
ATOM    617  O   VAL A  42       8.254   3.842  -6.493  1.00 83.21           O  
ATOM    618  CG1 VAL A  42       7.272   2.187  -9.018  1.00 83.21           C  
ATOM    619 HG11 VAL A  42       7.210   1.378  -9.746  1.00 83.21           H  
ATOM    620 HG12 VAL A  42       8.186   2.065  -8.436  1.00 83.21           H  
ATOM    621 HG13 VAL A  42       7.309   3.142  -9.541  1.00 83.21           H  
ATOM    622  CG2 VAL A  42       5.945   0.772  -7.454  1.00 83.21           C  
ATOM    623 HG21 VAL A  42       6.886   0.530  -6.959  1.00 83.21           H  
ATOM    624 HG22 VAL A  42       5.734   0.032  -8.225  1.00 83.21           H  
ATOM    625 HG23 VAL A  42       5.130   0.753  -6.731  1.00 83.21           H  
ATOM    626  N   GLU A  43       7.072   2.754  -4.924  1.00 84.46           N  
ATOM    627  H   GLU A  43       6.155   2.446  -4.634  1.00 84.46           H  
ATOM    628  CA  GLU A  43       8.194   2.580  -3.988  1.00 84.46           C  
ATOM    629  HA  GLU A  43       8.944   3.355  -4.144  1.00 84.46           H  
ATOM    630  C   GLU A  43       8.886   1.231  -4.181  1.00 84.46           C  
ATOM    631  CB  GLU A  43       7.706   2.665  -2.540  1.00 84.46           C  
ATOM    632  HB2 GLU A  43       6.926   1.921  -2.375  1.00 84.46           H  
ATOM    633  HB3 GLU A  43       8.549   2.431  -1.890  1.00 84.46           H  
ATOM    634  O   GLU A  43      10.106   1.124  -4.081  1.00 84.46           O  
ATOM    635  CG  GLU A  43       7.180   4.049  -2.151  1.00 84.46           C  
ATOM    636  HG2 GLU A  43       6.221   4.228  -2.637  1.00 84.46           H  
ATOM    637  HG3 GLU A  43       7.883   4.806  -2.498  1.00 84.46           H  
ATOM    638  CD  GLU A  43       7.015   4.148  -0.630  1.00 84.46           C  
ATOM    639  OE1 GLU A  43       7.384   5.213  -0.081  1.00 84.46           O  
ATOM    640  OE2 GLU A  43       6.522   3.169  -0.032  1.00 84.46           O  
ATOM    641  N   SER A  44       8.099   0.189  -4.463  1.00 89.60           N  
ATOM    642  H   SER A  44       7.103   0.335  -4.546  1.00 89.60           H  
ATOM    643  CA  SER A  44       8.618  -1.133  -4.782  1.00 89.60           C  
ATOM    644  HA  SER A  44       9.577  -0.992  -5.281  1.00 89.60           H  
ATOM    645  C   SER A  44       7.699  -1.893  -5.730  1.00 89.60           C  
ATOM    646  CB  SER A  44       8.867  -1.947  -3.513  1.00 89.60           C  
ATOM    647  HB2 SER A  44       9.531  -1.394  -2.849  1.00 89.60           H  
ATOM    648  HB3 SER A  44       9.338  -2.893  -3.780  1.00 89.60           H  
ATOM    649  O   SER A  44       6.468  -1.824  -5.637  1.00 89.60           O  
ATOM    650  OG  SER A  44       7.658  -2.199  -2.832  1.00 89.60           O  
ATOM    651  HG  SER A  44       7.369  -1.373  -2.436  1.00 89.60           H  
ATOM    652  N   PHE A  45       8.301  -2.648  -6.638  1.00 93.43           N  
ATOM    653  H   PHE A  45       9.310  -2.648  -6.683  1.00 93.43           H  
ATOM    654  CA  PHE A  45       7.581  -3.473  -7.598  1.00 93.43           C  
ATOM    655  HA  PHE A  45       6.619  -3.755  -7.169  1.00 93.43           H  
ATOM    656  C   PHE A  45       8.322  -4.773  -7.888  1.00 93.43           C  
ATOM    657  CB  PHE A  45       7.302  -2.675  -8.880  1.00 93.43           C  
ATOM    658  HB2 PHE A  45       6.660  -1.832  -8.626  1.00 93.43           H  
ATOM    659  HB3 PHE A  45       6.733  -3.295  -9.574  1.00 93.43           H  
ATOM    660  O   PHE A  45       9.502  -4.946  -7.581  1.00 93.43           O  
ATOM    661  CG  PHE A  45       8.527  -2.153  -9.599  1.00 93.43           C  
ATOM    662  CD1 PHE A  45       9.131  -0.949  -9.190  1.00 93.43           C  
ATOM    663  HD1 PHE A  45       8.727  -0.395  -8.355  1.00 93.43           H  
ATOM    664  CD2 PHE A  45       9.061  -2.869 -10.686  1.00 93.43           C  
ATOM    665  HD2 PHE A  45       8.599  -3.791 -11.010  1.00 93.43           H  
ATOM    666  CE1 PHE A  45      10.264  -0.463  -9.862  1.00 93.43           C  
ATOM    667  HE1 PHE A  45      10.723   0.462  -9.548  1.00 93.43           H  
ATOM    668  CE2 PHE A  45      10.196  -2.386 -11.357  1.00 93.43           C  
ATOM    669  HE2 PHE A  45      10.603  -2.933 -12.194  1.00 93.43           H  
ATOM    670  CZ  PHE A  45      10.796  -1.183 -10.945  1.00 93.43           C  
ATOM    671  HZ  PHE A  45      11.665  -0.807 -11.465  1.00 93.43           H  
ATOM    672  N   ASN A  46       7.593  -5.694  -8.493  1.00 94.78           N  
ATOM    673  H   ASN A  46       6.635  -5.458  -8.709  1.00 94.78           H  
ATOM    674  CA  ASN A  46       8.124  -6.885  -9.125  1.00 94.78           C  
ATOM    675  HA  ASN A  46       9.192  -6.977  -8.924  1.00 94.78           H  
ATOM    676  C   ASN A  46       7.914  -6.763 -10.634  1.00 94.78           C  
ATOM    677  CB  ASN A  46       7.394  -8.104  -8.569  1.00 94.78           C  
ATOM    678  HB2 ASN A  46       6.381  -8.055  -8.969  1.00 94.78           H  
ATOM    679  HB3 ASN A  46       7.861  -9.021  -8.928  1.00 94.78           H  
ATOM    680  O   ASN A  46       7.107  -5.948 -11.095  1.00 94.78           O  
ATOM    681  CG  ASN A  46       7.306  -8.147  -7.056  1.00 94.78           C  
ATOM    682  ND2 ASN A  46       6.117  -8.257  -6.520  1.00 94.78           N  
ATOM    683 HD21 ASN A  46       5.309  -8.247  -7.125  1.00 94.78           H  
ATOM    684 HD22 ASN A  46       6.067  -8.329  -5.514  1.00 94.78           H  
ATOM    685  OD1 ASN A  46       8.282  -8.068  -6.329  1.00 94.78           O  
ATOM    686  N   VAL A  47       8.623  -7.573 -11.409  1.00 95.94           N  
ATOM    687  H   VAL A  47       9.279  -8.212 -10.984  1.00 95.94           H  
ATOM    688  CA  VAL A  47       8.521  -7.557 -12.864  1.00 95.94           C  
ATOM    689  HA  VAL A  47       7.514  -7.236 -13.130  1.00 95.94           H  
ATOM    690  C   VAL A  47       8.703  -8.942 -13.466  1.00 95.94           C  
ATOM    691  CB  VAL A  47       9.510  -6.528 -13.437  1.00 95.94           C  
ATOM    692  HB  VAL A  47       9.328  -5.573 -12.944  1.00 95.94           H  
ATOM    693  O   VAL A  47       9.518  -9.735 -12.999  1.00 95.94           O  
ATOM    694  CG1 VAL A  47      10.982  -6.882 -13.241  1.00 95.94           C  
ATOM    695 HG11 VAL A  47      11.229  -7.770 -13.823  1.00 95.94           H  
ATOM    696 HG12 VAL A  47      11.164  -7.074 -12.184  1.00 95.94           H  
ATOM    697 HG13 VAL A  47      11.612  -6.054 -13.566  1.00 95.94           H  
ATOM    698  CG2 VAL A  47       9.291  -6.317 -14.923  1.00 95.94           C  
ATOM    699 HG21 VAL A  47       9.963  -5.519 -15.242  1.00 95.94           H  
ATOM    700 HG22 VAL A  47       8.254  -6.036 -15.107  1.00 95.94           H  
ATOM    701 HG23 VAL A  47       9.542  -7.215 -15.487  1.00 95.94           H  
ATOM    702  N   ILE A  48       7.969  -9.189 -14.548  1.00 95.77           N  
ATOM    703  H   ILE A  48       7.243  -8.529 -14.787  1.00 95.77           H  
ATOM    704  CA  ILE A  48       8.232 -10.255 -15.515  1.00 95.77           C  
ATOM    705  HA  ILE A  48       9.059 -10.874 -15.168  1.00 95.77           H  
ATOM    706  C   ILE A  48       8.639  -9.611 -16.842  1.00 95.77           C  
ATOM    707  CB  ILE A  48       6.994 -11.163 -15.662  1.00 95.77           C  
ATOM    708  HB  ILE A  48       6.127 -10.526 -15.837  1.00 95.77           H  
ATOM    709  O   ILE A  48       7.990  -8.666 -17.314  1.00 95.77           O  
ATOM    710  CG1 ILE A  48       6.761 -11.994 -14.383  1.00 95.77           C  
ATOM    711 HG12 ILE A  48       7.432 -12.853 -14.370  1.00 95.77           H  
ATOM    712 HG13 ILE A  48       6.995 -11.396 -13.502  1.00 95.77           H  
ATOM    713  CG2 ILE A  48       7.139 -12.117 -16.859  1.00 95.77           C  
ATOM    714 HG21 ILE A  48       7.166 -11.569 -17.801  1.00 95.77           H  
ATOM    715 HG22 ILE A  48       8.046 -12.713 -16.756  1.00 95.77           H  
ATOM    716 HG23 ILE A  48       6.289 -12.798 -16.898  1.00 95.77           H  
ATOM    717  CD1 ILE A  48       5.310 -12.481 -14.263  1.00 95.77           C  
ATOM    718 HD11 ILE A  48       5.168 -12.977 -13.303  1.00 95.77           H  
ATOM    719 HD12 ILE A  48       4.626 -11.635 -14.319  1.00 95.77           H  
ATOM    720 HD13 ILE A  48       5.076 -13.192 -15.056  1.00 95.77           H  
ATOM    721  N   LEU A  49       9.698 -10.137 -17.455  1.00 97.04           N  
ATOM    722  H   LEU A  49      10.142 -10.938 -17.027  1.00 97.04           H  
ATOM    723  CA  LEU A  49      10.092  -9.823 -18.826  1.00 97.04           C  
ATOM    724  HA  LEU A  49       9.659  -8.868 -19.124  1.00 97.04           H  
ATOM    725  C   LEU A  49       9.539 -10.895 -19.765  1.00 97.04           C  
ATOM    726  CB  LEU A  49      11.623  -9.721 -18.929  1.00 97.04           C  
ATOM    727  HB2 LEU A  49      12.051 -10.691 -18.679  1.00 97.04           H  
ATOM    728  HB3 LEU A  49      11.885  -9.503 -19.964  1.00 97.04           H  
ATOM    729  O   LEU A  49       9.539 -12.072 -19.428  1.00 97.04           O  
ATOM    730  CG  LEU A  49      12.264  -8.655 -18.019  1.00 97.04           C  
ATOM    731  HG  LEU A  49      12.064  -8.892 -16.975  1.00 97.04           H  
ATOM    732  CD1 LEU A  49      13.777  -8.665 -18.229  1.00 97.04           C  
ATOM    733 HD11 LEU A  49      14.246  -7.898 -17.612  1.00 97.04           H  
ATOM    734 HD12 LEU A  49      14.013  -8.471 -19.276  1.00 97.04           H  
ATOM    735 HD13 LEU A  49      14.175  -9.639 -17.946  1.00 97.04           H  
ATOM    736  CD2 LEU A  49      11.743  -7.245 -18.310  1.00 97.04           C  
ATOM    737 HD21 LEU A  49      11.897  -6.997 -19.360  1.00 97.04           H  
ATOM    738 HD22 LEU A  49      10.681  -7.187 -18.071  1.00 97.04           H  
ATOM    739 HD23 LEU A  49      12.273  -6.523 -17.689  1.00 97.04           H  
ATOM    740  N   ASN A  50       9.069 -10.501 -20.946  1.00 95.68           N  
ATOM    741  H   ASN A  50       9.108  -9.516 -21.165  1.00 95.68           H  
ATOM    742  CA  ASN A  50       8.576 -11.435 -21.964  1.00 95.68           C  
ATOM    743  HA  ASN A  50       8.968 -12.429 -21.750  1.00 95.68           H  
ATOM    744  C   ASN A  50       9.089 -11.071 -23.357  1.00 95.68           C  
ATOM    745  CB  ASN A  50       7.040 -11.522 -21.903  1.00 95.68           C  
ATOM    746  HB2 ASN A  50       6.695 -12.286 -22.600  1.00 95.68           H  
ATOM    747  HB3 ASN A  50       6.751 -11.848 -20.904  1.00 95.68           H  
ATOM    748  O   ASN A  50       9.396  -9.908 -23.626  1.00 95.68           O  
ATOM    749  CG  ASN A  50       6.340 -10.217 -22.239  1.00 95.68           C  
ATOM    750  ND2 ASN A  50       5.774  -9.560 -21.255  1.00 95.68           N  
ATOM    751 HD21 ASN A  50       5.763  -9.979 -20.336  1.00 95.68           H  
ATOM    752 HD22 ASN A  50       5.114  -8.826 -21.468  1.00 95.68           H  
ATOM    753  OD1 ASN A  50       6.337  -9.753 -23.373  1.00 95.68           O  
ATOM    754  N   ASN A  51       9.146 -12.039 -24.270  1.00 93.71           N  
ATOM    755  H   ASN A  51       8.880 -12.976 -24.002  1.00 93.71           H  
ATOM    756  CA  ASN A  51       9.543 -11.796 -25.664  1.00 93.71           C  
ATOM    757  HA  ASN A  51      10.130 -10.878 -25.701  1.00 93.71           H  
ATOM    758  C   ASN A  51       8.350 -11.555 -26.616  1.00 93.71           C  
ATOM    759  CB  ASN A  51      10.490 -12.917 -26.121  1.00 93.71           C  
ATOM    760  HB2 ASN A  51      11.278 -13.058 -25.382  1.00 93.71           H  
ATOM    761  HB3 ASN A  51      10.963 -12.618 -27.057  1.00 93.71           H  
ATOM    762  O   ASN A  51       8.534 -11.446 -27.824  1.00 93.71           O  
ATOM    763  CG  ASN A  51       9.809 -14.252 -26.370  1.00 93.71           C  
ATOM    764  ND2 ASN A  51      10.579 -15.261 -26.678  1.00 93.71           N  
ATOM    765 HD21 ASN A  51      11.552 -15.221 -26.411  1.00 93.71           H  
ATOM    766 HD22 ASN A  51      10.152 -16.173 -26.757  1.00 93.71           H  
ATOM    767  OD1 ASN A  51       8.595 -14.392 -26.313  1.00 93.71           O  
ATOM    768  N   GLY A  52       7.123 -11.489 -26.086  1.00 89.91           N  
ATOM    769  H   GLY A  52       7.035 -11.590 -25.085  1.00 89.91           H  
ATOM    770  CA  GLY A  52       5.892 -11.321 -26.870  1.00 89.91           C  
ATOM    771  HA2 GLY A  52       6.027 -10.494 -27.567  1.00 89.91           H  
ATOM    772  HA3 GLY A  52       5.076 -11.067 -26.194  1.00 89.91           H  
ATOM    773  C   GLY A  52       5.459 -12.547 -27.689  1.00 89.91           C  
ATOM    774  O   GLY A  52       4.380 -12.517 -28.268  1.00 89.91           O  
ATOM    775  N   SER A  53       6.252 -13.621 -27.708  1.00 89.09           N  
ATOM    776  H   SER A  53       7.121 -13.582 -27.194  1.00 89.09           H  
ATOM    777  CA  SER A  53       6.015 -14.853 -28.481  1.00 89.09           C  
ATOM    778  HA  SER A  53       5.142 -14.709 -29.117  1.00 89.09           H  
ATOM    779  C   SER A  53       5.707 -16.072 -27.597  1.00 89.09           C  
ATOM    780  CB  SER A  53       7.203 -15.136 -29.409  1.00 89.09           C  
ATOM    781  HB2 SER A  53       8.088 -15.365 -28.815  1.00 89.09           H  
ATOM    782  HB3 SER A  53       6.973 -15.994 -30.040  1.00 89.09           H  
ATOM    783  O   SER A  53       5.715 -17.201 -28.076  1.00 89.09           O  
ATOM    784  OG  SER A  53       7.462 -14.014 -30.233  1.00 89.09           O  
ATOM    785  HG  SER A  53       7.756 -13.292 -29.673  1.00 89.09           H  
ATOM    786  N   GLY A  54       5.429 -15.852 -26.307  1.00 87.93           N  
ATOM    787  H   GLY A  54       5.491 -14.899 -25.978  1.00 87.93           H  
ATOM    788  CA  GLY A  54       5.015 -16.883 -25.348  1.00 87.93           C  
ATOM    789  HA2 GLY A  54       4.787 -17.808 -25.877  1.00 87.93           H  
ATOM    790  HA3 GLY A  54       4.106 -16.553 -24.845  1.00 87.93           H  
ATOM    791  C   GLY A  54       6.050 -17.219 -24.272  1.00 87.93           C  
ATOM    792  O   GLY A  54       5.660 -17.703 -23.212  1.00 87.93           O  
ATOM    793  N   ASP A  55       7.332 -16.906 -24.482  1.00 95.49           N  
ATOM    794  H   ASP A  55       7.603 -16.472 -25.353  1.00 95.49           H  
ATOM    795  CA  ASP A  55       8.348 -17.056 -23.436  1.00 95.49           C  
ATOM    796  HA  ASP A  55       8.052 -17.880 -22.788  1.00 95.49           H  
ATOM    797  C   ASP A  55       8.447 -15.811 -22.542  1.00 95.49           C  
ATOM    798  CB  ASP A  55       9.721 -17.422 -24.002  1.00 95.49           C  
ATOM    799  HB2 ASP A  55      10.463 -17.193 -23.237  1.00 95.49           H  
ATOM    800  HB3 ASP A  55       9.929 -16.797 -24.870  1.00 95.49           H  
ATOM    801  O   ASP A  55       8.270 -14.662 -22.977  1.00 95.49           O  
ATOM    802  CG  ASP A  55       9.883 -18.899 -24.367  1.00 95.49           C  
ATOM    803  OD1 ASP A  55       9.590 -19.765 -23.497  1.00 95.49           O  
ATOM    804  OD2 ASP A  55      10.385 -19.154 -25.481  1.00 95.49           O  
ATOM    805  N   GLN A  56       8.743 -16.076 -21.270  1.00 96.16           N  
ATOM    806  H   GLN A  56       8.973 -17.026 -21.017  1.00 96.16           H  
ATOM    807  CA  GLN A  56       8.862 -15.092 -20.203  1.00 96.16           C  
ATOM    808  HA  GLN A  56       9.253 -14.170 -20.633  1.00 96.16           H  
ATOM    809  C   GLN A  56       9.848 -15.551 -19.129  1.00 96.16           C  
ATOM    810  CB  GLN A  56       7.481 -14.819 -19.580  1.00 96.16           C  
ATOM    811  HB2 GLN A  56       6.799 -14.479 -20.359  1.00 96.16           H  
ATOM    812  HB3 GLN A  56       7.586 -14.018 -18.847  1.00 96.16           H  
ATOM    813  O   GLN A  56       9.976 -16.751 -18.863  1.00 96.16           O  
ATOM    814  CG  GLN A  56       6.876 -16.056 -18.883  1.00 96.16           C  
ATOM    815  HG2 GLN A  56       6.779 -16.865 -19.607  1.00 96.16           H  
ATOM    816  HG3 GLN A  56       7.533 -16.390 -18.080  1.00 96.16           H  
ATOM    817  CD  GLN A  56       5.510 -15.806 -18.263  1.00 96.16           C  
ATOM    818  NE2 GLN A  56       4.768 -16.835 -17.929  1.00 96.16           N  
ATOM    819 HE21 GLN A  56       3.903 -16.605 -17.462  1.00 96.16           H  
ATOM    820 HE22 GLN A  56       5.120 -17.776 -18.035  1.00 96.16           H  
ATOM    821  OE1 GLN A  56       5.068 -14.697 -18.056  1.00 96.16           O  
ATOM    822  N   SER A  57      10.477 -14.584 -18.463  1.00 95.98           N  
ATOM    823  H   SER A  57      10.264 -13.628 -18.708  1.00 95.98           H  
ATOM    824  CA  SER A  57      11.279 -14.824 -17.270  1.00 95.98           C  
ATOM    825  HA  SER A  57      12.019 -15.587 -17.511  1.00 95.98           H  
ATOM    826  C   SER A  57      10.425 -15.337 -16.107  1.00 95.98           C  
ATOM    827  CB  SER A  57      12.026 -13.545 -16.864  1.00 95.98           C  
ATOM    828  HB2 SER A  57      12.786 -13.804 -16.126  1.00 95.98           H  
ATOM    829  HB3 SER A  57      12.528 -13.134 -17.740  1.00 95.98           H  
ATOM    830  O   SER A  57       9.206 -15.168 -16.085  1.00 95.98           O  
ATOM    831  OG  SER A  57      11.174 -12.554 -16.306  1.00 95.98           O  
ATOM    832  HG  SER A  57      10.903 -12.856 -15.436  1.00 95.98           H  
ATOM    833  N   GLY A  58      11.083 -15.883 -15.083  1.00 94.12           N  
ATOM    834  H   GLY A  58      12.070 -16.074 -15.184  1.00 94.12           H  
ATOM    835  CA  GLY A  58      10.484 -15.944 -13.749  1.00 94.12           C  
ATOM    836  HA2 GLY A  58      11.128 -16.519 -13.083  1.00 94.12           H  
ATOM    837  HA3 GLY A  58       9.517 -16.445 -13.808  1.00 94.12           H  
ATOM    838  C   GLY A  58      10.268 -14.552 -13.136  1.00 94.12           C  
ATOM    839  O   GLY A  58      10.704 -13.536 -13.690  1.00 94.12           O  
ATOM    840  N   ASP A  59       9.627 -14.525 -11.968  1.00 94.50           N  
ATOM    841  H   ASP A  59       9.193 -15.371 -11.626  1.00 94.50           H  
ATOM    842  CA  ASP A  59       9.375 -13.300 -11.210  1.00 94.50           C  
ATOM    843  HA  ASP A  59       8.865 -12.588 -11.859  1.00 94.50           H  
ATOM    844  C   ASP A  59      10.683 -12.673 -10.720  1.00 94.50           C  
ATOM    845  CB  ASP A  59       8.473 -13.574  -9.994  1.00 94.50           C  
ATOM    846  HB2 ASP A  59       8.429 -12.663  -9.395  1.00 94.50           H  
ATOM    847  HB3 ASP A  59       8.921 -14.357  -9.383  1.00 94.50           H  
ATOM    848  O   ASP A  59      11.462 -13.283  -9.983  1.00 94.50           O  
ATOM    849  CG  ASP A  59       7.035 -13.967 -10.329  1.00 94.50           C  
ATOM    850  OD1 ASP A  59       6.697 -14.011 -11.530  1.00 94.50           O  
ATOM    851  OD2 ASP A  59       6.280 -14.195  -9.360  1.00 94.50           O  
ATOM    852  N   ILE A  60      10.899 -11.410 -11.073  1.00 94.71           N  
ATOM    853  H   ILE A  60      10.264 -10.979 -11.729  1.00 94.71           H  
ATOM    854  CA  ILE A  60      12.001 -10.603 -10.558  1.00 94.71           C  
ATOM    855  HA  ILE A  60      12.742 -11.251 -10.090  1.00 94.71           H  
ATOM    856  C   ILE A  60      11.413  -9.678  -9.501  1.00 94.71           C  
ATOM    857  CB  ILE A  60      12.698  -9.836 -11.692  1.00 94.71           C  
ATOM    858  HB  ILE A  60      11.985  -9.107 -12.078  1.00 94.71           H  
ATOM    859  O   ILE A  60      10.709  -8.718  -9.820  1.00 94.71           O  
ATOM    860  CG1 ILE A  60      13.087 -10.765 -12.863  1.00 94.71           C  
ATOM    861 HG12 ILE A  60      12.212 -11.325 -13.193  1.00 94.71           H  
ATOM    862 HG13 ILE A  60      13.846 -11.480 -12.547  1.00 94.71           H  
ATOM    863  CG2 ILE A  60      13.918  -9.077 -11.135  1.00 94.71           C  
ATOM    864 HG21 ILE A  60      14.672  -9.788 -10.798  1.00 94.71           H  
ATOM    865 HG22 ILE A  60      13.621  -8.435 -10.306  1.00 94.71           H  
ATOM    866 HG23 ILE A  60      14.337  -8.445 -11.917  1.00 94.71           H  
ATOM    867  CD1 ILE A  60      13.576  -9.998 -14.090  1.00 94.71           C  
ATOM    868 HD11 ILE A  60      12.988  -9.091 -14.235  1.00 94.71           H  
ATOM    869 HD12 ILE A  60      13.453 -10.618 -14.978  1.00 94.71           H  
ATOM    870 HD13 ILE A  60      14.628  -9.744 -13.965  1.00 94.71           H  
ATOM    871  N   THR A  61      11.672  -9.982  -8.233  1.00 94.51           N  
ATOM    872  H   THR A  61      12.209 -10.813  -8.032  1.00 94.51           H  
ATOM    873  CA  THR A  61      10.947  -9.372  -7.115  1.00 94.51           C  
ATOM    874  HA  THR A  61      10.089  -8.849  -7.536  1.00 94.51           H  
ATOM    875  C   THR A  61      11.750  -8.317  -6.351  1.00 94.51           C  
ATOM    876  CB  THR A  61      10.383 -10.448  -6.172  1.00 94.51           C  
ATOM    877  HB  THR A  61       9.840  -9.971  -5.357  1.00 94.51           H  
ATOM    878  O   THR A  61      12.988  -8.277  -6.396  1.00 94.51           O  
ATOM    879  CG2 THR A  61       9.442 -11.420  -6.885  1.00 94.51           C  
ATOM    880 HG21 THR A  61       8.643 -10.867  -7.379  1.00 94.51           H  
ATOM    881 HG22 THR A  61       8.993 -12.101  -6.161  1.00 94.51           H  
ATOM    882 HG23 THR A  61       9.983 -12.002  -7.630  1.00 94.51           H  
ATOM    883  OG1 THR A  61      11.432 -11.217  -5.635  1.00 94.51           O  
ATOM    884  HG1 THR A  61      11.052 -12.053  -5.358  1.00 94.51           H  
ATOM    885  N   GLY A  62      11.027  -7.443  -5.641  1.00 90.74           N  
ATOM    886  H   GLY A  62      10.022  -7.504  -5.721  1.00 90.74           H  
ATOM    887  CA  GLY A  62      11.586  -6.492  -4.676  1.00 90.74           C  
ATOM    888  HA2 GLY A  62      12.178  -7.036  -3.939  1.00 90.74           H  
ATOM    889  HA3 GLY A  62      10.762  -5.998  -4.161  1.00 90.74           H  
ATOM    890  C   GLY A  62      12.468  -5.404  -5.292  1.00 90.74           C  
ATOM    891  O   GLY A  62      13.488  -5.040  -4.708  1.00 90.74           O  
ATOM    892  N   ILE A  63      12.121  -4.909  -6.480  1.00 92.57           N  
ATOM    893  H   ILE A  63      11.243  -5.199  -6.887  1.00 92.57           H  
ATOM    894  CA  ILE A  63      12.828  -3.799  -7.124  1.00 92.57           C  
ATOM    895  HA  ILE A  63      13.899  -3.932  -6.969  1.00 92.57           H  
ATOM    896  C   ILE A  63      12.410  -2.487  -6.454  1.00 92.57           C  
ATOM    897  CB  ILE A  63      12.577  -3.779  -8.650  1.00 92.57           C  
ATOM    898  HB  ILE A  63      11.508  -3.675  -8.836  1.00 92.57           H  
ATOM    899  O   ILE A  63      11.228  -2.151  -6.434  1.00 92.57           O  
ATOM    900  CG1 ILE A  63      13.071  -5.098  -9.291  1.00 92.57           C  
ATOM    901 HG12 ILE A  63      14.145  -5.196  -9.137  1.00 92.57           H  
ATOM    902 HG13 ILE A  63      12.580  -5.943  -8.807  1.00 92.57           H  
ATOM    903  CG2 ILE A  63      13.302  -2.569  -9.265  1.00 92.57           C  
ATOM    904 HG21 ILE A  63      12.879  -1.637  -8.888  1.00 92.57           H  
ATOM    905 HG22 ILE A  63      14.363  -2.605  -9.018  1.00 92.57           H  
ATOM    906 HG23 ILE A  63      13.187  -2.552 -10.349  1.00 92.57           H  
ATOM    907  CD1 ILE A  63      12.776  -5.212 -10.790  1.00 92.57           C  
ATOM    908 HD11 ILE A  63      13.362  -4.491 -11.360  1.00 92.57           H  
ATOM    909 HD12 ILE A  63      11.713  -5.048 -10.969  1.00 92.57           H  
ATOM    910 HD13 ILE A  63      13.050  -6.211 -11.130  1.00 92.57           H  
ATOM    911  N   THR A  64      13.385  -1.751  -5.919  1.00 88.92           N  
ATOM    912  H   THR A  64      14.302  -2.169  -5.849  1.00 88.92           H  
ATOM    913  CA  THR A  64      13.206  -0.456  -5.223  1.00 88.92           C  
ATOM    914  HA  THR A  64      12.165  -0.139  -5.280  1.00 88.92           H  
ATOM    915  C   THR A  64      14.050   0.672  -5.822  1.00 88.92           C  
ATOM    916  CB  THR A  64      13.585  -0.595  -3.743  1.00 88.92           C  
ATOM    917  HB  THR A  64      13.510   0.378  -3.258  1.00 88.92           H  
ATOM    918  O   THR A  64      13.922   1.837  -5.450  1.00 88.92           O  
ATOM    919  CG2 THR A  64      12.690  -1.581  -3.000  1.00 88.92           C  
ATOM    920 HG21 THR A  64      12.944  -1.583  -1.940  1.00 88.92           H  
ATOM    921 HG22 THR A  64      11.654  -1.260  -3.111  1.00 88.92           H  
ATOM    922 HG23 THR A  64      12.805  -2.587  -3.402  1.00 88.92           H  
ATOM    923  OG1 THR A  64      14.908  -1.074  -3.630  1.00 88.92           O  
ATOM    924  HG1 THR A  64      15.118  -1.108  -2.694  1.00 88.92           H  
ATOM    925  N   SER A  65      14.935   0.341  -6.759  1.00 85.00           N  
ATOM    926  H   SER A  65      14.992  -0.626  -7.045  1.00 85.00           H  
ATOM    927  CA  SER A  65      15.821   1.275  -7.444  1.00 85.00           C  
ATOM    928  HA  SER A  65      15.342   2.253  -7.497  1.00 85.00           H  
ATOM    929  C   SER A  65      16.089   0.801  -8.865  1.00 85.00           C  
ATOM    930  CB  SER A  65      17.145   1.412  -6.676  1.00 85.00           C  
ATOM    931  HB2 SER A  65      16.929   1.675  -5.640  1.00 85.00           H  
ATOM    932  HB3 SER A  65      17.737   2.214  -7.116  1.00 85.00           H  
ATOM    933  O   SER A  65      15.789  -0.342  -9.219  1.00 85.00           O  
ATOM    934  OG  SER A  65      17.906   0.217  -6.700  1.00 85.00           O  
ATOM    935  HG  SER A  65      18.210   0.041  -7.593  1.00 85.00           H  
ATOM    936  N   ASP A  66      16.717   1.666  -9.656  1.00 87.53           N  
ATOM    937  H   ASP A  66      16.788   2.637  -9.388  1.00 87.53           H  
ATOM    938  CA  ASP A  66      17.276   1.347 -10.963  1.00 87.53           C  
ATOM    939  HA  ASP A  66      16.462   1.274 -11.684  1.00 87.53           H  
ATOM    940  C   ASP A  66      18.010  -0.005 -10.883  1.00 87.53           C  
ATOM    941  CB  ASP A  66      18.228   2.475 -11.417  1.00 87.53           C  
ATOM    942  HB2 ASP A  66      18.586   2.231 -12.417  1.00 87.53           H  
ATOM    943  HB3 ASP A  66      19.093   2.487 -10.754  1.00 87.53           H  
ATOM    944  O   ASP A  66      18.886  -0.208 -10.038  1.00 87.53           O  
ATOM    945  CG  ASP A  66      17.634   3.901 -11.438  1.00 87.53           C  
ATOM    946  OD1 ASP A  66      16.720   4.213 -10.627  1.00 87.53           O  
ATOM    947  OD2 ASP A  66      18.189   4.753 -12.161  1.00 87.53           O  
ATOM    948  N   THR A  67      17.572  -0.959 -11.704  1.00 92.26           N  
ATOM    949  H   THR A  67      16.867  -0.720 -12.387  1.00 92.26           H  
ATOM    950  CA  THR A  67      18.031  -2.351 -11.686  1.00 92.26           C  
ATOM    951  HA  THR A  67      18.940  -2.431 -11.091  1.00 92.26           H  
ATOM    952  C   THR A  67      18.342  -2.772 -13.111  1.00 92.26           C  
ATOM    953  CB  THR A  67      16.974  -3.284 -11.069  1.00 92.26           C  
ATOM    954  HB  THR A  67      16.026  -3.161 -11.592  1.00 92.26           H  
ATOM    955  O   THR A  67      17.510  -2.612 -14.002  1.00 92.26           O  
ATOM    956  CG2 THR A  67      17.379  -4.760 -11.107  1.00 92.26           C  
ATOM    957 HG21 THR A  67      17.435  -5.109 -12.138  1.00 92.26           H  
ATOM    958 HG22 THR A  67      18.349  -4.892 -10.626  1.00 92.26           H  
ATOM    959 HG23 THR A  67      16.628  -5.352 -10.585  1.00 92.26           H  
ATOM    960  OG1 THR A  67      16.794  -2.978  -9.706  1.00 92.26           O  
ATOM    961  HG1 THR A  67      16.534  -2.056  -9.646  1.00 92.26           H  
ATOM    962  N   TYR A  68      19.530  -3.336 -13.315  1.00 93.61           N  
ATOM    963  H   TYR A  68      20.155  -3.466 -12.532  1.00 93.61           H  
ATOM    964  CA  TYR A  68      19.993  -3.815 -14.612  1.00 93.61           C  
ATOM    965  HA  TYR A  68      19.393  -3.357 -15.398  1.00 93.61           H  
ATOM    966  C   TYR A  68      19.807  -5.326 -14.693  1.00 93.61           C  
ATOM    967  CB  TYR A  68      21.446  -3.384 -14.843  1.00 93.61           C  
ATOM    968  HB2 TYR A  68      21.795  -3.816 -15.781  1.00 93.61           H  
ATOM    969  HB3 TYR A  68      22.073  -3.775 -14.042  1.00 93.61           H  
ATOM    970  O   TYR A  68      20.128  -6.055 -13.750  1.00 93.61           O  
ATOM    971  CG  TYR A  68      21.606  -1.880 -14.910  1.00 93.61           C  
ATOM    972  CD1 TYR A  68      21.618  -1.230 -16.159  1.00 93.61           C  
ATOM    973  HD1 TYR A  68      21.553  -1.798 -17.075  1.00 93.61           H  
ATOM    974  CD2 TYR A  68      21.690  -1.126 -13.722  1.00 93.61           C  
ATOM    975  HD2 TYR A  68      21.692  -1.624 -12.764  1.00 93.61           H  
ATOM    976  CE1 TYR A  68      21.696   0.173 -16.220  1.00 93.61           C  
ATOM    977  HE1 TYR A  68      21.698   0.686 -17.170  1.00 93.61           H  
ATOM    978  CE2 TYR A  68      21.753   0.278 -13.779  1.00 93.61           C  
ATOM    979  HE2 TYR A  68      21.791   0.860 -12.869  1.00 93.61           H  
ATOM    980  OH  TYR A  68      21.777   2.278 -15.103  1.00 93.61           O  
ATOM    981  HH  TYR A  68      21.871   2.704 -14.248  1.00 93.61           H  
ATOM    982  CZ  TYR A  68      21.751   0.927 -15.031  1.00 93.61           C  
ATOM    983  N   LEU A  69      19.260  -5.789 -15.815  1.00 95.11           N  
ATOM    984  H   LEU A  69      19.074  -5.146 -16.571  1.00 95.11           H  
ATOM    985  CA  LEU A  69      18.894  -7.183 -16.032  1.00 95.11           C  
ATOM    986  HA  LEU A  69      19.295  -7.793 -15.223  1.00 95.11           H  
ATOM    987  C   LEU A  69      19.509  -7.682 -17.340  1.00 95.11           C  
ATOM    988  CB  LEU A  69      17.358  -7.325 -16.047  1.00 95.11           C  
ATOM    989  HB2 LEU A  69      17.106  -8.361 -16.271  1.00 95.11           H  
ATOM    990  HB3 LEU A  69      16.972  -6.711 -16.862  1.00 95.11           H  
ATOM    991  O   LEU A  69      19.415  -7.007 -18.362  1.00 95.11           O  
ATOM    992  CG  LEU A  69      16.648  -6.910 -14.743  1.00 95.11           C  
ATOM    993  HG  LEU A  69      16.960  -5.908 -14.451  1.00 95.11           H  
ATOM    994  CD1 LEU A  69      15.137  -6.873 -14.960  1.00 95.11           C  
ATOM    995 HD11 LEU A  69      14.897  -6.110 -15.701  1.00 95.11           H  
ATOM    996 HD12 LEU A  69      14.790  -7.840 -15.324  1.00 95.11           H  
ATOM    997 HD13 LEU A  69      14.628  -6.624 -14.029  1.00 95.11           H  
ATOM    998  CD2 LEU A  69      16.958  -7.872 -13.596  1.00 95.11           C  
ATOM    999 HD21 LEU A  69      18.018  -7.795 -13.352  1.00 95.11           H  
ATOM   1000 HD22 LEU A  69      16.732  -8.897 -13.890  1.00 95.11           H  
ATOM   1001 HD23 LEU A  69      16.379  -7.596 -12.715  1.00 95.11           H  
ATOM   1002  N   GLU A  70      20.087  -8.879 -17.310  1.00 95.33           N  
ATOM   1003  H   GLU A  70      20.114  -9.369 -16.427  1.00 95.33           H  
ATOM   1004  CA  GLU A  70      20.376  -9.661 -18.515  1.00 95.33           C  
ATOM   1005  HA  GLU A  70      20.409  -9.000 -19.381  1.00 95.33           H  
ATOM   1006  C   GLU A  70      19.239 -10.668 -18.710  1.00 95.33           C  
ATOM   1007  CB  GLU A  70      21.748 -10.341 -18.399  1.00 95.33           C  
ATOM   1008  HB2 GLU A  70      22.503  -9.576 -18.222  1.00 95.33           H  
ATOM   1009  HB3 GLU A  70      21.744 -11.024 -17.550  1.00 95.33           H  
ATOM   1010  O   GLU A  70      18.927 -11.420 -17.783  1.00 95.33           O  
ATOM   1011  CG  GLU A  70      22.126 -11.109 -19.674  1.00 95.33           C  
ATOM   1012  HG2 GLU A  70      22.114 -10.421 -20.520  1.00 95.33           H  
ATOM   1013  HG3 GLU A  70      21.387 -11.887 -19.862  1.00 95.33           H  
ATOM   1014  CD  GLU A  70      23.511 -11.754 -19.536  1.00 95.33           C  
ATOM   1015  OE1 GLU A  70      24.490 -11.204 -20.072  1.00 95.33           O  
ATOM   1016  OE2 GLU A  70      23.612 -12.788 -18.832  1.00 95.33           O  
ATOM   1017  N   TYR A  71      18.614 -10.661 -19.890  1.00 94.99           N  
ATOM   1018  H   TYR A  71      18.969 -10.060 -20.620  1.00 94.99           H  
ATOM   1019  CA  TYR A  71      17.477 -11.513 -20.244  1.00 94.99           C  
ATOM   1020  HA  TYR A  71      17.288 -12.214 -19.430  1.00 94.99           H  
ATOM   1021  C   TYR A  71      17.798 -12.330 -21.498  1.00 94.99           C  
ATOM   1022  CB  TYR A  71      16.224 -10.641 -20.437  1.00 94.99           C  
ATOM   1023  HB2 TYR A  71      16.452  -9.873 -21.176  1.00 94.99           H  
ATOM   1024  HB3 TYR A  71      16.013 -10.137 -19.494  1.00 94.99           H  
ATOM   1025  O   TYR A  71      18.174 -11.761 -22.521  1.00 94.99           O  
ATOM   1026  CG  TYR A  71      14.967 -11.382 -20.873  1.00 94.99           C  
ATOM   1027  CD1 TYR A  71      14.177 -10.893 -21.934  1.00 94.99           C  
ATOM   1028  HD1 TYR A  71      14.473  -9.990 -22.448  1.00 94.99           H  
ATOM   1029  CD2 TYR A  71      14.578 -12.562 -20.213  1.00 94.99           C  
ATOM   1030  HD2 TYR A  71      15.169 -12.954 -19.398  1.00 94.99           H  
ATOM   1031  CE1 TYR A  71      13.015 -11.586 -22.336  1.00 94.99           C  
ATOM   1032  HE1 TYR A  71      12.417 -11.212 -23.153  1.00 94.99           H  
ATOM   1033  CE2 TYR A  71      13.425 -13.258 -20.610  1.00 94.99           C  
ATOM   1034  HE2 TYR A  71      13.142 -14.178 -20.121  1.00 94.99           H  
ATOM   1035  OH  TYR A  71      11.550 -13.478 -22.077  1.00 94.99           O  
ATOM   1036  HH  TYR A  71      11.265 -13.277 -22.971  1.00 94.99           H  
ATOM   1037  CZ  TYR A  71      12.642 -12.778 -21.676  1.00 94.99           C  
ATOM   1038  N   ASP A  72      17.620 -13.651 -21.428  1.00 93.44           N  
ATOM   1039  H   ASP A  72      17.260 -14.052 -20.574  1.00 93.44           H  
ATOM   1040  CA  ASP A  72      17.926 -14.588 -22.521  1.00 93.44           C  
ATOM   1041  HA  ASP A  72      18.823 -14.227 -23.023  1.00 93.44           H  
ATOM   1042  C   ASP A  72      16.836 -14.657 -23.607  1.00 93.44           C  
ATOM   1043  CB  ASP A  72      18.269 -15.980 -21.941  1.00 93.44           C  
ATOM   1044  HB2 ASP A  72      19.068 -15.862 -21.210  1.00 93.44           H  
ATOM   1045  HB3 ASP A  72      18.658 -16.602 -22.747  1.00 93.44           H  
ATOM   1046  O   ASP A  72      16.961 -15.410 -24.571  1.00 93.44           O  
ATOM   1047  CG  ASP A  72      17.103 -16.732 -21.272  1.00 93.44           C  
ATOM   1048  OD1 ASP A  72      15.992 -16.174 -21.150  1.00 93.44           O  
ATOM   1049  OD2 ASP A  72      17.304 -17.880 -20.809  1.00 93.44           O  
ATOM   1050  N   GLY A  73      15.752 -13.888 -23.461  1.00 92.83           N  
ATOM   1051  H   GLY A  73      15.696 -13.324 -22.624  1.00 92.83           H  
ATOM   1052  CA  GLY A  73      14.583 -13.964 -24.339  1.00 92.83           C  
ATOM   1053  HA2 GLY A  73      14.924 -14.054 -25.371  1.00 92.83           H  
ATOM   1054  HA3 GLY A  73      14.002 -13.046 -24.252  1.00 92.83           H  
ATOM   1055  C   GLY A  73      13.665 -15.156 -24.048  1.00 92.83           C  
ATOM   1056  O   GLY A  73      12.623 -15.270 -24.693  1.00 92.83           O  
ATOM   1057  N   GLY A  74      14.042 -16.008 -23.094  1.00 93.21           N  
ATOM   1058  H   GLY A  74      14.885 -15.787 -22.585  1.00 93.21           H  
ATOM   1059  CA  GLY A  74      13.389 -17.239 -22.682  1.00 93.21           C  
ATOM   1060  HA2 GLY A  74      12.530 -17.448 -23.319  1.00 93.21           H  
ATOM   1061  HA3 GLY A  74      14.101 -18.056 -22.804  1.00 93.21           H  
ATOM   1062  C   GLY A  74      12.949 -17.175 -21.220  1.00 93.21           C  
ATOM   1063  O   GLY A  74      12.128 -16.344 -20.848  1.00 93.21           O  
ATOM   1064  N   LYS A  75      13.468 -18.086 -20.390  1.00 93.86           N  
ATOM   1065  H   LYS A  75      14.247 -18.628 -20.738  1.00 93.86           H  
ATOM   1066  CA  LYS A  75      13.053 -18.261 -18.982  1.00 93.86           C  
ATOM   1067  HA  LYS A  75      12.087 -17.776 -18.838  1.00 93.86           H  
ATOM   1068  C   LYS A  75      13.972 -17.569 -17.983  1.00 93.86           C  
ATOM   1069  CB  LYS A  75      12.879 -19.756 -18.666  1.00 93.86           C  
ATOM   1070  HB2 LYS A  75      12.729 -19.893 -17.595  1.00 93.86           H  
ATOM   1071  HB3 LYS A  75      13.771 -20.303 -18.971  1.00 93.86           H  
ATOM   1072  O   LYS A  75      13.614 -17.456 -16.808  1.00 93.86           O  
ATOM   1073  CG  LYS A  75      11.646 -20.284 -19.408  1.00 93.86           C  
ATOM   1074  HG2 LYS A  75      10.760 -19.793 -19.005  1.00 93.86           H  
ATOM   1075  HG3 LYS A  75      11.734 -20.018 -20.461  1.00 93.86           H  
ATOM   1076  CD  LYS A  75      11.466 -21.802 -19.305  1.00 93.86           C  
ATOM   1077  HD2 LYS A  75      11.409 -22.091 -18.255  1.00 93.86           H  
ATOM   1078  HD3 LYS A  75      12.322 -22.300 -19.761  1.00 93.86           H  
ATOM   1079  CE  LYS A  75      10.171 -22.229 -20.021  1.00 93.86           C  
ATOM   1080  HE2 LYS A  75       9.327 -21.824 -19.463  1.00 93.86           H  
ATOM   1081  HE3 LYS A  75      10.100 -23.316 -19.988  1.00 93.86           H  
ATOM   1082  NZ  LYS A  75      10.092 -21.756 -21.441  1.00 93.86           N  
ATOM   1083  HZ1 LYS A  75      10.866 -22.071 -22.008  1.00 93.86           H  
ATOM   1084  HZ2 LYS A  75      10.088 -20.750 -21.538  1.00 93.86           H  
ATOM   1085  HZ3 LYS A  75       9.241 -22.035 -21.908  1.00 93.86           H  
ATOM   1086  N   SER A  76      15.135 -17.096 -18.424  1.00 93.25           N  
ATOM   1087  H   SER A  76      15.339 -17.105 -19.413  1.00 93.25           H  
ATOM   1088  CA  SER A  76      16.189 -16.638 -17.525  1.00 93.25           C  
ATOM   1089  HA  SER A  76      15.918 -16.887 -16.499  1.00 93.25           H  
ATOM   1090  C   SER A  76      16.356 -15.132 -17.624  1.00 93.25           C  
ATOM   1091  CB  SER A  76      17.525 -17.338 -17.789  1.00 93.25           C  
ATOM   1092  HB2 SER A  76      18.057 -16.832 -18.595  1.00 93.25           H  
ATOM   1093  HB3 SER A  76      18.140 -17.281 -16.891  1.00 93.25           H  
ATOM   1094  O   SER A  76      16.767 -14.593 -18.649  1.00 93.25           O  
ATOM   1095  OG  SER A  76      17.345 -18.690 -18.148  1.00 93.25           O  
ATOM   1096  HG  SER A  76      17.300 -18.667 -19.107  1.00 93.25           H  
ATOM   1097  N   ALA A  77      16.104 -14.453 -16.511  1.00 95.08           N  
ATOM   1098  H   ALA A  77      15.764 -14.953 -15.702  1.00 95.08           H  
ATOM   1099  CA  ALA A  77      16.528 -13.080 -16.305  1.00 95.08           C  
ATOM   1100  HA  ALA A  77      17.179 -12.780 -17.126  1.00 95.08           H  
ATOM   1101  C   ALA A  77      17.320 -13.002 -15.000  1.00 95.08           C  
ATOM   1102  CB  ALA A  77      15.310 -12.159 -16.306  1.00 95.08           C  
ATOM   1103  HB1 ALA A  77      14.639 -12.451 -15.498  1.00 95.08           H  
ATOM   1104  HB2 ALA A  77      14.784 -12.232 -17.258  1.00 95.08           H  
ATOM   1105  HB3 ALA A  77      15.633 -11.128 -16.160  1.00 95.08           H  
ATOM   1106  O   ALA A  77      16.887 -13.542 -13.980  1.00 95.08           O  
ATOM   1107  N   LYS A  78      18.476 -12.337 -15.015  1.00 93.24           N  
ATOM   1108  H   LYS A  78      18.772 -11.922 -15.887  1.00 93.24           H  
ATOM   1109  CA  LYS A  78      19.315 -12.168 -13.821  1.00 93.24           C  
ATOM   1110  HA  LYS A  78      18.723 -12.447 -12.950  1.00 93.24           H  
ATOM   1111  C   LYS A  78      19.712 -10.713 -13.625  1.00 93.24           C  
ATOM   1112  CB  LYS A  78      20.522 -13.122 -13.863  1.00 93.24           C  
ATOM   1113  HB2 LYS A  78      20.992 -13.140 -12.880  1.00 93.24           H  
ATOM   1114  HB3 LYS A  78      20.166 -14.128 -14.085  1.00 93.24           H  
ATOM   1115  O   LYS A  78      19.920  -9.985 -14.593  1.00 93.24           O  
ATOM   1116  CG  LYS A  78      21.576 -12.714 -14.900  1.00 93.24           C  
ATOM   1117  HG2 LYS A  78      22.017 -11.762 -14.602  1.00 93.24           H  
ATOM   1118  HG3 LYS A  78      21.096 -12.590 -15.870  1.00 93.24           H  
ATOM   1119  CD  LYS A  78      22.693 -13.754 -15.032  1.00 93.24           C  
ATOM   1120  HD2 LYS A  78      22.273 -14.667 -15.455  1.00 93.24           H  
ATOM   1121  HD3 LYS A  78      23.144 -13.964 -14.062  1.00 93.24           H  
ATOM   1122  CE  LYS A  78      23.734 -13.153 -15.975  1.00 93.24           C  
ATOM   1123  HE2 LYS A  78      24.407 -12.492 -15.430  1.00 93.24           H  
ATOM   1124  HE3 LYS A  78      23.194 -12.527 -16.687  1.00 93.24           H  
ATOM   1125  NZ  LYS A  78      24.485 -14.158 -16.760  1.00 93.24           N  
ATOM   1126  HZ1 LYS A  78      24.641 -13.715 -17.654  1.00 93.24           H  
ATOM   1127  HZ2 LYS A  78      23.897 -14.942 -17.002  1.00 93.24           H  
ATOM   1128  HZ3 LYS A  78      25.364 -14.430 -16.344  1.00 93.24           H  
ATOM   1129  N   LYS A  79      19.854 -10.309 -12.361  1.00 93.66           N  
ATOM   1130  H   LYS A  79      19.720 -10.995 -11.631  1.00 93.66           H  
ATOM   1131  CA  LYS A  79      20.423  -9.005 -12.005  1.00 93.66           C  
ATOM   1132  HA  LYS A  79      19.940  -8.231 -12.601  1.00 93.66           H  
ATOM   1133  C   LYS A  79      21.900  -8.982 -12.387  1.00 93.66           C  
ATOM   1134  CB  LYS A  79      20.202  -8.676 -10.516  1.00 93.66           C  
ATOM   1135  HB2 LYS A  79      20.619  -9.474  -9.902  1.00 93.66           H  
ATOM   1136  HB3 LYS A  79      20.732  -7.752 -10.284  1.00 93.66           H  
ATOM   1137  O   LYS A  79      22.633  -9.919 -12.076  1.00 93.66           O  
ATOM   1138  CG  LYS A  79      18.712  -8.483 -10.179  1.00 93.66           C  
ATOM   1139  HG2 LYS A  79      18.307  -7.692 -10.810  1.00 93.66           H  
ATOM   1140  HG3 LYS A  79      18.174  -9.406 -10.395  1.00 93.66           H  
ATOM   1141  CD  LYS A  79      18.477  -8.108  -8.704  1.00 93.66           C  
ATOM   1142  HD2 LYS A  79      18.959  -7.153  -8.494  1.00 93.66           H  
ATOM   1143  HD3 LYS A  79      18.910  -8.879  -8.066  1.00 93.66           H  
ATOM   1144  CE  LYS A  79      16.965  -8.002  -8.438  1.00 93.66           C  
ATOM   1145  HE2 LYS A  79      16.498  -8.942  -8.730  1.00 93.66           H  
ATOM   1146  HE3 LYS A  79      16.554  -7.223  -9.080  1.00 93.66           H  
ATOM   1147  NZ  LYS A  79      16.629  -7.706  -7.017  1.00 93.66           N  
ATOM   1148  HZ1 LYS A  79      16.972  -6.795  -6.745  1.00 93.66           H  
ATOM   1149  HZ2 LYS A  79      15.628  -7.700  -6.888  1.00 93.66           H  
ATOM   1150  HZ3 LYS A  79      17.008  -8.407  -6.396  1.00 93.66           H  
ATOM   1151  N   ILE A  80      22.315  -7.910 -13.044  1.00 93.29           N  
ATOM   1152  H   ILE A  80      21.641  -7.185 -13.245  1.00 93.29           H  
ATOM   1153  CA  ILE A  80      23.712  -7.622 -13.368  1.00 93.29           C  
ATOM   1154  HA  ILE A  80      24.349  -8.377 -12.907  1.00 93.29           H  
ATOM   1155  C   ILE A  80      24.113  -6.285 -12.745  1.00 93.29           C  
ATOM   1156  CB  ILE A  80      23.969  -7.674 -14.893  1.00 93.29           C  
ATOM   1157  HB  ILE A  80      25.019  -7.429 -15.056  1.00 93.29           H  
ATOM   1158  O   ILE A  80      23.259  -5.480 -12.364  1.00 93.29           O  
ATOM   1159  CG1 ILE A  80      23.114  -6.647 -15.667  1.00 93.29           C  
ATOM   1160 HG12 ILE A  80      22.065  -6.936 -15.620  1.00 93.29           H  
ATOM   1161 HG13 ILE A  80      23.224  -5.670 -15.195  1.00 93.29           H  
ATOM   1162  CG2 ILE A  80      23.743  -9.106 -15.412  1.00 93.29           C  
ATOM   1163 HG21 ILE A  80      22.680  -9.348 -15.407  1.00 93.29           H  
ATOM   1164 HG22 ILE A  80      24.123  -9.196 -16.430  1.00 93.29           H  
ATOM   1165 HG23 ILE A  80      24.278  -9.819 -14.784  1.00 93.29           H  
ATOM   1166  CD1 ILE A  80      23.511  -6.487 -17.138  1.00 93.29           C  
ATOM   1167 HD11 ILE A  80      23.331  -7.411 -17.687  1.00 93.29           H  
ATOM   1168 HD12 ILE A  80      24.564  -6.216 -17.213  1.00 93.29           H  
ATOM   1169 HD13 ILE A  80      22.909  -5.696 -17.587  1.00 93.29           H  
ATOM   1170  N   SER A  81      25.416  -6.049 -12.628  1.00 90.34           N  
ATOM   1171  H   SER A  81      26.080  -6.749 -12.926  1.00 90.34           H  
ATOM   1172  CA  SER A  81      25.935  -4.733 -12.255  1.00 90.34           C  
ATOM   1173  HA  SER A  81      25.502  -4.441 -11.298  1.00 90.34           H  
ATOM   1174  C   SER A  81      25.553  -3.686 -13.303  1.00 90.34           C  
ATOM   1175  CB  SER A  81      27.456  -4.781 -12.101  1.00 90.34           C  
ATOM   1176  HB2 SER A  81      27.909  -5.065 -13.051  1.00 90.34           H  
ATOM   1177  HB3 SER A  81      27.824  -3.795 -11.817  1.00 90.34           H  
ATOM   1178  O   SER A  81      25.420  -4.002 -14.486  1.00 90.34           O  
ATOM   1179  OG  SER A  81      27.807  -5.723 -11.103  1.00 90.34           O  
ATOM   1180  HG  SER A  81      28.765  -5.743 -11.033  1.00 90.34           H  
ATOM   1181  N   ALA A  82      25.405  -2.431 -12.875  1.00 87.07           N  
ATOM   1182  H   ALA A  82      25.552  -2.220 -11.899  1.00 87.07           H  
ATOM   1183  CA  ALA A  82      25.276  -1.316 -13.807  1.00 87.07           C  
ATOM   1184  HA  ALA A  82      24.390  -1.488 -14.418  1.00 87.07           H  
ATOM   1185  C   ALA A  82      26.520  -1.238 -14.723  1.00 87.07           C  
ATOM   1186  CB  ALA A  82      25.081  -0.022 -13.007  1.00 87.07           C  
ATOM   1187  HB1 ALA A  82      24.905   0.806 -13.694  1.00 87.07           H  
ATOM   1188  HB2 ALA A  82      24.225  -0.120 -12.340  1.00 87.07           H  
ATOM   1189  HB3 ALA A  82      25.975   0.191 -12.422  1.00 87.07           H  
ATOM   1190  O   ALA A  82      27.627  -1.505 -14.242  1.00 87.07           O  
ATOM   1191  N   PRO A  83      26.371  -0.881 -16.013  1.00 85.38           N  
ATOM   1192  CA  PRO A  83      27.504  -0.770 -16.930  1.00 85.38           C  
ATOM   1193  HA  PRO A  83      28.052  -1.713 -16.933  1.00 85.38           H  
ATOM   1194  C   PRO A  83      28.477   0.341 -16.500  1.00 85.38           C  
ATOM   1195  CB  PRO A  83      26.901  -0.561 -18.324  1.00 85.38           C  
ATOM   1196  HB2 PRO A  83      27.489   0.129 -18.928  1.00 85.38           H  
ATOM   1197  HB3 PRO A  83      26.826  -1.524 -18.829  1.00 85.38           H  
ATOM   1198  O   PRO A  83      28.072   1.334 -15.890  1.00 85.38           O  
ATOM   1199  CG  PRO A  83      25.495  -0.022 -18.060  1.00 85.38           C  
ATOM   1200  HG2 PRO A  83      25.537   1.066 -18.029  1.00 85.38           H  
ATOM   1201  HG3 PRO A  83      24.792  -0.342 -18.829  1.00 85.38           H  
ATOM   1202  CD  PRO A  83      25.118  -0.576 -16.687  1.00 85.38           C  
ATOM   1203  HD2 PRO A  83      24.541   0.165 -16.134  1.00 85.38           H  
ATOM   1204  HD3 PRO A  83      24.541  -1.492 -16.810  1.00 85.38           H  
ATOM   1205  N   ALA A  84      29.765   0.182 -16.828  1.00 79.22           N  
ATOM   1206  H   ALA A  84      30.015  -0.586 -17.435  1.00 79.22           H  
ATOM   1207  CA  ALA A  84      30.877   0.960 -16.263  1.00 79.22           C  
ATOM   1208  HA  ALA A  84      30.801   0.910 -15.177  1.00 79.22           H  
ATOM   1209  C   ALA A  84      30.882   2.458 -16.629  1.00 79.22           C  
ATOM   1210  CB  ALA A  84      32.190   0.280 -16.675  1.00 79.22           C  
ATOM   1211  HB1 ALA A  84      32.292   0.299 -17.761  1.00 79.22           H  
ATOM   1212  HB2 ALA A  84      33.034   0.808 -16.231  1.00 79.22           H  
ATOM   1213  HB3 ALA A  84      32.198  -0.755 -16.335  1.00 79.22           H  
ATOM   1214  O   ALA A  84      31.604   3.238 -16.015  1.00 79.22           O  
ATOM   1215  N   ASN A  85      30.046   2.880 -17.575  1.00 73.12           N  
ATOM   1216  H   ASN A  85      29.514   2.177 -18.068  1.00 73.12           H  
ATOM   1217  CA  ASN A  85      29.878   4.279 -17.969  1.00 73.12           C  
ATOM   1218  HA  ASN A  85      30.479   4.899 -17.304  1.00 73.12           H  
ATOM   1219  C   ASN A  85      28.427   4.764 -17.795  1.00 73.12           C  
ATOM   1220  CB  ASN A  85      30.428   4.432 -19.395  1.00 73.12           C  
ATOM   1221  HB2 ASN A  85      31.271   3.756 -19.538  1.00 73.12           H  
ATOM   1222  HB3 ASN A  85      29.654   4.165 -20.115  1.00 73.12           H  
ATOM   1223  O   ASN A  85      27.988   5.720 -18.432  1.00 73.12           O  
ATOM   1224  CG  ASN A  85      30.939   5.828 -19.698  1.00 73.12           C  
ATOM   1225  ND2 ASN A  85      31.227   6.093 -20.949  1.00 73.12           N  
ATOM   1226 HD21 ASN A  85      31.573   7.024 -21.135  1.00 73.12           H  
ATOM   1227 HD22 ASN A  85      31.100   5.387 -21.660  1.00 73.12           H  
ATOM   1228  OD1 ASN A  85      31.144   6.673 -18.844  1.00 73.12           O  
ATOM   1229  N   SER A  86      27.649   4.076 -16.955  1.00 73.38           N  
ATOM   1230  H   SER A  86      28.035   3.276 -16.474  1.00 73.38           H  
ATOM   1231  CA  SER A  86      26.303   4.514 -16.607  1.00 73.38           C  
ATOM   1232  HA  SER A  86      25.776   4.808 -17.515  1.00 73.38           H  
ATOM   1233  C   SER A  86      26.368   5.709 -15.663  1.00 73.38           C  
ATOM   1234  CB  SER A  86      25.514   3.378 -15.960  1.00 73.38           C  
ATOM   1235  HB2 SER A  86      26.035   3.016 -15.074  1.00 73.38           H  
ATOM   1236  HB3 SER A  86      25.405   2.559 -16.670  1.00 73.38           H  
ATOM   1237  O   SER A  86      26.576   5.554 -14.457  1.00 73.38           O  
ATOM   1238  OG  SER A  86      24.234   3.849 -15.601  1.00 73.38           O  
ATOM   1239  HG  SER A  86      24.351   4.513 -14.917  1.00 73.38           H  
ATOM   1240  N   THR A  87      26.089   6.904 -16.171  1.00 75.05           N  
ATOM   1241  H   THR A  87      26.064   7.021 -17.174  1.00 75.05           H  
ATOM   1242  CA  THR A  87      25.808   8.052 -15.306  1.00 75.05           C  
ATOM   1243  HA  THR A  87      26.600   8.125 -14.561  1.00 75.05           H  
ATOM   1244  C   THR A  87      24.475   7.822 -14.602  1.00 75.05           C  
ATOM   1245  CB  THR A  87      25.788   9.368 -16.091  1.00 75.05           C  
ATOM   1246  HB  THR A  87      24.967   9.366 -16.807  1.00 75.05           H  
ATOM   1247  O   THR A  87      23.420   7.813 -15.237  1.00 75.05           O  
ATOM   1248  CG2 THR A  87      25.676  10.584 -15.169  1.00 75.05           C  
ATOM   1249 HG21 THR A  87      26.491  10.582 -14.446  1.00 75.05           H  
ATOM   1250 HG22 THR A  87      24.720  10.568 -14.645  1.00 75.05           H  
ATOM   1251 HG23 THR A  87      25.727  11.495 -15.765  1.00 75.05           H  
ATOM   1252  OG1 THR A  87      27.004   9.507 -16.779  1.00 75.05           O  
ATOM   1253  HG1 THR A  87      26.904  10.195 -17.440  1.00 75.05           H  
ATOM   1254  N   ALA A  88      24.500   7.650 -13.277  1.00 80.90           N  
ATOM   1255  H   ALA A  88      25.393   7.580 -12.810  1.00 80.90           H  
ATOM   1256  CA  ALA A  88      23.272   7.623 -12.491  1.00 80.90           C  
ATOM   1257  HA  ALA A  88      22.671   6.777 -12.822  1.00 80.90           H  
ATOM   1258  C   ALA A  88      22.482   8.915 -12.751  1.00 80.90           C  
ATOM   1259  CB  ALA A  88      23.599   7.433 -11.005  1.00 80.90           C  
ATOM   1260  HB1 ALA A  88      24.208   8.263 -10.649  1.00 80.90           H  
ATOM   1261  HB2 ALA A  88      24.142   6.499 -10.864  1.00 80.90           H  
ATOM   1262  HB3 ALA A  88      22.674   7.397 -10.429  1.00 80.90           H  
ATOM   1263  O   ALA A  88      23.016  10.027 -12.663  1.00 80.90           O  
ATOM   1264  N   ALA A  89      21.206   8.784 -13.098  1.00 85.98           N  
ATOM   1265  H   ALA A  89      20.801   7.863 -13.184  1.00 85.98           H  
ATOM   1266  CA  ALA A  89      20.385   9.954 -13.345  1.00 85.98           C  
ATOM   1267  HA  ALA A  89      20.926  10.623 -14.013  1.00 85.98           H  
ATOM   1268  C   ALA A  89      20.110  10.697 -12.031  1.00 85.98           C  
ATOM   1269  CB  ALA A  89      19.104   9.531 -14.052  1.00 85.98           C  
ATOM   1270  HB1 ALA A  89      19.356   8.992 -14.965  1.00 85.98           H  
ATOM   1271  HB2 ALA A  89      18.549  10.437 -14.295  1.00 85.98           H  
ATOM   1272  HB3 ALA A  89      18.510   8.896 -13.395  1.00 85.98           H  
ATOM   1273  O   ALA A  89      19.800  10.077 -11.011  1.00 85.98           O  
ATOM   1274  N   ALA A  90      20.198  12.028 -12.053  1.00 92.54           N  
ATOM   1275  H   ALA A  90      20.523  12.501 -12.884  1.00 92.54           H  
ATOM   1276  CA  ALA A  90      19.656  12.835 -10.969  1.00 92.54           C  
ATOM   1277  HA  ALA A  90      20.140  12.526 -10.043  1.00 92.54           H  
ATOM   1278  C   ALA A  90      18.144  12.582 -10.857  1.00 92.54           C  
ATOM   1279  CB  ALA A  90      19.968  14.314 -11.210  1.00 92.54           C  
ATOM   1280  HB1 ALA A  90      21.043  14.487 -11.173  1.00 92.54           H  
ATOM   1281  HB2 ALA A  90      19.575  14.632 -12.176  1.00 92.54           H  
ATOM   1282  HB3 ALA A  90      19.521  14.918 -10.420  1.00 92.54           H  
ATOM   1283  O   ALA A  90      17.442  12.551 -11.872  1.00 92.54           O  
ATOM   1284  N   LYS A  91      17.632  12.409  -9.635  1.00 93.16           N  
ATOM   1285  H   LYS A  91      18.258  12.442  -8.844  1.00 93.16           H  
ATOM   1286  CA  LYS A  91      16.194  12.221  -9.388  1.00 93.16           C  
ATOM   1287  HA  LYS A  91      15.649  12.787 -10.144  1.00 93.16           H  
ATOM   1288  C   LYS A  91      15.756  12.779  -8.043  1.00 93.16           C  
ATOM   1289  CB  LYS A  91      15.796  10.742  -9.565  1.00 93.16           C  
ATOM   1290  HB2 LYS A  91      14.710  10.673  -9.515  1.00 93.16           H  
ATOM   1291  HB3 LYS A  91      16.092  10.430 -10.566  1.00 93.16           H  
ATOM   1292  O   LYS A  91      16.566  12.921  -7.126  1.00 93.16           O  
ATOM   1293  CG  LYS A  91      16.396   9.757  -8.542  1.00 93.16           C  
ATOM   1294  HG2 LYS A  91      16.054  10.009  -7.538  1.00 93.16           H  
ATOM   1295  HG3 LYS A  91      17.484   9.810  -8.577  1.00 93.16           H  
ATOM   1296  CD  LYS A  91      15.944   8.330  -8.896  1.00 93.16           C  
ATOM   1297  HD2 LYS A  91      16.250   8.115  -9.920  1.00 93.16           H  
ATOM   1298  HD3 LYS A  91      14.856   8.278  -8.845  1.00 93.16           H  
ATOM   1299  CE  LYS A  91      16.544   7.258  -7.978  1.00 93.16           C  
ATOM   1300  HE2 LYS A  91      17.628   7.364  -7.985  1.00 93.16           H  
ATOM   1301  HE3 LYS A  91      16.186   7.423  -6.962  1.00 93.16           H  
ATOM   1302  NZ  LYS A  91      16.173   5.888  -8.441  1.00 93.16           N  
ATOM   1303  HZ1 LYS A  91      16.539   5.170  -7.832  1.00 93.16           H  
ATOM   1304  HZ2 LYS A  91      16.528   5.669  -9.360  1.00 93.16           H  
ATOM   1305  HZ3 LYS A  91      15.172   5.773  -8.515  1.00 93.16           H  
ATOM   1306  N   VAL A  92      14.460  13.054  -7.923  1.00 94.94           N  
ATOM   1307  H   VAL A  92      13.862  12.899  -8.723  1.00 94.94           H  
ATOM   1308  CA  VAL A  92      13.802  13.300  -6.635  1.00 94.94           C  
ATOM   1309  HA  VAL A  92      14.557  13.491  -5.873  1.00 94.94           H  
ATOM   1310  C   VAL A  92      13.039  12.042  -6.245  1.00 94.94           C  
ATOM   1311  CB  VAL A  92      12.883  14.532  -6.684  1.00 94.94           C  
ATOM   1312  HB  VAL A  92      12.108  14.372  -7.434  1.00 94.94           H  
ATOM   1313  O   VAL A  92      12.172  11.586  -6.985  1.00 94.94           O  
ATOM   1314  CG1 VAL A  92      12.204  14.786  -5.331  1.00 94.94           C  
ATOM   1315 HG11 VAL A  92      12.952  14.902  -4.546  1.00 94.94           H  
ATOM   1316 HG12 VAL A  92      11.594  15.687  -5.390  1.00 94.94           H  
ATOM   1317 HG13 VAL A  92      11.544  13.956  -5.080  1.00 94.94           H  
ATOM   1318  CG2 VAL A  92      13.684  15.787  -7.055  1.00 94.94           C  
ATOM   1319 HG21 VAL A  92      14.502  15.926  -6.348  1.00 94.94           H  
ATOM   1320 HG22 VAL A  92      13.035  16.662  -7.033  1.00 94.94           H  
ATOM   1321 HG23 VAL A  92      14.084  15.692  -8.064  1.00 94.94           H  
ATOM   1322  N   ALA A  93      13.373  11.474  -5.091  1.00 93.15           N  
ATOM   1323  H   ALA A  93      14.098  11.904  -4.534  1.00 93.15           H  
ATOM   1324  CA  ALA A  93      12.616  10.384  -4.492  1.00 93.15           C  
ATOM   1325  HA  ALA A  93      12.100   9.827  -5.274  1.00 93.15           H  
ATOM   1326  C   ALA A  93      11.567  10.951  -3.534  1.00 93.15           C  
ATOM   1327  CB  ALA A  93      13.582   9.424  -3.791  1.00 93.15           C  
ATOM   1328  HB1 ALA A  93      14.296   9.027  -4.512  1.00 93.15           H  
ATOM   1329  HB2 ALA A  93      14.119   9.949  -3.001  1.00 93.15           H  
ATOM   1330  HB3 ALA A  93      13.021   8.599  -3.352  1.00 93.15           H  
ATOM   1331  O   ALA A  93      11.899  11.775  -2.679  1.00 93.15           O  
ATOM   1332  N   PHE A  94      10.325  10.486  -3.661  1.00 94.80           N  
ATOM   1333  H   PHE A  94      10.127   9.807  -4.382  1.00 94.80           H  
ATOM   1334  CA  PHE A  94       9.274  10.743  -2.683  1.00 94.80           C  
ATOM   1335  HA  PHE A  94       9.597  11.549  -2.024  1.00 94.80           H  
ATOM   1336  C   PHE A  94       9.022   9.500  -1.831  1.00 94.80           C  
ATOM   1337  CB  PHE A  94       7.993  11.212  -3.371  1.00 94.80           C  
ATOM   1338  HB2 PHE A  94       7.214  11.324  -2.617  1.00 94.80           H  
ATOM   1339  HB3 PHE A  94       7.669  10.431  -4.059  1.00 94.80           H  
ATOM   1340  O   PHE A  94       8.998   8.394  -2.362  1.00 94.80           O  
ATOM   1341  CG  PHE A  94       8.110  12.525  -4.120  1.00 94.80           C  
ATOM   1342  CD1 PHE A  94       8.545  13.704  -3.486  1.00 94.80           C  
ATOM   1343  HD1 PHE A  94       8.824  13.684  -2.443  1.00 94.80           H  
ATOM   1344  CD2 PHE A  94       7.728  12.571  -5.465  1.00 94.80           C  
ATOM   1345  HD2 PHE A  94       7.433  11.656  -5.958  1.00 94.80           H  
ATOM   1346  CE1 PHE A  94       8.611  14.910  -4.214  1.00 94.80           C  
ATOM   1347  HE1 PHE A  94       8.951  15.820  -3.743  1.00 94.80           H  
ATOM   1348  CE2 PHE A  94       7.717  13.782  -6.167  1.00 94.80           C  
ATOM   1349  HE2 PHE A  94       7.322  13.804  -7.173  1.00 94.80           H  
ATOM   1350  CZ  PHE A  94       8.195  14.949  -5.555  1.00 94.80           C  
ATOM   1351  HZ  PHE A  94       8.219  15.876  -6.107  1.00 94.80           H  
ATOM   1352  N   SER A  95       8.801   9.681  -0.530  1.00 93.79           N  
ATOM   1353  H   SER A  95       8.924  10.608  -0.149  1.00 93.79           H  
ATOM   1354  CA  SER A  95       8.234   8.642   0.334  1.00 93.79           C  
ATOM   1355  HA  SER A  95       7.810   7.868  -0.306  1.00 93.79           H  
ATOM   1356  C   SER A  95       7.146   9.241   1.238  1.00 93.79           C  
ATOM   1357  CB  SER A  95       9.308   7.927   1.149  1.00 93.79           C  
ATOM   1358  HB2 SER A  95       9.740   8.609   1.882  1.00 93.79           H  
ATOM   1359  HB3 SER A  95      10.094   7.575   0.481  1.00 93.79           H  
ATOM   1360  O   SER A  95       7.447  10.165   2.007  1.00 93.79           O  
ATOM   1361  OG  SER A  95       8.728   6.823   1.816  1.00 93.79           O  
ATOM   1362  HG  SER A  95       8.315   6.234   1.181  1.00 93.79           H  
ATOM   1363  N   PRO A  96       5.887   8.776   1.136  1.00 93.42           N  
ATOM   1364  CA  PRO A  96       5.393   7.815   0.145  1.00 93.42           C  
ATOM   1365  HA  PRO A  96       5.997   6.908   0.197  1.00 93.42           H  
ATOM   1366  C   PRO A  96       5.436   8.354  -1.295  1.00 93.42           C  
ATOM   1367  CB  PRO A  96       3.992   7.416   0.594  1.00 93.42           C  
ATOM   1368  HB2 PRO A  96       4.055   6.544   1.244  1.00 93.42           H  
ATOM   1369  HB3 PRO A  96       3.324   7.216  -0.244  1.00 93.42           H  
ATOM   1370  O   PRO A  96       5.265   9.554  -1.526  1.00 93.42           O  
ATOM   1371  CG  PRO A  96       3.540   8.622   1.406  1.00 93.42           C  
ATOM   1372  HG2 PRO A  96       3.099   9.361   0.737  1.00 93.42           H  
ATOM   1373  HG3 PRO A  96       2.852   8.320   2.196  1.00 93.42           H  
ATOM   1374  CD  PRO A  96       4.812   9.191   2.014  1.00 93.42           C  
ATOM   1375  HD2 PRO A  96       4.971   8.770   3.006  1.00 93.42           H  
ATOM   1376  HD3 PRO A  96       4.742  10.278   2.071  1.00 93.42           H  
ATOM   1377  N   ASN A  97       5.672   7.477  -2.276  1.00 91.53           N  
ATOM   1378  H   ASN A  97       5.849   6.516  -2.018  1.00 91.53           H  
ATOM   1379  CA  ASN A  97       5.729   7.838  -3.697  1.00 91.53           C  
ATOM   1380  HA  ASN A  97       6.071   8.871  -3.763  1.00 91.53           H  
ATOM   1381  C   ASN A  97       4.343   7.791  -4.367  1.00 91.53           C  
ATOM   1382  CB  ASN A  97       6.765   6.968  -4.438  1.00 91.53           C  
ATOM   1383  HB2 ASN A  97       6.400   5.944  -4.516  1.00 91.53           H  
ATOM   1384  HB3 ASN A  97       7.706   6.948  -3.887  1.00 91.53           H  
ATOM   1385  O   ASN A  97       4.049   6.884  -5.144  1.00 91.53           O  
ATOM   1386  CG  ASN A  97       7.048   7.496  -5.835  1.00 91.53           C  
ATOM   1387  ND2 ASN A  97       7.779   6.774  -6.652  1.00 91.53           N  
ATOM   1388 HD21 ASN A  97       8.117   5.863  -6.375  1.00 91.53           H  
ATOM   1389 HD22 ASN A  97       8.021   7.180  -7.544  1.00 91.53           H  
ATOM   1390  OD1 ASN A  97       6.635   8.579  -6.215  1.00 91.53           O  
ATOM   1391  N   GLY A  98       3.491   8.772  -4.067  1.00 91.53           N  
ATOM   1392  H   GLY A  98       3.764   9.433  -3.354  1.00 91.53           H  
ATOM   1393  CA  GLY A  98       2.102   8.789  -4.536  1.00 91.53           C  
ATOM   1394  HA2 GLY A  98       1.695   9.797  -4.464  1.00 91.53           H  
ATOM   1395  HA3 GLY A  98       2.073   8.495  -5.585  1.00 91.53           H  
ATOM   1396  C   GLY A  98       1.205   7.837  -3.739  1.00 91.53           C  
ATOM   1397  O   GLY A  98       1.547   7.419  -2.633  1.00 91.53           O  
ATOM   1398  N   GLY A  99       0.043   7.503  -4.299  1.00 88.96           N  
ATOM   1399  H   GLY A  99      -0.208   7.963  -5.162  1.00 88.96           H  
ATOM   1400  CA  GLY A  99      -0.889   6.528  -3.723  1.00 88.96           C  
ATOM   1401  HA2 GLY A  99      -1.179   5.817  -4.497  1.00 88.96           H  
ATOM   1402  HA3 GLY A  99      -0.392   5.963  -2.934  1.00 88.96           H  
ATOM   1403  C   GLY A  99      -2.160   7.143  -3.141  1.00 88.96           C  
ATOM   1404  O   GLY A  99      -2.520   8.276  -3.451  1.00 88.96           O  
ATOM   1405  N   GLU A 100      -2.884   6.361  -2.345  1.00 89.75           N  
ATOM   1406  H   GLU A 100      -2.489   5.482  -2.042  1.00 89.75           H  
ATOM   1407  CA  GLU A 100      -4.168   6.739  -1.743  1.00 89.75           C  
ATOM   1408  HA  GLU A 100      -4.571   7.608  -2.264  1.00 89.75           H  
ATOM   1409  C   GLU A 100      -3.984   7.114  -0.264  1.00 89.75           C  
ATOM   1410  CB  GLU A 100      -5.180   5.590  -1.904  1.00 89.75           C  
ATOM   1411  HB2 GLU A 100      -6.067   5.818  -1.314  1.00 89.75           H  
ATOM   1412  HB3 GLU A 100      -4.730   4.680  -1.507  1.00 89.75           H  
ATOM   1413  O   GLU A 100      -3.192   6.491   0.442  1.00 89.75           O  
ATOM   1414  CG  GLU A 100      -5.608   5.348  -3.368  1.00 89.75           C  
ATOM   1415  HG2 GLU A 100      -6.255   6.164  -3.689  1.00 89.75           H  
ATOM   1416  HG3 GLU A 100      -4.723   5.364  -4.005  1.00 89.75           H  
ATOM   1417  CD  GLU A 100      -6.329   4.001  -3.576  1.00 89.75           C  
ATOM   1418  OE1 GLU A 100      -6.217   3.436  -4.695  1.00 89.75           O  
ATOM   1419  OE2 GLU A 100      -6.918   3.469  -2.614  1.00 89.75           O  
ATOM   1420  N   PHE A 101      -4.714   8.120   0.220  1.00 91.09           N  
ATOM   1421  H   PHE A 101      -5.318   8.629  -0.410  1.00 91.09           H  
ATOM   1422  CA  PHE A 101      -4.725   8.516   1.634  1.00 91.09           C  
ATOM   1423  HA  PHE A 101      -4.545   7.628   2.239  1.00 91.09           H  
ATOM   1424  C   PHE A 101      -6.089   9.090   2.046  1.00 91.09           C  
ATOM   1425  CB  PHE A 101      -3.590   9.515   1.898  1.00 91.09           C  
ATOM   1426  HB2 PHE A 101      -2.661   9.076   1.532  1.00 91.09           H  
ATOM   1427  HB3 PHE A 101      -3.482   9.639   2.976  1.00 91.09           H  
ATOM   1428  O   PHE A 101      -6.817   9.606   1.208  1.00 91.09           O  
ATOM   1429  CG  PHE A 101      -3.781  10.880   1.264  1.00 91.09           C  
ATOM   1430  CD1 PHE A 101      -3.468  11.095  -0.093  1.00 91.09           C  
ATOM   1431  HD1 PHE A 101      -3.082  10.285  -0.694  1.00 91.09           H  
ATOM   1432  CD2 PHE A 101      -4.326  11.925   2.032  1.00 91.09           C  
ATOM   1433  HD2 PHE A 101      -4.600  11.754   3.062  1.00 91.09           H  
ATOM   1434  CE1 PHE A 101      -3.707  12.353  -0.675  1.00 91.09           C  
ATOM   1435  HE1 PHE A 101      -3.525  12.517  -1.727  1.00 91.09           H  
ATOM   1436  CE2 PHE A 101      -4.552  13.181   1.452  1.00 91.09           C  
ATOM   1437  HE2 PHE A 101      -5.005  13.965   2.040  1.00 91.09           H  
ATOM   1438  CZ  PHE A 101      -4.231  13.395   0.105  1.00 91.09           C  
ATOM   1439  HZ  PHE A 101      -4.423  14.359  -0.343  1.00 91.09           H  
ATOM   1440  N   GLU A 102      -6.450   9.014   3.329  1.00 87.20           N  
ATOM   1441  H   GLU A 102      -5.851   8.502   3.961  1.00 87.20           H  
ATOM   1442  CA  GLU A 102      -7.786   9.418   3.814  1.00 87.20           C  
ATOM   1443  HA  GLU A 102      -8.518   9.319   3.013  1.00 87.20           H  
ATOM   1444  C   GLU A 102      -7.826  10.897   4.266  1.00 87.20           C  
ATOM   1445  CB  GLU A 102      -8.218   8.473   4.958  1.00 87.20           C  
ATOM   1446  HB2 GLU A 102      -9.161   8.834   5.367  1.00 87.20           H  
ATOM   1447  HB3 GLU A 102      -7.464   8.540   5.742  1.00 87.20           H  
ATOM   1448  O   GLU A 102      -8.570  11.712   3.725  1.00 87.20           O  
ATOM   1449  CG  GLU A 102      -8.391   6.984   4.567  1.00 87.20           C  
ATOM   1450  HG2 GLU A 102      -9.267   6.891   3.925  1.00 87.20           H  
ATOM   1451  HG3 GLU A 102      -7.520   6.663   3.997  1.00 87.20           H  
ATOM   1452  CD  GLU A 102      -8.544   6.043   5.790  1.00 87.20           C  
ATOM   1453  OE1 GLU A 102      -8.462   4.798   5.645  1.00 87.20           O  
ATOM   1454  OE2 GLU A 102      -8.681   6.543   6.927  1.00 87.20           O  
ATOM   1455  N   LYS A 103      -6.997  11.274   5.255  1.00 89.33           N  
ATOM   1456  H   LYS A 103      -6.421  10.552   5.664  1.00 89.33           H  
ATOM   1457  CA  LYS A 103      -7.014  12.617   5.874  1.00 89.33           C  
ATOM   1458  HA  LYS A 103      -7.972  13.088   5.653  1.00 89.33           H  
ATOM   1459  C   LYS A 103      -5.960  13.545   5.286  1.00 89.33           C  
ATOM   1460  CB  LYS A 103      -6.887  12.523   7.408  1.00 89.33           C  
ATOM   1461  HB2 LYS A 103      -6.783  13.528   7.818  1.00 89.33           H  
ATOM   1462  HB3 LYS A 103      -6.005  11.941   7.677  1.00 89.33           H  
ATOM   1463  O   LYS A 103      -6.248  14.420   4.470  1.00 89.33           O  
ATOM   1464  CG  LYS A 103      -8.121  11.874   8.025  1.00 89.33           C  
ATOM   1465  HG2 LYS A 103      -8.224  10.863   7.633  1.00 89.33           H  
ATOM   1466  HG3 LYS A 103      -8.999  12.449   7.733  1.00 89.33           H  
ATOM   1467  CD  LYS A 103      -8.044  11.812   9.556  1.00 89.33           C  
ATOM   1468  HD2 LYS A 103      -7.199  11.199   9.871  1.00 89.33           H  
ATOM   1469  HD3 LYS A 103      -7.985  12.814   9.981  1.00 89.33           H  
ATOM   1470  CE  LYS A 103      -9.361  11.146   9.921  1.00 89.33           C  
ATOM   1471  HE2 LYS A 103      -9.428  10.209   9.368  1.00 89.33           H  
ATOM   1472  HE3 LYS A 103     -10.182  11.756   9.542  1.00 89.33           H  
ATOM   1473  NZ  LYS A 103      -9.598  10.855  11.349  1.00 89.33           N  
ATOM   1474  HZ1 LYS A 103      -8.904  10.221  11.717  1.00 89.33           H  
ATOM   1475  HZ2 LYS A 103     -10.489  10.380  11.361  1.00 89.33           H  
ATOM   1476  HZ3 LYS A 103      -9.685  11.703  11.891  1.00 89.33           H  
ATOM   1477  N   SER A 104      -4.729  13.339   5.734  1.00 94.74           N  
ATOM   1478  H   SER A 104      -4.587  12.577   6.382  1.00 94.74           H  
ATOM   1479  CA  SER A 104      -3.543  14.078   5.338  1.00 94.74           C  
ATOM   1480  HA  SER A 104      -3.723  14.538   4.367  1.00 94.74           H  
ATOM   1481  C   SER A 104      -2.378  13.116   5.214  1.00 94.74           C  
ATOM   1482  CB  SER A 104      -3.196  15.168   6.359  1.00 94.74           C  
ATOM   1483  HB2 SER A 104      -4.005  15.897   6.397  1.00 94.74           H  
ATOM   1484  HB3 SER A 104      -2.284  15.677   6.046  1.00 94.74           H  
ATOM   1485  O   SER A 104      -2.303  12.140   5.962  1.00 94.74           O  
ATOM   1486  OG  SER A 104      -3.005  14.613   7.650  1.00 94.74           O  
ATOM   1487  HG  SER A 104      -2.469  13.820   7.573  1.00 94.74           H  
ATOM   1488  N   ILE A 105      -1.452  13.425   4.320  1.00 95.17           N  
ATOM   1489  H   ILE A 105      -1.581  14.254   3.757  1.00 95.17           H  
ATOM   1490  CA  ILE A 105      -0.240  12.642   4.106  1.00 95.17           C  
ATOM   1491  HA  ILE A 105      -0.136  11.926   4.921  1.00 95.17           H  
ATOM   1492  C   ILE A 105       0.968  13.566   4.153  1.00 95.17           C  
ATOM   1493  CB  ILE A 105      -0.371  11.831   2.802  1.00 95.17           C  
ATOM   1494  HB  ILE A 105      -1.317  11.294   2.875  1.00 95.17           H  
ATOM   1495  O   ILE A 105       0.960  14.631   3.535  1.00 95.17           O  
ATOM   1496  CG1 ILE A 105       0.732  10.763   2.694  1.00 95.17           C  
ATOM   1497 HG12 ILE A 105       1.711  11.229   2.577  1.00 95.17           H  
ATOM   1498 HG13 ILE A 105       0.735  10.170   3.608  1.00 95.17           H  
ATOM   1499  CG2 ILE A 105      -0.454  12.714   1.544  1.00 95.17           C  
ATOM   1500 HG21 ILE A 105      -0.668  12.105   0.666  1.00 95.17           H  
ATOM   1501 HG22 ILE A 105      -1.277  13.420   1.655  1.00 95.17           H  
ATOM   1502 HG23 ILE A 105       0.483  13.246   1.379  1.00 95.17           H  
ATOM   1503  CD1 ILE A 105       0.465   9.822   1.512  1.00 95.17           C  
ATOM   1504 HD11 ILE A 105       0.942  10.211   0.613  1.00 95.17           H  
ATOM   1505 HD12 ILE A 105      -0.605   9.733   1.325  1.00 95.17           H  
ATOM   1506 HD13 ILE A 105       0.832   8.819   1.731  1.00 95.17           H  
ATOM   1507  N   THR A 106       1.993  13.172   4.904  1.00 97.60           N  
ATOM   1508  H   THR A 106       1.937  12.279   5.371  1.00 97.60           H  
ATOM   1509  CA  THR A 106       3.290  13.853   4.904  1.00 97.60           C  
ATOM   1510  HA  THR A 106       3.170  14.867   4.523  1.00 97.60           H  
ATOM   1511  C   THR A 106       4.219  13.100   3.973  1.00 97.60           C  
ATOM   1512  CB  THR A 106       3.881  13.971   6.311  1.00 97.60           C  
ATOM   1513  HB  THR A 106       3.943  12.985   6.772  1.00 97.60           H  
ATOM   1514  O   THR A 106       4.421  11.899   4.136  1.00 97.60           O  
ATOM   1515  CG2 THR A 106       5.262  14.629   6.321  1.00 97.60           C  
ATOM   1516 HG21 THR A 106       5.219  15.588   5.805  1.00 97.60           H  
ATOM   1517 HG22 THR A 106       5.590  14.783   7.348  1.00 97.60           H  
ATOM   1518 HG23 THR A 106       5.986  13.985   5.822  1.00 97.60           H  
ATOM   1519  OG1 THR A 106       3.037  14.801   7.079  1.00 97.60           O  
ATOM   1520  HG1 THR A 106       3.342  14.757   7.989  1.00 97.60           H  
ATOM   1521  N   VAL A 107       4.778  13.814   3.006  1.00 96.99           N  
ATOM   1522  H   VAL A 107       4.577  14.803   2.962  1.00 96.99           H  
ATOM   1523  CA  VAL A 107       5.658  13.270   1.977  1.00 96.99           C  
ATOM   1524  HA  VAL A 107       5.706  12.185   2.069  1.00 96.99           H  
ATOM   1525  C   VAL A 107       7.052  13.831   2.184  1.00 96.99           C  
ATOM   1526  CB  VAL A 107       5.133  13.604   0.573  1.00 96.99           C  
ATOM   1527  HB  VAL A 107       5.150  14.687   0.453  1.00 96.99           H  
ATOM   1528  O   VAL A 107       7.228  15.040   2.340  1.00 96.99           O  
ATOM   1529  CG1 VAL A 107       6.011  12.964  -0.510  1.00 96.99           C  
ATOM   1530 HG11 VAL A 107       5.592  13.170  -1.495  1.00 96.99           H  
ATOM   1531 HG12 VAL A 107       6.055  11.885  -0.364  1.00 96.99           H  
ATOM   1532 HG13 VAL A 107       7.019  13.377  -0.479  1.00 96.99           H  
ATOM   1533  CG2 VAL A 107       3.689  13.122   0.376  1.00 96.99           C  
ATOM   1534 HG21 VAL A 107       3.636  12.041   0.506  1.00 96.99           H  
ATOM   1535 HG22 VAL A 107       3.023  13.606   1.090  1.00 96.99           H  
ATOM   1536 HG23 VAL A 107       3.351  13.386  -0.626  1.00 96.99           H  
ATOM   1537  N   THR A 108       8.044  12.948   2.169  1.00 97.64           N  
ATOM   1538  H   THR A 108       7.808  11.973   2.053  1.00 97.64           H  
ATOM   1539  CA  THR A 108       9.463  13.307   2.190  1.00 97.64           C  
ATOM   1540  HA  THR A 108       9.582  14.298   2.626  1.00 97.64           H  
ATOM   1541  C   THR A 108       9.996  13.326   0.767  1.00 97.64           C  
ATOM   1542  CB  THR A 108      10.266  12.319   3.042  1.00 97.64           C  
ATOM   1543  HB  THR A 108      10.235  11.326   2.593  1.00 97.64           H  
ATOM   1544  O   THR A 108       9.898  12.322   0.072  1.00 97.64           O  
ATOM   1545  CG2 THR A 108      11.718  12.763   3.196  1.00 97.64           C  
ATOM   1546 HG21 THR A 108      12.233  12.085   3.877  1.00 97.64           H  
ATOM   1547 HG22 THR A 108      12.228  12.742   2.232  1.00 97.64           H  
ATOM   1548 HG23 THR A 108      11.743  13.773   3.604  1.00 97.64           H  
ATOM   1549  OG1 THR A 108       9.715  12.258   4.337  1.00 97.64           O  
ATOM   1550  HG1 THR A 108       8.941  11.694   4.281  1.00 97.64           H  
ATOM   1551  N   ALA A 109      10.569  14.448   0.342  1.00 97.61           N  
ATOM   1552  H   ALA A 109      10.622  15.216   0.995  1.00 97.61           H  
ATOM   1553  CA  ALA A 109      11.250  14.633  -0.930  1.00 97.61           C  
ATOM   1554  HA  ALA A 109      10.999  13.813  -1.603  1.00 97.61           H  
ATOM   1555  C   ALA A 109      12.768  14.658  -0.720  1.00 97.61           C  
ATOM   1556  CB  ALA A 109      10.755  15.941  -1.556  1.00 97.61           C  
ATOM   1557  HB1 ALA A 109       9.667  15.929  -1.613  1.00 97.61           H  
ATOM   1558  HB2 ALA A 109      11.060  16.786  -0.939  1.00 97.61           H  
ATOM   1559  HB3 ALA A 109      11.175  16.054  -2.556  1.00 97.61           H  
ATOM   1560  O   ALA A 109      13.277  15.487   0.039  1.00 97.61           O  
ATOM   1561  N   THR A 110      13.493  13.797  -1.430  1.00 96.79           N  
ATOM   1562  H   THR A 110      13.000  13.108  -1.981  1.00 96.79           H  
ATOM   1563  CA  THR A 110      14.956  13.700  -1.351  1.00 96.79           C  
ATOM   1564  HA  THR A 110      15.344  14.519  -0.746  1.00 96.79           H  
ATOM   1565  C   THR A 110      15.560  13.806  -2.743  1.00 96.79           C  
ATOM   1566  CB  THR A 110      15.387  12.394  -0.671  1.00 96.79           C  
ATOM   1567  HB  THR A 110      15.043  11.543  -1.258  1.00 96.79           H  
ATOM   1568  O   THR A 110      15.339  12.943  -3.592  1.00 96.79           O  
ATOM   1569  CG2 THR A 110      16.903  12.312  -0.484  1.00 96.79           C  
ATOM   1570 HG21 THR A 110      17.401  12.279  -1.453  1.00 96.79           H  
ATOM   1571 HG22 THR A 110      17.257  13.179   0.074  1.00 96.79           H  
ATOM   1572 HG23 THR A 110      17.156  11.405   0.065  1.00 96.79           H  
ATOM   1573  OG1 THR A 110      14.823  12.324   0.619  1.00 96.79           O  
ATOM   1574  HG1 THR A 110      14.779  11.399   0.871  1.00 96.79           H  
ATOM   1575  N   LEU A 111      16.344  14.859  -2.973  1.00 97.25           N  
ATOM   1576  H   LEU A 111      16.502  15.514  -2.220  1.00 97.25           H  
ATOM   1577  CA  LEU A 111      17.138  15.016  -4.190  1.00 97.25           C  
ATOM   1578  HA  LEU A 111      16.547  14.676  -5.040  1.00 97.25           H  
ATOM   1579  C   LEU A 111      18.400  14.148  -4.101  1.00 97.25           C  
ATOM   1580  CB  LEU A 111      17.452  16.509  -4.376  1.00 97.25           C  
ATOM   1581  HB2 LEU A 111      16.507  17.048  -4.457  1.00 97.25           H  
ATOM   1582  HB3 LEU A 111      17.975  16.867  -3.490  1.00 97.25           H  
ATOM   1583  O   LEU A 111      19.115  14.195  -3.096  1.00 97.25           O  
ATOM   1584  CG  LEU A 111      18.302  16.836  -5.614  1.00 97.25           C  
ATOM   1585  HG  LEU A 111      19.254  16.308  -5.544  1.00 97.25           H  
ATOM   1586  CD1 LEU A 111      17.595  16.458  -6.916  1.00 97.25           C  
ATOM   1587 HD11 LEU A 111      16.588  16.873  -6.935  1.00 97.25           H  
ATOM   1588 HD12 LEU A 111      17.546  15.373  -7.014  1.00 97.25           H  
ATOM   1589 HD13 LEU A 111      18.154  16.851  -7.765  1.00 97.25           H  
ATOM   1590  CD2 LEU A 111      18.584  18.335  -5.655  1.00 97.25           C  
ATOM   1591 HD21 LEU A 111      19.276  18.551  -6.469  1.00 97.25           H  
ATOM   1592 HD22 LEU A 111      17.657  18.890  -5.805  1.00 97.25           H  
ATOM   1593 HD23 LEU A 111      19.034  18.656  -4.716  1.00 97.25           H  
ATOM   1594  N   SER A 112      18.678  13.369  -5.145  1.00 93.98           N  
ATOM   1595  H   SER A 112      18.048  13.363  -5.935  1.00 93.98           H  
ATOM   1596  CA  SER A 112      19.848  12.492  -5.203  1.00 93.98           C  
ATOM   1597  HA  SER A 112      19.779  11.802  -4.362  1.00 93.98           H  
ATOM   1598  C   SER A 112      21.164  13.272  -5.052  1.00 93.98           C  
ATOM   1599  CB  SER A 112      19.806  11.654  -6.483  1.00 93.98           C  
ATOM   1600  HB2 SER A 112      18.850  11.133  -6.533  1.00 93.98           H  
ATOM   1601  HB3 SER A 112      20.600  10.908  -6.454  1.00 93.98           H  
ATOM   1602  O   SER A 112      21.292  14.409  -5.500  1.00 93.98           O  
ATOM   1603  OG  SER A 112      19.950  12.455  -7.635  1.00 93.98           O  
ATOM   1604  HG  SER A 112      20.850  12.310  -7.935  1.00 93.98           H  
ATOM   1605  N   SER A 113      22.159  12.671  -4.396  1.00 94.24           N  
ATOM   1606  H   SER A 113      22.050  11.714  -4.090  1.00 94.24           H  
ATOM   1607  CA  SER A 113      23.422  13.340  -4.036  1.00 94.24           C  
ATOM   1608  HA  SER A 113      23.192  14.266  -3.509  1.00 94.24           H  
ATOM   1609  C   SER A 113      24.300  13.715  -5.234  1.00 94.24           C  
ATOM   1610  CB  SER A 113      24.226  12.441  -3.095  1.00 94.24           C  
ATOM   1611  HB2 SER A 113      23.715  12.377  -2.135  1.00 94.24           H  
ATOM   1612  HB3 SER A 113      25.216  12.869  -2.938  1.00 94.24           H  
ATOM   1613  O   SER A 113      25.099  14.638  -5.138  1.00 94.24           O  
ATOM   1614  OG  SER A 113      24.343  11.140  -3.647  1.00 94.24           O  
ATOM   1615  HG  SER A 113      25.028  10.662  -3.173  1.00 94.24           H  
ATOM   1616  N   ASN A 114      24.143  13.021  -6.362  1.00 91.45           N  
ATOM   1617  H   ASN A 114      23.461  12.276  -6.366  1.00 91.45           H  
ATOM   1618  CA  ASN A 114      24.804  13.323  -7.633  1.00 91.45           C  
ATOM   1619  HA  ASN A 114      25.841  13.591  -7.432  1.00 91.45           H  
ATOM   1620  C   ASN A 114      24.180  14.514  -8.385  1.00 91.45           C  
ATOM   1621  CB  ASN A 114      24.787  12.056  -8.511  1.00 91.45           C  
ATOM   1622  HB2 ASN A 114      25.351  12.260  -9.421  1.00 91.45           H  
ATOM   1623  HB3 ASN A 114      25.278  11.235  -7.989  1.00 91.45           H  
ATOM   1624  O   ASN A 114      24.754  14.980  -9.369  1.00 91.45           O  
ATOM   1625  CG  ASN A 114      23.382  11.613  -8.895  1.00 91.45           C  
ATOM   1626  ND2 ASN A 114      23.155  11.200 -10.110  1.00 91.45           N  
ATOM   1627 HD21 ASN A 114      23.846  11.285 -10.842  1.00 91.45           H  
ATOM   1628 HD22 ASN A 114      22.217  10.909 -10.344  1.00 91.45           H  
ATOM   1629  OD1 ASN A 114      22.457  11.619  -8.096  1.00 91.45           O  
ATOM   1630  N   ALA A 115      23.012  15.002  -7.955  1.00 95.98           N  
ATOM   1631  H   ALA A 115      22.597  14.637  -7.110  1.00 95.98           H  
ATOM   1632  CA  ALA A 115      22.364  16.135  -8.595  1.00 95.98           C  
ATOM   1633  HA  ALA A 115      22.385  15.974  -9.672  1.00 95.98           H  
ATOM   1634  C   ALA A 115      23.101  17.445  -8.283  1.00 95.98           C  
ATOM   1635  CB  ALA A 115      20.902  16.203  -8.156  1.00 95.98           C  
ATOM   1636  HB1 ALA A 115      20.862  16.501  -7.108  1.00 95.98           H  
ATOM   1637  HB2 ALA A 115      20.427  15.230  -8.271  1.00 95.98           H  
ATOM   1638  HB3 ALA A 115      20.375  16.942  -8.760  1.00 95.98           H  
ATOM   1639  O   ALA A 115      23.508  17.706  -7.153  1.00 95.98           O  
ATOM   1640  N   LYS A 116      23.193  18.316  -9.285  1.00 97.31           N  
ATOM   1641  H   LYS A 116      22.790  18.039 -10.169  1.00 97.31           H  
ATOM   1642  CA  LYS A 116      23.623  19.710  -9.139  1.00 97.31           C  
ATOM   1643  HA  LYS A 116      24.447  19.760  -8.427  1.00 97.31           H  
ATOM   1644  C   LYS A 116      22.497  20.584  -8.587  1.00 97.31           C  
ATOM   1645  CB  LYS A 116      24.099  20.194 -10.514  1.00 97.31           C  
ATOM   1646  HB2 LYS A 116      24.925  19.557 -10.831  1.00 97.31           H  
ATOM   1647  HB3 LYS A 116      23.288  20.089 -11.234  1.00 97.31           H  
ATOM   1648  O   LYS A 116      22.742  21.476  -7.779  1.00 97.31           O  
ATOM   1649  CG  LYS A 116      24.569  21.654 -10.506  1.00 97.31           C  
ATOM   1650  HG2 LYS A 116      23.746  22.311 -10.225  1.00 97.31           H  
ATOM   1651  HG3 LYS A 116      25.384  21.771  -9.791  1.00 97.31           H  
ATOM   1652  CD  LYS A 116      25.051  22.039 -11.905  1.00 97.31           C  
ATOM   1653  HD2 LYS A 116      25.882  21.391 -12.185  1.00 97.31           H  
ATOM   1654  HD3 LYS A 116      24.239  21.894 -12.618  1.00 97.31           H  
ATOM   1655  CE  LYS A 116      25.514  23.496 -11.940  1.00 97.31           C  
ATOM   1656  HE2 LYS A 116      24.673  24.141 -11.686  1.00 97.31           H  
ATOM   1657  HE3 LYS A 116      26.289  23.632 -11.185  1.00 97.31           H  
ATOM   1658  NZ  LYS A 116      26.044  23.833 -13.285  1.00 97.31           N  
ATOM   1659  HZ1 LYS A 116      26.801  23.210 -13.528  1.00 97.31           H  
ATOM   1660  HZ2 LYS A 116      25.328  23.711 -13.987  1.00 97.31           H  
ATOM   1661  HZ3 LYS A 116      26.384  24.784 -13.321  1.00 97.31           H  
ATOM   1662  N   SER A 117      21.269  20.349  -9.036  1.00 98.19           N  
ATOM   1663  H   SER A 117      21.141  19.620  -9.722  1.00 98.19           H  
ATOM   1664  CA  SER A 117      20.076  21.071  -8.593  1.00 98.19           C  
ATOM   1665  HA  SER A 117      20.174  21.295  -7.531  1.00 98.19           H  
ATOM   1666  C   SER A 117      18.827  20.217  -8.778  1.00 98.19           C  
ATOM   1667  CB  SER A 117      19.927  22.399  -9.352  1.00 98.19           C  
ATOM   1668  HB2 SER A 117      19.033  22.915  -9.002  1.00 98.19           H  
ATOM   1669  HB3 SER A 117      20.792  23.030  -9.148  1.00 98.19           H  
ATOM   1670  O   SER A 117      18.822  19.231  -9.517  1.00 98.19           O  
ATOM   1671  OG  SER A 117      19.828  22.183 -10.747  1.00 98.19           O  
ATOM   1672  HG  SER A 117      19.430  22.948 -11.168  1.00 98.19           H  
ATOM   1673  N   GLY A 118      17.749  20.597  -8.102  1.00 98.34           N  
ATOM   1674  H   GLY A 118      17.802  21.367  -7.451  1.00 98.34           H  
ATOM   1675  CA  GLY A 118      16.447  19.983  -8.297  1.00 98.34           C  
ATOM   1676  HA2 GLY A 118      16.467  18.939  -7.985  1.00 98.34           H  
ATOM   1677  HA3 GLY A 118      16.206  20.023  -9.359  1.00 98.34           H  
ATOM   1678  C   GLY A 118      15.358  20.711  -7.531  1.00 98.34           C  
ATOM   1679  O   GLY A 118      15.635  21.514  -6.639  1.00 98.34           O  
ATOM   1680  N   TRP A 119      14.115  20.444  -7.901  1.00 98.52           N  
ATOM   1681  H   TRP A 119      13.967  19.760  -8.629  1.00 98.52           H  
ATOM   1682  CA  TRP A 119      12.937  21.056  -7.302  1.00 98.52           C  
ATOM   1683  HA  TRP A 119      13.144  21.248  -6.250  1.00 98.52           H  
ATOM   1684  C   TRP A 119      11.742  20.111  -7.362  1.00 98.52           C  
ATOM   1685  CB  TRP A 119      12.632  22.399  -7.993  1.00 98.52           C  
ATOM   1686  HB2 TRP A 119      13.431  23.097  -7.743  1.00 98.52           H  
ATOM   1687  HB3 TRP A 119      11.716  22.813  -7.573  1.00 98.52           H  
ATOM   1688  O   TRP A 119      11.707  19.187  -8.177  1.00 98.52           O  
ATOM   1689  CG  TRP A 119      12.490  22.374  -9.488  1.00 98.52           C  
ATOM   1690  CD1 TRP A 119      13.435  22.778 -10.367  1.00 98.52           C  
ATOM   1691  HD1 TRP A 119      14.400  23.173 -10.086  1.00 98.52           H  
ATOM   1692  CD2 TRP A 119      11.352  21.948 -10.301  1.00 98.52           C  
ATOM   1693  CE2 TRP A 119      11.688  22.122 -11.677  1.00 98.52           C  
ATOM   1694  CE3 TRP A 119      10.068  21.433 -10.021  1.00 98.52           C  
ATOM   1695  HE3 TRP A 119       9.769  21.309  -8.991  1.00 98.52           H  
ATOM   1696  NE1 TRP A 119      12.965  22.639 -11.659  1.00 98.52           N  
ATOM   1697  HE1 TRP A 119      13.511  22.870 -12.477  1.00 98.52           H  
ATOM   1698  CH2 TRP A 119       9.562  21.213 -12.398  1.00 98.52           C  
ATOM   1699  HH2 TRP A 119       8.892  20.897 -13.184  1.00 98.52           H  
ATOM   1700  CZ2 TRP A 119      10.815  21.765 -12.716  1.00 98.52           C  
ATOM   1701  HZ2 TRP A 119      11.119  21.877 -13.746  1.00 98.52           H  
ATOM   1702  CZ3 TRP A 119       9.187  21.058 -11.052  1.00 98.52           C  
ATOM   1703  HZ3 TRP A 119       8.225  20.628 -10.812  1.00 98.52           H  
ATOM   1704  N   TYR A 120      10.743  20.378  -6.522  1.00 98.27           N  
ATOM   1705  H   TYR A 120      10.857  21.147  -5.878  1.00 98.27           H  
ATOM   1706  CA  TYR A 120       9.398  19.820  -6.664  1.00 98.27           C  
ATOM   1707  HA  TYR A 120       9.354  19.285  -7.613  1.00 98.27           H  
ATOM   1708  C   TYR A 120       8.346  20.933  -6.732  1.00 98.27           C  
ATOM   1709  CB  TYR A 120       9.101  18.796  -5.564  1.00 98.27           C  
ATOM   1710  HB2 TYR A 120       9.924  18.083  -5.508  1.00 98.27           H  
ATOM   1711  HB3 TYR A 120       8.213  18.236  -5.854  1.00 98.27           H  
ATOM   1712  O   TYR A 120       8.589  22.063  -6.309  1.00 98.27           O  
ATOM   1713  CG  TYR A 120       8.859  19.396  -4.194  1.00 98.27           C  
ATOM   1714  CD1 TYR A 120       9.940  19.614  -3.322  1.00 98.27           C  
ATOM   1715  HD1 TYR A 120      10.942  19.376  -3.649  1.00 98.27           H  
ATOM   1716  CD2 TYR A 120       7.553  19.741  -3.796  1.00 98.27           C  
ATOM   1717  HD2 TYR A 120       6.718  19.568  -4.459  1.00 98.27           H  
ATOM   1718  CE1 TYR A 120       9.721  20.151  -2.040  1.00 98.27           C  
ATOM   1719  HE1 TYR A 120      10.554  20.318  -1.372  1.00 98.27           H  
ATOM   1720  CE2 TYR A 120       7.332  20.304  -2.526  1.00 98.27           C  
ATOM   1721  HE2 TYR A 120       6.335  20.567  -2.203  1.00 98.27           H  
ATOM   1722  OH  TYR A 120       8.184  21.034  -0.416  1.00 98.27           O  
ATOM   1723  HH  TYR A 120       8.977  21.075   0.124  1.00 98.27           H  
ATOM   1724  CZ  TYR A 120       8.413  20.502  -1.644  1.00 98.27           C  
ATOM   1725  N   LYS A 121       7.178  20.624  -7.293  1.00 97.98           N  
ATOM   1726  H   LYS A 121       7.087  19.699  -7.688  1.00 97.98           H  
ATOM   1727  CA  LYS A 121       6.046  21.543  -7.457  1.00 97.98           C  
ATOM   1728  HA  LYS A 121       6.123  22.352  -6.731  1.00 97.98           H  
ATOM   1729  C   LYS A 121       4.741  20.784  -7.227  1.00 97.98           C  
ATOM   1730  CB  LYS A 121       6.110  22.138  -8.873  1.00 97.98           C  
ATOM   1731  HB2 LYS A 121       7.106  22.545  -9.049  1.00 97.98           H  
ATOM   1732  HB3 LYS A 121       5.944  21.339  -9.594  1.00 97.98           H  
ATOM   1733  O   LYS A 121       4.494  19.770  -7.878  1.00 97.98           O  
ATOM   1734  CG  LYS A 121       5.087  23.255  -9.107  1.00 97.98           C  
ATOM   1735  HG2 LYS A 121       4.120  22.975  -8.689  1.00 97.98           H  
ATOM   1736  HG3 LYS A 121       5.447  24.151  -8.601  1.00 97.98           H  
ATOM   1737  CD  LYS A 121       4.905  23.539 -10.609  1.00 97.98           C  
ATOM   1738  HD2 LYS A 121       5.862  23.803 -11.059  1.00 97.98           H  
ATOM   1739  HD3 LYS A 121       4.521  22.636 -11.083  1.00 97.98           H  
ATOM   1740  CE  LYS A 121       3.904  24.681 -10.804  1.00 97.98           C  
ATOM   1741  HE2 LYS A 121       4.400  25.625 -10.578  1.00 97.98           H  
ATOM   1742  HE3 LYS A 121       3.114  24.550 -10.064  1.00 97.98           H  
ATOM   1743  NZ  LYS A 121       3.295  24.734 -12.155  1.00 97.98           N  
ATOM   1744  HZ1 LYS A 121       2.660  25.517 -12.219  1.00 97.98           H  
ATOM   1745  HZ2 LYS A 121       3.990  24.797 -12.885  1.00 97.98           H  
ATOM   1746  HZ3 LYS A 121       2.726  23.914 -12.307  1.00 97.98           H  
ATOM   1747  N   ILE A 122       3.905  21.269  -6.310  1.00 97.20           N  
ATOM   1748  H   ILE A 122       4.161  22.125  -5.839  1.00 97.20           H  
ATOM   1749  CA  ILE A 122       2.590  20.680  -6.012  1.00 97.20           C  
ATOM   1750  HA  ILE A 122       2.618  19.610  -6.220  1.00 97.20           H  
ATOM   1751  C   ILE A 122       1.552  21.320  -6.941  1.00 97.20           C  
ATOM   1752  CB  ILE A 122       2.222  20.857  -4.519  1.00 97.20           C  
ATOM   1753  HB  ILE A 122       2.156  21.924  -4.308  1.00 97.20           H  
ATOM   1754  O   ILE A 122       1.251  22.507  -6.803  1.00 97.20           O  
ATOM   1755  CG1 ILE A 122       3.299  20.247  -3.589  1.00 97.20           C  
ATOM   1756 HG12 ILE A 122       4.286  20.607  -3.881  1.00 97.20           H  
ATOM   1757 HG13 ILE A 122       3.300  19.161  -3.685  1.00 97.20           H  
ATOM   1758  CG2 ILE A 122       0.845  20.220  -4.243  1.00 97.20           C  
ATOM   1759 HG21 ILE A 122       0.555  20.381  -3.205  1.00 97.20           H  
ATOM   1760 HG22 ILE A 122       0.877  19.148  -4.441  1.00 97.20           H  
ATOM   1761 HG23 ILE A 122       0.075  20.679  -4.863  1.00 97.20           H  
ATOM   1762  CD1 ILE A 122       3.121  20.615  -2.111  1.00 97.20           C  
ATOM   1763 HD11 ILE A 122       3.076  21.699  -2.001  1.00 97.20           H  
ATOM   1764 HD12 ILE A 122       3.973  20.240  -1.543  1.00 97.20           H  
ATOM   1765 HD13 ILE A 122       2.213  20.170  -1.704  1.00 97.20           H  
ATOM   1766  N   GLY A 123       1.014  20.548  -7.887  1.00 94.63           N  
ATOM   1767  H   GLY A 123       1.311  19.585  -7.957  1.00 94.63           H  
ATOM   1768  CA  GLY A 123       0.114  21.041  -8.931  1.00 94.63           C  
ATOM   1769  HA2 GLY A 123      -0.843  21.309  -8.483  1.00 94.63           H  
ATOM   1770  HA3 GLY A 123      -0.056  20.256  -9.667  1.00 94.63           H  
ATOM   1771  C   GLY A 123       0.697  22.257  -9.656  1.00 94.63           C  
ATOM   1772  O   GLY A 123       1.841  22.239 -10.118  1.00 94.63           O  
ATOM   1773  N   ASP A 124      -0.071  23.346  -9.686  1.00 93.41           N  
ATOM   1774  H   ASP A 124      -1.021  23.279  -9.347  1.00 93.41           H  
ATOM   1775  CA  ASP A 124       0.345  24.622 -10.275  1.00 93.41           C  
ATOM   1776  HA  ASP A 124       1.116  24.398 -11.012  1.00 93.41           H  
ATOM   1777  C   ASP A 124       1.015  25.598  -9.297  1.00 93.41           C  
ATOM   1778  CB  ASP A 124      -0.817  25.251 -11.050  1.00 93.41           C  
ATOM   1779  HB2 ASP A 124      -1.689  25.326 -10.401  1.00 93.41           H  
ATOM   1780  HB3 ASP A 124      -0.544  26.255 -11.378  1.00 93.41           H  
ATOM   1781  O   ASP A 124       1.283  26.742  -9.659  1.00 93.41           O  
ATOM   1782  CG  ASP A 124      -1.142  24.432 -12.296  1.00 93.41           C  
ATOM   1783  OD1 ASP A 124      -0.165  23.979 -12.943  1.00 93.41           O  
ATOM   1784  OD2 ASP A 124      -2.349  24.275 -12.568  1.00 93.41           O  
ATOM   1785  N   GLY A 125       1.337  25.149  -8.081  1.00 95.04           N  
ATOM   1786  H   GLY A 125       1.137  24.185  -7.858  1.00 95.04           H  
ATOM   1787  CA  GLY A 125       1.989  25.963  -7.053  1.00 95.04           C  
ATOM   1788  HA2 GLY A 125       2.035  25.385  -6.130  1.00 95.04           H  
ATOM   1789  HA3 GLY A 125       1.381  26.849  -6.869  1.00 95.04           H  
ATOM   1790  C   GLY A 125       3.410  26.424  -7.403  1.00 95.04           C  
ATOM   1791  O   GLY A 125       3.944  26.153  -8.473  1.00 95.04           O  
ATOM   1792  N   ALA A 126       4.062  27.131  -6.481  1.00 96.42           N  
ATOM   1793  H   ALA A 126       3.623  27.310  -5.590  1.00 96.42           H  
ATOM   1794  CA  ALA A 126       5.454  27.537  -6.669  1.00 96.42           C  
ATOM   1795  HA  ALA A 126       5.539  28.024  -7.640  1.00 96.42           H  
ATOM   1796  C   ALA A 126       6.408  26.326  -6.667  1.00 96.42           C  
ATOM   1797  CB  ALA A 126       5.825  28.564  -5.594  1.00 96.42           C  
ATOM   1798  HB1 ALA A 126       5.155  29.422  -5.651  1.00 96.42           H  
ATOM   1799  HB2 ALA A 126       6.850  28.904  -5.748  1.00 96.42           H  
ATOM   1800  HB3 ALA A 126       5.753  28.110  -4.606  1.00 96.42           H  
ATOM   1801  O   ALA A 126       6.151  25.317  -6.007  1.00 96.42           O  
ATOM   1802  N   GLN A 127       7.528  26.446  -7.384  1.00 97.94           N  
ATOM   1803  H   GLN A 127       7.710  27.315  -7.865  1.00 97.94           H  
ATOM   1804  CA  GLN A 127       8.626  25.487  -7.272  1.00 97.94           C  
ATOM   1805  HA  GLN A 127       8.228  24.476  -7.353  1.00 97.94           H  
ATOM   1806  C   GLN A 127       9.305  25.622  -5.908  1.00 97.94           C  
ATOM   1807  CB  GLN A 127       9.659  25.700  -8.388  1.00 97.94           C  
ATOM   1808  HB2 GLN A 127       9.919  26.757  -8.442  1.00 97.94           H  
ATOM   1809  HB3 GLN A 127      10.561  25.139  -8.144  1.00 97.94           H  
ATOM   1810  O   GLN A 127       9.580  26.728  -5.441  1.00 97.94           O  
ATOM   1811  CG  GLN A 127       9.155  25.214  -9.754  1.00 97.94           C  
ATOM   1812  HG2 GLN A 127       8.938  24.148  -9.691  1.00 97.94           H  
ATOM   1813  HG3 GLN A 127       8.236  25.738 -10.017  1.00 97.94           H  
ATOM   1814  CD  GLN A 127      10.173  25.441 -10.869  1.00 97.94           C  
ATOM   1815  NE2 GLN A 127       9.997  24.816 -12.010  1.00 97.94           N  
ATOM   1816 HE21 GLN A 127      10.729  24.965 -12.690  1.00 97.94           H  
ATOM   1817 HE22 GLN A 127       9.351  24.044 -12.078  1.00 97.94           H  
ATOM   1818  OE1 GLN A 127      11.123  26.194 -10.759  1.00 97.94           O  
ATOM   1819  N   VAL A 128       9.619  24.485  -5.297  1.00 98.41           N  
ATOM   1820  H   VAL A 128       9.310  23.619  -5.715  1.00 98.41           H  
ATOM   1821  CA  VAL A 128      10.402  24.389  -4.069  1.00 98.41           C  
ATOM   1822  HA  VAL A 128      10.582  25.387  -3.670  1.00 98.41           H  
ATOM   1823  C   VAL A 128      11.740  23.752  -4.411  1.00 98.41           C  
ATOM   1824  CB  VAL A 128       9.655  23.586  -2.992  1.00 98.41           C  
ATOM   1825  HB  VAL A 128       9.500  22.567  -3.348  1.00 98.41           H  
ATOM   1826  O   VAL A 128      11.800  22.582  -4.791  1.00 98.41           O  
ATOM   1827  CG1 VAL A 128      10.477  23.554  -1.696  1.00 98.41           C  
ATOM   1828 HG11 VAL A 128       9.909  23.057  -0.909  1.00 98.41           H  
ATOM   1829 HG12 VAL A 128      11.404  23.002  -1.850  1.00 98.41           H  
ATOM   1830 HG13 VAL A 128      10.708  24.568  -1.372  1.00 98.41           H  
ATOM   1831  CG2 VAL A 128       8.284  24.200  -2.679  1.00 98.41           C  
ATOM   1832 HG21 VAL A 128       7.800  23.633  -1.883  1.00 98.41           H  
ATOM   1833 HG22 VAL A 128       8.399  25.238  -2.368  1.00 98.41           H  
ATOM   1834 HG23 VAL A 128       7.644  24.157  -3.560  1.00 98.41           H  
ATOM   1835  N   ASN A 129      12.816  24.527  -4.282  1.00 98.54           N  
ATOM   1836  H   ASN A 129      12.688  25.483  -3.983  1.00 98.54           H  
ATOM   1837  CA  ASN A 129      14.171  24.041  -4.522  1.00 98.54           C  
ATOM   1838  HA  ASN A 129      14.185  23.511  -5.475  1.00 98.54           H  
ATOM   1839  C   ASN A 129      14.594  23.046  -3.438  1.00 98.54           C  
ATOM   1840  CB  ASN A 129      15.146  25.225  -4.618  1.00 98.54           C  
ATOM   1841  HB2 ASN A 129      15.051  25.846  -3.728  1.00 98.54           H  
ATOM   1842  HB3 ASN A 129      16.167  24.845  -4.662  1.00 98.54           H  
ATOM   1843  O   ASN A 129      14.363  23.260  -2.247  1.00 98.54           O  
ATOM   1844  CG  ASN A 129      14.924  26.064  -5.863  1.00 98.54           C  
ATOM   1845  ND2 ASN A 129      15.185  27.347  -5.800  1.00 98.54           N  
ATOM   1846 HD21 ASN A 129      15.524  27.772  -4.949  1.00 98.54           H  
ATOM   1847 HD22 ASN A 129      15.007  27.867  -6.647  1.00 98.54           H  
ATOM   1848  OD1 ASN A 129      14.525  25.585  -6.908  1.00 98.54           O  
ATOM   1849  N   LEU A 130      15.255  21.976  -3.863  1.00 98.42           N  
ATOM   1850  H   LEU A 130      15.447  21.900  -4.852  1.00 98.42           H  
ATOM   1851  CA  LEU A 130      15.807  20.937  -3.007  1.00 98.42           C  
ATOM   1852  HA  LEU A 130      15.418  21.050  -1.995  1.00 98.42           H  
ATOM   1853  C   LEU A 130      17.328  21.068  -2.934  1.00 98.42           C  
ATOM   1854  CB  LEU A 130      15.390  19.561  -3.546  1.00 98.42           C  
ATOM   1855  HB2 LEU A 130      15.709  19.494  -4.586  1.00 98.42           H  
ATOM   1856  HB3 LEU A 130      15.919  18.791  -2.983  1.00 98.42           H  
ATOM   1857  O   LEU A 130      17.987  21.477  -3.890  1.00 98.42           O  
ATOM   1858  CG  LEU A 130      13.880  19.272  -3.471  1.00 98.42           C  
ATOM   1859  HG  LEU A 130      13.318  20.082  -3.933  1.00 98.42           H  
ATOM   1860  CD1 LEU A 130      13.581  17.988  -4.240  1.00 98.42           C  
ATOM   1861 HD11 LEU A 130      14.126  17.150  -3.804  1.00 98.42           H  
ATOM   1862 HD12 LEU A 130      13.876  18.115  -5.281  1.00 98.42           H  
ATOM   1863 HD13 LEU A 130      12.513  17.770  -4.208  1.00 98.42           H  
ATOM   1864  CD2 LEU A 130      13.418  19.097  -2.022  1.00 98.42           C  
ATOM   1865 HD21 LEU A 130      13.458  20.054  -1.503  1.00 98.42           H  
ATOM   1866 HD22 LEU A 130      14.051  18.374  -1.508  1.00 98.42           H  
ATOM   1867 HD23 LEU A 130      12.392  18.730  -1.997  1.00 98.42           H  
ATOM   1868  N   THR A 131      17.892  20.680  -1.795  1.00 97.84           N  
ATOM   1869  H   THR A 131      17.301  20.308  -1.065  1.00 97.84           H  
ATOM   1870  CA  THR A 131      19.343  20.557  -1.623  1.00 97.84           C  
ATOM   1871  HA  THR A 131      19.843  21.162  -2.379  1.00 97.84           H  
ATOM   1872  C   THR A 131      19.737  19.086  -1.791  1.00 97.84           C  
ATOM   1873  CB  THR A 131      19.785  21.095  -0.258  1.00 97.84           C  
ATOM   1874  HB  THR A 131      19.353  20.481   0.532  1.00 97.84           H  
ATOM   1875  O   THR A 131      19.122  18.240  -1.137  1.00 97.84           O  
ATOM   1876  CG2 THR A 131      21.302  21.110  -0.095  1.00 97.84           C  
ATOM   1877 HG21 THR A 131      21.763  21.685  -0.899  1.00 97.84           H  
ATOM   1878 HG22 THR A 131      21.691  20.092  -0.112  1.00 97.84           H  
ATOM   1879 HG23 THR A 131      21.562  21.561   0.863  1.00 97.84           H  
ATOM   1880  OG1 THR A 131      19.328  22.417  -0.070  1.00 97.84           O  
ATOM   1881  HG1 THR A 131      19.435  22.883  -0.902  1.00 97.84           H  
ATOM   1882  N   PRO A 132      20.737  18.752  -2.630  1.00 97.72           N  
ATOM   1883  CA  PRO A 132      21.187  17.372  -2.813  1.00 97.72           C  
ATOM   1884  HA  PRO A 132      20.405  16.812  -3.327  1.00 97.72           H  
ATOM   1885  C   PRO A 132      21.510  16.690  -1.479  1.00 97.72           C  
ATOM   1886  CB  PRO A 132      22.416  17.452  -3.724  1.00 97.72           C  
ATOM   1887  HB2 PRO A 132      23.322  17.572  -3.130  1.00 97.72           H  
ATOM   1888  HB3 PRO A 132      22.500  16.580  -4.372  1.00 97.72           H  
ATOM   1889  O   PRO A 132      22.171  17.272  -0.619  1.00 97.72           O  
ATOM   1890  CG  PRO A 132      22.171  18.726  -4.529  1.00 97.72           C  
ATOM   1891  HG2 PRO A 132      23.103  19.166  -4.884  1.00 97.72           H  
ATOM   1892  HG3 PRO A 132      21.508  18.509  -5.366  1.00 97.72           H  
ATOM   1893  CD  PRO A 132      21.466  19.639  -3.531  1.00 97.72           C  
ATOM   1894  HD2 PRO A 132      20.797  20.312  -4.068  1.00 97.72           H  
ATOM   1895  HD3 PRO A 132      22.205  20.205  -2.965  1.00 97.72           H  
ATOM   1896  N   GLY A 133      21.010  15.469  -1.285  1.00 92.18           N  
ATOM   1897  H   GLY A 133      20.437  15.064  -2.011  1.00 92.18           H  
ATOM   1898  CA  GLY A 133      21.223  14.681  -0.066  1.00 92.18           C  
ATOM   1899  HA2 GLY A 133      22.287  14.682   0.171  1.00 92.18           H  
ATOM   1900  HA3 GLY A 133      20.918  13.652  -0.260  1.00 92.18           H  
ATOM   1901  C   GLY A 133      20.469  15.162   1.181  1.00 92.18           C  
ATOM   1902  O   GLY A 133      20.538  14.496   2.212  1.00 92.18           O  
ATOM   1903  N   LYS A 134      19.726  16.276   1.117  1.00 95.44           N  
ATOM   1904  H   LYS A 134      19.687  16.776   0.240  1.00 95.44           H  
ATOM   1905  CA  LYS A 134      18.910  16.776   2.230  1.00 95.44           C  
ATOM   1906  HA  LYS A 134      19.183  16.233   3.135  1.00 95.44           H  
ATOM   1907  C   LYS A 134      17.430  16.532   1.960  1.00 95.44           C  
ATOM   1908  CB  LYS A 134      19.212  18.259   2.467  1.00 95.44           C  
ATOM   1909  HB2 LYS A 134      18.825  18.820   1.617  1.00 95.44           H  
ATOM   1910  HB3 LYS A 134      20.291  18.401   2.528  1.00 95.44           H  
ATOM   1911  O   LYS A 134      16.893  16.969   0.944  1.00 95.44           O  
ATOM   1912  CG  LYS A 134      18.559  18.782   3.754  1.00 95.44           C  
ATOM   1913  HG2 LYS A 134      17.477  18.668   3.684  1.00 95.44           H  
ATOM   1914  HG3 LYS A 134      18.922  18.205   4.604  1.00 95.44           H  
ATOM   1915  CD  LYS A 134      18.883  20.263   3.968  1.00 95.44           C  
ATOM   1916  HD2 LYS A 134      19.962  20.382   4.071  1.00 95.44           H  
ATOM   1917  HD3 LYS A 134      18.541  20.832   3.103  1.00 95.44           H  
ATOM   1918  CE  LYS A 134      18.174  20.761   5.230  1.00 95.44           C  
ATOM   1919  HE2 LYS A 134      18.504  20.158   6.076  1.00 95.44           H  
ATOM   1920  HE3 LYS A 134      17.103  20.601   5.108  1.00 95.44           H  
ATOM   1921  NZ  LYS A 134      18.458  22.197   5.478  1.00 95.44           N  
ATOM   1922  HZ1 LYS A 134      17.974  22.513   6.306  1.00 95.44           H  
ATOM   1923  HZ2 LYS A 134      18.148  22.750   4.692  1.00 95.44           H  
ATOM   1924  HZ3 LYS A 134      19.449  22.342   5.603  1.00 95.44           H  
ATOM   1925  N   ALA A 135      16.766  15.884   2.910  1.00 96.17           N  
ATOM   1926  H   ALA A 135      17.272  15.531   3.709  1.00 96.17           H  
ATOM   1927  CA  ALA A 135      15.325  15.690   2.869  1.00 96.17           C  
ATOM   1928  HA  ALA A 135      15.052  15.313   1.883  1.00 96.17           H  
ATOM   1929  C   ALA A 135      14.568  17.010   3.108  1.00 96.17           C  
ATOM   1930  CB  ALA A 135      14.952  14.620   3.899  1.00 96.17           C  
ATOM   1931  HB1 ALA A 135      15.262  14.933   4.896  1.00 96.17           H  
ATOM   1932  HB2 ALA A 135      15.433  13.676   3.644  1.00 96.17           H  
ATOM   1933  HB3 ALA A 135      13.871  14.477   3.897  1.00 96.17           H  
ATOM   1934  O   ALA A 135      14.943  17.816   3.965  1.00 96.17           O  
ATOM   1935  N   ALA A 136      13.472  17.195   2.380  1.00 97.59           N  
ATOM   1936  H   ALA A 136      13.263  16.509   1.669  1.00 97.59           H  
ATOM   1937  CA  ALA A 136      12.438  18.190   2.645  1.00 97.59           C  
ATOM   1938  HA  ALA A 136      12.668  18.728   3.565  1.00 97.59           H  
ATOM   1939  C   ALA A 136      11.096  17.475   2.831  1.00 97.59           C  
ATOM   1940  CB  ALA A 136      12.395  19.190   1.485  1.00 97.59           C  
ATOM   1941  HB1 ALA A 136      13.371  19.659   1.364  1.00 97.59           H  
ATOM   1942  HB2 ALA A 136      11.650  19.960   1.688  1.00 97.59           H  
ATOM   1943  HB3 ALA A 136      12.129  18.670   0.565  1.00 97.59           H  
ATOM   1944  O   ALA A 136      10.887  16.413   2.252  1.00 97.59           O  
ATOM   1945  N   THR A 137      10.176  18.044   3.606  1.00 97.88           N  
ATOM   1946  H   THR A 137      10.365  18.917   4.076  1.00 97.88           H  
ATOM   1947  CA  THR A 137       8.836  17.471   3.786  1.00 97.88           C  
ATOM   1948  HA  THR A 137       8.727  16.619   3.116  1.00 97.88           H  
ATOM   1949  C   THR A 137       7.749  18.461   3.397  1.00 97.88           C  
ATOM   1950  CB  THR A 137       8.604  16.942   5.209  1.00 97.88           C  
ATOM   1951  HB  THR A 137       7.582  16.570   5.282  1.00 97.88           H  
ATOM   1952  O   THR A 137       7.921  19.676   3.508  1.00 97.88           O  
ATOM   1953  CG2 THR A 137       9.559  15.808   5.577  1.00 97.88           C  
ATOM   1954 HG21 THR A 137      10.594  16.148   5.534  1.00 97.88           H  
ATOM   1955 HG22 THR A 137       9.339  15.449   6.582  1.00 97.88           H  
ATOM   1956 HG23 THR A 137       9.425  14.982   4.878  1.00 97.88           H  
ATOM   1957  OG1 THR A 137       8.785  17.966   6.158  1.00 97.88           O  
ATOM   1958  HG1 THR A 137       8.456  17.640   6.999  1.00 97.88           H  
ATOM   1959  N   PHE A 138       6.619  17.936   2.936  1.00 97.75           N  
ATOM   1960  H   PHE A 138       6.572  16.937   2.795  1.00 97.75           H  
ATOM   1961  CA  PHE A 138       5.388  18.691   2.717  1.00 97.75           C  
ATOM   1962  HA  PHE A 138       5.386  19.555   3.380  1.00 97.75           H  
ATOM   1963  C   PHE A 138       4.177  17.831   3.082  1.00 97.75           C  
ATOM   1964  CB  PHE A 138       5.320  19.202   1.270  1.00 97.75           C  
ATOM   1965  HB2 PHE A 138       6.176  19.852   1.094  1.00 97.75           H  
ATOM   1966  HB3 PHE A 138       4.428  19.818   1.158  1.00 97.75           H  
ATOM   1967  O   PHE A 138       4.264  16.604   3.121  1.00 97.75           O  
ATOM   1968  CG  PHE A 138       5.302  18.121   0.205  1.00 97.75           C  
ATOM   1969  CD1 PHE A 138       6.511  17.643  -0.335  1.00 97.75           C  
ATOM   1970  HD1 PHE A 138       7.453  18.037   0.017  1.00 97.75           H  
ATOM   1971  CD2 PHE A 138       4.078  17.597  -0.254  1.00 97.75           C  
ATOM   1972  HD2 PHE A 138       3.146  17.950   0.162  1.00 97.75           H  
ATOM   1973  CE1 PHE A 138       6.497  16.655  -1.333  1.00 97.75           C  
ATOM   1974  HE1 PHE A 138       7.424  16.287  -1.747  1.00 97.75           H  
ATOM   1975  CE2 PHE A 138       4.068  16.605  -1.249  1.00 97.75           C  
ATOM   1976  HE2 PHE A 138       3.131  16.185  -1.585  1.00 97.75           H  
ATOM   1977  CZ  PHE A 138       5.276  16.138  -1.794  1.00 97.75           C  
ATOM   1978  HZ  PHE A 138       5.270  15.366  -2.548  1.00 97.75           H  
ATOM   1979  N   THR A 139       3.043  18.474   3.348  1.00 97.75           N  
ATOM   1980  H   THR A 139       3.020  19.481   3.280  1.00 97.75           H  
ATOM   1981  CA  THR A 139       1.795  17.790   3.701  1.00 97.75           C  
ATOM   1982  HA  THR A 139       1.971  16.714   3.706  1.00 97.75           H  
ATOM   1983  C   THR A 139       0.728  18.081   2.654  1.00 97.75           C  
ATOM   1984  CB  THR A 139       1.326  18.171   5.113  1.00 97.75           C  
ATOM   1985  HB  THR A 139       1.120  19.241   5.143  1.00 97.75           H  
ATOM   1986  O   THR A 139       0.559  19.228   2.243  1.00 97.75           O  
ATOM   1987  CG2 THR A 139       0.079  17.413   5.568  1.00 97.75           C  
ATOM   1988 HG21 THR A 139      -0.146  17.670   6.603  1.00 97.75           H  
ATOM   1989 HG22 THR A 139       0.243  16.338   5.494  1.00 97.75           H  
ATOM   1990 HG23 THR A 139      -0.776  17.692   4.951  1.00 97.75           H  
ATOM   1991  OG1 THR A 139       2.338  17.882   6.053  1.00 97.75           O  
ATOM   1992  HG1 THR A 139       2.406  16.928   6.143  1.00 97.75           H  
ATOM   1993  N   LEU A 140      -0.002  17.048   2.237  1.00 97.05           N  
ATOM   1994  H   LEU A 140       0.210  16.139   2.624  1.00 97.05           H  
ATOM   1995  CA  LEU A 140      -1.177  17.149   1.369  1.00 97.05           C  
ATOM   1996  HA  LEU A 140      -1.302  18.181   1.040  1.00 97.05           H  
ATOM   1997  C   LEU A 140      -2.437  16.756   2.148  1.00 97.05           C  
ATOM   1998  CB  LEU A 140      -1.003  16.258   0.126  1.00 97.05           C  
ATOM   1999  HB2 LEU A 140      -1.887  16.367  -0.504  1.00 97.05           H  
ATOM   2000  HB3 LEU A 140      -0.965  15.219   0.453  1.00 97.05           H  
ATOM   2001  O   LEU A 140      -2.360  15.989   3.108  1.00 97.05           O  
ATOM   2002  CG  LEU A 140       0.243  16.528  -0.733  1.00 97.05           C  
ATOM   2003  HG  LEU A 140       1.142  16.424  -0.126  1.00 97.05           H  
ATOM   2004  CD1 LEU A 140       0.301  15.497  -1.860  1.00 97.05           C  
ATOM   2005 HD11 LEU A 140      -0.618  15.527  -2.445  1.00 97.05           H  
ATOM   2006 HD12 LEU A 140       1.146  15.693  -2.519  1.00 97.05           H  
ATOM   2007 HD13 LEU A 140       0.419  14.500  -1.434  1.00 97.05           H  
ATOM   2008  CD2 LEU A 140       0.220  17.923  -1.357  1.00 97.05           C  
ATOM   2009 HD21 LEU A 140       1.089  18.043  -2.004  1.00 97.05           H  
ATOM   2010 HD22 LEU A 140       0.263  18.681  -0.575  1.00 97.05           H  
ATOM   2011 HD23 LEU A 140      -0.689  18.057  -1.943  1.00 97.05           H  
ATOM   2012  N   GLY A 141      -3.598  17.256   1.720  1.00 95.18           N  
ATOM   2013  H   GLY A 141      -3.583  17.883   0.928  1.00 95.18           H  
ATOM   2014  CA  GLY A 141      -4.905  16.770   2.173  1.00 95.18           C  
ATOM   2015  HA2 GLY A 141      -5.451  16.387   1.310  1.00 95.18           H  
ATOM   2016  HA3 GLY A 141      -4.768  15.942   2.869  1.00 95.18           H  
ATOM   2017  C   GLY A 141      -5.787  17.788   2.890  1.00 95.18           C  
ATOM   2018  O   GLY A 141      -7.007  17.642   2.851  1.00 95.18           O  
ATOM   2019  N   ALA A 142      -5.215  18.826   3.506  1.00 92.68           N  
ATOM   2020  H   ALA A 142      -4.210  18.917   3.470  1.00 92.68           H  
ATOM   2021  CA  ALA A 142      -5.987  19.819   4.265  1.00 92.68           C  
ATOM   2022  HA  ALA A 142      -6.602  19.298   4.999  1.00 92.68           H  
ATOM   2023  C   ALA A 142      -6.942  20.647   3.382  1.00 92.68           C  
ATOM   2024  CB  ALA A 142      -5.003  20.725   5.015  1.00 92.68           C  
ATOM   2025  HB1 ALA A 142      -4.376  20.126   5.676  1.00 92.68           H  
ATOM   2026  HB2 ALA A 142      -4.374  21.263   4.306  1.00 92.68           H  
ATOM   2027  HB3 ALA A 142      -5.559  21.446   5.614  1.00 92.68           H  
ATOM   2028  O   ALA A 142      -8.019  21.036   3.824  1.00 92.68           O  
ATOM   2029  N   ASP A 143      -6.552  20.897   2.134  1.00 92.04           N  
ATOM   2030  H   ASP A 143      -5.645  20.576   1.828  1.00 92.04           H  
ATOM   2031  CA  ASP A 143      -7.290  21.656   1.123  1.00 92.04           C  
ATOM   2032  HA  ASP A 143      -8.088  22.217   1.612  1.00 92.04           H  
ATOM   2033  C   ASP A 143      -7.961  20.769   0.061  1.00 92.04           C  
ATOM   2034  CB  ASP A 143      -6.326  22.670   0.478  1.00 92.04           C  
ATOM   2035  HB2 ASP A 143      -6.898  23.329  -0.174  1.00 92.04           H  
ATOM   2036  HB3 ASP A 143      -5.886  23.287   1.261  1.00 92.04           H  
ATOM   2037  O   ASP A 143      -8.598  21.293  -0.849  1.00 92.04           O  
ATOM   2038  CG  ASP A 143      -5.193  22.013  -0.331  1.00 92.04           C  
ATOM   2039  OD1 ASP A 143      -4.687  20.951   0.110  1.00 92.04           O  
ATOM   2040  OD2 ASP A 143      -4.814  22.593  -1.374  1.00 92.04           O  
ATOM   2041  N   MET A 144      -7.833  19.443   0.180  1.00 93.68           N  
ATOM   2042  H   MET A 144      -7.354  19.088   0.995  1.00 93.68           H  
ATOM   2043  CA  MET A 144      -8.342  18.488  -0.804  1.00 93.68           C  
ATOM   2044  HA  MET A 144      -8.446  19.006  -1.758  1.00 93.68           H  
ATOM   2045  C   MET A 144      -9.713  17.933  -0.417  1.00 93.68           C  
ATOM   2046  CB  MET A 144      -7.354  17.336  -1.005  1.00 93.68           C  
ATOM   2047  HB2 MET A 144      -7.144  16.880  -0.038  1.00 93.68           H  
ATOM   2048  HB3 MET A 144      -7.813  16.589  -1.651  1.00 93.68           H  
ATOM   2049  O   MET A 144      -9.941  17.555   0.740  1.00 93.68           O  
ATOM   2050  CG  MET A 144      -6.040  17.796  -1.638  1.00 93.68           C  
ATOM   2051  HG2 MET A 144      -6.250  18.180  -2.636  1.00 93.68           H  
ATOM   2052  HG3 MET A 144      -5.622  18.608  -1.042  1.00 93.68           H  
ATOM   2053  SD  MET A 144      -4.789  16.492  -1.758  1.00 93.68           S  
ATOM   2054  CE  MET A 144      -5.576  15.364  -2.951  1.00 93.68           C  
ATOM   2055  HE1 MET A 144      -5.861  15.900  -3.856  1.00 93.68           H  
ATOM   2056  HE2 MET A 144      -4.888  14.558  -3.209  1.00 93.68           H  
ATOM   2057  HE3 MET A 144      -6.480  14.932  -2.522  1.00 93.68           H  
ATOM   2058  N   MET A 145     -10.602  17.804  -1.400  1.00 92.77           N  
ATOM   2059  H   MET A 145     -10.316  18.099  -2.323  1.00 92.77           H  
ATOM   2060  CA  MET A 145     -11.856  17.055  -1.254  1.00 92.77           C  
ATOM   2061  HA  MET A 145     -12.266  17.250  -0.263  1.00 92.77           H  
ATOM   2062  C   MET A 145     -11.617  15.541  -1.358  1.00 92.77           C  
ATOM   2063  CB  MET A 145     -12.885  17.528  -2.291  1.00 92.77           C  
ATOM   2064  HB2 MET A 145     -13.770  16.896  -2.230  1.00 92.77           H  
ATOM   2065  HB3 MET A 145     -12.457  17.431  -3.289  1.00 92.77           H  
ATOM   2066  O   MET A 145     -10.647  15.091  -1.964  1.00 92.77           O  
ATOM   2067  CG  MET A 145     -13.309  18.983  -2.043  1.00 92.77           C  
ATOM   2068  HG2 MET A 145     -13.658  19.069  -1.014  1.00 92.77           H  
ATOM   2069  HG3 MET A 145     -12.437  19.628  -2.153  1.00 92.77           H  
ATOM   2070  SD  MET A 145     -14.622  19.606  -3.133  1.00 92.77           S  
ATOM   2071  CE  MET A 145     -13.737  19.569  -4.718  1.00 92.77           C  
ATOM   2072  HE1 MET A 145     -13.515  18.539  -4.996  1.00 92.77           H  
ATOM   2073  HE2 MET A 145     -14.353  20.021  -5.495  1.00 92.77           H  
ATOM   2074  HE3 MET A 145     -12.801  20.121  -4.629  1.00 92.77           H  
ATOM   2075  N   GLU A 146     -12.507  14.734  -0.777  1.00 89.96           N  
ATOM   2076  H   GLU A 146     -13.309  15.129  -0.308  1.00 89.96           H  
ATOM   2077  CA  GLU A 146     -12.520  13.288  -1.037  1.00 89.96           C  
ATOM   2078  HA  GLU A 146     -11.558  12.860  -0.755  1.00 89.96           H  
ATOM   2079  C   GLU A 146     -12.751  13.027  -2.536  1.00 89.96           C  
ATOM   2080  CB  GLU A 146     -13.621  12.591  -0.227  1.00 89.96           C  
ATOM   2081  HB2 GLU A 146     -14.585  12.998  -0.533  1.00 89.96           H  
ATOM   2082  HB3 GLU A 146     -13.604  11.529  -0.473  1.00 89.96           H  
ATOM   2083  O   GLU A 146     -13.606  13.655  -3.161  1.00 89.96           O  
ATOM   2084  CG  GLU A 146     -13.473  12.744   1.293  1.00 89.96           C  
ATOM   2085  HG2 GLU A 146     -13.551  13.799   1.560  1.00 89.96           H  
ATOM   2086  HG3 GLU A 146     -12.482  12.393   1.582  1.00 89.96           H  
ATOM   2087  CD  GLU A 146     -14.550  11.953   2.054  1.00 89.96           C  
ATOM   2088  OE1 GLU A 146     -14.243  11.500   3.176  1.00 89.96           O  
ATOM   2089  OE2 GLU A 146     -15.656  11.743   1.501  1.00 89.96           O  
ATOM   2090  N   GLY A 147     -11.982  12.107  -3.114  1.00 88.69           N  
ATOM   2091  H   GLY A 147     -11.256  11.680  -2.557  1.00 88.69           H  
ATOM   2092  CA  GLY A 147     -11.929  11.831  -4.550  1.00 88.69           C  
ATOM   2093  HA2 GLY A 147     -11.579  10.809  -4.696  1.00 88.69           H  
ATOM   2094  HA3 GLY A 147     -12.931  11.917  -4.970  1.00 88.69           H  
ATOM   2095  C   GLY A 147     -11.002  12.759  -5.347  1.00 88.69           C  
ATOM   2096  O   GLY A 147     -10.807  12.521  -6.536  1.00 88.69           O  
ATOM   2097  N   GLU A 148     -10.424  13.800  -4.735  1.00 94.44           N  
ATOM   2098  H   GLU A 148     -10.590  13.945  -3.749  1.00 94.44           H  
ATOM   2099  CA  GLU A 148      -9.471  14.693  -5.405  1.00 94.44           C  
ATOM   2100  HA  GLU A 148      -9.831  14.859  -6.421  1.00 94.44           H  
ATOM   2101  C   GLU A 148      -8.076  14.062  -5.500  1.00 94.44           C  
ATOM   2102  CB  GLU A 148      -9.410  16.065  -4.705  1.00 94.44           C  
ATOM   2103  HB2 GLU A 148     -10.429  16.433  -4.582  1.00 94.44           H  
ATOM   2104  HB3 GLU A 148      -8.959  15.937  -3.721  1.00 94.44           H  
ATOM   2105  O   GLU A 148      -7.579  13.434  -4.561  1.00 94.44           O  
ATOM   2106  CG  GLU A 148      -8.590  17.123  -5.479  1.00 94.44           C  
ATOM   2107  HG2 GLU A 148      -7.574  16.753  -5.614  1.00 94.44           H  
ATOM   2108  HG3 GLU A 148      -9.037  17.264  -6.463  1.00 94.44           H  
ATOM   2109  CD  GLU A 148      -8.498  18.484  -4.763  1.00 94.44           C  
ATOM   2110  OE1 GLU A 148      -7.552  19.262  -5.075  1.00 94.44           O  
ATOM   2111  OE2 GLU A 148      -9.362  18.740  -3.892  1.00 94.44           O  
ATOM   2112  N   SER A 149      -7.402  14.315  -6.621  1.00 95.58           N  
ATOM   2113  H   SER A 149      -7.872  14.814  -7.362  1.00 95.58           H  
ATOM   2114  CA  SER A 149      -5.996  13.979  -6.830  1.00 95.58           C  
ATOM   2115  HA  SER A 149      -5.668  13.308  -6.036  1.00 95.58           H  
ATOM   2116  C   SER A 149      -5.121  15.234  -6.808  1.00 95.58           C  
ATOM   2117  CB  SER A 149      -5.808  13.241  -8.158  1.00 95.58           C  
ATOM   2118  HB2 SER A 149      -6.016  13.929  -8.977  1.00 95.58           H  
ATOM   2119  HB3 SER A 149      -4.778  12.896  -8.243  1.00 95.58           H  
ATOM   2120  O   SER A 149      -5.478  16.266  -7.379  1.00 95.58           O  
ATOM   2121  OG  SER A 149      -6.684  12.139  -8.267  1.00 95.58           O  
ATOM   2122  HG  SER A 149      -6.265  11.363  -7.889  1.00 95.58           H  
ATOM   2123  N   LYS A 150      -3.927  15.138  -6.218  1.00 95.79           N  
ATOM   2124  H   LYS A 150      -3.718  14.273  -5.740  1.00 95.79           H  
ATOM   2125  CA  LYS A 150      -2.839  16.112  -6.389  1.00 95.79           C  
ATOM   2126  HA  LYS A 150      -3.169  16.906  -7.058  1.00 95.79           H  
ATOM   2127  C   LYS A 150      -1.642  15.441  -7.037  1.00 95.79           C  
ATOM   2128  CB  LYS A 150      -2.412  16.734  -5.052  1.00 95.79           C  
ATOM   2129  HB2 LYS A 150      -1.443  17.218  -5.175  1.00 95.79           H  
ATOM   2130  HB3 LYS A 150      -2.290  15.938  -4.317  1.00 95.79           H  
ATOM   2131  O   LYS A 150      -1.158  14.422  -6.552  1.00 95.79           O  
ATOM   2132  CG  LYS A 150      -3.384  17.772  -4.491  1.00 95.79           C  
ATOM   2133  HG2 LYS A 150      -3.035  18.031  -3.491  1.00 95.79           H  
ATOM   2134  HG3 LYS A 150      -4.372  17.318  -4.414  1.00 95.79           H  
ATOM   2135  CD  LYS A 150      -3.545  19.065  -5.296  1.00 95.79           C  
ATOM   2136  HD2 LYS A 150      -2.575  19.507  -5.521  1.00 95.79           H  
ATOM   2137  HD3 LYS A 150      -4.091  18.848  -6.214  1.00 95.79           H  
ATOM   2138  CE  LYS A 150      -4.359  20.004  -4.395  1.00 95.79           C  
ATOM   2139  HE2 LYS A 150      -3.698  20.512  -3.693  1.00 95.79           H  
ATOM   2140  HE3 LYS A 150      -5.043  19.396  -3.803  1.00 95.79           H  
ATOM   2141  NZ  LYS A 150      -5.189  20.970  -5.139  1.00 95.79           N  
ATOM   2142  HZ1 LYS A 150      -5.999  20.473  -5.481  1.00 95.79           H  
ATOM   2143  HZ2 LYS A 150      -5.561  21.642  -4.483  1.00 95.79           H  
ATOM   2144  HZ3 LYS A 150      -4.686  21.430  -5.884  1.00 95.79           H  
ATOM   2145  N   THR A 151      -1.121  16.065  -8.085  1.00 96.21           N  
ATOM   2146  H   THR A 151      -1.607  16.865  -8.466  1.00 96.21           H  
ATOM   2147  CA  THR A 151       0.131  15.657  -8.721  1.00 96.21           C  
ATOM   2148  HA  THR A 151       0.357  14.628  -8.441  1.00 96.21           H  
ATOM   2149  C   THR A 151       1.269  16.546  -8.235  1.00 96.21           C  
ATOM   2150  CB  THR A 151       0.004  15.676 -10.248  1.00 96.21           C  
ATOM   2151  HB  THR A 151      -0.202  16.694 -10.580  1.00 96.21           H  
ATOM   2152  O   THR A 151       1.189  17.771  -8.308  1.00 96.21           O  
ATOM   2153  CG2 THR A 151       1.257  15.162 -10.949  1.00 96.21           C  
ATOM   2154 HG21 THR A 151       2.096  15.831 -10.759  1.00 96.21           H  
ATOM   2155 HG22 THR A 151       1.503  14.162 -10.591  1.00 96.21           H  
ATOM   2156 HG23 THR A 151       1.082  15.124 -12.024  1.00 96.21           H  
ATOM   2157  OG1 THR A 151      -1.067  14.845 -10.633  1.00 96.21           O  
ATOM   2158  HG1 THR A 151      -0.787  13.928 -10.589  1.00 96.21           H  
ATOM   2159  N   VAL A 152       2.339  15.933  -7.743  1.00 97.02           N  
ATOM   2160  H   VAL A 152       2.316  14.925  -7.683  1.00 97.02           H  
ATOM   2161  CA  VAL A 152       3.597  16.583  -7.381  1.00 97.02           C  
ATOM   2162  HA  VAL A 152       3.440  17.659  -7.320  1.00 97.02           H  
ATOM   2163  C   VAL A 152       4.601  16.290  -8.484  1.00 97.02           C  
ATOM   2164  CB  VAL A 152       4.115  16.107  -6.012  1.00 97.02           C  
ATOM   2165  HB  VAL A 152       4.414  15.061  -6.070  1.00 97.02           H  
ATOM   2166  O   VAL A 152       4.995  15.146  -8.679  1.00 97.02           O  
ATOM   2167  CG1 VAL A 152       5.324  16.954  -5.593  1.00 97.02           C  
ATOM   2168 HG11 VAL A 152       6.111  16.883  -6.344  1.00 97.02           H  
ATOM   2169 HG12 VAL A 152       5.720  16.586  -4.646  1.00 97.02           H  
ATOM   2170 HG13 VAL A 152       5.031  17.997  -5.479  1.00 97.02           H  
ATOM   2171  CG2 VAL A 152       3.034  16.247  -4.933  1.00 97.02           C  
ATOM   2172 HG21 VAL A 152       2.673  17.274  -4.889  1.00 97.02           H  
ATOM   2173 HG22 VAL A 152       3.444  15.959  -3.965  1.00 97.02           H  
ATOM   2174 HG23 VAL A 152       2.197  15.584  -5.151  1.00 97.02           H  
ATOM   2175  N   THR A 153       5.001  17.311  -9.230  1.00 97.04           N  
ATOM   2176  H   THR A 153       4.725  18.238  -8.939  1.00 97.04           H  
ATOM   2177  CA  THR A 153       6.022  17.190 -10.281  1.00 97.04           C  
ATOM   2178  HA  THR A 153       6.058  16.159 -10.634  1.00 97.04           H  
ATOM   2179  C   THR A 153       7.396  17.513  -9.718  1.00 97.04           C  
ATOM   2180  CB  THR A 153       5.713  18.064 -11.502  1.00 97.04           C  
ATOM   2181  HB  THR A 153       6.535  17.985 -12.213  1.00 97.04           H  
ATOM   2182  O   THR A 153       7.512  18.255  -8.740  1.00 97.04           O  
ATOM   2183  CG2 THR A 153       4.422  17.636 -12.196  1.00 97.04           C  
ATOM   2184 HG21 THR A 153       4.508  16.599 -12.521  1.00 97.04           H  
ATOM   2185 HG22 THR A 153       3.570  17.736 -11.524  1.00 97.04           H  
ATOM   2186 HG23 THR A 153       4.260  18.262 -13.074  1.00 97.04           H  
ATOM   2187  OG1 THR A 153       5.553  19.413 -11.137  1.00 97.04           O  
ATOM   2188  HG1 THR A 153       4.756  19.473 -10.604  1.00 97.04           H  
ATOM   2189  N   TRP A 154       8.445  16.963 -10.318  1.00 96.93           N  
ATOM   2190  H   TRP A 154       8.300  16.317 -11.080  1.00 96.93           H  
ATOM   2191  CA  TRP A 154       9.821  17.234  -9.922  1.00 96.93           C  
ATOM   2192  HA  TRP A 154       9.856  18.201  -9.420  1.00 96.93           H  
ATOM   2193  C   TRP A 154      10.749  17.345 -11.125  1.00 96.93           C  
ATOM   2194  CB  TRP A 154      10.302  16.163  -8.937  1.00 96.93           C  
ATOM   2195  HB2 TRP A 154      11.304  16.432  -8.604  1.00 96.93           H  
ATOM   2196  HB3 TRP A 154       9.659  16.186  -8.057  1.00 96.93           H  
ATOM   2197  O   TRP A 154      10.462  16.828 -12.205  1.00 96.93           O  
ATOM   2198  CG  TRP A 154      10.346  14.759  -9.461  1.00 96.93           C  
ATOM   2199  CD1 TRP A 154       9.362  13.843  -9.335  1.00 96.93           C  
ATOM   2200  HD1 TRP A 154       8.408  14.029  -8.862  1.00 96.93           H  
ATOM   2201  CD2 TRP A 154      11.401  14.093 -10.222  1.00 96.93           C  
ATOM   2202  CE2 TRP A 154      10.982  12.758 -10.501  1.00 96.93           C  
ATOM   2203  CE3 TRP A 154      12.661  14.486 -10.723  1.00 96.93           C  
ATOM   2204  HE3 TRP A 154      13.020  15.483 -10.517  1.00 96.93           H  
ATOM   2205  NE1 TRP A 154       9.750  12.648  -9.900  1.00 96.93           N  
ATOM   2206  HE1 TRP A 154       9.192  11.806  -9.878  1.00 96.93           H  
ATOM   2207  CH2 TRP A 154      12.983  12.309 -11.782  1.00 96.93           C  
ATOM   2208  HH2 TRP A 154      13.575  11.645 -12.394  1.00 96.93           H  
ATOM   2209  CZ2 TRP A 154      11.753  11.872 -11.265  1.00 96.93           C  
ATOM   2210  HZ2 TRP A 154      11.385  10.879 -11.477  1.00 96.93           H  
ATOM   2211  CZ3 TRP A 154      13.437  13.612 -11.508  1.00 96.93           C  
ATOM   2212  HZ3 TRP A 154      14.381  13.943 -11.913  1.00 96.93           H  
ATOM   2213  N   SER A 155      11.884  18.000 -10.903  1.00 97.84           N  
ATOM   2214  H   SER A 155      12.017  18.407  -9.988  1.00 97.84           H  
ATOM   2215  CA  SER A 155      13.017  18.043 -11.824  1.00 97.84           C  
ATOM   2216  HA  SER A 155      12.923  17.242 -12.557  1.00 97.84           H  
ATOM   2217  C   SER A 155      14.311  17.879 -11.048  1.00 97.84           C  
ATOM   2218  CB  SER A 155      13.046  19.374 -12.558  1.00 97.84           C  
ATOM   2219  HB2 SER A 155      12.080  19.526 -13.040  1.00 97.84           H  
ATOM   2220  HB3 SER A 155      13.225  20.149 -11.813  1.00 97.84           H  
ATOM   2221  O   SER A 155      14.451  18.417  -9.950  1.00 97.84           O  
ATOM   2222  OG  SER A 155      14.060  19.446 -13.539  1.00 97.84           O  
ATOM   2223  HG  SER A 155      14.928  19.439 -13.128  1.00 97.84           H  
ATOM   2224  N   ALA A 156      15.271  17.178 -11.634  1.00 97.59           N  
ATOM   2225  H   ALA A 156      15.073  16.741 -12.523  1.00 97.59           H  
ATOM   2226  CA  ALA A 156      16.607  17.014 -11.092  1.00 97.59           C  
ATOM   2227  HA  ALA A 156      16.820  17.824 -10.394  1.00 97.59           H  
ATOM   2228  C   ALA A 156      17.631  17.079 -12.229  1.00 97.59           C  
ATOM   2229  CB  ALA A 156      16.649  15.693 -10.325  1.00 97.59           C  
ATOM   2230  HB1 ALA A 156      15.845  15.666  -9.589  1.00 97.59           H  
ATOM   2231  HB2 ALA A 156      16.526  14.867 -11.024  1.00 97.59           H  
ATOM   2232  HB3 ALA A 156      17.597  15.602  -9.795  1.00 97.59           H  
ATOM   2233  O   ALA A 156      17.457  16.442 -13.268  1.00 97.59           O  
ATOM   2234  N   THR A 157      18.687  17.859 -12.032  1.00 97.85           N  
ATOM   2235  H   THR A 157      18.766  18.349 -11.152  1.00 97.85           H  
ATOM   2236  CA  THR A 157      19.711  18.135 -13.043  1.00 97.85           C  
ATOM   2237  HA  THR A 157      19.495  17.565 -13.947  1.00 97.85           H  
ATOM   2238  C   THR A 157      21.071  17.696 -12.520  1.00 97.85           C  
ATOM   2239  CB  THR A 157      19.706  19.623 -13.426  1.00 97.85           C  
ATOM   2240  HB  THR A 157      19.942  20.215 -12.541  1.00 97.85           H  
ATOM   2241  O   THR A 157      21.469  18.080 -11.420  1.00 97.85           O  
ATOM   2242  CG2 THR A 157      20.709  19.962 -14.526  1.00 97.85           C  
ATOM   2243 HG21 THR A 157      20.628  19.243 -15.341  1.00 97.85           H  
ATOM   2244 HG22 THR A 157      21.721  19.936 -14.121  1.00 97.85           H  
ATOM   2245 HG23 THR A 157      20.515  20.964 -14.907  1.00 97.85           H  
ATOM   2246  OG1 THR A 157      18.431  20.012 -13.893  1.00 97.85           O  
ATOM   2247  HG1 THR A 157      18.357  19.746 -14.812  1.00 97.85           H  
ATOM   2248  N   ASN A 158      21.787  16.887 -13.297  1.00 94.60           N  
ATOM   2249  H   ASN A 158      21.396  16.631 -14.193  1.00 94.60           H  
ATOM   2250  CA  ASN A 158      23.154  16.445 -13.020  1.00 94.60           C  
ATOM   2251  HA  ASN A 158      23.243  16.178 -11.967  1.00 94.60           H  
ATOM   2252  C   ASN A 158      24.181  17.566 -13.283  1.00 94.60           C  
ATOM   2253  CB  ASN A 158      23.432  15.192 -13.876  1.00 94.60           C  
ATOM   2254  HB2 ASN A 158      22.915  15.284 -14.831  1.00 94.60           H  
ATOM   2255  HB3 ASN A 158      24.497  15.116 -14.095  1.00 94.60           H  
ATOM   2256  O   ASN A 158      23.866  18.629 -13.825  1.00 94.60           O  
ATOM   2257  CG  ASN A 158      23.047  13.876 -13.230  1.00 94.60           C  
ATOM   2258  ND2 ASN A 158      22.681  12.886 -14.009  1.00 94.60           N  
ATOM   2259 HD21 ASN A 158      22.738  11.970 -13.587  1.00 94.60           H  
ATOM   2260 HD22 ASN A 158      22.780  13.007 -15.007  1.00 94.60           H  
ATOM   2261  OD1 ASN A 158      23.133  13.690 -12.031  1.00 94.60           O  
ATOM   2262  N   ALA A 159      25.439  17.335 -12.896  1.00 93.57           N  
ATOM   2263  H   ALA A 159      25.650  16.458 -12.441  1.00 93.57           H  
ATOM   2264  CA  ALA A 159      26.535  18.282 -13.122  1.00 93.57           C  
ATOM   2265  HA  ALA A 159      26.271  19.233 -12.660  1.00 93.57           H  
ATOM   2266  C   ALA A 159      26.807  18.568 -14.613  1.00 93.57           C  
ATOM   2267  CB  ALA A 159      27.787  17.742 -12.423  1.00 93.57           C  
ATOM   2268  HB1 ALA A 159      28.085  16.793 -12.867  1.00 93.57           H  
ATOM   2269  HB2 ALA A 159      27.589  17.596 -11.361  1.00 93.57           H  
ATOM   2270  HB3 ALA A 159      28.605  18.454 -12.536  1.00 93.57           H  
ATOM   2271  O   ALA A 159      27.188  19.688 -14.954  1.00 93.57           O  
ATOM   2272  N   ASP A 160      26.559  17.584 -15.479  1.00 92.28           N  
ATOM   2273  H   ASP A 160      26.149  16.730 -15.130  1.00 92.28           H  
ATOM   2274  CA  ASP A 160      26.678  17.656 -16.943  1.00 92.28           C  
ATOM   2275  HA  ASP A 160      27.599  18.182 -17.192  1.00 92.28           H  
ATOM   2276  C   ASP A 160      25.523  18.422 -17.624  1.00 92.28           C  
ATOM   2277  CB  ASP A 160      26.787  16.218 -17.495  1.00 92.28           C  
ATOM   2278  HB2 ASP A 160      27.609  15.707 -16.994  1.00 92.28           H  
ATOM   2279  HB3 ASP A 160      27.027  16.270 -18.557  1.00 92.28           H  
ATOM   2280  O   ASP A 160      25.553  18.639 -18.831  1.00 92.28           O  
ATOM   2281  CG  ASP A 160      25.504  15.390 -17.318  1.00 92.28           C  
ATOM   2282  OD1 ASP A 160      24.596  15.841 -16.583  1.00 92.28           O  
ATOM   2283  OD2 ASP A 160      25.395  14.289 -17.890  1.00 92.28           O  
ATOM   2284  N   GLY A 161      24.507  18.849 -16.863  1.00 93.74           N  
ATOM   2285  H   GLY A 161      24.517  18.585 -15.888  1.00 93.74           H  
ATOM   2286  CA  GLY A 161      23.314  19.525 -17.379  1.00 93.74           C  
ATOM   2287  HA2 GLY A 161      22.935  20.200 -16.611  1.00 93.74           H  
ATOM   2288  HA3 GLY A 161      23.584  20.115 -18.255  1.00 93.74           H  
ATOM   2289  C   GLY A 161      22.175  18.585 -17.783  1.00 93.74           C  
ATOM   2290  O   GLY A 161      21.070  19.061 -18.064  1.00 93.74           O  
ATOM   2291  N   THR A 162      22.384  17.266 -17.749  1.00 92.94           N  
ATOM   2292  H   THR A 162      23.294  16.914 -17.488  1.00 92.94           H  
ATOM   2293  CA  THR A 162      21.335  16.281 -18.026  1.00 92.94           C  
ATOM   2294  HA  THR A 162      20.928  16.489 -19.016  1.00 92.94           H  
ATOM   2295  C   THR A 162      20.227  16.415 -16.989  1.00 92.94           C  
ATOM   2296  CB  THR A 162      21.884  14.847 -18.045  1.00 92.94           C  
ATOM   2297  HB  THR A 162      22.300  14.587 -17.071  1.00 92.94           H  
ATOM   2298  O   THR A 162      20.467  16.310 -15.785  1.00 92.94           O  
ATOM   2299  CG2 THR A 162      20.797  13.837 -18.422  1.00 92.94           C  
ATOM   2300 HG21 THR A 162      21.247  12.850 -18.520  1.00 92.94           H  
ATOM   2301 HG22 THR A 162      20.345  14.113 -19.375  1.00 92.94           H  
ATOM   2302 HG23 THR A 162      20.031  13.794 -17.648  1.00 92.94           H  
ATOM   2303  OG1 THR A 162      22.881  14.736 -19.029  1.00 92.94           O  
ATOM   2304  HG1 THR A 162      23.720  14.553 -18.599  1.00 92.94           H  
ATOM   2305  N   THR A 163      19.003  16.657 -17.455  1.00 95.64           N  
ATOM   2306  H   THR A 163      18.866  16.683 -18.455  1.00 95.64           H  
ATOM   2307  CA  THR A 163      17.834  16.878 -16.598  1.00 95.64           C  
ATOM   2308  HA  THR A 163      18.148  16.890 -15.554  1.00 95.64           H  
ATOM   2309  C   THR A 163      16.836  15.742 -16.760  1.00 95.64           C  
ATOM   2310  CB  THR A 163      17.193  18.243 -16.883  1.00 95.64           C  
ATOM   2311  HB  THR A 163      16.904  18.305 -17.932  1.00 95.64           H  
ATOM   2312  O   THR A 163      16.484  15.377 -17.880  1.00 95.64           O  
ATOM   2313  CG2 THR A 163      15.973  18.522 -16.006  1.00 95.64           C  
ATOM   2314 HG21 THR A 163      15.644  19.550 -16.155  1.00 95.64           H  
ATOM   2315 HG22 THR A 163      16.227  18.374 -14.956  1.00 95.64           H  
ATOM   2316 HG23 THR A 163      15.152  17.857 -16.275  1.00 95.64           H  
ATOM   2317  OG1 THR A 163      18.141  19.252 -16.598  1.00 95.64           O  
ATOM   2318  HG1 THR A 163      18.868  19.155 -17.218  1.00 95.64           H  
ATOM   2319  N   LYS A 164      16.353  15.210 -15.636  1.00 93.23           N  
ATOM   2320  H   LYS A 164      16.701  15.570 -14.759  1.00 93.23           H  
ATOM   2321  CA  LYS A 164      15.180  14.337 -15.584  1.00 93.23           C  
ATOM   2322  HA  LYS A 164      14.832  14.146 -16.599  1.00 93.23           H  
ATOM   2323  C   LYS A 164      14.042  15.038 -14.863  1.00 93.23           C  
ATOM   2324  CB  LYS A 164      15.497  12.986 -14.923  1.00 93.23           C  
ATOM   2325  HB2 LYS A 164      14.547  12.512 -14.674  1.00 93.23           H  
ATOM   2326  HB3 LYS A 164      16.043  13.144 -13.993  1.00 93.23           H  
ATOM   2327  O   LYS A 164      14.260  15.790 -13.915  1.00 93.23           O  
ATOM   2328  CG  LYS A 164      16.285  12.035 -15.841  1.00 93.23           C  
ATOM   2329  HG2 LYS A 164      17.350  12.259 -15.770  1.00 93.23           H  
ATOM   2330  HG3 LYS A 164      15.965  12.176 -16.873  1.00 93.23           H  
ATOM   2331  CD  LYS A 164      16.022  10.568 -15.453  1.00 93.23           C  
ATOM   2332  HD2 LYS A 164      14.953  10.373 -15.531  1.00 93.23           H  
ATOM   2333  HD3 LYS A 164      16.319  10.405 -14.417  1.00 93.23           H  
ATOM   2334  CE  LYS A 164      16.760   9.592 -16.387  1.00 93.23           C  
ATOM   2335  HE2 LYS A 164      17.830   9.795 -16.340  1.00 93.23           H  
ATOM   2336  HE3 LYS A 164      16.436   9.785 -17.409  1.00 93.23           H  
ATOM   2337  NZ  LYS A 164      16.491   8.164 -16.044  1.00 93.23           N  
ATOM   2338  HZ1 LYS A 164      16.761   7.937 -15.098  1.00 93.23           H  
ATOM   2339  HZ2 LYS A 164      15.513   7.934 -16.145  1.00 93.23           H  
ATOM   2340  HZ3 LYS A 164      16.982   7.538 -16.667  1.00 93.23           H  
ATOM   2341  N   THR A 165      12.830  14.738 -15.302  1.00 94.86           N  
ATOM   2342  H   THR A 165      12.738  14.095 -16.075  1.00 94.86           H  
ATOM   2343  CA  THR A 165      11.591  15.143 -14.646  1.00 94.86           C  
ATOM   2344  HA  THR A 165      11.824  15.594 -13.682  1.00 94.86           H  
ATOM   2345  C   THR A 165      10.734  13.919 -14.388  1.00 94.86           C  
ATOM   2346  CB  THR A 165      10.789  16.147 -15.487  1.00 94.86           C  
ATOM   2347  HB  THR A 165       9.870  16.395 -14.957  1.00 94.86           H  
ATOM   2348  O   THR A 165      10.818  12.944 -15.132  1.00 94.86           O  
ATOM   2349  CG2 THR A 165      11.559  17.437 -15.758  1.00 94.86           C  
ATOM   2350 HG21 THR A 165      12.453  17.231 -16.347  1.00 94.86           H  
ATOM   2351 HG22 THR A 165      10.921  18.126 -16.312  1.00 94.86           H  
ATOM   2352 HG23 THR A 165      11.845  17.898 -14.812  1.00 94.86           H  
ATOM   2353  OG1 THR A 165      10.456  15.587 -16.741  1.00 94.86           O  
ATOM   2354  HG1 THR A 165      10.089  14.712 -16.594  1.00 94.86           H  
ATOM   2355  N   GLY A 166       9.859  14.004 -13.400  1.00 93.10           N  
ATOM   2356  H   GLY A 166       9.833  14.842 -12.837  1.00 93.10           H  
ATOM   2357  CA  GLY A 166       8.863  12.976 -13.133  1.00 93.10           C  
ATOM   2358  HA2 GLY A 166       8.449  12.600 -14.068  1.00 93.10           H  
ATOM   2359  HA3 GLY A 166       9.321  12.133 -12.616  1.00 93.10           H  
ATOM   2360  C   GLY A 166       7.730  13.536 -12.294  1.00 93.10           C  
ATOM   2361  O   GLY A 166       7.664  14.742 -12.021  1.00 93.10           O  
ATOM   2362  N   SER A 167       6.809  12.668 -11.892  1.00 94.25           N  
ATOM   2363  H   SER A 167       6.913  11.687 -12.109  1.00 94.25           H  
ATOM   2364  CA  SER A 167       5.663  13.099 -11.100  1.00 94.25           C  
ATOM   2365  HA  SER A 167       5.988  13.918 -10.458  1.00 94.25           H  
ATOM   2366  C   SER A 167       5.125  12.009 -10.195  1.00 94.25           C  
ATOM   2367  CB  SER A 167       4.555  13.618 -12.019  1.00 94.25           C  
ATOM   2368  HB2 SER A 167       4.972  14.350 -12.710  1.00 94.25           H  
ATOM   2369  HB3 SER A 167       3.793  14.111 -11.414  1.00 94.25           H  
ATOM   2370  O   SER A 167       5.198  10.827 -10.533  1.00 94.25           O  
ATOM   2371  OG  SER A 167       3.952  12.574 -12.758  1.00 94.25           O  
ATOM   2372  HG  SER A 167       4.639  12.004 -13.111  1.00 94.25           H  
ATOM   2373  N   SER A 168       4.510  12.433  -9.089  1.00 93.44           N  
ATOM   2374  H   SER A 168       4.545  13.415  -8.856  1.00 93.44           H  
ATOM   2375  CA  SER A 168       3.767  11.543  -8.211  1.00 93.44           C  
ATOM   2376  HA  SER A 168       3.700  10.620  -8.787  1.00 93.44           H  
ATOM   2377  C   SER A 168       2.351  12.025  -7.940  1.00 93.44           C  
ATOM   2378  CB  SER A 168       4.517  11.209  -6.928  1.00 93.44           C  
ATOM   2379  HB2 SER A 168       4.624  12.100  -6.308  1.00 93.44           H  
ATOM   2380  HB3 SER A 168       3.985  10.432  -6.380  1.00 93.44           H  
ATOM   2381  O   SER A 168       2.141  13.194  -7.638  1.00 93.44           O  
ATOM   2382  OG  SER A 168       5.787  10.744  -7.317  1.00 93.44           O  
ATOM   2383  HG  SER A 168       5.991   9.918  -6.872  1.00 93.44           H  
ATOM   2384  N   THR A 169       1.367  11.139  -8.057  1.00 94.79           N  
ATOM   2385  H   THR A 169       1.629  10.174  -8.199  1.00 94.79           H  
ATOM   2386  CA  THR A 169      -0.054  11.434  -7.878  1.00 94.79           C  
ATOM   2387  HA  THR A 169      -0.183  12.515  -7.822  1.00 94.79           H  
ATOM   2388  C   THR A 169      -0.556  10.837  -6.573  1.00 94.79           C  
ATOM   2389  CB  THR A 169      -0.887  10.964  -9.074  1.00 94.79           C  
ATOM   2390  HB  THR A 169      -0.792   9.885  -9.200  1.00 94.79           H  
ATOM   2391  O   THR A 169      -0.452   9.634  -6.333  1.00 94.79           O  
ATOM   2392  CG2 THR A 169      -2.362  11.335  -8.928  1.00 94.79           C  
ATOM   2393 HG21 THR A 169      -2.898  11.064  -9.838  1.00 94.79           H  
ATOM   2394 HG22 THR A 169      -2.461  12.408  -8.763  1.00 94.79           H  
ATOM   2395 HG23 THR A 169      -2.810  10.797  -8.092  1.00 94.79           H  
ATOM   2396  OG1 THR A 169      -0.421  11.621 -10.235  1.00 94.79           O  
ATOM   2397  HG1 THR A 169       0.345  11.134 -10.548  1.00 94.79           H  
ATOM   2398  N   PHE A 170      -1.128  11.703  -5.747  1.00 94.80           N  
ATOM   2399  H   PHE A 170      -1.170  12.671  -6.034  1.00 94.80           H  
ATOM   2400  CA  PHE A 170      -1.701  11.391  -4.449  1.00 94.80           C  
ATOM   2401  HA  PHE A 170      -1.478  10.357  -4.184  1.00 94.80           H  
ATOM   2402  C   PHE A 170      -3.211  11.579  -4.526  1.00 94.80           C  
ATOM   2403  CB  PHE A 170      -1.077  12.302  -3.387  1.00 94.80           C  
ATOM   2404  HB2 PHE A 170      -1.314  13.341  -3.617  1.00 94.80           H  
ATOM   2405  HB3 PHE A 170      -1.523  12.063  -2.422  1.00 94.80           H  
ATOM   2406  O   PHE A 170      -3.683  12.660  -4.878  1.00 94.80           O  
ATOM   2407  CG  PHE A 170       0.421  12.158  -3.250  1.00 94.80           C  
ATOM   2408  CD1 PHE A 170       0.951  11.308  -2.264  1.00 94.80           C  
ATOM   2409  HD1 PHE A 170       0.294  10.748  -1.616  1.00 94.80           H  
ATOM   2410  CD2 PHE A 170       1.285  12.865  -4.108  1.00 94.80           C  
ATOM   2411  HD2 PHE A 170       0.880  13.513  -4.871  1.00 94.80           H  
ATOM   2412  CE1 PHE A 170       2.343  11.168  -2.134  1.00 94.80           C  
ATOM   2413  HE1 PHE A 170       2.752  10.506  -1.385  1.00 94.80           H  
ATOM   2414  CE2 PHE A 170       2.677  12.717  -3.982  1.00 94.80           C  
ATOM   2415  HE2 PHE A 170       3.340  13.250  -4.648  1.00 94.80           H  
ATOM   2416  CZ  PHE A 170       3.205  11.870  -2.994  1.00 94.80           C  
ATOM   2417  HZ  PHE A 170       4.274  11.746  -2.898  1.00 94.80           H  
ATOM   2418  N   ASN A 171      -3.966  10.540  -4.198  1.00 94.01           N  
ATOM   2419  H   ASN A 171      -3.504   9.701  -3.878  1.00 94.01           H  
ATOM   2420  CA  ASN A 171      -5.419  10.513  -4.283  1.00 94.01           C  
ATOM   2421  HA  ASN A 171      -5.784  11.391  -4.817  1.00 94.01           H  
ATOM   2422  C   ASN A 171      -5.993  10.533  -2.874  1.00 94.01           C  
ATOM   2423  CB  ASN A 171      -5.858   9.267  -5.066  1.00 94.01           C  
ATOM   2424  HB2 ASN A 171      -5.593   8.371  -4.504  1.00 94.01           H  
ATOM   2425  HB3 ASN A 171      -6.940   9.282  -5.194  1.00 94.01           H  
ATOM   2426  O   ASN A 171      -5.775   9.597  -2.102  1.00 94.01           O  
ATOM   2427  CG  ASN A 171      -5.216   9.211  -6.435  1.00 94.01           C  
ATOM   2428  ND2 ASN A 171      -4.318   8.285  -6.664  1.00 94.01           N  
ATOM   2429 HD21 ASN A 171      -4.059   7.644  -5.927  1.00 94.01           H  
ATOM   2430 HD22 ASN A 171      -3.883   8.285  -7.575  1.00 94.01           H  
ATOM   2431  OD1 ASN A 171      -5.471  10.031  -7.298  1.00 94.01           O  
ATOM   2432  N   LYS A 172      -6.737  11.585  -2.539  1.00 93.99           N  
ATOM   2433  H   LYS A 172      -6.952  12.284  -3.235  1.00 93.99           H  
ATOM   2434  CA  LYS A 172      -7.481  11.597  -1.288  1.00 93.99           C  
ATOM   2435  HA  LYS A 172      -6.855  11.155  -0.513  1.00 93.99           H  
ATOM   2436  C   LYS A 172      -8.718  10.734  -1.474  1.00 93.99           C  
ATOM   2437  CB  LYS A 172      -7.793  13.026  -0.858  1.00 93.99           C  
ATOM   2438  HB2 LYS A 172      -6.861  13.592  -0.849  1.00 93.99           H  
ATOM   2439  HB3 LYS A 172      -8.487  13.492  -1.557  1.00 93.99           H  
ATOM   2440  O   LYS A 172      -9.612  11.094  -2.232  1.00 93.99           O  
ATOM   2441  CG  LYS A 172      -8.376  13.031   0.559  1.00 93.99           C  
ATOM   2442  HG2 LYS A 172      -9.366  12.575   0.558  1.00 93.99           H  
ATOM   2443  HG3 LYS A 172      -7.720  12.468   1.224  1.00 93.99           H  
ATOM   2444  CD  LYS A 172      -8.469  14.469   1.056  1.00 93.99           C  
ATOM   2445  HD2 LYS A 172      -9.113  15.033   0.381  1.00 93.99           H  
ATOM   2446  HD3 LYS A 172      -7.470  14.906   1.065  1.00 93.99           H  
ATOM   2447  CE  LYS A 172      -9.038  14.511   2.470  1.00 93.99           C  
ATOM   2448  HE2 LYS A 172      -8.377  13.958   3.137  1.00 93.99           H  
ATOM   2449  HE3 LYS A 172     -10.004  14.004   2.472  1.00 93.99           H  
ATOM   2450  NZ  LYS A 172      -9.182  15.913   2.921  1.00 93.99           N  
ATOM   2451  HZ1 LYS A 172      -9.672  15.962   3.804  1.00 93.99           H  
ATOM   2452  HZ2 LYS A 172      -9.672  16.457   2.225  1.00 93.99           H  
ATOM   2453  HZ3 LYS A 172      -8.278  16.352   3.020  1.00 93.99           H  
ATOM   2454  N   ILE A 173      -8.764   9.579  -0.832  1.00 87.28           N  
ATOM   2455  H   ILE A 173      -8.027   9.383  -0.170  1.00 87.28           H  
ATOM   2456  CA  ILE A 173      -9.932   8.699  -0.864  1.00 87.28           C  
ATOM   2457  HA  ILE A 173     -10.458   8.857  -1.805  1.00 87.28           H  
ATOM   2458  C   ILE A 173     -10.907   9.089   0.240  1.00 87.28           C  
ATOM   2459  CB  ILE A 173      -9.534   7.210  -0.830  1.00 87.28           C  
ATOM   2460  HB  ILE A 173     -10.452   6.622  -0.831  1.00 87.28           H  
ATOM   2461  O   ILE A 173     -10.554   9.802   1.178  1.00 87.28           O  
ATOM   2462  CG1 ILE A 173      -8.730   6.839   0.433  1.00 87.28           C  
ATOM   2463 HG12 ILE A 173      -7.732   7.274   0.372  1.00 87.28           H  
ATOM   2464 HG13 ILE A 173      -9.228   7.244   1.313  1.00 87.28           H  
ATOM   2465  CG2 ILE A 173      -8.770   6.877  -2.124  1.00 87.28           C  
ATOM   2466 HG21 ILE A 173      -8.585   5.804  -2.186  1.00 87.28           H  
ATOM   2467 HG22 ILE A 173      -7.814   7.400  -2.144  1.00 87.28           H  
ATOM   2468 HG23 ILE A 173      -9.355   7.171  -2.995  1.00 87.28           H  
ATOM   2469  CD1 ILE A 173      -8.587   5.327   0.635  1.00 87.28           C  
ATOM   2470 HD11 ILE A 173      -8.014   4.880  -0.178  1.00 87.28           H  
ATOM   2471 HD12 ILE A 173      -9.573   4.864   0.683  1.00 87.28           H  
ATOM   2472 HD13 ILE A 173      -8.064   5.139   1.573  1.00 87.28           H  
ATOM   2473  N   LYS A 174     -12.151   8.625   0.107  1.00 81.03           N  
ATOM   2474  H   LYS A 174     -12.361   8.021  -0.675  1.00 81.03           H  
ATOM   2475  CA  LYS A 174     -13.158   8.803   1.147  1.00 81.03           C  
ATOM   2476  HA  LYS A 174     -13.321   9.871   1.296  1.00 81.03           H  
ATOM   2477  C   LYS A 174     -12.640   8.247   2.468  1.00 81.03           C  
ATOM   2478  CB  LYS A 174     -14.476   8.155   0.710  1.00 81.03           C  
ATOM   2479  HB2 LYS A 174     -14.843   8.684  -0.170  1.00 81.03           H  
ATOM   2480  HB3 LYS A 174     -14.305   7.110   0.452  1.00 81.03           H  
ATOM   2481  O   LYS A 174     -12.159   7.112   2.503  1.00 81.03           O  
ATOM   2482  CG  LYS A 174     -15.526   8.231   1.822  1.00 81.03           C  
ATOM   2483  HG2 LYS A 174     -15.570   9.245   2.219  1.00 81.03           H  
ATOM   2484  HG3 LYS A 174     -15.241   7.548   2.622  1.00 81.03           H  
ATOM   2485  CD  LYS A 174     -16.908   7.828   1.320  1.00 81.03           C  
ATOM   2486  HD2 LYS A 174     -16.885   6.787   0.997  1.00 81.03           H  
ATOM   2487  HD3 LYS A 174     -17.195   8.473   0.491  1.00 81.03           H  
ATOM   2488  CE  LYS A 174     -17.878   8.011   2.485  1.00 81.03           C  
ATOM   2489  HE2 LYS A 174     -17.878   9.066   2.761  1.00 81.03           H  
ATOM   2490  HE3 LYS A 174     -17.498   7.453   3.341  1.00 81.03           H  
ATOM   2491  NZ  LYS A 174     -19.240   7.556   2.124  1.00 81.03           N  
ATOM   2492  HZ1 LYS A 174     -19.860   7.686   2.911  1.00 81.03           H  
ATOM   2493  HZ2 LYS A 174     -19.219   6.576   1.880  1.00 81.03           H  
ATOM   2494  HZ3 LYS A 174     -19.578   8.093   1.339  1.00 81.03           H  
ATOM   2495  N   GLU A 175     -12.778   9.023   3.539  1.00 78.60           N  
ATOM   2496  H   GLU A 175     -13.223   9.925   3.455  1.00 78.60           H  
ATOM   2497  CA  GLU A 175     -12.496   8.506   4.866  1.00 78.60           C  
ATOM   2498  HA  GLU A 175     -11.482   8.108   4.855  1.00 78.60           H  
ATOM   2499  C   GLU A 175     -13.462   7.361   5.157  1.00 78.60           C  
ATOM   2500  CB  GLU A 175     -12.541   9.602   5.936  1.00 78.60           C  
ATOM   2501  HB2 GLU A 175     -11.837  10.384   5.653  1.00 78.60           H  
ATOM   2502  HB3 GLU A 175     -13.544  10.025   5.994  1.00 78.60           H  
ATOM   2503  O   GLU A 175     -14.691   7.470   5.078  1.00 78.60           O  
ATOM   2504  CG  GLU A 175     -12.140   9.028   7.305  1.00 78.60           C  
ATOM   2505  HG2 GLU A 175     -11.201   8.485   7.192  1.00 78.60           H  
ATOM   2506  HG3 GLU A 175     -12.899   8.320   7.636  1.00 78.60           H  
ATOM   2507  CD  GLU A 175     -11.950  10.093   8.392  1.00 78.60           C  
ATOM   2508  OE1 GLU A 175     -11.646   9.702   9.542  1.00 78.60           O  
ATOM   2509  OE2 GLU A 175     -11.981  11.311   8.125  1.00 78.60           O  
ATOM   2510  N   VAL A 176     -12.874   6.219   5.468  1.00 68.45           N  
ATOM   2511  H   VAL A 176     -11.865   6.182   5.500  1.00 68.45           H  
ATOM   2512  CA  VAL A 176     -13.615   5.035   5.834  1.00 68.45           C  
ATOM   2513  HA  VAL A 176     -14.466   4.913   5.164  1.00 68.45           H  
ATOM   2514  C   VAL A 176     -14.139   5.224   7.257  1.00 68.45           C  
ATOM   2515  CB  VAL A 176     -12.694   3.833   5.657  1.00 68.45           C  
ATOM   2516  HB  VAL A 176     -11.741   4.018   6.154  1.00 68.45           H  
ATOM   2517  O   VAL A 176     -13.430   5.031   8.244  1.00 68.45           O  
ATOM   2518  CG1 VAL A 176     -13.320   2.606   6.260  1.00 68.45           C  
ATOM   2519 HG11 VAL A 176     -14.255   2.398   5.738  1.00 68.45           H  
ATOM   2520 HG12 VAL A 176     -13.505   2.723   7.328  1.00 68.45           H  
ATOM   2521 HG13 VAL A 176     -12.583   1.810   6.156  1.00 68.45           H  
ATOM   2522  CG2 VAL A 176     -12.445   3.538   4.169  1.00 68.45           C  
ATOM   2523 HG21 VAL A 176     -11.947   4.388   3.702  1.00 68.45           H  
ATOM   2524 HG22 VAL A 176     -11.792   2.670   4.069  1.00 68.45           H  
ATOM   2525 HG23 VAL A 176     -13.386   3.349   3.652  1.00 68.45           H  
ATOM   2526  N   VAL A 177     -15.407   5.608   7.347  1.00 68.45           N  
ATOM   2527  H   VAL A 177     -15.869   5.885   6.492  1.00 68.45           H  
ATOM   2528  CA  VAL A 177     -16.145   5.726   8.603  1.00 68.45           C  
ATOM   2529  HA  VAL A 177     -15.451   5.732   9.444  1.00 68.45           H  
ATOM   2530  C   VAL A 177     -17.062   4.519   8.729  1.00 68.45           C  
ATOM   2531  CB  VAL A 177     -16.940   7.040   8.639  1.00 68.45           C  
ATOM   2532  HB  VAL A 177     -17.643   7.053   7.806  1.00 68.45           H  
ATOM   2533  O   VAL A 177     -17.980   4.352   7.924  1.00 68.45           O  
ATOM   2534  CG1 VAL A 177     -17.735   7.177   9.937  1.00 68.45           C  
ATOM   2535 HG11 VAL A 177     -18.389   8.044   9.842  1.00 68.45           H  
ATOM   2536 HG12 VAL A 177     -18.361   6.302  10.111  1.00 68.45           H  
ATOM   2537 HG13 VAL A 177     -17.049   7.306  10.775  1.00 68.45           H  
ATOM   2538  CG2 VAL A 177     -16.027   8.266   8.513  1.00 68.45           C  
ATOM   2539 HG21 VAL A 177     -16.611   9.184   8.587  1.00 68.45           H  
ATOM   2540 HG22 VAL A 177     -15.519   8.267   7.548  1.00 68.45           H  
ATOM   2541 HG23 VAL A 177     -15.277   8.260   9.304  1.00 68.45           H  
ATOM   2542  N   ILE A 178     -16.843   3.684   9.742  1.00 67.38           N  
ATOM   2543  H   ILE A 178     -16.125   3.921  10.412  1.00 67.38           H  
ATOM   2544  CA  ILE A 178     -17.805   2.634  10.092  1.00 67.38           C  
ATOM   2545  HA  ILE A 178     -18.393   2.399   9.205  1.00 67.38           H  
ATOM   2546  C   ILE A 178     -18.711   3.213  11.185  1.00 67.38           C  
ATOM   2547  CB  ILE A 178     -17.138   1.315  10.520  1.00 67.38           C  
ATOM   2548  HB  ILE A 178     -16.733   1.478  11.519  1.00 67.38           H  
ATOM   2549  O   ILE A 178     -18.198   3.814  12.137  1.00 67.38           O  
ATOM   2550  CG1 ILE A 178     -16.015   0.896   9.540  1.00 67.38           C  
ATOM   2551 HG12 ILE A 178     -16.454   0.682   8.566  1.00 67.38           H  
ATOM   2552 HG13 ILE A 178     -15.305   1.713   9.412  1.00 67.38           H  
ATOM   2553  CG2 ILE A 178     -18.179   0.198  10.676  1.00 67.38           C  
ATOM   2554 HG21 ILE A 178     -17.693  -0.719  11.008  1.00 67.38           H  
ATOM   2555 HG22 ILE A 178     -18.681   0.014   9.726  1.00 67.38           H  
ATOM   2556 HG23 ILE A 178     -18.913   0.467  11.436  1.00 67.38           H  
ATOM   2557  CD1 ILE A 178     -15.205  -0.322   9.987  1.00 67.38           C  
ATOM   2558 HD11 ILE A 178     -14.305  -0.398   9.377  1.00 67.38           H  
ATOM   2559 HD12 ILE A 178     -15.795  -1.229   9.851  1.00 67.38           H  
ATOM   2560 HD13 ILE A 178     -14.922  -0.230  11.035  1.00 67.38           H  
ATOM   2561  N   PRO A 179     -20.046   3.080  11.073  1.00 65.15           N  
ATOM   2562  CA  PRO A 179     -20.952   3.516  12.126  1.00 65.15           C  
ATOM   2563  HA  PRO A 179     -20.934   4.604  12.187  1.00 65.15           H  
ATOM   2564  C   PRO A 179     -20.529   2.899  13.456  1.00 65.15           C  
ATOM   2565  CB  PRO A 179     -22.349   3.039  11.709  1.00 65.15           C  
ATOM   2566  HB2 PRO A 179     -23.117   3.765  11.975  1.00 65.15           H  
ATOM   2567  HB3 PRO A 179     -22.576   2.072  12.157  1.00 65.15           H  
ATOM   2568  O   PRO A 179     -20.394   1.685  13.552  1.00 65.15           O  
ATOM   2569  CG  PRO A 179     -22.238   2.866  10.196  1.00 65.15           C  
ATOM   2570  HG2 PRO A 179     -22.420   3.823   9.707  1.00 65.15           H  
ATOM   2571  HG3 PRO A 179     -22.926   2.109   9.823  1.00 65.15           H  
ATOM   2572  CD  PRO A 179     -20.784   2.460   9.986  1.00 65.15           C  
ATOM   2573  HD2 PRO A 179     -20.695   1.376  10.052  1.00 65.15           H  
ATOM   2574  HD3 PRO A 179     -20.444   2.813   9.012  1.00 65.15           H  
ATOM   2575  N   THR A 180     -20.306   3.726  14.476  1.00 72.38           N  
ATOM   2576  H   THR A 180     -20.410   4.722  14.342  1.00 72.38           H  
ATOM   2577  CA  THR A 180     -20.021   3.229  15.823  1.00 72.38           C  
ATOM   2578  HA  THR A 180     -19.353   2.370  15.750  1.00 72.38           H  
ATOM   2579  C   THR A 180     -21.341   2.816  16.455  1.00 72.38           C  
ATOM   2580  CB  THR A 180     -19.332   4.290  16.680  1.00 72.38           C  
ATOM   2581  HB  THR A 180     -20.028   5.093  16.926  1.00 72.38           H  
ATOM   2582  O   THR A 180     -22.173   3.692  16.712  1.00 72.38           O  
ATOM   2583  CG2 THR A 180     -18.746   3.708  17.961  1.00 72.38           C  
ATOM   2584 HG21 THR A 180     -19.534   3.263  18.569  1.00 72.38           H  
ATOM   2585 HG22 THR A 180     -18.266   4.502  18.533  1.00 72.38           H  
ATOM   2586 HG23 THR A 180     -18.006   2.949  17.707  1.00 72.38           H  
ATOM   2587  OG1 THR A 180     -18.270   4.825  15.931  1.00 72.38           O  
ATOM   2588  HG1 THR A 180     -18.101   4.227  15.200  1.00 72.38           H  
ATOM   2589  N   PRO A 181     -21.587   1.517  16.680  1.00 81.41           N  
ATOM   2590  CA  PRO A 181     -22.779   1.118  17.399  1.00 81.41           C  
ATOM   2591  HA  PRO A 181     -23.663   1.556  16.935  1.00 81.41           H  
ATOM   2592  C   PRO A 181     -22.689   1.592  18.853  1.00 81.41           C  
ATOM   2593  CB  PRO A 181     -22.839  -0.401  17.269  1.00 81.41           C  
ATOM   2594  HB2 PRO A 181     -23.345  -0.671  16.342  1.00 81.41           H  
ATOM   2595  HB3 PRO A 181     -23.323  -0.859  18.131  1.00 81.41           H  
ATOM   2596  O   PRO A 181     -21.609   1.752  19.422  1.00 81.41           O  
ATOM   2597  CG  PRO A 181     -21.370  -0.793  17.183  1.00 81.41           C  
ATOM   2598  HG2 PRO A 181     -20.972  -0.815  18.197  1.00 81.41           H  
ATOM   2599  HG3 PRO A 181     -21.226  -1.754  16.689  1.00 81.41           H  
ATOM   2600  CD  PRO A 181     -20.734   0.362  16.417  1.00 81.41           C  
ATOM   2601  HD2 PRO A 181     -19.715   0.519  16.771  1.00 81.41           H  
ATOM   2602  HD3 PRO A 181     -20.737   0.125  15.353  1.00 81.41           H  
ATOM   2603  N   THR A 182     -23.840   1.793  19.484  1.00 85.96           N  
ATOM   2604  H   THR A 182     -24.712   1.687  18.986  1.00 85.96           H  
ATOM   2605  CA  THR A 182     -23.907   1.981  20.935  1.00 85.96           C  
ATOM   2606  HA  THR A 182     -23.095   2.638  21.247  1.00 85.96           H  
ATOM   2607  C   THR A 182     -23.741   0.638  21.646  1.00 85.96           C  
ATOM   2608  CB  THR A 182     -25.234   2.632  21.343  1.00 85.96           C  
ATOM   2609  HB  THR A 182     -25.310   2.645  22.431  1.00 85.96           H  
ATOM   2610  O   THR A 182     -24.279  -0.373  21.190  1.00 85.96           O  
ATOM   2611  CG2 THR A 182     -25.345   4.066  20.825  1.00 85.96           C  
ATOM   2612 HG21 THR A 182     -24.518   4.663  21.208  1.00 85.96           H  
ATOM   2613 HG22 THR A 182     -25.325   4.079  19.735  1.00 85.96           H  
ATOM   2614 HG23 THR A 182     -26.284   4.500  21.167  1.00 85.96           H  
ATOM   2615  OG1 THR A 182     -26.315   1.902  20.808  1.00 85.96           O  
ATOM   2616  HG1 THR A 182     -26.283   1.013  21.168  1.00 85.96           H  
ATOM   2617  N   GLY A 183     -23.065   0.635  22.796  1.00 91.85           N  
ATOM   2618  H   GLY A 183     -22.573   1.473  23.072  1.00 91.85           H  
ATOM   2619  CA  GLY A 183     -22.913  -0.547  23.648  1.00 91.85           C  
ATOM   2620  HA2 GLY A 183     -23.724  -1.249  23.454  1.00 91.85           H  
ATOM   2621  HA3 GLY A 183     -22.988  -0.248  24.694  1.00 91.85           H  
ATOM   2622  C   GLY A 183     -21.578  -1.268  23.465  1.00 91.85           C  
ATOM   2623  O   GLY A 183     -20.531  -0.630  23.332  1.00 91.85           O  
ATOM   2624  N   ILE A 184     -21.622  -2.601  23.522  1.00 95.43           N  
ATOM   2625  H   ILE A 184     -22.524  -3.049  23.596  1.00 95.43           H  
ATOM   2626  CA  ILE A 184     -20.450  -3.480  23.457  1.00 95.43           C  
ATOM   2627  HA  ILE A 184     -19.564  -2.905  23.727  1.00 95.43           H  
ATOM   2628  C   ILE A 184     -20.288  -3.987  22.022  1.00 95.43           C  
ATOM   2629  CB  ILE A 184     -20.577  -4.633  24.476  1.00 95.43           C  
ATOM   2630  HB  ILE A 184     -21.499  -5.170  24.256  1.00 95.43           H  
ATOM   2631  O   ILE A 184     -21.228  -4.538  21.446  1.00 95.43           O  
ATOM   2632  CG1 ILE A 184     -20.673  -4.111  25.928  1.00 95.43           C  
ATOM   2633 HG12 ILE A 184     -21.327  -3.240  25.978  1.00 95.43           H  
ATOM   2634 HG13 ILE A 184     -19.686  -3.803  26.274  1.00 95.43           H  
ATOM   2635  CG2 ILE A 184     -19.405  -5.622  24.363  1.00 95.43           C  
ATOM   2636 HG21 ILE A 184     -19.599  -6.497  24.983  1.00 95.43           H  
ATOM   2637 HG22 ILE A 184     -18.484  -5.143  24.695  1.00 95.43           H  
ATOM   2638 HG23 ILE A 184     -19.289  -5.978  23.339  1.00 95.43           H  
ATOM   2639  CD1 ILE A 184     -21.248  -5.152  26.894  1.00 95.43           C  
ATOM   2640 HD11 ILE A 184     -20.652  -6.065  26.892  1.00 95.43           H  
ATOM   2641 HD12 ILE A 184     -22.272  -5.397  26.609  1.00 95.43           H  
ATOM   2642 HD13 ILE A 184     -21.259  -4.738  27.902  1.00 95.43           H  
ATOM   2643  N   PHE A 185     -19.108  -3.803  21.438  1.00 95.36           N  
ATOM   2644  H   PHE A 185     -18.381  -3.325  21.951  1.00 95.36           H  
ATOM   2645  CA  PHE A 185     -18.806  -4.213  20.069  1.00 95.36           C  
ATOM   2646  HA  PHE A 185     -19.287  -5.174  19.883  1.00 95.36           H  
ATOM   2647  C   PHE A 185     -17.303  -4.406  19.852  1.00 95.36           C  
ATOM   2648  CB  PHE A 185     -19.374  -3.178  19.080  1.00 95.36           C  
ATOM   2649  HB2 PHE A 185     -19.227  -3.537  18.062  1.00 95.36           H  
ATOM   2650  HB3 PHE A 185     -20.451  -3.101  19.230  1.00 95.36           H  
ATOM   2651  O   PHE A 185     -16.477  -3.945  20.640  1.00 95.36           O  
ATOM   2652  CG  PHE A 185     -18.771  -1.792  19.189  1.00 95.36           C  
ATOM   2653  CD1 PHE A 185     -19.214  -0.912  20.194  1.00 95.36           C  
ATOM   2654  HD1 PHE A 185     -19.985  -1.223  20.883  1.00 95.36           H  
ATOM   2655  CD2 PHE A 185     -17.794  -1.364  18.270  1.00 95.36           C  
ATOM   2656  HD2 PHE A 185     -17.459  -2.025  17.485  1.00 95.36           H  
ATOM   2657  CE1 PHE A 185     -18.661   0.372  20.310  1.00 95.36           C  
ATOM   2658  HE1 PHE A 185     -19.004   1.034  21.091  1.00 95.36           H  
ATOM   2659  CE2 PHE A 185     -17.246  -0.074  18.387  1.00 95.36           C  
ATOM   2660  HE2 PHE A 185     -16.471   0.251  17.709  1.00 95.36           H  
ATOM   2661  CZ  PHE A 185     -17.662   0.784  19.417  1.00 95.36           C  
ATOM   2662  HZ  PHE A 185     -17.212   1.759  19.529  1.00 95.36           H  
ATOM   2663  N   ALA A 186     -16.945  -5.075  18.761  1.00 96.52           N  
ATOM   2664  H   ALA A 186     -17.678  -5.429  18.163  1.00 96.52           H  
ATOM   2665  CA  ALA A 186     -15.574  -5.199  18.276  1.00 96.52           C  
ATOM   2666  HA  ALA A 186     -15.017  -4.297  18.530  1.00 96.52           H  
ATOM   2667  C   ALA A 186     -15.558  -5.348  16.751  1.00 96.52           C  
ATOM   2668  CB  ALA A 186     -14.897  -6.395  18.952  1.00 96.52           C  
ATOM   2669  HB1 ALA A 186     -13.914  -6.557  18.510  1.00 96.52           H  
ATOM   2670  HB2 ALA A 186     -14.766  -6.187  20.014  1.00 96.52           H  
ATOM   2671  HB3 ALA A 186     -15.502  -7.293  18.821  1.00 96.52           H  
ATOM   2672  O   ALA A 186     -16.520  -5.835  16.151  1.00 96.52           O  
ATOM   2673  N   TYR A 187     -14.445  -4.962  16.133  1.00 96.02           N  
ATOM   2674  H   TYR A 187     -13.680  -4.606  16.689  1.00 96.02           H  
ATOM   2675  CA  TYR A 187     -14.217  -5.131  14.701  1.00 96.02           C  
ATOM   2676  HA  TYR A 187     -15.149  -5.445  14.232  1.00 96.02           H  
ATOM   2677  C   TYR A 187     -13.168  -6.202  14.426  1.00 96.02           C  
ATOM   2678  CB  TYR A 187     -13.802  -3.806  14.061  1.00 96.02           C  
ATOM   2679  HB2 TYR A 187     -13.642  -3.966  12.995  1.00 96.02           H  
ATOM   2680  HB3 TYR A 187     -12.851  -3.494  14.492  1.00 96.02           H  
ATOM   2681  O   TYR A 187     -12.233  -6.383  15.205  1.00 96.02           O  
ATOM   2682  CG  TYR A 187     -14.811  -2.694  14.227  1.00 96.02           C  
ATOM   2683  CD1 TYR A 187     -15.982  -2.686  13.445  1.00 96.02           C  
ATOM   2684  HD1 TYR A 187     -16.168  -3.487  12.744  1.00 96.02           H  
ATOM   2685  CD2 TYR A 187     -14.574  -1.669  15.161  1.00 96.02           C  
ATOM   2686  HD2 TYR A 187     -13.680  -1.680  15.766  1.00 96.02           H  
ATOM   2687  CE1 TYR A 187     -16.921  -1.649  13.603  1.00 96.02           C  
ATOM   2688  HE1 TYR A 187     -17.846  -1.645  13.045  1.00 96.02           H  
ATOM   2689  CE2 TYR A 187     -15.487  -0.609  15.283  1.00 96.02           C  
ATOM   2690  HE2 TYR A 187     -15.262   0.207  15.955  1.00 96.02           H  
ATOM   2691  OH  TYR A 187     -17.557   0.412  14.644  1.00 96.02           O  
ATOM   2692  HH  TYR A 187     -17.262   1.061  15.286  1.00 96.02           H  
ATOM   2693  CZ  TYR A 187     -16.669  -0.604  14.513  1.00 96.02           C  
ATOM   2694  N   PHE A 188     -13.276  -6.859  13.277  1.00 97.28           N  
ATOM   2695  H   PHE A 188     -14.084  -6.678  12.700  1.00 97.28           H  
ATOM   2696  CA  PHE A 188     -12.318  -7.852  12.810  1.00 97.28           C  
ATOM   2697  HA  PHE A 188     -11.406  -7.775  13.402  1.00 97.28           H  
ATOM   2698  C   PHE A 188     -11.950  -7.619  11.343  1.00 97.28           C  
ATOM   2699  CB  PHE A 188     -12.897  -9.248  13.044  1.00 97.28           C  
ATOM   2700  HB2 PHE A 188     -13.826  -9.353  12.484  1.00 97.28           H  
ATOM   2701  HB3 PHE A 188     -13.135  -9.339  14.103  1.00 97.28           H  
ATOM   2702  O   PHE A 188     -12.825  -7.521  10.482  1.00 97.28           O  
ATOM   2703  CG  PHE A 188     -11.952 -10.374  12.682  1.00 97.28           C  
ATOM   2704  CD1 PHE A 188     -12.243 -11.227  11.603  1.00 97.28           C  
ATOM   2705  HD1 PHE A 188     -13.133 -11.070  11.012  1.00 97.28           H  
ATOM   2706  CD2 PHE A 188     -10.789 -10.585  13.444  1.00 97.28           C  
ATOM   2707  HD2 PHE A 188     -10.575  -9.947  14.288  1.00 97.28           H  
ATOM   2708  CE1 PHE A 188     -11.384 -12.296  11.301  1.00 97.28           C  
ATOM   2709  HE1 PHE A 188     -11.620 -12.963  10.485  1.00 97.28           H  
ATOM   2710  CE2 PHE A 188      -9.925 -11.650  13.136  1.00 97.28           C  
ATOM   2711  HE2 PHE A 188      -9.056 -11.833  13.750  1.00 97.28           H  
ATOM   2712  CZ  PHE A 188     -10.222 -12.507  12.063  1.00 97.28           C  
ATOM   2713  HZ  PHE A 188      -9.575 -13.341  11.835  1.00 97.28           H  
ATOM   2714  N   LEU A 189     -10.649  -7.537  11.066  1.00 96.12           N  
ATOM   2715  H   LEU A 189     -10.006  -7.610  11.841  1.00 96.12           H  
ATOM   2716  CA  LEU A 189     -10.070  -7.533   9.727  1.00 96.12           C  
ATOM   2717  HA  LEU A 189     -10.739  -7.019   9.037  1.00 96.12           H  
ATOM   2718  C   LEU A 189      -9.928  -8.983   9.267  1.00 96.12           C  
ATOM   2719  CB  LEU A 189      -8.706  -6.813   9.731  1.00 96.12           C  
ATOM   2720  HB2 LEU A 189      -7.998  -7.402  10.314  1.00 96.12           H  
ATOM   2721  HB3 LEU A 189      -8.347  -6.781   8.702  1.00 96.12           H  
ATOM   2722  O   LEU A 189      -8.975  -9.672   9.644  1.00 96.12           O  
ATOM   2723  CG  LEU A 189      -8.699  -5.386  10.299  1.00 96.12           C  
ATOM   2724  HG  LEU A 189      -8.905  -5.422  11.369  1.00 96.12           H  
ATOM   2725  CD1 LEU A 189      -7.324  -4.750  10.092  1.00 96.12           C  
ATOM   2726 HD11 LEU A 189      -7.309  -3.760  10.547  1.00 96.12           H  
ATOM   2727 HD12 LEU A 189      -6.561  -5.365  10.570  1.00 96.12           H  
ATOM   2728 HD13 LEU A 189      -7.109  -4.660   9.027  1.00 96.12           H  
ATOM   2729  CD2 LEU A 189      -9.742  -4.506   9.628  1.00 96.12           C  
ATOM   2730 HD21 LEU A 189     -10.735  -4.861   9.900  1.00 96.12           H  
ATOM   2731 HD22 LEU A 189      -9.617  -4.551   8.546  1.00 96.12           H  
ATOM   2732 HD23 LEU A 189      -9.640  -3.479   9.981  1.00 96.12           H  
ATOM   2733  N   ALA A 190     -10.895  -9.450   8.485  1.00 96.23           N  
ATOM   2734  H   ALA A 190     -11.614  -8.819   8.160  1.00 96.23           H  
ATOM   2735  CA  ALA A 190     -10.933 -10.842   8.065  1.00 96.23           C  
ATOM   2736  HA  ALA A 190     -10.695 -11.447   8.939  1.00 96.23           H  
ATOM   2737  C   ALA A 190      -9.902 -11.122   6.960  1.00 96.23           C  
ATOM   2738  CB  ALA A 190     -12.350 -11.211   7.630  1.00 96.23           C  
ATOM   2739  HB1 ALA A 190     -12.628 -10.631   6.750  1.00 96.23           H  
ATOM   2740  HB2 ALA A 190     -12.393 -12.272   7.386  1.00 96.23           H  
ATOM   2741  HB3 ALA A 190     -13.043 -11.007   8.446  1.00 96.23           H  
ATOM   2742  O   ALA A 190      -9.772 -10.310   6.037  1.00 96.23           O  
ATOM   2743  N   PRO A 191      -9.203 -12.273   7.008  1.00 95.11           N  
ATOM   2744  CA  PRO A 191      -8.455 -12.792   5.867  1.00 95.11           C  
ATOM   2745  HA  PRO A 191      -7.564 -12.183   5.720  1.00 95.11           H  
ATOM   2746  C   PRO A 191      -9.304 -12.799   4.590  1.00 95.11           C  
ATOM   2747  CB  PRO A 191      -8.052 -14.212   6.263  1.00 95.11           C  
ATOM   2748  HB2 PRO A 191      -8.847 -14.906   5.989  1.00 95.11           H  
ATOM   2749  HB3 PRO A 191      -7.102 -14.512   5.821  1.00 95.11           H  
ATOM   2750  O   PRO A 191     -10.513 -13.015   4.635  1.00 95.11           O  
ATOM   2751  CG  PRO A 191      -7.990 -14.149   7.780  1.00 95.11           C  
ATOM   2752  HG2 PRO A 191      -8.134 -15.131   8.230  1.00 95.11           H  
ATOM   2753  HG3 PRO A 191      -7.048 -13.693   8.085  1.00 95.11           H  
ATOM   2754  CD  PRO A 191      -9.141 -13.213   8.118  1.00 95.11           C  
ATOM   2755  HD2 PRO A 191     -10.074 -13.774   8.173  1.00 95.11           H  
ATOM   2756  HD3 PRO A 191      -8.943 -12.707   9.064  1.00 95.11           H  
ATOM   2757  N   SER A 192      -8.680 -12.553   3.438  1.00 93.26           N  
ATOM   2758  H   SER A 192      -7.675 -12.455   3.428  1.00 93.26           H  
ATOM   2759  CA  SER A 192      -9.402 -12.388   2.167  1.00 93.26           C  
ATOM   2760  HA  SER A 192     -10.164 -11.620   2.302  1.00 93.26           H  
ATOM   2761  C   SER A 192     -10.132 -13.647   1.684  1.00 93.26           C  
ATOM   2762  CB  SER A 192      -8.430 -11.915   1.084  1.00 93.26           C  
ATOM   2763  HB2 SER A 192      -8.106 -10.901   1.318  1.00 93.26           H  
ATOM   2764  HB3 SER A 192      -8.935 -11.903   0.118  1.00 93.26           H  
ATOM   2765  O   SER A 192     -11.018 -13.542   0.843  1.00 93.26           O  
ATOM   2766  OG  SER A 192      -7.288 -12.752   1.019  1.00 93.26           O  
ATOM   2767  HG  SER A 192      -7.574 -13.655   0.861  1.00 93.26           H  
ATOM   2768  N   ASP A 193      -9.751 -14.822   2.183  1.00 93.82           N  
ATOM   2769  H   ASP A 193      -9.054 -14.844   2.914  1.00 93.82           H  
ATOM   2770  CA  ASP A 193     -10.380 -16.119   1.916  1.00 93.82           C  
ATOM   2771  HA  ASP A 193     -10.748 -16.119   0.890  1.00 93.82           H  
ATOM   2772  C   ASP A 193     -11.602 -16.399   2.811  1.00 93.82           C  
ATOM   2773  CB  ASP A 193      -9.318 -17.235   2.026  1.00 93.82           C  
ATOM   2774  HB2 ASP A 193      -9.784 -18.185   1.765  1.00 93.82           H  
ATOM   2775  HB3 ASP A 193      -8.538 -17.043   1.289  1.00 93.82           H  
ATOM   2776  O   ASP A 193     -12.329 -17.361   2.574  1.00 93.82           O  
ATOM   2777  CG  ASP A 193      -8.656 -17.359   3.410  1.00 93.82           C  
ATOM   2778  OD1 ASP A 193      -8.390 -16.301   4.025  1.00 93.82           O  
ATOM   2779  OD2 ASP A 193      -8.373 -18.496   3.843  1.00 93.82           O  
ATOM   2780  N   TRP A 194     -11.877 -15.558   3.814  1.00 96.78           N  
ATOM   2781  H   TRP A 194     -11.274 -14.763   3.969  1.00 96.78           H  
ATOM   2782  CA  TRP A 194     -13.040 -15.716   4.684  1.00 96.78           C  
ATOM   2783  HA  TRP A 194     -13.262 -16.779   4.785  1.00 96.78           H  
ATOM   2784  C   TRP A 194     -14.273 -15.036   4.077  1.00 96.78           C  
ATOM   2785  CB  TRP A 194     -12.736 -15.191   6.090  1.00 96.78           C  
ATOM   2786  HB2 TRP A 194     -12.365 -14.169   6.015  1.00 96.78           H  
ATOM   2787  HB3 TRP A 194     -13.677 -15.148   6.638  1.00 96.78           H  
ATOM   2788  O   TRP A 194     -14.364 -13.811   3.990  1.00 96.78           O  
ATOM   2789  CG  TRP A 194     -11.776 -15.988   6.927  1.00 96.78           C  
ATOM   2790  CD1 TRP A 194     -10.795 -16.816   6.496  1.00 96.78           C  
ATOM   2791  HD1 TRP A 194     -10.548 -17.021   5.465  1.00 96.78           H  
ATOM   2792  CD2 TRP A 194     -11.698 -16.031   8.381  1.00 96.78           C  
ATOM   2793  CE2 TRP A 194     -10.630 -16.892   8.768  1.00 96.78           C  
ATOM   2794  CE3 TRP A 194     -12.474 -15.471   9.411  1.00 96.78           C  
ATOM   2795  HE3 TRP A 194     -13.355 -14.915   9.128  1.00 96.78           H  
ATOM   2796  NE1 TRP A 194     -10.127 -17.360   7.573  1.00 96.78           N  
ATOM   2797  HE1 TRP A 194      -9.376 -18.024   7.452  1.00 96.78           H  
ATOM   2798  CH2 TRP A 194     -11.075 -16.503  11.118  1.00 96.78           C  
ATOM   2799  HH2 TRP A 194     -10.840 -16.662  12.160  1.00 96.78           H  
ATOM   2800  CZ2 TRP A 194     -10.311 -17.125  10.114  1.00 96.78           C  
ATOM   2801  HZ2 TRP A 194      -9.490 -17.777  10.375  1.00 96.78           H  
ATOM   2802  CZ3 TRP A 194     -12.166 -15.689  10.766  1.00 96.78           C  
ATOM   2803  HZ3 TRP A 194     -12.782 -15.249  11.536  1.00 96.78           H  
ATOM   2804  N   SER A 195     -15.270 -15.837   3.701  1.00 95.48           N  
ATOM   2805  H   SER A 195     -15.113 -16.835   3.691  1.00 95.48           H  
ATOM   2806  CA  SER A 195     -16.577 -15.346   3.237  1.00 95.48           C  
ATOM   2807  HA  SER A 195     -16.431 -14.396   2.725  1.00 95.48           H  
ATOM   2808  C   SER A 195     -17.576 -15.094   4.371  1.00 95.48           C  
ATOM   2809  CB  SER A 195     -17.162 -16.327   2.221  1.00 95.48           C  
ATOM   2810  HB2 SER A 195     -16.477 -16.412   1.378  1.00 95.48           H  
ATOM   2811  HB3 SER A 195     -18.121 -15.958   1.857  1.00 95.48           H  
ATOM   2812  O   SER A 195     -18.617 -14.484   4.132  1.00 95.48           O  
ATOM   2813  OG  SER A 195     -17.330 -17.606   2.803  1.00 95.48           O  
ATOM   2814  HG  SER A 195     -18.169 -17.640   3.269  1.00 95.48           H  
ATOM   2815  N   GLN A 196     -17.268 -15.556   5.584  1.00 97.12           N  
ATOM   2816  H   GLN A 196     -16.375 -16.014   5.704  1.00 97.12           H  
ATOM   2817  CA  GLN A 196     -18.075 -15.402   6.792  1.00 97.12           C  
ATOM   2818  HA  GLN A 196     -18.686 -14.504   6.695  1.00 97.12           H  
ATOM   2819  C   GLN A 196     -17.174 -15.217   8.017  1.00 97.12           C  
ATOM   2820  CB  GLN A 196     -19.037 -16.592   6.949  1.00 97.12           C  
ATOM   2821  HB2 GLN A 196     -19.603 -16.695   6.024  1.00 97.12           H  
ATOM   2822  HB3 GLN A 196     -19.744 -16.365   7.747  1.00 97.12           H  
ATOM   2823  O   GLN A 196     -16.044 -15.712   8.037  1.00 97.12           O  
ATOM   2824  CG  GLN A 196     -18.355 -17.934   7.276  1.00 97.12           C  
ATOM   2825  HG2 GLN A 196     -17.932 -17.884   8.279  1.00 97.12           H  
ATOM   2826  HG3 GLN A 196     -17.547 -18.122   6.569  1.00 97.12           H  
ATOM   2827  CD  GLN A 196     -19.321 -19.119   7.223  1.00 97.12           C  
ATOM   2828  NE2 GLN A 196     -18.855 -20.322   7.448  1.00 97.12           N  
ATOM   2829 HE21 GLN A 196     -17.908 -20.419   7.788  1.00 97.12           H  
ATOM   2830 HE22 GLN A 196     -19.537 -21.065   7.493  1.00 97.12           H  
ATOM   2831  OE1 GLN A 196     -20.498 -19.002   6.931  1.00 97.12           O  
ATOM   2832  N   VAL A 197     -17.677 -14.508   9.026  1.00 98.54           N  
ATOM   2833  H   VAL A 197     -18.621 -14.155   8.950  1.00 98.54           H  
ATOM   2834  CA  VAL A 197     -17.023 -14.343  10.328  1.00 98.54           C  
ATOM   2835  HA  VAL A 197     -16.245 -15.098  10.442  1.00 98.54           H  
ATOM   2836  C   VAL A 197     -18.071 -14.540  11.413  1.00 98.54           C  
ATOM   2837  CB  VAL A 197     -16.375 -12.952  10.486  1.00 98.54           C  
ATOM   2838  HB  VAL A 197     -17.149 -12.189  10.400  1.00 98.54           H  
ATOM   2839  O   VAL A 197     -19.056 -13.809  11.435  1.00 98.54           O  
ATOM   2840  CG1 VAL A 197     -15.682 -12.794  11.849  1.00 98.54           C  
ATOM   2841 HG11 VAL A 197     -14.880 -13.525  11.943  1.00 98.54           H  
ATOM   2842 HG12 VAL A 197     -16.391 -12.962  12.660  1.00 98.54           H  
ATOM   2843 HG13 VAL A 197     -15.274 -11.788  11.947  1.00 98.54           H  
ATOM   2844  CG2 VAL A 197     -15.312 -12.653   9.430  1.00 98.54           C  
ATOM   2845 HG21 VAL A 197     -15.706 -12.802   8.425  1.00 98.54           H  
ATOM   2846 HG22 VAL A 197     -14.445 -13.293   9.590  1.00 98.54           H  
ATOM   2847 HG23 VAL A 197     -14.989 -11.617   9.536  1.00 98.54           H  
ATOM   2848  N   ASP A 198     -17.822 -15.461  12.333  1.00 98.41           N  
ATOM   2849  H   ASP A 198     -16.999 -16.036  12.218  1.00 98.41           H  
ATOM   2850  CA  ASP A 198     -18.551 -15.619  13.588  1.00 98.41           C  
ATOM   2851  HA  ASP A 198     -19.458 -15.016  13.560  1.00 98.41           H  
ATOM   2852  C   ASP A 198     -17.689 -15.125  14.758  1.00 98.41           C  
ATOM   2853  CB  ASP A 198     -18.975 -17.080  13.787  1.00 98.41           C  
ATOM   2854  HB2 ASP A 198     -18.084 -17.707  13.791  1.00 98.41           H  
ATOM   2855  HB3 ASP A 198     -19.464 -17.174  14.757  1.00 98.41           H  
ATOM   2856  O   ASP A 198     -16.454 -15.195  14.731  1.00 98.41           O  
ATOM   2857  CG  ASP A 198     -19.941 -17.578  12.711  1.00 98.41           C  
ATOM   2858  OD1 ASP A 198     -21.017 -16.955  12.571  1.00 98.41           O  
ATOM   2859  OD2 ASP A 198     -19.608 -18.592  12.056  1.00 98.41           O  
ATOM   2860  N   CYS A 199     -18.344 -14.616  15.797  1.00 98.56           N  
ATOM   2861  H   CYS A 199     -19.351 -14.579  15.739  1.00 98.56           H  
ATOM   2862  CA  CYS A 199     -17.727 -14.160  17.035  1.00 98.56           C  
ATOM   2863  HA  CYS A 199     -16.642 -14.213  16.947  1.00 98.56           H  
ATOM   2864  C   CYS A 199     -18.159 -15.041  18.205  1.00 98.56           C  
ATOM   2865  CB  CYS A 199     -18.114 -12.699  17.270  1.00 98.56           C  
ATOM   2866  HB2 CYS A 199     -17.707 -12.088  16.465  1.00 98.56           H  
ATOM   2867  HB3 CYS A 199     -19.201 -12.621  17.270  1.00 98.56           H  
ATOM   2868  O   CYS A 199     -19.350 -15.305  18.388  1.00 98.56           O  
ATOM   2869  SG  CYS A 199     -17.460 -12.120  18.862  1.00 98.56           S  
ATOM   2870  HG  CYS A 199     -18.163 -10.985  18.911  1.00 98.56           H  
ATOM   2871  N   TRP A 200     -17.192 -15.409  19.042  1.00 98.42           N  
ATOM   2872  H   TRP A 200     -16.249 -15.138  18.804  1.00 98.42           H  
ATOM   2873  CA  TRP A 200     -17.395 -16.032  20.344  1.00 98.42           C  
ATOM   2874  HA  TRP A 200     -18.461 -16.144  20.542  1.00 98.42           H  
ATOM   2875  C   TRP A 200     -16.783 -15.145  21.430  1.00 98.42           C  
ATOM   2876  CB  TRP A 200     -16.772 -17.427  20.324  1.00 98.42           C  
ATOM   2877  HB2 TRP A 200     -15.712 -17.342  20.087  1.00 98.42           H  
ATOM   2878  HB3 TRP A 200     -17.239 -18.003  19.525  1.00 98.42           H  
ATOM   2879  O   TRP A 200     -15.567 -14.969  21.471  1.00 98.42           O  
ATOM   2880  CG  TRP A 200     -16.922 -18.192  21.598  1.00 98.42           C  
ATOM   2881  CD1 TRP A 200     -15.989 -18.333  22.560  1.00 98.42           C  
ATOM   2882  HD1 TRP A 200     -14.996 -17.912  22.510  1.00 98.42           H  
ATOM   2883  CD2 TRP A 200     -18.064 -18.968  22.045  1.00 98.42           C  
ATOM   2884  CE2 TRP A 200     -17.743 -19.585  23.291  1.00 98.42           C  
ATOM   2885  CE3 TRP A 200     -19.341 -19.211  21.511  1.00 98.42           C  
ATOM   2886  HE3 TRP A 200     -19.613 -18.739  20.578  1.00 98.42           H  
ATOM   2887  NE1 TRP A 200     -16.476 -19.127  23.580  1.00 98.42           N  
ATOM   2888  HE1 TRP A 200     -15.918 -19.384  24.381  1.00 98.42           H  
ATOM   2889  CH2 TRP A 200     -19.899 -20.676  23.385  1.00 98.42           C  
ATOM   2890  HH2 TRP A 200     -20.601 -21.326  23.885  1.00 98.42           H  
ATOM   2891  CZ2 TRP A 200     -18.631 -20.450  23.948  1.00 98.42           C  
ATOM   2892  HZ2 TRP A 200     -18.344 -20.927  24.873  1.00 98.42           H  
ATOM   2893  CZ3 TRP A 200     -20.257 -20.026  22.191  1.00 98.42           C  
ATOM   2894  HZ3 TRP A 200     -21.257 -20.127  21.794  1.00 98.42           H  
ATOM   2895  N   ALA A 201     -17.610 -14.580  22.311  1.00 98.52           N  
ATOM   2896  H   ALA A 201     -18.594 -14.798  22.254  1.00 98.52           H  
ATOM   2897  CA  ALA A 201     -17.174 -13.652  23.357  1.00 98.52           C  
ATOM   2898  HA  ALA A 201     -16.084 -13.641  23.393  1.00 98.52           H  
ATOM   2899  C   ALA A 201     -17.662 -14.112  24.737  1.00 98.52           C  
ATOM   2900  CB  ALA A 201     -17.629 -12.233  22.996  1.00 98.52           C  
ATOM   2901  HB1 ALA A 201     -17.313 -11.538  23.774  1.00 98.52           H  
ATOM   2902  HB2 ALA A 201     -18.713 -12.195  22.890  1.00 98.52           H  
ATOM   2903  HB3 ALA A 201     -17.173 -11.931  22.053  1.00 98.52           H  
ATOM   2904  O   ALA A 201     -18.814 -14.529  24.887  1.00 98.52           O  
ATOM   2905  N   TRP A 202     -16.790 -14.060  25.748  1.00 98.28           N  
ATOM   2906  H   TRP A 202     -15.870 -13.680  25.579  1.00 98.28           H  
ATOM   2907  CA  TRP A 202     -17.091 -14.562  27.095  1.00 98.28           C  
ATOM   2908  HA  TRP A 202     -18.148 -14.372  27.281  1.00 98.28           H  
ATOM   2909  C   TRP A 202     -16.312 -13.839  28.204  1.00 98.28           C  
ATOM   2910  CB  TRP A 202     -16.880 -16.089  27.159  1.00 98.28           C  
ATOM   2911  HB2 TRP A 202     -17.354 -16.457  28.069  1.00 98.28           H  
ATOM   2912  HB3 TRP A 202     -17.405 -16.553  26.325  1.00 98.28           H  
ATOM   2913  O   TRP A 202     -15.315 -13.163  27.935  1.00 98.28           O  
ATOM   2914  CG  TRP A 202     -15.461 -16.579  27.153  1.00 98.28           C  
ATOM   2915  CD1 TRP A 202     -14.794 -17.067  28.224  1.00 98.28           C  
ATOM   2916  HD1 TRP A 202     -15.218 -17.177  29.212  1.00 98.28           H  
ATOM   2917  CD2 TRP A 202     -14.517 -16.655  26.042  1.00 98.28           C  
ATOM   2918  CE2 TRP A 202     -13.289 -17.199  26.528  1.00 98.28           C  
ATOM   2919  CE3 TRP A 202     -14.566 -16.309  24.676  1.00 98.28           C  
ATOM   2920  HE3 TRP A 202     -15.474 -15.903  24.257  1.00 98.28           H  
ATOM   2921  NE1 TRP A 202     -13.499 -17.394  27.873  1.00 98.28           N  
ATOM   2922  HE1 TRP A 202     -12.792 -17.704  28.523  1.00 98.28           H  
ATOM   2923  CH2 TRP A 202     -12.258 -17.042  24.352  1.00 98.28           C  
ATOM   2924  HH2 TRP A 202     -11.400 -17.189  23.713  1.00 98.28           H  
ATOM   2925  CZ2 TRP A 202     -12.177 -17.408  25.703  1.00 98.28           C  
ATOM   2926  HZ2 TRP A 202     -11.267 -17.838  26.094  1.00 98.28           H  
ATOM   2927  CZ3 TRP A 202     -13.442 -16.478  23.847  1.00 98.28           C  
ATOM   2928  HZ3 TRP A 202     -13.497 -16.179  22.811  1.00 98.28           H  
ATOM   2929  N   THR A 203     -16.753 -13.978  29.460  1.00 98.06           N  
ATOM   2930  H   THR A 203     -17.611 -14.485  29.617  1.00 98.06           H  
ATOM   2931  CA  THR A 203     -15.907 -13.697  30.633  1.00 98.06           C  
ATOM   2932  HA  THR A 203     -15.191 -12.921  30.360  1.00 98.06           H  
ATOM   2933  C   THR A 203     -15.107 -14.936  31.012  1.00 98.06           C  
ATOM   2934  CB  THR A 203     -16.652 -13.155  31.866  1.00 98.06           C  
ATOM   2935  HB  THR A 203     -15.897 -12.896  32.608  1.00 98.06           H  
ATOM   2936  O   THR A 203     -15.657 -16.026  31.155  1.00 98.06           O  
ATOM   2937  CG2 THR A 203     -17.460 -11.898  31.564  1.00 98.06           C  
ATOM   2938 HG21 THR A 203     -18.431 -12.174  31.153  1.00 98.06           H  
ATOM   2939 HG22 THR A 203     -17.626 -11.357  32.495  1.00 98.06           H  
ATOM   2940 HG23 THR A 203     -16.921 -11.249  30.874  1.00 98.06           H  
ATOM   2941  OG1 THR A 203     -17.539 -14.075  32.456  1.00 98.06           O  
ATOM   2942  HG1 THR A 203     -17.766 -13.663  33.292  1.00 98.06           H  
ATOM   2943  N   ASP A 204     -13.793 -14.803  31.171  1.00 94.81           N  
ATOM   2944  H   ASP A 204     -13.373 -13.896  31.026  1.00 94.81           H  
ATOM   2945  CA  ASP A 204     -12.931 -15.954  31.445  1.00 94.81           C  
ATOM   2946  HA  ASP A 204     -13.224 -16.752  30.762  1.00 94.81           H  
ATOM   2947  C   ASP A 204     -13.106 -16.497  32.871  1.00 94.81           C  
ATOM   2948  CB  ASP A 204     -11.467 -15.603  31.156  1.00 94.81           C  
ATOM   2949  HB2 ASP A 204     -11.399 -15.136  30.173  1.00 94.81           H  
ATOM   2950  HB3 ASP A 204     -11.111 -14.891  31.901  1.00 94.81           H  
ATOM   2951  O   ASP A 204     -13.037 -17.706  33.081  1.00 94.81           O  
ATOM   2952  CG  ASP A 204     -10.585 -16.855  31.155  1.00 94.81           C  
ATOM   2953  OD1 ASP A 204     -11.101 -17.925  30.735  1.00 94.81           O  
ATOM   2954  OD2 ASP A 204      -9.421 -16.739  31.587  1.00 94.81           O  
ATOM   2955  N   SER A 205     -13.396 -15.624  33.839  1.00 93.64           N  
ATOM   2956  H   SER A 205     -13.482 -14.646  33.602  1.00 93.64           H  
ATOM   2957  CA  SER A 205     -13.652 -15.980  35.238  1.00 93.64           C  
ATOM   2958  HA  SER A 205     -12.894 -16.691  35.566  1.00 93.64           H  
ATOM   2959  C   SER A 205     -15.012 -16.650  35.427  1.00 93.64           C  
ATOM   2960  CB  SER A 205     -13.554 -14.732  36.130  1.00 93.64           C  
ATOM   2961  HB2 SER A 205     -12.504 -14.467  36.254  1.00 93.64           H  
ATOM   2962  HB3 SER A 205     -13.981 -14.941  37.111  1.00 93.64           H  
ATOM   2963  O   SER A 205     -15.075 -17.800  35.856  1.00 93.64           O  
ATOM   2964  OG  SER A 205     -14.226 -13.633  35.528  1.00 93.64           O  
ATOM   2965  HG  SER A 205     -14.884 -13.255  36.117  1.00 93.64           H  
ATOM   2966  N   GLU A 206     -16.106 -15.950  35.103  1.00 94.04           N  
ATOM   2967  H   GLU A 206     -15.990 -14.997  34.790  1.00 94.04           H  
ATOM   2968  CA  GLU A 206     -17.465 -16.457  35.354  1.00 94.04           C  
ATOM   2969  HA  GLU A 206     -17.434 -17.080  36.248  1.00 94.04           H  
ATOM   2970  C   GLU A 206     -17.999 -17.359  34.233  1.00 94.04           C  
ATOM   2971  CB  GLU A 206     -18.479 -15.336  35.634  1.00 94.04           C  
ATOM   2972  HB2 GLU A 206     -19.396 -15.817  35.975  1.00 94.04           H  
ATOM   2973  HB3 GLU A 206     -18.728 -14.835  34.698  1.00 94.04           H  
ATOM   2974  O   GLU A 206     -19.083 -17.922  34.369  1.00 94.04           O  
ATOM   2975  CG  GLU A 206     -18.101 -14.307  36.711  1.00 94.04           C  
ATOM   2976  HG2 GLU A 206     -19.020 -13.951  37.177  1.00 94.04           H  
ATOM   2977  HG3 GLU A 206     -17.510 -14.797  37.484  1.00 94.04           H  
ATOM   2978  CD  GLU A 206     -17.360 -13.092  36.144  1.00 94.04           C  
ATOM   2979  OE1 GLU A 206     -16.425 -12.622  36.831  1.00 94.04           O  
ATOM   2980  OE2 GLU A 206     -17.659 -12.694  34.992  1.00 94.04           O  
ATOM   2981  N   LYS A 207     -17.264 -17.497  33.120  1.00 94.16           N  
ATOM   2982  H   LYS A 207     -16.414 -16.955  33.059  1.00 94.16           H  
ATOM   2983  CA  LYS A 207     -17.678 -18.263  31.932  1.00 94.16           C  
ATOM   2984  HA  LYS A 207     -16.967 -18.041  31.135  1.00 94.16           H  
ATOM   2985  C   LYS A 207     -19.022 -17.795  31.356  1.00 94.16           C  
ATOM   2986  CB  LYS A 207     -17.599 -19.780  32.205  1.00 94.16           C  
ATOM   2987  HB2 LYS A 207     -18.376 -20.052  32.920  1.00 94.16           H  
ATOM   2988  HB3 LYS A 207     -17.807 -20.314  31.278  1.00 94.16           H  
ATOM   2989  O   LYS A 207     -19.736 -18.571  30.722  1.00 94.16           O  
ATOM   2990  CG  LYS A 207     -16.245 -20.272  32.753  1.00 94.16           C  
ATOM   2991  HG2 LYS A 207     -16.060 -19.822  33.728  1.00 94.16           H  
ATOM   2992  HG3 LYS A 207     -16.306 -21.351  32.889  1.00 94.16           H  
ATOM   2993  CD  LYS A 207     -15.063 -19.959  31.820  1.00 94.16           C  
ATOM   2994  HD2 LYS A 207     -14.963 -18.878  31.724  1.00 94.16           H  
ATOM   2995  HD3 LYS A 207     -15.250 -20.386  30.834  1.00 94.16           H  
ATOM   2996  CE  LYS A 207     -13.758 -20.528  32.392  1.00 94.16           C  
ATOM   2997  HE2 LYS A 207     -13.675 -20.193  33.426  1.00 94.16           H  
ATOM   2998  HE3 LYS A 207     -13.810 -21.617  32.385  1.00 94.16           H  
ATOM   2999  NZ  LYS A 207     -12.563 -20.054  31.642  1.00 94.16           N  
ATOM   3000  HZ1 LYS A 207     -12.446 -19.057  31.754  1.00 94.16           H  
ATOM   3001  HZ2 LYS A 207     -12.607 -20.211  30.645  1.00 94.16           H  
ATOM   3002  HZ3 LYS A 207     -11.696 -20.422  32.005  1.00 94.16           H  
ATOM   3003  N   VAL A 208     -19.357 -16.515  31.534  1.00 96.61           N  
ATOM   3004  H   VAL A 208     -18.703 -15.919  32.022  1.00 96.61           H  
ATOM   3005  CA  VAL A 208     -20.574 -15.907  30.979  1.00 96.61           C  
ATOM   3006  HA  VAL A 208     -21.404 -16.602  31.112  1.00 96.61           H  
ATOM   3007  C   VAL A 208     -20.371 -15.675  29.489  1.00 96.61           C  
ATOM   3008  CB  VAL A 208     -20.930 -14.598  31.704  1.00 96.61           C  
ATOM   3009  HB  VAL A 208     -20.070 -13.928  31.688  1.00 96.61           H  
ATOM   3010  O   VAL A 208     -19.399 -15.041  29.091  1.00 96.61           O  
ATOM   3011  CG1 VAL A 208     -22.112 -13.879  31.046  1.00 96.61           C  
ATOM   3012 HG11 VAL A 208     -21.837 -13.539  30.047  1.00 96.61           H  
ATOM   3013 HG12 VAL A 208     -22.378 -13.002  31.636  1.00 96.61           H  
ATOM   3014 HG13 VAL A 208     -22.976 -14.541  30.981  1.00 96.61           H  
ATOM   3015  CG2 VAL A 208     -21.320 -14.880  33.158  1.00 96.61           C  
ATOM   3016 HG21 VAL A 208     -21.415 -13.940  33.703  1.00 96.61           H  
ATOM   3017 HG22 VAL A 208     -20.561 -15.491  33.646  1.00 96.61           H  
ATOM   3018 HG23 VAL A 208     -22.266 -15.420  33.197  1.00 96.61           H  
ATOM   3019  N   ASN A 209     -21.280 -16.184  28.658  1.00 97.47           N  
ATOM   3020  H   ASN A 209     -22.077 -16.662  29.052  1.00 97.47           H  
ATOM   3021  CA  ASN A 209     -21.187 -16.084  27.205  1.00 97.47           C  
ATOM   3022  HA  ASN A 209     -20.155 -15.862  26.933  1.00 97.47           H  
ATOM   3023  C   ASN A 209     -22.063 -14.948  26.648  1.00 97.47           C  
ATOM   3024  CB  ASN A 209     -21.542 -17.447  26.598  1.00 97.47           C  
ATOM   3025  HB2 ASN A 209     -22.600 -17.656  26.760  1.00 97.47           H  
ATOM   3026  HB3 ASN A 209     -20.952 -18.230  27.075  1.00 97.47           H  
ATOM   3027  O   ASN A 209     -23.232 -14.824  27.006  1.00 97.47           O  
ATOM   3028  CG  ASN A 209     -21.268 -17.456  25.113  1.00 97.47           C  
ATOM   3029  ND2 ASN A 209     -20.053 -17.712  24.709  1.00 97.47           N  
ATOM   3030 HD21 ASN A 209     -19.315 -17.917  25.368  1.00 97.47           H  
ATOM   3031 HD22 ASN A 209     -19.862 -17.693  23.717  1.00 97.47           H  
ATOM   3032  OD1 ASN A 209     -22.140 -17.190  24.307  1.00 97.47           O  
ATOM   3033  N   PHE A 210     -21.511 -14.169  25.719  1.00 97.87           N  
ATOM   3034  H   PHE A 210     -20.548 -14.339  25.467  1.00 97.87           H  
ATOM   3035  CA  PHE A 210     -22.172 -13.029  25.067  1.00 97.87           C  
ATOM   3036  HA  PHE A 210     -23.034 -12.729  25.662  1.00 97.87           H  
ATOM   3037  C   PHE A 210     -22.704 -13.367  23.664  1.00 97.87           C  
ATOM   3038  CB  PHE A 210     -21.199 -11.842  25.026  1.00 97.87           C  
ATOM   3039  HB2 PHE A 210     -20.267 -12.152  24.553  1.00 97.87           H  
ATOM   3040  HB3 PHE A 210     -21.631 -11.051  24.414  1.00 97.87           H  
ATOM   3041  O   PHE A 210     -23.189 -12.495  22.949  1.00 97.87           O  
ATOM   3042  CG  PHE A 210     -20.895 -11.255  26.385  1.00 97.87           C  
ATOM   3043  CD1 PHE A 210     -21.541 -10.080  26.803  1.00 97.87           C  
ATOM   3044  HD1 PHE A 210     -22.241  -9.575  26.154  1.00 97.87           H  
ATOM   3045  CD2 PHE A 210     -19.994 -11.898  27.248  1.00 97.87           C  
ATOM   3046  HD2 PHE A 210     -19.497 -12.803  26.930  1.00 97.87           H  
ATOM   3047  CE1 PHE A 210     -21.297  -9.565  28.083  1.00 97.87           C  
ATOM   3048  HE1 PHE A 210     -21.831  -8.683  28.406  1.00 97.87           H  
ATOM   3049  CE2 PHE A 210     -19.740 -11.376  28.523  1.00 97.87           C  
ATOM   3050  HE2 PHE A 210     -19.047 -11.886  29.175  1.00 97.87           H  
ATOM   3051  CZ  PHE A 210     -20.392 -10.205  28.947  1.00 97.87           C  
ATOM   3052  HZ  PHE A 210     -20.211  -9.802  29.932  1.00 97.87           H  
ATOM   3053  N   THR A 211     -22.598 -14.626  23.244  1.00 97.27           N  
ATOM   3054  H   THR A 211     -22.186 -15.297  23.877  1.00 97.27           H  
ATOM   3055  CA  THR A 211     -22.801 -15.087  21.862  1.00 97.27           C  
ATOM   3056  HA  THR A 211     -23.328 -14.312  21.306  1.00 97.27           H  
ATOM   3057  C   THR A 211     -23.702 -16.328  21.800  1.00 97.27           C  
ATOM   3058  CB  THR A 211     -21.443 -15.306  21.163  1.00 97.27           C  
ATOM   3059  HB  THR A 211     -21.604 -15.723  20.169  1.00 97.27           H  
ATOM   3060  O   THR A 211     -23.481 -17.232  21.000  1.00 97.27           O  
ATOM   3061  CG2 THR A 211     -20.684 -13.986  21.020  1.00 97.27           C  
ATOM   3062 HG21 THR A 211     -20.506 -13.529  21.993  1.00 97.27           H  
ATOM   3063 HG22 THR A 211     -21.263 -13.304  20.397  1.00 97.27           H  
ATOM   3064 HG23 THR A 211     -19.721 -14.154  20.539  1.00 97.27           H  
ATOM   3065  OG1 THR A 211     -20.640 -16.193  21.913  1.00 97.27           O  
ATOM   3066  HG1 THR A 211     -21.160 -16.992  22.025  1.00 97.27           H  
ATOM   3067  N   GLY A 212     -24.709 -16.410  22.676  1.00 93.77           N  
ATOM   3068  H   GLY A 212     -24.805 -15.659  23.345  1.00 93.77           H  
ATOM   3069  CA  GLY A 212     -25.760 -17.441  22.634  1.00 93.77           C  
ATOM   3070  HA2 GLY A 212     -26.083 -17.568  21.601  1.00 93.77           H  
ATOM   3071  HA3 GLY A 212     -26.615 -17.088  23.210  1.00 93.77           H  
ATOM   3072  C   GLY A 212     -25.382 -18.829  23.173  1.00 93.77           C  
ATOM   3073  O   GLY A 212     -26.197 -19.747  23.117  1.00 93.77           O  
ATOM   3074  N   GLY A 213     -24.170 -19.008  23.701  1.00 94.66           N  
ATOM   3075  H   GLY A 213     -23.542 -18.217  23.704  1.00 94.66           H  
ATOM   3076  CA  GLY A 213     -23.739 -20.219  24.408  1.00 94.66           C  
ATOM   3077  HA2 GLY A 213     -22.811 -19.999  24.937  1.00 94.66           H  
ATOM   3078  HA3 GLY A 213     -24.495 -20.485  25.146  1.00 94.66           H  
ATOM   3079  C   GLY A 213     -23.487 -21.451  23.531  1.00 94.66           C  
ATOM   3080  O   GLY A 213     -23.207 -22.520  24.068  1.00 94.66           O  
ATOM   3081  N   LYS A 214     -23.554 -21.328  22.199  1.00 96.32           N  
ATOM   3082  H   LYS A 214     -23.787 -20.421  21.821  1.00 96.32           H  
ATOM   3083  CA  LYS A 214     -23.229 -22.405  21.249  1.00 96.32           C  
ATOM   3084  HA  LYS A 214     -22.865 -23.277  21.793  1.00 96.32           H  
ATOM   3085  C   LYS A 214     -22.133 -21.973  20.286  1.00 96.32           C  
ATOM   3086  CB  LYS A 214     -24.474 -22.816  20.456  1.00 96.32           C  
ATOM   3087  HB2 LYS A 214     -24.177 -23.531  19.689  1.00 96.32           H  
ATOM   3088  HB3 LYS A 214     -24.890 -21.938  19.962  1.00 96.32           H  
ATOM   3089  O   LYS A 214     -22.268 -20.951  19.624  1.00 96.32           O  
ATOM   3090  CG  LYS A 214     -25.542 -23.459  21.347  1.00 96.32           C  
ATOM   3091  HG2 LYS A 214     -25.123 -24.333  21.846  1.00 96.32           H  
ATOM   3092  HG3 LYS A 214     -25.877 -22.744  22.098  1.00 96.32           H  
ATOM   3093  CD  LYS A 214     -26.736 -23.883  20.489  1.00 96.32           C  
ATOM   3094  HD2 LYS A 214     -27.130 -23.006  19.975  1.00 96.32           H  
ATOM   3095  HD3 LYS A 214     -26.408 -24.615  19.751  1.00 96.32           H  
ATOM   3096  CE  LYS A 214     -27.821 -24.489  21.381  1.00 96.32           C  
ATOM   3097  HE2 LYS A 214     -28.086 -23.757  22.143  1.00 96.32           H  
ATOM   3098  HE3 LYS A 214     -27.410 -25.363  21.885  1.00 96.32           H  
ATOM   3099  NZ  LYS A 214     -29.017 -24.858  20.585  1.00 96.32           N  
ATOM   3100  HZ1 LYS A 214     -29.393 -24.039  20.131  1.00 96.32           H  
ATOM   3101  HZ2 LYS A 214     -29.730 -25.252  21.182  1.00 96.32           H  
ATOM   3102  HZ3 LYS A 214     -28.771 -25.533  19.875  1.00 96.32           H  
ATOM   3103  N   TRP A 215     -21.067 -22.761  20.198  1.00 96.28           N  
ATOM   3104  H   TRP A 215     -21.024 -23.590  20.775  1.00 96.28           H  
ATOM   3105  CA  TRP A 215     -20.038 -22.585  19.173  1.00 96.28           C  
ATOM   3106  HA  TRP A 215     -19.629 -21.578  19.248  1.00 96.28           H  
ATOM   3107  C   TRP A 215     -20.652 -22.787  17.769  1.00 96.28           C  
ATOM   3108  CB  TRP A 215     -18.916 -23.591  19.446  1.00 96.28           C  
ATOM   3109  HB2 TRP A 215     -18.565 -23.460  20.469  1.00 96.28           H  
ATOM   3110  HB3 TRP A 215     -19.306 -24.604  19.350  1.00 96.28           H  
ATOM   3111  O   TRP A 215     -21.484 -23.690  17.638  1.00 96.28           O  
ATOM   3112  CG  TRP A 215     -17.747 -23.433  18.537  1.00 96.28           C  
ATOM   3113  CD1 TRP A 215     -17.541 -24.116  17.388  1.00 96.28           C  
ATOM   3114  HD1 TRP A 215     -18.184 -24.894  17.004  1.00 96.28           H  
ATOM   3115  CD2 TRP A 215     -16.678 -22.444  18.622  1.00 96.28           C  
ATOM   3116  CE2 TRP A 215     -15.868 -22.569  17.455  1.00 96.28           C  
ATOM   3117  CE3 TRP A 215     -16.358 -21.408  19.527  1.00 96.28           C  
ATOM   3118  HE3 TRP A 215     -16.959 -21.267  20.413  1.00 96.28           H  
ATOM   3119  NE1 TRP A 215     -16.421 -23.618  16.754  1.00 96.28           N  
ATOM   3120  HE1 TRP A 215     -16.085 -23.947  15.860  1.00 96.28           H  
ATOM   3121  CH2 TRP A 215     -14.482 -20.713  18.127  1.00 96.28           C  
ATOM   3122  HH2 TRP A 215     -13.639 -20.063  17.944  1.00 96.28           H  
ATOM   3123  CZ2 TRP A 215     -14.789 -21.719  17.200  1.00 96.28           C  
ATOM   3124  HZ2 TRP A 215     -14.194 -21.844  16.307  1.00 96.28           H  
ATOM   3125  CZ3 TRP A 215     -15.262 -20.558  19.286  1.00 96.28           C  
ATOM   3126  HZ3 TRP A 215     -15.016 -19.780  19.995  1.00 96.28           H  
ATOM   3127  N   PRO A 216     -20.294 -22.003  16.727  1.00 96.85           N  
ATOM   3128  CA  PRO A 216     -19.205 -21.013  16.622  1.00 96.85           C  
ATOM   3129  HA  PRO A 216     -18.325 -21.352  17.169  1.00 96.85           H  
ATOM   3130  C   PRO A 216     -19.508 -19.597  17.141  1.00 96.85           C  
ATOM   3131  CB  PRO A 216     -18.842 -20.999  15.135  1.00 96.85           C  
ATOM   3132  HB2 PRO A 216     -18.423 -20.046  14.814  1.00 96.85           H  
ATOM   3133  HB3 PRO A 216     -18.160 -21.818  14.910  1.00 96.85           H  
ATOM   3134  O   PRO A 216     -18.704 -18.688  16.941  1.00 96.85           O  
ATOM   3135  CG  PRO A 216     -20.182 -21.239  14.456  1.00 96.85           C  
ATOM   3136  HG2 PRO A 216     -20.061 -21.657  13.456  1.00 96.85           H  
ATOM   3137  HG3 PRO A 216     -20.743 -20.306  14.412  1.00 96.85           H  
ATOM   3138  CD  PRO A 216     -20.874 -22.213  15.404  1.00 96.85           C  
ATOM   3139  HD2 PRO A 216     -20.676 -23.235  15.081  1.00 96.85           H  
ATOM   3140  HD3 PRO A 216     -21.948 -22.028  15.415  1.00 96.85           H  
ATOM   3141  N   GLY A 217     -20.633 -19.406  17.831  1.00 97.41           N  
ATOM   3142  H   GLY A 217     -21.281 -20.173  17.940  1.00 97.41           H  
ATOM   3143  CA  GLY A 217     -21.075 -18.113  18.342  1.00 97.41           C  
ATOM   3144  HA2 GLY A 217     -21.579 -18.258  19.298  1.00 97.41           H  
ATOM   3145  HA3 GLY A 217     -20.208 -17.474  18.510  1.00 97.41           H  
ATOM   3146  C   GLY A 217     -22.059 -17.422  17.402  1.00 97.41           C  
ATOM   3147  O   GLY A 217     -22.944 -18.070  16.846  1.00 97.41           O  
ATOM   3148  N   VAL A 218     -21.946 -16.100  17.275  1.00 97.08           N  
ATOM   3149  H   VAL A 218     -21.127 -15.661  17.670  1.00 97.08           H  
ATOM   3150  CA  VAL A 218     -22.884 -15.259  16.510  1.00 97.08           C  
ATOM   3151  HA  VAL A 218     -23.706 -15.876  16.148  1.00 97.08           H  
ATOM   3152  C   VAL A 218     -22.191 -14.665  15.291  1.00 97.08           C  
ATOM   3153  CB  VAL A 218     -23.487 -14.152  17.399  1.00 97.08           C  
ATOM   3154  HB  VAL A 218     -22.679 -13.600  17.879  1.00 97.08           H  
ATOM   3155  O   VAL A 218     -21.094 -14.120  15.414  1.00 97.08           O  
ATOM   3156  CG1 VAL A 218     -24.355 -13.154  16.620  1.00 97.08           C  
ATOM   3157 HG11 VAL A 218     -24.822 -12.447  17.306  1.00 97.08           H  
ATOM   3158 HG12 VAL A 218     -23.741 -12.580  15.925  1.00 97.08           H  
ATOM   3159 HG13 VAL A 218     -25.132 -13.679  16.064  1.00 97.08           H  
ATOM   3160  CG2 VAL A 218     -24.376 -14.760  18.490  1.00 97.08           C  
ATOM   3161 HG21 VAL A 218     -24.746 -13.975  19.151  1.00 97.08           H  
ATOM   3162 HG22 VAL A 218     -25.220 -15.278  18.036  1.00 97.08           H  
ATOM   3163 HG23 VAL A 218     -23.803 -15.479  19.075  1.00 97.08           H  
ATOM   3164  N   ALA A 219     -22.869 -14.700  14.144  1.00 97.55           N  
ATOM   3165  H   ALA A 219     -23.725 -15.234  14.099  1.00 97.55           H  
ATOM   3166  CA  ALA A 219     -22.387 -14.106  12.904  1.00 97.55           C  
ATOM   3167  HA  ALA A 219     -21.440 -14.577  12.641  1.00 97.55           H  
ATOM   3168  C   ALA A 219     -22.139 -12.596  13.045  1.00 97.55           C  
ATOM   3169  CB  ALA A 219     -23.384 -14.415  11.781  1.00 97.55           C  
ATOM   3170  HB1 ALA A 219     -23.013 -13.997  10.845  1.00 97.55           H  
ATOM   3171  HB2 ALA A 219     -23.477 -15.495  11.668  1.00 97.55           H  
ATOM   3172  HB3 ALA A 219     -24.356 -13.980  12.011  1.00 97.55           H  
ATOM   3173  O   ALA A 219     -23.005 -11.830  13.474  1.00 97.55           O  
ATOM   3174  N   CYS A 220     -20.951 -12.162  12.640  1.00 97.67           N  
ATOM   3175  H   CYS A 220     -20.296 -12.849  12.293  1.00 97.67           H  
ATOM   3176  CA  CYS A 220     -20.601 -10.759  12.495  1.00 97.67           C  
ATOM   3177  HA  CYS A 220     -20.957 -10.212  13.368  1.00 97.67           H  
ATOM   3178  C   CYS A 220     -21.258 -10.161  11.245  1.00 97.67           C  
ATOM   3179  CB  CYS A 220     -19.078 -10.620  12.403  1.00 97.67           C  
ATOM   3180  HB2 CYS A 220     -18.724 -11.249  11.586  1.00 97.67           H  
ATOM   3181  HB3 CYS A 220     -18.820  -9.581  12.199  1.00 97.67           H  
ATOM   3182  O   CYS A 220     -21.499 -10.834  10.242  1.00 97.67           O  
ATOM   3183  SG  CYS A 220     -18.280 -11.131  13.945  1.00 97.67           S  
ATOM   3184  HG  CYS A 220     -17.072 -11.377  13.431  1.00 97.67           H  
ATOM   3185  N   VAL A 221     -21.452  -8.845  11.257  1.00 95.12           N  
ATOM   3186  H   VAL A 221     -21.214  -8.340  12.098  1.00 95.12           H  
ATOM   3187  CA  VAL A 221     -21.936  -8.090  10.099  1.00 95.12           C  
ATOM   3188  HA  VAL A 221     -22.530  -8.753   9.470  1.00 95.12           H  
ATOM   3189  C   VAL A 221     -20.748  -7.588   9.284  1.00 95.12           C  
ATOM   3190  CB  VAL A 221     -22.856  -6.938  10.542  1.00 95.12           C  
ATOM   3191  HB  VAL A 221     -22.300  -6.257  11.186  1.00 95.12           H  
ATOM   3192  O   VAL A 221     -19.892  -6.867   9.800  1.00 95.12           O  
ATOM   3193  CG1 VAL A 221     -23.385  -6.151   9.336  1.00 95.12           C  
ATOM   3194 HG11 VAL A 221     -24.079  -5.382   9.676  1.00 95.12           H  
ATOM   3195 HG12 VAL A 221     -22.566  -5.657   8.813  1.00 95.12           H  
ATOM   3196 HG13 VAL A 221     -23.905  -6.819   8.649  1.00 95.12           H  
ATOM   3197  CG2 VAL A 221     -24.065  -7.474  11.321  1.00 95.12           C  
ATOM   3198 HG21 VAL A 221     -24.619  -8.189  10.713  1.00 95.12           H  
ATOM   3199 HG22 VAL A 221     -23.739  -7.968  12.236  1.00 95.12           H  
ATOM   3200 HG23 VAL A 221     -24.725  -6.653  11.599  1.00 95.12           H  
ATOM   3201  N   LYS A 222     -20.697  -7.922   7.990  1.00 94.17           N  
ATOM   3202  H   LYS A 222     -21.399  -8.554   7.632  1.00 94.17           H  
ATOM   3203  CA  LYS A 222     -19.737  -7.322   7.056  1.00 94.17           C  
ATOM   3204  HA  LYS A 222     -18.746  -7.373   7.507  1.00 94.17           H  
ATOM   3205  C   LYS A 222     -20.106  -5.857   6.830  1.00 94.17           C  
ATOM   3206  CB  LYS A 222     -19.716  -8.121   5.745  1.00 94.17           C  
ATOM   3207  HB2 LYS A 222     -20.642  -7.956   5.194  1.00 94.17           H  
ATOM   3208  HB3 LYS A 222     -19.647  -9.181   5.987  1.00 94.17           H  
ATOM   3209  O   LYS A 222     -21.202  -5.552   6.375  1.00 94.17           O  
ATOM   3210  CG  LYS A 222     -18.511  -7.741   4.874  1.00 94.17           C  
ATOM   3211  HG2 LYS A 222     -17.604  -7.859   5.467  1.00 94.17           H  
ATOM   3212  HG3 LYS A 222     -18.593  -6.702   4.556  1.00 94.17           H  
ATOM   3213  CD  LYS A 222     -18.424  -8.650   3.640  1.00 94.17           C  
ATOM   3214  HD2 LYS A 222     -19.244  -8.433   2.955  1.00 94.17           H  
ATOM   3215  HD3 LYS A 222     -18.490  -9.690   3.961  1.00 94.17           H  
ATOM   3216  CE  LYS A 222     -17.076  -8.419   2.958  1.00 94.17           C  
ATOM   3217  HE2 LYS A 222     -17.042  -7.419   2.526  1.00 94.17           H  
ATOM   3218  HE3 LYS A 222     -16.311  -8.470   3.732  1.00 94.17           H  
ATOM   3219  NZ  LYS A 222     -16.752  -9.441   1.935  1.00 94.17           N  
ATOM   3220  HZ1 LYS A 222     -16.827 -10.373   2.317  1.00 94.17           H  
ATOM   3221  HZ2 LYS A 222     -17.310  -9.349   1.098  1.00 94.17           H  
ATOM   3222  HZ3 LYS A 222     -15.775  -9.332   1.702  1.00 94.17           H  
ATOM   3223  N   THR A 223     -19.187  -4.944   7.116  1.00 90.74           N  
ATOM   3224  H   THR A 223     -18.300  -5.259   7.484  1.00 90.74           H  
ATOM   3225  CA  THR A 223     -19.475  -3.495   7.135  1.00 90.74           C  
ATOM   3226  HA  THR A 223     -20.458  -3.336   7.578  1.00 90.74           H  
ATOM   3227  C   THR A 223     -19.512  -2.847   5.744  1.00 90.74           C  
ATOM   3228  CB  THR A 223     -18.447  -2.767   8.007  1.00 90.74           C  
ATOM   3229  HB  THR A 223     -18.674  -1.700   8.018  1.00 90.74           H  
ATOM   3230  O   THR A 223     -19.879  -1.683   5.615  1.00 90.74           O  
ATOM   3231  CG2 THR A 223     -18.394  -3.277   9.449  1.00 90.74           C  
ATOM   3232 HG21 THR A 223     -17.583  -2.783   9.983  1.00 90.74           H  
ATOM   3233 HG22 THR A 223     -19.336  -3.050   9.948  1.00 90.74           H  
ATOM   3234 HG23 THR A 223     -18.226  -4.354   9.485  1.00 90.74           H  
ATOM   3235  OG1 THR A 223     -17.182  -2.953   7.433  1.00 90.74           O  
ATOM   3236  HG1 THR A 223     -16.877  -3.834   7.661  1.00 90.74           H  
ATOM   3237  N   GLY A 224     -19.101  -3.572   4.696  1.00 86.84           N  
ATOM   3238  H   GLY A 224     -18.844  -4.533   4.871  1.00 86.84           H  
ATOM   3239  CA  GLY A 224     -18.908  -3.028   3.342  1.00 86.84           C  
ATOM   3240  HA2 GLY A 224     -18.858  -3.851   2.629  1.00 86.84           H  
ATOM   3241  HA3 GLY A 224     -19.758  -2.397   3.085  1.00 86.84           H  
ATOM   3242  C   GLY A 224     -17.635  -2.187   3.188  1.00 86.84           C  
ATOM   3243  O   GLY A 224     -17.353  -1.668   2.111  1.00 86.84           O  
ATOM   3244  N   VAL A 225     -16.854  -2.072   4.259  1.00 84.49           N  
ATOM   3245  H   VAL A 225     -17.151  -2.524   5.112  1.00 84.49           H  
ATOM   3246  CA  VAL A 225     -15.616  -1.312   4.331  1.00 84.49           C  
ATOM   3247  HA  VAL A 225     -15.555  -0.630   3.483  1.00 84.49           H  
ATOM   3248  C   VAL A 225     -14.407  -2.249   4.252  1.00 84.49           C  
ATOM   3249  CB  VAL A 225     -15.664  -0.475   5.620  1.00 84.49           C  
ATOM   3250  HB  VAL A 225     -16.183  -1.030   6.402  1.00 84.49           H  
ATOM   3251  O   VAL A 225     -14.433  -3.361   4.785  1.00 84.49           O  
ATOM   3252  CG1 VAL A 225     -14.279  -0.205   6.167  1.00 84.49           C  
ATOM   3253 HG11 VAL A 225     -14.359   0.440   7.042  1.00 84.49           H  
ATOM   3254 HG12 VAL A 225     -13.837  -1.136   6.519  1.00 84.49           H  
ATOM   3255 HG13 VAL A 225     -13.652   0.208   5.377  1.00 84.49           H  
ATOM   3256  CG2 VAL A 225     -16.468   0.809   5.393  1.00 84.49           C  
ATOM   3257 HG21 VAL A 225     -16.492   1.402   6.308  1.00 84.49           H  
ATOM   3258 HG22 VAL A 225     -16.021   1.398   4.592  1.00 84.49           H  
ATOM   3259 HG23 VAL A 225     -17.492   0.555   5.120  1.00 84.49           H  
ATOM   3260  N   LYS A 226     -13.320  -1.763   3.639  1.00 85.77           N  
ATOM   3261  H   LYS A 226     -13.369  -0.826   3.265  1.00 85.77           H  
ATOM   3262  CA  LYS A 226     -11.994  -2.383   3.709  1.00 85.77           C  
ATOM   3263  HA  LYS A 226     -12.095  -3.338   4.224  1.00 85.77           H  
ATOM   3264  C   LYS A 226     -11.024  -1.531   4.526  1.00 85.77           C  
ATOM   3265  CB  LYS A 226     -11.437  -2.648   2.302  1.00 85.77           C  
ATOM   3266  HB2 LYS A 226     -10.384  -2.914   2.393  1.00 85.77           H  
ATOM   3267  HB3 LYS A 226     -11.512  -1.741   1.702  1.00 85.77           H  
ATOM   3268  O   LYS A 226     -11.008  -0.312   4.383  1.00 85.77           O  
ATOM   3269  CG  LYS A 226     -12.161  -3.805   1.601  1.00 85.77           C  
ATOM   3270  HG2 LYS A 226     -13.223  -3.580   1.502  1.00 85.77           H  
ATOM   3271  HG3 LYS A 226     -12.043  -4.699   2.213  1.00 85.77           H  
ATOM   3272  CD  LYS A 226     -11.555  -4.043   0.211  1.00 85.77           C  
ATOM   3273  HD2 LYS A 226     -11.774  -3.178  -0.416  1.00 85.77           H  
ATOM   3274  HD3 LYS A 226     -10.472  -4.132   0.296  1.00 85.77           H  
ATOM   3275  CE  LYS A 226     -12.101  -5.298  -0.479  1.00 85.77           C  
ATOM   3276  HE2 LYS A 226     -13.188  -5.235  -0.530  1.00 85.77           H  
ATOM   3277  HE3 LYS A 226     -11.707  -5.330  -1.494  1.00 85.77           H  
ATOM   3278  NZ  LYS A 226     -11.704  -6.529   0.245  1.00 85.77           N  
ATOM   3279  HZ1 LYS A 226     -11.897  -7.369  -0.282  1.00 85.77           H  
ATOM   3280  HZ2 LYS A 226     -12.281  -6.597   1.072  1.00 85.77           H  
ATOM   3281  HZ3 LYS A 226     -10.740  -6.506   0.544  1.00 85.77           H  
ATOM   3282  N   LYS A 227     -10.166  -2.177   5.317  1.00 83.61           N  
ATOM   3283  H   LYS A 227     -10.254  -3.183   5.364  1.00 83.61           H  
ATOM   3284  CA  LYS A 227      -8.990  -1.569   5.960  1.00 83.61           C  
ATOM   3285  HA  LYS A 227      -8.823  -0.586   5.519  1.00 83.61           H  
ATOM   3286  C   LYS A 227      -7.779  -2.445   5.659  1.00 83.61           C  
ATOM   3287  CB  LYS A 227      -9.231  -1.407   7.472  1.00 83.61           C  
ATOM   3288  HB2 LYS A 227      -9.193  -2.395   7.930  1.00 83.61           H  
ATOM   3289  HB3 LYS A 227     -10.229  -1.002   7.640  1.00 83.61           H  
ATOM   3290  O   LYS A 227      -7.852  -3.662   5.803  1.00 83.61           O  
ATOM   3291  CG  LYS A 227      -8.206  -0.503   8.187  1.00 83.61           C  
ATOM   3292  HG2 LYS A 227      -8.307  -0.650   9.263  1.00 83.61           H  
ATOM   3293  HG3 LYS A 227      -7.193  -0.783   7.899  1.00 83.61           H  
ATOM   3294  CD  LYS A 227      -8.448   0.985   7.876  1.00 83.61           C  
ATOM   3295  HD2 LYS A 227      -8.373   1.150   6.801  1.00 83.61           H  
ATOM   3296  HD3 LYS A 227      -9.456   1.251   8.194  1.00 83.61           H  
ATOM   3297  CE  LYS A 227      -7.448   1.915   8.575  1.00 83.61           C  
ATOM   3298  HE2 LYS A 227      -7.492   1.761   9.653  1.00 83.61           H  
ATOM   3299  HE3 LYS A 227      -6.437   1.647   8.266  1.00 83.61           H  
ATOM   3300  NZ  LYS A 227      -7.723   3.347   8.244  1.00 83.61           N  
ATOM   3301  HZ1 LYS A 227      -6.996   3.947   8.606  1.00 83.61           H  
ATOM   3302  HZ2 LYS A 227      -8.603   3.663   8.627  1.00 83.61           H  
ATOM   3303  HZ3 LYS A 227      -7.788   3.530   7.253  1.00 83.61           H  
ATOM   3304  N   ASN A 228      -6.688  -1.849   5.182  1.00 81.18           N  
ATOM   3305  H   ASN A 228      -6.643  -0.840   5.190  1.00 81.18           H  
ATOM   3306  CA  ASN A 228      -5.486  -2.575   4.742  1.00 81.18           C  
ATOM   3307  HA  ASN A 228      -4.850  -1.857   4.223  1.00 81.18           H  
ATOM   3308  C   ASN A 228      -5.792  -3.679   3.700  1.00 81.18           C  
ATOM   3309  CB  ASN A 228      -4.697  -3.053   5.982  1.00 81.18           C  
ATOM   3310  HB2 ASN A 228      -5.289  -3.783   6.534  1.00 81.18           H  
ATOM   3311  HB3 ASN A 228      -3.776  -3.538   5.661  1.00 81.18           H  
ATOM   3312  O   ASN A 228      -5.213  -4.759   3.730  1.00 81.18           O  
ATOM   3313  CG  ASN A 228      -4.322  -1.906   6.910  1.00 81.18           C  
ATOM   3314  ND2 ASN A 228      -4.047  -2.183   8.164  1.00 81.18           N  
ATOM   3315 HD21 ASN A 228      -3.836  -1.407   8.776  1.00 81.18           H  
ATOM   3316 HD22 ASN A 228      -4.057  -3.129   8.516  1.00 81.18           H  
ATOM   3317  OD1 ASN A 228      -4.307  -0.754   6.511  1.00 81.18           O  
ATOM   3318  N   GLY A 229      -6.761  -3.430   2.807  1.00 83.56           N  
ATOM   3319  H   GLY A 229      -7.194  -2.518   2.835  1.00 83.56           H  
ATOM   3320  CA  GLY A 229      -7.233  -4.388   1.793  1.00 83.56           C  
ATOM   3321  HA2 GLY A 229      -6.367  -4.873   1.343  1.00 83.56           H  
ATOM   3322  HA3 GLY A 229      -7.760  -3.842   1.010  1.00 83.56           H  
ATOM   3323  C   GLY A 229      -8.165  -5.497   2.311  1.00 83.56           C  
ATOM   3324  O   GLY A 229      -8.845  -6.149   1.510  1.00 83.56           O  
ATOM   3325  N   LEU A 230      -8.256  -5.671   3.630  1.00 90.25           N  
ATOM   3326  H   LEU A 230      -7.721  -5.064   4.234  1.00 90.25           H  
ATOM   3327  CA  LEU A 230      -9.072  -6.686   4.293  1.00 90.25           C  
ATOM   3328  HA  LEU A 230      -9.170  -7.554   3.641  1.00 90.25           H  
ATOM   3329  C   LEU A 230     -10.476  -6.165   4.576  1.00 90.25           C  
ATOM   3330  CB  LEU A 230      -8.385  -7.128   5.594  1.00 90.25           C  
ATOM   3331  HB2 LEU A 230      -8.309  -6.265   6.255  1.00 90.25           H  
ATOM   3332  HB3 LEU A 230      -9.018  -7.864   6.090  1.00 90.25           H  
ATOM   3333  O   LEU A 230     -10.659  -4.986   4.877  1.00 90.25           O  
ATOM   3334  CG  LEU A 230      -6.980  -7.727   5.404  1.00 90.25           C  
ATOM   3335  HG  LEU A 230      -6.319  -6.973   4.976  1.00 90.25           H  
ATOM   3336  CD1 LEU A 230      -6.413  -8.123   6.766  1.00 90.25           C  
ATOM   3337 HD11 LEU A 230      -5.413  -8.537   6.642  1.00 90.25           H  
ATOM   3338 HD12 LEU A 230      -7.058  -8.867   7.234  1.00 90.25           H  
ATOM   3339 HD13 LEU A 230      -6.351  -7.242   7.405  1.00 90.25           H  
ATOM   3340  CD2 LEU A 230      -6.964  -8.956   4.491  1.00 90.25           C  
ATOM   3341 HD21 LEU A 230      -7.261  -8.678   3.479  1.00 90.25           H  
ATOM   3342 HD22 LEU A 230      -7.644  -9.718   4.875  1.00 90.25           H  
ATOM   3343 HD23 LEU A 230      -5.956  -9.367   4.447  1.00 90.25           H  
ATOM   3344  N   ASP A 231     -11.466  -7.047   4.485  1.00 92.36           N  
ATOM   3345  H   ASP A 231     -11.236  -8.025   4.378  1.00 92.36           H  
ATOM   3346  CA  ASP A 231     -12.844  -6.691   4.805  1.00 92.36           C  
ATOM   3347  HA  ASP A 231     -13.084  -5.740   4.330  1.00 92.36           H  
ATOM   3348  C   ASP A 231     -13.014  -6.516   6.314  1.00 92.36           C  
ATOM   3349  CB  ASP A 231     -13.813  -7.750   4.269  1.00 92.36           C  
ATOM   3350  HB2 ASP A 231     -13.524  -8.731   4.647  1.00 92.36           H  
ATOM   3351  HB3 ASP A 231     -14.808  -7.519   4.649  1.00 92.36           H  
ATOM   3352  O   ASP A 231     -12.554  -7.346   7.103  1.00 92.36           O  
ATOM   3353  CG  ASP A 231     -13.878  -7.782   2.739  1.00 92.36           C  
ATOM   3354  OD1 ASP A 231     -13.742  -6.725   2.085  1.00 92.36           O  
ATOM   3355  OD2 ASP A 231     -14.143  -8.862   2.174  1.00 92.36           O  
ATOM   3356  N   VAL A 232     -13.708  -5.450   6.713  1.00 93.00           N  
ATOM   3357  H   VAL A 232     -14.040  -4.791   6.022  1.00 93.00           H  
ATOM   3358  CA  VAL A 232     -14.011  -5.193   8.121  1.00 93.00           C  
ATOM   3359  HA  VAL A 232     -13.251  -5.694   8.719  1.00 93.00           H  
ATOM   3360  C   VAL A 232     -15.361  -5.804   8.477  1.00 93.00           C  
ATOM   3361  CB  VAL A 232     -13.933  -3.700   8.487  1.00 93.00           C  
ATOM   3362  HB  VAL A 232     -14.766  -3.157   8.040  1.00 93.00           H  
ATOM   3363  O   VAL A 232     -16.394  -5.480   7.880  1.00 93.00           O  
ATOM   3364  CG1 VAL A 232     -14.001  -3.561  10.014  1.00 93.00           C  
ATOM   3365 HG11 VAL A 232     -13.276  -4.228  10.483  1.00 93.00           H  
ATOM   3366 HG12 VAL A 232     -15.000  -3.810  10.372  1.00 93.00           H  
ATOM   3367 HG13 VAL A 232     -13.762  -2.542  10.319  1.00 93.00           H  
ATOM   3368  CG2 VAL A 232     -12.638  -3.056   7.984  1.00 93.00           C  
ATOM   3369 HG21 VAL A 232     -12.628  -3.039   6.894  1.00 93.00           H  
ATOM   3370 HG22 VAL A 232     -11.779  -3.637   8.321  1.00 93.00           H  
ATOM   3371 HG23 VAL A 232     -12.556  -2.034   8.355  1.00 93.00           H  
ATOM   3372  N   TRP A 233     -15.353  -6.670   9.479  1.00 96.09           N  
ATOM   3373  H   TRP A 233     -14.459  -6.911   9.883  1.00 96.09           H  
ATOM   3374  CA  TRP A 233     -16.529  -7.290  10.076  1.00 96.09           C  
ATOM   3375  HA  TRP A 233     -17.411  -7.069   9.476  1.00 96.09           H  
ATOM   3376  C   TRP A 233     -16.756  -6.729  11.472  1.00 96.09           C  
ATOM   3377  CB  TRP A 233     -16.343  -8.805  10.098  1.00 96.09           C  
ATOM   3378  HB2 TRP A 233     -17.168  -9.253  10.652  1.00 96.09           H  
ATOM   3379  HB3 TRP A 233     -15.422  -9.048  10.628  1.00 96.09           H  
ATOM   3380  O   TRP A 233     -15.807  -6.344  12.149  1.00 96.09           O  
ATOM   3381  CG  TRP A 233     -16.302  -9.433   8.743  1.00 96.09           C  
ATOM   3382  CD1 TRP A 233     -15.256  -9.392   7.886  1.00 96.09           C  
ATOM   3383  HD1 TRP A 233     -14.317  -8.897   8.085  1.00 96.09           H  
ATOM   3384  CD2 TRP A 233     -17.325 -10.237   8.088  1.00 96.09           C  
ATOM   3385  CE2 TRP A 233     -16.813 -10.679   6.831  1.00 96.09           C  
ATOM   3386  CE3 TRP A 233     -18.619 -10.667   8.445  1.00 96.09           C  
ATOM   3387  HE3 TRP A 233     -19.035 -10.376   9.398  1.00 96.09           H  
ATOM   3388  NE1 TRP A 233     -15.548 -10.139   6.761  1.00 96.09           N  
ATOM   3389  HE1 TRP A 233     -14.861 -10.358   6.053  1.00 96.09           H  
ATOM   3390  CH2 TRP A 233     -18.842 -11.904   6.353  1.00 96.09           C  
ATOM   3391  HH2 TRP A 233     -19.423 -12.550   5.711  1.00 96.09           H  
ATOM   3392  CZ2 TRP A 233     -17.548 -11.510   5.975  1.00 96.09           C  
ATOM   3393  HZ2 TRP A 233     -17.113 -11.871   5.055  1.00 96.09           H  
ATOM   3394  CZ3 TRP A 233     -19.371 -11.492   7.589  1.00 96.09           C  
ATOM   3395  HZ3 TRP A 233     -20.353 -11.822   7.895  1.00 96.09           H  
ATOM   3396  N   MET A 234     -18.009  -6.672  11.900  1.00 95.68           N  
ATOM   3397  H   MET A 234     -18.749  -6.955  11.274  1.00 95.68           H  
ATOM   3398  CA  MET A 234     -18.399  -6.111  13.186  1.00 95.68           C  
ATOM   3399  HA  MET A 234     -17.514  -5.854  13.769  1.00 95.68           H  
ATOM   3400  C   MET A 234     -19.211  -7.129  13.975  1.00 95.68           C  
ATOM   3401  CB  MET A 234     -19.191  -4.825  12.941  1.00 95.68           C  
ATOM   3402  HB2 MET A 234     -18.588  -4.142  12.341  1.00 95.68           H  
ATOM   3403  HB3 MET A 234     -20.092  -5.069  12.379  1.00 95.68           H  
ATOM   3404  O   MET A 234     -20.241  -7.608  13.502  1.00 95.68           O  
ATOM   3405  CG  MET A 234     -19.572  -4.116  14.244  1.00 95.68           C  
ATOM   3406  HG2 MET A 234     -18.659  -3.807  14.753  1.00 95.68           H  
ATOM   3407  HG3 MET A 234     -20.107  -4.804  14.898  1.00 95.68           H  
ATOM   3408  SD  MET A 234     -20.616  -2.657  13.990  1.00 95.68           S  
ATOM   3409  CE  MET A 234     -22.168  -3.451  13.486  1.00 95.68           C  
ATOM   3410  HE1 MET A 234     -22.471  -4.178  14.239  1.00 95.68           H  
ATOM   3411  HE2 MET A 234     -22.944  -2.692  13.387  1.00 95.68           H  
ATOM   3412  HE3 MET A 234     -22.040  -3.953  12.527  1.00 95.68           H  
ATOM   3413  N   TRP A 235     -18.773  -7.401  15.198  1.00 96.99           N  
ATOM   3414  H   TRP A 235     -17.932  -6.942  15.518  1.00 96.99           H  
ATOM   3415  CA  TRP A 235     -19.613  -8.007  16.219  1.00 96.99           C  
ATOM   3416  HA  TRP A 235     -20.446  -8.536  15.755  1.00 96.99           H  
ATOM   3417  C   TRP A 235     -20.174  -6.909  17.118  1.00 96.99           C  
ATOM   3418  CB  TRP A 235     -18.816  -9.019  17.035  1.00 96.99           C  
ATOM   3419  HB2 TRP A 235     -17.905  -8.545  17.400  1.00 96.99           H  
ATOM   3420  HB3 TRP A 235     -18.525  -9.852  16.394  1.00 96.99           H  
ATOM   3421  O   TRP A 235     -19.432  -6.032  17.562  1.00 96.99           O  
ATOM   3422  CG  TRP A 235     -19.575  -9.553  18.204  1.00 96.99           C  
ATOM   3423  CD1 TRP A 235     -20.627 -10.402  18.142  1.00 96.99           C  
ATOM   3424  HD1 TRP A 235     -21.035 -10.824  17.236  1.00 96.99           H  
ATOM   3425  CD2 TRP A 235     -19.392  -9.235  19.616  1.00 96.99           C  
ATOM   3426  CE2 TRP A 235     -20.372  -9.952  20.362  1.00 96.99           C  
ATOM   3427  CE3 TRP A 235     -18.498  -8.415  20.338  1.00 96.99           C  
ATOM   3428  HE3 TRP A 235     -17.744  -7.856  19.804  1.00 96.99           H  
ATOM   3429  NE1 TRP A 235     -21.102 -10.635  19.417  1.00 96.99           N  
ATOM   3430  HE1 TRP A 235     -21.910 -11.210  19.611  1.00 96.99           H  
ATOM   3431  CH2 TRP A 235     -19.567  -9.038  22.447  1.00 96.99           C  
ATOM   3432  HH2 TRP A 235     -19.648  -8.943  23.519  1.00 96.99           H  
ATOM   3433  CZ2 TRP A 235     -20.465  -9.866  21.755  1.00 96.99           C  
ATOM   3434  HZ2 TRP A 235     -21.230 -10.420  22.278  1.00 96.99           H  
ATOM   3435  CZ3 TRP A 235     -18.587  -8.319  21.741  1.00 96.99           C  
ATOM   3436  HZ3 TRP A 235     -17.905  -7.683  22.286  1.00 96.99           H  
ATOM   3437  N   LYS A 236     -21.470  -6.977  17.410  1.00 95.40           N  
ATOM   3438  H   LYS A 236     -22.004  -7.755  17.051  1.00 95.40           H  
ATOM   3439  CA  LYS A 236     -22.146  -6.120  18.380  1.00 95.40           C  
ATOM   3440  HA  LYS A 236     -21.409  -5.571  18.967  1.00 95.40           H  
ATOM   3441  C   LYS A 236     -22.939  -7.012  19.328  1.00 95.40           C  
ATOM   3442  CB  LYS A 236     -23.043  -5.115  17.641  1.00 95.40           C  
ATOM   3443  HB2 LYS A 236     -22.458  -4.583  16.890  1.00 95.40           H  
ATOM   3444  HB3 LYS A 236     -23.840  -5.664  17.139  1.00 95.40           H  
ATOM   3445  O   LYS A 236     -23.617  -7.934  18.887  1.00 95.40           O  
ATOM   3446  CG  LYS A 236     -23.651  -4.096  18.611  1.00 95.40           C  
ATOM   3447  HG2 LYS A 236     -22.882  -3.393  18.931  1.00 95.40           H  
ATOM   3448  HG3 LYS A 236     -24.023  -4.620  19.491  1.00 95.40           H  
ATOM   3449  CD  LYS A 236     -24.817  -3.334  17.975  1.00 95.40           C  
ATOM   3450  HD2 LYS A 236     -24.453  -2.721  17.151  1.00 95.40           H  
ATOM   3451  HD3 LYS A 236     -25.542  -4.045  17.578  1.00 95.40           H  
ATOM   3452  CE  LYS A 236     -25.510  -2.458  19.026  1.00 95.40           C  
ATOM   3453  HE2 LYS A 236     -26.251  -1.835  18.525  1.00 95.40           H  
ATOM   3454  HE3 LYS A 236     -24.771  -1.813  19.501  1.00 95.40           H  
ATOM   3455  NZ  LYS A 236     -26.187  -3.294  20.052  1.00 95.40           N  
ATOM   3456  HZ1 LYS A 236     -26.712  -2.762  20.732  1.00 95.40           H  
ATOM   3457  HZ2 LYS A 236     -26.820  -3.951  19.620  1.00 95.40           H  
ATOM   3458  HZ3 LYS A 236     -25.555  -3.910  20.545  1.00 95.40           H  
ATOM   3459  N   TYR A 237     -22.853  -6.730  20.620  1.00 96.19           N  
ATOM   3460  H   TYR A 237     -22.276  -5.955  20.913  1.00 96.19           H  
ATOM   3461  CA  TYR A 237     -23.700  -7.371  21.610  1.00 96.19           C  
ATOM   3462  HA  TYR A 237     -23.817  -8.420  21.339  1.00 96.19           H  
ATOM   3463  C   TYR A 237     -25.087  -6.713  21.636  1.00 96.19           C  
ATOM   3464  CB  TYR A 237     -23.018  -7.299  22.973  1.00 96.19           C  
ATOM   3465  HB2 TYR A 237     -22.002  -7.685  22.898  1.00 96.19           H  
ATOM   3466  HB3 TYR A 237     -22.971  -6.245  23.248  1.00 96.19           H  
ATOM   3467  O   TYR A 237     -25.200  -5.483  21.707  1.00 96.19           O  
ATOM   3468  CG  TYR A 237     -23.747  -8.056  24.056  1.00 96.19           C  
ATOM   3469  CD1 TYR A 237     -24.235  -7.371  25.183  1.00 96.19           C  
ATOM   3470  HD1 TYR A 237     -24.088  -6.306  25.292  1.00 96.19           H  
ATOM   3471  CD2 TYR A 237     -23.980  -9.437  23.916  1.00 96.19           C  
ATOM   3472  HD2 TYR A 237     -23.611  -9.966  23.050  1.00 96.19           H  
ATOM   3473  CE1 TYR A 237     -24.954  -8.065  26.169  1.00 96.19           C  
ATOM   3474  HE1 TYR A 237     -25.355  -7.530  27.017  1.00 96.19           H  
ATOM   3475  CE2 TYR A 237     -24.708 -10.133  24.897  1.00 96.19           C  
ATOM   3476  HE2 TYR A 237     -24.903 -11.189  24.774  1.00 96.19           H  
ATOM   3477  OH  TYR A 237     -25.945 -10.106  26.941  1.00 96.19           O  
ATOM   3478  HH  TYR A 237     -26.017 -11.043  26.742  1.00 96.19           H  
ATOM   3479  CZ  TYR A 237     -25.197  -9.445  26.025  1.00 96.19           C  
ATOM   3480  N   ASP A 238     -26.127  -7.545  21.590  1.00 91.90           N  
ATOM   3481  H   ASP A 238     -25.939  -8.528  21.450  1.00 91.90           H  
ATOM   3482  CA  ASP A 238     -27.542  -7.144  21.594  1.00 91.90           C  
ATOM   3483  HA  ASP A 238     -27.613  -6.063  21.715  1.00 91.90           H  
ATOM   3484  C   ASP A 238     -28.332  -7.740  22.778  1.00 91.90           C  
ATOM   3485  CB  ASP A 238     -28.186  -7.508  20.239  1.00 91.90           C  
ATOM   3486  HB2 ASP A 238     -28.009  -8.564  20.033  1.00 91.90           H  
ATOM   3487  HB3 ASP A 238     -29.264  -7.355  20.295  1.00 91.90           H  
ATOM   3488  O   ASP A 238     -29.558  -7.694  22.780  1.00 91.90           O  
ATOM   3489  CG  ASP A 238     -27.676  -6.654  19.075  1.00 91.90           C  
ATOM   3490  OD1 ASP A 238     -27.559  -5.416  19.251  1.00 91.90           O  
ATOM   3491  OD2 ASP A 238     -27.405  -7.221  17.998  1.00 91.90           O  
ATOM   3492  N   GLY A 239     -27.655  -8.327  23.771  1.00 93.31           N  
ATOM   3493  H   GLY A 239     -26.648  -8.243  23.779  1.00 93.31           H  
ATOM   3494  CA  GLY A 239     -28.310  -8.879  24.962  1.00 93.31           C  
ATOM   3495  HA2 GLY A 239     -29.347  -9.128  24.733  1.00 93.31           H  
ATOM   3496  HA3 GLY A 239     -27.817  -9.807  25.249  1.00 93.31           H  
ATOM   3497  C   GLY A 239     -28.325  -7.926  26.162  1.00 93.31           C  
ATOM   3498  O   GLY A 239     -27.846  -6.796  26.091  1.00 93.31           O  
ATOM   3499  N   ASP A 240     -28.844  -8.425  27.286  1.00 93.36           N  
ATOM   3500  H   ASP A 240     -29.297  -9.326  27.234  1.00 93.36           H  
ATOM   3501  CA  ASP A 240     -29.123  -7.624  28.489  1.00 93.36           C  
ATOM   3502  HA  ASP A 240     -29.330  -6.599  28.184  1.00 93.36           H  
ATOM   3503  C   ASP A 240     -27.967  -7.564  29.505  1.00 93.36           C  
ATOM   3504  CB  ASP A 240     -30.388  -8.170  29.169  1.00 93.36           C  
ATOM   3505  HB2 ASP A 240     -30.197  -9.191  29.499  1.00 93.36           H  
ATOM   3506  HB3 ASP A 240     -30.610  -7.568  30.050  1.00 93.36           H  
ATOM   3507  O   ASP A 240     -28.081  -6.909  30.544  1.00 93.36           O  
ATOM   3508  CG  ASP A 240     -31.619  -8.146  28.260  1.00 93.36           C  
ATOM   3509  OD1 ASP A 240     -31.814  -7.128  27.562  1.00 93.36           O  
ATOM   3510  OD2 ASP A 240     -32.348  -9.162  28.275  1.00 93.36           O  
ATOM   3511  N   LEU A 241     -26.850  -8.260  29.255  1.00 93.21           N  
ATOM   3512  H   LEU A 241     -26.772  -8.746  28.374  1.00 93.21           H  
ATOM   3513  CA  LEU A 241     -25.695  -8.204  30.153  1.00 93.21           C  
ATOM   3514  HA  LEU A 241     -26.046  -8.426  31.161  1.00 93.21           H  
ATOM   3515  C   LEU A 241     -25.105  -6.789  30.174  1.00 93.21           C  
ATOM   3516  CB  LEU A 241     -24.621  -9.237  29.772  1.00 93.21           C  
ATOM   3517  HB2 LEU A 241     -23.747  -9.079  30.403  1.00 93.21           H  
ATOM   3518  HB3 LEU A 241     -24.308  -9.042  28.747  1.00 93.21           H  
ATOM   3519  O   LEU A 241     -24.855  -6.176  29.138  1.00 93.21           O  
ATOM   3520  CG  LEU A 241     -25.056 -10.708  29.905  1.00 93.21           C  
ATOM   3521  HG  LEU A 241     -26.001 -10.874  29.388  1.00 93.21           H  
ATOM   3522  CD1 LEU A 241     -23.991 -11.604  29.271  1.00 93.21           C  
ATOM   3523 HD11 LEU A 241     -24.284 -12.650  29.352  1.00 93.21           H  
ATOM   3524 HD12 LEU A 241     -23.035 -11.447  29.769  1.00 93.21           H  
ATOM   3525 HD13 LEU A 241     -23.874 -11.354  28.216  1.00 93.21           H  
ATOM   3526  CD2 LEU A 241     -25.235 -11.127  31.365  1.00 93.21           C  
ATOM   3527 HD21 LEU A 241     -25.483 -12.187  31.413  1.00 93.21           H  
ATOM   3528 HD22 LEU A 241     -26.052 -10.563  31.816  1.00 93.21           H  
ATOM   3529 HD23 LEU A 241     -24.315 -10.947  31.921  1.00 93.21           H  
ATOM   3530  N   THR A 242     -24.841  -6.287  31.377  1.00 88.13           N  
ATOM   3531  H   THR A 242     -25.129  -6.809  32.193  1.00 88.13           H  
ATOM   3532  CA  THR A 242     -24.304  -4.936  31.599  1.00 88.13           C  
ATOM   3533  HA  THR A 242     -24.565  -4.303  30.751  1.00 88.13           H  
ATOM   3534  C   THR A 242     -22.781  -4.906  31.717  1.00 88.13           C  
ATOM   3535  CB  THR A 242     -24.930  -4.323  32.855  1.00 88.13           C  
ATOM   3536  HB  THR A 242     -24.484  -3.346  33.043  1.00 88.13           H  
ATOM   3537  O   THR A 242     -22.178  -3.834  31.659  1.00 88.13           O  
ATOM   3538  CG2 THR A 242     -26.444  -4.152  32.721  1.00 88.13           C  
ATOM   3539 HG21 THR A 242     -26.667  -3.561  31.833  1.00 88.13           H  
ATOM   3540 HG22 THR A 242     -26.934  -5.121  32.624  1.00 88.13           H  
ATOM   3541 HG23 THR A 242     -26.839  -3.636  33.596  1.00 88.13           H  
ATOM   3542  OG1 THR A 242     -24.703  -5.162  33.967  1.00 88.13           O  
ATOM   3543  HG1 THR A 242     -25.244  -4.832  34.688  1.00 88.13           H  
ATOM   3544  N   THR A 243     -22.147  -6.068  31.884  1.00 94.17           N  
ATOM   3545  H   THR A 243     -22.692  -6.918  31.873  1.00 94.17           H  
ATOM   3546  CA  THR A 243     -20.689  -6.217  31.899  1.00 94.17           C  
ATOM   3547  HA  THR A 243     -20.247  -5.291  32.268  1.00 94.17           H  
ATOM   3548  C   THR A 243     -20.154  -6.443  30.489  1.00 94.17           C  
ATOM   3549  CB  THR A 243     -20.243  -7.347  32.839  1.00 94.17           C  
ATOM   3550  HB  THR A 243     -19.158  -7.445  32.785  1.00 94.17           H  
ATOM   3551  O   THR A 243     -20.877  -6.874  29.598  1.00 94.17           O  
ATOM   3552  CG2 THR A 243     -20.637  -7.062  34.288  1.00 94.17           C  
ATOM   3553 HG21 THR A 243     -21.722  -7.034  34.387  1.00 94.17           H  
ATOM   3554 HG22 THR A 243     -20.240  -7.844  34.934  1.00 94.17           H  
ATOM   3555 HG23 THR A 243     -20.224  -6.103  34.600  1.00 94.17           H  
ATOM   3556  OG1 THR A 243     -20.832  -8.572  32.476  1.00 94.17           O  
ATOM   3557  HG1 THR A 243     -20.412  -9.265  32.991  1.00 94.17           H  
ATOM   3558  N   ALA A 244     -18.873  -6.148  30.269  1.00 95.91           N  
ATOM   3559  H   ALA A 244     -18.299  -5.845  31.043  1.00 95.91           H  
ATOM   3560  CA  ALA A 244     -18.201  -6.477  29.017  1.00 95.91           C  
ATOM   3561  HA  ALA A 244     -18.931  -6.435  28.209  1.00 95.91           H  
ATOM   3562  C   ALA A 244     -17.614  -7.901  29.067  1.00 95.91           C  
ATOM   3563  CB  ALA A 244     -17.131  -5.416  28.735  1.00 95.91           C  
ATOM   3564  HB1 ALA A 244     -16.398  -5.407  29.542  1.00 95.91           H  
ATOM   3565  HB2 ALA A 244     -17.597  -4.434  28.649  1.00 95.91           H  
ATOM   3566  HB3 ALA A 244     -16.618  -5.655  27.803  1.00 95.91           H  
ATOM   3567  O   ALA A 244     -17.207  -8.347  30.145  1.00 95.91           O  
ATOM   3568  N   PRO A 245     -17.498  -8.599  27.921  1.00 97.80           N  
ATOM   3569  CA  PRO A 245     -16.673  -9.798  27.842  1.00 97.80           C  
ATOM   3570  HA  PRO A 245     -17.042 -10.551  28.539  1.00 97.80           H  
ATOM   3571  C   PRO A 245     -15.220  -9.470  28.195  1.00 97.80           C  
ATOM   3572  CB  PRO A 245     -16.814 -10.319  26.409  1.00 97.80           C  
ATOM   3573  HB2 PRO A 245     -17.605 -11.068  26.368  1.00 97.80           H  
ATOM   3574  HB3 PRO A 245     -15.884 -10.743  26.031  1.00 97.80           H  
ATOM   3575  O   PRO A 245     -14.767  -8.334  28.052  1.00 97.80           O  
ATOM   3576  CG  PRO A 245     -17.234  -9.092  25.607  1.00 97.80           C  
ATOM   3577  HG2 PRO A 245     -17.859  -9.367  24.758  1.00 97.80           H  
ATOM   3578  HG3 PRO A 245     -16.344  -8.566  25.262  1.00 97.80           H  
ATOM   3579  CD  PRO A 245     -17.985  -8.216  26.605  1.00 97.80           C  
ATOM   3580  HD2 PRO A 245     -19.054  -8.420  26.545  1.00 97.80           H  
ATOM   3581  HD3 PRO A 245     -17.785  -7.166  26.391  1.00 97.80           H  
ATOM   3582  N   THR A 246     -14.464 -10.472  28.633  1.00 98.26           N  
ATOM   3583  H   THR A 246     -14.875 -11.391  28.718  1.00 98.26           H  
ATOM   3584  CA  THR A 246     -13.014 -10.334  28.853  1.00 98.26           C  
ATOM   3585  HA  THR A 246     -12.745  -9.278  28.856  1.00 98.26           H  
ATOM   3586  C   THR A 246     -12.210 -10.976  27.733  1.00 98.26           C  
ATOM   3587  CB  THR A 246     -12.577 -10.901  30.208  1.00 98.26           C  
ATOM   3588  HB  THR A 246     -11.518 -10.688  30.349  1.00 98.26           H  
ATOM   3589  O   THR A 246     -11.050 -10.616  27.541  1.00 98.26           O  
ATOM   3590  CG2 THR A 246     -13.350 -10.290  31.375  1.00 98.26           C  
ATOM   3591 HG21 THR A 246     -13.258  -9.204  31.351  1.00 98.26           H  
ATOM   3592 HG22 THR A 246     -14.405 -10.559  31.321  1.00 98.26           H  
ATOM   3593 HG23 THR A 246     -12.942 -10.662  32.315  1.00 98.26           H  
ATOM   3594  OG1 THR A 246     -12.759 -12.296  30.248  1.00 98.26           O  
ATOM   3595  HG1 THR A 246     -12.005 -12.691  29.805  1.00 98.26           H  
ATOM   3596  N   MET A 247     -12.824 -11.896  26.985  1.00 98.59           N  
ATOM   3597  H   MET A 247     -13.777 -12.140  27.210  1.00 98.59           H  
ATOM   3598  CA  MET A 247     -12.206 -12.647  25.900  1.00 98.59           C  
ATOM   3599  HA  MET A 247     -11.251 -12.184  25.652  1.00 98.59           H  
ATOM   3600  C   MET A 247     -13.081 -12.644  24.649  1.00 98.59           C  
ATOM   3601  CB  MET A 247     -11.945 -14.090  26.335  1.00 98.59           C  
ATOM   3602  HB2 MET A 247     -12.906 -14.550  26.566  1.00 98.59           H  
ATOM   3603  HB3 MET A 247     -11.486 -14.629  25.506  1.00 98.59           H  
ATOM   3604  O   MET A 247     -14.310 -12.561  24.731  1.00 98.59           O  
ATOM   3605  CG  MET A 247     -11.047 -14.223  27.567  1.00 98.59           C  
ATOM   3606  HG2 MET A 247     -10.909 -15.284  27.776  1.00 98.59           H  
ATOM   3607  HG3 MET A 247     -11.576 -13.789  28.415  1.00 98.59           H  
ATOM   3608  SD  MET A 247      -9.413 -13.440  27.463  1.00 98.59           S  
ATOM   3609  CE  MET A 247      -8.632 -14.543  26.265  1.00 98.59           C  
ATOM   3610  HE1 MET A 247      -9.174 -14.497  25.320  1.00 98.59           H  
ATOM   3611  HE2 MET A 247      -8.646 -15.562  26.651  1.00 98.59           H  
ATOM   3612  HE3 MET A 247      -7.599 -14.235  26.099  1.00 98.59           H  
ATOM   3613  N   ILE A 248     -12.433 -12.749  23.492  1.00 98.72           N  
ATOM   3614  H   ILE A 248     -11.424 -12.787  23.513  1.00 98.72           H  
ATOM   3615  CA  ILE A 248     -13.075 -12.816  22.183  1.00 98.72           C  
ATOM   3616  HA  ILE A 248     -14.056 -13.271  22.323  1.00 98.72           H  
ATOM   3617  C   ILE A 248     -12.283 -13.722  21.231  1.00 98.72           C  
ATOM   3618  CB  ILE A 248     -13.299 -11.387  21.636  1.00 98.72           C  
ATOM   3619  HB  ILE A 248     -13.816 -10.833  22.419  1.00 98.72           H  
ATOM   3620  O   ILE A 248     -11.050 -13.726  21.237  1.00 98.72           O  
ATOM   3621  CG1 ILE A 248     -14.228 -11.404  20.406  1.00 98.72           C  
ATOM   3622 HG12 ILE A 248     -15.071 -12.063  20.611  1.00 98.72           H  
ATOM   3623 HG13 ILE A 248     -13.693 -11.797  19.541  1.00 98.72           H  
ATOM   3624  CG2 ILE A 248     -11.981 -10.645  21.334  1.00 98.72           C  
ATOM   3625 HG21 ILE A 248     -11.309 -10.706  22.190  1.00 98.72           H  
ATOM   3626 HG22 ILE A 248     -12.174  -9.591  21.134  1.00 98.72           H  
ATOM   3627 HG23 ILE A 248     -11.495 -11.086  20.463  1.00 98.72           H  
ATOM   3628  CD1 ILE A 248     -14.787 -10.017  20.061  1.00 98.72           C  
ATOM   3629 HD11 ILE A 248     -15.362  -9.629  20.902  1.00 98.72           H  
ATOM   3630 HD12 ILE A 248     -13.980  -9.324  19.819  1.00 98.72           H  
ATOM   3631 HD13 ILE A 248     -15.445 -10.094  19.196  1.00 98.72           H  
ATOM   3632  N   ILE A 249     -12.998 -14.480  20.403  1.00 98.66           N  
ATOM   3633  H   ILE A 249     -14.001 -14.480  20.521  1.00 98.66           H  
ATOM   3634  CA  ILE A 249     -12.473 -15.235  19.262  1.00 98.66           C  
ATOM   3635  HA  ILE A 249     -11.434 -14.951  19.095  1.00 98.66           H  
ATOM   3636  C   ILE A 249     -13.284 -14.856  18.027  1.00 98.66           C  
ATOM   3637  CB  ILE A 249     -12.532 -16.763  19.500  1.00 98.66           C  
ATOM   3638  HB  ILE A 249     -13.558 -17.016  19.768  1.00 98.66           H  
ATOM   3639  O   ILE A 249     -14.513 -14.797  18.082  1.00 98.66           O  
ATOM   3640  CG1 ILE A 249     -11.608 -17.210  20.651  1.00 98.66           C  
ATOM   3641 HG12 ILE A 249     -10.568 -17.191  20.325  1.00 98.66           H  
ATOM   3642 HG13 ILE A 249     -11.702 -16.518  21.488  1.00 98.66           H  
ATOM   3643  CG2 ILE A 249     -12.165 -17.546  18.223  1.00 98.66           C  
ATOM   3644 HG21 ILE A 249     -11.208 -17.200  17.832  1.00 98.66           H  
ATOM   3645 HG22 ILE A 249     -12.938 -17.428  17.464  1.00 98.66           H  
ATOM   3646 HG23 ILE A 249     -12.070 -18.611  18.435  1.00 98.66           H  
ATOM   3647  CD1 ILE A 249     -11.963 -18.617  21.157  1.00 98.66           C  
ATOM   3648 HD11 ILE A 249     -11.646 -19.378  20.444  1.00 98.66           H  
ATOM   3649 HD12 ILE A 249     -11.459 -18.809  22.104  1.00 98.66           H  
ATOM   3650 HD13 ILE A 249     -13.037 -18.697  21.324  1.00 98.66           H  
ATOM   3651  N   PHE A 250     -12.595 -14.677  16.903  1.00 98.79           N  
ATOM   3652  H   PHE A 250     -11.591 -14.783  16.942  1.00 98.79           H  
ATOM   3653  CA  PHE A 250     -13.219 -14.615  15.584  1.00 98.79           C  
ATOM   3654  HA  PHE A 250     -14.302 -14.555  15.694  1.00 98.79           H  
ATOM   3655  C   PHE A 250     -12.895 -15.888  14.808  1.00 98.79           C  
ATOM   3656  CB  PHE A 250     -12.768 -13.359  14.839  1.00 98.79           C  
ATOM   3657  HB2 PHE A 250     -11.685 -13.380  14.719  1.00 98.79           H  
ATOM   3658  HB3 PHE A 250     -13.207 -13.366  13.841  1.00 98.79           H  
ATOM   3659  O   PHE A 250     -11.753 -16.352  14.821  1.00 98.79           O  
ATOM   3660  CG  PHE A 250     -13.169 -12.075  15.534  1.00 98.79           C  
ATOM   3661  CD1 PHE A 250     -14.457 -11.544  15.336  1.00 98.79           C  
ATOM   3662  HD1 PHE A 250     -15.163 -12.065  14.707  1.00 98.79           H  
ATOM   3663  CD2 PHE A 250     -12.267 -11.427  16.397  1.00 98.79           C  
ATOM   3664  HD2 PHE A 250     -11.289 -11.850  16.573  1.00 98.79           H  
ATOM   3665  CE1 PHE A 250     -14.828 -10.344  15.968  1.00 98.79           C  
ATOM   3666  HE1 PHE A 250     -15.817  -9.937  15.817  1.00 98.79           H  
ATOM   3667  CE2 PHE A 250     -12.640 -10.232  17.035  1.00 98.79           C  
ATOM   3668  HE2 PHE A 250     -11.953  -9.741  17.708  1.00 98.79           H  
ATOM   3669  CZ  PHE A 250     -13.913  -9.682  16.805  1.00 98.79           C  
ATOM   3670  HZ  PHE A 250     -14.197  -8.759  17.289  1.00 98.79           H  
ATOM   3671  N   ASN A 251     -13.888 -16.465  14.140  1.00 98.65           N  
ATOM   3672  H   ASN A 251     -14.803 -16.038  14.158  1.00 98.65           H  
ATOM   3673  CA  ASN A 251     -13.741 -17.700  13.374  1.00 98.65           C  
ATOM   3674  HA  ASN A 251     -12.698 -17.810  13.076  1.00 98.65           H  
ATOM   3675  C   ASN A 251     -14.546 -17.649  12.073  1.00 98.65           C  
ATOM   3676  CB  ASN A 251     -14.103 -18.892  14.273  1.00 98.65           C  
ATOM   3677  HB2 ASN A 251     -13.753 -19.811  13.802  1.00 98.65           H  
ATOM   3678  HB3 ASN A 251     -13.608 -18.800  15.239  1.00 98.65           H  
ATOM   3679  O   ASN A 251     -15.383 -16.770  11.901  1.00 98.65           O  
ATOM   3680  CG  ASN A 251     -15.590 -19.047  14.488  1.00 98.65           C  
ATOM   3681  ND2 ASN A 251     -16.137 -18.452  15.524  1.00 98.65           N  
ATOM   3682 HD21 ASN A 251     -17.130 -18.564  15.670  1.00 98.65           H  
ATOM   3683 HD22 ASN A 251     -15.598 -17.849  16.129  1.00 98.65           H  
ATOM   3684  OD1 ASN A 251     -16.240 -19.720  13.710  1.00 98.65           O  
ATOM   3685  N   ASN A 252     -14.282 -18.570  11.150  1.00 97.88           N  
ATOM   3686  H   ASN A 252     -13.558 -19.249  11.337  1.00 97.88           H  
ATOM   3687  CA  ASN A 252     -14.967 -18.621   9.856  1.00 97.88           C  
ATOM   3688  HA  ASN A 252     -15.489 -17.677   9.699  1.00 97.88           H  
ATOM   3689  C   ASN A 252     -16.045 -19.707   9.762  1.00 97.88           C  
ATOM   3690  CB  ASN A 252     -13.923 -18.741   8.737  1.00 97.88           C  
ATOM   3691  HB2 ASN A 252     -14.403 -18.508   7.786  1.00 97.88           H  
ATOM   3692  HB3 ASN A 252     -13.143 -18.001   8.913  1.00 97.88           H  
ATOM   3693  O   ASN A 252     -16.399 -20.091   8.649  1.00 97.88           O  
ATOM   3694  CG  ASN A 252     -13.244 -20.093   8.611  1.00 97.88           C  
ATOM   3695  ND2 ASN A 252     -12.461 -20.247   7.570  1.00 97.88           N  
ATOM   3696 HD21 ASN A 252     -11.919 -21.092   7.465  1.00 97.88           H  
ATOM   3697 HD22 ASN A 252     -12.305 -19.480   6.932  1.00 97.88           H  
ATOM   3698  OD1 ASN A 252     -13.373 -20.995   9.430  1.00 97.88           O  
ATOM   3699  N   GLY A 253     -16.479 -20.302  10.876  1.00 94.72           N  
ATOM   3700  H   GLY A 253     -16.241 -19.893  11.768  1.00 94.72           H  
ATOM   3701  CA  GLY A 253     -17.396 -21.449  10.908  1.00 94.72           C  
ATOM   3702  HA2 GLY A 253     -17.663 -21.648  11.946  1.00 94.72           H  
ATOM   3703  HA3 GLY A 253     -18.309 -21.176  10.379  1.00 94.72           H  
ATOM   3704  C   GLY A 253     -16.851 -22.752  10.289  1.00 94.72           C  
ATOM   3705  O   GLY A 253     -17.453 -23.807  10.458  1.00 94.72           O  
ATOM   3706  N   GLY A 254     -15.706 -22.706   9.600  1.00 90.16           N  
ATOM   3707  H   GLY A 254     -15.271 -21.799   9.500  1.00 90.16           H  
ATOM   3708  CA  GLY A 254     -15.067 -23.808   8.872  1.00 90.16           C  
ATOM   3709  HA2 GLY A 254     -15.774 -24.630   8.757  1.00 90.16           H  
ATOM   3710  HA3 GLY A 254     -14.788 -23.455   7.880  1.00 90.16           H  
ATOM   3711  C   GLY A 254     -13.808 -24.359   9.547  1.00 90.16           C  
ATOM   3712  O   GLY A 254     -13.034 -25.069   8.913  1.00 90.16           O  
ATOM   3713  N   GLY A 255     -13.582 -24.023  10.821  1.00 91.32           N  
ATOM   3714  H   GLY A 255     -14.250 -23.405  11.257  1.00 91.32           H  
ATOM   3715  CA  GLY A 255     -12.471 -24.536  11.631  1.00 91.32           C  
ATOM   3716  HA2 GLY A 255     -12.156 -25.504  11.242  1.00 91.32           H  
ATOM   3717  HA3 GLY A 255     -12.826 -24.686  12.650  1.00 91.32           H  
ATOM   3718  C   GLY A 255     -11.232 -23.639  11.701  1.00 91.32           C  
ATOM   3719  O   GLY A 255     -10.322 -23.946  12.469  1.00 91.32           O  
ATOM   3720  N   GLN A 256     -11.183 -22.518  10.970  1.00 97.72           N  
ATOM   3721  H   GLN A 256     -11.979 -22.274  10.399  1.00 97.72           H  
ATOM   3722  CA  GLN A 256     -10.148 -21.498  11.177  1.00 97.72           C  
ATOM   3723  HA  GLN A 256      -9.265 -21.969  11.608  1.00 97.72           H  
ATOM   3724  C   GLN A 256     -10.640 -20.438  12.164  1.00 97.72           C  
ATOM   3725  CB  GLN A 256      -9.712 -20.841   9.863  1.00 97.72           C  
ATOM   3726  HB2 GLN A 256      -8.986 -20.060  10.089  1.00 97.72           H  
ATOM   3727  HB3 GLN A 256     -10.578 -20.365   9.404  1.00 97.72           H  
ATOM   3728  O   GLN A 256     -11.783 -19.983  12.090  1.00 97.72           O  
ATOM   3729  CG  GLN A 256      -9.064 -21.813   8.869  1.00 97.72           C  
ATOM   3730  HG2 GLN A 256      -9.713 -22.675   8.713  1.00 97.72           H  
ATOM   3731  HG3 GLN A 256      -8.109 -22.161   9.260  1.00 97.72           H  
ATOM   3732  CD  GLN A 256      -8.861 -21.128   7.524  1.00 97.72           C  
ATOM   3733  NE2 GLN A 256      -7.708 -20.567   7.231  1.00 97.72           N  
ATOM   3734 HE21 GLN A 256      -7.673 -20.137   6.318  1.00 97.72           H  
ATOM   3735 HE22 GLN A 256      -6.905 -20.638   7.840  1.00 97.72           H  
ATOM   3736  OE1 GLN A 256      -9.775 -21.040   6.730  1.00 97.72           O  
ATOM   3737  N   GLN A 257      -9.759 -20.023  13.074  1.00 98.04           N  
ATOM   3738  H   GLN A 257      -8.832 -20.423  13.083  1.00 98.04           H  
ATOM   3739  CA  GLN A 257     -10.071 -19.057  14.124  1.00 98.04           C  
ATOM   3740  HA  GLN A 257     -10.749 -18.309  13.715  1.00 98.04           H  
ATOM   3741  C   GLN A 257      -8.829 -18.316  14.624  1.00 98.04           C  
ATOM   3742  CB  GLN A 257     -10.789 -19.768  15.283  1.00 98.04           C  
ATOM   3743  HB2 GLN A 257     -11.697 -20.233  14.898  1.00 98.04           H  
ATOM   3744  HB3 GLN A 257     -11.083 -19.028  16.026  1.00 98.04           H  
ATOM   3745  O   GLN A 257      -7.695 -18.748  14.403  1.00 98.04           O  
ATOM   3746  CG  GLN A 257      -9.952 -20.857  15.967  1.00 98.04           C  
ATOM   3747  HG2 GLN A 257      -9.040 -20.429  16.381  1.00 98.04           H  
ATOM   3748  HG3 GLN A 257      -9.675 -21.624  15.244  1.00 98.04           H  
ATOM   3749  CD  GLN A 257     -10.750 -21.526  17.075  1.00 98.04           C  
ATOM   3750  NE2 GLN A 257     -10.401 -21.318  18.325  1.00 98.04           N  
ATOM   3751 HE21 GLN A 257      -9.678 -20.649  18.549  1.00 98.04           H  
ATOM   3752 HE22 GLN A 257     -10.986 -21.741  19.031  1.00 98.04           H  
ATOM   3753  OE1 GLN A 257     -11.713 -22.227  16.829  1.00 98.04           O  
ATOM   3754  N   THR A 258      -9.047 -17.214  15.337  1.00 98.42           N  
ATOM   3755  H   THR A 258     -10.000 -16.902  15.458  1.00 98.42           H  
ATOM   3756  CA  THR A 258      -8.009 -16.570  16.147  1.00 98.42           C  
ATOM   3757  HA  THR A 258      -7.114 -16.466  15.534  1.00 98.42           H  
ATOM   3758  C   THR A 258      -7.648 -17.431  17.361  1.00 98.42           C  
ATOM   3759  CB  THR A 258      -8.428 -15.159  16.606  1.00 98.42           C  
ATOM   3760  HB  THR A 258      -7.582 -14.689  17.107  1.00 98.42           H  
ATOM   3761  O   THR A 258      -8.392 -18.327  17.766  1.00 98.42           O  
ATOM   3762  CG2 THR A 258      -8.844 -14.269  15.440  1.00 98.42           C  
ATOM   3763 HG21 THR A 258      -9.068 -13.267  15.807  1.00 98.42           H  
ATOM   3764 HG22 THR A 258      -8.026 -14.213  14.721  1.00 98.42           H  
ATOM   3765 HG23 THR A 258      -9.728 -14.670  14.944  1.00 98.42           H  
ATOM   3766  OG1 THR A 258      -9.514 -15.186  17.500  1.00 98.42           O  
ATOM   3767  HG1 THR A 258      -9.172 -15.427  18.365  1.00 98.42           H  
ATOM   3768  N   LYS A 259      -6.518 -17.108  17.998  1.00 97.81           N  
ATOM   3769  H   LYS A 259      -5.967 -16.351  17.619  1.00 97.81           H  
ATOM   3770  CA  LYS A 259      -6.294 -17.486  19.403  1.00 97.81           C  
ATOM   3771  HA  LYS A 259      -6.448 -18.559  19.523  1.00 97.81           H  
ATOM   3772  C   LYS A 259      -7.323 -16.788  20.296  1.00 97.81           C  
ATOM   3773  CB  LYS A 259      -4.867 -17.109  19.833  1.00 97.81           C  
ATOM   3774  HB2 LYS A 259      -4.722 -16.038  19.688  1.00 97.81           H  
ATOM   3775  HB3 LYS A 259      -4.745 -17.328  20.893  1.00 97.81           H  
ATOM   3776  O   LYS A 259      -8.002 -15.868  19.844  1.00 97.81           O  
ATOM   3777  CG  LYS A 259      -3.804 -17.886  19.047  1.00 97.81           C  
ATOM   3778  HG2 LYS A 259      -3.888 -17.655  17.986  1.00 97.81           H  
ATOM   3779  HG3 LYS A 259      -3.960 -18.955  19.191  1.00 97.81           H  
ATOM   3780  CD  LYS A 259      -2.400 -17.509  19.529  1.00 97.81           C  
ATOM   3781  HD2 LYS A 259      -2.260 -16.435  19.407  1.00 97.81           H  
ATOM   3782  HD3 LYS A 259      -2.300 -17.766  20.583  1.00 97.81           H  
ATOM   3783  CE  LYS A 259      -1.357 -18.266  18.703  1.00 97.81           C  
ATOM   3784  HE2 LYS A 259      -1.511 -19.336  18.845  1.00 97.81           H  
ATOM   3785  HE3 LYS A 259      -1.525 -18.043  17.649  1.00 97.81           H  
ATOM   3786  NZ  LYS A 259       0.021 -17.883  19.094  1.00 97.81           N  
ATOM   3787  HZ1 LYS A 259       0.181 -18.106  20.066  1.00 97.81           H  
ATOM   3788  HZ2 LYS A 259       0.155 -16.890  18.966  1.00 97.81           H  
ATOM   3789  HZ3 LYS A 259       0.698 -18.379  18.532  1.00 97.81           H  
ATOM   3790  N   ASP A 260      -7.378 -17.172  21.562  1.00 97.98           N  
ATOM   3791  H   ASP A 260      -6.968 -18.052  21.841  1.00 97.98           H  
ATOM   3792  CA  ASP A 260      -8.122 -16.434  22.578  1.00 97.98           C  
ATOM   3793  HA  ASP A 260      -9.164 -16.351  22.269  1.00 97.98           H  
ATOM   3794  C   ASP A 260      -7.523 -15.027  22.715  1.00 97.98           C  
ATOM   3795  CB  ASP A 260      -8.076 -17.185  23.917  1.00 97.98           C  
ATOM   3796  HB2 ASP A 260      -7.039 -17.310  24.229  1.00 97.98           H  
ATOM   3797  HB3 ASP A 260      -8.589 -16.573  24.659  1.00 97.98           H  
ATOM   3798  O   ASP A 260      -6.353 -14.862  23.076  1.00 97.98           O  
ATOM   3799  CG  ASP A 260      -8.765 -18.550  23.915  1.00 97.98           C  
ATOM   3800  OD1 ASP A 260      -9.103 -19.045  22.819  1.00 97.98           O  
ATOM   3801  OD2 ASP A 260      -8.923 -19.097  25.025  1.00 97.98           O  
ATOM   3802  N   LEU A 261      -8.308 -14.002  22.383  1.00 98.42           N  
ATOM   3803  H   LEU A 261      -9.244 -14.187  22.051  1.00 98.42           H  
ATOM   3804  CA  LEU A 261      -7.878 -12.608  22.432  1.00 98.42           C  
ATOM   3805  HA  LEU A 261      -6.795 -12.567  22.551  1.00 98.42           H  
ATOM   3806  C   LEU A 261      -8.507 -11.921  23.635  1.00 98.42           C  
ATOM   3807  CB  LEU A 261      -8.245 -11.873  21.130  1.00 98.42           C  
ATOM   3808  HB2 LEU A 261      -7.834 -10.864  21.170  1.00 98.42           H  
ATOM   3809  HB3 LEU A 261      -9.331 -11.783  21.082  1.00 98.42           H  
ATOM   3810  O   LEU A 261      -9.678 -12.136  23.937  1.00 98.42           O  
ATOM   3811  CG  LEU A 261      -7.770 -12.559  19.840  1.00 98.42           C  
ATOM   3812  HG  LEU A 261      -8.253 -13.533  19.759  1.00 98.42           H  
ATOM   3813  CD1 LEU A 261      -8.216 -11.767  18.618  1.00 98.42           C  
ATOM   3814 HD11 LEU A 261      -7.898 -12.277  17.709  1.00 98.42           H  
ATOM   3815 HD12 LEU A 261      -9.303 -11.692  18.613  1.00 98.42           H  
ATOM   3816 HD13 LEU A 261      -7.781 -10.767  18.645  1.00 98.42           H  
ATOM   3817  CD2 LEU A 261      -6.246 -12.729  19.814  1.00 98.42           C  
ATOM   3818 HD21 LEU A 261      -5.754 -11.786  20.055  1.00 98.42           H  
ATOM   3819 HD22 LEU A 261      -5.959 -13.481  20.549  1.00 98.42           H  
ATOM   3820 HD23 LEU A 261      -5.930 -13.078  18.831  1.00 98.42           H  
ATOM   3821  N   LYS A 262      -7.756 -11.030  24.284  1.00 98.27           N  
ATOM   3822  H   LYS A 262      -6.800 -10.897  23.986  1.00 98.27           H  
ATOM   3823  CA  LYS A 262      -8.323 -10.139  25.296  1.00 98.27           C  
ATOM   3824  HA  LYS A 262      -8.879 -10.746  26.011  1.00 98.27           H  
ATOM   3825  C   LYS A 262      -9.304  -9.174  24.633  1.00 98.27           C  
ATOM   3826  CB  LYS A 262      -7.202  -9.410  26.042  1.00 98.27           C  
ATOM   3827  HB2 LYS A 262      -6.520 -10.151  26.460  1.00 98.27           H  
ATOM   3828  HB3 LYS A 262      -6.651  -8.777  25.346  1.00 98.27           H  
ATOM   3829  O   LYS A 262      -8.939  -8.470  23.685  1.00 98.27           O  
ATOM   3830  CG  LYS A 262      -7.768  -8.552  27.180  1.00 98.27           C  
ATOM   3831  HG2 LYS A 262      -8.411  -7.774  26.769  1.00 98.27           H  
ATOM   3832  HG3 LYS A 262      -8.354  -9.181  27.849  1.00 98.27           H  
ATOM   3833  CD  LYS A 262      -6.637  -7.891  27.968  1.00 98.27           C  
ATOM   3834  HD2 LYS A 262      -6.054  -7.260  27.296  1.00 98.27           H  
ATOM   3835  HD3 LYS A 262      -5.996  -8.662  28.396  1.00 98.27           H  
ATOM   3836  CE  LYS A 262      -7.247  -7.039  29.081  1.00 98.27           C  
ATOM   3837  HE2 LYS A 262      -7.851  -7.683  29.720  1.00 98.27           H  
ATOM   3838  HE3 LYS A 262      -7.916  -6.308  28.626  1.00 98.27           H  
ATOM   3839  NZ  LYS A 262      -6.197  -6.355  29.873  1.00 98.27           N  
ATOM   3840  HZ1 LYS A 262      -6.623  -5.795  30.598  1.00 98.27           H  
ATOM   3841  HZ2 LYS A 262      -5.583  -7.034  30.300  1.00 98.27           H  
ATOM   3842  HZ3 LYS A 262      -5.659  -5.748  29.272  1.00 98.27           H  
ATOM   3843  N   PHE A 263     -10.525  -9.124  25.150  1.00 98.26           N  
ATOM   3844  H   PHE A 263     -10.737  -9.712  25.944  1.00 98.26           H  
ATOM   3845  CA  PHE A 263     -11.535  -8.185  24.690  1.00 98.26           C  
ATOM   3846  HA  PHE A 263     -11.537  -8.193  23.600  1.00 98.26           H  
ATOM   3847  C   PHE A 263     -11.228  -6.760  25.168  1.00 98.26           C  
ATOM   3848  CB  PHE A 263     -12.931  -8.622  25.127  1.00 98.26           C  
ATOM   3849  HB2 PHE A 263     -12.958  -8.681  26.215  1.00 98.26           H  
ATOM   3850  HB3 PHE A 263     -13.143  -9.614  24.727  1.00 98.26           H  
ATOM   3851  O   PHE A 263     -10.897  -6.523  26.330  1.00 98.26           O  
ATOM   3852  CG  PHE A 263     -13.998  -7.657  24.651  1.00 98.26           C  
ATOM   3853  CD1 PHE A 263     -14.479  -6.647  25.508  1.00 98.26           C  
ATOM   3854  HD1 PHE A 263     -14.092  -6.560  26.512  1.00 98.26           H  
ATOM   3855  CD2 PHE A 263     -14.474  -7.732  23.330  1.00 98.26           C  
ATOM   3856  HD2 PHE A 263     -14.093  -8.487  22.659  1.00 98.26           H  
ATOM   3857  CE1 PHE A 263     -15.457  -5.743  25.058  1.00 98.26           C  
ATOM   3858  HE1 PHE A 263     -15.827  -4.971  25.717  1.00 98.26           H  
ATOM   3859  CE2 PHE A 263     -15.438  -6.817  22.878  1.00 98.26           C  
ATOM   3860  HE2 PHE A 263     -15.797  -6.870  21.860  1.00 98.26           H  
ATOM   3861  CZ  PHE A 263     -15.934  -5.828  23.740  1.00 98.26           C  
ATOM   3862  HZ  PHE A 263     -16.658  -5.116  23.370  1.00 98.26           H  
ATOM   3863  N   GLU A 264     -11.391  -5.809  24.259  1.00 97.09           N  
ATOM   3864  H   GLU A 264     -11.609  -6.088  23.314  1.00 97.09           H  
ATOM   3865  CA  GLU A 264     -11.426  -4.380  24.512  1.00 97.09           C  
ATOM   3866  HA  GLU A 264     -11.632  -4.194  25.566  1.00 97.09           H  
ATOM   3867  C   GLU A 264     -12.556  -3.775  23.677  1.00 97.09           C  
ATOM   3868  CB  GLU A 264     -10.091  -3.729  24.144  1.00 97.09           C  
ATOM   3869  HB2 GLU A 264     -10.260  -2.652  24.137  1.00 97.09           H  
ATOM   3870  HB3 GLU A 264      -9.792  -4.040  23.143  1.00 97.09           H  
ATOM   3871  O   GLU A 264     -12.647  -4.015  22.470  1.00 97.09           O  
ATOM   3872  CG  GLU A 264      -8.952  -4.057  25.124  1.00 97.09           C  
ATOM   3873  HG2 GLU A 264      -9.292  -3.881  26.145  1.00 97.09           H  
ATOM   3874  HG3 GLU A 264      -8.677  -5.107  25.025  1.00 97.09           H  
ATOM   3875  CD  GLU A 264      -7.735  -3.169  24.849  1.00 97.09           C  
ATOM   3876  OE1 GLU A 264      -6.576  -3.646  24.856  1.00 97.09           O  
ATOM   3877  OE2 GLU A 264      -7.929  -1.972  24.546  1.00 97.09           O  
ATOM   3878  N   ASN A 265     -13.426  -2.990  24.316  1.00 95.11           N  
ATOM   3879  H   ASN A 265     -13.292  -2.790  25.297  1.00 95.11           H  
ATOM   3880  CA  ASN A 265     -14.611  -2.472  23.644  1.00 95.11           C  
ATOM   3881  HA  ASN A 265     -15.124  -3.325  23.199  1.00 95.11           H  
ATOM   3882  C   ASN A 265     -14.238  -1.520  22.499  1.00 95.11           C  
ATOM   3883  CB  ASN A 265     -15.556  -1.804  24.659  1.00 95.11           C  
ATOM   3884  HB2 ASN A 265     -15.130  -0.854  24.981  1.00 95.11           H  
ATOM   3885  HB3 ASN A 265     -15.688  -2.450  25.527  1.00 95.11           H  
ATOM   3886  O   ASN A 265     -13.489  -0.563  22.695  1.00 95.11           O  
ATOM   3887  CG  ASN A 265     -16.925  -1.570  24.044  1.00 95.11           C  
ATOM   3888  ND2 ASN A 265     -17.656  -0.563  24.458  1.00 95.11           N  
ATOM   3889 HD21 ASN A 265     -18.563  -0.472  24.022  1.00 95.11           H  
ATOM   3890 HD22 ASN A 265     -17.313   0.086  25.151  1.00 95.11           H  
ATOM   3891  OD1 ASN A 265     -17.371  -2.319  23.196  1.00 95.11           O  
ATOM   3892  N   GLY A 266     -14.777  -1.784  21.311  1.00 92.57           N  
ATOM   3893  H   GLY A 266     -15.405  -2.571  21.243  1.00 92.57           H  
ATOM   3894  CA  GLY A 266     -14.522  -1.024  20.090  1.00 92.57           C  
ATOM   3895  HA2 GLY A 266     -14.627   0.041  20.295  1.00 92.57           H  
ATOM   3896  HA3 GLY A 266     -15.274  -1.323  19.359  1.00 92.57           H  
ATOM   3897  C   GLY A 266     -13.161  -1.264  19.438  1.00 92.57           C  
ATOM   3898  O   GLY A 266     -12.838  -0.588  18.461  1.00 92.57           O  
ATOM   3899  N   ALA A 267     -12.364  -2.215  19.934  1.00 94.91           N  
ATOM   3900  H   ALA A 267     -12.672  -2.752  20.732  1.00 94.91           H  
ATOM   3901  CA  ALA A 267     -11.074  -2.535  19.338  1.00 94.91           C  
ATOM   3902  HA  ALA A 267     -10.534  -1.598  19.202  1.00 94.91           H  
ATOM   3903  C   ALA A 267     -11.210  -3.187  17.952  1.00 94.91           C  
ATOM   3904  CB  ALA A 267     -10.265  -3.395  20.311  1.00 94.91           C  
ATOM   3905  HB1 ALA A 267      -9.306  -3.664  19.867  1.00 94.91           H  
ATOM   3906  HB2 ALA A 267     -10.816  -4.305  20.549  1.00 94.91           H  
ATOM   3907  HB3 ALA A 267     -10.091  -2.831  21.227  1.00 94.91           H  
ATOM   3908  O   ALA A 267     -12.203  -3.847  17.631  1.00 94.91           O  
ATOM   3909  N   VAL A 268     -10.163  -3.012  17.142  1.00 94.80           N  
ATOM   3910  H   VAL A 268      -9.398  -2.439  17.470  1.00 94.80           H  
ATOM   3911  CA  VAL A 268     -10.003  -3.652  15.835  1.00 94.80           C  
ATOM   3912  HA  VAL A 268     -10.961  -4.057  15.511  1.00 94.80           H  
ATOM   3913  C   VAL A 268      -9.013  -4.799  15.963  1.00 94.80           C  
ATOM   3914  CB  VAL A 268      -9.518  -2.654  14.769  1.00 94.80           C  
ATOM   3915  HB  VAL A 268      -8.514  -2.318  15.026  1.00 94.80           H  
ATOM   3916  O   VAL A 268      -7.856  -4.589  16.335  1.00 94.80           O  
ATOM   3917  CG1 VAL A 268      -9.489  -3.308  13.381  1.00 94.80           C  
ATOM   3918 HG11 VAL A 268      -9.173  -2.577  12.637  1.00 94.80           H  
ATOM   3919 HG12 VAL A 268     -10.477  -3.685  13.117  1.00 94.80           H  
ATOM   3920 HG13 VAL A 268      -8.772  -4.128  13.368  1.00 94.80           H  
ATOM   3921  CG2 VAL A 268     -10.405  -1.415  14.694  1.00 94.80           C  
ATOM   3922 HG21 VAL A 268     -10.011  -0.753  13.924  1.00 94.80           H  
ATOM   3923 HG22 VAL A 268     -11.430  -1.703  14.458  1.00 94.80           H  
ATOM   3924 HG23 VAL A 268     -10.386  -0.873  15.639  1.00 94.80           H  
ATOM   3925  N   TYR A 269      -9.454  -6.001  15.620  1.00 97.66           N  
ATOM   3926  H   TYR A 269     -10.426  -6.095  15.364  1.00 97.66           H  
ATOM   3927  CA  TYR A 269      -8.665  -7.225  15.669  1.00 97.66           C  
ATOM   3928  HA  TYR A 269      -7.733  -7.027  16.197  1.00 97.66           H  
ATOM   3929  C   TYR A 269      -8.310  -7.727  14.269  1.00 97.66           C  
ATOM   3930  CB  TYR A 269      -9.438  -8.282  16.464  1.00 97.66           C  
ATOM   3931  HB2 TYR A 269      -8.885  -9.221  16.442  1.00 97.66           H  
ATOM   3932  HB3 TYR A 269     -10.401  -8.454  15.983  1.00 97.66           H  
ATOM   3933  O   TYR A 269      -8.997  -7.439  13.294  1.00 97.66           O  
ATOM   3934  CG  TYR A 269      -9.677  -7.896  17.909  1.00 97.66           C  
ATOM   3935  CD1 TYR A 269      -8.698  -8.185  18.874  1.00 97.66           C  
ATOM   3936  HD1 TYR A 269      -7.776  -8.657  18.568  1.00 97.66           H  
ATOM   3937  CD2 TYR A 269     -10.867  -7.245  18.287  1.00 97.66           C  
ATOM   3938  HD2 TYR A 269     -11.615  -7.005  17.546  1.00 97.66           H  
ATOM   3939  CE1 TYR A 269      -8.917  -7.874  20.225  1.00 97.66           C  
ATOM   3940  HE1 TYR A 269      -8.183  -8.123  20.977  1.00 97.66           H  
ATOM   3941  CE2 TYR A 269     -11.081  -6.902  19.633  1.00 97.66           C  
ATOM   3942  HE2 TYR A 269     -11.985  -6.397  19.940  1.00 97.66           H  
ATOM   3943  OH  TYR A 269     -10.317  -6.922  21.896  1.00 97.66           O  
ATOM   3944  HH  TYR A 269      -9.661  -7.332  22.464  1.00 97.66           H  
ATOM   3945  CZ  TYR A 269     -10.110  -7.228  20.599  1.00 97.66           C  
ATOM   3946  N   ASN A 270      -7.252  -8.519  14.170  1.00 96.64           N  
ATOM   3947  H   ASN A 270      -6.711  -8.677  15.007  1.00 96.64           H  
ATOM   3948  CA  ASN A 270      -6.945  -9.384  13.032  1.00 96.64           C  
ATOM   3949  HA  ASN A 270      -7.840  -9.511  12.422  1.00 96.64           H  
ATOM   3950  C   ASN A 270      -6.552 -10.781  13.557  1.00 96.64           C  
ATOM   3951  CB  ASN A 270      -5.868  -8.693  12.168  1.00 96.64           C  
ATOM   3952  HB2 ASN A 270      -6.212  -7.687  11.928  1.00 96.64           H  
ATOM   3953  HB3 ASN A 270      -5.760  -9.234  11.228  1.00 96.64           H  
ATOM   3954  O   ASN A 270      -6.654 -11.044  14.757  1.00 96.64           O  
ATOM   3955  CG  ASN A 270      -4.496  -8.586  12.817  1.00 96.64           C  
ATOM   3956  ND2 ASN A 270      -3.604  -7.820  12.240  1.00 96.64           N  
ATOM   3957 HD21 ASN A 270      -2.704  -7.759  12.695  1.00 96.64           H  
ATOM   3958 HD22 ASN A 270      -3.841  -7.282  11.418  1.00 96.64           H  
ATOM   3959  OD1 ASN A 270      -4.177  -9.219  13.805  1.00 96.64           O  
ATOM   3960  N   LEU A 271      -6.075 -11.683  12.689  1.00 96.35           N  
ATOM   3961  H   LEU A 271      -6.061 -11.450  11.706  1.00 96.35           H  
ATOM   3962  CA  LEU A 271      -5.642 -13.028  13.107  1.00 96.35           C  
ATOM   3963  HA  LEU A 271      -6.497 -13.545  13.540  1.00 96.35           H  
ATOM   3964  C   LEU A 271      -4.554 -13.041  14.199  1.00 96.35           C  
ATOM   3965  CB  LEU A 271      -5.139 -13.825  11.889  1.00 96.35           C  
ATOM   3966  HB2 LEU A 271      -4.490 -14.622  12.251  1.00 96.35           H  
ATOM   3967  HB3 LEU A 271      -4.527 -13.171  11.267  1.00 96.35           H  
ATOM   3968  O   LEU A 271      -4.486 -13.992  14.977  1.00 96.35           O  
ATOM   3969  CG  LEU A 271      -6.224 -14.486  11.021  1.00 96.35           C  
ATOM   3970  HG  LEU A 271      -6.893 -13.723  10.623  1.00 96.35           H  
ATOM   3971  CD1 LEU A 271      -5.515 -15.196   9.866  1.00 96.35           C  
ATOM   3972 HD11 LEU A 271      -4.781 -15.902  10.253  1.00 96.35           H  
ATOM   3973 HD12 LEU A 271      -5.012 -14.466   9.231  1.00 96.35           H  
ATOM   3974 HD13 LEU A 271      -6.232 -15.755   9.265  1.00 96.35           H  
ATOM   3975  CD2 LEU A 271      -7.045 -15.533  11.781  1.00 96.35           C  
ATOM   3976 HD21 LEU A 271      -7.710 -16.048  11.088  1.00 96.35           H  
ATOM   3977 HD22 LEU A 271      -6.389 -16.264  12.254  1.00 96.35           H  
ATOM   3978 HD23 LEU A 271      -7.668 -15.056  12.537  1.00 96.35           H  
ATOM   3979  N   ALA A 272      -3.704 -12.013  14.258  1.00 95.30           N  
ATOM   3980  H   ALA A 272      -3.879 -11.207  13.675  1.00 95.30           H  
ATOM   3981  CA  ALA A 272      -2.618 -11.905  15.231  1.00 95.30           C  
ATOM   3982  HA  ALA A 272      -2.243 -12.906  15.445  1.00 95.30           H  
ATOM   3983  C   ALA A 272      -3.062 -11.301  16.575  1.00 95.30           C  
ATOM   3984  CB  ALA A 272      -1.476 -11.101  14.597  1.00 95.30           C  
ATOM   3985  HB1 ALA A 272      -1.793 -10.074  14.416  1.00 95.30           H  
ATOM   3986  HB2 ALA A 272      -0.622 -11.089  15.275  1.00 95.30           H  
ATOM   3987  HB3 ALA A 272      -1.173 -11.561  13.656  1.00 95.30           H  
ATOM   3988  O   ALA A 272      -2.345 -11.438  17.566  1.00 95.30           O  
ATOM   3989  N   GLY A 273      -4.228 -10.654  16.625  1.00 97.15           N  
ATOM   3990  H   GLY A 273      -4.759 -10.557  15.772  1.00 97.15           H  
ATOM   3991  CA  GLY A 273      -4.785 -10.052  17.831  1.00 97.15           C  
ATOM   3992  HA2 GLY A 273      -5.652 -10.637  18.136  1.00 97.15           H  
ATOM   3993  HA3 GLY A 273      -4.053 -10.073  18.638  1.00 97.15           H  
ATOM   3994  C   GLY A 273      -5.243  -8.615  17.621  1.00 97.15           C  
ATOM   3995  O   GLY A 273      -5.678  -8.238  16.534  1.00 97.15           O  
ATOM   3996  N   LYS A 274      -5.195  -7.812  18.689  1.00 96.51           N  
ATOM   3997  H   LYS A 274      -4.783  -8.171  19.539  1.00 96.51           H  
ATOM   3998  CA  LYS A 274      -5.569  -6.394  18.643  1.00 96.51           C  
ATOM   3999  HA  LYS A 274      -6.548  -6.307  18.171  1.00 96.51           H  
ATOM   4000  C   LYS A 274      -4.572  -5.614  17.782  1.00 96.51           C  
ATOM   4001  CB  LYS A 274      -5.676  -5.837  20.071  1.00 96.51           C  
ATOM   4002  HB2 LYS A 274      -4.722  -5.970  20.580  1.00 96.51           H  
ATOM   4003  HB3 LYS A 274      -6.441  -6.392  20.615  1.00 96.51           H  
ATOM   4004  O   LYS A 274      -3.362  -5.784  17.910  1.00 96.51           O  
ATOM   4005  CG  LYS A 274      -6.042  -4.347  20.076  1.00 96.51           C  
ATOM   4006  HG2 LYS A 274      -5.240  -3.794  19.589  1.00 96.51           H  
ATOM   4007  HG3 LYS A 274      -6.968  -4.189  19.523  1.00 96.51           H  
ATOM   4008  CD  LYS A 274      -6.193  -3.806  21.499  1.00 96.51           C  
ATOM   4009  HD2 LYS A 274      -5.367  -4.166  22.112  1.00 96.51           H  
ATOM   4010  HD3 LYS A 274      -7.134  -4.144  21.934  1.00 96.51           H  
ATOM   4011  CE  LYS A 274      -6.148  -2.278  21.443  1.00 96.51           C  
ATOM   4012  HE2 LYS A 274      -5.278  -1.988  20.854  1.00 96.51           H  
ATOM   4013  HE3 LYS A 274      -7.038  -1.899  20.940  1.00 96.51           H  
ATOM   4014  NZ  LYS A 274      -6.033  -1.708  22.801  1.00 96.51           N  
ATOM   4015  HZ1 LYS A 274      -6.945  -1.591  23.220  1.00 96.51           H  
ATOM   4016  HZ2 LYS A 274      -5.642  -2.371  23.455  1.00 96.51           H  
ATOM   4017  HZ3 LYS A 274      -5.557  -0.818  22.835  1.00 96.51           H  
ATOM   4018  N   THR A 275      -5.090  -4.736  16.935  1.00 92.47           N  
ATOM   4019  H   THR A 275      -6.095  -4.639  16.915  1.00 92.47           H  
ATOM   4020  CA  THR A 275      -4.304  -3.854  16.066  1.00 92.47           C  
ATOM   4021  HA  THR A 275      -3.289  -4.244  15.992  1.00 92.47           H  
ATOM   4022  C   THR A 275      -4.209  -2.437  16.649  1.00 92.47           C  
ATOM   4023  CB  THR A 275      -4.885  -3.832  14.644  1.00 92.47           C  
ATOM   4024  HB  THR A 275      -4.176  -3.324  13.990  1.00 92.47           H  
ATOM   4025  O   THR A 275      -4.960  -2.078  17.556  1.00 92.47           O  
ATOM   4026  CG2 THR A 275      -5.173  -5.217  14.063  1.00 92.47           C  
ATOM   4027 HG21 THR A 275      -5.977  -5.708  14.611  1.00 92.47           H  
ATOM   4028 HG22 THR A 275      -5.469  -5.114  13.019  1.00 92.47           H  
ATOM   4029 HG23 THR A 275      -4.274  -5.829  14.125  1.00 92.47           H  
ATOM   4030  OG1 THR A 275      -6.088  -3.120  14.630  1.00 92.47           O  
ATOM   4031  HG1 THR A 275      -6.706  -3.567  15.213  1.00 92.47           H  
ATOM   4032  N   ASN A 276      -3.304  -1.617  16.104  1.00 85.81           N  
ATOM   4033  H   ASN A 276      -2.705  -1.975  15.373  1.00 85.81           H  
ATOM   4034  CA  ASN A 276      -3.266  -0.168  16.360  1.00 85.81           C  
ATOM   4035  HA  ASN A 276      -3.592   0.026  17.382  1.00 85.81           H  
ATOM   4036  C   ASN A 276      -4.229   0.614  15.450  1.00 85.81           C  
ATOM   4037  CB  ASN A 276      -1.822   0.343  16.200  1.00 85.81           C  
ATOM   4038  HB2 ASN A 276      -1.437   0.041  15.225  1.00 85.81           H  
ATOM   4039  HB3 ASN A 276      -1.818   1.432  16.239  1.00 85.81           H  
ATOM   4040  O   ASN A 276      -4.240   1.844  15.475  1.00 85.81           O  
ATOM   4041  CG  ASN A 276      -0.887  -0.135  17.292  1.00 85.81           C  
ATOM   4042  ND2 ASN A 276       0.394  -0.182  17.013  1.00 85.81           N  
ATOM   4043 HD21 ASN A 276       0.998  -0.490  17.762  1.00 85.81           H  
ATOM   4044 HD22 ASN A 276       0.733   0.113  16.109  1.00 85.81           H  
ATOM   4045  OD1 ASN A 276      -1.272  -0.457  18.401  1.00 85.81           O  
ATOM   4046  N   GLU A 277      -5.003  -0.085  14.617  1.00 81.45           N  
ATOM   4047  H   GLU A 277      -5.054  -1.090  14.702  1.00 81.45           H  
ATOM   4048  CA  GLU A 277      -5.976   0.553  13.746  1.00 81.45           C  
ATOM   4049  HA  GLU A 277      -5.486   1.369  13.215  1.00 81.45           H  
ATOM   4050  C   GLU A 277      -7.105   1.137  14.589  1.00 81.45           C  
ATOM   4051  CB  GLU A 277      -6.535  -0.427  12.704  1.00 81.45           C  
ATOM   4052  HB2 GLU A 277      -7.279   0.087  12.095  1.00 81.45           H  
ATOM   4053  HB3 GLU A 277      -7.057  -1.236  13.217  1.00 81.45           H  
ATOM   4054  O   GLU A 277      -7.608   0.515  15.528  1.00 81.45           O  
ATOM   4055  CG  GLU A 277      -5.461  -1.029  11.785  1.00 81.45           C  
ATOM   4056  HG2 GLU A 277      -5.941  -1.778  11.155  1.00 81.45           H  
ATOM   4057  HG3 GLU A 277      -4.713  -1.545  12.386  1.00 81.45           H  
ATOM   4058  CD  GLU A 277      -4.777   0.000  10.873  1.00 81.45           C  
ATOM   4059  OE1 GLU A 277      -3.713  -0.362  10.322  1.00 81.45           O  
ATOM   4060  OE2 GLU A 277      -5.346   1.102  10.677  1.00 81.45           O  
ATOM   4061  N   SER A 278      -7.526   2.338  14.216  1.00 74.86           N  
ATOM   4062  H   SER A 278      -7.121   2.741  13.384  1.00 74.86           H  
ATOM   4063  CA  SER A 278      -8.769   2.915  14.702  1.00 74.86           C  
ATOM   4064  HA  SER A 278      -9.189   2.272  15.476  1.00 74.86           H  
ATOM   4065  C   SER A 278      -9.765   2.953  13.559  1.00 74.86           C  
ATOM   4066  CB  SER A 278      -8.558   4.285  15.349  1.00 74.86           C  
ATOM   4067  HB2 SER A 278      -9.520   4.680  15.676  1.00 74.86           H  
ATOM   4068  HB3 SER A 278      -7.915   4.171  16.222  1.00 74.86           H  
ATOM   4069  O   SER A 278      -9.419   3.171  12.395  1.00 74.86           O  
ATOM   4070  OG  SER A 278      -7.963   5.201  14.452  1.00 74.86           O  
ATOM   4071  HG  SER A 278      -7.094   4.862  14.225  1.00 74.86           H  
ATOM   4072  N   VAL A 279     -11.021   2.726  13.904  1.00 67.70           N  
ATOM   4073  H   VAL A 279     -11.235   2.548  14.875  1.00 67.70           H  
ATOM   4074  CA  VAL A 279     -12.136   2.986  13.010  1.00 67.70           C  
ATOM   4075  HA  VAL A 279     -11.822   2.913  11.969  1.00 67.70           H  
ATOM   4076  C   VAL A 279     -12.586   4.404  13.298  1.00 67.70           C  
ATOM   4077  CB  VAL A 279     -13.237   1.961  13.257  1.00 67.70           C  
ATOM   4078  HB  VAL A 279     -13.504   1.960  14.314  1.00 67.70           H  
ATOM   4079  O   VAL A 279     -12.995   4.704  14.420  1.00 67.70           O  
ATOM   4080  CG1 VAL A 279     -14.475   2.269  12.448  1.00 67.70           C  
ATOM   4081 HG11 VAL A 279     -14.876   3.252  12.692  1.00 67.70           H  
ATOM   4082 HG12 VAL A 279     -15.200   1.519  12.764  1.00 67.70           H  
ATOM   4083 HG13 VAL A 279     -14.257   2.209  11.381  1.00 67.70           H  
ATOM   4084  CG2 VAL A 279     -12.765   0.560  12.864  1.00 67.70           C  
ATOM   4085 HG21 VAL A 279     -13.565  -0.165  13.014  1.00 67.70           H  
ATOM   4086 HG22 VAL A 279     -12.444   0.541  11.822  1.00 67.70           H  
ATOM   4087 HG23 VAL A 279     -11.926   0.287  13.504  1.00 67.70           H  
ATOM   4088  N   SER A 280     -12.470   5.288  12.309  1.00 63.15           N  
ATOM   4089  H   SER A 280     -12.141   4.988  11.402  1.00 63.15           H  
ATOM   4090  CA  SER A 280     -12.932   6.659  12.477  1.00 63.15           C  
ATOM   4091  HA  SER A 280     -12.440   7.084  13.351  1.00 63.15           H  
ATOM   4092  C   SER A 280     -14.440   6.668  12.702  1.00 63.15           C  
ATOM   4093  CB  SER A 280     -12.569   7.502  11.272  1.00 63.15           C  
ATOM   4094  HB2 SER A 280     -11.523   7.341  11.011  1.00 63.15           H  
ATOM   4095  HB3 SER A 280     -13.195   7.239  10.420  1.00 63.15           H  
ATOM   4096  O   SER A 280     -15.195   6.041  11.954  1.00 63.15           O  
ATOM   4097  OG  SER A 280     -12.754   8.854  11.617  1.00 63.15           O  
ATOM   4098  HG  SER A 280     -12.493   9.317  10.817  1.00 63.15           H  
ATOM   4099  N   THR A 281     -14.868   7.336  13.768  1.00 56.00           N  
ATOM   4100  H   THR A 281     -14.198   7.871  14.301  1.00 56.00           H  
ATOM   4101  CA  THR A 281     -16.274   7.472  14.137  1.00 56.00           C  
ATOM   4102  HA  THR A 281     -16.814   6.601  13.766  1.00 56.00           H  
ATOM   4103  C   THR A 281     -16.830   8.710  13.437  1.00 56.00           C  
ATOM   4104  CB  THR A 281     -16.460   7.499  15.665  1.00 56.00           C  
ATOM   4105  HB  THR A 281     -17.523   7.408  15.890  1.00 56.00           H  
ATOM   4106  O   THR A 281     -16.148   9.723  13.309  1.00 56.00           O  
ATOM   4107  CG2 THR A 281     -15.693   6.376  16.371  1.00 56.00           C  
ATOM   4108 HG21 THR A 281     -15.794   5.444  15.815  1.00 56.00           H  
ATOM   4109 HG22 THR A 281     -16.088   6.235  17.377  1.00 56.00           H  
ATOM   4110 HG23 THR A 281     -14.631   6.615  16.427  1.00 56.00           H  
ATOM   4111  OG1 THR A 281     -15.978   8.695  16.227  1.00 56.00           O  
ATOM   4112  HG1 THR A 281     -15.948   8.568  17.178  1.00 56.00           H  
ATOM   4113  N   GLY A 282     -18.061   8.633  12.929  1.00 47.95           N  
ATOM   4114  H   GLY A 282     -18.554   7.760  13.049  1.00 47.95           H  
ATOM   4115  CA  GLY A 282     -18.641   9.611  11.999  1.00 47.95           C  
ATOM   4116  HA2 GLY A 282     -19.565   9.204  11.587  1.00 47.95           H  
ATOM   4117  HA3 GLY A 282     -17.935   9.752  11.181  1.00 47.95           H  
ATOM   4118  C   GLY A 282     -18.943  11.009  12.538  1.00 47.95           C  
ATOM   4119  O   GLY A 282     -19.844  11.662  12.012  1.00 47.95           O  
ATOM   4120  N   ILE A 283     -18.201  11.519  13.526  1.00 46.07           N  
ATOM   4121  H   ILE A 283     -17.423  10.960  13.845  1.00 46.07           H  
ATOM   4122  CA  ILE A 283     -18.112  12.967  13.734  1.00 46.07           C  
ATOM   4123  HA  ILE A 283     -19.109  13.394  13.620  1.00 46.07           H  
ATOM   4124  C   ILE A 283     -17.244  13.516  12.598  1.00 46.07           C  
ATOM   4125  CB  ILE A 283     -17.615  13.359  15.145  1.00 46.07           C  
ATOM   4126  HB  ILE A 283     -16.575  13.050  15.252  1.00 46.07           H  
ATOM   4127  O   ILE A 283     -16.082  13.876  12.778  1.00 46.07           O  
ATOM   4128  CG1 ILE A 283     -18.450  12.656  16.240  1.00 46.07           C  
ATOM   4129 HG12 ILE A 283     -18.388  11.577  16.100  1.00 46.07           H  
ATOM   4130 HG13 ILE A 283     -19.496  12.948  16.146  1.00 46.07           H  
ATOM   4131  CG2 ILE A 283     -17.708  14.893  15.310  1.00 46.07           C  
ATOM   4132 HG21 ILE A 283     -17.158  15.402  14.518  1.00 46.07           H  
ATOM   4133 HG22 ILE A 283     -17.262  15.197  16.257  1.00 46.07           H  
ATOM   4134 HG23 ILE A 283     -18.750  15.212  15.280  1.00 46.07           H  
ATOM   4135  CD1 ILE A 283     -17.979  12.943  17.672  1.00 46.07           C  
ATOM   4136 HD11 ILE A 283     -18.173  13.981  17.939  1.00 46.07           H  
ATOM   4137 HD12 ILE A 283     -18.526  12.302  18.363  1.00 46.07           H  
ATOM   4138 HD13 ILE A 283     -16.914  12.731  17.761  1.00 46.07           H  
ATOM   4139  N   ASN A 284     -17.824  13.573  11.399  1.00 43.36           N  
ATOM   4140  H   ASN A 284     -18.747  13.172  11.306  1.00 43.36           H  
ATOM   4141  CA  ASN A 284     -17.323  14.433  10.346  1.00 43.36           C  
ATOM   4142  HA  ASN A 284     -16.302  14.153  10.086  1.00 43.36           H  
ATOM   4143  C   ASN A 284     -17.326  15.834  10.944  1.00 43.36           C  
ATOM   4144  CB  ASN A 284     -18.229  14.339   9.101  1.00 43.36           C  
ATOM   4145  HB2 ASN A 284     -18.018  15.186   8.448  1.00 43.36           H  
ATOM   4146  HB3 ASN A 284     -19.274  14.391   9.404  1.00 43.36           H  
ATOM   4147  O   ASN A 284     -18.392  16.421  11.145  1.00 43.36           O  
ATOM   4148  CG  ASN A 284     -17.994  13.080   8.288  1.00 43.36           C  
ATOM   4149  ND2 ASN A 284     -18.946  12.669   7.487  1.00 43.36           N  
ATOM   4150 HD21 ASN A 284     -19.828  13.158   7.426  1.00 43.36           H  
ATOM   4151 HD22 ASN A 284     -18.707  11.851   6.944  1.00 43.36           H  
ATOM   4152  OD1 ASN A 284     -16.956  12.457   8.336  1.00 43.36           O  
ATOM   4153  N   GLN A 285     -16.145  16.361  11.270  1.00 38.00           N  
ATOM   4154  H   GLN A 285     -15.323  15.780  11.194  1.00 38.00           H  
ATOM   4155  CA  GLN A 285     -15.991  17.792  11.460  1.00 38.00           C  
ATOM   4156  HA  GLN A 285     -16.538  18.097  12.352  1.00 38.00           H  
ATOM   4157  C   GLN A 285     -16.619  18.403  10.212  1.00 38.00           C  
ATOM   4158  CB  GLN A 285     -14.500  18.135  11.609  1.00 38.00           C  
ATOM   4159  HB2 GLN A 285     -14.049  17.444  12.321  1.00 38.00           H  
ATOM   4160  HB3 GLN A 285     -13.996  18.011  10.651  1.00 38.00           H  
ATOM   4161  O   GLN A 285     -16.158  18.122   9.108  1.00 38.00           O  
ATOM   4162  CG  GLN A 285     -14.285  19.560  12.134  1.00 38.00           C  
ATOM   4163  HG2 GLN A 285     -14.732  19.646  13.124  1.00 38.00           H  
ATOM   4164  HG3 GLN A 285     -14.774  20.273  11.471  1.00 38.00           H  
ATOM   4165  CD  GLN A 285     -12.802  19.918  12.207  1.00 38.00           C  
ATOM   4166  NE2 GLN A 285     -12.309  20.385  13.332  1.00 38.00           N  
ATOM   4167 HE21 GLN A 285     -11.317  20.577  13.322  1.00 38.00           H  
ATOM   4168 HE22 GLN A 285     -12.881  20.466  14.160  1.00 38.00           H  
ATOM   4169  OE1 GLN A 285     -12.060  19.804  11.250  1.00 38.00           O  
ATOM   4170  N   VAL A 286     -17.754  19.088  10.380  1.00 36.95           N  
ATOM   4171  H   VAL A 286     -18.152  19.123  11.307  1.00 36.95           H  
ATOM   4172  CA  VAL A 286     -18.520  19.670   9.280  1.00 36.95           C  
ATOM   4173  HA  VAL A 286     -18.865  18.859   8.638  1.00 36.95           H  
ATOM   4174  C   VAL A 286     -17.523  20.523   8.523  1.00 36.95           C  
ATOM   4175  CB  VAL A 286     -19.738  20.507   9.753  1.00 36.95           C  
ATOM   4176  HB  VAL A 286     -19.547  21.569   9.598  1.00 36.95           H  
ATOM   4177  O   VAL A 286     -17.114  21.579   9.008  1.00 36.95           O  
ATOM   4178  CG1 VAL A 286     -20.977  20.148   8.927  1.00 36.95           C  
ATOM   4179 HG11 VAL A 286     -20.772  20.306   7.868  1.00 36.95           H  
ATOM   4180 HG12 VAL A 286     -21.815  20.780   9.220  1.00 36.95           H  
ATOM   4181 HG13 VAL A 286     -21.243  19.104   9.091  1.00 36.95           H  
ATOM   4182  CG2 VAL A 286     -20.086  20.328  11.238  1.00 36.95           C  
ATOM   4183 HG21 VAL A 286     -19.271  20.696  11.861  1.00 36.95           H  
ATOM   4184 HG22 VAL A 286     -20.282  19.279  11.459  1.00 36.95           H  
ATOM   4185 HG23 VAL A 286     -20.977  20.909  11.479  1.00 36.95           H  
ATOM   4186  N   GLY A 287     -17.031  20.003   7.400  1.00 44.78           N  
ATOM   4187  H   GLY A 287     -17.238  19.037   7.188  1.00 44.78           H  
ATOM   4188  CA  GLY A 287     -16.070  20.703   6.583  1.00 44.78           C  
ATOM   4189  HA2 GLY A 287     -15.182  20.956   7.162  1.00 44.78           H  
ATOM   4190  HA3 GLY A 287     -15.795  20.106   5.713  1.00 44.78           H  
ATOM   4191  C   GLY A 287     -16.804  21.942   6.142  1.00 44.78           C  
ATOM   4192  O   GLY A 287     -17.711  21.856   5.313  1.00 44.78           O  
ATOM   4193  N   SER A 288     -16.497  23.085   6.758  1.00 38.40           N  
ATOM   4194  H   SER A 288     -15.914  23.045   7.582  1.00 38.40           H  
ATOM   4195  CA  SER A 288     -16.968  24.349   6.229  1.00 38.40           C  
ATOM   4196  HA  SER A 288     -18.057  24.360   6.263  1.00 38.40           H  
ATOM   4197  C   SER A 288     -16.513  24.336   4.777  1.00 38.40           C  
ATOM   4198  CB  SER A 288     -16.457  25.554   7.035  1.00 38.40           C  
ATOM   4199  HB2 SER A 288     -16.825  26.469   6.571  1.00 38.40           H  
ATOM   4200  HB3 SER A 288     -16.866  25.498   8.044  1.00 38.40           H  
ATOM   4201  O   SER A 288     -15.316  24.266   4.500  1.00 38.40           O  
ATOM   4202  OG  SER A 288     -15.046  25.626   7.121  1.00 38.40           O  
ATOM   4203  HG  SER A 288     -14.702  24.783   7.426  1.00 38.40           H  
ATOM   4204  N   LYS A 289     -17.471  24.264   3.844  1.00 42.11           N  
ATOM   4205  H   LYS A 289     -18.418  24.100   4.155  1.00 42.11           H  
ATOM   4206  CA  LYS A 289     -17.219  24.522   2.431  1.00 42.11           C  
ATOM   4207  HA  LYS A 289     -16.490  23.812   2.038  1.00 42.11           H  
ATOM   4208  C   LYS A 289     -16.607  25.911   2.423  1.00 42.11           C  
ATOM   4209  CB  LYS A 289     -18.527  24.479   1.608  1.00 42.11           C  
ATOM   4210  HB2 LYS A 289     -19.386  24.586   2.270  1.00 42.11           H  
ATOM   4211  HB3 LYS A 289     -18.539  25.326   0.922  1.00 42.11           H  
ATOM   4212  O   LYS A 289     -17.331  26.906   2.440  1.00 42.11           O  
ATOM   4213  CG  LYS A 289     -18.690  23.220   0.746  1.00 42.11           C  
ATOM   4214  HG2 LYS A 289     -18.735  22.340   1.387  1.00 42.11           H  
ATOM   4215  HG3 LYS A 289     -17.834  23.133   0.076  1.00 42.11           H  
ATOM   4216  CD  LYS A 289     -19.980  23.328  -0.085  1.00 42.11           C  
ATOM   4217  HD2 LYS A 289     -19.966  24.258  -0.654  1.00 42.11           H  
ATOM   4218  HD3 LYS A 289     -20.834  23.340   0.592  1.00 42.11           H  
ATOM   4219  CE  LYS A 289     -20.106  22.148  -1.055  1.00 42.11           C  
ATOM   4220  HE2 LYS A 289     -19.252  22.159  -1.732  1.00 42.11           H  
ATOM   4221  HE3 LYS A 289     -20.054  21.223  -0.482  1.00 42.11           H  
ATOM   4222  NZ  LYS A 289     -21.376  22.196  -1.828  1.00 42.11           N  
ATOM   4223  HZ1 LYS A 289     -22.170  22.153  -1.205  1.00 42.11           H  
ATOM   4224  HZ2 LYS A 289     -21.428  21.405  -2.453  1.00 42.11           H  
ATOM   4225  HZ3 LYS A 289     -21.431  23.041  -2.379  1.00 42.11           H  
ATOM   4226  N   LYS A 290     -15.281  26.005   2.481  1.00 40.90           N  
ATOM   4227  H   LYS A 290     -14.751  25.170   2.683  1.00 40.90           H  
ATOM   4228  CA  LYS A 290     -14.602  27.262   2.243  1.00 40.90           C  
ATOM   4229  HA  LYS A 290     -15.092  28.046   2.821  1.00 40.90           H  
ATOM   4230  C   LYS A 290     -14.844  27.504   0.768  1.00 40.90           C  
ATOM   4231  CB  LYS A 290     -13.130  27.184   2.668  1.00 40.90           C  
ATOM   4232  HB2 LYS A 290     -13.082  26.782   3.680  1.00 40.90           H  
ATOM   4233  HB3 LYS A 290     -12.580  26.518   2.004  1.00 40.90           H  
ATOM   4234  O   LYS A 290     -14.190  26.906  -0.081  1.00 40.90           O  
ATOM   4235  CG  LYS A 290     -12.497  28.585   2.661  1.00 40.90           C  
ATOM   4236  HG2 LYS A 290     -12.480  28.973   1.643  1.00 40.90           H  
ATOM   4237  HG3 LYS A 290     -13.093  29.251   3.285  1.00 40.90           H  
ATOM   4238  CD  LYS A 290     -11.068  28.531   3.211  1.00 40.90           C  
ATOM   4239  HD2 LYS A 290     -10.465  27.892   2.566  1.00 40.90           H  
ATOM   4240  HD3 LYS A 290     -11.089  28.101   4.212  1.00 40.90           H  
ATOM   4241  CE  LYS A 290     -10.456  29.935   3.271  1.00 40.90           C  
ATOM   4242  HE2 LYS A 290     -10.465  30.361   2.268  1.00 40.90           H  
ATOM   4243  HE3 LYS A 290     -11.081  30.560   3.910  1.00 40.90           H  
ATOM   4244  NZ  LYS A 290      -9.068  29.888   3.798  1.00 40.90           N  
ATOM   4245  HZ1 LYS A 290      -9.057  29.492   4.727  1.00 40.90           H  
ATOM   4246  HZ2 LYS A 290      -8.488  29.305   3.211  1.00 40.90           H  
ATOM   4247  HZ3 LYS A 290      -8.659  30.811   3.838  1.00 40.90           H  
ATOM   4248  N   ALA A 291     -15.881  28.287   0.475  1.00 39.93           N  
ATOM   4249  H   ALA A 291     -16.476  28.595   1.231  1.00 39.93           H  
ATOM   4250  CA  ALA A 291     -16.129  28.775  -0.866  1.00 39.93           C  
ATOM   4251  HA  ALA A 291     -16.478  27.941  -1.476  1.00 39.93           H  
ATOM   4252  C   ALA A 291     -14.791  29.306  -1.401  1.00 39.93           C  
ATOM   4253  CB  ALA A 291     -17.208  29.863  -0.815  1.00 39.93           C  
ATOM   4254  HB1 ALA A 291     -16.874  30.689  -0.186  1.00 39.93           H  
ATOM   4255  HB2 ALA A 291     -18.131  29.451  -0.407  1.00 39.93           H  
ATOM   4256  HB3 ALA A 291     -17.399  30.238  -1.820  1.00 39.93           H  
ATOM   4257  O   ALA A 291     -14.072  29.953  -0.627  1.00 39.93           O  
ATOM   4258  N   PRO A 292     -14.419  28.996  -2.656  1.00 43.63           N  
ATOM   4259  CA  PRO A 292     -13.119  29.363  -3.193  1.00 43.63           C  
ATOM   4260  HA  PRO A 292     -12.340  28.788  -2.689  1.00 43.63           H  
ATOM   4261  C   PRO A 292     -12.902  30.850  -2.940  1.00 43.63           C  
ATOM   4262  CB  PRO A 292     -13.143  28.983  -4.678  1.00 43.63           C  
ATOM   4263  HB2 PRO A 292     -12.681  29.744  -5.307  1.00 43.63           H  
ATOM   4264  HB3 PRO A 292     -12.632  28.029  -4.811  1.00 43.63           H  
ATOM   4265  O   PRO A 292     -13.673  31.695  -3.404  1.00 43.63           O  
ATOM   4266  CG  PRO A 292     -14.627  28.809  -5.001  1.00 43.63           C  
ATOM   4267  HG2 PRO A 292     -14.787  28.071  -5.788  1.00 43.63           H  
ATOM   4268  HG3 PRO A 292     -15.051  29.771  -5.287  1.00 43.63           H  
ATOM   4269  CD  PRO A 292     -15.232  28.362  -3.675  1.00 43.63           C  
ATOM   4270  HD2 PRO A 292     -16.275  28.676  -3.619  1.00 43.63           H  
ATOM   4271  HD3 PRO A 292     -15.154  27.279  -3.578  1.00 43.63           H  
ATOM   4272  N   ALA A 293     -11.906  31.160  -2.109  1.00 39.19           N  
ATOM   4273  H   ALA A 293     -11.341  30.418  -1.723  1.00 39.19           H  
ATOM   4274  CA  ALA A 293     -11.593  32.532  -1.775  1.00 39.19           C  
ATOM   4275  HA  ALA A 293     -12.492  33.022  -1.400  1.00 39.19           H  
ATOM   4276  C   ALA A 293     -11.159  33.203  -3.079  1.00 39.19           C  
ATOM   4277  CB  ALA A 293     -10.521  32.567  -0.678  1.00 39.19           C  
ATOM   4278  HB1 ALA A 293      -9.619  32.062  -1.022  1.00 39.19           H  
ATOM   4279  HB2 ALA A 293     -10.896  32.072   0.218  1.00 39.19           H  
ATOM   4280  HB3 ALA A 293     -10.277  33.602  -0.440  1.00 39.19           H  
ATOM   4281  O   ALA A 293     -10.098  32.894  -3.617  1.00 39.19           O  
ATOM   4282  N   LYS A 294     -12.005  34.088  -3.616  1.00 40.23           N  
ATOM   4283  H   LYS A 294     -12.917  34.182  -3.194  1.00 40.23           H  
ATOM   4284  CA  LYS A 294     -11.633  34.957  -4.732  1.00 40.23           C  
ATOM   4285  HA  LYS A 294     -11.249  34.352  -5.553  1.00 40.23           H  
ATOM   4286  C   LYS A 294     -10.502  35.850  -4.233  1.00 40.23           C  
ATOM   4287  CB  LYS A 294     -12.838  35.777  -5.226  1.00 40.23           C  
ATOM   4288  HB2 LYS A 294     -13.277  36.319  -4.389  1.00 40.23           H  
ATOM   4289  HB3 LYS A 294     -12.477  36.505  -5.953  1.00 40.23           H  
ATOM   4290  O   LYS A 294     -10.752  36.831  -3.532  1.00 40.23           O  
ATOM   4291  CG  LYS A 294     -13.918  34.912  -5.896  1.00 40.23           C  
ATOM   4292  HG2 LYS A 294     -14.329  34.215  -5.166  1.00 40.23           H  
ATOM   4293  HG3 LYS A 294     -13.467  34.344  -6.710  1.00 40.23           H  
ATOM   4294  CD  LYS A 294     -15.050  35.787  -6.457  1.00 40.23           C  
ATOM   4295  HD2 LYS A 294     -15.492  36.365  -5.645  1.00 40.23           H  
ATOM   4296  HD3 LYS A 294     -14.637  36.468  -7.201  1.00 40.23           H  
ATOM   4297  CE  LYS A 294     -16.123  34.904  -7.106  1.00 40.23           C  
ATOM   4298  HE2 LYS A 294     -15.650  34.304  -7.883  1.00 40.23           H  
ATOM   4299  HE3 LYS A 294     -16.510  34.217  -6.354  1.00 40.23           H  
ATOM   4300  NZ  LYS A 294     -17.233  35.703  -7.691  1.00 40.23           N  
ATOM   4301  HZ1 LYS A 294     -17.703  36.247  -6.982  1.00 40.23           H  
ATOM   4302  HZ2 LYS A 294     -16.883  36.321  -8.409  1.00 40.23           H  
ATOM   4303  HZ3 LYS A 294     -17.911  35.091  -8.122  1.00 40.23           H  
ATOM   4304  N   LEU A 295      -9.265  35.478  -4.544  1.00 38.67           N  
ATOM   4305  H   LEU A 295      -9.132  34.591  -5.007  1.00 38.67           H  
ATOM   4306  CA  LEU A 295      -8.094  36.288  -4.252  1.00 38.67           C  
ATOM   4307  HA  LEU A 295      -8.125  36.580  -3.203  1.00 38.67           H  
ATOM   4308  C   LEU A 295      -8.186  37.547  -5.128  1.00 38.67           C  
ATOM   4309  CB  LEU A 295      -6.822  35.447  -4.508  1.00 38.67           C  
ATOM   4310  HB2 LEU A 295      -7.017  34.401  -4.272  1.00 38.67           H  
ATOM   4311  HB3 LEU A 295      -6.573  35.493  -5.568  1.00 38.67           H  
ATOM   4312  O   LEU A 295      -7.985  37.485  -6.337  1.00 38.67           O  
ATOM   4313  CG  LEU A 295      -5.614  35.910  -3.674  1.00 38.67           C  
ATOM   4314  HG  LEU A 295      -5.589  36.999  -3.645  1.00 38.67           H  
ATOM   4315  CD1 LEU A 295      -5.699  35.362  -2.245  1.00 38.67           C  
ATOM   4316 HD11 LEU A 295      -4.841  35.713  -1.672  1.00 38.67           H  
ATOM   4317 HD12 LEU A 295      -6.609  35.712  -1.758  1.00 38.67           H  
ATOM   4318 HD13 LEU A 295      -5.692  34.273  -2.260  1.00 38.67           H  
ATOM   4319  CD2 LEU A 295      -4.309  35.413  -4.291  1.00 38.67           C  
ATOM   4320 HD21 LEU A 295      -4.204  35.809  -5.302  1.00 38.67           H  
ATOM   4321 HD22 LEU A 295      -4.301  34.324  -4.335  1.00 38.67           H  
ATOM   4322 HD23 LEU A 295      -3.462  35.755  -3.696  1.00 38.67           H  
ATOM   4323  N   LYS A 296      -8.564  38.684  -4.537  1.00 43.75           N  
ATOM   4324  H   LYS A 296      -8.779  38.658  -3.551  1.00 43.75           H  
ATOM   4325  CA  LYS A 296      -8.480  39.984  -5.210  1.00 43.75           C  
ATOM   4326  HA  LYS A 296      -8.701  39.869  -6.271  1.00 43.75           H  
ATOM   4327  C   LYS A 296      -7.040  40.470  -5.090  1.00 43.75           C  
ATOM   4328  CB  LYS A 296      -9.472  40.995  -4.616  1.00 43.75           C  
ATOM   4329  HB2 LYS A 296      -9.336  41.044  -3.535  1.00 43.75           H  
ATOM   4330  HB3 LYS A 296      -9.242  41.976  -5.032  1.00 43.75           H  
ATOM   4331  O   LYS A 296      -6.629  40.904  -4.018  1.00 43.75           O  
ATOM   4332  CG  LYS A 296     -10.934  40.657  -4.940  1.00 43.75           C  
ATOM   4333  HG2 LYS A 296     -11.202  39.706  -4.478  1.00 43.75           H  
ATOM   4334  HG3 LYS A 296     -11.058  40.578  -6.020  1.00 43.75           H  
ATOM   4335  CD  LYS A 296     -11.845  41.765  -4.401  1.00 43.75           C  
ATOM   4336  HD2 LYS A 296     -11.575  42.704  -4.885  1.00 43.75           H  
ATOM   4337  HD3 LYS A 296     -11.688  41.860  -3.327  1.00 43.75           H  
ATOM   4338  CE  LYS A 296     -13.318  41.459  -4.680  1.00 43.75           C  
ATOM   4339  HE2 LYS A 296     -13.453  41.381  -5.759  1.00 43.75           H  
ATOM   4340  HE3 LYS A 296     -13.563  40.494  -4.235  1.00 43.75           H  
ATOM   4341  NZ  LYS A 296     -14.189  42.525  -4.124  1.00 43.75           N  
ATOM   4342  HZ1 LYS A 296     -13.926  43.419  -4.511  1.00 43.75           H  
ATOM   4343  HZ2 LYS A 296     -14.081  42.579  -3.121  1.00 43.75           H  
ATOM   4344  HZ3 LYS A 296     -15.161  42.349  -4.337  1.00 43.75           H  
ATOM   4345  N   ILE A 297      -6.277  40.348  -6.170  1.00 48.65           N  
ATOM   4346  H   ILE A 297      -6.682  39.945  -7.003  1.00 48.65           H  
ATOM   4347  CA  ILE A 297      -4.931  40.914  -6.272  1.00 48.65           C  
ATOM   4348  HA  ILE A 297      -4.456  40.898  -5.291  1.00 48.65           H  
ATOM   4349  C   ILE A 297      -5.089  42.369  -6.716  1.00 48.65           C  
ATOM   4350  CB  ILE A 297      -4.049  40.090  -7.240  1.00 48.65           C  
ATOM   4351  HB  ILE A 297      -4.500  40.125  -8.232  1.00 48.65           H  
ATOM   4352  O   ILE A 297      -5.666  42.631  -7.768  1.00 48.65           O  
ATOM   4353  CG1 ILE A 297      -3.973  38.609  -6.791  1.00 48.65           C  
ATOM   4354 HG12 ILE A 297      -3.480  38.547  -5.821  1.00 48.65           H  
ATOM   4355 HG13 ILE A 297      -4.981  38.207  -6.680  1.00 48.65           H  
ATOM   4356  CG2 ILE A 297      -2.640  40.708  -7.323  1.00 48.65           C  
ATOM   4357 HG21 ILE A 297      -2.033  40.172  -8.052  1.00 48.65           H  
ATOM   4358 HG22 ILE A 297      -2.149  40.668  -6.350  1.00 48.65           H  
ATOM   4359 HG23 ILE A 297      -2.693  41.745  -7.655  1.00 48.65           H  
ATOM   4360  CD1 ILE A 297      -3.244  37.692  -7.781  1.00 48.65           C  
ATOM   4361 HD11 ILE A 297      -3.355  36.655  -7.463  1.00 48.65           H  
ATOM   4362 HD12 ILE A 297      -2.181  37.930  -7.813  1.00 48.65           H  
ATOM   4363 HD13 ILE A 297      -3.675  37.802  -8.776  1.00 48.65           H  
ATOM   4364  N   TYR A 298      -4.591  43.308  -5.917  1.00 41.66           N  
ATOM   4365  H   TYR A 298      -4.113  43.026  -5.073  1.00 41.66           H  
ATOM   4366  CA  TYR A 298      -4.503  44.716  -6.296  1.00 41.66           C  
ATOM   4367  HA  TYR A 298      -5.150  44.912  -7.151  1.00 41.66           H  
ATOM   4368  C   TYR A 298      -3.061  45.012  -6.708  1.00 41.66           C  
ATOM   4369  CB  TYR A 298      -4.974  45.617  -5.145  1.00 41.66           C  
ATOM   4370  HB2 TYR A 298      -4.865  46.657  -5.453  1.00 41.66           H  
ATOM   4371  HB3 TYR A 298      -4.322  45.466  -4.285  1.00 41.66           H  
ATOM   4372  O   TYR A 298      -2.134  44.744  -5.944  1.00 41.66           O  
ATOM   4373  CG  TYR A 298      -6.416  45.385  -4.723  1.00 41.66           C  
ATOM   4374  CD1 TYR A 298      -7.468  46.043  -5.390  1.00 41.66           C  
ATOM   4375  HD1 TYR A 298      -7.247  46.716  -6.205  1.00 41.66           H  
ATOM   4376  CD2 TYR A 298      -6.703  44.501  -3.665  1.00 41.66           C  
ATOM   4377  HD2 TYR A 298      -5.897  43.986  -3.163  1.00 41.66           H  
ATOM   4378  CE1 TYR A 298      -8.804  45.823  -4.996  1.00 41.66           C  
ATOM   4379  HE1 TYR A 298      -9.611  46.334  -5.501  1.00 41.66           H  
ATOM   4380  CE2 TYR A 298      -8.033  44.286  -3.260  1.00 41.66           C  
ATOM   4381  HE2 TYR A 298      -8.232  43.609  -2.444  1.00 41.66           H  
ATOM   4382  OH  TYR A 298     -10.365  44.748  -3.506  1.00 41.66           O  
ATOM   4383  HH  TYR A 298     -10.337  44.310  -2.652  1.00 41.66           H  
ATOM   4384  CZ  TYR A 298      -9.086  44.951  -3.924  1.00 41.66           C  
ATOM   4385  N   SER A 299      -2.861  45.547  -7.912  1.00 47.96           N  
ATOM   4386  H   SER A 299      -3.656  45.772  -8.493  1.00 47.96           H  
ATOM   4387  CA  SER A 299      -1.568  46.113  -8.295  1.00 47.96           C  
ATOM   4388  HA  SER A 299      -0.781  45.439  -7.956  1.00 47.96           H  
ATOM   4389  C   SER A 299      -1.373  47.461  -7.589  1.00 47.96           C  
ATOM   4390  CB  SER A 299      -1.453  46.223  -9.821  1.00 47.96           C  
ATOM   4391  HB2 SER A 299      -1.656  45.248 -10.264  1.00 47.96           H  
ATOM   4392  HB3 SER A 299      -0.440  46.524 -10.088  1.00 47.96           H  
ATOM   4393  O   SER A 299      -2.341  48.177  -7.320  1.00 47.96           O  
ATOM   4394  OG  SER A 299      -2.368  47.173 -10.331  1.00 47.96           O  
ATOM   4395  HG  SER A 299      -2.599  46.942 -11.234  1.00 47.96           H  
ATOM   4396  N   ILE A 300      -0.119  47.827  -7.300  1.00 62.48           N  
ATOM   4397  H   ILE A 300       0.633  47.188  -7.515  1.00 62.48           H  
ATOM   4398  CA  ILE A 300       0.234  49.074  -6.590  1.00 62.48           C  
ATOM   4399  HA  ILE A 300      -0.295  49.059  -5.638  1.00 62.48           H  
ATOM   4400  C   ILE A 300      -0.241  50.353  -7.312  1.00 62.48           C  
ATOM   4401  CB  ILE A 300       1.751  49.082  -6.274  1.00 62.48           C  
ATOM   4402  HB  ILE A 300       1.978  48.128  -5.799  1.00 62.48           H  
ATOM   4403  O   ILE A 300      -0.301  51.413  -6.702  1.00 62.48           O  
ATOM   4404  CG1 ILE A 300       2.120  50.191  -5.263  1.00 62.48           C  
ATOM   4405 HG12 ILE A 300       2.079  51.166  -5.750  1.00 62.48           H  
ATOM   4406 HG13 ILE A 300       1.391  50.185  -4.453  1.00 62.48           H  
ATOM   4407  CG2 ILE A 300       2.604  49.178  -7.554  1.00 62.48           C  
ATOM   4408 HG21 ILE A 300       2.498  50.168  -7.999  1.00 62.48           H  
ATOM   4409 HG22 ILE A 300       2.305  48.425  -8.283  1.00 62.48           H  
ATOM   4410 HG23 ILE A 300       3.656  49.020  -7.315  1.00 62.48           H  
ATOM   4411  CD1 ILE A 300       3.512  50.026  -4.639  1.00 62.48           C  
ATOM   4412 HD11 ILE A 300       3.660  50.798  -3.884  1.00 62.48           H  
ATOM   4413 HD12 ILE A 300       3.594  49.048  -4.165  1.00 62.48           H  
ATOM   4414 HD13 ILE A 300       4.286  50.131  -5.399  1.00 62.48           H  
ATOM   4415  N   ASN A 301      -0.670  50.247  -8.574  1.00 60.49           N  
ATOM   4416  H   ASN A 301      -0.664  49.331  -9.000  1.00 60.49           H  
ATOM   4417  CA  ASN A 301      -1.159  51.376  -9.367  1.00 60.49           C  
ATOM   4418  HA  ASN A 301      -0.860  52.298  -8.868  1.00 60.49           H  
ATOM   4419  C   ASN A 301      -2.694  51.475  -9.449  1.00 60.49           C  
ATOM   4420  CB  ASN A 301      -0.448  51.371 -10.731  1.00 60.49           C  
ATOM   4421  HB2 ASN A 301      -0.597  50.409 -11.222  1.00 60.49           H  
ATOM   4422  HB3 ASN A 301      -0.876  52.148 -11.364  1.00 60.49           H  
ATOM   4423  O   ASN A 301      -3.213  52.220 -10.276  1.00 60.49           O  
ATOM   4424  CG  ASN A 301       1.041  51.659 -10.616  1.00 60.49           C  
ATOM   4425  ND2 ASN A 301       1.779  51.492 -11.686  1.00 60.49           N  
ATOM   4426 HD21 ASN A 301       2.755  51.729 -11.583  1.00 60.49           H  
ATOM   4427 HD22 ASN A 301       1.362  51.235 -12.570  1.00 60.49           H  
ATOM   4428  OD1 ASN A 301       1.573  52.030  -9.587  1.00 60.49           O  
ATOM   4429  N   GLY A 302      -3.443  50.755  -8.606  1.00 48.33           N  
ATOM   4430  H   GLY A 302      -2.973  50.108  -7.988  1.00 48.33           H  
ATOM   4431  CA  GLY A 302      -4.868  51.028  -8.369  1.00 48.33           C  
ATOM   4432  HA2 GLY A 302      -5.212  50.376  -7.566  1.00 48.33           H  
ATOM   4433  HA3 GLY A 302      -4.971  52.060  -8.033  1.00 48.33           H  
ATOM   4434  C   GLY A 302      -5.816  50.835  -9.561  1.00 48.33           C  
ATOM   4435  O   GLY A 302      -6.976  51.237  -9.475  1.00 48.33           O  
ATOM   4436  N   GLN A 303      -5.382  50.211 -10.660  1.00 43.74           N  
ATOM   4437  H   GLN A 303      -4.418  49.914 -10.704  1.00 43.74           H  
ATOM   4438  CA  GLN A 303      -6.274  49.915 -11.782  1.00 43.74           C  
ATOM   4439  HA  GLN A 303      -7.051  50.679 -11.802  1.00 43.74           H  
ATOM   4440  C   GLN A 303      -6.993  48.581 -11.568  1.00 43.74           C  
ATOM   4441  CB  GLN A 303      -5.553  50.026 -13.128  1.00 43.74           C  
ATOM   4442  HB2 GLN A 303      -4.595  49.509 -13.090  1.00 43.74           H  
ATOM   4443  HB3 GLN A 303      -6.174  49.559 -13.894  1.00 43.74           H  
ATOM   4444  O   GLN A 303      -6.384  47.520 -11.439  1.00 43.74           O  
ATOM   4445  CG  GLN A 303      -5.356  51.508 -13.500  1.00 43.74           C  
ATOM   4446  HG2 GLN A 303      -6.307  52.031 -13.405  1.00 43.74           H  
ATOM   4447  HG3 GLN A 303      -4.643  51.968 -12.815  1.00 43.74           H  
ATOM   4448  CD  GLN A 303      -4.855  51.699 -14.927  1.00 43.74           C  
ATOM   4449  NE2 GLN A 303      -5.062  52.856 -15.516  1.00 43.74           N  
ATOM   4450 HE21 GLN A 303      -4.711  52.931 -16.460  1.00 43.74           H  
ATOM   4451 HE22 GLN A 303      -5.517  53.616 -15.031  1.00 43.74           H  
ATOM   4452  OE1 GLN A 303      -4.273  50.824 -15.540  1.00 43.74           O  
ATOM   4453  N   LYS A 304      -8.320  48.685 -11.485  1.00 38.47           N  
ATOM   4454  H   LYS A 304      -8.704  49.609 -11.624  1.00 38.47           H  
ATOM   4455  CA  LYS A 304      -9.272  47.606 -11.230  1.00 38.47           C  
ATOM   4456  HA  LYS A 304      -8.905  46.981 -10.416  1.00 38.47           H  
ATOM   4457  C   LYS A 304      -9.423  46.735 -12.485  1.00 38.47           C  
ATOM   4458  CB  LYS A 304     -10.585  48.292 -10.813  1.00 38.47           C  
ATOM   4459  HB2 LYS A 304     -10.992  48.823 -11.675  1.00 38.47           H  
ATOM   4460  HB3 LYS A 304     -10.351  49.033 -10.049  1.00 38.47           H  
ATOM   4461  O   LYS A 304      -9.930  47.224 -13.491  1.00 38.47           O  
ATOM   4462  CG  LYS A 304     -11.660  47.362 -10.243  1.00 38.47           C  
ATOM   4463  HG2 LYS A 304     -11.285  46.879  -9.340  1.00 38.47           H  
ATOM   4464  HG3 LYS A 304     -11.919  46.602 -10.980  1.00 38.47           H  
ATOM   4465  CD  LYS A 304     -12.898  48.207  -9.912  1.00 38.47           C  
ATOM   4466  HD2 LYS A 304     -13.255  48.668 -10.833  1.00 38.47           H  
ATOM   4467  HD3 LYS A 304     -12.619  48.992  -9.209  1.00 38.47           H  
ATOM   4468  CE  LYS A 304     -14.012  47.352  -9.309  1.00 38.47           C  
ATOM   4469  HE2 LYS A 304     -14.213  46.531  -9.996  1.00 38.47           H  
ATOM   4470  HE3 LYS A 304     -13.658  46.928  -8.369  1.00 38.47           H  
ATOM   4471  NZ  LYS A 304     -15.237  48.166  -9.102  1.00 38.47           N  
ATOM   4472  HZ1 LYS A 304     -15.055  48.926  -8.461  1.00 38.47           H  
ATOM   4473  HZ2 LYS A 304     -15.525  48.565  -9.984  1.00 38.47           H  
ATOM   4474  HZ3 LYS A 304     -15.995  47.598  -8.752  1.00 38.47           H  
ATOM   4475  N   GLY A 305      -8.984  45.479 -12.401  1.00 44.15           N  
ATOM   4476  H   GLY A 305      -8.562  45.194 -11.529  1.00 44.15           H  
ATOM   4477  CA  GLY A 305      -9.433  44.392 -13.280  1.00 44.15           C  
ATOM   4478  HA2 GLY A 305      -8.675  43.611 -13.339  1.00 44.15           H  
ATOM   4479  HA3 GLY A 305      -9.632  44.768 -14.284  1.00 44.15           H  
ATOM   4480  C   GLY A 305     -10.716  43.755 -12.765  1.00 44.15           C  
ATOM   4481  O   GLY A 305     -10.949  43.812 -11.531  1.00 44.15           O  
ATOM   4482  OXT GLY A 305     -11.448  43.226 -13.621  1.00 44.15           O  
TER    4483      GLY A 305                                                       
END   
