# Supplementary material for: New carbohydrate binding domains identified by phage display based functional metagenomic screens of human gut microbiota
Source: Commun Biol. 2023 Apr 5;6:371. doi: 10.1038/s42003-023-04718-0 (PMC10076258; doi:10.1038/s42003-023-04718-0)
Supplement: Supplementary file 5 — Supplementary Data 2 [file 42003_2023_4718_MOESM5_ESM.zip › SupplementaryData2/S6H_Ap-Ap5.pdb]

ATOM      1  N   GLY A   1       5.804   3.683 -37.019  1.00 63.97           N  
ATOM      2  H   GLY A   1       4.928   3.870 -36.551  1.00 63.97           H  
ATOM      3  H2  GLY A   1       5.923   2.680 -37.055  1.00 63.97           H  
ATOM      4  H3  GLY A   1       5.780   4.061 -37.955  1.00 63.97           H  
ATOM      5  CA  GLY A   1       6.900   4.288 -36.236  1.00 63.97           C  
ATOM      6  HA2 GLY A   1       7.864   4.034 -36.675  1.00 63.97           H  
ATOM      7  HA3 GLY A   1       6.780   5.371 -36.203  1.00 63.97           H  
ATOM      8  C   GLY A   1       6.839   3.759 -34.820  1.00 63.97           C  
ATOM      9  O   GLY A   1       5.773   3.308 -34.420  1.00 63.97           O  
ATOM     10  N   ILE A   2       7.953   3.781 -34.089  1.00 73.46           N  
ATOM     11  H   ILE A   2       8.790   4.214 -34.453  1.00 73.46           H  
ATOM     12  CA  ILE A   2       7.953   3.469 -32.653  1.00 73.46           C  
ATOM     13  HA  ILE A   2       7.285   2.631 -32.458  1.00 73.46           H  
ATOM     14  C   ILE A   2       7.423   4.703 -31.921  1.00 73.46           C  
ATOM     15  CB  ILE A   2       9.369   3.088 -32.161  1.00 73.46           C  
ATOM     16  HB  ILE A   2      10.036   3.929 -32.352  1.00 73.46           H  
ATOM     17  O   ILE A   2       7.948   5.794 -32.128  1.00 73.46           O  
ATOM     18  CG1 ILE A   2       9.897   1.856 -32.931  1.00 73.46           C  
ATOM     19 HG12 ILE A   2       9.790   2.011 -34.005  1.00 73.46           H  
ATOM     20 HG13 ILE A   2       9.316   0.975 -32.659  1.00 73.46           H  
ATOM     21  CG2 ILE A   2       9.360   2.815 -30.643  1.00 73.46           C  
ATOM     22 HG21 ILE A   2       9.024   3.693 -30.092  1.00 73.46           H  
ATOM     23 HG22 ILE A   2       8.706   1.975 -30.409  1.00 73.46           H  
ATOM     24 HG23 ILE A   2      10.365   2.591 -30.285  1.00 73.46           H  
ATOM     25  CD1 ILE A   2      11.380   1.582 -32.677  1.00 73.46           C  
ATOM     26 HD11 ILE A   2      11.537   1.293 -31.638  1.00 73.46           H  
ATOM     27 HD12 ILE A   2      11.710   0.776 -33.332  1.00 73.46           H  
ATOM     28 HD13 ILE A   2      11.967   2.474 -32.895  1.00 73.46           H  
ATOM     29  N   SER A   3       6.393   4.533 -31.095  1.00 79.59           N  
ATOM     30  H   SER A   3       6.015   3.605 -30.966  1.00 79.59           H  
ATOM     31  CA  SER A   3       5.912   5.578 -30.190  1.00 79.59           C  
ATOM     32  HA  SER A   3       6.334   6.543 -30.472  1.00 79.59           H  
ATOM     33  C   SER A   3       6.346   5.205 -28.773  1.00 79.59           C  
ATOM     34  CB  SER A   3       4.391   5.718 -30.287  1.00 79.59           C  
ATOM     35  HB2 SER A   3       4.111   5.813 -31.336  1.00 79.59           H  
ATOM     36  HB3 SER A   3       3.895   4.841 -29.870  1.00 79.59           H  
ATOM     37  O   SER A   3       5.760   4.279 -28.211  1.00 79.59           O  
ATOM     38  OG  SER A   3       3.975   6.882 -29.607  1.00 79.59           O  
ATOM     39  HG  SER A   3       4.049   6.748 -28.659  1.00 79.59           H  
ATOM     40  N   PRO A   4       7.388   5.838 -28.207  1.00 81.83           N  
ATOM     41  CA  PRO A   4       7.773   5.574 -26.829  1.00 81.83           C  
ATOM     42  HA  PRO A   4       7.908   4.503 -26.674  1.00 81.83           H  
ATOM     43  C   PRO A   4       6.686   6.081 -25.875  1.00 81.83           C  
ATOM     44  CB  PRO A   4       9.113   6.285 -26.632  1.00 81.83           C  
ATOM     45  HB2 PRO A   4       9.924   5.622 -26.932  1.00 81.83           H  
ATOM     46  HB3 PRO A   4       9.256   6.619 -25.604  1.00 81.83           H  
ATOM     47  O   PRO A   4       6.033   7.092 -26.139  1.00 81.83           O  
ATOM     48  CG  PRO A   4       9.027   7.460 -27.606  1.00 81.83           C  
ATOM     49  HG2 PRO A   4       8.488   8.283 -27.136  1.00 81.83           H  
ATOM     50  HG3 PRO A   4      10.014   7.789 -27.931  1.00 81.83           H  
ATOM     51  CD  PRO A   4       8.202   6.908 -28.769  1.00 81.83           C  
ATOM     52  HD2 PRO A   4       8.863   6.500 -29.533  1.00 81.83           H  
ATOM     53  HD3 PRO A   4       7.584   7.704 -29.186  1.00 81.83           H  
ATOM     54  N   TYR A   5       6.506   5.370 -24.769  1.00 85.63           N  
ATOM     55  H   TYR A   5       7.078   4.553 -24.608  1.00 85.63           H  
ATOM     56  CA  TYR A   5       5.666   5.785 -23.655  1.00 85.63           C  
ATOM     57  HA  TYR A   5       5.538   6.867 -23.673  1.00 85.63           H  
ATOM     58  C   TYR A   5       6.389   5.401 -22.369  1.00 85.63           C  
ATOM     59  CB  TYR A   5       4.285   5.126 -23.759  1.00 85.63           C  
ATOM     60  HB2 TYR A   5       4.393   4.044 -23.684  1.00 85.63           H  
ATOM     61  HB3 TYR A   5       3.865   5.346 -24.740  1.00 85.63           H  
ATOM     62  O   TYR A   5       6.645   4.218 -22.139  1.00 85.63           O  
ATOM     63  CG  TYR A   5       3.308   5.613 -22.708  1.00 85.63           C  
ATOM     64  CD1 TYR A   5       2.978   4.801 -21.606  1.00 85.63           C  
ATOM     65  HD1 TYR A   5       3.432   3.827 -21.493  1.00 85.63           H  
ATOM     66  CD2 TYR A   5       2.731   6.892 -22.836  1.00 85.63           C  
ATOM     67  HD2 TYR A   5       2.995   7.517 -23.676  1.00 85.63           H  
ATOM     68  CE1 TYR A   5       2.053   5.261 -20.649  1.00 85.63           C  
ATOM     69  HE1 TYR A   5       1.761   4.639 -19.815  1.00 85.63           H  
ATOM     70  CE2 TYR A   5       1.843   7.371 -21.854  1.00 85.63           C  
ATOM     71  HE2 TYR A   5       1.427   8.364 -21.937  1.00 85.63           H  
ATOM     72  OH  TYR A   5       0.653   7.003 -19.798  1.00 85.63           O  
ATOM     73  HH  TYR A   5       0.445   7.933 -19.915  1.00 85.63           H  
ATOM     74  CZ  TYR A   5       1.509   6.554 -20.752  1.00 85.63           C  
ATOM     75  N   ASP A   6       6.756   6.404 -21.580  1.00 81.99           N  
ATOM     76  H   ASP A   6       6.471   7.346 -21.805  1.00 81.99           H  
ATOM     77  CA  ASP A   6       7.411   6.216 -20.291  1.00 81.99           C  
ATOM     78  HA  ASP A   6       7.877   5.231 -20.261  1.00 81.99           H  
ATOM     79  C   ASP A   6       6.347   6.265 -19.187  1.00 81.99           C  
ATOM     80  CB  ASP A   6       8.533   7.253 -20.099  1.00 81.99           C  
ATOM     81  HB2 ASP A   6       8.883   7.193 -19.068  1.00 81.99           H  
ATOM     82  HB3 ASP A   6       8.127   8.252 -20.255  1.00 81.99           H  
ATOM     83  O   ASP A   6       5.438   7.099 -19.214  1.00 81.99           O  
ATOM     84  CG  ASP A   6       9.748   7.035 -21.024  1.00 81.99           C  
ATOM     85  OD1 ASP A   6      10.226   5.882 -21.153  1.00 81.99           O  
ATOM     86  OD2 ASP A   6      10.264   8.023 -21.596  1.00 81.99           O  
ATOM     87  N   VAL A   7       6.450   5.345 -18.228  1.00 82.30           N  
ATOM     88  H   VAL A   7       7.248   4.726 -18.241  1.00 82.30           H  
ATOM     89  CA  VAL A   7       5.589   5.306 -17.043  1.00 82.30           C  
ATOM     90  HA  VAL A   7       4.883   6.135 -17.086  1.00 82.30           H  
ATOM     91  C   VAL A   7       6.468   5.497 -15.819  1.00 82.30           C  
ATOM     92  CB  VAL A   7       4.768   4.006 -16.939  1.00 82.30           C  
ATOM     93  HB  VAL A   7       5.419   3.164 -16.704  1.00 82.30           H  
ATOM     94  O   VAL A   7       7.288   4.637 -15.498  1.00 82.30           O  
ATOM     95  CG1 VAL A   7       3.700   4.143 -15.846  1.00 82.30           C  
ATOM     96 HG11 VAL A   7       3.171   3.198 -15.725  1.00 82.30           H  
ATOM     97 HG12 VAL A   7       4.161   4.417 -14.896  1.00 82.30           H  
ATOM     98 HG13 VAL A   7       2.987   4.921 -16.116  1.00 82.30           H  
ATOM     99  CG2 VAL A   7       4.030   3.707 -18.244  1.00 82.30           C  
ATOM    100 HG21 VAL A   7       3.506   4.613 -18.548  1.00 82.30           H  
ATOM    101 HG22 VAL A   7       3.323   2.889 -18.105  1.00 82.30           H  
ATOM    102 HG23 VAL A   7       4.744   3.428 -19.019  1.00 82.30           H  
ATOM    103  N   ASP A   8       6.283   6.626 -15.144  1.00 78.60           N  
ATOM    104  H   ASP A   8       5.621   7.298 -15.505  1.00 78.60           H  
ATOM    105  CA  ASP A   8       7.008   6.983 -13.926  1.00 78.60           C  
ATOM    106  HA  ASP A   8       7.944   6.426 -13.892  1.00 78.60           H  
ATOM    107  C   ASP A   8       6.203   6.618 -12.666  1.00 78.60           C  
ATOM    108  CB  ASP A   8       7.363   8.478 -13.967  1.00 78.60           C  
ATOM    109  HB2 ASP A   8       7.842   8.754 -13.027  1.00 78.60           H  
ATOM    110  HB3 ASP A   8       6.446   9.059 -14.057  1.00 78.60           H  
ATOM    111  O   ASP A   8       5.005   6.345 -12.736  1.00 78.60           O  
ATOM    112  CG  ASP A   8       8.323   8.834 -15.109  1.00 78.60           C  
ATOM    113  OD1 ASP A   8       9.284   8.060 -15.327  1.00 78.60           O  
ATOM    114  OD2 ASP A   8       8.113   9.907 -15.715  1.00 78.60           O  
ATOM    115  N   ASN A   9       6.852   6.647 -11.493  1.00 77.45           N  
ATOM    116  H   ASN A   9       7.811   6.963 -11.500  1.00 77.45           H  
ATOM    117  CA  ASN A   9       6.221   6.432 -10.177  1.00 77.45           C  
ATOM    118  HA  ASN A   9       7.019   6.426  -9.435  1.00 77.45           H  
ATOM    119  C   ASN A   9       5.499   5.082  -9.986  1.00 77.45           C  
ATOM    120  CB  ASN A   9       5.304   7.622  -9.838  1.00 77.45           C  
ATOM    121  HB2 ASN A   9       4.499   7.689 -10.570  1.00 77.45           H  
ATOM    122  HB3 ASN A   9       4.849   7.458  -8.861  1.00 77.45           H  
ATOM    123  O   ASN A   9       4.545   4.985  -9.216  1.00 77.45           O  
ATOM    124  CG  ASN A   9       6.046   8.928  -9.754  1.00 77.45           C  
ATOM    125  ND2 ASN A   9       5.670   9.926 -10.514  1.00 77.45           N  
ATOM    126 HD21 ASN A   9       6.241  10.758 -10.474  1.00 77.45           H  
ATOM    127 HD22 ASN A   9       4.941   9.787 -11.199  1.00 77.45           H  
ATOM    128  OD1 ASN A   9       6.954   9.082  -8.968  1.00 77.45           O  
ATOM    129  N   VAL A  10       5.929   4.033 -10.689  1.00 83.16           N  
ATOM    130  H   VAL A  10       6.671   4.178 -11.358  1.00 83.16           H  
ATOM    131  CA  VAL A  10       5.386   2.675 -10.535  1.00 83.16           C  
ATOM    132  HA  VAL A  10       4.906   2.602  -9.560  1.00 83.16           H  
ATOM    133  C   VAL A  10       6.502   1.632 -10.560  1.00 83.16           C  
ATOM    134  CB  VAL A  10       4.314   2.357 -11.598  1.00 83.16           C  
ATOM    135  HB  VAL A  10       3.950   1.349 -11.400  1.00 83.16           H  
ATOM    136  O   VAL A  10       7.526   1.821 -11.218  1.00 83.16           O  
ATOM    137  CG1 VAL A  10       3.106   3.299 -11.517  1.00 83.16           C  
ATOM    138 HG11 VAL A  10       2.322   2.950 -12.189  1.00 83.16           H  
ATOM    139 HG12 VAL A  10       3.394   4.310 -11.805  1.00 83.16           H  
ATOM    140 HG13 VAL A  10       2.719   3.316 -10.498  1.00 83.16           H  
ATOM    141  CG2 VAL A  10       4.870   2.385 -13.025  1.00 83.16           C  
ATOM    142 HG21 VAL A  10       4.066   2.179 -13.732  1.00 83.16           H  
ATOM    143 HG22 VAL A  10       5.301   3.362 -13.241  1.00 83.16           H  
ATOM    144 HG23 VAL A  10       5.640   1.623 -13.149  1.00 83.16           H  
ATOM    145  N   GLU A  11       6.319   0.519  -9.848  1.00 84.43           N  
ATOM    146  H   GLU A  11       5.519   0.460  -9.234  1.00 84.43           H  
ATOM    147  CA  GLU A  11       7.211  -0.652  -9.947  1.00 84.43           C  
ATOM    148  HA  GLU A  11       8.238  -0.330 -10.122  1.00 84.43           H  
ATOM    149  C   GLU A  11       6.820  -1.575 -11.107  1.00 84.43           C  
ATOM    150  CB  GLU A  11       7.171  -1.464  -8.649  1.00 84.43           C  
ATOM    151  HB2 GLU A  11       6.141  -1.752  -8.437  1.00 84.43           H  
ATOM    152  HB3 GLU A  11       7.759  -2.369  -8.803  1.00 84.43           H  
ATOM    153  O   GLU A  11       7.661  -2.250 -11.703  1.00 84.43           O  
ATOM    154  CG  GLU A  11       7.754  -0.713  -7.444  1.00 84.43           C  
ATOM    155  HG2 GLU A  11       7.082   0.097  -7.161  1.00 84.43           H  
ATOM    156  HG3 GLU A  11       8.707  -0.273  -7.735  1.00 84.43           H  
ATOM    157  CD  GLU A  11       7.970  -1.651  -6.246  1.00 84.43           C  
ATOM    158  OE1 GLU A  11       8.930  -1.388  -5.480  1.00 84.43           O  
ATOM    159  OE2 GLU A  11       7.197  -2.626  -6.117  1.00 84.43           O  
ATOM    160  N   SER A  12       5.528  -1.598 -11.433  1.00 90.21           N  
ATOM    161  H   SER A  12       4.895  -0.982 -10.943  1.00 90.21           H  
ATOM    162  CA  SER A  12       4.999  -2.300 -12.590  1.00 90.21           C  
ATOM    163  HA  SER A  12       5.757  -2.257 -13.372  1.00 90.21           H  
ATOM    164  C   SER A  12       3.744  -1.614 -13.105  1.00 90.21           C  
ATOM    165  CB  SER A  12       4.718  -3.771 -12.263  1.00 90.21           C  
ATOM    166  HB2 SER A  12       4.512  -4.308 -13.189  1.00 90.21           H  
ATOM    167  HB3 SER A  12       5.597  -4.212 -11.793  1.00 90.21           H  
ATOM    168  O   SER A  12       3.034  -0.945 -12.353  1.00 90.21           O  
ATOM    169  OG  SER A  12       3.616  -3.918 -11.391  1.00 90.21           O  
ATOM    170  HG  SER A  12       3.782  -3.388 -10.609  1.00 90.21           H  
ATOM    171  N   PHE A  13       3.454  -1.803 -14.384  1.00 91.42           N  
ATOM    172  H   PHE A  13       4.106  -2.314 -14.961  1.00 91.42           H  
ATOM    173  CA  PHE A  13       2.199  -1.369 -14.977  1.00 91.42           C  
ATOM    174  HA  PHE A  13       1.454  -1.278 -14.187  1.00 91.42           H  
ATOM    175  C   PHE A  13       1.673  -2.409 -15.959  1.00 91.42           C  
ATOM    176  CB  PHE A  13       2.362   0.019 -15.612  1.00 91.42           C  
ATOM    177  HB2 PHE A  13       1.384   0.377 -15.934  1.00 91.42           H  
ATOM    178  HB3 PHE A  13       2.710   0.714 -14.848  1.00 91.42           H  
ATOM    179  O   PHE A  13       2.375  -3.329 -16.391  1.00 91.42           O  
ATOM    180  CG  PHE A  13       3.312   0.068 -16.791  1.00 91.42           C  
ATOM    181  CD1 PHE A  13       4.697   0.193 -16.574  1.00 91.42           C  
ATOM    182  HD1 PHE A  13       5.087   0.256 -15.569  1.00 91.42           H  
ATOM    183  CD2 PHE A  13       2.811   0.004 -18.105  1.00 91.42           C  
ATOM    184  HD2 PHE A  13       1.749  -0.077 -18.278  1.00 91.42           H  
ATOM    185  CE1 PHE A  13       5.577   0.264 -17.667  1.00 91.42           C  
ATOM    186  HE1 PHE A  13       6.636   0.386 -17.496  1.00 91.42           H  
ATOM    187  CE2 PHE A  13       3.692   0.075 -19.198  1.00 91.42           C  
ATOM    188  HE2 PHE A  13       3.306   0.051 -20.206  1.00 91.42           H  
ATOM    189  CZ  PHE A  13       5.074   0.213 -18.978  1.00 91.42           C  
ATOM    190  HZ  PHE A  13       5.750   0.299 -19.816  1.00 91.42           H  
ATOM    191  N   ASN A  14       0.402  -2.249 -16.303  1.00 93.93           N  
ATOM    192  H   ASN A  14      -0.073  -1.420 -15.976  1.00 93.93           H  
ATOM    193  CA  ASN A  14      -0.264  -3.022 -17.337  1.00 93.93           C  
ATOM    194  HA  ASN A  14       0.404  -3.802 -17.701  1.00 93.93           H  
ATOM    195  C   ASN A  14      -0.594  -2.086 -18.502  1.00 93.93           C  
ATOM    196  CB  ASN A  14      -1.520  -3.678 -16.748  1.00 93.93           C  
ATOM    197  HB2 ASN A  14      -1.955  -4.335 -17.501  1.00 93.93           H  
ATOM    198  HB3 ASN A  14      -2.246  -2.900 -16.516  1.00 93.93           H  
ATOM    199  O   ASN A  14      -0.810  -0.892 -18.290  1.00 93.93           O  
ATOM    200  CG  ASN A  14      -1.259  -4.506 -15.500  1.00 93.93           C  
ATOM    201  ND2 ASN A  14      -2.148  -4.459 -14.538  1.00 93.93           N  
ATOM    202 HD21 ASN A  14      -1.911  -4.956 -13.691  1.00 93.93           H  
ATOM    203 HD22 ASN A  14      -2.925  -3.817 -14.589  1.00 93.93           H  
ATOM    204  OD1 ASN A  14      -0.278  -5.217 -15.360  1.00 93.93           O  
ATOM    205  N   VAL A  15      -0.660  -2.614 -19.719  1.00 94.40           N  
ATOM    206  H   VAL A  15      -0.497  -3.605 -19.827  1.00 94.40           H  
ATOM    207  CA  VAL A  15      -1.006  -1.828 -20.908  1.00 94.40           C  
ATOM    208  HA  VAL A  15      -1.467  -0.899 -20.573  1.00 94.40           H  
ATOM    209  C   VAL A  15      -2.052  -2.544 -21.755  1.00 94.40           C  
ATOM    210  CB  VAL A  15       0.257  -1.419 -21.693  1.00 94.40           C  
ATOM    211  HB  VAL A  15       0.950  -0.958 -20.989  1.00 94.40           H  
ATOM    212  O   VAL A  15      -2.015  -3.762 -21.939  1.00 94.40           O  
ATOM    213  CG1 VAL A  15       0.976  -2.597 -22.346  1.00 94.40           C  
ATOM    214 HG11 VAL A  15       1.192  -3.344 -21.582  1.00 94.40           H  
ATOM    215 HG12 VAL A  15       1.915  -2.252 -22.780  1.00 94.40           H  
ATOM    216 HG13 VAL A  15       0.355  -3.033 -23.129  1.00 94.40           H  
ATOM    217  CG2 VAL A  15      -0.044  -0.380 -22.778  1.00 94.40           C  
ATOM    218 HG21 VAL A  15      -0.547   0.480 -22.337  1.00 94.40           H  
ATOM    219 HG22 VAL A  15       0.889  -0.037 -23.226  1.00 94.40           H  
ATOM    220 HG23 VAL A  15      -0.673  -0.807 -23.559  1.00 94.40           H  
ATOM    221  N   ILE A  16      -2.983  -1.755 -22.285  1.00 94.45           N  
ATOM    222  H   ILE A  16      -2.938  -0.768 -22.076  1.00 94.45           H  
ATOM    223  CA  ILE A  16      -3.927  -2.138 -23.334  1.00 94.45           C  
ATOM    224  HA  ILE A  16      -3.705  -3.147 -23.683  1.00 94.45           H  
ATOM    225  C   ILE A  16      -3.705  -1.164 -24.490  1.00 94.45           C  
ATOM    226  CB  ILE A  16      -5.381  -2.110 -22.811  1.00 94.45           C  
ATOM    227  HB  ILE A  16      -5.572  -1.130 -22.373  1.00 94.45           H  
ATOM    228  O   ILE A  16      -3.697   0.050 -24.287  1.00 94.45           O  
ATOM    229  CG1 ILE A  16      -5.589  -3.189 -21.722  1.00 94.45           C  
ATOM    230 HG12 ILE A  16      -4.796  -3.118 -20.979  1.00 94.45           H  
ATOM    231 HG13 ILE A  16      -5.530  -4.176 -22.183  1.00 94.45           H  
ATOM    232  CG2 ILE A  16      -6.369  -2.324 -23.971  1.00 94.45           C  
ATOM    233 HG21 ILE A  16      -7.394  -2.315 -23.602  1.00 94.45           H  
ATOM    234 HG22 ILE A  16      -6.292  -1.518 -24.701  1.00 94.45           H  
ATOM    235 HG23 ILE A  16      -6.178  -3.277 -24.464  1.00 94.45           H  
ATOM    236  CD1 ILE A  16      -6.919  -3.073 -20.967  1.00 94.45           C  
ATOM    237 HD11 ILE A  16      -6.934  -3.801 -20.156  1.00 94.45           H  
ATOM    238 HD12 ILE A  16      -7.760  -3.278 -21.629  1.00 94.45           H  
ATOM    239 HD13 ILE A  16      -7.020  -2.072 -20.545  1.00 94.45           H  
ATOM    240  N   LEU A  17      -3.506  -1.689 -25.698  1.00 94.53           N  
ATOM    241  H   LEU A  17      -3.576  -2.691 -25.804  1.00 94.53           H  
ATOM    242  CA  LEU A  17      -3.349  -0.893 -26.914  1.00 94.53           C  
ATOM    243  HA  LEU A  17      -3.096   0.134 -26.651  1.00 94.53           H  
ATOM    244  C   LEU A  17      -4.687  -0.871 -27.656  1.00 94.53           C  
ATOM    245  CB  LEU A  17      -2.208  -1.472 -27.771  1.00 94.53           C  
ATOM    246  HB2 LEU A  17      -2.490  -2.477 -28.085  1.00 94.53           H  
ATOM    247  HB3 LEU A  17      -2.100  -0.861 -28.667  1.00 94.53           H  
ATOM    248  O   LEU A  17      -5.273  -1.922 -27.883  1.00 94.53           O  
ATOM    249  CG  LEU A  17      -0.847  -1.546 -27.048  1.00 94.53           C  
ATOM    250  HG  LEU A  17      -0.936  -2.158 -26.150  1.00 94.53           H  
ATOM    251  CD1 LEU A  17       0.191  -2.198 -27.954  1.00 94.53           C  
ATOM    252 HD11 LEU A  17       1.128  -2.318 -27.412  1.00 94.53           H  
ATOM    253 HD12 LEU A  17       0.360  -1.564 -28.825  1.00 94.53           H  
ATOM    254 HD13 LEU A  17      -0.167  -3.179 -28.267  1.00 94.53           H  
ATOM    255  CD2 LEU A  17      -0.309  -0.168 -26.659  1.00 94.53           C  
ATOM    256 HD21 LEU A  17       0.676  -0.272 -26.204  1.00 94.53           H  
ATOM    257 HD22 LEU A  17      -0.969   0.297 -25.927  1.00 94.53           H  
ATOM    258 HD23 LEU A  17      -0.235   0.473 -27.538  1.00 94.53           H  
ATOM    259  N   ASN A  18      -5.174   0.311 -28.029  1.00 93.72           N  
ATOM    260  H   ASN A  18      -4.628   1.139 -27.838  1.00 93.72           H  
ATOM    261  CA  ASN A  18      -6.469   0.502 -28.691  1.00 93.72           C  
ATOM    262  HA  ASN A  18      -6.865  -0.457 -29.025  1.00 93.72           H  
ATOM    263  C   ASN A  18      -6.297   1.379 -29.935  1.00 93.72           C  
ATOM    264  CB  ASN A  18      -7.463   1.091 -27.675  1.00 93.72           C  
ATOM    265  HB2 ASN A  18      -7.717   0.330 -26.937  1.00 93.72           H  
ATOM    266  HB3 ASN A  18      -6.989   1.920 -27.150  1.00 93.72           H  
ATOM    267  O   ASN A  18      -5.501   2.317 -29.932  1.00 93.72           O  
ATOM    268  CG  ASN A  18      -8.752   1.583 -28.314  1.00 93.72           C  
ATOM    269  ND2 ASN A  18      -9.014   2.867 -28.270  1.00 93.72           N  
ATOM    270 HD21 ASN A  18      -9.942   3.131 -28.567  1.00 93.72           H  
ATOM    271 HD22 ASN A  18      -8.416   3.485 -27.741  1.00 93.72           H  
ATOM    272  OD1 ASN A  18      -9.520   0.864 -28.915  1.00 93.72           O  
ATOM    273  N   ASN A  19      -7.047   1.085 -30.998  1.00 92.77           N  
ATOM    274  H   ASN A  19      -7.744   0.360 -30.912  1.00 92.77           H  
ATOM    275  CA  ASN A  19      -6.955   1.822 -32.266  1.00 92.77           C  
ATOM    276  HA  ASN A  19      -5.957   2.255 -32.338  1.00 92.77           H  
ATOM    277  C   ASN A  19      -7.925   3.020 -32.372  1.00 92.77           C  
ATOM    278  CB  ASN A  19      -7.093   0.825 -33.428  1.00 92.77           C  
ATOM    279  HB2 ASN A  19      -6.412  -0.013 -33.278  1.00 92.77           H  
ATOM    280  HB3 ASN A  19      -6.813   1.323 -34.356  1.00 92.77           H  
ATOM    281  O   ASN A  19      -8.026   3.635 -33.430  1.00 92.77           O  
ATOM    282  CG  ASN A  19      -8.502   0.285 -33.609  1.00 92.77           C  
ATOM    283  ND2 ASN A  19      -8.702  -0.600 -34.546  1.00 92.77           N  
ATOM    284 HD21 ASN A  19      -7.903  -1.065 -34.954  1.00 92.77           H  
ATOM    285 HD22 ASN A  19      -9.633  -0.977 -34.651  1.00 92.77           H  
ATOM    286  OD1 ASN A  19      -9.459   0.688 -32.965  1.00 92.77           O  
ATOM    287  N   GLY A  20      -8.674   3.328 -31.309  1.00 92.55           N  
ATOM    288  H   GLY A  20      -8.578   2.753 -30.484  1.00 92.55           H  
ATOM    289  CA  GLY A  20      -9.659   4.417 -31.281  1.00 92.55           C  
ATOM    290  HA2 GLY A  20      -9.861   4.695 -30.246  1.00 92.55           H  
ATOM    291  HA3 GLY A  20      -9.236   5.286 -31.785  1.00 92.55           H  
ATOM    292  C   GLY A  20     -10.998   4.100 -31.958  1.00 92.55           C  
ATOM    293  O   GLY A  20     -11.925   4.895 -31.852  1.00 92.55           O  
ATOM    294  N   SER A  21     -11.130   2.941 -32.607  1.00 91.56           N  
ATOM    295  H   SER A  21     -10.323   2.333 -32.636  1.00 91.56           H  
ATOM    296  CA  SER A  21     -12.331   2.504 -33.341  1.00 91.56           C  
ATOM    297  HA  SER A  21     -13.063   3.311 -33.296  1.00 91.56           H  
ATOM    298  C   SER A  21     -13.047   1.298 -32.715  1.00 91.56           C  
ATOM    299  CB  SER A  21     -12.013   2.317 -34.830  1.00 91.56           C  
ATOM    300  HB2 SER A  21     -12.918   2.022 -35.362  1.00 91.56           H  
ATOM    301  HB3 SER A  21     -11.683   3.274 -35.233  1.00 91.56           H  
ATOM    302  O   SER A  21     -13.937   0.718 -33.330  1.00 91.56           O  
ATOM    303  OG  SER A  21     -11.001   1.363 -35.071  1.00 91.56           O  
ATOM    304  HG  SER A  21     -10.477   1.235 -34.277  1.00 91.56           H  
ATOM    305  N   GLY A  22     -12.693   0.944 -31.475  1.00 90.27           N  
ATOM    306  H   GLY A  22     -11.920   1.435 -31.049  1.00 90.27           H  
ATOM    307  CA  GLY A  22     -13.363  -0.083 -30.666  1.00 90.27           C  
ATOM    308  HA2 GLY A  22     -14.342  -0.304 -31.092  1.00 90.27           H  
ATOM    309  HA3 GLY A  22     -13.513   0.304 -29.658  1.00 90.27           H  
ATOM    310  C   GLY A  22     -12.604  -1.408 -30.548  1.00 90.27           C  
ATOM    311  O   GLY A  22     -12.892  -2.179 -29.635  1.00 90.27           O  
ATOM    312  N   ASP A  23     -11.616  -1.660 -31.412  1.00 95.42           N  
ATOM    313  H   ASP A  23     -11.378  -0.957 -32.097  1.00 95.42           H  
ATOM    314  CA  ASP A  23     -10.715  -2.805 -31.263  1.00 95.42           C  
ATOM    315  HA  ASP A  23     -11.260  -3.625 -30.795  1.00 95.42           H  
ATOM    316  C   ASP A  23      -9.527  -2.457 -30.351  1.00 95.42           C  
ATOM    317  CB  ASP A  23     -10.197  -3.312 -32.615  1.00 95.42           C  
ATOM    318  HB2 ASP A  23      -9.301  -3.897 -32.408  1.00 95.42           H  
ATOM    319  HB3 ASP A  23      -9.911  -2.461 -33.234  1.00 95.42           H  
ATOM    320  O   ASP A  23      -8.852  -1.436 -30.527  1.00 95.42           O  
ATOM    321  CG  ASP A  23     -11.124  -4.239 -33.405  1.00 95.42           C  
ATOM    322  OD1 ASP A  23     -11.914  -4.988 -32.780  1.00 95.42           O  
ATOM    323  OD2 ASP A  23     -10.924  -4.309 -34.641  1.00 95.42           O  
ATOM    324  N   GLN A  24      -9.249  -3.363 -29.411  1.00 95.68           N  
ATOM    325  H   GLN A  24      -9.806  -4.204 -29.377  1.00 95.68           H  
ATOM    326  CA  GLN A  24      -8.140  -3.271 -28.468  1.00 95.68           C  
ATOM    327  HA  GLN A  24      -7.396  -2.596 -28.891  1.00 95.68           H  
ATOM    328  C   GLN A  24      -7.454  -4.622 -28.262  1.00 95.68           C  
ATOM    329  CB  GLN A  24      -8.627  -2.681 -27.132  1.00 95.68           C  
ATOM    330  HB2 GLN A  24      -9.107  -1.722 -27.330  1.00 95.68           H  
ATOM    331  HB3 GLN A  24      -7.763  -2.500 -26.494  1.00 95.68           H  
ATOM    332  O   GLN A  24      -8.078  -5.683 -28.385  1.00 95.68           O  
ATOM    333  CG  GLN A  24      -9.619  -3.593 -26.385  1.00 95.68           C  
ATOM    334  HG2 GLN A  24     -10.454  -3.831 -27.045  1.00 95.68           H  
ATOM    335  HG3 GLN A  24      -9.125  -4.524 -26.107  1.00 95.68           H  
ATOM    336  CD  GLN A  24     -10.185  -2.967 -25.116  1.00 95.68           C  
ATOM    337  NE2 GLN A  24     -11.206  -3.559 -24.534  1.00 95.68           N  
ATOM    338 HE21 GLN A  24     -11.615  -4.391 -24.936  1.00 95.68           H  
ATOM    339 HE22 GLN A  24     -11.555  -3.101 -23.704  1.00 95.68           H  
ATOM    340  OE1 GLN A  24      -9.745  -1.949 -24.612  1.00 95.68           O  
ATOM    341  N   SER A  25      -6.178  -4.576 -27.883  1.00 94.85           N  
ATOM    342  H   SER A  25      -5.750  -3.666 -27.791  1.00 94.85           H  
ATOM    343  CA  SER A  25      -5.418  -5.745 -27.462  1.00 94.85           C  
ATOM    344  HA  SER A  25      -5.487  -6.483 -28.262  1.00 94.85           H  
ATOM    345  C   SER A  25      -5.986  -6.380 -26.192  1.00 94.85           C  
ATOM    346  CB  SER A  25      -3.936  -5.393 -27.277  1.00 94.85           C  
ATOM    347  HB2 SER A  25      -3.365  -6.320 -27.230  1.00 94.85           H  
ATOM    348  HB3 SER A  25      -3.595  -4.825 -28.142  1.00 94.85           H  
ATOM    349  O   SER A  25      -6.713  -5.757 -25.418  1.00 94.85           O  
ATOM    350  OG  SER A  25      -3.681  -4.648 -26.095  1.00 94.85           O  
ATOM    351  HG  SER A  25      -3.813  -5.216 -25.332  1.00 94.85           H  
ATOM    352  N   GLY A  26      -5.569  -7.618 -25.916  1.00 93.40           N  
ATOM    353  H   GLY A  26      -5.014  -8.106 -26.604  1.00 93.40           H  
ATOM    354  CA  GLY A  26      -5.654  -8.158 -24.560  1.00 93.40           C  
ATOM    355  HA2 GLY A  26      -6.696  -8.153 -24.238  1.00 93.40           H  
ATOM    356  HA3 GLY A  26      -5.293  -9.186 -24.550  1.00 93.40           H  
ATOM    357  C   GLY A  26      -4.827  -7.336 -23.560  1.00 93.40           C  
ATOM    358  O   GLY A  26      -3.993  -6.511 -23.946  1.00 93.40           O  
ATOM    359  N   ASN A  27      -5.049  -7.587 -22.268  1.00 94.12           N  
ATOM    360  H   ASN A  27      -5.730  -8.289 -22.017  1.00 94.12           H  
ATOM    361  CA  ASN A  27      -4.276  -6.968 -21.197  1.00 94.12           C  
ATOM    362  HA  ASN A  27      -4.226  -5.893 -21.375  1.00 94.12           H  
ATOM    363  C   ASN A  27      -2.840  -7.513 -21.191  1.00 94.12           C  
ATOM    364  CB  ASN A  27      -5.001  -7.209 -19.860  1.00 94.12           C  
ATOM    365  HB2 ASN A  27      -4.954  -8.267 -19.603  1.00 94.12           H  
ATOM    366  HB3 ASN A  27      -6.046  -6.916 -19.960  1.00 94.12           H  
ATOM    367  O   ASN A  27      -2.630  -8.715 -21.015  1.00 94.12           O  
ATOM    368  CG  ASN A  27      -4.411  -6.405 -18.716  1.00 94.12           C  
ATOM    369  ND2 ASN A  27      -4.916  -6.583 -17.517  1.00 94.12           N  
ATOM    370 HD21 ASN A  27      -4.506  -6.036 -16.773  1.00 94.12           H  
ATOM    371 HD22 ASN A  27      -5.665  -7.242 -17.363  1.00 94.12           H  
ATOM    372  OD1 ASN A  27      -3.511  -5.605 -18.876  1.00 94.12           O  
ATOM    373  N   ILE A  28      -1.856  -6.638 -21.373  1.00 93.20           N  
ATOM    374  H   ILE A  28      -2.089  -5.665 -21.510  1.00 93.20           H  
ATOM    375  CA  ILE A  28      -0.441  -6.979 -21.239  1.00 93.20           C  
ATOM    376  HA  ILE A  28      -0.308  -8.056 -21.342  1.00 93.20           H  
ATOM    377  C   ILE A  28      -0.015  -6.565 -19.838  1.00 93.20           C  
ATOM    378  CB  ILE A  28       0.402  -6.296 -22.327  1.00 93.20           C  
ATOM    379  HB  ILE A  28       0.270  -5.219 -22.224  1.00 93.20           H  
ATOM    380  O   ILE A  28       0.132  -5.380 -19.548  1.00 93.20           O  
ATOM    381  CG1 ILE A  28      -0.082  -6.702 -23.734  1.00 93.20           C  
ATOM    382 HG12 ILE A  28       0.162  -7.749 -23.918  1.00 93.20           H  
ATOM    383 HG13 ILE A  28      -1.163  -6.589 -23.811  1.00 93.20           H  
ATOM    384  CG2 ILE A  28       1.895  -6.643 -22.134  1.00 93.20           C  
ATOM    385 HG21 ILE A  28       2.051  -7.712 -22.279  1.00 93.20           H  
ATOM    386 HG22 ILE A  28       2.506  -6.082 -22.841  1.00 93.20           H  
ATOM    387 HG23 ILE A  28       2.227  -6.361 -21.135  1.00 93.20           H  
ATOM    388  CD1 ILE A  28       0.526  -5.838 -24.836  1.00 93.20           C  
ATOM    389 HD11 ILE A  28       0.223  -4.799 -24.709  1.00 93.20           H  
ATOM    390 HD12 ILE A  28       1.613  -5.916 -24.826  1.00 93.20           H  
ATOM    391 HD13 ILE A  28       0.170  -6.202 -25.799  1.00 93.20           H  
ATOM    392  N   THR A  29       0.173  -7.551 -18.969  1.00 93.91           N  
ATOM    393  H   THR A  29      -0.021  -8.500 -19.255  1.00 93.91           H  
ATOM    394  CA  THR A  29       0.355  -7.316 -17.537  1.00 93.91           C  
ATOM    395  HA  THR A  29       0.014  -6.301 -17.332  1.00 93.91           H  
ATOM    396  C   THR A  29       1.806  -7.407 -17.076  1.00 93.91           C  
ATOM    397  CB  THR A  29      -0.511  -8.276 -16.713  1.00 93.91           C  
ATOM    398  HB  THR A  29      -0.322  -8.117 -15.652  1.00 93.91           H  
ATOM    399  O   THR A  29       2.607  -8.136 -17.668  1.00 93.91           O  
ATOM    400  CG2 THR A  29      -2.000  -8.077 -16.980  1.00 93.91           C  
ATOM    401 HG21 THR A  29      -2.574  -8.736 -16.329  1.00 93.91           H  
ATOM    402 HG22 THR A  29      -2.264  -7.042 -16.763  1.00 93.91           H  
ATOM    403 HG23 THR A  29      -2.237  -8.308 -18.019  1.00 93.91           H  
ATOM    404  OG1 THR A  29      -0.199  -9.611 -17.050  1.00 93.91           O  
ATOM    405  HG1 THR A  29       0.727  -9.757 -16.844  1.00 93.91           H  
ATOM    406  N   GLY A  30       2.121  -6.737 -15.965  1.00 92.12           N  
ATOM    407  H   GLY A  30       1.426  -6.118 -15.571  1.00 92.12           H  
ATOM    408  CA  GLY A  30       3.377  -6.915 -15.230  1.00 92.12           C  
ATOM    409  HA2 GLY A  30       3.519  -7.971 -15.001  1.00 92.12           H  
ATOM    410  HA3 GLY A  30       3.310  -6.365 -14.291  1.00 92.12           H  
ATOM    411  C   GLY A  30       4.611  -6.412 -15.978  1.00 92.12           C  
ATOM    412  O   GLY A  30       5.657  -7.060 -15.951  1.00 92.12           O  
ATOM    413  N   ILE A  31       4.495  -5.289 -16.689  1.00 92.08           N  
ATOM    414  H   ILE A  31       3.629  -4.771 -16.638  1.00 92.08           H  
ATOM    415  CA  ILE A  31       5.643  -4.631 -17.316  1.00 92.08           C  
ATOM    416  HA  ILE A  31       6.271  -5.389 -17.784  1.00 92.08           H  
ATOM    417  C   ILE A  31       6.460  -3.942 -16.221  1.00 92.08           C  
ATOM    418  CB  ILE A  31       5.194  -3.641 -18.416  1.00 92.08           C  
ATOM    419  HB  ILE A  31       4.533  -2.892 -17.980  1.00 92.08           H  
ATOM    420  O   ILE A  31       5.954  -3.047 -15.553  1.00 92.08           O  
ATOM    421  CG1 ILE A  31       4.433  -4.398 -19.529  1.00 92.08           C  
ATOM    422 HG12 ILE A  31       5.093  -5.143 -19.974  1.00 92.08           H  
ATOM    423 HG13 ILE A  31       3.581  -4.919 -19.092  1.00 92.08           H  
ATOM    424  CG2 ILE A  31       6.434  -2.927 -18.987  1.00 92.08           C  
ATOM    425 HG21 ILE A  31       6.915  -2.323 -18.218  1.00 92.08           H  
ATOM    426 HG22 ILE A  31       7.148  -3.657 -19.366  1.00 92.08           H  
ATOM    427 HG23 ILE A  31       6.156  -2.243 -19.788  1.00 92.08           H  
ATOM    428  CD1 ILE A  31       3.883  -3.503 -20.644  1.00 92.08           C  
ATOM    429 HD11 ILE A  31       3.310  -4.119 -21.336  1.00 92.08           H  
ATOM    430 HD12 ILE A  31       3.237  -2.736 -20.218  1.00 92.08           H  
ATOM    431 HD13 ILE A  31       4.692  -3.037 -21.207  1.00 92.08           H  
ATOM    432  N   THR A  32       7.715  -4.360 -16.047  1.00 88.05           N  
ATOM    433  H   THR A  32       8.003  -5.196 -16.536  1.00 88.05           H  
ATOM    434  CA  THR A  32       8.662  -3.843 -15.033  1.00 88.05           C  
ATOM    435  HA  THR A  32       8.185  -3.072 -14.429  1.00 88.05           H  
ATOM    436  C   THR A  32       9.922  -3.221 -15.648  1.00 88.05           C  
ATOM    437  CB  THR A  32       9.097  -4.979 -14.097  1.00 88.05           C  
ATOM    438  HB  THR A  32       9.840  -4.603 -13.394  1.00 88.05           H  
ATOM    439  O   THR A  32      10.757  -2.627 -14.964  1.00 88.05           O  
ATOM    440  CG2 THR A  32       7.935  -5.568 -13.303  1.00 88.05           C  
ATOM    441 HG21 THR A  32       7.190  -6.006 -13.967  1.00 88.05           H  
ATOM    442 HG22 THR A  32       7.477  -4.771 -12.717  1.00 88.05           H  
ATOM    443 HG23 THR A  32       8.303  -6.330 -12.616  1.00 88.05           H  
ATOM    444  OG1 THR A  32       9.657  -6.039 -14.846  1.00 88.05           O  
ATOM    445  HG1 THR A  32       9.845  -6.740 -14.217  1.00 88.05           H  
ATOM    446  N   SER A  33      10.097  -3.367 -16.958  1.00 83.78           N  
ATOM    447  H   SER A  33       9.377  -3.835 -17.490  1.00 83.78           H  
ATOM    448  CA  SER A  33      11.252  -2.887 -17.711  1.00 83.78           C  
ATOM    449  HA  SER A  33      11.617  -1.967 -17.255  1.00 83.78           H  
ATOM    450  C   SER A  33      10.858  -2.567 -19.148  1.00 83.78           C  
ATOM    451  CB  SER A  33      12.372  -3.937 -17.678  1.00 83.78           C  
ATOM    452  HB2 SER A  33      13.257  -3.537 -18.174  1.00 83.78           H  
ATOM    453  HB3 SER A  33      12.623  -4.156 -16.640  1.00 83.78           H  
ATOM    454  O   SER A  33       9.758  -2.910 -19.593  1.00 83.78           O  
ATOM    455  OG  SER A  33      11.980  -5.131 -18.326  1.00 83.78           O  
ATOM    456  HG  SER A  33      12.688  -5.775 -18.259  1.00 83.78           H  
ATOM    457  N   ASP A  34      11.769  -1.910 -19.869  1.00 85.40           N  
ATOM    458  H   ASP A  34      12.582  -1.516 -19.419  1.00 85.40           H  
ATOM    459  CA  ASP A  34      11.622  -1.567 -21.280  1.00 85.40           C  
ATOM    460  HA  ASP A  34      10.907  -0.749 -21.366  1.00 85.40           H  
ATOM    461  C   ASP A  34      11.102  -2.780 -22.063  1.00 85.40           C  
ATOM    462  CB  ASP A  34      12.968  -1.088 -21.860  1.00 85.40           C  
ATOM    463  HB2 ASP A  34      12.824  -0.876 -22.920  1.00 85.40           H  
ATOM    464  HB3 ASP A  34      13.693  -1.898 -21.782  1.00 85.40           H  
ATOM    465  O   ASP A  34      11.760  -3.816 -22.175  1.00 85.40           O  
ATOM    466  CG  ASP A  34      13.573   0.160 -21.196  1.00 85.40           C  
ATOM    467  OD1 ASP A  34      13.180   0.491 -20.049  1.00 85.40           O  
ATOM    468  OD2 ASP A  34      14.515   0.723 -21.798  1.00 85.40           O  
ATOM    469  N   THR A  35       9.880  -2.654 -22.576  1.00 90.85           N  
ATOM    470  H   THR A  35       9.393  -1.780 -22.442  1.00 90.85           H  
ATOM    471  CA  THR A  35       9.172  -3.723 -23.278  1.00 90.85           C  
ATOM    472  HA  THR A  35       9.840  -4.573 -23.422  1.00 90.85           H  
ATOM    473  C   THR A  35       8.749  -3.208 -24.641  1.00 90.85           C  
ATOM    474  CB  THR A  35       7.967  -4.215 -22.464  1.00 90.85           C  
ATOM    475  HB  THR A  35       7.323  -3.374 -22.208  1.00 90.85           H  
ATOM    476  O   THR A  35       8.078  -2.186 -24.749  1.00 90.85           O  
ATOM    477  CG2 THR A  35       7.146  -5.276 -23.203  1.00 90.85           C  
ATOM    478 HG21 THR A  35       6.350  -5.629 -22.547  1.00 90.85           H  
ATOM    479 HG22 THR A  35       6.690  -4.841 -24.092  1.00 90.85           H  
ATOM    480 HG23 THR A  35       7.787  -6.109 -23.490  1.00 90.85           H  
ATOM    481  OG1 THR A  35       8.416  -4.840 -21.283  1.00 90.85           O  
ATOM    482  HG1 THR A  35       8.937  -4.195 -20.799  1.00 90.85           H  
ATOM    483  N   TYR A  36       9.121  -3.940 -25.688  1.00 92.52           N  
ATOM    484  H   TYR A  36       9.658  -4.781 -25.532  1.00 92.52           H  
ATOM    485  CA  TYR A  36       8.782  -3.606 -27.065  1.00 92.52           C  
ATOM    486  HA  TYR A  36       8.497  -2.556 -27.120  1.00 92.52           H  
ATOM    487  C   TYR A  36       7.592  -4.446 -27.508  1.00 92.52           C  
ATOM    488  CB  TYR A  36      10.006  -3.789 -27.965  1.00 92.52           C  
ATOM    489  HB2 TYR A  36       9.718  -3.591 -28.998  1.00 92.52           H  
ATOM    490  HB3 TYR A  36      10.349  -4.822 -27.909  1.00 92.52           H  
ATOM    491  O   TYR A  36       7.575  -5.666 -27.325  1.00 92.52           O  
ATOM    492  CG  TYR A  36      11.152  -2.871 -27.594  1.00 92.52           C  
ATOM    493  CD1 TYR A  36      11.311  -1.640 -28.259  1.00 92.52           C  
ATOM    494  HD1 TYR A  36      10.621  -1.352 -29.038  1.00 92.52           H  
ATOM    495  CD2 TYR A  36      12.039  -3.232 -26.560  1.00 92.52           C  
ATOM    496  HD2 TYR A  36      11.914  -4.170 -26.039  1.00 92.52           H  
ATOM    497  CE1 TYR A  36      12.374  -0.786 -27.911  1.00 92.52           C  
ATOM    498  HE1 TYR A  36      12.513   0.159 -28.415  1.00 92.52           H  
ATOM    499  CE2 TYR A  36      13.083  -2.365 -26.188  1.00 92.52           C  
ATOM    500  HE2 TYR A  36      13.748  -2.633 -25.380  1.00 92.52           H  
ATOM    501  OH  TYR A  36      14.279  -0.312 -26.545  1.00 92.52           O  
ATOM    502  HH  TYR A  36      14.723  -0.584 -25.738  1.00 92.52           H  
ATOM    503  CZ  TYR A  36      13.262  -1.147 -26.877  1.00 92.52           C  
ATOM    504  N   LEU A  37       6.586  -3.784 -28.074  1.00 93.91           N  
ATOM    505  H   LEU A  37       6.676  -2.789 -28.217  1.00 93.91           H  
ATOM    506  CA  LEU A  37       5.330  -4.401 -28.479  1.00 93.91           C  
ATOM    507  HA  LEU A  37       5.391  -5.478 -28.327  1.00 93.91           H  
ATOM    508  C   LEU A  37       5.087  -4.163 -29.970  1.00 93.91           C  
ATOM    509  CB  LEU A  37       4.176  -3.854 -27.616  1.00 93.91           C  
ATOM    510  HB2 LEU A  37       4.115  -2.777 -27.772  1.00 93.91           H  
ATOM    511  HB3 LEU A  37       3.242  -4.291 -27.970  1.00 93.91           H  
ATOM    512  O   LEU A  37       5.224  -3.041 -30.453  1.00 93.91           O  
ATOM    513  CG  LEU A  37       4.307  -4.123 -26.104  1.00 93.91           C  
ATOM    514  HG  LEU A  37       5.253  -3.725 -25.738  1.00 93.91           H  
ATOM    515  CD1 LEU A  37       3.185  -3.412 -25.350  1.00 93.91           C  
ATOM    516 HD11 LEU A  37       3.274  -2.336 -25.493  1.00 93.91           H  
ATOM    517 HD12 LEU A  37       2.214  -3.739 -25.721  1.00 93.91           H  
ATOM    518 HD13 LEU A  37       3.262  -3.624 -24.284  1.00 93.91           H  
ATOM    519  CD2 LEU A  37       4.247  -5.617 -25.785  1.00 93.91           C  
ATOM    520 HD21 LEU A  37       5.160  -6.088 -26.150  1.00 93.91           H  
ATOM    521 HD22 LEU A  37       3.383  -6.071 -26.271  1.00 93.91           H  
ATOM    522 HD23 LEU A  37       4.189  -5.764 -24.706  1.00 93.91           H  
ATOM    523  N   GLU A  38       4.687  -5.213 -30.682  1.00 94.18           N  
ATOM    524  H   GLU A  38       4.596  -6.098 -30.204  1.00 94.18           H  
ATOM    525  CA  GLU A  38       4.083  -5.099 -32.010  1.00 94.18           C  
ATOM    526  HA  GLU A  38       4.312  -4.121 -32.432  1.00 94.18           H  
ATOM    527  C   GLU A  38       2.566  -5.217 -31.862  1.00 94.18           C  
ATOM    528  CB  GLU A  38       4.658  -6.154 -32.968  1.00 94.18           C  
ATOM    529  HB2 GLU A  38       5.737  -6.011 -33.027  1.00 94.18           H  
ATOM    530  HB3 GLU A  38       4.460  -7.152 -32.577  1.00 94.18           H  
ATOM    531  O   GLU A  38       2.081  -6.205 -31.306  1.00 94.18           O  
ATOM    532  CG  GLU A  38       4.079  -6.034 -34.386  1.00 94.18           C  
ATOM    533  HG2 GLU A  38       3.015  -6.269 -34.360  1.00 94.18           H  
ATOM    534  HG3 GLU A  38       4.186  -5.003 -34.723  1.00 94.18           H  
ATOM    535  CD  GLU A  38       4.780  -6.980 -35.372  1.00 94.18           C  
ATOM    536  OE1 GLU A  38       5.588  -6.497 -36.188  1.00 94.18           O  
ATOM    537  OE2 GLU A  38       4.528  -8.208 -35.303  1.00 94.18           O  
ATOM    538  N   TYR A  39       1.836  -4.213 -32.352  1.00 94.05           N  
ATOM    539  H   TYR A  39       2.313  -3.462 -32.829  1.00 94.05           H  
ATOM    540  CA  TYR A  39       0.377  -4.139 -32.324  1.00 94.05           C  
ATOM    541  HA  TYR A  39      -0.019  -5.021 -31.821  1.00 94.05           H  
ATOM    542  C   TYR A  39      -0.172  -4.116 -33.750  1.00 94.05           C  
ATOM    543  CB  TYR A  39      -0.045  -2.895 -31.530  1.00 94.05           C  
ATOM    544  HB2 TYR A  39       0.433  -2.022 -31.973  1.00 94.05           H  
ATOM    545  HB3 TYR A  39       0.350  -3.013 -30.521  1.00 94.05           H  
ATOM    546  O   TYR A  39       0.235  -3.279 -34.554  1.00 94.05           O  
ATOM    547  CG  TYR A  39      -1.542  -2.639 -31.434  1.00 94.05           C  
ATOM    548  CD1 TYR A  39      -2.054  -1.339 -31.624  1.00 94.05           C  
ATOM    549  HD1 TYR A  39      -1.382  -0.521 -31.838  1.00 94.05           H  
ATOM    550  CD2 TYR A  39      -2.426  -3.693 -31.138  1.00 94.05           C  
ATOM    551  HD2 TYR A  39      -2.054  -4.693 -30.971  1.00 94.05           H  
ATOM    552  CE1 TYR A  39      -3.440  -1.097 -31.530  1.00 94.05           C  
ATOM    553  HE1 TYR A  39      -3.828  -0.099 -31.670  1.00 94.05           H  
ATOM    554  CE2 TYR A  39      -3.809  -3.461 -31.061  1.00 94.05           C  
ATOM    555  HE2 TYR A  39      -4.492  -4.268 -30.843  1.00 94.05           H  
ATOM    556  OH  TYR A  39      -5.659  -1.958 -31.218  1.00 94.05           O  
ATOM    557  HH  TYR A  39      -5.929  -1.049 -31.367  1.00 94.05           H  
ATOM    558  CZ  TYR A  39      -4.321  -2.165 -31.262  1.00 94.05           C  
ATOM    559  N   ASP A  40      -1.107  -5.017 -34.056  1.00 93.34           N  
ATOM    560  H   ASP A  40      -1.439  -5.640 -33.335  1.00 93.34           H  
ATOM    561  CA  ASP A  40      -1.722  -5.151 -35.386  1.00 93.34           C  
ATOM    562  HA  ASP A  40      -0.937  -5.008 -36.129  1.00 93.34           H  
ATOM    563  C   ASP A  40      -2.796  -4.092 -35.684  1.00 93.34           C  
ATOM    564  CB  ASP A  40      -2.268  -6.580 -35.567  1.00 93.34           C  
ATOM    565  HB2 ASP A  40      -1.493  -7.293 -35.285  1.00 93.34           H  
ATOM    566  HB3 ASP A  40      -2.477  -6.732 -36.625  1.00 93.34           H  
ATOM    567  O   ASP A  40      -3.426  -4.115 -36.743  1.00 93.34           O  
ATOM    568  CG  ASP A  40      -3.547  -6.898 -34.772  1.00 93.34           C  
ATOM    569  OD1 ASP A  40      -3.886  -6.179 -33.806  1.00 93.34           O  
ATOM    570  OD2 ASP A  40      -4.199  -7.915 -35.092  1.00 93.34           O  
ATOM    571  N   GLY A  41      -3.030  -3.173 -34.743  1.00 92.80           N  
ATOM    572  H   GLY A  41      -2.500  -3.234 -33.886  1.00 92.80           H  
ATOM    573  CA  GLY A  41      -4.094  -2.184 -34.837  1.00 92.80           C  
ATOM    574  HA2 GLY A  41      -4.076  -1.733 -35.829  1.00 92.80           H  
ATOM    575  HA3 GLY A  41      -3.921  -1.401 -34.099  1.00 92.80           H  
ATOM    576  C   GLY A  41      -5.486  -2.767 -34.604  1.00 92.80           C  
ATOM    577  O   GLY A  41      -6.454  -2.078 -34.908  1.00 92.80           O  
ATOM    578  N   ARG A  42      -5.611  -4.009 -34.117  1.00 93.18           N  
ATOM    579  H   ARG A  42      -4.767  -4.537 -33.944  1.00 93.18           H  
ATOM    580  CA  ARG A  42      -6.881  -4.666 -33.786  1.00 93.18           C  
ATOM    581  HA  ARG A  42      -7.647  -3.894 -33.709  1.00 93.18           H  
ATOM    582  C   ARG A  42      -6.826  -5.322 -32.404  1.00 93.18           C  
ATOM    583  CB  ARG A  42      -7.312  -5.642 -34.892  1.00 93.18           C  
ATOM    584  HB2 ARG A  42      -6.540  -6.400 -35.030  1.00 93.18           H  
ATOM    585  HB3 ARG A  42      -8.234  -6.132 -34.577  1.00 93.18           H  
ATOM    586  O   ARG A  42      -6.895  -4.638 -31.395  1.00 93.18           O  
ATOM    587  CG  ARG A  42      -7.573  -4.959 -36.235  1.00 93.18           C  
ATOM    588  HG2 ARG A  42      -8.309  -4.165 -36.111  1.00 93.18           H  
ATOM    589  HG3 ARG A  42      -6.644  -4.543 -36.623  1.00 93.18           H  
ATOM    590  CD  ARG A  42      -8.105  -6.012 -37.207  1.00 93.18           C  
ATOM    591  HD2 ARG A  42      -7.407  -6.848 -37.209  1.00 93.18           H  
ATOM    592  HD3 ARG A  42      -9.073  -6.362 -36.846  1.00 93.18           H  
ATOM    593  NE  ARG A  42      -8.262  -5.454 -38.561  1.00 93.18           N  
ATOM    594  HE  ARG A  42      -8.625  -4.512 -38.600  1.00 93.18           H  
ATOM    595  NH1 ARG A  42      -7.507  -7.273 -39.743  1.00 93.18           N  
ATOM    596 HH11 ARG A  42      -7.250  -7.706 -40.618  1.00 93.18           H  
ATOM    597 HH12 ARG A  42      -7.307  -7.728 -38.864  1.00 93.18           H  
ATOM    598  NH2 ARG A  42      -8.166  -5.440 -40.832  1.00 93.18           N  
ATOM    599 HH21 ARG A  42      -7.949  -5.898 -41.705  1.00 93.18           H  
ATOM    600 HH22 ARG A  42      -8.515  -4.492 -40.823  1.00 93.18           H  
ATOM    601  CZ  ARG A  42      -7.978  -6.057 -39.699  1.00 93.18           C  
ATOM    602  N   LYS A  43      -6.742  -6.653 -32.334  1.00 93.33           N  
ATOM    603  H   LYS A  43      -6.560  -7.138 -33.201  1.00 93.33           H  
ATOM    604  CA  LYS A  43      -6.821  -7.418 -31.074  1.00 93.33           C  
ATOM    605  HA  LYS A  43      -7.075  -6.737 -30.261  1.00 93.33           H  
ATOM    606  C   LYS A  43      -5.491  -8.031 -30.659  1.00 93.33           C  
ATOM    607  CB  LYS A  43      -7.932  -8.476 -31.152  1.00 93.33           C  
ATOM    608  HB2 LYS A  43      -7.914  -9.071 -30.239  1.00 93.33           H  
ATOM    609  HB3 LYS A  43      -7.749  -9.137 -32.000  1.00 93.33           H  
ATOM    610  O   LYS A  43      -5.373  -8.528 -29.538  1.00 93.33           O  
ATOM    611  CG  LYS A  43      -9.319  -7.831 -31.283  1.00 93.33           C  
ATOM    612  HG2 LYS A  43      -9.464  -7.131 -30.461  1.00 93.33           H  
ATOM    613  HG3 LYS A  43      -9.380  -7.283 -32.223  1.00 93.33           H  
ATOM    614  CD  LYS A  43     -10.430  -8.884 -31.246  1.00 93.33           C  
ATOM    615  HD2 LYS A  43     -10.297  -9.581 -32.073  1.00 93.33           H  
ATOM    616  HD3 LYS A  43     -10.388  -9.421 -30.298  1.00 93.33           H  
ATOM    617  CE  LYS A  43     -11.771  -8.157 -31.379  1.00 93.33           C  
ATOM    618  HE2 LYS A  43     -11.774  -7.584 -32.306  1.00 93.33           H  
ATOM    619  HE3 LYS A  43     -11.852  -7.427 -30.574  1.00 93.33           H  
ATOM    620  NZ  LYS A  43     -12.919  -9.093 -31.341  1.00 93.33           N  
ATOM    621  HZ1 LYS A  43     -12.943  -9.586 -30.460  1.00 93.33           H  
ATOM    622  HZ2 LYS A  43     -13.769  -8.557 -31.440  1.00 93.33           H  
ATOM    623  HZ3 LYS A  43     -12.861  -9.747 -32.108  1.00 93.33           H  
ATOM    624  N   SER A  44      -4.494  -8.022 -31.541  1.00 93.39           N  
ATOM    625  H   SER A  44      -4.583  -7.488 -32.393  1.00 93.39           H  
ATOM    626  CA  SER A  44      -3.230  -8.708 -31.308  1.00 93.39           C  
ATOM    627  HA  SER A  44      -3.333  -9.389 -30.464  1.00 93.39           H  
ATOM    628  C   SER A  44      -2.132  -7.710 -30.984  1.00 93.39           C  
ATOM    629  CB  SER A  44      -2.859  -9.575 -32.509  1.00 93.39           C  
ATOM    630  HB2 SER A  44      -3.647 -10.307 -32.687  1.00 93.39           H  
ATOM    631  HB3 SER A  44      -2.734  -8.957 -33.398  1.00 93.39           H  
ATOM    632  O   SER A  44      -1.695  -6.937 -31.833  1.00 93.39           O  
ATOM    633  OG  SER A  44      -1.641 -10.244 -32.246  1.00 93.39           O  
ATOM    634  HG  SER A  44      -0.939  -9.659 -32.538  1.00 93.39           H  
ATOM    635  N   ALA A  45      -1.621  -7.801 -29.761  1.00 94.25           N  
ATOM    636  H   ALA A  45      -2.013  -8.477 -29.123  1.00 94.25           H  
ATOM    637  CA  ALA A  45      -0.360  -7.195 -29.378  1.00 94.25           C  
ATOM    638  HA  ALA A  45       0.113  -6.768 -30.263  1.00 94.25           H  
ATOM    639  C   ALA A  45       0.562  -8.278 -28.814  1.00 94.25           C  
ATOM    640  CB  ALA A  45      -0.619  -6.054 -28.398  1.00 94.25           C  
ATOM    641  HB1 ALA A  45       0.328  -5.604 -28.102  1.00 94.25           H  
ATOM    642  HB2 ALA A  45      -1.138  -6.440 -27.520  1.00 94.25           H  
ATOM    643  HB3 ALA A  45      -1.240  -5.292 -28.870  1.00 94.25           H  
ATOM    644  O   ALA A  45       0.134  -9.097 -28.000  1.00 94.25           O  
ATOM    645  N   LYS A  46       1.824  -8.298 -29.247  1.00 92.67           N  
ATOM    646  H   LYS A  46       2.105  -7.592 -29.912  1.00 92.67           H  
ATOM    647  CA  LYS A  46       2.820  -9.275 -28.784  1.00 92.67           C  
ATOM    648  HA  LYS A  46       2.432  -9.760 -27.889  1.00 92.67           H  
ATOM    649  C   LYS A  46       4.114  -8.586 -28.385  1.00 92.67           C  
ATOM    650  CB  LYS A  46       3.040 -10.377 -29.838  1.00 92.67           C  
ATOM    651  HB2 LYS A  46       2.076 -10.815 -30.099  1.00 92.67           H  
ATOM    652  HB3 LYS A  46       3.664 -11.160 -29.408  1.00 92.67           H  
ATOM    653  O   LYS A  46       4.496  -7.581 -28.983  1.00 92.67           O  
ATOM    654  CG  LYS A  46       3.720  -9.849 -31.106  1.00 92.67           C  
ATOM    655  HG2 LYS A  46       3.126  -9.027 -31.506  1.00 92.67           H  
ATOM    656  HG3 LYS A  46       4.709  -9.471 -30.847  1.00 92.67           H  
ATOM    657  CD  LYS A  46       3.882 -10.915 -32.194  1.00 92.67           C  
ATOM    658  HD2 LYS A  46       2.901 -11.267 -32.512  1.00 92.67           H  
ATOM    659  HD3 LYS A  46       4.494 -11.744 -31.838  1.00 92.67           H  
ATOM    660  CE  LYS A  46       4.586 -10.170 -33.321  1.00 92.67           C  
ATOM    661  HE2 LYS A  46       4.094  -9.201 -33.409  1.00 92.67           H  
ATOM    662  HE3 LYS A  46       5.619  -9.960 -33.043  1.00 92.67           H  
ATOM    663  NZ  LYS A  46       4.523 -10.809 -34.652  1.00 92.67           N  
ATOM    664  HZ1 LYS A  46       3.585 -11.114 -34.869  1.00 92.67           H  
ATOM    665  HZ2 LYS A  46       4.716 -10.050 -35.289  1.00 92.67           H  
ATOM    666  HZ3 LYS A  46       5.211 -11.539 -34.769  1.00 92.67           H  
ATOM    667  N   LYS A  47       4.813  -9.168 -27.409  1.00 92.32           N  
ATOM    668  H   LYS A  47       4.446 -10.017 -27.004  1.00 92.32           H  
ATOM    669  CA  LYS A  47       6.193  -8.782 -27.106  1.00 92.32           C  
ATOM    670  HA  LYS A  47       6.243  -7.699 -26.998  1.00 92.32           H  
ATOM    671  C   LYS A  47       7.082  -9.142 -28.290  1.00 92.32           C  
ATOM    672  CB  LYS A  47       6.694  -9.421 -25.801  1.00 92.32           C  
ATOM    673  HB2 LYS A  47       7.752  -9.185 -25.686  1.00 92.32           H  
ATOM    674  HB3 LYS A  47       6.589 -10.505 -25.861  1.00 92.32           H  
ATOM    675  O   LYS A  47       6.996 -10.249 -28.821  1.00 92.32           O  
ATOM    676  CG  LYS A  47       5.937  -8.892 -24.572  1.00 92.32           C  
ATOM    677  HG2 LYS A  47       6.002  -7.804 -24.557  1.00 92.32           H  
ATOM    678  HG3 LYS A  47       4.887  -9.177 -24.644  1.00 92.32           H  
ATOM    679  CD  LYS A  47       6.517  -9.438 -23.257  1.00 92.32           C  
ATOM    680  HD2 LYS A  47       6.490 -10.527 -23.275  1.00 92.32           H  
ATOM    681  HD3 LYS A  47       7.551  -9.106 -23.160  1.00 92.32           H  
ATOM    682  CE  LYS A  47       5.692  -8.917 -22.070  1.00 92.32           C  
ATOM    683  HE2 LYS A  47       4.662  -9.256 -22.184  1.00 92.32           H  
ATOM    684  HE3 LYS A  47       5.683  -7.828 -22.109  1.00 92.32           H  
ATOM    685  NZ  LYS A  47       6.228  -9.360 -20.755  1.00 92.32           N  
ATOM    686  HZ1 LYS A  47       6.250 -10.367 -20.683  1.00 92.32           H  
ATOM    687  HZ2 LYS A  47       5.652  -9.004 -20.006  1.00 92.32           H  
ATOM    688  HZ3 LYS A  47       7.158  -8.994 -20.610  1.00 92.32           H  
ATOM    689  N   ILE A  48       7.929  -8.206 -28.683  1.00 92.49           N  
ATOM    690  H   ILE A  48       7.937  -7.330 -28.181  1.00 92.49           H  
ATOM    691  CA  ILE A  48       8.976  -8.408 -29.678  1.00 92.49           C  
ATOM    692  HA  ILE A  48       9.000  -9.458 -29.969  1.00 92.49           H  
ATOM    693  C   ILE A  48      10.331  -8.109 -29.043  1.00 92.49           C  
ATOM    694  CB  ILE A  48       8.715  -7.577 -30.955  1.00 92.49           C  
ATOM    695  HB  ILE A  48       9.556  -7.741 -31.629  1.00 92.49           H  
ATOM    696  O   ILE A  48      10.416  -7.458 -28.000  1.00 92.49           O  
ATOM    697  CG1 ILE A  48       8.615  -6.064 -30.665  1.00 92.49           C  
ATOM    698 HG12 ILE A  48       7.678  -5.851 -30.151  1.00 92.49           H  
ATOM    699 HG13 ILE A  48       9.436  -5.772 -30.011  1.00 92.49           H  
ATOM    700  CG2 ILE A  48       7.447  -8.098 -31.657  1.00 92.49           C  
ATOM    701 HG21 ILE A  48       7.378  -7.675 -32.660  1.00 92.49           H  
ATOM    702 HG22 ILE A  48       6.561  -7.817 -31.089  1.00 92.49           H  
ATOM    703 HG23 ILE A  48       7.489  -9.184 -31.745  1.00 92.49           H  
ATOM    704  CD1 ILE A  48       8.701  -5.187 -31.919  1.00 92.49           C  
ATOM    705 HD11 ILE A  48       9.651  -5.361 -32.425  1.00 92.49           H  
ATOM    706 HD12 ILE A  48       7.880  -5.406 -32.602  1.00 92.49           H  
ATOM    707 HD13 ILE A  48       8.642  -4.139 -31.627  1.00 92.49           H  
ATOM    708  N   SER A  49      11.400  -8.588 -29.673  1.00 89.72           N  
ATOM    709  H   SER A  49      11.288  -9.158 -30.499  1.00 89.72           H  
ATOM    710  CA  SER A  49      12.746  -8.143 -29.323  1.00 89.72           C  
ATOM    711  HA  SER A  49      12.926  -8.356 -28.270  1.00 89.72           H  
ATOM    712  C   SER A  49      12.879  -6.639 -29.548  1.00 89.72           C  
ATOM    713  CB  SER A  49      13.796  -8.880 -30.154  1.00 89.72           C  
ATOM    714  HB2 SER A  49      14.790  -8.542 -29.862  1.00 89.72           H  
ATOM    715  HB3 SER A  49      13.645  -8.665 -31.212  1.00 89.72           H  
ATOM    716  O   SER A  49      12.215  -6.070 -30.420  1.00 89.72           O  
ATOM    717  OG  SER A  49      13.685 -10.273 -29.928  1.00 89.72           O  
ATOM    718  HG  SER A  49      14.424 -10.713 -30.354  1.00 89.72           H  
ATOM    719  N   ALA A  50      13.772  -6.005 -28.789  1.00 86.28           N  
ATOM    720  H   ALA A  50      14.289  -6.518 -28.089  1.00 86.28           H  
ATOM    721  CA  ALA A  50      14.153  -4.628 -29.056  1.00 86.28           C  
ATOM    722  HA  ALA A  50      13.278  -4.005 -28.869  1.00 86.28           H  
ATOM    723  C   ALA A  50      14.609  -4.478 -30.526  1.00 86.28           C  
ATOM    724  CB  ALA A  50      15.253  -4.210 -28.076  1.00 86.28           C  
ATOM    725  HB1 ALA A  50      15.458  -3.146 -28.199  1.00 86.28           H  
ATOM    726  HB2 ALA A  50      14.931  -4.390 -27.050  1.00 86.28           H  
ATOM    727  HB3 ALA A  50      16.165  -4.772 -28.275  1.00 86.28           H  
ATOM    728  O   ALA A  50      15.308  -5.363 -31.035  1.00 86.28           O  
ATOM    729  N   PRO A  51      14.222  -3.395 -31.219  1.00 84.73           N  
ATOM    730  CA  PRO A  51      14.730  -3.078 -32.546  1.00 84.73           C  
ATOM    731  HA  PRO A  51      14.344  -3.817 -33.248  1.00 84.73           H  
ATOM    732  C   PRO A  51      16.264  -3.076 -32.591  1.00 84.73           C  
ATOM    733  CB  PRO A  51      14.163  -1.698 -32.891  1.00 84.73           C  
ATOM    734  HB2 PRO A  51      14.874  -0.922 -32.606  1.00 84.73           H  
ATOM    735  HB3 PRO A  51      13.920  -1.615 -33.950  1.00 84.73           H  
ATOM    736  O   PRO A  51      16.941  -2.763 -31.610  1.00 84.73           O  
ATOM    737  CG  PRO A  51      12.919  -1.583 -32.015  1.00 84.73           C  
ATOM    738  HG2 PRO A  51      12.738  -0.549 -31.722  1.00 84.73           H  
ATOM    739  HG3 PRO A  51      12.058  -2.008 -32.532  1.00 84.73           H  
ATOM    740  CD  PRO A  51      13.246  -2.417 -30.788  1.00 84.73           C  
ATOM    741  HD2 PRO A  51      13.686  -1.789 -30.013  1.00 84.73           H  
ATOM    742  HD3 PRO A  51      12.339  -2.901 -30.428  1.00 84.73           H  
ATOM    743  N   ALA A  52      16.830  -3.394 -33.757  1.00 81.51           N  
ATOM    744  H   ALA A  52      16.243  -3.626 -34.545  1.00 81.51           H  
ATOM    745  CA  ALA A  52      18.268  -3.249 -33.969  1.00 81.51           C  
ATOM    746  HA  ALA A  52      18.783  -3.901 -33.263  1.00 81.51           H  
ATOM    747  C   ALA A  52      18.703  -1.795 -33.688  1.00 81.51           C  
ATOM    748  CB  ALA A  52      18.617  -3.701 -35.391  1.00 81.51           C  
ATOM    749  HB1 ALA A  52      18.101  -3.073 -36.117  1.00 81.51           H  
ATOM    750  HB2 ALA A  52      18.321  -4.741 -35.534  1.00 81.51           H  
ATOM    751  HB3 ALA A  52      19.692  -3.614 -35.549  1.00 81.51           H  
ATOM    752  O   ALA A  52      17.987  -0.857 -34.036  1.00 81.51           O  
ATOM    753  N   ASN A  53      19.873  -1.621 -33.063  1.00 74.42           N  
ATOM    754  H   ASN A  53      20.423  -2.443 -32.861  1.00 74.42           H  
ATOM    755  CA  ASN A  53      20.402  -0.340 -32.565  1.00 74.42           C  
ATOM    756  HA  ASN A  53      21.369  -0.566 -32.115  1.00 74.42           H  
ATOM    757  C   ASN A  53      19.608   0.319 -31.421  1.00 74.42           C  
ATOM    758  CB  ASN A  53      20.684   0.637 -33.725  1.00 74.42           C  
ATOM    759  HB2 ASN A  53      19.756   0.882 -34.242  1.00 74.42           H  
ATOM    760  HB3 ASN A  53      21.083   1.566 -33.317  1.00 74.42           H  
ATOM    761  O   ASN A  53      19.889   1.466 -31.073  1.00 74.42           O  
ATOM    762  CG  ASN A  53      21.699   0.132 -34.724  1.00 74.42           C  
ATOM    763  ND2 ASN A  53      21.754   0.742 -35.885  1.00 74.42           N  
ATOM    764 HD21 ASN A  53      22.458   0.409 -36.528  1.00 74.42           H  
ATOM    765 HD22 ASN A  53      21.137   1.516 -36.081  1.00 74.42           H  
ATOM    766  OD1 ASN A  53      22.462  -0.787 -34.489  1.00 74.42           O  
ATOM    767  N   SER A  54      18.659  -0.377 -30.789  1.00 75.11           N  
ATOM    768  H   SER A  54      18.353  -1.271 -31.145  1.00 75.11           H  
ATOM    769  CA  SER A  54      18.108   0.083 -29.514  1.00 75.11           C  
ATOM    770  HA  SER A  54      17.851   1.139 -29.598  1.00 75.11           H  
ATOM    771  C   SER A  54      19.152  -0.061 -28.405  1.00 75.11           C  
ATOM    772  CB  SER A  54      16.829  -0.676 -29.158  1.00 75.11           C  
ATOM    773  HB2 SER A  54      16.997  -1.749 -29.257  1.00 75.11           H  
ATOM    774  HB3 SER A  54      16.554  -0.460 -28.125  1.00 75.11           H  
ATOM    775  O   SER A  54      19.398  -1.154 -27.897  1.00 75.11           O  
ATOM    776  OG  SER A  54      15.774  -0.266 -30.008  1.00 75.11           O  
ATOM    777  HG  SER A  54      15.565   0.648 -29.800  1.00 75.11           H  
ATOM    778  N   THR A  55      19.757   1.055 -28.005  1.00 76.57           N  
ATOM    779  H   THR A  55      19.649   1.893 -28.559  1.00 76.57           H  
ATOM    780  CA  THR A  55      20.565   1.124 -26.785  1.00 76.57           C  
ATOM    781  HA  THR A  55      21.186   0.230 -26.720  1.00 76.57           H  
ATOM    782  C   THR A  55      19.631   1.179 -25.581  1.00 76.57           C  
ATOM    783  CB  THR A  55      21.500   2.344 -26.795  1.00 76.57           C  
ATOM    784  HB  THR A  55      20.911   3.260 -26.755  1.00 76.57           H  
ATOM    785  O   THR A  55      18.805   2.087 -25.480  1.00 76.57           O  
ATOM    786  CG2 THR A  55      22.500   2.326 -25.639  1.00 76.57           C  
ATOM    787 HG21 THR A  55      23.092   1.411 -25.668  1.00 76.57           H  
ATOM    788 HG22 THR A  55      21.973   2.390 -24.688  1.00 76.57           H  
ATOM    789 HG23 THR A  55      23.164   3.187 -25.720  1.00 76.57           H  
ATOM    790  OG1 THR A  55      22.267   2.345 -27.974  1.00 76.57           O  
ATOM    791  HG1 THR A  55      22.750   3.175 -27.999  1.00 76.57           H  
ATOM    792  N   ALA A  56      19.762   0.227 -24.651  1.00 81.12           N  
ATOM    793  H   ALA A  56      20.427  -0.519 -24.798  1.00 81.12           H  
ATOM    794  CA  ALA A  56      19.056   0.301 -23.375  1.00 81.12           C  
ATOM    795  HA  ALA A  56      17.984   0.301 -23.568  1.00 81.12           H  
ATOM    796  C   ALA A  56      19.423   1.613 -22.666  1.00 81.12           C  
ATOM    797  CB  ALA A  56      19.395  -0.924 -22.518  1.00 81.12           C  
ATOM    798  HB1 ALA A  56      20.464  -0.949 -22.308  1.00 81.12           H  
ATOM    799  HB2 ALA A  56      18.851  -0.868 -21.576  1.00 81.12           H  
ATOM    800  HB3 ALA A  56      19.104  -1.834 -23.042  1.00 81.12           H  
ATOM    801  O   ALA A  56      20.602   1.973 -22.559  1.00 81.12           O  
ATOM    802  N   ALA A  57      18.422   2.352 -22.199  1.00 85.97           N  
ATOM    803  H   ALA A  57      17.472   2.016 -22.267  1.00 85.97           H  
ATOM    804  CA  ALA A  57      18.684   3.610 -21.523  1.00 85.97           C  
ATOM    805  HA  ALA A  57      19.392   4.183 -22.122  1.00 85.97           H  
ATOM    806  C   ALA A  57      19.312   3.360 -20.145  1.00 85.97           C  
ATOM    807  CB  ALA A  57      17.394   4.416 -21.442  1.00 85.97           C  
ATOM    808  HB1 ALA A  57      16.979   4.543 -22.442  1.00 85.97           H  
ATOM    809  HB2 ALA A  57      17.637   5.388 -21.013  1.00 85.97           H  
ATOM    810  HB3 ALA A  57      16.674   3.900 -20.806  1.00 85.97           H  
ATOM    811  O   ALA A  57      18.915   2.438 -19.430  1.00 85.97           O  
ATOM    812  N   ALA A  58      20.287   4.183 -19.758  1.00 92.88           N  
ATOM    813  H   ALA A  58      20.630   4.892 -20.390  1.00 92.88           H  
ATOM    814  CA  ALA A  58      20.700   4.252 -18.363  1.00 92.88           C  
ATOM    815  HA  ALA A  58      20.961   3.248 -18.030  1.00 92.88           H  
ATOM    816  C   ALA A  58      19.525   4.776 -17.524  1.00 92.88           C  
ATOM    817  CB  ALA A  58      21.936   5.145 -18.217  1.00 92.88           C  
ATOM    818  HB1 ALA A  58      21.726   6.146 -18.591  1.00 92.88           H  
ATOM    819  HB2 ALA A  58      22.223   5.202 -17.167  1.00 92.88           H  
ATOM    820  HB3 ALA A  58      22.784   4.720 -18.753  1.00 92.88           H  
ATOM    821  O   ALA A  58      18.849   5.725 -17.933  1.00 92.88           O  
ATOM    822  N   LYS A  59      19.280   4.177 -16.358  1.00 93.38           N  
ATOM    823  H   LYS A  59      19.859   3.396 -16.085  1.00 93.38           H  
ATOM    824  CA  LYS A  59      18.239   4.634 -15.427  1.00 93.38           C  
ATOM    825  HA  LYS A  59      18.147   5.716 -15.524  1.00 93.38           H  
ATOM    826  C   LYS A  59      18.606   4.360 -13.977  1.00 93.38           C  
ATOM    827  CB  LYS A  59      16.873   4.027 -15.797  1.00 93.38           C  
ATOM    828  HB2 LYS A  59      16.111   4.516 -15.190  1.00 93.38           H  
ATOM    829  HB3 LYS A  59      16.659   4.263 -16.839  1.00 93.38           H  
ATOM    830  O   LYS A  59      19.391   3.454 -13.695  1.00 93.38           O  
ATOM    831  CG  LYS A  59      16.757   2.504 -15.593  1.00 93.38           C  
ATOM    832  HG2 LYS A  59      16.923   2.257 -14.544  1.00 93.38           H  
ATOM    833  HG3 LYS A  59      17.497   1.990 -16.207  1.00 93.38           H  
ATOM    834  CD  LYS A  59      15.348   2.050 -16.001  1.00 93.38           C  
ATOM    835  HD2 LYS A  59      15.203   2.275 -17.057  1.00 93.38           H  
ATOM    836  HD3 LYS A  59      14.616   2.615 -15.423  1.00 93.38           H  
ATOM    837  CE  LYS A  59      15.116   0.554 -15.768  1.00 93.38           C  
ATOM    838  HE2 LYS A  59      15.241   0.343 -14.706  1.00 93.38           H  
ATOM    839  HE3 LYS A  59      15.867  -0.007 -16.324  1.00 93.38           H  
ATOM    840  NZ  LYS A  59      13.751   0.170 -16.215  1.00 93.38           N  
ATOM    841  HZ1 LYS A  59      13.640   0.339 -17.205  1.00 93.38           H  
ATOM    842  HZ2 LYS A  59      13.551  -0.800 -16.016  1.00 93.38           H  
ATOM    843  HZ3 LYS A  59      13.053   0.728 -15.744  1.00 93.38           H  
ATOM    844  N   VAL A  60      17.989   5.108 -13.068  1.00 95.48           N  
ATOM    845  H   VAL A  60      17.350   5.822 -13.386  1.00 95.48           H  
ATOM    846  CA  VAL A  60      17.945   4.765 -11.644  1.00 95.48           C  
ATOM    847  HA  VAL A  60      18.698   4.009 -11.427  1.00 95.48           H  
ATOM    848  C   VAL A  60      16.573   4.174 -11.349  1.00 95.48           C  
ATOM    849  CB  VAL A  60      18.247   5.980 -10.751  1.00 95.48           C  
ATOM    850  HB  VAL A  60      17.508   6.758 -10.943  1.00 95.48           H  
ATOM    851  O   VAL A  60      15.555   4.801 -11.627  1.00 95.48           O  
ATOM    852  CG1 VAL A  60      18.197   5.617  -9.262  1.00 95.48           C  
ATOM    853 HG11 VAL A  60      17.188   5.313  -8.982  1.00 95.48           H  
ATOM    854 HG12 VAL A  60      18.456   6.489  -8.662  1.00 95.48           H  
ATOM    855 HG13 VAL A  60      18.893   4.806  -9.045  1.00 95.48           H  
ATOM    856  CG2 VAL A  60      19.645   6.533 -11.058  1.00 95.48           C  
ATOM    857 HG21 VAL A  60      20.388   5.744 -10.938  1.00 95.48           H  
ATOM    858 HG22 VAL A  60      19.682   6.921 -12.076  1.00 95.48           H  
ATOM    859 HG23 VAL A  60      19.878   7.353 -10.378  1.00 95.48           H  
ATOM    860  N   ALA A  61      16.546   2.956 -10.816  1.00 93.87           N  
ATOM    861  H   ALA A  61      17.424   2.500 -10.613  1.00 93.87           H  
ATOM    862  CA  ALA A  61      15.330   2.341 -10.302  1.00 93.87           C  
ATOM    863  HA  ALA A  61      14.459   2.796 -10.773  1.00 93.87           H  
ATOM    864  C   ALA A  61      15.239   2.579  -8.793  1.00 93.87           C  
ATOM    865  CB  ALA A  61      15.328   0.849 -10.653  1.00 93.87           C  
ATOM    866  HB1 ALA A  61      16.208   0.366 -10.227  1.00 93.87           H  
ATOM    867  HB2 ALA A  61      14.434   0.380 -10.242  1.00 93.87           H  
ATOM    868  HB3 ALA A  61      15.332   0.723 -11.735  1.00 93.87           H  
ATOM    869  O   ALA A  61      16.217   2.346  -8.079  1.00 93.87           O  
ATOM    870  N   PHE A  62      14.069   3.005  -8.321  1.00 96.08           N  
ATOM    871  H   PHE A  62      13.304   3.163  -8.962  1.00 96.08           H  
ATOM    872  CA  PHE A  62      13.749   3.053  -6.899  1.00 96.08           C  
ATOM    873  HA  PHE A  62      14.669   2.931  -6.327  1.00 96.08           H  
ATOM    874  C   PHE A  62      12.799   1.914  -6.533  1.00 96.08           C  
ATOM    875  CB  PHE A  62      13.169   4.412  -6.516  1.00 96.08           C  
ATOM    876  HB2 PHE A  62      12.257   4.573  -7.090  1.00 96.08           H  
ATOM    877  HB3 PHE A  62      12.889   4.385  -5.463  1.00 96.08           H  
ATOM    878  O   PHE A  62      11.872   1.629  -7.287  1.00 96.08           O  
ATOM    879  CG  PHE A  62      14.109   5.584  -6.718  1.00 96.08           C  
ATOM    880  CD1 PHE A  62      15.352   5.660  -6.062  1.00 96.08           C  
ATOM    881  HD1 PHE A  62      15.668   4.854  -5.416  1.00 96.08           H  
ATOM    882  CD2 PHE A  62      13.707   6.639  -7.542  1.00 96.08           C  
ATOM    883  HD2 PHE A  62      12.790   6.542  -8.104  1.00 96.08           H  
ATOM    884  CE1 PHE A  62      16.173   6.791  -6.243  1.00 96.08           C  
ATOM    885  HE1 PHE A  62      17.132   6.861  -5.751  1.00 96.08           H  
ATOM    886  CE2 PHE A  62      14.472   7.807  -7.641  1.00 96.08           C  
ATOM    887  HE2 PHE A  62      14.075   8.651  -8.184  1.00 96.08           H  
ATOM    888  CZ  PHE A  62      15.728   7.871  -7.022  1.00 96.08           C  
ATOM    889  HZ  PHE A  62      16.338   8.756  -7.130  1.00 96.08           H  
ATOM    890  N   SER A  63      13.008   1.287  -5.378  1.00 95.73           N  
ATOM    891  H   SER A  63      13.836   1.520  -4.848  1.00 95.73           H  
ATOM    892  CA  SER A  63      12.026   0.397  -4.757  1.00 95.73           C  
ATOM    893  HA  SER A  63      11.072   0.523  -5.269  1.00 95.73           H  
ATOM    894  C   SER A  63      11.896   0.749  -3.269  1.00 95.73           C  
ATOM    895  CB  SER A  63      12.386  -1.072  -4.958  1.00 95.73           C  
ATOM    896  HB2 SER A  63      12.436  -1.287  -6.025  1.00 95.73           H  
ATOM    897  HB3 SER A  63      13.357  -1.277  -4.506  1.00 95.73           H  
ATOM    898  O   SER A  63      12.903   0.696  -2.551  1.00 95.73           O  
ATOM    899  OG  SER A  63      11.401  -1.899  -4.367  1.00 95.73           O  
ATOM    900  HG  SER A  63      10.550  -1.767  -4.791  1.00 95.73           H  
ATOM    901  N   PRO A  64      10.701   1.154  -2.804  1.00 96.29           N  
ATOM    902  CA  PRO A  64       9.516   1.458  -3.617  1.00 96.29           C  
ATOM    903  HA  PRO A  64       9.271   0.606  -4.252  1.00 96.29           H  
ATOM    904  C   PRO A  64       9.715   2.696  -4.512  1.00 96.29           C  
ATOM    905  CB  PRO A  64       8.368   1.623  -2.626  1.00 96.29           C  
ATOM    906  HB2 PRO A  64       7.624   2.345  -2.962  1.00 96.29           H  
ATOM    907  HB3 PRO A  64       7.903   0.652  -2.454  1.00 96.29           H  
ATOM    908  O   PRO A  64      10.489   3.600  -4.186  1.00 96.29           O  
ATOM    909  CG  PRO A  64       9.072   2.077  -1.353  1.00 96.29           C  
ATOM    910  HG2 PRO A  64       9.196   3.160  -1.377  1.00 96.29           H  
ATOM    911  HG3 PRO A  64       8.523   1.746  -0.472  1.00 96.29           H  
ATOM    912  CD  PRO A  64      10.440   1.411  -1.401  1.00 96.29           C  
ATOM    913  HD2 PRO A  64      10.411   0.465  -0.861  1.00 96.29           H  
ATOM    914  HD3 PRO A  64      11.193   2.068  -0.966  1.00 96.29           H  
ATOM    915  N   ASN A  65       9.026   2.739  -5.656  1.00 94.54           N  
ATOM    916  H   ASN A  65       8.413   1.966  -5.871  1.00 94.54           H  
ATOM    917  CA  ASN A  65       9.117   3.836  -6.627  1.00 94.54           C  
ATOM    918  HA  ASN A  65      10.103   4.290  -6.530  1.00 94.54           H  
ATOM    919  C   ASN A  65       8.094   4.951  -6.343  1.00 94.54           C  
ATOM    920  CB  ASN A  65       9.007   3.284  -8.064  1.00 94.54           C  
ATOM    921  HB2 ASN A  65       9.686   2.442  -8.199  1.00 94.54           H  
ATOM    922  HB3 ASN A  65       7.991   2.933  -8.243  1.00 94.54           H  
ATOM    923  O   ASN A  65       7.144   5.139  -7.099  1.00 94.54           O  
ATOM    924  CG  ASN A  65       9.351   4.339  -9.103  1.00 94.54           C  
ATOM    925  ND2 ASN A  65       9.132   4.073 -10.368  1.00 94.54           N  
ATOM    926 HD21 ASN A  65       8.705   3.200 -10.642  1.00 94.54           H  
ATOM    927 HD22 ASN A  65       9.391   4.781 -11.041  1.00 94.54           H  
ATOM    928  OD1 ASN A  65       9.852   5.409  -8.805  1.00 94.54           O  
ATOM    929  N   GLY A  66       8.286   5.685  -5.246  1.00 94.96           N  
ATOM    930  H   GLY A  66       9.044   5.429  -4.629  1.00 94.96           H  
ATOM    931  CA  GLY A  66       7.316   6.677  -4.776  1.00 94.96           C  
ATOM    932  HA2 GLY A  66       6.905   7.213  -5.632  1.00 94.96           H  
ATOM    933  HA3 GLY A  66       7.808   7.409  -4.135  1.00 94.96           H  
ATOM    934  C   GLY A  66       6.157   6.045  -4.001  1.00 94.96           C  
ATOM    935  O   GLY A  66       6.245   4.902  -3.551  1.00 94.96           O  
ATOM    936  N   GLY A  67       5.074   6.803  -3.837  1.00 94.08           N  
ATOM    937  H   GLY A  67       5.118   7.758  -4.163  1.00 94.08           H  
ATOM    938  CA  GLY A  67       3.848   6.351  -3.173  1.00 94.08           C  
ATOM    939  HA2 GLY A  67       2.988   6.658  -3.769  1.00 94.08           H  
ATOM    940  HA3 GLY A  67       3.836   5.262  -3.121  1.00 94.08           H  
ATOM    941  C   GLY A  67       3.666   6.900  -1.759  1.00 94.08           C  
ATOM    942  O   GLY A  67       4.338   7.843  -1.343  1.00 94.08           O  
ATOM    943  N   GLU A  68       2.703   6.335  -1.037  1.00 94.64           N  
ATOM    944  H   GLU A  68       2.221   5.529  -1.408  1.00 94.64           H  
ATOM    945  CA  GLU A  68       2.309   6.774   0.304  1.00 94.64           C  
ATOM    946  HA  GLU A  68       2.607   7.815   0.433  1.00 94.64           H  
ATOM    947  C   GLU A  68       2.993   5.951   1.403  1.00 94.64           C  
ATOM    948  CB  GLU A  68       0.783   6.718   0.456  1.00 94.64           C  
ATOM    949  HB2 GLU A  68       0.526   6.968   1.486  1.00 94.64           H  
ATOM    950  HB3 GLU A  68       0.445   5.701   0.253  1.00 94.64           H  
ATOM    951  O   GLU A  68       3.203   4.747   1.255  1.00 94.64           O  
ATOM    952  CG  GLU A  68       0.069   7.702  -0.486  1.00 94.64           C  
ATOM    953  HG2 GLU A  68       0.331   7.470  -1.519  1.00 94.64           H  
ATOM    954  HG3 GLU A  68       0.431   8.707  -0.270  1.00 94.64           H  
ATOM    955  CD  GLU A  68      -1.461   7.681  -0.352  1.00 94.64           C  
ATOM    956  OE1 GLU A  68      -2.083   8.620  -0.898  1.00 94.64           O  
ATOM    957  OE2 GLU A  68      -2.001   6.741   0.272  1.00 94.64           O  
ATOM    958  N   PHE A  69       3.328   6.593   2.522  1.00 95.76           N  
ATOM    959  H   PHE A  69       3.175   7.591   2.572  1.00 95.76           H  
ATOM    960  CA  PHE A  69       3.865   5.935   3.716  1.00 95.76           C  
ATOM    961  HA  PHE A  69       3.428   4.939   3.787  1.00 95.76           H  
ATOM    962  C   PHE A  69       3.491   6.706   4.989  1.00 95.76           C  
ATOM    963  CB  PHE A  69       5.389   5.790   3.583  1.00 95.76           C  
ATOM    964  HB2 PHE A  69       5.746   5.142   4.383  1.00 95.76           H  
ATOM    965  HB3 PHE A  69       5.602   5.283   2.642  1.00 95.76           H  
ATOM    966  O   PHE A  69       3.280   7.909   4.940  1.00 95.76           O  
ATOM    967  CG  PHE A  69       6.157   7.099   3.631  1.00 95.76           C  
ATOM    968  CD1 PHE A  69       6.254   7.920   2.489  1.00 95.76           C  
ATOM    969  HD1 PHE A  69       5.786   7.618   1.564  1.00 95.76           H  
ATOM    970  CD2 PHE A  69       6.726   7.524   4.845  1.00 95.76           C  
ATOM    971  HD2 PHE A  69       6.625   6.914   5.731  1.00 95.76           H  
ATOM    972  CE1 PHE A  69       6.906   9.163   2.574  1.00 95.76           C  
ATOM    973  HE1 PHE A  69       6.925   9.831   1.725  1.00 95.76           H  
ATOM    974  CE2 PHE A  69       7.389   8.757   4.923  1.00 95.76           C  
ATOM    975  HE2 PHE A  69       7.786   9.091   5.870  1.00 95.76           H  
ATOM    976  CZ  PHE A  69       7.484   9.573   3.785  1.00 95.76           C  
ATOM    977  HZ  PHE A  69       7.964  10.538   3.853  1.00 95.76           H  
ATOM    978  N   GLU A  70       3.424   6.037   6.141  1.00 93.51           N  
ATOM    979  H   GLU A  70       3.509   5.031   6.113  1.00 93.51           H  
ATOM    980  CA  GLU A  70       2.956   6.659   7.395  1.00 93.51           C  
ATOM    981  HA  GLU A  70       2.284   7.488   7.172  1.00 93.51           H  
ATOM    982  C   GLU A  70       4.104   7.241   8.241  1.00 93.51           C  
ATOM    983  CB  GLU A  70       2.157   5.623   8.203  1.00 93.51           C  
ATOM    984  HB2 GLU A  70       1.905   6.063   9.168  1.00 93.51           H  
ATOM    985  HB3 GLU A  70       2.793   4.756   8.380  1.00 93.51           H  
ATOM    986  O   GLU A  70       4.138   8.430   8.550  1.00 93.51           O  
ATOM    987  CG  GLU A  70       0.863   5.164   7.505  1.00 93.51           C  
ATOM    988  HG2 GLU A  70       1.104   4.797   6.507  1.00 93.51           H  
ATOM    989  HG3 GLU A  70       0.200   6.023   7.404  1.00 93.51           H  
ATOM    990  CD  GLU A  70       0.128   4.053   8.275  1.00 93.51           C  
ATOM    991  OE1 GLU A  70      -0.799   3.447   7.696  1.00 93.51           O  
ATOM    992  OE2 GLU A  70       0.486   3.809   9.449  1.00 93.51           O  
ATOM    993  N   LYS A  71       5.084   6.406   8.620  1.00 94.33           N  
ATOM    994  H   LYS A  71       4.999   5.442   8.329  1.00 94.33           H  
ATOM    995  CA  LYS A  71       6.171   6.791   9.543  1.00 94.33           C  
ATOM    996  HA  LYS A  71       5.861   7.681  10.091  1.00 94.33           H  
ATOM    997  C   LYS A  71       7.433   7.194   8.801  1.00 94.33           C  
ATOM    998  CB  LYS A  71       6.447   5.681  10.574  1.00 94.33           C  
ATOM    999  HB2 LYS A  71       6.649   4.736  10.070  1.00 94.33           H  
ATOM   1000  HB3 LYS A  71       7.316   5.959  11.171  1.00 94.33           H  
ATOM   1001  O   LYS A  71       7.738   8.373   8.629  1.00 94.33           O  
ATOM   1002  CG  LYS A  71       5.256   5.504  11.505  1.00 94.33           C  
ATOM   1003  HG2 LYS A  71       4.390   5.196  10.918  1.00 94.33           H  
ATOM   1004  HG3 LYS A  71       5.034   6.464  11.972  1.00 94.33           H  
ATOM   1005  CD  LYS A  71       5.520   4.458  12.594  1.00 94.33           C  
ATOM   1006  HD2 LYS A  71       6.356   4.758  13.225  1.00 94.33           H  
ATOM   1007  HD3 LYS A  71       5.685   3.475  12.152  1.00 94.33           H  
ATOM   1008  CE  LYS A  71       4.213   4.499  13.365  1.00 94.33           C  
ATOM   1009  HE2 LYS A  71       4.054   5.517  13.720  1.00 94.33           H  
ATOM   1010  HE3 LYS A  71       3.398   4.306  12.667  1.00 94.33           H  
ATOM   1011  NZ  LYS A  71       4.067   3.578  14.505  1.00 94.33           N  
ATOM   1012  HZ1 LYS A  71       3.115   3.749  14.795  1.00 94.33           H  
ATOM   1013  HZ2 LYS A  71       4.136   2.611  14.221  1.00 94.33           H  
ATOM   1014  HZ3 LYS A  71       4.676   3.829  15.270  1.00 94.33           H  
ATOM   1015  N   SER A  72       8.172   6.181   8.379  1.00 97.16           N  
ATOM   1016  H   SER A  72       7.836   5.242   8.543  1.00 97.16           H  
ATOM   1017  CA  SER A  72       9.379   6.288   7.587  1.00 97.16           C  
ATOM   1018  HA  SER A  72       9.385   7.259   7.093  1.00 97.16           H  
ATOM   1019  C   SER A  72       9.360   5.218   6.511  1.00 97.16           C  
ATOM   1020  CB  SER A  72      10.634   6.174   8.461  1.00 97.16           C  
ATOM   1021  HB2 SER A  72      11.518   6.255   7.830  1.00 97.16           H  
ATOM   1022  HB3 SER A  72      10.641   6.997   9.176  1.00 97.16           H  
ATOM   1023  O   SER A  72       8.705   4.182   6.646  1.00 97.16           O  
ATOM   1024  OG  SER A  72      10.667   4.942   9.163  1.00 97.16           O  
ATOM   1025  HG  SER A  72      11.471   4.902   9.687  1.00 97.16           H  
ATOM   1026  N   ILE A  73      10.085   5.483   5.435  1.00 97.85           N  
ATOM   1027  H   ILE A  73      10.570   6.368   5.387  1.00 97.85           H  
ATOM   1028  CA  ILE A  73      10.232   4.565   4.314  1.00 97.85           C  
ATOM   1029  HA  ILE A  73       9.898   3.576   4.630  1.00 97.85           H  
ATOM   1030  C   ILE A  73      11.707   4.461   3.959  1.00 97.85           C  
ATOM   1031  CB  ILE A  73       9.321   5.003   3.151  1.00 97.85           C  
ATOM   1032  HB  ILE A  73       8.323   5.116   3.573  1.00 97.85           H  
ATOM   1033  O   ILE A  73      12.408   5.471   3.899  1.00 97.85           O  
ATOM   1034  CG1 ILE A  73       9.225   3.902   2.080  1.00 97.85           C  
ATOM   1035 HG12 ILE A  73      10.188   3.753   1.591  1.00 97.85           H  
ATOM   1036 HG13 ILE A  73       8.933   2.971   2.565  1.00 97.85           H  
ATOM   1037  CG2 ILE A  73       9.717   6.365   2.557  1.00 97.85           C  
ATOM   1038 HG21 ILE A  73      10.696   6.314   2.081  1.00 97.85           H  
ATOM   1039 HG22 ILE A  73       8.983   6.685   1.818  1.00 97.85           H  
ATOM   1040 HG23 ILE A  73       9.720   7.112   3.351  1.00 97.85           H  
ATOM   1041  CD1 ILE A  73       8.166   4.243   1.025  1.00 97.85           C  
ATOM   1042 HD11 ILE A  73       7.384   4.873   1.449  1.00 97.85           H  
ATOM   1043 HD12 ILE A  73       8.628   4.777   0.195  1.00 97.85           H  
ATOM   1044 HD13 ILE A  73       7.682   3.334   0.668  1.00 97.85           H  
ATOM   1045  N   THR A  74      12.186   3.234   3.767  1.00 98.32           N  
ATOM   1046  H   THR A  74      11.533   2.463   3.767  1.00 98.32           H  
ATOM   1047  CA  THR A  74      13.528   2.975   3.236  1.00 98.32           C  
ATOM   1048  HA  THR A  74      14.158   3.853   3.369  1.00 98.32           H  
ATOM   1049  C   THR A  74      13.395   2.694   1.752  1.00 98.32           C  
ATOM   1050  CB  THR A  74      14.215   1.810   3.953  1.00 98.32           C  
ATOM   1051  HB  THR A  74      13.619   0.904   3.841  1.00 98.32           H  
ATOM   1052  O   THR A  74      12.642   1.806   1.358  1.00 98.32           O  
ATOM   1053  CG2 THR A  74      15.630   1.553   3.432  1.00 98.32           C  
ATOM   1054 HG21 THR A  74      16.221   2.467   3.497  1.00 98.32           H  
ATOM   1055 HG22 THR A  74      15.596   1.213   2.397  1.00 98.32           H  
ATOM   1056 HG23 THR A  74      16.102   0.778   4.036  1.00 98.32           H  
ATOM   1057  OG1 THR A  74      14.321   2.129   5.323  1.00 98.32           O  
ATOM   1058  HG1 THR A  74      13.430   2.298   5.639  1.00 98.32           H  
ATOM   1059  N   VAL A  75      14.119   3.455   0.943  1.00 98.33           N  
ATOM   1060  H   VAL A  75      14.724   4.152   1.351  1.00 98.33           H  
ATOM   1061  CA  VAL A  75      14.090   3.365  -0.514  1.00 98.33           C  
ATOM   1062  HA  VAL A  75      13.324   2.654  -0.824  1.00 98.33           H  
ATOM   1063  C   VAL A  75      15.438   2.863  -0.997  1.00 98.33           C  
ATOM   1064  CB  VAL A  75      13.753   4.723  -1.144  1.00 98.33           C  
ATOM   1065  HB  VAL A  75      14.554   5.419  -0.895  1.00 98.33           H  
ATOM   1066  O   VAL A  75      16.482   3.393  -0.613  1.00 98.33           O  
ATOM   1067  CG1 VAL A  75      13.646   4.608  -2.671  1.00 98.33           C  
ATOM   1068 HG11 VAL A  75      12.891   3.868  -2.936  1.00 98.33           H  
ATOM   1069 HG12 VAL A  75      14.606   4.322  -3.101  1.00 98.33           H  
ATOM   1070 HG13 VAL A  75      13.360   5.571  -3.094  1.00 98.33           H  
ATOM   1071  CG2 VAL A  75      12.437   5.298  -0.603  1.00 98.33           C  
ATOM   1072 HG21 VAL A  75      11.614   4.616  -0.816  1.00 98.33           H  
ATOM   1073 HG22 VAL A  75      12.504   5.459   0.473  1.00 98.33           H  
ATOM   1074 HG23 VAL A  75      12.241   6.263  -1.071  1.00 98.33           H  
ATOM   1075  N   THR A  76      15.411   1.854  -1.860  1.00 98.22           N  
ATOM   1076  H   THR A  76      14.511   1.473  -2.113  1.00 98.22           H  
ATOM   1077  CA  THR A  76      16.593   1.331  -2.545  1.00 98.22           C  
ATOM   1078  HA  THR A  76      17.485   1.558  -1.960  1.00 98.22           H  
ATOM   1079  C   THR A  76      16.719   1.987  -3.912  1.00 98.22           C  
ATOM   1080  CB  THR A  76      16.512  -0.192  -2.692  1.00 98.22           C  
ATOM   1081  HB  THR A  76      15.666  -0.467  -3.322  1.00 98.22           H  
ATOM   1082  O   THR A  76      15.831   1.833  -4.741  1.00 98.22           O  
ATOM   1083  CG2 THR A  76      17.798  -0.759  -3.287  1.00 98.22           C  
ATOM   1084 HG21 THR A  76      18.643  -0.439  -2.678  1.00 98.22           H  
ATOM   1085 HG22 THR A  76      17.929  -0.413  -4.312  1.00 98.22           H  
ATOM   1086 HG23 THR A  76      17.746  -1.848  -3.290  1.00 98.22           H  
ATOM   1087  OG1 THR A  76      16.356  -0.781  -1.423  1.00 98.22           O  
ATOM   1088  HG1 THR A  76      15.445  -0.640  -1.155  1.00 98.22           H  
ATOM   1089  N   ALA A  77      17.821   2.687  -4.162  1.00 98.15           N  
ATOM   1090  H   ALA A  77      18.512   2.739  -3.428  1.00 98.15           H  
ATOM   1091  CA  ALA A  77      18.205   3.243  -5.453  1.00 98.15           C  
ATOM   1092  HA  ALA A  77      17.323   3.346  -6.086  1.00 98.15           H  
ATOM   1093  C   ALA A  77      19.217   2.322  -6.142  1.00 98.15           C  
ATOM   1094  CB  ALA A  77      18.806   4.633  -5.223  1.00 98.15           C  
ATOM   1095  HB1 ALA A  77      19.751   4.544  -4.687  1.00 98.15           H  
ATOM   1096  HB2 ALA A  77      18.981   5.123  -6.181  1.00 98.15           H  
ATOM   1097  HB3 ALA A  77      18.125   5.232  -4.619  1.00 98.15           H  
ATOM   1098  O   ALA A  77      20.259   2.008  -5.569  1.00 98.15           O  
ATOM   1099  N   THR A  78      18.944   1.905  -7.375  1.00 97.29           N  
ATOM   1100  H   THR A  78      18.049   2.151  -7.774  1.00 97.29           H  
ATOM   1101  CA  THR A  78      19.860   1.073  -8.169  1.00 97.29           C  
ATOM   1102  HA  THR A  78      20.821   0.991  -7.661  1.00 97.29           H  
ATOM   1103  C   THR A  78      20.105   1.711  -9.525  1.00 97.29           C  
ATOM   1104  CB  THR A  78      19.317  -0.352  -8.327  1.00 97.29           C  
ATOM   1105  HB  THR A  78      18.352  -0.325  -8.833  1.00 97.29           H  
ATOM   1106  O   THR A  78      19.180   1.871 -10.322  1.00 97.29           O  
ATOM   1107  CG2 THR A  78      20.274  -1.266  -9.093  1.00 97.29           C  
ATOM   1108 HG21 THR A  78      19.882  -2.283  -9.087  1.00 97.29           H  
ATOM   1109 HG22 THR A  78      20.369  -0.934 -10.127  1.00 97.29           H  
ATOM   1110 HG23 THR A  78      21.256  -1.260  -8.618  1.00 97.29           H  
ATOM   1111  OG1 THR A  78      19.152  -0.922  -7.051  1.00 97.29           O  
ATOM   1112  HG1 THR A  78      18.694  -0.280  -6.505  1.00 97.29           H  
ATOM   1113  N   LEU A  79      21.362   2.063  -9.796  1.00 97.47           N  
ATOM   1114  H   LEU A  79      22.074   1.870  -9.106  1.00 97.47           H  
ATOM   1115  CA  LEU A  79      21.792   2.525 -11.111  1.00 97.47           C  
ATOM   1116  HA  LEU A  79      21.017   3.169 -11.526  1.00 97.47           H  
ATOM   1117  C   LEU A  79      21.972   1.321 -12.042  1.00 97.47           C  
ATOM   1118  CB  LEU A  79      23.076   3.351 -10.944  1.00 97.47           C  
ATOM   1119  HB2 LEU A  79      23.829   2.733 -10.454  1.00 97.47           H  
ATOM   1120  HB3 LEU A  79      22.853   4.197 -10.293  1.00 97.47           H  
ATOM   1121  O   LEU A  79      22.640   0.348 -11.685  1.00 97.47           O  
ATOM   1122  CG  LEU A  79      23.662   3.892 -12.256  1.00 97.47           C  
ATOM   1123  HG  LEU A  79      23.899   3.057 -12.915  1.00 97.47           H  
ATOM   1124  CD1 LEU A  79      22.703   4.849 -12.965  1.00 97.47           C  
ATOM   1125 HD11 LEU A  79      21.856   4.296 -13.371  1.00 97.47           H  
ATOM   1126 HD12 LEU A  79      22.343   5.607 -12.269  1.00 97.47           H  
ATOM   1127 HD13 LEU A  79      23.215   5.346 -13.789  1.00 97.47           H  
ATOM   1128  CD2 LEU A  79      24.951   4.656 -11.965  1.00 97.47           C  
ATOM   1129 HD21 LEU A  79      25.641   4.022 -11.408  1.00 97.47           H  
ATOM   1130 HD22 LEU A  79      24.739   5.539 -11.363  1.00 97.47           H  
ATOM   1131 HD23 LEU A  79      25.423   4.953 -12.902  1.00 97.47           H  
ATOM   1132  N   SER A  80      21.390   1.380 -13.238  1.00 94.14           N  
ATOM   1133  H   SER A  80      20.837   2.191 -13.477  1.00 94.14           H  
ATOM   1134  CA  SER A  80      21.484   0.297 -14.216  1.00 94.14           C  
ATOM   1135  HA  SER A  80      21.080  -0.599 -13.745  1.00 94.14           H  
ATOM   1136  C   SER A  80      22.941  -0.002 -14.605  1.00 94.14           C  
ATOM   1137  CB  SER A  80      20.599   0.611 -15.425  1.00 94.14           C  
ATOM   1138  HB2 SER A  80      20.554  -0.263 -16.074  1.00 94.14           H  
ATOM   1139  HB3 SER A  80      19.590   0.829 -15.077  1.00 94.14           H  
ATOM   1140  O   SER A  80      23.778   0.893 -14.704  1.00 94.14           O  
ATOM   1141  OG  SER A  80      21.083   1.718 -16.156  1.00 94.14           O  
ATOM   1142  HG  SER A  80      21.503   1.341 -16.933  1.00 94.14           H  
ATOM   1143  N   SER A  81      23.269  -1.277 -14.824  1.00 94.64           N  
ATOM   1144  H   SER A  81      22.554  -1.989 -14.780  1.00 94.64           H  
ATOM   1145  CA  SER A  81      24.653  -1.734 -15.046  1.00 94.64           C  
ATOM   1146  HA  SER A  81      25.277  -1.368 -14.231  1.00 94.64           H  
ATOM   1147  C   SER A  81      25.286  -1.234 -16.350  1.00 94.64           C  
ATOM   1148  CB  SER A  81      24.693  -3.263 -15.029  1.00 94.64           C  
ATOM   1149  HB2 SER A  81      25.695  -3.604 -15.290  1.00 94.64           H  
ATOM   1150  HB3 SER A  81      24.452  -3.615 -14.026  1.00 94.64           H  
ATOM   1151  O   SER A  81      26.506  -1.196 -16.463  1.00 94.64           O  
ATOM   1152  OG  SER A  81      23.748  -3.788 -15.948  1.00 94.64           O  
ATOM   1153  HG  SER A  81      23.896  -4.733 -16.030  1.00 94.64           H  
ATOM   1154  N   ASN A  82      24.470  -0.837 -17.327  1.00 91.62           N  
ATOM   1155  H   ASN A  82      23.476  -0.897 -17.162  1.00 91.62           H  
ATOM   1156  CA  ASN A  82      24.901  -0.201 -18.574  1.00 91.62           C  
ATOM   1157  HA  ASN A  82      25.805  -0.700 -18.924  1.00 91.62           H  
ATOM   1158  C   ASN A  82      25.257   1.288 -18.414  1.00 91.62           C  
ATOM   1159  CB  ASN A  82      23.797  -0.384 -19.634  1.00 91.62           C  
ATOM   1160  HB2 ASN A  82      23.600  -1.445 -19.782  1.00 91.62           H  
ATOM   1161  HB3 ASN A  82      24.151   0.029 -20.579  1.00 91.62           H  
ATOM   1162  O   ASN A  82      25.791   1.887 -19.350  1.00 91.62           O  
ATOM   1163  CG  ASN A  82      22.489   0.298 -19.257  1.00 91.62           C  
ATOM   1164  ND2 ASN A  82      21.860   1.025 -20.139  1.00 91.62           N  
ATOM   1165 HD21 ASN A  82      22.289   1.292 -21.014  1.00 91.62           H  
ATOM   1166 HD22 ASN A  82      20.980   1.434 -19.858  1.00 91.62           H  
ATOM   1167  OD1 ASN A  82      21.995   0.176 -18.147  1.00 91.62           O  
ATOM   1168  N   ALA A  83      24.951   1.899 -17.266  1.00 95.85           N  
ATOM   1169  H   ALA A  83      24.568   1.365 -16.499  1.00 95.85           H  
ATOM   1170  CA  ALA A  83      25.270   3.295 -17.024  1.00 95.85           C  
ATOM   1171  HA  ALA A  83      24.958   3.869 -17.897  1.00 95.85           H  
ATOM   1172  C   ALA A  83      26.778   3.494 -16.822  1.00 95.85           C  
ATOM   1173  CB  ALA A  83      24.479   3.802 -15.820  1.00 95.85           C  
ATOM   1174  HB1 ALA A  83      23.424   3.548 -15.924  1.00 95.85           H  
ATOM   1175  HB2 ALA A  83      24.586   4.884 -15.741  1.00 95.85           H  
ATOM   1176  HB3 ALA A  83      24.873   3.336 -14.917  1.00 95.85           H  
ATOM   1177  O   ALA A  83      27.463   2.692 -16.191  1.00 95.85           O  
ATOM   1178  N   LYS A  84      27.282   4.627 -17.306  1.00 96.93           N  
ATOM   1179  H   LYS A  84      26.638   5.245 -17.780  1.00 96.93           H  
ATOM   1180  CA  LYS A  84      28.622   5.140 -17.008  1.00 96.93           C  
ATOM   1181  HA  LYS A  84      29.318   4.306 -16.923  1.00 96.93           H  
ATOM   1182  C   LYS A  84      28.652   5.881 -15.670  1.00 96.93           C  
ATOM   1183  CB  LYS A  84      29.040   6.044 -18.174  1.00 96.93           C  
ATOM   1184  HB2 LYS A  84      28.296   6.830 -18.304  1.00 96.93           H  
ATOM   1185  HB3 LYS A  84      29.065   5.441 -19.082  1.00 96.93           H  
ATOM   1186  O   LYS A  84      29.630   5.789 -14.936  1.00 96.93           O  
ATOM   1187  CG  LYS A  84      30.412   6.694 -17.966  1.00 96.93           C  
ATOM   1188  HG2 LYS A  84      30.393   7.325 -17.078  1.00 96.93           H  
ATOM   1189  HG3 LYS A  84      31.169   5.920 -17.841  1.00 96.93           H  
ATOM   1190  CD  LYS A  84      30.758   7.566 -19.174  1.00 96.93           C  
ATOM   1191  HD2 LYS A  84      29.967   8.300 -19.323  1.00 96.93           H  
ATOM   1192  HD3 LYS A  84      30.829   6.937 -20.061  1.00 96.93           H  
ATOM   1193  CE  LYS A  84      32.089   8.281 -18.941  1.00 96.93           C  
ATOM   1194  HE2 LYS A  84      32.004   8.889 -18.040  1.00 96.93           H  
ATOM   1195  HE3 LYS A  84      32.864   7.533 -18.772  1.00 96.93           H  
ATOM   1196  NZ  LYS A  84      32.432   9.130 -20.107  1.00 96.93           N  
ATOM   1197  HZ1 LYS A  84      33.314   9.603 -19.964  1.00 96.93           H  
ATOM   1198  HZ2 LYS A  84      31.711   9.822 -20.256  1.00 96.93           H  
ATOM   1199  HZ3 LYS A  84      32.490   8.569 -20.944  1.00 96.93           H  
ATOM   1200  N   SER A  85      27.599   6.634 -15.369  1.00 98.18           N  
ATOM   1201  H   SER A  85      26.842   6.680 -16.036  1.00 98.18           H  
ATOM   1202  CA  SER A  85      27.454   7.405 -14.132  1.00 98.18           C  
ATOM   1203  HA  SER A  85      27.886   6.842 -13.304  1.00 98.18           H  
ATOM   1204  C   SER A  85      25.984   7.653 -13.829  1.00 98.18           C  
ATOM   1205  CB  SER A  85      28.183   8.753 -14.241  1.00 98.18           C  
ATOM   1206  HB2 SER A  85      29.251   8.571 -14.353  1.00 98.18           H  
ATOM   1207  HB3 SER A  85      28.030   9.325 -13.325  1.00 98.18           H  
ATOM   1208  O   SER A  85      25.153   7.664 -14.738  1.00 98.18           O  
ATOM   1209  OG  SER A  85      27.730   9.510 -15.352  1.00 98.18           O  
ATOM   1210  HG  SER A  85      26.778   9.625 -15.299  1.00 98.18           H  
ATOM   1211  N   GLY A  86      25.667   7.922 -12.571  1.00 98.38           N  
ATOM   1212  H   GLY A  86      26.363   7.860 -11.841  1.00 98.38           H  
ATOM   1213  CA  GLY A  86      24.341   8.367 -12.176  1.00 98.38           C  
ATOM   1214  HA2 GLY A  86      24.039   9.187 -12.828  1.00 98.38           H  
ATOM   1215  HA3 GLY A  86      23.619   7.557 -12.280  1.00 98.38           H  
ATOM   1216  C   GLY A  86      24.319   8.869 -10.745  1.00 98.38           C  
ATOM   1217  O   GLY A  86      25.259   8.646  -9.981  1.00 98.38           O  
ATOM   1218  N   TRP A  87      23.253   9.570 -10.397  1.00 98.65           N  
ATOM   1219  H   TRP A  87      22.516   9.698 -11.076  1.00 98.65           H  
ATOM   1220  CA  TRP A  87      23.054  10.141  -9.072  1.00 98.65           C  
ATOM   1221  HA  TRP A  87      23.507   9.476  -8.337  1.00 98.65           H  
ATOM   1222  C   TRP A  87      21.569  10.238  -8.740  1.00 98.65           C  
ATOM   1223  CB  TRP A  87      23.742  11.516  -8.980  1.00 98.65           C  
ATOM   1224  HB2 TRP A  87      24.819  11.358  -9.021  1.00 98.65           H  
ATOM   1225  HB3 TRP A  87      23.530  11.954  -8.004  1.00 98.65           H  
ATOM   1226  O   TRP A  87      20.722  10.239  -9.636  1.00 98.65           O  
ATOM   1227  CG  TRP A  87      23.379  12.526 -10.031  1.00 98.65           C  
ATOM   1228  CD1 TRP A  87      24.147  12.847 -11.096  1.00 98.65           C  
ATOM   1229  HD1 TRP A  87      25.114  12.411 -11.301  1.00 98.65           H  
ATOM   1230  CD2 TRP A  87      22.192  13.373 -10.131  1.00 98.65           C  
ATOM   1231  CE2 TRP A  87      22.311  14.185 -11.298  1.00 98.65           C  
ATOM   1232  CE3 TRP A  87      21.029  13.547  -9.352  1.00 98.65           C  
ATOM   1233  HE3 TRP A  87      20.916  12.970  -8.446  1.00 98.65           H  
ATOM   1234  NE1 TRP A  87      23.530  13.833 -11.840  1.00 98.65           N  
ATOM   1235  HE1 TRP A  87      23.944  14.235 -12.669  1.00 98.65           H  
ATOM   1236  CH2 TRP A  87      20.144  15.198 -10.915  1.00 98.65           C  
ATOM   1237  HH2 TRP A  87      19.349  15.863 -11.216  1.00 98.65           H  
ATOM   1238  CZ2 TRP A  87      21.310  15.087 -11.692  1.00 98.65           C  
ATOM   1239  HZ2 TRP A  87      21.424  15.674 -12.592  1.00 98.65           H  
ATOM   1240  CZ3 TRP A  87      20.010  14.436  -9.741  1.00 98.65           C  
ATOM   1241  HZ3 TRP A  87      19.113  14.523  -9.146  1.00 98.65           H  
ATOM   1242  N   TYR A  88      21.268  10.370  -7.450  1.00 98.54           N  
ATOM   1243  H   TYR A  88      22.024  10.345  -6.780  1.00 98.54           H  
ATOM   1244  CA  TYR A  88      19.965  10.826  -6.970  1.00 98.54           C  
ATOM   1245  HA  TYR A  88      19.383  11.149  -7.832  1.00 98.54           H  
ATOM   1246  C   TYR A  88      20.109  12.044  -6.050  1.00 98.54           C  
ATOM   1247  CB  TYR A  88      19.185   9.683  -6.311  1.00 98.54           C  
ATOM   1248  HB2 TYR A  88      19.178   8.824  -6.982  1.00 98.54           H  
ATOM   1249  HB3 TYR A  88      18.149  10.001  -6.190  1.00 98.54           H  
ATOM   1250  O   TYR A  88      21.184  12.312  -5.513  1.00 98.54           O  
ATOM   1251  CG  TYR A  88      19.713   9.262  -4.956  1.00 98.54           C  
ATOM   1252  CD1 TYR A  88      20.727   8.293  -4.872  1.00 98.54           C  
ATOM   1253  HD1 TYR A  88      21.142   7.874  -5.777  1.00 98.54           H  
ATOM   1254  CD2 TYR A  88      19.198   9.845  -3.781  1.00 98.54           C  
ATOM   1255  HD2 TYR A  88      18.414  10.585  -3.842  1.00 98.54           H  
ATOM   1256  CE1 TYR A  88      21.211   7.882  -3.617  1.00 98.54           C  
ATOM   1257  HE1 TYR A  88      21.990   7.138  -3.540  1.00 98.54           H  
ATOM   1258  CE2 TYR A  88      19.693   9.453  -2.524  1.00 98.54           C  
ATOM   1259  HE2 TYR A  88      19.292   9.891  -1.622  1.00 98.54           H  
ATOM   1260  OH  TYR A  88      21.173   8.068  -1.234  1.00 98.54           O  
ATOM   1261  HH  TYR A  88      20.731   8.509  -0.505  1.00 98.54           H  
ATOM   1262  CZ  TYR A  88      20.696   8.463  -2.442  1.00 98.54           C  
ATOM   1263  N   LYS A  89      19.027  12.805  -5.893  1.00 98.37           N  
ATOM   1264  H   LYS A  89      18.210  12.559  -6.433  1.00 98.37           H  
ATOM   1265  CA  LYS A  89      18.945  14.002  -5.050  1.00 98.37           C  
ATOM   1266  HA  LYS A  89      19.729  13.973  -4.294  1.00 98.37           H  
ATOM   1267  C   LYS A  89      17.582  14.035  -4.359  1.00 98.37           C  
ATOM   1268  CB  LYS A  89      19.160  15.238  -5.940  1.00 98.37           C  
ATOM   1269  HB2 LYS A  89      20.056  15.097  -6.545  1.00 98.37           H  
ATOM   1270  HB3 LYS A  89      18.310  15.333  -6.617  1.00 98.37           H  
ATOM   1271  O   LYS A  89      16.552  13.968  -5.029  1.00 98.37           O  
ATOM   1272  CG  LYS A  89      19.319  16.537  -5.143  1.00 98.37           C  
ATOM   1273  HG2 LYS A  89      20.317  16.536  -4.705  1.00 98.37           H  
ATOM   1274  HG3 LYS A  89      18.580  16.579  -4.343  1.00 98.37           H  
ATOM   1275  CD  LYS A  89      19.143  17.776  -6.040  1.00 98.37           C  
ATOM   1276  HD2 LYS A  89      18.128  17.769  -6.438  1.00 98.37           H  
ATOM   1277  HD3 LYS A  89      19.854  17.745  -6.866  1.00 98.37           H  
ATOM   1278  CE  LYS A  89      19.357  19.048  -5.213  1.00 98.37           C  
ATOM   1279  HE2 LYS A  89      18.896  18.877  -4.240  1.00 98.37           H  
ATOM   1280  HE3 LYS A  89      20.425  19.176  -5.037  1.00 98.37           H  
ATOM   1281  NZ  LYS A  89      18.782  20.279  -5.809  1.00 98.37           N  
ATOM   1282  HZ1 LYS A  89      19.130  20.459  -6.740  1.00 98.37           H  
ATOM   1283  HZ2 LYS A  89      17.775  20.220  -5.836  1.00 98.37           H  
ATOM   1284  HZ3 LYS A  89      18.974  21.072  -5.213  1.00 98.37           H  
ATOM   1285  N   ILE A  90      17.573  14.135  -3.031  1.00 97.92           N  
ATOM   1286  H   ILE A  90      18.460  14.220  -2.554  1.00 97.92           H  
ATOM   1287  CA  ILE A  90      16.344  14.240  -2.230  1.00 97.92           C  
ATOM   1288  HA  ILE A  90      15.531  13.729  -2.746  1.00 97.92           H  
ATOM   1289  C   ILE A  90      15.977  15.721  -2.102  1.00 97.92           C  
ATOM   1290  CB  ILE A  90      16.517  13.569  -0.846  1.00 97.92           C  
ATOM   1291  HB  ILE A  90      17.310  14.090  -0.309  1.00 97.92           H  
ATOM   1292  O   ILE A  90      16.683  16.473  -1.429  1.00 97.92           O  
ATOM   1293  CG1 ILE A  90      16.921  12.081  -0.980  1.00 97.92           C  
ATOM   1294 HG12 ILE A  90      16.097  11.510  -1.410  1.00 97.92           H  
ATOM   1295 HG13 ILE A  90      17.775  11.991  -1.651  1.00 97.92           H  
ATOM   1296  CG2 ILE A  90      15.211  13.704  -0.037  1.00 97.92           C  
ATOM   1297 HG21 ILE A  90      15.335  13.275   0.957  1.00 97.92           H  
ATOM   1298 HG22 ILE A  90      14.948  14.753   0.095  1.00 97.92           H  
ATOM   1299 HG23 ILE A  90      14.398  13.188  -0.549  1.00 97.92           H  
ATOM   1300  CD1 ILE A  90      17.336  11.435   0.348  1.00 97.92           C  
ATOM   1301 HD11 ILE A  90      18.117  12.029   0.824  1.00 97.92           H  
ATOM   1302 HD12 ILE A  90      16.483  11.347   1.021  1.00 97.92           H  
ATOM   1303 HD13 ILE A  90      17.725  10.435   0.155  1.00 97.92           H  
ATOM   1304  N   GLY A  91      14.886  16.142  -2.746  1.00 95.85           N  
ATOM   1305  H   GLY A  91      14.353  15.482  -3.293  1.00 95.85           H  
ATOM   1306  CA  GLY A  91      14.492  17.549  -2.834  1.00 95.85           C  
ATOM   1307  HA2 GLY A  91      14.158  17.891  -1.855  1.00 95.85           H  
ATOM   1308  HA3 GLY A  91      13.667  17.655  -3.538  1.00 95.85           H  
ATOM   1309  C   GLY A  91      15.650  18.426  -3.317  1.00 95.85           C  
ATOM   1310  O   GLY A  91      16.290  18.136  -4.331  1.00 95.85           O  
ATOM   1311  N   ASP A  92      15.965  19.461  -2.539  1.00 94.83           N  
ATOM   1312  H   ASP A  92      15.369  19.681  -1.753  1.00 94.83           H  
ATOM   1313  CA  ASP A  92      17.087  20.364  -2.805  1.00 94.83           C  
ATOM   1314  HA  ASP A  92      17.295  20.288  -3.873  1.00 94.83           H  
ATOM   1315  C   ASP A  92      18.416  19.977  -2.144  1.00 94.83           C  
ATOM   1316  CB  ASP A  92      16.676  21.819  -2.554  1.00 94.83           C  
ATOM   1317  HB2 ASP A  92      17.556  22.462  -2.573  1.00 94.83           H  
ATOM   1318  HB3 ASP A  92      16.210  21.904  -1.573  1.00 94.83           H  
ATOM   1319  O   ASP A  92      19.385  20.730  -2.233  1.00 94.83           O  
ATOM   1320  CG  ASP A  92      15.727  22.303  -3.648  1.00 94.83           C  
ATOM   1321  OD1 ASP A  92      15.997  21.952  -4.825  1.00 94.83           O  
ATOM   1322  OD2 ASP A  92      14.765  23.010  -3.291  1.00 94.83           O  
ATOM   1323  N   GLY A  93      18.498  18.783  -1.551  1.00 96.50           N  
ATOM   1324  H   GLY A  93      17.684  18.186  -1.563  1.00 96.50           H  
ATOM   1325  CA  GLY A  93      19.703  18.277  -0.893  1.00 96.50           C  
ATOM   1326  HA2 GLY A  93      19.462  17.331  -0.409  1.00 96.50           H  
ATOM   1327  HA3 GLY A  93      20.004  18.984  -0.121  1.00 96.50           H  
ATOM   1328  C   GLY A  93      20.901  18.047  -1.824  1.00 96.50           C  
ATOM   1329  O   GLY A  93      20.861  18.293  -3.025  1.00 96.50           O  
ATOM   1330  N   ALA A  94      22.005  17.547  -1.272  1.00 97.55           N  
ATOM   1331  H   ALA A  94      22.008  17.319  -0.289  1.00 97.55           H  
ATOM   1332  CA  ALA A  94      23.178  17.206  -2.075  1.00 97.55           C  
ATOM   1333  HA  ALA A  94      23.441  18.076  -2.676  1.00 97.55           H  
ATOM   1334  C   ALA A  94      22.894  16.038  -3.040  1.00 97.55           C  
ATOM   1335  CB  ALA A  94      24.355  16.907  -1.141  1.00 97.55           C  
ATOM   1336  HB1 ALA A  94      24.552  17.768  -0.502  1.00 97.55           H  
ATOM   1337  HB2 ALA A  94      25.246  16.691  -1.730  1.00 97.55           H  
ATOM   1338  HB3 ALA A  94      24.125  16.039  -0.522  1.00 97.55           H  
ATOM   1339  O   ALA A  94      22.084  15.154  -2.751  1.00 97.55           O  
ATOM   1340  N   GLN A  95      23.593  16.023  -4.178  1.00 98.18           N  
ATOM   1341  H   GLN A  95      24.281  16.746  -4.336  1.00 98.18           H  
ATOM   1342  CA  GLN A  95      23.616  14.855  -5.056  1.00 98.18           C  
ATOM   1343  HA  GLN A  95      22.593  14.523  -5.234  1.00 98.18           H  
ATOM   1344  C   GLN A  95      24.376  13.709  -4.385  1.00 98.18           C  
ATOM   1345  CB  GLN A  95      24.268  15.188  -6.405  1.00 98.18           C  
ATOM   1346  HB2 GLN A  95      24.488  14.258  -6.930  1.00 98.18           H  
ATOM   1347  HB3 GLN A  95      25.208  15.712  -6.234  1.00 98.18           H  
ATOM   1348  O   GLN A  95      25.455  13.908  -3.824  1.00 98.18           O  
ATOM   1349  CG  GLN A  95      23.352  16.030  -7.302  1.00 98.18           C  
ATOM   1350  HG2 GLN A  95      22.432  15.475  -7.483  1.00 98.18           H  
ATOM   1351  HG3 GLN A  95      23.097  16.963  -6.799  1.00 98.18           H  
ATOM   1352  CD  GLN A  95      23.991  16.367  -8.646  1.00 98.18           C  
ATOM   1353  NE2 GLN A  95      23.209  16.763  -9.623  1.00 98.18           N  
ATOM   1354 HE21 GLN A  95      22.207  16.656  -9.551  1.00 98.18           H  
ATOM   1355 HE22 GLN A  95      23.675  16.933 -10.503  1.00 98.18           H  
ATOM   1356  OE1 GLN A  95      25.191  16.313  -8.849  1.00 98.18           O  
ATOM   1357  N   VAL A  96      23.831  12.504  -4.499  1.00 98.56           N  
ATOM   1358  H   VAL A  96      22.918  12.429  -4.925  1.00 98.56           H  
ATOM   1359  CA  VAL A  96      24.475  11.262  -4.079  1.00 98.56           C  
ATOM   1360  HA  VAL A  96      25.404  11.488  -3.556  1.00 98.56           H  
ATOM   1361  C   VAL A  96      24.802  10.458  -5.328  1.00 98.56           C  
ATOM   1362  CB  VAL A  96      23.579  10.468  -3.116  1.00 98.56           C  
ATOM   1363  HB  VAL A  96      22.661  10.187  -3.633  1.00 98.56           H  
ATOM   1364  O   VAL A  96      23.903  10.039  -6.057  1.00 98.56           O  
ATOM   1365  CG1 VAL A  96      24.306   9.202  -2.641  1.00 98.56           C  
ATOM   1366 HG11 VAL A  96      25.258   9.463  -2.179  1.00 98.56           H  
ATOM   1367 HG12 VAL A  96      24.482   8.528  -3.479  1.00 98.56           H  
ATOM   1368 HG13 VAL A  96      23.694   8.674  -1.909  1.00 98.56           H  
ATOM   1369  CG2 VAL A  96      23.201  11.299  -1.883  1.00 98.56           C  
ATOM   1370 HG21 VAL A  96      22.596  12.156  -2.180  1.00 98.56           H  
ATOM   1371 HG22 VAL A  96      24.101  11.651  -1.378  1.00 98.56           H  
ATOM   1372 HG23 VAL A  96      22.614  10.690  -1.195  1.00 98.56           H  
ATOM   1373  N   ASN A  97      26.094  10.258  -5.583  1.00 98.65           N  
ATOM   1374  H   ASN A  97      26.776  10.625  -4.935  1.00 98.65           H  
ATOM   1375  CA  ASN A  97      26.559   9.455  -6.710  1.00 98.65           C  
ATOM   1376  HA  ASN A  97      26.019   9.765  -7.605  1.00 98.65           H  
ATOM   1377  C   ASN A  97      26.254   7.973  -6.477  1.00 98.65           C  
ATOM   1378  CB  ASN A  97      28.058   9.694  -6.942  1.00 98.65           C  
ATOM   1379  HB2 ASN A  97      28.601   9.507  -6.015  1.00 98.65           H  
ATOM   1380  HB3 ASN A  97      28.420   8.992  -7.693  1.00 98.65           H  
ATOM   1381  O   ASN A  97      26.436   7.454  -5.376  1.00 98.65           O  
ATOM   1382  CG  ASN A  97      28.354  11.093  -7.449  1.00 98.65           C  
ATOM   1383  ND2 ASN A  97      29.486  11.651  -7.092  1.00 98.65           N  
ATOM   1384 HD21 ASN A  97      30.135  11.167  -6.489  1.00 98.65           H  
ATOM   1385 HD22 ASN A  97      29.633  12.592  -7.430  1.00 98.65           H  
ATOM   1386  OD1 ASN A  97      27.592  11.700  -8.177  1.00 98.65           O  
ATOM   1387  N   LEU A  98      25.827   7.296  -7.537  1.00 98.56           N  
ATOM   1388  H   LEU A  98      25.748   7.789  -8.415  1.00 98.56           H  
ATOM   1389  CA  LEU A  98      25.542   5.869  -7.554  1.00 98.56           C  
ATOM   1390  HA  LEU A  98      25.555   5.477  -6.537  1.00 98.56           H  
ATOM   1391  C   LEU A  98      26.612   5.126  -8.353  1.00 98.56           C  
ATOM   1392  CB  LEU A  98      24.151   5.633  -8.162  1.00 98.56           C  
ATOM   1393  HB2 LEU A  98      24.132   6.098  -9.147  1.00 98.56           H  
ATOM   1394  HB3 LEU A  98      24.011   4.560  -8.294  1.00 98.56           H  
ATOM   1395  O   LEU A  98      27.089   5.608  -9.383  1.00 98.56           O  
ATOM   1396  CG  LEU A  98      22.977   6.181  -7.335  1.00 98.56           C  
ATOM   1397  HG  LEU A  98      23.149   7.228  -7.084  1.00 98.56           H  
ATOM   1398  CD1 LEU A  98      21.700   6.096  -8.169  1.00 98.56           C  
ATOM   1399 HD11 LEU A  98      21.821   6.689  -9.075  1.00 98.56           H  
ATOM   1400 HD12 LEU A  98      21.493   5.059  -8.434  1.00 98.56           H  
ATOM   1401 HD13 LEU A  98      20.855   6.492  -7.605  1.00 98.56           H  
ATOM   1402  CD2 LEU A  98      22.777   5.376  -6.051  1.00 98.56           C  
ATOM   1403 HD21 LEU A  98      23.617   5.542  -5.376  1.00 98.56           H  
ATOM   1404 HD22 LEU A  98      22.699   4.312  -6.277  1.00 98.56           H  
ATOM   1405 HD23 LEU A  98      21.863   5.689  -5.548  1.00 98.56           H  
ATOM   1406  N   THR A  99      26.931   3.915  -7.910  1.00 98.20           N  
ATOM   1407  H   THR A  99      26.504   3.579  -7.059  1.00 98.20           H  
ATOM   1408  CA  THR A  99      27.796   2.993  -8.649  1.00 98.20           C  
ATOM   1409  HA  THR A  99      28.479   3.576  -9.268  1.00 98.20           H  
ATOM   1410  C   THR A  99      26.929   2.078  -9.521  1.00 98.20           C  
ATOM   1411  CB  THR A  99      28.667   2.171  -7.694  1.00 98.20           C  
ATOM   1412  HB  THR A  99      28.027   1.561  -7.056  1.00 98.20           H  
ATOM   1413  O   THR A  99      25.982   1.482  -9.000  1.00 98.20           O  
ATOM   1414  CG2 THR A  99      29.659   1.274  -8.431  1.00 98.20           C  
ATOM   1415 HG21 THR A  99      30.280   1.872  -9.097  1.00 98.20           H  
ATOM   1416 HG22 THR A  99      30.299   0.767  -7.708  1.00 98.20           H  
ATOM   1417 HG23 THR A  99      29.127   0.518  -9.008  1.00 98.20           H  
ATOM   1418  OG1 THR A  99      29.423   3.021  -6.866  1.00 98.20           O  
ATOM   1419  HG1 THR A  99      29.673   2.497  -6.101  1.00 98.20           H  
ATOM   1420  N   PRO A 100      27.215   1.927 -10.830  1.00 97.81           N  
ATOM   1421  CA  PRO A 100      26.451   1.038 -11.705  1.00 97.81           C  
ATOM   1422  HA  PRO A 100      25.446   1.444 -11.823  1.00 97.81           H  
ATOM   1423  C   PRO A 100      26.359  -0.389 -11.153  1.00 97.81           C  
ATOM   1424  CB  PRO A 100      27.163   1.076 -13.061  1.00 97.81           C  
ATOM   1425  HB2 PRO A 100      27.930   0.302 -13.109  1.00 97.81           H  
ATOM   1426  HB3 PRO A 100      26.463   0.968 -13.890  1.00 97.81           H  
ATOM   1427  O   PRO A 100      27.361  -0.976 -10.746  1.00 97.81           O  
ATOM   1428  CG  PRO A 100      27.835   2.446 -13.066  1.00 97.81           C  
ATOM   1429  HG2 PRO A 100      27.118   3.205 -13.378  1.00 97.81           H  
ATOM   1430  HG3 PRO A 100      28.713   2.464 -13.712  1.00 97.81           H  
ATOM   1431  CD  PRO A 100      28.212   2.658 -11.602  1.00 97.81           C  
ATOM   1432  HD2 PRO A 100      29.199   2.238 -11.410  1.00 97.81           H  
ATOM   1433  HD3 PRO A 100      28.200   3.724 -11.373  1.00 97.81           H  
ATOM   1434  N   GLY A 101      25.149  -0.949 -11.131  1.00 93.42           N  
ATOM   1435  H   GLY A 101      24.356  -0.394 -11.419  1.00 93.42           H  
ATOM   1436  CA  GLY A 101      24.880  -2.299 -10.630  1.00 93.42           C  
ATOM   1437  HA2 GLY A 101      25.604  -2.990 -11.063  1.00 93.42           H  
ATOM   1438  HA3 GLY A 101      23.882  -2.595 -10.952  1.00 93.42           H  
ATOM   1439  C   GLY A 101      24.941  -2.460  -9.106  1.00 93.42           C  
ATOM   1440  O   GLY A 101      24.704  -3.564  -8.621  1.00 93.42           O  
ATOM   1441  N   GLN A 102      25.229  -1.399  -8.346  1.00 96.27           N  
ATOM   1442  H   GLN A 102      25.395  -0.506  -8.788  1.00 96.27           H  
ATOM   1443  CA  GLN A 102      25.192  -1.423  -6.885  1.00 96.27           C  
ATOM   1444  HA  GLN A 102      25.102  -2.456  -6.548  1.00 96.27           H  
ATOM   1445  C   GLN A 102      23.972  -0.670  -6.360  1.00 96.27           C  
ATOM   1446  CB  GLN A 102      26.482  -0.866  -6.278  1.00 96.27           C  
ATOM   1447  HB2 GLN A 102      26.592   0.175  -6.581  1.00 96.27           H  
ATOM   1448  HB3 GLN A 102      26.390  -0.896  -5.192  1.00 96.27           H  
ATOM   1449  O   GLN A 102      23.608   0.399  -6.853  1.00 96.27           O  
ATOM   1450  CG  GLN A 102      27.721  -1.678  -6.687  1.00 96.27           C  
ATOM   1451  HG2 GLN A 102      27.520  -2.735  -6.512  1.00 96.27           H  
ATOM   1452  HG3 GLN A 102      27.916  -1.541  -7.751  1.00 96.27           H  
ATOM   1453  CD  GLN A 102      28.976  -1.292  -5.911  1.00 96.27           C  
ATOM   1454  NE2 GLN A 102      29.972  -2.151  -5.873  1.00 96.27           N  
ATOM   1455 HE21 GLN A 102      30.781  -1.862  -5.342  1.00 96.27           H  
ATOM   1456 HE22 GLN A 102      29.898  -3.044  -6.338  1.00 96.27           H  
ATOM   1457  OE1 GLN A 102      29.108  -0.223  -5.339  1.00 96.27           O  
ATOM   1458  N   ALA A 103      23.356  -1.244  -5.331  1.00 96.49           N  
ATOM   1459  H   ALA A 103      23.727  -2.104  -4.955  1.00 96.49           H  
ATOM   1460  CA  ALA A 103      22.263  -0.618  -4.613  1.00 96.49           C  
ATOM   1461  HA  ALA A 103      21.641  -0.071  -5.321  1.00 96.49           H  
ATOM   1462  C   ALA A 103      22.799   0.370  -3.567  1.00 96.49           C  
ATOM   1463  CB  ALA A 103      21.403  -1.718  -3.985  1.00 96.49           C  
ATOM   1464  HB1 ALA A 103      20.597  -1.263  -3.409  1.00 96.49           H  
ATOM   1465  HB2 ALA A 103      22.006  -2.332  -3.316  1.00 96.49           H  
ATOM   1466  HB3 ALA A 103      20.971  -2.343  -4.767  1.00 96.49           H  
ATOM   1467  O   ALA A 103      23.765   0.081  -2.859  1.00 96.49           O  
ATOM   1468  N   ALA A 104      22.128   1.508  -3.438  1.00 98.01           N  
ATOM   1469  H   ALA A 104      21.369   1.680  -4.082  1.00 98.01           H  
ATOM   1470  CA  ALA A 104      22.246   2.424  -2.311  1.00 98.01           C  
ATOM   1471  HA  ALA A 104      22.942   2.017  -1.576  1.00 98.01           H  
ATOM   1472  C   ALA A 104      20.876   2.568  -1.644  1.00 98.01           C  
ATOM   1473  CB  ALA A 104      22.789   3.769  -2.805  1.00 98.01           C  
ATOM   1474  HB1 ALA A 104      22.085   4.209  -3.512  1.00 98.01           H  
ATOM   1475  HB2 ALA A 104      23.752   3.622  -3.294  1.00 98.01           H  
ATOM   1476  HB3 ALA A 104      22.917   4.448  -1.962  1.00 98.01           H  
ATOM   1477  O   ALA A 104      19.849   2.443  -2.308  1.00 98.01           O  
ATOM   1478  N   THR A 105      20.840   2.851  -0.346  1.00 98.20           N  
ATOM   1479  H   THR A 105      21.702   2.949   0.171  1.00 98.20           H  
ATOM   1480  CA  THR A 105      19.583   3.045   0.388  1.00 98.20           C  
ATOM   1481  HA  THR A 105      18.748   3.006  -0.312  1.00 98.20           H  
ATOM   1482  C   THR A 105      19.543   4.406   1.059  1.00 98.20           C  
ATOM   1483  CB  THR A 105      19.339   1.951   1.435  1.00 98.20           C  
ATOM   1484  HB  THR A 105      18.427   2.184   1.984  1.00 98.20           H  
ATOM   1485  O   THR A 105      20.561   4.879   1.564  1.00 98.20           O  
ATOM   1486  CG2 THR A 105      19.186   0.569   0.802  1.00 98.20           C  
ATOM   1487 HG21 THR A 105      20.102   0.281   0.287  1.00 98.20           H  
ATOM   1488 HG22 THR A 105      18.972  -0.162   1.582  1.00 98.20           H  
ATOM   1489 HG23 THR A 105      18.358   0.578   0.094  1.00 98.20           H  
ATOM   1490  OG1 THR A 105      20.420   1.899   2.340  1.00 98.20           O  
ATOM   1491  HG1 THR A 105      20.585   2.790   2.659  1.00 98.20           H  
ATOM   1492  N   PHE A 106      18.359   5.002   1.134  1.00 98.21           N  
ATOM   1493  H   PHE A 106      17.567   4.568   0.683  1.00 98.21           H  
ATOM   1494  CA  PHE A 106      18.097   6.191   1.941  1.00 98.21           C  
ATOM   1495  HA  PHE A 106      18.855   6.263   2.721  1.00 98.21           H  
ATOM   1496  C   PHE A 106      16.743   6.073   2.639  1.00 98.21           C  
ATOM   1497  CB  PHE A 106      18.192   7.453   1.073  1.00 98.21           C  
ATOM   1498  HB2 PHE A 106      18.045   8.327   1.708  1.00 98.21           H  
ATOM   1499  HB3 PHE A 106      19.202   7.519   0.668  1.00 98.21           H  
ATOM   1500  O   PHE A 106      15.874   5.316   2.207  1.00 98.21           O  
ATOM   1501  CG  PHE A 106      17.201   7.509  -0.074  1.00 98.21           C  
ATOM   1502  CD1 PHE A 106      17.541   6.965  -1.327  1.00 98.21           C  
ATOM   1503  HD1 PHE A 106      18.506   6.503  -1.475  1.00 98.21           H  
ATOM   1504  CD2 PHE A 106      15.933   8.091   0.115  1.00 98.21           C  
ATOM   1505  HD2 PHE A 106      15.656   8.492   1.078  1.00 98.21           H  
ATOM   1506  CE1 PHE A 106      16.622   7.015  -2.388  1.00 98.21           C  
ATOM   1507  HE1 PHE A 106      16.879   6.591  -3.348  1.00 98.21           H  
ATOM   1508  CE2 PHE A 106      15.016   8.134  -0.949  1.00 98.21           C  
ATOM   1509  HE2 PHE A 106      14.031   8.551  -0.797  1.00 98.21           H  
ATOM   1510  CZ  PHE A 106      15.362   7.603  -2.202  1.00 98.21           C  
ATOM   1511  HZ  PHE A 106      14.652   7.621  -3.016  1.00 98.21           H  
ATOM   1512  N   THR A 107      16.567   6.836   3.714  1.00 98.15           N  
ATOM   1513  H   THR A 107      17.312   7.450   4.012  1.00 98.15           H  
ATOM   1514  CA  THR A 107      15.332   6.849   4.502  1.00 98.15           C  
ATOM   1515  HA  THR A 107      14.649   6.102   4.097  1.00 98.15           H  
ATOM   1516  C   THR A 107      14.667   8.213   4.398  1.00 98.15           C  
ATOM   1517  CB  THR A 107      15.595   6.471   5.967  1.00 98.15           C  
ATOM   1518  HB  THR A 107      16.200   7.246   6.437  1.00 98.15           H  
ATOM   1519  O   THR A 107      15.338   9.237   4.517  1.00 98.15           O  
ATOM   1520  CG2 THR A 107      14.314   6.277   6.779  1.00 98.15           C  
ATOM   1521 HG21 THR A 107      14.565   5.968   7.793  1.00 98.15           H  
ATOM   1522 HG22 THR A 107      13.685   5.520   6.311  1.00 98.15           H  
ATOM   1523 HG23 THR A 107      13.763   7.216   6.834  1.00 98.15           H  
ATOM   1524  OG1 THR A 107      16.302   5.253   6.025  1.00 98.15           O  
ATOM   1525  HG1 THR A 107      15.858   4.672   6.648  1.00 98.15           H  
ATOM   1526  N   LEU A 108      13.350   8.228   4.202  1.00 98.13           N  
ATOM   1527  H   LEU A 108      12.878   7.340   4.107  1.00 98.13           H  
ATOM   1528  CA  LEU A 108      12.513   9.429   4.260  1.00 98.13           C  
ATOM   1529  HA  LEU A 108      13.140  10.308   4.410  1.00 98.13           H  
ATOM   1530  C   LEU A 108      11.553   9.341   5.451  1.00 98.13           C  
ATOM   1531  CB  LEU A 108      11.739   9.606   2.940  1.00 98.13           C  
ATOM   1532  HB2 LEU A 108      11.151  10.521   3.005  1.00 98.13           H  
ATOM   1533  HB3 LEU A 108      11.037   8.778   2.842  1.00 98.13           H  
ATOM   1534  O   LEU A 108      11.210   8.242   5.894  1.00 98.13           O  
ATOM   1535  CG  LEU A 108      12.588   9.660   1.658  1.00 98.13           C  
ATOM   1536  HG  LEU A 108      13.175   8.747   1.560  1.00 98.13           H  
ATOM   1537  CD1 LEU A 108      11.655   9.761   0.452  1.00 98.13           C  
ATOM   1538 HD11 LEU A 108      12.224   9.860  -0.472  1.00 98.13           H  
ATOM   1539 HD12 LEU A 108      11.046   8.859   0.388  1.00 98.13           H  
ATOM   1540 HD13 LEU A 108      10.996  10.623   0.558  1.00 98.13           H  
ATOM   1541  CD2 LEU A 108      13.531  10.862   1.648  1.00 98.13           C  
ATOM   1542 HD21 LEU A 108      14.276  10.753   2.436  1.00 98.13           H  
ATOM   1543 HD22 LEU A 108      12.965  11.779   1.814  1.00 98.13           H  
ATOM   1544 HD23 LEU A 108      14.045  10.914   0.689  1.00 98.13           H  
ATOM   1545  N   GLY A 109      11.104  10.491   5.957  1.00 97.00           N  
ATOM   1546  H   GLY A 109      11.438  11.354   5.553  1.00 97.00           H  
ATOM   1547  CA  GLY A 109       9.978  10.582   6.893  1.00 97.00           C  
ATOM   1548  HA2 GLY A 109       9.554   9.591   7.056  1.00 97.00           H  
ATOM   1549  HA3 GLY A 109       9.203  11.201   6.441  1.00 97.00           H  
ATOM   1550  C   GLY A 109      10.299  11.145   8.275  1.00 97.00           C  
ATOM   1551  O   GLY A 109       9.395  11.671   8.920  1.00 97.00           O  
ATOM   1552  N   ALA A 110      11.553  11.082   8.732  1.00 95.66           N  
ATOM   1553  H   ALA A 110      12.268  10.691   8.135  1.00 95.66           H  
ATOM   1554  CA  ALA A 110      11.935  11.586  10.058  1.00 95.66           C  
ATOM   1555  HA  ALA A 110      11.273  11.147  10.804  1.00 95.66           H  
ATOM   1556  C   ALA A 110      11.796  13.116  10.178  1.00 95.66           C  
ATOM   1557  CB  ALA A 110      13.369  11.134  10.356  1.00 95.66           C  
ATOM   1558  HB1 ALA A 110      13.435  10.047  10.319  1.00 95.66           H  
ATOM   1559  HB2 ALA A 110      13.653  11.472  11.353  1.00 95.66           H  
ATOM   1560  HB3 ALA A 110      14.056  11.567   9.629  1.00 95.66           H  
ATOM   1561  O   ALA A 110      11.456  13.621  11.242  1.00 95.66           O  
ATOM   1562  N   ASP A 111      12.034  13.833   9.080  1.00 94.35           N  
ATOM   1563  H   ASP A 111      12.323  13.357   8.237  1.00 94.35           H  
ATOM   1564  CA  ASP A 111      11.970  15.291   8.947  1.00 94.35           C  
ATOM   1565  HA  ASP A 111      12.024  15.741   9.939  1.00 94.35           H  
ATOM   1566  C   ASP A 111      10.668  15.792   8.301  1.00 94.35           C  
ATOM   1567  CB  ASP A 111      13.200  15.762   8.139  1.00 94.35           C  
ATOM   1568  HB2 ASP A 111      13.224  16.852   8.138  1.00 94.35           H  
ATOM   1569  HB3 ASP A 111      14.104  15.418   8.642  1.00 94.35           H  
ATOM   1570  O   ASP A 111      10.520  16.993   8.104  1.00 94.35           O  
ATOM   1571  CG  ASP A 111      13.222  15.254   6.682  1.00 94.35           C  
ATOM   1572  OD1 ASP A 111      12.885  14.063   6.465  1.00 94.35           O  
ATOM   1573  OD2 ASP A 111      13.602  16.021   5.760  1.00 94.35           O  
ATOM   1574  N   MET A 112       9.743  14.889   7.956  1.00 96.88           N  
ATOM   1575  H   MET A 112       9.900  13.928   8.222  1.00 96.88           H  
ATOM   1576  CA  MET A 112       8.535  15.219   7.195  1.00 96.88           C  
ATOM   1577  HA  MET A 112       8.685  16.187   6.717  1.00 96.88           H  
ATOM   1578  C   MET A 112       7.295  15.324   8.086  1.00 96.88           C  
ATOM   1579  CB  MET A 112       8.296  14.190   6.085  1.00 96.88           C  
ATOM   1580  HB2 MET A 112       8.228  13.199   6.533  1.00 96.88           H  
ATOM   1581  HB3 MET A 112       7.346  14.419   5.603  1.00 96.88           H  
ATOM   1582  O   MET A 112       7.070  14.471   8.957  1.00 96.88           O  
ATOM   1583  CG  MET A 112       9.401  14.188   5.025  1.00 96.88           C  
ATOM   1584  HG2 MET A 112       9.414  15.161   4.534  1.00 96.88           H  
ATOM   1585  HG3 MET A 112      10.363  14.049   5.518  1.00 96.88           H  
ATOM   1586  SD  MET A 112       9.228  12.892   3.766  1.00 96.88           S  
ATOM   1587  CE  MET A 112       7.698  13.436   2.943  1.00 96.88           C  
ATOM   1588  HE1 MET A 112       7.818  14.456   2.578  1.00 96.88           H  
ATOM   1589  HE2 MET A 112       6.861  13.412   3.640  1.00 96.88           H  
ATOM   1590  HE3 MET A 112       7.473  12.777   2.104  1.00 96.88           H  
ATOM   1591  N   MET A 113       6.444  16.311   7.814  1.00 96.18           N  
ATOM   1592  H   MET A 113       6.689  16.937   7.060  1.00 96.18           H  
ATOM   1593  CA  MET A 113       5.105  16.420   8.404  1.00 96.18           C  
ATOM   1594  HA  MET A 113       5.161  16.134   9.454  1.00 96.18           H  
ATOM   1595  C   MET A 113       4.110  15.467   7.721  1.00 96.18           C  
ATOM   1596  CB  MET A 113       4.613  17.873   8.336  1.00 96.18           C  
ATOM   1597  HB2 MET A 113       3.583  17.918   8.689  1.00 96.18           H  
ATOM   1598  HB3 MET A 113       4.638  18.210   7.300  1.00 96.18           H  
ATOM   1599  O   MET A 113       4.287  15.079   6.568  1.00 96.18           O  
ATOM   1600  CG  MET A 113       5.465  18.805   9.209  1.00 96.18           C  
ATOM   1601  HG2 MET A 113       6.487  18.810   8.832  1.00 96.18           H  
ATOM   1602  HG3 MET A 113       5.483  18.404  10.223  1.00 96.18           H  
ATOM   1603  SD  MET A 113       4.876  20.521   9.297  1.00 96.18           S  
ATOM   1604  CE  MET A 113       5.179  21.034   7.584  1.00 96.18           C  
ATOM   1605  HE1 MET A 113       4.531  20.475   6.909  1.00 96.18           H  
ATOM   1606  HE2 MET A 113       4.970  22.099   7.479  1.00 96.18           H  
ATOM   1607  HE3 MET A 113       6.220  20.841   7.321  1.00 96.18           H  
ATOM   1608  N   GLU A 114       3.041  15.081   8.423  1.00 94.74           N  
ATOM   1609  H   GLU A 114       2.897  15.451   9.352  1.00 94.74           H  
ATOM   1610  CA  GLU A 114       1.911  14.390   7.786  1.00 94.74           C  
ATOM   1611  HA  GLU A 114       2.271  13.478   7.309  1.00 94.74           H  
ATOM   1612  C   GLU A 114       1.292  15.291   6.701  1.00 94.74           C  
ATOM   1613  CB  GLU A 114       0.834  14.009   8.816  1.00 94.74           C  
ATOM   1614  HB2 GLU A 114       0.461  14.920   9.283  1.00 94.74           H  
ATOM   1615  HB3 GLU A 114       0.010  13.534   8.283  1.00 94.74           H  
ATOM   1616  O   GLU A 114       1.072  16.482   6.921  1.00 94.74           O  
ATOM   1617  CG  GLU A 114       1.321  13.045   9.911  1.00 94.74           C  
ATOM   1618  HG2 GLU A 114       1.760  12.171   9.430  1.00 94.74           H  
ATOM   1619  HG3 GLU A 114       2.097  13.533  10.500  1.00 94.74           H  
ATOM   1620  CD  GLU A 114       0.181  12.600  10.848  1.00 94.74           C  
ATOM   1621  OE1 GLU A 114       0.285  11.479  11.393  1.00 94.74           O  
ATOM   1622  OE2 GLU A 114      -0.820  13.343  10.989  1.00 94.74           O  
ATOM   1623  N   GLY A 115       1.018  14.727   5.525  1.00 94.36           N  
ATOM   1624  H   GLY A 115       1.278  13.761   5.385  1.00 94.36           H  
ATOM   1625  CA  GLY A 115       0.567  15.444   4.330  1.00 94.36           C  
ATOM   1626  HA2 GLY A 115       0.004  14.753   3.703  1.00 94.36           H  
ATOM   1627  HA3 GLY A 115      -0.092  16.260   4.627  1.00 94.36           H  
ATOM   1628  C   GLY A 115       1.694  16.035   3.474  1.00 94.36           C  
ATOM   1629  O   GLY A 115       1.413  16.568   2.403  1.00 94.36           O  
ATOM   1630  N   GLU A 116       2.956  15.952   3.907  1.00 97.45           N  
ATOM   1631  H   GLU A 116       3.143  15.497   4.789  1.00 97.45           H  
ATOM   1632  CA  GLU A 116       4.103  16.444   3.139  1.00 97.45           C  
ATOM   1633  HA  GLU A 116       3.806  17.375   2.655  1.00 97.45           H  
ATOM   1634  C   GLU A 116       4.531  15.455   2.045  1.00 97.45           C  
ATOM   1635  CB  GLU A 116       5.276  16.764   4.080  1.00 97.45           C  
ATOM   1636  HB2 GLU A 116       5.659  15.829   4.490  1.00 97.45           H  
ATOM   1637  HB3 GLU A 116       4.902  17.381   4.897  1.00 97.45           H  
ATOM   1638  O   GLU A 116       4.570  14.238   2.247  1.00 97.45           O  
ATOM   1639  CG  GLU A 116       6.437  17.506   3.391  1.00 97.45           C  
ATOM   1640  HG2 GLU A 116       6.076  18.466   3.021  1.00 97.45           H  
ATOM   1641  HG3 GLU A 116       6.782  16.919   2.541  1.00 97.45           H  
ATOM   1642  CD  GLU A 116       7.632  17.729   4.329  1.00 97.45           C  
ATOM   1643  OE1 GLU A 116       8.775  17.809   3.813  1.00 97.45           O  
ATOM   1644  OE2 GLU A 116       7.404  17.784   5.560  1.00 97.45           O  
ATOM   1645  N   SER A 117       4.944  15.996   0.898  1.00 97.68           N  
ATOM   1646  H   SER A 117       4.883  16.998   0.793  1.00 97.68           H  
ATOM   1647  CA  SER A 117       5.562  15.243  -0.193  1.00 97.68           C  
ATOM   1648  HA  SER A 117       5.403  14.177  -0.026  1.00 97.68           H  
ATOM   1649  C   SER A 117       7.065  15.511  -0.275  1.00 97.68           C  
ATOM   1650  CB  SER A 117       4.913  15.598  -1.533  1.00 97.68           C  
ATOM   1651  HB2 SER A 117       5.121  16.643  -1.761  1.00 97.68           H  
ATOM   1652  HB3 SER A 117       5.340  14.976  -2.320  1.00 97.68           H  
ATOM   1653  O   SER A 117       7.507  16.658  -0.200  1.00 97.68           O  
ATOM   1654  OG  SER A 117       3.515  15.415  -1.504  1.00 97.68           O  
ATOM   1655  HG  SER A 117       3.318  14.488  -1.655  1.00 97.68           H  
ATOM   1656  N   LYS A 118       7.860  14.468  -0.532  1.00 97.37           N  
ATOM   1657  H   LYS A 118       7.426  13.557  -0.563  1.00 97.37           H  
ATOM   1658  CA  LYS A 118       9.280  14.572  -0.898  1.00 97.37           C  
ATOM   1659  HA  LYS A 118       9.562  15.625  -0.887  1.00 97.37           H  
ATOM   1660  C   LYS A 118       9.483  14.028  -2.306  1.00 97.37           C  
ATOM   1661  CB  LYS A 118      10.162  13.817   0.114  1.00 97.37           C  
ATOM   1662  HB2 LYS A 118       9.645  13.750   1.071  1.00 97.37           H  
ATOM   1663  HB3 LYS A 118      10.306  12.794  -0.233  1.00 97.37           H  
ATOM   1664  O   LYS A 118       9.108  12.894  -2.597  1.00 97.37           O  
ATOM   1665  CG  LYS A 118      11.542  14.464   0.344  1.00 97.37           C  
ATOM   1666  HG2 LYS A 118      11.930  14.881  -0.585  1.00 97.37           H  
ATOM   1667  HG3 LYS A 118      12.226  13.687   0.684  1.00 97.37           H  
ATOM   1668  CD  LYS A 118      11.472  15.549   1.435  1.00 97.37           C  
ATOM   1669  HD2 LYS A 118      10.997  15.113   2.315  1.00 97.37           H  
ATOM   1670  HD3 LYS A 118      10.845  16.373   1.098  1.00 97.37           H  
ATOM   1671  CE  LYS A 118      12.851  16.085   1.855  1.00 97.37           C  
ATOM   1672  HE2 LYS A 118      13.206  16.769   1.084  1.00 97.37           H  
ATOM   1673  HE3 LYS A 118      13.549  15.251   1.934  1.00 97.37           H  
ATOM   1674  NZ  LYS A 118      12.777  16.782   3.173  1.00 97.37           N  
ATOM   1675  HZ1 LYS A 118      11.931  17.325   3.274  1.00 97.37           H  
ATOM   1676  HZ2 LYS A 118      13.577  17.367   3.367  1.00 97.37           H  
ATOM   1677  HZ3 LYS A 118      12.776  16.144   3.957  1.00 97.37           H  
ATOM   1678  N   THR A 119      10.127  14.809  -3.165  1.00 97.49           N  
ATOM   1679  H   THR A 119      10.371  15.746  -2.878  1.00 97.49           H  
ATOM   1680  CA  THR A 119      10.512  14.362  -4.509  1.00 97.49           C  
ATOM   1681  HA  THR A 119       9.926  13.483  -4.779  1.00 97.49           H  
ATOM   1682  C   THR A 119      11.981  13.968  -4.521  1.00 97.49           C  
ATOM   1683  CB  THR A 119      10.197  15.428  -5.565  1.00 97.49           C  
ATOM   1684  HB  THR A 119      10.721  16.354  -5.325  1.00 97.49           H  
ATOM   1685  O   THR A 119      12.844  14.760  -4.141  1.00 97.49           O  
ATOM   1686  CG2 THR A 119      10.561  14.981  -6.979  1.00 97.49           C  
ATOM   1687 HG21 THR A 119      10.260  15.745  -7.696  1.00 97.49           H  
ATOM   1688 HG22 THR A 119      11.637  14.830  -7.064  1.00 97.49           H  
ATOM   1689 HG23 THR A 119      10.044  14.049  -7.208  1.00 97.49           H  
ATOM   1690  OG1 THR A 119       8.806  15.655  -5.565  1.00 97.49           O  
ATOM   1691  HG1 THR A 119       8.625  16.424  -6.110  1.00 97.49           H  
ATOM   1692  N   VAL A 120      12.277  12.756  -4.980  1.00 98.11           N  
ATOM   1693  H   VAL A 120      11.516  12.151  -5.254  1.00 98.11           H  
ATOM   1694  CA  VAL A 120      13.639  12.278  -5.229  1.00 98.11           C  
ATOM   1695  HA  VAL A 120      14.348  12.947  -4.741  1.00 98.11           H  
ATOM   1696  C   VAL A 120      13.880  12.323  -6.729  1.00 98.11           C  
ATOM   1697  CB  VAL A 120      13.871  10.869  -4.658  1.00 98.11           C  
ATOM   1698  HB  VAL A 120      13.276  10.142  -5.211  1.00 98.11           H  
ATOM   1699  O   VAL A 120      13.211  11.626  -7.482  1.00 98.11           O  
ATOM   1700  CG1 VAL A 120      15.356  10.498  -4.770  1.00 98.11           C  
ATOM   1701 HG11 VAL A 120      15.507   9.479  -4.413  1.00 98.11           H  
ATOM   1702 HG12 VAL A 120      15.678  10.550  -5.810  1.00 98.11           H  
ATOM   1703 HG13 VAL A 120      15.961  11.181  -4.174  1.00 98.11           H  
ATOM   1704  CG2 VAL A 120      13.477  10.804  -3.177  1.00 98.11           C  
ATOM   1705 HG21 VAL A 120      13.683   9.806  -2.789  1.00 98.11           H  
ATOM   1706 HG22 VAL A 120      14.034  11.544  -2.601  1.00 98.11           H  
ATOM   1707 HG23 VAL A 120      12.409  10.990  -3.059  1.00 98.11           H  
ATOM   1708  N   THR A 121      14.811  13.160  -7.174  1.00 97.83           N  
ATOM   1709  H   THR A 121      15.391  13.620  -6.486  1.00 97.83           H  
ATOM   1710  CA  THR A 121      15.201  13.260  -8.589  1.00 97.83           C  
ATOM   1711  HA  THR A 121      14.397  12.870  -9.213  1.00 97.83           H  
ATOM   1712  C   THR A 121      16.429  12.405  -8.858  1.00 97.83           C  
ATOM   1713  CB  THR A 121      15.446  14.708  -9.036  1.00 97.83           C  
ATOM   1714  HB  THR A 121      15.771  14.706 -10.076  1.00 97.83           H  
ATOM   1715  O   THR A 121      17.233  12.169  -7.954  1.00 97.83           O  
ATOM   1716  CG2 THR A 121      14.192  15.571  -8.921  1.00 97.83           C  
ATOM   1717 HG21 THR A 121      13.854  15.623  -7.886  1.00 97.83           H  
ATOM   1718 HG22 THR A 121      14.413  16.577  -9.276  1.00 97.83           H  
ATOM   1719 HG23 THR A 121      13.400  15.151  -9.541  1.00 97.83           H  
ATOM   1720  OG1 THR A 121      16.436  15.327  -8.252  1.00 97.83           O  
ATOM   1721  HG1 THR A 121      16.085  15.410  -7.362  1.00 97.83           H  
ATOM   1722  N   TRP A 122      16.590  11.938 -10.092  1.00 97.69           N  
ATOM   1723  H   TRP A 122      15.873  12.107 -10.782  1.00 97.69           H  
ATOM   1724  CA  TRP A 122      17.747  11.153 -10.502  1.00 97.69           C  
ATOM   1725  HA  TRP A 122      18.574  11.371  -9.826  1.00 97.69           H  
ATOM   1726  C   TRP A 122      18.232  11.517 -11.901  1.00 97.69           C  
ATOM   1727  CB  TRP A 122      17.427   9.658 -10.396  1.00 97.69           C  
ATOM   1728  HB2 TRP A 122      17.171   9.431  -9.361  1.00 97.69           H  
ATOM   1729  HB3 TRP A 122      18.332   9.098 -10.630  1.00 97.69           H  
ATOM   1730  O   TRP A 122      17.488  12.058 -12.721  1.00 97.69           O  
ATOM   1731  CG  TRP A 122      16.327   9.154 -11.284  1.00 97.69           C  
ATOM   1732  CD1 TRP A 122      15.028   9.043 -10.934  1.00 97.69           C  
ATOM   1733  HD1 TRP A 122      14.622   9.339  -9.978  1.00 97.69           H  
ATOM   1734  CD2 TRP A 122      16.391   8.717 -12.676  1.00 97.69           C  
ATOM   1735  CE2 TRP A 122      15.081   8.333 -13.091  1.00 97.69           C  
ATOM   1736  CE3 TRP A 122      17.419   8.628 -13.640  1.00 97.69           C  
ATOM   1737  HE3 TRP A 122      18.426   8.894 -13.355  1.00 97.69           H  
ATOM   1738  NE1 TRP A 122      14.298   8.509 -11.974  1.00 97.69           N  
ATOM   1739  HE1 TRP A 122      13.314   8.289 -11.911  1.00 97.69           H  
ATOM   1740  CH2 TRP A 122      15.837   7.877 -15.342  1.00 97.69           C  
ATOM   1741  HH2 TRP A 122      15.625   7.581 -16.358  1.00 97.69           H  
ATOM   1742  CZ2 TRP A 122      14.798   7.916 -14.398  1.00 97.69           C  
ATOM   1743  HZ2 TRP A 122      13.787   7.660 -14.678  1.00 97.69           H  
ATOM   1744  CZ3 TRP A 122      17.145   8.227 -14.961  1.00 97.69           C  
ATOM   1745  HZ3 TRP A 122      17.940   8.201 -15.692  1.00 97.69           H  
ATOM   1746  N   SER A 123      19.488  11.175 -12.171  1.00 98.09           N  
ATOM   1747  H   SER A 123      20.028  10.751 -11.430  1.00 98.09           H  
ATOM   1748  CA  SER A 123      20.089  11.214 -13.501  1.00 98.09           C  
ATOM   1749  HA  SER A 123      19.301  11.240 -14.254  1.00 98.09           H  
ATOM   1750  C   SER A 123      20.947   9.979 -13.727  1.00 98.09           C  
ATOM   1751  CB  SER A 123      20.943  12.459 -13.655  1.00 98.09           C  
ATOM   1752  HB2 SER A 123      21.756  12.388 -12.932  1.00 98.09           H  
ATOM   1753  HB3 SER A 123      20.331  13.340 -13.460  1.00 98.09           H  
ATOM   1754  O   SER A 123      21.603   9.495 -12.802  1.00 98.09           O  
ATOM   1755  OG  SER A 123      21.499  12.542 -14.950  1.00 98.09           O  
ATOM   1756  HG  SER A 123      21.830  13.431 -15.096  1.00 98.09           H  
ATOM   1757  N   ALA A 124      20.946   9.471 -14.953  1.00 97.74           N  
ATOM   1758  H   ALA A 124      20.383   9.932 -15.654  1.00 97.74           H  
ATOM   1759  CA  ALA A 124      21.765   8.350 -15.372  1.00 97.74           C  
ATOM   1760  HA  ALA A 124      22.627   8.268 -14.710  1.00 97.74           H  
ATOM   1761  C   ALA A 124      22.273   8.584 -16.798  1.00 97.74           C  
ATOM   1762  CB  ALA A 124      20.935   7.072 -15.241  1.00 97.74           C  
ATOM   1763  HB1 ALA A 124      20.131   7.083 -15.977  1.00 97.74           H  
ATOM   1764  HB2 ALA A 124      21.572   6.200 -15.390  1.00 97.74           H  
ATOM   1765  HB3 ALA A 124      20.506   7.011 -14.240  1.00 97.74           H  
ATOM   1766  O   ALA A 124      21.500   8.895 -17.705  1.00 97.74           O  
ATOM   1767  N   THR A 125      23.576   8.413 -16.996  1.00 97.54           N  
ATOM   1768  H   THR A 125      24.143   8.141 -16.206  1.00 97.54           H  
ATOM   1769  CA  THR A 125      24.260   8.659 -18.268  1.00 97.54           C  
ATOM   1770  HA  THR A 125      23.533   8.988 -19.011  1.00 97.54           H  
ATOM   1771  C   THR A 125      24.901   7.369 -18.761  1.00 97.54           C  
ATOM   1772  CB  THR A 125      25.306   9.774 -18.126  1.00 97.54           C  
ATOM   1773  HB  THR A 125      26.079   9.442 -17.434  1.00 97.54           H  
ATOM   1774  O   THR A 125      25.624   6.709 -18.015  1.00 97.54           O  
ATOM   1775  CG2 THR A 125      25.964  10.149 -19.451  1.00 97.54           C  
ATOM   1776 HG21 THR A 125      25.205  10.302 -20.218  1.00 97.54           H  
ATOM   1777 HG22 THR A 125      26.545  11.063 -19.330  1.00 97.54           H  
ATOM   1778 HG23 THR A 125      26.637   9.351 -19.765  1.00 97.54           H  
ATOM   1779  OG1 THR A 125      24.726  10.947 -17.603  1.00 97.54           O  
ATOM   1780  HG1 THR A 125      24.252  11.396 -18.306  1.00 97.54           H  
ATOM   1781  N   ASN A 126      24.651   7.008 -20.017  1.00 94.09           N  
ATOM   1782  H   ASN A 126      24.052   7.611 -20.563  1.00 94.09           H  
ATOM   1783  CA  ASN A 126      25.254   5.863 -20.702  1.00 94.09           C  
ATOM   1784  HA  ASN A 126      25.290   5.011 -20.023  1.00 94.09           H  
ATOM   1785  C   ASN A 126      26.706   6.146 -21.140  1.00 94.09           C  
ATOM   1786  CB  ASN A 126      24.361   5.505 -21.908  1.00 94.09           C  
ATOM   1787  HB2 ASN A 126      24.963   5.070 -22.706  1.00 94.09           H  
ATOM   1788  HB3 ASN A 126      23.914   6.414 -22.312  1.00 94.09           H  
ATOM   1789  O   ASN A 126      27.195   7.277 -21.098  1.00 94.09           O  
ATOM   1790  CG  ASN A 126      23.265   4.499 -21.622  1.00 94.09           C  
ATOM   1791  ND2 ASN A 126      22.199   4.524 -22.386  1.00 94.09           N  
ATOM   1792 HD21 ASN A 126      22.192   5.154 -23.176  1.00 94.09           H  
ATOM   1793 HD22 ASN A 126      21.618   3.698 -22.363  1.00 94.09           H  
ATOM   1794  OD1 ASN A 126      23.378   3.631 -20.777  1.00 94.09           O  
ATOM   1795  N   ALA A 127      27.406   5.105 -21.602  1.00 91.97           N  
ATOM   1796  H   ALA A 127      26.976   4.191 -21.588  1.00 91.97           H  
ATOM   1797  CA  ALA A 127      28.760   5.229 -22.151  1.00 91.97           C  
ATOM   1798  HA  ALA A 127      29.406   5.659 -21.386  1.00 91.97           H  
ATOM   1799  C   ALA A 127      28.847   6.153 -23.385  1.00 91.97           C  
ATOM   1800  CB  ALA A 127      29.276   3.823 -22.479  1.00 91.97           C  
ATOM   1801  HB1 ALA A 127      29.262   3.202 -21.584  1.00 91.97           H  
ATOM   1802  HB2 ALA A 127      28.651   3.364 -23.246  1.00 91.97           H  
ATOM   1803  HB3 ALA A 127      30.299   3.888 -22.849  1.00 91.97           H  
ATOM   1804  O   ALA A 127      29.873   6.801 -23.582  1.00 91.97           O  
ATOM   1805  N   ASP A 128      27.769   6.245 -24.169  1.00 91.70           N  
ATOM   1806  H   ASP A 128      26.930   5.754 -23.896  1.00 91.70           H  
ATOM   1807  CA  ASP A 128      27.635   7.114 -25.347  1.00 91.70           C  
ATOM   1808  HA  ASP A 128      28.584   7.110 -25.885  1.00 91.70           H  
ATOM   1809  C   ASP A 128      27.333   8.589 -25.003  1.00 91.70           C  
ATOM   1810  CB  ASP A 128      26.565   6.522 -26.288  1.00 91.70           C  
ATOM   1811  HB2 ASP A 128      26.586   7.071 -27.229  1.00 91.70           H  
ATOM   1812  HB3 ASP A 128      26.822   5.485 -26.505  1.00 91.70           H  
ATOM   1813  O   ASP A 128      27.255   9.427 -25.898  1.00 91.70           O  
ATOM   1814  CG  ASP A 128      25.136   6.570 -25.724  1.00 91.70           C  
ATOM   1815  OD1 ASP A 128      24.960   6.954 -24.546  1.00 91.70           O  
ATOM   1816  OD2 ASP A 128      24.188   6.197 -26.441  1.00 91.70           O  
ATOM   1817  N   GLY A 129      27.174   8.921 -23.716  1.00 92.51           N  
ATOM   1818  H   GLY A 129      27.210   8.177 -23.034  1.00 92.51           H  
ATOM   1819  CA  GLY A 129      26.832  10.264 -23.245  1.00 92.51           C  
ATOM   1820  HA2 GLY A 129      27.237  10.397 -22.242  1.00 92.51           H  
ATOM   1821  HA3 GLY A 129      27.288  11.004 -23.902  1.00 92.51           H  
ATOM   1822  C   GLY A 129      25.330  10.557 -23.187  1.00 92.51           C  
ATOM   1823  O   GLY A 129      24.942  11.603 -22.658  1.00 92.51           O  
ATOM   1824  N   THR A 130      24.471   9.644 -23.649  1.00 92.88           N  
ATOM   1825  H   THR A 130      24.824   8.793 -24.064  1.00 92.88           H  
ATOM   1826  CA  THR A 130      23.017   9.798 -23.542  1.00 92.88           C  
ATOM   1827  HA  THR A 130      22.737  10.742 -24.009  1.00 92.88           H  
ATOM   1828  C   THR A 130      22.614   9.820 -22.073  1.00 92.88           C  
ATOM   1829  CB  THR A 130      22.262   8.674 -24.267  1.00 92.88           C  
ATOM   1830  HB  THR A 130      22.471   7.716 -23.792  1.00 92.88           H  
ATOM   1831  O   THR A 130      22.914   8.886 -21.327  1.00 92.88           O  
ATOM   1832  CG2 THR A 130      20.751   8.926 -24.258  1.00 92.88           C  
ATOM   1833 HG21 THR A 130      20.258   8.160 -24.855  1.00 92.88           H  
ATOM   1834 HG22 THR A 130      20.535   9.903 -24.689  1.00 92.88           H  
ATOM   1835 HG23 THR A 130      20.361   8.879 -23.241  1.00 92.88           H  
ATOM   1836  OG1 THR A 130      22.646   8.619 -25.618  1.00 92.88           O  
ATOM   1837  HG1 THR A 130      23.206   7.849 -25.741  1.00 92.88           H  
ATOM   1838  N   THR A 131      21.926  10.880 -21.653  1.00 95.52           N  
ATOM   1839  H   THR A 131      21.664  11.585 -22.328  1.00 95.52           H  
ATOM   1840  CA  THR A 131      21.480  11.070 -20.269  1.00 95.52           C  
ATOM   1841  HA  THR A 131      21.876  10.267 -19.647  1.00 95.52           H  
ATOM   1842  C   THR A 131      19.963  11.004 -20.189  1.00 95.52           C  
ATOM   1843  CB  THR A 131      22.023  12.385 -19.697  1.00 95.52           C  
ATOM   1844  HB  THR A 131      21.711  13.217 -20.329  1.00 95.52           H  
ATOM   1845  O   THR A 131      19.273  11.648 -20.978  1.00 95.52           O  
ATOM   1846  CG2 THR A 131      21.578  12.652 -18.260  1.00 95.52           C  
ATOM   1847 HG21 THR A 131      20.502  12.824 -18.221  1.00 95.52           H  
ATOM   1848 HG22 THR A 131      21.828  11.802 -17.625  1.00 95.52           H  
ATOM   1849 HG23 THR A 131      22.083  13.541 -17.883  1.00 95.52           H  
ATOM   1850  OG1 THR A 131      23.434  12.320 -19.688  1.00 95.52           O  
ATOM   1851  HG1 THR A 131      23.731  12.280 -20.600  1.00 95.52           H  
ATOM   1852  N   LYS A 132      19.451  10.250 -19.217  1.00 93.76           N  
ATOM   1853  H   LYS A 132      20.096   9.754 -18.618  1.00 93.76           H  
ATOM   1854  CA  LYS A 132      18.054  10.297 -18.787  1.00 93.76           C  
ATOM   1855  HA  LYS A 132      17.502  10.990 -19.423  1.00 93.76           H  
ATOM   1856  C   LYS A 132      17.965  10.844 -17.372  1.00 93.76           C  
ATOM   1857  CB  LYS A 132      17.384   8.919 -18.877  1.00 93.76           C  
ATOM   1858  HB2 LYS A 132      18.020   8.165 -18.414  1.00 93.76           H  
ATOM   1859  HB3 LYS A 132      16.457   8.968 -18.305  1.00 93.76           H  
ATOM   1860  O   LYS A 132      18.861  10.637 -16.557  1.00 93.76           O  
ATOM   1861  CG  LYS A 132      17.040   8.504 -20.318  1.00 93.76           C  
ATOM   1862  HG2 LYS A 132      17.924   8.093 -20.806  1.00 93.76           H  
ATOM   1863  HG3 LYS A 132      16.701   9.378 -20.875  1.00 93.76           H  
ATOM   1864  CD  LYS A 132      15.903   7.467 -20.305  1.00 93.76           C  
ATOM   1865  HD2 LYS A 132      16.224   6.582 -19.756  1.00 93.76           H  
ATOM   1866  HD3 LYS A 132      15.054   7.897 -19.774  1.00 93.76           H  
ATOM   1867  CE  LYS A 132      15.433   7.087 -21.718  1.00 93.76           C  
ATOM   1868  HE2 LYS A 132      15.174   8.003 -22.249  1.00 93.76           H  
ATOM   1869  HE3 LYS A 132      16.254   6.611 -22.255  1.00 93.76           H  
ATOM   1870  NZ  LYS A 132      14.240   6.189 -21.677  1.00 93.76           N  
ATOM   1871  HZ1 LYS A 132      13.915   5.941 -22.600  1.00 93.76           H  
ATOM   1872  HZ2 LYS A 132      14.410   5.339 -21.159  1.00 93.76           H  
ATOM   1873  HZ3 LYS A 132      13.452   6.645 -21.241  1.00 93.76           H  
ATOM   1874  N   THR A 133      16.854  11.504 -17.094  1.00 95.31           N  
ATOM   1875  H   THR A 133      16.146  11.591 -17.809  1.00 95.31           H  
ATOM   1876  CA  THR A 133      16.486  11.986 -15.767  1.00 95.31           C  
ATOM   1877  HA  THR A 133      17.145  11.544 -15.020  1.00 95.31           H  
ATOM   1878  C   THR A 133      15.070  11.550 -15.457  1.00 95.31           C  
ATOM   1879  CB  THR A 133      16.565  13.516 -15.667  1.00 95.31           C  
ATOM   1880  HB  THR A 133      16.225  13.826 -14.679  1.00 95.31           H  
ATOM   1881  O   THR A 133      14.267  11.384 -16.373  1.00 95.31           O  
ATOM   1882  CG2 THR A 133      17.985  14.037 -15.881  1.00 95.31           C  
ATOM   1883 HG21 THR A 133      18.664  13.531 -15.195  1.00 95.31           H  
ATOM   1884 HG22 THR A 133      18.304  13.857 -16.908  1.00 95.31           H  
ATOM   1885 HG23 THR A 133      18.006  15.108 -15.682  1.00 95.31           H  
ATOM   1886  OG1 THR A 133      15.747  14.121 -16.647  1.00 95.31           O  
ATOM   1887  HG1 THR A 133      14.885  13.698 -16.627  1.00 95.31           H  
ATOM   1888  N   GLY A 134      14.746  11.449 -14.179  1.00 94.07           N  
ATOM   1889  H   GLY A 134      15.454  11.593 -13.473  1.00 94.07           H  
ATOM   1890  CA  GLY A 134      13.380  11.230 -13.730  1.00 94.07           C  
ATOM   1891  HA2 GLY A 134      13.098  10.188 -13.887  1.00 94.07           H  
ATOM   1892  HA3 GLY A 134      12.693  11.851 -14.305  1.00 94.07           H  
ATOM   1893  C   GLY A 134      13.230  11.580 -12.262  1.00 94.07           C  
ATOM   1894  O   GLY A 134      14.152  12.111 -11.629  1.00 94.07           O  
ATOM   1895  N   SER A 135      12.060  11.291 -11.714  1.00 95.56           N  
ATOM   1896  H   SER A 135      11.319  10.886 -12.268  1.00 95.56           H  
ATOM   1897  CA  SER A 135      11.765  11.557 -10.315  1.00 95.56           C  
ATOM   1898  HA  SER A 135      12.694  11.454  -9.753  1.00 95.56           H  
ATOM   1899  C   SER A 135      10.777  10.558  -9.736  1.00 95.56           C  
ATOM   1900  CB  SER A 135      11.243  12.986 -10.138  1.00 95.56           C  
ATOM   1901  HB2 SER A 135      11.026  13.157  -9.084  1.00 95.56           H  
ATOM   1902  HB3 SER A 135      12.014  13.688 -10.457  1.00 95.56           H  
ATOM   1903  O   SER A 135      10.016   9.929 -10.469  1.00 95.56           O  
ATOM   1904  OG  SER A 135      10.078  13.210 -10.906  1.00 95.56           O  
ATOM   1905  HG  SER A 135       9.557  13.918 -10.523  1.00 95.56           H  
ATOM   1906  N   SER A 136      10.795  10.462  -8.407  1.00 95.77           N  
ATOM   1907  H   SER A 136      11.523  10.943  -7.899  1.00 95.77           H  
ATOM   1908  CA  SER A 136       9.793   9.742  -7.630  1.00 95.77           C  
ATOM   1909  HA  SER A 136       8.969   9.520  -8.308  1.00 95.77           H  
ATOM   1910  C   SER A 136       9.270  10.596  -6.494  1.00 95.77           C  
ATOM   1911  CB  SER A 136      10.302   8.404  -7.115  1.00 95.77           C  
ATOM   1912  HB2 SER A 136      11.088   8.567  -6.377  1.00 95.77           H  
ATOM   1913  HB3 SER A 136       9.484   7.837  -6.671  1.00 95.77           H  
ATOM   1914  O   SER A 136      10.059  11.201  -5.764  1.00 95.77           O  
ATOM   1915  OG  SER A 136      10.835   7.713  -8.212  1.00 95.77           O  
ATOM   1916  HG  SER A 136      10.309   6.935  -8.411  1.00 95.77           H  
ATOM   1917  N   THR A 137       7.951  10.648  -6.333  1.00 96.97           N  
ATOM   1918  H   THR A 137       7.367  10.150  -6.989  1.00 96.97           H  
ATOM   1919  CA  THR A 137       7.310  11.415  -5.257  1.00 96.97           C  
ATOM   1920  HA  THR A 137       8.052  12.073  -4.803  1.00 96.97           H  
ATOM   1921  C   THR A 137       6.805  10.486  -4.161  1.00 96.97           C  
ATOM   1922  CB  THR A 137       6.203  12.332  -5.791  1.00 96.97           C  
ATOM   1923  HB  THR A 137       5.437  11.736  -6.287  1.00 96.97           H  
ATOM   1924  O   THR A 137       6.048   9.551  -4.416  1.00 96.97           O  
ATOM   1925  CG2 THR A 137       5.565  13.180  -4.691  1.00 96.97           C  
ATOM   1926 HG21 THR A 137       6.329  13.739  -4.151  1.00 96.97           H  
ATOM   1927 HG22 THR A 137       5.023  12.542  -3.992  1.00 96.97           H  
ATOM   1928 HG23 THR A 137       4.852  13.875  -5.134  1.00 96.97           H  
ATOM   1929  OG1 THR A 137       6.761  13.245  -6.713  1.00 96.97           O  
ATOM   1930  HG1 THR A 137       7.243  13.908  -6.212  1.00 96.97           H  
ATOM   1931  N   PHE A 138       7.226  10.770  -2.932  1.00 97.42           N  
ATOM   1932  H   PHE A 138       7.848  11.556  -2.810  1.00 97.42           H  
ATOM   1933  CA  PHE A 138       6.858  10.044  -1.723  1.00 97.42           C  
ATOM   1934  HA  PHE A 138       6.285   9.155  -1.985  1.00 97.42           H  
ATOM   1935  C   PHE A 138       6.003  10.949  -0.842  1.00 97.42           C  
ATOM   1936  CB  PHE A 138       8.127   9.599  -0.987  1.00 97.42           C  
ATOM   1937  HB2 PHE A 138       8.698  10.476  -0.684  1.00 97.42           H  
ATOM   1938  HB3 PHE A 138       7.832   9.065  -0.083  1.00 97.42           H  
ATOM   1939  O   PHE A 138       6.428  12.053  -0.505  1.00 97.42           O  
ATOM   1940  CG  PHE A 138       9.023   8.682  -1.787  1.00 97.42           C  
ATOM   1941  CD1 PHE A 138       8.914   7.289  -1.634  1.00 97.42           C  
ATOM   1942  HD1 PHE A 138       8.186   6.871  -0.954  1.00 97.42           H  
ATOM   1943  CD2 PHE A 138       9.958   9.219  -2.692  1.00 97.42           C  
ATOM   1944  HD2 PHE A 138      10.038  10.289  -2.816  1.00 97.42           H  
ATOM   1945  CE1 PHE A 138       9.734   6.434  -2.389  1.00 97.42           C  
ATOM   1946  HE1 PHE A 138       9.640   5.363  -2.285  1.00 97.42           H  
ATOM   1947  CE2 PHE A 138      10.775   8.363  -3.450  1.00 97.42           C  
ATOM   1948  HE2 PHE A 138      11.485   8.774  -4.152  1.00 97.42           H  
ATOM   1949  CZ  PHE A 138      10.659   6.970  -3.302  1.00 97.42           C  
ATOM   1950  HZ  PHE A 138      11.270   6.307  -3.896  1.00 97.42           H  
ATOM   1951  N   ASN A 139       4.819  10.487  -0.460  1.00 96.98           N  
ATOM   1952  H   ASN A 139       4.560   9.549  -0.730  1.00 96.98           H  
ATOM   1953  CA  ASN A 139       3.849  11.256   0.312  1.00 96.98           C  
ATOM   1954  HA  ASN A 139       4.173  12.292   0.407  1.00 96.98           H  
ATOM   1955  C   ASN A 139       3.736  10.662   1.709  1.00 96.98           C  
ATOM   1956  CB  ASN A 139       2.502  11.250  -0.422  1.00 96.98           C  
ATOM   1957  HB2 ASN A 139       2.117  10.230  -0.455  1.00 96.98           H  
ATOM   1958  HB3 ASN A 139       1.785  11.866   0.121  1.00 96.98           H  
ATOM   1959  O   ASN A 139       3.348   9.502   1.862  1.00 96.98           O  
ATOM   1960  CG  ASN A 139       2.626  11.786  -1.832  1.00 96.98           C  
ATOM   1961  ND2 ASN A 139       2.291  11.000  -2.826  1.00 96.98           N  
ATOM   1962 HD21 ASN A 139       2.370  11.380  -3.759  1.00 96.98           H  
ATOM   1963 HD22 ASN A 139       1.880  10.098  -2.635  1.00 96.98           H  
ATOM   1964  OD1 ASN A 139       3.069  12.897  -2.064  1.00 96.98           O  
ATOM   1965  N   LYS A 140       4.062  11.451   2.731  1.00 97.56           N  
ATOM   1966  H   LYS A 140       4.302  12.417   2.558  1.00 97.56           H  
ATOM   1967  CA  LYS A 140       3.824  11.028   4.104  1.00 97.56           C  
ATOM   1968  HA  LYS A 140       4.055   9.965   4.176  1.00 97.56           H  
ATOM   1969  C   LYS A 140       2.349  11.229   4.419  1.00 97.56           C  
ATOM   1970  CB  LYS A 140       4.758  11.761   5.063  1.00 97.56           C  
ATOM   1971  HB2 LYS A 140       4.501  12.819   5.105  1.00 97.56           H  
ATOM   1972  HB3 LYS A 140       5.779  11.661   4.696  1.00 97.56           H  
ATOM   1973  O   LYS A 140       1.875  12.360   4.444  1.00 97.56           O  
ATOM   1974  CG  LYS A 140       4.667  11.133   6.459  1.00 97.56           C  
ATOM   1975  HG2 LYS A 140       3.689  11.335   6.894  1.00 97.56           H  
ATOM   1976  HG3 LYS A 140       4.813  10.056   6.386  1.00 97.56           H  
ATOM   1977  CD  LYS A 140       5.759  11.723   7.347  1.00 97.56           C  
ATOM   1978  HD2 LYS A 140       6.732  11.485   6.917  1.00 97.56           H  
ATOM   1979  HD3 LYS A 140       5.631  12.804   7.391  1.00 97.56           H  
ATOM   1980  CE  LYS A 140       5.678  11.139   8.753  1.00 97.56           C  
ATOM   1981  HE2 LYS A 140       5.823  10.060   8.700  1.00 97.56           H  
ATOM   1982  HE3 LYS A 140       4.676  11.317   9.144  1.00 97.56           H  
ATOM   1983  NZ  LYS A 140       6.697  11.766   9.624  1.00 97.56           N  
ATOM   1984  HZ1 LYS A 140       6.652  12.772   9.548  1.00 97.56           H  
ATOM   1985  HZ2 LYS A 140       7.630  11.517   9.327  1.00 97.56           H  
ATOM   1986  HZ3 LYS A 140       6.570  11.494  10.588  1.00 97.56           H  
ATOM   1987  N   ILE A 141       1.614  10.151   4.638  1.00 94.24           N  
ATOM   1988  H   ILE A 141       2.088   9.259   4.654  1.00 94.24           H  
ATOM   1989  CA  ILE A 141       0.207  10.197   5.039  1.00 94.24           C  
ATOM   1990  HA  ILE A 141      -0.207  11.161   4.745  1.00 94.24           H  
ATOM   1991  C   ILE A 141       0.087  10.128   6.560  1.00 94.24           C  
ATOM   1992  CB  ILE A 141      -0.633   9.126   4.313  1.00 94.24           C  
ATOM   1993  HB  ILE A 141      -1.662   9.225   4.658  1.00 94.24           H  
ATOM   1994  O   ILE A 141       1.037   9.788   7.263  1.00 94.24           O  
ATOM   1995  CG1 ILE A 141      -0.161   7.691   4.628  1.00 94.24           C  
ATOM   1996 HG12 ILE A 141      -0.011   7.589   5.703  1.00 94.24           H  
ATOM   1997 HG13 ILE A 141       0.789   7.501   4.129  1.00 94.24           H  
ATOM   1998  CG2 ILE A 141      -0.625   9.417   2.803  1.00 94.24           C  
ATOM   1999 HG21 ILE A 141       0.370   9.259   2.387  1.00 94.24           H  
ATOM   2000 HG22 ILE A 141      -0.929  10.447   2.613  1.00 94.24           H  
ATOM   2001 HG23 ILE A 141      -1.329   8.761   2.291  1.00 94.24           H  
ATOM   2002  CD1 ILE A 141      -1.163   6.615   4.197  1.00 94.24           C  
ATOM   2003 HD11 ILE A 141      -2.126   6.792   4.675  1.00 94.24           H  
ATOM   2004 HD12 ILE A 141      -1.288   6.617   3.114  1.00 94.24           H  
ATOM   2005 HD13 ILE A 141      -0.792   5.637   4.503  1.00 94.24           H  
ATOM   2006  N   LYS A 142      -1.097  10.472   7.066  1.00 90.50           N  
ATOM   2007  H   LYS A 142      -1.841  10.704   6.423  1.00 90.50           H  
ATOM   2008  CA  LYS A 142      -1.412  10.356   8.487  1.00 90.50           C  
ATOM   2009  HA  LYS A 142      -0.696  10.949   9.056  1.00 90.50           H  
ATOM   2010  C   LYS A 142      -1.266   8.907   8.952  1.00 90.50           C  
ATOM   2011  CB  LYS A 142      -2.822  10.905   8.725  1.00 90.50           C  
ATOM   2012  HB2 LYS A 142      -2.839  11.953   8.423  1.00 90.50           H  
ATOM   2013  HB3 LYS A 142      -3.538  10.349   8.120  1.00 90.50           H  
ATOM   2014  O   LYS A 142      -1.794   8.009   8.295  1.00 90.50           O  
ATOM   2015  CG  LYS A 142      -3.219  10.801  10.198  1.00 90.50           C  
ATOM   2016  HG2 LYS A 142      -3.321   9.752  10.475  1.00 90.50           H  
ATOM   2017  HG3 LYS A 142      -2.446  11.258  10.817  1.00 90.50           H  
ATOM   2018  CD  LYS A 142      -4.549  11.502  10.453  1.00 90.50           C  
ATOM   2019  HD2 LYS A 142      -5.336  11.005   9.886  1.00 90.50           H  
ATOM   2020  HD3 LYS A 142      -4.469  12.546  10.150  1.00 90.50           H  
ATOM   2021  CE  LYS A 142      -4.824  11.412  11.951  1.00 90.50           C  
ATOM   2022  HE2 LYS A 142      -3.995  11.890  12.473  1.00 90.50           H  
ATOM   2023  HE3 LYS A 142      -4.829  10.361  12.240  1.00 90.50           H  
ATOM   2024  NZ  LYS A 142      -6.107  12.063  12.297  1.00 90.50           N  
ATOM   2025  HZ1 LYS A 142      -6.259  12.002  13.294  1.00 90.50           H  
ATOM   2026  HZ2 LYS A 142      -6.070  13.035  12.027  1.00 90.50           H  
ATOM   2027  HZ3 LYS A 142      -6.865  11.605  11.813  1.00 90.50           H  
ATOM   2028  N   GLU A 143      -0.617   8.694  10.096  1.00 88.31           N  
ATOM   2029  H   GLU A 143      -0.229   9.482  10.594  1.00 88.31           H  
ATOM   2030  CA  GLU A 143      -0.551   7.358  10.698  1.00 88.31           C  
ATOM   2031  HA  GLU A 143      -0.128   6.678   9.959  1.00 88.31           H  
ATOM   2032  C   GLU A 143      -1.960   6.851  11.034  1.00 88.31           C  
ATOM   2033  CB  GLU A 143       0.376   7.339  11.929  1.00 88.31           C  
ATOM   2034  HB2 GLU A 143       1.366   7.673  11.621  1.00 88.31           H  
ATOM   2035  HB3 GLU A 143      -0.009   8.028  12.682  1.00 88.31           H  
ATOM   2036  O   GLU A 143      -2.767   7.533  11.682  1.00 88.31           O  
ATOM   2037  CG  GLU A 143       0.489   5.927  12.542  1.00 88.31           C  
ATOM   2038  HG2 GLU A 143       0.816   5.241  11.761  1.00 88.31           H  
ATOM   2039  HG3 GLU A 143      -0.495   5.605  12.884  1.00 88.31           H  
ATOM   2040  CD  GLU A 143       1.466   5.808  13.725  1.00 88.31           C  
ATOM   2041  OE1 GLU A 143       1.592   4.689  14.290  1.00 88.31           O  
ATOM   2042  OE2 GLU A 143       2.211   6.763  14.032  1.00 88.31           O  
ATOM   2043  N   VAL A 144      -2.259   5.622  10.613  1.00 84.65           N  
ATOM   2044  H   VAL A 144      -1.561   5.094  10.110  1.00 84.65           H  
ATOM   2045  CA  VAL A 144      -3.527   4.963  10.924  1.00 84.65           C  
ATOM   2046  HA  VAL A 144      -4.328   5.700  10.866  1.00 84.65           H  
ATOM   2047  C   VAL A 144      -3.469   4.439  12.360  1.00 84.65           C  
ATOM   2048  CB  VAL A 144      -3.839   3.864   9.891  1.00 84.65           C  
ATOM   2049  HB  VAL A 144      -3.031   3.133   9.876  1.00 84.65           H  
ATOM   2050  O   VAL A 144      -3.077   3.303  12.621  1.00 84.65           O  
ATOM   2051  CG1 VAL A 144      -5.156   3.139  10.193  1.00 84.65           C  
ATOM   2052 HG11 VAL A 144      -5.172   2.745  11.209  1.00 84.65           H  
ATOM   2053 HG12 VAL A 144      -5.274   2.311   9.495  1.00 84.65           H  
ATOM   2054 HG13 VAL A 144      -5.977   3.840  10.039  1.00 84.65           H  
ATOM   2055  CG2 VAL A 144      -4.001   4.469   8.488  1.00 84.65           C  
ATOM   2056 HG21 VAL A 144      -4.237   3.683   7.770  1.00 84.65           H  
ATOM   2057 HG22 VAL A 144      -3.064   4.929   8.172  1.00 84.65           H  
ATOM   2058 HG23 VAL A 144      -4.787   5.224   8.479  1.00 84.65           H  
ATOM   2059  N   VAL A 145      -3.898   5.265  13.314  1.00 87.44           N  
ATOM   2060  H   VAL A 145      -4.063   6.227  13.057  1.00 87.44           H  
ATOM   2061  CA  VAL A 145      -4.044   4.854  14.718  1.00 87.44           C  
ATOM   2062  HA  VAL A 145      -3.344   4.043  14.917  1.00 87.44           H  
ATOM   2063  C   VAL A 145      -5.457   4.333  14.953  1.00 87.44           C  
ATOM   2064  CB  VAL A 145      -3.688   5.985  15.699  1.00 87.44           C  
ATOM   2065  HB  VAL A 145      -4.397   6.805  15.590  1.00 87.44           H  
ATOM   2066  O   VAL A 145      -6.418   5.101  14.977  1.00 87.44           O  
ATOM   2067  CG1 VAL A 145      -3.738   5.472  17.147  1.00 87.44           C  
ATOM   2068 HG11 VAL A 145      -3.062   4.626  17.270  1.00 87.44           H  
ATOM   2069 HG12 VAL A 145      -4.751   5.166  17.407  1.00 87.44           H  
ATOM   2070 HG13 VAL A 145      -3.437   6.268  17.829  1.00 87.44           H  
ATOM   2071  CG2 VAL A 145      -2.278   6.526  15.435  1.00 87.44           C  
ATOM   2072 HG21 VAL A 145      -2.023   7.288  16.171  1.00 87.44           H  
ATOM   2073 HG22 VAL A 145      -1.546   5.720  15.486  1.00 87.44           H  
ATOM   2074 HG23 VAL A 145      -2.225   6.983  14.446  1.00 87.44           H  
ATOM   2075  N   ILE A 146      -5.593   3.023  15.154  1.00 88.63           N  
ATOM   2076  H   ILE A 146      -4.767   2.442  15.126  1.00 88.63           H  
ATOM   2077  CA  ILE A 146      -6.866   2.431  15.575  1.00 88.63           C  
ATOM   2078  HA  ILE A 146      -7.659   2.923  15.012  1.00 88.63           H  
ATOM   2079  C   ILE A 146      -7.051   2.702  17.083  1.00 88.63           C  
ATOM   2080  CB  ILE A 146      -6.946   0.932  15.220  1.00 88.63           C  
ATOM   2081  HB  ILE A 146      -6.180   0.394  15.778  1.00 88.63           H  
ATOM   2082  O   ILE A 146      -6.162   2.346  17.867  1.00 88.63           O  
ATOM   2083  CG1 ILE A 146      -6.721   0.707  13.706  1.00 88.63           C  
ATOM   2084 HG12 ILE A 146      -5.755   1.121  13.418  1.00 88.63           H  
ATOM   2085 HG13 ILE A 146      -7.491   1.235  13.143  1.00 88.63           H  
ATOM   2086  CG2 ILE A 146      -8.327   0.403  15.634  1.00 88.63           C  
ATOM   2087 HG21 ILE A 146      -9.117   0.915  15.085  1.00 88.63           H  
ATOM   2088 HG22 ILE A 146      -8.483   0.556  16.702  1.00 88.63           H  
ATOM   2089 HG23 ILE A 146      -8.395  -0.670  15.454  1.00 88.63           H  
ATOM   2090  CD1 ILE A 146      -6.720  -0.767  13.281  1.00 88.63           C  
ATOM   2091 HD11 ILE A 146      -5.991  -1.324  13.870  1.00 88.63           H  
ATOM   2092 HD12 ILE A 146      -7.708  -1.210  13.407  1.00 88.63           H  
ATOM   2093 HD13 ILE A 146      -6.454  -0.831  12.226  1.00 88.63           H  
ATOM   2094  N   PRO A 147      -8.168   3.324  17.520  1.00 89.39           N  
ATOM   2095  CA  PRO A 147      -8.407   3.607  18.935  1.00 89.39           C  
ATOM   2096  HA  PRO A 147      -7.653   4.309  19.290  1.00 89.39           H  
ATOM   2097  C   PRO A 147      -8.366   2.324  19.758  1.00 89.39           C  
ATOM   2098  CB  PRO A 147      -9.797   4.256  19.013  1.00 89.39           C  
ATOM   2099  HB2 PRO A 147     -10.570   3.517  19.226  1.00 89.39           H  
ATOM   2100  HB3 PRO A 147      -9.827   5.048  19.760  1.00 89.39           H  
ATOM   2101  O   PRO A 147      -9.178   1.447  19.513  1.00 89.39           O  
ATOM   2102  CG  PRO A 147     -10.024   4.806  17.609  1.00 89.39           C  
ATOM   2103  HG2 PRO A 147     -11.084   4.851  17.358  1.00 89.39           H  
ATOM   2104  HG3 PRO A 147      -9.570   5.793  17.526  1.00 89.39           H  
ATOM   2105  CD  PRO A 147      -9.271   3.827  16.713  1.00 89.39           C  
ATOM   2106  HD2 PRO A 147      -8.921   4.353  15.825  1.00 89.39           H  
ATOM   2107  HD3 PRO A 147      -9.923   2.999  16.435  1.00 89.39           H  
ATOM   2108  N   THR A 148      -7.458   2.229  20.731  1.00 92.52           N  
ATOM   2109  H   THR A 148      -6.834   3.009  20.884  1.00 92.52           H  
ATOM   2110  CA  THR A 148      -7.263   1.025  21.555  1.00 92.52           C  
ATOM   2111  HA  THR A 148      -7.761   0.175  21.090  1.00 92.52           H  
ATOM   2112  C   THR A 148      -7.859   1.240  22.950  1.00 92.52           C  
ATOM   2113  CB  THR A 148      -5.770   0.672  21.623  1.00 92.52           C  
ATOM   2114  HB  THR A 148      -5.222   1.486  22.097  1.00 92.52           H  
ATOM   2115  O   THR A 148      -7.231   1.919  23.767  1.00 92.52           O  
ATOM   2116  CG2 THR A 148      -5.504  -0.631  22.371  1.00 92.52           C  
ATOM   2117 HG21 THR A 148      -5.995  -1.449  21.844  1.00 92.52           H  
ATOM   2118 HG22 THR A 148      -4.431  -0.816  22.401  1.00 92.52           H  
ATOM   2119 HG23 THR A 148      -5.881  -0.572  23.392  1.00 92.52           H  
ATOM   2120  OG1 THR A 148      -5.270   0.477  20.316  1.00 92.52           O  
ATOM   2121  HG1 THR A 148      -5.616   1.161  19.738  1.00 92.52           H  
ATOM   2122  N   PRO A 149      -9.071   0.730  23.242  1.00 93.70           N  
ATOM   2123  CA  PRO A 149      -9.667   0.857  24.567  1.00 93.70           C  
ATOM   2124  HA  PRO A 149      -9.575   1.882  24.925  1.00 93.70           H  
ATOM   2125  C   PRO A 149      -8.990  -0.079  25.578  1.00 93.70           C  
ATOM   2126  CB  PRO A 149     -11.147   0.522  24.366  1.00 93.70           C  
ATOM   2127  HB2 PRO A 149     -11.679   1.407  24.016  1.00 93.70           H  
ATOM   2128  HB3 PRO A 149     -11.613   0.129  25.270  1.00 93.70           H  
ATOM   2129  O   PRO A 149      -8.232  -0.982  25.226  1.00 93.70           O  
ATOM   2130  CG  PRO A 149     -11.107  -0.520  23.252  1.00 93.70           C  
ATOM   2131  HG2 PRO A 149     -12.050  -0.574  22.708  1.00 93.70           H  
ATOM   2132  HG3 PRO A 149     -10.858  -1.491  23.681  1.00 93.70           H  
ATOM   2133  CD  PRO A 149      -9.957  -0.035  22.367  1.00 93.70           C  
ATOM   2134  HD2 PRO A 149      -9.447  -0.891  21.925  1.00 93.70           H  
ATOM   2135  HD3 PRO A 149     -10.351   0.615  21.586  1.00 93.70           H  
ATOM   2136  N   THR A 150      -9.300   0.110  26.860  1.00 94.55           N  
ATOM   2137  H   THR A 150      -9.946   0.843  27.112  1.00 94.55           H  
ATOM   2138  CA  THR A 150      -9.002  -0.893  27.887  1.00 94.55           C  
ATOM   2139  HA  THR A 150      -8.033  -1.342  27.666  1.00 94.55           H  
ATOM   2140  C   THR A 150     -10.046  -2.015  27.863  1.00 94.55           C  
ATOM   2141  CB  THR A 150      -8.913  -0.263  29.285  1.00 94.55           C  
ATOM   2142  HB  THR A 150      -8.750  -1.052  30.020  1.00 94.55           H  
ATOM   2143  O   THR A 150     -11.201  -1.805  27.481  1.00 94.55           O  
ATOM   2144  CG2 THR A 150      -7.770   0.747  29.391  1.00 94.55           C  
ATOM   2145 HG21 THR A 150      -7.947   1.589  28.722  1.00 94.55           H  
ATOM   2146 HG22 THR A 150      -6.830   0.268  29.116  1.00 94.55           H  
ATOM   2147 HG23 THR A 150      -7.694   1.113  30.414  1.00 94.55           H  
ATOM   2148  OG1 THR A 150     -10.101   0.424  29.599  1.00 94.55           O  
ATOM   2149  HG1 THR A 150     -10.060   0.684  30.522  1.00 94.55           H  
ATOM   2150  N   GLY A 151      -9.648  -3.210  28.307  1.00 95.75           N  
ATOM   2151  H   GLY A 151      -8.669  -3.350  28.510  1.00 95.75           H  
ATOM   2152  CA  GLY A 151     -10.534  -4.369  28.432  1.00 95.75           C  
ATOM   2153  HA2 GLY A 151     -11.558  -4.029  28.589  1.00 95.75           H  
ATOM   2154  HA3 GLY A 151     -10.246  -4.949  29.309  1.00 95.75           H  
ATOM   2155  C   GLY A 151     -10.507  -5.304  27.222  1.00 95.75           C  
ATOM   2156  O   GLY A 151      -9.466  -5.490  26.588  1.00 95.75           O  
ATOM   2157  N   ILE A 152     -11.654  -5.931  26.956  1.00 97.67           N  
ATOM   2158  H   ILE A 152     -12.470  -5.695  27.503  1.00 97.67           H  
ATOM   2159  CA  ILE A 152     -11.842  -6.912  25.883  1.00 97.67           C  
ATOM   2160  HA  ILE A 152     -10.868  -7.309  25.595  1.00 97.67           H  
ATOM   2161  C   ILE A 152     -12.461  -6.205  24.677  1.00 97.67           C  
ATOM   2162  CB  ILE A 152     -12.699  -8.102  26.366  1.00 97.67           C  
ATOM   2163  HB  ILE A 152     -13.664  -7.711  26.689  1.00 97.67           H  
ATOM   2164  O   ILE A 152     -13.508  -5.565  24.795  1.00 97.67           O  
ATOM   2165  CG1 ILE A 152     -12.048  -8.827  27.567  1.00 97.67           C  
ATOM   2166 HG12 ILE A 152     -11.202  -9.421  27.222  1.00 97.67           H  
ATOM   2167 HG13 ILE A 152     -11.672  -8.102  28.288  1.00 97.67           H  
ATOM   2168  CG2 ILE A 152     -12.941  -9.108  25.227  1.00 97.67           C  
ATOM   2169 HG21 ILE A 152     -13.655  -9.867  25.547  1.00 97.67           H  
ATOM   2170 HG22 ILE A 152     -12.003  -9.589  24.953  1.00 97.67           H  
ATOM   2171 HG23 ILE A 152     -13.372  -8.617  24.354  1.00 97.67           H  
ATOM   2172  CD1 ILE A 152     -13.028  -9.731  28.325  1.00 97.67           C  
ATOM   2173 HD11 ILE A 152     -13.841  -9.133  28.736  1.00 97.67           H  
ATOM   2174 HD12 ILE A 152     -12.506 -10.221  29.146  1.00 97.67           H  
ATOM   2175 HD13 ILE A 152     -13.446 -10.494  27.668  1.00 97.67           H  
ATOM   2176  N   PHE A 153     -11.818  -6.309  23.521  1.00 97.95           N  
ATOM   2177  H   PHE A 153     -10.955  -6.833  23.486  1.00 97.95           H  
ATOM   2178  CA  PHE A 153     -12.272  -5.688  22.282  1.00 97.95           C  
ATOM   2179  HA  PHE A 153     -13.360  -5.745  22.246  1.00 97.95           H  
ATOM   2180  C   PHE A 153     -11.738  -6.438  21.062  1.00 97.95           C  
ATOM   2181  CB  PHE A 153     -11.856  -4.204  22.252  1.00 97.95           C  
ATOM   2182  HB2 PHE A 153     -12.321  -3.691  23.093  1.00 97.95           H  
ATOM   2183  HB3 PHE A 153     -12.247  -3.739  21.346  1.00 97.95           H  
ATOM   2184  O   PHE A 153     -10.783  -7.209  21.144  1.00 97.95           O  
ATOM   2185  CG  PHE A 153     -10.361  -3.964  22.308  1.00 97.95           C  
ATOM   2186  CD1 PHE A 153      -9.696  -3.979  23.547  1.00 97.95           C  
ATOM   2187  HD1 PHE A 153     -10.254  -4.134  24.459  1.00 97.95           H  
ATOM   2188  CD2 PHE A 153      -9.628  -3.741  21.128  1.00 97.95           C  
ATOM   2189  HD2 PHE A 153     -10.129  -3.724  20.171  1.00 97.95           H  
ATOM   2190  CE1 PHE A 153      -8.305  -3.810  23.610  1.00 97.95           C  
ATOM   2191  HE1 PHE A 153      -7.805  -3.833  24.567  1.00 97.95           H  
ATOM   2192  CE2 PHE A 153      -8.233  -3.568  21.197  1.00 97.95           C  
ATOM   2193  HE2 PHE A 153      -7.651  -3.440  20.296  1.00 97.95           H  
ATOM   2194  CZ  PHE A 153      -7.571  -3.622  22.432  1.00 97.95           C  
ATOM   2195  HZ  PHE A 153      -6.496  -3.532  22.482  1.00 97.95           H  
ATOM   2196  N   ALA A 154     -12.353  -6.193  19.914  1.00 98.31           N  
ATOM   2197  H   ALA A 154     -13.130  -5.547  19.922  1.00 98.31           H  
ATOM   2198  CA  ALA A 154     -11.891  -6.655  18.614  1.00 98.31           C  
ATOM   2199  HA  ALA A 154     -10.802  -6.707  18.604  1.00 98.31           H  
ATOM   2200  C   ALA A 154     -12.329  -5.670  17.532  1.00 98.31           C  
ATOM   2201  CB  ALA A 154     -12.451  -8.054  18.340  1.00 98.31           C  
ATOM   2202  HB1 ALA A 154     -13.530  -8.064  18.492  1.00 98.31           H  
ATOM   2203  HB2 ALA A 154     -12.237  -8.334  17.309  1.00 98.31           H  
ATOM   2204  HB3 ALA A 154     -11.973  -8.774  19.004  1.00 98.31           H  
ATOM   2205  O   ALA A 154     -13.298  -4.926  17.706  1.00 98.31           O  
ATOM   2206  N   TYR A 155     -11.635  -5.693  16.399  1.00 98.39           N  
ATOM   2207  H   TYR A 155     -10.864  -6.340  16.310  1.00 98.39           H  
ATOM   2208  CA  TYR A 155     -11.977  -4.877  15.243  1.00 98.39           C  
ATOM   2209  HA  TYR A 155     -12.823  -4.246  15.513  1.00 98.39           H  
ATOM   2210  C   TYR A 155     -12.388  -5.725  14.054  1.00 98.39           C  
ATOM   2211  CB  TYR A 155     -10.826  -3.959  14.842  1.00 98.39           C  
ATOM   2212  HB2 TYR A 155     -11.188  -3.258  14.090  1.00 98.39           H  
ATOM   2213  HB3 TYR A 155     -10.043  -4.561  14.379  1.00 98.39           H  
ATOM   2214  O   TYR A 155     -11.940  -6.857  13.897  1.00 98.39           O  
ATOM   2215  CG  TYR A 155     -10.231  -3.179  15.983  1.00 98.39           C  
ATOM   2216  CD1 TYR A 155     -10.844  -1.992  16.424  1.00 98.39           C  
ATOM   2217  HD1 TYR A 155     -11.740  -1.634  15.940  1.00 98.39           H  
ATOM   2218  CD2 TYR A 155      -9.079  -3.674  16.615  1.00 98.39           C  
ATOM   2219  HD2 TYR A 155      -8.634  -4.605  16.297  1.00 98.39           H  
ATOM   2220  CE1 TYR A 155     -10.295  -1.299  17.520  1.00 98.39           C  
ATOM   2221  HE1 TYR A 155     -10.746  -0.393  17.899  1.00 98.39           H  
ATOM   2222  CE2 TYR A 155      -8.505  -2.963  17.673  1.00 98.39           C  
ATOM   2223  HE2 TYR A 155      -7.599  -3.334  18.128  1.00 98.39           H  
ATOM   2224  OH  TYR A 155      -8.556  -1.136  19.170  1.00 98.39           O  
ATOM   2225  HH  TYR A 155      -7.733  -1.538  19.457  1.00 98.39           H  
ATOM   2226  CZ  TYR A 155      -9.121  -1.786  18.134  1.00 98.39           C  
ATOM   2227  N   PHE A 156     -13.163  -5.126  13.163  1.00 98.33           N  
ATOM   2228  H   PHE A 156     -13.513  -4.204  13.381  1.00 98.33           H  
ATOM   2229  CA  PHE A 156     -13.559  -5.718  11.899  1.00 98.33           C  
ATOM   2230  HA  PHE A 156     -12.934  -6.588  11.695  1.00 98.33           H  
ATOM   2231  C   PHE A 156     -13.377  -4.719  10.756  1.00 98.33           C  
ATOM   2232  CB  PHE A 156     -15.000  -6.203  12.028  1.00 98.33           C  
ATOM   2233  HB2 PHE A 156     -15.649  -5.357  12.257  1.00 98.33           H  
ATOM   2234  HB3 PHE A 156     -15.046  -6.897  12.867  1.00 98.33           H  
ATOM   2235  O   PHE A 156     -13.837  -3.579  10.836  1.00 98.33           O  
ATOM   2236  CG  PHE A 156     -15.512  -6.921  10.803  1.00 98.33           C  
ATOM   2237  CD1 PHE A 156     -16.521  -6.345  10.012  1.00 98.33           C  
ATOM   2238  HD1 PHE A 156     -16.925  -5.377  10.268  1.00 98.33           H  
ATOM   2239  CD2 PHE A 156     -14.996  -8.185  10.469  1.00 98.33           C  
ATOM   2240  HD2 PHE A 156     -14.246  -8.647  11.095  1.00 98.33           H  
ATOM   2241  CE1 PHE A 156     -17.020  -7.038   8.897  1.00 98.33           C  
ATOM   2242  HE1 PHE A 156     -17.813  -6.608   8.303  1.00 98.33           H  
ATOM   2243  CE2 PHE A 156     -15.494  -8.873   9.353  1.00 98.33           C  
ATOM   2244  HE2 PHE A 156     -15.134  -9.868   9.133  1.00 98.33           H  
ATOM   2245  CZ  PHE A 156     -16.502  -8.300   8.562  1.00 98.33           C  
ATOM   2246  HZ  PHE A 156     -16.903  -8.840   7.717  1.00 98.33           H  
ATOM   2247  N   LEU A 157     -12.693  -5.149   9.696  1.00 97.64           N  
ATOM   2248  H   LEU A 157     -12.322  -6.088   9.730  1.00 97.64           H  
ATOM   2249  CA  LEU A 157     -12.611  -4.444   8.421  1.00 97.64           C  
ATOM   2250  HA  LEU A 157     -12.623  -3.368   8.592  1.00 97.64           H  
ATOM   2251  C   LEU A 157     -13.845  -4.800   7.601  1.00 97.64           C  
ATOM   2252  CB  LEU A 157     -11.320  -4.815   7.668  1.00 97.64           C  
ATOM   2253  HB2 LEU A 157     -11.348  -5.875   7.419  1.00 97.64           H  
ATOM   2254  HB3 LEU A 157     -11.307  -4.251   6.735  1.00 97.64           H  
ATOM   2255  O   LEU A 157     -13.895  -5.853   6.960  1.00 97.64           O  
ATOM   2256  CG  LEU A 157     -10.017  -4.542   8.425  1.00 97.64           C  
ATOM   2257  HG  LEU A 157      -9.963  -5.213   9.283  1.00 97.64           H  
ATOM   2258  CD1 LEU A 157      -8.816  -4.812   7.518  1.00 97.64           C  
ATOM   2259 HD11 LEU A 157      -7.892  -4.666   8.077  1.00 97.64           H  
ATOM   2260 HD12 LEU A 157      -8.857  -5.844   7.167  1.00 97.64           H  
ATOM   2261 HD13 LEU A 157      -8.838  -4.136   6.663  1.00 97.64           H  
ATOM   2262  CD2 LEU A 157      -9.918  -3.105   8.924  1.00 97.64           C  
ATOM   2263 HD21 LEU A 157      -8.964  -2.968   9.433  1.00 97.64           H  
ATOM   2264 HD22 LEU A 157     -10.009  -2.412   8.088  1.00 97.64           H  
ATOM   2265 HD23 LEU A 157     -10.715  -2.915   9.643  1.00 97.64           H  
ATOM   2266  N   ALA A 158     -14.844  -3.927   7.648  1.00 95.68           N  
ATOM   2267  H   ALA A 158     -14.717  -3.059   8.149  1.00 95.68           H  
ATOM   2268  CA  ALA A 158     -16.097  -4.171   6.956  1.00 95.68           C  
ATOM   2269  HA  ALA A 158     -16.385  -5.203   7.156  1.00 95.68           H  
ATOM   2270  C   ALA A 158     -15.934  -3.971   5.440  1.00 95.68           C  
ATOM   2271  CB  ALA A 158     -17.184  -3.274   7.541  1.00 95.68           C  
ATOM   2272  HB1 ALA A 158     -16.949  -2.229   7.337  1.00 95.68           H  
ATOM   2273  HB2 ALA A 158     -17.250  -3.439   8.617  1.00 95.68           H  
ATOM   2274  HB3 ALA A 158     -18.144  -3.521   7.089  1.00 95.68           H  
ATOM   2275  O   ALA A 158     -15.333  -2.971   5.029  1.00 95.68           O  
ATOM   2276  N   PRO A 159     -16.488  -4.872   4.606  1.00 95.35           N  
ATOM   2277  CA  PRO A 159     -16.688  -4.608   3.186  1.00 95.35           C  
ATOM   2278  HA  PRO A 159     -15.721  -4.630   2.682  1.00 95.35           H  
ATOM   2279  C   PRO A 159     -17.374  -3.257   2.953  1.00 95.35           C  
ATOM   2280  CB  PRO A 159     -17.560  -5.755   2.682  1.00 95.35           C  
ATOM   2281  HB2 PRO A 159     -18.609  -5.495   2.823  1.00 95.35           H  
ATOM   2282  HB3 PRO A 159     -17.355  -6.010   1.642  1.00 95.35           H  
ATOM   2283  O   PRO A 159     -18.187  -2.808   3.760  1.00 95.35           O  
ATOM   2284  CG  PRO A 159     -17.247  -6.899   3.634  1.00 95.35           C  
ATOM   2285  HG2 PRO A 159     -18.089  -7.588   3.694  1.00 95.35           H  
ATOM   2286  HG3 PRO A 159     -16.331  -7.405   3.329  1.00 95.35           H  
ATOM   2287  CD  PRO A 159     -17.037  -6.175   4.959  1.00 95.35           C  
ATOM   2288  HD2 PRO A 159     -17.995  -6.041   5.462  1.00 95.35           H  
ATOM   2289  HD3 PRO A 159     -16.352  -6.742   5.589  1.00 95.35           H  
ATOM   2290  N   SER A 160     -17.052  -2.595   1.842  1.00 94.32           N  
ATOM   2291  H   SER A 160     -16.438  -3.029   1.168  1.00 94.32           H  
ATOM   2292  CA  SER A 160     -17.518  -1.227   1.571  1.00 94.32           C  
ATOM   2293  HA  SER A 160     -17.237  -0.597   2.415  1.00 94.32           H  
ATOM   2294  C   SER A 160     -19.037  -1.089   1.412  1.00 94.32           C  
ATOM   2295  CB  SER A 160     -16.824  -0.689   0.318  1.00 94.32           C  
ATOM   2296  HB2 SER A 160     -17.236   0.287   0.061  1.00 94.32           H  
ATOM   2297  HB3 SER A 160     -15.761  -0.572   0.525  1.00 94.32           H  
ATOM   2298  O   SER A 160     -19.547   0.025   1.477  1.00 94.32           O  
ATOM   2299  OG  SER A 160     -16.979  -1.578  -0.774  1.00 94.32           O  
ATOM   2300  HG  SER A 160     -17.915  -1.751  -0.904  1.00 94.32           H  
ATOM   2301  N   ASP A 161     -19.750  -2.188   1.170  1.00 94.18           N  
ATOM   2302  H   ASP A 161     -19.290  -3.087   1.174  1.00 94.18           H  
ATOM   2303  CA  ASP A 161     -21.210  -2.254   1.052  1.00 94.18           C  
ATOM   2304  HA  ASP A 161     -21.568  -1.303   0.659  1.00 94.18           H  
ATOM   2305  C   ASP A 161     -21.928  -2.458   2.400  1.00 94.18           C  
ATOM   2306  CB  ASP A 161     -21.581  -3.345   0.027  1.00 94.18           C  
ATOM   2307  HB2 ASP A 161     -22.660  -3.320  -0.130  1.00 94.18           H  
ATOM   2308  HB3 ASP A 161     -21.108  -3.104  -0.925  1.00 94.18           H  
ATOM   2309  O   ASP A 161     -23.156  -2.378   2.463  1.00 94.18           O  
ATOM   2310  CG  ASP A 161     -21.161  -4.764   0.436  1.00 94.18           C  
ATOM   2311  OD1 ASP A 161     -20.042  -4.906   0.977  1.00 94.18           O  
ATOM   2312  OD2 ASP A 161     -21.940  -5.707   0.187  1.00 94.18           O  
ATOM   2313  N   TRP A 162     -21.195  -2.681   3.496  1.00 96.25           N  
ATOM   2314  H   TRP A 162     -20.189  -2.714   3.413  1.00 96.25           H  
ATOM   2315  CA  TRP A 162     -21.777  -2.815   4.830  1.00 96.25           C  
ATOM   2316  HA  TRP A 162     -22.760  -3.278   4.741  1.00 96.25           H  
ATOM   2317  C   TRP A 162     -21.950  -1.443   5.492  1.00 96.25           C  
ATOM   2318  CB  TRP A 162     -20.923  -3.742   5.698  1.00 96.25           C  
ATOM   2319  HB2 TRP A 162     -21.262  -3.640   6.729  1.00 96.25           H  
ATOM   2320  HB3 TRP A 162     -19.890  -3.394   5.665  1.00 96.25           H  
ATOM   2321  O   TRP A 162     -20.984  -0.743   5.794  1.00 96.25           O  
ATOM   2322  CG  TRP A 162     -20.940  -5.205   5.368  1.00 96.25           C  
ATOM   2323  CD1 TRP A 162     -21.093  -5.772   4.148  1.00 96.25           C  
ATOM   2324  HD1 TRP A 162     -21.225  -5.239   3.218  1.00 96.25           H  
ATOM   2325  CD2 TRP A 162     -20.741  -6.319   6.287  1.00 96.25           C  
ATOM   2326  CE2 TRP A 162     -20.755  -7.537   5.548  1.00 96.25           C  
ATOM   2327  CE3 TRP A 162     -20.577  -6.417   7.682  1.00 96.25           C  
ATOM   2328  HE3 TRP A 162     -20.666  -5.515   8.269  1.00 96.25           H  
ATOM   2329  NE1 TRP A 162     -20.993  -7.143   4.249  1.00 96.25           N  
ATOM   2330  HE1 TRP A 162     -21.020  -7.742   3.437  1.00 96.25           H  
ATOM   2331  CH2 TRP A 162     -20.349  -8.841   7.550  1.00 96.25           C  
ATOM   2332  HH2 TRP A 162     -20.184  -9.791   8.037  1.00 96.25           H  
ATOM   2333  CZ2 TRP A 162     -20.554  -8.782   6.160  1.00 96.25           C  
ATOM   2334  HZ2 TRP A 162     -20.538  -9.684   5.566  1.00 96.25           H  
ATOM   2335  CZ3 TRP A 162     -20.370  -7.660   8.310  1.00 96.25           C  
ATOM   2336  HZ3 TRP A 162     -20.242  -7.705   9.381  1.00 96.25           H  
ATOM   2337  N   ASN A 163     -23.201  -1.081   5.784  1.00 94.96           N  
ATOM   2338  H   ASN A 163     -23.949  -1.673   5.452  1.00 94.96           H  
ATOM   2339  CA  ASN A 163     -23.541   0.155   6.503  1.00 94.96           C  
ATOM   2340  HA  ASN A 163     -22.739   0.880   6.362  1.00 94.96           H  
ATOM   2341  C   ASN A 163     -23.677  -0.037   8.024  1.00 94.96           C  
ATOM   2342  CB  ASN A 163     -24.818   0.744   5.887  1.00 94.96           C  
ATOM   2343  HB2 ASN A 163     -25.132   1.611   6.468  1.00 94.96           H  
ATOM   2344  HB3 ASN A 163     -25.617   0.003   5.923  1.00 94.96           H  
ATOM   2345  O   ASN A 163     -23.778   0.943   8.760  1.00 94.96           O  
ATOM   2346  CG  ASN A 163     -24.595   1.208   4.461  1.00 94.96           C  
ATOM   2347  ND2 ASN A 163     -25.508   0.914   3.566  1.00 94.96           N  
ATOM   2348 HD21 ASN A 163     -25.265   1.142   2.613  1.00 94.96           H  
ATOM   2349 HD22 ASN A 163     -26.290   0.321   3.805  1.00 94.96           H  
ATOM   2350  OD1 ASN A 163     -23.616   1.852   4.133  1.00 94.96           O  
ATOM   2351  N   GLN A 164     -23.673  -1.287   8.483  1.00 96.73           N  
ATOM   2352  H   GLN A 164     -23.537  -2.037   7.820  1.00 96.73           H  
ATOM   2353  CA  GLN A 164     -23.764  -1.699   9.879  1.00 96.73           C  
ATOM   2354  HA  GLN A 164     -23.392  -0.902  10.523  1.00 96.73           H  
ATOM   2355  C   GLN A 164     -22.890  -2.938  10.082  1.00 96.73           C  
ATOM   2356  CB  GLN A 164     -25.237  -1.974  10.233  1.00 96.73           C  
ATOM   2357  HB2 GLN A 164     -25.791  -1.042  10.120  1.00 96.73           H  
ATOM   2358  HB3 GLN A 164     -25.645  -2.704   9.534  1.00 96.73           H  
ATOM   2359  O   GLN A 164     -22.747  -3.758   9.172  1.00 96.73           O  
ATOM   2360  CG  GLN A 164     -25.442  -2.502  11.666  1.00 96.73           C  
ATOM   2361  HG2 GLN A 164     -25.013  -3.500  11.757  1.00 96.73           H  
ATOM   2362  HG3 GLN A 164     -24.938  -1.845  12.374  1.00 96.73           H  
ATOM   2363  CD  GLN A 164     -26.910  -2.599  12.071  1.00 96.73           C  
ATOM   2364  NE2 GLN A 164     -27.195  -3.063  13.264  1.00 96.73           N  
ATOM   2365 HE21 GLN A 164     -26.499  -3.580  13.784  1.00 96.73           H  
ATOM   2366 HE22 GLN A 164     -28.165  -3.284  13.436  1.00 96.73           H  
ATOM   2367  OE1 GLN A 164     -27.820  -2.233  11.338  1.00 96.73           O  
ATOM   2368  N   VAL A 165     -22.320  -3.062  11.278  1.00 98.42           N  
ATOM   2369  H   VAL A 165     -22.488  -2.349  11.973  1.00 98.42           H  
ATOM   2370  CA  VAL A 165     -21.652  -4.274  11.751  1.00 98.42           C  
ATOM   2371  HA  VAL A 165     -21.886  -5.106  11.087  1.00 98.42           H  
ATOM   2372  C   VAL A 165     -22.191  -4.579  13.141  1.00 98.42           C  
ATOM   2373  CB  VAL A 165     -20.123  -4.104  11.800  1.00 98.42           C  
ATOM   2374  HB  VAL A 165     -19.878  -3.281  12.471  1.00 98.42           H  
ATOM   2375  O   VAL A 165     -22.093  -3.728  14.022  1.00 98.42           O  
ATOM   2376  CG1 VAL A 165     -19.427  -5.373  12.306  1.00 98.42           C  
ATOM   2377 HG11 VAL A 165     -18.348  -5.221  12.341  1.00 98.42           H  
ATOM   2378 HG12 VAL A 165     -19.769  -5.616  13.312  1.00 98.42           H  
ATOM   2379 HG13 VAL A 165     -19.658  -6.213  11.651  1.00 98.42           H  
ATOM   2380  CG2 VAL A 165     -19.511  -3.787  10.435  1.00 98.42           C  
ATOM   2381 HG21 VAL A 165     -20.002  -2.930   9.974  1.00 98.42           H  
ATOM   2382 HG22 VAL A 165     -18.454  -3.558  10.569  1.00 98.42           H  
ATOM   2383 HG23 VAL A 165     -19.588  -4.659   9.785  1.00 98.42           H  
ATOM   2384  N   ASP A 166     -22.708  -5.784  13.336  1.00 98.35           N  
ATOM   2385  H   ASP A 166     -22.768  -6.411  12.547  1.00 98.35           H  
ATOM   2386  CA  ASP A 166     -23.023  -6.354  14.642  1.00 98.35           C  
ATOM   2387  HA  ASP A 166     -22.934  -5.578  15.402  1.00 98.35           H  
ATOM   2388  C   ASP A 166     -22.005  -7.456  14.975  1.00 98.35           C  
ATOM   2389  CB  ASP A 166     -24.470  -6.871  14.686  1.00 98.35           C  
ATOM   2390  HB2 ASP A 166     -24.570  -7.688  13.972  1.00 98.35           H  
ATOM   2391  HB3 ASP A 166     -24.669  -7.266  15.682  1.00 98.35           H  
ATOM   2392  O   ASP A 166     -21.463  -8.128  14.091  1.00 98.35           O  
ATOM   2393  CG  ASP A 166     -25.522  -5.799  14.370  1.00 98.35           C  
ATOM   2394  OD1 ASP A 166     -25.438  -4.673  14.912  1.00 98.35           O  
ATOM   2395  OD2 ASP A 166     -26.436  -6.088  13.570  1.00 98.35           O  
ATOM   2396  N   CYS A 167     -21.731  -7.633  16.263  1.00 98.59           N  
ATOM   2397  H   CYS A 167     -22.220  -7.050  16.926  1.00 98.59           H  
ATOM   2398  CA  CYS A 167     -20.817  -8.632  16.799  1.00 98.59           C  
ATOM   2399  HA  CYS A 167     -20.330  -9.164  15.982  1.00 98.59           H  
ATOM   2400  C   CYS A 167     -21.578  -9.644  17.650  1.00 98.59           C  
ATOM   2401  CB  CYS A 167     -19.736  -7.922  17.616  1.00 98.59           C  
ATOM   2402  HB2 CYS A 167     -19.139  -7.300  16.949  1.00 98.59           H  
ATOM   2403  HB3 CYS A 167     -20.218  -7.298  18.369  1.00 98.59           H  
ATOM   2404  O   CYS A 167     -22.364  -9.266  18.522  1.00 98.59           O  
ATOM   2405  SG  CYS A 167     -18.659  -9.135  18.433  1.00 98.59           S  
ATOM   2406  HG  CYS A 167     -18.051  -8.284  19.263  1.00 98.59           H  
ATOM   2407  N   TRP A 168     -21.259 -10.921  17.452  1.00 98.43           N  
ATOM   2408  H   TRP A 168     -20.595 -11.121  16.718  1.00 98.43           H  
ATOM   2409  CA  TRP A 168     -21.650 -12.030  18.310  1.00 98.43           C  
ATOM   2410  HA  TRP A 168     -22.247 -11.666  19.147  1.00 98.43           H  
ATOM   2411  C   TRP A 168     -20.389 -12.699  18.860  1.00 98.43           C  
ATOM   2412  CB  TRP A 168     -22.511 -12.998  17.499  1.00 98.43           C  
ATOM   2413  HB2 TRP A 168     -21.946 -13.344  16.633  1.00 98.43           H  
ATOM   2414  HB3 TRP A 168     -23.381 -12.458  17.126  1.00 98.43           H  
ATOM   2415  O   TRP A 168     -19.619 -13.276  18.097  1.00 98.43           O  
ATOM   2416  CG  TRP A 168     -22.995 -14.183  18.266  1.00 98.43           C  
ATOM   2417  CD1 TRP A 168     -22.487 -15.432  18.217  1.00 98.43           C  
ATOM   2418  HD1 TRP A 168     -21.662 -15.730  17.587  1.00 98.43           H  
ATOM   2419  CD2 TRP A 168     -24.111 -14.251  19.192  1.00 98.43           C  
ATOM   2420  CE2 TRP A 168     -24.235 -15.591  19.665  1.00 98.43           C  
ATOM   2421  CE3 TRP A 168     -25.037 -13.306  19.666  1.00 98.43           C  
ATOM   2422  HE3 TRP A 168     -24.962 -12.285  19.323  1.00 98.43           H  
ATOM   2423  NE1 TRP A 168     -23.188 -16.261  19.070  1.00 98.43           N  
ATOM   2424  HE1 TRP A 168     -22.967 -17.240  19.183  1.00 98.43           H  
ATOM   2425  CH2 TRP A 168     -26.171 -15.016  20.991  1.00 98.43           C  
ATOM   2426  HH2 TRP A 168     -26.961 -15.301  21.670  1.00 98.43           H  
ATOM   2427  CZ2 TRP A 168     -25.260 -15.984  20.537  1.00 98.43           C  
ATOM   2428  HZ2 TRP A 168     -25.341 -17.012  20.857  1.00 98.43           H  
ATOM   2429  CZ3 TRP A 168     -26.036 -13.678  20.579  1.00 98.43           C  
ATOM   2430  HZ3 TRP A 168     -26.698 -12.918  20.968  1.00 98.43           H  
ATOM   2431  N   ALA A 169     -20.159 -12.620  20.170  1.00 98.69           N  
ATOM   2432  H   ALA A 169     -20.852 -12.173  20.753  1.00 98.69           H  
ATOM   2433  CA  ALA A 169     -18.969 -13.167  20.825  1.00 98.69           C  
ATOM   2434  HA  ALA A 169     -18.419 -13.782  20.113  1.00 98.69           H  
ATOM   2435  C   ALA A 169     -19.371 -14.076  21.991  1.00 98.69           C  
ATOM   2436  CB  ALA A 169     -18.040 -12.021  21.241  1.00 98.69           C  
ATOM   2437  HB1 ALA A 169     -17.733 -11.459  20.358  1.00 98.69           H  
ATOM   2438  HB2 ALA A 169     -17.149 -12.428  21.719  1.00 98.69           H  
ATOM   2439  HB3 ALA A 169     -18.548 -11.344  21.928  1.00 98.69           H  
ATOM   2440  O   ALA A 169     -20.243 -13.722  22.789  1.00 98.69           O  
ATOM   2441  N   TRP A 170     -18.768 -15.263  22.081  1.00 98.51           N  
ATOM   2442  H   TRP A 170     -18.034 -15.493  21.427  1.00 98.51           H  
ATOM   2443  CA  TRP A 170     -19.200 -16.301  23.020  1.00 98.51           C  
ATOM   2444  HA  TRP A 170     -19.570 -15.821  23.927  1.00 98.51           H  
ATOM   2445  C   TRP A 170     -18.065 -17.231  23.466  1.00 98.51           C  
ATOM   2446  CB  TRP A 170     -20.387 -17.083  22.425  1.00 98.51           C  
ATOM   2447  HB2 TRP A 170     -21.140 -16.374  22.081  1.00 98.51           H  
ATOM   2448  HB3 TRP A 170     -20.849 -17.656  23.229  1.00 98.51           H  
ATOM   2449  O   TRP A 170     -16.997 -17.295  22.851  1.00 98.51           O  
ATOM   2450  CG  TRP A 170     -20.092 -18.032  21.301  1.00 98.51           C  
ATOM   2451  CD1 TRP A 170     -20.105 -19.380  21.397  1.00 98.51           C  
ATOM   2452  HD1 TRP A 170     -20.349 -19.934  22.292  1.00 98.51           H  
ATOM   2453  CD2 TRP A 170     -19.789 -17.751  19.900  1.00 98.51           C  
ATOM   2454  CE2 TRP A 170     -19.615 -18.994  19.217  1.00 98.51           C  
ATOM   2455  CE3 TRP A 170     -19.656 -16.580  19.128  1.00 98.51           C  
ATOM   2456  HE3 TRP A 170     -19.809 -15.616  19.591  1.00 98.51           H  
ATOM   2457  NE1 TRP A 170     -19.794 -19.950  20.183  1.00 98.51           N  
ATOM   2458  HE1 TRP A 170     -19.751 -20.947  20.029  1.00 98.51           H  
ATOM   2459  CH2 TRP A 170     -19.168 -17.889  17.124  1.00 98.51           C  
ATOM   2460  HH2 TRP A 170     -18.920 -17.950  16.075  1.00 98.51           H  
ATOM   2461  CZ2 TRP A 170     -19.319 -19.075  17.852  1.00 98.51           C  
ATOM   2462  HZ2 TRP A 170     -19.206 -20.031  17.362  1.00 98.51           H  
ATOM   2463  CZ3 TRP A 170     -19.334 -16.647  17.761  1.00 98.51           C  
ATOM   2464  HZ3 TRP A 170     -19.228 -15.733  17.197  1.00 98.51           H  
ATOM   2465  N   THR A 171     -18.311 -17.935  24.566  1.00 98.31           N  
ATOM   2466  H   THR A 171     -19.200 -17.781  25.020  1.00 98.31           H  
ATOM   2467  CA  THR A 171     -17.629 -19.172  24.974  1.00 98.31           C  
ATOM   2468  HA  THR A 171     -16.795 -19.371  24.301  1.00 98.31           H  
ATOM   2469  C   THR A 171     -18.618 -20.335  24.856  1.00 98.31           C  
ATOM   2470  CB  THR A 171     -17.083 -19.090  26.414  1.00 98.31           C  
ATOM   2471  HB  THR A 171     -16.558 -20.017  26.644  1.00 98.31           H  
ATOM   2472  O   THR A 171     -19.768 -20.144  24.469  1.00 98.31           O  
ATOM   2473  CG2 THR A 171     -16.107 -17.938  26.656  1.00 98.31           C  
ATOM   2474 HG21 THR A 171     -15.085 -18.286  26.509  1.00 98.31           H  
ATOM   2475 HG22 THR A 171     -16.195 -17.570  27.679  1.00 98.31           H  
ATOM   2476 HG23 THR A 171     -16.293 -17.121  25.959  1.00 98.31           H  
ATOM   2477  OG1 THR A 171     -18.155 -18.983  27.314  1.00 98.31           O  
ATOM   2478  HG1 THR A 171     -17.830 -18.898  28.213  1.00 98.31           H  
ATOM   2479  N   GLU A 172     -18.219 -21.555  25.220  1.00 96.95           N  
ATOM   2480  H   GLU A 172     -17.271 -21.705  25.537  1.00 96.95           H  
ATOM   2481  CA  GLU A 172     -19.159 -22.686  25.306  1.00 96.95           C  
ATOM   2482  HA  GLU A 172     -19.613 -22.857  24.329  1.00 96.95           H  
ATOM   2483  C   GLU A 172     -20.318 -22.441  26.293  1.00 96.95           C  
ATOM   2484  CB  GLU A 172     -18.402 -23.954  25.726  1.00 96.95           C  
ATOM   2485  HB2 GLU A 172     -19.126 -24.754  25.881  1.00 96.95           H  
ATOM   2486  HB3 GLU A 172     -17.887 -23.764  26.668  1.00 96.95           H  
ATOM   2487  O   GLU A 172     -21.384 -23.035  26.141  1.00 96.95           O  
ATOM   2488  CG  GLU A 172     -17.386 -24.416  24.669  1.00 96.95           C  
ATOM   2489  HG2 GLU A 172     -16.653 -23.625  24.513  1.00 96.95           H  
ATOM   2490  HG3 GLU A 172     -17.914 -24.574  23.728  1.00 96.95           H  
ATOM   2491  CD  GLU A 172     -16.644 -25.707  25.057  1.00 96.95           C  
ATOM   2492  OE1 GLU A 172     -15.810 -26.145  24.233  1.00 96.95           O  
ATOM   2493  OE2 GLU A 172     -16.884 -26.238  26.165  1.00 96.95           O  
ATOM   2494  N   THR A 173     -20.119 -21.576  27.293  1.00 96.44           N  
ATOM   2495  H   THR A 173     -19.223 -21.115  27.360  1.00 96.44           H  
ATOM   2496  CA  THR A 173     -21.049 -21.366  28.414  1.00 96.44           C  
ATOM   2497  HA  THR A 173     -21.893 -22.050  28.323  1.00 96.44           H  
ATOM   2498  C   THR A 173     -21.647 -19.966  28.480  1.00 96.44           C  
ATOM   2499  CB  THR A 173     -20.343 -21.659  29.747  1.00 96.44           C  
ATOM   2500  HB  THR A 173     -20.982 -21.356  30.577  1.00 96.44           H  
ATOM   2501  O   THR A 173     -22.745 -19.806  29.007  1.00 96.44           O  
ATOM   2502  CG2 THR A 173     -20.053 -23.158  29.878  1.00 96.44           C  
ATOM   2503 HG21 THR A 173     -19.600 -23.351  30.850  1.00 96.44           H  
ATOM   2504 HG22 THR A 173     -19.366 -23.481  29.095  1.00 96.44           H  
ATOM   2505 HG23 THR A 173     -20.982 -23.722  29.798  1.00 96.44           H  
ATOM   2506  OG1 THR A 173     -19.099 -20.988  29.840  1.00 96.44           O  
ATOM   2507  HG1 THR A 173     -19.235 -20.096  30.168  1.00 96.44           H  
ATOM   2508  N   ASP A 174     -20.957 -18.957  27.948  1.00 97.54           N  
ATOM   2509  H   ASP A 174     -20.078 -19.162  27.495  1.00 97.54           H  
ATOM   2510  CA  ASP A 174     -21.276 -17.548  28.156  1.00 97.54           C  
ATOM   2511  HA  ASP A 174     -22.233 -17.470  28.672  1.00 97.54           H  
ATOM   2512  C   ASP A 174     -21.391 -16.792  26.834  1.00 97.54           C  
ATOM   2513  CB  ASP A 174     -20.225 -16.881  29.053  1.00 97.54           C  
ATOM   2514  HB2 ASP A 174     -19.257 -16.878  28.551  1.00 97.54           H  
ATOM   2515  HB3 ASP A 174     -20.519 -15.844  29.215  1.00 97.54           H  
ATOM   2516  O   ASP A 174     -20.702 -17.076  25.852  1.00 97.54           O  
ATOM   2517  CG  ASP A 174     -20.109 -17.576  30.406  1.00 97.54           C  
ATOM   2518  OD1 ASP A 174     -20.987 -17.325  31.258  1.00 97.54           O  
ATOM   2519  OD2 ASP A 174     -19.159 -18.380  30.559  1.00 97.54           O  
ATOM   2520  N   ASN A 175     -22.239 -15.764  26.821  1.00 97.96           N  
ATOM   2521  H   ASN A 175     -22.726 -15.539  27.676  1.00 97.96           H  
ATOM   2522  CA  ASN A 175     -22.377 -14.851  25.697  1.00 97.96           C  
ATOM   2523  HA  ASN A 175     -21.687 -15.144  24.905  1.00 97.96           H  
ATOM   2524  C   ASN A 175     -22.006 -13.423  26.112  1.00 97.96           C  
ATOM   2525  CB  ASN A 175     -23.796 -14.955  25.131  1.00 97.96           C  
ATOM   2526  HB2 ASN A 175     -24.012 -15.990  24.866  1.00 97.96           H  
ATOM   2527  HB3 ASN A 175     -24.517 -14.621  25.877  1.00 97.96           H  
ATOM   2528  O   ASN A 175     -22.492 -12.903  27.115  1.00 97.96           O  
ATOM   2529  CG  ASN A 175     -23.922 -14.085  23.903  1.00 97.96           C  
ATOM   2530  ND2 ASN A 175     -23.577 -14.588  22.749  1.00 97.96           N  
ATOM   2531 HD21 ASN A 175     -23.659 -13.994  21.936  1.00 97.96           H  
ATOM   2532 HD22 ASN A 175     -23.263 -15.544  22.668  1.00 97.96           H  
ATOM   2533  OD1 ASN A 175     -24.275 -12.923  23.983  1.00 97.96           O  
ATOM   2534  N   PHE A 176     -21.180 -12.772  25.300  1.00 98.34           N  
ATOM   2535  H   PHE A 176     -20.858 -13.239  24.464  1.00 98.34           H  
ATOM   2536  CA  PHE A 176     -20.635 -11.440  25.565  1.00 98.34           C  
ATOM   2537  HA  PHE A 176     -20.691 -11.243  26.635  1.00 98.34           H  
ATOM   2538  C   PHE A 176     -21.432 -10.326  24.869  1.00 98.34           C  
ATOM   2539  CB  PHE A 176     -19.154 -11.426  25.169  1.00 98.34           C  
ATOM   2540  HB2 PHE A 176     -19.048 -11.731  24.128  1.00 98.34           H  
ATOM   2541  HB3 PHE A 176     -18.784 -10.404  25.255  1.00 98.34           H  
ATOM   2542  O   PHE A 176     -21.042  -9.161  24.902  1.00 98.34           O  
ATOM   2543  CG  PHE A 176     -18.276 -12.295  26.038  1.00 98.34           C  
ATOM   2544  CD1 PHE A 176     -17.462 -11.698  27.013  1.00 98.34           C  
ATOM   2545  HD1 PHE A 176     -17.446 -10.625  27.138  1.00 98.34           H  
ATOM   2546  CD2 PHE A 176     -18.285 -13.695  25.897  1.00 98.34           C  
ATOM   2547  HD2 PHE A 176     -18.912 -14.163  25.152  1.00 98.34           H  
ATOM   2548  CE1 PHE A 176     -16.678 -12.495  27.855  1.00 98.34           C  
ATOM   2549  HE1 PHE A 176     -16.092 -12.020  28.628  1.00 98.34           H  
ATOM   2550  CE2 PHE A 176     -17.514 -14.494  26.754  1.00 98.34           C  
ATOM   2551  HE2 PHE A 176     -17.588 -15.569  26.692  1.00 98.34           H  
ATOM   2552  CZ  PHE A 176     -16.698 -13.894  27.726  1.00 98.34           C  
ATOM   2553  HZ  PHE A 176     -16.115 -14.508  28.397  1.00 98.34           H  
ATOM   2554  N   THR A 177     -22.542 -10.673  24.217  1.00 97.73           N  
ATOM   2555  H   THR A 177     -22.799 -11.650  24.213  1.00 97.73           H  
ATOM   2556  CA  THR A 177     -23.295  -9.807  23.299  1.00 97.73           C  
ATOM   2557  HA  THR A 177     -23.006  -8.772  23.481  1.00 97.73           H  
ATOM   2558  C   THR A 177     -24.805  -9.864  23.563  1.00 97.73           C  
ATOM   2559  CB  THR A 177     -22.930 -10.126  21.835  1.00 97.73           C  
ATOM   2560  HB  THR A 177     -23.478  -9.463  21.166  1.00 97.73           H  
ATOM   2561  O   THR A 177     -25.609  -9.726  22.647  1.00 97.73           O  
ATOM   2562  CG2 THR A 177     -21.428  -9.934  21.603  1.00 97.73           C  
ATOM   2563 HG21 THR A 177     -21.191 -10.018  20.542  1.00 97.73           H  
ATOM   2564 HG22 THR A 177     -20.860 -10.689  22.145  1.00 97.73           H  
ATOM   2565 HG23 THR A 177     -21.122  -8.947  21.949  1.00 97.73           H  
ATOM   2566  OG1 THR A 177     -23.230 -11.468  21.520  1.00 97.73           O  
ATOM   2567  HG1 THR A 177     -24.181 -11.568  21.603  1.00 97.73           H  
ATOM   2568  N   GLY A 178     -25.211 -10.089  24.818  1.00 94.76           N  
ATOM   2569  H   GLY A 178     -24.499 -10.263  25.513  1.00 94.76           H  
ATOM   2570  CA  GLY A 178     -26.609  -9.986  25.267  1.00 94.76           C  
ATOM   2571  HA2 GLY A 178     -26.615  -9.825  26.345  1.00 94.76           H  
ATOM   2572  HA3 GLY A 178     -27.066  -9.116  24.796  1.00 94.76           H  
ATOM   2573  C   GLY A 178     -27.509 -11.195  24.975  1.00 94.76           C  
ATOM   2574  O   GLY A 178     -28.712 -11.131  25.223  1.00 94.76           O  
ATOM   2575  N   GLY A 179     -26.960 -12.293  24.453  1.00 95.59           N  
ATOM   2576  H   GLY A 179     -25.970 -12.269  24.255  1.00 95.59           H  
ATOM   2577  CA  GLY A 179     -27.646 -13.582  24.308  1.00 95.59           C  
ATOM   2578  HA2 GLY A 179     -26.898 -14.356  24.136  1.00 95.59           H  
ATOM   2579  HA3 GLY A 179     -28.161 -13.813  25.240  1.00 95.59           H  
ATOM   2580  C   GLY A 179     -28.673 -13.674  23.175  1.00 95.59           C  
ATOM   2581  O   GLY A 179     -29.267 -14.733  23.001  1.00 95.59           O  
ATOM   2582  N   ASN A 180     -28.864 -12.617  22.382  1.00 96.42           N  
ATOM   2583  H   ASN A 180     -28.316 -11.785  22.551  1.00 96.42           H  
ATOM   2584  CA  ASN A 180     -29.775 -12.609  21.234  1.00 96.42           C  
ATOM   2585  HA  ASN A 180     -30.238 -13.590  21.125  1.00 96.42           H  
ATOM   2586  C   ASN A 180     -29.025 -12.301  19.936  1.00 96.42           C  
ATOM   2587  CB  ASN A 180     -30.897 -11.593  21.474  1.00 96.42           C  
ATOM   2588  HB2 ASN A 180     -31.537 -11.550  20.593  1.00 96.42           H  
ATOM   2589  HB3 ASN A 180     -30.473 -10.601  21.633  1.00 96.42           H  
ATOM   2590  O   ASN A 180     -28.301 -11.312  19.859  1.00 96.42           O  
ATOM   2591  CG  ASN A 180     -31.763 -11.977  22.654  1.00 96.42           C  
ATOM   2592  ND2 ASN A 180     -31.545 -11.396  23.811  1.00 96.42           N  
ATOM   2593 HD21 ASN A 180     -30.708 -10.850  23.959  1.00 96.42           H  
ATOM   2594 HD22 ASN A 180     -32.092 -11.744  24.585  1.00 96.42           H  
ATOM   2595  OD1 ASN A 180     -32.634 -12.823  22.560  1.00 96.42           O  
ATOM   2596  N   TRP A 181     -29.220 -13.129  18.910  1.00 96.25           N  
ATOM   2597  H   TRP A 181     -29.845 -13.913  19.032  1.00 96.25           H  
ATOM   2598  CA  TRP A 181     -28.727 -12.850  17.559  1.00 96.25           C  
ATOM   2599  HA  TRP A 181     -27.655 -12.658  17.607  1.00 96.25           H  
ATOM   2600  C   TRP A 181     -29.444 -11.613  16.976  1.00 96.25           C  
ATOM   2601  CB  TRP A 181     -28.960 -14.092  16.692  1.00 96.25           C  
ATOM   2602  HB2 TRP A 181     -28.486 -14.949  17.170  1.00 96.25           H  
ATOM   2603  HB3 TRP A 181     -30.030 -14.292  16.628  1.00 96.25           H  
ATOM   2604  O   TRP A 181     -30.655 -11.498  17.187  1.00 96.25           O  
ATOM   2605  CG  TRP A 181     -28.408 -13.972  15.312  1.00 96.25           C  
ATOM   2606  CD1 TRP A 181     -29.091 -13.561  14.219  1.00 96.25           C  
ATOM   2607  HD1 TRP A 181     -30.139 -13.302  14.208  1.00 96.25           H  
ATOM   2608  CD2 TRP A 181     -27.021 -14.140  14.886  1.00 96.25           C  
ATOM   2609  CE2 TRP A 181     -26.936 -13.782  13.508  1.00 96.25           C  
ATOM   2610  CE3 TRP A 181     -25.819 -14.480  15.545  1.00 96.25           C  
ATOM   2611  HE3 TRP A 181     -25.838 -14.732  16.595  1.00 96.25           H  
ATOM   2612  NE1 TRP A 181     -28.227 -13.466  13.147  1.00 96.25           N  
ATOM   2613  HE1 TRP A 181     -28.501 -13.141  12.230  1.00 96.25           H  
ATOM   2614  CH2 TRP A 181     -24.550 -14.139  13.487  1.00 96.25           C  
ATOM   2615  HH2 TRP A 181     -23.612 -14.152  12.951  1.00 96.25           H  
ATOM   2616  CZ2 TRP A 181     -25.724 -13.775  12.811  1.00 96.25           C  
ATOM   2617  HZ2 TRP A 181     -25.694 -13.508  11.766  1.00 96.25           H  
ATOM   2618  CZ3 TRP A 181     -24.595 -14.489  14.848  1.00 96.25           C  
ATOM   2619  HZ3 TRP A 181     -23.686 -14.765  15.361  1.00 96.25           H  
ATOM   2620  N   PRO A 182     -28.774 -10.694  16.245  1.00 96.55           N  
ATOM   2621  CA  PRO A 182     -27.406 -10.743  15.700  1.00 96.55           C  
ATOM   2622  HA  PRO A 182     -27.145 -11.761  15.412  1.00 96.55           H  
ATOM   2623  C   PRO A 182     -26.279 -10.270  16.636  1.00 96.55           C  
ATOM   2624  CB  PRO A 182     -27.478  -9.904  14.422  1.00 96.55           C  
ATOM   2625  HB2 PRO A 182     -27.878 -10.501  13.603  1.00 96.55           H  
ATOM   2626  HB3 PRO A 182     -26.517  -9.468  14.149  1.00 96.55           H  
ATOM   2627  O   PRO A 182     -25.156 -10.052  16.180  1.00 96.55           O  
ATOM   2628  CG  PRO A 182     -28.465  -8.808  14.795  1.00 96.55           C  
ATOM   2629  HG2 PRO A 182     -28.937  -8.370  13.915  1.00 96.55           H  
ATOM   2630  HG3 PRO A 182     -27.955  -8.040  15.377  1.00 96.55           H  
ATOM   2631  CD  PRO A 182     -29.470  -9.543  15.677  1.00 96.55           C  
ATOM   2632  HD2 PRO A 182     -29.837  -8.882  16.463  1.00 96.55           H  
ATOM   2633  HD3 PRO A 182     -30.302  -9.889  15.065  1.00 96.55           H  
ATOM   2634  N   GLY A 183     -26.553 -10.134  17.933  1.00 97.48           N  
ATOM   2635  H   GLY A 183     -27.492 -10.306  18.263  1.00 97.48           H  
ATOM   2636  CA  GLY A 183     -25.608  -9.637  18.927  1.00 97.48           C  
ATOM   2637  HA2 GLY A 183     -25.820 -10.102  19.890  1.00 97.48           H  
ATOM   2638  HA3 GLY A 183     -24.597  -9.918  18.631  1.00 97.48           H  
ATOM   2639  C   GLY A 183     -25.699  -8.125  19.115  1.00 97.48           C  
ATOM   2640  O   GLY A 183     -26.795  -7.566  19.127  1.00 97.48           O  
ATOM   2641  N   VAL A 184     -24.557  -7.465  19.313  1.00 97.51           N  
ATOM   2642  H   VAL A 184     -23.693  -7.970  19.176  1.00 97.51           H  
ATOM   2643  CA  VAL A 184     -24.488  -6.026  19.628  1.00 97.51           C  
ATOM   2644  HA  VAL A 184     -25.504  -5.643  19.722  1.00 97.51           H  
ATOM   2645  C   VAL A 184     -23.830  -5.236  18.507  1.00 97.51           C  
ATOM   2646  CB  VAL A 184     -23.787  -5.746  20.972  1.00 97.51           C  
ATOM   2647  HB  VAL A 184     -23.783  -4.668  21.133  1.00 97.51           H  
ATOM   2648  O   VAL A 184     -22.833  -5.677  17.937  1.00 97.51           O  
ATOM   2649  CG1 VAL A 184     -24.556  -6.375  22.136  1.00 97.51           C  
ATOM   2650 HG11 VAL A 184     -25.584  -6.010  22.135  1.00 97.51           H  
ATOM   2651 HG12 VAL A 184     -24.087  -6.108  23.083  1.00 97.51           H  
ATOM   2652 HG13 VAL A 184     -24.571  -7.460  22.027  1.00 97.51           H  
ATOM   2653  CG2 VAL A 184     -22.334  -6.233  21.013  1.00 97.51           C  
ATOM   2654 HG21 VAL A 184     -22.278  -7.290  20.755  1.00 97.51           H  
ATOM   2655 HG22 VAL A 184     -21.747  -5.661  20.294  1.00 97.51           H  
ATOM   2656 HG23 VAL A 184     -21.919  -6.069  22.008  1.00 97.51           H  
ATOM   2657  N   ALA A 185     -24.347  -4.038  18.236  1.00 97.80           N  
ATOM   2658  H   ALA A 185     -25.193  -3.747  18.704  1.00 97.80           H  
ATOM   2659  CA  ALA A 185     -23.783  -3.148  17.230  1.00 97.80           C  
ATOM   2660  HA  ALA A 185     -23.755  -3.678  16.278  1.00 97.80           H  
ATOM   2661  C   ALA A 185     -22.343  -2.740  17.574  1.00 97.80           C  
ATOM   2662  CB  ALA A 185     -24.703  -1.934  17.058  1.00 97.80           C  
ATOM   2663  HB1 ALA A 185     -24.302  -1.286  16.278  1.00 97.80           H  
ATOM   2664  HB2 ALA A 185     -25.695  -2.270  16.755  1.00 97.80           H  
ATOM   2665  HB3 ALA A 185     -24.768  -1.377  17.992  1.00 97.80           H  
ATOM   2666  O   ALA A 185     -22.037  -2.320  18.693  1.00 97.80           O  
ATOM   2667  N   CYS A 186     -21.456  -2.836  16.589  1.00 98.34           N  
ATOM   2668  H   CYS A 186     -21.775  -3.199  15.702  1.00 98.34           H  
ATOM   2669  CA  CYS A 186     -20.109  -2.296  16.656  1.00 98.34           C  
ATOM   2670  HA  CYS A 186     -19.700  -2.489  17.647  1.00 98.34           H  
ATOM   2671  C   CYS A 186     -20.115  -0.780  16.435  1.00 98.34           C  
ATOM   2672  CB  CYS A 186     -19.222  -2.977  15.607  1.00 98.34           C  
ATOM   2673  HB2 CYS A 186     -19.692  -2.881  14.628  1.00 98.34           H  
ATOM   2674  HB3 CYS A 186     -18.248  -2.488  15.585  1.00 98.34           H  
ATOM   2675  O   CYS A 186     -20.944  -0.221  15.716  1.00 98.34           O  
ATOM   2676  SG  CYS A 186     -18.984  -4.729  15.983  1.00 98.34           S  
ATOM   2677  HG  CYS A 186     -18.544  -4.559  17.233  1.00 98.34           H  
ATOM   2678  N   THR A 187     -19.095  -0.117  16.967  1.00 97.67           N  
ATOM   2679  H   THR A 187     -18.444  -0.630  17.544  1.00 97.67           H  
ATOM   2680  CA  THR A 187     -18.854   1.309  16.740  1.00 97.67           C  
ATOM   2681  HA  THR A 187     -19.804   1.801  16.530  1.00 97.67           H  
ATOM   2682  C   THR A 187     -17.926   1.496  15.546  1.00 97.67           C  
ATOM   2683  CB  THR A 187     -18.275   1.962  17.999  1.00 97.67           C  
ATOM   2684  HB  THR A 187     -17.340   1.474  18.272  1.00 97.67           H  
ATOM   2685  O   THR A 187     -16.801   0.995  15.539  1.00 97.67           O  
ATOM   2686  CG2 THR A 187     -18.044   3.464  17.830  1.00 97.67           C  
ATOM   2687 HG21 THR A 187     -17.256   3.645  17.098  1.00 97.67           H  
ATOM   2688 HG22 THR A 187     -17.734   3.895  18.782  1.00 97.67           H  
ATOM   2689 HG23 THR A 187     -18.964   3.948  17.503  1.00 97.67           H  
ATOM   2690  OG1 THR A 187     -19.202   1.818  19.046  1.00 97.67           O  
ATOM   2691  HG1 THR A 187     -18.740   1.819  19.887  1.00 97.67           H  
ATOM   2692  N   LYS A 188     -18.352   2.267  14.542  1.00 96.70           N  
ATOM   2693  H   LYS A 188     -19.298   2.618  14.576  1.00 96.70           H  
ATOM   2694  CA  LYS A 188     -17.465   2.708  13.457  1.00 96.70           C  
ATOM   2695  HA  LYS A 188     -16.955   1.833  13.055  1.00 96.70           H  
ATOM   2696  C   LYS A 188     -16.421   3.674  14.022  1.00 96.70           C  
ATOM   2697  CB  LYS A 188     -18.308   3.338  12.340  1.00 96.70           C  
ATOM   2698  HB2 LYS A 188     -19.150   2.678  12.132  1.00 96.70           H  
ATOM   2699  HB3 LYS A 188     -18.700   4.301  12.666  1.00 96.70           H  
ATOM   2700  O   LYS A 188     -16.775   4.712  14.571  1.00 96.70           O  
ATOM   2701  CG  LYS A 188     -17.502   3.512  11.047  1.00 96.70           C  
ATOM   2702  HG2 LYS A 188     -16.693   4.225  11.203  1.00 96.70           H  
ATOM   2703  HG3 LYS A 188     -17.076   2.547  10.772  1.00 96.70           H  
ATOM   2704  CD  LYS A 188     -18.410   4.003   9.909  1.00 96.70           C  
ATOM   2705  HD2 LYS A 188     -19.297   3.371   9.865  1.00 96.70           H  
ATOM   2706  HD3 LYS A 188     -18.710   5.036  10.087  1.00 96.70           H  
ATOM   2707  CE  LYS A 188     -17.642   3.883   8.594  1.00 96.70           C  
ATOM   2708  HE2 LYS A 188     -16.806   4.582   8.583  1.00 96.70           H  
ATOM   2709  HE3 LYS A 188     -17.230   2.875   8.559  1.00 96.70           H  
ATOM   2710  NZ  LYS A 188     -18.490   4.061   7.392  1.00 96.70           N  
ATOM   2711  HZ1 LYS A 188     -17.950   3.748   6.597  1.00 96.70           H  
ATOM   2712  HZ2 LYS A 188     -18.774   5.020   7.250  1.00 96.70           H  
ATOM   2713  HZ3 LYS A 188     -19.293   3.450   7.418  1.00 96.70           H  
ATOM   2714  N   THR A 189     -15.137   3.360  13.881  1.00 95.70           N  
ATOM   2715  H   THR A 189     -14.901   2.487  13.430  1.00 95.70           H  
ATOM   2716  CA  THR A 189     -14.056   4.137  14.527  1.00 95.70           C  
ATOM   2717  HA  THR A 189     -14.362   4.382  15.544  1.00 95.70           H  
ATOM   2718  C   THR A 189     -13.740   5.466  13.830  1.00 95.70           C  
ATOM   2719  CB  THR A 189     -12.760   3.322  14.609  1.00 95.70           C  
ATOM   2720  HB  THR A 189     -12.000   3.923  15.109  1.00 95.70           H  
ATOM   2721  O   THR A 189     -13.017   6.292  14.378  1.00 95.70           O  
ATOM   2722  CG2 THR A 189     -12.905   2.002  15.367  1.00 95.70           C  
ATOM   2723 HG21 THR A 189     -11.944   1.488  15.386  1.00 95.70           H  
ATOM   2724 HG22 THR A 189     -13.208   2.205  16.394  1.00 95.70           H  
ATOM   2725 HG23 THR A 189     -13.648   1.354  14.902  1.00 95.70           H  
ATOM   2726  OG1 THR A 189     -12.327   3.043  13.302  1.00 95.70           O  
ATOM   2727  HG1 THR A 189     -12.849   2.310  12.969  1.00 95.70           H  
ATOM   2728  N   GLY A 190     -14.234   5.664  12.602  1.00 92.93           N  
ATOM   2729  H   GLY A 190     -14.829   4.943  12.221  1.00 92.93           H  
ATOM   2730  CA  GLY A 190     -13.845   6.780  11.730  1.00 92.93           C  
ATOM   2731  HA2 GLY A 190     -13.810   7.700  12.314  1.00 92.93           H  
ATOM   2732  HA3 GLY A 190     -14.593   6.897  10.946  1.00 92.93           H  
ATOM   2733  C   GLY A 190     -12.479   6.597  11.057  1.00 92.93           C  
ATOM   2734  O   GLY A 190     -12.058   7.457  10.287  1.00 92.93           O  
ATOM   2735  N   VAL A 191     -11.803   5.475  11.313  1.00 92.57           N  
ATOM   2736  H   VAL A 191     -12.202   4.811  11.960  1.00 92.57           H  
ATOM   2737  CA  VAL A 191     -10.517   5.114  10.716  1.00 92.57           C  
ATOM   2738  HA  VAL A 191     -10.062   6.008  10.288  1.00 92.57           H  
ATOM   2739  C   VAL A 191     -10.737   4.111   9.584  1.00 92.57           C  
ATOM   2740  CB  VAL A 191      -9.561   4.581  11.800  1.00 92.57           C  
ATOM   2741  HB  VAL A 191      -9.990   3.694  12.266  1.00 92.57           H  
ATOM   2742  O   VAL A 191     -11.605   3.238   9.666  1.00 92.57           O  
ATOM   2743  CG1 VAL A 191      -8.199   4.203  11.228  1.00 92.57           C  
ATOM   2744 HG11 VAL A 191      -8.293   3.347  10.560  1.00 92.57           H  
ATOM   2745 HG12 VAL A 191      -7.526   3.919  12.038  1.00 92.57           H  
ATOM   2746 HG13 VAL A 191      -7.773   5.051  10.693  1.00 92.57           H  
ATOM   2747  CG2 VAL A 191      -9.321   5.644  12.881  1.00 92.57           C  
ATOM   2748 HG21 VAL A 191      -8.610   5.270  13.617  1.00 92.57           H  
ATOM   2749 HG22 VAL A 191      -8.925   6.556  12.434  1.00 92.57           H  
ATOM   2750 HG23 VAL A 191     -10.251   5.872  13.402  1.00 92.57           H  
ATOM   2751  N   LYS A 192      -9.925   4.225   8.529  1.00 91.78           N  
ATOM   2752  H   LYS A 192      -9.214   4.941   8.556  1.00 91.78           H  
ATOM   2753  CA  LYS A 192      -9.835   3.236   7.453  1.00 91.78           C  
ATOM   2754  HA  LYS A 192     -10.626   2.499   7.593  1.00 91.78           H  
ATOM   2755  C   LYS A 192      -8.510   2.491   7.528  1.00 91.78           C  
ATOM   2756  CB  LYS A 192     -10.026   3.897   6.081  1.00 91.78           C  
ATOM   2757  HB2 LYS A 192      -9.681   3.210   5.308  1.00 91.78           H  
ATOM   2758  HB3 LYS A 192      -9.422   4.803   6.025  1.00 91.78           H  
ATOM   2759  O   LYS A 192      -7.471   3.108   7.742  1.00 91.78           O  
ATOM   2760  CG  LYS A 192     -11.499   4.229   5.809  1.00 91.78           C  
ATOM   2761  HG2 LYS A 192     -11.888   4.883   6.589  1.00 91.78           H  
ATOM   2762  HG3 LYS A 192     -12.067   3.299   5.811  1.00 91.78           H  
ATOM   2763  CD  LYS A 192     -11.644   4.920   4.444  1.00 91.78           C  
ATOM   2764  HD2 LYS A 192     -11.153   5.892   4.497  1.00 91.78           H  
ATOM   2765  HD3 LYS A 192     -11.143   4.327   3.679  1.00 91.78           H  
ATOM   2766  CE  LYS A 192     -13.105   5.135   4.031  1.00 91.78           C  
ATOM   2767  HE2 LYS A 192     -13.620   5.690   4.816  1.00 91.78           H  
ATOM   2768  HE3 LYS A 192     -13.122   5.726   3.116  1.00 91.78           H  
ATOM   2769  NZ  LYS A 192     -13.799   3.846   3.807  1.00 91.78           N  
ATOM   2770  HZ1 LYS A 192     -13.197   3.163   3.371  1.00 91.78           H  
ATOM   2771  HZ2 LYS A 192     -14.653   3.953   3.279  1.00 91.78           H  
ATOM   2772  HZ3 LYS A 192     -14.075   3.494   4.712  1.00 91.78           H  
ATOM   2773  N   LYS A 193      -8.541   1.181   7.298  1.00 90.30           N  
ATOM   2774  H   LYS A 193      -9.443   0.769   7.111  1.00 90.30           H  
ATOM   2775  CA  LYS A 193      -7.354   0.333   7.131  1.00 90.30           C  
ATOM   2776  HA  LYS A 193      -6.475   0.966   7.012  1.00 90.30           H  
ATOM   2777  C   LYS A 193      -7.529  -0.482   5.856  1.00 90.30           C  
ATOM   2778  CB  LYS A 193      -7.155  -0.520   8.390  1.00 90.30           C  
ATOM   2779  HB2 LYS A 193      -8.065  -1.087   8.584  1.00 90.30           H  
ATOM   2780  HB3 LYS A 193      -6.988   0.154   9.229  1.00 90.30           H  
ATOM   2781  O   LYS A 193      -8.568  -1.102   5.659  1.00 90.30           O  
ATOM   2782  CG  LYS A 193      -5.966  -1.487   8.274  1.00 90.30           C  
ATOM   2783  HG2 LYS A 193      -6.216  -2.296   7.588  1.00 90.30           H  
ATOM   2784  HG3 LYS A 193      -5.102  -0.947   7.887  1.00 90.30           H  
ATOM   2785  CD  LYS A 193      -5.615  -2.067   9.648  1.00 90.30           C  
ATOM   2786  HD2 LYS A 193      -5.347  -1.237  10.302  1.00 90.30           H  
ATOM   2787  HD3 LYS A 193      -6.480  -2.587  10.061  1.00 90.30           H  
ATOM   2788  CE  LYS A 193      -4.422  -3.023   9.552  1.00 90.30           C  
ATOM   2789  HE2 LYS A 193      -4.730  -3.920   9.015  1.00 90.30           H  
ATOM   2790  HE3 LYS A 193      -3.639  -2.536   8.970  1.00 90.30           H  
ATOM   2791  NZ  LYS A 193      -3.902  -3.370  10.900  1.00 90.30           N  
ATOM   2792  HZ1 LYS A 193      -3.595  -2.535  11.378  1.00 90.30           H  
ATOM   2793  HZ2 LYS A 193      -4.618  -3.816  11.456  1.00 90.30           H  
ATOM   2794  HZ3 LYS A 193      -3.114  -3.997  10.826  1.00 90.30           H  
ATOM   2795  N   ASN A 194      -6.536  -0.439   4.969  1.00 87.29           N  
ATOM   2796  H   ASN A 194      -5.675   0.021   5.229  1.00 87.29           H  
ATOM   2797  CA  ASN A 194      -6.612  -1.025   3.623  1.00 87.29           C  
ATOM   2798  HA  ASN A 194      -5.735  -0.687   3.073  1.00 87.29           H  
ATOM   2799  C   ASN A 194      -7.837  -0.525   2.818  1.00 87.29           C  
ATOM   2800  CB  ASN A 194      -6.526  -2.564   3.715  1.00 87.29           C  
ATOM   2801  HB2 ASN A 194      -7.419  -2.949   4.207  1.00 87.29           H  
ATOM   2802  HB3 ASN A 194      -6.503  -2.977   2.706  1.00 87.29           H  
ATOM   2803  O   ASN A 194      -8.475  -1.293   2.107  1.00 87.29           O  
ATOM   2804  CG  ASN A 194      -5.303  -3.083   4.449  1.00 87.29           C  
ATOM   2805  ND2 ASN A 194      -5.283  -4.355   4.770  1.00 87.29           N  
ATOM   2806 HD21 ASN A 194      -6.037  -4.960   4.477  1.00 87.29           H  
ATOM   2807 HD22 ASN A 194      -4.421  -4.698   5.168  1.00 87.29           H  
ATOM   2808  OD1 ASN A 194      -4.360  -2.378   4.758  1.00 87.29           O  
ATOM   2809  N   GLY A 195      -8.219   0.748   2.988  1.00 88.99           N  
ATOM   2810  H   GLY A 195      -7.644   1.337   3.573  1.00 88.99           H  
ATOM   2811  CA  GLY A 195      -9.400   1.358   2.352  1.00 88.99           C  
ATOM   2812  HA2 GLY A 195      -9.429   1.051   1.306  1.00 88.99           H  
ATOM   2813  HA3 GLY A 195      -9.297   2.443   2.380  1.00 88.99           H  
ATOM   2814  C   GLY A 195     -10.758   0.991   2.978  1.00 88.99           C  
ATOM   2815  O   GLY A 195     -11.755   1.679   2.731  1.00 88.99           O  
ATOM   2816  N   LEU A 196     -10.798  -0.030   3.836  1.00 93.70           N  
ATOM   2817  H   LEU A 196      -9.941  -0.526   4.032  1.00 93.70           H  
ATOM   2818  CA  LEU A 196     -12.004  -0.514   4.507  1.00 93.70           C  
ATOM   2819  HA  LEU A 196     -12.871  -0.304   3.882  1.00 93.70           H  
ATOM   2820  C   LEU A 196     -12.222   0.198   5.838  1.00 93.70           C  
ATOM   2821  CB  LEU A 196     -11.911  -2.033   4.708  1.00 93.70           C  
ATOM   2822  HB2 LEU A 196     -11.044  -2.244   5.334  1.00 93.70           H  
ATOM   2823  HB3 LEU A 196     -12.796  -2.367   5.249  1.00 93.70           H  
ATOM   2824  O   LEU A 196     -11.267   0.556   6.528  1.00 93.70           O  
ATOM   2825  CG  LEU A 196     -11.789  -2.844   3.406  1.00 93.70           C  
ATOM   2826  HG  LEU A 196     -10.876  -2.558   2.884  1.00 93.70           H  
ATOM   2827  CD1 LEU A 196     -11.683  -4.328   3.750  1.00 93.70           C  
ATOM   2828 HD11 LEU A 196     -12.580  -4.653   4.278  1.00 93.70           H  
ATOM   2829 HD12 LEU A 196     -11.574  -4.911   2.835  1.00 93.70           H  
ATOM   2830 HD13 LEU A 196     -10.809  -4.499   4.379  1.00 93.70           H  
ATOM   2831  CD2 LEU A 196     -12.973  -2.642   2.456  1.00 93.70           C  
ATOM   2832 HD21 LEU A 196     -12.996  -1.614   2.095  1.00 93.70           H  
ATOM   2833 HD22 LEU A 196     -13.909  -2.871   2.967  1.00 93.70           H  
ATOM   2834 HD23 LEU A 196     -12.868  -3.302   1.595  1.00 93.70           H  
ATOM   2835  N   ASP A 197     -13.486   0.400   6.197  1.00 95.50           N  
ATOM   2836  H   ASP A 197     -14.218  -0.049   5.666  1.00 95.50           H  
ATOM   2837  CA  ASP A 197     -13.834   1.012   7.475  1.00 95.50           C  
ATOM   2838  HA  ASP A 197     -13.217   1.898   7.621  1.00 95.50           H  
ATOM   2839  C   ASP A 197     -13.540   0.050   8.629  1.00 95.50           C  
ATOM   2840  CB  ASP A 197     -15.302   1.449   7.482  1.00 95.50           C  
ATOM   2841  HB2 ASP A 197     -15.557   1.761   8.495  1.00 95.50           H  
ATOM   2842  HB3 ASP A 197     -15.936   0.603   7.218  1.00 95.50           H  
ATOM   2843  O   ASP A 197     -13.918  -1.123   8.590  1.00 95.50           O  
ATOM   2844  CG  ASP A 197     -15.572   2.620   6.532  1.00 95.50           C  
ATOM   2845  OD1 ASP A 197     -14.718   3.522   6.397  1.00 95.50           O  
ATOM   2846  OD2 ASP A 197     -16.678   2.695   5.960  1.00 95.50           O  
ATOM   2847  N   VAL A 198     -12.888   0.565   9.671  1.00 96.97           N  
ATOM   2848  H   VAL A 198     -12.578   1.525   9.625  1.00 96.97           H  
ATOM   2849  CA  VAL A 198     -12.610  -0.184  10.897  1.00 96.97           C  
ATOM   2850  HA  VAL A 198     -12.521  -1.242  10.651  1.00 96.97           H  
ATOM   2851  C   VAL A 198     -13.782  -0.006  11.859  1.00 96.97           C  
ATOM   2852  CB  VAL A 198     -11.281   0.256  11.540  1.00 96.97           C  
ATOM   2853  HB  VAL A 198     -11.364   1.298  11.851  1.00 96.97           H  
ATOM   2854  O   VAL A 198     -14.056   1.104  12.332  1.00 96.97           O  
ATOM   2855  CG1 VAL A 198     -10.960  -0.605  12.767  1.00 96.97           C  
ATOM   2856 HG11 VAL A 198     -10.880  -1.651  12.472  1.00 96.97           H  
ATOM   2857 HG12 VAL A 198     -11.737  -0.500  13.524  1.00 96.97           H  
ATOM   2858 HG13 VAL A 198     -10.015  -0.283  13.205  1.00 96.97           H  
ATOM   2859  CG2 VAL A 198     -10.086   0.173  10.584  1.00 96.97           C  
ATOM   2860 HG21 VAL A 198      -9.905  -0.865  10.305  1.00 96.97           H  
ATOM   2861 HG22 VAL A 198      -9.198   0.571  11.076  1.00 96.97           H  
ATOM   2862 HG23 VAL A 198     -10.274   0.762   9.687  1.00 96.97           H  
ATOM   2863  N   TRP A 199     -14.451  -1.108  12.173  1.00 98.13           N  
ATOM   2864  H   TRP A 199     -14.193  -1.967  11.709  1.00 98.13           H  
ATOM   2865  CA  TRP A 199     -15.490  -1.199  13.194  1.00 98.13           C  
ATOM   2866  HA  TRP A 199     -15.841  -0.202  13.460  1.00 98.13           H  
ATOM   2867  C   TRP A 199     -14.926  -1.851  14.446  1.00 98.13           C  
ATOM   2868  CB  TRP A 199     -16.678  -1.982  12.643  1.00 98.13           C  
ATOM   2869  HB2 TRP A 199     -17.392  -2.155  13.448  1.00 98.13           H  
ATOM   2870  HB3 TRP A 199     -16.340  -2.956  12.290  1.00 98.13           H  
ATOM   2871  O   TRP A 199     -14.071  -2.723  14.350  1.00 98.13           O  
ATOM   2872  CG  TRP A 199     -17.389  -1.283  11.532  1.00 98.13           C  
ATOM   2873  CD1 TRP A 199     -16.954  -1.184  10.256  1.00 98.13           C  
ATOM   2874  HD1 TRP A 199     -16.034  -1.612   9.888  1.00 98.13           H  
ATOM   2875  CD2 TRP A 199     -18.684  -0.615  11.568  1.00 98.13           C  
ATOM   2876  CE2 TRP A 199     -18.986  -0.153  10.252  1.00 98.13           C  
ATOM   2877  CE3 TRP A 199     -19.649  -0.385  12.570  1.00 98.13           C  
ATOM   2878  HE3 TRP A 199     -19.472  -0.742  13.574  1.00 98.13           H  
ATOM   2879  NE1 TRP A 199     -17.897  -0.525   9.493  1.00 98.13           N  
ATOM   2880  HE1 TRP A 199     -17.846  -0.465   8.486  1.00 98.13           H  
ATOM   2881  CH2 TRP A 199     -21.130   0.708  10.967  1.00 98.13           C  
ATOM   2882  HH2 TRP A 199     -22.074   1.183  10.746  1.00 98.13           H  
ATOM   2883  CZ2 TRP A 199     -20.191   0.492   9.943  1.00 98.13           C  
ATOM   2884  HZ2 TRP A 199     -20.416   0.776   8.926  1.00 98.13           H  
ATOM   2885  CZ3 TRP A 199     -20.858   0.270  12.275  1.00 98.13           C  
ATOM   2886  HZ3 TRP A 199     -21.589   0.412  13.057  1.00 98.13           H  
ATOM   2887  N   MET A 200     -15.385  -1.424  15.615  1.00 98.36           N  
ATOM   2888  H   MET A 200     -16.066  -0.679  15.623  1.00 98.36           H  
ATOM   2889  CA  MET A 200     -14.907  -1.905  16.904  1.00 98.36           C  
ATOM   2890  HA  MET A 200     -14.152  -2.677  16.760  1.00 98.36           H  
ATOM   2891  C   MET A 200     -16.060  -2.506  17.695  1.00 98.36           C  
ATOM   2892  CB  MET A 200     -14.250  -0.746  17.660  1.00 98.36           C  
ATOM   2893  HB2 MET A 200     -13.451  -0.328  17.047  1.00 98.36           H  
ATOM   2894  HB3 MET A 200     -14.995   0.032  17.830  1.00 98.36           H  
ATOM   2895  O   MET A 200     -17.063  -1.840  17.954  1.00 98.36           O  
ATOM   2896  CG  MET A 200     -13.649  -1.184  19.000  1.00 98.36           C  
ATOM   2897  HG2 MET A 200     -12.897  -1.950  18.810  1.00 98.36           H  
ATOM   2898  HG3 MET A 200     -14.426  -1.622  19.626  1.00 98.36           H  
ATOM   2899  SD  MET A 200     -12.871   0.167  19.925  1.00 98.36           S  
ATOM   2900  CE  MET A 200     -14.327   1.142  20.386  1.00 98.36           C  
ATOM   2901  HE1 MET A 200     -14.796   1.557  19.494  1.00 98.36           H  
ATOM   2902  HE2 MET A 200     -14.021   1.958  21.040  1.00 98.36           H  
ATOM   2903  HE3 MET A 200     -15.041   0.508  20.912  1.00 98.36           H  
ATOM   2904  N   TRP A 201     -15.881  -3.745  18.129  1.00 98.40           N  
ATOM   2905  H   TRP A 201     -15.018  -4.212  17.887  1.00 98.40           H  
ATOM   2906  CA  TRP A 201     -16.620  -4.299  19.247  1.00 98.40           C  
ATOM   2907  HA  TRP A 201     -17.570  -3.778  19.372  1.00 98.40           H  
ATOM   2908  C   TRP A 201     -15.794  -4.120  20.518  1.00 98.40           C  
ATOM   2909  CB  TRP A 201     -16.917  -5.773  18.996  1.00 98.40           C  
ATOM   2910  HB2 TRP A 201     -17.576  -5.874  18.134  1.00 98.40           H  
ATOM   2911  HB3 TRP A 201     -15.986  -6.291  18.765  1.00 98.40           H  
ATOM   2912  O   TRP A 201     -14.613  -4.465  20.544  1.00 98.40           O  
ATOM   2913  CG  TRP A 201     -17.553  -6.438  20.167  1.00 98.40           C  
ATOM   2914  CD1 TRP A 201     -18.808  -6.215  20.614  1.00 98.40           C  
ATOM   2915  HD1 TRP A 201     -19.518  -5.538  20.163  1.00 98.40           H  
ATOM   2916  CD2 TRP A 201     -16.957  -7.399  21.088  1.00 98.40           C  
ATOM   2917  CE2 TRP A 201     -17.936  -7.737  22.065  1.00 98.40           C  
ATOM   2918  CE3 TRP A 201     -15.692  -8.015  21.197  1.00 98.40           C  
ATOM   2919  HE3 TRP A 201     -14.923  -7.779  20.476  1.00 98.40           H  
ATOM   2920  NE1 TRP A 201     -19.039  -6.984  21.735  1.00 98.40           N  
ATOM   2921  HE1 TRP A 201     -19.909  -6.976  22.248  1.00 98.40           H  
ATOM   2922  CH2 TRP A 201     -16.420  -9.250  23.178  1.00 98.40           C  
ATOM   2923  HH2 TRP A 201     -16.209  -9.945  23.977  1.00 98.40           H  
ATOM   2924  CZ2 TRP A 201     -17.684  -8.648  23.093  1.00 98.40           C  
ATOM   2925  HZ2 TRP A 201     -18.462  -8.867  23.809  1.00 98.40           H  
ATOM   2926  CZ3 TRP A 201     -15.428  -8.931  22.234  1.00 98.40           C  
ATOM   2927  HZ3 TRP A 201     -14.456  -9.396  22.315  1.00 98.40           H  
ATOM   2928  N   LYS A 202     -16.418  -3.602  21.572  1.00 97.88           N  
ATOM   2929  H   LYS A 202     -17.401  -3.387  21.496  1.00 97.88           H  
ATOM   2930  CA  LYS A 202     -15.842  -3.539  22.912  1.00 97.88           C  
ATOM   2931  HA  LYS A 202     -14.916  -4.114  22.947  1.00 97.88           H  
ATOM   2932  C   LYS A 202     -16.829  -4.188  23.871  1.00 97.88           C  
ATOM   2933  CB  LYS A 202     -15.533  -2.081  23.281  1.00 97.88           C  
ATOM   2934  HB2 LYS A 202     -16.469  -1.524  23.331  1.00 97.88           H  
ATOM   2935  HB3 LYS A 202     -14.897  -1.635  22.515  1.00 97.88           H  
ATOM   2936  O   LYS A 202     -18.020  -3.901  23.817  1.00 97.88           O  
ATOM   2937  CG  LYS A 202     -14.814  -2.005  24.633  1.00 97.88           C  
ATOM   2938  HG2 LYS A 202     -13.805  -2.405  24.535  1.00 97.88           H  
ATOM   2939  HG3 LYS A 202     -15.357  -2.622  25.349  1.00 97.88           H  
ATOM   2940  CD  LYS A 202     -14.747  -0.575  25.179  1.00 97.88           C  
ATOM   2941  HD2 LYS A 202     -14.078   0.021  24.558  1.00 97.88           H  
ATOM   2942  HD3 LYS A 202     -15.741  -0.128  25.155  1.00 97.88           H  
ATOM   2943  CE  LYS A 202     -14.245  -0.587  26.629  1.00 97.88           C  
ATOM   2944  HE2 LYS A 202     -14.131   0.443  26.965  1.00 97.88           H  
ATOM   2945  HE3 LYS A 202     -13.269  -1.072  26.667  1.00 97.88           H  
ATOM   2946  NZ  LYS A 202     -15.198  -1.297  27.526  1.00 97.88           N  
ATOM   2947  HZ1 LYS A 202     -16.137  -0.935  27.447  1.00 97.88           H  
ATOM   2948  HZ2 LYS A 202     -15.332  -2.267  27.277  1.00 97.88           H  
ATOM   2949  HZ3 LYS A 202     -14.941  -1.259  28.502  1.00 97.88           H  
ATOM   2950  N   TYR A 203     -16.328  -5.053  24.741  1.00 97.72           N  
ATOM   2951  H   TYR A 203     -15.336  -5.242  24.733  1.00 97.72           H  
ATOM   2952  CA  TYR A 203     -17.131  -5.620  25.807  1.00 97.72           C  
ATOM   2953  HA  TYR A 203     -18.120  -5.842  25.407  1.00 97.72           H  
ATOM   2954  C   TYR A 203     -17.285  -4.616  26.957  1.00 97.72           C  
ATOM   2955  CB  TYR A 203     -16.497  -6.929  26.269  1.00 97.72           C  
ATOM   2956  HB2 TYR A 203     -16.308  -7.568  25.407  1.00 97.72           H  
ATOM   2957  HB3 TYR A 203     -15.541  -6.686  26.731  1.00 97.72           H  
ATOM   2958  O   TYR A 203     -16.300  -4.022  27.414  1.00 97.72           O  
ATOM   2959  CG  TYR A 203     -17.346  -7.694  27.257  1.00 97.72           C  
ATOM   2960  CD1 TYR A 203     -16.839  -7.993  28.533  1.00 97.72           C  
ATOM   2961  HD1 TYR A 203     -15.845  -7.683  28.822  1.00 97.72           H  
ATOM   2962  CD2 TYR A 203     -18.658  -8.076  26.915  1.00 97.72           C  
ATOM   2963  HD2 TYR A 203     -19.057  -7.848  25.938  1.00 97.72           H  
ATOM   2964  CE1 TYR A 203     -17.638  -8.679  29.461  1.00 97.72           C  
ATOM   2965  HE1 TYR A 203     -17.259  -8.878  30.453  1.00 97.72           H  
ATOM   2966  CE2 TYR A 203     -19.460  -8.762  27.845  1.00 97.72           C  
ATOM   2967  HE2 TYR A 203     -20.471  -9.038  27.584  1.00 97.72           H  
ATOM   2968  OH  TYR A 203     -19.727  -9.710  30.029  1.00 97.72           O  
ATOM   2969  HH  TYR A 203     -20.566  -9.990  29.657  1.00 97.72           H  
ATOM   2970  CZ  TYR A 203     -18.946  -9.073  29.120  1.00 97.72           C  
ATOM   2971  N   ASP A 204     -18.525  -4.448  27.414  1.00 95.25           N  
ATOM   2972  H   ASP A 204     -19.274  -4.917  26.926  1.00 95.25           H  
ATOM   2973  CA  ASP A 204     -18.919  -3.549  28.509  1.00 95.25           C  
ATOM   2974  HA  ASP A 204     -18.026  -3.115  28.961  1.00 95.25           H  
ATOM   2975  C   ASP A 204     -19.641  -4.291  29.656  1.00 95.25           C  
ATOM   2976  CB  ASP A 204     -19.773  -2.392  27.947  1.00 95.25           C  
ATOM   2977  HB2 ASP A 204     -20.194  -1.818  28.772  1.00 95.25           H  
ATOM   2978  HB3 ASP A 204     -20.602  -2.808  27.374  1.00 95.25           H  
ATOM   2979  O   ASP A 204     -20.239  -3.653  30.517  1.00 95.25           O  
ATOM   2980  CG  ASP A 204     -18.983  -1.405  27.078  1.00 95.25           C  
ATOM   2981  OD1 ASP A 204     -17.835  -1.055  27.455  1.00 95.25           O  
ATOM   2982  OD2 ASP A 204     -19.521  -0.966  26.042  1.00 95.25           O  
ATOM   2983  N   GLY A 205     -19.619  -5.630  29.665  1.00 95.71           N  
ATOM   2984  H   GLY A 205     -19.029  -6.103  28.996  1.00 95.71           H  
ATOM   2985  CA  GLY A 205     -20.230  -6.438  30.728  1.00 95.71           C  
ATOM   2986  HA2 GLY A 205     -20.695  -7.320  30.287  1.00 95.71           H  
ATOM   2987  HA3 GLY A 205     -21.021  -5.870  31.217  1.00 95.71           H  
ATOM   2988  C   GLY A 205     -19.245  -6.884  31.816  1.00 95.71           C  
ATOM   2989  O   GLY A 205     -18.072  -6.514  31.810  1.00 95.71           O  
ATOM   2990  N   ASP A 206     -19.736  -7.721  32.733  1.00 95.24           N  
ATOM   2991  H   ASP A 206     -20.724  -7.925  32.704  1.00 95.24           H  
ATOM   2992  CA  ASP A 206     -19.025  -8.096  33.966  1.00 95.24           C  
ATOM   2993  HA  ASP A 206     -18.346  -7.287  34.236  1.00 95.24           H  
ATOM   2994  C   ASP A 206     -18.171  -9.374  33.857  1.00 95.24           C  
ATOM   2995  CB  ASP A 206     -20.048  -8.241  35.105  1.00 95.24           C  
ATOM   2996  HB2 ASP A 206     -19.529  -8.543  36.015  1.00 95.24           H  
ATOM   2997  HB3 ASP A 206     -20.753  -9.031  34.845  1.00 95.24           H  
ATOM   2998  O   ASP A 206     -17.453  -9.724  34.799  1.00 95.24           O  
ATOM   2999  CG  ASP A 206     -20.811  -6.949  35.408  1.00 95.24           C  
ATOM   3000  OD1 ASP A 206     -20.173  -5.874  35.413  1.00 95.24           O  
ATOM   3001  OD2 ASP A 206     -22.034  -7.057  35.649  1.00 95.24           O  
ATOM   3002  N   LEU A 207     -18.235 -10.103  32.735  1.00 95.59           N  
ATOM   3003  H   LEU A 207     -18.797  -9.761  31.969  1.00 95.59           H  
ATOM   3004  CA  LEU A 207     -17.406 -11.295  32.538  1.00 95.59           C  
ATOM   3005  HA  LEU A 207     -17.545 -11.946  33.402  1.00 95.59           H  
ATOM   3006  C   LEU A 207     -15.921 -10.909  32.487  1.00 95.59           C  
ATOM   3007  CB  LEU A 207     -17.813 -12.073  31.274  1.00 95.59           C  
ATOM   3008  HB2 LEU A 207     -17.108 -12.890  31.124  1.00 95.59           H  
ATOM   3009  HB3 LEU A 207     -17.715 -11.406  30.417  1.00 95.59           H  
ATOM   3010  O   LEU A 207     -15.509 -10.006  31.762  1.00 95.59           O  
ATOM   3011  CG  LEU A 207     -19.236 -12.663  31.298  1.00 95.59           C  
ATOM   3012  HG  LEU A 207     -19.957 -11.884  31.544  1.00 95.59           H  
ATOM   3013  CD1 LEU A 207     -19.582 -13.216  29.916  1.00 95.59           C  
ATOM   3014 HD11 LEU A 207     -19.484 -12.435  29.162  1.00 95.59           H  
ATOM   3015 HD12 LEU A 207     -20.610 -13.578  29.915  1.00 95.59           H  
ATOM   3016 HD13 LEU A 207     -18.911 -14.038  29.665  1.00 95.59           H  
ATOM   3017  CD2 LEU A 207     -19.373 -13.792  32.320  1.00 95.59           C  
ATOM   3018 HD21 LEU A 207     -19.243 -13.406  33.331  1.00 95.59           H  
ATOM   3019 HD22 LEU A 207     -20.366 -14.235  32.247  1.00 95.59           H  
ATOM   3020 HD23 LEU A 207     -18.638 -14.572  32.125  1.00 95.59           H  
ATOM   3021  N   THR A 208     -15.098 -11.628  33.246  1.00 90.66           N  
ATOM   3022  H   THR A 208     -15.493 -12.326  33.859  1.00 90.66           H  
ATOM   3023  CA  THR A 208     -13.657 -11.350  33.364  1.00 90.66           C  
ATOM   3024  HA  THR A 208     -13.472 -10.306  33.112  1.00 90.66           H  
ATOM   3025  C   THR A 208     -12.800 -12.184  32.413  1.00 90.66           C  
ATOM   3026  CB  THR A 208     -13.192 -11.568  34.806  1.00 90.66           C  
ATOM   3027  HB  THR A 208     -12.115 -11.413  34.868  1.00 90.66           H  
ATOM   3028  O   THR A 208     -11.618 -11.895  32.226  1.00 90.66           O  
ATOM   3029  CG2 THR A 208     -13.879 -10.616  35.785  1.00 90.66           C  
ATOM   3030 HG21 THR A 208     -13.452 -10.734  36.780  1.00 90.66           H  
ATOM   3031 HG22 THR A 208     -14.951 -10.811  35.825  1.00 90.66           H  
ATOM   3032 HG23 THR A 208     -13.727  -9.587  35.458  1.00 90.66           H  
ATOM   3033  OG1 THR A 208     -13.500 -12.880  35.220  1.00 90.66           O  
ATOM   3034  HG1 THR A 208     -13.581 -12.866  36.177  1.00 90.66           H  
ATOM   3035  N   THR A 209     -13.380 -13.218  31.803  1.00 95.72           N  
ATOM   3036  H   THR A 209     -14.359 -13.391  31.982  1.00 95.72           H  
ATOM   3037  CA  THR A 209     -12.730 -14.053  30.789  1.00 95.72           C  
ATOM   3038  HA  THR A 209     -11.657 -14.072  30.979  1.00 95.72           H  
ATOM   3039  C   THR A 209     -12.945 -13.479  29.395  1.00 95.72           C  
ATOM   3040  CB  THR A 209     -13.245 -15.498  30.849  1.00 95.72           C  
ATOM   3041  HB  THR A 209     -12.801 -16.075  30.037  1.00 95.72           H  
ATOM   3042  O   THR A 209     -13.924 -12.789  29.148  1.00 95.72           O  
ATOM   3043  CG2 THR A 209     -12.886 -16.163  32.178  1.00 95.72           C  
ATOM   3044 HG21 THR A 209     -13.372 -15.646  33.005  1.00 95.72           H  
ATOM   3045 HG22 THR A 209     -13.229 -17.198  32.163  1.00 95.72           H  
ATOM   3046 HG23 THR A 209     -11.806 -16.147  32.323  1.00 95.72           H  
ATOM   3047  OG1 THR A 209     -14.646 -15.536  30.734  1.00 95.72           O  
ATOM   3048  HG1 THR A 209     -14.895 -15.280  29.843  1.00 95.72           H  
ATOM   3049  N   ALA A 210     -12.057 -13.794  28.455  1.00 97.46           N  
ATOM   3050  H   ALA A 210     -11.291 -14.412  28.683  1.00 97.46           H  
ATOM   3051  CA  ALA A 210     -12.272 -13.466  27.050  1.00 97.46           C  
ATOM   3052  HA  ALA A 210     -12.685 -12.459  26.991  1.00 97.46           H  
ATOM   3053  C   ALA A 210     -13.264 -14.448  26.388  1.00 97.46           C  
ATOM   3054  CB  ALA A 210     -10.916 -13.458  26.341  1.00 97.46           C  
ATOM   3055  HB1 ALA A 210     -10.441 -14.435  26.438  1.00 97.46           H  
ATOM   3056  HB2 ALA A 210     -10.274 -12.689  26.770  1.00 97.46           H  
ATOM   3057  HB3 ALA A 210     -11.067 -13.256  25.281  1.00 97.46           H  
ATOM   3058  O   ALA A 210     -13.316 -15.614  26.795  1.00 97.46           O  
ATOM   3059  N   PRO A 211     -13.997 -14.021  25.341  1.00 98.35           N  
ATOM   3060  CA  PRO A 211     -14.662 -14.938  24.422  1.00 98.35           C  
ATOM   3061  HA  PRO A 211     -15.472 -15.445  24.947  1.00 98.35           H  
ATOM   3062  C   PRO A 211     -13.674 -15.964  23.854  1.00 98.35           C  
ATOM   3063  CB  PRO A 211     -15.250 -14.077  23.300  1.00 98.35           C  
ATOM   3064  HB2 PRO A 211     -16.250 -14.412  23.028  1.00 98.35           H  
ATOM   3065  HB3 PRO A 211     -14.600 -14.099  22.425  1.00 98.35           H  
ATOM   3066  O   PRO A 211     -12.480 -15.679  23.735  1.00 98.35           O  
ATOM   3067  CG  PRO A 211     -15.271 -12.661  23.867  1.00 98.35           C  
ATOM   3068  HG2 PRO A 211     -16.230 -12.479  24.351  1.00 98.35           H  
ATOM   3069  HG3 PRO A 211     -15.091 -11.922  23.086  1.00 98.35           H  
ATOM   3070  CD  PRO A 211     -14.160 -12.645  24.909  1.00 98.35           C  
ATOM   3071  HD2 PRO A 211     -13.234 -12.289  24.457  1.00 98.35           H  
ATOM   3072  HD3 PRO A 211     -14.452 -12.008  25.744  1.00 98.35           H  
ATOM   3073  N   THR A 212     -14.157 -17.137  23.448  1.00 98.44           N  
ATOM   3074  H   THR A 212     -15.146 -17.323  23.535  1.00 98.44           H  
ATOM   3075  CA  THR A 212     -13.355 -18.069  22.635  1.00 98.44           C  
ATOM   3076  HA  THR A 212     -12.294 -17.870  22.790  1.00 98.44           H  
ATOM   3077  C   THR A 212     -13.613 -17.880  21.148  1.00 98.44           C  
ATOM   3078  CB  THR A 212     -13.594 -19.537  23.004  1.00 98.44           C  
ATOM   3079  HB  THR A 212     -13.029 -20.164  22.314  1.00 98.44           H  
ATOM   3080  O   THR A 212     -12.706 -18.103  20.344  1.00 98.44           O  
ATOM   3081  CG2 THR A 212     -13.136 -19.854  24.424  1.00 98.44           C  
ATOM   3082 HG21 THR A 212     -13.680 -19.240  25.142  1.00 98.44           H  
ATOM   3083 HG22 THR A 212     -12.071 -19.646  24.520  1.00 98.44           H  
ATOM   3084 HG23 THR A 212     -13.314 -20.907  24.643  1.00 98.44           H  
ATOM   3085  OG1 THR A 212     -14.953 -19.875  22.903  1.00 98.44           O  
ATOM   3086  HG1 THR A 212     -15.021 -20.832  22.859  1.00 98.44           H  
ATOM   3087  N   MET A 213     -14.817 -17.431  20.788  1.00 98.63           N  
ATOM   3088  H   MET A 213     -15.509 -17.288  21.510  1.00 98.63           H  
ATOM   3089  CA  MET A 213     -15.265 -17.265  19.412  1.00 98.63           C  
ATOM   3090  HA  MET A 213     -14.402 -17.331  18.749  1.00 98.63           H  
ATOM   3091  C   MET A 213     -15.923 -15.903  19.191  1.00 98.63           C  
ATOM   3092  CB  MET A 213     -16.240 -18.386  19.043  1.00 98.63           C  
ATOM   3093  HB2 MET A 213     -16.572 -18.239  18.015  1.00 98.63           H  
ATOM   3094  HB3 MET A 213     -17.101 -18.310  19.706  1.00 98.63           H  
ATOM   3095  O   MET A 213     -16.471 -15.296  20.117  1.00 98.63           O  
ATOM   3096  CG  MET A 213     -15.665 -19.802  19.176  1.00 98.63           C  
ATOM   3097  HG2 MET A 213     -15.444 -19.985  20.227  1.00 98.63           H  
ATOM   3098  HG3 MET A 213     -16.440 -20.510  18.883  1.00 98.63           H  
ATOM   3099  SD  MET A 213     -14.165 -20.164  18.214  1.00 98.63           S  
ATOM   3100  CE  MET A 213     -14.852 -20.139  16.545  1.00 98.63           C  
ATOM   3101  HE1 MET A 213     -15.276 -19.156  16.342  1.00 98.63           H  
ATOM   3102  HE2 MET A 213     -14.065 -20.343  15.818  1.00 98.63           H  
ATOM   3103  HE3 MET A 213     -15.624 -20.904  16.465  1.00 98.63           H  
ATOM   3104  N   ILE A 214     -15.863 -15.431  17.949  1.00 98.72           N  
ATOM   3105  H   ILE A 214     -15.368 -15.975  17.257  1.00 98.72           H  
ATOM   3106  CA  ILE A 214     -16.466 -14.179  17.501  1.00 98.72           C  
ATOM   3107  HA  ILE A 214     -17.331 -13.990  18.136  1.00 98.72           H  
ATOM   3108  C   ILE A 214     -16.974 -14.301  16.058  1.00 98.72           C  
ATOM   3109  CB  ILE A 214     -15.473 -13.012  17.712  1.00 98.72           C  
ATOM   3110  HB  ILE A 214     -15.146 -13.067  18.750  1.00 98.72           H  
ATOM   3111  O   ILE A 214     -16.357 -14.959  15.220  1.00 98.72           O  
ATOM   3112  CG1 ILE A 214     -16.168 -11.648  17.526  1.00 98.72           C  
ATOM   3113 HG12 ILE A 214     -17.124 -11.663  18.049  1.00 98.72           H  
ATOM   3114 HG13 ILE A 214     -16.365 -11.471  16.468  1.00 98.72           H  
ATOM   3115  CG2 ILE A 214     -14.221 -13.127  16.820  1.00 98.72           C  
ATOM   3116 HG21 ILE A 214     -13.788 -14.124  16.901  1.00 98.72           H  
ATOM   3117 HG22 ILE A 214     -14.483 -12.934  15.780  1.00 98.72           H  
ATOM   3118 HG23 ILE A 214     -13.463 -12.409  17.133  1.00 98.72           H  
ATOM   3119  CD1 ILE A 214     -15.341 -10.479  18.080  1.00 98.72           C  
ATOM   3120 HD11 ILE A 214     -14.389 -10.399  17.556  1.00 98.72           H  
ATOM   3121 HD12 ILE A 214     -15.887  -9.546  17.942  1.00 98.72           H  
ATOM   3122 HD13 ILE A 214     -15.162 -10.624  19.146  1.00 98.72           H  
ATOM   3123  N   ILE A 215     -18.103 -13.659  15.770  1.00 98.56           N  
ATOM   3124  H   ILE A 215     -18.589 -13.208  16.532  1.00 98.56           H  
ATOM   3125  CA  ILE A 215     -18.665 -13.464  14.431  1.00 98.56           C  
ATOM   3126  HA  ILE A 215     -17.924 -13.754  13.687  1.00 98.56           H  
ATOM   3127  C   ILE A 215     -18.972 -11.982  14.259  1.00 98.56           C  
ATOM   3128  CB  ILE A 215     -19.943 -14.309  14.211  1.00 98.56           C  
ATOM   3129  HB  ILE A 215     -20.617 -14.111  15.044  1.00 98.56           H  
ATOM   3130  O   ILE A 215     -19.528 -11.350  15.159  1.00 98.56           O  
ATOM   3131  CG1 ILE A 215     -19.639 -15.818  14.179  1.00 98.56           C  
ATOM   3132 HG12 ILE A 215     -19.174 -16.088  13.230  1.00 98.56           H  
ATOM   3133 HG13 ILE A 215     -18.927 -16.058  14.969  1.00 98.56           H  
ATOM   3134  CG2 ILE A 215     -20.671 -13.923  12.908  1.00 98.56           C  
ATOM   3135 HG21 ILE A 215     -19.983 -13.975  12.063  1.00 98.56           H  
ATOM   3136 HG22 ILE A 215     -21.494 -14.609  12.711  1.00 98.56           H  
ATOM   3137 HG23 ILE A 215     -21.089 -12.919  12.982  1.00 98.56           H  
ATOM   3138  CD1 ILE A 215     -20.903 -16.666  14.391  1.00 98.56           C  
ATOM   3139 HD11 ILE A 215     -21.527 -16.661  13.496  1.00 98.56           H  
ATOM   3140 HD12 ILE A 215     -20.629 -17.699  14.605  1.00 98.56           H  
ATOM   3141 HD13 ILE A 215     -21.476 -16.285  15.236  1.00 98.56           H  
ATOM   3142  N   PHE A 216     -18.679 -11.458  13.073  1.00 98.68           N  
ATOM   3143  H   PHE A 216     -18.261 -12.061  12.378  1.00 98.68           H  
ATOM   3144  CA  PHE A 216     -19.169 -10.156  12.631  1.00 98.68           C  
ATOM   3145  HA  PHE A 216     -19.656  -9.647  13.463  1.00 98.68           H  
ATOM   3146  C   PHE A 216     -20.205 -10.349  11.527  1.00 98.68           C  
ATOM   3147  CB  PHE A 216     -18.004  -9.277  12.180  1.00 98.68           C  
ATOM   3148  HB2 PHE A 216     -17.478  -9.771  11.364  1.00 98.68           H  
ATOM   3149  HB3 PHE A 216     -18.399  -8.338  11.794  1.00 98.68           H  
ATOM   3150  O   PHE A 216     -20.009 -11.161  10.620  1.00 98.68           O  
ATOM   3151  CG  PHE A 216     -17.029  -8.970  13.297  1.00 98.68           C  
ATOM   3152  CD1 PHE A 216     -17.267  -7.889  14.167  1.00 98.68           C  
ATOM   3153  HD1 PHE A 216     -18.156  -7.287  14.049  1.00 98.68           H  
ATOM   3154  CD2 PHE A 216     -15.899  -9.786  13.487  1.00 98.68           C  
ATOM   3155  HD2 PHE A 216     -15.732 -10.637  12.843  1.00 98.68           H  
ATOM   3156  CE1 PHE A 216     -16.351  -7.595  15.192  1.00 98.68           C  
ATOM   3157  HE1 PHE A 216     -16.533  -6.761  15.854  1.00 98.68           H  
ATOM   3158  CE2 PHE A 216     -14.996  -9.505  14.525  1.00 98.68           C  
ATOM   3159  HE2 PHE A 216     -14.148 -10.153  14.685  1.00 98.68           H  
ATOM   3160  CZ  PHE A 216     -15.210  -8.396  15.363  1.00 98.68           C  
ATOM   3161  HZ  PHE A 216     -14.510  -8.177  16.156  1.00 98.68           H  
ATOM   3162  N   ASN A 217     -21.312  -9.617  11.598  1.00 98.37           N  
ATOM   3163  H   ASN A 217     -21.415  -8.963  12.360  1.00 98.37           H  
ATOM   3164  CA  ASN A 217     -22.404  -9.704  10.633  1.00 98.37           C  
ATOM   3165  HA  ASN A 217     -22.014 -10.094   9.693  1.00 98.37           H  
ATOM   3166  C   ASN A 217     -22.977  -8.321  10.308  1.00 98.37           C  
ATOM   3167  CB  ASN A 217     -23.458 -10.694  11.155  1.00 98.37           C  
ATOM   3168  HB2 ASN A 217     -24.130 -10.958  10.338  1.00 98.37           H  
ATOM   3169  HB3 ASN A 217     -22.974 -11.606  11.504  1.00 98.37           H  
ATOM   3170  O   ASN A 217     -22.702  -7.355  11.012  1.00 98.37           O  
ATOM   3171  CG  ASN A 217     -24.308 -10.125  12.267  1.00 98.37           C  
ATOM   3172  ND2 ASN A 217     -23.928 -10.323  13.509  1.00 98.37           N  
ATOM   3173 HD21 ASN A 217     -23.059 -10.790  13.723  1.00 98.37           H  
ATOM   3174 HD22 ASN A 217     -24.497  -9.943  14.253  1.00 98.37           H  
ATOM   3175  OD1 ASN A 217     -25.319  -9.507  11.991  1.00 98.37           O  
ATOM   3176  N   ASN A 218     -23.752  -8.215   9.232  1.00 97.51           N  
ATOM   3177  H   ASN A 218     -23.924  -9.042   8.679  1.00 97.51           H  
ATOM   3178  CA  ASN A 218     -24.329  -6.944   8.782  1.00 97.51           C  
ATOM   3179  HA  ASN A 218     -23.764  -6.128   9.233  1.00 97.51           H  
ATOM   3180  C   ASN A 218     -25.790  -6.725   9.217  1.00 97.51           C  
ATOM   3181  CB  ASN A 218     -24.144  -6.828   7.260  1.00 97.51           C  
ATOM   3182  HB2 ASN A 218     -23.104  -7.046   7.015  1.00 97.51           H  
ATOM   3183  HB3 ASN A 218     -24.357  -5.802   6.960  1.00 97.51           H  
ATOM   3184  O   ASN A 218     -26.468  -5.878   8.635  1.00 97.51           O  
ATOM   3185  CG  ASN A 218     -25.009  -7.761   6.433  1.00 97.51           C  
ATOM   3186  ND2 ASN A 218     -24.997  -7.596   5.131  1.00 97.51           N  
ATOM   3187 HD21 ASN A 218     -24.430  -6.867   4.720  1.00 97.51           H  
ATOM   3188 HD22 ASN A 218     -25.565  -8.229   4.586  1.00 97.51           H  
ATOM   3189  OD1 ASN A 218     -25.684  -8.661   6.909  1.00 97.51           O  
ATOM   3190  N   GLY A 219     -26.322  -7.548  10.127  1.00 94.28           N  
ATOM   3191  H   GLY A 219     -25.709  -8.158  10.649  1.00 94.28           H  
ATOM   3192  CA  GLY A 219     -27.740  -7.574  10.507  1.00 94.28           C  
ATOM   3193  HA2 GLY A 219     -27.851  -8.200  11.393  1.00 94.28           H  
ATOM   3194  HA3 GLY A 219     -28.046  -6.563  10.774  1.00 94.28           H  
ATOM   3195  C   GLY A 219     -28.696  -8.095   9.417  1.00 94.28           C  
ATOM   3196  O   GLY A 219     -29.853  -8.396   9.701  1.00 94.28           O  
ATOM   3197  N   GLY A 220     -28.226  -8.244   8.173  1.00 89.27           N  
ATOM   3198  H   GLY A 220     -27.263  -7.980   8.019  1.00 89.27           H  
ATOM   3199  CA  GLY A 220     -28.995  -8.642   6.988  1.00 89.27           C  
ATOM   3200  HA2 GLY A 220     -30.060  -8.539   7.195  1.00 89.27           H  
ATOM   3201  HA3 GLY A 220     -28.742  -7.968   6.170  1.00 89.27           H  
ATOM   3202  C   GLY A 220     -28.746 -10.076   6.511  1.00 89.27           C  
ATOM   3203  O   GLY A 220     -29.162 -10.430   5.411  1.00 89.27           O  
ATOM   3204  N   GLY A 221     -28.062 -10.899   7.311  1.00 89.28           N  
ATOM   3205  H   GLY A 221     -27.721 -10.515   8.181  1.00 89.28           H  
ATOM   3206  CA  GLY A 221     -27.810 -12.318   7.031  1.00 89.28           C  
ATOM   3207  HA2 GLY A 221     -27.899 -12.877   7.963  1.00 89.28           H  
ATOM   3208  HA3 GLY A 221     -28.568 -12.694   6.343  1.00 89.28           H  
ATOM   3209  C   GLY A 221     -26.439 -12.641   6.429  1.00 89.28           C  
ATOM   3210  O   GLY A 221     -26.094 -13.817   6.337  1.00 89.28           O  
ATOM   3211  N   THR A 222     -25.629 -11.639   6.070  1.00 96.51           N  
ATOM   3212  H   THR A 222     -25.936 -10.687   6.213  1.00 96.51           H  
ATOM   3213  CA  THR A 222     -24.220 -11.860   5.706  1.00 96.51           C  
ATOM   3214  HA  THR A 222     -24.122 -12.860   5.283  1.00 96.51           H  
ATOM   3215  C   THR A 222     -23.356 -11.775   6.958  1.00 96.51           C  
ATOM   3216  CB  THR A 222     -23.701 -10.872   4.652  1.00 96.51           C  
ATOM   3217  HB  THR A 222     -23.591  -9.884   5.099  1.00 96.51           H  
ATOM   3218  O   THR A 222     -23.484 -10.838   7.746  1.00 96.51           O  
ATOM   3219  CG2 THR A 222     -22.359 -11.313   4.064  1.00 96.51           C  
ATOM   3220 HG21 THR A 222     -21.622 -11.465   4.853  1.00 96.51           H  
ATOM   3221 HG22 THR A 222     -22.483 -12.249   3.521  1.00 96.51           H  
ATOM   3222 HG23 THR A 222     -21.987 -10.548   3.383  1.00 96.51           H  
ATOM   3223  OG1 THR A 222     -24.584 -10.798   3.556  1.00 96.51           O  
ATOM   3224  HG1 THR A 222     -24.175 -10.243   2.888  1.00 96.51           H  
ATOM   3225  N   GLN A 223     -22.452 -12.738   7.130  1.00 97.34           N  
ATOM   3226  H   GLN A 223     -22.375 -13.476   6.445  1.00 97.34           H  
ATOM   3227  CA  GLN A 223     -21.588 -12.838   8.302  1.00 97.34           C  
ATOM   3228  HA  GLN A 223     -21.363 -11.833   8.659  1.00 97.34           H  
ATOM   3229  C   GLN A 223     -20.254 -13.509   7.980  1.00 97.34           C  
ATOM   3230  CB  GLN A 223     -22.328 -13.593   9.418  1.00 97.34           C  
ATOM   3231  HB2 GLN A 223     -21.705 -13.604  10.312  1.00 97.34           H  
ATOM   3232  HB3 GLN A 223     -23.247 -13.056   9.653  1.00 97.34           H  
ATOM   3233  O   GLN A 223     -20.122 -14.198   6.965  1.00 97.34           O  
ATOM   3234  CG  GLN A 223     -22.707 -15.034   9.052  1.00 97.34           C  
ATOM   3235  HG2 GLN A 223     -23.359 -15.036   8.179  1.00 97.34           H  
ATOM   3236  HG3 GLN A 223     -21.815 -15.614   8.814  1.00 97.34           H  
ATOM   3237  CD  GLN A 223     -23.454 -15.698  10.195  1.00 97.34           C  
ATOM   3238  NE2 GLN A 223     -22.801 -16.517  10.989  1.00 97.34           N  
ATOM   3239 HE21 GLN A 223     -21.810 -16.669  10.866  1.00 97.34           H  
ATOM   3240 HE22 GLN A 223     -23.320 -16.918  11.756  1.00 97.34           H  
ATOM   3241  OE1 GLN A 223     -24.633 -15.472  10.396  1.00 97.34           O  
ATOM   3242  N   THR A 224     -19.282 -13.345   8.873  1.00 98.20           N  
ATOM   3243  H   THR A 224     -19.455 -12.753   9.673  1.00 98.20           H  
ATOM   3244  CA  THR A 224     -18.072 -14.168   8.883  1.00 98.20           C  
ATOM   3245  HA  THR A 224     -17.620 -14.137   7.892  1.00 98.20           H  
ATOM   3246  C   THR A 224     -18.414 -15.623   9.208  1.00 98.20           C  
ATOM   3247  CB  THR A 224     -17.032 -13.653   9.897  1.00 98.20           C  
ATOM   3248  HB  THR A 224     -16.138 -14.274   9.826  1.00 98.20           H  
ATOM   3249  O   THR A 224     -19.461 -15.938   9.782  1.00 98.20           O  
ATOM   3250  CG2 THR A 224     -16.613 -12.212   9.638  1.00 98.20           C  
ATOM   3251 HG21 THR A 224     -17.478 -11.554   9.547  1.00 98.20           H  
ATOM   3252 HG22 THR A 224     -16.026 -12.195   8.719  1.00 98.20           H  
ATOM   3253 HG23 THR A 224     -15.984 -11.860  10.455  1.00 98.20           H  
ATOM   3254  OG1 THR A 224     -17.498 -13.721  11.223  1.00 98.20           O  
ATOM   3255  HG1 THR A 224     -17.363 -14.625  11.516  1.00 98.20           H  
ATOM   3256  N   LYS A 225     -17.471 -16.522   8.916  1.00 97.25           N  
ATOM   3257  H   LYS A 225     -16.638 -16.188   8.452  1.00 97.25           H  
ATOM   3258  CA  LYS A 225     -17.413 -17.817   9.610  1.00 97.25           C  
ATOM   3259  HA  LYS A 225     -18.373 -18.323   9.516  1.00 97.25           H  
ATOM   3260  C   LYS A 225     -17.176 -17.591  11.107  1.00 97.25           C  
ATOM   3261  CB  LYS A 225     -16.298 -18.686   9.009  1.00 97.25           C  
ATOM   3262  HB2 LYS A 225     -15.349 -18.158   9.094  1.00 97.25           H  
ATOM   3263  HB3 LYS A 225     -16.224 -19.617   9.572  1.00 97.25           H  
ATOM   3264  O   LYS A 225     -16.834 -16.484  11.522  1.00 97.25           O  
ATOM   3265  CG  LYS A 225     -16.575 -19.024   7.538  1.00 97.25           C  
ATOM   3266  HG2 LYS A 225     -16.666 -18.104   6.961  1.00 97.25           H  
ATOM   3267  HG3 LYS A 225     -17.509 -19.581   7.464  1.00 97.25           H  
ATOM   3268  CD  LYS A 225     -15.434 -19.856   6.952  1.00 97.25           C  
ATOM   3269  HD2 LYS A 225     -14.502 -19.305   7.072  1.00 97.25           H  
ATOM   3270  HD3 LYS A 225     -15.364 -20.807   7.481  1.00 97.25           H  
ATOM   3271  CE  LYS A 225     -15.709 -20.094   5.466  1.00 97.25           C  
ATOM   3272  HE2 LYS A 225     -15.932 -19.132   5.004  1.00 97.25           H  
ATOM   3273  HE3 LYS A 225     -16.593 -20.724   5.367  1.00 97.25           H  
ATOM   3274  NZ  LYS A 225     -14.540 -20.709   4.795  1.00 97.25           N  
ATOM   3275  HZ1 LYS A 225     -13.744 -20.092   4.879  1.00 97.25           H  
ATOM   3276  HZ2 LYS A 225     -14.729 -20.834   3.811  1.00 97.25           H  
ATOM   3277  HZ3 LYS A 225     -14.314 -21.598   5.217  1.00 97.25           H  
ATOM   3278  N   ASP A 226     -17.296 -18.647  11.896  1.00 97.67           N  
ATOM   3279  H   ASP A 226     -17.777 -19.472  11.566  1.00 97.67           H  
ATOM   3280  CA  ASP A 226     -16.873 -18.629  13.291  1.00 97.67           C  
ATOM   3281  HA  ASP A 226     -17.391 -17.821  13.809  1.00 97.67           H  
ATOM   3282  C   ASP A 226     -15.359 -18.380  13.352  1.00 97.67           C  
ATOM   3283  CB  ASP A 226     -17.238 -19.950  13.983  1.00 97.67           C  
ATOM   3284  HB2 ASP A 226     -16.898 -19.881  15.016  1.00 97.67           H  
ATOM   3285  HB3 ASP A 226     -16.715 -20.774  13.496  1.00 97.67           H  
ATOM   3286  O   ASP A 226     -14.560 -19.162  12.827  1.00 97.67           O  
ATOM   3287  CG  ASP A 226     -18.730 -20.275  14.047  1.00 97.67           C  
ATOM   3288  OD1 ASP A 226     -19.526 -19.556  13.408  1.00 97.67           O  
ATOM   3289  OD2 ASP A 226     -19.050 -21.276  14.720  1.00 97.67           O  
ATOM   3290  N   LEU A 227     -14.958 -17.270  13.970  1.00 98.35           N  
ATOM   3291  H   LEU A 227     -15.651 -16.641  14.350  1.00 98.35           H  
ATOM   3292  CA  LEU A 227     -13.559 -16.885  14.119  1.00 98.35           C  
ATOM   3293  HA  LEU A 227     -12.938 -17.495  13.463  1.00 98.35           H  
ATOM   3294  C   LEU A 227     -13.123 -17.142  15.554  1.00 98.35           C  
ATOM   3295  CB  LEU A 227     -13.364 -15.406  13.734  1.00 98.35           C  
ATOM   3296  HB2 LEU A 227     -12.316 -15.137  13.869  1.00 98.35           H  
ATOM   3297  HB3 LEU A 227     -13.948 -14.796  14.423  1.00 98.35           H  
ATOM   3298  O   LEU A 227     -13.862 -16.862  16.495  1.00 98.35           O  
ATOM   3299  CG  LEU A 227     -13.789 -15.059  12.298  1.00 98.35           C  
ATOM   3300  HG  LEU A 227     -14.793 -15.441  12.111  1.00 98.35           H  
ATOM   3301  CD1 LEU A 227     -13.857 -13.548  12.105  1.00 98.35           C  
ATOM   3302 HD11 LEU A 227     -12.887 -13.100  12.321  1.00 98.35           H  
ATOM   3303 HD12 LEU A 227     -14.136 -13.320  11.076  1.00 98.35           H  
ATOM   3304 HD13 LEU A 227     -14.609 -13.131  12.774  1.00 98.35           H  
ATOM   3305  CD2 LEU A 227     -12.841 -15.659  11.258  1.00 98.35           C  
ATOM   3306 HD21 LEU A 227     -13.178 -15.380  10.259  1.00 98.35           H  
ATOM   3307 HD22 LEU A 227     -12.852 -16.746  11.333  1.00 98.35           H  
ATOM   3308 HD23 LEU A 227     -11.829 -15.284  11.413  1.00 98.35           H  
ATOM   3309  N   LYS A 228     -11.894 -17.627  15.734  1.00 98.39           N  
ATOM   3310  H   LYS A 228     -11.322 -17.807  14.921  1.00 98.39           H  
ATOM   3311  CA  LYS A 228     -11.288 -17.693  17.064  1.00 98.39           C  
ATOM   3312  HA  LYS A 228     -11.993 -18.177  17.740  1.00 98.39           H  
ATOM   3313  C   LYS A 228     -11.043 -16.274  17.575  1.00 98.39           C  
ATOM   3314  CB  LYS A 228     -10.003 -18.521  17.013  1.00 98.39           C  
ATOM   3315  HB2 LYS A 228     -10.226 -19.495  16.578  1.00 98.39           H  
ATOM   3316  HB3 LYS A 228      -9.269 -18.012  16.388  1.00 98.39           H  
ATOM   3317  O   LYS A 228     -10.428 -15.463  16.877  1.00 98.39           O  
ATOM   3318  CG  LYS A 228      -9.433 -18.719  18.421  1.00 98.39           C  
ATOM   3319  HG2 LYS A 228      -9.216 -17.751  18.872  1.00 98.39           H  
ATOM   3320  HG3 LYS A 228     -10.162 -19.245  19.038  1.00 98.39           H  
ATOM   3321  CD  LYS A 228      -8.139 -19.526  18.354  1.00 98.39           C  
ATOM   3322  HD2 LYS A 228      -7.427 -18.996  17.722  1.00 98.39           H  
ATOM   3323  HD3 LYS A 228      -8.341 -20.512  17.936  1.00 98.39           H  
ATOM   3324  CE  LYS A 228      -7.578 -19.654  19.769  1.00 98.39           C  
ATOM   3325  HE2 LYS A 228      -7.513 -18.654  20.198  1.00 98.39           H  
ATOM   3326  HE3 LYS A 228      -8.276 -20.232  20.374  1.00 98.39           H  
ATOM   3327  NZ  LYS A 228      -6.240 -20.285  19.746  1.00 98.39           N  
ATOM   3328  HZ1 LYS A 228      -5.871 -20.349  20.684  1.00 98.39           H  
ATOM   3329  HZ2 LYS A 228      -5.618 -19.706  19.199  1.00 98.39           H  
ATOM   3330  HZ3 LYS A 228      -6.289 -21.204  19.330  1.00 98.39           H  
ATOM   3331  N   PHE A 229     -11.499 -15.992  18.789  1.00 98.55           N  
ATOM   3332  H   PHE A 229     -11.972 -16.716  19.310  1.00 98.55           H  
ATOM   3333  CA  PHE A 229     -11.290 -14.699  19.423  1.00 98.55           C  
ATOM   3334  HA  PHE A 229     -11.524 -13.924  18.693  1.00 98.55           H  
ATOM   3335  C   PHE A 229      -9.831 -14.518  19.873  1.00 98.55           C  
ATOM   3336  CB  PHE A 229     -12.270 -14.500  20.578  1.00 98.55           C  
ATOM   3337  HB2 PHE A 229     -13.290 -14.586  20.204  1.00 98.55           H  
ATOM   3338  HB3 PHE A 229     -12.107 -15.294  21.307  1.00 98.55           H  
ATOM   3339  O   PHE A 229      -9.244 -15.384  20.524  1.00 98.55           O  
ATOM   3340  CG  PHE A 229     -12.098 -13.149  21.246  1.00 98.55           C  
ATOM   3341  CD1 PHE A 229     -11.290 -13.020  22.391  1.00 98.55           C  
ATOM   3342  HD1 PHE A 229     -10.837 -13.898  22.827  1.00 98.55           H  
ATOM   3343  CD2 PHE A 229     -12.667 -12.003  20.664  1.00 98.55           C  
ATOM   3344  HD2 PHE A 229     -13.268 -12.091  19.771  1.00 98.55           H  
ATOM   3345  CE1 PHE A 229     -11.047 -11.751  22.945  1.00 98.55           C  
ATOM   3346  HE1 PHE A 229     -10.407 -11.647  23.809  1.00 98.55           H  
ATOM   3347  CE2 PHE A 229     -12.427 -10.737  21.221  1.00 98.55           C  
ATOM   3348  HE2 PHE A 229     -12.850  -9.857  20.760  1.00 98.55           H  
ATOM   3349  CZ  PHE A 229     -11.615 -10.608  22.358  1.00 98.55           C  
ATOM   3350  HZ  PHE A 229     -11.405  -9.625  22.753  1.00 98.55           H  
ATOM   3351  N   GLU A 230      -9.273 -13.355  19.557  1.00 98.23           N  
ATOM   3352  H   GLU A 230      -9.801 -12.729  18.967  1.00 98.23           H  
ATOM   3353  CA  GLU A 230      -7.988 -12.843  20.015  1.00 98.23           C  
ATOM   3354  HA  GLU A 230      -7.661 -13.401  20.893  1.00 98.23           H  
ATOM   3355  C   GLU A 230      -8.182 -11.374  20.409  1.00 98.23           C  
ATOM   3356  CB  GLU A 230      -6.921 -12.984  18.918  1.00 98.23           C  
ATOM   3357  HB2 GLU A 230      -7.314 -12.586  17.982  1.00 98.23           H  
ATOM   3358  HB3 GLU A 230      -6.049 -12.402  19.217  1.00 98.23           H  
ATOM   3359  O   GLU A 230      -8.683 -10.565  19.624  1.00 98.23           O  
ATOM   3360  CG  GLU A 230      -6.493 -14.441  18.690  1.00 98.23           C  
ATOM   3361  HG2 GLU A 230      -6.167 -14.859  19.642  1.00 98.23           H  
ATOM   3362  HG3 GLU A 230      -7.356 -15.014  18.350  1.00 98.23           H  
ATOM   3363  CD  GLU A 230      -5.357 -14.605  17.665  1.00 98.23           C  
ATOM   3364  OE1 GLU A 230      -5.089 -15.781  17.318  1.00 98.23           O  
ATOM   3365  OE2 GLU A 230      -4.739 -13.590  17.270  1.00 98.23           O  
ATOM   3366  N   ASN A 231      -7.810 -11.017  21.642  1.00 97.80           N  
ATOM   3367  H   ASN A 231      -7.374 -11.698  22.246  1.00 97.80           H  
ATOM   3368  CA  ASN A 231      -8.079  -9.676  22.156  1.00 97.80           C  
ATOM   3369  HA  ASN A 231      -9.139  -9.479  21.999  1.00 97.80           H  
ATOM   3370  C   ASN A 231      -7.294  -8.611  21.375  1.00 97.80           C  
ATOM   3371  CB  ASN A 231      -7.785  -9.603  23.665  1.00 97.80           C  
ATOM   3372  HB2 ASN A 231      -8.244 -10.449  24.176  1.00 97.80           H  
ATOM   3373  HB3 ASN A 231      -6.708  -9.630  23.826  1.00 97.80           H  
ATOM   3374  O   ASN A 231      -6.069  -8.677  21.280  1.00 97.80           O  
ATOM   3375  CG  ASN A 231      -8.361  -8.331  24.265  1.00 97.80           C  
ATOM   3376  ND2 ASN A 231      -7.760  -7.769  25.287  1.00 97.80           N  
ATOM   3377 HD21 ASN A 231      -8.197  -6.929  25.640  1.00 97.80           H  
ATOM   3378 HD22 ASN A 231      -6.897  -8.141  25.655  1.00 97.80           H  
ATOM   3379  OD1 ASN A 231      -9.390  -7.839  23.843  1.00 97.80           O  
ATOM   3380  N   GLY A 232      -8.004  -7.621  20.841  1.00 96.87           N  
ATOM   3381  H   GLY A 232      -9.000  -7.610  21.009  1.00 96.87           H  
ATOM   3382  CA  GLY A 232      -7.451  -6.553  20.014  1.00 96.87           C  
ATOM   3383  HA2 GLY A 232      -8.202  -5.765  19.957  1.00 96.87           H  
ATOM   3384  HA3 GLY A 232      -6.549  -6.158  20.480  1.00 96.87           H  
ATOM   3385  C   GLY A 232      -7.129  -6.937  18.570  1.00 96.87           C  
ATOM   3386  O   GLY A 232      -6.573  -6.111  17.842  1.00 96.87           O  
ATOM   3387  N   ALA A 233      -7.489  -8.144  18.126  1.00 97.33           N  
ATOM   3388  H   ALA A 233      -7.936  -8.797  18.754  1.00 97.33           H  
ATOM   3389  CA  ALA A 233      -7.303  -8.547  16.738  1.00 97.33           C  
ATOM   3390  HA  ALA A 233      -6.259  -8.367  16.480  1.00 97.33           H  
ATOM   3391  C   ALA A 233      -8.166  -7.721  15.769  1.00 97.33           C  
ATOM   3392  CB  ALA A 233      -7.554 -10.048  16.602  1.00 97.33           C  
ATOM   3393  HB1 ALA A 233      -8.552 -10.295  16.965  1.00 97.33           H  
ATOM   3394  HB2 ALA A 233      -7.464 -10.358  15.561  1.00 97.33           H  
ATOM   3395  HB3 ALA A 233      -6.810 -10.583  17.192  1.00 97.33           H  
ATOM   3396  O   ALA A 233      -9.238  -7.217  16.112  1.00 97.33           O  
ATOM   3397  N   VAL A 234      -7.673  -7.595  14.534  1.00 96.90           N  
ATOM   3398  H   VAL A 234      -6.822  -8.096  14.324  1.00 96.90           H  
ATOM   3399  CA  VAL A 234      -8.372  -6.953  13.416  1.00 96.90           C  
ATOM   3400  HA  VAL A 234      -9.280  -6.474  13.782  1.00 96.90           H  
ATOM   3401  C   VAL A 234      -8.785  -8.038  12.428  1.00 96.90           C  
ATOM   3402  CB  VAL A 234      -7.498  -5.878  12.737  1.00 96.90           C  
ATOM   3403  HB  VAL A 234      -6.619  -6.352  12.300  1.00 96.90           H  
ATOM   3404  O   VAL A 234      -7.946  -8.568  11.701  1.00 96.90           O  
ATOM   3405  CG1 VAL A 234      -8.273  -5.173  11.618  1.00 96.90           C  
ATOM   3406 HG11 VAL A 234      -9.200  -4.752  12.007  1.00 96.90           H  
ATOM   3407 HG12 VAL A 234      -8.512  -5.895  10.837  1.00 96.90           H  
ATOM   3408 HG13 VAL A 234      -7.670  -4.377  11.181  1.00 96.90           H  
ATOM   3409  CG2 VAL A 234      -6.996  -4.794  13.702  1.00 96.90           C  
ATOM   3410 HG21 VAL A 234      -6.447  -5.246  14.528  1.00 96.90           H  
ATOM   3411 HG22 VAL A 234      -7.837  -4.231  14.107  1.00 96.90           H  
ATOM   3412 HG23 VAL A 234      -6.334  -4.103  13.181  1.00 96.90           H  
ATOM   3413  N   TYR A 235     -10.072  -8.358  12.406  1.00 97.99           N  
ATOM   3414  H   TYR A 235     -10.693  -7.889  13.050  1.00 97.99           H  
ATOM   3415  CA  TYR A 235     -10.668  -9.356  11.526  1.00 97.99           C  
ATOM   3416  HA  TYR A 235      -9.924 -10.119  11.299  1.00 97.99           H  
ATOM   3417  C   TYR A 235     -11.123  -8.738  10.201  1.00 97.99           C  
ATOM   3418  CB  TYR A 235     -11.825 -10.033  12.267  1.00 97.99           C  
ATOM   3419  HB2 TYR A 235     -12.574  -9.284  12.522  1.00 97.99           H  
ATOM   3420  HB3 TYR A 235     -12.298 -10.761  11.607  1.00 97.99           H  
ATOM   3421  O   TYR A 235     -11.291  -7.526  10.080  1.00 97.99           O  
ATOM   3422  CG  TYR A 235     -11.388 -10.740  13.534  1.00 97.99           C  
ATOM   3423  CD1 TYR A 235     -10.827 -12.029  13.456  1.00 97.99           C  
ATOM   3424  HD1 TYR A 235     -10.694 -12.506  12.497  1.00 97.99           H  
ATOM   3425  CD2 TYR A 235     -11.517 -10.101  14.783  1.00 97.99           C  
ATOM   3426  HD2 TYR A 235     -11.927  -9.104  14.846  1.00 97.99           H  
ATOM   3427  CE1 TYR A 235     -10.459 -12.709  14.630  1.00 97.99           C  
ATOM   3428  HE1 TYR A 235     -10.049 -13.707  14.583  1.00 97.99           H  
ATOM   3429  CE2 TYR A 235     -11.125 -10.767  15.956  1.00 97.99           C  
ATOM   3430  HE2 TYR A 235     -11.215 -10.301  16.926  1.00 97.99           H  
ATOM   3431  OH  TYR A 235     -10.275 -12.727  17.005  1.00 97.99           O  
ATOM   3432  HH  TYR A 235     -10.066 -13.647  16.825  1.00 97.99           H  
ATOM   3433  CZ  TYR A 235     -10.614 -12.074  15.876  1.00 97.99           C  
ATOM   3434  N   ASN A 236     -11.352  -9.577   9.199  1.00 95.68           N  
ATOM   3435  H   ASN A 236     -11.236 -10.567   9.360  1.00 95.68           H  
ATOM   3436  CA  ASN A 236     -12.010  -9.230   7.941  1.00 95.68           C  
ATOM   3437  HA  ASN A 236     -12.576  -8.308   8.069  1.00 95.68           H  
ATOM   3438  C   ASN A 236     -13.031 -10.327   7.595  1.00 95.68           C  
ATOM   3439  CB  ASN A 236     -10.936  -8.992   6.860  1.00 95.68           C  
ATOM   3440  HB2 ASN A 236     -10.288  -8.182   7.195  1.00 95.68           H  
ATOM   3441  HB3 ASN A 236     -11.419  -8.674   5.935  1.00 95.68           H  
ATOM   3442  O   ASN A 236     -13.134 -11.317   8.320  1.00 95.68           O  
ATOM   3443  CG  ASN A 236     -10.065 -10.200   6.548  1.00 95.68           C  
ATOM   3444  ND2 ASN A 236      -8.991 -10.008   5.820  1.00 95.68           N  
ATOM   3445 HD21 ASN A 236      -8.767  -9.094   5.454  1.00 95.68           H  
ATOM   3446 HD22 ASN A 236      -8.477 -10.847   5.592  1.00 95.68           H  
ATOM   3447  OD1 ASN A 236     -10.317 -11.325   6.927  1.00 95.68           O  
ATOM   3448  N   LEU A 237     -13.824 -10.136   6.534  1.00 92.84           N  
ATOM   3449  H   LEU A 237     -13.740  -9.281   6.003  1.00 92.84           H  
ATOM   3450  CA  LEU A 237     -14.924 -11.056   6.209  1.00 92.84           C  
ATOM   3451  HA  LEU A 237     -15.586 -11.070   7.075  1.00 92.84           H  
ATOM   3452  C   LEU A 237     -14.462 -12.513   5.968  1.00 92.84           C  
ATOM   3453  CB  LEU A 237     -15.729 -10.492   5.024  1.00 92.84           C  
ATOM   3454  HB2 LEU A 237     -15.090 -10.492   4.141  1.00 92.84           H  
ATOM   3455  HB3 LEU A 237     -16.012  -9.463   5.245  1.00 92.84           H  
ATOM   3456  O   LEU A 237     -15.213 -13.446   6.264  1.00 92.84           O  
ATOM   3457  CG  LEU A 237     -17.008 -11.297   4.704  1.00 92.84           C  
ATOM   3458  HG  LEU A 237     -16.742 -12.319   4.433  1.00 92.84           H  
ATOM   3459  CD1 LEU A 237     -17.992 -11.328   5.878  1.00 92.84           C  
ATOM   3460 HD11 LEU A 237     -18.194 -10.315   6.227  1.00 92.84           H  
ATOM   3461 HD12 LEU A 237     -17.576 -11.921   6.693  1.00 92.84           H  
ATOM   3462 HD13 LEU A 237     -18.921 -11.806   5.567  1.00 92.84           H  
ATOM   3463  CD2 LEU A 237     -17.738 -10.680   3.512  1.00 92.84           C  
ATOM   3464 HD21 LEU A 237     -18.167  -9.718   3.791  1.00 92.84           H  
ATOM   3465 HD22 LEU A 237     -18.540 -11.348   3.199  1.00 92.84           H  
ATOM   3466 HD23 LEU A 237     -17.046 -10.558   2.678  1.00 92.84           H  
ATOM   3467  N   GLY A 238     -13.217 -12.690   5.516  1.00 76.85           N  
ATOM   3468  H   GLY A 238     -12.653 -11.866   5.363  1.00 76.85           H  
ATOM   3469  CA  GLY A 238     -12.661 -13.969   5.069  1.00 76.85           C  
ATOM   3470  HA2 GLY A 238     -13.122 -14.788   5.621  1.00 76.85           H  
ATOM   3471  HA3 GLY A 238     -11.586 -13.981   5.245  1.00 76.85           H  
ATOM   3472  C   GLY A 238     -12.897 -14.232   3.591  1.00 76.85           C  
ATOM   3473  O   GLY A 238     -14.012 -13.950   3.102  1.00 76.85           O  
ATOM   3474  OXT GLY A 238     -11.932 -14.742   2.986  1.00 76.85           O  
TER    3475      GLY A 238                                                       
END   
