# Supplementary material for: New carbohydrate binding domains identified by phage display based functional metagenomic screens of human gut microbiota
Source: Commun Biol. 2023 Apr 5;6:371. doi: 10.1038/s42003-023-04718-0 (PMC10076258; doi:10.1038/s42003-023-04718-0)
Supplement: Supplementary file 5 — Supplementary Data 2 [file 42003_2023_4718_MOESM5_ESM.zip › SupplementaryData2/F4C_St-Glc2.pdb]

ATOM      1  N   GLY A   1      -8.886   8.549  32.789  1.00 55.50           N  
ATOM      2  H   GLY A   1      -7.997   8.387  32.338  1.00 55.50           H  
ATOM      3  H2  GLY A   1      -9.586   7.944  32.384  1.00 55.50           H  
ATOM      4  H3  GLY A   1      -9.142   9.514  32.639  1.00 55.50           H  
ATOM      5  CA  GLY A   1      -8.747   8.284  34.235  1.00 55.50           C  
ATOM      6  HA2 GLY A   1      -8.504   7.234  34.398  1.00 55.50           H  
ATOM      7  HA3 GLY A   1      -9.672   8.532  34.755  1.00 55.50           H  
ATOM      8  C   GLY A   1      -7.617   9.126  34.789  1.00 55.50           C  
ATOM      9  O   GLY A   1      -6.707   9.443  34.035  1.00 55.50           O  
ATOM     10  N   ILE A   2      -7.684   9.515  36.061  1.00 62.11           N  
ATOM     11  H   ILE A   2      -8.433   9.179  36.650  1.00 62.11           H  
ATOM     12  CA  ILE A   2      -6.598  10.239  36.742  1.00 62.11           C  
ATOM     13  HA  ILE A   2      -6.125  10.928  36.042  1.00 62.11           H  
ATOM     14  C   ILE A   2      -5.551   9.206  37.190  1.00 62.11           C  
ATOM     15  CB  ILE A   2      -7.164  11.071  37.923  1.00 62.11           C  
ATOM     16  HB  ILE A   2      -7.649  10.388  38.620  1.00 62.11           H  
ATOM     17  O   ILE A   2      -5.922   8.205  37.801  1.00 62.11           O  
ATOM     18  CG1 ILE A   2      -8.220  12.091  37.422  1.00 62.11           C  
ATOM     19 HG12 ILE A   2      -7.738  12.821  36.773  1.00 62.11           H  
ATOM     20 HG13 ILE A   2      -8.980  11.574  36.836  1.00 62.11           H  
ATOM     21  CG2 ILE A   2      -6.029  11.794  38.670  1.00 62.11           C  
ATOM     22 HG21 ILE A   2      -6.423  12.331  39.534  1.00 62.11           H  
ATOM     23 HG22 ILE A   2      -5.296  11.081  39.049  1.00 62.11           H  
ATOM     24 HG23 ILE A   2      -5.530  12.504  38.011  1.00 62.11           H  
ATOM     25  CD1 ILE A   2      -8.964  12.836  38.538  1.00 62.11           C  
ATOM     26 HD11 ILE A   2      -9.398  12.122  39.238  1.00 62.11           H  
ATOM     27 HD12 ILE A   2      -8.289  13.506  39.069  1.00 62.11           H  
ATOM     28 HD13 ILE A   2      -9.764  13.432  38.100  1.00 62.11           H  
ATOM     29  N   SER A   3      -4.269   9.418  36.871  1.00 58.54           N  
ATOM     30  H   SER A   3      -4.020  10.285  36.416  1.00 58.54           H  
ATOM     31  CA  SER A   3      -3.173   8.536  37.310  1.00 58.54           C  
ATOM     32  HA  SER A   3      -3.572   7.530  37.446  1.00 58.54           H  
ATOM     33  C   SER A   3      -2.532   9.038  38.600  1.00 58.54           C  
ATOM     34  CB  SER A   3      -2.037   8.450  36.290  1.00 58.54           C  
ATOM     35  HB2 SER A   3      -2.446   8.506  35.281  1.00 58.54           H  
ATOM     36  HB3 SER A   3      -1.355   9.291  36.418  1.00 58.54           H  
ATOM     37  O   SER A   3      -2.325  10.248  38.727  1.00 58.54           O  
ATOM     38  OG  SER A   3      -1.340   7.233  36.501  1.00 58.54           O  
ATOM     39  HG  SER A   3      -0.473   7.255  36.089  1.00 58.54           H  
ATOM     40  N   PRO A   4      -2.109   8.149  39.514  1.00 67.03           N  
ATOM     41  CA  PRO A   4      -1.132   8.497  40.536  1.00 67.03           C  
ATOM     42  HA  PRO A   4      -1.573   9.262  41.175  1.00 67.03           H  
ATOM     43  C   PRO A   4       0.183   8.992  39.897  1.00 67.03           C  
ATOM     44  CB  PRO A   4      -0.901   7.219  41.350  1.00 67.03           C  
ATOM     45  HB2 PRO A   4      -0.835   7.430  42.417  1.00 67.03           H  
ATOM     46  HB3 PRO A   4       0.003   6.714  41.009  1.00 67.03           H  
ATOM     47  O   PRO A   4       0.588   8.466  38.853  1.00 67.03           O  
ATOM     48  CG  PRO A   4      -2.111   6.345  41.024  1.00 67.03           C  
ATOM     49  HG2 PRO A   4      -2.937   6.607  41.684  1.00 67.03           H  
ATOM     50  HG3 PRO A   4      -1.878   5.283  41.102  1.00 67.03           H  
ATOM     51  CD  PRO A   4      -2.460   6.744  39.595  1.00 67.03           C  
ATOM     52  HD2 PRO A   4      -3.522   6.583  39.411  1.00 67.03           H  
ATOM     53  HD3 PRO A   4      -1.858   6.173  38.889  1.00 67.03           H  
ATOM     54  N   PRO A   5       0.898   9.946  40.523  1.00 68.86           N  
ATOM     55  CA  PRO A   5       2.193  10.410  40.034  1.00 68.86           C  
ATOM     56  HA  PRO A   5       2.027  10.976  39.117  1.00 68.86           H  
ATOM     57  C   PRO A   5       3.161   9.250  39.760  1.00 68.86           C  
ATOM     58  CB  PRO A   5       2.731  11.355  41.114  1.00 68.86           C  
ATOM     59  HB2 PRO A   5       3.324  10.801  41.841  1.00 68.86           H  
ATOM     60  HB3 PRO A   5       3.317  12.167  40.683  1.00 68.86           H  
ATOM     61  O   PRO A   5       3.314   8.345  40.580  1.00 68.86           O  
ATOM     62  CG  PRO A   5       1.464  11.872  41.793  1.00 68.86           C  
ATOM     63  HG2 PRO A   5       1.651  12.179  42.822  1.00 68.86           H  
ATOM     64  HG3 PRO A   5       1.052  12.700  41.215  1.00 68.86           H  
ATOM     65  CD  PRO A   5       0.514  10.679  41.720  1.00 68.86           C  
ATOM     66  HD2 PRO A   5      -0.514  11.037  41.662  1.00 68.86           H  
ATOM     67  HD3 PRO A   5       0.649  10.043  42.595  1.00 68.86           H  
ATOM     68  N   GLY A   6       3.811   9.274  38.595  1.00 72.18           N  
ATOM     69  H   GLY A   6       3.610  10.027  37.952  1.00 72.18           H  
ATOM     70  CA  GLY A   6       4.850   8.308  38.223  1.00 72.18           C  
ATOM     71  HA2 GLY A   6       5.437   8.724  37.403  1.00 72.18           H  
ATOM     72  HA3 GLY A   6       5.518   8.169  39.073  1.00 72.18           H  
ATOM     73  C   GLY A   6       4.369   6.917  37.788  1.00 72.18           C  
ATOM     74  O   GLY A   6       5.211   6.095  37.438  1.00 72.18           O  
ATOM     75  N   LYS A   7       3.057   6.629  37.765  1.00 77.40           N  
ATOM     76  H   LYS A   7       2.399   7.332  38.070  1.00 77.40           H  
ATOM     77  CA  LYS A   7       2.531   5.359  37.232  1.00 77.40           C  
ATOM     78  HA  LYS A   7       3.357   4.647  37.201  1.00 77.40           H  
ATOM     79  C   LYS A   7       2.006   5.518  35.799  1.00 77.40           C  
ATOM     80  CB  LYS A   7       1.466   4.761  38.160  1.00 77.40           C  
ATOM     81  HB2 LYS A   7       0.698   5.504  38.373  1.00 77.40           H  
ATOM     82  HB3 LYS A   7       0.999   3.919  37.648  1.00 77.40           H  
ATOM     83  O   LYS A   7       1.246   6.458  35.543  1.00 77.40           O  
ATOM     84  CG  LYS A   7       2.094   4.260  39.470  1.00 77.40           C  
ATOM     85  HG2 LYS A   7       2.413   5.112  40.070  1.00 77.40           H  
ATOM     86  HG3 LYS A   7       2.965   3.648  39.237  1.00 77.40           H  
ATOM     87  CD  LYS A   7       1.102   3.409  40.270  1.00 77.40           C  
ATOM     88  HD2 LYS A   7       0.780   2.568  39.656  1.00 77.40           H  
ATOM     89  HD3 LYS A   7       0.235   4.017  40.528  1.00 77.40           H  
ATOM     90  CE  LYS A   7       1.778   2.890  41.544  1.00 77.40           C  
ATOM     91  HE2 LYS A   7       2.699   2.381  41.261  1.00 77.40           H  
ATOM     92  HE3 LYS A   7       2.052   3.744  42.164  1.00 77.40           H  
ATOM     93  NZ  LYS A   7       0.897   1.962  42.296  1.00 77.40           N  
ATOM     94  HZ1 LYS A   7       0.648   1.169  41.723  1.00 77.40           H  
ATOM     95  HZ2 LYS A   7       1.367   1.621  43.122  1.00 77.40           H  
ATOM     96  HZ3 LYS A   7       0.049   2.430  42.582  1.00 77.40           H  
ATOM     97  N   PRO A   8       2.371   4.616  34.865  1.00 78.49           N  
ATOM     98  CA  PRO A   8       1.828   4.643  33.513  1.00 78.49           C  
ATOM     99  HA  PRO A   8       1.979   5.628  33.071  1.00 78.49           H  
ATOM    100  C   PRO A   8       0.327   4.327  33.530  1.00 78.49           C  
ATOM    101  CB  PRO A   8       2.635   3.606  32.723  1.00 78.49           C  
ATOM    102  HB2 PRO A   8       3.525   4.079  32.308  1.00 78.49           H  
ATOM    103  HB3 PRO A   8       2.049   3.141  31.931  1.00 78.49           H  
ATOM    104  O   PRO A   8      -0.125   3.473  34.291  1.00 78.49           O  
ATOM    105  CG  PRO A   8       3.052   2.593  33.790  1.00 78.49           C  
ATOM    106  HG2 PRO A   8       2.241   1.885  33.959  1.00 78.49           H  
ATOM    107  HG3 PRO A   8       3.967   2.069  33.515  1.00 78.49           H  
ATOM    108  CD  PRO A   8       3.245   3.458  35.035  1.00 78.49           C  
ATOM    109  HD2 PRO A   8       2.981   2.885  35.924  1.00 78.49           H  
ATOM    110  HD3 PRO A   8       4.281   3.794  35.095  1.00 78.49           H  
ATOM    111  N   VAL A   9      -0.434   4.998  32.663  1.00 79.53           N  
ATOM    112  H   VAL A   9       0.012   5.670  32.055  1.00 79.53           H  
ATOM    113  CA  VAL A   9      -1.829   4.651  32.358  1.00 79.53           C  
ATOM    114  HA  VAL A   9      -2.192   3.918  33.078  1.00 79.53           H  
ATOM    115  C   VAL A   9      -1.860   4.034  30.978  1.00 79.53           C  
ATOM    116  CB  VAL A   9      -2.780   5.860  32.398  1.00 79.53           C  
ATOM    117  HB  VAL A   9      -2.476   6.593  31.651  1.00 79.53           H  
ATOM    118  O   VAL A   9      -1.419   4.652  30.010  1.00 79.53           O  
ATOM    119  CG1 VAL A   9      -4.241   5.467  32.138  1.00 79.53           C  
ATOM    120 HG11 VAL A   9      -4.880   6.348  32.202  1.00 79.53           H  
ATOM    121 HG12 VAL A   9      -4.349   5.043  31.140  1.00 79.53           H  
ATOM    122 HG13 VAL A   9      -4.568   4.728  32.870  1.00 79.53           H  
ATOM    123  CG2 VAL A   9      -2.734   6.519  33.765  1.00 79.53           C  
ATOM    124 HG21 VAL A   9      -1.736   6.931  33.917  1.00 79.53           H  
ATOM    125 HG22 VAL A   9      -3.467   7.325  33.805  1.00 79.53           H  
ATOM    126 HG23 VAL A   9      -2.948   5.792  34.548  1.00 79.53           H  
ATOM    127  N   THR A  10      -2.409   2.833  30.891  1.00 82.18           N  
ATOM    128  H   THR A  10      -2.734   2.366  31.726  1.00 82.18           H  
ATOM    129  CA  THR A  10      -2.707   2.166  29.630  1.00 82.18           C  
ATOM    130  HA  THR A  10      -2.249   2.714  28.806  1.00 82.18           H  
ATOM    131  C   THR A  10      -4.212   2.175  29.404  1.00 82.18           C  
ATOM    132  CB  THR A  10      -2.137   0.743  29.602  1.00 82.18           C  
ATOM    133  HB  THR A  10      -2.489   0.232  28.705  1.00 82.18           H  
ATOM    134  O   THR A  10      -5.005   2.075  30.339  1.00 82.18           O  
ATOM    135  CG2 THR A  10      -0.608   0.758  29.604  1.00 82.18           C  
ATOM    136 HG21 THR A  10      -0.245   1.341  28.757  1.00 82.18           H  
ATOM    137 HG22 THR A  10      -0.234   1.196  30.529  1.00 82.18           H  
ATOM    138 HG23 THR A  10      -0.233  -0.262  29.515  1.00 82.18           H  
ATOM    139  OG1 THR A  10      -2.545   0.025  30.743  1.00 82.18           O  
ATOM    140  HG1 THR A  10      -2.486  -0.912  30.546  1.00 82.18           H  
ATOM    141  N   PHE A  11      -4.614   2.341  28.153  1.00 83.83           N  
ATOM    142  H   PHE A  11      -3.931   2.457  27.418  1.00 83.83           H  
ATOM    143  CA  PHE A  11      -5.993   2.205  27.707  1.00 83.83           C  
ATOM    144  HA  PHE A  11      -6.476   1.414  28.280  1.00 83.83           H  
ATOM    145  C   PHE A  11      -5.973   1.781  26.241  1.00 83.83           C  
ATOM    146  CB  PHE A  11      -6.778   3.511  27.920  1.00 83.83           C  
ATOM    147  HB2 PHE A  11      -6.817   3.726  28.988  1.00 83.83           H  
ATOM    148  HB3 PHE A  11      -7.804   3.355  27.590  1.00 83.83           H  
ATOM    149  O   PHE A  11      -5.041   2.116  25.505  1.00 83.83           O  
ATOM    150  CG  PHE A  11      -6.208   4.719  27.206  1.00 83.83           C  
ATOM    151  CD1 PHE A  11      -5.136   5.436  27.772  1.00 83.83           C  
ATOM    152  HD1 PHE A  11      -4.727   5.131  28.724  1.00 83.83           H  
ATOM    153  CD2 PHE A  11      -6.740   5.116  25.967  1.00 83.83           C  
ATOM    154  HD2 PHE A  11      -7.568   4.576  25.531  1.00 83.83           H  
ATOM    155  CE1 PHE A  11      -4.555   6.507  27.076  1.00 83.83           C  
ATOM    156  HE1 PHE A  11      -3.697   7.019  27.487  1.00 83.83           H  
ATOM    157  CE2 PHE A  11      -6.187   6.215  25.295  1.00 83.83           C  
ATOM    158  HE2 PHE A  11      -6.625   6.536  24.362  1.00 83.83           H  
ATOM    159  CZ  PHE A  11      -5.070   6.878  25.826  1.00 83.83           C  
ATOM    160  HZ  PHE A  11      -4.592   7.667  25.264  1.00 83.83           H  
ATOM    161  N   THR A  12      -6.990   1.036  25.832  1.00 86.53           N  
ATOM    162  H   THR A  12      -7.703   0.754  26.490  1.00 86.53           H  
ATOM    163  CA  THR A  12      -7.148   0.589  24.450  1.00 86.53           C  
ATOM    164  HA  THR A  12      -6.160   0.480  24.002  1.00 86.53           H  
ATOM    165  C   THR A  12      -7.920   1.640  23.659  1.00 86.53           C  
ATOM    166  CB  THR A  12      -7.821  -0.791  24.390  1.00 86.53           C  
ATOM    167  HB  THR A  12      -8.849  -0.718  24.744  1.00 86.53           H  
ATOM    168  O   THR A  12      -8.858   2.260  24.161  1.00 86.53           O  
ATOM    169  CG2 THR A  12      -7.803  -1.382  22.983  1.00 86.53           C  
ATOM    170 HG21 THR A  12      -6.785  -1.415  22.595  1.00 86.53           H  
ATOM    171 HG22 THR A  12      -8.205  -2.395  23.010  1.00 86.53           H  
ATOM    172 HG23 THR A  12      -8.433  -0.792  22.318  1.00 86.53           H  
ATOM    173  OG1 THR A  12      -7.108  -1.690  25.208  1.00 86.53           O  
ATOM    174  HG1 THR A  12      -7.568  -2.529  25.127  1.00 86.53           H  
ATOM    175  N   ILE A  13      -7.512   1.860  22.412  1.00 84.81           N  
ATOM    176  H   ILE A  13      -6.764   1.286  22.052  1.00 84.81           H  
ATOM    177  CA  ILE A  13      -8.208   2.700  21.437  1.00 84.81           C  
ATOM    178  HA  ILE A  13      -9.152   3.056  21.851  1.00 84.81           H  
ATOM    179  C   ILE A  13      -8.498   1.822  20.226  1.00 84.81           C  
ATOM    180  CB  ILE A  13      -7.344   3.909  21.018  1.00 84.81           C  
ATOM    181  HB  ILE A  13      -6.413   3.514  20.611  1.00 84.81           H  
ATOM    182  O   ILE A  13      -7.619   1.081  19.793  1.00 84.81           O  
ATOM    183  CG1 ILE A  13      -6.974   4.807  22.216  1.00 84.81           C  
ATOM    184 HG12 ILE A  13      -6.546   4.193  23.008  1.00 84.81           H  
ATOM    185 HG13 ILE A  13      -7.862   5.306  22.604  1.00 84.81           H  
ATOM    186  CG2 ILE A  13      -8.034   4.707  19.893  1.00 84.81           C  
ATOM    187 HG21 ILE A  13      -9.100   4.813  20.097  1.00 84.81           H  
ATOM    188 HG22 ILE A  13      -7.930   4.167  18.952  1.00 84.81           H  
ATOM    189 HG23 ILE A  13      -7.580   5.687  19.751  1.00 84.81           H  
ATOM    190  CD1 ILE A  13      -5.912   5.844  21.823  1.00 84.81           C  
ATOM    191 HD11 ILE A  13      -6.388   6.721  21.386  1.00 84.81           H  
ATOM    192 HD12 ILE A  13      -5.324   6.133  22.694  1.00 84.81           H  
ATOM    193 HD13 ILE A  13      -5.215   5.418  21.101  1.00 84.81           H  
ATOM    194  N   GLY A  14      -9.692   1.946  19.652  1.00 82.77           N  
ATOM    195  H   GLY A  14     -10.397   2.526  20.084  1.00 82.77           H  
ATOM    196  CA  GLY A  14     -10.013   1.344  18.359  1.00 82.77           C  
ATOM    197  HA2 GLY A  14      -9.109   0.958  17.888  1.00 82.77           H  
ATOM    198  HA3 GLY A  14     -10.414   2.118  17.704  1.00 82.77           H  
ATOM    199  C   GLY A  14     -11.022   0.204  18.404  1.00 82.77           C  
ATOM    200  O   GLY A  14     -11.505  -0.171  17.340  1.00 82.77           O  
ATOM    201  N   GLU A  15     -11.359  -0.329  19.582  1.00 81.46           N  
ATOM    202  H   GLU A  15     -10.911  -0.001  20.425  1.00 81.46           H  
ATOM    203  CA  GLU A  15     -12.380  -1.384  19.718  1.00 81.46           C  
ATOM    204  HA  GLU A  15     -12.123  -2.229  19.079  1.00 81.46           H  
ATOM    205  C   GLU A  15     -13.759  -0.900  19.254  1.00 81.46           C  
ATOM    206  CB  GLU A  15     -12.443  -1.882  21.172  1.00 81.46           C  
ATOM    207  HB2 GLU A  15     -12.528  -1.025  21.840  1.00 81.46           H  
ATOM    208  HB3 GLU A  15     -13.328  -2.509  21.290  1.00 81.46           H  
ATOM    209  O   GLU A  15     -14.431  -1.602  18.520  1.00 81.46           O  
ATOM    210  CG  GLU A  15     -11.205  -2.716  21.543  1.00 81.46           C  
ATOM    211  HG2 GLU A  15     -10.316  -2.101  21.401  1.00 81.46           H  
ATOM    212  HG3 GLU A  15     -11.138  -3.560  20.857  1.00 81.46           H  
ATOM    213  CD  GLU A  15     -11.214  -3.241  22.990  1.00 81.46           C  
ATOM    214  OE1 GLU A  15     -10.290  -4.022  23.314  1.00 81.46           O  
ATOM    215  OE2 GLU A  15     -12.075  -2.810  23.786  1.00 81.46           O  
ATOM    216  N   ASP A  16     -14.111   0.340  19.583  1.00 82.57           N  
ATOM    217  H   ASP A  16     -13.475   0.876  20.157  1.00 82.57           H  
ATOM    218  CA  ASP A  16     -15.384   1.014  19.291  1.00 82.57           C  
ATOM    219  HA  ASP A  16     -16.145   0.262  19.084  1.00 82.57           H  
ATOM    220  C   ASP A  16     -15.311   1.955  18.073  1.00 82.57           C  
ATOM    221  CB  ASP A  16     -15.787   1.792  20.555  1.00 82.57           C  
ATOM    222  HB2 ASP A  16     -16.788   2.201  20.420  1.00 82.57           H  
ATOM    223  HB3 ASP A  16     -15.823   1.106  21.401  1.00 82.57           H  
ATOM    224  O   ASP A  16     -16.084   2.906  17.952  1.00 82.57           O  
ATOM    225  CG  ASP A  16     -14.810   2.933  20.882  1.00 82.57           C  
ATOM    226  OD1 ASP A  16     -13.570   2.801  20.682  1.00 82.57           O  
ATOM    227  OD2 ASP A  16     -15.233   4.001  21.387  1.00 82.57           O  
ATOM    228  N   MET A  17     -14.312   1.765  17.214  1.00 84.83           N  
ATOM    229  H   MET A  17     -13.768   0.921  17.327  1.00 84.83           H  
ATOM    230  CA  MET A  17     -14.068   2.616  16.051  1.00 84.83           C  
ATOM    231  HA  MET A  17     -14.768   3.452  16.036  1.00 84.83           H  
ATOM    232  C   MET A  17     -14.284   1.817  14.774  1.00 84.83           C  
ATOM    233  CB  MET A  17     -12.645   3.182  16.101  1.00 84.83           C  
ATOM    234  HB2 MET A  17     -11.944   2.354  16.207  1.00 84.83           H  
ATOM    235  HB3 MET A  17     -12.431   3.682  15.156  1.00 84.83           H  
ATOM    236  O   MET A  17     -13.745   0.716  14.629  1.00 84.83           O  
ATOM    237  CG  MET A  17     -12.437   4.170  17.256  1.00 84.83           C  
ATOM    238  HG2 MET A  17     -12.718   3.675  18.186  1.00 84.83           H  
ATOM    239  HG3 MET A  17     -13.109   5.016  17.112  1.00 84.83           H  
ATOM    240  SD  MET A  17     -10.737   4.791  17.446  1.00 84.83           S  
ATOM    241  CE  MET A  17     -10.561   5.713  15.901  1.00 84.83           C  
ATOM    242  HE1 MET A  17      -9.594   6.215  15.876  1.00 84.83           H  
ATOM    243  HE2 MET A  17     -10.626   5.031  15.053  1.00 84.83           H  
ATOM    244  HE3 MET A  17     -11.359   6.452  15.825  1.00 84.83           H  
ATOM    245  N   ASN A  18     -14.973   2.406  13.804  1.00 85.20           N  
ATOM    246  H   ASN A  18     -15.351   3.330  13.956  1.00 85.20           H  
ATOM    247  CA  ASN A  18     -14.921   1.924  12.433  1.00 85.20           C  
ATOM    248  HA  ASN A  18     -15.057   0.842  12.428  1.00 85.20           H  
ATOM    249  C   ASN A  18     -13.543   2.257  11.834  1.00 85.20           C  
ATOM    250  CB  ASN A  18     -16.057   2.561  11.627  1.00 85.20           C  
ATOM    251  HB2 ASN A  18     -15.857   3.627  11.520  1.00 85.20           H  
ATOM    252  HB3 ASN A  18     -16.079   2.131  10.625  1.00 85.20           H  
ATOM    253  O   ASN A  18     -12.808   3.115  12.332  1.00 85.20           O  
ATOM    254  CG  ASN A  18     -17.430   2.371  12.246  1.00 85.20           C  
ATOM    255  ND2 ASN A  18     -18.267   3.367  12.116  1.00 85.20           N  
ATOM    256 HD21 ASN A  18     -19.223   3.235  12.414  1.00 85.20           H  
ATOM    257 HD22 ASN A  18     -17.897   4.264  11.835  1.00 85.20           H  
ATOM    258  OD1 ASN A  18     -17.781   1.345  12.807  1.00 85.20           O  
ATOM    259  N   PHE A  19     -13.164   1.596  10.743  1.00 84.29           N  
ATOM    260  H   PHE A  19     -13.766   0.883  10.358  1.00 84.29           H  
ATOM    261  CA  PHE A  19     -12.005   2.038   9.962  1.00 84.29           C  
ATOM    262  HA  PHE A  19     -11.117   2.009  10.593  1.00 84.29           H  
ATOM    263  C   PHE A  19     -12.200   3.483   9.481  1.00 84.29           C  
ATOM    264  CB  PHE A  19     -11.805   1.095   8.784  1.00 84.29           C  
ATOM    265  HB2 PHE A  19     -12.699   1.185   8.167  1.00 84.29           H  
ATOM    266  HB3 PHE A  19     -10.941   1.417   8.204  1.00 84.29           H  
ATOM    267  O   PHE A  19     -13.327   3.898   9.215  1.00 84.29           O  
ATOM    268  CG  PHE A  19     -11.620  -0.354   9.180  1.00 84.29           C  
ATOM    269  CD1 PHE A  19     -10.554  -0.719  10.020  1.00 84.29           C  
ATOM    270  HD1 PHE A  19      -9.833   0.026  10.321  1.00 84.29           H  
ATOM    271  CD2 PHE A  19     -12.523  -1.336   8.738  1.00 84.29           C  
ATOM    272  HD2 PHE A  19     -13.362  -1.079   8.109  1.00 84.29           H  
ATOM    273  CE1 PHE A  19     -10.396  -2.053  10.430  1.00 84.29           C  
ATOM    274  HE1 PHE A  19      -9.561  -2.330  11.057  1.00 84.29           H  
ATOM    275  CE2 PHE A  19     -12.347  -2.672   9.126  1.00 84.29           C  
ATOM    276  HE2 PHE A  19     -13.046  -3.416   8.774  1.00 84.29           H  
ATOM    277  CZ  PHE A  19     -11.289  -3.036   9.972  1.00 84.29           C  
ATOM    278  HZ  PHE A  19     -11.158  -4.069  10.258  1.00 84.29           H  
ATOM    279  N   LYS A  20     -11.102   4.240   9.382  1.00 80.39           N  
ATOM    280  H   LYS A  20     -10.218   3.784   9.556  1.00 80.39           H  
ATOM    281  CA  LYS A  20     -11.038   5.697   9.152  1.00 80.39           C  
ATOM    282  HA  LYS A  20      -9.984   5.952   9.045  1.00 80.39           H  
ATOM    283  C   LYS A  20     -11.556   6.590  10.268  1.00 80.39           C  
ATOM    284  CB  LYS A  20     -11.727   6.098   7.846  1.00 80.39           C  
ATOM    285  HB2 LYS A  20     -12.798   5.901   7.897  1.00 80.39           H  
ATOM    286  HB3 LYS A  20     -11.597   7.170   7.703  1.00 80.39           H  
ATOM    287  O   LYS A  20     -11.275   7.791  10.234  1.00 80.39           O  
ATOM    288  CG  LYS A  20     -11.120   5.382   6.653  1.00 80.39           C  
ATOM    289  HG2 LYS A  20     -10.065   5.651   6.599  1.00 80.39           H  
ATOM    290  HG3 LYS A  20     -11.226   4.301   6.744  1.00 80.39           H  
ATOM    291  CD  LYS A  20     -11.831   5.856   5.396  1.00 80.39           C  
ATOM    292  HD2 LYS A  20     -11.842   6.945   5.356  1.00 80.39           H  
ATOM    293  HD3 LYS A  20     -12.850   5.469   5.389  1.00 80.39           H  
ATOM    294  CE  LYS A  20     -11.043   5.312   4.223  1.00 80.39           C  
ATOM    295  HE2 LYS A  20     -10.935   4.235   4.353  1.00 80.39           H  
ATOM    296  HE3 LYS A  20     -10.040   5.738   4.238  1.00 80.39           H  
ATOM    297  NZ  LYS A  20     -11.734   5.604   2.951  1.00 80.39           N  
ATOM    298  HZ1 LYS A  20     -11.796   6.597   2.774  1.00 80.39           H  
ATOM    299  HZ2 LYS A  20     -12.653   5.185   2.952  1.00 80.39           H  
ATOM    300  HZ3 LYS A  20     -11.210   5.139   2.223  1.00 80.39           H  
ATOM    301  N   ASP A  21     -12.258   6.054  11.264  1.00 86.11           N  
ATOM    302  H   ASP A  21     -12.531   5.082  11.231  1.00 86.11           H  
ATOM    303  CA  ASP A  21     -12.621   6.866  12.416  1.00 86.11           C  
ATOM    304  HA  ASP A  21     -13.185   7.725  12.054  1.00 86.11           H  
ATOM    305  C   ASP A  21     -11.351   7.386  13.090  1.00 86.11           C  
ATOM    306  CB  ASP A  21     -13.506   6.125  13.426  1.00 86.11           C  
ATOM    307  HB2 ASP A  21     -13.556   6.721  14.337  1.00 86.11           H  
ATOM    308  HB3 ASP A  21     -13.036   5.176  13.689  1.00 86.11           H  
ATOM    309  O   ASP A  21     -10.304   6.724  13.133  1.00 86.11           O  
ATOM    310  CG  ASP A  21     -14.945   5.893  12.958  1.00 86.11           C  
ATOM    311  OD1 ASP A  21     -15.365   6.512  11.956  1.00 86.11           O  
ATOM    312  OD2 ASP A  21     -15.646   5.131  13.658  1.00 86.11           O  
ATOM    313  N   THR A  22     -11.459   8.595  13.637  1.00 88.81           N  
ATOM    314  H   THR A  22     -12.367   9.036  13.630  1.00 88.81           H  
ATOM    315  CA  THR A  22     -10.389   9.213  14.413  1.00 88.81           C  
ATOM    316  HA  THR A  22      -9.523   8.553  14.373  1.00 88.81           H  
ATOM    317  C   THR A  22     -10.803   9.330  15.869  1.00 88.81           C  
ATOM    318  CB  THR A  22      -9.918  10.561  13.848  1.00 88.81           C  
ATOM    319  HB  THR A  22      -9.027  10.863  14.399  1.00 88.81           H  
ATOM    320  O   THR A  22     -11.954   9.630  16.184  1.00 88.81           O  
ATOM    321  CG2 THR A  22      -9.569  10.491  12.365  1.00 88.81           C  
ATOM    322 HG21 THR A  22      -9.061  11.406  12.061  1.00 88.81           H  
ATOM    323 HG22 THR A  22      -8.913   9.638  12.193  1.00 88.81           H  
ATOM    324 HG23 THR A  22     -10.467  10.356  11.763  1.00 88.81           H  
ATOM    325  OG1 THR A  22     -10.895  11.561  14.001  1.00 88.81           O  
ATOM    326  HG1 THR A  22     -11.657  11.288  13.484  1.00 88.81           H  
ATOM    327  N   LYS A  23      -9.856   9.115  16.780  1.00 88.97           N  
ATOM    328  H   LYS A  23      -8.949   8.819  16.448  1.00 88.97           H  
ATOM    329  CA  LYS A  23     -10.044   9.335  18.212  1.00 88.97           C  
ATOM    330  HA  LYS A  23     -10.984   9.869  18.350  1.00 88.97           H  
ATOM    331  C   LYS A  23      -8.930  10.220  18.738  1.00 88.97           C  
ATOM    332  CB  LYS A  23     -10.179   7.991  18.942  1.00 88.97           C  
ATOM    333  HB2 LYS A  23      -9.244   7.434  18.886  1.00 88.97           H  
ATOM    334  HB3 LYS A  23     -10.961   7.425  18.436  1.00 88.97           H  
ATOM    335  O   LYS A  23      -7.748   9.919  18.585  1.00 88.97           O  
ATOM    336  CG  LYS A  23     -10.587   8.199  20.410  1.00 88.97           C  
ATOM    337  HG2 LYS A  23     -11.407   8.916  20.451  1.00 88.97           H  
ATOM    338  HG3 LYS A  23      -9.743   8.625  20.952  1.00 88.97           H  
ATOM    339  CD  LYS A  23     -11.041   6.925  21.142  1.00 88.97           C  
ATOM    340  HD2 LYS A  23     -10.228   6.200  21.172  1.00 88.97           H  
ATOM    341  HD3 LYS A  23     -11.269   7.202  22.171  1.00 88.97           H  
ATOM    342  CE  LYS A  23     -12.298   6.301  20.515  1.00 88.97           C  
ATOM    343  HE2 LYS A  23     -12.070   5.909  19.523  1.00 88.97           H  
ATOM    344  HE3 LYS A  23     -13.048   7.082  20.395  1.00 88.97           H  
ATOM    345  NZ  LYS A  23     -12.866   5.224  21.357  1.00 88.97           N  
ATOM    346  HZ1 LYS A  23     -13.845   5.067  21.165  1.00 88.97           H  
ATOM    347  HZ2 LYS A  23     -12.810   5.365  22.355  1.00 88.97           H  
ATOM    348  HZ3 LYS A  23     -12.559   4.293  21.113  1.00 88.97           H  
ATOM    349  N   THR A  24      -9.316  11.331  19.358  1.00 91.55           N  
ATOM    350  H   THR A  24     -10.306  11.486  19.484  1.00 91.55           H  
ATOM    351  CA  THR A  24      -8.376  12.253  19.998  1.00 91.55           C  
ATOM    352  HA  THR A  24      -7.377  12.094  19.589  1.00 91.55           H  
ATOM    353  C   THR A  24      -8.311  11.955  21.485  1.00 91.55           C  
ATOM    354  CB  THR A  24      -8.726  13.717  19.716  1.00 91.55           C  
ATOM    355  HB  THR A  24      -9.734  13.938  20.066  1.00 91.55           H  
ATOM    356  O   THR A  24      -9.293  12.109  22.204  1.00 91.55           O  
ATOM    357  CG2 THR A  24      -7.733  14.688  20.355  1.00 91.55           C  
ATOM    358 HG21 THR A  24      -6.730  14.497  19.973  1.00 91.55           H  
ATOM    359 HG22 THR A  24      -7.735  14.577  21.439  1.00 91.55           H  
ATOM    360 HG23 THR A  24      -8.026  15.709  20.110  1.00 91.55           H  
ATOM    361  OG1 THR A  24      -8.640  13.944  18.325  1.00 91.55           O  
ATOM    362  HG1 THR A  24      -9.451  13.626  17.920  1.00 91.55           H  
ATOM    363  N   VAL A  25      -7.134  11.552  21.942  1.00 89.96           N  
ATOM    364  H   VAL A  25      -6.380  11.456  21.278  1.00 89.96           H  
ATOM    365  CA  VAL A  25      -6.786  11.447  23.354  1.00 89.96           C  
ATOM    366  HA  VAL A  25      -7.659  11.153  23.936  1.00 89.96           H  
ATOM    367  C   VAL A  25      -6.301  12.806  23.813  1.00 89.96           C  
ATOM    368  CB  VAL A  25      -5.673  10.413  23.563  1.00 89.96           C  
ATOM    369  HB  VAL A  25      -4.795  10.711  22.991  1.00 89.96           H  
ATOM    370  O   VAL A  25      -5.343  13.336  23.255  1.00 89.96           O  
ATOM    371  CG1 VAL A  25      -5.268  10.306  25.040  1.00 89.96           C  
ATOM    372 HG11 VAL A  25      -6.057   9.825  25.619  1.00 89.96           H  
ATOM    373 HG12 VAL A  25      -4.341   9.738  25.117  1.00 89.96           H  
ATOM    374 HG13 VAL A  25      -5.062  11.285  25.472  1.00 89.96           H  
ATOM    375  CG2 VAL A  25      -6.125   9.042  23.061  1.00 89.96           C  
ATOM    376 HG21 VAL A  25      -6.341   9.079  21.993  1.00 89.96           H  
ATOM    377 HG22 VAL A  25      -5.320   8.324  23.217  1.00 89.96           H  
ATOM    378 HG23 VAL A  25      -7.020   8.721  23.595  1.00 89.96           H  
ATOM    379  N   THR A  26      -6.917  13.353  24.851  1.00 90.81           N  
ATOM    380  H   THR A  26      -7.709  12.883  25.267  1.00 90.81           H  
ATOM    381  CA  THR A  26      -6.404  14.520  25.567  1.00 90.81           C  
ATOM    382  HA  THR A  26      -5.588  14.967  24.998  1.00 90.81           H  
ATOM    383  C   THR A  26      -5.829  14.088  26.909  1.00 90.81           C  
ATOM    384  CB  THR A  26      -7.474  15.605  25.731  1.00 90.81           C  
ATOM    385  HB  THR A  26      -7.058  16.435  26.303  1.00 90.81           H  
ATOM    386  O   THR A  26      -6.273  13.114  27.516  1.00 90.81           O  
ATOM    387  CG2 THR A  26      -7.965  16.123  24.379  1.00 90.81           C  
ATOM    388 HG21 THR A  26      -8.479  15.331  23.835  1.00 90.81           H  
ATOM    389 HG22 THR A  26      -7.116  16.472  23.790  1.00 90.81           H  
ATOM    390 HG23 THR A  26      -8.654  16.953  24.534  1.00 90.81           H  
ATOM    391  OG1 THR A  26      -8.594  15.087  26.403  1.00 90.81           O  
ATOM    392  HG1 THR A  26      -9.219  15.801  26.551  1.00 90.81           H  
ATOM    393  N   TRP A  27      -4.809  14.800  27.370  1.00 88.97           N  
ATOM    394  H   TRP A  27      -4.457  15.569  26.817  1.00 88.97           H  
ATOM    395  CA  TRP A  27      -4.225  14.609  28.689  1.00 88.97           C  
ATOM    396  HA  TRP A  27      -4.936  14.079  29.322  1.00 88.97           H  
ATOM    397  C   TRP A  27      -3.971  15.962  29.344  1.00 88.97           C  
ATOM    398  CB  TRP A  27      -2.955  13.750  28.594  1.00 88.97           C  
ATOM    399  HB2 TRP A  27      -2.530  13.647  29.592  1.00 88.97           H  
ATOM    400  HB3 TRP A  27      -3.247  12.751  28.270  1.00 88.97           H  
ATOM    401  O   TRP A  27      -3.757  16.967  28.665  1.00 88.97           O  
ATOM    402  CG  TRP A  27      -1.876  14.244  27.676  1.00 88.97           C  
ATOM    403  CD1 TRP A  27      -1.660  13.804  26.415  1.00 88.97           C  
ATOM    404  HD1 TRP A  27      -2.250  13.044  25.924  1.00 88.97           H  
ATOM    405  CD2 TRP A  27      -0.850  15.254  27.928  1.00 88.97           C  
ATOM    406  CE2 TRP A  27      -0.023  15.350  26.768  1.00 88.97           C  
ATOM    407  CE3 TRP A  27      -0.534  16.100  29.013  1.00 88.97           C  
ATOM    408  HE3 TRP A  27      -1.133  16.058  29.911  1.00 88.97           H  
ATOM    409  NE1 TRP A  27      -0.564  14.449  25.877  1.00 88.97           N  
ATOM    410  HE1 TRP A  27      -0.190  14.237  24.963  1.00 88.97           H  
ATOM    411  CH2 TRP A  27       1.329  17.084  27.776  1.00 88.97           C  
ATOM    412  HH2 TRP A  27       2.141  17.794  27.722  1.00 88.97           H  
ATOM    413  CZ2 TRP A  27       1.061  16.238  26.688  1.00 88.97           C  
ATOM    414  HZ2 TRP A  27       1.662  16.283  25.793  1.00 88.97           H  
ATOM    415  CZ3 TRP A  27       0.533  17.014  28.932  1.00 88.97           C  
ATOM    416  HZ3 TRP A  27       0.734  17.674  29.764  1.00 88.97           H  
ATOM    417  N   SER A  28      -3.977  15.971  30.672  1.00 89.46           N  
ATOM    418  H   SER A  28      -4.201  15.125  31.175  1.00 89.46           H  
ATOM    419  CA  SER A  28      -3.541  17.088  31.499  1.00 89.46           C  
ATOM    420  HA  SER A  28      -2.945  17.766  30.889  1.00 89.46           H  
ATOM    421  C   SER A  28      -2.652  16.563  32.622  1.00 89.46           C  
ATOM    422  CB  SER A  28      -4.729  17.889  32.048  1.00 89.46           C  
ATOM    423  HB2 SER A  28      -4.354  18.735  32.623  1.00 89.46           H  
ATOM    424  HB3 SER A  28      -5.327  18.264  31.216  1.00 89.46           H  
ATOM    425  O   SER A  28      -2.848  15.457  33.127  1.00 89.46           O  
ATOM    426  OG  SER A  28      -5.557  17.097  32.870  1.00 89.46           O  
ATOM    427  HG  SER A  28      -6.031  17.679  33.468  1.00 89.46           H  
ATOM    428  N   VAL A  29      -1.644  17.344  32.987  1.00 87.05           N  
ATOM    429  H   VAL A  29      -1.506  18.209  32.484  1.00 87.05           H  
ATOM    430  CA  VAL A  29      -0.829  17.139  34.182  1.00 87.05           C  
ATOM    431  HA  VAL A  29      -1.303  16.382  34.807  1.00 87.05           H  
ATOM    432  C   VAL A  29      -0.821  18.434  34.972  1.00 87.05           C  
ATOM    433  CB  VAL A  29       0.602  16.651  33.870  1.00 87.05           C  
ATOM    434  HB  VAL A  29       1.150  16.605  34.811  1.00 87.05           H  
ATOM    435  O   VAL A  29      -0.547  19.495  34.416  1.00 87.05           O  
ATOM    436  CG1 VAL A  29       0.581  15.236  33.284  1.00 87.05           C  
ATOM    437 HG11 VAL A  29       0.139  15.245  32.287  1.00 87.05           H  
ATOM    438 HG12 VAL A  29      -0.011  14.582  33.924  1.00 87.05           H  
ATOM    439 HG13 VAL A  29       1.596  14.843  33.225  1.00 87.05           H  
ATOM    440  CG2 VAL A  29       1.391  17.548  32.909  1.00 87.05           C  
ATOM    441 HG21 VAL A  29       0.838  17.666  31.976  1.00 87.05           H  
ATOM    442 HG22 VAL A  29       2.363  17.102  32.700  1.00 87.05           H  
ATOM    443 HG23 VAL A  29       1.550  18.524  33.368  1.00 87.05           H  
ATOM    444  N   THR A  30      -1.109  18.339  36.263  1.00 89.11           N  
ATOM    445  H   THR A  30      -1.376  17.443  36.645  1.00 89.11           H  
ATOM    446  CA  THR A  30      -1.085  19.473  37.188  1.00 89.11           C  
ATOM    447  HA  THR A  30      -0.884  20.391  36.637  1.00 89.11           H  
ATOM    448  C   THR A  30       0.052  19.242  38.173  1.00 89.11           C  
ATOM    449  CB  THR A  30      -2.445  19.661  37.879  1.00 89.11           C  
ATOM    450  HB  THR A  30      -2.643  18.809  38.529  1.00 89.11           H  
ATOM    451  O   THR A  30       0.126  18.185  38.801  1.00 89.11           O  
ATOM    452  CG2 THR A  30      -2.496  20.941  38.710  1.00 89.11           C  
ATOM    453 HG21 THR A  30      -2.174  21.797  38.117  1.00 89.11           H  
ATOM    454 HG22 THR A  30      -1.843  20.842  39.578  1.00 89.11           H  
ATOM    455 HG23 THR A  30      -3.514  21.111  39.060  1.00 89.11           H  
ATOM    456  OG1 THR A  30      -3.452  19.713  36.889  1.00 89.11           O  
ATOM    457  HG1 THR A  30      -4.066  20.428  37.068  1.00 89.11           H  
ATOM    458  N   SER A  31       0.986  20.187  38.265  1.00 86.55           N  
ATOM    459  H   SER A  31       0.874  21.032  37.723  1.00 86.55           H  
ATOM    460  CA  SER A  31       2.094  20.108  39.217  1.00 86.55           C  
ATOM    461  HA  SER A  31       2.512  19.102  39.168  1.00 86.55           H  
ATOM    462  C   SER A  31       1.611  20.337  40.652  1.00 86.55           C  
ATOM    463  CB  SER A  31       3.209  21.093  38.844  1.00 86.55           C  
ATOM    464  HB2 SER A  31       3.404  21.037  37.773  1.00 86.55           H  
ATOM    465  HB3 SER A  31       4.118  20.811  39.376  1.00 86.55           H  
ATOM    466  O   SER A  31       0.512  20.841  40.885  1.00 86.55           O  
ATOM    467  OG  SER A  31       2.872  22.420  39.202  1.00 86.55           O  
ATOM    468  HG  SER A  31       3.644  22.978  39.080  1.00 86.55           H  
ATOM    469  N   SER A  32       2.468  20.044  41.631  1.00 86.09           N  
ATOM    470  H   SER A  32       3.376  19.661  41.410  1.00 86.09           H  
ATOM    471  CA  SER A  32       2.227  20.386  43.041  1.00 86.09           C  
ATOM    472  HA  SER A  32       1.301  19.913  43.367  1.00 86.09           H  
ATOM    473  C   SER A  32       2.075  21.894  43.293  1.00 86.09           C  
ATOM    474  CB  SER A  32       3.378  19.839  43.891  1.00 86.09           C  
ATOM    475  HB2 SER A  32       3.321  18.750  43.898  1.00 86.09           H  
ATOM    476  HB3 SER A  32       3.288  20.198  44.917  1.00 86.09           H  
ATOM    477  O   SER A  32       1.511  22.282  44.307  1.00 86.09           O  
ATOM    478  OG  SER A  32       4.628  20.227  43.343  1.00 86.09           O  
ATOM    479  HG  SER A  32       4.985  20.950  43.863  1.00 86.09           H  
ATOM    480  N   GLU A  33       2.549  22.742  42.374  1.00 90.71           N  
ATOM    481  H   GLU A  33       2.980  22.344  41.552  1.00 90.71           H  
ATOM    482  CA  GLU A  33       2.388  24.205  42.408  1.00 90.71           C  
ATOM    483  HA  GLU A  33       2.350  24.541  43.444  1.00 90.71           H  
ATOM    484  C   GLU A  33       1.082  24.677  41.738  1.00 90.71           C  
ATOM    485  CB  GLU A  33       3.590  24.880  41.722  1.00 90.71           C  
ATOM    486  HB2 GLU A  33       3.437  25.959  41.721  1.00 90.71           H  
ATOM    487  HB3 GLU A  33       3.625  24.544  40.686  1.00 90.71           H  
ATOM    488  O   GLU A  33       0.886  25.875  41.547  1.00 90.71           O  
ATOM    489  CG  GLU A  33       4.948  24.606  42.383  1.00 90.71           C  
ATOM    490  HG2 GLU A  33       5.093  23.529  42.467  1.00 90.71           H  
ATOM    491  HG3 GLU A  33       4.942  25.029  43.387  1.00 90.71           H  
ATOM    492  CD  GLU A  33       6.120  25.197  41.577  1.00 90.71           C  
ATOM    493  OE1 GLU A  33       7.272  24.906  41.952  1.00 90.71           O  
ATOM    494  OE2 GLU A  33       5.888  25.890  40.546  1.00 90.71           O  
ATOM    495  N   GLY A  34       0.213  23.754  41.310  1.00 88.38           N  
ATOM    496  H   GLY A  34       0.416  22.780  41.481  1.00 88.38           H  
ATOM    497  CA  GLY A  34      -1.031  24.073  40.605  1.00 88.38           C  
ATOM    498  HA2 GLY A  34      -1.680  23.198  40.630  1.00 88.38           H  
ATOM    499  HA3 GLY A  34      -1.537  24.890  41.119  1.00 88.38           H  
ATOM    500  C   GLY A  34      -0.845  24.479  39.139  1.00 88.38           C  
ATOM    501  O   GLY A  34      -1.788  24.958  38.515  1.00 88.38           O  
ATOM    502  N   LYS A  35       0.350  24.298  38.557  1.00 90.20           N  
ATOM    503  H   LYS A  35       1.073  23.847  39.099  1.00 90.20           H  
ATOM    504  CA  LYS A  35       0.588  24.592  37.135  1.00 90.20           C  
ATOM    505  HA  LYS A  35       0.009  25.475  36.863  1.00 90.20           H  
ATOM    506  C   LYS A  35       0.098  23.440  36.276  1.00 90.20           C  
ATOM    507  CB  LYS A  35       2.065  24.878  36.845  1.00 90.20           C  
ATOM    508  HB2 LYS A  35       2.196  24.972  35.767  1.00 90.20           H  
ATOM    509  HB3 LYS A  35       2.672  24.039  37.185  1.00 90.20           H  
ATOM    510  O   LYS A  35       0.575  22.316  36.426  1.00 90.20           O  
ATOM    511  CG  LYS A  35       2.547  26.174  37.504  1.00 90.20           C  
ATOM    512  HG2 LYS A  35       2.004  27.019  37.082  1.00 90.20           H  
ATOM    513  HG3 LYS A  35       2.360  26.132  38.577  1.00 90.20           H  
ATOM    514  CD  LYS A  35       4.051  26.355  37.273  1.00 90.20           C  
ATOM    515  HD2 LYS A  35       4.271  26.376  36.206  1.00 90.20           H  
ATOM    516  HD3 LYS A  35       4.567  25.511  37.731  1.00 90.20           H  
ATOM    517  CE  LYS A  35       4.520  27.658  37.926  1.00 90.20           C  
ATOM    518  HE2 LYS A  35       4.384  28.483  37.228  1.00 90.20           H  
ATOM    519  HE3 LYS A  35       3.892  27.845  38.797  1.00 90.20           H  
ATOM    520  NZ  LYS A  35       5.927  27.559  38.381  1.00 90.20           N  
ATOM    521  HZ1 LYS A  35       5.983  26.877  39.123  1.00 90.20           H  
ATOM    522  HZ2 LYS A  35       6.240  28.417  38.812  1.00 90.20           H  
ATOM    523  HZ3 LYS A  35       6.563  27.273  37.651  1.00 90.20           H  
ATOM    524  N   GLU A  36      -0.795  23.733  35.342  1.00 93.61           N  
ATOM    525  H   GLU A  36      -1.184  24.665  35.311  1.00 93.61           H  
ATOM    526  CA  GLU A  36      -1.314  22.745  34.402  1.00 93.61           C  
ATOM    527  HA  GLU A  36      -1.214  21.757  34.851  1.00 93.61           H  
ATOM    528  C   GLU A  36      -0.537  22.743  33.085  1.00 93.61           C  
ATOM    529  CB  GLU A  36      -2.811  22.945  34.148  1.00 93.61           C  
ATOM    530  HB2 GLU A  36      -2.977  23.890  33.631  1.00 93.61           H  
ATOM    531  HB3 GLU A  36      -3.145  22.130  33.506  1.00 93.61           H  
ATOM    532  O   GLU A  36      -0.150  23.784  32.553  1.00 93.61           O  
ATOM    533  CG  GLU A  36      -3.617  22.924  35.453  1.00 93.61           C  
ATOM    534  HG2 GLU A  36      -3.522  23.891  35.948  1.00 93.61           H  
ATOM    535  HG3 GLU A  36      -3.186  22.168  36.109  1.00 93.61           H  
ATOM    536  CD  GLU A  36      -5.096  22.604  35.223  1.00 93.61           C  
ATOM    537  OE1 GLU A  36      -5.669  21.952  36.125  1.00 93.61           O  
ATOM    538  OE2 GLU A  36      -5.614  22.958  34.139  1.00 93.61           O  
ATOM    539  N   LYS A  37      -0.352  21.553  32.520  1.00 92.23           N  
ATOM    540  H   LYS A  37      -0.620  20.741  33.057  1.00 92.23           H  
ATOM    541  CA  LYS A  37       0.055  21.355  31.132  1.00 92.23           C  
ATOM    542  HA  LYS A  37      -0.047  22.301  30.601  1.00 92.23           H  
ATOM    543  C   LYS A  37      -0.885  20.350  30.497  1.00 92.23           C  
ATOM    544  CB  LYS A  37       1.521  20.914  31.075  1.00 92.23           C  
ATOM    545  HB2 LYS A  37       1.633  19.949  31.570  1.00 92.23           H  
ATOM    546  HB3 LYS A  37       2.119  21.649  31.613  1.00 92.23           H  
ATOM    547  O   LYS A  37      -1.090  19.269  31.039  1.00 92.23           O  
ATOM    548  CG  LYS A  37       2.034  20.810  29.633  1.00 92.23           C  
ATOM    549  HG2 LYS A  37       1.492  20.031  29.098  1.00 92.23           H  
ATOM    550  HG3 LYS A  37       1.874  21.763  29.130  1.00 92.23           H  
ATOM    551  CD  LYS A  37       3.531  20.482  29.629  1.00 92.23           C  
ATOM    552  HD2 LYS A  37       4.057  21.230  30.222  1.00 92.23           H  
ATOM    553  HD3 LYS A  37       3.685  19.499  30.074  1.00 92.23           H  
ATOM    554  CE  LYS A  37       4.064  20.500  28.194  1.00 92.23           C  
ATOM    555  HE2 LYS A  37       3.566  19.715  27.626  1.00 92.23           H  
ATOM    556  HE3 LYS A  37       3.798  21.455  27.740  1.00 92.23           H  
ATOM    557  NZ  LYS A  37       5.536  20.316  28.163  1.00 92.23           N  
ATOM    558  HZ1 LYS A  37       5.876  20.335  27.212  1.00 92.23           H  
ATOM    559  HZ2 LYS A  37       5.791  19.432  28.579  1.00 92.23           H  
ATOM    560  HZ3 LYS A  37       5.992  21.055  28.679  1.00 92.23           H  
ATOM    561  N   THR A  38      -1.421  20.688  29.336  1.00 93.58           N  
ATOM    562  H   THR A  38      -1.227  21.597  28.941  1.00 93.58           H  
ATOM    563  CA  THR A  38      -2.296  19.804  28.570  1.00 93.58           C  
ATOM    564  HA  THR A  38      -2.457  18.887  29.136  1.00 93.58           H  
ATOM    565  C   THR A  38      -1.639  19.394  27.262  1.00 93.58           C  
ATOM    566  CB  THR A  38      -3.677  20.435  28.338  1.00 93.58           C  
ATOM    567  HB  THR A  38      -4.314  19.724  27.812  1.00 93.58           H  
ATOM    568  O   THR A  38      -0.709  20.038  26.771  1.00 93.58           O  
ATOM    569  CG2 THR A  38      -4.362  20.839  29.642  1.00 93.58           C  
ATOM    570 HG21 THR A  38      -3.847  21.678  30.110  1.00 93.58           H  
ATOM    571 HG22 THR A  38      -4.354  19.997  30.334  1.00 93.58           H  
ATOM    572 HG23 THR A  38      -5.397  21.121  29.445  1.00 93.58           H  
ATOM    573  OG1 THR A  38      -3.556  21.608  27.573  1.00 93.58           O  
ATOM    574  HG1 THR A  38      -4.315  22.159  27.779  1.00 93.58           H  
ATOM    575  N   GLY A  39      -2.126  18.306  26.684  1.00 91.99           N  
ATOM    576  H   GLY A  39      -2.835  17.774  27.168  1.00 91.99           H  
ATOM    577  CA  GLY A  39      -1.767  17.902  25.339  1.00 91.99           C  
ATOM    578  HA2 GLY A  39      -0.810  17.380  25.339  1.00 91.99           H  
ATOM    579  HA3 GLY A  39      -1.664  18.789  24.715  1.00 91.99           H  
ATOM    580  C   GLY A  39      -2.829  17.012  24.728  1.00 91.99           C  
ATOM    581  O   GLY A  39      -3.790  16.600  25.380  1.00 91.99           O  
ATOM    582  N   LYS A  40      -2.671  16.748  23.435  1.00 91.99           N  
ATOM    583  H   LYS A  40      -1.848  17.092  22.961  1.00 91.99           H  
ATOM    584  CA  LYS A  40      -3.579  15.897  22.678  1.00 91.99           C  
ATOM    585  HA  LYS A  40      -4.025  15.197  23.385  1.00 91.99           H  
ATOM    586  C   LYS A  40      -2.823  15.069  21.653  1.00 91.99           C  
ATOM    587  CB  LYS A  40      -4.713  16.728  22.055  1.00 91.99           C  
ATOM    588  HB2 LYS A  40      -5.449  16.043  21.634  1.00 91.99           H  
ATOM    589  HB3 LYS A  40      -5.198  17.303  22.844  1.00 91.99           H  
ATOM    590  O   LYS A  40      -1.815  15.525  21.119  1.00 91.99           O  
ATOM    591  CG  LYS A  40      -4.242  17.693  20.955  1.00 91.99           C  
ATOM    592  HG2 LYS A  40      -3.775  17.129  20.148  1.00 91.99           H  
ATOM    593  HG3 LYS A  40      -3.513  18.391  21.368  1.00 91.99           H  
ATOM    594  CD  LYS A  40      -5.421  18.483  20.376  1.00 91.99           C  
ATOM    595  HD2 LYS A  40      -6.155  17.783  19.976  1.00 91.99           H  
ATOM    596  HD3 LYS A  40      -5.883  19.072  21.168  1.00 91.99           H  
ATOM    597  CE  LYS A  40      -4.925  19.406  19.258  1.00 91.99           C  
ATOM    598  HE2 LYS A  40      -4.429  18.797  18.502  1.00 91.99           H  
ATOM    599  HE3 LYS A  40      -4.184  20.090  19.673  1.00 91.99           H  
ATOM    600  NZ  LYS A  40      -6.038  20.170  18.641  1.00 91.99           N  
ATOM    601  HZ1 LYS A  40      -6.504  20.746  19.329  1.00 91.99           H  
ATOM    602  HZ2 LYS A  40      -5.695  20.770  17.905  1.00 91.99           H  
ATOM    603  HZ3 LYS A  40      -6.718  19.541  18.239  1.00 91.99           H  
ATOM    604  N   VAL A  41      -3.333  13.879  21.374  1.00 89.82           N  
ATOM    605  H   VAL A  41      -4.151  13.589  21.891  1.00 89.82           H  
ATOM    606  CA  VAL A  41      -2.837  12.960  20.349  1.00 89.82           C  
ATOM    607  HA  VAL A  41      -2.223  13.508  19.633  1.00 89.82           H  
ATOM    608  C   VAL A  41      -4.045  12.381  19.624  1.00 89.82           C  
ATOM    609  CB  VAL A  41      -1.983  11.835  20.967  1.00 89.82           C  
ATOM    610  HB  VAL A  41      -2.612  11.198  21.590  1.00 89.82           H  
ATOM    611  O   VAL A  41      -4.955  11.868  20.269  1.00 89.82           O  
ATOM    612  CG1 VAL A  41      -1.344  10.980  19.872  1.00 89.82           C  
ATOM    613 HG11 VAL A  41      -0.681  11.598  19.266  1.00 89.82           H  
ATOM    614 HG12 VAL A  41      -0.753  10.182  20.321  1.00 89.82           H  
ATOM    615 HG13 VAL A  41      -2.106  10.521  19.242  1.00 89.82           H  
ATOM    616  CG2 VAL A  41      -0.839  12.382  21.834  1.00 89.82           C  
ATOM    617 HG21 VAL A  41      -1.243  12.886  22.712  1.00 89.82           H  
ATOM    618 HG22 VAL A  41      -0.208  11.561  22.176  1.00 89.82           H  
ATOM    619 HG23 VAL A  41      -0.235  13.083  21.258  1.00 89.82           H  
ATOM    620  N   THR A  42      -4.074  12.472  18.298  1.00 89.40           N  
ATOM    621  H   THR A  42      -3.294  12.890  17.812  1.00 89.40           H  
ATOM    622  CA  THR A  42      -5.154  11.914  17.472  1.00 89.40           C  
ATOM    623  HA  THR A  42      -6.002  11.648  18.102  1.00 89.40           H  
ATOM    624  C   THR A  42      -4.675  10.638  16.795  1.00 89.40           C  
ATOM    625  CB  THR A  42      -5.659  12.942  16.449  1.00 89.40           C  
ATOM    626  HB  THR A  42      -4.845  13.194  15.769  1.00 89.40           H  
ATOM    627  O   THR A  42      -3.603  10.629  16.197  1.00 89.40           O  
ATOM    628  CG2 THR A  42      -6.852  12.444  15.633  1.00 89.40           C  
ATOM    629 HG21 THR A  42      -7.138  13.204  14.906  1.00 89.40           H  
ATOM    630 HG22 THR A  42      -7.701  12.229  16.283  1.00 89.40           H  
ATOM    631 HG23 THR A  42      -6.588  11.540  15.084  1.00 89.40           H  
ATOM    632  OG1 THR A  42      -6.065  14.116  17.128  1.00 89.40           O  
ATOM    633  HG1 THR A  42      -6.943  13.965  17.485  1.00 89.40           H  
ATOM    634  N   TYR A  43      -5.477   9.581  16.887  1.00 87.67           N  
ATOM    635  H   TYR A  43      -6.341   9.678  17.401  1.00 87.67           H  
ATOM    636  CA  TYR A  43      -5.249   8.282  16.258  1.00 87.67           C  
ATOM    637  HA  TYR A  43      -4.280   8.274  15.758  1.00 87.67           H  
ATOM    638  C   TYR A  43      -6.337   8.010  15.221  1.00 87.67           C  
ATOM    639  CB  TYR A  43      -5.258   7.183  17.329  1.00 87.67           C  
ATOM    640  HB2 TYR A  43      -5.147   6.216  16.838  1.00 87.67           H  
ATOM    641  HB3 TYR A  43      -6.227   7.179  17.829  1.00 87.67           H  
ATOM    642  O   TYR A  43      -7.498   8.323  15.475  1.00 87.67           O  
ATOM    643  CG  TYR A  43      -4.168   7.323  18.370  1.00 87.67           C  
ATOM    644  CD1 TYR A  43      -2.906   6.742  18.143  1.00 87.67           C  
ATOM    645  HD1 TYR A  43      -2.719   6.198  17.229  1.00 87.67           H  
ATOM    646  CD2 TYR A  43      -4.412   8.038  19.560  1.00 87.67           C  
ATOM    647  HD2 TYR A  43      -5.378   8.493  19.720  1.00 87.67           H  
ATOM    648  CE1 TYR A  43      -1.891   6.861  19.110  1.00 87.67           C  
ATOM    649  HE1 TYR A  43      -0.923   6.411  18.950  1.00 87.67           H  
ATOM    650  CE2 TYR A  43      -3.402   8.152  20.534  1.00 87.67           C  
ATOM    651  HE2 TYR A  43      -3.593   8.695  21.448  1.00 87.67           H  
ATOM    652  OH  TYR A  43      -1.162   7.656  21.246  1.00 87.67           O  
ATOM    653  HH  TYR A  43      -1.478   8.077  22.049  1.00 87.67           H  
ATOM    654  CZ  TYR A  43      -2.141   7.557  20.310  1.00 87.67           C  
ATOM    655  N   THR A  44      -5.976   7.387  14.101  1.00 87.04           N  
ATOM    656  H   THR A  44      -5.003   7.153  13.965  1.00 87.04           H  
ATOM    657  CA  THR A  44      -6.906   6.937  13.052  1.00 87.04           C  
ATOM    658  HA  THR A  44      -7.925   7.224  13.309  1.00 87.04           H  
ATOM    659  C   THR A  44      -6.837   5.418  12.942  1.00 87.04           C  
ATOM    660  CB  THR A  44      -6.566   7.574  11.695  1.00 87.04           C  
ATOM    661  HB  THR A  44      -5.593   7.214  11.361  1.00 87.04           H  
ATOM    662  O   THR A  44      -5.734   4.866  12.909  1.00 87.04           O  
ATOM    663  CG2 THR A  44      -7.604   7.260  10.620  1.00 87.04           C  
ATOM    664 HG21 THR A  44      -8.597   7.559  10.954  1.00 87.04           H  
ATOM    665 HG22 THR A  44      -7.360   7.783   9.696  1.00 87.04           H  
ATOM    666 HG23 THR A  44      -7.612   6.191  10.405  1.00 87.04           H  
ATOM    667  OG1 THR A  44      -6.503   8.978  11.814  1.00 87.04           O  
ATOM    668  HG1 THR A  44      -6.609   9.324  10.925  1.00 87.04           H  
ATOM    669  N   LYS A  45      -7.985   4.729  12.892  1.00 85.83           N  
ATOM    670  H   LYS A  45      -8.857   5.239  12.878  1.00 85.83           H  
ATOM    671  CA  LYS A  45      -8.019   3.268  12.709  1.00 85.83           C  
ATOM    672  HA  LYS A  45      -7.191   2.830  13.265  1.00 85.83           H  
ATOM    673  C   LYS A  45      -7.824   2.930  11.229  1.00 85.83           C  
ATOM    674  CB  LYS A  45      -9.325   2.694  13.284  1.00 85.83           C  
ATOM    675  HB2 LYS A  45      -9.450   3.066  14.301  1.00 85.83           H  
ATOM    676  HB3 LYS A  45     -10.168   3.046  12.688  1.00 85.83           H  
ATOM    677  O   LYS A  45      -8.639   3.323  10.403  1.00 85.83           O  
ATOM    678  CG  LYS A  45      -9.327   1.153  13.326  1.00 85.83           C  
ATOM    679  HG2 LYS A  45      -9.276   0.759  12.311  1.00 85.83           H  
ATOM    680  HG3 LYS A  45      -8.458   0.805  13.884  1.00 85.83           H  
ATOM    681  CD  LYS A  45     -10.600   0.639  14.013  1.00 85.83           C  
ATOM    682  HD2 LYS A  45     -10.608   1.009  15.038  1.00 85.83           H  
ATOM    683  HD3 LYS A  45     -11.463   1.046  13.486  1.00 85.83           H  
ATOM    684  CE  LYS A  45     -10.724  -0.892  14.045  1.00 85.83           C  
ATOM    685  HE2 LYS A  45      -9.822  -1.320  14.483  1.00 85.83           H  
ATOM    686  HE3 LYS A  45     -10.817  -1.252  13.020  1.00 85.83           H  
ATOM    687  NZ  LYS A  45     -11.916  -1.311  14.832  1.00 85.83           N  
ATOM    688  HZ1 LYS A  45     -12.738  -0.807  14.531  1.00 85.83           H  
ATOM    689  HZ2 LYS A  45     -11.827  -1.059  15.806  1.00 85.83           H  
ATOM    690  HZ3 LYS A  45     -12.120  -2.298  14.765  1.00 85.83           H  
ATOM    691  N   VAL A  46      -6.750   2.214  10.908  1.00 83.78           N  
ATOM    692  H   VAL A  46      -6.141   1.905  11.653  1.00 83.78           H  
ATOM    693  CA  VAL A  46      -6.404   1.820   9.533  1.00 83.78           C  
ATOM    694  HA  VAL A  46      -6.697   2.616   8.847  1.00 83.78           H  
ATOM    695  C   VAL A  46      -7.163   0.561   9.131  1.00 83.78           C  
ATOM    696  CB  VAL A  46      -4.885   1.602   9.399  1.00 83.78           C  
ATOM    697  HB  VAL A  46      -4.566   0.855  10.127  1.00 83.78           H  
ATOM    698  O   VAL A  46      -7.241  -0.380   9.921  1.00 83.78           O  
ATOM    699  CG1 VAL A  46      -4.474   1.122   8.007  1.00 83.78           C  
ATOM    700 HG11 VAL A  46      -4.839   0.111   7.827  1.00 83.78           H  
ATOM    701 HG12 VAL A  46      -3.386   1.101   7.947  1.00 83.78           H  
ATOM    702 HG13 VAL A  46      -4.866   1.789   7.239  1.00 83.78           H  
ATOM    703  CG2 VAL A  46      -4.120   2.903   9.682  1.00 83.78           C  
ATOM    704 HG21 VAL A  46      -4.438   3.674   8.980  1.00 83.78           H  
ATOM    705 HG22 VAL A  46      -3.049   2.735   9.569  1.00 83.78           H  
ATOM    706 HG23 VAL A  46      -4.314   3.246  10.698  1.00 83.78           H  
ATOM    707  N   ASP A  47      -7.677   0.538   7.904  1.00 83.60           N  
ATOM    708  H   ASP A  47      -7.656   1.380   7.347  1.00 83.60           H  
ATOM    709  CA  ASP A  47      -8.205  -0.667   7.266  1.00 83.60           C  
ATOM    710  HA  ASP A  47      -8.941  -1.121   7.929  1.00 83.60           H  
ATOM    711  C   ASP A  47      -7.081  -1.687   6.951  1.00 83.60           C  
ATOM    712  CB  ASP A  47      -8.958  -0.237   6.003  1.00 83.60           C  
ATOM    713  HB2 ASP A  47      -9.779   0.420   6.291  1.00 83.60           H  
ATOM    714  HB3 ASP A  47      -8.285   0.333   5.363  1.00 83.60           H  
ATOM    715  O   ASP A  47      -6.217  -1.406   6.113  1.00 83.60           O  
ATOM    716  CG  ASP A  47      -9.535  -1.403   5.204  1.00 83.60           C  
ATOM    717  OD1 ASP A  47      -9.496  -2.558   5.677  1.00 83.60           O  
ATOM    718  OD2 ASP A  47     -10.041  -1.118   4.099  1.00 83.60           O  
ATOM    719  N   PRO A  48      -7.069  -2.877   7.585  1.00 80.47           N  
ATOM    720  CA  PRO A  48      -6.072  -3.922   7.337  1.00 80.47           C  
ATOM    721  HA  PRO A  48      -5.072  -3.489   7.336  1.00 80.47           H  
ATOM    722  C   PRO A  48      -6.275  -4.661   6.003  1.00 80.47           C  
ATOM    723  CB  PRO A  48      -6.218  -4.879   8.521  1.00 80.47           C  
ATOM    724  HB2 PRO A  48      -5.892  -5.892   8.284  1.00 80.47           H  
ATOM    725  HB3 PRO A  48      -5.661  -4.491   9.374  1.00 80.47           H  
ATOM    726  O   PRO A  48      -5.502  -5.546   5.659  1.00 80.47           O  
ATOM    727  CG  PRO A  48      -7.716  -4.816   8.812  1.00 80.47           C  
ATOM    728  HG2 PRO A  48      -7.944  -5.113   9.836  1.00 80.47           H  
ATOM    729  HG3 PRO A  48      -8.258  -5.438   8.100  1.00 80.47           H  
ATOM    730  CD  PRO A  48      -8.038  -3.347   8.564  1.00 80.47           C  
ATOM    731  HD2 PRO A  48      -7.912  -2.786   9.490  1.00 80.47           H  
ATOM    732  HD3 PRO A  48      -9.058  -3.254   8.190  1.00 80.47           H  
ATOM    733  N   ASN A  49      -7.333  -4.348   5.258  1.00 76.72           N  
ATOM    734  H   ASN A  49      -8.001  -3.677   5.610  1.00 76.72           H  
ATOM    735  CA  ASN A  49      -7.587  -4.898   3.930  1.00 76.72           C  
ATOM    736  HA  ASN A  49      -6.924  -5.744   3.747  1.00 76.72           H  
ATOM    737  C   ASN A  49      -7.305  -3.868   2.821  1.00 76.72           C  
ATOM    738  CB  ASN A  49      -9.031  -5.409   3.895  1.00 76.72           C  
ATOM    739  HB2 ASN A  49      -9.693  -4.576   4.132  1.00 76.72           H  
ATOM    740  HB3 ASN A  49      -9.270  -5.783   2.899  1.00 76.72           H  
ATOM    741  O   ASN A  49      -7.554  -4.148   1.642  1.00 76.72           O  
ATOM    742  CG  ASN A  49      -9.331  -6.519   4.878  1.00 76.72           C  
ATOM    743  ND2 ASN A  49     -10.557  -6.579   5.339  1.00 76.72           N  
ATOM    744 HD21 ASN A  49     -10.765  -7.320   5.993  1.00 76.72           H  
ATOM    745 HD22 ASN A  49     -11.242  -5.927   4.984  1.00 76.72           H  
ATOM    746  OD1 ASN A  49      -8.519  -7.366   5.210  1.00 76.72           O  
ATOM    747  N   ALA A  50      -6.813  -2.674   3.177  1.00 80.99           N  
ATOM    748  H   ALA A  50      -6.641  -2.496   4.156  1.00 80.99           H  
ATOM    749  CA  ALA A  50      -6.389  -1.665   2.217  1.00 80.99           C  
ATOM    750  HA  ALA A  50      -7.150  -1.589   1.440  1.00 80.99           H  
ATOM    751  C   ALA A  50      -5.063  -2.079   1.566  1.00 80.99           C  
ATOM    752  CB  ALA A  50      -6.284  -0.301   2.908  1.00 80.99           C  
ATOM    753  HB1 ALA A  50      -7.257  -0.021   3.312  1.00 80.99           H  
ATOM    754  HB2 ALA A  50      -5.556  -0.347   3.718  1.00 80.99           H  
ATOM    755  HB3 ALA A  50      -5.965   0.454   2.189  1.00 80.99           H  
ATOM    756  O   ALA A  50      -4.085  -2.362   2.256  1.00 80.99           O  
ATOM    757  N   SER A  51      -5.021  -2.080   0.235  1.00 86.43           N  
ATOM    758  H   SER A  51      -5.857  -1.836  -0.277  1.00 86.43           H  
ATOM    759  CA  SER A  51      -3.810  -2.348  -0.541  1.00 86.43           C  
ATOM    760  HA  SER A  51      -2.937  -2.147   0.081  1.00 86.43           H  
ATOM    761  C   SER A  51      -3.763  -1.422  -1.752  1.00 86.43           C  
ATOM    762  CB  SER A  51      -3.748  -3.821  -0.951  1.00 86.43           C  
ATOM    763  HB2 SER A  51      -3.822  -4.448  -0.062  1.00 86.43           H  
ATOM    764  HB3 SER A  51      -4.583  -4.048  -1.613  1.00 86.43           H  
ATOM    765  O   SER A  51      -4.742  -1.309  -2.500  1.00 86.43           O  
ATOM    766  OG  SER A  51      -2.533  -4.106  -1.611  1.00 86.43           O  
ATOM    767  HG  SER A  51      -1.921  -4.466  -0.965  1.00 86.43           H  
ATOM    768  N   ILE A  52      -2.633  -0.736  -1.914  1.00 91.40           N  
ATOM    769  H   ILE A  52      -1.888  -0.913  -1.255  1.00 91.40           H  
ATOM    770  CA  ILE A  52      -2.364   0.220  -2.987  1.00 91.40           C  
ATOM    771  HA  ILE A  52      -3.195   0.225  -3.693  1.00 91.40           H  
ATOM    772  C   ILE A  52      -1.109  -0.224  -3.724  1.00 91.40           C  
ATOM    773  CB  ILE A  52      -2.190   1.648  -2.422  1.00 91.40           C  
ATOM    774  HB  ILE A  52      -1.438   1.605  -1.635  1.00 91.40           H  
ATOM    775  O   ILE A  52      -0.066  -0.437  -3.110  1.00 91.40           O  
ATOM    776  CG1 ILE A  52      -3.507   2.175  -1.807  1.00 91.40           C  
ATOM    777 HG12 ILE A  52      -4.229   2.355  -2.604  1.00 91.40           H  
ATOM    778 HG13 ILE A  52      -3.926   1.418  -1.145  1.00 91.40           H  
ATOM    779  CG2 ILE A  52      -1.688   2.589  -3.536  1.00 91.40           C  
ATOM    780 HG21 ILE A  52      -0.656   2.352  -3.794  1.00 91.40           H  
ATOM    781 HG22 ILE A  52      -2.305   2.465  -4.426  1.00 91.40           H  
ATOM    782 HG23 ILE A  52      -1.718   3.631  -3.216  1.00 91.40           H  
ATOM    783  CD1 ILE A  52      -3.350   3.453  -0.969  1.00 91.40           C  
ATOM    784 HD11 ILE A  52      -2.985   4.285  -1.572  1.00 91.40           H  
ATOM    785 HD12 ILE A  52      -4.320   3.727  -0.552  1.00 91.40           H  
ATOM    786 HD13 ILE A  52      -2.664   3.271  -0.142  1.00 91.40           H  
ATOM    787  N   VAL A  53      -1.174  -0.284  -5.049  1.00 92.72           N  
ATOM    788  H   VAL A  53      -2.071  -0.147  -5.493  1.00 92.72           H  
ATOM    789  CA  VAL A  53      -0.013  -0.617  -5.875  1.00 92.72           C  
ATOM    790  HA  VAL A  53       0.789  -0.960  -5.222  1.00 92.72           H  
ATOM    791  C   VAL A  53       0.504   0.618  -6.608  1.00 92.72           C  
ATOM    792  CB  VAL A  53      -0.307  -1.783  -6.827  1.00 92.72           C  
ATOM    793  HB  VAL A  53      -0.933  -1.413  -7.639  1.00 92.72           H  
ATOM    794  O   VAL A  53      -0.252   1.376  -7.219  1.00 92.72           O  
ATOM    795  CG1 VAL A  53       1.021  -2.333  -7.368  1.00 92.72           C  
ATOM    796 HG11 VAL A  53       0.844  -3.240  -7.945  1.00 92.72           H  
ATOM    797 HG12 VAL A  53       1.530  -1.593  -7.985  1.00 92.72           H  
ATOM    798 HG13 VAL A  53       1.670  -2.609  -6.537  1.00 92.72           H  
ATOM    799  CG2 VAL A  53      -1.043  -2.945  -6.148  1.00 92.72           C  
ATOM    800 HG21 VAL A  53      -1.159  -3.774  -6.847  1.00 92.72           H  
ATOM    801 HG22 VAL A  53      -2.034  -2.629  -5.821  1.00 92.72           H  
ATOM    802 HG23 VAL A  53      -0.472  -3.294  -5.287  1.00 92.72           H  
ATOM    803  N   VAL A  54       1.818   0.830  -6.552  1.00 96.52           N  
ATOM    804  H   VAL A  54       2.378   0.178  -6.023  1.00 96.52           H  
ATOM    805  CA  VAL A  54       2.508   1.854  -7.341  1.00 96.52           C  
ATOM    806  HA  VAL A  54       1.781   2.568  -7.727  1.00 96.52           H  
ATOM    807  C   VAL A  54       3.182   1.181  -8.530  1.00 96.52           C  
ATOM    808  CB  VAL A  54       3.517   2.641  -6.483  1.00 96.52           C  
ATOM    809  HB  VAL A  54       4.256   1.956  -6.069  1.00 96.52           H  
ATOM    810  O   VAL A  54       4.037   0.316  -8.346  1.00 96.52           O  
ATOM    811  CG1 VAL A  54       4.247   3.704  -7.312  1.00 96.52           C  
ATOM    812 HG11 VAL A  54       4.903   4.293  -6.671  1.00 96.52           H  
ATOM    813 HG12 VAL A  54       4.863   3.217  -8.069  1.00 96.52           H  
ATOM    814 HG13 VAL A  54       3.528   4.363  -7.799  1.00 96.52           H  
ATOM    815  CG2 VAL A  54       2.823   3.365  -5.323  1.00 96.52           C  
ATOM    816 HG21 VAL A  54       2.068   4.055  -5.701  1.00 96.52           H  
ATOM    817 HG22 VAL A  54       3.557   3.922  -4.741  1.00 96.52           H  
ATOM    818 HG23 VAL A  54       2.342   2.638  -4.668  1.00 96.52           H  
ATOM    819  N   MET A  55       2.830   1.612  -9.740  1.00 96.42           N  
ATOM    820  H   MET A  55       2.081   2.287  -9.800  1.00 96.42           H  
ATOM    821  CA  MET A  55       3.425   1.168 -11.000  1.00 96.42           C  
ATOM    822  HA  MET A  55       4.087   0.321 -10.816  1.00 96.42           H  
ATOM    823  C   MET A  55       4.239   2.305 -11.615  1.00 96.42           C  
ATOM    824  CB  MET A  55       2.343   0.718 -11.991  1.00 96.42           C  
ATOM    825  HB2 MET A  55       1.631   1.528 -12.151  1.00 96.42           H  
ATOM    826  HB3 MET A  55       2.827   0.496 -12.942  1.00 96.42           H  
ATOM    827  O   MET A  55       3.729   3.407 -11.803  1.00 96.42           O  
ATOM    828  CG  MET A  55       1.582  -0.535 -11.562  1.00 96.42           C  
ATOM    829  HG2 MET A  55       1.086  -0.938 -12.445  1.00 96.42           H  
ATOM    830  HG3 MET A  55       2.295  -1.281 -11.210  1.00 96.42           H  
ATOM    831  SD  MET A  55       0.318  -0.314 -10.290  1.00 96.42           S  
ATOM    832  CE  MET A  55      -0.210  -2.043 -10.269  1.00 96.42           C  
ATOM    833  HE1 MET A  55      -0.573  -2.313 -11.260  1.00 96.42           H  
ATOM    834  HE2 MET A  55       0.633  -2.691 -10.029  1.00 96.42           H  
ATOM    835  HE3 MET A  55      -1.027  -2.191  -9.563  1.00 96.42           H  
ATOM    836  N   VAL A  56       5.497   2.056 -11.966  1.00 98.00           N  
ATOM    837  H   VAL A  56       5.870   1.140 -11.761  1.00 98.00           H  
ATOM    838  CA  VAL A  56       6.416   3.070 -12.497  1.00 98.00           C  
ATOM    839  HA  VAL A  56       5.885   4.010 -12.641  1.00 98.00           H  
ATOM    840  C   VAL A  56       6.964   2.629 -13.844  1.00 98.00           C  
ATOM    841  CB  VAL A  56       7.567   3.352 -11.514  1.00 98.00           C  
ATOM    842  HB  VAL A  56       8.107   2.427 -11.310  1.00 98.00           H  
ATOM    843  O   VAL A  56       7.697   1.649 -13.924  1.00 98.00           O  
ATOM    844  CG1 VAL A  56       8.544   4.386 -12.090  1.00 98.00           C  
ATOM    845 HG11 VAL A  56       9.306   4.626 -11.349  1.00 98.00           H  
ATOM    846 HG12 VAL A  56       9.048   3.980 -12.967  1.00 98.00           H  
ATOM    847 HG13 VAL A  56       8.013   5.296 -12.369  1.00 98.00           H  
ATOM    848  CG2 VAL A  56       7.057   3.921 -10.187  1.00 98.00           C  
ATOM    849 HG21 VAL A  56       6.266   3.290  -9.782  1.00 98.00           H  
ATOM    850 HG22 VAL A  56       7.879   3.965  -9.472  1.00 98.00           H  
ATOM    851 HG23 VAL A  56       6.668   4.929 -10.328  1.00 98.00           H  
ATOM    852  N   LYS A  57       6.669   3.392 -14.895  1.00 97.95           N  
ATOM    853  H   LYS A  57       6.060   4.183 -14.741  1.00 97.95           H  
ATOM    854  CA  LYS A  57       7.343   3.297 -16.190  1.00 97.95           C  
ATOM    855  HA  LYS A  57       7.418   2.247 -16.470  1.00 97.95           H  
ATOM    856  C   LYS A  57       8.750   3.891 -16.072  1.00 97.95           C  
ATOM    857  CB  LYS A  57       6.502   4.027 -17.244  1.00 97.95           C  
ATOM    858  HB2 LYS A  57       6.444   5.086 -16.991  1.00 97.95           H  
ATOM    859  HB3 LYS A  57       5.488   3.626 -17.240  1.00 97.95           H  
ATOM    860  O   LYS A  57       8.871   5.089 -15.806  1.00 97.95           O  
ATOM    861  CG  LYS A  57       7.089   3.869 -18.650  1.00 97.95           C  
ATOM    862  HG2 LYS A  57       7.067   2.817 -18.937  1.00 97.95           H  
ATOM    863  HG3 LYS A  57       8.121   4.220 -18.656  1.00 97.95           H  
ATOM    864  CD  LYS A  57       6.281   4.702 -19.647  1.00 97.95           C  
ATOM    865  HD2 LYS A  57       5.283   4.279 -19.764  1.00 97.95           H  
ATOM    866  HD3 LYS A  57       6.194   5.715 -19.255  1.00 97.95           H  
ATOM    867  CE  LYS A  57       6.996   4.743 -20.999  1.00 97.95           C  
ATOM    868  HE2 LYS A  57       6.797   3.820 -21.542  1.00 97.95           H  
ATOM    869  HE3 LYS A  57       8.069   4.810 -20.817  1.00 97.95           H  
ATOM    870  NZ  LYS A  57       6.566   5.925 -21.778  1.00 97.95           N  
ATOM    871  HZ1 LYS A  57       7.081   5.998 -22.644  1.00 97.95           H  
ATOM    872  HZ2 LYS A  57       6.762   6.757 -21.240  1.00 97.95           H  
ATOM    873  HZ3 LYS A  57       5.572   5.901 -21.960  1.00 97.95           H  
ATOM    874  N   ALA A  58       9.788   3.075 -16.260  1.00 98.07           N  
ATOM    875  H   ALA A  58       9.599   2.111 -16.496  1.00 98.07           H  
ATOM    876  CA  ALA A  58      11.190   3.507 -16.209  1.00 98.07           C  
ATOM    877  HA  ALA A  58      11.280   4.476 -16.699  1.00 98.07           H  
ATOM    878  C   ALA A  58      12.133   2.517 -16.919  1.00 98.07           C  
ATOM    879  CB  ALA A  58      11.621   3.662 -14.742  1.00 98.07           C  
ATOM    880  HB1 ALA A  58      12.662   3.980 -14.695  1.00 98.07           H  
ATOM    881  HB2 ALA A  58      11.009   4.421 -14.254  1.00 98.07           H  
ATOM    882  HB3 ALA A  58      11.515   2.714 -14.215  1.00 98.07           H  
ATOM    883  O   ALA A  58      11.918   1.304 -16.882  1.00 98.07           O  
ATOM    884  N   ASP A  59      13.234   3.021 -17.487  1.00 96.55           N  
ATOM    885  H   ASP A  59      13.313   4.025 -17.566  1.00 96.55           H  
ATOM    886  CA  ASP A  59      14.229   2.204 -18.207  1.00 96.55           C  
ATOM    887  HA  ASP A  59      13.724   1.635 -18.988  1.00 96.55           H  
ATOM    888  C   ASP A  59      14.973   1.203 -17.306  1.00 96.55           C  
ATOM    889  CB  ASP A  59      15.273   3.125 -18.862  1.00 96.55           C  
ATOM    890  HB2 ASP A  59      16.091   2.510 -19.237  1.00 96.55           H  
ATOM    891  HB3 ASP A  59      15.683   3.793 -18.105  1.00 96.55           H  
ATOM    892  O   ASP A  59      15.361   0.115 -17.745  1.00 96.55           O  
ATOM    893  CG  ASP A  59      14.740   3.947 -20.036  1.00 96.55           C  
ATOM    894  OD1 ASP A  59      13.685   3.564 -20.588  1.00 96.55           O  
ATOM    895  OD2 ASP A  59      15.425   4.934 -20.374  1.00 96.55           O  
ATOM    896  N   LYS A  60      15.181   1.577 -16.038  1.00 97.04           N  
ATOM    897  H   LYS A  60      14.737   2.437 -15.750  1.00 97.04           H  
ATOM    898  CA  LYS A  60      15.860   0.793 -14.996  1.00 97.04           C  
ATOM    899  HA  LYS A  60      16.002  -0.230 -15.345  1.00 97.04           H  
ATOM    900  C   LYS A  60      15.001   0.741 -13.739  1.00 97.04           C  
ATOM    901  CB  LYS A  60      17.222   1.417 -14.649  1.00 97.04           C  
ATOM    902  HB2 LYS A  60      17.066   2.446 -14.326  1.00 97.04           H  
ATOM    903  HB3 LYS A  60      17.656   0.865 -13.815  1.00 97.04           H  
ATOM    904  O   LYS A  60      14.216   1.656 -13.512  1.00 97.04           O  
ATOM    905  CG  LYS A  60      18.218   1.398 -15.815  1.00 97.04           C  
ATOM    906  HG2 LYS A  60      17.826   1.990 -16.642  1.00 97.04           H  
ATOM    907  HG3 LYS A  60      18.363   0.371 -16.151  1.00 97.04           H  
ATOM    908  CD  LYS A  60      19.561   1.985 -15.367  1.00 97.04           C  
ATOM    909  HD2 LYS A  60      19.399   3.003 -15.012  1.00 97.04           H  
ATOM    910  HD3 LYS A  60      19.966   1.383 -14.554  1.00 97.04           H  
ATOM    911  CE  LYS A  60      20.541   2.000 -16.543  1.00 97.04           C  
ATOM    912  HE2 LYS A  60      20.082   2.551 -17.364  1.00 97.04           H  
ATOM    913  HE3 LYS A  60      20.700   0.976 -16.879  1.00 97.04           H  
ATOM    914  NZ  LYS A  60      21.830   2.630 -16.164  1.00 97.04           N  
ATOM    915  HZ1 LYS A  60      22.462   2.640 -16.951  1.00 97.04           H  
ATOM    916  HZ2 LYS A  60      22.261   2.126 -15.402  1.00 97.04           H  
ATOM    917  HZ3 LYS A  60      21.674   3.584 -15.871  1.00 97.04           H  
ATOM    918  N   ALA A  61      15.219  -0.282 -12.911  1.00 98.05           N  
ATOM    919  H   ALA A  61      15.874  -1.002 -13.183  1.00 98.05           H  
ATOM    920  CA  ALA A  61      14.547  -0.440 -11.625  1.00 98.05           C  
ATOM    921  HA  ALA A  61      13.481  -0.575 -11.804  1.00 98.05           H  
ATOM    922  C   ALA A  61      14.778   0.794 -10.740  1.00 98.05           C  
ATOM    923  CB  ALA A  61      15.076  -1.700 -10.923  1.00 98.05           C  
ATOM    924  HB1 ALA A  61      15.147  -2.537 -11.618  1.00 98.05           H  
ATOM    925  HB2 ALA A  61      16.071  -1.522 -10.517  1.00 98.05           H  
ATOM    926  HB3 ALA A  61      14.403  -1.968 -10.108  1.00 98.05           H  
ATOM    927  O   ALA A  61      15.920   1.033 -10.332  1.00 98.05           O  
ATOM    928  N   PRO A  62      13.741   1.586 -10.430  1.00 98.43           N  
ATOM    929  CA  PRO A  62      13.871   2.644  -9.447  1.00 98.43           C  
ATOM    930  HA  PRO A  62      14.792   3.206  -9.608  1.00 98.43           H  
ATOM    931  C   PRO A  62      13.886   2.054  -8.033  1.00 98.43           C  
ATOM    932  CB  PRO A  62      12.675   3.563  -9.690  1.00 98.43           C  
ATOM    933  HB2 PRO A  62      12.914   4.252 -10.500  1.00 98.43           H  
ATOM    934  HB3 PRO A  62      12.374   4.106  -8.795  1.00 98.43           H  
ATOM    935  O   PRO A  62      13.323   0.990  -7.759  1.00 98.43           O  
ATOM    936  CG  PRO A  62      11.605   2.579 -10.153  1.00 98.43           C  
ATOM    937  HG2 PRO A  62      10.835   3.055 -10.760  1.00 98.43           H  
ATOM    938  HG3 PRO A  62      11.177   2.105  -9.271  1.00 98.43           H  
ATOM    939  CD  PRO A  62      12.374   1.522 -10.935  1.00 98.43           C  
ATOM    940  HD2 PRO A  62      11.933   0.541 -10.760  1.00 98.43           H  
ATOM    941  HD3 PRO A  62      12.345   1.766 -11.997  1.00 98.43           H  
ATOM    942  N   TYR A  63      14.489   2.790  -7.111  1.00 98.68           N  
ATOM    943  H   TYR A  63      14.927   3.650  -7.409  1.00 98.68           H  
ATOM    944  CA  TYR A  63      14.181   2.679  -5.696  1.00 98.68           C  
ATOM    945  HA  TYR A  63      13.923   1.646  -5.462  1.00 98.68           H  
ATOM    946  C   TYR A  63      12.976   3.564  -5.377  1.00 98.68           C  
ATOM    947  CB  TYR A  63      15.391   3.069  -4.849  1.00 98.68           C  
ATOM    948  HB2 TYR A  63      15.060   3.204  -3.820  1.00 98.68           H  
ATOM    949  HB3 TYR A  63      15.765   4.026  -5.214  1.00 98.68           H  
ATOM    950  O   TYR A  63      12.849   4.671  -5.901  1.00 98.68           O  
ATOM    951  CG  TYR A  63      16.529   2.073  -4.865  1.00 98.68           C  
ATOM    952  CD1 TYR A  63      16.721   1.204  -3.774  1.00 98.68           C  
ATOM    953  HD1 TYR A  63      16.054   1.253  -2.925  1.00 98.68           H  
ATOM    954  CD2 TYR A  63      17.405   2.028  -5.966  1.00 98.68           C  
ATOM    955  HD2 TYR A  63      17.253   2.693  -6.804  1.00 98.68           H  
ATOM    956  CE1 TYR A  63      17.790   0.288  -3.783  1.00 98.68           C  
ATOM    957  HE1 TYR A  63      17.943  -0.372  -2.942  1.00 98.68           H  
ATOM    958  CE2 TYR A  63      18.469   1.111  -5.983  1.00 98.68           C  
ATOM    959  HE2 TYR A  63      19.140   1.064  -6.828  1.00 98.68           H  
ATOM    960  OH  TYR A  63      19.699  -0.639  -4.915  1.00 98.68           O  
ATOM    961  HH  TYR A  63      19.751  -1.165  -4.114  1.00 98.68           H  
ATOM    962  CZ  TYR A  63      18.664   0.241  -4.892  1.00 98.68           C  
ATOM    963  N   ILE A  64      12.112   3.082  -4.492  1.00 98.76           N  
ATOM    964  H   ILE A  64      12.278   2.154  -4.128  1.00 98.76           H  
ATOM    965  CA  ILE A  64      10.970   3.807  -3.952  1.00 98.76           C  
ATOM    966  HA  ILE A  64      10.932   4.789  -4.422  1.00 98.76           H  
ATOM    967  C   ILE A  64      11.185   4.027  -2.455  1.00 98.76           C  
ATOM    968  CB  ILE A  64       9.652   3.092  -4.325  1.00 98.76           C  
ATOM    969  HB  ILE A  64       9.636   3.029  -5.413  1.00 98.76           H  
ATOM    970  O   ILE A  64      11.350   3.077  -1.683  1.00 98.76           O  
ATOM    971  CG1 ILE A  64       8.437   3.940  -3.900  1.00 98.76           C  
ATOM    972 HG12 ILE A  64       8.314   3.894  -2.818  1.00 98.76           H  
ATOM    973 HG13 ILE A  64       8.612   4.979  -4.180  1.00 98.76           H  
ATOM    974  CG2 ILE A  64       9.547   1.653  -3.781  1.00 98.76           C  
ATOM    975 HG21 ILE A  64      10.403   1.061  -4.106  1.00 98.76           H  
ATOM    976 HG22 ILE A  64       8.657   1.163  -4.176  1.00 98.76           H  
ATOM    977 HG23 ILE A  64       9.491   1.647  -2.692  1.00 98.76           H  
ATOM    978  CD1 ILE A  64       7.141   3.480  -4.579  1.00 98.76           C  
ATOM    979 HD11 ILE A  64       6.893   2.457  -4.296  1.00 98.76           H  
ATOM    980 HD12 ILE A  64       6.318   4.124  -4.269  1.00 98.76           H  
ATOM    981 HD13 ILE A  64       7.247   3.542  -5.662  1.00 98.76           H  
ATOM    982  N   HIS A  65      11.204   5.295  -2.051  1.00 98.50           N  
ATOM    983  H   HIS A  65      11.091   6.019  -2.746  1.00 98.50           H  
ATOM    984  CA  HIS A  65      11.143   5.698  -0.654  1.00 98.50           C  
ATOM    985  HA  HIS A  65      11.342   4.833  -0.022  1.00 98.50           H  
ATOM    986  C   HIS A  65       9.737   6.214  -0.362  1.00 98.50           C  
ATOM    987  CB  HIS A  65      12.218   6.743  -0.340  1.00 98.50           C  
ATOM    988  HB2 HIS A  65      12.024   7.651  -0.910  1.00 98.50           H  
ATOM    989  HB3 HIS A  65      13.192   6.356  -0.640  1.00 98.50           H  
ATOM    990  O   HIS A  65       9.293   7.144  -1.026  1.00 98.50           O  
ATOM    991  CG  HIS A  65      12.261   7.071   1.131  1.00 98.50           C  
ATOM    992  CD2 HIS A  65      11.759   8.192   1.738  1.00 98.50           C  
ATOM    993  HD2 HIS A  65      11.278   9.024   1.246  1.00 98.50           H  
ATOM    994  ND1 HIS A  65      12.760   6.257   2.126  1.00 98.50           N  
ATOM    995  HD1 HIS A  65      13.202   5.357   2.003  1.00 98.50           H  
ATOM    996  CE1 HIS A  65      12.557   6.871   3.303  1.00 98.50           C  
ATOM    997  HE1 HIS A  65      12.828   6.473   4.270  1.00 98.50           H  
ATOM    998  NE2 HIS A  65      11.963   8.055   3.115  1.00 98.50           N  
ATOM    999  N   ALA A  66       9.033   5.620   0.599  1.00 98.46           N  
ATOM   1000  H   ALA A  66       9.452   4.853   1.105  1.00 98.46           H  
ATOM   1001  CA  ALA A  66       7.648   5.958   0.899  1.00 98.46           C  
ATOM   1002  HA  ALA A  66       7.395   6.879   0.373  1.00 98.46           H  
ATOM   1003  C   ALA A  66       7.418   6.205   2.388  1.00 98.46           C  
ATOM   1004  CB  ALA A  66       6.739   4.849   0.376  1.00 98.46           C  
ATOM   1005  HB1 ALA A  66       6.987   4.627  -0.662  1.00 98.46           H  
ATOM   1006  HB2 ALA A  66       6.888   3.954   0.980  1.00 98.46           H  
ATOM   1007  HB3 ALA A  66       5.697   5.160   0.443  1.00 98.46           H  
ATOM   1008  O   ALA A  66       7.982   5.508   3.239  1.00 98.46           O  
ATOM   1009  N   TRP A  67       6.547   7.164   2.697  1.00 97.72           N  
ATOM   1010  H   TRP A  67       6.104   7.675   1.947  1.00 97.72           H  
ATOM   1011  CA  TRP A  67       6.206   7.528   4.068  1.00 97.72           C  
ATOM   1012  HA  TRP A  67       6.330   6.637   4.683  1.00 97.72           H  
ATOM   1013  C   TRP A  67       4.755   7.981   4.211  1.00 97.72           C  
ATOM   1014  CB  TRP A  67       7.163   8.608   4.593  1.00 97.72           C  
ATOM   1015  HB2 TRP A  67       7.013   8.706   5.668  1.00 97.72           H  
ATOM   1016  HB3 TRP A  67       8.190   8.272   4.448  1.00 97.72           H  
ATOM   1017  O   TRP A  67       4.160   8.528   3.284  1.00 97.72           O  
ATOM   1018  CG  TRP A  67       7.015   9.966   3.972  1.00 97.72           C  
ATOM   1019  CD1 TRP A  67       6.386  11.024   4.533  1.00 97.72           C  
ATOM   1020  HD1 TRP A  67       5.923  11.009   5.508  1.00 97.72           H  
ATOM   1021  CD2 TRP A  67       7.511  10.433   2.681  1.00 97.72           C  
ATOM   1022  CE2 TRP A  67       7.153  11.807   2.533  1.00 97.72           C  
ATOM   1023  CE3 TRP A  67       8.238   9.838   1.628  1.00 97.72           C  
ATOM   1024  HE3 TRP A  67       8.559   8.811   1.716  1.00 97.72           H  
ATOM   1025  NE1 TRP A  67       6.488  12.122   3.698  1.00 97.72           N  
ATOM   1026  HE1 TRP A  67       6.238  13.060   3.978  1.00 97.72           H  
ATOM   1027  CH2 TRP A  67       8.191  11.923   0.357  1.00 97.72           C  
ATOM   1028  HH2 TRP A  67       8.474  12.500  -0.512  1.00 97.72           H  
ATOM   1029  CZ2 TRP A  67       7.484  12.551   1.393  1.00 97.72           C  
ATOM   1030  HZ2 TRP A  67       7.239  13.600   1.311  1.00 97.72           H  
ATOM   1031  CZ3 TRP A  67       8.567  10.572   0.475  1.00 97.72           C  
ATOM   1032  HZ3 TRP A  67       9.131  10.098  -0.315  1.00 97.72           H  
ATOM   1033  N   THR A  68       4.191   7.785   5.400  1.00 95.04           N  
ATOM   1034  H   THR A  68       4.738   7.336   6.120  1.00 95.04           H  
ATOM   1035  CA  THR A  68       2.912   8.392   5.788  1.00 95.04           C  
ATOM   1036  HA  THR A  68       2.344   8.624   4.887  1.00 95.04           H  
ATOM   1037  C   THR A  68       3.142   9.707   6.526  1.00 95.04           C  
ATOM   1038  CB  THR A  68       2.034   7.448   6.619  1.00 95.04           C  
ATOM   1039  HB  THR A  68       1.084   7.943   6.824  1.00 95.04           H  
ATOM   1040  O   THR A  68       4.164   9.902   7.189  1.00 95.04           O  
ATOM   1041  CG2 THR A  68       1.760   6.139   5.893  1.00 95.04           C  
ATOM   1042 HG21 THR A  68       1.391   6.346   4.888  1.00 95.04           H  
ATOM   1043 HG22 THR A  68       1.007   5.563   6.431  1.00 95.04           H  
ATOM   1044 HG23 THR A  68       2.683   5.563   5.821  1.00 95.04           H  
ATOM   1045  OG1 THR A  68       2.642   7.097   7.842  1.00 95.04           O  
ATOM   1046  HG1 THR A  68       1.966   6.630   8.339  1.00 95.04           H  
ATOM   1047  N   THR A  69       2.186  10.627   6.425  1.00 91.02           N  
ATOM   1048  H   THR A  69       1.353  10.418   5.892  1.00 91.02           H  
ATOM   1049  CA  THR A  69       2.189  11.896   7.165  1.00 91.02           C  
ATOM   1050  HA  THR A  69       3.182  12.068   7.579  1.00 91.02           H  
ATOM   1051  C   THR A  69       1.219  11.840   8.347  1.00 91.02           C  
ATOM   1052  CB  THR A  69       1.873  13.081   6.239  1.00 91.02           C  
ATOM   1053  HB  THR A  69       1.865  14.002   6.823  1.00 91.02           H  
ATOM   1054  O   THR A  69       0.372  10.954   8.436  1.00 91.02           O  
ATOM   1055  CG2 THR A  69       2.907  13.224   5.126  1.00 91.02           C  
ATOM   1056 HG21 THR A  69       2.891  12.336   4.493  1.00 91.02           H  
ATOM   1057 HG22 THR A  69       3.901  13.331   5.561  1.00 91.02           H  
ATOM   1058 HG23 THR A  69       2.685  14.107   4.528  1.00 91.02           H  
ATOM   1059  OG1 THR A  69       0.616  12.912   5.635  1.00 91.02           O  
ATOM   1060  HG1 THR A  69       0.545  13.514   4.890  1.00 91.02           H  
ATOM   1061  N   GLY A  70       1.345  12.791   9.275  1.00 84.15           N  
ATOM   1062  H   GLY A  70       2.106  13.449   9.193  1.00 84.15           H  
ATOM   1063  CA  GLY A  70       0.469  12.900  10.443  1.00 84.15           C  
ATOM   1064  HA2 GLY A  70      -0.480  12.406  10.237  1.00 84.15           H  
ATOM   1065  HA3 GLY A  70       0.255  13.953  10.629  1.00 84.15           H  
ATOM   1066  C   GLY A  70       1.054  12.301  11.723  1.00 84.15           C  
ATOM   1067  O   GLY A  70       2.250  12.018  11.827  1.00 84.15           O  
ATOM   1068  N   VAL A  71       0.198  12.169  12.739  1.00 74.70           N  
ATOM   1069  H   VAL A  71      -0.783  12.335  12.565  1.00 74.70           H  
ATOM   1070  CA  VAL A  71       0.584  11.662  14.061  1.00 74.70           C  
ATOM   1071  HA  VAL A  71       1.421  12.254  14.432  1.00 74.70           H  
ATOM   1072  C   VAL A  71       1.038  10.210  13.931  1.00 74.70           C  
ATOM   1073  CB  VAL A  71      -0.576  11.788  15.064  1.00 74.70           C  
ATOM   1074  HB  VAL A  71      -1.446  11.263  14.669  1.00 74.70           H  
ATOM   1075  O   VAL A  71       0.270   9.347  13.517  1.00 74.70           O  
ATOM   1076  CG1 VAL A  71      -0.220  11.197  16.432  1.00 74.70           C  
ATOM   1077 HG11 VAL A  71      -1.087  11.303  17.084  1.00 74.70           H  
ATOM   1078 HG12 VAL A  71      -0.014  10.130  16.345  1.00 74.70           H  
ATOM   1079 HG13 VAL A  71       0.640  11.709  16.865  1.00 74.70           H  
ATOM   1080  CG2 VAL A  71      -0.953  13.261  15.287  1.00 74.70           C  
ATOM   1081 HG21 VAL A  71      -0.099  13.815  15.677  1.00 74.70           H  
ATOM   1082 HG22 VAL A  71      -1.781  13.321  15.994  1.00 74.70           H  
ATOM   1083 HG23 VAL A  71      -1.279  13.712  14.349  1.00 74.70           H  
ATOM   1084  N   GLY A  72       2.295   9.947  14.289  1.00 79.77           N  
ATOM   1085  H   GLY A  72       2.888  10.711  14.579  1.00 79.77           H  
ATOM   1086  CA  GLY A  72       2.885   8.616  14.151  1.00 79.77           C  
ATOM   1087  HA2 GLY A  72       2.197   7.871  14.550  1.00 79.77           H  
ATOM   1088  HA3 GLY A  72       3.809   8.579  14.728  1.00 79.77           H  
ATOM   1089  C   GLY A  72       3.221   8.231  12.708  1.00 79.77           C  
ATOM   1090  O   GLY A  72       3.225   7.038  12.413  1.00 79.77           O  
ATOM   1091  N   GLY A  73       3.487   9.208  11.828  1.00 88.39           N  
ATOM   1092  H   GLY A  73       3.348  10.168  12.112  1.00 88.39           H  
ATOM   1093  CA  GLY A  73       3.975   8.973  10.466  1.00 88.39           C  
ATOM   1094  HA2 GLY A  73       3.153   8.584   9.865  1.00 88.39           H  
ATOM   1095  HA3 GLY A  73       4.300   9.913  10.020  1.00 88.39           H  
ATOM   1096  C   GLY A  73       5.149   7.987  10.423  1.00 88.39           C  
ATOM   1097  O   GLY A  73       6.023   7.998  11.294  1.00 88.39           O  
ATOM   1098  N   LYS A  74       5.142   7.096   9.427  1.00 92.67           N  
ATOM   1099  H   LYS A  74       4.421   7.188   8.727  1.00 92.67           H  
ATOM   1100  CA  LYS A  74       6.063   5.954   9.321  1.00 92.67           C  
ATOM   1101  HA  LYS A  74       6.819   6.028  10.103  1.00 92.67           H  
ATOM   1102  C   LYS A  74       6.773   5.956   7.978  1.00 92.67           C  
ATOM   1103  CB  LYS A  74       5.306   4.622   9.485  1.00 92.67           C  
ATOM   1104  HB2 LYS A  74       6.016   3.800   9.396  1.00 92.67           H  
ATOM   1105  HB3 LYS A  74       4.577   4.529   8.680  1.00 92.67           H  
ATOM   1106  O   LYS A  74       6.153   6.245   6.961  1.00 92.67           O  
ATOM   1107  CG  LYS A  74       4.578   4.502  10.829  1.00 92.67           C  
ATOM   1108  HG2 LYS A  74       5.290   4.622  11.645  1.00 92.67           H  
ATOM   1109  HG3 LYS A  74       3.826   5.290  10.876  1.00 92.67           H  
ATOM   1110  CD  LYS A  74       3.845   3.165  10.966  1.00 92.67           C  
ATOM   1111  HD2 LYS A  74       4.560   2.344  10.906  1.00 92.67           H  
ATOM   1112  HD3 LYS A  74       3.129   3.077  10.149  1.00 92.67           H  
ATOM   1113  CE  LYS A  74       3.104   3.122  12.308  1.00 92.67           C  
ATOM   1114  HE2 LYS A  74       3.838   3.095  13.113  1.00 92.67           H  
ATOM   1115  HE3 LYS A  74       2.534   4.045  12.412  1.00 92.67           H  
ATOM   1116  NZ  LYS A  74       2.196   1.949  12.386  1.00 92.67           N  
ATOM   1117  HZ1 LYS A  74       2.710   1.085  12.297  1.00 92.67           H  
ATOM   1118  HZ2 LYS A  74       1.692   1.942  13.261  1.00 92.67           H  
ATOM   1119  HZ3 LYS A  74       1.517   1.985  11.639  1.00 92.67           H  
ATOM   1120  N   ASN A  75       8.029   5.516   7.971  1.00 96.59           N  
ATOM   1121  H   ASN A  75       8.463   5.294   8.856  1.00 96.59           H  
ATOM   1122  CA  ASN A  75       8.726   5.134   6.745  1.00 96.59           C  
ATOM   1123  HA  ASN A  75       8.474   5.831   5.945  1.00 96.59           H  
ATOM   1124  C   ASN A  75       8.266   3.734   6.329  1.00 96.59           C  
ATOM   1125  CB  ASN A  75      10.245   5.192   6.974  1.00 96.59           C  
ATOM   1126  HB2 ASN A  75      10.515   4.570   7.827  1.00 96.59           H  
ATOM   1127  HB3 ASN A  75      10.751   4.807   6.089  1.00 96.59           H  
ATOM   1128  O   ASN A  75       8.636   2.745   6.961  1.00 96.59           O  
ATOM   1129  CG  ASN A  75      10.738   6.609   7.191  1.00 96.59           C  
ATOM   1130  ND2 ASN A  75      11.771   6.796   7.977  1.00 96.59           N  
ATOM   1131 HD21 ASN A  75      12.254   6.020   8.407  1.00 96.59           H  
ATOM   1132 HD22 ASN A  75      12.062   7.759   8.065  1.00 96.59           H  
ATOM   1133  OD1 ASN A  75      10.199   7.569   6.682  1.00 96.59           O  
ATOM   1134  N   LEU A  76       7.467   3.652   5.269  1.00 96.83           N  
ATOM   1135  H   LEU A  76       7.288   4.497   4.745  1.00 96.83           H  
ATOM   1136  CA  LEU A  76       6.871   2.406   4.780  1.00 96.83           C  
ATOM   1137  HA  LEU A  76       6.464   1.842   5.620  1.00 96.83           H  
ATOM   1138  C   LEU A  76       7.901   1.498   4.097  1.00 96.83           C  
ATOM   1139  CB  LEU A  76       5.736   2.751   3.805  1.00 96.83           C  
ATOM   1140  HB2 LEU A  76       6.159   3.312   2.972  1.00 96.83           H  
ATOM   1141  HB3 LEU A  76       5.328   1.822   3.406  1.00 96.83           H  
ATOM   1142  O   LEU A  76       7.775   0.279   4.118  1.00 96.83           O  
ATOM   1143  CG  LEU A  76       4.584   3.572   4.406  1.00 96.83           C  
ATOM   1144  HG  LEU A  76       4.965   4.514   4.799  1.00 96.83           H  
ATOM   1145  CD1 LEU A  76       3.584   3.890   3.301  1.00 96.83           C  
ATOM   1146 HD11 LEU A  76       4.080   4.406   2.479  1.00 96.83           H  
ATOM   1147 HD12 LEU A  76       3.127   2.975   2.924  1.00 96.83           H  
ATOM   1148 HD13 LEU A  76       2.805   4.540   3.699  1.00 96.83           H  
ATOM   1149  CD2 LEU A  76       3.873   2.813   5.530  1.00 96.83           C  
ATOM   1150 HD21 LEU A  76       4.529   2.725   6.396  1.00 96.83           H  
ATOM   1151 HD22 LEU A  76       2.966   3.339   5.827  1.00 96.83           H  
ATOM   1152 HD23 LEU A  76       3.590   1.819   5.182  1.00 96.83           H  
ATOM   1153  N   THR A  77       8.951   2.084   3.523  1.00 98.01           N  
ATOM   1154  H   THR A  77       8.944   3.092   3.460  1.00 98.01           H  
ATOM   1155  CA  THR A  77      10.018   1.362   2.804  1.00 98.01           C  
ATOM   1156  HA  THR A  77       9.709   0.329   2.645  1.00 98.01           H  
ATOM   1157  C   THR A  77      11.336   1.304   3.585  1.00 98.01           C  
ATOM   1158  CB  THR A  77      10.238   1.985   1.423  1.00 98.01           C  
ATOM   1159  HB  THR A  77      11.101   1.534   0.932  1.00 98.01           H  
ATOM   1160  O   THR A  77      12.359   0.894   3.039  1.00 98.01           O  
ATOM   1161  CG2 THR A  77       9.021   1.806   0.519  1.00 98.01           C  
ATOM   1162 HG21 THR A  77       8.905   0.753   0.261  1.00 98.01           H  
ATOM   1163 HG22 THR A  77       9.152   2.382  -0.397  1.00 98.01           H  
ATOM   1164 HG23 THR A  77       8.121   2.148   1.029  1.00 98.01           H  
ATOM   1165  OG1 THR A  77      10.482   3.357   1.617  1.00 98.01           O  
ATOM   1166  HG1 THR A  77      11.310   3.445   2.095  1.00 98.01           H  
ATOM   1167  N   GLY A  78      11.338   1.716   4.858  1.00 96.59           N  
ATOM   1168  H   GLY A  78      10.459   2.016   5.256  1.00 96.59           H  
ATOM   1169  CA  GLY A  78      12.541   1.803   5.692  1.00 96.59           C  
ATOM   1170  HA2 GLY A  78      13.135   0.899   5.554  1.00 96.59           H  
ATOM   1171  HA3 GLY A  78      12.245   1.856   6.739  1.00 96.59           H  
ATOM   1172  C   GLY A  78      13.425   3.019   5.382  1.00 96.59           C  
ATOM   1173  O   GLY A  78      12.956   4.026   4.853  1.00 96.59           O  
ATOM   1174  N   ALA A  79      14.703   2.941   5.760  1.00 96.62           N  
ATOM   1175  H   ALA A  79      15.045   2.074   6.150  1.00 96.62           H  
ATOM   1176  CA  ALA A  79      15.673   4.017   5.554  1.00 96.62           C  
ATOM   1177  HA  ALA A  79      15.283   4.922   6.019  1.00 96.62           H  
ATOM   1178  C   ALA A  79      15.901   4.323   4.062  1.00 96.62           C  
ATOM   1179  CB  ALA A  79      16.984   3.642   6.257  1.00 96.62           C  
ATOM   1180  HB1 ALA A  79      17.405   2.744   5.805  1.00 96.62           H  
ATOM   1181  HB2 ALA A  79      16.804   3.466   7.318  1.00 96.62           H  
ATOM   1182  HB3 ALA A  79      17.705   4.453   6.153  1.00 96.62           H  
ATOM   1183  O   ALA A  79      15.698   3.469   3.199  1.00 96.62           O  
ATOM   1184  N   TRP A  80      16.351   5.543   3.766  1.00 96.15           N  
ATOM   1185  H   TRP A  80      16.514   6.192   4.522  1.00 96.15           H  
ATOM   1186  CA  TRP A  80      16.815   5.938   2.433  1.00 96.15           C  
ATOM   1187  HA  TRP A  80      15.966   5.957   1.750  1.00 96.15           H  
ATOM   1188  C   TRP A  80      17.890   4.961   1.900  1.00 96.15           C  
ATOM   1189  CB  TRP A  80      17.386   7.356   2.537  1.00 96.15           C  
ATOM   1190  HB2 TRP A  80      18.230   7.356   3.227  1.00 96.15           H  
ATOM   1191  HB3 TRP A  80      16.620   8.017   2.943  1.00 96.15           H  
ATOM   1192  O   TRP A  80      18.751   4.562   2.688  1.00 96.15           O  
ATOM   1193  CG  TRP A  80      17.832   7.915   1.230  1.00 96.15           C  
ATOM   1194  CD1 TRP A  80      19.087   7.861   0.728  1.00 96.15           C  
ATOM   1195  HD1 TRP A  80      19.938   7.436   1.238  1.00 96.15           H  
ATOM   1196  CD2 TRP A  80      17.003   8.512   0.192  1.00 96.15           C  
ATOM   1197  CE2 TRP A  80      17.827   8.762  -0.946  1.00 96.15           C  
ATOM   1198  CE3 TRP A  80      15.625   8.794   0.080  1.00 96.15           C  
ATOM   1199  HE3 TRP A  80      14.971   8.628   0.923  1.00 96.15           H  
ATOM   1200  NE1 TRP A  80      19.092   8.388  -0.549  1.00 96.15           N  
ATOM   1201  HE1 TRP A  80      19.918   8.448  -1.127  1.00 96.15           H  
ATOM   1202  CH2 TRP A  80      15.927   9.491  -2.237  1.00 96.15           C  
ATOM   1203  HH2 TRP A  80      15.496   9.856  -3.158  1.00 96.15           H  
ATOM   1204  CZ2 TRP A  80      17.307   9.250  -2.150  1.00 96.15           C  
ATOM   1205  HZ2 TRP A  80      17.947   9.423  -3.003  1.00 96.15           H  
ATOM   1206  CZ3 TRP A  80      15.093   9.285  -1.125  1.00 96.15           C  
ATOM   1207  HZ3 TRP A  80      14.039   9.508  -1.203  1.00 96.15           H  
ATOM   1208  N   PRO A  81      17.885   4.564   0.607  1.00 97.12           N  
ATOM   1209  CA  PRO A  81      17.038   5.024  -0.507  1.00 97.12           C  
ATOM   1210  HA  PRO A  81      16.852   6.096  -0.431  1.00 97.12           H  
ATOM   1211  C   PRO A  81      15.663   4.343  -0.617  1.00 97.12           C  
ATOM   1212  CB  PRO A  81      17.889   4.778  -1.757  1.00 97.12           C  
ATOM   1213  HB2 PRO A  81      17.290   4.631  -2.656  1.00 97.12           H  
ATOM   1214  HB3 PRO A  81      18.591   5.601  -1.895  1.00 97.12           H  
ATOM   1215  O   PRO A  81      14.982   4.492  -1.629  1.00 97.12           O  
ATOM   1216  CG  PRO A  81      18.648   3.505  -1.405  1.00 97.12           C  
ATOM   1217  HG2 PRO A  81      19.568   3.410  -1.981  1.00 97.12           H  
ATOM   1218  HG3 PRO A  81      18.006   2.638  -1.559  1.00 97.12           H  
ATOM   1219  CD  PRO A  81      18.923   3.679   0.087  1.00 97.12           C  
ATOM   1220  HD2 PRO A  81      19.897   4.148   0.226  1.00 97.12           H  
ATOM   1221  HD3 PRO A  81      18.902   2.712   0.591  1.00 97.12           H  
ATOM   1222  N   GLY A  82      15.239   3.592   0.400  1.00 98.16           N  
ATOM   1223  H   GLY A  82      15.834   3.475   1.207  1.00 98.16           H  
ATOM   1224  CA  GLY A  82      14.021   2.788   0.366  1.00 98.16           C  
ATOM   1225  HA2 GLY A  82      13.650   2.651   1.382  1.00 98.16           H  
ATOM   1226  HA3 GLY A  82      13.257   3.311  -0.209  1.00 98.16           H  
ATOM   1227  C   GLY A  82      14.259   1.404  -0.240  1.00 98.16           C  
ATOM   1228  O   GLY A  82      15.304   0.787  -0.022  1.00 98.16           O  
ATOM   1229  N   LYS A  83      13.274   0.883  -0.976  1.00 98.45           N  
ATOM   1230  H   LYS A  83      12.493   1.480  -1.206  1.00 98.45           H  
ATOM   1231  CA  LYS A  83      13.317  -0.462  -1.573  1.00 98.45           C  
ATOM   1232  HA  LYS A  83      14.214  -0.985  -1.240  1.00 98.45           H  
ATOM   1233  C   LYS A  83      13.411  -0.377  -3.088  1.00 98.45           C  
ATOM   1234  CB  LYS A  83      12.076  -1.265  -1.156  1.00 98.45           C  
ATOM   1235  HB2 LYS A  83      12.074  -2.217  -1.688  1.00 98.45           H  
ATOM   1236  HB3 LYS A  83      11.189  -0.711  -1.463  1.00 98.45           H  
ATOM   1237  O   LYS A  83      12.801   0.497  -3.685  1.00 98.45           O  
ATOM   1238  CG  LYS A  83      11.975  -1.545   0.351  1.00 98.45           C  
ATOM   1239  HG2 LYS A  83      11.033  -2.060   0.539  1.00 98.45           H  
ATOM   1240  HG3 LYS A  83      11.957  -0.601   0.896  1.00 98.45           H  
ATOM   1241  CD  LYS A  83      13.120  -2.416   0.877  1.00 98.45           C  
ATOM   1242  HD2 LYS A  83      14.067  -1.890   0.755  1.00 98.45           H  
ATOM   1243  HD3 LYS A  83      13.144  -3.352   0.318  1.00 98.45           H  
ATOM   1244  CE  LYS A  83      12.894  -2.699   2.363  1.00 98.45           C  
ATOM   1245  HE2 LYS A  83      12.881  -1.745   2.891  1.00 98.45           H  
ATOM   1246  HE3 LYS A  83      11.914  -3.160   2.484  1.00 98.45           H  
ATOM   1247  NZ  LYS A  83      13.953  -3.582   2.907  1.00 98.45           N  
ATOM   1248  HZ1 LYS A  83      13.793  -3.755   3.889  1.00 98.45           H  
ATOM   1249  HZ2 LYS A  83      13.955  -4.466   2.419  1.00 98.45           H  
ATOM   1250  HZ3 LYS A  83      14.857  -3.144   2.795  1.00 98.45           H  
ATOM   1251  N   VAL A  84      14.142  -1.296  -3.711  1.00 98.29           N  
ATOM   1252  H   VAL A  84      14.593  -2.019  -3.168  1.00 98.29           H  
ATOM   1253  CA  VAL A  84      14.104  -1.454  -5.171  1.00 98.29           C  
ATOM   1254  HA  VAL A  84      14.218  -0.469  -5.625  1.00 98.29           H  
ATOM   1255  C   VAL A  84      12.732  -1.997  -5.587  1.00 98.29           C  
ATOM   1256  CB  VAL A  84      15.284  -2.307  -5.668  1.00 98.29           C  
ATOM   1257  HB  VAL A  84      16.198  -1.850  -5.291  1.00 98.29           H  
ATOM   1258  O   VAL A  84      12.205  -2.904  -4.937  1.00 98.29           O  
ATOM   1259  CG1 VAL A  84      15.256  -3.757  -5.164  1.00 98.29           C  
ATOM   1260 HG11 VAL A  84      14.390  -4.279  -5.570  1.00 98.29           H  
ATOM   1261 HG12 VAL A  84      16.157  -4.273  -5.494  1.00 98.29           H  
ATOM   1262 HG13 VAL A  84      15.215  -3.784  -4.075  1.00 98.29           H  
ATOM   1263  CG2 VAL A  84      15.373  -2.297  -7.195  1.00 98.29           C  
ATOM   1264 HG21 VAL A  84      14.515  -2.809  -7.632  1.00 98.29           H  
ATOM   1265 HG22 VAL A  84      15.399  -1.270  -7.559  1.00 98.29           H  
ATOM   1266 HG23 VAL A  84      16.284  -2.802  -7.516  1.00 98.29           H  
ATOM   1267  N   MET A  85      12.133  -1.419  -6.627  1.00 98.38           N  
ATOM   1268  H   MET A  85      12.602  -0.663  -7.104  1.00 98.38           H  
ATOM   1269  CA  MET A  85      10.847  -1.878  -7.163  1.00 98.38           C  
ATOM   1270  HA  MET A  85      10.171  -2.068  -6.330  1.00 98.38           H  
ATOM   1271  C   MET A  85      11.004  -3.204  -7.927  1.00 98.38           C  
ATOM   1272  CB  MET A  85      10.213  -0.783  -8.032  1.00 98.38           C  
ATOM   1273  HB2 MET A  85      10.901  -0.505  -8.830  1.00 98.38           H  
ATOM   1274  HB3 MET A  85       9.304  -1.186  -8.477  1.00 98.38           H  
ATOM   1275  O   MET A  85      12.059  -3.484  -8.498  1.00 98.38           O  
ATOM   1276  CG  MET A  85       9.855   0.466  -7.212  1.00 98.38           C  
ATOM   1277  HG2 MET A  85       9.304   0.158  -6.323  1.00 98.38           H  
ATOM   1278  HG3 MET A  85      10.778   0.941  -6.883  1.00 98.38           H  
ATOM   1279  SD  MET A  85       8.865   1.710  -8.087  1.00 98.38           S  
ATOM   1280  CE  MET A  85       7.260   0.880  -8.164  1.00 98.38           C  
ATOM   1281  HE1 MET A  85       7.384  -0.118  -8.585  1.00 98.38           H  
ATOM   1282  HE2 MET A  85       6.835   0.802  -7.163  1.00 98.38           H  
ATOM   1283  HE3 MET A  85       6.570   1.436  -8.798  1.00 98.38           H  
ATOM   1284  N   LYS A  86       9.956  -4.036  -7.936  1.00 97.45           N  
ATOM   1285  H   LYS A  86       9.082  -3.693  -7.563  1.00 97.45           H  
ATOM   1286  CA  LYS A  86       9.926  -5.342  -8.622  1.00 97.45           C  
ATOM   1287  HA  LYS A  86      10.896  -5.827  -8.518  1.00 97.45           H  
ATOM   1288  C   LYS A  86       9.651  -5.153 -10.121  1.00 97.45           C  
ATOM   1289  CB  LYS A  86       8.835  -6.228  -7.995  1.00 97.45           C  
ATOM   1290  HB2 LYS A  86       7.877  -5.730  -8.145  1.00 97.45           H  
ATOM   1291  HB3 LYS A  86       8.801  -7.176  -8.532  1.00 97.45           H  
ATOM   1292  O   LYS A  86       8.980  -4.195 -10.481  1.00 97.45           O  
ATOM   1293  CG  LYS A  86       9.014  -6.521  -6.492  1.00 97.45           C  
ATOM   1294  HG2 LYS A  86       9.109  -5.586  -5.941  1.00 97.45           H  
ATOM   1295  HG3 LYS A  86       9.908  -7.125  -6.334  1.00 97.45           H  
ATOM   1296  CD  LYS A  86       7.772  -7.270  -5.982  1.00 97.45           C  
ATOM   1297  HD2 LYS A  86       7.713  -8.248  -6.462  1.00 97.45           H  
ATOM   1298  HD3 LYS A  86       6.894  -6.695  -6.278  1.00 97.45           H  
ATOM   1299  CE  LYS A  86       7.738  -7.439  -4.459  1.00 97.45           C  
ATOM   1300  HE2 LYS A  86       8.448  -8.212  -4.165  1.00 97.45           H  
ATOM   1301  HE3 LYS A  86       8.045  -6.497  -4.005  1.00 97.45           H  
ATOM   1302  NZ  LYS A  86       6.356  -7.775  -4.007  1.00 97.45           N  
ATOM   1303  HZ1 LYS A  86       6.278  -7.830  -3.001  1.00 97.45           H  
ATOM   1304  HZ2 LYS A  86       6.021  -8.635  -4.415  1.00 97.45           H  
ATOM   1305  HZ3 LYS A  86       5.692  -7.071  -4.294  1.00 97.45           H  
ATOM   1306  N   GLY A  87      10.132  -6.043 -10.992  1.00 94.28           N  
ATOM   1307  H   GLY A  87      10.741  -6.778 -10.661  1.00 94.28           H  
ATOM   1308  CA  GLY A  87       9.896  -5.974 -12.446  1.00 94.28           C  
ATOM   1309  HA2 GLY A  87       9.135  -6.702 -12.727  1.00 94.28           H  
ATOM   1310  HA3 GLY A  87       9.508  -4.984 -12.689  1.00 94.28           H  
ATOM   1311  C   GLY A  87      11.154  -6.238 -13.298  1.00 94.28           C  
ATOM   1312  O   GLY A  87      12.106  -6.832 -12.782  1.00 94.28           O  
ATOM   1313  N   PRO A  88      11.177  -5.802 -14.577  1.00 94.72           N  
ATOM   1314  CA  PRO A  88      10.098  -5.091 -15.254  1.00 94.72           C  
ATOM   1315  HA  PRO A  88       9.661  -4.342 -14.593  1.00 94.72           H  
ATOM   1316  C   PRO A  88       9.007  -6.047 -15.755  1.00 94.72           C  
ATOM   1317  CB  PRO A  88      10.764  -4.350 -16.411  1.00 94.72           C  
ATOM   1318  HB2 PRO A  88      11.191  -3.418 -16.040  1.00 94.72           H  
ATOM   1319  HB3 PRO A  88      10.071  -4.159 -17.229  1.00 94.72           H  
ATOM   1320  O   PRO A  88       9.293  -7.167 -16.169  1.00 94.72           O  
ATOM   1321  CG  PRO A  88      11.887  -5.302 -16.818  1.00 94.72           C  
ATOM   1322  HG2 PRO A  88      12.727  -4.766 -17.258  1.00 94.72           H  
ATOM   1323  HG3 PRO A  88      11.500  -6.042 -17.518  1.00 94.72           H  
ATOM   1324  CD  PRO A  88      12.284  -5.994 -15.507  1.00 94.72           C  
ATOM   1325  HD2 PRO A  88      12.448  -7.057 -15.683  1.00 94.72           H  
ATOM   1326  HD3 PRO A  88      13.194  -5.546 -15.107  1.00 94.72           H  
ATOM   1327  N   GLU A  89       7.768  -5.577 -15.765  1.00 92.56           N  
ATOM   1328  H   GLU A  89       7.605  -4.662 -15.368  1.00 92.56           H  
ATOM   1329  CA  GLU A  89       6.725  -6.078 -16.657  1.00 92.56           C  
ATOM   1330  HA  GLU A  89       6.911  -7.125 -16.898  1.00 92.56           H  
ATOM   1331  C   GLU A  89       6.761  -5.252 -17.949  1.00 92.56           C  
ATOM   1332  CB  GLU A  89       5.370  -5.972 -15.951  1.00 92.56           C  
ATOM   1333  HB2 GLU A  89       5.449  -6.450 -14.974  1.00 92.56           H  
ATOM   1334  HB3 GLU A  89       5.128  -4.920 -15.805  1.00 92.56           H  
ATOM   1335  O   GLU A  89       6.883  -4.026 -17.892  1.00 92.56           O  
ATOM   1336  CG  GLU A  89       4.246  -6.649 -16.743  1.00 92.56           C  
ATOM   1337  HG2 GLU A  89       4.239  -6.257 -17.760  1.00 92.56           H  
ATOM   1338  HG3 GLU A  89       4.443  -7.720 -16.795  1.00 92.56           H  
ATOM   1339  CD  GLU A  89       2.875  -6.409 -16.105  1.00 92.56           C  
ATOM   1340  OE1 GLU A  89       1.885  -6.407 -16.869  1.00 92.56           O  
ATOM   1341  OE2 GLU A  89       2.805  -6.210 -14.872  1.00 92.56           O  
ATOM   1342  N   GLU A  90       6.684  -5.895 -19.114  1.00 92.54           N  
ATOM   1343  H   GLU A  90       6.525  -6.893 -19.126  1.00 92.54           H  
ATOM   1344  CA  GLU A  90       6.616  -5.186 -20.394  1.00 92.54           C  
ATOM   1345  HA  GLU A  90       7.024  -4.184 -20.264  1.00 92.54           H  
ATOM   1346  C   GLU A  90       5.161  -5.020 -20.835  1.00 92.54           C  
ATOM   1347  CB  GLU A  90       7.484  -5.857 -21.469  1.00 92.54           C  
ATOM   1348  HB2 GLU A  90       7.279  -5.363 -22.419  1.00 92.54           H  
ATOM   1349  HB3 GLU A  90       7.228  -6.913 -21.555  1.00 92.54           H  
ATOM   1350  O   GLU A  90       4.467  -5.997 -21.105  1.00 92.54           O  
ATOM   1351  CG  GLU A  90       8.981  -5.699 -21.144  1.00 92.54           C  
ATOM   1352  HG2 GLU A  90       9.219  -6.301 -20.267  1.00 92.54           H  
ATOM   1353  HG3 GLU A  90       9.171  -4.657 -20.889  1.00 92.54           H  
ATOM   1354  CD  GLU A  90       9.928  -6.088 -22.293  1.00 92.54           C  
ATOM   1355  OE1 GLU A  90      11.150  -5.854 -22.110  1.00 92.54           O  
ATOM   1356  OE2 GLU A  90       9.450  -6.574 -23.342  1.00 92.54           O  
ATOM   1357  N   ILE A  91       4.711  -3.766 -20.917  1.00 89.66           N  
ATOM   1358  H   ILE A  91       5.352  -3.018 -20.695  1.00 89.66           H  
ATOM   1359  CA  ILE A  91       3.352  -3.393 -21.321  1.00 89.66           C  
ATOM   1360  HA  ILE A  91       2.840  -4.274 -21.709  1.00 89.66           H  
ATOM   1361  C   ILE A  91       3.470  -2.360 -22.436  1.00 89.66           C  
ATOM   1362  CB  ILE A  91       2.523  -2.836 -20.142  1.00 89.66           C  
ATOM   1363  HB  ILE A  91       2.924  -1.860 -19.871  1.00 89.66           H  
ATOM   1364  O   ILE A  91       4.135  -1.338 -22.265  1.00 89.66           O  
ATOM   1365  CG1 ILE A  91       2.568  -3.735 -18.883  1.00 89.66           C  
ATOM   1366 HG12 ILE A  91       2.035  -4.666 -19.075  1.00 89.66           H  
ATOM   1367 HG13 ILE A  91       3.602  -3.983 -18.644  1.00 89.66           H  
ATOM   1368  CG2 ILE A  91       1.072  -2.651 -20.623  1.00 89.66           C  
ATOM   1369 HG21 ILE A  91       0.444  -2.272 -19.817  1.00 89.66           H  
ATOM   1370 HG22 ILE A  91       0.669  -3.610 -20.949  1.00 89.66           H  
ATOM   1371 HG23 ILE A  91       1.023  -1.945 -21.452  1.00 89.66           H  
ATOM   1372  CD1 ILE A  91       1.993  -3.061 -17.630  1.00 89.66           C  
ATOM   1373 HD11 ILE A  91       2.176  -3.694 -16.761  1.00 89.66           H  
ATOM   1374 HD12 ILE A  91       2.480  -2.099 -17.467  1.00 89.66           H  
ATOM   1375 HD13 ILE A  91       0.918  -2.911 -17.725  1.00 89.66           H  
ATOM   1376  N   ASP A  92       2.847  -2.627 -23.585  1.00 87.62           N  
ATOM   1377  H   ASP A  92       2.246  -3.437 -23.628  1.00 87.62           H  
ATOM   1378  CA  ASP A  92       2.869  -1.735 -24.753  1.00 87.62           C  
ATOM   1379  HA  ASP A  92       2.486  -2.310 -25.596  1.00 87.62           H  
ATOM   1380  C   ASP A  92       4.298  -1.314 -25.176  1.00 87.62           C  
ATOM   1381  CB  ASP A  92       1.887  -0.562 -24.535  1.00 87.62           C  
ATOM   1382  HB2 ASP A  92       2.196   0.019 -23.666  1.00 87.62           H  
ATOM   1383  HB3 ASP A  92       1.917   0.093 -25.407  1.00 87.62           H  
ATOM   1384  O   ASP A  92       4.541  -0.185 -25.601  1.00 87.62           O  
ATOM   1385  CG  ASP A  92       0.439  -1.033 -24.354  1.00 87.62           C  
ATOM   1386  OD1 ASP A  92       0.097  -2.066 -24.970  1.00 87.62           O  
ATOM   1387  OD2 ASP A  92      -0.340  -0.370 -23.625  1.00 87.62           O  
ATOM   1388  N   GLY A  93       5.269  -2.226 -25.029  1.00 91.41           N  
ATOM   1389  H   GLY A  93       5.008  -3.120 -24.637  1.00 91.41           H  
ATOM   1390  CA  GLY A  93       6.683  -1.999 -25.356  1.00 91.41           C  
ATOM   1391  HA2 GLY A  93       7.181  -2.965 -25.437  1.00 91.41           H  
ATOM   1392  HA3 GLY A  93       6.748  -1.497 -26.322  1.00 91.41           H  
ATOM   1393  C   GLY A  93       7.465  -1.158 -24.337  1.00 91.41           C  
ATOM   1394  O   GLY A  93       8.619  -0.817 -24.589  1.00 91.41           O  
ATOM   1395  N   ALA A  94       6.869  -0.819 -23.192  1.00 94.96           N  
ATOM   1396  H   ALA A  94       5.913  -1.108 -23.043  1.00 94.96           H  
ATOM   1397  CA  ALA A  94       7.517  -0.085 -22.110  1.00 94.96           C  
ATOM   1398  HA  ALA A  94       8.509   0.228 -22.435  1.00 94.96           H  
ATOM   1399  C   ALA A  94       7.703  -0.956 -20.858  1.00 94.96           C  
ATOM   1400  CB  ALA A  94       6.707   1.181 -21.823  1.00 94.96           C  
ATOM   1401  HB1 ALA A  94       6.675   1.802 -22.719  1.00 94.96           H  
ATOM   1402  HB2 ALA A  94       7.171   1.732 -21.005  1.00 94.96           H  
ATOM   1403  HB3 ALA A  94       5.688   0.908 -21.547  1.00 94.96           H  
ATOM   1404  O   ALA A  94       6.882  -1.818 -20.554  1.00 94.96           O  
ATOM   1405  N   LYS A  95       8.778  -0.694 -20.105  1.00 97.05           N  
ATOM   1406  H   LYS A  95       9.394   0.048 -20.405  1.00 97.05           H  
ATOM   1407  CA  LYS A  95       9.103  -1.388 -18.851  1.00 97.05           C  
ATOM   1408  HA  LYS A  95       8.748  -2.417 -18.907  1.00 97.05           H  
ATOM   1409  C   LYS A  95       8.414  -0.727 -17.662  1.00 97.05           C  
ATOM   1410  CB  LYS A  95      10.621  -1.395 -18.641  1.00 97.05           C  
ATOM   1411  HB2 LYS A  95      10.844  -1.722 -17.625  1.00 97.05           H  
ATOM   1412  HB3 LYS A  95      11.003  -0.382 -18.760  1.00 97.05           H  
ATOM   1413  O   LYS A  95       8.629   0.461 -17.411  1.00 97.05           O  
ATOM   1414  CG  LYS A  95      11.319  -2.328 -19.633  1.00 97.05           C  
ATOM   1415  HG2 LYS A  95      10.986  -3.353 -19.469  1.00 97.05           H  
ATOM   1416  HG3 LYS A  95      11.068  -2.034 -20.652  1.00 97.05           H  
ATOM   1417  CD  LYS A  95      12.834  -2.245 -19.452  1.00 97.05           C  
ATOM   1418  HD2 LYS A  95      13.152  -1.210 -19.578  1.00 97.05           H  
ATOM   1419  HD3 LYS A  95      13.106  -2.588 -18.454  1.00 97.05           H  
ATOM   1420  CE  LYS A  95      13.490  -3.124 -20.516  1.00 97.05           C  
ATOM   1421  HE2 LYS A  95      13.208  -4.163 -20.344  1.00 97.05           H  
ATOM   1422  HE3 LYS A  95      13.088  -2.849 -21.491  1.00 97.05           H  
ATOM   1423  NZ  LYS A  95      14.959  -2.956 -20.497  1.00 97.05           N  
ATOM   1424  HZ1 LYS A  95      15.187  -1.988 -20.673  1.00 97.05           H  
ATOM   1425  HZ2 LYS A  95      15.368  -3.536 -21.215  1.00 97.05           H  
ATOM   1426  HZ3 LYS A  95      15.322  -3.220 -19.593  1.00 97.05           H  
ATOM   1427  N   TYR A  96       7.653  -1.512 -16.909  1.00 97.43           N  
ATOM   1428  H   TYR A  96       7.485  -2.456 -17.229  1.00 97.43           H  
ATOM   1429  CA  TYR A  96       6.969  -1.103 -15.688  1.00 97.43           C  
ATOM   1430  HA  TYR A  96       7.135  -0.037 -15.532  1.00 97.43           H  
ATOM   1431  C   TYR A  96       7.508  -1.843 -14.466  1.00 97.43           C  
ATOM   1432  CB  TYR A  96       5.459  -1.309 -15.834  1.00 97.43           C  
ATOM   1433  HB2 TYR A  96       5.261  -2.304 -16.231  1.00 97.43           H  
ATOM   1434  HB3 TYR A  96       5.000  -1.259 -14.847  1.00 97.43           H  
ATOM   1435  O   TYR A  96       7.709  -3.053 -14.493  1.00 97.43           O  
ATOM   1436  CG  TYR A  96       4.804  -0.269 -16.717  1.00 97.43           C  
ATOM   1437  CD1 TYR A  96       4.224   0.876 -16.137  1.00 97.43           C  
ATOM   1438  HD1 TYR A  96       4.248   1.005 -15.065  1.00 97.43           H  
ATOM   1439  CD2 TYR A  96       4.778  -0.443 -18.114  1.00 97.43           C  
ATOM   1440  HD2 TYR A  96       5.203  -1.332 -18.555  1.00 97.43           H  
ATOM   1441  CE1 TYR A  96       3.601   1.840 -16.952  1.00 97.43           C  
ATOM   1442  HE1 TYR A  96       3.151   2.713 -16.503  1.00 97.43           H  
ATOM   1443  CE2 TYR A  96       4.174   0.529 -18.933  1.00 97.43           C  
ATOM   1444  HE2 TYR A  96       4.124   0.382 -20.002  1.00 97.43           H  
ATOM   1445  OH  TYR A  96       3.008   2.618 -19.139  1.00 97.43           O  
ATOM   1446  HH  TYR A  96       2.531   3.269 -18.619  1.00 97.43           H  
ATOM   1447  CZ  TYR A  96       3.588   1.673 -18.354  1.00 97.43           C  
ATOM   1448  N   TRP A  97       7.704  -1.109 -13.376  1.00 97.99           N  
ATOM   1449  H   TRP A  97       7.550  -0.113 -13.447  1.00 97.99           H  
ATOM   1450  CA  TRP A  97       8.168  -1.618 -12.090  1.00 97.99           C  
ATOM   1451  HA  TRP A  97       8.366  -2.686 -12.186  1.00 97.99           H  
ATOM   1452  C   TRP A  97       7.092  -1.418 -11.032  1.00 97.99           C  
ATOM   1453  CB  TRP A  97       9.469  -0.919 -11.689  1.00 97.99           C  
ATOM   1454  HB2 TRP A  97       9.261   0.126 -11.462  1.00 97.99           H  
ATOM   1455  HB3 TRP A  97       9.847  -1.394 -10.784  1.00 97.99           H  
ATOM   1456  O   TRP A  97       6.424  -0.386 -11.031  1.00 97.99           O  
ATOM   1457  CG  TRP A  97      10.545  -0.977 -12.725  1.00 97.99           C  
ATOM   1458  CD1 TRP A  97      10.681  -0.127 -13.766  1.00 97.99           C  
ATOM   1459  HD1 TRP A  97      10.025   0.706 -13.971  1.00 97.99           H  
ATOM   1460  CD2 TRP A  97      11.607  -1.961 -12.870  1.00 97.99           C  
ATOM   1461  CE2 TRP A  97      12.350  -1.648 -14.048  1.00 97.99           C  
ATOM   1462  CE3 TRP A  97      12.025  -3.073 -12.112  1.00 97.99           C  
ATOM   1463  HE3 TRP A  97      11.495  -3.321 -11.204  1.00 97.99           H  
ATOM   1464  NE1 TRP A  97      11.741  -0.519 -14.556  1.00 97.99           N  
ATOM   1465  HE1 TRP A  97      11.980  -0.037 -15.410  1.00 97.99           H  
ATOM   1466  CH2 TRP A  97      13.838  -3.520 -13.686  1.00 97.99           C  
ATOM   1467  HH2 TRP A  97      14.677  -4.130 -13.986  1.00 97.99           H  
ATOM   1468  CZ2 TRP A  97      13.449  -2.415 -14.462  1.00 97.99           C  
ATOM   1469  HZ2 TRP A  97      13.975  -2.156 -15.369  1.00 97.99           H  
ATOM   1470  CZ3 TRP A  97      13.125  -3.848 -12.518  1.00 97.99           C  
ATOM   1471  HZ3 TRP A  97      13.425  -4.701 -11.927  1.00 97.99           H  
ATOM   1472  N   THR A  98       6.922  -2.372 -10.125  1.00 96.79           N  
ATOM   1473  H   THR A  98       7.505  -3.195 -10.174  1.00 96.79           H  
ATOM   1474  CA  THR A  98       5.813  -2.391  -9.169  1.00 96.79           C  
ATOM   1475  HA  THR A  98       5.242  -1.469  -9.284  1.00 96.79           H  
ATOM   1476  C   THR A  98       6.284  -2.433  -7.720  1.00 96.79           C  
ATOM   1477  CB  THR A  98       4.825  -3.527  -9.467  1.00 96.79           C  
ATOM   1478  HB  THR A  98       3.980  -3.449  -8.782  1.00 96.79           H  
ATOM   1479  O   THR A  98       7.342  -2.980  -7.387  1.00 96.79           O  
ATOM   1480  CG2 THR A  98       4.307  -3.463 -10.904  1.00 96.79           C  
ATOM   1481 HG21 THR A  98       4.053  -2.435 -11.161  1.00 96.79           H  
ATOM   1482 HG22 THR A  98       5.068  -3.814 -11.601  1.00 96.79           H  
ATOM   1483 HG23 THR A  98       3.420  -4.088 -11.006  1.00 96.79           H  
ATOM   1484  OG1 THR A  98       5.441  -4.783  -9.306  1.00 96.79           O  
ATOM   1485  HG1 THR A  98       4.793  -5.438  -9.574  1.00 96.79           H  
ATOM   1486  N   TYR A  99       5.497  -1.818  -6.840  1.00 97.26           N  
ATOM   1487  H   TYR A  99       4.698  -1.303  -7.181  1.00 97.26           H  
ATOM   1488  CA  TYR A  99       5.629  -1.966  -5.397  1.00 97.26           C  
ATOM   1489  HA  TYR A  99       6.052  -2.949  -5.189  1.00 97.26           H  
ATOM   1490  C   TYR A  99       4.253  -1.891  -4.736  1.00 97.26           C  
ATOM   1491  CB  TYR A  99       6.585  -0.908  -4.833  1.00 97.26           C  
ATOM   1492  HB2 TYR A  99       7.455  -0.839  -5.486  1.00 97.26           H  
ATOM   1493  HB3 TYR A  99       6.094   0.065  -4.835  1.00 97.26           H  
ATOM   1494  O   TYR A  99       3.501  -0.940  -4.957  1.00 97.26           O  
ATOM   1495  CG  TYR A  99       7.071  -1.224  -3.433  1.00 97.26           C  
ATOM   1496  CD1 TYR A  99       6.246  -0.963  -2.325  1.00 97.26           C  
ATOM   1497  HD1 TYR A  99       5.256  -0.555  -2.467  1.00 97.26           H  
ATOM   1498  CD2 TYR A  99       8.333  -1.820  -3.238  1.00 97.26           C  
ATOM   1499  HD2 TYR A  99       8.963  -2.037  -4.088  1.00 97.26           H  
ATOM   1500  CE1 TYR A  99       6.675  -1.277  -1.025  1.00 97.26           C  
ATOM   1501  HE1 TYR A  99       6.007  -1.098  -0.195  1.00 97.26           H  
ATOM   1502  CE2 TYR A  99       8.762  -2.148  -1.938  1.00 97.26           C  
ATOM   1503  HE2 TYR A  99       9.714  -2.636  -1.787  1.00 97.26           H  
ATOM   1504  OH  TYR A  99       8.349  -2.177   0.431  1.00 97.26           O  
ATOM   1505  HH  TYR A  99       7.631  -2.013   1.047  1.00 97.26           H  
ATOM   1506  CZ  TYR A  99       7.938  -1.867  -0.827  1.00 97.26           C  
ATOM   1507  N   ASP A 100       3.953  -2.896  -3.922  1.00 94.69           N  
ATOM   1508  H   ASP A 100       4.609  -3.658  -3.824  1.00 94.69           H  
ATOM   1509  CA  ASP A 100       2.691  -3.050  -3.206  1.00 94.69           C  
ATOM   1510  HA  ASP A 100       1.900  -2.542  -3.758  1.00 94.69           H  
ATOM   1511  C   ASP A 100       2.795  -2.435  -1.803  1.00 94.69           C  
ATOM   1512  CB  ASP A 100       2.320  -4.541  -3.131  1.00 94.69           C  
ATOM   1513  HB2 ASP A 100       1.281  -4.632  -2.816  1.00 94.69           H  
ATOM   1514  HB3 ASP A 100       2.943  -5.024  -2.379  1.00 94.69           H  
ATOM   1515  O   ASP A 100       3.778  -2.648  -1.085  1.00 94.69           O  
ATOM   1516  CG  ASP A 100       2.519  -5.266  -4.468  1.00 94.69           C  
ATOM   1517  OD1 ASP A 100       1.649  -5.106  -5.351  1.00 94.69           O  
ATOM   1518  OD2 ASP A 100       3.588  -5.930  -4.610  1.00 94.69           O  
ATOM   1519  N   PHE A 101       1.779  -1.674  -1.409  1.00 94.91           N  
ATOM   1520  H   PHE A 101       1.022  -1.509  -2.056  1.00 94.91           H  
ATOM   1521  CA  PHE A 101       1.644  -1.086  -0.084  1.00 94.91           C  
ATOM   1522  HA  PHE A 101       2.481  -1.388   0.546  1.00 94.91           H  
ATOM   1523  C   PHE A 101       0.358  -1.578   0.573  1.00 94.91           C  
ATOM   1524  CB  PHE A 101       1.653   0.441  -0.180  1.00 94.91           C  
ATOM   1525  HB2 PHE A 101       0.859   0.777  -0.847  1.00 94.91           H  
ATOM   1526  HB3 PHE A 101       1.436   0.823   0.817  1.00 94.91           H  
ATOM   1527  O   PHE A 101      -0.733  -1.108   0.252  1.00 94.91           O  
ATOM   1528  CG  PHE A 101       2.965   1.046  -0.610  1.00 94.91           C  
ATOM   1529  CD1 PHE A 101       3.964   1.281   0.349  1.00 94.91           C  
ATOM   1530  HD1 PHE A 101       3.791   1.016   1.381  1.00 94.91           H  
ATOM   1531  CD2 PHE A 101       3.189   1.368  -1.958  1.00 94.91           C  
ATOM   1532  HD2 PHE A 101       2.427   1.154  -2.693  1.00 94.91           H  
ATOM   1533  CE1 PHE A 101       5.191   1.835  -0.044  1.00 94.91           C  
ATOM   1534  HE1 PHE A 101       5.964   1.976   0.697  1.00 94.91           H  
ATOM   1535  CE2 PHE A 101       4.411   1.944  -2.347  1.00 94.91           C  
ATOM   1536  HE2 PHE A 101       4.589   2.169  -3.388  1.00 94.91           H  
ATOM   1537  CZ  PHE A 101       5.414   2.175  -1.390  1.00 94.91           C  
ATOM   1538  HZ  PHE A 101       6.366   2.582  -1.697  1.00 94.91           H  
ATOM   1539  N   ASP A 102       0.504  -2.497   1.520  1.00 91.05           N  
ATOM   1540  H   ASP A 102       1.420  -2.894   1.677  1.00 91.05           H  
ATOM   1541  CA  ASP A 102      -0.605  -3.034   2.304  1.00 91.05           C  
ATOM   1542  HA  ASP A 102      -1.523  -2.964   1.720  1.00 91.05           H  
ATOM   1543  C   ASP A 102      -0.808  -2.241   3.600  1.00 91.05           C  
ATOM   1544  CB  ASP A 102      -0.367  -4.520   2.599  1.00 91.05           C  
ATOM   1545  HB2 ASP A 102      -1.228  -4.917   3.137  1.00 91.05           H  
ATOM   1546  HB3 ASP A 102       0.508  -4.616   3.242  1.00 91.05           H  
ATOM   1547  O   ASP A 102       0.127  -1.639   4.138  1.00 91.05           O  
ATOM   1548  CG  ASP A 102      -0.162  -5.345   1.325  1.00 91.05           C  
ATOM   1549  OD1 ASP A 102      -0.917  -5.119   0.346  1.00 91.05           O  
ATOM   1550  OD2 ASP A 102       0.768  -6.183   1.347  1.00 91.05           O  
ATOM   1551  N   ASN A 103      -2.027  -2.283   4.137  1.00 87.17           N  
ATOM   1552  H   ASN A 103      -2.754  -2.755   3.617  1.00 87.17           H  
ATOM   1553  CA  ASN A 103      -2.407  -1.678   5.415  1.00 87.17           C  
ATOM   1554  HA  ASN A 103      -3.490  -1.768   5.500  1.00 87.17           H  
ATOM   1555  C   ASN A 103      -2.090  -0.177   5.475  1.00 87.17           C  
ATOM   1556  CB  ASN A 103      -1.775  -2.476   6.571  1.00 87.17           C  
ATOM   1557  HB2 ASN A 103      -2.173  -2.115   7.520  1.00 87.17           H  
ATOM   1558  HB3 ASN A 103      -0.696  -2.319   6.564  1.00 87.17           H  
ATOM   1559  O   ASN A 103      -1.619   0.335   6.495  1.00 87.17           O  
ATOM   1560  CG  ASN A 103      -2.059  -3.956   6.475  1.00 87.17           C  
ATOM   1561  ND2 ASN A 103      -1.166  -4.810   6.909  1.00 87.17           N  
ATOM   1562 HD21 ASN A 103      -0.244  -4.493   7.172  1.00 87.17           H  
ATOM   1563 HD22 ASN A 103      -1.406  -5.774   6.726  1.00 87.17           H  
ATOM   1564  OD1 ASN A 103      -3.089  -4.377   6.014  1.00 87.17           O  
ATOM   1565  N   VAL A 104      -2.301   0.533   4.364  1.00 88.60           N  
ATOM   1566  H   VAL A 104      -2.641   0.049   3.546  1.00 88.60           H  
ATOM   1567  CA  VAL A 104      -2.118   1.981   4.284  1.00 88.60           C  
ATOM   1568  HA  VAL A 104      -2.252   2.383   5.288  1.00 88.60           H  
ATOM   1569  C   VAL A 104      -3.186   2.615   3.401  1.00 88.60           C  
ATOM   1570  CB  VAL A 104      -0.690   2.346   3.840  1.00 88.60           C  
ATOM   1571  HB  VAL A 104       0.011   1.841   4.505  1.00 88.60           H  
ATOM   1572  O   VAL A 104      -3.500   2.133   2.319  1.00 88.60           O  
ATOM   1573  CG1 VAL A 104      -0.352   1.940   2.408  1.00 88.60           C  
ATOM   1574 HG11 VAL A 104      -1.021   2.415   1.692  1.00 88.60           H  
ATOM   1575 HG12 VAL A 104       0.670   2.253   2.191  1.00 88.60           H  
ATOM   1576 HG13 VAL A 104      -0.433   0.858   2.306  1.00 88.60           H  
ATOM   1577  CG2 VAL A 104      -0.439   3.850   3.983  1.00 88.60           C  
ATOM   1578 HG21 VAL A 104      -1.048   4.406   3.269  1.00 88.60           H  
ATOM   1579 HG22 VAL A 104      -0.674   4.174   4.997  1.00 88.60           H  
ATOM   1580 HG23 VAL A 104       0.611   4.061   3.780  1.00 88.60           H  
ATOM   1581  N   GLU A 105      -3.743   3.725   3.878  1.00 83.29           N  
ATOM   1582  H   GLU A 105      -3.520   4.006   4.822  1.00 83.29           H  
ATOM   1583  CA  GLU A 105      -4.795   4.461   3.168  1.00 83.29           C  
ATOM   1584  HA  GLU A 105      -5.310   3.807   2.465  1.00 83.29           H  
ATOM   1585  C   GLU A 105      -4.254   5.651   2.375  1.00 83.29           C  
ATOM   1586  CB  GLU A 105      -5.812   4.984   4.183  1.00 83.29           C  
ATOM   1587  HB2 GLU A 105      -5.299   5.636   4.890  1.00 83.29           H  
ATOM   1588  HB3 GLU A 105      -6.559   5.571   3.648  1.00 83.29           H  
ATOM   1589  O   GLU A 105      -4.851   6.061   1.383  1.00 83.29           O  
ATOM   1590  CG  GLU A 105      -6.528   3.865   4.950  1.00 83.29           C  
ATOM   1591  HG2 GLU A 105      -6.999   3.195   4.232  1.00 83.29           H  
ATOM   1592  HG3 GLU A 105      -5.798   3.296   5.526  1.00 83.29           H  
ATOM   1593  CD  GLU A 105      -7.590   4.414   5.908  1.00 83.29           C  
ATOM   1594  OE1 GLU A 105      -8.351   3.582   6.448  1.00 83.29           O  
ATOM   1595  OE2 GLU A 105      -7.648   5.652   6.094  1.00 83.29           O  
ATOM   1596  N   SER A 106      -3.149   6.240   2.838  1.00 90.62           N  
ATOM   1597  H   SER A 106      -2.691   5.843   3.645  1.00 90.62           H  
ATOM   1598  CA  SER A 106      -2.514   7.384   2.194  1.00 90.62           C  
ATOM   1599  HA  SER A 106      -2.656   7.275   1.119  1.00 90.62           H  
ATOM   1600  C   SER A 106      -1.029   7.444   2.510  1.00 90.62           C  
ATOM   1601  CB  SER A 106      -3.182   8.688   2.620  1.00 90.62           C  
ATOM   1602  HB2 SER A 106      -4.256   8.612   2.453  1.00 90.62           H  
ATOM   1603  HB3 SER A 106      -3.005   8.858   3.682  1.00 90.62           H  
ATOM   1604  O   SER A 106      -0.625   7.247   3.660  1.00 90.62           O  
ATOM   1605  OG  SER A 106      -2.668   9.775   1.870  1.00 90.62           O  
ATOM   1606  HG  SER A 106      -3.248  10.527   2.006  1.00 90.62           H  
ATOM   1607  N   PHE A 107      -0.214   7.739   1.505  1.00 96.32           N  
ATOM   1608  H   PHE A 107      -0.614   7.863   0.586  1.00 96.32           H  
ATOM   1609  CA  PHE A 107       1.224   7.912   1.656  1.00 96.32           C  
ATOM   1610  HA  PHE A 107       1.423   8.395   2.613  1.00 96.32           H  
ATOM   1611  C   PHE A 107       1.796   8.823   0.569  1.00 96.32           C  
ATOM   1612  CB  PHE A 107       1.910   6.537   1.672  1.00 96.32           C  
ATOM   1613  HB2 PHE A 107       1.523   5.977   2.524  1.00 96.32           H  
ATOM   1614  HB3 PHE A 107       2.980   6.663   1.835  1.00 96.32           H  
ATOM   1615  O   PHE A 107       1.126   9.210  -0.390  1.00 96.32           O  
ATOM   1616  CG  PHE A 107       1.701   5.701   0.430  1.00 96.32           C  
ATOM   1617  CD1 PHE A 107       0.560   4.888   0.318  1.00 96.32           C  
ATOM   1618  HD1 PHE A 107      -0.173   4.860   1.111  1.00 96.32           H  
ATOM   1619  CD2 PHE A 107       2.648   5.722  -0.609  1.00 96.32           C  
ATOM   1620  HD2 PHE A 107       3.535   6.330  -0.516  1.00 96.32           H  
ATOM   1621  CE1 PHE A 107       0.365   4.104  -0.827  1.00 96.32           C  
ATOM   1622  HE1 PHE A 107      -0.504   3.467  -0.898  1.00 96.32           H  
ATOM   1623  CE2 PHE A 107       2.444   4.938  -1.759  1.00 96.32           C  
ATOM   1624  HE2 PHE A 107       3.173   4.930  -2.556  1.00 96.32           H  
ATOM   1625  CZ  PHE A 107       1.303   4.130  -1.868  1.00 96.32           C  
ATOM   1626  HZ  PHE A 107       1.156   3.511  -2.740  1.00 96.32           H  
ATOM   1627  N   ASN A 108       3.063   9.167   0.742  1.00 97.93           N  
ATOM   1628  H   ASN A 108       3.543   8.807   1.555  1.00 97.93           H  
ATOM   1629  CA  ASN A 108       3.869   9.889  -0.225  1.00 97.93           C  
ATOM   1630  HA  ASN A 108       3.268  10.155  -1.095  1.00 97.93           H  
ATOM   1631  C   ASN A 108       5.025   9.002  -0.674  1.00 97.93           C  
ATOM   1632  CB  ASN A 108       4.414  11.154   0.431  1.00 97.93           C  
ATOM   1633  HB2 ASN A 108       4.984  11.730  -0.297  1.00 97.93           H  
ATOM   1634  HB3 ASN A 108       5.095  10.835   1.219  1.00 97.93           H  
ATOM   1635  O   ASN A 108       5.428   8.092   0.056  1.00 97.93           O  
ATOM   1636  CG  ASN A 108       3.370  12.057   1.051  1.00 97.93           C  
ATOM   1637  ND2 ASN A 108       3.778  12.808   2.037  1.00 97.93           N  
ATOM   1638 HD21 ASN A 108       3.108  13.452   2.434  1.00 97.93           H  
ATOM   1639 HD22 ASN A 108       4.742  12.724   2.328  1.00 97.93           H  
ATOM   1640  OD1 ASN A 108       2.215  12.151   0.665  1.00 97.93           O  
ATOM   1641  N   VAL A 109       5.576   9.288  -1.850  1.00 98.58           N  
ATOM   1642  H   VAL A 109       5.205  10.061  -2.384  1.00 98.58           H  
ATOM   1643  CA  VAL A 109       6.738   8.582  -2.390  1.00 98.58           C  
ATOM   1644  HA  VAL A 109       7.237   8.092  -1.554  1.00 98.58           H  
ATOM   1645  C   VAL A 109       7.749   9.542  -3.008  1.00 98.58           C  
ATOM   1646  CB  VAL A 109       6.350   7.479  -3.397  1.00 98.58           C  
ATOM   1647  HB  VAL A 109       7.250   6.921  -3.656  1.00 98.58           H  
ATOM   1648  O   VAL A 109       7.393  10.602  -3.520  1.00 98.58           O  
ATOM   1649  CG1 VAL A 109       5.346   6.492  -2.806  1.00 98.58           C  
ATOM   1650 HG11 VAL A 109       5.774   6.016  -1.924  1.00 98.58           H  
ATOM   1651 HG12 VAL A 109       4.431   7.012  -2.523  1.00 98.58           H  
ATOM   1652 HG13 VAL A 109       5.090   5.731  -3.543  1.00 98.58           H  
ATOM   1653  CG2 VAL A 109       5.746   8.017  -4.693  1.00 98.58           C  
ATOM   1654 HG21 VAL A 109       6.483   8.630  -5.211  1.00 98.58           H  
ATOM   1655 HG22 VAL A 109       4.865   8.615  -4.460  1.00 98.58           H  
ATOM   1656 HG23 VAL A 109       5.465   7.193  -5.348  1.00 98.58           H  
ATOM   1657  N   ILE A 110       9.008   9.113  -3.017  1.00 98.49           N  
ATOM   1658  H   ILE A 110       9.208   8.272  -2.494  1.00 98.49           H  
ATOM   1659  CA  ILE A 110      10.088   9.624  -3.861  1.00 98.49           C  
ATOM   1660  HA  ILE A 110       9.693  10.355  -4.566  1.00 98.49           H  
ATOM   1661  C   ILE A 110      10.648   8.440  -4.647  1.00 98.49           C  
ATOM   1662  CB  ILE A 110      11.185  10.306  -3.018  1.00 98.49           C  
ATOM   1663  HB  ILE A 110      11.469   9.623  -2.217  1.00 98.49           H  
ATOM   1664  O   ILE A 110      10.919   7.376  -4.080  1.00 98.49           O  
ATOM   1665  CG1 ILE A 110      10.678  11.621  -2.394  1.00 98.49           C  
ATOM   1666 HG12 ILE A 110      10.654  12.409  -3.148  1.00 98.49           H  
ATOM   1667 HG13 ILE A 110       9.656  11.485  -2.040  1.00 98.49           H  
ATOM   1668  CG2 ILE A 110      12.434  10.601  -3.867  1.00 98.49           C  
ATOM   1669 HG21 ILE A 110      13.169  11.139  -3.269  1.00 98.49           H  
ATOM   1670 HG22 ILE A 110      12.169  11.220  -4.724  1.00 98.49           H  
ATOM   1671 HG23 ILE A 110      12.904   9.680  -4.210  1.00 98.49           H  
ATOM   1672  CD1 ILE A 110      11.541  12.077  -1.208  1.00 98.49           C  
ATOM   1673 HD11 ILE A 110      11.059  12.913  -0.701  1.00 98.49           H  
ATOM   1674 HD12 ILE A 110      11.654  11.262  -0.493  1.00 98.49           H  
ATOM   1675 HD13 ILE A 110      12.524  12.401  -1.550  1.00 98.49           H  
ATOM   1676  N   LEU A 111      10.855   8.640  -5.946  1.00 98.80           N  
ATOM   1677  H   LEU A 111      10.675   9.559  -6.322  1.00 98.80           H  
ATOM   1678  CA  LEU A 111      11.551   7.693  -6.810  1.00 98.80           C  
ATOM   1679  HA  LEU A 111      11.540   6.702  -6.356  1.00 98.80           H  
ATOM   1680  C   LEU A 111      13.007   8.127  -6.949  1.00 98.80           C  
ATOM   1681  CB  LEU A 111      10.846   7.612  -8.171  1.00 98.80           C  
ATOM   1682  HB2 LEU A 111      11.389   6.911  -8.806  1.00 98.80           H  
ATOM   1683  HB3 LEU A 111      10.891   8.593  -8.643  1.00 98.80           H  
ATOM   1684  O   LEU A 111      13.284   9.306  -7.154  1.00 98.80           O  
ATOM   1685  CG  LEU A 111       9.373   7.171  -8.084  1.00 98.80           C  
ATOM   1686  HG  LEU A 111       8.813   7.858  -7.449  1.00 98.80           H  
ATOM   1687  CD1 LEU A 111       8.762   7.221  -9.478  1.00 98.80           C  
ATOM   1688 HD11 LEU A 111       7.713   6.928  -9.433  1.00 98.80           H  
ATOM   1689 HD12 LEU A 111       9.302   6.534 -10.130  1.00 98.80           H  
ATOM   1690 HD13 LEU A 111       8.833   8.234  -9.873  1.00 98.80           H  
ATOM   1691  CD2 LEU A 111       9.215   5.751  -7.535  1.00 98.80           C  
ATOM   1692 HD21 LEU A 111       9.560   5.709  -6.502  1.00 98.80           H  
ATOM   1693 HD22 LEU A 111       9.792   5.047  -8.135  1.00 98.80           H  
ATOM   1694 HD23 LEU A 111       8.164   5.463  -7.551  1.00 98.80           H  
ATOM   1695  N   ASN A 112      13.949   7.197  -6.827  1.00 98.58           N  
ATOM   1696  H   ASN A 112      13.670   6.242  -6.656  1.00 98.58           H  
ATOM   1697  CA  ASN A 112      15.373   7.497  -6.957  1.00 98.58           C  
ATOM   1698  HA  ASN A 112      15.480   8.376  -7.593  1.00 98.58           H  
ATOM   1699  C   ASN A 112      16.137   6.382  -7.674  1.00 98.58           C  
ATOM   1700  CB  ASN A 112      15.955   7.851  -5.578  1.00 98.58           C  
ATOM   1701  HB2 ASN A 112      16.928   8.325  -5.707  1.00 98.58           H  
ATOM   1702  HB3 ASN A 112      15.302   8.572  -5.086  1.00 98.58           H  
ATOM   1703  O   ASN A 112      15.678   5.245  -7.763  1.00 98.58           O  
ATOM   1704  CG  ASN A 112      16.149   6.652  -4.680  1.00 98.58           C  
ATOM   1705  ND2 ASN A 112      15.158   6.312  -3.887  1.00 98.58           N  
ATOM   1706 HD21 ASN A 112      14.294   6.835  -3.904  1.00 98.58           H  
ATOM   1707 HD22 ASN A 112      15.273   5.535  -3.252  1.00 98.58           H  
ATOM   1708  OD1 ASN A 112      17.198   6.026  -4.714  1.00 98.58           O  
ATOM   1709  N   ASN A 113      17.321   6.702  -8.188  1.00 97.67           N  
ATOM   1710  H   ASN A 113      17.633   7.659  -8.101  1.00 97.67           H  
ATOM   1711  CA  ASN A 113      18.142   5.762  -8.954  1.00 97.67           C  
ATOM   1712  HA  ASN A 113      17.492   4.973  -9.335  1.00 97.67           H  
ATOM   1713  C   ASN A 113      19.215   5.033  -8.119  1.00 97.67           C  
ATOM   1714  CB  ASN A 113      18.698   6.497 -10.182  1.00 97.67           C  
ATOM   1715  HB2 ASN A 113      19.109   5.761 -10.873  1.00 97.67           H  
ATOM   1716  HB3 ASN A 113      17.878   7.006 -10.689  1.00 97.67           H  
ATOM   1717  O   ASN A 113      20.138   4.445  -8.683  1.00 97.67           O  
ATOM   1718  CG  ASN A 113      19.788   7.510  -9.881  1.00 97.67           C  
ATOM   1719  ND2 ASN A 113      20.226   8.211 -10.895  1.00 97.67           N  
ATOM   1720 HD21 ASN A 113      19.652   8.244 -11.725  1.00 97.67           H  
ATOM   1721 HD22 ASN A 113      20.935   8.905 -10.707  1.00 97.67           H  
ATOM   1722  OD1 ASN A 113      20.268   7.690  -8.769  1.00 97.67           O  
ATOM   1723  N   GLY A 114      19.158   5.129  -6.784  1.00 96.53           N  
ATOM   1724  H   GLY A 114      18.358   5.581  -6.364  1.00 96.53           H  
ATOM   1725  CA  GLY A 114      20.157   4.560  -5.872  1.00 96.53           C  
ATOM   1726  HA2 GLY A 114      20.260   3.495  -6.080  1.00 96.53           H  
ATOM   1727  HA3 GLY A 114      19.797   4.671  -4.849  1.00 96.53           H  
ATOM   1728  C   GLY A 114      21.556   5.193  -5.956  1.00 96.53           C  
ATOM   1729  O   GLY A 114      22.447   4.789  -5.219  1.00 96.53           O  
ATOM   1730  N   SER A 115      21.757   6.187  -6.829  1.00 95.14           N  
ATOM   1731  H   SER A 115      20.978   6.452  -7.415  1.00 95.14           H  
ATOM   1732  CA  SER A 115      23.051   6.814  -7.150  1.00 95.14           C  
ATOM   1733  HA  SER A 115      23.808   6.441  -6.460  1.00 95.14           H  
ATOM   1734  C   SER A 115      23.023   8.343  -6.988  1.00 95.14           C  
ATOM   1735  CB  SER A 115      23.490   6.423  -8.567  1.00 95.14           C  
ATOM   1736  HB2 SER A 115      22.799   6.854  -9.292  1.00 95.14           H  
ATOM   1737  HB3 SER A 115      24.489   6.815  -8.759  1.00 95.14           H  
ATOM   1738  O   SER A 115      23.845   9.054  -7.560  1.00 95.14           O  
ATOM   1739  OG  SER A 115      23.508   5.017  -8.722  1.00 95.14           O  
ATOM   1740  HG  SER A 115      22.626   4.686  -8.535  1.00 95.14           H  
ATOM   1741  N   GLY A 116      22.062   8.860  -6.216  1.00 93.10           N  
ATOM   1742  H   GLY A 116      21.400   8.210  -5.815  1.00 93.10           H  
ATOM   1743  CA  GLY A 116      21.963  10.270  -5.824  1.00 93.10           C  
ATOM   1744  HA2 GLY A 116      21.688  10.319  -4.771  1.00 93.10           H  
ATOM   1745  HA3 GLY A 116      22.938  10.744  -5.933  1.00 93.10           H  
ATOM   1746  C   GLY A 116      20.952  11.116  -6.605  1.00 93.10           C  
ATOM   1747  O   GLY A 116      20.596  12.189  -6.122  1.00 93.10           O  
ATOM   1748  N   ALA A 117      20.440  10.660  -7.755  1.00 97.43           N  
ATOM   1749  H   ALA A 117      20.673   9.726  -8.059  1.00 97.43           H  
ATOM   1750  CA  ALA A 117      19.345  11.359  -8.436  1.00 97.43           C  
ATOM   1751  HA  ALA A 117      19.399  12.415  -8.169  1.00 97.43           H  
ATOM   1752  C   ALA A 117      17.981  10.839  -7.959  1.00 97.43           C  
ATOM   1753  CB  ALA A 117      19.500  11.298  -9.957  1.00 97.43           C  
ATOM   1754  HB1 ALA A 117      20.551  11.357 -10.240  1.00 97.43           H  
ATOM   1755  HB2 ALA A 117      19.051  10.379 -10.335  1.00 97.43           H  
ATOM   1756  HB3 ALA A 117      18.966  12.139 -10.400  1.00 97.43           H  
ATOM   1757  O   ALA A 117      17.812   9.638  -7.735  1.00 97.43           O  
ATOM   1758  N   GLN A 118      17.020  11.749  -7.805  1.00 98.17           N  
ATOM   1759  H   GLN A 118      17.197  12.708  -8.068  1.00 98.17           H  
ATOM   1760  CA  GLN A 118      15.682  11.472  -7.286  1.00 98.17           C  
ATOM   1761  HA  GLN A 118      15.388  10.468  -7.591  1.00 98.17           H  
ATOM   1762  C   GLN A 118      14.649  12.446  -7.851  1.00 98.17           C  
ATOM   1763  CB  GLN A 118      15.683  11.541  -5.748  1.00 98.17           C  
ATOM   1764  HB2 GLN A 118      14.702  11.227  -5.392  1.00 98.17           H  
ATOM   1765  HB3 GLN A 118      16.426  10.846  -5.358  1.00 98.17           H  
ATOM   1766  O   GLN A 118      14.988  13.591  -8.165  1.00 98.17           O  
ATOM   1767  CG  GLN A 118      15.980  12.951  -5.202  1.00 98.17           C  
ATOM   1768  HG2 GLN A 118      15.222  13.656  -5.544  1.00 98.17           H  
ATOM   1769  HG3 GLN A 118      16.949  13.285  -5.574  1.00 98.17           H  
ATOM   1770  CD  GLN A 118      16.000  13.021  -3.681  1.00 98.17           C  
ATOM   1771  NE2 GLN A 118      16.727  13.946  -3.101  1.00 98.17           N  
ATOM   1772 HE21 GLN A 118      17.237  14.626  -3.648  1.00 98.17           H  
ATOM   1773 HE22 GLN A 118      16.667  13.955  -2.093  1.00 98.17           H  
ATOM   1774  OE1 GLN A 118      15.381  12.259  -2.970  1.00 98.17           O  
ATOM   1775  N   SER A 119      13.396  12.002  -7.920  1.00 98.36           N  
ATOM   1776  H   SER A 119      13.209  11.065  -7.593  1.00 98.36           H  
ATOM   1777  CA  SER A 119      12.241  12.850  -8.190  1.00 98.36           C  
ATOM   1778  HA  SER A 119      12.434  13.414  -9.102  1.00 98.36           H  
ATOM   1779  C   SER A 119      11.991  13.850  -7.057  1.00 98.36           C  
ATOM   1780  CB  SER A 119      10.998  11.978  -8.421  1.00 98.36           C  
ATOM   1781  HB2 SER A 119      10.206  12.603  -8.832  1.00 98.36           H  
ATOM   1782  HB3 SER A 119      11.242  11.207  -9.152  1.00 98.36           H  
ATOM   1783  O   SER A 119      12.550  13.735  -5.967  1.00 98.36           O  
ATOM   1784  OG  SER A 119      10.520  11.362  -7.235  1.00 98.36           O  
ATOM   1785  HG  SER A 119      10.080  12.026  -6.701  1.00 98.36           H  
ATOM   1786  N   GLY A 120      11.095  14.810  -7.292  1.00 97.37           N  
ATOM   1787  H   GLY A 120      10.687  14.876  -8.213  1.00 97.37           H  
ATOM   1788  CA  GLY A 120      10.418  15.494  -6.188  1.00 97.37           C  
ATOM   1789  HA2 GLY A 120       9.869  16.355  -6.570  1.00 97.37           H  
ATOM   1790  HA3 GLY A 120      11.154  15.847  -5.467  1.00 97.37           H  
ATOM   1791  C   GLY A 120       9.430  14.575  -5.459  1.00 97.37           C  
ATOM   1792  O   GLY A 120       9.181  13.443  -5.890  1.00 97.37           O  
ATOM   1793  N   ASP A 121       8.847  15.093  -4.380  1.00 97.59           N  
ATOM   1794  H   ASP A 121       9.197  15.960  -3.997  1.00 97.59           H  
ATOM   1795  CA  ASP A 121       7.813  14.405  -3.608  1.00 97.59           C  
ATOM   1796  HA  ASP A 121       8.195  13.431  -3.302  1.00 97.59           H  
ATOM   1797  C   ASP A 121       6.546  14.202  -4.448  1.00 97.59           C  
ATOM   1798  CB  ASP A 121       7.444  15.198  -2.340  1.00 97.59           C  
ATOM   1799  HB2 ASP A 121       6.598  14.698  -1.869  1.00 97.59           H  
ATOM   1800  HB3 ASP A 121       7.124  16.200  -2.625  1.00 97.59           H  
ATOM   1801  O   ASP A 121       5.982  15.147  -5.005  1.00 97.59           O  
ATOM   1802  CG  ASP A 121       8.548  15.314  -1.287  1.00 97.59           C  
ATOM   1803  OD1 ASP A 121       9.680  14.863  -1.557  1.00 97.59           O  
ATOM   1804  OD2 ASP A 121       8.235  15.862  -0.208  1.00 97.59           O  
ATOM   1805  N   ILE A 122       6.054  12.967  -4.482  1.00 97.99           N  
ATOM   1806  H   ILE A 122       6.590  12.229  -4.047  1.00 97.99           H  
ATOM   1807  CA  ILE A 122       4.740  12.619  -5.019  1.00 97.99           C  
ATOM   1808  HA  ILE A 122       4.324  13.465  -5.566  1.00 97.99           H  
ATOM   1809  C   ILE A 122       3.852  12.318  -3.818  1.00 97.99           C  
ATOM   1810  CB  ILE A 122       4.838  11.423  -5.981  1.00 97.99           C  
ATOM   1811  HB  ILE A 122       5.195  10.571  -5.403  1.00 97.99           H  
ATOM   1812  O   ILE A 122       4.060  11.327  -3.119  1.00 97.99           O  
ATOM   1813  CG1 ILE A 122       5.862  11.681  -7.108  1.00 97.99           C  
ATOM   1814 HG12 ILE A 122       5.516  12.490  -7.751  1.00 97.99           H  
ATOM   1815 HG13 ILE A 122       6.818  11.977  -6.676  1.00 97.99           H  
ATOM   1816  CG2 ILE A 122       3.446  11.081  -6.550  1.00 97.99           C  
ATOM   1817 HG21 ILE A 122       3.083  11.904  -7.166  1.00 97.99           H  
ATOM   1818 HG22 ILE A 122       3.503  10.173  -7.151  1.00 97.99           H  
ATOM   1819 HG23 ILE A 122       2.738  10.896  -5.742  1.00 97.99           H  
ATOM   1820  CD1 ILE A 122       6.139  10.437  -7.951  1.00 97.99           C  
ATOM   1821 HD11 ILE A 122       6.319   9.575  -7.309  1.00 97.99           H  
ATOM   1822 HD12 ILE A 122       5.295  10.241  -8.613  1.00 97.99           H  
ATOM   1823 HD13 ILE A 122       7.031  10.604  -8.554  1.00 97.99           H  
ATOM   1824  N   THR A 123       2.886  13.189  -3.545  1.00 97.00           N  
ATOM   1825  H   THR A 123       2.747  13.983  -4.154  1.00 97.00           H  
ATOM   1826  CA  THR A 123       2.147  13.182  -2.279  1.00 97.00           C  
ATOM   1827  HA  THR A 123       2.602  12.435  -1.629  1.00 97.00           H  
ATOM   1828  C   THR A 123       0.685  12.769  -2.435  1.00 97.00           C  
ATOM   1829  CB  THR A 123       2.273  14.535  -1.560  1.00 97.00           C  
ATOM   1830  HB  THR A 123       1.745  14.487  -0.608  1.00 97.00           H  
ATOM   1831  O   THR A 123       0.100  12.889  -3.512  1.00 97.00           O  
ATOM   1832  CG2 THR A 123       3.727  14.930  -1.295  1.00 97.00           C  
ATOM   1833 HG21 THR A 123       4.245  14.119  -0.784  1.00 97.00           H  
ATOM   1834 HG22 THR A 123       4.243  15.140  -2.232  1.00 97.00           H  
ATOM   1835 HG23 THR A 123       3.761  15.817  -0.663  1.00 97.00           H  
ATOM   1836  OG1 THR A 123       1.722  15.566  -2.342  1.00 97.00           O  
ATOM   1837  HG1 THR A 123       2.212  16.367  -2.142  1.00 97.00           H  
ATOM   1838  N   GLY A 124       0.084  12.278  -1.347  1.00 93.90           N  
ATOM   1839  H   GLY A 124       0.646  12.123  -0.523  1.00 93.90           H  
ATOM   1840  CA  GLY A 124      -1.355  12.000  -1.275  1.00 93.90           C  
ATOM   1841  HA2 GLY A 124      -1.612  11.779  -0.239  1.00 93.90           H  
ATOM   1842  HA3 GLY A 124      -1.908  12.884  -1.592  1.00 93.90           H  
ATOM   1843  C   GLY A 124      -1.821  10.816  -2.127  1.00 93.90           C  
ATOM   1844  O   GLY A 124      -2.936  10.833  -2.654  1.00 93.90           O  
ATOM   1845  N   ILE A 125      -0.981   9.791  -2.286  1.00 94.42           N  
ATOM   1846  H   ILE A 125      -0.116   9.794  -1.764  1.00 94.42           H  
ATOM   1847  CA  ILE A 125      -1.355   8.554  -2.977  1.00 94.42           C  
ATOM   1848  HA  ILE A 125      -1.858   8.811  -3.909  1.00 94.42           H  
ATOM   1849  C   ILE A 125      -2.332   7.782  -2.095  1.00 94.42           C  
ATOM   1850  CB  ILE A 125      -0.113   7.705  -3.324  1.00 94.42           C  
ATOM   1851  HB  ILE A 125       0.459   7.526  -2.413  1.00 94.42           H  
ATOM   1852  O   ILE A 125      -1.976   7.383  -0.994  1.00 94.42           O  
ATOM   1853  CG1 ILE A 125       0.772   8.463  -4.337  1.00 94.42           C  
ATOM   1854 HG12 ILE A 125       0.252   8.536  -5.292  1.00 94.42           H  
ATOM   1855 HG13 ILE A 125       0.959   9.475  -3.978  1.00 94.42           H  
ATOM   1856  CG2 ILE A 125      -0.546   6.344  -3.903  1.00 94.42           C  
ATOM   1857 HG21 ILE A 125      -1.108   5.782  -3.157  1.00 94.42           H  
ATOM   1858 HG22 ILE A 125       0.324   5.734  -4.149  1.00 94.42           H  
ATOM   1859 HG23 ILE A 125      -1.155   6.474  -4.797  1.00 94.42           H  
ATOM   1860  CD1 ILE A 125       2.139   7.812  -4.559  1.00 94.42           C  
ATOM   1861 HD11 ILE A 125       2.045   6.803  -4.960  1.00 94.42           H  
ATOM   1862 HD12 ILE A 125       2.706   8.413  -5.271  1.00 94.42           H  
ATOM   1863 HD13 ILE A 125       2.673   7.781  -3.609  1.00 94.42           H  
ATOM   1864  N   THR A 126      -3.545   7.563  -2.601  1.00 88.97           N  
ATOM   1865  H   THR A 126      -3.762   8.001  -3.485  1.00 88.97           H  
ATOM   1866  CA  THR A 126      -4.670   6.915  -1.890  1.00 88.97           C  
ATOM   1867  HA  THR A 126      -4.319   6.506  -0.943  1.00 88.97           H  
ATOM   1868  C   THR A 126      -5.291   5.747  -2.663  1.00 88.97           C  
ATOM   1869  CB  THR A 126      -5.774   7.943  -1.601  1.00 88.97           C  
ATOM   1870  HB  THR A 126      -6.666   7.437  -1.230  1.00 88.97           H  
ATOM   1871  O   THR A 126      -6.274   5.149  -2.237  1.00 88.97           O  
ATOM   1872  CG2 THR A 126      -5.354   8.994  -0.576  1.00 88.97           C  
ATOM   1873 HG21 THR A 126      -4.463   9.530  -0.906  1.00 88.97           H  
ATOM   1874 HG22 THR A 126      -5.133   8.493   0.366  1.00 88.97           H  
ATOM   1875 HG23 THR A 126      -6.171   9.697  -0.414  1.00 88.97           H  
ATOM   1876  OG1 THR A 126      -6.088   8.651  -2.784  1.00 88.97           O  
ATOM   1877  HG1 THR A 126      -5.617   9.484  -2.714  1.00 88.97           H  
ATOM   1878  N   SER A 127      -4.761   5.444  -3.847  1.00 87.49           N  
ATOM   1879  H   SER A 127      -3.890   5.883  -4.108  1.00 87.49           H  
ATOM   1880  CA  SER A 127      -5.237   4.389  -4.745  1.00 87.49           C  
ATOM   1881  HA  SER A 127      -5.535   3.519  -4.160  1.00 87.49           H  
ATOM   1882  C   SER A 127      -4.114   3.970  -5.686  1.00 87.49           C  
ATOM   1883  CB  SER A 127      -6.447   4.868  -5.561  1.00 87.49           C  
ATOM   1884  HB2 SER A 127      -7.299   4.979  -4.891  1.00 87.49           H  
ATOM   1885  HB3 SER A 127      -6.701   4.124  -6.316  1.00 87.49           H  
ATOM   1886  O   SER A 127      -3.107   4.679  -5.794  1.00 87.49           O  
ATOM   1887  OG  SER A 127      -6.194   6.112  -6.189  1.00 87.49           O  
ATOM   1888  HG  SER A 127      -6.101   6.749  -5.477  1.00 87.49           H  
ATOM   1889  N   ASP A 128      -4.298   2.833  -6.363  1.00 90.36           N  
ATOM   1890  H   ASP A 128      -5.081   2.238  -6.134  1.00 90.36           H  
ATOM   1891  CA  ASP A 128      -3.354   2.342  -7.366  1.00 90.36           C  
ATOM   1892  HA  ASP A 128      -2.453   2.026  -6.841  1.00 90.36           H  
ATOM   1893  C   ASP A 128      -2.992   3.457  -8.359  1.00 90.36           C  
ATOM   1894  CB  ASP A 128      -3.913   1.135  -8.137  1.00 90.36           C  
ATOM   1895  HB2 ASP A 128      -3.211   0.885  -8.932  1.00 90.36           H  
ATOM   1896  HB3 ASP A 128      -4.854   1.423  -8.607  1.00 90.36           H  
ATOM   1897  O   ASP A 128      -3.864   4.128  -8.928  1.00 90.36           O  
ATOM   1898  CG  ASP A 128      -4.145  -0.129  -7.304  1.00 90.36           C  
ATOM   1899  OD1 ASP A 128      -3.827  -0.167  -6.098  1.00 90.36           O  
ATOM   1900  OD2 ASP A 128      -4.731  -1.087  -7.848  1.00 90.36           O  
ATOM   1901  N   THR A 129      -1.695   3.669  -8.565  1.00 93.55           N  
ATOM   1902  H   THR A 129      -1.033   3.037  -8.138  1.00 93.55           H  
ATOM   1903  CA  THR A 129      -1.198   4.814  -9.330  1.00 93.55           C  
ATOM   1904  HA  THR A 129      -2.022   5.210  -9.923  1.00 93.55           H  
ATOM   1905  C   THR A 129      -0.113   4.408 -10.311  1.00 93.55           C  
ATOM   1906  CB  THR A 129      -0.752   5.955  -8.401  1.00 93.55           C  
ATOM   1907  HB  THR A 129      -1.557   6.151  -7.693  1.00 93.55           H  
ATOM   1908  O   THR A 129       0.770   3.616  -9.995  1.00 93.55           O  
ATOM   1909  CG2 THR A 129       0.525   5.667  -7.614  1.00 93.55           C  
ATOM   1910 HG21 THR A 129       1.380   5.539  -8.278  1.00 93.55           H  
ATOM   1911 HG22 THR A 129       0.720   6.490  -6.927  1.00 93.55           H  
ATOM   1912 HG23 THR A 129       0.380   4.755  -7.034  1.00 93.55           H  
ATOM   1913  OG1 THR A 129      -0.532   7.136  -9.150  1.00 93.55           O  
ATOM   1914  HG1 THR A 129       0.400   7.130  -9.381  1.00 93.55           H  
ATOM   1915  N   TYR A 130      -0.160   5.019 -11.493  1.00 95.48           N  
ATOM   1916  H   TYR A 130      -0.899   5.684 -11.668  1.00 95.48           H  
ATOM   1917  CA  TYR A 130       0.842   4.861 -12.536  1.00 95.48           C  
ATOM   1918  HA  TYR A 130       1.497   4.028 -12.279  1.00 95.48           H  
ATOM   1919  C   TYR A 130       1.681   6.131 -12.627  1.00 95.48           C  
ATOM   1920  CB  TYR A 130       0.188   4.506 -13.874  1.00 95.48           C  
ATOM   1921  HB2 TYR A 130       0.967   4.494 -14.636  1.00 95.48           H  
ATOM   1922  HB3 TYR A 130      -0.536   5.275 -14.145  1.00 95.48           H  
ATOM   1923  O   TYR A 130       1.150   7.245 -12.659  1.00 95.48           O  
ATOM   1924  CG  TYR A 130      -0.495   3.156 -13.886  1.00 95.48           C  
ATOM   1925  CD1 TYR A 130       0.137   2.054 -14.496  1.00 95.48           C  
ATOM   1926  HD1 TYR A 130       1.112   2.165 -14.947  1.00 95.48           H  
ATOM   1927  CD2 TYR A 130      -1.760   2.995 -13.287  1.00 95.48           C  
ATOM   1928  HD2 TYR A 130      -2.258   3.836 -12.827  1.00 95.48           H  
ATOM   1929  CE1 TYR A 130      -0.499   0.799 -14.515  1.00 95.48           C  
ATOM   1930  HE1 TYR A 130      -0.026  -0.052 -14.983  1.00 95.48           H  
ATOM   1931  CE2 TYR A 130      -2.385   1.735 -13.281  1.00 95.48           C  
ATOM   1932  HE2 TYR A 130      -3.352   1.612 -12.817  1.00 95.48           H  
ATOM   1933  OH  TYR A 130      -2.397  -0.560 -13.963  1.00 95.48           O  
ATOM   1934  HH  TYR A 130      -3.170  -0.573 -13.394  1.00 95.48           H  
ATOM   1935  CZ  TYR A 130      -1.763   0.640 -13.913  1.00 95.48           C  
ATOM   1936  N   LEU A 131       2.995   5.965 -12.664  1.00 97.87           N  
ATOM   1937  H   LEU A 131       3.351   5.023 -12.596  1.00 97.87           H  
ATOM   1938  CA  LEU A 131       3.976   7.038 -12.739  1.00 97.87           C  
ATOM   1939  HA  LEU A 131       3.462   7.985 -12.906  1.00 97.87           H  
ATOM   1940  C   LEU A 131       4.918   6.794 -13.924  1.00 97.87           C  
ATOM   1941  CB  LEU A 131       4.750   7.119 -11.411  1.00 97.87           C  
ATOM   1942  HB2 LEU A 131       5.466   7.939 -11.471  1.00 97.87           H  
ATOM   1943  HB3 LEU A 131       5.316   6.191 -11.324  1.00 97.87           H  
ATOM   1944  O   LEU A 131       5.155   5.654 -14.311  1.00 97.87           O  
ATOM   1945  CG  LEU A 131       3.905   7.284 -10.129  1.00 97.87           C  
ATOM   1946  HG  LEU A 131       3.168   6.484 -10.059  1.00 97.87           H  
ATOM   1947  CD1 LEU A 131       4.803   7.186  -8.897  1.00 97.87           C  
ATOM   1948 HD11 LEU A 131       5.246   6.191  -8.850  1.00 97.87           H  
ATOM   1949 HD12 LEU A 131       4.220   7.344  -7.990  1.00 97.87           H  
ATOM   1950 HD13 LEU A 131       5.600   7.926  -8.956  1.00 97.87           H  
ATOM   1951  CD2 LEU A 131       3.170   8.624 -10.087  1.00 97.87           C  
ATOM   1952 HD21 LEU A 131       2.356   8.598 -10.811  1.00 97.87           H  
ATOM   1953 HD22 LEU A 131       3.856   9.438 -10.325  1.00 97.87           H  
ATOM   1954 HD23 LEU A 131       2.740   8.783  -9.099  1.00 97.87           H  
ATOM   1955  N   GLU A 132       5.484   7.856 -14.482  1.00 98.25           N  
ATOM   1956  H   GLU A 132       5.220   8.766 -14.132  1.00 98.25           H  
ATOM   1957  CA  GLU A 132       6.628   7.798 -15.399  1.00 98.25           C  
ATOM   1958  HA  GLU A 132       6.905   6.760 -15.586  1.00 98.25           H  
ATOM   1959  C   GLU A 132       7.817   8.480 -14.729  1.00 98.25           C  
ATOM   1960  CB  GLU A 132       6.261   8.445 -16.746  1.00 98.25           C  
ATOM   1961  HB2 GLU A 132       5.955   9.478 -16.579  1.00 98.25           H  
ATOM   1962  HB3 GLU A 132       5.413   7.902 -17.164  1.00 98.25           H  
ATOM   1963  O   GLU A 132       7.662   9.599 -14.237  1.00 98.25           O  
ATOM   1964  CG  GLU A 132       7.399   8.415 -17.780  1.00 98.25           C  
ATOM   1965  HG2 GLU A 132       8.202   9.072 -17.449  1.00 98.25           H  
ATOM   1966  HG3 GLU A 132       7.791   7.399 -17.835  1.00 98.25           H  
ATOM   1967  CD  GLU A 132       6.922   8.858 -19.177  1.00 98.25           C  
ATOM   1968  OE1 GLU A 132       7.061   8.066 -20.140  1.00 98.25           O  
ATOM   1969  OE2 GLU A 132       6.372   9.980 -19.305  1.00 98.25           O  
ATOM   1970  N   TYR A 133       8.970   7.807 -14.699  1.00 98.57           N  
ATOM   1971  H   TYR A 133       9.019   6.906 -15.152  1.00 98.57           H  
ATOM   1972  CA  TYR A 133      10.197   8.279 -14.059  1.00 98.57           C  
ATOM   1973  HA  TYR A 133      10.058   9.317 -13.756  1.00 98.57           H  
ATOM   1974  C   TYR A 133      11.381   8.231 -15.027  1.00 98.57           C  
ATOM   1975  CB  TYR A 133      10.473   7.444 -12.802  1.00 98.57           C  
ATOM   1976  HB2 TYR A 133       9.626   7.570 -12.128  1.00 98.57           H  
ATOM   1977  HB3 TYR A 133      10.522   6.393 -13.085  1.00 98.57           H  
ATOM   1978  O   TYR A 133      11.641   7.204 -15.650  1.00 98.57           O  
ATOM   1979  CG  TYR A 133      11.743   7.817 -12.053  1.00 98.57           C  
ATOM   1980  CD1 TYR A 133      12.706   6.842 -11.727  1.00 98.57           C  
ATOM   1981  HD1 TYR A 133      12.546   5.816 -12.024  1.00 98.57           H  
ATOM   1982  CD2 TYR A 133      11.964   9.154 -11.686  1.00 98.57           C  
ATOM   1983  HD2 TYR A 133      11.229   9.908 -11.925  1.00 98.57           H  
ATOM   1984  CE1 TYR A 133      13.876   7.208 -11.027  1.00 98.57           C  
ATOM   1985  HE1 TYR A 133      14.617   6.466 -10.767  1.00 98.57           H  
ATOM   1986  CE2 TYR A 133      13.144   9.532 -11.030  1.00 98.57           C  
ATOM   1987  HE2 TYR A 133      13.303  10.571 -10.779  1.00 98.57           H  
ATOM   1988  OH  TYR A 133      15.273   8.948 -10.117  1.00 98.57           O  
ATOM   1989  HH  TYR A 133      15.318   9.906 -10.081  1.00 98.57           H  
ATOM   1990  CZ  TYR A 133      14.109   8.562 -10.701  1.00 98.57           C  
ATOM   1991  N   ASP A 134      12.123   9.336 -15.120  1.00 97.17           N  
ATOM   1992  H   ASP A 134      11.886  10.132 -14.545  1.00 97.17           H  
ATOM   1993  CA  ASP A 134      13.252   9.499 -16.048  1.00 97.17           C  
ATOM   1994  HA  ASP A 134      13.034   8.916 -16.943  1.00 97.17           H  
ATOM   1995  C   ASP A 134      14.596   8.963 -15.516  1.00 97.17           C  
ATOM   1996  CB  ASP A 134      13.350  10.974 -16.490  1.00 97.17           C  
ATOM   1997  HB2 ASP A 134      14.037  11.034 -17.334  1.00 97.17           H  
ATOM   1998  HB3 ASP A 134      12.372  11.299 -16.844  1.00 97.17           H  
ATOM   1999  O   ASP A 134      15.626   9.101 -16.174  1.00 97.17           O  
ATOM   2000  CG  ASP A 134      13.831  11.956 -15.406  1.00 97.17           C  
ATOM   2001  OD1 ASP A 134      13.928  11.586 -14.215  1.00 97.17           O  
ATOM   2002  OD2 ASP A 134      14.064  13.142 -15.729  1.00 97.17           O  
ATOM   2003  N   GLY A 135      14.623   8.377 -14.312  1.00 97.40           N  
ATOM   2004  H   GLY A 135      13.751   8.305 -13.807  1.00 97.40           H  
ATOM   2005  CA  GLY A 135      15.869   7.969 -13.647  1.00 97.40           C  
ATOM   2006  HA2 GLY A 135      15.648   7.230 -12.877  1.00 97.40           H  
ATOM   2007  HA3 GLY A 135      16.522   7.501 -14.384  1.00 97.40           H  
ATOM   2008  C   GLY A 135      16.646   9.127 -13.003  1.00 97.40           C  
ATOM   2009  O   GLY A 135      17.747   8.919 -12.482  1.00 97.40           O  
ATOM   2010  N   GLY A 136      16.088  10.337 -13.048  1.00 96.67           N  
ATOM   2011  H   GLY A 136      15.192  10.419 -13.506  1.00 96.67           H  
ATOM   2012  CA  GLY A 136      16.674  11.592 -12.607  1.00 96.67           C  
ATOM   2013  HA2 GLY A 136      17.592  11.403 -12.051  1.00 96.67           H  
ATOM   2014  HA3 GLY A 136      16.915  12.186 -13.488  1.00 96.67           H  
ATOM   2015  C   GLY A 136      15.712  12.372 -11.715  1.00 96.67           C  
ATOM   2016  O   GLY A 136      15.355  11.893 -10.640  1.00 96.67           O  
ATOM   2017  N   LYS A 137      15.357  13.594 -12.135  1.00 96.78           N  
ATOM   2018  H   LYS A 137      15.555  13.809 -13.102  1.00 96.78           H  
ATOM   2019  CA  LYS A 137      14.564  14.559 -11.349  1.00 96.78           C  
ATOM   2020  HA  LYS A 137      14.614  14.288 -10.294  1.00 96.78           H  
ATOM   2021  C   LYS A 137      13.074  14.548 -11.677  1.00 96.78           C  
ATOM   2022  CB  LYS A 137      15.129  15.980 -11.506  1.00 96.78           C  
ATOM   2023  HB2 LYS A 137      15.182  16.229 -12.566  1.00 96.78           H  
ATOM   2024  HB3 LYS A 137      14.445  16.680 -11.026  1.00 96.78           H  
ATOM   2025  O   LYS A 137      12.291  15.131 -10.927  1.00 96.78           O  
ATOM   2026  CG  LYS A 137      16.511  16.147 -10.862  1.00 96.78           C  
ATOM   2027  HG2 LYS A 137      17.229  15.490 -11.354  1.00 96.78           H  
ATOM   2028  HG3 LYS A 137      16.451  15.880  -9.806  1.00 96.78           H  
ATOM   2029  CD  LYS A 137      16.979  17.602 -10.993  1.00 96.78           C  
ATOM   2030  HD2 LYS A 137      17.024  17.866 -12.050  1.00 96.78           H  
ATOM   2031  HD3 LYS A 137      16.260  18.252 -10.494  1.00 96.78           H  
ATOM   2032  CE  LYS A 137      18.361  17.776 -10.357  1.00 96.78           C  
ATOM   2033  HE2 LYS A 137      19.059  17.102 -10.855  1.00 96.78           H  
ATOM   2034  HE3 LYS A 137      18.297  17.476  -9.311  1.00 96.78           H  
ATOM   2035  NZ  LYS A 137      18.833  19.179 -10.462  1.00 96.78           N  
ATOM   2036  HZ1 LYS A 137      18.906  19.453 -11.432  1.00 96.78           H  
ATOM   2037  HZ2 LYS A 137      18.184  19.800 -10.000  1.00 96.78           H  
ATOM   2038  HZ3 LYS A 137      19.739  19.280 -10.028  1.00 96.78           H  
ATOM   2039  N   SER A 138      12.680  13.936 -12.791  1.00 96.69           N  
ATOM   2040  H   SER A 138      13.332  13.372 -13.317  1.00 96.69           H  
ATOM   2041  CA  SER A 138      11.315  14.020 -13.289  1.00 96.69           C  
ATOM   2042  HA  SER A 138      10.801  14.853 -12.810  1.00 96.69           H  
ATOM   2043  C   SER A 138      10.557  12.741 -12.984  1.00 96.69           C  
ATOM   2044  CB  SER A 138      11.311  14.306 -14.787  1.00 96.69           C  
ATOM   2045  HB2 SER A 138      11.593  13.408 -15.337  1.00 96.69           H  
ATOM   2046  HB3 SER A 138      12.021  15.101 -15.012  1.00 96.69           H  
ATOM   2047  O   SER A 138      10.879  11.672 -13.501  1.00 96.69           O  
ATOM   2048  OG  SER A 138      10.017  14.708 -15.191  1.00 96.69           O  
ATOM   2049  HG  SER A 138      10.031  14.752 -16.150  1.00 96.69           H  
ATOM   2050  N   ALA A 139       9.512  12.868 -12.172  1.00 97.95           N  
ATOM   2051  H   ALA A 139       9.302  13.781 -11.795  1.00 97.95           H  
ATOM   2052  CA  ALA A 139       8.465  11.868 -12.069  1.00 97.95           C  
ATOM   2053  HA  ALA A 139       8.591  11.159 -12.887  1.00 97.95           H  
ATOM   2054  C   ALA A 139       7.105  12.547 -12.216  1.00 97.95           C  
ATOM   2055  CB  ALA A 139       8.579  11.097 -10.757  1.00 97.95           C  
ATOM   2056  HB1 ALA A 139       8.413  11.776  -9.920  1.00 97.95           H  
ATOM   2057  HB2 ALA A 139       7.826  10.309 -10.740  1.00 97.95           H  
ATOM   2058  HB3 ALA A 139       9.565  10.641 -10.668  1.00 97.95           H  
ATOM   2059  O   ALA A 139       6.878  13.620 -11.655  1.00 97.95           O  
ATOM   2060  N   LYS A 140       6.190  11.926 -12.959  1.00 96.94           N  
ATOM   2061  H   LYS A 140       6.454  11.057 -13.401  1.00 96.94           H  
ATOM   2062  CA  LYS A 140       4.824  12.437 -13.140  1.00 96.94           C  
ATOM   2063  HA  LYS A 140       4.594  13.096 -12.303  1.00 96.94           H  
ATOM   2064  C   LYS A 140       3.812  11.305 -13.109  1.00 96.94           C  
ATOM   2065  CB  LYS A 140       4.726  13.271 -14.432  1.00 96.94           C  
ATOM   2066  HB2 LYS A 140       5.506  14.033 -14.422  1.00 96.94           H  
ATOM   2067  HB3 LYS A 140       3.759  13.773 -14.463  1.00 96.94           H  
ATOM   2068  O   LYS A 140       4.120  10.184 -13.505  1.00 96.94           O  
ATOM   2069  CG  LYS A 140       4.875  12.403 -15.687  1.00 96.94           C  
ATOM   2070  HG2 LYS A 140       4.029  11.718 -15.746  1.00 96.94           H  
ATOM   2071  HG3 LYS A 140       5.790  11.817 -15.602  1.00 96.94           H  
ATOM   2072  CD  LYS A 140       4.935  13.211 -16.987  1.00 96.94           C  
ATOM   2073  HD2 LYS A 140       5.814  13.855 -16.976  1.00 96.94           H  
ATOM   2074  HD3 LYS A 140       4.026  13.797 -17.124  1.00 96.94           H  
ATOM   2075  CE  LYS A 140       5.058  12.139 -18.065  1.00 96.94           C  
ATOM   2076  HE2 LYS A 140       5.768  11.398 -17.697  1.00 96.94           H  
ATOM   2077  HE3 LYS A 140       4.109  11.616 -18.179  1.00 96.94           H  
ATOM   2078  NZ  LYS A 140       5.560  12.600 -19.375  1.00 96.94           N  
ATOM   2079  HZ1 LYS A 140       5.845  11.749 -19.839  1.00 96.94           H  
ATOM   2080  HZ2 LYS A 140       4.850  13.071 -19.919  1.00 96.94           H  
ATOM   2081  HZ3 LYS A 140       6.396  13.156 -19.270  1.00 96.94           H  
ATOM   2082  N   LYS A 141       2.587  11.618 -12.691  1.00 95.87           N  
ATOM   2083  H   LYS A 141       2.408  12.574 -12.418  1.00 95.87           H  
ATOM   2084  CA  LYS A 141       1.455  10.696 -12.810  1.00 95.87           C  
ATOM   2085  HA  LYS A 141       1.780   9.715 -12.465  1.00 95.87           H  
ATOM   2086  C   LYS A 141       1.064  10.534 -14.277  1.00 95.87           C  
ATOM   2087  CB  LYS A 141       0.302  11.172 -11.913  1.00 95.87           C  
ATOM   2088  HB2 LYS A 141      -0.142  12.075 -12.332  1.00 95.87           H  
ATOM   2089  HB3 LYS A 141       0.706  11.407 -10.929  1.00 95.87           H  
ATOM   2090  O   LYS A 141       0.998  11.517 -15.012  1.00 95.87           O  
ATOM   2091  CG  LYS A 141      -0.777  10.092 -11.748  1.00 95.87           C  
ATOM   2092  HG2 LYS A 141      -0.303   9.170 -11.412  1.00 95.87           H  
ATOM   2093  HG3 LYS A 141      -1.266   9.909 -12.705  1.00 95.87           H  
ATOM   2094  CD  LYS A 141      -1.827  10.510 -10.710  1.00 95.87           C  
ATOM   2095  HD2 LYS A 141      -1.324  10.740  -9.770  1.00 95.87           H  
ATOM   2096  HD3 LYS A 141      -2.359  11.393 -11.062  1.00 95.87           H  
ATOM   2097  CE  LYS A 141      -2.809   9.353 -10.491  1.00 95.87           C  
ATOM   2098  HE2 LYS A 141      -2.230   8.458 -10.260  1.00 95.87           H  
ATOM   2099  HE3 LYS A 141      -3.347   9.164 -11.420  1.00 95.87           H  
ATOM   2100  NZ  LYS A 141      -3.756   9.624  -9.381  1.00 95.87           N  
ATOM   2101  HZ1 LYS A 141      -4.355   8.824  -9.235  1.00 95.87           H  
ATOM   2102  HZ2 LYS A 141      -4.330  10.432  -9.575  1.00 95.87           H  
ATOM   2103  HZ3 LYS A 141      -3.247   9.774  -8.521  1.00 95.87           H  
ATOM   2104  N   ILE A 142       0.799   9.300 -14.686  1.00 94.97           N  
ATOM   2105  H   ILE A 142       0.848   8.555 -14.005  1.00 94.97           H  
ATOM   2106  CA  ILE A 142       0.310   8.945 -16.020  1.00 94.97           C  
ATOM   2107  HA  ILE A 142       0.051   9.859 -16.556  1.00 94.97           H  
ATOM   2108  C   ILE A 142      -0.989   8.142 -15.902  1.00 94.97           C  
ATOM   2109  CB  ILE A 142       1.397   8.220 -16.852  1.00 94.97           C  
ATOM   2110  HB  ILE A 142       0.961   7.975 -17.821  1.00 94.97           H  
ATOM   2111  O   ILE A 142      -1.352   7.678 -14.820  1.00 94.97           O  
ATOM   2112  CG1 ILE A 142       1.854   6.904 -16.191  1.00 94.97           C  
ATOM   2113 HG12 ILE A 142       2.397   7.128 -15.273  1.00 94.97           H  
ATOM   2114 HG13 ILE A 142       0.969   6.322 -15.934  1.00 94.97           H  
ATOM   2115  CG2 ILE A 142       2.583   9.168 -17.107  1.00 94.97           C  
ATOM   2116 HG21 ILE A 142       3.240   8.748 -17.869  1.00 94.97           H  
ATOM   2117 HG22 ILE A 142       3.153   9.314 -16.190  1.00 94.97           H  
ATOM   2118 HG23 ILE A 142       2.219  10.133 -17.460  1.00 94.97           H  
ATOM   2119  CD1 ILE A 142       2.736   6.018 -17.079  1.00 94.97           C  
ATOM   2120 HD11 ILE A 142       3.668   6.524 -17.328  1.00 94.97           H  
ATOM   2121 HD12 ILE A 142       2.974   5.101 -16.541  1.00 94.97           H  
ATOM   2122 HD13 ILE A 142       2.201   5.765 -17.995  1.00 94.97           H  
ATOM   2123  N   SER A 143      -1.704   7.996 -17.016  1.00 90.21           N  
ATOM   2124  H   SER A 143      -1.309   8.323 -17.886  1.00 90.21           H  
ATOM   2125  CA  SER A 143      -2.810   7.035 -17.091  1.00 90.21           C  
ATOM   2126  HA  SER A 143      -3.439   7.139 -16.206  1.00 90.21           H  
ATOM   2127  C   SER A 143      -2.261   5.609 -17.115  1.00 90.21           C  
ATOM   2128  CB  SER A 143      -3.684   7.290 -18.320  1.00 90.21           C  
ATOM   2129  HB2 SER A 143      -4.478   6.545 -18.364  1.00 90.21           H  
ATOM   2130  HB3 SER A 143      -3.082   7.216 -19.227  1.00 90.21           H  
ATOM   2131  O   SER A 143      -1.126   5.389 -17.546  1.00 90.21           O  
ATOM   2132  OG  SER A 143      -4.260   8.579 -18.222  1.00 90.21           O  
ATOM   2133  HG  SER A 143      -3.560   9.235 -18.221  1.00 90.21           H  
ATOM   2134  N   ALA A 144      -3.069   4.647 -16.672  1.00 88.91           N  
ATOM   2135  H   ALA A 144      -4.004   4.874 -16.363  1.00 88.91           H  
ATOM   2136  CA  ALA A 144      -2.746   3.241 -16.857  1.00 88.91           C  
ATOM   2137  HA  ALA A 144      -1.821   3.030 -16.320  1.00 88.91           H  
ATOM   2138  C   ALA A 144      -2.565   2.927 -18.357  1.00 88.91           C  
ATOM   2139  CB  ALA A 144      -3.870   2.400 -16.259  1.00 88.91           C  
ATOM   2140  HB1 ALA A 144      -4.037   2.668 -15.216  1.00 88.91           H  
ATOM   2141  HB2 ALA A 144      -4.786   2.570 -16.824  1.00 88.91           H  
ATOM   2142  HB3 ALA A 144      -3.595   1.347 -16.332  1.00 88.91           H  
ATOM   2143  O   ALA A 144      -3.317   3.467 -19.176  1.00 88.91           O  
ATOM   2144  N   PRO A 145      -1.594   2.076 -18.736  1.00 87.55           N  
ATOM   2145  CA  PRO A 145      -1.482   1.607 -20.111  1.00 87.55           C  
ATOM   2146  HA  PRO A 145      -1.396   2.456 -20.788  1.00 87.55           H  
ATOM   2147  C   PRO A 145      -2.727   0.796 -20.495  1.00 87.55           C  
ATOM   2148  CB  PRO A 145      -0.190   0.791 -20.166  1.00 87.55           C  
ATOM   2149  HB2 PRO A 145      -0.258  -0.032 -20.877  1.00 87.55           H  
ATOM   2150  HB3 PRO A 145       0.642   1.445 -20.429  1.00 87.55           H  
ATOM   2151  O   PRO A 145      -3.334   0.134 -19.648  1.00 87.55           O  
ATOM   2152  CG  PRO A 145      -0.008   0.294 -18.732  1.00 87.55           C  
ATOM   2153  HG2 PRO A 145      -0.559  -0.638 -18.602  1.00 87.55           H  
ATOM   2154  HG3 PRO A 145       1.043   0.145 -18.485  1.00 87.55           H  
ATOM   2155  CD  PRO A 145      -0.645   1.386 -17.876  1.00 87.55           C  
ATOM   2156  HD2 PRO A 145      -1.155   0.929 -17.027  1.00 87.55           H  
ATOM   2157  HD3 PRO A 145       0.119   2.086 -17.538  1.00 87.55           H  
ATOM   2158  N   ALA A 146      -3.119   0.855 -21.769  1.00 79.68           N  
ATOM   2159  H   ALA A 146      -2.510   1.292 -22.446  1.00 79.68           H  
ATOM   2160  CA  ALA A 146      -4.369   0.257 -22.242  1.00 79.68           C  
ATOM   2161  HA  ALA A 146      -5.195   0.657 -21.655  1.00 79.68           H  
ATOM   2162  C   ALA A 146      -4.380  -1.267 -22.063  1.00 79.68           C  
ATOM   2163  CB  ALA A 146      -4.571   0.648 -23.710  1.00 79.68           C  
ATOM   2164  HB1 ALA A 146      -5.507   0.224 -24.073  1.00 79.68           H  
ATOM   2165  HB2 ALA A 146      -4.610   1.733 -23.803  1.00 79.68           H  
ATOM   2166  HB3 ALA A 146      -3.750   0.261 -24.315  1.00 79.68           H  
ATOM   2167  O   ALA A 146      -5.404  -1.830 -21.681  1.00 79.68           O  
ATOM   2168  N   ASN A 147      -3.226  -1.907 -22.272  1.00 78.01           N  
ATOM   2169  H   ASN A 147      -2.434  -1.379 -22.608  1.00 78.01           H  
ATOM   2170  CA  ASN A 147      -3.045  -3.346 -22.101  1.00 78.01           C  
ATOM   2171  HA  ASN A 147      -4.022  -3.829 -22.111  1.00 78.01           H  
ATOM   2172  C   ASN A 147      -2.417  -3.701 -20.747  1.00 78.01           C  
ATOM   2173  CB  ASN A 147      -2.250  -3.888 -23.295  1.00 78.01           C  
ATOM   2174  HB2 ASN A 147      -1.273  -3.407 -23.320  1.00 78.01           H  
ATOM   2175  HB3 ASN A 147      -2.095  -4.961 -23.179  1.00 78.01           H  
ATOM   2176  O   ASN A 147      -1.713  -4.702 -20.638  1.00 78.01           O  
ATOM   2177  CG  ASN A 147      -2.970  -3.675 -24.612  1.00 78.01           C  
ATOM   2178  ND2 ASN A 147      -2.283  -3.205 -25.619  1.00 78.01           N  
ATOM   2179 HD21 ASN A 147      -2.776  -3.035 -26.484  1.00 78.01           H  
ATOM   2180 HD22 ASN A 147      -1.345  -2.873 -25.448  1.00 78.01           H  
ATOM   2181  OD1 ASN A 147      -4.157  -3.911 -24.759  1.00 78.01           O  
ATOM   2182  N   SER A 148      -2.636  -2.874 -19.715  1.00 79.57           N  
ATOM   2183  H   SER A 148      -3.218  -2.060 -19.856  1.00 79.57           H  
ATOM   2184  CA  SER A 148      -2.191  -3.206 -18.360  1.00 79.57           C  
ATOM   2185  HA  SER A 148      -1.102  -3.225 -18.348  1.00 79.57           H  
ATOM   2186  C   SER A 148      -2.704  -4.589 -17.959  1.00 79.57           C  
ATOM   2187  CB  SER A 148      -2.674  -2.172 -17.339  1.00 79.57           C  
ATOM   2188  HB2 SER A 148      -2.406  -1.168 -17.667  1.00 79.57           H  
ATOM   2189  HB3 SER A 148      -3.758  -2.229 -17.238  1.00 79.57           H  
ATOM   2190  O   SER A 148      -3.915  -4.820 -17.949  1.00 79.57           O  
ATOM   2191  OG  SER A 148      -2.053  -2.441 -16.096  1.00 79.57           O  
ATOM   2192  HG  SER A 148      -2.232  -1.732 -15.474  1.00 79.57           H  
ATOM   2193  N   THR A 149      -1.793  -5.500 -17.603  1.00 75.73           N  
ATOM   2194  H   THR A 149      -0.809  -5.281 -17.667  1.00 75.73           H  
ATOM   2195  CA  THR A 149      -2.174  -6.844 -17.143  1.00 75.73           C  
ATOM   2196  HA  THR A 149      -3.028  -7.174 -17.735  1.00 75.73           H  
ATOM   2197  C   THR A 149      -2.630  -6.845 -15.684  1.00 75.73           C  
ATOM   2198  CB  THR A 149      -1.072  -7.889 -17.351  1.00 75.73           C  
ATOM   2199  HB  THR A 149      -1.546  -8.867 -17.271  1.00 75.73           H  
ATOM   2200  O   THR A 149      -3.197  -7.833 -15.207  1.00 75.73           O  
ATOM   2201  CG2 THR A 149      -0.394  -7.822 -18.720  1.00 75.73           C  
ATOM   2202 HG21 THR A 149       0.158  -6.889 -18.830  1.00 75.73           H  
ATOM   2203 HG22 THR A 149      -1.144  -7.889 -19.508  1.00 75.73           H  
ATOM   2204 HG23 THR A 149       0.305  -8.653 -18.816  1.00 75.73           H  
ATOM   2205  OG1 THR A 149      -0.120  -7.818 -16.325  1.00 75.73           O  
ATOM   2206  HG1 THR A 149       0.613  -7.257 -16.588  1.00 75.73           H  
ATOM   2207  N   ALA A 150      -2.452  -5.717 -14.980  1.00 80.22           N  
ATOM   2208  H   ALA A 150      -1.978  -4.947 -15.428  1.00 80.22           H  
ATOM   2209  CA  ALA A 150      -3.037  -5.518 -13.667  1.00 80.22           C  
ATOM   2210  HA  ALA A 150      -2.599  -6.257 -12.995  1.00 80.22           H  
ATOM   2211  C   ALA A 150      -4.551  -5.761 -13.749  1.00 80.22           C  
ATOM   2212  CB  ALA A 150      -2.695  -4.121 -13.136  1.00 80.22           C  
ATOM   2213  HB1 ALA A 150      -3.154  -3.363 -13.771  1.00 80.22           H  
ATOM   2214  HB2 ALA A 150      -1.613  -3.981 -13.132  1.00 80.22           H  
ATOM   2215  HB3 ALA A 150      -3.073  -4.011 -12.120  1.00 80.22           H  
ATOM   2216  O   ALA A 150      -5.252  -5.265 -14.637  1.00 80.22           O  
ATOM   2217  N   ALA A 151      -5.075  -6.553 -12.819  1.00 81.51           N  
ATOM   2218  H   ALA A 151      -4.463  -6.961 -12.126  1.00 81.51           H  
ATOM   2219  CA  ALA A 151      -6.496  -6.851 -12.781  1.00 81.51           C  
ATOM   2220  HA  ALA A 151      -6.798  -7.244 -13.751  1.00 81.51           H  
ATOM   2221  C   ALA A 151      -7.300  -5.571 -12.500  1.00 81.51           C  
ATOM   2222  CB  ALA A 151      -6.733  -7.927 -11.717  1.00 81.51           C  
ATOM   2223  HB1 ALA A 151      -6.261  -8.861 -12.020  1.00 81.51           H  
ATOM   2224  HB2 ALA A 151      -7.805  -8.077 -11.584  1.00 81.51           H  
ATOM   2225  HB3 ALA A 151      -6.317  -7.602 -10.764  1.00 81.51           H  
ATOM   2226  O   ALA A 151      -7.038  -4.878 -11.516  1.00 81.51           O  
ATOM   2227  N   ALA A 152      -8.304  -5.274 -13.332  1.00 89.30           N  
ATOM   2228  H   ALA A 152      -8.414  -5.792 -14.192  1.00 89.30           H  
ATOM   2229  CA  ALA A 152      -9.344  -4.317 -12.967  1.00 89.30           C  
ATOM   2230  HA  ALA A 152      -8.892  -3.331 -12.858  1.00 89.30           H  
ATOM   2231  C   ALA A 152      -9.977  -4.733 -11.630  1.00 89.30           C  
ATOM   2232  CB  ALA A 152     -10.414  -4.255 -14.064  1.00 89.30           C  
ATOM   2233  HB1 ALA A 152     -10.052  -3.693 -14.925  1.00 89.30           H  
ATOM   2234  HB2 ALA A 152     -10.709  -5.259 -14.369  1.00 89.30           H  
ATOM   2235  HB3 ALA A 152     -11.291  -3.725 -13.693  1.00 89.30           H  
ATOM   2236  O   ALA A 152     -10.340  -5.898 -11.448  1.00 89.30           O  
ATOM   2237  N   LYS A 153     -10.141  -3.786 -10.705  1.00 92.19           N  
ATOM   2238  H   LYS A 153      -9.825  -2.850 -10.914  1.00 92.19           H  
ATOM   2239  CA  LYS A 153     -10.803  -4.032  -9.417  1.00 92.19           C  
ATOM   2240  HA  LYS A 153     -11.505  -4.854  -9.553  1.00 92.19           H  
ATOM   2241  C   LYS A 153     -11.631  -2.832  -8.979  1.00 92.19           C  
ATOM   2242  CB  LYS A 153      -9.780  -4.483  -8.346  1.00 92.19           C  
ATOM   2243  HB2 LYS A 153      -9.205  -5.320  -8.741  1.00 92.19           H  
ATOM   2244  HB3 LYS A 153     -10.326  -4.837  -7.472  1.00 92.19           H  
ATOM   2245  O   LYS A 153     -11.359  -1.695  -9.368  1.00 92.19           O  
ATOM   2246  CG  LYS A 153      -8.809  -3.376  -7.897  1.00 92.19           C  
ATOM   2247  HG2 LYS A 153      -8.295  -2.988  -8.777  1.00 92.19           H  
ATOM   2248  HG3 LYS A 153      -9.383  -2.564  -7.450  1.00 92.19           H  
ATOM   2249  CD  LYS A 153      -7.747  -3.841  -6.879  1.00 92.19           C  
ATOM   2250  HD2 LYS A 153      -8.225  -4.240  -5.985  1.00 92.19           H  
ATOM   2251  HD3 LYS A 153      -7.124  -4.607  -7.340  1.00 92.19           H  
ATOM   2252  CE  LYS A 153      -6.892  -2.611  -6.523  1.00 92.19           C  
ATOM   2253  HE2 LYS A 153      -6.653  -2.111  -7.461  1.00 92.19           H  
ATOM   2254  HE3 LYS A 153      -7.487  -1.911  -5.936  1.00 92.19           H  
ATOM   2255  NZ  LYS A 153      -5.601  -2.882  -5.831  1.00 92.19           N  
ATOM   2256  HZ1 LYS A 153      -5.016  -2.070  -5.962  1.00 92.19           H  
ATOM   2257  HZ2 LYS A 153      -5.692  -3.029  -4.836  1.00 92.19           H  
ATOM   2258  HZ3 LYS A 153      -5.088  -3.632  -6.271  1.00 92.19           H  
ATOM   2259  N   VAL A 154     -12.618  -3.091  -8.127  1.00 94.46           N  
ATOM   2260  H   VAL A 154     -12.775  -4.052  -7.859  1.00 94.46           H  
ATOM   2261  CA  VAL A 154     -13.225  -2.056  -7.286  1.00 94.46           C  
ATOM   2262  HA  VAL A 154     -13.019  -1.070  -7.704  1.00 94.46           H  
ATOM   2263  C   VAL A 154     -12.562  -2.144  -5.919  1.00 94.46           C  
ATOM   2264  CB  VAL A 154     -14.752  -2.207  -7.194  1.00 94.46           C  
ATOM   2265  HB  VAL A 154     -14.995  -3.170  -6.745  1.00 94.46           H  
ATOM   2266  O   VAL A 154     -12.640  -3.175  -5.257  1.00 94.46           O  
ATOM   2267  CG1 VAL A 154     -15.364  -1.099  -6.328  1.00 94.46           C  
ATOM   2268 HG11 VAL A 154     -14.998  -1.178  -5.305  1.00 94.46           H  
ATOM   2269 HG12 VAL A 154     -15.104  -0.119  -6.729  1.00 94.46           H  
ATOM   2270 HG13 VAL A 154     -16.448  -1.211  -6.303  1.00 94.46           H  
ATOM   2271  CG2 VAL A 154     -15.385  -2.135  -8.590  1.00 94.46           C  
ATOM   2272 HG21 VAL A 154     -15.101  -3.012  -9.172  1.00 94.46           H  
ATOM   2273 HG22 VAL A 154     -16.472  -2.124  -8.509  1.00 94.46           H  
ATOM   2274 HG23 VAL A 154     -15.049  -1.235  -9.105  1.00 94.46           H  
ATOM   2275  N   ALA A 155     -11.883  -1.077  -5.512  1.00 91.71           N  
ATOM   2276  H   ALA A 155     -11.880  -0.252  -6.096  1.00 91.71           H  
ATOM   2277  CA  ALA A 155     -11.348  -0.949  -4.167  1.00 91.71           C  
ATOM   2278  HA  ALA A 155     -11.102  -1.936  -3.774  1.00 91.71           H  
ATOM   2279  C   ALA A 155     -12.414  -0.319  -3.271  1.00 91.71           C  
ATOM   2280  CB  ALA A 155     -10.057  -0.124  -4.207  1.00 91.71           C  
ATOM   2281  HB1 ALA A 155     -10.264   0.870  -4.604  1.00 91.71           H  
ATOM   2282  HB2 ALA A 155      -9.653  -0.028  -3.199  1.00 91.71           H  
ATOM   2283  HB3 ALA A 155      -9.321  -0.619  -4.840  1.00 91.71           H  
ATOM   2284  O   ALA A 155     -12.929   0.758  -3.580  1.00 91.71           O  
ATOM   2285  N   PHE A 156     -12.732  -0.980  -2.164  1.00 92.58           N  
ATOM   2286  H   PHE A 156     -12.280  -1.861  -1.967  1.00 92.58           H  
ATOM   2287  CA  PHE A 156     -13.534  -0.388  -1.105  1.00 92.58           C  
ATOM   2288  HA  PHE A 156     -14.115   0.438  -1.514  1.00 92.58           H  
ATOM   2289  C   PHE A 156     -12.625   0.177  -0.027  1.00 92.58           C  
ATOM   2290  CB  PHE A 156     -14.518  -1.408  -0.545  1.00 92.58           C  
ATOM   2291  HB2 PHE A 156     -15.061  -0.962   0.288  1.00 92.58           H  
ATOM   2292  HB3 PHE A 156     -13.942  -2.256  -0.174  1.00 92.58           H  
ATOM   2293  O   PHE A 156     -11.548  -0.347   0.234  1.00 92.58           O  
ATOM   2294  CG  PHE A 156     -15.532  -1.912  -1.542  1.00 92.58           C  
ATOM   2295  CD1 PHE A 156     -16.313  -1.022  -2.302  1.00 92.58           C  
ATOM   2296  HD1 PHE A 156     -16.205   0.044  -2.167  1.00 92.58           H  
ATOM   2297  CD2 PHE A 156     -15.711  -3.294  -1.688  1.00 92.58           C  
ATOM   2298  HD2 PHE A 156     -15.122  -3.972  -1.090  1.00 92.58           H  
ATOM   2299  CE1 PHE A 156     -17.235  -1.524  -3.238  1.00 92.58           C  
ATOM   2300  HE1 PHE A 156     -17.833  -0.849  -3.834  1.00 92.58           H  
ATOM   2301  CE2 PHE A 156     -16.664  -3.795  -2.583  1.00 92.58           C  
ATOM   2302  HE2 PHE A 156     -16.837  -4.860  -2.625  1.00 92.58           H  
ATOM   2303  CZ  PHE A 156     -17.401  -2.911  -3.386  1.00 92.58           C  
ATOM   2304  HZ  PHE A 156     -18.123  -3.296  -4.091  1.00 92.58           H  
ATOM   2305  N   SER A 157     -13.045   1.271   0.588  1.00 89.79           N  
ATOM   2306  H   SER A 157     -13.888   1.714   0.250  1.00 89.79           H  
ATOM   2307  CA  SER A 157     -12.317   1.872   1.690  1.00 89.79           C  
ATOM   2308  HA  SER A 157     -11.687   1.111   2.152  1.00 89.79           H  
ATOM   2309  C   SER A 157     -13.325   2.420   2.704  1.00 89.79           C  
ATOM   2310  CB  SER A 157     -11.361   2.918   1.134  1.00 89.79           C  
ATOM   2311  HB2 SER A 157     -10.791   2.487   0.311  1.00 89.79           H  
ATOM   2312  HB3 SER A 157     -11.920   3.775   0.758  1.00 89.79           H  
ATOM   2313  O   SER A 157     -13.854   3.521   2.494  1.00 89.79           O  
ATOM   2314  OG  SER A 157     -10.461   3.314   2.144  1.00 89.79           O  
ATOM   2315  HG  SER A 157      -9.867   2.581   2.323  1.00 89.79           H  
ATOM   2316  N   PRO A 158     -13.621   1.664   3.775  1.00 90.86           N  
ATOM   2317  CA  PRO A 158     -12.977   0.395   4.139  1.00 90.86           C  
ATOM   2318  HA  PRO A 158     -11.894   0.498   4.067  1.00 90.86           H  
ATOM   2319  C   PRO A 158     -13.402  -0.817   3.302  1.00 90.86           C  
ATOM   2320  CB  PRO A 158     -13.289   0.176   5.604  1.00 90.86           C  
ATOM   2321  HB2 PRO A 158     -13.422  -0.878   5.846  1.00 90.86           H  
ATOM   2322  HB3 PRO A 158     -12.455   0.594   6.168  1.00 90.86           H  
ATOM   2323  O   PRO A 158     -14.509  -0.868   2.770  1.00 90.86           O  
ATOM   2324  CG  PRO A 158     -14.560   0.982   5.847  1.00 90.86           C  
ATOM   2325  HG2 PRO A 158     -14.529   1.440   6.836  1.00 90.86           H  
ATOM   2326  HG3 PRO A 158     -15.435   0.345   5.717  1.00 90.86           H  
ATOM   2327  CD  PRO A 158     -14.560   2.081   4.798  1.00 90.86           C  
ATOM   2328  HD2 PRO A 158     -15.564   2.200   4.391  1.00 90.86           H  
ATOM   2329  HD3 PRO A 158     -14.224   3.016   5.246  1.00 90.86           H  
ATOM   2330  N   ASN A 159     -12.519  -1.805   3.212  1.00 90.56           N  
ATOM   2331  H   ASN A 159     -11.621  -1.666   3.654  1.00 90.56           H  
ATOM   2332  CA  ASN A 159     -12.669  -3.042   2.464  1.00 90.56           C  
ATOM   2333  HA  ASN A 159     -13.434  -2.892   1.701  1.00 90.56           H  
ATOM   2334  C   ASN A 159     -13.177  -4.190   3.353  1.00 90.56           C  
ATOM   2335  CB  ASN A 159     -11.336  -3.333   1.756  1.00 90.56           C  
ATOM   2336  HB2 ASN A 159     -10.571  -3.543   2.503  1.00 90.56           H  
ATOM   2337  HB3 ASN A 159     -10.994  -2.456   1.205  1.00 90.56           H  
ATOM   2338  O   ASN A 159     -12.493  -5.189   3.581  1.00 90.56           O  
ATOM   2339  CG  ASN A 159     -11.427  -4.479   0.777  1.00 90.56           C  
ATOM   2340  ND2 ASN A 159     -10.312  -5.067   0.416  1.00 90.56           N  
ATOM   2341 HD21 ASN A 159     -10.381  -5.867  -0.197  1.00 90.56           H  
ATOM   2342 HD22 ASN A 159      -9.436  -4.764   0.816  1.00 90.56           H  
ATOM   2343  OD1 ASN A 159     -12.494  -4.826   0.290  1.00 90.56           O  
ATOM   2344  N   GLY A 160     -14.404  -4.042   3.855  1.00 91.85           N  
ATOM   2345  H   GLY A 160     -14.881  -3.168   3.688  1.00 91.85           H  
ATOM   2346  CA  GLY A 160     -15.050  -5.013   4.742  1.00 91.85           C  
ATOM   2347  HA2 GLY A 160     -16.133  -4.939   4.644  1.00 91.85           H  
ATOM   2348  HA3 GLY A 160     -14.765  -6.021   4.441  1.00 91.85           H  
ATOM   2349  C   GLY A 160     -14.688  -4.836   6.219  1.00 91.85           C  
ATOM   2350  O   GLY A 160     -14.212  -3.781   6.633  1.00 91.85           O  
ATOM   2351  N   GLY A 161     -14.931  -5.888   7.002  1.00 91.07           N  
ATOM   2352  H   GLY A 161     -15.438  -6.658   6.591  1.00 91.07           H  
ATOM   2353  CA  GLY A 161     -14.614  -5.975   8.430  1.00 91.07           C  
ATOM   2354  HA2 GLY A 161     -14.359  -7.007   8.669  1.00 91.07           H  
ATOM   2355  HA3 GLY A 161     -13.735  -5.369   8.649  1.00 91.07           H  
ATOM   2356  C   GLY A 161     -15.755  -5.555   9.361  1.00 91.07           C  
ATOM   2357  O   GLY A 161     -16.916  -5.513   8.956  1.00 91.07           O  
ATOM   2358  N   GLU A 162     -15.423  -5.322  10.629  1.00 91.88           N  
ATOM   2359  H   GLU A 162     -14.449  -5.336  10.895  1.00 91.88           H  
ATOM   2360  CA  GLU A 162     -16.391  -5.026  11.695  1.00 91.88           C  
ATOM   2361  HA  GLU A 162     -17.329  -5.528  11.457  1.00 91.88           H  
ATOM   2362  C   GLU A 162     -16.686  -3.526  11.826  1.00 91.88           C  
ATOM   2363  CB  GLU A 162     -15.914  -5.589  13.043  1.00 91.88           C  
ATOM   2364  HB2 GLU A 162     -16.615  -5.279  13.817  1.00 91.88           H  
ATOM   2365  HB3 GLU A 162     -14.933  -5.170  13.271  1.00 91.88           H  
ATOM   2366  O   GLU A 162     -15.800  -2.687  11.631  1.00 91.88           O  
ATOM   2367  CG  GLU A 162     -15.833  -7.123  13.045  1.00 91.88           C  
ATOM   2368  HG2 GLU A 162     -15.144  -7.445  12.264  1.00 91.88           H  
ATOM   2369  HG3 GLU A 162     -16.819  -7.522  12.804  1.00 91.88           H  
ATOM   2370  CD  GLU A 162     -15.364  -7.711  14.387  1.00 91.88           C  
ATOM   2371  OE1 GLU A 162     -15.362  -8.959  14.475  1.00 91.88           O  
ATOM   2372  OE2 GLU A 162     -14.960  -6.941  15.290  1.00 91.88           O  
ATOM   2373  N   PHE A 163     -17.928  -3.194  12.179  1.00 92.65           N  
ATOM   2374  H   PHE A 163     -18.611  -3.928  12.302  1.00 92.65           H  
ATOM   2375  CA  PHE A 163     -18.388  -1.830  12.440  1.00 92.65           C  
ATOM   2376  HA  PHE A 163     -17.575  -1.267  12.897  1.00 92.65           H  
ATOM   2377  C   PHE A 163     -19.577  -1.831  13.418  1.00 92.65           C  
ATOM   2378  CB  PHE A 163     -18.747  -1.182  11.095  1.00 92.65           C  
ATOM   2379  HB2 PHE A 163     -18.828  -0.102  11.220  1.00 92.65           H  
ATOM   2380  HB3 PHE A 163     -17.930  -1.375  10.400  1.00 92.65           H  
ATOM   2381  O   PHE A 163     -20.324  -2.797  13.458  1.00 92.65           O  
ATOM   2382  CG  PHE A 163     -20.031  -1.659  10.463  1.00 92.65           C  
ATOM   2383  CD1 PHE A 163     -20.038  -2.790   9.627  1.00 92.65           C  
ATOM   2384  HD1 PHE A 163     -19.124  -3.339   9.454  1.00 92.65           H  
ATOM   2385  CD2 PHE A 163     -21.228  -0.978  10.745  1.00 92.65           C  
ATOM   2386  HD2 PHE A 163     -21.225  -0.138  11.424  1.00 92.65           H  
ATOM   2387  CE1 PHE A 163     -21.249  -3.238   9.074  1.00 92.65           C  
ATOM   2388  HE1 PHE A 163     -21.280  -4.139   8.480  1.00 92.65           H  
ATOM   2389  CE2 PHE A 163     -22.434  -1.429  10.196  1.00 92.65           C  
ATOM   2390  HE2 PHE A 163     -23.359  -0.943  10.469  1.00 92.65           H  
ATOM   2391  CZ  PHE A 163     -22.439  -2.550   9.353  1.00 92.65           C  
ATOM   2392  HZ  PHE A 163     -23.377  -2.914   8.961  1.00 92.65           H  
ATOM   2393  N   GLU A 164     -19.789  -0.756  14.181  1.00 88.21           N  
ATOM   2394  H   GLU A 164     -19.096  -0.023  14.142  1.00 88.21           H  
ATOM   2395  CA  GLU A 164     -20.754  -0.767  15.309  1.00 88.21           C  
ATOM   2396  HA  GLU A 164     -20.913  -1.783  15.669  1.00 88.21           H  
ATOM   2397  C   GLU A 164     -22.139  -0.200  14.932  1.00 88.21           C  
ATOM   2398  CB  GLU A 164     -20.154   0.054  16.464  1.00 88.21           C  
ATOM   2399  HB2 GLU A 164     -20.898   0.173  17.251  1.00 88.21           H  
ATOM   2400  HB3 GLU A 164     -19.933   1.053  16.088  1.00 88.21           H  
ATOM   2401  O   GLU A 164     -23.186  -0.823  15.077  1.00 88.21           O  
ATOM   2402  CG  GLU A 164     -18.851  -0.519  17.052  1.00 88.21           C  
ATOM   2403  HG2 GLU A 164     -18.380   0.272  17.636  1.00 88.21           H  
ATOM   2404  HG3 GLU A 164     -18.159  -0.768  16.248  1.00 88.21           H  
ATOM   2405  CD  GLU A 164     -19.067  -1.727  17.975  1.00 88.21           C  
ATOM   2406  OE1 GLU A 164     -18.232  -2.660  17.912  1.00 88.21           O  
ATOM   2407  OE2 GLU A 164     -19.982  -1.618  18.818  1.00 88.21           O  
ATOM   2408  N   LYS A 165     -22.182   1.040  14.424  1.00 89.52           N  
ATOM   2409  H   LYS A 165     -21.292   1.500  14.295  1.00 89.52           H  
ATOM   2410  CA  LYS A 165     -23.449   1.749  14.146  1.00 89.52           C  
ATOM   2411  HA  LYS A 165     -24.271   1.197  14.602  1.00 89.52           H  
ATOM   2412  C   LYS A 165     -23.766   1.768  12.662  1.00 89.52           C  
ATOM   2413  CB  LYS A 165     -23.443   3.157  14.761  1.00 89.52           C  
ATOM   2414  HB2 LYS A 165     -22.560   3.701  14.429  1.00 89.52           H  
ATOM   2415  HB3 LYS A 165     -24.331   3.691  14.424  1.00 89.52           H  
ATOM   2416  O   LYS A 165     -24.619   1.035  12.167  1.00 89.52           O  
ATOM   2417  CG  LYS A 165     -23.456   3.103  16.290  1.00 89.52           C  
ATOM   2418  HG2 LYS A 165     -22.570   2.577  16.646  1.00 89.52           H  
ATOM   2419  HG3 LYS A 165     -24.345   2.569  16.626  1.00 89.52           H  
ATOM   2420  CD  LYS A 165     -23.463   4.520  16.866  1.00 89.52           C  
ATOM   2421  HD2 LYS A 165     -22.573   5.048  16.525  1.00 89.52           H  
ATOM   2422  HD3 LYS A 165     -24.356   5.048  16.530  1.00 89.52           H  
ATOM   2423  CE  LYS A 165     -23.454   4.414  18.390  1.00 89.52           C  
ATOM   2424  HE2 LYS A 165     -22.608   3.793  18.685  1.00 89.52           H  
ATOM   2425  HE3 LYS A 165     -24.359   3.898  18.710  1.00 89.52           H  
ATOM   2426  NZ  LYS A 165     -23.356   5.747  19.026  1.00 89.52           N  
ATOM   2427  HZ1 LYS A 165     -23.345   5.638  20.030  1.00 89.52           H  
ATOM   2428  HZ2 LYS A 165     -24.142   6.323  18.760  1.00 89.52           H  
ATOM   2429  HZ3 LYS A 165     -22.495   6.193  18.744  1.00 89.52           H  
ATOM   2430  N   THR A 166     -23.063   2.647  11.966  1.00 93.52           N  
ATOM   2431  H   THR A 166     -22.368   3.187  12.461  1.00 93.52           H  
ATOM   2432  CA  THR A 166     -23.120   2.829  10.524  1.00 93.52           C  
ATOM   2433  HA  THR A 166     -23.546   1.933  10.072  1.00 93.52           H  
ATOM   2434  C   THR A 166     -21.708   3.013  10.020  1.00 93.52           C  
ATOM   2435  CB  THR A 166     -23.946   4.057  10.112  1.00 93.52           C  
ATOM   2436  HB  THR A 166     -23.869   4.179   9.031  1.00 93.52           H  
ATOM   2437  O   THR A 166     -20.901   3.645  10.704  1.00 93.52           O  
ATOM   2438  CG2 THR A 166     -25.421   3.922  10.478  1.00 93.52           C  
ATOM   2439 HG21 THR A 166     -25.822   3.007  10.041  1.00 93.52           H  
ATOM   2440 HG22 THR A 166     -25.542   3.886  11.561  1.00 93.52           H  
ATOM   2441 HG23 THR A 166     -25.972   4.776  10.084  1.00 93.52           H  
ATOM   2442  OG1 THR A 166     -23.453   5.223  10.741  1.00 93.52           O  
ATOM   2443  HG1 THR A 166     -22.496   5.217  10.659  1.00 93.52           H  
ATOM   2444  N   ILE A 167     -21.433   2.535   8.815  1.00 93.77           N  
ATOM   2445  H   ILE A 167     -22.153   2.037   8.312  1.00 93.77           H  
ATOM   2446  CA  ILE A 167     -20.141   2.718   8.162  1.00 93.77           C  
ATOM   2447  HA  ILE A 167     -19.561   3.438   8.738  1.00 93.77           H  
ATOM   2448  C   ILE A 167     -20.342   3.309   6.776  1.00 93.77           C  
ATOM   2449  CB  ILE A 167     -19.348   1.399   8.175  1.00 93.77           C  
ATOM   2450  HB  ILE A 167     -19.333   1.071   9.215  1.00 93.77           H  
ATOM   2451  O   ILE A 167     -21.203   2.857   6.023  1.00 93.77           O  
ATOM   2452  CG1 ILE A 167     -17.887   1.645   7.751  1.00 93.77           C  
ATOM   2453 HG12 ILE A 167     -17.521   2.550   8.237  1.00 93.77           H  
ATOM   2454 HG13 ILE A 167     -17.816   1.776   6.671  1.00 93.77           H  
ATOM   2455  CG2 ILE A 167     -20.007   0.279   7.352  1.00 93.77           C  
ATOM   2456 HG21 ILE A 167     -21.021   0.110   7.714  1.00 93.77           H  
ATOM   2457 HG22 ILE A 167     -19.458  -0.653   7.483  1.00 93.77           H  
ATOM   2458 HG23 ILE A 167     -20.026   0.531   6.291  1.00 93.77           H  
ATOM   2459  CD1 ILE A 167     -16.988   0.489   8.198  1.00 93.77           C  
ATOM   2460 HD11 ILE A 167     -17.200   0.245   9.239  1.00 93.77           H  
ATOM   2461 HD12 ILE A 167     -17.135  -0.388   7.567  1.00 93.77           H  
ATOM   2462 HD13 ILE A 167     -15.942   0.795   8.180  1.00 93.77           H  
ATOM   2463  N   THR A 168     -19.555   4.329   6.445  1.00 94.62           N  
ATOM   2464  H   THR A 168     -18.859   4.637   7.110  1.00 94.62           H  
ATOM   2465  CA  THR A 168     -19.510   4.900   5.098  1.00 94.62           C  
ATOM   2466  HA  THR A 168     -20.430   4.649   4.569  1.00 94.62           H  
ATOM   2467  C   THR A 168     -18.344   4.285   4.349  1.00 94.62           C  
ATOM   2468  CB  THR A 168     -19.416   6.428   5.122  1.00 94.62           C  
ATOM   2469  HB  THR A 168     -18.549   6.737   5.705  1.00 94.62           H  
ATOM   2470  O   THR A 168     -17.199   4.369   4.789  1.00 94.62           O  
ATOM   2471  CG2 THR A 168     -19.337   7.038   3.720  1.00 94.62           C  
ATOM   2472 HG21 THR A 168     -19.356   8.126   3.791  1.00 94.62           H  
ATOM   2473 HG22 THR A 168     -20.183   6.701   3.122  1.00 94.62           H  
ATOM   2474 HG23 THR A 168     -18.409   6.740   3.232  1.00 94.62           H  
ATOM   2475  OG1 THR A 168     -20.591   6.936   5.715  1.00 94.62           O  
ATOM   2476  HG1 THR A 168     -20.422   7.846   5.969  1.00 94.62           H  
ATOM   2477  N   VAL A 169     -18.640   3.686   3.204  1.00 94.32           N  
ATOM   2478  H   VAL A 169     -19.604   3.678   2.903  1.00 94.32           H  
ATOM   2479  CA  VAL A 169     -17.671   3.007   2.353  1.00 94.32           C  
ATOM   2480  HA  VAL A 169     -16.707   2.957   2.861  1.00 94.32           H  
ATOM   2481  C   VAL A 169     -17.487   3.806   1.076  1.00 94.32           C  
ATOM   2482  CB  VAL A 169     -18.121   1.570   2.054  1.00 94.32           C  
ATOM   2483  HB  VAL A 169     -19.053   1.620   1.490  1.00 94.32           H  
ATOM   2484  O   VAL A 169     -18.457   4.162   0.408  1.00 94.32           O  
ATOM   2485  CG1 VAL A 169     -17.064   0.837   1.220  1.00 94.32           C  
ATOM   2486 HG11 VAL A 169     -17.344  -0.210   1.108  1.00 94.32           H  
ATOM   2487 HG12 VAL A 169     -16.096   0.890   1.718  1.00 94.32           H  
ATOM   2488 HG13 VAL A 169     -16.991   1.278   0.226  1.00 94.32           H  
ATOM   2489  CG2 VAL A 169     -18.376   0.768   3.338  1.00 94.32           C  
ATOM   2490 HG21 VAL A 169     -17.468   0.721   3.939  1.00 94.32           H  
ATOM   2491 HG22 VAL A 169     -19.174   1.225   3.923  1.00 94.32           H  
ATOM   2492 HG23 VAL A 169     -18.690  -0.243   3.081  1.00 94.32           H  
ATOM   2493  N   THR A 170     -16.234   4.083   0.726  1.00 93.91           N  
ATOM   2494  H   THR A 170     -15.489   3.822   1.357  1.00 93.91           H  
ATOM   2495  CA  THR A 170     -15.865   4.651  -0.572  1.00 93.91           C  
ATOM   2496  HA  THR A 170     -16.710   5.206  -0.982  1.00 93.91           H  
ATOM   2497  C   THR A 170     -15.515   3.524  -1.536  1.00 93.91           C  
ATOM   2498  CB  THR A 170     -14.682   5.616  -0.433  1.00 93.91           C  
ATOM   2499  HB  THR A 170     -13.794   5.064  -0.124  1.00 93.91           H  
ATOM   2500  O   THR A 170     -14.635   2.725  -1.233  1.00 93.91           O  
ATOM   2501  CG2 THR A 170     -14.388   6.349  -1.737  1.00 93.91           C  
ATOM   2502 HG21 THR A 170     -13.579   7.063  -1.584  1.00 93.91           H  
ATOM   2503 HG22 THR A 170     -15.281   6.876  -2.073  1.00 93.91           H  
ATOM   2504 HG23 THR A 170     -14.078   5.640  -2.505  1.00 93.91           H  
ATOM   2505  OG1 THR A 170     -14.953   6.607   0.535  1.00 93.91           O  
ATOM   2506  HG1 THR A 170     -15.779   7.031   0.289  1.00 93.91           H  
ATOM   2507  N   ALA A 171     -16.174   3.470  -2.689  1.00 94.60           N  
ATOM   2508  H   ALA A 171     -16.866   4.182  -2.869  1.00 94.60           H  
ATOM   2509  CA  ALA A 171     -15.860   2.575  -3.795  1.00 94.60           C  
ATOM   2510  HA  ALA A 171     -15.230   1.760  -3.439  1.00 94.60           H  
ATOM   2511  C   ALA A 171     -15.105   3.339  -4.888  1.00 94.60           C  
ATOM   2512  CB  ALA A 171     -17.164   1.973  -4.328  1.00 94.60           C  
ATOM   2513  HB1 ALA A 171     -17.798   2.761  -4.735  1.00 94.60           H  
ATOM   2514  HB2 ALA A 171     -17.700   1.476  -3.519  1.00 94.60           H  
ATOM   2515  HB3 ALA A 171     -16.942   1.251  -5.114  1.00 94.60           H  
ATOM   2516  O   ALA A 171     -15.602   4.339  -5.411  1.00 94.60           O  
ATOM   2517  N   THR A 172     -13.932   2.838  -5.264  1.00 93.31           N  
ATOM   2518  H   THR A 172     -13.570   2.042  -4.758  1.00 93.31           H  
ATOM   2519  CA  THR A 172     -13.082   3.430  -6.300  1.00 93.31           C  
ATOM   2520  HA  THR A 172     -13.613   4.250  -6.783  1.00 93.31           H  
ATOM   2521  C   THR A 172     -12.758   2.381  -7.349  1.00 93.31           C  
ATOM   2522  CB  THR A 172     -11.796   4.012  -5.700  1.00 93.31           C  
ATOM   2523  HB  THR A 172     -11.209   3.213  -5.248  1.00 93.31           H  
ATOM   2524  O   THR A 172     -12.231   1.312  -7.040  1.00 93.31           O  
ATOM   2525  CG2 THR A 172     -10.949   4.748  -6.739  1.00 93.31           C  
ATOM   2526 HG21 THR A 172     -10.089   5.208  -6.252  1.00 93.31           H  
ATOM   2527 HG22 THR A 172     -10.581   4.046  -7.487  1.00 93.31           H  
ATOM   2528 HG23 THR A 172     -11.543   5.521  -7.226  1.00 93.31           H  
ATOM   2529  OG1 THR A 172     -12.118   4.963  -4.710  1.00 93.31           O  
ATOM   2530  HG1 THR A 172     -11.327   5.110  -4.187  1.00 93.31           H  
ATOM   2531  N   LEU A 173     -13.067   2.694  -8.604  1.00 93.28           N  
ATOM   2532  H   LEU A 173     -13.477   3.597  -8.793  1.00 93.28           H  
ATOM   2533  CA  LEU A 173     -12.688   1.868  -9.739  1.00 93.28           C  
ATOM   2534  HA  LEU A 173     -12.839   0.823  -9.469  1.00 93.28           H  
ATOM   2535  C   LEU A 173     -11.195   2.073 -10.054  1.00 93.28           C  
ATOM   2536  CB  LEU A 173     -13.625   2.231 -10.904  1.00 93.28           C  
ATOM   2537  HB2 LEU A 173     -13.420   3.258 -11.209  1.00 93.28           H  
ATOM   2538  HB3 LEU A 173     -14.660   2.178 -10.564  1.00 93.28           H  
ATOM   2539  O   LEU A 173     -10.725   3.213 -10.080  1.00 93.28           O  
ATOM   2540  CG  LEU A 173     -13.464   1.314 -12.116  1.00 93.28           C  
ATOM   2541  HG  LEU A 173     -12.419   1.378 -12.420  1.00 93.28           H  
ATOM   2542  CD1 LEU A 173     -13.845  -0.135 -11.796  1.00 93.28           C  
ATOM   2543 HD11 LEU A 173     -13.096  -0.585 -11.144  1.00 93.28           H  
ATOM   2544 HD12 LEU A 173     -14.820  -0.164 -11.310  1.00 93.28           H  
ATOM   2545 HD13 LEU A 173     -13.884  -0.719 -12.716  1.00 93.28           H  
ATOM   2546  CD2 LEU A 173     -14.332   1.795 -13.276  1.00 93.28           C  
ATOM   2547 HD21 LEU A 173     -14.082   2.831 -13.505  1.00 93.28           H  
ATOM   2548 HD22 LEU A 173     -15.388   1.726 -13.016  1.00 93.28           H  
ATOM   2549 HD23 LEU A 173     -14.121   1.191 -14.159  1.00 93.28           H  
ATOM   2550  N   SER A 174     -10.448   0.990 -10.275  1.00 90.65           N  
ATOM   2551  H   SER A 174     -10.865   0.072 -10.216  1.00 90.65           H  
ATOM   2552  CA  SER A 174      -9.023   1.070 -10.614  1.00 90.65           C  
ATOM   2553  HA  SER A 174      -8.528   1.620  -9.813  1.00 90.65           H  
ATOM   2554  C   SER A 174      -8.791   1.849 -11.918  1.00 90.65           C  
ATOM   2555  CB  SER A 174      -8.403  -0.332 -10.647  1.00 90.65           C  
ATOM   2556  HB2 SER A 174      -8.588  -0.817  -9.688  1.00 90.65           H  
ATOM   2557  HB3 SER A 174      -7.325  -0.251 -10.784  1.00 90.65           H  
ATOM   2558  O   SER A 174      -9.608   1.820 -12.836  1.00 90.65           O  
ATOM   2559  OG  SER A 174      -8.951  -1.127 -11.678  1.00 90.65           O  
ATOM   2560  HG  SER A 174      -8.287  -1.146 -12.371  1.00 90.65           H  
ATOM   2561  N   SER A 175      -7.668   2.566 -12.020  1.00 86.91           N  
ATOM   2562  H   SER A 175      -6.994   2.524 -11.269  1.00 86.91           H  
ATOM   2563  CA  SER A 175      -7.402   3.501 -13.132  1.00 86.91           C  
ATOM   2564  HA  SER A 175      -8.264   4.160 -13.230  1.00 86.91           H  
ATOM   2565  C   SER A 175      -7.217   2.839 -14.506  1.00 86.91           C  
ATOM   2566  CB  SER A 175      -6.186   4.370 -12.795  1.00 86.91           C  
ATOM   2567  HB2 SER A 175      -5.934   4.993 -13.654  1.00 86.91           H  
ATOM   2568  HB3 SER A 175      -6.438   5.020 -11.957  1.00 86.91           H  
ATOM   2569  O   SER A 175      -7.305   3.517 -15.525  1.00 86.91           O  
ATOM   2570  OG  SER A 175      -5.068   3.575 -12.441  1.00 86.91           O  
ATOM   2571  HG  SER A 175      -4.820   3.758 -11.532  1.00 86.91           H  
ATOM   2572  N   ASN A 176      -6.979   1.527 -14.538  1.00 86.05           N  
ATOM   2573  H   ASN A 176      -6.922   1.045 -13.652  1.00 86.05           H  
ATOM   2574  CA  ASN A 176      -6.932   0.680 -15.735  1.00 86.05           C  
ATOM   2575  HA  ASN A 176      -6.572   1.269 -16.579  1.00 86.05           H  
ATOM   2576  C   ASN A 176      -8.303   0.125 -16.159  1.00 86.05           C  
ATOM   2577  CB  ASN A 176      -5.943  -0.474 -15.483  1.00 86.05           C  
ATOM   2578  HB2 ASN A 176      -5.883  -1.081 -16.387  1.00 86.05           H  
ATOM   2579  HB3 ASN A 176      -4.948  -0.080 -15.277  1.00 86.05           H  
ATOM   2580  O   ASN A 176      -8.433  -0.408 -17.261  1.00 86.05           O  
ATOM   2581  CG  ASN A 176      -6.333  -1.369 -14.318  1.00 86.05           C  
ATOM   2582  ND2 ASN A 176      -6.051  -2.637 -14.384  1.00 86.05           N  
ATOM   2583 HD21 ASN A 176      -6.320  -3.231 -13.612  1.00 86.05           H  
ATOM   2584 HD22 ASN A 176      -5.707  -3.068 -15.230  1.00 86.05           H  
ATOM   2585  OD1 ASN A 176      -6.850  -0.932 -13.299  1.00 86.05           O  
ATOM   2586  N   ALA A 177      -9.327   0.227 -15.311  1.00 91.58           N  
ATOM   2587  H   ALA A 177      -9.220   0.741 -14.448  1.00 91.58           H  
ATOM   2588  CA  ALA A 177     -10.640  -0.308 -15.625  1.00 91.58           C  
ATOM   2589  HA  ALA A 177     -10.505  -1.229 -16.192  1.00 91.58           H  
ATOM   2590  C   ALA A 177     -11.446   0.670 -16.492  1.00 91.58           C  
ATOM   2591  CB  ALA A 177     -11.349  -0.693 -14.334  1.00 91.58           C  
ATOM   2592  HB1 ALA A 177     -12.339  -1.093 -14.555  1.00 91.58           H  
ATOM   2593  HB2 ALA A 177     -10.760  -1.435 -13.796  1.00 91.58           H  
ATOM   2594  HB3 ALA A 177     -11.428   0.200 -13.713  1.00 91.58           H  
ATOM   2595  O   ALA A 177     -11.597   1.855 -16.193  1.00 91.58           O  
ATOM   2596  N   LYS A 178     -12.018   0.128 -17.566  1.00 92.28           N  
ATOM   2597  H   LYS A 178     -11.897  -0.867 -17.686  1.00 92.28           H  
ATOM   2598  CA  LYS A 178     -12.923   0.820 -18.487  1.00 92.28           C  
ATOM   2599  HA  LYS A 178     -12.526   1.812 -18.705  1.00 92.28           H  
ATOM   2600  C   LYS A 178     -14.312   1.013 -17.879  1.00 92.28           C  
ATOM   2601  CB  LYS A 178     -12.977  -0.014 -19.773  1.00 92.28           C  
ATOM   2602  HB2 LYS A 178     -11.974  -0.058 -20.198  1.00 92.28           H  
ATOM   2603  HB3 LYS A 178     -13.286  -1.029 -19.525  1.00 92.28           H  
ATOM   2604  O   LYS A 178     -14.973   2.011 -18.153  1.00 92.28           O  
ATOM   2605  CG  LYS A 178     -13.941   0.551 -20.825  1.00 92.28           C  
ATOM   2606  HG2 LYS A 178     -13.629   1.557 -21.107  1.00 92.28           H  
ATOM   2607  HG3 LYS A 178     -14.954   0.585 -20.425  1.00 92.28           H  
ATOM   2608  CD  LYS A 178     -13.936  -0.360 -22.053  1.00 92.28           C  
ATOM   2609  HD2 LYS A 178     -14.188  -1.375 -21.745  1.00 92.28           H  
ATOM   2610  HD3 LYS A 178     -12.937  -0.363 -22.489  1.00 92.28           H  
ATOM   2611  CE  LYS A 178     -14.947   0.127 -23.091  1.00 92.28           C  
ATOM   2612  HE2 LYS A 178     -15.937   0.152 -22.635  1.00 92.28           H  
ATOM   2613  HE3 LYS A 178     -14.681   1.142 -23.386  1.00 92.28           H  
ATOM   2614  NZ  LYS A 178     -14.938  -0.774 -24.270  1.00 92.28           N  
ATOM   2615  HZ1 LYS A 178     -15.581  -0.459 -24.982  1.00 92.28           H  
ATOM   2616  HZ2 LYS A 178     -15.181  -1.715 -23.996  1.00 92.28           H  
ATOM   2617  HZ3 LYS A 178     -14.010  -0.818 -24.666  1.00 92.28           H  
ATOM   2618  N   SER A 179     -14.776   0.048 -17.092  1.00 95.53           N  
ATOM   2619  H   SER A 179     -14.192  -0.760 -16.930  1.00 95.53           H  
ATOM   2620  CA  SER A 179     -16.068   0.102 -16.409  1.00 95.53           C  
ATOM   2621  HA  SER A 179     -16.257   1.130 -16.099  1.00 95.53           H  
ATOM   2622  C   SER A 179     -16.061  -0.763 -15.155  1.00 95.53           C  
ATOM   2623  CB  SER A 179     -17.203  -0.330 -17.350  1.00 95.53           C  
ATOM   2624  HB2 SER A 179     -18.155  -0.223 -16.831  1.00 95.53           H  
ATOM   2625  HB3 SER A 179     -17.212   0.326 -18.220  1.00 95.53           H  
ATOM   2626  O   SER A 179     -15.221  -1.648 -14.989  1.00 95.53           O  
ATOM   2627  OG  SER A 179     -17.057  -1.672 -17.780  1.00 95.53           O  
ATOM   2628  HG  SER A 179     -17.838  -1.923 -18.279  1.00 95.53           H  
ATOM   2629  N   GLY A 180     -17.020  -0.521 -14.268  1.00 97.49           N  
ATOM   2630  H   GLY A 180     -17.656   0.251 -14.407  1.00 97.49           H  
ATOM   2631  CA  GLY A 180     -17.258  -1.378 -13.119  1.00 97.49           C  
ATOM   2632  HA2 GLY A 180     -17.310  -2.412 -13.461  1.00 97.49           H  
ATOM   2633  HA3 GLY A 180     -16.439  -1.293 -12.405  1.00 97.49           H  
ATOM   2634  C   GLY A 180     -18.563  -1.045 -12.419  1.00 97.49           C  
ATOM   2635  O   GLY A 180     -19.226  -0.058 -12.739  1.00 97.49           O  
ATOM   2636  N   TRP A 181     -18.943  -1.893 -11.475  1.00 98.21           N  
ATOM   2637  H   TRP A 181     -18.350  -2.684 -11.271  1.00 98.21           H  
ATOM   2638  CA  TRP A 181     -20.143  -1.729 -10.666  1.00 98.21           C  
ATOM   2639  HA  TRP A 181     -20.285  -0.667 -10.465  1.00 98.21           H  
ATOM   2640  C   TRP A 181     -20.000  -2.431  -9.318  1.00 98.21           C  
ATOM   2641  CB  TRP A 181     -21.366  -2.247 -11.440  1.00 98.21           C  
ATOM   2642  HB2 TRP A 181     -21.511  -1.617 -12.317  1.00 98.21           H  
ATOM   2643  HB3 TRP A 181     -22.245  -2.112 -10.809  1.00 98.21           H  
ATOM   2644  O   TRP A 181     -19.153  -3.312  -9.158  1.00 98.21           O  
ATOM   2645  CG  TRP A 181     -21.338  -3.678 -11.895  1.00 98.21           C  
ATOM   2646  CD1 TRP A 181     -21.058  -4.094 -13.151  1.00 98.21           C  
ATOM   2647  HD1 TRP A 181     -20.809  -3.436 -13.971  1.00 98.21           H  
ATOM   2648  CD2 TRP A 181     -21.625  -4.892 -11.132  1.00 98.21           C  
ATOM   2649  CE2 TRP A 181     -21.501  -6.015 -12.002  1.00 98.21           C  
ATOM   2650  CE3 TRP A 181     -21.976  -5.163  -9.793  1.00 98.21           C  
ATOM   2651  HE3 TRP A 181     -22.115  -4.335  -9.113  1.00 98.21           H  
ATOM   2652  NE1 TRP A 181     -21.182  -5.468 -13.227  1.00 98.21           N  
ATOM   2653  HE1 TRP A 181     -21.005  -6.003 -14.065  1.00 98.21           H  
ATOM   2654  CH2 TRP A 181     -21.956  -7.567 -10.199  1.00 98.21           C  
ATOM   2655  HH2 TRP A 181     -22.045  -8.577  -9.827  1.00 98.21           H  
ATOM   2656  CZ2 TRP A 181     -21.660  -7.335 -11.553  1.00 98.21           C  
ATOM   2657  HZ2 TRP A 181     -21.528  -8.161 -12.235  1.00 98.21           H  
ATOM   2658  CZ3 TRP A 181     -22.122  -6.481  -9.322  1.00 98.21           C  
ATOM   2659  HZ3 TRP A 181     -22.339  -6.662  -8.280  1.00 98.21           H  
ATOM   2660  N   TYR A 182     -20.858  -2.066  -8.364  1.00 98.33           N  
ATOM   2661  H   TYR A 182     -21.514  -1.325  -8.567  1.00 98.33           H  
ATOM   2662  CA  TYR A 182     -21.052  -2.809  -7.117  1.00 98.33           C  
ATOM   2663  HA  TYR A 182     -20.595  -3.791  -7.241  1.00 98.33           H  
ATOM   2664  C   TYR A 182     -22.541  -3.058  -6.818  1.00 98.33           C  
ATOM   2665  CB  TYR A 182     -20.324  -2.118  -5.957  1.00 98.33           C  
ATOM   2666  HB2 TYR A 182     -20.294  -2.807  -5.112  1.00 98.33           H  
ATOM   2667  HB3 TYR A 182     -19.291  -1.925  -6.246  1.00 98.33           H  
ATOM   2668  O   TYR A 182     -23.418  -2.391  -7.374  1.00 98.33           O  
ATOM   2669  CG  TYR A 182     -20.966  -0.826  -5.493  1.00 98.33           C  
ATOM   2670  CD1 TYR A 182     -20.581   0.401  -6.066  1.00 98.33           C  
ATOM   2671  HD1 TYR A 182     -19.831   0.416  -6.843  1.00 98.33           H  
ATOM   2672  CD2 TYR A 182     -21.960  -0.857  -4.497  1.00 98.33           C  
ATOM   2673  HD2 TYR A 182     -22.251  -1.795  -4.046  1.00 98.33           H  
ATOM   2674  CE1 TYR A 182     -21.184   1.601  -5.639  1.00 98.33           C  
ATOM   2675  HE1 TYR A 182     -20.897   2.542  -6.085  1.00 98.33           H  
ATOM   2676  CE2 TYR A 182     -22.576   0.337  -4.080  1.00 98.33           C  
ATOM   2677  HE2 TYR A 182     -23.337   0.327  -3.314  1.00 98.33           H  
ATOM   2678  OH  TYR A 182     -22.785   2.711  -4.227  1.00 98.33           O  
ATOM   2679  HH  TYR A 182     -22.440   3.497  -4.655  1.00 98.33           H  
ATOM   2680  CZ  TYR A 182     -22.187   1.566  -4.646  1.00 98.33           C  
ATOM   2681  N   LYS A 183     -22.821  -4.040  -5.956  1.00 98.12           N  
ATOM   2682  H   LYS A 183     -22.039  -4.576  -5.607  1.00 98.12           H  
ATOM   2683  CA  LYS A 183     -24.142  -4.368  -5.395  1.00 98.12           C  
ATOM   2684  HA  LYS A 183     -24.831  -3.536  -5.544  1.00 98.12           H  
ATOM   2685  C   LYS A 183     -24.017  -4.633  -3.901  1.00 98.12           C  
ATOM   2686  CB  LYS A 183     -24.721  -5.629  -6.049  1.00 98.12           C  
ATOM   2687  HB2 LYS A 183     -25.559  -5.984  -5.449  1.00 98.12           H  
ATOM   2688  HB3 LYS A 183     -23.958  -6.407  -6.057  1.00 98.12           H  
ATOM   2689  O   LYS A 183     -23.067  -5.282  -3.473  1.00 98.12           O  
ATOM   2690  CG  LYS A 183     -25.226  -5.398  -7.472  1.00 98.12           C  
ATOM   2691  HG2 LYS A 183     -24.425  -5.005  -8.098  1.00 98.12           H  
ATOM   2692  HG3 LYS A 183     -26.049  -4.685  -7.434  1.00 98.12           H  
ATOM   2693  CD  LYS A 183     -25.737  -6.718  -8.052  1.00 98.12           C  
ATOM   2694  HD2 LYS A 183     -26.539  -7.095  -7.418  1.00 98.12           H  
ATOM   2695  HD3 LYS A 183     -24.924  -7.444  -8.072  1.00 98.12           H  
ATOM   2696  CE  LYS A 183     -26.262  -6.484  -9.466  1.00 98.12           C  
ATOM   2697  HE2 LYS A 183     -25.447  -6.116 -10.089  1.00 98.12           H  
ATOM   2698  HE3 LYS A 183     -27.033  -5.715  -9.415  1.00 98.12           H  
ATOM   2699  NZ  LYS A 183     -26.826  -7.726 -10.036  1.00 98.12           N  
ATOM   2700  HZ1 LYS A 183     -27.593  -8.048  -9.463  1.00 98.12           H  
ATOM   2701  HZ2 LYS A 183     -27.152  -7.565 -10.978  1.00 98.12           H  
ATOM   2702  HZ3 LYS A 183     -26.118  -8.446 -10.054  1.00 98.12           H  
ATOM   2703  N   ILE A 184     -24.992  -4.173  -3.123  1.00 97.27           N  
ATOM   2704  H   ILE A 184     -25.773  -3.710  -3.565  1.00 97.27           H  
ATOM   2705  CA  ILE A 184     -25.087  -4.442  -1.683  1.00 97.27           C  
ATOM   2706  HA  ILE A 184     -24.129  -4.799  -1.306  1.00 97.27           H  
ATOM   2707  C   ILE A 184     -26.126  -5.549  -1.488  1.00 97.27           C  
ATOM   2708  CB  ILE A 184     -25.449  -3.152  -0.911  1.00 97.27           C  
ATOM   2709  HB  ILE A 184     -26.422  -2.807  -1.261  1.00 97.27           H  
ATOM   2710  O   ILE A 184     -27.315  -5.316  -1.705  1.00 97.27           O  
ATOM   2711  CG1 ILE A 184     -24.418  -2.023  -1.160  1.00 97.27           C  
ATOM   2712 HG12 ILE A 184     -23.474  -2.269  -0.673  1.00 97.27           H  
ATOM   2713 HG13 ILE A 184     -24.225  -1.923  -2.228  1.00 97.27           H  
ATOM   2714  CG2 ILE A 184     -25.556  -3.465   0.593  1.00 97.27           C  
ATOM   2715 HG21 ILE A 184     -26.314  -4.227   0.774  1.00 97.27           H  
ATOM   2716 HG22 ILE A 184     -24.597  -3.811   0.978  1.00 97.27           H  
ATOM   2717 HG23 ILE A 184     -25.864  -2.575   1.141  1.00 97.27           H  
ATOM   2718  CD1 ILE A 184     -24.888  -0.648  -0.672  1.00 97.27           C  
ATOM   2719 HD11 ILE A 184     -24.164   0.107  -0.979  1.00 97.27           H  
ATOM   2720 HD12 ILE A 184     -24.970  -0.627   0.415  1.00 97.27           H  
ATOM   2721 HD13 ILE A 184     -25.854  -0.406  -1.115  1.00 97.27           H  
ATOM   2722  N   GLY A 185     -25.687  -6.752  -1.107  1.00 95.51           N  
ATOM   2723  H   GLY A 185     -24.697  -6.886  -0.960  1.00 95.51           H  
ATOM   2724  CA  GLY A 185     -26.537  -7.947  -1.096  1.00 95.51           C  
ATOM   2725  HA2 GLY A 185     -25.936  -8.828  -0.875  1.00 95.51           H  
ATOM   2726  HA3 GLY A 185     -27.298  -7.842  -0.323  1.00 95.51           H  
ATOM   2727  C   GLY A 185     -27.218  -8.160  -2.453  1.00 95.51           C  
ATOM   2728  O   GLY A 185     -26.570  -8.059  -3.495  1.00 95.51           O  
ATOM   2729  N   ASP A 186     -28.536  -8.364  -2.428  1.00 93.47           N  
ATOM   2730  H   ASP A 186     -28.984  -8.520  -1.537  1.00 93.47           H  
ATOM   2731  CA  ASP A 186     -29.385  -8.514  -3.622  1.00 93.47           C  
ATOM   2732  HA  ASP A 186     -28.783  -8.949  -4.419  1.00 93.47           H  
ATOM   2733  C   ASP A 186     -29.931  -7.178  -4.165  1.00 93.47           C  
ATOM   2734  CB  ASP A 186     -30.518  -9.502  -3.315  1.00 93.47           C  
ATOM   2735  HB2 ASP A 186     -31.131  -9.639  -4.206  1.00 93.47           H  
ATOM   2736  HB3 ASP A 186     -31.148  -9.087  -2.528  1.00 93.47           H  
ATOM   2737  O   ASP A 186     -30.850  -7.148  -4.985  1.00 93.47           O  
ATOM   2738  CG  ASP A 186     -29.985 -10.869  -2.890  1.00 93.47           C  
ATOM   2739  OD1 ASP A 186     -29.038 -11.352  -3.549  1.00 93.47           O  
ATOM   2740  OD2 ASP A 186     -30.511 -11.393  -1.886  1.00 93.47           O  
ATOM   2741  N   GLY A 187     -29.393  -6.050  -3.692  1.00 95.51           N  
ATOM   2742  H   GLY A 187     -28.636  -6.127  -3.028  1.00 95.51           H  
ATOM   2743  CA  GLY A 187     -29.810  -4.717  -4.110  1.00 95.51           C  
ATOM   2744  HA2 GLY A 187     -30.884  -4.621  -3.949  1.00 95.51           H  
ATOM   2745  HA3 GLY A 187     -29.305  -3.980  -3.485  1.00 95.51           H  
ATOM   2746  C   GLY A 187     -29.509  -4.395  -5.579  1.00 95.51           C  
ATOM   2747  O   GLY A 187     -28.847  -5.136  -6.312  1.00 95.51           O  
ATOM   2748  N   ALA A 188     -29.988  -3.225  -6.008  1.00 96.87           N  
ATOM   2749  H   ALA A 188     -30.499  -2.643  -5.360  1.00 96.87           H  
ATOM   2750  CA  ALA A 188     -29.744  -2.717  -7.352  1.00 96.87           C  
ATOM   2751  HA  ALA A 188     -30.128  -3.453  -8.058  1.00 96.87           H  
ATOM   2752  C   ALA A 188     -28.241  -2.532  -7.633  1.00 96.87           C  
ATOM   2753  CB  ALA A 188     -30.526  -1.413  -7.551  1.00 96.87           C  
ATOM   2754  HB1 ALA A 188     -30.384  -1.048  -8.568  1.00 96.87           H  
ATOM   2755  HB2 ALA A 188     -31.589  -1.588  -7.382  1.00 96.87           H  
ATOM   2756  HB3 ALA A 188     -30.169  -0.657  -6.852  1.00 96.87           H  
ATOM   2757  O   ALA A 188     -27.453  -2.187  -6.752  1.00 96.87           O  
ATOM   2758  N   GLN A 189     -27.856  -2.739  -8.893  1.00 97.88           N  
ATOM   2759  H   GLN A 189     -28.566  -2.945  -9.582  1.00 97.88           H  
ATOM   2760  CA  GLN A 189     -26.499  -2.476  -9.361  1.00 97.88           C  
ATOM   2761  HA  GLN A 189     -25.788  -2.920  -8.664  1.00 97.88           H  
ATOM   2762  C   GLN A 189     -26.227  -0.973  -9.417  1.00 97.88           C  
ATOM   2763  CB  GLN A 189     -26.311  -3.112 -10.743  1.00 97.88           C  
ATOM   2764  HB2 GLN A 189     -26.621  -4.156 -10.703  1.00 97.88           H  
ATOM   2765  HB3 GLN A 189     -26.947  -2.605 -11.469  1.00 97.88           H  
ATOM   2766  O   GLN A 189     -26.988  -0.230 -10.036  1.00 97.88           O  
ATOM   2767  CG  GLN A 189     -24.855  -3.036 -11.213  1.00 97.88           C  
ATOM   2768  HG2 GLN A 189     -24.572  -1.994 -11.360  1.00 97.88           H  
ATOM   2769  HG3 GLN A 189     -24.205  -3.473 -10.455  1.00 97.88           H  
ATOM   2770  CD  GLN A 189     -24.661  -3.798 -12.514  1.00 97.88           C  
ATOM   2771  NE2 GLN A 189     -24.243  -3.146 -13.578  1.00 97.88           N  
ATOM   2772 HE21 GLN A 189     -24.100  -3.698 -14.411  1.00 97.88           H  
ATOM   2773 HE22 GLN A 189     -23.994  -2.169 -13.530  1.00 97.88           H  
ATOM   2774  OE1 GLN A 189     -24.924  -4.989 -12.595  1.00 97.88           O  
ATOM   2775  N   VAL A 190     -25.100  -0.548  -8.850  1.00 98.17           N  
ATOM   2776  H   VAL A 190     -24.547  -1.203  -8.316  1.00 98.17           H  
ATOM   2777  CA  VAL A 190     -24.595   0.821  -8.969  1.00 98.17           C  
ATOM   2778  HA  VAL A 190     -25.365   1.455  -9.410  1.00 98.17           H  
ATOM   2779  C   VAL A 190     -23.385   0.820  -9.893  1.00 98.17           C  
ATOM   2780  CB  VAL A 190     -24.257   1.414  -7.591  1.00 98.17           C  
ATOM   2781  HB  VAL A 190     -23.451   0.836  -7.139  1.00 98.17           H  
ATOM   2782  O   VAL A 190     -22.355   0.224  -9.580  1.00 98.17           O  
ATOM   2783  CG1 VAL A 190     -23.810   2.875  -7.741  1.00 98.17           C  
ATOM   2784 HG11 VAL A 190     -23.640   3.312  -6.757  1.00 98.17           H  
ATOM   2785 HG12 VAL A 190     -24.579   3.455  -8.252  1.00 98.17           H  
ATOM   2786 HG13 VAL A 190     -22.879   2.932  -8.305  1.00 98.17           H  
ATOM   2787  CG2 VAL A 190     -25.469   1.378  -6.651  1.00 98.17           C  
ATOM   2788 HG21 VAL A 190     -26.311   1.908  -7.097  1.00 98.17           H  
ATOM   2789 HG22 VAL A 190     -25.759   0.347  -6.449  1.00 98.17           H  
ATOM   2790 HG23 VAL A 190     -25.212   1.845  -5.700  1.00 98.17           H  
ATOM   2791  N   ASN A 191     -23.509   1.478 -11.045  1.00 98.12           N  
ATOM   2792  H   ASN A 191     -24.371   1.973 -11.225  1.00 98.12           H  
ATOM   2793  CA  ASN A 191     -22.403   1.636 -11.988  1.00 98.12           C  
ATOM   2794  HA  ASN A 191     -21.867   0.690 -12.064  1.00 98.12           H  
ATOM   2795  C   ASN A 191     -21.411   2.687 -11.474  1.00 98.12           C  
ATOM   2796  CB  ASN A 191     -22.946   1.990 -13.380  1.00 98.12           C  
ATOM   2797  HB2 ASN A 191     -23.533   2.906 -13.310  1.00 98.12           H  
ATOM   2798  HB3 ASN A 191     -22.109   2.178 -14.053  1.00 98.12           H  
ATOM   2799  O   ASN A 191     -21.812   3.739 -10.978  1.00 98.12           O  
ATOM   2800  CG  ASN A 191     -23.788   0.882 -13.991  1.00 98.12           C  
ATOM   2801  ND2 ASN A 191     -24.811   1.235 -14.732  1.00 98.12           N  
ATOM   2802 HD21 ASN A 191     -25.024   2.211 -14.881  1.00 98.12           H  
ATOM   2803 HD22 ASN A 191     -25.371   0.488 -15.118  1.00 98.12           H  
ATOM   2804  OD1 ASN A 191     -23.550  -0.305 -13.820  1.00 98.12           O  
ATOM   2805  N   LEU A 192     -20.119   2.404 -11.620  1.00 97.51           N  
ATOM   2806  H   LEU A 192     -19.865   1.543 -12.083  1.00 97.51           H  
ATOM   2807  CA  LEU A 192     -19.031   3.307 -11.261  1.00 97.51           C  
ATOM   2808  HA  LEU A 192     -19.397   4.060 -10.563  1.00 97.51           H  
ATOM   2809  C   LEU A 192     -18.520   4.036 -12.503  1.00 97.51           C  
ATOM   2810  CB  LEU A 192     -17.898   2.517 -10.584  1.00 97.51           C  
ATOM   2811  HB2 LEU A 192     -17.570   1.736 -11.270  1.00 97.51           H  
ATOM   2812  HB3 LEU A 192     -17.054   3.187 -10.420  1.00 97.51           H  
ATOM   2813  O   LEU A 192     -18.304   3.424 -13.552  1.00 97.51           O  
ATOM   2814  CG  LEU A 192     -18.285   1.874  -9.241  1.00 97.51           C  
ATOM   2815  HG  LEU A 192     -19.174   1.256  -9.363  1.00 97.51           H  
ATOM   2816  CD1 LEU A 192     -17.147   0.974  -8.768  1.00 97.51           C  
ATOM   2817 HD11 LEU A 192     -17.433   0.481  -7.839  1.00 97.51           H  
ATOM   2818 HD12 LEU A 192     -16.953   0.211  -9.522  1.00 97.51           H  
ATOM   2819 HD13 LEU A 192     -16.244   1.561  -8.602  1.00 97.51           H  
ATOM   2820  CD2 LEU A 192     -18.550   2.924  -8.162  1.00 97.51           C  
ATOM   2821 HD21 LEU A 192     -17.713   3.619  -8.096  1.00 97.51           H  
ATOM   2822 HD22 LEU A 192     -18.678   2.440  -7.194  1.00 97.51           H  
ATOM   2823 HD23 LEU A 192     -19.461   3.474  -8.398  1.00 97.51           H  
ATOM   2824  N   THR A 193     -18.273   5.334 -12.357  1.00 94.66           N  
ATOM   2825  H   THR A 193     -18.478   5.773 -11.471  1.00 94.66           H  
ATOM   2826  CA  THR A 193     -17.644   6.157 -13.392  1.00 94.66           C  
ATOM   2827  HA  THR A 193     -17.897   5.749 -14.371  1.00 94.66           H  
ATOM   2828  C   THR A 193     -16.126   6.150 -13.186  1.00 94.66           C  
ATOM   2829  CB  THR A 193     -18.190   7.590 -13.353  1.00 94.66           C  
ATOM   2830  HB  THR A 193     -17.945   8.045 -12.394  1.00 94.66           H  
ATOM   2831  O   THR A 193     -15.673   6.506 -12.095  1.00 94.66           O  
ATOM   2832  CG2 THR A 193     -17.644   8.458 -14.485  1.00 94.66           C  
ATOM   2833 HG21 THR A 193     -16.567   8.585 -14.373  1.00 94.66           H  
ATOM   2834 HG22 THR A 193     -17.858   7.995 -15.448  1.00 94.66           H  
ATOM   2835 HG23 THR A 193     -18.110   9.442 -14.445  1.00 94.66           H  
ATOM   2836  OG1 THR A 193     -19.591   7.580 -13.492  1.00 94.66           O  
ATOM   2837  HG1 THR A 193     -19.899   8.434 -13.178  1.00 94.66           H  
ATOM   2838  N   PRO A 194     -15.309   5.780 -14.192  1.00 90.77           N  
ATOM   2839  CA  PRO A 194     -13.853   5.861 -14.090  1.00 90.77           C  
ATOM   2840  HA  PRO A 194     -13.517   5.103 -13.383  1.00 90.77           H  
ATOM   2841  C   PRO A 194     -13.374   7.243 -13.620  1.00 90.77           C  
ATOM   2842  CB  PRO A 194     -13.319   5.514 -15.483  1.00 90.77           C  
ATOM   2843  HB2 PRO A 194     -12.361   4.998 -15.431  1.00 90.77           H  
ATOM   2844  HB3 PRO A 194     -13.235   6.415 -16.090  1.00 90.77           H  
ATOM   2845  O   PRO A 194     -13.836   8.274 -14.106  1.00 90.77           O  
ATOM   2846  CG  PRO A 194     -14.410   4.617 -16.066  1.00 90.77           C  
ATOM   2847  HG2 PRO A 194     -14.269   3.592 -15.721  1.00 90.77           H  
ATOM   2848  HG3 PRO A 194     -14.420   4.651 -17.155  1.00 90.77           H  
ATOM   2849  CD  PRO A 194     -15.694   5.194 -15.470  1.00 90.77           C  
ATOM   2850  HD2 PRO A 194     -16.430   4.401 -15.341  1.00 90.77           H  
ATOM   2851  HD3 PRO A 194     -16.085   5.974 -16.123  1.00 90.77           H  
ATOM   2852  N   GLY A 195     -12.452   7.262 -12.655  1.00 87.20           N  
ATOM   2853  H   GLY A 195     -12.127   6.379 -12.289  1.00 87.20           H  
ATOM   2854  CA  GLY A 195     -11.913   8.496 -12.071  1.00 87.20           C  
ATOM   2855  HA2 GLY A 195     -10.971   8.265 -11.573  1.00 87.20           H  
ATOM   2856  HA3 GLY A 195     -11.708   9.207 -12.871  1.00 87.20           H  
ATOM   2857  C   GLY A 195     -12.820   9.197 -11.050  1.00 87.20           C  
ATOM   2858  O   GLY A 195     -12.398  10.198 -10.475  1.00 87.20           O  
ATOM   2859  N   GLN A 196     -14.027   8.686 -10.784  1.00 93.00           N  
ATOM   2860  H   GLN A 196     -14.341   7.869 -11.289  1.00 93.00           H  
ATOM   2861  CA  GLN A 196     -14.927   9.211  -9.757  1.00 93.00           C  
ATOM   2862  HA  GLN A 196     -14.465  10.069  -9.268  1.00 93.00           H  
ATOM   2863  C   GLN A 196     -15.191   8.155  -8.684  1.00 93.00           C  
ATOM   2864  CB  GLN A 196     -16.242   9.696 -10.379  1.00 93.00           C  
ATOM   2865  HB2 GLN A 196     -16.724   8.858 -10.881  1.00 93.00           H  
ATOM   2866  HB3 GLN A 196     -16.898  10.040  -9.580  1.00 93.00           H  
ATOM   2867  O   GLN A 196     -15.579   7.025  -8.978  1.00 93.00           O  
ATOM   2868  CG  GLN A 196     -16.033  10.848 -11.374  1.00 93.00           C  
ATOM   2869  HG2 GLN A 196     -15.425  10.506 -12.212  1.00 93.00           H  
ATOM   2870  HG3 GLN A 196     -15.503  11.657 -10.872  1.00 93.00           H  
ATOM   2871  CD  GLN A 196     -17.342  11.395 -11.935  1.00 93.00           C  
ATOM   2872  NE2 GLN A 196     -17.316  12.558 -12.548  1.00 93.00           N  
ATOM   2873 HE21 GLN A 196     -16.449  13.065 -12.651  1.00 93.00           H  
ATOM   2874 HE22 GLN A 196     -18.202  12.887 -12.903  1.00 93.00           H  
ATOM   2875  OE1 GLN A 196     -18.406  10.801 -11.857  1.00 93.00           O  
ATOM   2876  N   ALA A 197     -14.994   8.535  -7.424  1.00 93.37           N  
ATOM   2877  H   ALA A 197     -14.715   9.487  -7.232  1.00 93.37           H  
ATOM   2878  CA  ALA A 197     -15.364   7.693  -6.298  1.00 93.37           C  
ATOM   2879  HA  ALA A 197     -15.086   6.662  -6.519  1.00 93.37           H  
ATOM   2880  C   ALA A 197     -16.883   7.738  -6.071  1.00 93.37           C  
ATOM   2881  CB  ALA A 197     -14.575   8.136  -5.064  1.00 93.37           C  
ATOM   2882  HB1 ALA A 197     -13.506   8.070  -5.264  1.00 93.37           H  
ATOM   2883  HB2 ALA A 197     -14.817   7.470  -4.235  1.00 93.37           H  
ATOM   2884  HB3 ALA A 197     -14.839   9.159  -4.794  1.00 93.37           H  
ATOM   2885  O   ALA A 197     -17.505   8.793  -6.204  1.00 93.37           O  
ATOM   2886  N   ALA A 198     -17.463   6.607  -5.677  1.00 96.46           N  
ATOM   2887  H   ALA A 198     -16.880   5.789  -5.576  1.00 96.46           H  
ATOM   2888  CA  ALA A 198     -18.827   6.529  -5.162  1.00 96.46           C  
ATOM   2889  HA  ALA A 198     -19.332   7.483  -5.311  1.00 96.46           H  
ATOM   2890  C   ALA A 198     -18.794   6.248  -3.657  1.00 96.46           C  
ATOM   2891  CB  ALA A 198     -19.604   5.461  -5.936  1.00 96.46           C  
ATOM   2892  HB1 ALA A 198     -19.145   4.485  -5.776  1.00 96.46           H  
ATOM   2893  HB2 ALA A 198     -20.637   5.434  -5.589  1.00 96.46           H  
ATOM   2894  HB3 ALA A 198     -19.593   5.698  -7.000  1.00 96.46           H  
ATOM   2895  O   ALA A 198     -17.850   5.637  -3.157  1.00 96.46           O  
ATOM   2896  N   THR A 199     -19.825   6.661  -2.927  1.00 96.86           N  
ATOM   2897  H   THR A 199     -20.586   7.166  -3.358  1.00 96.86           H  
ATOM   2898  CA  THR A 199     -19.974   6.332  -1.506  1.00 96.86           C  
ATOM   2899  HA  THR A 199     -19.217   5.593  -1.239  1.00 96.86           H  
ATOM   2900  C   THR A 199     -21.320   5.681  -1.236  1.00 96.86           C  
ATOM   2901  CB  THR A 199     -19.761   7.542  -0.586  1.00 96.86           C  
ATOM   2902  HB  THR A 199     -19.949   7.238   0.444  1.00 96.86           H  
ATOM   2903  O   THR A 199     -22.309   5.962  -1.910  1.00 96.86           O  
ATOM   2904  CG2 THR A 199     -18.340   8.098  -0.677  1.00 96.86           C  
ATOM   2905 HG21 THR A 199     -18.218   8.912   0.037  1.00 96.86           H  
ATOM   2906 HG22 THR A 199     -17.631   7.305  -0.437  1.00 96.86           H  
ATOM   2907 HG23 THR A 199     -18.142   8.468  -1.683  1.00 96.86           H  
ATOM   2908  OG1 THR A 199     -20.639   8.589  -0.922  1.00 96.86           O  
ATOM   2909  HG1 THR A 199     -20.652   9.217  -0.197  1.00 96.86           H  
ATOM   2910  N   PHE A 200     -21.352   4.801  -0.242  1.00 96.68           N  
ATOM   2911  H   PHE A 200     -20.488   4.555   0.221  1.00 96.68           H  
ATOM   2912  CA  PHE A 200     -22.577   4.231   0.309  1.00 96.68           C  
ATOM   2913  HA  PHE A 200     -23.396   4.931   0.147  1.00 96.68           H  
ATOM   2914  C   PHE A 200     -22.427   4.042   1.817  1.00 96.68           C  
ATOM   2915  CB  PHE A 200     -22.928   2.917  -0.404  1.00 96.68           C  
ATOM   2916  HB2 PHE A 200     -23.105   3.131  -1.457  1.00 96.68           H  
ATOM   2917  HB3 PHE A 200     -23.867   2.541   0.002  1.00 96.68           H  
ATOM   2918  O   PHE A 200     -21.311   4.001   2.337  1.00 96.68           O  
ATOM   2919  CG  PHE A 200     -21.882   1.822  -0.300  1.00 96.68           C  
ATOM   2920  CD1 PHE A 200     -20.872   1.718  -1.275  1.00 96.68           C  
ATOM   2921  HD1 PHE A 200     -20.829   2.432  -2.084  1.00 96.68           H  
ATOM   2922  CD2 PHE A 200     -21.932   0.890   0.754  1.00 96.68           C  
ATOM   2923  HD2 PHE A 200     -22.699   0.965   1.510  1.00 96.68           H  
ATOM   2924  CE1 PHE A 200     -19.929   0.678  -1.209  1.00 96.68           C  
ATOM   2925  HE1 PHE A 200     -19.161   0.592  -1.964  1.00 96.68           H  
ATOM   2926  CE2 PHE A 200     -20.986  -0.148   0.819  1.00 96.68           C  
ATOM   2927  HE2 PHE A 200     -21.015  -0.857   1.634  1.00 96.68           H  
ATOM   2928  CZ  PHE A 200     -19.990  -0.260  -0.166  1.00 96.68           C  
ATOM   2929  HZ  PHE A 200     -19.262  -1.056  -0.114  1.00 96.68           H  
ATOM   2930  N   THR A 201     -23.551   3.924   2.518  1.00 96.08           N  
ATOM   2931  H   THR A 201     -24.438   3.935   2.035  1.00 96.08           H  
ATOM   2932  CA  THR A 201     -23.578   3.704   3.966  1.00 96.08           C  
ATOM   2933  HA  THR A 201     -22.553   3.625   4.327  1.00 96.08           H  
ATOM   2934  C   THR A 201     -24.281   2.388   4.271  1.00 96.08           C  
ATOM   2935  CB  THR A 201     -24.227   4.885   4.702  1.00 96.08           C  
ATOM   2936  HB  THR A 201     -25.256   4.997   4.360  1.00 96.08           H  
ATOM   2937  O   THR A 201     -25.333   2.105   3.704  1.00 96.08           O  
ATOM   2938  CG2 THR A 201     -24.220   4.734   6.222  1.00 96.08           C  
ATOM   2939 HG21 THR A 201     -23.201   4.599   6.584  1.00 96.08           H  
ATOM   2940 HG22 THR A 201     -24.648   5.628   6.677  1.00 96.08           H  
ATOM   2941 HG23 THR A 201     -24.824   3.877   6.518  1.00 96.08           H  
ATOM   2942  OG1 THR A 201     -23.518   6.072   4.414  1.00 96.08           O  
ATOM   2943  HG1 THR A 201     -22.680   6.044   4.882  1.00 96.08           H  
ATOM   2944  N   LEU A 202     -23.701   1.594   5.169  1.00 96.21           N  
ATOM   2945  H   LEU A 202     -22.835   1.909   5.584  1.00 96.21           H  
ATOM   2946  CA  LEU A 202     -24.292   0.368   5.710  1.00 96.21           C  
ATOM   2947  HA  LEU A 202     -25.221   0.140   5.188  1.00 96.21           H  
ATOM   2948  C   LEU A 202     -24.628   0.564   7.192  1.00 96.21           C  
ATOM   2949  CB  LEU A 202     -23.319  -0.812   5.529  1.00 96.21           C  
ATOM   2950  HB2 LEU A 202     -22.428  -0.613   6.124  1.00 96.21           H  
ATOM   2951  HB3 LEU A 202     -23.785  -1.710   5.933  1.00 96.21           H  
ATOM   2952  O   LEU A 202     -23.999   1.386   7.861  1.00 96.21           O  
ATOM   2953  CG  LEU A 202     -22.870  -1.099   4.086  1.00 96.21           C  
ATOM   2954  HG  LEU A 202     -22.384  -0.218   3.668  1.00 96.21           H  
ATOM   2955  CD1 LEU A 202     -21.859  -2.245   4.095  1.00 96.21           C  
ATOM   2956 HD11 LEU A 202     -22.295  -3.126   4.567  1.00 96.21           H  
ATOM   2957 HD12 LEU A 202     -20.974  -1.945   4.656  1.00 96.21           H  
ATOM   2958 HD13 LEU A 202     -21.557  -2.502   3.079  1.00 96.21           H  
ATOM   2959  CD2 LEU A 202     -24.039  -1.497   3.186  1.00 96.21           C  
ATOM   2960 HD21 LEU A 202     -23.661  -1.741   2.193  1.00 96.21           H  
ATOM   2961 HD22 LEU A 202     -24.556  -2.360   3.603  1.00 96.21           H  
ATOM   2962 HD23 LEU A 202     -24.737  -0.665   3.095  1.00 96.21           H  
ATOM   2963  N   GLY A 203     -25.585  -0.208   7.711  1.00 94.80           N  
ATOM   2964  H   GLY A 203     -26.077  -0.843   7.100  1.00 94.80           H  
ATOM   2965  CA  GLY A 203     -25.800  -0.369   9.153  1.00 94.80           C  
ATOM   2966  HA2 GLY A 203     -25.004   0.138   9.698  1.00 94.80           H  
ATOM   2967  HA3 GLY A 203     -25.743  -1.430   9.396  1.00 94.80           H  
ATOM   2968  C   GLY A 203     -27.109   0.182   9.708  1.00 94.80           C  
ATOM   2969  O   GLY A 203     -27.537  -0.268  10.769  1.00 94.80           O  
ATOM   2970  N   ALA A 204     -27.765   1.119   9.017  1.00 93.74           N  
ATOM   2971  H   ALA A 204     -27.398   1.409   8.122  1.00 93.74           H  
ATOM   2972  CA  ALA A 204     -29.024   1.705   9.492  1.00 93.74           C  
ATOM   2973  HA  ALA A 204     -28.876   2.078  10.506  1.00 93.74           H  
ATOM   2974  C   ALA A 204     -30.169   0.675   9.552  1.00 93.74           C  
ATOM   2975  CB  ALA A 204     -29.384   2.888   8.586  1.00 93.74           C  
ATOM   2976  HB1 ALA A 204     -29.565   2.537   7.570  1.00 93.74           H  
ATOM   2977  HB2 ALA A 204     -30.288   3.367   8.960  1.00 93.74           H  
ATOM   2978  HB3 ALA A 204     -28.572   3.615   8.582  1.00 93.74           H  
ATOM   2979  O   ALA A 204     -31.038   0.771  10.413  1.00 93.74           O  
ATOM   2980  N   ASP A 205     -30.136  -0.312   8.657  1.00 93.35           N  
ATOM   2981  H   ASP A 205     -29.401  -0.320   7.965  1.00 93.35           H  
ATOM   2982  CA  ASP A 205     -31.101  -1.403   8.500  1.00 93.35           C  
ATOM   2983  HA  ASP A 205     -32.016  -1.150   9.036  1.00 93.35           H  
ATOM   2984  C   ASP A 205     -30.609  -2.745   9.068  1.00 93.35           C  
ATOM   2985  CB  ASP A 205     -31.442  -1.535   7.001  1.00 93.35           C  
ATOM   2986  HB2 ASP A 205     -31.803  -0.573   6.636  1.00 93.35           H  
ATOM   2987  HB3 ASP A 205     -32.256  -2.251   6.886  1.00 93.35           H  
ATOM   2988  O   ASP A 205     -31.292  -3.750   8.910  1.00 93.35           O  
ATOM   2989  CG  ASP A 205     -30.249  -1.977   6.128  1.00 93.35           C  
ATOM   2990  OD1 ASP A 205     -29.126  -1.456   6.357  1.00 93.35           O  
ATOM   2991  OD2 ASP A 205     -30.449  -2.804   5.204  1.00 93.35           O  
ATOM   2992  N   MET A 206     -29.431  -2.772   9.702  1.00 95.56           N  
ATOM   2993  H   MET A 206     -28.960  -1.894   9.865  1.00 95.56           H  
ATOM   2994  CA  MET A 206     -28.810  -4.003  10.197  1.00 95.56           C  
ATOM   2995  HA  MET A 206     -29.311  -4.851   9.731  1.00 95.56           H  
ATOM   2996  C   MET A 206     -28.955  -4.155  11.713  1.00 95.56           C  
ATOM   2997  CB  MET A 206     -27.331  -4.059   9.800  1.00 95.56           C  
ATOM   2998  HB2 MET A 206     -26.840  -3.156  10.161  1.00 95.56           H  
ATOM   2999  HB3 MET A 206     -26.872  -4.921  10.283  1.00 95.56           H  
ATOM   3000  O   MET A 206     -28.790  -3.180  12.456  1.00 95.56           O  
ATOM   3001  CG  MET A 206     -27.125  -4.174   8.286  1.00 95.56           C  
ATOM   3002  HG2 MET A 206     -27.712  -3.402   7.789  1.00 95.56           H  
ATOM   3003  HG3 MET A 206     -27.500  -5.145   7.961  1.00 95.56           H  
ATOM   3004  SD  MET A 206     -25.401  -3.993   7.753  1.00 95.56           S  
ATOM   3005  CE  MET A 206     -24.665  -5.493   8.473  1.00 95.56           C  
ATOM   3006  HE1 MET A 206     -24.809  -5.504   9.554  1.00 95.56           H  
ATOM   3007  HE2 MET A 206     -25.141  -6.382   8.060  1.00 95.56           H  
ATOM   3008  HE3 MET A 206     -23.596  -5.524   8.262  1.00 95.56           H  
ATOM   3009  N   MET A 207     -29.181  -5.379  12.181  1.00 94.85           N  
ATOM   3010  H   MET A 207     -29.284  -6.117  11.499  1.00 94.85           H  
ATOM   3011  CA  MET A 207     -29.086  -5.742  13.601  1.00 94.85           C  
ATOM   3012  HA  MET A 207     -29.407  -4.890  14.200  1.00 94.85           H  
ATOM   3013  C   MET A 207     -27.640  -6.056  14.014  1.00 94.85           C  
ATOM   3014  CB  MET A 207     -30.030  -6.910  13.931  1.00 94.85           C  
ATOM   3015  HB2 MET A 207     -29.774  -7.775  13.319  1.00 94.85           H  
ATOM   3016  HB3 MET A 207     -29.903  -7.185  14.978  1.00 94.85           H  
ATOM   3017  O   MET A 207     -26.779  -6.318  13.176  1.00 94.85           O  
ATOM   3018  CG  MET A 207     -31.502  -6.545  13.706  1.00 94.85           C  
ATOM   3019  HG2 MET A 207     -31.717  -5.633  14.262  1.00 94.85           H  
ATOM   3020  HG3 MET A 207     -31.662  -6.344  12.647  1.00 94.85           H  
ATOM   3021  SD  MET A 207     -32.685  -7.816  14.237  1.00 94.85           S  
ATOM   3022  CE  MET A 207     -32.409  -9.052  12.938  1.00 94.85           C  
ATOM   3023  HE1 MET A 207     -33.075  -9.901  13.090  1.00 94.85           H  
ATOM   3024  HE2 MET A 207     -31.376  -9.400  12.966  1.00 94.85           H  
ATOM   3025  HE3 MET A 207     -32.607  -8.609  11.963  1.00 94.85           H  
ATOM   3026  N   GLU A 208     -27.372  -6.011  15.320  1.00 94.35           N  
ATOM   3027  H   GLU A 208     -28.124  -5.835  15.971  1.00 94.35           H  
ATOM   3028  CA  GLU A 208     -26.109  -6.481  15.899  1.00 94.35           C  
ATOM   3029  HA  GLU A 208     -25.290  -5.872  15.516  1.00 94.35           H  
ATOM   3030  C   GLU A 208     -25.862  -7.951  15.515  1.00 94.35           C  
ATOM   3031  CB  GLU A 208     -26.173  -6.323  17.428  1.00 94.35           C  
ATOM   3032  HB2 GLU A 208     -26.731  -7.151  17.866  1.00 94.35           H  
ATOM   3033  HB3 GLU A 208     -26.696  -5.396  17.662  1.00 94.35           H  
ATOM   3034  O   GLU A 208     -26.771  -8.779  15.605  1.00 94.35           O  
ATOM   3035  CG  GLU A 208     -24.772  -6.253  18.033  1.00 94.35           C  
ATOM   3036  HG2 GLU A 208     -24.194  -7.117  17.706  1.00 94.35           H  
ATOM   3037  HG3 GLU A 208     -24.350  -5.338  17.618  1.00 94.35           H  
ATOM   3038  CD  GLU A 208     -24.765  -6.150  19.571  1.00 94.35           C  
ATOM   3039  OE1 GLU A 208     -23.955  -6.846  20.231  1.00 94.35           O  
ATOM   3040  OE2 GLU A 208     -25.663  -5.450  20.106  1.00 94.35           O  
ATOM   3041  N   GLY A 209     -24.656  -8.273  15.048  1.00 95.46           N  
ATOM   3042  H   GLY A 209     -23.950  -7.555  14.976  1.00 95.46           H  
ATOM   3043  CA  GLY A 209     -24.282  -9.603  14.562  1.00 95.46           C  
ATOM   3044  HA2 GLY A 209     -24.759 -10.359  15.186  1.00 95.46           H  
ATOM   3045  HA3 GLY A 209     -23.201  -9.709  14.659  1.00 95.46           H  
ATOM   3046  C   GLY A 209     -24.649  -9.895  13.102  1.00 95.46           C  
ATOM   3047  O   GLY A 209     -24.278 -10.953  12.592  1.00 95.46           O  
ATOM   3048  N   GLU A 210     -25.353  -8.997  12.402  1.00 96.95           N  
ATOM   3049  H   GLU A 210     -25.639  -8.140  12.854  1.00 96.95           H  
ATOM   3050  CA  GLU A 210     -25.660  -9.185  10.981  1.00 96.95           C  
ATOM   3051  HA  GLU A 210     -25.890 -10.239  10.825  1.00 96.95           H  
ATOM   3052  C   GLU A 210     -24.486  -8.843  10.062  1.00 96.95           C  
ATOM   3053  CB  GLU A 210     -26.882  -8.377  10.534  1.00 96.95           C  
ATOM   3054  HB2 GLU A 210     -26.762  -7.335  10.828  1.00 96.95           H  
ATOM   3055  HB3 GLU A 210     -26.934  -8.413   9.446  1.00 96.95           H  
ATOM   3056  O   GLU A 210     -23.684  -7.944  10.320  1.00 96.95           O  
ATOM   3057  CG  GLU A 210     -28.195  -8.948  11.078  1.00 96.95           C  
ATOM   3058  HG2 GLU A 210     -28.236 -10.011  10.838  1.00 96.95           H  
ATOM   3059  HG3 GLU A 210     -28.207  -8.845  12.163  1.00 96.95           H  
ATOM   3060  CD  GLU A 210     -29.416  -8.253  10.463  1.00 96.95           C  
ATOM   3061  OE1 GLU A 210     -30.523  -8.822  10.552  1.00 96.95           O  
ATOM   3062  OE2 GLU A 210     -29.250  -7.143   9.908  1.00 96.95           O  
ATOM   3063  N   SER A 211     -24.452  -9.500   8.904  1.00 96.93           N  
ATOM   3064  H   SER A 211     -25.140 -10.222   8.744  1.00 96.93           H  
ATOM   3065  CA  SER A 211     -23.471  -9.243   7.852  1.00 96.93           C  
ATOM   3066  HA  SER A 211     -22.771  -8.482   8.197  1.00 96.93           H  
ATOM   3067  C   SER A 211     -24.139  -8.736   6.574  1.00 96.93           C  
ATOM   3068  CB  SER A 211     -22.655 -10.500   7.545  1.00 96.93           C  
ATOM   3069  HB2 SER A 211     -21.880 -10.262   6.816  1.00 96.93           H  
ATOM   3070  HB3 SER A 211     -23.316 -11.254   7.118  1.00 96.93           H  
ATOM   3071  O   SER A 211     -25.200  -9.214   6.169  1.00 96.93           O  
ATOM   3072  OG  SER A 211     -22.054 -11.037   8.702  1.00 96.93           O  
ATOM   3073  HG  SER A 211     -21.193 -10.633   8.834  1.00 96.93           H  
ATOM   3074  N   LYS A 212     -23.471  -7.822   5.866  1.00 96.68           N  
ATOM   3075  H   LYS A 212     -22.627  -7.453   6.279  1.00 96.68           H  
ATOM   3076  CA  LYS A 212     -23.780  -7.466   4.474  1.00 96.68           C  
ATOM   3077  HA  LYS A 212     -24.599  -8.093   4.120  1.00 96.68           H  
ATOM   3078  C   LYS A 212     -22.575  -7.755   3.595  1.00 96.68           C  
ATOM   3079  CB  LYS A 212     -24.206  -5.996   4.348  1.00 96.68           C  
ATOM   3080  HB2 LYS A 212     -23.500  -5.379   4.904  1.00 96.68           H  
ATOM   3081  HB3 LYS A 212     -24.155  -5.692   3.303  1.00 96.68           H  
ATOM   3082  O   LYS A 212     -21.455  -7.354   3.898  1.00 96.68           O  
ATOM   3083  CG  LYS A 212     -25.623  -5.704   4.861  1.00 96.68           C  
ATOM   3084  HG2 LYS A 212     -25.726  -4.620   4.908  1.00 96.68           H  
ATOM   3085  HG3 LYS A 212     -25.724  -6.105   5.869  1.00 96.68           H  
ATOM   3086  CD  LYS A 212     -26.777  -6.253   4.009  1.00 96.68           C  
ATOM   3087  HD2 LYS A 212     -26.658  -5.940   2.971  1.00 96.68           H  
ATOM   3088  HD3 LYS A 212     -26.803  -7.340   4.078  1.00 96.68           H  
ATOM   3089  CE  LYS A 212     -28.065  -5.651   4.596  1.00 96.68           C  
ATOM   3090  HE2 LYS A 212     -28.107  -5.896   5.657  1.00 96.68           H  
ATOM   3091  HE3 LYS A 212     -28.009  -4.564   4.535  1.00 96.68           H  
ATOM   3092  NZ  LYS A 212     -29.310  -6.114   3.942  1.00 96.68           N  
ATOM   3093  HZ1 LYS A 212     -29.303  -5.918   2.951  1.00 96.68           H  
ATOM   3094  HZ2 LYS A 212     -30.072  -5.592   4.351  1.00 96.68           H  
ATOM   3095  HZ3 LYS A 212     -29.469  -7.094   4.124  1.00 96.68           H  
ATOM   3096  N   THR A 213     -22.823  -8.418   2.472  1.00 97.21           N  
ATOM   3097  H   THR A 213     -23.777  -8.681   2.270  1.00 97.21           H  
ATOM   3098  CA  THR A 213     -21.808  -8.640   1.439  1.00 97.21           C  
ATOM   3099  HA  THR A 213     -20.813  -8.515   1.866  1.00 97.21           H  
ATOM   3100  C   THR A 213     -21.988  -7.609   0.337  1.00 97.21           C  
ATOM   3101  CB  THR A 213     -21.876 -10.065   0.883  1.00 97.21           C  
ATOM   3102  HB  THR A 213     -22.845 -10.239   0.415  1.00 97.21           H  
ATOM   3103  O   THR A 213     -23.086  -7.459  -0.198  1.00 97.21           O  
ATOM   3104  CG2 THR A 213     -20.766 -10.338  -0.131  1.00 97.21           C  
ATOM   3105 HG21 THR A 213     -19.796 -10.153   0.331  1.00 97.21           H  
ATOM   3106 HG22 THR A 213     -20.814 -11.380  -0.447  1.00 97.21           H  
ATOM   3107 HG23 THR A 213     -20.883  -9.701  -1.008  1.00 97.21           H  
ATOM   3108  OG1 THR A 213     -21.692 -10.983   1.935  1.00 97.21           O  
ATOM   3109  HG1 THR A 213     -22.500 -11.037   2.450  1.00 97.21           H  
ATOM   3110  N   VAL A 214     -20.913  -6.913  -0.019  1.00 97.69           N  
ATOM   3111  H   VAL A 214     -20.050  -7.067   0.483  1.00 97.69           H  
ATOM   3112  CA  VAL A 214     -20.870  -6.033  -1.186  1.00 97.69           C  
ATOM   3113  HA  VAL A 214     -21.889  -5.849  -1.525  1.00 97.69           H  
ATOM   3114  C   VAL A 214     -20.111  -6.756  -2.286  1.00 97.69           C  
ATOM   3115  CB  VAL A 214     -20.248  -4.665  -0.862  1.00 97.69           C  
ATOM   3116  HB  VAL A 214     -19.191  -4.787  -0.624  1.00 97.69           H  
ATOM   3117  O   VAL A 214     -18.928  -7.045  -2.126  1.00 97.69           O  
ATOM   3118  CG1 VAL A 214     -20.390  -3.718  -2.060  1.00 97.69           C  
ATOM   3119 HG11 VAL A 214     -19.883  -2.777  -1.846  1.00 97.69           H  
ATOM   3120 HG12 VAL A 214     -21.443  -3.517  -2.256  1.00 97.69           H  
ATOM   3121 HG13 VAL A 214     -19.943  -4.163  -2.949  1.00 97.69           H  
ATOM   3122  CG2 VAL A 214     -20.956  -4.011   0.331  1.00 97.69           C  
ATOM   3123 HG21 VAL A 214     -20.815  -4.610   1.230  1.00 97.69           H  
ATOM   3124 HG22 VAL A 214     -20.533  -3.023   0.515  1.00 97.69           H  
ATOM   3125 HG23 VAL A 214     -22.024  -3.920   0.132  1.00 97.69           H  
ATOM   3126  N   THR A 215     -20.786  -7.071  -3.388  1.00 97.80           N  
ATOM   3127  H   THR A 215     -21.721  -6.700  -3.485  1.00 97.80           H  
ATOM   3128  CA  THR A 215     -20.167  -7.686  -4.572  1.00 97.80           C  
ATOM   3129  HA  THR A 215     -19.233  -8.164  -4.277  1.00 97.80           H  
ATOM   3130  C   THR A 215     -19.818  -6.617  -5.597  1.00 97.80           C  
ATOM   3131  CB  THR A 215     -21.038  -8.776  -5.209  1.00 97.80           C  
ATOM   3132  HB  THR A 215     -20.527  -9.155  -6.094  1.00 97.80           H  
ATOM   3133  O   THR A 215     -20.450  -5.562  -5.645  1.00 97.80           O  
ATOM   3134  CG2 THR A 215     -21.294  -9.946  -4.262  1.00 97.80           C  
ATOM   3135 HG21 THR A 215     -20.344 -10.394  -3.972  1.00 97.80           H  
ATOM   3136 HG22 THR A 215     -21.891 -10.703  -4.770  1.00 97.80           H  
ATOM   3137 HG23 THR A 215     -21.822  -9.613  -3.368  1.00 97.80           H  
ATOM   3138  OG1 THR A 215     -22.293  -8.276  -5.599  1.00 97.80           O  
ATOM   3139  HG1 THR A 215     -22.884  -8.362  -4.847  1.00 97.80           H  
ATOM   3140  N   TRP A 216     -18.805  -6.870  -6.420  1.00 97.82           N  
ATOM   3141  H   TRP A 216     -18.280  -7.725  -6.308  1.00 97.82           H  
ATOM   3142  CA  TRP A 216     -18.378  -5.943  -7.461  1.00 97.82           C  
ATOM   3143  HA  TRP A 216     -19.228  -5.324  -7.749  1.00 97.82           H  
ATOM   3144  C   TRP A 216     -17.922  -6.656  -8.726  1.00 97.82           C  
ATOM   3145  CB  TRP A 216     -17.278  -5.024  -6.917  1.00 97.82           C  
ATOM   3146  HB2 TRP A 216     -17.016  -4.305  -7.694  1.00 97.82           H  
ATOM   3147  HB3 TRP A 216     -17.685  -4.452  -6.083  1.00 97.82           H  
ATOM   3148  O   TRP A 216     -17.563  -7.833  -8.709  1.00 97.82           O  
ATOM   3149  CG  TRP A 216     -16.018  -5.703  -6.465  1.00 97.82           C  
ATOM   3150  CD1 TRP A 216     -15.731  -6.048  -5.193  1.00 97.82           C  
ATOM   3151  HD1 TRP A 216     -16.388  -5.884  -4.352  1.00 97.82           H  
ATOM   3152  CD2 TRP A 216     -14.871  -6.142  -7.256  1.00 97.82           C  
ATOM   3153  CE2 TRP A 216     -13.918  -6.741  -6.379  1.00 97.82           C  
ATOM   3154  CE3 TRP A 216     -14.540  -6.100  -8.627  1.00 97.82           C  
ATOM   3155  HE3 TRP A 216     -15.222  -5.622  -9.314  1.00 97.82           H  
ATOM   3156  NE1 TRP A 216     -14.478  -6.620  -5.127  1.00 97.82           N  
ATOM   3157  HE1 TRP A 216     -14.027  -6.858  -4.255  1.00 97.82           H  
ATOM   3158  CH2 TRP A 216     -12.439  -7.273  -8.221  1.00 97.82           C  
ATOM   3159  HH2 TRP A 216     -11.522  -7.701  -8.598  1.00 97.82           H  
ATOM   3160  CZ2 TRP A 216     -12.717  -7.294  -6.844  1.00 97.82           C  
ATOM   3161  HZ2 TRP A 216     -12.020  -7.741  -6.150  1.00 97.82           H  
ATOM   3162  CZ3 TRP A 216     -13.349  -6.674  -9.109  1.00 97.82           C  
ATOM   3163  HZ3 TRP A 216     -13.125  -6.645 -10.165  1.00 97.82           H  
ATOM   3164  N   SER A 217     -17.894  -5.895  -9.817  1.00 97.31           N  
ATOM   3165  H   SER A 217     -18.226  -4.945  -9.729  1.00 97.31           H  
ATOM   3166  CA  SER A 217     -17.277  -6.271 -11.085  1.00 97.31           C  
ATOM   3167  HA  SER A 217     -16.614  -7.122 -10.930  1.00 97.31           H  
ATOM   3168  C   SER A 217     -16.490  -5.093 -11.642  1.00 97.31           C  
ATOM   3169  CB  SER A 217     -18.352  -6.662 -12.085  1.00 97.31           C  
ATOM   3170  HB2 SER A 217     -18.987  -7.431 -11.646  1.00 97.31           H  
ATOM   3171  HB3 SER A 217     -18.937  -5.764 -12.285  1.00 97.31           H  
ATOM   3172  O   SER A 217     -16.936  -3.951 -11.549  1.00 97.31           O  
ATOM   3173  OG  SER A 217     -17.824  -7.140 -13.305  1.00 97.31           O  
ATOM   3174  HG  SER A 217     -17.243  -6.482 -13.695  1.00 97.31           H  
ATOM   3175  N   ALA A 218     -15.353  -5.367 -12.269  1.00 96.47           N  
ATOM   3176  H   ALA A 218     -15.026  -6.322 -12.283  1.00 96.47           H  
ATOM   3177  CA  ALA A 218     -14.561  -4.375 -12.983  1.00 96.47           C  
ATOM   3178  HA  ALA A 218     -15.199  -3.535 -13.257  1.00 96.47           H  
ATOM   3179  C   ALA A 218     -14.009  -4.985 -14.276  1.00 96.47           C  
ATOM   3180  CB  ALA A 218     -13.473  -3.852 -12.043  1.00 96.47           C  
ATOM   3181  HB1 ALA A 218     -12.957  -3.011 -12.506  1.00 96.47           H  
ATOM   3182  HB2 ALA A 218     -12.768  -4.652 -11.818  1.00 96.47           H  
ATOM   3183  HB3 ALA A 218     -13.924  -3.499 -11.115  1.00 96.47           H  
ATOM   3184  O   ALA A 218     -13.608  -6.149 -14.296  1.00 96.47           O  
ATOM   3185  N   THR A 219     -14.013  -4.205 -15.354  1.00 94.21           N  
ATOM   3186  H   THR A 219     -14.350  -3.258 -15.260  1.00 94.21           H  
ATOM   3187  CA  THR A 219     -13.643  -4.654 -16.701  1.00 94.21           C  
ATOM   3188  HA  THR A 219     -13.252  -5.670 -16.649  1.00 94.21           H  
ATOM   3189  C   THR A 219     -12.547  -3.758 -17.264  1.00 94.21           C  
ATOM   3190  CB  THR A 219     -14.871  -4.681 -17.624  1.00 94.21           C  
ATOM   3191  HB  THR A 219     -15.280  -3.674 -17.710  1.00 94.21           H  
ATOM   3192  O   THR A 219     -12.700  -2.536 -17.288  1.00 94.21           O  
ATOM   3193  CG2 THR A 219     -14.571  -5.221 -19.020  1.00 94.21           C  
ATOM   3194 HG21 THR A 219     -15.496  -5.343 -19.584  1.00 94.21           H  
ATOM   3195 HG22 THR A 219     -13.934  -4.520 -19.559  1.00 94.21           H  
ATOM   3196 HG23 THR A 219     -14.066  -6.184 -18.948  1.00 94.21           H  
ATOM   3197  OG1 THR A 219     -15.860  -5.537 -17.090  1.00 94.21           O  
ATOM   3198  HG1 THR A 219     -16.609  -5.504 -17.690  1.00 94.21           H  
ATOM   3199  N   ASN A 220     -11.451  -4.363 -17.720  1.00 89.64           N  
ATOM   3200  H   ASN A 220     -11.418  -5.371 -17.682  1.00 89.64           H  
ATOM   3201  CA  ASN A 220     -10.333  -3.691 -18.389  1.00 89.64           C  
ATOM   3202  HA  ASN A 220     -10.059  -2.795 -17.833  1.00 89.64           H  
ATOM   3203  C   ASN A 220     -10.710  -3.231 -19.813  1.00 89.64           C  
ATOM   3204  CB  ASN A 220      -9.127  -4.655 -18.391  1.00 89.64           C  
ATOM   3205  HB2 ASN A 220      -8.460  -4.424 -19.221  1.00 89.64           H  
ATOM   3206  HB3 ASN A 220      -9.482  -5.675 -18.539  1.00 89.64           H  
ATOM   3207  O   ASN A 220     -11.783  -3.544 -20.337  1.00 89.64           O  
ATOM   3208  CG  ASN A 220      -8.269  -4.620 -17.140  1.00 89.64           C  
ATOM   3209  ND2 ASN A 220      -7.502  -5.657 -16.895  1.00 89.64           N  
ATOM   3210 HD21 ASN A 220      -6.751  -5.504 -16.238  1.00 89.64           H  
ATOM   3211 HD22 ASN A 220      -7.392  -6.343 -17.627  1.00 89.64           H  
ATOM   3212  OD1 ASN A 220      -8.242  -3.659 -16.393  1.00 89.64           O  
ATOM   3213  N   ALA A 221      -9.829  -2.459 -20.455  1.00 86.67           N  
ATOM   3214  H   ALA A 221      -8.958  -2.227 -19.999  1.00 86.67           H  
ATOM   3215  CA  ALA A 221     -10.039  -1.992 -21.827  1.00 86.67           C  
ATOM   3216  HA  ALA A 221     -10.998  -1.475 -21.870  1.00 86.67           H  
ATOM   3217  C   ALA A 221     -10.098  -3.137 -22.859  1.00 86.67           C  
ATOM   3218  CB  ALA A 221      -8.937  -0.985 -22.170  1.00 86.67           C  
ATOM   3219  HB1 ALA A 221      -9.106  -0.581 -23.168  1.00 86.67           H  
ATOM   3220  HB2 ALA A 221      -8.934  -0.170 -21.447  1.00 86.67           H  
ATOM   3221  HB3 ALA A 221      -7.966  -1.481 -22.154  1.00 86.67           H  
ATOM   3222  O   ALA A 221     -10.864  -3.039 -23.820  1.00 86.67           O  
ATOM   3223  N   ASP A 222      -9.356  -4.221 -22.617  1.00 85.29           N  
ATOM   3224  H   ASP A 222      -8.791  -4.235 -21.780  1.00 85.29           H  
ATOM   3225  CA  ASP A 222      -9.314  -5.454 -23.420  1.00 85.29           C  
ATOM   3226  HA  ASP A 222      -9.215  -5.177 -24.469  1.00 85.29           H  
ATOM   3227  C   ASP A 222     -10.582  -6.327 -23.297  1.00 85.29           C  
ATOM   3228  CB  ASP A 222      -8.055  -6.258 -23.024  1.00 85.29           C  
ATOM   3229  HB2 ASP A 222      -7.185  -5.603 -23.066  1.00 85.29           H  
ATOM   3230  HB3 ASP A 222      -7.909  -7.051 -23.758  1.00 85.29           H  
ATOM   3231  O   ASP A 222     -10.747  -7.294 -24.036  1.00 85.29           O  
ATOM   3232  CG  ASP A 222      -8.141  -6.893 -21.627  1.00 85.29           C  
ATOM   3233  OD1 ASP A 222      -9.011  -6.477 -20.828  1.00 85.29           O  
ATOM   3234  OD2 ASP A 222      -7.375  -7.827 -21.322  1.00 85.29           O  
ATOM   3235  N   GLY A 223     -11.495  -5.985 -22.380  1.00 88.92           N  
ATOM   3236  H   GLY A 223     -11.263  -5.212 -21.773  1.00 88.92           H  
ATOM   3237  CA  GLY A 223     -12.712  -6.745 -22.095  1.00 88.92           C  
ATOM   3238  HA2 GLY A 223     -13.040  -7.258 -23.000  1.00 88.92           H  
ATOM   3239  HA3 GLY A 223     -13.493  -6.048 -21.792  1.00 88.92           H  
ATOM   3240  C   GLY A 223     -12.571  -7.795 -20.991  1.00 88.92           C  
ATOM   3241  O   GLY A 223     -13.570  -8.417 -20.633  1.00 88.92           O  
ATOM   3242  N   THR A 224     -11.386  -7.971 -20.401  1.00 89.48           N  
ATOM   3243  H   THR A 224     -10.589  -7.443 -20.725  1.00 89.48           H  
ATOM   3244  CA  THR A 224     -11.186  -8.881 -19.271  1.00 89.48           C  
ATOM   3245  HA  THR A 224     -11.583  -9.858 -19.549  1.00 89.48           H  
ATOM   3246  C   THR A 224     -11.944  -8.368 -18.047  1.00 89.48           C  
ATOM   3247  CB  THR A 224      -9.693  -9.063 -18.952  1.00 89.48           C  
ATOM   3248  HB  THR A 224      -9.238  -8.105 -18.700  1.00 89.48           H  
ATOM   3249  O   THR A 224     -11.689  -7.265 -17.557  1.00 89.48           O  
ATOM   3250  CG2 THR A 224      -9.480 -10.049 -17.797  1.00 89.48           C  
ATOM   3251 HG21 THR A 224      -8.411 -10.222 -17.676  1.00 89.48           H  
ATOM   3252 HG22 THR A 224      -9.974 -10.994 -18.022  1.00 89.48           H  
ATOM   3253 HG23 THR A 224      -9.874  -9.633 -16.870  1.00 89.48           H  
ATOM   3254  OG1 THR A 224      -9.032  -9.628 -20.057  1.00 89.48           O  
ATOM   3255  HG1 THR A 224      -8.476  -8.959 -20.462  1.00 89.48           H  
ATOM   3256  N   THR A 225     -12.865  -9.180 -17.523  1.00 93.45           N  
ATOM   3257  H   THR A 225     -13.080 -10.032 -18.021  1.00 93.45           H  
ATOM   3258  CA  THR A 225     -13.662  -8.864 -16.330  1.00 93.45           C  
ATOM   3259  HA  THR A 225     -13.550  -7.803 -16.107  1.00 93.45           H  
ATOM   3260  C   THR A 225     -13.176  -9.643 -15.112  1.00 93.45           C  
ATOM   3261  CB  THR A 225     -15.160  -9.107 -16.573  1.00 93.45           C  
ATOM   3262  HB  THR A 225     -15.323 -10.155 -16.825  1.00 93.45           H  
ATOM   3263  O   THR A 225     -12.879 -10.837 -15.185  1.00 93.45           O  
ATOM   3264  CG2 THR A 225     -16.034  -8.735 -15.379  1.00 93.45           C  
ATOM   3265 HG21 THR A 225     -15.866  -9.428 -14.554  1.00 93.45           H  
ATOM   3266 HG22 THR A 225     -15.806  -7.720 -15.055  1.00 93.45           H  
ATOM   3267 HG23 THR A 225     -17.085  -8.796 -15.662  1.00 93.45           H  
ATOM   3268  OG1 THR A 225     -15.611  -8.303 -17.634  1.00 93.45           O  
ATOM   3269  HG1 THR A 225     -15.501  -7.386 -17.373  1.00 93.45           H  
ATOM   3270  N   LYS A 226     -13.141  -8.971 -13.962  1.00 94.02           N  
ATOM   3271  H   LYS A 226     -13.363  -7.986 -13.989  1.00 94.02           H  
ATOM   3272  CA  LYS A 226     -12.954  -9.579 -12.644  1.00 94.02           C  
ATOM   3273  HA  LYS A 226     -12.960 -10.664 -12.741  1.00 94.02           H  
ATOM   3274  C   LYS A 226     -14.116  -9.217 -11.738  1.00 94.02           C  
ATOM   3275  CB  LYS A 226     -11.623  -9.120 -12.034  1.00 94.02           C  
ATOM   3276  HB2 LYS A 226     -11.593  -8.030 -12.059  1.00 94.02           H  
ATOM   3277  HB3 LYS A 226     -11.572  -9.428 -10.989  1.00 94.02           H  
ATOM   3278  O   LYS A 226     -14.672  -8.125 -11.836  1.00 94.02           O  
ATOM   3279  CG  LYS A 226     -10.393  -9.664 -12.772  1.00 94.02           C  
ATOM   3280  HG2 LYS A 226     -10.454  -9.419 -13.832  1.00 94.02           H  
ATOM   3281  HG3 LYS A 226      -9.513  -9.167 -12.364  1.00 94.02           H  
ATOM   3282  CD  LYS A 226     -10.218 -11.179 -12.599  1.00 94.02           C  
ATOM   3283  HD2 LYS A 226     -11.053 -11.702 -13.065  1.00 94.02           H  
ATOM   3284  HD3 LYS A 226     -10.187 -11.416 -11.535  1.00 94.02           H  
ATOM   3285  CE  LYS A 226      -8.912 -11.616 -13.268  1.00 94.02           C  
ATOM   3286  HE2 LYS A 226      -8.091 -11.038 -12.844  1.00 94.02           H  
ATOM   3287  HE3 LYS A 226      -8.973 -11.375 -14.329  1.00 94.02           H  
ATOM   3288  NZ  LYS A 226      -8.664 -13.067 -13.086  1.00 94.02           N  
ATOM   3289  HZ1 LYS A 226      -8.585 -13.294 -12.105  1.00 94.02           H  
ATOM   3290  HZ2 LYS A 226      -9.421 -13.601 -13.489  1.00 94.02           H  
ATOM   3291  HZ3 LYS A 226      -7.807 -13.331 -13.550  1.00 94.02           H  
ATOM   3292  N   THR A 227     -14.444 -10.136 -10.843  1.00 95.39           N  
ATOM   3293  H   THR A 227     -13.935 -11.008 -10.825  1.00 95.39           H  
ATOM   3294  CA  THR A 227     -15.446  -9.949  -9.798  1.00 95.39           C  
ATOM   3295  HA  THR A 227     -15.770  -8.908  -9.793  1.00 95.39           H  
ATOM   3296  C   THR A 227     -14.835 -10.244  -8.441  1.00 95.39           C  
ATOM   3297  CB  THR A 227     -16.675 -10.846 -10.010  1.00 95.39           C  
ATOM   3298  HB  THR A 227     -17.363 -10.713  -9.175  1.00 95.39           H  
ATOM   3299  O   THR A 227     -13.905 -11.045  -8.335  1.00 95.39           O  
ATOM   3300  CG2 THR A 227     -17.412 -10.517 -11.306  1.00 95.39           C  
ATOM   3301 HG21 THR A 227     -17.696  -9.465 -11.307  1.00 95.39           H  
ATOM   3302 HG22 THR A 227     -18.313 -11.127 -11.371  1.00 95.39           H  
ATOM   3303 HG23 THR A 227     -16.780 -10.722 -12.170  1.00 95.39           H  
ATOM   3304  OG1 THR A 227     -16.284 -12.201 -10.075  1.00 95.39           O  
ATOM   3305  HG1 THR A 227     -15.864 -12.436  -9.245  1.00 95.39           H  
ATOM   3306  N   GLY A 228     -15.402  -9.655  -7.400  1.00 94.21           N  
ATOM   3307  H   GLY A 228     -16.165  -9.011  -7.553  1.00 94.21           H  
ATOM   3308  CA  GLY A 228     -15.033  -9.953  -6.026  1.00 94.21           C  
ATOM   3309  HA2 GLY A 228     -14.093  -9.458  -5.781  1.00 94.21           H  
ATOM   3310  HA3 GLY A 228     -14.893 -11.027  -5.903  1.00 94.21           H  
ATOM   3311  C   GLY A 228     -16.107  -9.498  -5.055  1.00 94.21           C  
ATOM   3312  O   GLY A 228     -17.197  -9.077  -5.453  1.00 94.21           O  
ATOM   3313  N   SER A 229     -15.798  -9.599  -3.769  1.00 94.90           N  
ATOM   3314  H   SER A 229     -14.903  -9.971  -3.487  1.00 94.90           H  
ATOM   3315  CA  SER A 229     -16.718  -9.218  -2.707  1.00 94.90           C  
ATOM   3316  HA  SER A 229     -17.298  -8.364  -3.056  1.00 94.90           H  
ATOM   3317  C   SER A 229     -15.988  -8.812  -1.439  1.00 94.90           C  
ATOM   3318  CB  SER A 229     -17.667 -10.376  -2.384  1.00 94.90           C  
ATOM   3319  HB2 SER A 229     -18.251 -10.617  -3.272  1.00 94.90           H  
ATOM   3320  HB3 SER A 229     -18.349 -10.075  -1.588  1.00 94.90           H  
ATOM   3321  O   SER A 229     -14.893  -9.308  -1.180  1.00 94.90           O  
ATOM   3322  OG  SER A 229     -16.947 -11.527  -1.983  1.00 94.90           O  
ATOM   3323  HG  SER A 229     -16.334 -11.290  -1.284  1.00 94.90           H  
ATOM   3324  N   SER A 230     -16.654  -8.003  -0.621  1.00 94.56           N  
ATOM   3325  H   SER A 230     -17.534  -7.619  -0.935  1.00 94.56           H  
ATOM   3326  CA  SER A 230     -16.213  -7.656   0.730  1.00 94.56           C  
ATOM   3327  HA  SER A 230     -15.436  -8.353   1.043  1.00 94.56           H  
ATOM   3328  C   SER A 230     -17.383  -7.781   1.694  1.00 94.56           C  
ATOM   3329  CB  SER A 230     -15.612  -6.250   0.771  1.00 94.56           C  
ATOM   3330  HB2 SER A 230     -16.390  -5.506   0.600  1.00 94.56           H  
ATOM   3331  HB3 SER A 230     -15.148  -6.077   1.742  1.00 94.56           H  
ATOM   3332  O   SER A 230     -18.495  -7.344   1.390  1.00 94.56           O  
ATOM   3333  OG  SER A 230     -14.643  -6.166  -0.251  1.00 94.56           O  
ATOM   3334  HG  SER A 230     -13.868  -5.688   0.052  1.00 94.56           H  
ATOM   3335  N   THR A 231     -17.136  -8.386   2.851  1.00 95.85           N  
ATOM   3336  H   THR A 231     -16.207  -8.740   3.032  1.00 95.85           H  
ATOM   3337  CA  THR A 231     -18.159  -8.612   3.877  1.00 95.85           C  
ATOM   3338  HA  THR A 231     -19.145  -8.450   3.443  1.00 95.85           H  
ATOM   3339  C   THR A 231     -17.977  -7.624   5.016  1.00 95.85           C  
ATOM   3340  CB  THR A 231     -18.137 -10.056   4.389  1.00 95.85           C  
ATOM   3341  HB  THR A 231     -17.193 -10.256   4.896  1.00 95.85           H  
ATOM   3342  O   THR A 231     -16.875  -7.474   5.544  1.00 95.85           O  
ATOM   3343  CG2 THR A 231     -19.297 -10.359   5.335  1.00 95.85           C  
ATOM   3344 HG21 THR A 231     -20.248 -10.191   4.829  1.00 95.85           H  
ATOM   3345 HG22 THR A 231     -19.242  -9.721   6.217  1.00 95.85           H  
ATOM   3346 HG23 THR A 231     -19.241 -11.395   5.669  1.00 95.85           H  
ATOM   3347  OG1 THR A 231     -18.272 -10.929   3.293  1.00 95.85           O  
ATOM   3348  HG1 THR A 231     -18.694 -11.731   3.612  1.00 95.85           H  
ATOM   3349  N   PHE A 232     -19.068  -6.967   5.389  1.00 95.83           N  
ATOM   3350  H   PHE A 232     -19.932  -7.163   4.903  1.00 95.83           H  
ATOM   3351  CA  PHE A 232     -19.150  -6.007   6.479  1.00 95.83           C  
ATOM   3352  HA  PHE A 232     -18.157  -5.816   6.886  1.00 95.83           H  
ATOM   3353  C   PHE A 232     -20.033  -6.599   7.571  1.00 95.83           C  
ATOM   3354  CB  PHE A 232     -19.719  -4.683   5.958  1.00 95.83           C  
ATOM   3355  HB2 PHE A 232     -19.799  -3.988   6.794  1.00 95.83           H  
ATOM   3356  HB3 PHE A 232     -20.724  -4.850   5.569  1.00 95.83           H  
ATOM   3357  O   PHE A 232     -21.183  -6.946   7.301  1.00 95.83           O  
ATOM   3358  CG  PHE A 232     -18.881  -4.027   4.882  1.00 95.83           C  
ATOM   3359  CD1 PHE A 232     -17.980  -3.002   5.223  1.00 95.83           C  
ATOM   3360  HD1 PHE A 232     -17.881  -2.685   6.251  1.00 95.83           H  
ATOM   3361  CD2 PHE A 232     -18.993  -4.446   3.543  1.00 95.83           C  
ATOM   3362  HD2 PHE A 232     -19.678  -5.239   3.281  1.00 95.83           H  
ATOM   3363  CE1 PHE A 232     -17.199  -2.395   4.225  1.00 95.83           C  
ATOM   3364  HE1 PHE A 232     -16.506  -1.609   4.488  1.00 95.83           H  
ATOM   3365  CE2 PHE A 232     -18.200  -3.849   2.549  1.00 95.83           C  
ATOM   3366  HE2 PHE A 232     -18.272  -4.184   1.525  1.00 95.83           H  
ATOM   3367  CZ  PHE A 232     -17.307  -2.819   2.889  1.00 95.83           C  
ATOM   3368  HZ  PHE A 232     -16.696  -2.356   2.128  1.00 95.83           H  
ATOM   3369  N   ASN A 233     -19.497  -6.720   8.778  1.00 95.07           N  
ATOM   3370  H   ASN A 233     -18.573  -6.341   8.935  1.00 95.07           H  
ATOM   3371  CA  ASN A 233     -20.173  -7.318   9.923  1.00 95.07           C  
ATOM   3372  HA  ASN A 233     -21.097  -7.805   9.609  1.00 95.07           H  
ATOM   3373  C   ASN A 233     -20.525  -6.219  10.917  1.00 95.07           C  
ATOM   3374  CB  ASN A 233     -19.266  -8.383  10.554  1.00 95.07           C  
ATOM   3375  HB2 ASN A 233     -18.392  -7.898  10.988  1.00 95.07           H  
ATOM   3376  HB3 ASN A 233     -19.805  -8.885  11.357  1.00 95.07           H  
ATOM   3377  O   ASN A 233     -19.633  -5.507  11.379  1.00 95.07           O  
ATOM   3378  CG  ASN A 233     -18.821  -9.424   9.549  1.00 95.07           C  
ATOM   3379  ND2 ASN A 233     -17.534  -9.621   9.392  1.00 95.07           N  
ATOM   3380 HD21 ASN A 233     -16.889  -9.174  10.028  1.00 95.07           H  
ATOM   3381 HD22 ASN A 233     -17.263 -10.352   8.750  1.00 95.07           H  
ATOM   3382  OD1 ASN A 233     -19.610 -10.046   8.857  1.00 95.07           O  
ATOM   3383  N   LYS A 234     -21.809  -6.078  11.233  1.00 94.59           N  
ATOM   3384  H   LYS A 234     -22.478  -6.756  10.897  1.00 94.59           H  
ATOM   3385  CA  LYS A 234     -22.231  -5.194  12.305  1.00 94.59           C  
ATOM   3386  HA  LYS A 234     -21.599  -4.306  12.278  1.00 94.59           H  
ATOM   3387  C   LYS A 234     -22.007  -5.904  13.631  1.00 94.59           C  
ATOM   3388  CB  LYS A 234     -23.672  -4.743  12.100  1.00 94.59           C  
ATOM   3389  HB2 LYS A 234     -24.352  -5.585  12.220  1.00 94.59           H  
ATOM   3390  HB3 LYS A 234     -23.763  -4.346  11.089  1.00 94.59           H  
ATOM   3391  O   LYS A 234     -22.464  -7.034  13.801  1.00 94.59           O  
ATOM   3392  CG  LYS A 234     -24.018  -3.631  13.094  1.00 94.59           C  
ATOM   3393  HG2 LYS A 234     -23.243  -2.866  13.071  1.00 94.59           H  
ATOM   3394  HG3 LYS A 234     -24.090  -4.042  14.101  1.00 94.59           H  
ATOM   3395  CD  LYS A 234     -25.347  -3.001  12.696  1.00 94.59           C  
ATOM   3396  HD2 LYS A 234     -26.124  -3.766  12.718  1.00 94.59           H  
ATOM   3397  HD3 LYS A 234     -25.258  -2.590  11.691  1.00 94.59           H  
ATOM   3398  CE  LYS A 234     -25.689  -1.881  13.667  1.00 94.59           C  
ATOM   3399  HE2 LYS A 234     -25.702  -2.293  14.676  1.00 94.59           H  
ATOM   3400  HE3 LYS A 234     -24.898  -1.132  13.629  1.00 94.59           H  
ATOM   3401  NZ  LYS A 234     -26.995  -1.284  13.318  1.00 94.59           N  
ATOM   3402  HZ1 LYS A 234     -26.959  -0.827  12.418  1.00 94.59           H  
ATOM   3403  HZ2 LYS A 234     -27.689  -2.012  13.223  1.00 94.59           H  
ATOM   3404  HZ3 LYS A 234     -27.298  -0.628  14.024  1.00 94.59           H  
ATOM   3405  N   ARG A 235     -21.286  -5.254  14.528  1.00 90.76           N  
ATOM   3406  H   ARG A 235     -21.037  -4.296  14.329  1.00 90.76           H  
ATOM   3407  CA  ARG A 235     -21.058  -5.703  15.895  1.00 90.76           C  
ATOM   3408  HA  ARG A 235     -21.457  -6.709  16.030  1.00 90.76           H  
ATOM   3409  C   ARG A 235     -21.839  -4.848  16.879  1.00 90.76           C  
ATOM   3410  CB  ARG A 235     -19.553  -5.733  16.178  1.00 90.76           C  
ATOM   3411  HB2 ARG A 235     -19.063  -6.356  15.431  1.00 90.76           H  
ATOM   3412  HB3 ARG A 235     -19.149  -4.722  16.121  1.00 90.76           H  
ATOM   3413  O   ARG A 235     -22.301  -3.756  16.474  1.00 90.76           O  
ATOM   3414  CG  ARG A 235     -19.289  -6.311  17.570  1.00 90.76           C  
ATOM   3415  HG2 ARG A 235     -19.809  -7.262  17.678  1.00 90.76           H  
ATOM   3416  HG3 ARG A 235     -19.638  -5.612  18.330  1.00 90.76           H  
ATOM   3417  CD  ARG A 235     -17.808  -6.515  17.820  1.00 90.76           C  
ATOM   3418  HD2 ARG A 235     -17.310  -5.551  17.712  1.00 90.76           H  
ATOM   3419  HD3 ARG A 235     -17.405  -7.216  17.089  1.00 90.76           H  
ATOM   3420  NE  ARG A 235     -17.627  -7.042  19.179  1.00 90.76           N  
ATOM   3421  HE  ARG A 235     -18.471  -7.377  19.621  1.00 90.76           H  
ATOM   3422  NH1 ARG A 235     -15.453  -6.399  19.407  1.00 90.76           N  
ATOM   3423 HH11 ARG A 235     -15.501  -6.088  18.447  1.00 90.76           H  
ATOM   3424 HH12 ARG A 235     -14.635  -6.218  19.972  1.00 90.76           H  
ATOM   3425  NH2 ARG A 235     -16.527  -7.335  21.133  1.00 90.76           N  
ATOM   3426 HH21 ARG A 235     -17.400  -7.652  21.530  1.00 90.76           H  
ATOM   3427 HH22 ARG A 235     -15.709  -7.169  21.703  1.00 90.76           H  
ATOM   3428  CZ  ARG A 235     -16.538  -6.924  19.898  1.00 90.76           C  
ATOM   3429  OXT ARG A 235     -21.999  -5.386  17.984  1.00 90.76           O  
TER    3430      ARG A 235                                                       
END   
