# Supplementary material for: New carbohydrate binding domains identified by phage display based functional metagenomic screens of human gut microbiota
Source: Commun Biol. 2023 Apr 5;6:371. doi: 10.1038/s42003-023-04718-0 (PMC10076258; doi:10.1038/s42003-023-04718-0)
Supplement: Supplementary file 5 — Supplementary Data 2 [file 42003_2023_4718_MOESM5_ESM.zip › SupplementaryData2/F4D_St-Glc8.pdb]

ATOM      1  N   GLY A   1       1.347  -1.954 -15.250  1.00 81.78           N  
ATOM      2  H   GLY A   1       0.599  -2.272 -14.650  1.00 81.78           H  
ATOM      3  H2  GLY A   1       0.959  -1.814 -16.172  1.00 81.78           H  
ATOM      4  H3  GLY A   1       1.716  -1.081 -14.900  1.00 81.78           H  
ATOM      5  CA  GLY A   1       2.402  -2.989 -15.313  1.00 81.78           C  
ATOM      6  HA2 GLY A   1       2.855  -3.127 -14.331  1.00 81.78           H  
ATOM      7  HA3 GLY A   1       3.169  -2.707 -16.033  1.00 81.78           H  
ATOM      8  C   GLY A   1       1.795  -4.302 -15.750  1.00 81.78           C  
ATOM      9  O   GLY A   1       0.593  -4.329 -15.992  1.00 81.78           O  
ATOM     10  N   ILE A   2       2.594  -5.365 -15.845  1.00 87.52           N  
ATOM     11  H   ILE A   2       3.580  -5.255 -15.653  1.00 87.52           H  
ATOM     12  CA  ILE A   2       2.130  -6.682 -16.328  1.00 87.52           C  
ATOM     13  HA  ILE A   2       1.607  -6.507 -17.268  1.00 87.52           H  
ATOM     14  C   ILE A   2       1.116  -7.369 -15.393  1.00 87.52           C  
ATOM     15  CB  ILE A   2       3.351  -7.588 -16.616  1.00 87.52           C  
ATOM     16  HB  ILE A   2       4.042  -7.017 -17.236  1.00 87.52           H  
ATOM     17  O   ILE A   2       0.269  -8.124 -15.852  1.00 87.52           O  
ATOM     18  CG1 ILE A   2       3.001  -8.873 -17.397  1.00 87.52           C  
ATOM     19 HG12 ILE A   2       2.328  -9.498 -16.810  1.00 87.52           H  
ATOM     20 HG13 ILE A   2       3.919  -9.439 -17.555  1.00 87.52           H  
ATOM     21  CG2 ILE A   2       4.108  -7.972 -15.329  1.00 87.52           C  
ATOM     22 HG21 ILE A   2       4.405  -7.086 -14.768  1.00 87.52           H  
ATOM     23 HG22 ILE A   2       3.490  -8.607 -14.694  1.00 87.52           H  
ATOM     24 HG23 ILE A   2       5.007  -8.532 -15.587  1.00 87.52           H  
ATOM     25  CD1 ILE A   2       2.373  -8.615 -18.773  1.00 87.52           C  
ATOM     26 HD11 ILE A   2       3.007  -7.944 -19.353  1.00 87.52           H  
ATOM     27 HD12 ILE A   2       2.279  -9.561 -19.305  1.00 87.52           H  
ATOM     28 HD13 ILE A   2       1.378  -8.182 -18.665  1.00 87.52           H  
ATOM     29  N   SER A   3       1.182  -7.072 -14.097  1.00 89.69           N  
ATOM     30  H   SER A   3       1.979  -6.543 -13.775  1.00 89.69           H  
ATOM     31  CA  SER A   3       0.394  -7.699 -13.026  1.00 89.69           C  
ATOM     32  HA  SER A   3      -0.311  -8.412 -13.454  1.00 89.69           H  
ATOM     33  C   SER A   3      -0.427  -6.687 -12.222  1.00 89.69           C  
ATOM     34  CB  SER A   3       1.350  -8.464 -12.106  1.00 89.69           C  
ATOM     35  HB2 SER A   3       0.827  -8.837 -11.225  1.00 89.69           H  
ATOM     36  HB3 SER A   3       1.766  -9.311 -12.651  1.00 89.69           H  
ATOM     37  O   SER A   3      -0.750  -6.935 -11.068  1.00 89.69           O  
ATOM     38  OG  SER A   3       2.398  -7.591 -11.721  1.00 89.69           O  
ATOM     39  HG  SER A   3       2.360  -7.477 -10.769  1.00 89.69           H  
ATOM     40  N   LEU A   4      -0.726  -5.523 -12.808  1.00 88.57           N  
ATOM     41  H   LEU A   4      -0.541  -5.438 -13.797  1.00 88.57           H  
ATOM     42  CA  LEU A   4      -1.586  -4.516 -12.183  1.00 88.57           C  
ATOM     43  HA  LEU A   4      -1.782  -4.781 -11.144  1.00 88.57           H  
ATOM     44  C   LEU A   4      -2.925  -4.494 -12.905  1.00 88.57           C  
ATOM     45  CB  LEU A   4      -0.922  -3.128 -12.220  1.00 88.57           C  
ATOM     46  HB2 LEU A   4      -1.647  -2.399 -11.858  1.00 88.57           H  
ATOM     47  HB3 LEU A   4      -0.692  -2.883 -13.257  1.00 88.57           H  
ATOM     48  O   LEU A   4      -2.953  -4.071 -14.062  1.00 88.57           O  
ATOM     49  CG  LEU A   4       0.356  -3.000 -11.377  1.00 88.57           C  
ATOM     50  HG  LEU A   4       1.096  -3.723 -11.721  1.00 88.57           H  
ATOM     51  CD1 LEU A   4       0.941  -1.595 -11.556  1.00 88.57           C  
ATOM     52 HD11 LEU A   4       1.858  -1.508 -10.973  1.00 88.57           H  
ATOM     53 HD12 LEU A   4       0.229  -0.852 -11.198  1.00 88.57           H  
ATOM     54 HD13 LEU A   4       1.170  -1.400 -12.604  1.00 88.57           H  
ATOM     55  CD2 LEU A   4       0.099  -3.209  -9.888  1.00 88.57           C  
ATOM     56 HD21 LEU A   4       1.025  -3.053  -9.335  1.00 88.57           H  
ATOM     57 HD22 LEU A   4      -0.233  -4.231  -9.707  1.00 88.57           H  
ATOM     58 HD23 LEU A   4      -0.671  -2.522  -9.535  1.00 88.57           H  
ATOM     59  N   GLN A   5      -3.996  -4.905 -12.225  1.00 91.73           N  
ATOM     60  H   GLN A   5      -3.873  -5.205 -11.268  1.00 91.73           H  
ATOM     61  CA  GLN A   5      -5.371  -4.899 -12.726  1.00 91.73           C  
ATOM     62  HA  GLN A   5      -5.958  -5.590 -12.121  1.00 91.73           H  
ATOM     63  C   GLN A   5      -5.451  -5.414 -14.179  1.00 91.73           C  
ATOM     64  CB  GLN A   5      -5.955  -3.492 -12.531  1.00 91.73           C  
ATOM     65  HB2 GLN A   5      -6.933  -3.426 -13.007  1.00 91.73           H  
ATOM     66  HB3 GLN A   5      -5.261  -2.795 -13.000  1.00 91.73           H  
ATOM     67  O   GLN A   5      -5.090  -6.561 -14.454  1.00 91.73           O  
ATOM     68  CG  GLN A   5      -6.092  -3.017 -11.086  1.00 91.73           C  
ATOM     69  HG2 GLN A   5      -6.840  -3.616 -10.567  1.00 91.73           H  
ATOM     70  HG3 GLN A   5      -5.140  -3.136 -10.568  1.00 91.73           H  
ATOM     71  CD  GLN A   5      -6.488  -1.545 -11.023  1.00 91.73           C  
ATOM     72  NE2 GLN A   5      -6.385  -0.938  -9.864  1.00 91.73           N  
ATOM     73 HE21 GLN A   5      -6.095  -1.473  -9.059  1.00 91.73           H  
ATOM     74 HE22 GLN A   5      -6.731   0.011  -9.829  1.00 91.73           H  
ATOM     75  OE1 GLN A   5      -6.887  -0.913 -11.989  1.00 91.73           O  
ATOM     76  N   GLU A   6      -5.883  -4.573 -15.128  1.00 91.71           N  
ATOM     77  H   GLU A   6      -6.052  -3.612 -14.869  1.00 91.71           H  
ATOM     78  CA  GLU A   6      -5.717  -4.846 -16.551  1.00 91.71           C  
ATOM     79  HA  GLU A   6      -5.833  -5.917 -16.721  1.00 91.71           H  
ATOM     80  C   GLU A   6      -4.312  -4.447 -17.012  1.00 91.71           C  
ATOM     81  CB  GLU A   6      -6.775  -4.138 -17.403  1.00 91.71           C  
ATOM     82  HB2 GLU A   6      -6.812  -3.077 -17.158  1.00 91.71           H  
ATOM     83  HB3 GLU A   6      -6.455  -4.247 -18.439  1.00 91.71           H  
ATOM     84  O   GLU A   6      -3.975  -3.262 -17.143  1.00 91.71           O  
ATOM     85  CG  GLU A   6      -8.171  -4.756 -17.256  1.00 91.71           C  
ATOM     86  HG2 GLU A   6      -8.084  -5.840 -17.327  1.00 91.71           H  
ATOM     87  HG3 GLU A   6      -8.564  -4.511 -16.269  1.00 91.71           H  
ATOM     88  CD  GLU A   6      -9.145  -4.278 -18.349  1.00 91.71           C  
ATOM     89  OE1 GLU A   6     -10.361  -4.269 -18.067  1.00 91.71           O  
ATOM     90  OE2 GLU A   6      -8.688  -4.009 -19.493  1.00 91.71           O  
ATOM     91  N   ALA A   7      -3.503  -5.462 -17.321  1.00 93.41           N  
ATOM     92  H   ALA A   7      -3.824  -6.397 -17.112  1.00 93.41           H  
ATOM     93  CA  ALA A   7      -2.115  -5.295 -17.721  1.00 93.41           C  
ATOM     94  HA  ALA A   7      -1.561  -5.013 -16.825  1.00 93.41           H  
ATOM     95  C   ALA A   7      -1.942  -4.196 -18.783  1.00 93.41           C  
ATOM     96  CB  ALA A   7      -1.570  -6.636 -18.220  1.00 93.41           C  
ATOM     97  HB1 ALA A   7      -2.109  -6.948 -19.114  1.00 93.41           H  
ATOM     98  HB2 ALA A   7      -1.693  -7.394 -17.446  1.00 93.41           H  
ATOM     99  HB3 ALA A   7      -0.510  -6.537 -18.454  1.00 93.41           H  
ATOM    100  O   ALA A   7      -2.527  -4.253 -19.865  1.00 93.41           O  
ATOM    101  N   TRP A   8      -1.113  -3.202 -18.457  1.00 92.93           N  
ATOM    102  H   TRP A   8      -0.679  -3.275 -17.549  1.00 92.93           H  
ATOM    103  CA  TRP A   8      -0.770  -2.062 -19.324  1.00 92.93           C  
ATOM    104  HA  TRP A   8      -0.165  -1.378 -18.729  1.00 92.93           H  
ATOM    105  C   TRP A   8      -1.945  -1.196 -19.815  1.00 92.93           C  
ATOM    106  CB  TRP A   8       0.126  -2.548 -20.471  1.00 92.93           C  
ATOM    107  HB2 TRP A   8      -0.436  -3.222 -21.117  1.00 92.93           H  
ATOM    108  HB3 TRP A   8       0.426  -1.693 -21.077  1.00 92.93           H  
ATOM    109  O   TRP A   8      -1.752  -0.379 -20.713  1.00 92.93           O  
ATOM    110  CG  TRP A   8       1.372  -3.229 -20.010  1.00 92.93           C  
ATOM    111  CD1 TRP A   8       1.591  -4.562 -19.976  1.00 92.93           C  
ATOM    112  HD1 TRP A   8       0.884  -5.308 -20.308  1.00 92.93           H  
ATOM    113  CD2 TRP A   8       2.586  -2.605 -19.506  1.00 92.93           C  
ATOM    114  CE2 TRP A   8       3.516  -3.635 -19.179  1.00 92.93           C  
ATOM    115  CE3 TRP A   8       2.994  -1.268 -19.308  1.00 92.93           C  
ATOM    116  HE3 TRP A   8       2.333  -0.465 -19.601  1.00 92.93           H  
ATOM    117  NE1 TRP A   8       2.862  -4.807 -19.493  1.00 92.93           N  
ATOM    118  HE1 TRP A   8       3.285  -5.724 -19.478  1.00 92.93           H  
ATOM    119  CH2 TRP A   8       5.172  -2.014 -18.493  1.00 92.93           C  
ATOM    120  HH2 TRP A   8       6.170  -1.782 -18.152  1.00 92.93           H  
ATOM    121  CZ2 TRP A   8       4.791  -3.354 -18.672  1.00 92.93           C  
ATOM    122  HZ2 TRP A   8       5.490  -4.151 -18.466  1.00 92.93           H  
ATOM    123  CZ3 TRP A   8       4.278  -0.976 -18.812  1.00 92.93           C  
ATOM    124  HZ3 TRP A   8       4.605   0.050 -18.728  1.00 92.93           H  
ATOM    125  N   LYS A   9      -3.134  -1.322 -19.215  1.00 92.45           N  
ATOM    126  H   LYS A   9      -3.248  -2.058 -18.533  1.00 92.45           H  
ATOM    127  CA  LYS A   9      -4.320  -0.522 -19.567  1.00 92.45           C  
ATOM    128  HA  LYS A   9      -4.090   0.166 -20.382  1.00 92.45           H  
ATOM    129  C   LYS A   9      -4.831   0.340 -18.423  1.00 92.45           C  
ATOM    130  CB  LYS A   9      -5.442  -1.453 -20.018  1.00 92.45           C  
ATOM    131  HB2 LYS A   9      -5.644  -2.167 -19.220  1.00 92.45           H  
ATOM    132  HB3 LYS A   9      -6.342  -0.860 -20.177  1.00 92.45           H  
ATOM    133  O   LYS A   9      -5.376   1.411 -18.670  1.00 92.45           O  
ATOM    134  CG  LYS A   9      -5.113  -2.202 -21.313  1.00 92.45           C  
ATOM    135  HG2 LYS A   9      -4.221  -2.815 -21.188  1.00 92.45           H  
ATOM    136  HG3 LYS A   9      -4.962  -1.494 -22.128  1.00 92.45           H  
ATOM    137  CD  LYS A   9      -6.308  -3.099 -21.610  1.00 92.45           C  
ATOM    138  HD2 LYS A   9      -7.196  -2.481 -21.743  1.00 92.45           H  
ATOM    139  HD3 LYS A   9      -6.468  -3.747 -20.749  1.00 92.45           H  
ATOM    140  CE  LYS A   9      -6.099  -3.972 -22.838  1.00 92.45           C  
ATOM    141  HE2 LYS A   9      -5.203  -4.573 -22.685  1.00 92.45           H  
ATOM    142  HE3 LYS A   9      -5.959  -3.339 -23.715  1.00 92.45           H  
ATOM    143  NZ  LYS A   9      -7.294  -4.833 -22.976  1.00 92.45           N  
ATOM    144  HZ1 LYS A   9      -8.116  -4.263 -23.115  1.00 92.45           H  
ATOM    145  HZ2 LYS A   9      -7.455  -5.306 -22.099  1.00 92.45           H  
ATOM    146  HZ3 LYS A   9      -7.196  -5.509 -23.720  1.00 92.45           H  
ATOM    147  N   SER A  10      -4.653  -0.116 -17.190  1.00 91.99           N  
ATOM    148  H   SER A  10      -4.302  -1.055 -17.066  1.00 91.99           H  
ATOM    149  CA  SER A  10      -5.161   0.560 -15.999  1.00 91.99           C  
ATOM    150  HA  SER A  10      -5.845   1.354 -16.300  1.00 91.99           H  
ATOM    151  C   SER A  10      -4.058   1.203 -15.166  1.00 91.99           C  
ATOM    152  CB  SER A  10      -5.977  -0.419 -15.159  1.00 91.99           C  
ATOM    153  HB2 SER A  10      -6.196   0.015 -14.184  1.00 91.99           H  
ATOM    154  HB3 SER A  10      -6.917  -0.632 -15.670  1.00 91.99           H  
ATOM    155  O   SER A  10      -2.924   0.718 -15.090  1.00 91.99           O  
ATOM    156  OG  SER A  10      -5.256  -1.620 -15.021  1.00 91.99           O  
ATOM    157  HG  SER A  10      -4.465  -1.469 -14.499  1.00 91.99           H  
ATOM    158  N   TRP A  11      -4.437   2.283 -14.489  1.00 93.10           N  
ATOM    159  H   TRP A  11      -5.394   2.595 -14.576  1.00 93.10           H  
ATOM    160  CA  TRP A  11      -3.630   2.971 -13.495  1.00 93.10           C  
ATOM    161  HA  TRP A  11      -2.592   2.646 -13.567  1.00 93.10           H  
ATOM    162  C   TRP A  11      -4.156   2.629 -12.111  1.00 93.10           C  
ATOM    163  CB  TRP A  11      -3.673   4.475 -13.762  1.00 93.10           C  
ATOM    164  HB2 TRP A  11      -3.247   5.001 -12.908  1.00 93.10           H  
ATOM    165  HB3 TRP A  11      -4.709   4.798 -13.866  1.00 93.10           H  
ATOM    166  O   TRP A  11      -5.330   2.833 -11.822  1.00 93.10           O  
ATOM    167  CG  TRP A  11      -2.904   4.860 -14.982  1.00 93.10           C  
ATOM    168  CD1 TRP A  11      -3.368   4.859 -16.252  1.00 93.10           C  
ATOM    169  HD1 TRP A  11      -4.380   4.611 -16.537  1.00 93.10           H  
ATOM    170  CD2 TRP A  11      -1.502   5.234 -15.066  1.00 93.10           C  
ATOM    171  CE2 TRP A  11      -1.165   5.406 -16.441  1.00 93.10           C  
ATOM    172  CE3 TRP A  11      -0.484   5.441 -14.112  1.00 93.10           C  
ATOM    173  HE3 TRP A  11      -0.712   5.333 -13.062  1.00 93.10           H  
ATOM    174  NE1 TRP A  11      -2.344   5.179 -17.121  1.00 93.10           N  
ATOM    175  HE1 TRP A  11      -2.466   5.208 -18.123  1.00 93.10           H  
ATOM    176  CH2 TRP A  11       1.119   5.959 -15.876  1.00 93.10           C  
ATOM    177  HH2 TRP A  11       2.125   6.226 -16.165  1.00 93.10           H  
ATOM    178  CZ2 TRP A  11       0.125   5.766 -16.848  1.00 93.10           C  
ATOM    179  HZ2 TRP A  11       0.354   5.888 -17.897  1.00 93.10           H  
ATOM    180  CZ3 TRP A  11       0.812   5.800 -14.516  1.00 93.10           C  
ATOM    181  HZ3 TRP A  11       1.579   5.959 -13.772  1.00 93.10           H  
ATOM    182  N   LYS A  12      -3.280   2.112 -11.251  1.00 94.37           N  
ATOM    183  H   LYS A  12      -2.322   1.988 -11.546  1.00 94.37           H  
ATOM    184  CA  LYS A  12      -3.621   1.849  -9.858  1.00 94.37           C  
ATOM    185  HA  LYS A  12      -4.674   1.574  -9.803  1.00 94.37           H  
ATOM    186  C   LYS A  12      -3.374   3.113  -9.026  1.00 94.37           C  
ATOM    187  CB  LYS A  12      -2.814   0.652  -9.353  1.00 94.37           C  
ATOM    188  HB2 LYS A  12      -2.982  -0.205 -10.006  1.00 94.37           H  
ATOM    189  HB3 LYS A  12      -1.752   0.895  -9.347  1.00 94.37           H  
ATOM    190  O   LYS A  12      -2.216   3.524  -8.922  1.00 94.37           O  
ATOM    191  CG  LYS A  12      -3.280   0.303  -7.942  1.00 94.37           C  
ATOM    192  HG2 LYS A  12      -4.319  -0.025  -7.978  1.00 94.37           H  
ATOM    193  HG3 LYS A  12      -3.207   1.178  -7.296  1.00 94.37           H  
ATOM    194  CD  LYS A  12      -2.414  -0.794  -7.349  1.00 94.37           C  
ATOM    195  HD2 LYS A  12      -2.456  -1.692  -7.965  1.00 94.37           H  
ATOM    196  HD3 LYS A  12      -1.387  -0.440  -7.255  1.00 94.37           H  
ATOM    197  CE  LYS A  12      -3.014  -1.072  -5.985  1.00 94.37           C  
ATOM    198  HE2 LYS A  12      -3.934  -1.639  -6.122  1.00 94.37           H  
ATOM    199  HE3 LYS A  12      -3.270  -0.135  -5.492  1.00 94.37           H  
ATOM    200  NZ  LYS A  12      -2.082  -1.830  -5.152  1.00 94.37           N  
ATOM    201  HZ1 LYS A  12      -1.321  -1.265  -4.801  1.00 94.37           H  
ATOM    202  HZ2 LYS A  12      -1.694  -2.632  -5.627  1.00 94.37           H  
ATOM    203  HZ3 LYS A  12      -2.597  -2.223  -4.378  1.00 94.37           H  
ATOM    204  N   PRO A  13      -4.403   3.710  -8.397  1.00 93.56           N  
ATOM    205  CA  PRO A  13      -4.201   4.820  -7.476  1.00 93.56           C  
ATOM    206  HA  PRO A  13      -3.694   5.624  -8.010  1.00 93.56           H  
ATOM    207  C   PRO A  13      -3.359   4.396  -6.267  1.00 93.56           C  
ATOM    208  CB  PRO A  13      -5.600   5.298  -7.070  1.00 93.56           C  
ATOM    209  HB2 PRO A  13      -5.644   6.384  -6.981  1.00 93.56           H  
ATOM    210  HB3 PRO A  13      -5.902   4.828  -6.134  1.00 93.56           H  
ATOM    211  O   PRO A  13      -3.531   3.300  -5.721  1.00 93.56           O  
ATOM    212  CG  PRO A  13      -6.495   4.788  -8.198  1.00 93.56           C  
ATOM    213  HG2 PRO A  13      -7.523   4.641  -7.869  1.00 93.56           H  
ATOM    214  HG3 PRO A  13      -6.454   5.474  -9.043  1.00 93.56           H  
ATOM    215  CD  PRO A  13      -5.827   3.470  -8.575  1.00 93.56           C  
ATOM    216  HD2 PRO A  13      -6.089   3.213  -9.601  1.00 93.56           H  
ATOM    217  HD3 PRO A  13      -6.150   2.681  -7.896  1.00 93.56           H  
ATOM    218  N   VAL A  14      -2.460   5.281  -5.842  1.00 95.98           N  
ATOM    219  H   VAL A  14      -2.412   6.176  -6.307  1.00 95.98           H  
ATOM    220  CA  VAL A  14      -1.628   5.108  -4.643  1.00 95.98           C  
ATOM    221  HA  VAL A  14      -1.669   4.065  -4.330  1.00 95.98           H  
ATOM    222  C   VAL A  14      -2.196   5.933  -3.489  1.00 95.98           C  
ATOM    223  CB  VAL A  14      -0.146   5.428  -4.923  1.00 95.98           C  
ATOM    224  HB  VAL A  14       0.423   5.236  -4.013  1.00 95.98           H  
ATOM    225  O   VAL A  14      -2.773   6.998  -3.711  1.00 95.98           O  
ATOM    226  CG1 VAL A  14       0.411   4.523  -6.032  1.00 95.98           C  
ATOM    227 HG11 VAL A  14       1.494   4.637  -6.089  1.00 95.98           H  
ATOM    228 HG12 VAL A  14      -0.024   4.788  -6.996  1.00 95.98           H  
ATOM    229 HG13 VAL A  14       0.170   3.481  -5.824  1.00 95.98           H  
ATOM    230  CG2 VAL A  14       0.095   6.883  -5.343  1.00 95.98           C  
ATOM    231 HG21 VAL A  14      -0.285   7.566  -4.584  1.00 95.98           H  
ATOM    232 HG22 VAL A  14       1.165   7.057  -5.463  1.00 95.98           H  
ATOM    233 HG23 VAL A  14      -0.404   7.096  -6.288  1.00 95.98           H  
ATOM    234  N   ALA A  15      -2.050   5.445  -2.260  1.00 97.64           N  
ATOM    235  H   ALA A  15      -1.474   4.629  -2.114  1.00 97.64           H  
ATOM    236  CA  ALA A  15      -2.553   6.122  -1.070  1.00 97.64           C  
ATOM    237  HA  ALA A  15      -3.477   6.640  -1.329  1.00 97.64           H  
ATOM    238  C   ALA A  15      -1.529   7.146  -0.552  1.00 97.64           C  
ATOM    239  CB  ALA A  15      -2.887   5.065  -0.016  1.00 97.64           C  
ATOM    240  HB1 ALA A  15      -3.656   4.393  -0.398  1.00 97.64           H  
ATOM    241  HB2 ALA A  15      -3.248   5.546   0.893  1.00 97.64           H  
ATOM    242  HB3 ALA A  15      -1.997   4.482   0.220  1.00 97.64           H  
ATOM    243  O   ALA A  15      -0.328   6.881  -0.623  1.00 97.64           O  
ATOM    244  N   PRO A  16      -1.949   8.305  -0.018  1.00 97.67           N  
ATOM    245  CA  PRO A  16      -1.041   9.192   0.701  1.00 97.67           C  
ATOM    246  HA  PRO A  16      -0.140   9.381   0.117  1.00 97.67           H  
ATOM    247  C   PRO A  16      -0.658   8.576   2.050  1.00 97.67           C  
ATOM    248  CB  PRO A  16      -1.821  10.495   0.879  1.00 97.67           C  
ATOM    249  HB2 PRO A  16      -1.708  11.109  -0.014  1.00 97.67           H  
ATOM    250  HB3 PRO A  16      -1.506  11.047   1.764  1.00 97.67           H  
ATOM    251  O   PRO A  16      -1.489   7.957   2.710  1.00 97.67           O  
ATOM    252  CG  PRO A  16      -3.270  10.015   0.992  1.00 97.67           C  
ATOM    253  HG2 PRO A  16      -3.977  10.785   0.681  1.00 97.67           H  
ATOM    254  HG3 PRO A  16      -3.477   9.704   2.016  1.00 97.67           H  
ATOM    255  CD  PRO A  16      -3.318   8.798   0.066  1.00 97.67           C  
ATOM    256  HD2 PRO A  16      -3.654   9.100  -0.926  1.00 97.67           H  
ATOM    257  HD3 PRO A  16      -3.987   8.043   0.480  1.00 97.67           H  
ATOM    258  N   VAL A  17       0.579   8.785   2.498  1.00 98.60           N  
ATOM    259  H   VAL A  17       1.216   9.321   1.927  1.00 98.60           H  
ATOM    260  CA  VAL A  17       0.953   8.493   3.888  1.00 98.60           C  
ATOM    261  HA  VAL A  17       0.490   7.556   4.198  1.00 98.60           H  
ATOM    262  C   VAL A  17       0.409   9.615   4.771  1.00 98.60           C  
ATOM    263  CB  VAL A  17       2.473   8.340   4.047  1.00 98.60           C  
ATOM    264  HB  VAL A  17       2.956   9.270   3.744  1.00 98.60           H  
ATOM    265  O   VAL A  17       0.798  10.778   4.624  1.00 98.60           O  
ATOM    266  CG1 VAL A  17       2.848   8.038   5.499  1.00 98.60           C  
ATOM    267 HG11 VAL A  17       2.381   7.107   5.818  1.00 98.60           H  
ATOM    268 HG12 VAL A  17       3.932   7.945   5.574  1.00 98.60           H  
ATOM    269 HG13 VAL A  17       2.536   8.851   6.154  1.00 98.60           H  
ATOM    270  CG2 VAL A  17       3.037   7.207   3.179  1.00 98.60           C  
ATOM    271 HG21 VAL A  17       2.857   7.414   2.124  1.00 98.60           H  
ATOM    272 HG22 VAL A  17       2.568   6.262   3.453  1.00 98.60           H  
ATOM    273 HG23 VAL A  17       4.112   7.120   3.335  1.00 98.60           H  
ATOM    274  N   TYR A  18      -0.499   9.289   5.692  1.00 98.31           N  
ATOM    275  H   TYR A  18      -0.786   8.326   5.790  1.00 98.31           H  
ATOM    276  CA  TYR A  18      -1.160  10.310   6.498  1.00 98.31           C  
ATOM    277  HA  TYR A  18      -1.596  11.023   5.798  1.00 98.31           H  
ATOM    278  C   TYR A  18      -0.151  11.090   7.365  1.00 98.31           C  
ATOM    279  CB  TYR A  18      -2.335   9.720   7.286  1.00 98.31           C  
ATOM    280  HB2 TYR A  18      -3.094   9.372   6.585  1.00 98.31           H  
ATOM    281  HB3 TYR A  18      -1.990   8.852   7.849  1.00 98.31           H  
ATOM    282  O   TYR A  18       0.762  10.544   7.996  1.00 98.31           O  
ATOM    283  CG  TYR A  18      -2.964  10.723   8.232  1.00 98.31           C  
ATOM    284  CD1 TYR A  18      -2.758  10.576   9.609  1.00 98.31           C  
ATOM    285  HD1 TYR A  18      -2.287   9.669   9.956  1.00 98.31           H  
ATOM    286  CD2 TYR A  18      -3.676  11.834   7.748  1.00 98.31           C  
ATOM    287  HD2 TYR A  18      -3.889  11.930   6.693  1.00 98.31           H  
ATOM    288  CE1 TYR A  18      -3.168  11.575  10.513  1.00 98.31           C  
ATOM    289  HE1 TYR A  18      -2.974  11.471  11.570  1.00 98.31           H  
ATOM    290  CE2 TYR A  18      -4.102  12.835   8.643  1.00 98.31           C  
ATOM    291  HE2 TYR A  18      -4.640  13.699   8.282  1.00 98.31           H  
ATOM    292  OH  TYR A  18      -4.135  13.730  10.868  1.00 98.31           O  
ATOM    293  HH  TYR A  18      -3.979  13.522  11.792  1.00 98.31           H  
ATOM    294  CZ  TYR A  18      -3.816  12.723  10.020  1.00 98.31           C  
ATOM    295  N   GLY A  19      -0.296  12.418   7.353  1.00 98.04           N  
ATOM    296  H   GLY A  19      -1.096  12.796   6.866  1.00 98.04           H  
ATOM    297  CA  GLY A  19       0.609  13.346   8.030  1.00 98.04           C  
ATOM    298  HA2 GLY A  19       0.737  13.024   9.063  1.00 98.04           H  
ATOM    299  HA3 GLY A  19       0.146  14.333   8.039  1.00 98.04           H  
ATOM    300  C   GLY A  19       1.999  13.487   7.394  1.00 98.04           C  
ATOM    301  O   GLY A  19       2.870  14.084   8.022  1.00 98.04           O  
ATOM    302  N   MET A  20       2.234  12.957   6.186  1.00 97.78           N  
ATOM    303  H   MET A  20       1.516  12.395   5.751  1.00 97.78           H  
ATOM    304  CA  MET A  20       3.512  13.068   5.471  1.00 97.78           C  
ATOM    305  HA  MET A  20       4.145  13.808   5.961  1.00 97.78           H  
ATOM    306  C   MET A  20       3.290  13.550   4.032  1.00 97.78           C  
ATOM    307  CB  MET A  20       4.264  11.731   5.510  1.00 97.78           C  
ATOM    308  HB2 MET A  20       5.173  11.828   4.918  1.00 97.78           H  
ATOM    309  HB3 MET A  20       3.641  10.951   5.072  1.00 97.78           H  
ATOM    310  O   MET A  20       3.136  12.766   3.098  1.00 97.78           O  
ATOM    311  CG  MET A  20       4.643  11.319   6.935  1.00 97.78           C  
ATOM    312  HG2 MET A  20       3.728  11.165   7.506  1.00 97.78           H  
ATOM    313  HG3 MET A  20       5.207  12.125   7.405  1.00 97.78           H  
ATOM    314  SD  MET A  20       5.613   9.796   7.037  1.00 97.78           S  
ATOM    315  CE  MET A  20       7.202  10.336   6.346  1.00 97.78           C  
ATOM    316  HE1 MET A  20       7.081  10.610   5.298  1.00 97.78           H  
ATOM    317  HE2 MET A  20       7.577  11.190   6.909  1.00 97.78           H  
ATOM    318  HE3 MET A  20       7.922   9.520   6.413  1.00 97.78           H  
ATOM    319  N   ALA A  21       3.278  14.870   3.837  1.00 95.87           N  
ATOM    320  H   ALA A  21       3.427  15.482   4.627  1.00 95.87           H  
ATOM    321  CA  ALA A  21       3.101  15.458   2.511  1.00 95.87           C  
ATOM    322  HA  ALA A  21       2.123  15.154   2.140  1.00 95.87           H  
ATOM    323  C   ALA A  21       4.165  14.948   1.517  1.00 95.87           C  
ATOM    324  CB  ALA A  21       3.113  16.985   2.631  1.00 95.87           C  
ATOM    325  HB1 ALA A  21       2.938  17.432   1.652  1.00 95.87           H  
ATOM    326  HB2 ALA A  21       2.327  17.310   3.313  1.00 95.87           H  
ATOM    327  HB3 ALA A  21       4.080  17.320   3.006  1.00 95.87           H  
ATOM    328  O   ALA A  21       5.329  14.764   1.872  1.00 95.87           O  
ATOM    329  N   GLY A  22       3.752  14.694   0.272  1.00 96.94           N  
ATOM    330  H   GLY A  22       2.774  14.817   0.054  1.00 96.94           H  
ATOM    331  CA  GLY A  22       4.633  14.170  -0.779  1.00 96.94           C  
ATOM    332  HA2 GLY A  22       4.156  14.319  -1.747  1.00 96.94           H  
ATOM    333  HA3 GLY A  22       5.570  14.726  -0.771  1.00 96.94           H  
ATOM    334  C   GLY A  22       4.981  12.683  -0.654  1.00 96.94           C  
ATOM    335  O   GLY A  22       5.701  12.173  -1.508  1.00 96.94           O  
ATOM    336  N   ASN A  23       4.475  11.980   0.364  1.00 98.54           N  
ATOM    337  H   ASN A  23       3.854  12.431   1.021  1.00 98.54           H  
ATOM    338  CA  ASN A  23       4.703  10.552   0.547  1.00 98.54           C  
ATOM    339  HA  ASN A  23       5.544  10.236  -0.070  1.00 98.54           H  
ATOM    340  C   ASN A  23       3.471   9.758   0.112  1.00 98.54           C  
ATOM    341  CB  ASN A  23       5.072  10.260   2.004  1.00 98.54           C  
ATOM    342  HB2 ASN A  23       5.042   9.182   2.161  1.00 98.54           H  
ATOM    343  HB3 ASN A  23       4.341  10.711   2.675  1.00 98.54           H  
ATOM    344  O   ASN A  23       2.360  10.025   0.570  1.00 98.54           O  
ATOM    345  CG  ASN A  23       6.456  10.739   2.379  1.00 98.54           C  
ATOM    346  ND2 ASN A  23       6.707  12.027   2.452  1.00 98.54           N  
ATOM    347 HD21 ASN A  23       7.661  12.291   2.653  1.00 98.54           H  
ATOM    348 HD22 ASN A  23       6.009  12.718   2.220  1.00 98.54           H  
ATOM    349  OD1 ASN A  23       7.334   9.934   2.627  1.00 98.54           O  
ATOM    350  N   TYR A  24       3.683   8.754  -0.734  1.00 98.53           N  
ATOM    351  H   TYR A  24       4.626   8.578  -1.048  1.00 98.53           H  
ATOM    352  CA  TYR A  24       2.622   7.902  -1.262  1.00 98.53           C  
ATOM    353  HA  TYR A  24       1.732   8.027  -0.646  1.00 98.53           H  
ATOM    354  C   TYR A  24       3.036   6.442  -1.212  1.00 98.53           C  
ATOM    355  CB  TYR A  24       2.275   8.287  -2.701  1.00 98.53           C  
ATOM    356  HB2 TYR A  24       1.410   7.697  -3.005  1.00 98.53           H  
ATOM    357  HB3 TYR A  24       3.103   8.016  -3.356  1.00 98.53           H  
ATOM    358  O   TYR A  24       4.214   6.129  -1.375  1.00 98.53           O  
ATOM    359  CG  TYR A  24       1.961   9.753  -2.895  1.00 98.53           C  
ATOM    360  CD1 TYR A  24       0.648  10.224  -2.707  1.00 98.53           C  
ATOM    361  HD1 TYR A  24      -0.140   9.536  -2.438  1.00 98.53           H  
ATOM    362  CD2 TYR A  24       2.995  10.647  -3.232  1.00 98.53           C  
ATOM    363  HD2 TYR A  24       4.005  10.283  -3.349  1.00 98.53           H  
ATOM    364  CE1 TYR A  24       0.369  11.595  -2.857  1.00 98.53           C  
ATOM    365  HE1 TYR A  24      -0.634  11.970  -2.714  1.00 98.53           H  
ATOM    366  CE2 TYR A  24       2.718  12.017  -3.392  1.00 98.53           C  
ATOM    367  HE2 TYR A  24       3.515  12.698  -3.652  1.00 98.53           H  
ATOM    368  OH  TYR A  24       1.136  13.814  -3.354  1.00 98.53           O  
ATOM    369  HH  TYR A  24       1.905  14.289  -3.678  1.00 98.53           H  
ATOM    370  CZ  TYR A  24       1.403  12.490  -3.202  1.00 98.53           C  
ATOM    371  N   TYR A  25       2.082   5.541  -1.023  1.00 98.62           N  
ATOM    372  H   TYR A  25       1.126   5.843  -0.899  1.00 98.62           H  
ATOM    373  CA  TYR A  25       2.371   4.122  -0.935  1.00 98.62           C  
ATOM    374  HA  TYR A  25       3.296   3.961  -1.487  1.00 98.62           H  
ATOM    375  C   TYR A  25       1.317   3.242  -1.593  1.00 98.62           C  
ATOM    376  CB  TYR A  25       2.614   3.711   0.519  1.00 98.62           C  
ATOM    377  HB2 TYR A  25       3.309   4.413   0.979  1.00 98.62           H  
ATOM    378  HB3 TYR A  25       3.097   2.734   0.520  1.00 98.62           H  
ATOM    379  O   TYR A  25       0.161   3.625  -1.791  1.00 98.62           O  
ATOM    380  CG  TYR A  25       1.353   3.638   1.354  1.00 98.62           C  
ATOM    381  CD1 TYR A  25       0.740   4.826   1.792  1.00 98.62           C  
ATOM    382  HD1 TYR A  25       1.166   5.787   1.543  1.00 98.62           H  
ATOM    383  CD2 TYR A  25       0.777   2.389   1.669  1.00 98.62           C  
ATOM    384  HD2 TYR A  25       1.245   1.472   1.343  1.00 98.62           H  
ATOM    385  CE1 TYR A  25      -0.441   4.774   2.547  1.00 98.62           C  
ATOM    386  HE1 TYR A  25      -0.910   5.680   2.901  1.00 98.62           H  
ATOM    387  CE2 TYR A  25      -0.419   2.343   2.410  1.00 98.62           C  
ATOM    388  HE2 TYR A  25      -0.899   1.408   2.662  1.00 98.62           H  
ATOM    389  OH  TYR A  25      -2.172   3.502   3.556  1.00 98.62           O  
ATOM    390  HH  TYR A  25      -2.501   4.380   3.764  1.00 98.62           H  
ATOM    391  CZ  TYR A  25      -1.026   3.535   2.843  1.00 98.62           C  
ATOM    392  N   THR A  26       1.738   2.034  -1.952  1.00 98.22           N  
ATOM    393  H   THR A  26       2.715   1.810  -1.830  1.00 98.22           H  
ATOM    394  CA  THR A  26       0.846   0.988  -2.443  1.00 98.22           C  
ATOM    395  HA  THR A  26      -0.067   1.017  -1.849  1.00 98.22           H  
ATOM    396  C   THR A  26       1.475  -0.392  -2.274  1.00 98.22           C  
ATOM    397  CB  THR A  26       0.471   1.269  -3.906  1.00 98.22           C  
ATOM    398  HB  THR A  26       0.112   2.296  -3.964  1.00 98.22           H  
ATOM    399  O   THR A  26       2.695  -0.534  -2.318  1.00 98.22           O  
ATOM    400  CG2 THR A  26       1.620   1.134  -4.907  1.00 98.22           C  
ATOM    401 HG21 THR A  26       2.122   0.173  -4.802  1.00 98.22           H  
ATOM    402 HG22 THR A  26       2.347   1.927  -4.729  1.00 98.22           H  
ATOM    403 HG23 THR A  26       1.238   1.230  -5.923  1.00 98.22           H  
ATOM    404  OG1 THR A  26      -0.612   0.459  -4.301  1.00 98.22           O  
ATOM    405  HG1 THR A  26      -1.361   1.059  -4.329  1.00 98.22           H  
ATOM    406  N   MET A  27       0.636  -1.412  -2.104  1.00 98.44           N  
ATOM    407  H   MET A  27      -0.353  -1.210  -2.061  1.00 98.44           H  
ATOM    408  CA  MET A  27       1.032  -2.821  -2.126  1.00 98.44           C  
ATOM    409  HA  MET A  27       2.078  -2.923  -1.837  1.00 98.44           H  
ATOM    410  C   MET A  27       0.838  -3.389  -3.531  1.00 98.44           C  
ATOM    411  CB  MET A  27       0.167  -3.583  -1.116  1.00 98.44           C  
ATOM    412  HB2 MET A  27      -0.885  -3.456  -1.369  1.00 98.44           H  
ATOM    413  HB3 MET A  27       0.328  -3.154  -0.127  1.00 98.44           H  
ATOM    414  O   MET A  27      -0.274  -3.340  -4.047  1.00 98.44           O  
ATOM    415  CG  MET A  27       0.489  -5.077  -1.052  1.00 98.44           C  
ATOM    416  HG2 MET A  27       0.461  -5.494  -2.058  1.00 98.44           H  
ATOM    417  HG3 MET A  27      -0.279  -5.579  -0.463  1.00 98.44           H  
ATOM    418  SD  MET A  27       2.091  -5.428  -0.298  1.00 98.44           S  
ATOM    419  CE  MET A  27       1.627  -5.159   1.436  1.00 98.44           C  
ATOM    420  HE1 MET A  27       1.024  -4.257   1.543  1.00 98.44           H  
ATOM    421  HE2 MET A  27       1.056  -6.014   1.799  1.00 98.44           H  
ATOM    422  HE3 MET A  27       2.525  -5.035   2.040  1.00 98.44           H  
ATOM    423  N   VAL A  28       1.862  -3.954  -4.159  1.00 97.98           N  
ATOM    424  H   VAL A  28       2.753  -4.011  -3.687  1.00 97.98           H  
ATOM    425  CA  VAL A  28       1.752  -4.547  -5.503  1.00 97.98           C  
ATOM    426  HA  VAL A  28       0.701  -4.690  -5.753  1.00 97.98           H  
ATOM    427  C   VAL A  28       2.386  -5.924  -5.545  1.00 97.98           C  
ATOM    428  CB  VAL A  28       2.365  -3.652  -6.597  1.00 97.98           C  
ATOM    429  HB  VAL A  28       2.244  -4.156  -7.556  1.00 97.98           H  
ATOM    430  O   VAL A  28       3.339  -6.189  -4.822  1.00 97.98           O  
ATOM    431  CG1 VAL A  28       1.627  -2.310  -6.684  1.00 97.98           C  
ATOM    432 HG11 VAL A  28       2.049  -1.709  -7.489  1.00 97.98           H  
ATOM    433 HG12 VAL A  28       1.732  -1.769  -5.743  1.00 97.98           H  
ATOM    434 HG13 VAL A  28       0.570  -2.486  -6.884  1.00 97.98           H  
ATOM    435  CG2 VAL A  28       3.860  -3.392  -6.391  1.00 97.98           C  
ATOM    436 HG21 VAL A  28       4.239  -2.768  -7.200  1.00 97.98           H  
ATOM    437 HG22 VAL A  28       4.024  -2.901  -5.431  1.00 97.98           H  
ATOM    438 HG23 VAL A  28       4.413  -4.331  -6.400  1.00 97.98           H  
ATOM    439  N   TYR A  29       1.882  -6.777  -6.429  1.00 98.24           N  
ATOM    440  H   TYR A  29       1.094  -6.499  -6.996  1.00 98.24           H  
ATOM    441  CA  TYR A  29       2.583  -7.985  -6.836  1.00 98.24           C  
ATOM    442  HA  TYR A  29       3.348  -8.239  -6.103  1.00 98.24           H  
ATOM    443  C   TYR A  29       3.258  -7.742  -8.184  1.00 98.24           C  
ATOM    444  CB  TYR A  29       1.604  -9.153  -6.898  1.00 98.24           C  
ATOM    445  HB2 TYR A  29       1.186  -9.323  -5.906  1.00 98.24           H  
ATOM    446  HB3 TYR A  29       0.783  -8.887  -7.564  1.00 98.24           H  
ATOM    447  O   TYR A  29       2.628  -7.214  -9.106  1.00 98.24           O  
ATOM    448  CG  TYR A  29       2.242 -10.429  -7.390  1.00 98.24           C  
ATOM    449  CD1 TYR A  29       2.180 -10.759  -8.756  1.00 98.24           C  
ATOM    450  HD1 TYR A  29       1.659 -10.112  -9.446  1.00 98.24           H  
ATOM    451  CD2 TYR A  29       2.918 -11.271  -6.488  1.00 98.24           C  
ATOM    452  HD2 TYR A  29       2.966 -11.015  -5.440  1.00 98.24           H  
ATOM    453  CE1 TYR A  29       2.778 -11.942  -9.222  1.00 98.24           C  
ATOM    454  HE1 TYR A  29       2.711 -12.223 -10.263  1.00 98.24           H  
ATOM    455  CE2 TYR A  29       3.514 -12.458  -6.951  1.00 98.24           C  
ATOM    456  HE2 TYR A  29       4.004 -13.126  -6.258  1.00 98.24           H  
ATOM    457  OH  TYR A  29       3.998 -13.947  -8.775  1.00 98.24           O  
ATOM    458  HH  TYR A  29       4.311 -14.489  -8.047  1.00 98.24           H  
ATOM    459  CZ  TYR A  29       3.440 -12.797  -8.320  1.00 98.24           C  
ATOM    460  N   VAL A  30       4.522  -8.137  -8.314  1.00 97.96           N  
ATOM    461  H   VAL A  30       4.973  -8.563  -7.516  1.00 97.96           H  
ATOM    462  CA  VAL A  30       5.259  -8.129  -9.583  1.00 97.96           C  
ATOM    463  HA  VAL A  30       4.554  -7.966 -10.399  1.00 97.96           H  
ATOM    464  C   VAL A  30       5.920  -9.498  -9.748  1.00 97.96           C  
ATOM    465  CB  VAL A  30       6.299  -6.990  -9.642  1.00 97.96           C  
ATOM    466  HB  VAL A  30       7.093  -7.177  -8.919  1.00 97.96           H  
ATOM    467  O   VAL A  30       6.682  -9.875  -8.864  1.00 97.96           O  
ATOM    468  CG1 VAL A  30       6.920  -6.894 -11.042  1.00 97.96           C  
ATOM    469 HG11 VAL A  30       6.143  -6.750 -11.794  1.00 97.96           H  
ATOM    470 HG12 VAL A  30       7.623  -6.063 -11.082  1.00 97.96           H  
ATOM    471 HG13 VAL A  30       7.476  -7.806 -11.260  1.00 97.96           H  
ATOM    472  CG2 VAL A  30       5.674  -5.623  -9.326  1.00 97.96           C  
ATOM    473 HG21 VAL A  30       5.313  -5.611  -8.298  1.00 97.96           H  
ATOM    474 HG22 VAL A  30       4.844  -5.423 -10.003  1.00 97.96           H  
ATOM    475 HG23 VAL A  30       6.429  -4.842  -9.424  1.00 97.96           H  
ATOM    476  N   PRO A  31       5.641 -10.260 -10.822  1.00 97.58           N  
ATOM    477  CA  PRO A  31       6.279 -11.559 -11.043  1.00 97.58           C  
ATOM    478  HA  PRO A  31       6.185 -12.184 -10.155  1.00 97.58           H  
ATOM    479  C   PRO A  31       7.770 -11.400 -11.379  1.00 97.58           C  
ATOM    480  CB  PRO A  31       5.498 -12.190 -12.200  1.00 97.58           C  
ATOM    481  HB2 PRO A  31       6.112 -12.863 -12.798  1.00 97.58           H  
ATOM    482  HB3 PRO A  31       4.632 -12.721 -11.804  1.00 97.58           H  
ATOM    483  O   PRO A  31       8.206 -10.304 -11.735  1.00 97.58           O  
ATOM    484  CG  PRO A  31       5.031 -10.979 -13.007  1.00 97.58           C  
ATOM    485  HG2 PRO A  31       4.143 -11.202 -13.598  1.00 97.58           H  
ATOM    486  HG3 PRO A  31       5.843 -10.631 -13.646  1.00 97.58           H  
ATOM    487  CD  PRO A  31       4.746  -9.940 -11.924  1.00 97.58           C  
ATOM    488  HD2 PRO A  31       3.716 -10.039 -11.582  1.00 97.58           H  
ATOM    489  HD3 PRO A  31       4.927  -8.938 -12.314  1.00 97.58           H  
ATOM    490  N   ASP A  32       8.536 -12.493 -11.326  1.00 97.95           N  
ATOM    491  H   ASP A  32       8.157 -13.349 -10.946  1.00 97.95           H  
ATOM    492  CA  ASP A  32       9.945 -12.521 -11.747  1.00 97.95           C  
ATOM    493  HA  ASP A  32      10.541 -11.939 -11.043  1.00 97.95           H  
ATOM    494  C   ASP A  32      10.117 -11.925 -13.149  1.00 97.95           C  
ATOM    495  CB  ASP A  32      10.494 -13.958 -11.779  1.00 97.95           C  
ATOM    496  HB2 ASP A  32       9.854 -14.565 -12.419  1.00 97.95           H  
ATOM    497  HB3 ASP A  32      11.487 -13.936 -12.229  1.00 97.95           H  
ATOM    498  O   ASP A  32       9.380 -12.252 -14.085  1.00 97.95           O  
ATOM    499  CG  ASP A  32      10.620 -14.636 -10.416  1.00 97.95           C  
ATOM    500  OD1 ASP A  32      10.520 -13.928  -9.395  1.00 97.95           O  
ATOM    501  OD2 ASP A  32      10.784 -15.873 -10.413  1.00 97.95           O  
ATOM    502  N   GLY A  33      11.084 -11.022 -13.308  1.00 97.51           N  
ATOM    503  H   GLY A  33      11.652 -10.777 -12.509  1.00 97.51           H  
ATOM    504  CA  GLY A  33      11.307 -10.308 -14.568  1.00 97.51           C  
ATOM    505  HA2 GLY A  33      12.228  -9.732 -14.481  1.00 97.51           H  
ATOM    506  HA3 GLY A  33      11.427 -11.042 -15.365  1.00 97.51           H  
ATOM    507  C   GLY A  33      10.180  -9.349 -14.976  1.00 97.51           C  
ATOM    508  O   GLY A  33      10.269  -8.731 -16.041  1.00 97.51           O  
ATOM    509  N   GLY A  34       9.125  -9.219 -14.168  1.00 97.49           N  
ATOM    510  H   GLY A  34       9.130  -9.750 -13.309  1.00 97.49           H  
ATOM    511  CA  GLY A  34       7.973  -8.366 -14.412  1.00 97.49           C  
ATOM    512  HA2 GLY A  34       7.551  -8.617 -15.385  1.00 97.49           H  
ATOM    513  HA3 GLY A  34       7.222  -8.553 -13.645  1.00 97.49           H  
ATOM    514  C   GLY A  34       8.337  -6.886 -14.385  1.00 97.49           C  
ATOM    515  O   GLY A  34       9.317  -6.471 -13.768  1.00 97.49           O  
ATOM    516  N   SER A  35       7.545  -6.076 -15.090  1.00 97.60           N  
ATOM    517  H   SER A  35       6.753  -6.468 -15.579  1.00 97.60           H  
ATOM    518  CA  SER A  35       7.810  -4.641 -15.229  1.00 97.60           C  
ATOM    519  HA  SER A  35       8.478  -4.353 -14.417  1.00 97.60           H  
ATOM    520  C   SER A  35       6.558  -3.778 -15.082  1.00 97.60           C  
ATOM    521  CB  SER A  35       8.538  -4.345 -16.546  1.00 97.60           C  
ATOM    522  HB2 SER A  35       7.925  -4.661 -17.390  1.00 97.60           H  
ATOM    523  HB3 SER A  35       8.728  -3.275 -16.628  1.00 97.60           H  
ATOM    524  O   SER A  35       5.426  -4.206 -15.359  1.00 97.60           O  
ATOM    525  OG  SER A  35       9.774  -5.026 -16.579  1.00 97.60           O  
ATOM    526  HG  SER A  35       9.664  -5.923 -16.255  1.00 97.60           H  
ATOM    527  N   PHE A  36       6.759  -2.538 -14.641  1.00 97.59           N  
ATOM    528  H   PHE A  36       7.702  -2.272 -14.394  1.00 97.59           H  
ATOM    529  CA  PHE A  36       5.711  -1.531 -14.513  1.00 97.59           C  
ATOM    530  HA  PHE A  36       4.975  -1.724 -15.293  1.00 97.59           H  
ATOM    531  C   PHE A  36       6.222  -0.103 -14.752  1.00 97.59           C  
ATOM    532  CB  PHE A  36       5.016  -1.673 -13.145  1.00 97.59           C  
ATOM    533  HB2 PHE A  36       4.652  -2.695 -13.038  1.00 97.59           H  
ATOM    534  HB3 PHE A  36       4.141  -1.023 -13.127  1.00 97.59           H  
ATOM    535  O   PHE A  36       7.417   0.179 -14.723  1.00 97.59           O  
ATOM    536  CG  PHE A  36       5.879  -1.344 -11.940  1.00 97.59           C  
ATOM    537  CD1 PHE A  36       6.655  -2.348 -11.330  1.00 97.59           C  
ATOM    538  HD1 PHE A  36       6.663  -3.353 -11.726  1.00 97.59           H  
ATOM    539  CD2 PHE A  36       5.891  -0.038 -11.412  1.00 97.59           C  
ATOM    540  HD2 PHE A  36       5.293   0.739 -11.863  1.00 97.59           H  
ATOM    541  CE1 PHE A  36       7.427  -2.049 -10.195  1.00 97.59           C  
ATOM    542  HE1 PHE A  36       8.013  -2.825  -9.726  1.00 97.59           H  
ATOM    543  CE2 PHE A  36       6.673   0.263 -10.284  1.00 97.59           C  
ATOM    544  HE2 PHE A  36       6.681   1.265  -9.879  1.00 97.59           H  
ATOM    545  CZ  PHE A  36       7.436  -0.744  -9.671  1.00 97.59           C  
ATOM    546  HZ  PHE A  36       8.025  -0.518  -8.794  1.00 97.59           H  
ATOM    547  N   LYS A  37       5.273   0.809 -14.981  1.00 97.13           N  
ATOM    548  H   LYS A  37       4.311   0.506 -14.920  1.00 97.13           H  
ATOM    549  CA  LYS A  37       5.479   2.262 -14.995  1.00 97.13           C  
ATOM    550  HA  LYS A  37       6.536   2.484 -14.850  1.00 97.13           H  
ATOM    551  C   LYS A  37       4.747   2.902 -13.823  1.00 97.13           C  
ATOM    552  CB  LYS A  37       5.037   2.874 -16.336  1.00 97.13           C  
ATOM    553  HB2 LYS A  37       4.971   3.956 -16.226  1.00 97.13           H  
ATOM    554  HB3 LYS A  37       4.052   2.497 -16.615  1.00 97.13           H  
ATOM    555  O   LYS A  37       3.843   2.298 -13.246  1.00 97.13           O  
ATOM    556  CG  LYS A  37       6.054   2.564 -17.442  1.00 97.13           C  
ATOM    557  HG2 LYS A  37       7.055   2.781 -17.068  1.00 97.13           H  
ATOM    558  HG3 LYS A  37       5.997   1.504 -17.688  1.00 97.13           H  
ATOM    559  CD  LYS A  37       5.822   3.409 -18.704  1.00 97.13           C  
ATOM    560  HD2 LYS A  37       5.765   4.457 -18.411  1.00 97.13           H  
ATOM    561  HD3 LYS A  37       4.902   3.091 -19.196  1.00 97.13           H  
ATOM    562  CE  LYS A  37       6.970   3.219 -19.697  1.00 97.13           C  
ATOM    563  HE2 LYS A  37       6.861   2.243 -20.169  1.00 97.13           H  
ATOM    564  HE3 LYS A  37       7.911   3.196 -19.148  1.00 97.13           H  
ATOM    565  NZ  LYS A  37       7.028   4.261 -20.743  1.00 97.13           N  
ATOM    566  HZ1 LYS A  37       6.215   4.212 -21.341  1.00 97.13           H  
ATOM    567  HZ2 LYS A  37       7.848   4.087 -21.305  1.00 97.13           H  
ATOM    568  HZ3 LYS A  37       7.107   5.177 -20.325  1.00 97.13           H  
ATOM    569  N   TRP A  38       5.136   4.127 -13.508  1.00 97.33           N  
ATOM    570  H   TRP A  38       5.828   4.571 -14.095  1.00 97.33           H  
ATOM    571  CA  TRP A  38       4.514   4.969 -12.491  1.00 97.33           C  
ATOM    572  HA  TRP A  38       3.571   4.527 -12.170  1.00 97.33           H  
ATOM    573  C   TRP A  38       4.204   6.342 -13.089  1.00 97.33           C  
ATOM    574  CB  TRP A  38       5.443   5.065 -11.277  1.00 97.33           C  
ATOM    575  HB2 TRP A  38       5.708   4.058 -10.952  1.00 97.33           H  
ATOM    576  HB3 TRP A  38       4.898   5.531 -10.456  1.00 97.33           H  
ATOM    577  O   TRP A  38       4.612   6.633 -14.209  1.00 97.33           O  
ATOM    578  CG  TRP A  38       6.702   5.843 -11.506  1.00 97.33           C  
ATOM    579  CD1 TRP A  38       7.759   5.434 -12.243  1.00 97.33           C  
ATOM    580  HD1 TRP A  38       7.820   4.487 -12.758  1.00 97.33           H  
ATOM    581  CD2 TRP A  38       7.037   7.184 -11.042  1.00 97.33           C  
ATOM    582  CE2 TRP A  38       8.338   7.510 -11.528  1.00 97.33           C  
ATOM    583  CE3 TRP A  38       6.375   8.161 -10.263  1.00 97.33           C  
ATOM    584  HE3 TRP A  38       5.398   7.938  -9.858  1.00 97.33           H  
ATOM    585  NE1 TRP A  38       8.739   6.404 -12.245  1.00 97.33           N  
ATOM    586  HE1 TRP A  38       9.626   6.288 -12.713  1.00 97.33           H  
ATOM    587  CH2 TRP A  38       8.267   9.689 -10.475  1.00 97.33           C  
ATOM    588  HH2 TRP A  38       8.752  10.623 -10.233  1.00 97.33           H  
ATOM    589  CZ2 TRP A  38       8.944   8.739 -11.255  1.00 97.33           C  
ATOM    590  HZ2 TRP A  38       9.945   8.930 -11.613  1.00 97.33           H  
ATOM    591  CZ3 TRP A  38       6.984   9.399  -9.977  1.00 97.33           C  
ATOM    592  HZ3 TRP A  38       6.476  10.109  -9.340  1.00 97.33           H  
ATOM    593  N   GLY A  39       3.475   7.177 -12.357  1.00 96.59           N  
ATOM    594  H   GLY A  39       3.163   6.900 -11.438  1.00 96.59           H  
ATOM    595  CA  GLY A  39       3.047   8.490 -12.827  1.00 96.59           C  
ATOM    596  HA2 GLY A  39       2.278   8.370 -13.590  1.00 96.59           H  
ATOM    597  HA3 GLY A  39       3.891   9.019 -13.269  1.00 96.59           H  
ATOM    598  C   GLY A  39       2.470   9.321 -11.692  1.00 96.59           C  
ATOM    599  O   GLY A  39       2.146   8.792 -10.631  1.00 96.59           O  
ATOM    600  N   THR A  40       2.359  10.631 -11.909  1.00 95.94           N  
ATOM    601  H   THR A  40       2.668  10.990 -12.801  1.00 95.94           H  
ATOM    602  CA  THR A  40       1.715  11.554 -10.950  1.00 95.94           C  
ATOM    603  HA  THR A  40       1.740  11.107  -9.957  1.00 95.94           H  
ATOM    604  C   THR A  40       0.235  11.797 -11.242  1.00 95.94           C  
ATOM    605  CB  THR A  40       2.465  12.887 -10.857  1.00 95.94           C  
ATOM    606  HB  THR A  40       1.905  13.566 -10.214  1.00 95.94           H  
ATOM    607  O   THR A  40      -0.466  12.383 -10.423  1.00 95.94           O  
ATOM    608  CG2 THR A  40       3.847  12.694 -10.233  1.00 95.94           C  
ATOM    609 HG21 THR A  40       3.730  12.348  -9.206  1.00 95.94           H  
ATOM    610 HG22 THR A  40       4.379  13.645 -10.221  1.00 95.94           H  
ATOM    611 HG23 THR A  40       4.410  11.943 -10.787  1.00 95.94           H  
ATOM    612  OG1 THR A  40       2.639  13.511 -12.114  1.00 95.94           O  
ATOM    613  HG1 THR A  40       2.765  12.845 -12.793  1.00 95.94           H  
ATOM    614  N   TYR A  41      -0.234  11.341 -12.400  1.00 94.71           N  
ATOM    615  H   TYR A  41       0.411  10.870 -13.018  1.00 94.71           H  
ATOM    616  CA  TYR A  41      -1.624  11.306 -12.843  1.00 94.71           C  
ATOM    617  HA  TYR A  41      -2.265  11.038 -12.003  1.00 94.71           H  
ATOM    618  C   TYR A  41      -1.760  10.213 -13.917  1.00 94.71           C  
ATOM    619  CB  TYR A  41      -2.046  12.693 -13.364  1.00 94.71           C  
ATOM    620  HB2 TYR A  41      -2.068  13.382 -12.521  1.00 94.71           H  
ATOM    621  HB3 TYR A  41      -3.065  12.632 -13.746  1.00 94.71           H  
ATOM    622  O   TYR A  41      -0.756   9.672 -14.391  1.00 94.71           O  
ATOM    623  CG  TYR A  41      -1.149  13.282 -14.439  1.00 94.71           C  
ATOM    624  CD1 TYR A  41      -0.034  14.064 -14.081  1.00 94.71           C  
ATOM    625  HD1 TYR A  41       0.174  14.251 -13.038  1.00 94.71           H  
ATOM    626  CD2 TYR A  41      -1.430  13.052 -15.797  1.00 94.71           C  
ATOM    627  HD2 TYR A  41      -2.301  12.476 -16.074  1.00 94.71           H  
ATOM    628  CE1 TYR A  41       0.814  14.587 -15.076  1.00 94.71           C  
ATOM    629  HE1 TYR A  41       1.676  15.172 -14.791  1.00 94.71           H  
ATOM    630  CE2 TYR A  41      -0.585  13.566 -16.797  1.00 94.71           C  
ATOM    631  HE2 TYR A  41      -0.790  13.368 -17.839  1.00 94.71           H  
ATOM    632  OH  TYR A  41       1.364  14.823 -17.401  1.00 94.71           O  
ATOM    633  HH  TYR A  41       2.112  15.287 -17.018  1.00 94.71           H  
ATOM    634  CZ  TYR A  41       0.541  14.331 -16.438  1.00 94.71           C  
ATOM    635  N   GLU A  42      -2.984   9.856 -14.301  1.00 93.93           N  
ATOM    636  H   GLU A  42      -3.793  10.310 -13.901  1.00 93.93           H  
ATOM    637  CA  GLU A  42      -3.205   8.840 -15.335  1.00 93.93           C  
ATOM    638  HA  GLU A  42      -2.743   7.908 -15.009  1.00 93.93           H  
ATOM    639  C   GLU A  42      -2.574   9.243 -16.674  1.00 93.93           C  
ATOM    640  CB  GLU A  42      -4.698   8.578 -15.548  1.00 93.93           C  
ATOM    641  HB2 GLU A  42      -4.798   7.851 -16.354  1.00 93.93           H  
ATOM    642  HB3 GLU A  42      -5.184   9.505 -15.850  1.00 93.93           H  
ATOM    643  O   GLU A  42      -2.681  10.384 -17.115  1.00 93.93           O  
ATOM    644  CG  GLU A  42      -5.386   8.020 -14.297  1.00 93.93           C  
ATOM    645  HG2 GLU A  42      -5.378   8.782 -13.517  1.00 93.93           H  
ATOM    646  HG3 GLU A  42      -4.815   7.164 -13.937  1.00 93.93           H  
ATOM    647  CD  GLU A  42      -6.836   7.594 -14.570  1.00 93.93           C  
ATOM    648  OE1 GLU A  42      -7.392   6.900 -13.694  1.00 93.93           O  
ATOM    649  OE2 GLU A  42      -7.370   7.964 -15.642  1.00 93.93           O  
ATOM    650  N   ASN A  43      -1.956   8.278 -17.353  1.00 94.08           N  
ATOM    651  H   ASN A  43      -1.942   7.360 -16.933  1.00 94.08           H  
ATOM    652  CA  ASN A  43      -1.213   8.449 -18.608  1.00 94.08           C  
ATOM    653  HA  ASN A  43      -0.904   7.447 -18.908  1.00 94.08           H  
ATOM    654  C   ASN A  43       0.113   9.233 -18.499  1.00 94.08           C  
ATOM    655  CB  ASN A  43      -2.143   8.944 -19.732  1.00 94.08           C  
ATOM    656  HB2 ASN A  43      -2.412   9.987 -19.568  1.00 94.08           H  
ATOM    657  HB3 ASN A  43      -1.617   8.887 -20.685  1.00 94.08           H  
ATOM    658  O   ASN A  43       0.767   9.462 -19.517  1.00 94.08           O  
ATOM    659  CG  ASN A  43      -3.392   8.095 -19.839  1.00 94.08           C  
ATOM    660  ND2 ASN A  43      -4.547   8.640 -19.540  1.00 94.08           N  
ATOM    661 HD21 ASN A  43      -5.347   8.024 -19.502  1.00 94.08           H  
ATOM    662 HD22 ASN A  43      -4.567   9.559 -19.120  1.00 94.08           H  
ATOM    663  OD1 ASN A  43      -3.320   6.918 -20.156  1.00 94.08           O  
ATOM    664  N   ASP A  44       0.573   9.580 -17.293  1.00 95.18           N  
ATOM    665  H   ASP A  44      -0.014   9.422 -16.486  1.00 95.18           H  
ATOM    666  CA  ASP A  44       1.936  10.072 -17.047  1.00 95.18           C  
ATOM    667  HA  ASP A  44       2.233  10.737 -17.858  1.00 95.18           H  
ATOM    668  C   ASP A  44       2.920   8.892 -17.008  1.00 95.18           C  
ATOM    669  CB  ASP A  44       1.950  10.890 -15.746  1.00 95.18           C  
ATOM    670  HB2 ASP A  44       1.203  11.680 -15.824  1.00 95.18           H  
ATOM    671  HB3 ASP A  44       1.657  10.244 -14.919  1.00 95.18           H  
ATOM    672  O   ASP A  44       3.268   8.398 -15.944  1.00 95.18           O  
ATOM    673  CG  ASP A  44       3.292  11.537 -15.383  1.00 95.18           C  
ATOM    674  OD1 ASP A  44       4.236  11.624 -16.201  1.00 95.18           O  
ATOM    675  OD2 ASP A  44       3.416  11.994 -14.218  1.00 95.18           O  
ATOM    676  N   TRP A  45       3.335   8.391 -18.175  1.00 94.75           N  
ATOM    677  H   TRP A  45       2.923   8.797 -19.002  1.00 94.75           H  
ATOM    678  CA  TRP A  45       4.131   7.162 -18.334  1.00 94.75           C  
ATOM    679  HA  TRP A  45       3.708   6.401 -17.678  1.00 94.75           H  
ATOM    680  C   TRP A  45       5.611   7.296 -17.926  1.00 94.75           C  
ATOM    681  CB  TRP A  45       3.976   6.666 -19.778  1.00 94.75           C  
ATOM    682  HB2 TRP A  45       4.287   7.457 -20.460  1.00 94.75           H  
ATOM    683  HB3 TRP A  45       4.643   5.818 -19.937  1.00 94.75           H  
ATOM    684  O   TRP A  45       6.513   7.142 -18.760  1.00 94.75           O  
ATOM    685  CG  TRP A  45       2.606   6.208 -20.155  1.00 94.75           C  
ATOM    686  CD1 TRP A  45       1.723   6.896 -20.913  1.00 94.75           C  
ATOM    687  HD1 TRP A  45       1.886   7.885 -21.314  1.00 94.75           H  
ATOM    688  CD2 TRP A  45       1.942   4.953 -19.813  1.00 94.75           C  
ATOM    689  CE2 TRP A  45       0.672   4.924 -20.459  1.00 94.75           C  
ATOM    690  CE3 TRP A  45       2.261   3.855 -18.986  1.00 94.75           C  
ATOM    691  HE3 TRP A  45       3.150   3.902 -18.375  1.00 94.75           H  
ATOM    692  NE1 TRP A  45       0.575   6.148 -21.082  1.00 94.75           N  
ATOM    693  HE1 TRP A  45      -0.236   6.471 -21.590  1.00 94.75           H  
ATOM    694  CH2 TRP A  45       0.183   2.722 -19.585  1.00 94.75           C  
ATOM    695  HH2 TRP A  45      -0.480   1.873 -19.504  1.00 94.75           H  
ATOM    696  CZ2 TRP A  45      -0.200   3.833 -20.355  1.00 94.75           C  
ATOM    697  HZ2 TRP A  45      -1.154   3.845 -20.859  1.00 94.75           H  
ATOM    698  CZ3 TRP A  45       1.407   2.740 -18.891  1.00 94.75           C  
ATOM    699  HZ3 TRP A  45       1.671   1.908 -18.255  1.00 94.75           H  
ATOM    700  N   ARG A  46       5.883   7.542 -16.641  1.00 96.56           N  
ATOM    701  H   ARG A  46       5.104   7.601 -16.000  1.00 96.56           H  
ATOM    702  CA  ARG A  46       7.243   7.646 -16.095  1.00 96.56           C  
ATOM    703  HA  ARG A  46       7.836   8.205 -16.819  1.00 96.56           H  
ATOM    704  C   ARG A  46       7.898   6.279 -15.930  1.00 96.56           C  
ATOM    705  CB  ARG A  46       7.272   8.411 -14.768  1.00 96.56           C  
ATOM    706  HB2 ARG A  46       8.309   8.536 -14.458  1.00 96.56           H  
ATOM    707  HB3 ARG A  46       6.761   7.836 -13.995  1.00 96.56           H  
ATOM    708  O   ARG A  46       7.276   5.298 -15.518  1.00 96.56           O  
ATOM    709  CG  ARG A  46       6.619   9.784 -14.888  1.00 96.56           C  
ATOM    710  HG2 ARG A  46       7.070  10.339 -15.710  1.00 96.56           H  
ATOM    711  HG3 ARG A  46       5.553   9.657 -15.079  1.00 96.56           H  
ATOM    712  CD  ARG A  46       6.794  10.559 -13.590  1.00 96.56           C  
ATOM    713  HD2 ARG A  46       6.346   9.989 -12.776  1.00 96.56           H  
ATOM    714  HD3 ARG A  46       7.857  10.697 -13.390  1.00 96.56           H  
ATOM    715  NE  ARG A  46       6.124  11.852 -13.715  1.00 96.56           N  
ATOM    716  HE  ARG A  46       5.405  11.900 -14.423  1.00 96.56           H  
ATOM    717  NH1 ARG A  46       6.805  12.776 -11.736  1.00 96.56           N  
ATOM    718 HH11 ARG A  46       7.265  11.904 -11.515  1.00 96.56           H  
ATOM    719 HH12 ARG A  46       6.744  13.514 -11.050  1.00 96.56           H  
ATOM    720  NH2 ARG A  46       5.353  13.852 -13.079  1.00 96.56           N  
ATOM    721 HH21 ARG A  46       5.109  14.484 -12.330  1.00 96.56           H  
ATOM    722 HH22 ARG A  46       4.629  13.662 -13.757  1.00 96.56           H  
ATOM    723  CZ  ARG A  46       6.108  12.826 -12.837  1.00 96.56           C  
ATOM    724  N   GLY A  47       9.180   6.254 -16.272  1.00 96.42           N  
ATOM    725  H   GLY A  47       9.603   7.116 -16.586  1.00 96.42           H  
ATOM    726  CA  GLY A  47      10.040   5.082 -16.228  1.00 96.42           C  
ATOM    727  HA2 GLY A  47      10.630   5.088 -17.144  1.00 96.42           H  
ATOM    728  HA3 GLY A  47       9.451   4.165 -16.206  1.00 96.42           H  
ATOM    729  C   GLY A  47      11.012   5.071 -15.052  1.00 96.42           C  
ATOM    730  O   GLY A  47      10.940   5.922 -14.159  1.00 96.42           O  
ATOM    731  N   TYR A  48      11.945   4.124 -15.097  1.00 98.19           N  
ATOM    732  H   TYR A  48      11.949   3.515 -15.902  1.00 98.19           H  
ATOM    733  CA  TYR A  48      13.028   3.945 -14.130  1.00 98.19           C  
ATOM    734  HA  TYR A  48      12.614   3.707 -13.151  1.00 98.19           H  
ATOM    735  C   TYR A  48      13.877   5.217 -13.987  1.00 98.19           C  
ATOM    736  CB  TYR A  48      13.876   2.762 -14.613  1.00 98.19           C  
ATOM    737  HB2 TYR A  48      13.236   1.885 -14.708  1.00 98.19           H  
ATOM    738  HB3 TYR A  48      14.263   2.990 -15.606  1.00 98.19           H  
ATOM    739  O   TYR A  48      14.008   5.767 -12.897  1.00 98.19           O  
ATOM    740  CG  TYR A  48      15.041   2.419 -13.712  1.00 98.19           C  
ATOM    741  CD1 TYR A  48      16.260   3.117 -13.833  1.00 98.19           C  
ATOM    742  HD1 TYR A  48      16.379   3.877 -14.591  1.00 98.19           H  
ATOM    743  CD2 TYR A  48      14.915   1.378 -12.776  1.00 98.19           C  
ATOM    744  HD2 TYR A  48      13.999   0.809 -12.710  1.00 98.19           H  
ATOM    745  CE1 TYR A  48      17.339   2.805 -12.987  1.00 98.19           C  
ATOM    746  HE1 TYR A  48      18.270   3.345 -13.077  1.00 98.19           H  
ATOM    747  CE2 TYR A  48      16.004   1.042 -11.953  1.00 98.19           C  
ATOM    748  HE2 TYR A  48      15.934   0.232 -11.242  1.00 98.19           H  
ATOM    749  OH  TYR A  48      18.234   1.467 -11.206  1.00 98.19           O  
ATOM    750  HH  TYR A  48      19.007   2.014 -11.366  1.00 98.19           H  
ATOM    751  CZ  TYR A  48      17.206   1.771 -12.037  1.00 98.19           C  
ATOM    752  N   SER A  49      14.344   5.765 -15.111  1.00 97.09           N  
ATOM    753  H   SER A  49      14.222   5.250 -15.971  1.00 97.09           H  
ATOM    754  CA  SER A  49      15.185   6.972 -15.180  1.00 97.09           C  
ATOM    755  HA  SER A  49      16.060   6.812 -14.551  1.00 97.09           H  
ATOM    756  C   SER A  49      14.522   8.268 -14.683  1.00 97.09           C  
ATOM    757  CB  SER A  49      15.672   7.143 -16.625  1.00 97.09           C  
ATOM    758  HB2 SER A  49      16.160   8.110 -16.742  1.00 97.09           H  
ATOM    759  HB3 SER A  49      16.398   6.361 -16.846  1.00 97.09           H  
ATOM    760  O   SER A  49      15.174   9.308 -14.597  1.00 97.09           O  
ATOM    761  OG  SER A  49      14.595   7.028 -17.541  1.00 97.09           O  
ATOM    762  HG  SER A  49      14.695   6.163 -17.946  1.00 97.09           H  
ATOM    763  N   ARG A  50      13.225   8.241 -14.344  1.00 97.26           N  
ATOM    764  H   ARG A  50      12.769   7.340 -14.375  1.00 97.26           H  
ATOM    765  CA  ARG A  50      12.496   9.389 -13.774  1.00 97.26           C  
ATOM    766  HA  ARG A  50      13.038  10.300 -14.029  1.00 97.26           H  
ATOM    767  C   ARG A  50      12.482   9.406 -12.244  1.00 97.26           C  
ATOM    768  CB  ARG A  50      11.082   9.455 -14.372  1.00 97.26           C  
ATOM    769  HB2 ARG A  50      10.594   8.493 -14.210  1.00 97.26           H  
ATOM    770  HB3 ARG A  50      10.495  10.208 -13.847  1.00 97.26           H  
ATOM    771  O   ARG A  50      11.931  10.354 -11.681  1.00 97.26           O  
ATOM    772  CG  ARG A  50      11.065   9.773 -15.878  1.00 97.26           C  
ATOM    773  HG2 ARG A  50      11.659   9.030 -16.411  1.00 97.26           H  
ATOM    774  HG3 ARG A  50      10.039   9.692 -16.236  1.00 97.26           H  
ATOM    775  CD  ARG A  50      11.601  11.174 -16.219  1.00 97.26           C  
ATOM    776  HD2 ARG A  50      11.595  11.301 -17.302  1.00 97.26           H  
ATOM    777  HD3 ARG A  50      12.642  11.245 -15.903  1.00 97.26           H  
ATOM    778  NE  ARG A  50      10.816  12.249 -15.571  1.00 97.26           N  
ATOM    779  HE  ARG A  50      11.182  12.589 -14.694  1.00 97.26           H  
ATOM    780  NH1 ARG A  50       9.129  12.411 -17.126  1.00 97.26           N  
ATOM    781 HH11 ARG A  50       8.229  12.772 -17.408  1.00 97.26           H  
ATOM    782 HH12 ARG A  50       9.603  11.726 -17.697  1.00 97.26           H  
ATOM    783  NH2 ARG A  50       9.061  13.677 -15.294  1.00 97.26           N  
ATOM    784 HH21 ARG A  50       9.473  14.009 -14.433  1.00 97.26           H  
ATOM    785 HH22 ARG A  50       8.189  14.064 -15.625  1.00 97.26           H  
ATOM    786  CZ  ARG A  50       9.680  12.774 -16.001  1.00 97.26           C  
ATOM    787  N   LEU A  51      13.048   8.395 -11.588  1.00 98.11           N  
ATOM    788  H   LEU A  51      13.501   7.667 -12.121  1.00 98.11           H  
ATOM    789  CA  LEU A  51      13.246   8.365 -10.141  1.00 98.11           C  
ATOM    790  HA  LEU A  51      12.506   9.008  -9.663  1.00 98.11           H  
ATOM    791  C   LEU A  51      14.627   8.918  -9.783  1.00 98.11           C  
ATOM    792  CB  LEU A  51      13.056   6.932  -9.621  1.00 98.11           C  
ATOM    793  HB2 LEU A  51      13.695   6.265 -10.201  1.00 98.11           H  
ATOM    794  HB3 LEU A  51      13.380   6.878  -8.582  1.00 98.11           H  
ATOM    795  O   LEU A  51      15.615   8.623 -10.448  1.00 98.11           O  
ATOM    796  CG  LEU A  51      11.598   6.457  -9.713  1.00 98.11           C  
ATOM    797  HG  LEU A  51      11.195   6.679 -10.701  1.00 98.11           H  
ATOM    798  CD1 LEU A  51      11.525   4.955  -9.508  1.00 98.11           C  
ATOM    799 HD11 LEU A  51      12.106   4.456 -10.283  1.00 98.11           H  
ATOM    800 HD12 LEU A  51      10.482   4.644  -9.563  1.00 98.11           H  
ATOM    801 HD13 LEU A  51      11.927   4.697  -8.528  1.00 98.11           H  
ATOM    802  CD2 LEU A  51      10.709   7.108  -8.650  1.00 98.11           C  
ATOM    803 HD21 LEU A  51      10.662   8.185  -8.812  1.00 98.11           H  
ATOM    804 HD22 LEU A  51      11.109   6.914  -7.655  1.00 98.11           H  
ATOM    805 HD23 LEU A  51       9.696   6.711  -8.721  1.00 98.11           H  
ATOM    806  N   ALA A  52      14.693   9.715  -8.720  1.00 97.37           N  
ATOM    807  H   ALA A  52      13.848   9.872  -8.190  1.00 97.37           H  
ATOM    808  CA  ALA A  52      15.946  10.256  -8.199  1.00 97.37           C  
ATOM    809  HA  ALA A  52      16.536  10.653  -9.026  1.00 97.37           H  
ATOM    810  C   ALA A  52      16.796   9.180  -7.508  1.00 97.37           C  
ATOM    811  CB  ALA A  52      15.602  11.402  -7.244  1.00 97.37           C  
ATOM    812  HB1 ALA A  52      15.063  12.172  -7.796  1.00 97.37           H  
ATOM    813  HB2 ALA A  52      14.986  11.037  -6.422  1.00 97.37           H  
ATOM    814  HB3 ALA A  52      16.521  11.827  -6.839  1.00 97.37           H  
ATOM    815  O   ALA A  52      18.022   9.241  -7.549  1.00 97.37           O  
ATOM    816  N   ALA A  53      16.141   8.197  -6.888  1.00 97.96           N  
ATOM    817  H   ALA A  53      15.132   8.227  -6.878  1.00 97.96           H  
ATOM    818  CA  ALA A  53      16.769   7.031  -6.287  1.00 97.96           C  
ATOM    819  HA  ALA A  53      17.608   6.717  -6.907  1.00 97.96           H  
ATOM    820  C   ALA A  53      15.770   5.870  -6.194  1.00 97.96           C  
ATOM    821  CB  ALA A  53      17.293   7.404  -4.893  1.00 97.96           C  
ATOM    822  HB1 ALA A  53      18.019   8.213  -4.972  1.00 97.96           H  
ATOM    823  HB2 ALA A  53      17.778   6.541  -4.436  1.00 97.96           H  
ATOM    824  HB3 ALA A  53      16.468   7.724  -4.257  1.00 97.96           H  
ATOM    825  O   ALA A  53      14.556   6.087  -6.111  1.00 97.96           O  
ATOM    826  N   ILE A  54      16.298   4.646  -6.154  1.00 98.50           N  
ATOM    827  H   ILE A  54      17.302   4.552  -6.205  1.00 98.50           H  
ATOM    828  CA  ILE A  54      15.558   3.440  -5.779  1.00 98.50           C  
ATOM    829  HA  ILE A  54      14.564   3.724  -5.432  1.00 98.50           H  
ATOM    830  C   ILE A  54      16.305   2.791  -4.617  1.00 98.50           C  
ATOM    831  CB  ILE A  54      15.371   2.475  -6.969  1.00 98.50           C  
ATOM    832  HB  ILE A  54      16.352   2.181  -7.342  1.00 98.50           H  
ATOM    833  O   ILE A  54      17.446   2.362  -4.770  1.00 98.50           O  
ATOM    834  CG1 ILE A  54      14.592   3.172  -8.107  1.00 98.50           C  
ATOM    835 HG12 ILE A  54      13.587   3.412  -7.760  1.00 98.50           H  
ATOM    836 HG13 ILE A  54      15.093   4.101  -8.379  1.00 98.50           H  
ATOM    837  CG2 ILE A  54      14.622   1.212  -6.494  1.00 98.50           C  
ATOM    838 HG21 ILE A  54      15.220   0.668  -5.762  1.00 98.50           H  
ATOM    839 HG22 ILE A  54      13.666   1.482  -6.046  1.00 98.50           H  
ATOM    840 HG23 ILE A  54      14.445   0.532  -7.328  1.00 98.50           H  
ATOM    841  CD1 ILE A  54      14.495   2.333  -9.379  1.00 98.50           C  
ATOM    842 HD11 ILE A  54      13.791   1.511  -9.249  1.00 98.50           H  
ATOM    843 HD12 ILE A  54      15.486   1.939  -9.604  1.00 98.50           H  
ATOM    844 HD13 ILE A  54      14.156   2.959 -10.205  1.00 98.50           H  
ATOM    845  N   ASN A  55      15.657   2.736  -3.458  1.00 98.51           N  
ATOM    846  H   ASN A  55      14.708   3.082  -3.434  1.00 98.51           H  
ATOM    847  CA  ASN A  55      16.171   2.108  -2.249  1.00 98.51           C  
ATOM    848  HA  ASN A  55      17.245   1.948  -2.341  1.00 98.51           H  
ATOM    849  C   ASN A  55      15.488   0.746  -2.087  1.00 98.51           C  
ATOM    850  CB  ASN A  55      15.930   3.035  -1.049  1.00 98.51           C  
ATOM    851  HB2 ASN A  55      14.855   3.156  -0.911  1.00 98.51           H  
ATOM    852  HB3 ASN A  55      16.338   2.577  -0.149  1.00 98.51           H  
ATOM    853  O   ASN A  55      14.380   0.648  -1.552  1.00 98.51           O  
ATOM    854  CG  ASN A  55      16.562   4.405  -1.207  1.00 98.51           C  
ATOM    855  ND2 ASN A  55      15.866   5.446  -0.824  1.00 98.51           N  
ATOM    856 HD21 ASN A  55      14.965   5.303  -0.390  1.00 98.51           H  
ATOM    857 HD22 ASN A  55      16.317   6.347  -0.893  1.00 98.51           H  
ATOM    858  OD1 ASN A  55      17.681   4.570  -1.660  1.00 98.51           O  
ATOM    859  N   ASP A  56      16.135  -0.297  -2.597  1.00 98.49           N  
ATOM    860  H   ASP A  56      17.030  -0.151  -3.042  1.00 98.49           H  
ATOM    861  CA  ASP A  56      15.617  -1.660  -2.556  1.00 98.49           C  
ATOM    862  HA  ASP A  56      14.532  -1.630  -2.655  1.00 98.49           H  
ATOM    863  C   ASP A  56      15.943  -2.342  -1.218  1.00 98.49           C  
ATOM    864  CB  ASP A  56      16.150  -2.440  -3.762  1.00 98.49           C  
ATOM    865  HB2 ASP A  56      17.239  -2.466  -3.727  1.00 98.49           H  
ATOM    866  HB3 ASP A  56      15.850  -1.924  -4.674  1.00 98.49           H  
ATOM    867  O   ASP A  56      17.051  -2.828  -1.003  1.00 98.49           O  
ATOM    868  CG  ASP A  56      15.611  -3.870  -3.814  1.00 98.49           C  
ATOM    869  OD1 ASP A  56      14.672  -4.211  -3.055  1.00 98.49           O  
ATOM    870  OD2 ASP A  56      16.121  -4.637  -4.651  1.00 98.49           O  
ATOM    871  N   ASN A  57      14.960  -2.383  -0.316  1.00 98.46           N  
ATOM    872  H   ASN A  57      14.069  -1.975  -0.561  1.00 98.46           H  
ATOM    873  CA  ASN A  57      15.033  -3.118   0.950  1.00 98.46           C  
ATOM    874  HA  ASN A  57      16.079  -3.317   1.181  1.00 98.46           H  
ATOM    875  C   ASN A  57      14.333  -4.486   0.862  1.00 98.46           C  
ATOM    876  CB  ASN A  57      14.447  -2.281   2.101  1.00 98.46           C  
ATOM    877  HB2 ASN A  57      13.364  -2.217   1.993  1.00 98.46           H  
ATOM    878  HB3 ASN A  57      14.652  -2.791   3.043  1.00 98.46           H  
ATOM    879  O   ASN A  57      14.178  -5.158   1.882  1.00 98.46           O  
ATOM    880  CG  ASN A  57      15.017  -0.884   2.204  1.00 98.46           C  
ATOM    881  ND2 ASN A  57      14.393   0.082   1.573  1.00 98.46           N  
ATOM    882 HD21 ASN A  57      13.636  -0.158   0.949  1.00 98.46           H  
ATOM    883 HD22 ASN A  57      14.834   0.991   1.576  1.00 98.46           H  
ATOM    884  OD1 ASN A  57      16.003  -0.638   2.877  1.00 98.46           O  
ATOM    885  N   ALA A  58      13.860  -4.878  -0.324  1.00 98.18           N  
ATOM    886  H   ALA A  58      14.062  -4.316  -1.138  1.00 98.18           H  
ATOM    887  CA  ALA A  58      13.154  -6.133  -0.555  1.00 98.18           C  
ATOM    888  HA  ALA A  58      12.853  -6.562   0.401  1.00 98.18           H  
ATOM    889  C   ALA A  58      14.024  -7.191  -1.247  1.00 98.18           C  
ATOM    890  CB  ALA A  58      11.888  -5.825  -1.357  1.00 98.18           C  
ATOM    891  HB1 ALA A  58      12.158  -5.522  -2.369  1.00 98.18           H  
ATOM    892  HB2 ALA A  58      11.332  -5.017  -0.880  1.00 98.18           H  
ATOM    893  HB3 ALA A  58      11.265  -6.718  -1.403  1.00 98.18           H  
ATOM    894  O   ALA A  58      13.642  -8.358  -1.265  1.00 98.18           O  
ATOM    895  N   GLY A  59      15.173  -6.795  -1.803  1.00 98.05           N  
ATOM    896  H   GLY A  59      15.342  -5.801  -1.872  1.00 98.05           H  
ATOM    897  CA  GLY A  59      16.000  -7.676  -2.626  1.00 98.05           C  
ATOM    898  HA2 GLY A  59      16.948  -7.181  -2.837  1.00 98.05           H  
ATOM    899  HA3 GLY A  59      16.190  -8.611  -2.099  1.00 98.05           H  
ATOM    900  C   GLY A  59      15.329  -7.999  -3.962  1.00 98.05           C  
ATOM    901  O   GLY A  59      15.482  -9.100  -4.474  1.00 98.05           O  
ATOM    902  N   ALA A  60      14.550  -7.058  -4.496  1.00 98.23           N  
ATOM    903  H   ALA A  60      14.566  -6.146  -4.063  1.00 98.23           H  
ATOM    904  CA  ALA A  60      13.850  -7.186  -5.770  1.00 98.23           C  
ATOM    905  HA  ALA A  60      13.393  -8.174  -5.838  1.00 98.23           H  
ATOM    906  C   ALA A  60      14.787  -7.012  -6.985  1.00 98.23           C  
ATOM    907  CB  ALA A  60      12.745  -6.129  -5.746  1.00 98.23           C  
ATOM    908  HB1 ALA A  60      13.196  -5.148  -5.589  1.00 98.23           H  
ATOM    909  HB2 ALA A  60      12.188  -6.132  -6.682  1.00 98.23           H  
ATOM    910  HB3 ALA A  60      12.062  -6.335  -4.922  1.00 98.23           H  
ATOM    911  O   ALA A  60      14.456  -7.445  -8.089  1.00 98.23           O  
ATOM    912  N   GLU A  61      15.946  -6.376  -6.784  1.00 98.20           N  
ATOM    913  H   GLU A  61      16.095  -5.996  -5.860  1.00 98.20           H  
ATOM    914  CA  GLU A  61      16.949  -6.037  -7.800  1.00 98.20           C  
ATOM    915  HA  GLU A  61      17.665  -5.361  -7.332  1.00 98.20           H  
ATOM    916  C   GLU A  61      16.339  -5.248  -8.971  1.00 98.20           C  
ATOM    917  CB  GLU A  61      17.745  -7.273  -8.238  1.00 98.20           C  
ATOM    918  HB2 GLU A  61      18.363  -6.991  -9.091  1.00 98.20           H  
ATOM    919  HB3 GLU A  61      17.044  -8.048  -8.548  1.00 98.20           H  
ATOM    920  O   GLU A  61      16.279  -5.693 -10.121  1.00 98.20           O  
ATOM    921  CG  GLU A  61      18.659  -7.856  -7.150  1.00 98.20           C  
ATOM    922  HG2 GLU A  61      19.363  -7.086  -6.833  1.00 98.20           H  
ATOM    923  HG3 GLU A  61      18.054  -8.137  -6.288  1.00 98.20           H  
ATOM    924  CD  GLU A  61      19.443  -9.081  -7.656  1.00 98.20           C  
ATOM    925  OE1 GLU A  61      19.752  -9.973  -6.832  1.00 98.20           O  
ATOM    926  OE2 GLU A  61      19.740  -9.156  -8.870  1.00 98.20           O  
ATOM    927  N   PHE A  62      15.850  -4.045  -8.658  1.00 97.90           N  
ATOM    928  H   PHE A  62      15.911  -3.743  -7.696  1.00 97.90           H  
ATOM    929  CA  PHE A  62      15.260  -3.153  -9.653  1.00 97.90           C  
ATOM    930  HA  PHE A  62      14.464  -3.713 -10.144  1.00 97.90           H  
ATOM    931  C   PHE A  62      16.266  -2.729 -10.732  1.00 97.90           C  
ATOM    932  CB  PHE A  62      14.626  -1.928  -8.987  1.00 97.90           C  
ATOM    933  HB2 PHE A  62      14.623  -1.101  -9.696  1.00 97.90           H  
ATOM    934  HB3 PHE A  62      15.233  -1.618  -8.136  1.00 97.90           H  
ATOM    935  O   PHE A  62      17.394  -2.336 -10.442  1.00 97.90           O  
ATOM    936  CG  PHE A  62      13.202  -2.165  -8.541  1.00 97.90           C  
ATOM    937  CD1 PHE A  62      12.136  -1.706  -9.334  1.00 97.90           C  
ATOM    938  HD1 PHE A  62      12.344  -1.192 -10.261  1.00 97.90           H  
ATOM    939  CD2 PHE A  62      12.936  -2.883  -7.365  1.00 97.90           C  
ATOM    940  HD2 PHE A  62      13.750  -3.267  -6.769  1.00 97.90           H  
ATOM    941  CE1 PHE A  62      10.809  -1.923  -8.930  1.00 97.90           C  
ATOM    942  HE1 PHE A  62      10.002  -1.564  -9.552  1.00 97.90           H  
ATOM    943  CE2 PHE A  62      11.606  -3.136  -6.988  1.00 97.90           C  
ATOM    944  HE2 PHE A  62      11.403  -3.752  -6.124  1.00 97.90           H  
ATOM    945  CZ  PHE A  62      10.539  -2.633  -7.748  1.00 97.90           C  
ATOM    946  HZ  PHE A  62       9.522  -2.836  -7.447  1.00 97.90           H  
ATOM    947  N   SER A  63      15.816  -2.736 -11.985  1.00 98.11           N  
ATOM    948  H   SER A  63      14.877  -3.070 -12.146  1.00 98.11           H  
ATOM    949  CA  SER A  63      16.574  -2.277 -13.153  1.00 98.11           C  
ATOM    950  HA  SER A  63      17.306  -1.536 -12.833  1.00 98.11           H  
ATOM    951  C   SER A  63      15.663  -1.594 -14.177  1.00 98.11           C  
ATOM    952  CB  SER A  63      17.341  -3.451 -13.778  1.00 98.11           C  
ATOM    953  HB2 SER A  63      17.818  -3.130 -14.705  1.00 98.11           H  
ATOM    954  HB3 SER A  63      18.119  -3.770 -13.085  1.00 98.11           H  
ATOM    955  O   SER A  63      14.436  -1.652 -14.072  1.00 98.11           O  
ATOM    956  OG  SER A  63      16.490  -4.552 -14.043  1.00 98.11           O  
ATOM    957  HG  SER A  63      16.166  -4.851 -13.190  1.00 98.11           H  
ATOM    958  N   GLU A  64      16.258  -0.920 -15.159  1.00 98.11           N  
ATOM    959  H   GLU A  64      17.267  -0.907 -15.205  1.00 98.11           H  
ATOM    960  CA  GLU A  64      15.541  -0.405 -16.328  1.00 98.11           C  
ATOM    961  HA  GLU A  64      14.529  -0.133 -16.029  1.00 98.11           H  
ATOM    962  C   GLU A  64      15.453  -1.504 -17.400  1.00 98.11           C  
ATOM    963  CB  GLU A  64      16.238   0.873 -16.833  1.00 98.11           C  
ATOM    964  HB2 GLU A  64      17.204   0.617 -17.267  1.00 98.11           H  
ATOM    965  HB3 GLU A  64      16.421   1.520 -15.975  1.00 98.11           H  
ATOM    966  O   GLU A  64      16.461  -2.143 -17.713  1.00 98.11           O  
ATOM    967  CG  GLU A  64      15.407   1.663 -17.858  1.00 98.11           C  
ATOM    968  HG2 GLU A  64      14.369   1.663 -17.525  1.00 98.11           H  
ATOM    969  HG3 GLU A  64      15.455   1.152 -18.819  1.00 98.11           H  
ATOM    970  CD  GLU A  64      15.884   3.121 -18.036  1.00 98.11           C  
ATOM    971  OE1 GLU A  64      15.021   4.038 -18.126  1.00 98.11           O  
ATOM    972  OE2 GLU A  64      17.111   3.357 -18.017  1.00 98.11           O  
ATOM    973  N   ASP A  65      14.262  -1.751 -17.956  1.00 96.52           N  
ATOM    974  H   ASP A  65      13.469  -1.193 -17.671  1.00 96.52           H  
ATOM    975  CA  ASP A  65      14.123  -2.603 -19.146  1.00 96.52           C  
ATOM    976  HA  ASP A  65      14.915  -3.351 -19.108  1.00 96.52           H  
ATOM    977  C   ASP A  65      14.349  -1.825 -20.457  1.00 96.52           C  
ATOM    978  CB  ASP A  65      12.803  -3.398 -19.128  1.00 96.52           C  
ATOM    979  HB2 ASP A  65      12.893  -4.212 -19.848  1.00 96.52           H  
ATOM    980  HB3 ASP A  65      12.683  -3.861 -18.149  1.00 96.52           H  
ATOM    981  O   ASP A  65      14.645  -0.631 -20.460  1.00 96.52           O  
ATOM    982  CG  ASP A  65      11.537  -2.610 -19.473  1.00 96.52           C  
ATOM    983  OD1 ASP A  65      11.623  -1.422 -19.846  1.00 96.52           O  
ATOM    984  OD2 ASP A  65      10.444  -3.211 -19.394  1.00 96.52           O  
ATOM    985  N   GLY A  66      14.204  -2.503 -21.602  1.00 94.06           N  
ATOM    986  H   GLY A  66      13.883  -3.460 -21.557  1.00 94.06           H  
ATOM    987  CA  GLY A  66      14.412  -1.894 -22.921  1.00 94.06           C  
ATOM    988  HA2 GLY A  66      15.427  -1.501 -22.972  1.00 94.06           H  
ATOM    989  HA3 GLY A  66      14.294  -2.661 -23.686  1.00 94.06           H  
ATOM    990  C   GLY A  66      13.451  -0.747 -23.269  1.00 94.06           C  
ATOM    991  O   GLY A  66      13.774   0.048 -24.148  1.00 94.06           O  
ATOM    992  N   ASP A  67      12.317  -0.631 -22.571  1.00 95.21           N  
ATOM    993  H   ASP A  67      12.170  -1.242 -21.780  1.00 95.21           H  
ATOM    994  CA  ASP A  67      11.283   0.389 -22.793  1.00 95.21           C  
ATOM    995  HA  ASP A  67      11.471   0.883 -23.746  1.00 95.21           H  
ATOM    996  C   ASP A  67      11.299   1.491 -21.712  1.00 95.21           C  
ATOM    997  CB  ASP A  67       9.910  -0.294 -22.886  1.00 95.21           C  
ATOM    998  HB2 ASP A  67       9.132   0.467 -22.944  1.00 95.21           H  
ATOM    999  HB3 ASP A  67       9.748  -0.871 -21.975  1.00 95.21           H  
ATOM   1000  O   ASP A  67      10.397   2.340 -21.638  1.00 95.21           O  
ATOM   1001  CG  ASP A  67       9.754  -1.212 -24.102  1.00 95.21           C  
ATOM   1002  OD1 ASP A  67      10.191  -0.813 -25.205  1.00 95.21           O  
ATOM   1003  OD2 ASP A  67       9.118  -2.277 -23.935  1.00 95.21           O  
ATOM   1004  N   GLY A  68      12.325   1.489 -20.855  1.00 97.09           N  
ATOM   1005  H   GLY A  68      13.002   0.744 -20.932  1.00 97.09           H  
ATOM   1006  CA  GLY A  68      12.475   2.429 -19.751  1.00 97.09           C  
ATOM   1007  HA2 GLY A  68      12.228   3.434 -20.093  1.00 97.09           H  
ATOM   1008  HA3 GLY A  68      13.521   2.430 -19.446  1.00 97.09           H  
ATOM   1009  C   GLY A  68      11.603   2.105 -18.534  1.00 97.09           C  
ATOM   1010  O   GLY A  68      11.440   2.952 -17.656  1.00 97.09           O  
ATOM   1011  N   ASN A  69      10.974   0.930 -18.466  1.00 97.91           N  
ATOM   1012  H   ASN A  69      11.199   0.224 -19.153  1.00 97.91           H  
ATOM   1013  CA  ASN A  69      10.124   0.547 -17.339  1.00 97.91           C  
ATOM   1014  HA  ASN A  69       9.491   1.395 -17.077  1.00 97.91           H  
ATOM   1015  C   ASN A  69      10.964   0.181 -16.113  1.00 97.91           C  
ATOM   1016  CB  ASN A  69       9.215  -0.632 -17.706  1.00 97.91           C  
ATOM   1017  HB2 ASN A  69       8.497  -0.805 -16.904  1.00 97.91           H  
ATOM   1018  HB3 ASN A  69       9.830  -1.530 -17.776  1.00 97.91           H  
ATOM   1019  O   ASN A  69      12.135  -0.176 -16.222  1.00 97.91           O  
ATOM   1020  CG  ASN A  69       8.435  -0.436 -18.985  1.00 97.91           C  
ATOM   1021  ND2 ASN A  69       8.357  -1.437 -19.820  1.00 97.91           N  
ATOM   1022 HD21 ASN A  69       9.049  -2.164 -19.710  1.00 97.91           H  
ATOM   1023 HD22 ASN A  69       8.012  -1.260 -20.753  1.00 97.91           H  
ATOM   1024  OD1 ASN A  69       7.812   0.591 -19.191  1.00 97.91           O  
ATOM   1025  N   LEU A  70      10.332   0.206 -14.938  1.00 98.10           N  
ATOM   1026  H   LEU A  70       9.342   0.406 -14.923  1.00 98.10           H  
ATOM   1027  CA  LEU A  70      10.896  -0.438 -13.761  1.00 98.10           C  
ATOM   1028  HA  LEU A  70      11.964  -0.228 -13.697  1.00 98.10           H  
ATOM   1029  C   LEU A  70      10.708  -1.943 -13.896  1.00 98.10           C  
ATOM   1030  CB  LEU A  70      10.212   0.043 -12.477  1.00 98.10           C  
ATOM   1031  HB2 LEU A  70       9.131  -0.075 -12.554  1.00 98.10           H  
ATOM   1032  HB3 LEU A  70      10.548  -0.624 -11.684  1.00 98.10           H  
ATOM   1033  O   LEU A  70       9.570  -2.415 -13.876  1.00 98.10           O  
ATOM   1034  CG  LEU A  70      10.560   1.482 -12.086  1.00 98.10           C  
ATOM   1035  HG  LEU A  70      11.576   1.721 -12.399  1.00 98.10           H  
ATOM   1036  CD1 LEU A  70       9.585   2.497 -12.685  1.00 98.10           C  
ATOM   1037 HD11 LEU A  70       9.872   3.494 -12.352  1.00 98.10           H  
ATOM   1038 HD12 LEU A  70       8.570   2.268 -12.360  1.00 98.10           H  
ATOM   1039 HD13 LEU A  70       9.637   2.465 -13.773  1.00 98.10           H  
ATOM   1040  CD2 LEU A  70      10.489   1.593 -10.567  1.00 98.10           C  
ATOM   1041 HD21 LEU A  70      10.708   2.616 -10.261  1.00 98.10           H  
ATOM   1042 HD22 LEU A  70      11.235   0.943 -10.109  1.00 98.10           H  
ATOM   1043 HD23 LEU A  70       9.497   1.313 -10.210  1.00 98.10           H  
ATOM   1044  N   LYS A  71      11.814  -2.672 -13.998  1.00 98.14           N  
ATOM   1045  H   LYS A  71      12.699  -2.187 -14.047  1.00 98.14           H  
ATOM   1046  CA  LYS A  71      11.865  -4.128 -14.008  1.00 98.14           C  
ATOM   1047  HA  LYS A  71      10.867  -4.522 -14.201  1.00 98.14           H  
ATOM   1048  C   LYS A  71      12.334  -4.652 -12.664  1.00 98.14           C  
ATOM   1049  CB  LYS A  71      12.785  -4.577 -15.142  1.00 98.14           C  
ATOM   1050  HB2 LYS A  71      13.786  -4.177 -14.983  1.00 98.14           H  
ATOM   1051  HB3 LYS A  71      12.388  -4.173 -16.073  1.00 98.14           H  
ATOM   1052  O   LYS A  71      13.292  -4.136 -12.098  1.00 98.14           O  
ATOM   1053  CG  LYS A  71      12.853  -6.104 -15.240  1.00 98.14           C  
ATOM   1054  HG2 LYS A  71      13.277  -6.513 -14.323  1.00 98.14           H  
ATOM   1055  HG3 LYS A  71      11.850  -6.508 -15.380  1.00 98.14           H  
ATOM   1056  CD  LYS A  71      13.742  -6.521 -16.405  1.00 98.14           C  
ATOM   1057  HD2 LYS A  71      13.314  -6.159 -17.340  1.00 98.14           H  
ATOM   1058  HD3 LYS A  71      14.734  -6.090 -16.264  1.00 98.14           H  
ATOM   1059  CE  LYS A  71      13.822  -8.045 -16.410  1.00 98.14           C  
ATOM   1060  HE2 LYS A  71      14.107  -8.376 -15.412  1.00 98.14           H  
ATOM   1061  HE3 LYS A  71      12.829  -8.443 -16.621  1.00 98.14           H  
ATOM   1062  NZ  LYS A  71      14.807  -8.513 -17.407  1.00 98.14           N  
ATOM   1063  HZ1 LYS A  71      15.713  -8.123 -17.185  1.00 98.14           H  
ATOM   1064  HZ2 LYS A  71      14.532  -8.202 -18.328  1.00 98.14           H  
ATOM   1065  HZ3 LYS A  71      14.866  -9.521 -17.388  1.00 98.14           H  
ATOM   1066  N   VAL A  72      11.685  -5.709 -12.201  1.00 97.84           N  
ATOM   1067  H   VAL A  72      10.924  -6.073 -12.757  1.00 97.84           H  
ATOM   1068  CA  VAL A  72      12.051  -6.467 -11.004  1.00 97.84           C  
ATOM   1069  HA  VAL A  72      12.750  -5.901 -10.388  1.00 97.84           H  
ATOM   1070  C   VAL A  72      12.736  -7.762 -11.438  1.00 97.84           C  
ATOM   1071  CB  VAL A  72      10.775  -6.727 -10.185  1.00 97.84           C  
ATOM   1072  HB  VAL A  72      10.019  -7.181 -10.825  1.00 97.84           H  
ATOM   1073  O   VAL A  72      12.223  -8.439 -12.329  1.00 97.84           O  
ATOM   1074  CG1 VAL A  72      11.037  -7.667  -9.021  1.00 97.84           C  
ATOM   1075 HG11 VAL A  72      11.213  -8.672  -9.404  1.00 97.84           H  
ATOM   1076 HG12 VAL A  72      11.913  -7.347  -8.456  1.00 97.84           H  
ATOM   1077 HG13 VAL A  72      10.173  -7.711  -8.358  1.00 97.84           H  
ATOM   1078  CG2 VAL A  72      10.217  -5.410  -9.635  1.00 97.84           C  
ATOM   1079 HG21 VAL A  72       9.939  -4.741 -10.450  1.00 97.84           H  
ATOM   1080 HG22 VAL A  72      10.984  -4.938  -9.022  1.00 97.84           H  
ATOM   1081 HG23 VAL A  72       9.337  -5.607  -9.022  1.00 97.84           H  
ATOM   1082  N   ALA A  73      13.885  -8.114 -10.856  1.00 98.41           N  
ATOM   1083  H   ALA A  73      14.264  -7.556 -10.104  1.00 98.41           H  
ATOM   1084  CA  ALA A  73      14.521  -9.403 -11.139  1.00 98.41           C  
ATOM   1085  HA  ALA A  73      14.386  -9.633 -12.196  1.00 98.41           H  
ATOM   1086  C   ALA A  73      13.853 -10.529 -10.339  1.00 98.41           C  
ATOM   1087  CB  ALA A  73      16.028  -9.333 -10.879  1.00 98.41           C  
ATOM   1088  HB1 ALA A  73      16.438  -8.380 -11.214  1.00 98.41           H  
ATOM   1089  HB2 ALA A  73      16.221  -9.469  -9.815  1.00 98.41           H  
ATOM   1090  HB3 ALA A  73      16.526 -10.147 -11.406  1.00 98.41           H  
ATOM   1091  O   ALA A  73      13.412 -11.509 -10.941  1.00 98.41           O  
ATOM   1092  N   HIS A  74      13.716 -10.341  -9.021  1.00 98.20           N  
ATOM   1093  H   HIS A  74      14.073  -9.483  -8.625  1.00 98.20           H  
ATOM   1094  CA  HIS A  74      13.102 -11.301  -8.096  1.00 98.20           C  
ATOM   1095  HA  HIS A  74      13.018 -12.276  -8.576  1.00 98.20           H  
ATOM   1096  C   HIS A  74      11.709 -10.825  -7.715  1.00 98.20           C  
ATOM   1097  CB  HIS A  74      13.973 -11.471  -6.846  1.00 98.20           C  
ATOM   1098  HB2 HIS A  74      13.953 -10.550  -6.263  1.00 98.20           H  
ATOM   1099  HB3 HIS A  74      13.557 -12.268  -6.230  1.00 98.20           H  
ATOM   1100  O   HIS A  74      11.561  -9.825  -7.018  1.00 98.20           O  
ATOM   1101  CG  HIS A  74      15.405 -11.800  -7.159  1.00 98.20           C  
ATOM   1102  CD2 HIS A  74      16.460 -10.974  -6.931  1.00 98.20           C  
ATOM   1103  HD2 HIS A  74      16.424  -9.991  -6.485  1.00 98.20           H  
ATOM   1104  ND1 HIS A  74      15.865 -12.967  -7.776  1.00 98.20           N  
ATOM   1105  CE1 HIS A  74      17.192 -12.809  -7.890  1.00 98.20           C  
ATOM   1106  HE1 HIS A  74      17.860 -13.534  -8.332  1.00 98.20           H  
ATOM   1107  NE2 HIS A  74      17.577 -11.627  -7.383  1.00 98.20           N  
ATOM   1108  HE2 HIS A  74      18.515 -11.255  -7.336  1.00 98.20           H  
ATOM   1109  N   GLY A  75      10.690 -11.503  -8.223  1.00 97.36           N  
ATOM   1110  H   GLY A  75      10.879 -12.380  -8.687  1.00 97.36           H  
ATOM   1111  CA  GLY A  75       9.294 -11.150  -8.057  1.00 97.36           C  
ATOM   1112  HA2 GLY A  75       8.702 -11.706  -8.784  1.00 97.36           H  
ATOM   1113  HA3 GLY A  75       9.172 -10.085  -8.252  1.00 97.36           H  
ATOM   1114  C   GLY A  75       8.738 -11.465  -6.673  1.00 97.36           C  
ATOM   1115  O   GLY A  75       9.308 -12.202  -5.870  1.00 97.36           O  
ATOM   1116  N   GLY A  76       7.571 -10.896  -6.398  1.00 98.12           N  
ATOM   1117  H   GLY A  76       7.148 -10.322  -7.113  1.00 98.12           H  
ATOM   1118  CA  GLY A  76       6.872 -11.053  -5.136  1.00 98.12           C  
ATOM   1119  HA2 GLY A  76       7.602 -11.095  -4.327  1.00 98.12           H  
ATOM   1120  HA3 GLY A  76       6.314 -11.989  -5.146  1.00 98.12           H  
ATOM   1121  C   GLY A  76       5.912  -9.908  -4.855  1.00 98.12           C  
ATOM   1122  O   GLY A  76       5.571  -9.106  -5.729  1.00 98.12           O  
ATOM   1123  N   TRP A  77       5.468  -9.854  -3.604  1.00 98.61           N  
ATOM   1124  H   TRP A  77       5.836 -10.523  -2.942  1.00 98.61           H  
ATOM   1125  CA  TRP A  77       4.708  -8.733  -3.073  1.00 98.61           C  
ATOM   1126  HA  TRP A  77       4.118  -8.291  -3.876  1.00 98.61           H  
ATOM   1127  C   TRP A  77       5.648  -7.663  -2.530  1.00 98.61           C  
ATOM   1128  CB  TRP A  77       3.739  -9.221  -1.998  1.00 98.61           C  
ATOM   1129  HB2 TRP A  77       3.397  -8.352  -1.436  1.00 98.61           H  
ATOM   1130  HB3 TRP A  77       4.256  -9.881  -1.302  1.00 98.61           H  
ATOM   1131  O   TRP A  77       6.534  -7.959  -1.727  1.00 98.61           O  
ATOM   1132  CG  TRP A  77       2.527  -9.903  -2.542  1.00 98.61           C  
ATOM   1133  CD1 TRP A  77       2.328 -11.234  -2.654  1.00 98.61           C  
ATOM   1134  HD1 TRP A  77       3.030 -11.998  -2.355  1.00 98.61           H  
ATOM   1135  CD2 TRP A  77       1.319  -9.274  -3.056  1.00 98.61           C  
ATOM   1136  CE2 TRP A  77       0.411 -10.294  -3.459  1.00 98.61           C  
ATOM   1137  CE3 TRP A  77       0.903  -7.935  -3.212  1.00 98.61           C  
ATOM   1138  HE3 TRP A  77       1.591  -7.151  -2.931  1.00 98.61           H  
ATOM   1139  NE1 TRP A  77       1.078 -11.472  -3.193  1.00 98.61           N  
ATOM   1140  HE1 TRP A  77       0.709 -12.404  -3.312  1.00 98.61           H  
ATOM   1141  CH2 TRP A  77      -1.238  -8.643  -4.134  1.00 98.61           C  
ATOM   1142  HH2 TRP A  77      -2.202  -8.405  -4.560  1.00 98.61           H  
ATOM   1143  CZ2 TRP A  77      -0.848  -9.983  -3.994  1.00 98.61           C  
ATOM   1144  HZ2 TRP A  77      -1.510 -10.768  -4.328  1.00 98.61           H  
ATOM   1145  CZ3 TRP A  77      -0.363  -7.618  -3.742  1.00 98.61           C  
ATOM   1146  HZ3 TRP A  77      -0.654  -6.586  -3.868  1.00 98.61           H  
ATOM   1147  N   PHE A  78       5.401  -6.416  -2.917  1.00 98.66           N  
ATOM   1148  H   PHE A  78       4.657  -6.264  -3.582  1.00 98.66           H  
ATOM   1149  CA  PHE A  78       6.187  -5.258  -2.518  1.00 98.66           C  
ATOM   1150  HA  PHE A  78       6.870  -5.552  -1.721  1.00 98.66           H  
ATOM   1151  C   PHE A  78       5.295  -4.143  -1.998  1.00 98.66           C  
ATOM   1152  CB  PHE A  78       7.022  -4.750  -3.699  1.00 98.66           C  
ATOM   1153  HB2 PHE A  78       7.642  -3.921  -3.356  1.00 98.66           H  
ATOM   1154  HB3 PHE A  78       6.355  -4.367  -4.471  1.00 98.66           H  
ATOM   1155  O   PHE A  78       4.257  -3.833  -2.589  1.00 98.66           O  
ATOM   1156  CG  PHE A  78       7.919  -5.811  -4.293  1.00 98.66           C  
ATOM   1157  CD1 PHE A  78       8.994  -6.310  -3.536  1.00 98.66           C  
ATOM   1158  HD1 PHE A  78       9.206  -5.901  -2.559  1.00 98.66           H  
ATOM   1159  CD2 PHE A  78       7.623  -6.363  -5.553  1.00 98.66           C  
ATOM   1160  HD2 PHE A  78       6.777  -6.008  -6.123  1.00 98.66           H  
ATOM   1161  CE1 PHE A  78       9.761  -7.376  -4.030  1.00 98.66           C  
ATOM   1162  HE1 PHE A  78      10.571  -7.789  -3.449  1.00 98.66           H  
ATOM   1163  CE2 PHE A  78       8.398  -7.424  -6.049  1.00 98.66           C  
ATOM   1164  HE2 PHE A  78       8.158  -7.885  -6.996  1.00 98.66           H  
ATOM   1165  CZ  PHE A  78       9.456  -7.932  -5.280  1.00 98.66           C  
ATOM   1166  HZ  PHE A  78      10.023  -8.780  -5.633  1.00 98.66           H  
ATOM   1167  N   VAL A  79       5.754  -3.473  -0.945  1.00 98.71           N  
ATOM   1168  H   VAL A  79       6.622  -3.783  -0.533  1.00 98.71           H  
ATOM   1169  CA  VAL A  79       5.288  -2.127  -0.622  1.00 98.71           C  
ATOM   1170  HA  VAL A  79       4.269  -2.012  -0.992  1.00 98.71           H  
ATOM   1171  C   VAL A  79       6.183  -1.136  -1.350  1.00 98.71           C  
ATOM   1172  CB  VAL A  79       5.251  -1.844   0.887  1.00 98.71           C  
ATOM   1173  HB  VAL A  79       6.263  -1.803   1.289  1.00 98.71           H  
ATOM   1174  O   VAL A  79       7.384  -1.063  -1.093  1.00 98.71           O  
ATOM   1175  CG1 VAL A  79       4.563  -0.497   1.132  1.00 98.71           C  
ATOM   1176 HG11 VAL A  79       4.357  -0.388   2.197  1.00 98.71           H  
ATOM   1177 HG12 VAL A  79       3.616  -0.452   0.593  1.00 98.71           H  
ATOM   1178 HG13 VAL A  79       5.207   0.320   0.806  1.00 98.71           H  
ATOM   1179  CG2 VAL A  79       4.472  -2.924   1.638  1.00 98.71           C  
ATOM   1180 HG21 VAL A  79       5.033  -3.858   1.599  1.00 98.71           H  
ATOM   1181 HG22 VAL A  79       3.488  -3.052   1.186  1.00 98.71           H  
ATOM   1182 HG23 VAL A  79       4.370  -2.650   2.688  1.00 98.71           H  
ATOM   1183  N   LEU A  80       5.587  -0.376  -2.263  1.00 98.64           N  
ATOM   1184  H   LEU A  80       4.593  -0.499  -2.398  1.00 98.64           H  
ATOM   1185  CA  LEU A  80       6.229   0.746  -2.935  1.00 98.64           C  
ATOM   1186  HA  LEU A  80       7.310   0.609  -2.950  1.00 98.64           H  
ATOM   1187  C   LEU A  80       5.913   2.013  -2.150  1.00 98.64           C  
ATOM   1188  CB  LEU A  80       5.709   0.854  -4.380  1.00 98.64           C  
ATOM   1189  HB2 LEU A  80       6.189   1.709  -4.857  1.00 98.64           H  
ATOM   1190  HB3 LEU A  80       4.639   1.059  -4.347  1.00 98.64           H  
ATOM   1191  O   LEU A  80       4.741   2.346  -1.998  1.00 98.64           O  
ATOM   1192  CG  LEU A  80       5.919  -0.395  -5.250  1.00 98.64           C  
ATOM   1193  HG  LEU A  80       5.302  -1.203  -4.857  1.00 98.64           H  
ATOM   1194  CD1 LEU A  80       5.461  -0.081  -6.676  1.00 98.64           C  
ATOM   1195 HD11 LEU A  80       6.014   0.772  -7.068  1.00 98.64           H  
ATOM   1196 HD12 LEU A  80       4.394   0.141  -6.676  1.00 98.64           H  
ATOM   1197 HD13 LEU A  80       5.641  -0.943  -7.319  1.00 98.64           H  
ATOM   1198  CD2 LEU A  80       7.365  -0.880  -5.295  1.00 98.64           C  
ATOM   1199 HD21 LEU A  80       7.449  -1.741  -5.959  1.00 98.64           H  
ATOM   1200 HD22 LEU A  80       7.677  -1.192  -4.298  1.00 98.64           H  
ATOM   1201 HD23 LEU A  80       8.023  -0.088  -5.654  1.00 98.64           H  
ATOM   1202  N   HIS A  81       6.935   2.720  -1.675  1.00 98.76           N  
ATOM   1203  H   HIS A  81       7.865   2.344  -1.788  1.00 98.76           H  
ATOM   1204  CA  HIS A  81       6.812   3.992  -0.962  1.00 98.76           C  
ATOM   1205  HA  HIS A  81       5.762   4.278  -0.901  1.00 98.76           H  
ATOM   1206  C   HIS A  81       7.549   5.088  -1.735  1.00 98.76           C  
ATOM   1207  CB  HIS A  81       7.308   3.809   0.476  1.00 98.76           C  
ATOM   1208  HB2 HIS A  81       8.286   3.328   0.450  1.00 98.76           H  
ATOM   1209  HB3 HIS A  81       6.632   3.127   0.992  1.00 98.76           H  
ATOM   1210  O   HIS A  81       8.777   5.169  -1.728  1.00 98.76           O  
ATOM   1211  CG  HIS A  81       7.422   5.076   1.290  1.00 98.76           C  
ATOM   1212  CD2 HIS A  81       6.584   6.156   1.262  1.00 98.76           C  
ATOM   1213  HD2 HIS A  81       5.713   6.280   0.637  1.00 98.76           H  
ATOM   1214  ND1 HIS A  81       8.443   5.323   2.207  1.00 98.76           N  
ATOM   1215  CE1 HIS A  81       8.191   6.532   2.727  1.00 98.76           C  
ATOM   1216  HE1 HIS A  81       8.817   7.031   3.451  1.00 98.76           H  
ATOM   1217  NE2 HIS A  81       7.093   7.063   2.169  1.00 98.76           N  
ATOM   1218  HE2 HIS A  81       6.802   8.018   2.319  1.00 98.76           H  
ATOM   1219  N   PHE A  82       6.780   5.918  -2.433  1.00 98.66           N  
ATOM   1220  H   PHE A  82       5.781   5.839  -2.313  1.00 98.66           H  
ATOM   1221  CA  PHE A  82       7.273   7.069  -3.179  1.00 98.66           C  
ATOM   1222  HA  PHE A  82       8.251   6.829  -3.597  1.00 98.66           H  
ATOM   1223  C   PHE A  82       7.415   8.272  -2.249  1.00 98.66           C  
ATOM   1224  CB  PHE A  82       6.324   7.399  -4.339  1.00 98.66           C  
ATOM   1225  HB2 PHE A  82       5.324   7.574  -3.942  1.00 98.66           H  
ATOM   1226  HB3 PHE A  82       6.654   8.330  -4.801  1.00 98.66           H  
ATOM   1227  O   PHE A  82       6.460   8.650  -1.569  1.00 98.66           O  
ATOM   1228  CG  PHE A  82       6.250   6.335  -5.415  1.00 98.66           C  
ATOM   1229  CD1 PHE A  82       7.119   6.389  -6.521  1.00 98.66           C  
ATOM   1230  HD1 PHE A  82       7.849   7.181  -6.600  1.00 98.66           H  
ATOM   1231  CD2 PHE A  82       5.310   5.291  -5.313  1.00 98.66           C  
ATOM   1232  HD2 PHE A  82       4.649   5.240  -4.461  1.00 98.66           H  
ATOM   1233  CE1 PHE A  82       7.044   5.407  -7.525  1.00 98.66           C  
ATOM   1234  HE1 PHE A  82       7.711   5.447  -8.374  1.00 98.66           H  
ATOM   1235  CE2 PHE A  82       5.241   4.305  -6.313  1.00 98.66           C  
ATOM   1236  HE2 PHE A  82       4.528   3.499  -6.226  1.00 98.66           H  
ATOM   1237  CZ  PHE A  82       6.107   4.364  -7.419  1.00 98.66           C  
ATOM   1238  HZ  PHE A  82       6.058   3.603  -8.184  1.00 98.66           H  
ATOM   1239  N   VAL A  83       8.584   8.906  -2.271  1.00 98.51           N  
ATOM   1240  H   VAL A  83       9.325   8.505  -2.827  1.00 98.51           H  
ATOM   1241  CA  VAL A  83       8.898  10.112  -1.498  1.00 98.51           C  
ATOM   1242  HA  VAL A  83       8.031  10.409  -0.908  1.00 98.51           H  
ATOM   1243  C   VAL A  83       9.223  11.234  -2.471  1.00 98.51           C  
ATOM   1244  CB  VAL A  83      10.062   9.865  -0.521  1.00 98.51           C  
ATOM   1245  HB  VAL A  83      10.973   9.647  -1.079  1.00 98.51           H  
ATOM   1246  O   VAL A  83      10.256  11.203  -3.137  1.00 98.51           O  
ATOM   1247  CG1 VAL A  83      10.301  11.098   0.359  1.00 98.51           C  
ATOM   1248 HG11 VAL A  83      10.573  11.957  -0.254  1.00 98.51           H  
ATOM   1249 HG12 VAL A  83      11.128  10.908   1.043  1.00 98.51           H  
ATOM   1250 HG13 VAL A  83       9.406  11.331   0.935  1.00 98.51           H  
ATOM   1251  CG2 VAL A  83       9.764   8.674   0.395  1.00 98.51           C  
ATOM   1252 HG21 VAL A  83       9.728   7.752  -0.184  1.00 98.51           H  
ATOM   1253 HG22 VAL A  83      10.544   8.580   1.152  1.00 98.51           H  
ATOM   1254 HG23 VAL A  83       8.802   8.821   0.886  1.00 98.51           H  
ATOM   1255  N   GLY A  84       8.309  12.192  -2.594  1.00 98.00           N  
ATOM   1256  H   GLY A  84       7.469  12.124  -2.038  1.00 98.00           H  
ATOM   1257  CA  GLY A  84       8.469  13.383  -3.417  1.00 98.00           C  
ATOM   1258  HA2 GLY A  84       9.083  13.155  -4.289  1.00 98.00           H  
ATOM   1259  HA3 GLY A  84       7.490  13.708  -3.770  1.00 98.00           H  
ATOM   1260  C   GLY A  84       9.092  14.529  -2.631  1.00 98.00           C  
ATOM   1261  O   GLY A  84       8.515  14.998  -1.652  1.00 98.00           O  
ATOM   1262  N   GLU A  85      10.225  15.032  -3.105  1.00 96.91           N  
ATOM   1263  H   GLU A  85      10.672  14.556  -3.875  1.00 96.91           H  
ATOM   1264  CA  GLU A  85      10.926  16.176  -2.529  1.00 96.91           C  
ATOM   1265  HA  GLU A  85      10.368  16.549  -1.671  1.00 96.91           H  
ATOM   1266  C   GLU A  85      11.035  17.309  -3.547  1.00 96.91           C  
ATOM   1267  CB  GLU A  85      12.312  15.770  -2.023  1.00 96.91           C  
ATOM   1268  HB2 GLU A  85      12.830  16.671  -1.693  1.00 96.91           H  
ATOM   1269  HB3 GLU A  85      12.876  15.318  -2.838  1.00 96.91           H  
ATOM   1270  O   GLU A  85      11.375  17.105  -4.714  1.00 96.91           O  
ATOM   1271  CG  GLU A  85      12.219  14.791  -0.843  1.00 96.91           C  
ATOM   1272  HG2 GLU A  85      11.748  13.868  -1.182  1.00 96.91           H  
ATOM   1273  HG3 GLU A  85      11.587  15.234  -0.074  1.00 96.91           H  
ATOM   1274  CD  GLU A  85      13.588  14.455  -0.236  1.00 96.91           C  
ATOM   1275  OE1 GLU A  85      13.587  13.786   0.820  1.00 96.91           O  
ATOM   1276  OE2 GLU A  85      14.619  14.875  -0.813  1.00 96.91           O  
ATOM   1277  N   MET A  86      10.742  18.530  -3.103  1.00 95.57           N  
ATOM   1278  H   MET A  86      10.530  18.647  -2.123  1.00 95.57           H  
ATOM   1279  CA  MET A  86      10.904  19.717  -3.936  1.00 95.57           C  
ATOM   1280  HA  MET A  86      10.366  19.563  -4.871  1.00 95.57           H  
ATOM   1281  C   MET A  86      12.392  19.933  -4.239  1.00 95.57           C  
ATOM   1282  CB  MET A  86      10.305  20.926  -3.208  1.00 95.57           C  
ATOM   1283  HB2 MET A  86      10.965  21.204  -2.387  1.00 95.57           H  
ATOM   1284  HB3 MET A  86       9.339  20.658  -2.781  1.00 95.57           H  
ATOM   1285  O   MET A  86      13.220  19.941  -3.329  1.00 95.57           O  
ATOM   1286  CG  MET A  86      10.134  22.135  -4.132  1.00 95.57           C  
ATOM   1287  HG2 MET A  86      11.060  22.257  -4.693  1.00 95.57           H  
ATOM   1288  HG3 MET A  86      10.003  23.020  -3.510  1.00 95.57           H  
ATOM   1289  SD  MET A  86       8.748  22.072  -5.304  1.00 95.57           S  
ATOM   1290  CE  MET A  86       7.337  22.035  -4.164  1.00 95.57           C  
ATOM   1291  HE1 MET A  86       7.319  21.089  -3.623  1.00 95.57           H  
ATOM   1292  HE2 MET A  86       7.407  22.863  -3.459  1.00 95.57           H  
ATOM   1293  HE3 MET A  86       6.413  22.127  -4.736  1.00 95.57           H  
ATOM   1294  N   SER A  87      12.738  20.168  -5.503  1.00 94.31           N  
ATOM   1295  H   SER A  87      12.020  20.171  -6.213  1.00 94.31           H  
ATOM   1296  CA  SER A  87      14.091  20.571  -5.882  1.00 94.31           C  
ATOM   1297  HA  SER A  87      14.778  19.802  -5.529  1.00 94.31           H  
ATOM   1298  C   SER A  87      14.481  21.894  -5.210  1.00 94.31           C  
ATOM   1299  CB  SER A  87      14.215  20.655  -7.408  1.00 94.31           C  
ATOM   1300  HB2 SER A  87      14.013  19.669  -7.827  1.00 94.31           H  
ATOM   1301  HB3 SER A  87      15.230  20.944  -7.678  1.00 94.31           H  
ATOM   1302  O   SER A  87      13.628  22.726  -4.894  1.00 94.31           O  
ATOM   1303  OG  SER A  87      13.298  21.581  -7.960  1.00 94.31           O  
ATOM   1304  HG  SER A  87      13.781  22.340  -8.295  1.00 94.31           H  
ATOM   1305  N   ALA A  88      15.784  22.128  -5.016  1.00 94.03           N  
ATOM   1306  H   ALA A  88      16.443  21.394  -5.232  1.00 94.03           H  
ATOM   1307  CA  ALA A  88      16.289  23.332  -4.343  1.00 94.03           C  
ATOM   1308  HA  ALA A  88      15.909  23.341  -3.321  1.00 94.03           H  
ATOM   1309  C   ALA A  88      15.838  24.647  -5.013  1.00 94.03           C  
ATOM   1310  CB  ALA A  88      17.820  23.241  -4.296  1.00 94.03           C  
ATOM   1311  HB1 ALA A  88      18.229  23.223  -5.306  1.00 94.03           H  
ATOM   1312  HB2 ALA A  88      18.218  24.106  -3.766  1.00 94.03           H  
ATOM   1313  HB3 ALA A  88      18.122  22.338  -3.766  1.00 94.03           H  
ATOM   1314  O   ALA A  88      15.619  25.652  -4.339  1.00 94.03           O  
ATOM   1315  N   ASP A  89      15.652  24.633  -6.336  1.00 95.42           N  
ATOM   1316  H   ASP A  89      15.778  23.761  -6.829  1.00 95.42           H  
ATOM   1317  CA  ASP A  89      15.142  25.766  -7.116  1.00 95.42           C  
ATOM   1318  HA  ASP A  89      15.535  26.681  -6.674  1.00 95.42           H  
ATOM   1319  C   ASP A  89      13.607  25.900  -7.097  1.00 95.42           C  
ATOM   1320  CB  ASP A  89      15.689  25.682  -8.551  1.00 95.42           C  
ATOM   1321  HB2 ASP A  89      15.489  26.632  -9.048  1.00 95.42           H  
ATOM   1322  HB3 ASP A  89      16.771  25.556  -8.512  1.00 95.42           H  
ATOM   1323  O   ASP A  89      13.070  26.847  -7.672  1.00 95.42           O  
ATOM   1324  CG  ASP A  89      15.087  24.558  -9.401  1.00 95.42           C  
ATOM   1325  OD1 ASP A  89      14.404  23.669  -8.842  1.00 95.42           O  
ATOM   1326  OD2 ASP A  89      15.298  24.603 -10.630  1.00 95.42           O  
ATOM   1327  N   LYS A  90      12.905  24.974  -6.430  1.00 92.42           N  
ATOM   1328  H   LYS A  90      13.435  24.241  -5.981  1.00 92.42           H  
ATOM   1329  CA  LYS A  90      11.443  24.894  -6.298  1.00 92.42           C  
ATOM   1330  HA  LYS A  90      11.233  23.951  -5.793  1.00 92.42           H  
ATOM   1331  C   LYS A  90      10.686  24.778  -7.621  1.00 92.42           C  
ATOM   1332  CB  LYS A  90      10.908  26.021  -5.401  1.00 92.42           C  
ATOM   1333  HB2 LYS A  90       9.843  25.859  -5.236  1.00 92.42           H  
ATOM   1334  HB3 LYS A  90      11.032  26.974  -5.916  1.00 92.42           H  
ATOM   1335  O   LYS A  90       9.522  25.168  -7.699  1.00 92.42           O  
ATOM   1336  CG  LYS A  90      11.604  26.086  -4.036  1.00 92.42           C  
ATOM   1337  HG2 LYS A  90      11.469  25.140  -3.513  1.00 92.42           H  
ATOM   1338  HG3 LYS A  90      12.670  26.273  -4.167  1.00 92.42           H  
ATOM   1339  CD  LYS A  90      11.003  27.225  -3.211  1.00 92.42           C  
ATOM   1340  HD2 LYS A  90      11.121  28.162  -3.755  1.00 92.42           H  
ATOM   1341  HD3 LYS A  90       9.942  27.030  -3.051  1.00 92.42           H  
ATOM   1342  CE  LYS A  90      11.728  27.309  -1.868  1.00 92.42           C  
ATOM   1343  HE2 LYS A  90      12.790  27.466  -2.060  1.00 92.42           H  
ATOM   1344  HE3 LYS A  90      11.626  26.350  -1.359  1.00 92.42           H  
ATOM   1345  NZ  LYS A  90      11.183  28.402  -1.029  1.00 92.42           N  
ATOM   1346  HZ1 LYS A  90      10.203  28.243  -0.846  1.00 92.42           H  
ATOM   1347  HZ2 LYS A  90      11.673  28.439  -0.147  1.00 92.42           H  
ATOM   1348  HZ3 LYS A  90      11.289  29.290  -1.500  1.00 92.42           H  
ATOM   1349  N   LYS A  91      11.337  24.261  -8.666  1.00 94.39           N  
ATOM   1350  H   LYS A  91      12.308  24.016  -8.540  1.00 94.39           H  
ATOM   1351  CA  LYS A  91      10.725  24.089  -9.994  1.00 94.39           C  
ATOM   1352  HA  LYS A  91       9.828  24.704 -10.065  1.00 94.39           H  
ATOM   1353  C   LYS A  91      10.254  22.669 -10.272  1.00 94.39           C  
ATOM   1354  CB  LYS A  91      11.700  24.543 -11.083  1.00 94.39           C  
ATOM   1355  HB2 LYS A  91      12.625  23.972 -11.006  1.00 94.39           H  
ATOM   1356  HB3 LYS A  91      11.254  24.344 -12.057  1.00 94.39           H  
ATOM   1357  O   LYS A  91       9.429  22.481 -11.159  1.00 94.39           O  
ATOM   1358  CG  LYS A  91      11.999  26.040 -10.974  1.00 94.39           C  
ATOM   1359  HG2 LYS A  91      12.532  26.236 -10.044  1.00 94.39           H  
ATOM   1360  HG3 LYS A  91      11.067  26.606 -10.983  1.00 94.39           H  
ATOM   1361  CD  LYS A  91      12.875  26.480 -12.143  1.00 94.39           C  
ATOM   1362  HD2 LYS A  91      12.324  26.366 -13.076  1.00 94.39           H  
ATOM   1363  HD3 LYS A  91      13.764  25.851 -12.175  1.00 94.39           H  
ATOM   1364  CE  LYS A  91      13.280  27.937 -11.942  1.00 94.39           C  
ATOM   1365  HE2 LYS A  91      13.661  28.043 -10.926  1.00 94.39           H  
ATOM   1366  HE3 LYS A  91      12.398  28.570 -12.043  1.00 94.39           H  
ATOM   1367  NZ  LYS A  91      14.328  28.309 -12.917  1.00 94.39           N  
ATOM   1368  HZ1 LYS A  91      15.118  27.693 -12.788  1.00 94.39           H  
ATOM   1369  HZ2 LYS A  91      14.630  29.262 -12.772  1.00 94.39           H  
ATOM   1370  HZ3 LYS A  91      13.987  28.194 -13.861  1.00 94.39           H  
ATOM   1371  N   ASN A  92      10.776  21.683  -9.547  1.00 94.05           N  
ATOM   1372  H   ASN A  92      11.429  21.907  -8.810  1.00 94.05           H  
ATOM   1373  CA  ASN A  92      10.511  20.270  -9.783  1.00 94.05           C  
ATOM   1374  HA  ASN A  92       9.623  20.166 -10.407  1.00 94.05           H  
ATOM   1375  C   ASN A  92      10.237  19.536  -8.470  1.00 94.05           C  
ATOM   1376  CB  ASN A  92      11.703  19.651 -10.532  1.00 94.05           C  
ATOM   1377  HB2 ASN A  92      12.606  19.743  -9.927  1.00 94.05           H  
ATOM   1378  HB3 ASN A  92      11.523  18.589 -10.698  1.00 94.05           H  
ATOM   1379  O   ASN A  92      10.645  19.976  -7.398  1.00 94.05           O  
ATOM   1380  CG  ASN A  92      11.928  20.295 -11.886  1.00 94.05           C  
ATOM   1381  ND2 ASN A  92      12.953  21.102 -12.033  1.00 94.05           N  
ATOM   1382 HD21 ASN A  92      13.071  21.513 -12.949  1.00 94.05           H  
ATOM   1383 HD22 ASN A  92      13.551  21.326 -11.250  1.00 94.05           H  
ATOM   1384  OD1 ASN A  92      11.177  20.092 -12.823  1.00 94.05           O  
ATOM   1385  N   ILE A  93       9.583  18.382  -8.576  1.00 95.69           N  
ATOM   1386  H   ILE A  93       9.312  18.068  -9.497  1.00 95.69           H  
ATOM   1387  CA  ILE A  93       9.488  17.404  -7.492  1.00 95.69           C  
ATOM   1388  HA  ILE A  93       9.984  17.796  -6.605  1.00 95.69           H  
ATOM   1389  C   ILE A  93      10.242  16.159  -7.949  1.00 95.69           C  
ATOM   1390  CB  ILE A  93       8.026  17.102  -7.102  1.00 95.69           C  
ATOM   1391  HB  ILE A  93       7.516  16.676  -7.966  1.00 95.69           H  
ATOM   1392  O   ILE A  93       9.882  15.543  -8.956  1.00 95.69           O  
ATOM   1393  CG1 ILE A  93       7.292  18.398  -6.685  1.00 95.69           C  
ATOM   1394 HG12 ILE A  93       7.754  18.805  -5.785  1.00 95.69           H  
ATOM   1395 HG13 ILE A  93       7.386  19.143  -7.475  1.00 95.69           H  
ATOM   1396  CG2 ILE A  93       8.000  16.072  -5.956  1.00 95.69           C  
ATOM   1397 HG21 ILE A  93       6.976  15.802  -5.699  1.00 95.69           H  
ATOM   1398 HG22 ILE A  93       8.515  15.154  -6.242  1.00 95.69           H  
ATOM   1399 HG23 ILE A  93       8.490  16.483  -5.073  1.00 95.69           H  
ATOM   1400  CD1 ILE A  93       5.791  18.208  -6.436  1.00 95.69           C  
ATOM   1401 HD11 ILE A  93       5.329  19.182  -6.273  1.00 95.69           H  
ATOM   1402 HD12 ILE A  93       5.326  17.736  -7.302  1.00 95.69           H  
ATOM   1403 HD13 ILE A  93       5.623  17.597  -5.549  1.00 95.69           H  
ATOM   1404  N   ASN A  94      11.285  15.812  -7.208  1.00 96.76           N  
ATOM   1405  H   ASN A  94      11.452  16.330  -6.358  1.00 96.76           H  
ATOM   1406  CA  ASN A  94      12.077  14.611  -7.404  1.00 96.76           C  
ATOM   1407  HA  ASN A  94      12.058  14.313  -8.452  1.00 96.76           H  
ATOM   1408  C   ASN A  94      11.476  13.495  -6.557  1.00 96.76           C  
ATOM   1409  CB  ASN A  94      13.522  14.917  -6.995  1.00 96.76           C  
ATOM   1410  HB2 ASN A  94      14.106  13.996  -6.986  1.00 96.76           H  
ATOM   1411  HB3 ASN A  94      13.526  15.317  -5.982  1.00 96.76           H  
ATOM   1412  O   ASN A  94      11.276  13.678  -5.361  1.00 96.76           O  
ATOM   1413  CG  ASN A  94      14.201  15.896  -7.931  1.00 96.76           C  
ATOM   1414  ND2 ASN A  94      15.120  16.680  -7.420  1.00 96.76           N  
ATOM   1415 HD21 ASN A  94      15.632  17.253  -8.075  1.00 96.76           H  
ATOM   1416 HD22 ASN A  94      15.357  16.589  -6.442  1.00 96.76           H  
ATOM   1417  OD1 ASN A  94      13.939  15.970  -9.121  1.00 96.76           O  
ATOM   1418  N   TYR A  95      11.182  12.352  -7.171  1.00 98.26           N  
ATOM   1419  H   TYR A  95      11.428  12.231  -8.143  1.00 98.26           H  
ATOM   1420  CA  TYR A  95      10.638  11.205  -6.453  1.00 98.26           C  
ATOM   1421  HA  TYR A  95      10.300  11.516  -5.464  1.00 98.26           H  
ATOM   1422  C   TYR A  95      11.713  10.145  -6.262  1.00 98.26           C  
ATOM   1423  CB  TYR A  95       9.414  10.645  -7.176  1.00 98.26           C  
ATOM   1424  HB2 TYR A  95       9.185   9.663  -6.764  1.00 98.26           H  
ATOM   1425  HB3 TYR A  95       9.662  10.504  -8.228  1.00 98.26           H  
ATOM   1426  O   TYR A  95      12.318   9.704  -7.237  1.00 98.26           O  
ATOM   1427  CG  TYR A  95       8.178  11.514  -7.040  1.00 98.26           C  
ATOM   1428  CD1 TYR A  95       7.301  11.297  -5.961  1.00 98.26           C  
ATOM   1429  HD1 TYR A  95       7.516  10.524  -5.238  1.00 98.26           H  
ATOM   1430  CD2 TYR A  95       7.920  12.552  -7.958  1.00 98.26           C  
ATOM   1431  HD2 TYR A  95       8.629  12.754  -8.747  1.00 98.26           H  
ATOM   1432  CE1 TYR A  95       6.154  12.096  -5.808  1.00 98.26           C  
ATOM   1433  HE1 TYR A  95       5.485  11.934  -4.976  1.00 98.26           H  
ATOM   1434  CE2 TYR A  95       6.771  13.356  -7.809  1.00 98.26           C  
ATOM   1435  HE2 TYR A  95       6.591  14.177  -8.487  1.00 98.26           H  
ATOM   1436  OH  TYR A  95       4.783  13.903  -6.568  1.00 98.26           O  
ATOM   1437  HH  TYR A  95       4.701  14.582  -7.241  1.00 98.26           H  
ATOM   1438  CZ  TYR A  95       5.884  13.124  -6.732  1.00 98.26           C  
ATOM   1439  N   SER A  96      11.906   9.715  -5.023  1.00 98.43           N  
ATOM   1440  H   SER A  96      11.405  10.176  -4.277  1.00 98.43           H  
ATOM   1441  CA  SER A  96      12.648   8.501  -4.683  1.00 98.43           C  
ATOM   1442  HA  SER A  96      13.270   8.198  -5.525  1.00 98.43           H  
ATOM   1443  C   SER A  96      11.663   7.375  -4.385  1.00 98.43           C  
ATOM   1444  CB  SER A  96      13.570   8.755  -3.491  1.00 98.43           C  
ATOM   1445  HB2 SER A  96      12.981   9.111  -2.646  1.00 98.43           H  
ATOM   1446  HB3 SER A  96      14.074   7.829  -3.212  1.00 98.43           H  
ATOM   1447  O   SER A  96      10.574   7.626  -3.866  1.00 98.43           O  
ATOM   1448  OG  SER A  96      14.535   9.727  -3.846  1.00 98.43           O  
ATOM   1449  HG  SER A  96      14.817  10.185  -3.051  1.00 98.43           H  
ATOM   1450  N   LEU A  97      12.031   6.138  -4.709  1.00 98.78           N  
ATOM   1451  H   LEU A  97      12.933   6.001  -5.141  1.00 98.78           H  
ATOM   1452  CA  LEU A  97      11.224   4.952  -4.435  1.00 98.78           C  
ATOM   1453  HA  LEU A  97      10.254   5.251  -4.036  1.00 98.78           H  
ATOM   1454  C   LEU A  97      11.914   4.084  -3.382  1.00 98.78           C  
ATOM   1455  CB  LEU A  97      10.985   4.205  -5.759  1.00 98.78           C  
ATOM   1456  HB2 LEU A  97      10.406   4.845  -6.424  1.00 98.78           H  
ATOM   1457  HB3 LEU A  97      11.954   4.016  -6.221  1.00 98.78           H  
ATOM   1458  O   LEU A  97      12.972   3.523  -3.648  1.00 98.78           O  
ATOM   1459  CG  LEU A  97      10.261   2.857  -5.604  1.00 98.78           C  
ATOM   1460  HG  LEU A  97      10.854   2.203  -4.966  1.00 98.78           H  
ATOM   1461  CD1 LEU A  97       8.873   3.015  -4.985  1.00 98.78           C  
ATOM   1462 HD11 LEU A  97       8.247   3.658  -5.604  1.00 98.78           H  
ATOM   1463 HD12 LEU A  97       8.949   3.435  -3.982  1.00 98.78           H  
ATOM   1464 HD13 LEU A  97       8.418   2.028  -4.891  1.00 98.78           H  
ATOM   1465  CD2 LEU A  97      10.121   2.184  -6.970  1.00 98.78           C  
ATOM   1466 HD21 LEU A  97       9.498   2.790  -7.628  1.00 98.78           H  
ATOM   1467 HD22 LEU A  97      11.107   2.060  -7.417  1.00 98.78           H  
ATOM   1468 HD23 LEU A  97       9.677   1.195  -6.850  1.00 98.78           H  
ATOM   1469  N   ASN A  98      11.302   3.933  -2.212  1.00 98.78           N  
ATOM   1470  H   ASN A  98      10.433   4.423  -2.052  1.00 98.78           H  
ATOM   1471  CA  ASN A  98      11.673   2.896  -1.254  1.00 98.78           C  
ATOM   1472  HA  ASN A  98      12.722   2.634  -1.390  1.00 98.78           H  
ATOM   1473  C   ASN A  98      10.831   1.648  -1.523  1.00 98.78           C  
ATOM   1474  CB  ASN A  98      11.496   3.395   0.185  1.00 98.78           C  
ATOM   1475  HB2 ASN A  98      11.880   2.642   0.874  1.00 98.78           H  
ATOM   1476  HB3 ASN A  98      10.435   3.533   0.391  1.00 98.78           H  
ATOM   1477  O   ASN A  98       9.608   1.739  -1.655  1.00 98.78           O  
ATOM   1478  CG  ASN A  98      12.219   4.693   0.465  1.00 98.78           C  
ATOM   1479  ND2 ASN A  98      11.499   5.745   0.769  1.00 98.78           N  
ATOM   1480 HD21 ASN A  98      11.992   6.599   0.988  1.00 98.78           H  
ATOM   1481 HD22 ASN A  98      10.501   5.648   0.897  1.00 98.78           H  
ATOM   1482  OD1 ASN A  98      13.433   4.787   0.399  1.00 98.78           O  
ATOM   1483  N   VAL A  99      11.478   0.489  -1.595  1.00 98.80           N  
ATOM   1484  H   VAL A  99      12.484   0.487  -1.504  1.00 98.80           H  
ATOM   1485  CA  VAL A  99      10.811  -0.798  -1.808  1.00 98.80           C  
ATOM   1486  HA  VAL A  99       9.740  -0.638  -1.932  1.00 98.80           H  
ATOM   1487  C   VAL A  99      11.019  -1.672  -0.584  1.00 98.80           C  
ATOM   1488  CB  VAL A  99      11.320  -1.507  -3.074  1.00 98.80           C  
ATOM   1489  HB  VAL A  99      12.349  -1.832  -2.923  1.00 98.80           H  
ATOM   1490  O   VAL A  99      12.150  -1.819  -0.125  1.00 98.80           O  
ATOM   1491  CG1 VAL A  99      10.451  -2.738  -3.352  1.00 98.80           C  
ATOM   1492 HG11 VAL A  99       9.425  -2.439  -3.565  1.00 98.80           H  
ATOM   1493 HG12 VAL A  99      10.461  -3.421  -2.504  1.00 98.80           H  
ATOM   1494 HG13 VAL A  99      10.856  -3.290  -4.201  1.00 98.80           H  
ATOM   1495  CG2 VAL A  99      11.276  -0.579  -4.296  1.00 98.80           C  
ATOM   1496 HG21 VAL A  99      11.563  -1.132  -5.191  1.00 98.80           H  
ATOM   1497 HG22 VAL A  99      10.271  -0.176  -4.425  1.00 98.80           H  
ATOM   1498 HG23 VAL A  99      11.988   0.237  -4.169  1.00 98.80           H  
ATOM   1499  N   TYR A 100       9.941  -2.263  -0.076  1.00 98.80           N  
ATOM   1500  H   TYR A 100       9.046  -2.066  -0.501  1.00 98.80           H  
ATOM   1501  CA  TYR A 100       9.960  -3.192   1.054  1.00 98.80           C  
ATOM   1502  HA  TYR A 100      10.994  -3.441   1.293  1.00 98.80           H  
ATOM   1503  C   TYR A 100       9.208  -4.480   0.709  1.00 98.80           C  
ATOM   1504  CB  TYR A 100       9.323  -2.530   2.282  1.00 98.80           C  
ATOM   1505  HB2 TYR A 100       8.261  -2.377   2.092  1.00 98.80           H  
ATOM   1506  HB3 TYR A 100       9.399  -3.209   3.131  1.00 98.80           H  
ATOM   1507  O   TYR A 100       8.314  -4.437  -0.142  1.00 98.80           O  
ATOM   1508  CG  TYR A 100       9.953  -1.209   2.663  1.00 98.80           C  
ATOM   1509  CD1 TYR A 100      11.155  -1.197   3.394  1.00 98.80           C  
ATOM   1510  HD1 TYR A 100      11.621  -2.129   3.678  1.00 98.80           H  
ATOM   1511  CD2 TYR A 100       9.354   0.002   2.264  1.00 98.80           C  
ATOM   1512  HD2 TYR A 100       8.445  -0.009   1.681  1.00 98.80           H  
ATOM   1513  CE1 TYR A 100      11.759   0.026   3.740  1.00 98.80           C  
ATOM   1514  HE1 TYR A 100      12.691   0.035   4.285  1.00 98.80           H  
ATOM   1515  CE2 TYR A 100       9.955   1.227   2.608  1.00 98.80           C  
ATOM   1516  HE2 TYR A 100       9.508   2.165   2.316  1.00 98.80           H  
ATOM   1517  OH  TYR A 100      11.743   2.424   3.654  1.00 98.80           O  
ATOM   1518  HH  TYR A 100      12.540   2.307   4.176  1.00 98.80           H  
ATOM   1519  CZ  TYR A 100      11.157   1.240   3.344  1.00 98.80           C  
ATOM   1520  N   PRO A 101       9.504  -5.611   1.377  1.00 98.49           N  
ATOM   1521  CA  PRO A 101       8.660  -6.795   1.290  1.00 98.49           C  
ATOM   1522  HA  PRO A 101       8.708  -7.190   0.275  1.00 98.49           H  
ATOM   1523  C   PRO A 101       7.211  -6.462   1.653  1.00 98.49           C  
ATOM   1524  CB  PRO A 101       9.261  -7.815   2.264  1.00 98.49           C  
ATOM   1525  HB2 PRO A 101       9.176  -8.832   1.882  1.00 98.49           H  
ATOM   1526  HB3 PRO A 101       8.782  -7.735   3.240  1.00 98.49           H  
ATOM   1527  O   PRO A 101       6.951  -5.686   2.575  1.00 98.49           O  
ATOM   1528  CG  PRO A 101      10.719  -7.375   2.383  1.00 98.49           C  
ATOM   1529  HG2 PRO A 101      11.287  -7.772   1.542  1.00 98.49           H  
ATOM   1530  HG3 PRO A 101      11.164  -7.688   3.328  1.00 98.49           H  
ATOM   1531  CD  PRO A 101      10.622  -5.854   2.277  1.00 98.49           C  
ATOM   1532  HD2 PRO A 101      11.554  -5.445   1.889  1.00 98.49           H  
ATOM   1533  HD3 PRO A 101      10.401  -5.430   3.256  1.00 98.49           H  
ATOM   1534  N   GLY A 102       6.264  -7.054   0.930  1.00 98.70           N  
ATOM   1535  H   GLY A 102       6.539  -7.630   0.148  1.00 98.70           H  
ATOM   1536  CA  GLY A 102       4.844  -6.907   1.212  1.00 98.70           C  
ATOM   1537  HA2 GLY A 102       4.271  -7.500   0.500  1.00 98.70           H  
ATOM   1538  HA3 GLY A 102       4.557  -5.862   1.097  1.00 98.70           H  
ATOM   1539  C   GLY A 102       4.499  -7.393   2.619  1.00 98.70           C  
ATOM   1540  O   GLY A 102       4.679  -8.567   2.929  1.00 98.70           O  
ATOM   1541  N   ALA A 103       3.965  -6.506   3.457  1.00 98.76           N  
ATOM   1542  H   ALA A 103       3.945  -5.533   3.187  1.00 98.76           H  
ATOM   1543  CA  ALA A 103       3.434  -6.853   4.767  1.00 98.76           C  
ATOM   1544  HA  ALA A 103       3.133  -7.901   4.759  1.00 98.76           H  
ATOM   1545  C   ALA A 103       2.194  -6.011   5.106  1.00 98.76           C  
ATOM   1546  CB  ALA A 103       4.555  -6.694   5.799  1.00 98.76           C  
ATOM   1547  HB1 ALA A 103       4.883  -5.655   5.838  1.00 98.76           H  
ATOM   1548  HB2 ALA A 103       5.402  -7.318   5.514  1.00 98.76           H  
ATOM   1549  HB3 ALA A 103       4.199  -7.022   6.775  1.00 98.76           H  
ATOM   1550  O   ALA A 103       2.174  -4.796   4.898  1.00 98.76           O  
ATOM   1551  N   ALA A 104       1.166  -6.660   5.648  1.00 98.91           N  
ATOM   1552  H   ALA A 104       1.254  -7.650   5.832  1.00 98.91           H  
ATOM   1553  CA  ALA A 104      -0.067  -6.034   6.112  1.00 98.91           C  
ATOM   1554  HA  ALA A 104       0.139  -4.995   6.367  1.00 98.91           H  
ATOM   1555  C   ALA A 104      -0.560  -6.737   7.382  1.00 98.91           C  
ATOM   1556  CB  ALA A 104      -1.113  -6.070   4.992  1.00 98.91           C  
ATOM   1557  HB1 ALA A 104      -0.741  -5.529   4.121  1.00 98.91           H  
ATOM   1558  HB2 ALA A 104      -1.327  -7.102   4.711  1.00 98.91           H  
ATOM   1559  HB3 ALA A 104      -2.033  -5.596   5.336  1.00 98.91           H  
ATOM   1560  O   ALA A 104      -0.291  -7.923   7.574  1.00 98.91           O  
ATOM   1561  N   TYR A 105      -1.254  -6.007   8.250  1.00 98.91           N  
ATOM   1562  H   TYR A 105      -1.472  -5.049   8.017  1.00 98.91           H  
ATOM   1563  CA  TYR A 105      -1.645  -6.479   9.579  1.00 98.91           C  
ATOM   1564  HA  TYR A 105      -1.673  -7.569   9.595  1.00 98.91           H  
ATOM   1565  C   TYR A 105      -3.033  -5.961   9.946  1.00 98.91           C  
ATOM   1566  CB  TYR A 105      -0.628  -6.004  10.629  1.00 98.91           C  
ATOM   1567  HB2 TYR A 105      -0.625  -4.914  10.607  1.00 98.91           H  
ATOM   1568  HB3 TYR A 105      -0.965  -6.313  11.619  1.00 98.91           H  
ATOM   1569  O   TYR A 105      -3.448  -4.899   9.474  1.00 98.91           O  
ATOM   1570  CG  TYR A 105       0.799  -6.472  10.427  1.00 98.91           C  
ATOM   1571  CD1 TYR A 105       1.309  -7.543  11.184  1.00 98.91           C  
ATOM   1572  HD1 TYR A 105       0.694  -8.011  11.939  1.00 98.91           H  
ATOM   1573  CD2 TYR A 105       1.625  -5.821   9.490  1.00 98.91           C  
ATOM   1574  HD2 TYR A 105       1.244  -4.966   8.951  1.00 98.91           H  
ATOM   1575  CE1 TYR A 105       2.619  -8.004  10.959  1.00 98.91           C  
ATOM   1576  HE1 TYR A 105       3.024  -8.814  11.548  1.00 98.91           H  
ATOM   1577  CE2 TYR A 105       2.927  -6.293   9.248  1.00 98.91           C  
ATOM   1578  HE2 TYR A 105       3.554  -5.804   8.517  1.00 98.91           H  
ATOM   1579  OH  TYR A 105       4.670  -7.871   9.726  1.00 98.91           O  
ATOM   1580  HH  TYR A 105       5.116  -7.383   9.030  1.00 98.91           H  
ATOM   1581  CZ  TYR A 105       3.419  -7.401   9.969  1.00 98.91           C  
ATOM   1582  N   ILE A 106      -3.714  -6.692  10.827  1.00 98.84           N  
ATOM   1583  H   ILE A 106      -3.265  -7.524  11.184  1.00 98.84           H  
ATOM   1584  CA  ILE A 106      -4.815  -6.147  11.630  1.00 98.84           C  
ATOM   1585  HA  ILE A 106      -5.182  -5.240  11.149  1.00 98.84           H  
ATOM   1586  C   ILE A 106      -4.287  -5.722  13.003  1.00 98.84           C  
ATOM   1587  CB  ILE A 106      -6.017  -7.109  11.722  1.00 98.84           C  
ATOM   1588  HB  ILE A 106      -6.793  -6.600  12.293  1.00 98.84           H  
ATOM   1589  O   ILE A 106      -3.267  -6.230  13.465  1.00 98.84           O  
ATOM   1590  CG1 ILE A 106      -5.671  -8.421  12.461  1.00 98.84           C  
ATOM   1591 HG12 ILE A 106      -5.253  -8.179  13.438  1.00 98.84           H  
ATOM   1592 HG13 ILE A 106      -4.930  -8.986  11.896  1.00 98.84           H  
ATOM   1593  CG2 ILE A 106      -6.579  -7.367  10.311  1.00 98.84           C  
ATOM   1594 HG21 ILE A 106      -5.880  -7.964   9.726  1.00 98.84           H  
ATOM   1595 HG22 ILE A 106      -6.742  -6.415   9.806  1.00 98.84           H  
ATOM   1596 HG23 ILE A 106      -7.538  -7.881  10.376  1.00 98.84           H  
ATOM   1597  CD1 ILE A 106      -6.894  -9.307  12.710  1.00 98.84           C  
ATOM   1598 HD11 ILE A 106      -6.621 -10.155  13.339  1.00 98.84           H  
ATOM   1599 HD12 ILE A 106      -7.669  -8.733  13.216  1.00 98.84           H  
ATOM   1600 HD13 ILE A 106      -7.280  -9.692  11.766  1.00 98.84           H  
ATOM   1601  N   ILE A 107      -4.968  -4.782  13.650  1.00 98.79           N  
ATOM   1602  H   ILE A 107      -5.791  -4.394  13.212  1.00 98.79           H  
ATOM   1603  CA  ILE A 107      -4.577  -4.232  14.953  1.00 98.79           C  
ATOM   1604  HA  ILE A 107      -4.085  -5.019  15.523  1.00 98.79           H  
ATOM   1605  C   ILE A 107      -5.821  -3.810  15.752  1.00 98.79           C  
ATOM   1606  CB  ILE A 107      -3.534  -3.108  14.735  1.00 98.79           C  
ATOM   1607  HB  ILE A 107      -2.778  -3.523  14.068  1.00 98.79           H  
ATOM   1608  O   ILE A 107      -6.935  -3.745  15.226  1.00 98.79           O  
ATOM   1609  CG1 ILE A 107      -2.792  -2.729  16.033  1.00 98.79           C  
ATOM   1610 HG12 ILE A 107      -2.473  -3.644  16.532  1.00 98.79           H  
ATOM   1611 HG13 ILE A 107      -3.458  -2.176  16.696  1.00 98.79           H  
ATOM   1612  CG2 ILE A 107      -4.130  -1.874  14.036  1.00 98.79           C  
ATOM   1613 HG21 ILE A 107      -4.679  -2.172  13.143  1.00 98.79           H  
ATOM   1614 HG22 ILE A 107      -3.333  -1.199  13.725  1.00 98.79           H  
ATOM   1615 HG23 ILE A 107      -4.796  -1.341  14.715  1.00 98.79           H  
ATOM   1616  CD1 ILE A 107      -1.540  -1.878  15.792  1.00 98.79           C  
ATOM   1617 HD11 ILE A 107      -1.816  -0.905  15.386  1.00 98.79           H  
ATOM   1618 HD12 ILE A 107      -0.868  -2.387  15.101  1.00 98.79           H  
ATOM   1619 HD13 ILE A 107      -1.018  -1.720  16.736  1.00 98.79           H  
ATOM   1620  N   GLY A 108      -5.657  -3.561  17.046  1.00 98.48           N  
ATOM   1621  H   GLY A 108      -4.753  -3.744  17.458  1.00 98.48           H  
ATOM   1622  CA  GLY A 108      -6.710  -3.097  17.940  1.00 98.48           C  
ATOM   1623  HA2 GLY A 108      -7.212  -2.243  17.487  1.00 98.48           H  
ATOM   1624  HA3 GLY A 108      -6.257  -2.769  18.875  1.00 98.48           H  
ATOM   1625  C   GLY A 108      -7.735  -4.181  18.267  1.00 98.48           C  
ATOM   1626  O   GLY A 108      -7.386  -5.333  18.521  1.00 98.48           O  
ATOM   1627  N   ALA A 109      -9.017  -3.814  18.298  1.00 98.54           N  
ATOM   1628  H   ALA A 109      -9.255  -2.869  18.034  1.00 98.54           H  
ATOM   1629  CA  ALA A 109     -10.094  -4.681  18.786  1.00 98.54           C  
ATOM   1630  HA  ALA A 109      -9.901  -4.920  19.831  1.00 98.54           H  
ATOM   1631  C   ALA A 109     -10.181  -6.020  18.026  1.00 98.54           C  
ATOM   1632  CB  ALA A 109     -11.404  -3.895  18.713  1.00 98.54           C  
ATOM   1633  HB1 ALA A 109     -11.324  -2.976  19.294  1.00 98.54           H  
ATOM   1634  HB2 ALA A 109     -12.204  -4.505  19.133  1.00 98.54           H  
ATOM   1635  HB3 ALA A 109     -11.645  -3.650  17.678  1.00 98.54           H  
ATOM   1636  O   ALA A 109     -10.152  -7.081  18.649  1.00 98.54           O  
ATOM   1637  N   SER A 110     -10.170  -5.974  16.687  1.00 98.26           N  
ATOM   1638  H   SER A 110     -10.248  -5.068  16.247  1.00 98.26           H  
ATOM   1639  CA  SER A 110     -10.161  -7.178  15.835  1.00 98.26           C  
ATOM   1640  HA  SER A 110     -11.041  -7.773  16.080  1.00 98.26           H  
ATOM   1641  C   SER A 110      -8.932  -8.079  16.057  1.00 98.26           C  
ATOM   1642  CB  SER A 110     -10.269  -6.773  14.360  1.00 98.26           C  
ATOM   1643  HB2 SER A 110     -10.387  -7.671  13.754  1.00 98.26           H  
ATOM   1644  HB3 SER A 110     -11.154  -6.152  14.223  1.00 98.26           H  
ATOM   1645  O   SER A 110      -9.009  -9.296  15.897  1.00 98.26           O  
ATOM   1646  OG  SER A 110      -9.123  -6.065  13.912  1.00 98.26           O  
ATOM   1647  HG  SER A 110      -8.948  -5.306  14.473  1.00 98.26           H  
ATOM   1648  N   ALA A 111      -7.818  -7.503  16.515  1.00 98.57           N  
ATOM   1649  H   ALA A 111      -7.840  -6.508  16.689  1.00 98.57           H  
ATOM   1650  CA  ALA A 111      -6.590  -8.193  16.900  1.00 98.57           C  
ATOM   1651  HA  ALA A 111      -6.510  -9.113  16.321  1.00 98.57           H  
ATOM   1652  C   ALA A 111      -6.583  -8.597  18.392  1.00 98.57           C  
ATOM   1653  CB  ALA A 111      -5.416  -7.289  16.512  1.00 98.57           C  
ATOM   1654  HB1 ALA A 111      -4.470  -7.796  16.704  1.00 98.57           H  
ATOM   1655  HB2 ALA A 111      -5.435  -6.378  17.110  1.00 98.57           H  
ATOM   1656  HB3 ALA A 111      -5.474  -7.038  15.453  1.00 98.57           H  
ATOM   1657  O   ALA A 111      -5.544  -8.574  19.055  1.00 98.57           O  
ATOM   1658  N   GLY A 112      -7.752  -8.896  18.972  1.00 98.08           N  
ATOM   1659  H   GLY A 112      -8.597  -8.786  18.430  1.00 98.08           H  
ATOM   1660  CA  GLY A 112      -7.878  -9.272  20.386  1.00 98.08           C  
ATOM   1661  HA2 GLY A 112      -7.278 -10.161  20.581  1.00 98.08           H  
ATOM   1662  HA3 GLY A 112      -8.922  -9.501  20.597  1.00 98.08           H  
ATOM   1663  C   GLY A 112      -7.446  -8.170  21.362  1.00 98.08           C  
ATOM   1664  O   GLY A 112      -6.987  -8.467  22.462  1.00 98.08           O  
ATOM   1665  N   GLY A 113      -7.535  -6.903  20.947  1.00 98.27           N  
ATOM   1666  H   GLY A 113      -7.863  -6.736  20.006  1.00 98.27           H  
ATOM   1667  CA  GLY A 113      -7.073  -5.747  21.717  1.00 98.27           C  
ATOM   1668  HA2 GLY A 113      -7.580  -4.857  21.345  1.00 98.27           H  
ATOM   1669  HA3 GLY A 113      -7.339  -5.883  22.765  1.00 98.27           H  
ATOM   1670  C   GLY A 113      -5.564  -5.488  21.642  1.00 98.27           C  
ATOM   1671  O   GLY A 113      -5.071  -4.630  22.373  1.00 98.27           O  
ATOM   1672  N   ASN A 114      -4.818  -6.204  20.793  1.00 98.47           N  
ATOM   1673  H   ASN A 114      -5.271  -6.884  20.200  1.00 98.47           H  
ATOM   1674  CA  ASN A 114      -3.385  -5.980  20.612  1.00 98.47           C  
ATOM   1675  HA  ASN A 114      -2.934  -5.852  21.595  1.00 98.47           H  
ATOM   1676  C   ASN A 114      -3.127  -4.694  19.804  1.00 98.47           C  
ATOM   1677  CB  ASN A 114      -2.755  -7.223  19.960  1.00 98.47           C  
ATOM   1678  HB2 ASN A 114      -3.154  -7.326  18.951  1.00 98.47           H  
ATOM   1679  HB3 ASN A 114      -3.020  -8.110  20.537  1.00 98.47           H  
ATOM   1680  O   ASN A 114      -3.672  -4.520  18.717  1.00 98.47           O  
ATOM   1681  CG  ASN A 114      -1.245  -7.101  19.858  1.00 98.47           C  
ATOM   1682  ND2 ASN A 114      -0.471  -7.887  20.567  1.00 98.47           N  
ATOM   1683 HD21 ASN A 114       0.456  -7.513  20.711  1.00 98.47           H  
ATOM   1684 HD22 ASN A 114      -0.868  -8.494  21.269  1.00 98.47           H  
ATOM   1685  OD1 ASN A 114      -0.733  -6.261  19.158  1.00 98.47           O  
ATOM   1686  N   TRP A 115      -2.268  -3.819  20.327  1.00 98.11           N  
ATOM   1687  H   TRP A 115      -1.838  -4.043  21.213  1.00 98.11           H  
ATOM   1688  CA  TRP A 115      -1.858  -2.558  19.693  1.00 98.11           C  
ATOM   1689  HA  TRP A 115      -2.387  -2.443  18.747  1.00 98.11           H  
ATOM   1690  C   TRP A 115      -0.363  -2.518  19.334  1.00 98.11           C  
ATOM   1691  CB  TRP A 115      -2.270  -1.385  20.590  1.00 98.11           C  
ATOM   1692  HB2 TRP A 115      -1.826  -0.468  20.204  1.00 98.11           H  
ATOM   1693  HB3 TRP A 115      -1.871  -1.542  21.593  1.00 98.11           H  
ATOM   1694  O   TRP A 115       0.173  -1.452  19.029  1.00 98.11           O  
ATOM   1695  CG  TRP A 115      -3.744  -1.143  20.672  1.00 98.11           C  
ATOM   1696  CD1 TRP A 115      -4.565  -1.547  21.667  1.00 98.11           C  
ATOM   1697  HD1 TRP A 115      -4.254  -2.123  22.526  1.00 98.11           H  
ATOM   1698  CD2 TRP A 115      -4.592  -0.442  19.714  1.00 98.11           C  
ATOM   1699  CE2 TRP A 115      -5.924  -0.414  20.227  1.00 98.11           C  
ATOM   1700  CE3 TRP A 115      -4.373   0.161  18.458  1.00 98.11           C  
ATOM   1701  HE3 TRP A 115      -3.384   0.139  18.025  1.00 98.11           H  
ATOM   1702  NE1 TRP A 115      -5.850  -1.112  21.413  1.00 98.11           N  
ATOM   1703  HE1 TRP A 115      -6.626  -1.291  22.034  1.00 98.11           H  
ATOM   1704  CH2 TRP A 115      -6.728   0.810  18.305  1.00 98.11           C  
ATOM   1705  HH2 TRP A 115      -7.526   1.298  17.765  1.00 98.11           H  
ATOM   1706  CZ2 TRP A 115      -6.980   0.208  19.548  1.00 98.11           C  
ATOM   1707  HZ2 TRP A 115      -7.972   0.229  19.975  1.00 98.11           H  
ATOM   1708  CZ3 TRP A 115      -5.434   0.768  17.760  1.00 98.11           C  
ATOM   1709  HZ3 TRP A 115      -5.257   1.202  16.787  1.00 98.11           H  
ATOM   1710  N   ASP A 116       0.315  -3.664  19.373  1.00 98.35           N  
ATOM   1711  H   ASP A 116      -0.193  -4.529  19.494  1.00 98.35           H  
ATOM   1712  CA  ASP A 116       1.721  -3.778  19.008  1.00 98.35           C  
ATOM   1713  HA  ASP A 116       2.262  -2.942  19.452  1.00 98.35           H  
ATOM   1714  C   ASP A 116       1.861  -3.712  17.482  1.00 98.35           C  
ATOM   1715  CB  ASP A 116       2.347  -5.074  19.550  1.00 98.35           C  
ATOM   1716  HB2 ASP A 116       1.898  -5.927  19.041  1.00 98.35           H  
ATOM   1717  HB3 ASP A 116       3.409  -5.072  19.305  1.00 98.35           H  
ATOM   1718  O   ASP A 116       1.312  -4.536  16.742  1.00 98.35           O  
ATOM   1719  CG  ASP A 116       2.201  -5.272  21.060  1.00 98.35           C  
ATOM   1720  OD1 ASP A 116       2.372  -4.287  21.812  1.00 98.35           O  
ATOM   1721  OD2 ASP A 116       1.925  -6.434  21.451  1.00 98.35           O  
ATOM   1722  N   ASP A 117       2.630  -2.740  16.995  1.00 98.39           N  
ATOM   1723  H   ASP A 117       3.047  -2.084  17.640  1.00 98.39           H  
ATOM   1724  CA  ASP A 117       2.931  -2.623  15.571  1.00 98.39           C  
ATOM   1725  HA  ASP A 117       1.985  -2.584  15.032  1.00 98.39           H  
ATOM   1726  C   ASP A 117       3.722  -3.845  15.074  1.00 98.39           C  
ATOM   1727  CB  ASP A 117       3.680  -1.310  15.301  1.00 98.39           C  
ATOM   1728  HB2 ASP A 117       3.073  -0.482  15.667  1.00 98.39           H  
ATOM   1729  HB3 ASP A 117       4.612  -1.316  15.866  1.00 98.39           H  
ATOM   1730  O   ASP A 117       4.726  -4.250  15.659  1.00 98.39           O  
ATOM   1731  CG  ASP A 117       4.002  -1.055  13.821  1.00 98.39           C  
ATOM   1732  OD1 ASP A 117       3.420  -1.685  12.907  1.00 98.39           O  
ATOM   1733  OD2 ASP A 117       4.856  -0.184  13.551  1.00 98.39           O  
ATOM   1734  N   ALA A 118       3.267  -4.404  13.955  1.00 98.21           N  
ATOM   1735  H   ALA A 118       2.403  -4.029  13.591  1.00 98.21           H  
ATOM   1736  CA  ALA A 118       3.827  -5.545  13.250  1.00 98.21           C  
ATOM   1737  HA  ALA A 118       3.136  -5.753  12.433  1.00 98.21           H  
ATOM   1738  C   ALA A 118       3.838  -6.822  14.102  1.00 98.21           C  
ATOM   1739  CB  ALA A 118       5.165  -5.161  12.602  1.00 98.21           C  
ATOM   1740  HB1 ALA A 118       5.912  -4.981  13.376  1.00 98.21           H  
ATOM   1741  HB2 ALA A 118       5.505  -5.975  11.962  1.00 98.21           H  
ATOM   1742  HB3 ALA A 118       5.037  -4.259  12.004  1.00 98.21           H  
ATOM   1743  O   ALA A 118       4.716  -7.676  13.959  1.00 98.21           O  
ATOM   1744  N   SER A 119       2.838  -6.971  14.978  1.00 98.42           N  
ATOM   1745  H   SER A 119       2.208  -6.196  15.127  1.00 98.42           H  
ATOM   1746  CA  SER A 119       2.621  -8.203  15.728  1.00 98.42           C  
ATOM   1747  HA  SER A 119       3.492  -8.378  16.360  1.00 98.42           H  
ATOM   1748  C   SER A 119       2.439  -9.389  14.779  1.00 98.42           C  
ATOM   1749  CB  SER A 119       1.403  -8.058  16.638  1.00 98.42           C  
ATOM   1750  HB2 SER A 119       0.510  -7.888  16.036  1.00 98.42           H  
ATOM   1751  HB3 SER A 119       1.549  -7.202  17.296  1.00 98.42           H  
ATOM   1752  O   SER A 119       1.471  -9.464  14.020  1.00 98.42           O  
ATOM   1753  OG  SER A 119       1.248  -9.231  17.420  1.00 98.42           O  
ATOM   1754  HG  SER A 119       0.856  -8.945  18.248  1.00 98.42           H  
ATOM   1755  N   ALA A 120       3.361 -10.353  14.842  1.00 98.36           N  
ATOM   1756  H   ALA A 120       4.174 -10.186  15.417  1.00 98.36           H  
ATOM   1757  CA  ALA A 120       3.340 -11.538  13.985  1.00 98.36           C  
ATOM   1758  HA  ALA A 120       3.388 -11.214  12.945  1.00 98.36           H  
ATOM   1759  C   ALA A 120       2.056 -12.374  14.147  1.00 98.36           C  
ATOM   1760  CB  ALA A 120       4.586 -12.376  14.294  1.00 98.36           C  
ATOM   1761  HB1 ALA A 120       5.483 -11.778  14.128  1.00 98.36           H  
ATOM   1762  HB2 ALA A 120       4.563 -12.718  15.329  1.00 98.36           H  
ATOM   1763  HB3 ALA A 120       4.614 -13.241  13.632  1.00 98.36           H  
ATOM   1764  O   ALA A 120       1.630 -13.032  13.202  1.00 98.36           O  
ATOM   1765  N   ALA A 121       1.411 -12.316  15.320  1.00 98.51           N  
ATOM   1766  H   ALA A 121       1.769 -11.694  16.031  1.00 98.51           H  
ATOM   1767  CA  ALA A 121       0.135 -12.985  15.582  1.00 98.51           C  
ATOM   1768  HA  ALA A 121       0.235 -14.044  15.343  1.00 98.51           H  
ATOM   1769  C   ALA A 121      -1.022 -12.433  14.731  1.00 98.51           C  
ATOM   1770  CB  ALA A 121      -0.178 -12.840  17.076  1.00 98.51           C  
ATOM   1771  HB1 ALA A 121      -1.110 -13.357  17.303  1.00 98.51           H  
ATOM   1772  HB2 ALA A 121      -0.293 -11.787  17.331  1.00 98.51           H  
ATOM   1773  HB3 ALA A 121       0.625 -13.274  17.671  1.00 98.51           H  
ATOM   1774  O   ALA A 121      -2.018 -13.125  14.535  1.00 98.51           O  
ATOM   1775  N   TRP A 122      -0.875 -11.208  14.221  1.00 98.72           N  
ATOM   1776  H   TRP A 122      -0.021 -10.709  14.422  1.00 98.72           H  
ATOM   1777  CA  TRP A 122      -1.904 -10.459  13.501  1.00 98.72           C  
ATOM   1778  HA  TRP A 122      -2.786 -11.090  13.391  1.00 98.72           H  
ATOM   1779  C   TRP A 122      -1.484 -10.080  12.073  1.00 98.72           C  
ATOM   1780  CB  TRP A 122      -2.321  -9.271  14.368  1.00 98.72           C  
ATOM   1781  HB2 TRP A 122      -3.136  -8.746  13.870  1.00 98.72           H  
ATOM   1782  HB3 TRP A 122      -1.483  -8.581  14.463  1.00 98.72           H  
ATOM   1783  O   TRP A 122      -2.131  -9.255  11.423  1.00 98.72           O  
ATOM   1784  CG  TRP A 122      -2.795  -9.674  15.732  1.00 98.72           C  
ATOM   1785  CD1 TRP A 122      -2.243  -9.298  16.906  1.00 98.72           C  
ATOM   1786  HD1 TRP A 122      -1.410  -8.618  17.002  1.00 98.72           H  
ATOM   1787  CD2 TRP A 122      -3.913 -10.546  16.079  1.00 98.72           C  
ATOM   1788  CE2 TRP A 122      -3.964 -10.675  17.497  1.00 98.72           C  
ATOM   1789  CE3 TRP A 122      -4.896 -11.237  15.340  1.00 98.72           C  
ATOM   1790  HE3 TRP A 122      -4.882 -11.173  14.262  1.00 98.72           H  
ATOM   1791  NE1 TRP A 122      -2.929  -9.888  17.949  1.00 98.72           N  
ATOM   1792  HE1 TRP A 122      -2.762  -9.673  18.922  1.00 98.72           H  
ATOM   1793  CH2 TRP A 122      -5.878 -12.143  17.382  1.00 98.72           C  
ATOM   1794  HH2 TRP A 122      -6.598 -12.793  17.857  1.00 98.72           H  
ATOM   1795  CZ2 TRP A 122      -4.927 -11.455  18.152  1.00 98.72           C  
ATOM   1796  HZ2 TRP A 122      -4.934 -11.520  19.230  1.00 98.72           H  
ATOM   1797  CZ3 TRP A 122      -5.871 -12.018  15.983  1.00 98.72           C  
ATOM   1798  HZ3 TRP A 122      -6.604 -12.550  15.394  1.00 98.72           H  
ATOM   1799  N   ALA A 123      -0.419 -10.710  11.568  1.00 98.85           N  
ATOM   1800  H   ALA A 123       0.050 -11.387  12.153  1.00 98.85           H  
ATOM   1801  CA  ALA A 123       0.052 -10.571  10.196  1.00 98.85           C  
ATOM   1802  HA  ALA A 123       0.122  -9.511   9.951  1.00 98.85           H  
ATOM   1803  C   ALA A 123      -0.917 -11.227   9.204  1.00 98.85           C  
ATOM   1804  CB  ALA A 123       1.450 -11.190  10.086  1.00 98.85           C  
ATOM   1805  HB1 ALA A 123       1.391 -12.266  10.249  1.00 98.85           H  
ATOM   1806  HB2 ALA A 123       1.856 -11.000   9.093  1.00 98.85           H  
ATOM   1807  HB3 ALA A 123       2.113 -10.759  10.836  1.00 98.85           H  
ATOM   1808  O   ALA A 123      -1.304 -12.386   9.363  1.00 98.85           O  
ATOM   1809  N   MET A 124      -1.278 -10.502   8.149  1.00 98.88           N  
ATOM   1810  H   MET A 124      -0.881  -9.580   8.042  1.00 98.88           H  
ATOM   1811  CA  MET A 124      -2.054 -11.047   7.041  1.00 98.88           C  
ATOM   1812  HA  MET A 124      -2.868 -11.646   7.450  1.00 98.88           H  
ATOM   1813  C   MET A 124      -1.188 -11.963   6.169  1.00 98.88           C  
ATOM   1814  CB  MET A 124      -2.660  -9.926   6.192  1.00 98.88           C  
ATOM   1815  HB2 MET A 124      -3.183 -10.385   5.352  1.00 98.88           H  
ATOM   1816  HB3 MET A 124      -1.858  -9.304   5.794  1.00 98.88           H  
ATOM   1817  O   MET A 124      -0.020 -11.683   5.905  1.00 98.88           O  
ATOM   1818  CG  MET A 124      -3.639  -9.032   6.961  1.00 98.88           C  
ATOM   1819  HG2 MET A 124      -3.094  -8.516   7.752  1.00 98.88           H  
ATOM   1820  HG3 MET A 124      -4.411  -9.647   7.424  1.00 98.88           H  
ATOM   1821  SD  MET A 124      -4.438  -7.785   5.917  1.00 98.88           S  
ATOM   1822  CE  MET A 124      -5.627  -8.825   5.022  1.00 98.88           C  
ATOM   1823  HE1 MET A 124      -6.483  -9.046   5.660  1.00 98.88           H  
ATOM   1824  HE2 MET A 124      -5.165  -9.762   4.714  1.00 98.88           H  
ATOM   1825  HE3 MET A 124      -5.963  -8.298   4.129  1.00 98.88           H  
ATOM   1826  N   THR A 125      -1.786 -13.042   5.672  1.00 98.81           N  
ATOM   1827  H   THR A 125      -2.766 -13.173   5.878  1.00 98.81           H  
ATOM   1828  CA  THR A 125      -1.156 -13.962   4.721  1.00 98.81           C  
ATOM   1829  HA  THR A 125      -0.083 -13.994   4.908  1.00 98.81           H  
ATOM   1830  C   THR A 125      -1.390 -13.475   3.296  1.00 98.81           C  
ATOM   1831  CB  THR A 125      -1.706 -15.380   4.905  1.00 98.81           C  
ATOM   1832  HB  THR A 125      -2.781 -15.381   4.720  1.00 98.81           H  
ATOM   1833  O   THR A 125      -2.535 -13.236   2.909  1.00 98.81           O  
ATOM   1834  CG2 THR A 125      -1.033 -16.405   3.994  1.00 98.81           C  
ATOM   1835 HG21 THR A 125      -1.406 -17.401   4.235  1.00 98.81           H  
ATOM   1836 HG22 THR A 125       0.047 -16.382   4.139  1.00 98.81           H  
ATOM   1837 HG23 THR A 125      -1.267 -16.193   2.951  1.00 98.81           H  
ATOM   1838  OG1 THR A 125      -1.468 -15.796   6.230  1.00 98.81           O  
ATOM   1839  HG1 THR A 125      -1.646 -15.048   6.805  1.00 98.81           H  
ATOM   1840  N   ALA A 126      -0.316 -13.342   2.520  1.00 98.69           N  
ATOM   1841  H   ALA A 126       0.596 -13.543   2.904  1.00 98.69           H  
ATOM   1842  CA  ALA A 126      -0.383 -12.956   1.115  1.00 98.69           C  
ATOM   1843  HA  ALA A 126      -1.067 -12.111   1.036  1.00 98.69           H  
ATOM   1844  C   ALA A 126      -0.890 -14.110   0.227  1.00 98.69           C  
ATOM   1845  CB  ALA A 126       1.007 -12.497   0.664  1.00 98.69           C  
ATOM   1846  HB1 ALA A 126       1.420 -11.784   1.378  1.00 98.69           H  
ATOM   1847  HB2 ALA A 126       0.933 -12.024  -0.315  1.00 98.69           H  
ATOM   1848  HB3 ALA A 126       1.677 -13.354   0.596  1.00 98.69           H  
ATOM   1849  O   ALA A 126      -0.531 -15.266   0.469  1.00 98.69           O  
ATOM   1850  N   PRO A 127      -1.668 -13.826  -0.832  1.00 98.53           N  
ATOM   1851  CA  PRO A 127      -1.944 -14.791  -1.887  1.00 98.53           C  
ATOM   1852  HA  PRO A 127      -2.211 -15.758  -1.461  1.00 98.53           H  
ATOM   1853  C   PRO A 127      -0.715 -14.959  -2.797  1.00 98.53           C  
ATOM   1854  CB  PRO A 127      -3.144 -14.210  -2.636  1.00 98.53           C  
ATOM   1855  HB2 PRO A 127      -3.200 -14.560  -3.667  1.00 98.53           H  
ATOM   1856  HB3 PRO A 127      -4.063 -14.443  -2.098  1.00 98.53           H  
ATOM   1857  O   PRO A 127       0.226 -14.163  -2.753  1.00 98.53           O  
ATOM   1858  CG  PRO A 127      -2.864 -12.714  -2.563  1.00 98.53           C  
ATOM   1859  HG2 PRO A 127      -3.764 -12.110  -2.678  1.00 98.53           H  
ATOM   1860  HG3 PRO A 127      -2.128 -12.475  -3.330  1.00 98.53           H  
ATOM   1861  CD  PRO A 127      -2.218 -12.529  -1.193  1.00 98.53           C  
ATOM   1862  HD2 PRO A 127      -2.975 -12.243  -0.462  1.00 98.53           H  
ATOM   1863  HD3 PRO A 127      -1.432 -11.777  -1.251  1.00 98.53           H  
ATOM   1864  N   ALA A 128      -0.738 -15.974  -3.663  1.00 97.79           N  
ATOM   1865  H   ALA A 128      -1.538 -16.591  -3.672  1.00 97.79           H  
ATOM   1866  CA  ALA A 128       0.372 -16.268  -4.573  1.00 97.79           C  
ATOM   1867  HA  ALA A 128       1.278 -16.410  -3.983  1.00 97.79           H  
ATOM   1868  C   ALA A 128       0.666 -15.138  -5.581  1.00 97.79           C  
ATOM   1869  CB  ALA A 128       0.053 -17.580  -5.300  1.00 97.79           C  
ATOM   1870  HB1 ALA A 128      -0.844 -17.463  -5.908  1.00 97.79           H  
ATOM   1871  HB2 ALA A 128      -0.093 -18.383  -4.578  1.00 97.79           H  
ATOM   1872  HB3 ALA A 128       0.886 -17.839  -5.954  1.00 97.79           H  
ATOM   1873  O   ALA A 128       1.820 -14.944  -5.954  1.00 97.79           O  
ATOM   1874  N   ASP A 129      -0.364 -14.401  -6.004  1.00 97.02           N  
ATOM   1875  H   ASP A 129      -1.287 -14.601  -5.646  1.00 97.02           H  
ATOM   1876  CA  ASP A 129      -0.280 -13.319  -6.986  1.00 97.02           C  
ATOM   1877  HA  ASP A 129       0.663 -12.791  -6.850  1.00 97.02           H  
ATOM   1878  C   ASP A 129      -1.416 -12.290  -6.795  1.00 97.02           C  
ATOM   1879  CB  ASP A 129      -0.273 -13.927  -8.403  1.00 97.02           C  
ATOM   1880  HB2 ASP A 129       0.562 -14.624  -8.479  1.00 97.02           H  
ATOM   1881  HB3 ASP A 129      -0.086 -13.135  -9.128  1.00 97.02           H  
ATOM   1882  O   ASP A 129      -2.247 -12.418  -5.889  1.00 97.02           O  
ATOM   1883  CG  ASP A 129      -1.565 -14.651  -8.796  1.00 97.02           C  
ATOM   1884  OD1 ASP A 129      -2.663 -14.150  -8.453  1.00 97.02           O  
ATOM   1885  OD2 ASP A 129      -1.474 -15.687  -9.483  1.00 97.02           O  
ATOM   1886  N   GLN A 130      -1.475 -11.268  -7.658  1.00 95.80           N  
ATOM   1887  H   GLN A 130      -0.818 -11.263  -8.425  1.00 95.80           H  
ATOM   1888  CA  GLN A 130      -2.442 -10.163  -7.583  1.00 95.80           C  
ATOM   1889  HA  GLN A 130      -2.329  -9.698  -6.603  1.00 95.80           H  
ATOM   1890  C   GLN A 130      -3.920 -10.572  -7.708  1.00 95.80           C  
ATOM   1891  CB  GLN A 130      -2.119  -9.097  -8.650  1.00 95.80           C  
ATOM   1892  HB2 GLN A 130      -2.682  -8.201  -8.388  1.00 95.80           H  
ATOM   1893  HB3 GLN A 130      -1.064  -8.823  -8.616  1.00 95.80           H  
ATOM   1894  O   GLN A 130      -4.812  -9.765  -7.429  1.00 95.80           O  
ATOM   1895  CG  GLN A 130      -2.510  -9.433 -10.102  1.00 95.80           C  
ATOM   1896  HG2 GLN A 130      -3.495  -9.898 -10.147  1.00 95.80           H  
ATOM   1897  HG3 GLN A 130      -2.605  -8.497 -10.653  1.00 95.80           H  
ATOM   1898  CD  GLN A 130      -1.515 -10.317 -10.840  1.00 95.80           C  
ATOM   1899  NE2 GLN A 130      -1.677 -10.491 -12.132  1.00 95.80           N  
ATOM   1900 HE21 GLN A 130      -1.066 -11.174 -12.557  1.00 95.80           H  
ATOM   1901 HE22 GLN A 130      -2.466 -10.073 -12.604  1.00 95.80           H  
ATOM   1902  OE1 GLN A 130      -0.575 -10.869 -10.300  1.00 95.80           O  
ATOM   1903  N   THR A 131      -4.207 -11.784  -8.189  1.00 95.27           N  
ATOM   1904  H   THR A 131      -3.459 -12.449  -8.324  1.00 95.27           H  
ATOM   1905  CA  THR A 131      -5.580 -12.227  -8.460  1.00 95.27           C  
ATOM   1906  HA  THR A 131      -6.143 -11.379  -8.849  1.00 95.27           H  
ATOM   1907  C   THR A 131      -6.302 -12.682  -7.195  1.00 95.27           C  
ATOM   1908  CB  THR A 131      -5.633 -13.329  -9.529  1.00 95.27           C  
ATOM   1909  HB  THR A 131      -6.680 -13.473  -9.797  1.00 95.27           H  
ATOM   1910  O   THR A 131      -7.532 -12.625  -7.145  1.00 95.27           O  
ATOM   1911  CG2 THR A 131      -4.872 -12.962 -10.805  1.00 95.27           C  
ATOM   1912 HG21 THR A 131      -5.041 -13.735 -11.555  1.00 95.27           H  
ATOM   1913 HG22 THR A 131      -5.226 -12.004 -11.185  1.00 95.27           H  
ATOM   1914 HG23 THR A 131      -3.802 -12.903 -10.605  1.00 95.27           H  
ATOM   1915  OG1 THR A 131      -5.145 -14.558  -9.058  1.00 95.27           O  
ATOM   1916  HG1 THR A 131      -4.204 -14.473  -8.887  1.00 95.27           H  
ATOM   1917  N   GLY A 132      -5.547 -13.085  -6.168  1.00 97.35           N  
ATOM   1918  H   GLY A 132      -4.545 -13.068  -6.293  1.00 97.35           H  
ATOM   1919  CA  GLY A 132      -6.076 -13.534  -4.886  1.00 97.35           C  
ATOM   1920  HA2 GLY A 132      -5.370 -14.237  -4.444  1.00 97.35           H  
ATOM   1921  HA3 GLY A 132      -7.013 -14.067  -5.048  1.00 97.35           H  
ATOM   1922  C   GLY A 132      -6.336 -12.412  -3.880  1.00 97.35           C  
ATOM   1923  O   GLY A 132      -6.204 -11.219  -4.163  1.00 97.35           O  
ATOM   1924  N   GLU A 133      -6.702 -12.820  -2.669  1.00 98.58           N  
ATOM   1925  H   GLU A 133      -6.774 -13.810  -2.486  1.00 98.58           H  
ATOM   1926  CA  GLU A 133      -6.934 -11.936  -1.528  1.00 98.58           C  
ATOM   1927  HA  GLU A 133      -6.819 -10.897  -1.837  1.00 98.58           H  
ATOM   1928  C   GLU A 133      -5.898 -12.220  -0.438  1.00 98.58           C  
ATOM   1929  CB  GLU A 133      -8.368 -12.107  -0.993  1.00 98.58           C  
ATOM   1930  HB2 GLU A 133      -8.518 -13.153  -0.726  1.00 98.58           H  
ATOM   1931  HB3 GLU A 133      -8.481 -11.503  -0.093  1.00 98.58           H  
ATOM   1932  O   GLU A 133      -5.587 -13.372  -0.137  1.00 98.58           O  
ATOM   1933  CG  GLU A 133      -9.434 -11.672  -2.014  1.00 98.58           C  
ATOM   1934  HG2 GLU A 133      -9.282 -12.204  -2.953  1.00 98.58           H  
ATOM   1935  HG3 GLU A 133      -9.301 -10.608  -2.211  1.00 98.58           H  
ATOM   1936  CD  GLU A 133     -10.874 -11.937  -1.538  1.00 98.58           C  
ATOM   1937  OE1 GLU A 133     -11.730 -11.040  -1.722  1.00 98.58           O  
ATOM   1938  OE2 GLU A 133     -11.144 -13.043  -1.020  1.00 98.58           O  
ATOM   1939  N   TRP A 134      -5.374 -11.160   0.168  1.00 98.84           N  
ATOM   1940  H   TRP A 134      -5.691 -10.246  -0.123  1.00 98.84           H  
ATOM   1941  CA  TRP A 134      -4.693 -11.231   1.452  1.00 98.84           C  
ATOM   1942  HA  TRP A 134      -3.939 -12.018   1.422  1.00 98.84           H  
ATOM   1943  C   TRP A 134      -5.708 -11.571   2.532  1.00 98.84           C  
ATOM   1944  CB  TRP A 134      -4.024  -9.893   1.763  1.00 98.84           C  
ATOM   1945  HB2 TRP A 134      -4.739  -9.083   1.615  1.00 98.84           H  
ATOM   1946  HB3 TRP A 134      -3.746  -9.888   2.817  1.00 98.84           H  
ATOM   1947  O   TRP A 134      -6.807 -11.020   2.527  1.00 98.84           O  
ATOM   1948  CG  TRP A 134      -2.792  -9.601   0.974  1.00 98.84           C  
ATOM   1949  CD1 TRP A 134      -2.717  -9.400  -0.362  1.00 98.84           C  
ATOM   1950  HD1 TRP A 134      -3.561  -9.433  -1.035  1.00 98.84           H  
ATOM   1951  CD2 TRP A 134      -1.428  -9.504   1.473  1.00 98.84           C  
ATOM   1952  CE2 TRP A 134      -0.573  -9.186   0.379  1.00 98.84           C  
ATOM   1953  CE3 TRP A 134      -0.830  -9.677   2.739  1.00 98.84           C  
ATOM   1954  HE3 TRP A 134      -1.444  -9.962   3.581  1.00 98.84           H  
ATOM   1955  NE1 TRP A 134      -1.402  -9.164  -0.722  1.00 98.84           N  
ATOM   1956  HE1 TRP A 134      -1.091  -9.043  -1.674  1.00 98.84           H  
ATOM   1957  CH2 TRP A 134       1.369  -9.174   1.819  1.00 98.84           C  
ATOM   1958  HH2 TRP A 134       2.438  -9.087   1.951  1.00 98.84           H  
ATOM   1959  CZ2 TRP A 134       0.803  -9.000   0.546  1.00 98.84           C  
ATOM   1960  HZ2 TRP A 134       1.426  -8.756  -0.302  1.00 98.84           H  
ATOM   1961  CZ3 TRP A 134       0.556  -9.521   2.912  1.00 98.84           C  
ATOM   1962  HZ3 TRP A 134       0.999  -9.692   3.882  1.00 98.84           H  
ATOM   1963  N   VAL A 135      -5.335 -12.440   3.468  1.00 98.89           N  
ATOM   1964  H   VAL A 135      -4.412 -12.844   3.400  1.00 98.89           H  
ATOM   1965  CA  VAL A 135      -6.254 -12.952   4.493  1.00 98.89           C  
ATOM   1966  HA  VAL A 135      -7.202 -12.419   4.426  1.00 98.89           H  
ATOM   1967  C   VAL A 135      -5.677 -12.703   5.878  1.00 98.89           C  
ATOM   1968  CB  VAL A 135      -6.559 -14.447   4.273  1.00 98.89           C  
ATOM   1969  HB  VAL A 135      -5.668 -15.037   4.486  1.00 98.89           H  
ATOM   1970  O   VAL A 135      -4.544 -13.096   6.157  1.00 98.89           O  
ATOM   1971  CG1 VAL A 135      -7.690 -14.916   5.196  1.00 98.89           C  
ATOM   1972 HG11 VAL A 135      -7.364 -14.854   6.234  1.00 98.89           H  
ATOM   1973 HG12 VAL A 135      -7.949 -15.951   4.974  1.00 98.89           H  
ATOM   1974 HG13 VAL A 135      -8.570 -14.288   5.055  1.00 98.89           H  
ATOM   1975  CG2 VAL A 135      -6.991 -14.739   2.831  1.00 98.89           C  
ATOM   1976 HG21 VAL A 135      -7.794 -14.062   2.540  1.00 98.89           H  
ATOM   1977 HG22 VAL A 135      -7.330 -15.770   2.733  1.00 98.89           H  
ATOM   1978 HG23 VAL A 135      -6.149 -14.597   2.154  1.00 98.89           H  
ATOM   1979  N   SER A 136      -6.439 -12.064   6.764  1.00 98.89           N  
ATOM   1980  H   SER A 136      -7.362 -11.758   6.492  1.00 98.89           H  
ATOM   1981  CA  SER A 136      -6.034 -11.928   8.164  1.00 98.89           C  
ATOM   1982  HA  SER A 136      -4.988 -11.623   8.177  1.00 98.89           H  
ATOM   1983  C   SER A 136      -6.151 -13.256   8.924  1.00 98.89           C  
ATOM   1984  CB  SER A 136      -6.831 -10.829   8.875  1.00 98.89           C  
ATOM   1985  HB2 SER A 136      -6.847  -9.940   8.245  1.00 98.89           H  
ATOM   1986  HB3 SER A 136      -6.332 -10.571   9.809  1.00 98.89           H  
ATOM   1987  O   SER A 136      -6.914 -14.151   8.539  1.00 98.89           O  
ATOM   1988  OG  SER A 136      -8.152 -11.244   9.166  1.00 98.89           O  
ATOM   1989  HG  SER A 136      -8.132 -11.835   9.923  1.00 98.89           H  
ATOM   1990  N   PRO A 137      -5.477 -13.381  10.077  1.00 98.70           N  
ATOM   1991  CA  PRO A 137      -5.878 -14.337  11.099  1.00 98.70           C  
ATOM   1992  HA  PRO A 137      -5.737 -15.345  10.710  1.00 98.70           H  
ATOM   1993  C   PRO A 137      -7.350 -14.130  11.483  1.00 98.70           C  
ATOM   1994  CB  PRO A 137      -4.920 -14.106  12.274  1.00 98.70           C  
ATOM   1995  HB2 PRO A 137      -4.667 -15.037  12.783  1.00 98.70           H  
ATOM   1996  HB3 PRO A 137      -5.346 -13.390  12.976  1.00 98.70           H  
ATOM   1997  O   PRO A 137      -7.919 -13.057  11.254  1.00 98.70           O  
ATOM   1998  CG  PRO A 137      -3.699 -13.485  11.592  1.00 98.70           C  
ATOM   1999  HG2 PRO A 137      -3.102 -14.259  11.111  1.00 98.70           H  
ATOM   2000  HG3 PRO A 137      -3.088 -12.902  12.281  1.00 98.70           H  
ATOM   2001  CD  PRO A 137      -4.347 -12.599  10.536  1.00 98.70           C  
ATOM   2002  HD2 PRO A 137      -3.652 -12.393   9.722  1.00 98.70           H  
ATOM   2003  HD3 PRO A 137      -4.691 -11.670  10.991  1.00 98.70           H  
ATOM   2004  N   ALA A 138      -7.968 -15.164  12.058  1.00 98.77           N  
ATOM   2005  H   ALA A 138      -7.419 -15.965  12.334  1.00 98.77           H  
ATOM   2006  CA  ALA A 138      -9.306 -15.023  12.625  1.00 98.77           C  
ATOM   2007  HA  ALA A 138      -9.998 -14.697  11.848  1.00 98.77           H  
ATOM   2008  C   ALA A 138      -9.278 -13.952  13.719  1.00 98.77           C  
ATOM   2009  CB  ALA A 138      -9.780 -16.375  13.165  1.00 98.77           C  
ATOM   2010  HB1 ALA A 138      -9.745 -17.128  12.378  1.00 98.77           H  
ATOM   2011  HB2 ALA A 138      -9.152 -16.684  14.001  1.00 98.77           H  
ATOM   2012  HB3 ALA A 138     -10.809 -16.279  13.512  1.00 98.77           H  
ATOM   2013  O   ALA A 138      -8.373 -13.965  14.554  1.00 98.77           O  
ATOM   2014  N   PHE A 139     -10.241 -13.037  13.708  1.00 98.80           N  
ATOM   2015  H   PHE A 139     -10.930 -13.056  12.970  1.00 98.80           H  
ATOM   2016  CA  PHE A 139     -10.300 -11.943  14.664  1.00 98.80           C  
ATOM   2017  HA  PHE A 139      -9.385 -11.358  14.574  1.00 98.80           H  
ATOM   2018  C   PHE A 139     -10.362 -12.484  16.088  1.00 98.80           C  
ATOM   2019  CB  PHE A 139     -11.498 -11.041  14.363  1.00 98.80           C  
ATOM   2020  HB2 PHE A 139     -12.406 -11.639  14.448  1.00 98.80           H  
ATOM   2021  HB3 PHE A 139     -11.548 -10.266  15.127  1.00 98.80           H  
ATOM   2022  O   PHE A 139     -11.153 -13.380  16.388  1.00 98.80           O  
ATOM   2023  CG  PHE A 139     -11.500 -10.355  13.010  1.00 98.80           C  
ATOM   2024  CD1 PHE A 139     -10.325 -10.147  12.258  1.00 98.80           C  
ATOM   2025  HD1 PHE A 139      -9.371 -10.507  12.614  1.00 98.80           H  
ATOM   2026  CD2 PHE A 139     -12.722  -9.890  12.509  1.00 98.80           C  
ATOM   2027  HD2 PHE A 139     -13.624 -10.059  13.078  1.00 98.80           H  
ATOM   2028  CE1 PHE A 139     -10.379  -9.465  11.030  1.00 98.80           C  
ATOM   2029  HE1 PHE A 139      -9.475  -9.301  10.462  1.00 98.80           H  
ATOM   2030  CE2 PHE A 139     -12.778  -9.216  11.282  1.00 98.80           C  
ATOM   2031  HE2 PHE A 139     -13.729  -8.858  10.917  1.00 98.80           H  
ATOM   2032  CZ  PHE A 139     -11.608  -8.994  10.545  1.00 98.80           C  
ATOM   2033  HZ  PHE A 139     -11.663  -8.465   9.605  1.00 98.80           H  
ATOM   2034  N   GLY A 140      -9.508 -11.936  16.950  1.00 98.37           N  
ATOM   2035  H   GLY A 140      -8.938 -11.173  16.614  1.00 98.37           H  
ATOM   2036  CA  GLY A 140      -9.395 -12.324  18.355  1.00 98.37           C  
ATOM   2037  HA2 GLY A 140      -8.380 -12.126  18.700  1.00 98.37           H  
ATOM   2038  HA3 GLY A 140      -9.604 -13.388  18.463  1.00 98.37           H  
ATOM   2039  C   GLY A 140     -10.322 -11.560  19.292  1.00 98.37           C  
ATOM   2040  O   GLY A 140     -10.291 -11.814  20.493  1.00 98.37           O  
ATOM   2041  N   GLY A 141     -11.088 -10.602  18.773  1.00 98.28           N  
ATOM   2042  H   GLY A 141     -11.082 -10.447  17.775  1.00 98.28           H  
ATOM   2043  CA  GLY A 141     -11.992  -9.775  19.557  1.00 98.28           C  
ATOM   2044  HA2 GLY A 141     -12.472 -10.387  20.321  1.00 98.28           H  
ATOM   2045  HA3 GLY A 141     -11.430  -8.982  20.051  1.00 98.28           H  
ATOM   2046  C   GLY A 141     -13.073  -9.132  18.700  1.00 98.28           C  
ATOM   2047  O   GLY A 141     -12.928  -8.987  17.483  1.00 98.28           O  
ATOM   2048  N   ASP A 142     -14.151  -8.737  19.370  1.00 98.54           N  
ATOM   2049  H   ASP A 142     -14.190  -8.911  20.365  1.00 98.54           H  
ATOM   2050  CA  ASP A 142     -15.232  -7.950  18.788  1.00 98.54           C  
ATOM   2051  HA  ASP A 142     -15.380  -8.263  17.754  1.00 98.54           H  
ATOM   2052  C   ASP A 142     -14.854  -6.461  18.810  1.00 98.54           C  
ATOM   2053  CB  ASP A 142     -16.543  -8.182  19.561  1.00 98.54           C  
ATOM   2054  HB2 ASP A 142     -16.411  -7.817  20.580  1.00 98.54           H  
ATOM   2055  HB3 ASP A 142     -17.328  -7.587  19.094  1.00 98.54           H  
ATOM   2056  O   ASP A 142     -14.223  -5.988  19.759  1.00 98.54           O  
ATOM   2057  CG  ASP A 142     -17.018  -9.640  19.625  1.00 98.54           C  
ATOM   2058  OD1 ASP A 142     -16.519 -10.487  18.847  1.00 98.54           O  
ATOM   2059  OD2 ASP A 142     -17.894  -9.919  20.468  1.00 98.54           O  
ATOM   2060  N   GLY A 143     -15.264  -5.702  17.793  1.00 98.05           N  
ATOM   2061  H   GLY A 143     -15.745  -6.149  17.025  1.00 98.05           H  
ATOM   2062  CA  GLY A 143     -15.078  -4.248  17.753  1.00 98.05           C  
ATOM   2063  HA2 GLY A 143     -14.312  -3.947  18.467  1.00 98.05           H  
ATOM   2064  HA3 GLY A 143     -16.010  -3.765  18.048  1.00 98.05           H  
ATOM   2065  C   GLY A 143     -14.680  -3.710  16.383  1.00 98.05           C  
ATOM   2066  O   GLY A 143     -14.898  -4.354  15.364  1.00 98.05           O  
ATOM   2067  N   GLU A 144     -14.128  -2.498  16.349  1.00 98.59           N  
ATOM   2068  H   GLU A 144     -13.942  -2.016  17.217  1.00 98.59           H  
ATOM   2069  CA  GLU A 144     -13.780  -1.817  15.098  1.00 98.59           C  
ATOM   2070  HA  GLU A 144     -14.647  -1.870  14.439  1.00 98.59           H  
ATOM   2071  C   GLU A 144     -12.599  -2.488  14.371  1.00 98.59           C  
ATOM   2072  CB  GLU A 144     -13.513  -0.327  15.381  1.00 98.59           C  
ATOM   2073  HB2 GLU A 144     -12.636  -0.235  16.022  1.00 98.59           H  
ATOM   2074  HB3 GLU A 144     -14.371   0.086  15.913  1.00 98.59           H  
ATOM   2075  O   GLU A 144     -11.574  -2.821  14.979  1.00 98.59           O  
ATOM   2076  CG  GLU A 144     -13.292   0.492  14.103  1.00 98.59           C  
ATOM   2077  HG2 GLU A 144     -14.149   0.363  13.443  1.00 98.59           H  
ATOM   2078  HG3 GLU A 144     -12.408   0.119  13.587  1.00 98.59           H  
ATOM   2079  CD  GLU A 144     -13.090   1.980  14.410  1.00 98.59           C  
ATOM   2080  OE1 GLU A 144     -11.943   2.397  14.676  1.00 98.59           O  
ATOM   2081  OE2 GLU A 144     -14.073   2.746  14.338  1.00 98.59           O  
ATOM   2082  N   LEU A 145     -12.724  -2.646  13.050  1.00 98.76           N  
ATOM   2083  H   LEU A 145     -13.617  -2.433  12.628  1.00 98.76           H  
ATOM   2084  CA  LEU A 145     -11.621  -3.031  12.176  1.00 98.76           C  
ATOM   2085  HA  LEU A 145     -11.169  -3.934  12.585  1.00 98.76           H  
ATOM   2086  C   LEU A 145     -10.568  -1.920  12.103  1.00 98.76           C  
ATOM   2087  CB  LEU A 145     -12.147  -3.314  10.759  1.00 98.76           C  
ATOM   2088  HB2 LEU A 145     -12.535  -2.377  10.361  1.00 98.76           H  
ATOM   2089  HB3 LEU A 145     -12.976  -4.020  10.800  1.00 98.76           H  
ATOM   2090  O   LEU A 145     -10.852  -0.803  11.670  1.00 98.76           O  
ATOM   2091  CG  LEU A 145     -11.077  -3.836   9.782  1.00 98.76           C  
ATOM   2092  HG  LEU A 145     -10.252  -3.126   9.725  1.00 98.76           H  
ATOM   2093  CD1 LEU A 145     -10.521  -5.200  10.199  1.00 98.76           C  
ATOM   2094 HD11 LEU A 145     -11.333  -5.920  10.299  1.00 98.76           H  
ATOM   2095 HD12 LEU A 145      -9.814  -5.558   9.451  1.00 98.76           H  
ATOM   2096 HD13 LEU A 145      -9.988  -5.122  11.147  1.00 98.76           H  
ATOM   2097  CD2 LEU A 145     -11.686  -3.955   8.387  1.00 98.76           C  
ATOM   2098 HD21 LEU A 145     -10.908  -4.227   7.673  1.00 98.76           H  
ATOM   2099 HD22 LEU A 145     -12.101  -2.989   8.098  1.00 98.76           H  
ATOM   2100 HD23 LEU A 145     -12.476  -4.705   8.383  1.00 98.76           H  
ATOM   2101  N   ARG A 146      -9.319  -2.270  12.408  1.00 98.66           N  
ATOM   2102  H   ARG A 146      -9.161  -3.192  12.789  1.00 98.66           H  
ATOM   2103  CA  ARG A 146      -8.140  -1.467  12.074  1.00 98.66           C  
ATOM   2104  HA  ARG A 146      -8.422  -0.655  11.404  1.00 98.66           H  
ATOM   2105  C   ARG A 146      -7.164  -2.369  11.334  1.00 98.66           C  
ATOM   2106  CB  ARG A 146      -7.506  -0.865  13.342  1.00 98.66           C  
ATOM   2107  HB2 ARG A 146      -6.682  -0.214  13.051  1.00 98.66           H  
ATOM   2108  HB3 ARG A 146      -7.083  -1.678  13.932  1.00 98.66           H  
ATOM   2109  O   ARG A 146      -6.784  -3.419  11.850  1.00 98.66           O  
ATOM   2110  CG  ARG A 146      -8.465  -0.089  14.261  1.00 98.66           C  
ATOM   2111  HG2 ARG A 146      -9.326  -0.709  14.509  1.00 98.66           H  
ATOM   2112  HG3 ARG A 146      -7.950   0.136  15.195  1.00 98.66           H  
ATOM   2113  CD  ARG A 146      -8.953   1.220  13.644  1.00 98.66           C  
ATOM   2114  HD2 ARG A 146      -9.804   1.571  14.228  1.00 98.66           H  
ATOM   2115  HD3 ARG A 146      -9.312   1.031  12.632  1.00 98.66           H  
ATOM   2116  NE  ARG A 146      -7.898   2.245  13.623  1.00 98.66           N  
ATOM   2117  HE  ARG A 146      -7.303   2.302  12.809  1.00 98.66           H  
ATOM   2118  NH1 ARG A 146      -8.476   3.379  15.533  1.00 98.66           N  
ATOM   2119 HH11 ARG A 146      -9.344   2.864  15.560  1.00 98.66           H  
ATOM   2120 HH12 ARG A 146      -8.417   4.189  16.133  1.00 98.66           H  
ATOM   2121  NH2 ARG A 146      -6.768   4.088  14.267  1.00 98.66           N  
ATOM   2122 HH21 ARG A 146      -6.688   4.906  14.854  1.00 98.66           H  
ATOM   2123 HH22 ARG A 146      -6.345   4.071  13.350  1.00 98.66           H  
ATOM   2124  CZ  ARG A 146      -7.715   3.225  14.484  1.00 98.66           C  
ATOM   2125  N   ALA A 147      -6.783  -1.983  10.125  1.00 98.92           N  
ATOM   2126  H   ALA A 147      -7.145  -1.122   9.739  1.00 98.92           H  
ATOM   2127  CA  ALA A 147      -5.830  -2.721   9.307  1.00 98.92           C  
ATOM   2128  HA  ALA A 147      -5.231  -3.366   9.950  1.00 98.92           H  
ATOM   2129  C   ALA A 147      -4.883  -1.749   8.611  1.00 98.92           C  
ATOM   2130  CB  ALA A 147      -6.594  -3.591   8.306  1.00 98.92           C  
ATOM   2131  HB1 ALA A 147      -5.891  -4.193   7.729  1.00 98.92           H  
ATOM   2132  HB2 ALA A 147      -7.273  -4.254   8.843  1.00 98.92           H  
ATOM   2133  HB3 ALA A 147      -7.169  -2.959   7.630  1.00 98.92           H  
ATOM   2134  O   ALA A 147      -5.241  -0.597   8.389  1.00 98.92           O  
ATOM   2135  N   TYR A 148      -3.670  -2.182   8.279  1.00 98.90           N  
ATOM   2136  H   TYR A 148      -3.404  -3.126   8.517  1.00 98.90           H  
ATOM   2137  CA  TYR A 148      -2.678  -1.303   7.663  1.00 98.90           C  
ATOM   2138  HA  TYR A 148      -3.192  -0.619   6.988  1.00 98.90           H  
ATOM   2139  C   TYR A 148      -1.659  -2.073   6.826  1.00 98.90           C  
ATOM   2140  CB  TYR A 148      -1.985  -0.459   8.746  1.00 98.90           C  
ATOM   2141  HB2 TYR A 148      -1.377   0.304   8.260  1.00 98.90           H  
ATOM   2142  HB3 TYR A 148      -2.736   0.064   9.338  1.00 98.90           H  
ATOM   2143  O   TYR A 148      -1.401  -3.257   7.056  1.00 98.90           O  
ATOM   2144  CG  TYR A 148      -1.116  -1.241   9.696  1.00 98.90           C  
ATOM   2145  CD1 TYR A 148      -1.702  -1.972  10.749  1.00 98.90           C  
ATOM   2146  HD1 TYR A 148      -2.774  -1.991  10.874  1.00 98.90           H  
ATOM   2147  CD2 TYR A 148       0.282  -1.197   9.544  1.00 98.90           C  
ATOM   2148  HD2 TYR A 148       0.720  -0.599   8.759  1.00 98.90           H  
ATOM   2149  CE1 TYR A 148      -0.883  -2.657  11.659  1.00 98.90           C  
ATOM   2150  HE1 TYR A 148      -1.306  -3.211  12.484  1.00 98.90           H  
ATOM   2151  CE2 TYR A 148       1.100  -1.874  10.460  1.00 98.90           C  
ATOM   2152  HE2 TYR A 148       2.176  -1.805  10.397  1.00 98.90           H  
ATOM   2153  OH  TYR A 148       1.307  -3.160  12.441  1.00 98.90           O  
ATOM   2154  HH  TYR A 148       2.139  -2.683  12.479  1.00 98.90           H  
ATOM   2155  CZ  TYR A 148       0.513  -2.595  11.515  1.00 98.90           C  
ATOM   2156  N   ILE A 149      -1.058  -1.382   5.856  1.00 98.88           N  
ATOM   2157  H   ILE A 149      -1.308  -0.408   5.760  1.00 98.88           H  
ATOM   2158  CA  ILE A 149       0.149  -1.857   5.167  1.00 98.88           C  
ATOM   2159  HA  ILE A 149       0.155  -2.947   5.140  1.00 98.88           H  
ATOM   2160  C   ILE A 149       1.357  -1.394   5.975  1.00 98.88           C  
ATOM   2161  CB  ILE A 149       0.210  -1.342   3.714  1.00 98.88           C  
ATOM   2162  HB  ILE A 149       0.048  -0.264   3.730  1.00 98.88           H  
ATOM   2163  O   ILE A 149       1.492  -0.204   6.258  1.00 98.88           O  
ATOM   2164  CG1 ILE A 149      -0.893  -2.013   2.866  1.00 98.88           C  
ATOM   2165 HG12 ILE A 149      -1.851  -1.940   3.382  1.00 98.88           H  
ATOM   2166 HG13 ILE A 149      -0.660  -3.071   2.751  1.00 98.88           H  
ATOM   2167  CG2 ILE A 149       1.601  -1.612   3.105  1.00 98.88           C  
ATOM   2168 HG21 ILE A 149       1.835  -2.675   3.164  1.00 98.88           H  
ATOM   2169 HG22 ILE A 149       1.654  -1.289   2.065  1.00 98.88           H  
ATOM   2170 HG23 ILE A 149       2.370  -1.051   3.637  1.00 98.88           H  
ATOM   2171  CD1 ILE A 149      -1.072  -1.391   1.474  1.00 98.88           C  
ATOM   2172 HD11 ILE A 149      -0.128  -1.316   0.935  1.00 98.88           H  
ATOM   2173 HD12 ILE A 149      -1.486  -0.386   1.565  1.00 98.88           H  
ATOM   2174 HD13 ILE A 149      -1.752  -2.011   0.889  1.00 98.88           H  
ATOM   2175  N   LYS A 150       2.269  -2.300   6.324  1.00 98.79           N  
ATOM   2176  H   LYS A 150       2.177  -3.244   5.975  1.00 98.79           H  
ATOM   2177  CA  LYS A 150       3.462  -1.923   7.080  1.00 98.79           C  
ATOM   2178  HA  LYS A 150       3.150  -1.173   7.807  1.00 98.79           H  
ATOM   2179  C   LYS A 150       4.502  -1.282   6.163  1.00 98.79           C  
ATOM   2180  CB  LYS A 150       4.014  -3.130   7.852  1.00 98.79           C  
ATOM   2181  HB2 LYS A 150       4.250  -3.921   7.140  1.00 98.79           H  
ATOM   2182  HB3 LYS A 150       3.237  -3.491   8.526  1.00 98.79           H  
ATOM   2183  O   LYS A 150       4.977  -1.907   5.221  1.00 98.79           O  
ATOM   2184  CG  LYS A 150       5.279  -2.826   8.678  1.00 98.79           C  
ATOM   2185  HG2 LYS A 150       6.072  -2.480   8.015  1.00 98.79           H  
ATOM   2186  HG3 LYS A 150       5.616  -3.748   9.152  1.00 98.79           H  
ATOM   2187  CD  LYS A 150       5.028  -1.774   9.770  1.00 98.79           C  
ATOM   2188  HD2 LYS A 150       4.574  -0.885   9.335  1.00 98.79           H  
ATOM   2189  HD3 LYS A 150       4.349  -2.188  10.516  1.00 98.79           H  
ATOM   2190  CE  LYS A 150       6.316  -1.343  10.469  1.00 98.79           C  
ATOM   2191  HE2 LYS A 150       6.624  -2.136  11.151  1.00 98.79           H  
ATOM   2192  HE3 LYS A 150       7.092  -1.196   9.718  1.00 98.79           H  
ATOM   2193  NZ  LYS A 150       6.104  -0.080  11.218  1.00 98.79           N  
ATOM   2194  HZ1 LYS A 150       5.830   0.711  10.653  1.00 98.79           H  
ATOM   2195  HZ2 LYS A 150       5.374  -0.198  11.906  1.00 98.79           H  
ATOM   2196  HZ3 LYS A 150       6.891   0.188  11.792  1.00 98.79           H  
ATOM   2197  N   ILE A 151       4.920  -0.067   6.514  1.00 98.66           N  
ATOM   2198  H   ILE A 151       4.424   0.415   7.250  1.00 98.66           H  
ATOM   2199  CA  ILE A 151       6.144   0.557   6.001  1.00 98.66           C  
ATOM   2200  HA  ILE A 151       6.565  -0.078   5.222  1.00 98.66           H  
ATOM   2201  C   ILE A 151       7.135   0.665   7.169  1.00 98.66           C  
ATOM   2202  CB  ILE A 151       5.863   1.918   5.332  1.00 98.66           C  
ATOM   2203  HB  ILE A 151       5.433   2.594   6.071  1.00 98.66           H  
ATOM   2204  O   ILE A 151       6.809   1.285   8.188  1.00 98.66           O  
ATOM   2205  CG1 ILE A 151       4.863   1.735   4.173  1.00 98.66           C  
ATOM   2206 HG12 ILE A 151       3.952   1.265   4.544  1.00 98.66           H  
ATOM   2207 HG13 ILE A 151       5.318   1.078   3.432  1.00 98.66           H  
ATOM   2208  CG2 ILE A 151       7.186   2.504   4.803  1.00 98.66           C  
ATOM   2209 HG21 ILE A 151       7.657   1.802   4.114  1.00 98.66           H  
ATOM   2210 HG22 ILE A 151       7.022   3.445   4.277  1.00 98.66           H  
ATOM   2211 HG23 ILE A 151       7.875   2.708   5.622  1.00 98.66           H  
ATOM   2212  CD1 ILE A 151       4.442   3.029   3.475  1.00 98.66           C  
ATOM   2213 HD11 ILE A 151       3.568   2.814   2.861  1.00 98.66           H  
ATOM   2214 HD12 ILE A 151       4.174   3.791   4.208  1.00 98.66           H  
ATOM   2215 HD13 ILE A 151       5.245   3.405   2.841  1.00 98.66           H  
ATOM   2216  N   PRO A 152       8.322   0.035   7.089  1.00 98.04           N  
ATOM   2217  CA  PRO A 152       9.350   0.160   8.118  1.00 98.04           C  
ATOM   2218  HA  PRO A 152       8.978  -0.299   9.034  1.00 98.04           H  
ATOM   2219  C   PRO A 152       9.720   1.623   8.393  1.00 98.04           C  
ATOM   2220  CB  PRO A 152      10.544  -0.651   7.606  1.00 98.04           C  
ATOM   2221  HB2 PRO A 152      11.191  -0.025   6.992  1.00 98.04           H  
ATOM   2222  HB3 PRO A 152      11.108  -1.101   8.422  1.00 98.04           H  
ATOM   2223  O   PRO A 152       9.892   2.414   7.472  1.00 98.04           O  
ATOM   2224  CG  PRO A 152       9.882  -1.707   6.723  1.00 98.04           C  
ATOM   2225  HG2 PRO A 152       9.473  -2.505   7.343  1.00 98.04           H  
ATOM   2226  HG3 PRO A 152      10.572  -2.112   5.983  1.00 98.04           H  
ATOM   2227  CD  PRO A 152       8.743  -0.924   6.077  1.00 98.04           C  
ATOM   2228  HD2 PRO A 152       9.106  -0.384   5.203  1.00 98.04           H  
ATOM   2229  HD3 PRO A 152       7.940  -1.606   5.797  1.00 98.04           H  
ATOM   2230  N   GLY A 153       9.837   1.983   9.673  1.00 97.47           N  
ATOM   2231  H   GLY A 153       9.700   1.283  10.389  1.00 97.47           H  
ATOM   2232  CA  GLY A 153      10.142   3.351  10.107  1.00 97.47           C  
ATOM   2233  HA2 GLY A 153      10.591   3.317  11.100  1.00 97.47           H  
ATOM   2234  HA3 GLY A 153      10.871   3.789   9.425  1.00 97.47           H  
ATOM   2235  C   GLY A 153       8.945   4.305  10.173  1.00 97.47           C  
ATOM   2236  O   GLY A 153       9.102   5.405  10.695  1.00 97.47           O  
ATOM   2237  N   LEU A 154       7.759   3.898   9.704  1.00 98.28           N  
ATOM   2238  H   LEU A 154       7.690   2.995   9.258  1.00 98.28           H  
ATOM   2239  CA  LEU A 154       6.523   4.671   9.844  1.00 98.28           C  
ATOM   2240  HA  LEU A 154       6.764   5.673  10.200  1.00 98.28           H  
ATOM   2241  C   LEU A 154       5.589   4.052  10.887  1.00 98.28           C  
ATOM   2242  CB  LEU A 154       5.820   4.814   8.482  1.00 98.28           C  
ATOM   2243  HB2 LEU A 154       5.492   3.829   8.150  1.00 98.28           H  
ATOM   2244  HB3 LEU A 154       4.928   5.419   8.640  1.00 98.28           H  
ATOM   2245  O   LEU A 154       5.497   2.823  10.994  1.00 98.28           O  
ATOM   2246  CG  LEU A 154       6.665   5.456   7.362  1.00 98.28           C  
ATOM   2247  HG  LEU A 154       7.452   4.767   7.056  1.00 98.28           H  
ATOM   2248  CD1 LEU A 154       5.773   5.742   6.149  1.00 98.28           C  
ATOM   2249 HD11 LEU A 154       6.213   6.510   5.513  1.00 98.28           H  
ATOM   2250 HD12 LEU A 154       4.783   6.064   6.472  1.00 98.28           H  
ATOM   2251 HD13 LEU A 154       5.669   4.833   5.557  1.00 98.28           H  
ATOM   2252  CD2 LEU A 154       7.323   6.764   7.798  1.00 98.28           C  
ATOM   2253 HD21 LEU A 154       7.818   7.233   6.947  1.00 98.28           H  
ATOM   2254 HD22 LEU A 154       6.573   7.437   8.214  1.00 98.28           H  
ATOM   2255 HD23 LEU A 154       8.087   6.567   8.551  1.00 98.28           H  
ATOM   2256  N   ASP A 155       4.875   4.917  11.614  1.00 98.26           N  
ATOM   2257  H   ASP A 155       5.062   5.905  11.524  1.00 98.26           H  
ATOM   2258  CA  ASP A 155       3.797   4.506  12.514  1.00 98.26           C  
ATOM   2259  HA  ASP A 155       4.197   3.794  13.236  1.00 98.26           H  
ATOM   2260  C   ASP A 155       2.661   3.849  11.719  1.00 98.26           C  
ATOM   2261  CB  ASP A 155       3.208   5.696  13.285  1.00 98.26           C  
ATOM   2262  HB2 ASP A 155       2.508   5.293  14.017  1.00 98.26           H  
ATOM   2263  HB3 ASP A 155       2.646   6.326  12.595  1.00 98.26           H  
ATOM   2264  O   ASP A 155       2.231   4.381  10.692  1.00 98.26           O  
ATOM   2265  CG  ASP A 155       4.227   6.559  14.021  1.00 98.26           C  
ATOM   2266  OD1 ASP A 155       4.907   6.008  14.909  1.00 98.26           O  
ATOM   2267  OD2 ASP A 155       4.294   7.771  13.679  1.00 98.26           O  
ATOM   2268  N   TRP A 156       2.136   2.730  12.221  1.00 98.34           N  
ATOM   2269  H   TRP A 156       2.549   2.341  13.056  1.00 98.34           H  
ATOM   2270  CA  TRP A 156       1.088   1.939  11.562  1.00 98.34           C  
ATOM   2271  HA  TRP A 156       1.493   1.501  10.650  1.00 98.34           H  
ATOM   2272  C   TRP A 156      -0.148   2.761  11.158  1.00 98.34           C  
ATOM   2273  CB  TRP A 156       0.684   0.806  12.514  1.00 98.34           C  
ATOM   2274  HB2 TRP A 156       1.565   0.220  12.777  1.00 98.34           H  
ATOM   2275  HB3 TRP A 156      -0.005   0.150  11.982  1.00 98.34           H  
ATOM   2276  O   TRP A 156      -0.702   2.569  10.078  1.00 98.34           O  
ATOM   2277  CG  TRP A 156      -0.011   1.243  13.764  1.00 98.34           C  
ATOM   2278  CD1 TRP A 156       0.553   1.462  14.974  1.00 98.34           C  
ATOM   2279  HD1 TRP A 156       1.595   1.306  15.209  1.00 98.34           H  
ATOM   2280  CD2 TRP A 156      -1.429   1.531  13.925  1.00 98.34           C  
ATOM   2281  CE2 TRP A 156      -1.647   1.992  15.255  1.00 98.34           C  
ATOM   2282  CE3 TRP A 156      -2.543   1.463  13.063  1.00 98.34           C  
ATOM   2283  HE3 TRP A 156      -2.417   1.097  12.055  1.00 98.34           H  
ATOM   2284  NE1 TRP A 156      -0.414   1.892  15.862  1.00 98.34           N  
ATOM   2285  HE1 TRP A 156      -0.243   2.022  16.848  1.00 98.34           H  
ATOM   2286  CH2 TRP A 156      -3.991   2.335  14.817  1.00 98.34           C  
ATOM   2287  HH2 TRP A 156      -4.975   2.624  15.157  1.00 98.34           H  
ATOM   2288  CZ2 TRP A 156      -2.907   2.399  15.706  1.00 98.34           C  
ATOM   2289  HZ2 TRP A 156      -3.047   2.738  16.722  1.00 98.34           H  
ATOM   2290  CZ3 TRP A 156      -3.814   1.854  13.510  1.00 98.34           C  
ATOM   2291  HZ3 TRP A 156      -4.663   1.761  12.849  1.00 98.34           H  
ATOM   2292  N   TRP A 157      -0.558   3.724  11.991  1.00 98.00           N  
ATOM   2293  H   TRP A 157      -0.077   3.824  12.874  1.00 98.00           H  
ATOM   2294  CA  TRP A 157      -1.763   4.525  11.763  1.00 98.00           C  
ATOM   2295  HA  TRP A 157      -2.589   3.857  11.519  1.00 98.00           H  
ATOM   2296  C   TRP A 157      -1.611   5.487  10.584  1.00 98.00           C  
ATOM   2297  CB  TRP A 157      -2.140   5.279  13.041  1.00 98.00           C  
ATOM   2298  HB2 TRP A 157      -3.043   5.858  12.849  1.00 98.00           H  
ATOM   2299  HB3 TRP A 157      -2.390   4.549  13.811  1.00 98.00           H  
ATOM   2300  O   TRP A 157      -2.597   6.016  10.088  1.00 98.00           O  
ATOM   2301  CG  TRP A 157      -1.088   6.199  13.582  1.00 98.00           C  
ATOM   2302  CD1 TRP A 157      -0.251   5.894  14.598  1.00 98.00           C  
ATOM   2303  HD1 TRP A 157      -0.257   4.959  15.139  1.00 98.00           H  
ATOM   2304  CD2 TRP A 157      -0.730   7.555  13.162  1.00 98.00           C  
ATOM   2305  CE2 TRP A 157       0.359   7.996  13.972  1.00 98.00           C  
ATOM   2306  CE3 TRP A 157      -1.196   8.460  12.182  1.00 98.00           C  
ATOM   2307  HE3 TRP A 157      -2.024   8.159  11.557  1.00 98.00           H  
ATOM   2308  NE1 TRP A 157       0.602   6.953  14.832  1.00 98.00           N  
ATOM   2309  HE1 TRP A 157       1.337   6.932  15.525  1.00 98.00           H  
ATOM   2310  CH2 TRP A 157       0.467  10.130  12.855  1.00 98.00           C  
ATOM   2311  HH2 TRP A 157       0.899  11.113  12.741  1.00 98.00           H  
ATOM   2312  CZ2 TRP A 157       0.959   9.252  13.827  1.00 98.00           C  
ATOM   2313  HZ2 TRP A 157       1.783   9.530  14.468  1.00 98.00           H  
ATOM   2314  CZ3 TRP A 157      -0.591   9.728  12.032  1.00 98.00           C  
ATOM   2315  HZ3 TRP A 157      -0.912  10.433  11.279  1.00 98.00           H  
ATOM   2316  N   ARG A 158      -0.394   5.727  10.086  1.00 98.41           N  
ATOM   2317  H   ARG A 158       0.394   5.243  10.492  1.00 98.41           H  
ATOM   2318  CA  ARG A 158      -0.181   6.567   8.897  1.00 98.41           C  
ATOM   2319  HA  ARG A 158      -0.814   7.451   8.972  1.00 98.41           H  
ATOM   2320  C   ARG A 158      -0.570   5.860   7.605  1.00 98.41           C  
ATOM   2321  CB  ARG A 158       1.278   7.009   8.824  1.00 98.41           C  
ATOM   2322  HB2 ARG A 158       1.417   7.609   7.924  1.00 98.41           H  
ATOM   2323  HB3 ARG A 158       1.925   6.134   8.766  1.00 98.41           H  
ATOM   2324  O   ARG A 158      -0.787   6.523   6.591  1.00 98.41           O  
ATOM   2325  CG  ARG A 158       1.651   7.864  10.031  1.00 98.41           C  
ATOM   2326  HG2 ARG A 158       1.055   8.776  10.017  1.00 98.41           H  
ATOM   2327  HG3 ARG A 158       1.452   7.326  10.957  1.00 98.41           H  
ATOM   2328  CD  ARG A 158       3.135   8.207   9.972  1.00 98.41           C  
ATOM   2329  HD2 ARG A 158       3.710   7.282  10.015  1.00 98.41           H  
ATOM   2330  HD3 ARG A 158       3.362   8.710   9.032  1.00 98.41           H  
ATOM   2331  NE  ARG A 158       3.502   9.053  11.111  1.00 98.41           N  
ATOM   2332  HE  ARG A 158       3.847   8.588  11.939  1.00 98.41           H  
ATOM   2333  NH1 ARG A 158       2.743  11.062  10.256  1.00 98.41           N  
ATOM   2334 HH11 ARG A 158       2.296  10.578   9.491  1.00 98.41           H  
ATOM   2335 HH12 ARG A 158       2.697  12.069  10.315  1.00 98.41           H  
ATOM   2336  NH2 ARG A 158       3.758  10.957  12.262  1.00 98.41           N  
ATOM   2337 HH21 ARG A 158       3.643  11.952  12.395  1.00 98.41           H  
ATOM   2338 HH22 ARG A 158       4.146  10.364  12.982  1.00 98.41           H  
ATOM   2339  CZ  ARG A 158       3.329  10.355  11.192  1.00 98.41           C  
ATOM   2340  N   THR A 159      -0.626   4.533   7.642  1.00 98.64           N  
ATOM   2341  H   THR A 159      -0.398   4.067   8.509  1.00 98.64           H  
ATOM   2342  CA  THR A 159      -0.888   3.657   6.496  1.00 98.64           C  
ATOM   2343  HA  THR A 159      -1.154   4.281   5.643  1.00 98.64           H  
ATOM   2344  C   THR A 159      -2.076   2.728   6.741  1.00 98.64           C  
ATOM   2345  CB  THR A 159       0.364   2.858   6.123  1.00 98.64           C  
ATOM   2346  HB  THR A 159       0.133   2.171   5.309  1.00 98.64           H  
ATOM   2347  O   THR A 159      -2.209   1.676   6.104  1.00 98.64           O  
ATOM   2348  CG2 THR A 159       1.519   3.757   5.687  1.00 98.64           C  
ATOM   2349 HG21 THR A 159       1.843   4.391   6.511  1.00 98.64           H  
ATOM   2350 HG22 THR A 159       2.349   3.120   5.380  1.00 98.64           H  
ATOM   2351 HG23 THR A 159       1.211   4.378   4.846  1.00 98.64           H  
ATOM   2352  OG1 THR A 159       0.825   2.133   7.234  1.00 98.64           O  
ATOM   2353  HG1 THR A 159       1.073   1.264   6.910  1.00 98.64           H  
ATOM   2354  N   GLU A 160      -2.938   3.105   7.687  1.00 98.66           N  
ATOM   2355  H   GLU A 160      -2.772   3.964   8.191  1.00 98.66           H  
ATOM   2356  CA  GLU A 160      -4.138   2.348   7.999  1.00 98.66           C  
ATOM   2357  HA  GLU A 160      -3.872   1.293   7.924  1.00 98.66           H  
ATOM   2358  C   GLU A 160      -5.260   2.568   6.984  1.00 98.66           C  
ATOM   2359  CB  GLU A 160      -4.594   2.570   9.447  1.00 98.66           C  
ATOM   2360  HB2 GLU A 160      -3.740   2.448  10.114  1.00 98.66           H  
ATOM   2361  HB3 GLU A 160      -5.320   1.792   9.686  1.00 98.66           H  
ATOM   2362  O   GLU A 160      -5.330   3.583   6.281  1.00 98.66           O  
ATOM   2363  CG  GLU A 160      -5.242   3.940   9.684  1.00 98.66           C  
ATOM   2364  HG2 GLU A 160      -6.075   4.071   8.994  1.00 98.66           H  
ATOM   2365  HG3 GLU A 160      -4.518   4.723   9.458  1.00 98.66           H  
ATOM   2366  CD  GLU A 160      -5.766   4.081  11.114  1.00 98.66           C  
ATOM   2367  OE1 GLU A 160      -5.708   5.180  11.703  1.00 98.66           O  
ATOM   2368  OE2 GLU A 160      -6.236   3.077  11.683  1.00 98.66           O  
ATOM   2369  N   PHE A 161      -6.158   1.594   6.935  1.00 98.76           N  
ATOM   2370  H   PHE A 161      -6.033   0.795   7.540  1.00 98.76           H  
ATOM   2371  CA  PHE A 161      -7.374   1.625   6.152  1.00 98.76           C  
ATOM   2372  HA  PHE A 161      -7.660   2.669   6.028  1.00 98.76           H  
ATOM   2373  C   PHE A 161      -8.523   0.922   6.876  1.00 98.76           C  
ATOM   2374  CB  PHE A 161      -7.123   1.013   4.764  1.00 98.76           C  
ATOM   2375  HB2 PHE A 161      -6.292   1.548   4.303  1.00 98.76           H  
ATOM   2376  HB3 PHE A 161      -7.997   1.188   4.136  1.00 98.76           H  
ATOM   2377  O   PHE A 161      -8.330   0.097   7.772  1.00 98.76           O  
ATOM   2378  CG  PHE A 161      -6.823  -0.474   4.749  1.00 98.76           C  
ATOM   2379  CD1 PHE A 161      -5.515  -0.938   4.986  1.00 98.76           C  
ATOM   2380  HD1 PHE A 161      -4.726  -0.230   5.190  1.00 98.76           H  
ATOM   2381  CD2 PHE A 161      -7.857  -1.397   4.503  1.00 98.76           C  
ATOM   2382  HD2 PHE A 161      -8.864  -1.048   4.329  1.00 98.76           H  
ATOM   2383  CE1 PHE A 161      -5.243  -2.318   4.982  1.00 98.76           C  
ATOM   2384  HE1 PHE A 161      -4.244  -2.673   5.186  1.00 98.76           H  
ATOM   2385  CE2 PHE A 161      -7.587  -2.777   4.501  1.00 98.76           C  
ATOM   2386  HE2 PHE A 161      -8.386  -3.482   4.325  1.00 98.76           H  
ATOM   2387  CZ  PHE A 161      -6.280  -3.236   4.744  1.00 98.76           C  
ATOM   2388  HZ  PHE A 161      -6.071  -4.295   4.770  1.00 98.76           H  
ATOM   2389  N   THR A 162      -9.729   1.246   6.429  1.00 98.74           N  
ATOM   2390  H   THR A 162      -9.771   1.959   5.715  1.00 98.74           H  
ATOM   2391  CA  THR A 162     -10.972   0.534   6.739  1.00 98.74           C  
ATOM   2392  HA  THR A 162     -10.743  -0.363   7.314  1.00 98.74           H  
ATOM   2393  C   THR A 162     -11.647   0.089   5.439  1.00 98.74           C  
ATOM   2394  CB  THR A 162     -11.884   1.409   7.612  1.00 98.74           C  
ATOM   2395  HB  THR A 162     -11.313   1.737   8.481  1.00 98.74           H  
ATOM   2396  O   THR A 162     -11.108   0.282   4.345  1.00 98.74           O  
ATOM   2397  CG2 THR A 162     -12.424   2.640   6.880  1.00 98.74           C  
ATOM   2398 HG21 THR A 162     -11.599   3.196   6.434  1.00 98.74           H  
ATOM   2399 HG22 THR A 162     -12.913   3.298   7.597  1.00 98.74           H  
ATOM   2400 HG23 THR A 162     -13.139   2.350   6.110  1.00 98.74           H  
ATOM   2401  OG1 THR A 162     -12.973   0.644   8.070  1.00 98.74           O  
ATOM   2402  HG1 THR A 162     -13.599   1.266   8.447  1.00 98.74           H  
ATOM   2403  N   ILE A 163     -12.833  -0.505   5.535  1.00 98.69           N  
ATOM   2404  H   ILE A 163     -13.252  -0.530   6.454  1.00 98.69           H  
ATOM   2405  CA  ILE A 163     -13.664  -0.853   4.386  1.00 98.69           C  
ATOM   2406  HA  ILE A 163     -13.056  -0.791   3.483  1.00 98.69           H  
ATOM   2407  C   ILE A 163     -14.799   0.158   4.281  1.00 98.69           C  
ATOM   2408  CB  ILE A 163     -14.211  -2.291   4.462  1.00 98.69           C  
ATOM   2409  HB  ILE A 163     -15.011  -2.326   5.201  1.00 98.69           H  
ATOM   2410  O   ILE A 163     -15.594   0.302   5.203  1.00 98.69           O  
ATOM   2411  CG1 ILE A 163     -13.109  -3.286   4.888  1.00 98.69           C  
ATOM   2412 HG12 ILE A 163     -12.692  -2.983   5.849  1.00 98.69           H  
ATOM   2413 HG13 ILE A 163     -12.301  -3.282   4.157  1.00 98.69           H  
ATOM   2414  CG2 ILE A 163     -14.843  -2.665   3.109  1.00 98.69           C  
ATOM   2415 HG21 ILE A 163     -14.074  -2.707   2.337  1.00 98.69           H  
ATOM   2416 HG22 ILE A 163     -15.600  -1.934   2.826  1.00 98.69           H  
ATOM   2417 HG23 ILE A 163     -15.334  -3.637   3.175  1.00 98.69           H  
ATOM   2418  CD1 ILE A 163     -13.630  -4.706   5.080  1.00 98.69           C  
ATOM   2419 HD11 ILE A 163     -12.832  -5.335   5.475  1.00 98.69           H  
ATOM   2420 HD12 ILE A 163     -13.955  -5.115   4.124  1.00 98.69           H  
ATOM   2421 HD13 ILE A 163     -14.467  -4.701   5.778  1.00 98.69           H  
ATOM   2422  N   PHE A 164     -14.930   0.801   3.125  1.00 98.35           N  
ATOM   2423  H   PHE A 164     -14.226   0.655   2.416  1.00 98.35           H  
ATOM   2424  CA  PHE A 164     -16.076   1.642   2.808  1.00 98.35           C  
ATOM   2425  HA  PHE A 164     -16.827   1.537   3.591  1.00 98.35           H  
ATOM   2426  C   PHE A 164     -16.700   1.192   1.490  1.00 98.35           C  
ATOM   2427  CB  PHE A 164     -15.659   3.112   2.787  1.00 98.35           C  
ATOM   2428  HB2 PHE A 164     -14.948   3.273   1.976  1.00 98.35           H  
ATOM   2429  HB3 PHE A 164     -15.157   3.352   3.724  1.00 98.35           H  
ATOM   2430  O   PHE A 164     -16.062   1.218   0.435  1.00 98.35           O  
ATOM   2431  CG  PHE A 164     -16.837   4.049   2.627  1.00 98.35           C  
ATOM   2432  CD1 PHE A 164     -17.034   4.749   1.423  1.00 98.35           C  
ATOM   2433  HD1 PHE A 164     -16.332   4.626   0.611  1.00 98.35           H  
ATOM   2434  CD2 PHE A 164     -17.732   4.231   3.696  1.00 98.35           C  
ATOM   2435  HD2 PHE A 164     -17.563   3.722   4.634  1.00 98.35           H  
ATOM   2436  CE1 PHE A 164     -18.105   5.653   1.301  1.00 98.35           C  
ATOM   2437  HE1 PHE A 164     -18.204   6.243   0.401  1.00 98.35           H  
ATOM   2438  CE2 PHE A 164     -18.810   5.123   3.571  1.00 98.35           C  
ATOM   2439  HE2 PHE A 164     -19.456   5.298   4.419  1.00 98.35           H  
ATOM   2440  CZ  PHE A 164     -18.990   5.844   2.379  1.00 98.35           C  
ATOM   2441  HZ  PHE A 164     -19.777   6.581   2.321  1.00 98.35           H  
ATOM   2442  N   LYS A 165     -17.961   0.743   1.545  1.00 97.53           N  
ATOM   2443  H   LYS A 165     -18.413   0.760   2.448  1.00 97.53           H  
ATOM   2444  CA  LYS A 165     -18.709   0.228   0.379  1.00 97.53           C  
ATOM   2445  HA  LYS A 165     -19.594  -0.290   0.749  1.00 97.53           H  
ATOM   2446  C   LYS A 165     -17.922  -0.832  -0.419  1.00 97.53           C  
ATOM   2447  CB  LYS A 165     -19.184   1.401  -0.503  1.00 97.53           C  
ATOM   2448  HB2 LYS A 165     -19.744   0.999  -1.348  1.00 97.53           H  
ATOM   2449  HB3 LYS A 165     -18.316   1.931  -0.895  1.00 97.53           H  
ATOM   2450  O   LYS A 165     -17.890  -0.787  -1.645  1.00 97.53           O  
ATOM   2451  CG  LYS A 165     -20.086   2.392   0.244  1.00 97.53           C  
ATOM   2452  HG2 LYS A 165     -19.552   2.813   1.096  1.00 97.53           H  
ATOM   2453  HG3 LYS A 165     -20.971   1.868   0.605  1.00 97.53           H  
ATOM   2454  CD  LYS A 165     -20.510   3.534  -0.684  1.00 97.53           C  
ATOM   2455  HD2 LYS A 165     -19.620   4.067  -1.018  1.00 97.53           H  
ATOM   2456  HD3 LYS A 165     -21.035   3.126  -1.548  1.00 97.53           H  
ATOM   2457  CE  LYS A 165     -21.430   4.484   0.087  1.00 97.53           C  
ATOM   2458  HE2 LYS A 165     -22.315   3.934   0.406  1.00 97.53           H  
ATOM   2459  HE3 LYS A 165     -20.906   4.808   0.986  1.00 97.53           H  
ATOM   2460  NZ  LYS A 165     -21.815   5.659  -0.730  1.00 97.53           N  
ATOM   2461  HZ1 LYS A 165     -22.409   6.272  -0.190  1.00 97.53           H  
ATOM   2462  HZ2 LYS A 165     -20.990   6.175  -1.000  1.00 97.53           H  
ATOM   2463  HZ3 LYS A 165     -22.311   5.367  -1.561  1.00 97.53           H  
ATOM   2464  N   GLY A 166     -17.258  -1.754   0.285  1.00 98.13           N  
ATOM   2465  H   GLY A 166     -17.312  -1.707   1.293  1.00 98.13           H  
ATOM   2466  CA  GLY A 166     -16.465  -2.847  -0.301  1.00 98.13           C  
ATOM   2467  HA2 GLY A 166     -17.008  -3.272  -1.145  1.00 98.13           H  
ATOM   2468  HA3 GLY A 166     -16.342  -3.631   0.446  1.00 98.13           H  
ATOM   2469  C   GLY A 166     -15.063  -2.466  -0.798  1.00 98.13           C  
ATOM   2470  O   GLY A 166     -14.356  -3.317  -1.334  1.00 98.13           O  
ATOM   2471  N   ASN A 167     -14.640  -1.211  -0.624  1.00 98.27           N  
ATOM   2472  H   ASN A 167     -15.240  -0.550  -0.152  1.00 98.27           H  
ATOM   2473  CA  ASN A 167     -13.322  -0.727  -1.036  1.00 98.27           C  
ATOM   2474  HA  ASN A 167     -12.808  -1.492  -1.617  1.00 98.27           H  
ATOM   2475  C   ASN A 167     -12.450  -0.411   0.178  1.00 98.27           C  
ATOM   2476  CB  ASN A 167     -13.471   0.498  -1.946  1.00 98.27           C  
ATOM   2477  HB2 ASN A 167     -13.944   1.313  -1.397  1.00 98.27           H  
ATOM   2478  HB3 ASN A 167     -12.484   0.830  -2.267  1.00 98.27           H  
ATOM   2479  O   ASN A 167     -12.964  -0.001   1.218  1.00 98.27           O  
ATOM   2480  CG  ASN A 167     -14.277   0.181  -3.187  1.00 98.27           C  
ATOM   2481  ND2 ASN A 167     -15.545   0.514  -3.197  1.00 98.27           N  
ATOM   2482 HD21 ASN A 167     -15.979   0.826  -2.340  1.00 98.27           H  
ATOM   2483 HD22 ASN A 167     -16.081   0.165  -3.979  1.00 98.27           H  
ATOM   2484  OD1 ASN A 167     -13.799  -0.400  -4.143  1.00 98.27           O  
ATOM   2485  N   CYS A 168     -11.133  -0.539   0.029  1.00 98.50           N  
ATOM   2486  H   CYS A 168     -10.770  -0.867  -0.855  1.00 98.50           H  
ATOM   2487  CA  CYS A 168     -10.188  -0.009   1.004  1.00 98.50           C  
ATOM   2488  HA  CYS A 168     -10.437  -0.399   1.992  1.00 98.50           H  
ATOM   2489  C   CYS A 168     -10.297   1.520   1.028  1.00 98.50           C  
ATOM   2490  CB  CYS A 168      -8.754  -0.435   0.661  1.00 98.50           C  
ATOM   2491  HB2 CYS A 168      -8.470  -0.015  -0.304  1.00 98.50           H  
ATOM   2492  HB3 CYS A 168      -8.080  -0.040   1.421  1.00 98.50           H  
ATOM   2493  O   CYS A 168     -10.041   2.183   0.020  1.00 98.50           O  
ATOM   2494  SG  CYS A 168      -8.602  -2.240   0.613  1.00 98.50           S  
ATOM   2495  HG  CYS A 168      -7.277  -2.295   0.776  1.00 98.50           H  
ATOM   2496  N   PHE A 169     -10.647   2.078   2.183  1.00 98.35           N  
ATOM   2497  H   PHE A 169     -10.860   1.473   2.963  1.00 98.35           H  
ATOM   2498  CA  PHE A 169     -10.566   3.508   2.442  1.00 98.35           C  
ATOM   2499  HA  PHE A 169     -10.470   4.049   1.500  1.00 98.35           H  
ATOM   2500  C   PHE A 169      -9.327   3.793   3.284  1.00 98.35           C  
ATOM   2501  CB  PHE A 169     -11.845   4.003   3.113  1.00 98.35           C  
ATOM   2502  HB2 PHE A 169     -12.694   3.764   2.472  1.00 98.35           H  
ATOM   2503  HB3 PHE A 169     -11.988   3.487   4.062  1.00 98.35           H  
ATOM   2504  O   PHE A 169      -9.267   3.421   4.454  1.00 98.35           O  
ATOM   2505  CG  PHE A 169     -11.812   5.499   3.346  1.00 98.35           C  
ATOM   2506  CD1 PHE A 169     -11.367   6.019   4.576  1.00 98.35           C  
ATOM   2507  HD1 PHE A 169     -11.054   5.354   5.368  1.00 98.35           H  
ATOM   2508  CD2 PHE A 169     -12.187   6.375   2.309  1.00 98.35           C  
ATOM   2509  HD2 PHE A 169     -12.516   5.980   1.359  1.00 98.35           H  
ATOM   2510  CE1 PHE A 169     -11.326   7.409   4.776  1.00 98.35           C  
ATOM   2511  HE1 PHE A 169     -10.991   7.824   5.715  1.00 98.35           H  
ATOM   2512  CE2 PHE A 169     -12.156   7.765   2.517  1.00 98.35           C  
ATOM   2513  HE2 PHE A 169     -12.462   8.441   1.732  1.00 98.35           H  
ATOM   2514  CZ  PHE A 169     -11.731   8.280   3.753  1.00 98.35           C  
ATOM   2515  HZ  PHE A 169     -11.705   9.346   3.923  1.00 98.35           H  
ATOM   2516  N   TRP A 170      -8.332   4.420   2.665  1.00 98.34           N  
ATOM   2517  H   TRP A 170      -8.469   4.701   1.704  1.00 98.34           H  
ATOM   2518  CA  TRP A 170      -7.051   4.750   3.285  1.00 98.34           C  
ATOM   2519  HA  TRP A 170      -6.745   3.931   3.936  1.00 98.34           H  
ATOM   2520  C   TRP A 170      -7.165   6.018   4.121  1.00 98.34           C  
ATOM   2521  CB  TRP A 170      -5.998   4.925   2.188  1.00 98.34           C  
ATOM   2522  HB2 TRP A 170      -6.219   5.829   1.622  1.00 98.34           H  
ATOM   2523  HB3 TRP A 170      -5.025   5.061   2.661  1.00 98.34           H  
ATOM   2524  O   TRP A 170      -7.789   6.986   3.682  1.00 98.34           O  
ATOM   2525  CG  TRP A 170      -5.910   3.775   1.236  1.00 98.34           C  
ATOM   2526  CD1 TRP A 170      -6.498   3.701   0.020  1.00 98.34           C  
ATOM   2527  HD1 TRP A 170      -7.104   4.479  -0.420  1.00 98.34           H  
ATOM   2528  CD2 TRP A 170      -5.237   2.499   1.432  1.00 98.34           C  
ATOM   2529  CE2 TRP A 170      -5.443   1.697   0.272  1.00 98.34           C  
ATOM   2530  CE3 TRP A 170      -4.495   1.930   2.484  1.00 98.34           C  
ATOM   2531  HE3 TRP A 170      -4.369   2.486   3.401  1.00 98.34           H  
ATOM   2532  NE1 TRP A 170      -6.226   2.475  -0.552  1.00 98.34           N  
ATOM   2533  HE1 TRP A 170      -6.602   2.180  -1.442  1.00 98.34           H  
ATOM   2534  CH2 TRP A 170      -4.177  -0.124   1.218  1.00 98.34           C  
ATOM   2535  HH2 TRP A 170      -3.787  -1.129   1.152  1.00 98.34           H  
ATOM   2536  CZ2 TRP A 170      -4.925   0.403   0.156  1.00 98.34           C  
ATOM   2537  HZ2 TRP A 170      -5.112  -0.187  -0.730  1.00 98.34           H  
ATOM   2538  CZ3 TRP A 170      -3.955   0.639   2.376  1.00 98.34           C  
ATOM   2539  HZ3 TRP A 170      -3.391   0.227   3.201  1.00 98.34           H  
ATOM   2540  N   ARG A 171      -6.525   6.041   5.295  1.00 98.25           N  
ATOM   2541  H   ARG A 171      -6.029   5.216   5.599  1.00 98.25           H  
ATOM   2542  CA  ARG A 171      -6.550   7.213   6.173  1.00 98.25           C  
ATOM   2543  HA  ARG A 171      -7.586   7.393   6.461  1.00 98.25           H  
ATOM   2544  C   ARG A 171      -6.037   8.450   5.444  1.00 98.25           C  
ATOM   2545  CB  ARG A 171      -5.731   6.951   7.441  1.00 98.25           C  
ATOM   2546  HB2 ARG A 171      -4.680   6.822   7.181  1.00 98.25           H  
ATOM   2547  HB3 ARG A 171      -6.087   6.033   7.910  1.00 98.25           H  
ATOM   2548  O   ARG A 171      -4.908   8.489   4.961  1.00 98.25           O  
ATOM   2549  CG  ARG A 171      -5.882   8.105   8.442  1.00 98.25           C  
ATOM   2550  HG2 ARG A 171      -5.536   9.039   8.000  1.00 98.25           H  
ATOM   2551  HG3 ARG A 171      -6.930   8.208   8.724  1.00 98.25           H  
ATOM   2552  CD  ARG A 171      -5.048   7.820   9.684  1.00 98.25           C  
ATOM   2553  HD2 ARG A 171      -5.362   6.863  10.101  1.00 98.25           H  
ATOM   2554  HD3 ARG A 171      -4.004   7.754   9.378  1.00 98.25           H  
ATOM   2555  NE  ARG A 171      -5.180   8.893  10.677  1.00 98.25           N  
ATOM   2556  HE  ARG A 171      -5.400   9.808  10.310  1.00 98.25           H  
ATOM   2557  NH1 ARG A 171      -5.077   7.636  12.619  1.00 98.25           N  
ATOM   2558 HH11 ARG A 171      -5.144   7.625  13.627  1.00 98.25           H  
ATOM   2559 HH12 ARG A 171      -5.229   6.773  12.117  1.00 98.25           H  
ATOM   2560  NH2 ARG A 171      -5.100   9.833  12.731  1.00 98.25           N  
ATOM   2561 HH21 ARG A 171      -5.071  10.751  12.310  1.00 98.25           H  
ATOM   2562 HH22 ARG A 171      -5.357   9.732  13.702  1.00 98.25           H  
ATOM   2563  CZ  ARG A 171      -5.113   8.769  11.988  1.00 98.25           C  
ATOM   2564  N   ASN A 172      -6.861   9.485   5.430  1.00 96.00           N  
ATOM   2565  H   ASN A 172      -7.824   9.327   5.688  1.00 96.00           H  
ATOM   2566  CA  ASN A 172      -6.556  10.793   4.859  1.00 96.00           C  
ATOM   2567  HA  ASN A 172      -5.483  10.864   4.681  1.00 96.00           H  
ATOM   2568  C   ASN A 172      -6.907  11.952   5.809  1.00 96.00           C  
ATOM   2569  CB  ASN A 172      -7.272  10.907   3.503  1.00 96.00           C  
ATOM   2570  HB2 ASN A 172      -6.992  11.852   3.039  1.00 96.00           H  
ATOM   2571  HB3 ASN A 172      -6.954  10.091   2.854  1.00 96.00           H  
ATOM   2572  O   ASN A 172      -6.703  13.104   5.441  1.00 96.00           O  
ATOM   2573  CG  ASN A 172      -8.789  10.858   3.620  1.00 96.00           C  
ATOM   2574  ND2 ASN A 172      -9.495  11.268   2.595  1.00 96.00           N  
ATOM   2575 HD21 ASN A 172     -10.483  11.343   2.794  1.00 96.00           H  
ATOM   2576 HD22 ASN A 172      -9.046  11.705   1.803  1.00 96.00           H  
ATOM   2577  OD1 ASN A 172      -9.363  10.439   4.609  1.00 96.00           O  
ATOM   2578  N   ASP A 173      -7.368  11.641   7.023  1.00 96.53           N  
ATOM   2579  H   ASP A 173      -7.501  10.665   7.246  1.00 96.53           H  
ATOM   2580  CA  ASP A 173      -7.838  12.597   8.023  1.00 96.53           C  
ATOM   2581  HA  ASP A 173      -7.455  13.588   7.779  1.00 96.53           H  
ATOM   2582  C   ASP A 173      -7.315  12.265   9.428  1.00 96.53           C  
ATOM   2583  CB  ASP A 173      -9.378  12.643   7.995  1.00 96.53           C  
ATOM   2584  HB2 ASP A 173      -9.748  11.675   7.659  1.00 96.53           H  
ATOM   2585  HB3 ASP A 173      -9.765  12.824   8.998  1.00 96.53           H  
ATOM   2586  O   ASP A 173      -6.780  11.180   9.707  1.00 96.53           O  
ATOM   2587  CG  ASP A 173      -9.925  13.742   7.079  1.00 96.53           C  
ATOM   2588  OD1 ASP A 173      -9.384  14.870   7.159  1.00 96.53           O  
ATOM   2589  OD2 ASP A 173     -10.890  13.461   6.335  1.00 96.53           O  
ATOM   2590  N   ASN A 174      -7.447  13.237  10.332  1.00 96.98           N  
ATOM   2591  H   ASN A 174      -7.954  14.070  10.067  1.00 96.98           H  
ATOM   2592  CA  ASN A 174      -7.041  13.072  11.719  1.00 96.98           C  
ATOM   2593  HA  ASN A 174      -6.130  12.474  11.725  1.00 96.98           H  
ATOM   2594  C   ASN A 174      -8.084  12.302  12.528  1.00 96.98           C  
ATOM   2595  CB  ASN A 174      -6.723  14.429  12.367  1.00 96.98           C  
ATOM   2596  HB2 ASN A 174      -7.648  14.976  12.548  1.00 96.98           H  
ATOM   2597  HB3 ASN A 174      -6.099  15.041  11.715  1.00 96.98           H  
ATOM   2598  O   ASN A 174      -9.020  12.902  13.036  1.00 96.98           O  
ATOM   2599  CG  ASN A 174      -5.989  14.193  13.674  1.00 96.98           C  
ATOM   2600  ND2 ASN A 174      -6.379  14.850  14.737  1.00 96.98           N  
ATOM   2601 HD21 ASN A 174      -5.973  14.549  15.612  1.00 96.98           H  
ATOM   2602 HD22 ASN A 174      -7.267  15.331  14.708  1.00 96.98           H  
ATOM   2603  OD1 ASN A 174      -5.055  13.405  13.741  1.00 96.98           O  
ATOM   2604  N   ILE A 175      -7.867  10.997  12.674  1.00 96.96           N  
ATOM   2605  H   ILE A 175      -7.152  10.572  12.102  1.00 96.96           H  
ATOM   2606  CA  ILE A 175      -8.656  10.098  13.519  1.00 96.96           C  
ATOM   2607  HA  ILE A 175      -9.634  10.540  13.704  1.00 96.96           H  
ATOM   2608  C   ILE A 175      -7.942   9.903  14.857  1.00 96.96           C  
ATOM   2609  CB  ILE A 175      -8.866   8.754  12.797  1.00 96.96           C  
ATOM   2610  HB  ILE A 175      -7.891   8.302  12.615  1.00 96.96           H  
ATOM   2611  O   ILE A 175      -6.788   9.450  14.877  1.00 96.96           O  
ATOM   2612  CG1 ILE A 175      -9.561   8.967  11.435  1.00 96.96           C  
ATOM   2613 HG12 ILE A 175      -9.088   9.779  10.883  1.00 96.96           H  
ATOM   2614 HG13 ILE A 175     -10.607   9.231  11.593  1.00 96.96           H  
ATOM   2615  CG2 ILE A 175      -9.673   7.803  13.694  1.00 96.96           C  
ATOM   2616 HG21 ILE A 175      -9.928   6.883  13.169  1.00 96.96           H  
ATOM   2617 HG22 ILE A 175      -9.105   7.535  14.584  1.00 96.96           H  
ATOM   2618 HG23 ILE A 175     -10.587   8.305  14.013  1.00 96.96           H  
ATOM   2619  CD1 ILE A 175      -9.469   7.732  10.542  1.00 96.96           C  
ATOM   2620 HD11 ILE A 175      -9.821   7.989   9.543  1.00 96.96           H  
ATOM   2621 HD12 ILE A 175      -8.436   7.391  10.473  1.00 96.96           H  
ATOM   2622 HD13 ILE A 175     -10.089   6.932  10.946  1.00 96.96           H  
ATOM   2623  N   VAL A 176      -8.605  10.248  15.956  1.00 94.66           N  
ATOM   2624  H   VAL A 176      -9.549  10.592  15.858  1.00 94.66           H  
ATOM   2625  CA  VAL A 176      -8.060  10.101  17.312  1.00 94.66           C  
ATOM   2626  HA  VAL A 176      -6.973  10.168  17.272  1.00 94.66           H  
ATOM   2627  C   VAL A 176      -8.390   8.721  17.873  1.00 94.66           C  
ATOM   2628  CB  VAL A 176      -8.561  11.231  18.232  1.00 94.66           C  
ATOM   2629  HB  VAL A 176      -9.647  11.192  18.306  1.00 94.66           H  
ATOM   2630  O   VAL A 176      -7.481   7.995  18.270  1.00 94.66           O  
ATOM   2631  CG1 VAL A 176      -7.963  11.117  19.641  1.00 94.66           C  
ATOM   2632 HG11 VAL A 176      -8.315  11.942  20.260  1.00 94.66           H  
ATOM   2633 HG12 VAL A 176      -8.296  10.191  20.110  1.00 94.66           H  
ATOM   2634 HG13 VAL A 176      -6.874  11.121  19.594  1.00 94.66           H  
ATOM   2635  CG2 VAL A 176      -8.152  12.604  17.672  1.00 94.66           C  
ATOM   2636 HG21 VAL A 176      -7.071  12.646  17.535  1.00 94.66           H  
ATOM   2637 HG22 VAL A 176      -8.471  13.388  18.360  1.00 94.66           H  
ATOM   2638 HG23 VAL A 176      -8.651  12.771  16.718  1.00 94.66           H  
ATOM   2639  N   ASP A 177      -9.662   8.336  17.826  1.00 94.91           N  
ATOM   2640  H   ASP A 177     -10.339   8.973  17.430  1.00 94.91           H  
ATOM   2641  CA  ASP A 177     -10.191   7.149  18.488  1.00 94.91           C  
ATOM   2642  HA  ASP A 177      -9.396   6.646  19.038  1.00 94.91           H  
ATOM   2643  C   ASP A 177     -10.764   6.139  17.485  1.00 94.91           C  
ATOM   2644  CB  ASP A 177     -11.261   7.580  19.510  1.00 94.91           C  
ATOM   2645  HB2 ASP A 177     -11.714   6.684  19.935  1.00 94.91           H  
ATOM   2646  HB3 ASP A 177     -12.046   8.135  18.996  1.00 94.91           H  
ATOM   2647  O   ASP A 177     -10.432   4.952  17.547  1.00 94.91           O  
ATOM   2648  CG  ASP A 177     -10.708   8.426  20.668  1.00 94.91           C  
ATOM   2649  OD1 ASP A 177      -9.614   8.090  21.174  1.00 94.91           O  
ATOM   2650  OD2 ASP A 177     -11.410   9.371  21.095  1.00 94.91           O  
ATOM   2651  N   SER A 178     -11.600   6.586  16.541  1.00 97.93           N  
ATOM   2652  H   SER A 178     -11.773   7.580  16.491  1.00 97.93           H  
ATOM   2653  CA  SER A 178     -12.421   5.684  15.719  1.00 97.93           C  
ATOM   2654  HA  SER A 178     -11.907   4.729  15.613  1.00 97.93           H  
ATOM   2655  C   SER A 178     -12.688   6.211  14.312  1.00 97.93           C  
ATOM   2656  CB  SER A 178     -13.741   5.423  16.455  1.00 97.93           C  
ATOM   2657  HB2 SER A 178     -13.550   4.762  17.301  1.00 97.93           H  
ATOM   2658  HB3 SER A 178     -14.114   6.371  16.844  1.00 97.93           H  
ATOM   2659  O   SER A 178     -12.886   7.404  14.092  1.00 97.93           O  
ATOM   2660  OG  SER A 178     -14.750   4.859  15.630  1.00 97.93           O  
ATOM   2661  HG  SER A 178     -14.437   4.031  15.258  1.00 97.93           H  
ATOM   2662  N   TRP A 179     -12.819   5.292  13.350  1.00 98.45           N  
ATOM   2663  H   TRP A 179     -12.710   4.321  13.609  1.00 98.45           H  
ATOM   2664  CA  TRP A 179     -13.272   5.604  11.989  1.00 98.45           C  
ATOM   2665  HA  TRP A 179     -12.569   6.307  11.542  1.00 98.45           H  
ATOM   2666  C   TRP A 179     -14.655   6.276  11.933  1.00 98.45           C  
ATOM   2667  CB  TRP A 179     -13.275   4.322  11.156  1.00 98.45           C  
ATOM   2668  HB2 TRP A 179     -13.828   4.508  10.236  1.00 98.45           H  
ATOM   2669  HB3 TRP A 179     -13.797   3.543  11.712  1.00 98.45           H  
ATOM   2670  O   TRP A 179     -14.997   6.870  10.910  1.00 98.45           O  
ATOM   2671  CG  TRP A 179     -11.927   3.818  10.759  1.00 98.45           C  
ATOM   2672  CD1 TRP A 179     -11.304   2.729  11.260  1.00 98.45           C  
ATOM   2673  HD1 TRP A 179     -11.702   2.081  12.027  1.00 98.45           H  
ATOM   2674  CD2 TRP A 179     -11.024   4.372   9.759  1.00 98.45           C  
ATOM   2675  CE2 TRP A 179      -9.855   3.560   9.714  1.00 98.45           C  
ATOM   2676  CE3 TRP A 179     -11.084   5.464   8.868  1.00 98.45           C  
ATOM   2677  HE3 TRP A 179     -11.963   6.092   8.876  1.00 98.45           H  
ATOM   2678  NE1 TRP A 179     -10.081   2.573  10.642  1.00 98.45           N  
ATOM   2679  HE1 TRP A 179      -9.457   1.804  10.840  1.00 98.45           H  
ATOM   2680  CH2 TRP A 179      -8.886   4.905   7.961  1.00 98.45           C  
ATOM   2681  HH2 TRP A 179      -8.089   5.090   7.256  1.00 98.45           H  
ATOM   2682  CZ2 TRP A 179      -8.808   3.801   8.823  1.00 98.45           C  
ATOM   2683  HZ2 TRP A 179      -7.966   3.124   8.799  1.00 98.45           H  
ATOM   2684  CZ3 TRP A 179     -10.016   5.740   7.992  1.00 98.45           C  
ATOM   2685  HZ3 TRP A 179     -10.069   6.593   7.331  1.00 98.45           H  
ATOM   2686  N   THR A 180     -15.437   6.249  13.018  1.00 98.04           N  
ATOM   2687  H   THR A 180     -15.094   5.760  13.833  1.00 98.04           H  
ATOM   2688  CA  THR A 180     -16.675   7.038  13.145  1.00 98.04           C  
ATOM   2689  HA  THR A 180     -17.346   6.758  12.333  1.00 98.04           H  
ATOM   2690  C   THR A 180     -16.448   8.548  13.013  1.00 98.04           C  
ATOM   2691  CB  THR A 180     -17.401   6.774  14.473  1.00 98.04           C  
ATOM   2692  HB  THR A 180     -18.247   7.458  14.539  1.00 98.04           H  
ATOM   2693  O   THR A 180     -17.365   9.250  12.592  1.00 98.04           O  
ATOM   2694  CG2 THR A 180     -17.945   5.352  14.591  1.00 98.04           C  
ATOM   2695 HG21 THR A 180     -18.522   5.267  15.512  1.00 98.04           H  
ATOM   2696 HG22 THR A 180     -18.596   5.135  13.744  1.00 98.04           H  
ATOM   2697 HG23 THR A 180     -17.131   4.628  14.619  1.00 98.04           H  
ATOM   2698  OG1 THR A 180     -16.566   6.995  15.581  1.00 98.04           O  
ATOM   2699  HG1 THR A 180     -15.959   6.255  15.652  1.00 98.04           H  
ATOM   2700  N   GLU A 181     -15.236   9.047  13.282  1.00 98.14           N  
ATOM   2701  H   GLU A 181     -14.535   8.431  13.668  1.00 98.14           H  
ATOM   2702  CA  GLU A 181     -14.854  10.455  13.087  1.00 98.14           C  
ATOM   2703  HA  GLU A 181     -15.568  11.097  13.602  1.00 98.14           H  
ATOM   2704  C   GLU A 181     -14.855  10.878  11.609  1.00 98.14           C  
ATOM   2705  CB  GLU A 181     -13.458  10.695  13.686  1.00 98.14           C  
ATOM   2706  HB2 GLU A 181     -13.117  11.691  13.406  1.00 98.14           H  
ATOM   2707  HB3 GLU A 181     -12.762   9.970  13.264  1.00 98.14           H  
ATOM   2708  O   GLU A 181     -15.051  12.054  11.310  1.00 98.14           O  
ATOM   2709  CG  GLU A 181     -13.450  10.594  15.218  1.00 98.14           C  
ATOM   2710  HG2 GLU A 181     -13.993   9.701  15.528  1.00 98.14           H  
ATOM   2711  HG3 GLU A 181     -13.967  11.459  15.634  1.00 98.14           H  
ATOM   2712  CD  GLU A 181     -12.021  10.527  15.770  1.00 98.14           C  
ATOM   2713  OE1 GLU A 181     -11.733   9.590  16.543  1.00 98.14           O  
ATOM   2714  OE2 GLU A 181     -11.179  11.381  15.415  1.00 98.14           O  
ATOM   2715  N   ILE A 182     -14.686   9.927  10.682  1.00 97.74           N  
ATOM   2716  H   ILE A 182     -14.554   8.977  10.998  1.00 97.74           H  
ATOM   2717  CA  ILE A 182     -14.786  10.175   9.234  1.00 97.74           C  
ATOM   2718  HA  ILE A 182     -14.350  11.149   9.010  1.00 97.74           H  
ATOM   2719  C   ILE A 182     -16.250  10.237   8.785  1.00 97.74           C  
ATOM   2720  CB  ILE A 182     -14.007   9.092   8.453  1.00 97.74           C  
ATOM   2721  HB  ILE A 182     -14.476   8.126   8.643  1.00 97.74           H  
ATOM   2722  O   ILE A 182     -16.607  11.007   7.891  1.00 97.74           O  
ATOM   2723  CG1 ILE A 182     -12.532   8.983   8.895  1.00 97.74           C  
ATOM   2724 HG12 ILE A 182     -12.487   8.585   9.908  1.00 97.74           H  
ATOM   2725 HG13 ILE A 182     -12.024   8.274   8.242  1.00 97.74           H  
ATOM   2726  CG2 ILE A 182     -14.073   9.334   6.934  1.00 97.74           C  
ATOM   2727 HG21 ILE A 182     -15.097   9.217   6.580  1.00 97.74           H  
ATOM   2728 HG22 ILE A 182     -13.453   8.606   6.410  1.00 97.74           H  
ATOM   2729 HG23 ILE A 182     -13.734  10.341   6.691  1.00 97.74           H  
ATOM   2730  CD1 ILE A 182     -11.758  10.305   8.852  1.00 97.74           C  
ATOM   2731 HD11 ILE A 182     -10.707  10.112   9.070  1.00 97.74           H  
ATOM   2732 HD12 ILE A 182     -12.142  10.998   9.600  1.00 97.74           H  
ATOM   2733 HD13 ILE A 182     -11.833  10.757   7.863  1.00 97.74           H  
ATOM   2734  N   GLY A 183     -17.111   9.429   9.406  1.00 97.55           N  
ATOM   2735  H   GLY A 183     -16.756   8.839  10.145  1.00 97.55           H  
ATOM   2736  CA  GLY A 183     -18.548   9.426   9.164  1.00 97.55           C  
ATOM   2737  HA2 GLY A 183     -18.757   9.838   8.176  1.00 97.55           H  
ATOM   2738  HA3 GLY A 183     -19.024  10.067   9.906  1.00 97.55           H  
ATOM   2739  C   GLY A 183     -19.189   8.043   9.244  1.00 97.55           C  
ATOM   2740  O   GLY A 183     -18.563   7.031   9.567  1.00 97.55           O  
ATOM   2741  N   GLU A 184     -20.479   7.996   8.916  1.00 97.20           N  
ATOM   2742  H   GLU A 184     -20.943   8.848   8.637  1.00 97.20           H  
ATOM   2743  CA  GLU A 184     -21.260   6.761   8.929  1.00 97.20           C  
ATOM   2744  HA  GLU A 184     -21.174   6.325   9.925  1.00 97.20           H  
ATOM   2745  C   GLU A 184     -20.731   5.738   7.909  1.00 97.20           C  
ATOM   2746  CB  GLU A 184     -22.739   7.090   8.687  1.00 97.20           C  
ATOM   2747  HB2 GLU A 184     -22.857   7.460   7.669  1.00 97.20           H  
ATOM   2748  HB3 GLU A 184     -23.037   7.876   9.382  1.00 97.20           H  
ATOM   2749  O   GLU A 184     -20.454   6.061   6.752  1.00 97.20           O  
ATOM   2750  CG  GLU A 184     -23.650   5.871   8.905  1.00 97.20           C  
ATOM   2751  HG2 GLU A 184     -23.503   5.507   9.922  1.00 97.20           H  
ATOM   2752  HG3 GLU A 184     -23.354   5.078   8.219  1.00 97.20           H  
ATOM   2753  CD  GLU A 184     -25.140   6.176   8.681  1.00 97.20           C  
ATOM   2754  OE1 GLU A 184     -25.944   5.240   8.888  1.00 97.20           O  
ATOM   2755  OE2 GLU A 184     -25.470   7.316   8.281  1.00 97.20           O  
ATOM   2756  N   GLY A 185     -20.611   4.481   8.344  1.00 96.92           N  
ATOM   2757  H   GLY A 185     -20.870   4.282   9.299  1.00 96.92           H  
ATOM   2758  CA  GLY A 185     -20.200   3.359   7.499  1.00 96.92           C  
ATOM   2759  HA2 GLY A 185     -20.636   3.482   6.507  1.00 96.92           H  
ATOM   2760  HA3 GLY A 185     -20.595   2.438   7.928  1.00 96.92           H  
ATOM   2761  C   GLY A 185     -18.689   3.177   7.325  1.00 96.92           C  
ATOM   2762  O   GLY A 185     -18.295   2.221   6.665  1.00 96.92           O  
ATOM   2763  N   TYR A 186     -17.850   4.042   7.908  1.00 98.34           N  
ATOM   2764  H   TYR A 186     -18.233   4.859   8.362  1.00 98.34           H  
ATOM   2765  CA  TYR A 186     -16.387   3.879   7.895  1.00 98.34           C  
ATOM   2766  HA  TYR A 186     -16.086   3.393   6.967  1.00 98.34           H  
ATOM   2767  C   TYR A 186     -15.878   2.990   9.038  1.00 98.34           C  
ATOM   2768  CB  TYR A 186     -15.720   5.258   7.935  1.00 98.34           C  
ATOM   2769  HB2 TYR A 186     -14.653   5.130   8.115  1.00 98.34           H  
ATOM   2770  HB3 TYR A 186     -16.125   5.832   8.768  1.00 98.34           H  
ATOM   2771  O   TYR A 186     -14.886   2.285   8.876  1.00 98.34           O  
ATOM   2772  CG  TYR A 186     -15.883   6.049   6.655  1.00 98.34           C  
ATOM   2773  CD1 TYR A 186     -14.919   5.943   5.636  1.00 98.34           C  
ATOM   2774  HD1 TYR A 186     -14.056   5.307   5.768  1.00 98.34           H  
ATOM   2775  CD2 TYR A 186     -16.998   6.887   6.478  1.00 98.34           C  
ATOM   2776  HD2 TYR A 186     -17.745   6.958   7.254  1.00 98.34           H  
ATOM   2777  CE1 TYR A 186     -15.073   6.684   4.451  1.00 98.34           C  
ATOM   2778  HE1 TYR A 186     -14.335   6.622   3.665  1.00 98.34           H  
ATOM   2779  CE2 TYR A 186     -17.143   7.647   5.304  1.00 98.34           C  
ATOM   2780  HE2 TYR A 186     -17.992   8.305   5.195  1.00 98.34           H  
ATOM   2781  OH  TYR A 186     -16.296   8.292   3.158  1.00 98.34           O  
ATOM   2782  HH  TYR A 186     -16.996   8.939   3.273  1.00 98.34           H  
ATOM   2783  CZ  TYR A 186     -16.172   7.547   4.287  1.00 98.34           C  
ATOM   2784  N   ALA A 187     -16.560   2.975  10.183  1.00 98.34           N  
ATOM   2785  H   ALA A 187     -17.351   3.595  10.283  1.00 98.34           H  
ATOM   2786  CA  ALA A 187     -16.255   2.067  11.286  1.00 98.34           C  
ATOM   2787  HA  ALA A 187     -15.177   1.923  11.356  1.00 98.34           H  
ATOM   2788  C   ALA A 187     -16.886   0.689  11.050  1.00 98.34           C  
ATOM   2789  CB  ALA A 187     -16.711   2.714  12.593  1.00 98.34           C  
ATOM   2790  HB1 ALA A 187     -16.503   2.042  13.425  1.00 98.34           H  
ATOM   2791  HB2 ALA A 187     -16.156   3.639  12.749  1.00 98.34           H  
ATOM   2792  HB3 ALA A 187     -17.781   2.924  12.562  1.00 98.34           H  
ATOM   2793  O   ALA A 187     -18.060   0.460  11.351  1.00 98.34           O  
ATOM   2794  N   VAL A 188     -16.107  -0.239  10.491  1.00 98.51           N  
ATOM   2795  H   VAL A 188     -15.163   0.016  10.238  1.00 98.51           H  
ATOM   2796  CA  VAL A 188     -16.546  -1.624  10.280  1.00 98.51           C  
ATOM   2797  HA  VAL A 188     -17.561  -1.616   9.883  1.00 98.51           H  
ATOM   2798  C   VAL A 188     -16.544  -2.349  11.618  1.00 98.51           C  
ATOM   2799  CB  VAL A 188     -15.650  -2.355   9.269  1.00 98.51           C  
ATOM   2800  HB  VAL A 188     -14.625  -2.353   9.640  1.00 98.51           H  
ATOM   2801  O   VAL A 188     -15.498  -2.496  12.245  1.00 98.51           O  
ATOM   2802  CG1 VAL A 188     -16.089  -3.810   9.047  1.00 98.51           C  
ATOM   2803 HG11 VAL A 188     -17.127  -3.848   8.719  1.00 98.51           H  
ATOM   2804 HG12 VAL A 188     -15.983  -4.382   9.969  1.00 98.51           H  
ATOM   2805 HG13 VAL A 188     -15.454  -4.275   8.293  1.00 98.51           H  
ATOM   2806  CG2 VAL A 188     -15.658  -1.655   7.911  1.00 98.51           C  
ATOM   2807 HG21 VAL A 188     -16.634  -1.745   7.433  1.00 98.51           H  
ATOM   2808 HG22 VAL A 188     -14.887  -2.118   7.296  1.00 98.51           H  
ATOM   2809 HG23 VAL A 188     -15.410  -0.598   8.011  1.00 98.51           H  
ATOM   2810  N   SER A 189     -17.719  -2.803  12.051  1.00 98.11           N  
ATOM   2811  H   SER A 189     -18.534  -2.658  11.473  1.00 98.11           H  
ATOM   2812  CA  SER A 189     -17.853  -3.651  13.236  1.00 98.11           C  
ATOM   2813  HA  SER A 189     -17.145  -3.325  13.997  1.00 98.11           H  
ATOM   2814  C   SER A 189     -17.545  -5.102  12.883  1.00 98.11           C  
ATOM   2815  CB  SER A 189     -19.258  -3.541  13.823  1.00 98.11           C  
ATOM   2816  HB2 SER A 189     -19.351  -4.215  14.675  1.00 98.11           H  
ATOM   2817  HB3 SER A 189     -19.993  -3.820  13.069  1.00 98.11           H  
ATOM   2818  O   SER A 189     -18.159  -5.670  11.982  1.00 98.11           O  
ATOM   2819  OG  SER A 189     -19.492  -2.214  14.248  1.00 98.11           O  
ATOM   2820  HG  SER A 189     -19.057  -1.615  13.637  1.00 98.11           H  
ATOM   2821  N   CYS A 190     -16.612  -5.687  13.618  1.00 98.17           N  
ATOM   2822  H   CYS A 190     -16.124  -5.126  14.302  1.00 98.17           H  
ATOM   2823  CA  CYS A 190     -16.149  -7.054  13.477  1.00 98.17           C  
ATOM   2824  HA  CYS A 190     -16.551  -7.499  12.567  1.00 98.17           H  
ATOM   2825  C   CYS A 190     -16.595  -7.903  14.668  1.00 98.17           C  
ATOM   2826  CB  CYS A 190     -14.621  -7.031  13.389  1.00 98.17           C  
ATOM   2827  HB2 CYS A 190     -14.252  -8.057  13.399  1.00 98.17           H  
ATOM   2828  HB3 CYS A 190     -14.210  -6.515  14.257  1.00 98.17           H  
ATOM   2829  O   CYS A 190     -16.676  -7.416  15.799  1.00 98.17           O  
ATOM   2830  SG  CYS A 190     -14.090  -6.198  11.871  1.00 98.17           S  
ATOM   2831  HG  CYS A 190     -12.781  -6.409  12.036  1.00 98.17           H  
ATOM   2832  N   SER A 191     -16.809  -9.189  14.414  1.00 98.59           N  
ATOM   2833  H   SER A 191     -16.799  -9.496  13.452  1.00 98.59           H  
ATOM   2834  CA  SER A 191     -17.003 -10.216  15.431  1.00 98.59           C  
ATOM   2835  HA  SER A 191     -17.033  -9.751  16.416  1.00 98.59           H  
ATOM   2836  C   SER A 191     -15.841 -11.204  15.439  1.00 98.59           C  
ATOM   2837  CB  SER A 191     -18.328 -10.953  15.223  1.00 98.59           C  
ATOM   2838  HB2 SER A 191     -18.345 -11.413  14.235  1.00 98.59           H  
ATOM   2839  HB3 SER A 191     -18.421 -11.734  15.977  1.00 98.59           H  
ATOM   2840  O   SER A 191     -15.232 -11.512  14.413  1.00 98.59           O  
ATOM   2841  OG  SER A 191     -19.416 -10.056  15.351  1.00 98.59           O  
ATOM   2842  HG  SER A 191     -19.232  -9.486  16.101  1.00 98.59           H  
ATOM   2843  N   THR A 192     -15.556 -11.733  16.619  1.00 98.50           N  
ATOM   2844  H   THR A 192     -16.067 -11.385  17.419  1.00 98.50           H  
ATOM   2845  CA  THR A 192     -14.541 -12.752  16.864  1.00 98.50           C  
ATOM   2846  HA  THR A 192     -13.561 -12.323  16.659  1.00 98.50           H  
ATOM   2847  C   THR A 192     -14.767 -13.959  15.950  1.00 98.50           C  
ATOM   2848  CB  THR A 192     -14.604 -13.179  18.338  1.00 98.50           C  
ATOM   2849  HB  THR A 192     -15.604 -13.556  18.552  1.00 98.50           H  
ATOM   2850  O   THR A 192     -15.893 -14.428  15.779  1.00 98.50           O  
ATOM   2851  CG2 THR A 192     -13.591 -14.267  18.692  1.00 98.50           C  
ATOM   2852 HG21 THR A 192     -13.623 -14.445  19.767  1.00 98.50           H  
ATOM   2853 HG22 THR A 192     -12.586 -13.948  18.417  1.00 98.50           H  
ATOM   2854 HG23 THR A 192     -13.846 -15.194  18.177  1.00 98.50           H  
ATOM   2855  OG1 THR A 192     -14.351 -12.086  19.191  1.00 98.50           O  
ATOM   2856  HG1 THR A 192     -15.117 -11.509  19.154  1.00 98.50           H  
ATOM   2857  N   GLY A 193     -13.692 -14.487  15.363  1.00 98.58           N  
ATOM   2858  H   GLY A 193     -12.792 -14.080  15.575  1.00 98.58           H  
ATOM   2859  CA  GLY A 193     -13.741 -15.615  14.428  1.00 98.58           C  
ATOM   2860  HA2 GLY A 193     -14.585 -16.258  14.679  1.00 98.58           H  
ATOM   2861  HA3 GLY A 193     -12.831 -16.205  14.537  1.00 98.58           H  
ATOM   2862  C   GLY A 193     -13.887 -15.230  12.953  1.00 98.58           C  
ATOM   2863  O   GLY A 193     -13.494 -16.032  12.103  1.00 98.58           O  
ATOM   2864  N   GLN A 194     -14.368 -14.021  12.641  1.00 98.77           N  
ATOM   2865  H   GLN A 194     -14.658 -13.396  13.380  1.00 98.77           H  
ATOM   2866  CA  GLN A 194     -14.368 -13.503  11.268  1.00 98.77           C  
ATOM   2867  HA  GLN A 194     -14.807 -14.249  10.606  1.00 98.77           H  
ATOM   2868  C   GLN A 194     -12.944 -13.224  10.776  1.00 98.77           C  
ATOM   2869  CB  GLN A 194     -15.209 -12.227  11.159  1.00 98.77           C  
ATOM   2870  HB2 GLN A 194     -15.193 -11.890  10.122  1.00 98.77           H  
ATOM   2871  HB3 GLN A 194     -14.770 -11.442  11.775  1.00 98.77           H  
ATOM   2872  O   GLN A 194     -11.987 -13.219  11.554  1.00 98.77           O  
ATOM   2873  CG  GLN A 194     -16.667 -12.420  11.572  1.00 98.77           C  
ATOM   2874  HG2 GLN A 194     -16.746 -12.582  12.647  1.00 98.77           H  
ATOM   2875  HG3 GLN A 194     -17.076 -13.294  11.065  1.00 98.77           H  
ATOM   2876  CD  GLN A 194     -17.467 -11.189  11.192  1.00 98.77           C  
ATOM   2877  NE2 GLN A 194     -18.212 -11.266  10.114  1.00 98.77           N  
ATOM   2878 HE21 GLN A 194     -18.668 -10.420   9.802  1.00 98.77           H  
ATOM   2879 HE22 GLN A 194     -18.114 -12.086   9.533  1.00 98.77           H  
ATOM   2880  OE1 GLN A 194     -17.389 -10.142  11.818  1.00 98.77           O  
ATOM   2881  N   LYS A 195     -12.785 -12.980   9.478  1.00 98.87           N  
ATOM   2882  H   LYS A 195     -13.601 -13.071   8.890  1.00 98.87           H  
ATOM   2883  CA  LYS A 195     -11.514 -12.597   8.857  1.00 98.87           C  
ATOM   2884  HA  LYS A 195     -10.808 -12.292   9.630  1.00 98.87           H  
ATOM   2885  C   LYS A 195     -11.693 -11.413   7.924  1.00 98.87           C  
ATOM   2886  CB  LYS A 195     -10.932 -13.783   8.085  1.00 98.87           C  
ATOM   2887  HB2 LYS A 195     -11.685 -14.148   7.386  1.00 98.87           H  
ATOM   2888  HB3 LYS A 195     -10.061 -13.451   7.519  1.00 98.87           H  
ATOM   2889  O   LYS A 195     -12.737 -11.243   7.303  1.00 98.87           O  
ATOM   2890  CG  LYS A 195     -10.512 -14.924   9.011  1.00 98.87           C  
ATOM   2891  HG2 LYS A 195     -11.360 -15.266   9.604  1.00 98.87           H  
ATOM   2892  HG3 LYS A 195      -9.719 -14.569   9.669  1.00 98.87           H  
ATOM   2893  CD  LYS A 195      -9.991 -16.085   8.174  1.00 98.87           C  
ATOM   2894  HD2 LYS A 195      -9.122 -15.750   7.608  1.00 98.87           H  
ATOM   2895  HD3 LYS A 195     -10.771 -16.409   7.485  1.00 98.87           H  
ATOM   2896  CE  LYS A 195      -9.603 -17.237   9.093  1.00 98.87           C  
ATOM   2897  HE2 LYS A 195      -8.862 -16.872   9.805  1.00 98.87           H  
ATOM   2898  HE3 LYS A 195     -10.487 -17.549   9.648  1.00 98.87           H  
ATOM   2899  NZ  LYS A 195      -9.057 -18.352   8.290  1.00 98.87           N  
ATOM   2900  HZ1 LYS A 195      -8.242 -18.030   7.787  1.00 98.87           H  
ATOM   2901  HZ2 LYS A 195      -8.807 -19.131   8.881  1.00 98.87           H  
ATOM   2902  HZ3 LYS A 195      -9.748 -18.644   7.614  1.00 98.87           H  
ATOM   2903  N   LEU A 196     -10.627 -10.635   7.780  1.00 98.91           N  
ATOM   2904  H   LEU A 196      -9.804 -10.869   8.317  1.00 98.91           H  
ATOM   2905  CA  LEU A 196     -10.479  -9.628   6.741  1.00 98.91           C  
ATOM   2906  HA  LEU A 196     -11.461  -9.228   6.488  1.00 98.91           H  
ATOM   2907  C   LEU A 196      -9.872 -10.273   5.489  1.00 98.91           C  
ATOM   2908  CB  LEU A 196      -9.607  -8.482   7.289  1.00 98.91           C  
ATOM   2909  HB2 LEU A 196     -10.117  -7.997   8.122  1.00 98.91           H  
ATOM   2910  HB3 LEU A 196      -8.678  -8.908   7.668  1.00 98.91           H  
ATOM   2911  O   LEU A 196      -8.821 -10.913   5.565  1.00 98.91           O  
ATOM   2912  CG  LEU A 196      -9.247  -7.420   6.245  1.00 98.91           C  
ATOM   2913  HG  LEU A 196      -8.775  -7.921   5.400  1.00 98.91           H  
ATOM   2914  CD1 LEU A 196     -10.475  -6.658   5.755  1.00 98.91           C  
ATOM   2915 HD11 LEU A 196     -10.168  -5.808   5.145  1.00 98.91           H  
ATOM   2916 HD12 LEU A 196     -11.096  -7.311   5.142  1.00 98.91           H  
ATOM   2917 HD13 LEU A 196     -11.052  -6.306   6.609  1.00 98.91           H  
ATOM   2918  CD2 LEU A 196      -8.240  -6.421   6.806  1.00 98.91           C  
ATOM   2919 HD21 LEU A 196      -7.940  -5.721   6.026  1.00 98.91           H  
ATOM   2920 HD22 LEU A 196      -8.683  -5.861   7.630  1.00 98.91           H  
ATOM   2921 HD23 LEU A 196      -7.353  -6.946   7.159  1.00 98.91           H  
ATOM   2922  N   TYR A 197     -10.494 -10.022   4.342  1.00 98.88           N  
ATOM   2923  H   TYR A 197     -11.364  -9.510   4.379  1.00 98.88           H  
ATOM   2924  CA  TYR A 197     -10.002 -10.380   3.015  1.00 98.88           C  
ATOM   2925  HA  TYR A 197      -9.068 -10.934   3.112  1.00 98.88           H  
ATOM   2926  C   TYR A 197      -9.758  -9.104   2.214  1.00 98.88           C  
ATOM   2927  CB  TYR A 197     -11.003 -11.289   2.297  1.00 98.88           C  
ATOM   2928  HB2 TYR A 197     -11.935 -10.742   2.155  1.00 98.88           H  
ATOM   2929  HB3 TYR A 197     -10.612 -11.528   1.308  1.00 98.88           H  
ATOM   2930  O   TYR A 197     -10.628  -8.231   2.176  1.00 98.88           O  
ATOM   2931  CG  TYR A 197     -11.305 -12.576   3.033  1.00 98.88           C  
ATOM   2932  CD1 TYR A 197     -10.657 -13.770   2.664  1.00 98.88           C  
ATOM   2933  HD1 TYR A 197      -9.987 -13.773   1.817  1.00 98.88           H  
ATOM   2934  CD2 TYR A 197     -12.230 -12.575   4.094  1.00 98.88           C  
ATOM   2935  HD2 TYR A 197     -12.739 -11.665   4.378  1.00 98.88           H  
ATOM   2936  CE1 TYR A 197     -10.911 -14.959   3.377  1.00 98.88           C  
ATOM   2937  HE1 TYR A 197     -10.429 -15.882   3.092  1.00 98.88           H  
ATOM   2938  CE2 TYR A 197     -12.491 -13.758   4.803  1.00 98.88           C  
ATOM   2939  HE2 TYR A 197     -13.192 -13.741   5.624  1.00 98.88           H  
ATOM   2940  OH  TYR A 197     -12.105 -16.091   5.137  1.00 98.88           O  
ATOM   2941  HH  TYR A 197     -12.868 -15.928   5.696  1.00 98.88           H  
ATOM   2942  CZ  TYR A 197     -11.834 -14.952   4.445  1.00 98.88           C  
ATOM   2943  N   VAL A 198      -8.587  -8.975   1.586  1.00 98.87           N  
ATOM   2944  H   VAL A 198      -7.909  -9.715   1.701  1.00 98.87           H  
ATOM   2945  CA  VAL A 198      -8.198  -7.767   0.840  1.00 98.87           C  
ATOM   2946  HA  VAL A 198      -9.096  -7.186   0.626  1.00 98.87           H  
ATOM   2947  C   VAL A 198      -7.551  -8.125  -0.487  1.00 98.87           C  
ATOM   2948  CB  VAL A 198      -7.245  -6.858   1.645  1.00 98.87           C  
ATOM   2949  HB  VAL A 198      -6.281  -7.349   1.771  1.00 98.87           H  
ATOM   2950  O   VAL A 198      -6.486  -8.735  -0.526  1.00 98.87           O  
ATOM   2951  CG1 VAL A 198      -7.029  -5.526   0.920  1.00 98.87           C  
ATOM   2952 HG11 VAL A 198      -6.521  -4.823   1.580  1.00 98.87           H  
ATOM   2953 HG12 VAL A 198      -7.989  -5.101   0.629  1.00 98.87           H  
ATOM   2954 HG13 VAL A 198      -6.415  -5.677   0.033  1.00 98.87           H  
ATOM   2955  CG2 VAL A 198      -7.790  -6.539   3.035  1.00 98.87           C  
ATOM   2956 HG21 VAL A 198      -7.895  -7.474   3.586  1.00 98.87           H  
ATOM   2957 HG22 VAL A 198      -8.762  -6.051   2.963  1.00 98.87           H  
ATOM   2958 HG23 VAL A 198      -7.090  -5.901   3.574  1.00 98.87           H  
ATOM   2959  N   ASN A 199      -8.126  -7.669  -1.594  1.00 98.28           N  
ATOM   2960  H   ASN A 199      -8.963  -7.113  -1.498  1.00 98.28           H  
ATOM   2961  CA  ASN A 199      -7.418  -7.637  -2.867  1.00 98.28           C  
ATOM   2962  HA  ASN A 199      -6.644  -8.405  -2.878  1.00 98.28           H  
ATOM   2963  C   ASN A 199      -6.730  -6.271  -3.002  1.00 98.28           C  
ATOM   2964  CB  ASN A 199      -8.377  -7.972  -4.016  1.00 98.28           C  
ATOM   2965  HB2 ASN A 199      -8.873  -8.922  -3.818  1.00 98.28           H  
ATOM   2966  HB3 ASN A 199      -9.131  -7.191  -4.112  1.00 98.28           H  
ATOM   2967  O   ASN A 199      -7.362  -5.273  -3.354  1.00 98.28           O  
ATOM   2968  CG  ASN A 199      -7.618  -8.062  -5.325  1.00 98.28           C  
ATOM   2969  ND2 ASN A 199      -7.522  -9.211  -5.945  1.00 98.28           N  
ATOM   2970 HD21 ASN A 199      -7.735 -10.055  -5.432  1.00 98.28           H  
ATOM   2971 HD22 ASN A 199      -6.779  -9.264  -6.627  1.00 98.28           H  
ATOM   2972  OD1 ASN A 199      -7.049  -7.091  -5.786  1.00 98.28           O  
ATOM   2973  N   PHE A 200      -5.425  -6.215  -2.717  1.00 97.99           N  
ATOM   2974  H   PHE A 200      -4.970  -7.039  -2.350  1.00 97.99           H  
ATOM   2975  CA  PHE A 200      -4.670  -4.963  -2.806  1.00 97.99           C  
ATOM   2976  HA  PHE A 200      -5.251  -4.181  -2.317  1.00 97.99           H  
ATOM   2977  C   PHE A 200      -4.452  -4.476  -4.239  1.00 97.99           C  
ATOM   2978  CB  PHE A 200      -3.320  -5.075  -2.086  1.00 97.99           C  
ATOM   2979  HB2 PHE A 200      -2.694  -4.241  -2.404  1.00 97.99           H  
ATOM   2980  HB3 PHE A 200      -2.819  -5.989  -2.403  1.00 97.99           H  
ATOM   2981  O   PHE A 200      -4.155  -3.303  -4.408  1.00 97.99           O  
ATOM   2982  CG  PHE A 200      -3.397  -5.018  -0.572  1.00 97.99           C  
ATOM   2983  CD1 PHE A 200      -3.963  -3.907   0.085  1.00 97.99           C  
ATOM   2984  HD1 PHE A 200      -4.364  -3.082  -0.485  1.00 97.99           H  
ATOM   2985  CD2 PHE A 200      -2.870  -6.070   0.191  1.00 97.99           C  
ATOM   2986  HD2 PHE A 200      -2.389  -6.898  -0.309  1.00 97.99           H  
ATOM   2987  CE1 PHE A 200      -4.028  -3.881   1.491  1.00 97.99           C  
ATOM   2988  HE1 PHE A 200      -4.497  -3.054   2.003  1.00 97.99           H  
ATOM   2989  CE2 PHE A 200      -2.938  -6.049   1.593  1.00 97.99           C  
ATOM   2990  HE2 PHE A 200      -2.538  -6.872   2.167  1.00 97.99           H  
ATOM   2991  CZ  PHE A 200      -3.524  -4.954   2.245  1.00 97.99           C  
ATOM   2992  HZ  PHE A 200      -3.591  -4.939   3.322  1.00 97.99           H  
ATOM   2993  N   ASP A 201      -4.591  -5.305  -5.273  1.00 96.92           N  
ATOM   2994  H   ASP A 201      -4.913  -6.249  -5.116  1.00 96.92           H  
ATOM   2995  CA  ASP A 201      -4.474  -4.848  -6.666  1.00 96.92           C  
ATOM   2996  HA  ASP A 201      -3.576  -4.241  -6.779  1.00 96.92           H  
ATOM   2997  C   ASP A 201      -5.670  -3.972  -7.080  1.00 96.92           C  
ATOM   2998  CB  ASP A 201      -4.314  -6.078  -7.559  1.00 96.92           C  
ATOM   2999  HB2 ASP A 201      -3.395  -6.578  -7.254  1.00 96.92           H  
ATOM   3000  HB3 ASP A 201      -5.148  -6.764  -7.414  1.00 96.92           H  
ATOM   3001  O   ASP A 201      -5.513  -2.887  -7.650  1.00 96.92           O  
ATOM   3002  CG  ASP A 201      -4.224  -5.693  -9.031  1.00 96.92           C  
ATOM   3003  OD1 ASP A 201      -3.334  -4.881  -9.365  1.00 96.92           O  
ATOM   3004  OD2 ASP A 201      -5.071  -6.165  -9.819  1.00 96.92           O  
ATOM   3005  N   LYS A 202      -6.869  -4.402  -6.681  1.00 96.05           N  
ATOM   3006  H   LYS A 202      -6.899  -5.313  -6.245  1.00 96.05           H  
ATOM   3007  CA  LYS A 202      -8.144  -3.714  -6.914  1.00 96.05           C  
ATOM   3008  HA  LYS A 202      -8.065  -3.109  -7.817  1.00 96.05           H  
ATOM   3009  C   LYS A 202      -8.530  -2.746  -5.793  1.00 96.05           C  
ATOM   3010  CB  LYS A 202      -9.240  -4.766  -7.132  1.00 96.05           C  
ATOM   3011  HB2 LYS A 202     -10.195  -4.261  -7.275  1.00 96.05           H  
ATOM   3012  HB3 LYS A 202      -9.314  -5.392  -6.242  1.00 96.05           H  
ATOM   3013  O   LYS A 202      -9.464  -1.975  -5.973  1.00 96.05           O  
ATOM   3014  CG  LYS A 202      -8.955  -5.640  -8.363  1.00 96.05           C  
ATOM   3015  HG2 LYS A 202      -7.979  -6.116  -8.268  1.00 96.05           H  
ATOM   3016  HG3 LYS A 202      -8.956  -5.018  -9.258  1.00 96.05           H  
ATOM   3017  CD  LYS A 202     -10.013  -6.734  -8.497  1.00 96.05           C  
ATOM   3018  HD2 LYS A 202     -10.990  -6.283  -8.665  1.00 96.05           H  
ATOM   3019  HD3 LYS A 202     -10.034  -7.315  -7.574  1.00 96.05           H  
ATOM   3020  CE  LYS A 202      -9.632  -7.642  -9.668  1.00 96.05           C  
ATOM   3021  HE2 LYS A 202      -9.684  -7.069 -10.593  1.00 96.05           H  
ATOM   3022  HE3 LYS A 202      -8.597  -7.955  -9.528  1.00 96.05           H  
ATOM   3023  NZ  LYS A 202     -10.514  -8.830  -9.728  1.00 96.05           N  
ATOM   3024  HZ1 LYS A 202     -10.423  -9.354  -8.870  1.00 96.05           H  
ATOM   3025  HZ2 LYS A 202     -10.240  -9.431 -10.492  1.00 96.05           H  
ATOM   3026  HZ3 LYS A 202     -11.478  -8.549  -9.843  1.00 96.05           H  
ATOM   3027  N   ASN A 203      -7.821  -2.773  -4.661  1.00 96.96           N  
ATOM   3028  H   ASN A 203      -7.108  -3.486  -4.593  1.00 96.96           H  
ATOM   3029  CA  ASN A 203      -8.168  -2.057  -3.428  1.00 96.96           C  
ATOM   3030  HA  ASN A 203      -7.525  -2.448  -2.639  1.00 96.96           H  
ATOM   3031  C   ASN A 203      -9.602  -2.356  -2.953  1.00 96.96           C  
ATOM   3032  CB  ASN A 203      -7.866  -0.554  -3.571  1.00 96.96           C  
ATOM   3033  HB2 ASN A 203      -8.393  -0.160  -4.440  1.00 96.96           H  
ATOM   3034  HB3 ASN A 203      -8.246  -0.026  -2.696  1.00 96.96           H  
ATOM   3035  O   ASN A 203     -10.332  -1.456  -2.538  1.00 96.96           O  
ATOM   3036  CG  ASN A 203      -6.392  -0.222  -3.666  1.00 96.96           C  
ATOM   3037  ND2 ASN A 203      -6.067   0.857  -4.341  1.00 96.96           N  
ATOM   3038 HD21 ASN A 203      -6.790   1.387  -4.807  1.00 96.96           H  
ATOM   3039 HD22 ASN A 203      -5.099   1.145  -4.344  1.00 96.96           H  
ATOM   3040  OD1 ASN A 203      -5.526  -0.865  -3.097  1.00 96.96           O  
ATOM   3041  N   THR A 204     -10.003  -3.625  -3.006  1.00 98.03           N  
ATOM   3042  H   THR A 204      -9.339  -4.324  -3.310  1.00 98.03           H  
ATOM   3043  CA  THR A 204     -11.289  -4.098  -2.477  1.00 98.03           C  
ATOM   3044  HA  THR A 204     -11.906  -3.242  -2.203  1.00 98.03           H  
ATOM   3045  C   THR A 204     -11.074  -4.918  -1.220  1.00 98.03           C  
ATOM   3046  CB  THR A 204     -12.096  -4.899  -3.504  1.00 98.03           C  
ATOM   3047  HB  THR A 204     -13.018  -5.245  -3.037  1.00 98.03           H  
ATOM   3048  O   THR A 204     -10.080  -5.638  -1.114  1.00 98.03           O  
ATOM   3049  CG2 THR A 204     -12.460  -4.051  -4.719  1.00 98.03           C  
ATOM   3050 HG21 THR A 204     -13.072  -4.639  -5.403  1.00 98.03           H  
ATOM   3051 HG22 THR A 204     -11.560  -3.717  -5.236  1.00 98.03           H  
ATOM   3052 HG23 THR A 204     -13.027  -3.177  -4.398  1.00 98.03           H  
ATOM   3053  OG1 THR A 204     -11.371  -6.020  -3.961  1.00 98.03           O  
ATOM   3054  HG1 THR A 204     -11.215  -6.590  -3.205  1.00 98.03           H  
ATOM   3055  N   ALA A 205     -12.015  -4.847  -0.285  1.00 98.71           N  
ATOM   3056  H   ALA A 205     -12.852  -4.308  -0.458  1.00 98.71           H  
ATOM   3057  CA  ALA A 205     -11.928  -5.571   0.972  1.00 98.71           C  
ATOM   3058  HA  ALA A 205     -11.367  -6.490   0.799  1.00 98.71           H  
ATOM   3059  C   ALA A 205     -13.305  -5.973   1.500  1.00 98.71           C  
ATOM   3060  CB  ALA A 205     -11.161  -4.712   1.982  1.00 98.71           C  
ATOM   3061  HB1 ALA A 205     -10.134  -4.578   1.643  1.00 98.71           H  
ATOM   3062  HB2 ALA A 205     -11.633  -3.733   2.067  1.00 98.71           H  
ATOM   3063  HB3 ALA A 205     -11.150  -5.203   2.955  1.00 98.71           H  
ATOM   3064  O   ALA A 205     -14.311  -5.310   1.232  1.00 98.71           O  
ATOM   3065  N   LYS A 206     -13.334  -7.056   2.276  1.00 98.68           N  
ATOM   3066  H   LYS A 206     -12.463  -7.543   2.435  1.00 98.68           H  
ATOM   3067  CA  LYS A 206     -14.532  -7.575   2.945  1.00 98.68           C  
ATOM   3068  HA  LYS A 206     -15.194  -6.741   3.177  1.00 98.68           H  
ATOM   3069  C   LYS A 206     -14.173  -8.252   4.266  1.00 98.68           C  
ATOM   3070  CB  LYS A 206     -15.292  -8.522   2.000  1.00 98.68           C  
ATOM   3071  HB2 LYS A 206     -16.200  -8.865   2.496  1.00 98.68           H  
ATOM   3072  HB3 LYS A 206     -15.582  -7.972   1.105  1.00 98.68           H  
ATOM   3073  O   LYS A 206     -13.055  -8.733   4.438  1.00 98.68           O  
ATOM   3074  CG  LYS A 206     -14.456  -9.742   1.591  1.00 98.68           C  
ATOM   3075  HG2 LYS A 206     -13.542  -9.415   1.095  1.00 98.68           H  
ATOM   3076  HG3 LYS A 206     -14.199 -10.308   2.486  1.00 98.68           H  
ATOM   3077  CD  LYS A 206     -15.219 -10.662   0.642  1.00 98.68           C  
ATOM   3078  HD2 LYS A 206     -16.161 -10.940   1.115  1.00 98.68           H  
ATOM   3079  HD3 LYS A 206     -15.422 -10.153  -0.300  1.00 98.68           H  
ATOM   3080  CE  LYS A 206     -14.359 -11.906   0.391  1.00 98.68           C  
ATOM   3081  HE2 LYS A 206     -13.560 -11.675  -0.313  1.00 98.68           H  
ATOM   3082  HE3 LYS A 206     -13.889 -12.194   1.332  1.00 98.68           H  
ATOM   3083  NZ  LYS A 206     -15.173 -13.043  -0.082  1.00 98.68           N  
ATOM   3084  HZ1 LYS A 206     -14.602 -13.876  -0.101  1.00 98.68           H  
ATOM   3085  HZ2 LYS A 206     -15.592 -12.859  -0.982  1.00 98.68           H  
ATOM   3086  HZ3 LYS A 206     -15.904 -13.229   0.591  1.00 98.68           H  
ATOM   3087  N   VAL A 207     -15.142  -8.299   5.173  1.00 98.73           N  
ATOM   3088  H   VAL A 207     -16.053  -7.946   4.919  1.00 98.73           H  
ATOM   3089  CA  VAL A 207     -15.084  -9.103   6.397  1.00 98.73           C  
ATOM   3090  HA  VAL A 207     -14.092  -9.545   6.495  1.00 98.73           H  
ATOM   3091  C   VAL A 207     -16.092 -10.237   6.266  1.00 98.73           C  
ATOM   3092  CB  VAL A 207     -15.340  -8.245   7.650  1.00 98.73           C  
ATOM   3093  HB  VAL A 207     -16.247  -7.658   7.507  1.00 98.73           H  
ATOM   3094  O   VAL A 207     -17.247  -9.976   5.927  1.00 98.73           O  
ATOM   3095  CG1 VAL A 207     -15.509  -9.099   8.906  1.00 98.73           C  
ATOM   3096 HG11 VAL A 207     -16.400  -9.721   8.816  1.00 98.73           H  
ATOM   3097 HG12 VAL A 207     -14.641  -9.745   9.038  1.00 98.73           H  
ATOM   3098 HG13 VAL A 207     -15.644  -8.459   9.778  1.00 98.73           H  
ATOM   3099  CG2 VAL A 207     -14.166  -7.288   7.888  1.00 98.73           C  
ATOM   3100 HG21 VAL A 207     -14.349  -6.694   8.783  1.00 98.73           H  
ATOM   3101 HG22 VAL A 207     -14.058  -6.615   7.038  1.00 98.73           H  
ATOM   3102 HG23 VAL A 207     -13.244  -7.856   8.012  1.00 98.73           H  
ATOM   3103  N   GLU A 208     -15.653 -11.469   6.523  1.00 96.83           N  
ATOM   3104  H   GLU A 208     -14.698 -11.589   6.829  1.00 96.83           H  
ATOM   3105  CA  GLU A 208     -16.498 -12.675   6.537  1.00 96.83           C  
ATOM   3106  HA  GLU A 208     -17.544 -12.377   6.612  1.00 96.83           H  
ATOM   3107  C   GLU A 208     -16.234 -13.508   7.789  1.00 96.83           C  
ATOM   3108  CB  GLU A 208     -16.345 -13.494   5.238  1.00 96.83           C  
ATOM   3109  HB2 GLU A 208     -16.924 -14.412   5.336  1.00 96.83           H  
ATOM   3110  HB3 GLU A 208     -15.299 -13.764   5.099  1.00 96.83           H  
ATOM   3111  O   GLU A 208     -15.047 -13.797   8.075  1.00 96.83           O  
ATOM   3112  CG  GLU A 208     -16.847 -12.737   3.992  1.00 96.83           C  
ATOM   3113  HG2 GLU A 208     -16.286 -11.808   3.888  1.00 96.83           H  
ATOM   3114  HG3 GLU A 208     -17.895 -12.478   4.144  1.00 96.83           H  
ATOM   3115  CD  GLU A 208     -16.711 -13.510   2.664  1.00 96.83           C  
ATOM   3116  OE1 GLU A 208     -17.310 -13.075   1.650  1.00 96.83           O  
ATOM   3117  OE2 GLU A 208     -15.901 -14.453   2.532  1.00 96.83           O  
ATOM   3118  OXT GLU A 208     -17.236 -13.766   8.487  1.00 96.83           O  
TER    3119      GLU A 208                                                       
END   
