# Supplementary material for: New carbohydrate binding domains identified by phage display based functional metagenomic screens of human gut microbiota
Source: Commun Biol. 2023 Apr 5;6:371. doi: 10.1038/s42003-023-04718-0 (PMC10076258; doi:10.1038/s42003-023-04718-0)
Supplement: Supplementary file 5 — Supplementary Data 2 [file 42003_2023_4718_MOESM5_ESM.zip › SupplementaryData2/F4E_St-St4.pdb]

ATOM      1  N   GLY A   1      14.631  11.846 -44.507  1.00 47.83           N  
ATOM      2  H   GLY A   1      14.735  12.664 -43.924  1.00 47.83           H  
ATOM      3  H2  GLY A   1      13.806  11.969 -45.076  1.00 47.83           H  
ATOM      4  H3  GLY A   1      15.443  11.745 -45.099  1.00 47.83           H  
ATOM      5  CA  GLY A   1      14.473  10.664 -43.640  1.00 47.83           C  
ATOM      6  HA2 GLY A   1      14.277   9.775 -44.239  1.00 47.83           H  
ATOM      7  HA3 GLY A   1      15.372  10.516 -43.041  1.00 47.83           H  
ATOM      8  C   GLY A   1      13.314  10.916 -42.708  1.00 47.83           C  
ATOM      9  O   GLY A   1      13.187  12.039 -42.242  1.00 47.83           O  
ATOM     10  N   ILE A   2      12.448   9.930 -42.492  1.00 53.32           N  
ATOM     11  H   ILE A   2      12.624   9.006 -42.861  1.00 53.32           H  
ATOM     12  CA  ILE A   2      11.353  10.043 -41.522  1.00 53.32           C  
ATOM     13  HA  ILE A   2      10.895  11.030 -41.590  1.00 53.32           H  
ATOM     14  C   ILE A   2      11.994   9.892 -40.140  1.00 53.32           C  
ATOM     15  CB  ILE A   2      10.262   8.978 -41.802  1.00 53.32           C  
ATOM     16  HB  ILE A   2      10.707   7.989 -41.692  1.00 53.32           H  
ATOM     17  O   ILE A   2      12.492   8.817 -39.814  1.00 53.32           O  
ATOM     18  CG1 ILE A   2       9.722   9.110 -43.249  1.00 53.32           C  
ATOM     19 HG12 ILE A   2      10.551   9.079 -43.956  1.00 53.32           H  
ATOM     20 HG13 ILE A   2       9.222  10.072 -43.362  1.00 53.32           H  
ATOM     21  CG2 ILE A   2       9.117   9.109 -40.782  1.00 53.32           C  
ATOM     22 HG21 ILE A   2       9.500   9.024 -39.765  1.00 53.32           H  
ATOM     23 HG22 ILE A   2       8.615  10.070 -40.893  1.00 53.32           H  
ATOM     24 HG23 ILE A   2       8.390   8.308 -40.921  1.00 53.32           H  
ATOM     25  CD1 ILE A   2       8.755   7.996 -43.668  1.00 53.32           C  
ATOM     26 HD11 ILE A   2       9.214   7.021 -43.500  1.00 53.32           H  
ATOM     27 HD12 ILE A   2       7.825   8.064 -43.105  1.00 53.32           H  
ATOM     28 HD13 ILE A   2       8.524   8.100 -44.728  1.00 53.32           H  
ATOM     29  N   SER A   3      12.071  10.969 -39.358  1.00 59.10           N  
ATOM     30  H   SER A   3      11.661  11.844 -39.651  1.00 59.10           H  
ATOM     31  CA  SER A   3      12.499  10.876 -37.964  1.00 59.10           C  
ATOM     32  HA  SER A   3      13.390  10.252 -37.901  1.00 59.10           H  
ATOM     33  C   SER A   3      11.380  10.200 -37.175  1.00 59.10           C  
ATOM     34  CB  SER A   3      12.858  12.254 -37.387  1.00 59.10           C  
ATOM     35  HB2 SER A   3      13.016  12.158 -36.313  1.00 59.10           H  
ATOM     36  HB3 SER A   3      13.784  12.602 -37.846  1.00 59.10           H  
ATOM     37  O   SER A   3      10.322  10.779 -36.941  1.00 59.10           O  
ATOM     38  OG  SER A   3      11.841  13.205 -37.633  1.00 59.10           O  
ATOM     39  HG  SER A   3      11.875  13.893 -36.965  1.00 59.10           H  
ATOM     40  N   HIS A   4      11.581   8.947 -36.779  1.00 63.65           N  
ATOM     41  H   HIS A   4      12.408   8.451 -37.079  1.00 63.65           H  
ATOM     42  CA  HIS A   4      10.729   8.334 -35.768  1.00 63.65           C  
ATOM     43  HA  HIS A   4       9.682   8.535 -35.992  1.00 63.65           H  
ATOM     44  C   HIS A   4      11.041   9.007 -34.432  1.00 63.65           C  
ATOM     45  CB  HIS A   4      10.927   6.811 -35.753  1.00 63.65           C  
ATOM     46  HB2 HIS A   4      11.989   6.579 -35.676  1.00 63.65           H  
ATOM     47  HB3 HIS A   4      10.430   6.406 -34.871  1.00 63.65           H  
ATOM     48  O   HIS A   4      12.005   8.659 -33.755  1.00 63.65           O  
ATOM     49  CG  HIS A   4      10.347   6.122 -36.964  1.00 63.65           C  
ATOM     50  CD2 HIS A   4      10.683   4.881 -37.436  1.00 63.65           C  
ATOM     51  HD2 HIS A   4      11.428   4.222 -37.015  1.00 63.65           H  
ATOM     52  ND1 HIS A   4       9.335   6.597 -37.772  1.00 63.65           N  
ATOM     53  HD1 HIS A   4       8.842   7.471 -37.659  1.00 63.65           H  
ATOM     54  CE1 HIS A   4       9.075   5.669 -38.706  1.00 63.65           C  
ATOM     55  HE1 HIS A   4       8.318   5.750 -39.472  1.00 63.65           H  
ATOM     56  NE2 HIS A   4       9.878   4.609 -38.547  1.00 63.65           N  
ATOM     57  N   GLN A   5      10.267  10.036 -34.084  1.00 72.03           N  
ATOM     58  H   GLN A   5       9.537  10.338 -34.712  1.00 72.03           H  
ATOM     59  CA  GLN A   5      10.292  10.563 -32.728  1.00 72.03           C  
ATOM     60  HA  GLN A   5      11.325  10.765 -32.441  1.00 72.03           H  
ATOM     61  C   GLN A   5       9.745   9.482 -31.796  1.00 72.03           C  
ATOM     62  CB  GLN A   5       9.491  11.868 -32.617  1.00 72.03           C  
ATOM     63  HB2 GLN A   5       8.505  11.741 -33.064  1.00 72.03           H  
ATOM     64  HB3 GLN A   5       9.361  12.095 -31.559  1.00 72.03           H  
ATOM     65  O   GLN A   5       8.646   8.973 -32.015  1.00 72.03           O  
ATOM     66  CG  GLN A   5      10.221  13.050 -33.276  1.00 72.03           C  
ATOM     67  HG2 GLN A   5      10.218  12.927 -34.359  1.00 72.03           H  
ATOM     68  HG3 GLN A   5      11.256  13.062 -32.934  1.00 72.03           H  
ATOM     69  CD  GLN A   5       9.586  14.395 -32.928  1.00 72.03           C  
ATOM     70  NE2 GLN A   5      10.320  15.483 -33.011  1.00 72.03           N  
ATOM     71 HE21 GLN A   5      11.297  15.447 -33.264  1.00 72.03           H  
ATOM     72 HE22 GLN A   5       9.849  16.336 -32.744  1.00 72.03           H  
ATOM     73  OE1 GLN A   5       8.432  14.503 -32.558  1.00 72.03           O  
ATOM     74  N   ALA A   6      10.522   9.120 -30.774  1.00 76.66           N  
ATOM     75  H   ALA A   6      11.444   9.520 -30.681  1.00 76.66           H  
ATOM     76  CA  ALA A   6      10.044   8.232 -29.723  1.00 76.66           C  
ATOM     77  HA  ALA A   6       9.815   7.268 -30.176  1.00 76.66           H  
ATOM     78  C   ALA A   6       8.766   8.823 -29.095  1.00 76.66           C  
ATOM     79  CB  ALA A   6      11.157   8.040 -28.685  1.00 76.66           C  
ATOM     80  HB1 ALA A   6      11.420   8.996 -28.235  1.00 76.66           H  
ATOM     81  HB2 ALA A   6      12.037   7.605 -29.158  1.00 76.66           H  
ATOM     82  HB3 ALA A   6      10.812   7.368 -27.899  1.00 76.66           H  
ATOM     83  O   ALA A   6       8.699  10.050 -28.932  1.00 76.66           O  
ATOM     84  N   PRO A   7       7.758   7.996 -28.760  1.00 87.73           N  
ATOM     85  CA  PRO A   7       6.544   8.482 -28.116  1.00 87.73           C  
ATOM     86  HA  PRO A   7       6.044   9.201 -28.765  1.00 87.73           H  
ATOM     87  C   PRO A   7       6.872   9.165 -26.785  1.00 87.73           C  
ATOM     88  CB  PRO A   7       5.648   7.252 -27.937  1.00 87.73           C  
ATOM     89  HB2 PRO A   7       5.040   7.311 -27.034  1.00 87.73           H  
ATOM     90  HB3 PRO A   7       5.014   7.135 -28.815  1.00 87.73           H  
ATOM     91  O   PRO A   7       7.888   8.869 -26.154  1.00 87.73           O  
ATOM     92  CG  PRO A   7       6.645   6.095 -27.873  1.00 87.73           C  
ATOM     93  HG2 PRO A   7       7.044   6.013 -26.862  1.00 87.73           H  
ATOM     94  HG3 PRO A   7       6.196   5.153 -28.187  1.00 87.73           H  
ATOM     95  CD  PRO A   7       7.753   6.542 -28.824  1.00 87.73           C  
ATOM     96  HD2 PRO A   7       8.706   6.120 -28.505  1.00 87.73           H  
ATOM     97  HD3 PRO A   7       7.519   6.226 -29.841  1.00 87.73           H  
ATOM     98  N   ASP A   8       6.015  10.096 -26.374  1.00 93.41           N  
ATOM     99  H   ASP A   8       5.199  10.311 -26.929  1.00 93.41           H  
ATOM    100  CA  ASP A   8       6.136  10.733 -25.065  1.00 93.41           C  
ATOM    101  HA  ASP A   8       7.152  11.116 -24.962  1.00 93.41           H  
ATOM    102  C   ASP A   8       5.921   9.699 -23.948  1.00 93.41           C  
ATOM    103  CB  ASP A   8       5.168  11.925 -24.939  1.00 93.41           C  
ATOM    104  HB2 ASP A   8       4.165  11.603 -25.221  1.00 93.41           H  
ATOM    105  HB3 ASP A   8       5.135  12.231 -23.893  1.00 93.41           H  
ATOM    106  O   ASP A   8       5.113   8.771 -24.066  1.00 93.41           O  
ATOM    107  CG  ASP A   8       5.559  13.156 -25.775  1.00 93.41           C  
ATOM    108  OD1 ASP A   8       6.610  13.117 -26.463  1.00 93.41           O  
ATOM    109  OD2 ASP A   8       4.800  14.153 -25.728  1.00 93.41           O  
ATOM    110  N   ALA A   9       6.659   9.865 -22.856  1.00 95.05           N  
ATOM    111  H   ALA A   9       7.276  10.665 -22.822  1.00 95.05           H  
ATOM    112  CA  ALA A   9       6.533   9.071 -21.653  1.00 95.05           C  
ATOM    113  HA  ALA A   9       6.667   8.024 -21.923  1.00 95.05           H  
ATOM    114  C   ALA A   9       5.138   9.244 -21.043  1.00 95.05           C  
ATOM    115  CB  ALA A   9       7.639   9.467 -20.672  1.00 95.05           C  
ATOM    116  HB1 ALA A   9       8.614   9.308 -21.133  1.00 95.05           H  
ATOM    117  HB2 ALA A   9       7.537  10.514 -20.388  1.00 95.05           H  
ATOM    118  HB3 ALA A   9       7.559   8.839 -19.785  1.00 95.05           H  
ATOM    119  O   ALA A   9       4.586  10.345 -20.983  1.00 95.05           O  
ATOM    120  N   LYS A  10       4.580   8.137 -20.555  1.00 95.60           N  
ATOM    121  H   LYS A  10       5.113   7.280 -20.587  1.00 95.60           H  
ATOM    122  CA  LYS A  10       3.254   8.082 -19.943  1.00 95.60           C  
ATOM    123  HA  LYS A  10       2.960   9.093 -19.661  1.00 95.60           H  
ATOM    124  C   LYS A  10       3.297   7.255 -18.669  1.00 95.60           C  
ATOM    125  CB  LYS A  10       2.220   7.556 -20.954  1.00 95.60           C  
ATOM    126  HB2 LYS A  10       2.212   8.220 -21.819  1.00 95.60           H  
ATOM    127  HB3 LYS A  10       1.234   7.590 -20.492  1.00 95.60           H  
ATOM    128  O   LYS A  10       4.053   6.290 -18.575  1.00 95.60           O  
ATOM    129  CG  LYS A  10       2.500   6.119 -21.427  1.00 95.60           C  
ATOM    130  HG2 LYS A  10       2.497   5.447 -20.568  1.00 95.60           H  
ATOM    131  HG3 LYS A  10       3.478   6.074 -21.906  1.00 95.60           H  
ATOM    132  CD  LYS A  10       1.437   5.640 -22.419  1.00 95.60           C  
ATOM    133  HD2 LYS A  10       1.449   6.281 -23.301  1.00 95.60           H  
ATOM    134  HD3 LYS A  10       0.459   5.693 -21.941  1.00 95.60           H  
ATOM    135  CE  LYS A  10       1.746   4.192 -22.812  1.00 95.60           C  
ATOM    136  HE2 LYS A  10       2.713   4.165 -23.314  1.00 95.60           H  
ATOM    137  HE3 LYS A  10       1.833   3.602 -21.899  1.00 95.60           H  
ATOM    138  NZ  LYS A  10       0.690   3.620 -23.682  1.00 95.60           N  
ATOM    139  HZ1 LYS A  10      -0.194   3.627 -23.194  1.00 95.60           H  
ATOM    140  HZ2 LYS A  10       0.912   2.662 -23.909  1.00 95.60           H  
ATOM    141  HZ3 LYS A  10       0.603   4.153 -24.535  1.00 95.60           H  
ATOM    142  N   PHE A  11       2.465   7.632 -17.709  1.00 97.67           N  
ATOM    143  H   PHE A  11       1.858   8.422 -17.876  1.00 97.67           H  
ATOM    144  CA  PHE A  11       2.202   6.813 -16.534  1.00 97.67           C  
ATOM    145  HA  PHE A  11       3.149   6.426 -16.156  1.00 97.67           H  
ATOM    146  C   PHE A  11       1.346   5.599 -16.915  1.00 97.67           C  
ATOM    147  CB  PHE A  11       1.560   7.694 -15.455  1.00 97.67           C  
ATOM    148  HB2 PHE A  11       0.627   8.098 -15.848  1.00 97.67           H  
ATOM    149  HB3 PHE A  11       1.294   7.084 -14.591  1.00 97.67           H  
ATOM    150  O   PHE A  11       0.527   5.673 -17.833  1.00 97.67           O  
ATOM    151  CG  PHE A  11       2.447   8.835 -14.985  1.00 97.67           C  
ATOM    152  CD1 PHE A  11       3.768   8.588 -14.561  1.00 97.67           C  
ATOM    153  HD1 PHE A  11       4.166   7.584 -14.553  1.00 97.67           H  
ATOM    154  CD2 PHE A  11       1.948  10.152 -14.966  1.00 97.67           C  
ATOM    155  HD2 PHE A  11       0.931  10.350 -15.269  1.00 97.67           H  
ATOM    156  CE1 PHE A  11       4.581   9.652 -14.135  1.00 97.67           C  
ATOM    157  HE1 PHE A  11       5.589   9.458 -13.799  1.00 97.67           H  
ATOM    158  CE2 PHE A  11       2.762  11.213 -14.531  1.00 97.67           C  
ATOM    159  HE2 PHE A  11       2.368  12.217 -14.497  1.00 97.67           H  
ATOM    160  CZ  PHE A  11       4.081  10.963 -14.118  1.00 97.67           C  
ATOM    161  HZ  PHE A  11       4.698  11.775 -13.765  1.00 97.67           H  
ATOM    162  N   THR A  12       1.570   4.483 -16.230  1.00 97.01           N  
ATOM    163  H   THR A  12       2.211   4.499 -15.450  1.00 97.01           H  
ATOM    164  CA  THR A  12       0.816   3.232 -16.356  1.00 97.01           C  
ATOM    165  HA  THR A  12       0.284   3.209 -17.307  1.00 97.01           H  
ATOM    166  C   THR A  12      -0.226   3.139 -15.241  1.00 97.01           C  
ATOM    167  CB  THR A  12       1.778   2.030 -16.297  1.00 97.01           C  
ATOM    168  HB  THR A  12       1.208   1.106 -16.203  1.00 97.01           H  
ATOM    169  O   THR A  12      -0.157   3.865 -14.257  1.00 97.01           O  
ATOM    170  CG2 THR A  12       2.646   1.951 -17.554  1.00 97.01           C  
ATOM    171 HG21 THR A  12       3.289   1.073 -17.490  1.00 97.01           H  
ATOM    172 HG22 THR A  12       2.011   1.860 -18.435  1.00 97.01           H  
ATOM    173 HG23 THR A  12       3.270   2.841 -17.640  1.00 97.01           H  
ATOM    174  OG1 THR A  12       2.660   2.155 -15.204  1.00 97.01           O  
ATOM    175  HG1 THR A  12       2.579   1.370 -14.657  1.00 97.01           H  
ATOM    176  N   ASP A  13      -1.203   2.240 -15.341  1.00 96.54           N  
ATOM    177  H   ASP A  13      -1.357   1.742 -16.206  1.00 96.54           H  
ATOM    178  CA  ASP A  13      -2.197   2.090 -14.261  1.00 96.54           C  
ATOM    179  HA  ASP A  13      -2.586   3.072 -13.990  1.00 96.54           H  
ATOM    180  C   ASP A  13      -1.592   1.475 -12.990  1.00 96.54           C  
ATOM    181  CB  ASP A  13      -3.372   1.238 -14.751  1.00 96.54           C  
ATOM    182  HB2 ASP A  13      -4.059   1.075 -13.921  1.00 96.54           H  
ATOM    183  HB3 ASP A  13      -2.996   0.267 -15.073  1.00 96.54           H  
ATOM    184  O   ASP A  13      -2.052   1.737 -11.880  1.00 96.54           O  
ATOM    185  CG  ASP A  13      -4.151   1.895 -15.894  1.00 96.54           C  
ATOM    186  OD1 ASP A  13      -4.133   3.141 -15.993  1.00 96.54           O  
ATOM    187  OD2 ASP A  13      -4.734   1.125 -16.687  1.00 96.54           O  
ATOM    188  N   ASN A  14      -0.534   0.678 -13.158  1.00 98.46           N  
ATOM    189  H   ASN A  14      -0.162   0.577 -14.092  1.00 98.46           H  
ATOM    190  CA  ASN A  14       0.198   0.037 -12.076  1.00 98.46           C  
ATOM    191  HA  ASN A  14      -0.034   0.547 -11.141  1.00 98.46           H  
ATOM    192  C   ASN A  14       1.705   0.140 -12.308  1.00 98.46           C  
ATOM    193  CB  ASN A  14      -0.227  -1.437 -11.946  1.00 98.46           C  
ATOM    194  HB2 ASN A  14       0.028  -1.977 -12.858  1.00 98.46           H  
ATOM    195  HB3 ASN A  14       0.321  -1.895 -11.123  1.00 98.46           H  
ATOM    196  O   ASN A  14       2.170   0.155 -13.453  1.00 98.46           O  
ATOM    197  CG  ASN A  14      -1.704  -1.602 -11.650  1.00 98.46           C  
ATOM    198  ND2 ASN A  14      -2.510  -1.879 -12.650  1.00 98.46           N  
ATOM    199 HD21 ASN A  14      -3.492  -1.923 -12.418  1.00 98.46           H  
ATOM    200 HD22 ASN A  14      -2.154  -1.947 -13.592  1.00 98.46           H  
ATOM    201  OD1 ASN A  14      -2.159  -1.499 -10.526  1.00 98.46           O  
ATOM    202  N   LEU A  15       2.453   0.133 -11.210  1.00 98.80           N  
ATOM    203  H   LEU A  15       1.954   0.091 -10.332  1.00 98.80           H  
ATOM    204  CA  LEU A  15       3.819  -0.382 -11.198  1.00 98.80           C  
ATOM    205  HA  LEU A  15       4.210  -0.441 -12.214  1.00 98.80           H  
ATOM    206  C   LEU A  15       3.792  -1.812 -10.654  1.00 98.80           C  
ATOM    207  CB  LEU A  15       4.738   0.530 -10.369  1.00 98.80           C  
ATOM    208  HB2 LEU A  15       4.340   0.588  -9.356  1.00 98.80           H  
ATOM    209  HB3 LEU A  15       5.728   0.077 -10.314  1.00 98.80           H  
ATOM    210  O   LEU A  15       2.771  -2.279 -10.150  1.00 98.80           O  
ATOM    211  CG  LEU A  15       4.893   1.962 -10.894  1.00 98.80           C  
ATOM    212  HG  LEU A  15       3.920   2.454 -10.901  1.00 98.80           H  
ATOM    213  CD1 LEU A  15       5.821   2.733  -9.955  1.00 98.80           C  
ATOM    214 HD11 LEU A  15       5.869   3.777 -10.267  1.00 98.80           H  
ATOM    215 HD12 LEU A  15       5.432   2.688  -8.938  1.00 98.80           H  
ATOM    216 HD13 LEU A  15       6.824   2.306  -9.972  1.00 98.80           H  
ATOM    217  CD2 LEU A  15       5.462   2.018 -12.310  1.00 98.80           C  
ATOM    218 HD21 LEU A  15       6.379   1.433 -12.365  1.00 98.80           H  
ATOM    219 HD22 LEU A  15       4.728   1.620 -13.012  1.00 98.80           H  
ATOM    220 HD23 LEU A  15       5.668   3.053 -12.581  1.00 98.80           H  
ATOM    221  N   TYR A  16       4.920  -2.503 -10.734  1.00 98.83           N  
ATOM    222  H   TYR A  16       5.709  -2.086 -11.206  1.00 98.83           H  
ATOM    223  CA  TYR A  16       5.050  -3.874 -10.262  1.00 98.83           C  
ATOM    224  HA  TYR A  16       4.175  -4.136  -9.667  1.00 98.83           H  
ATOM    225  C   TYR A  16       6.275  -4.003  -9.370  1.00 98.83           C  
ATOM    226  CB  TYR A  16       5.101  -4.833 -11.453  1.00 98.83           C  
ATOM    227  HB2 TYR A  16       6.004  -4.646 -12.034  1.00 98.83           H  
ATOM    228  HB3 TYR A  16       5.145  -5.847 -11.057  1.00 98.83           H  
ATOM    229  O   TYR A  16       7.306  -3.401  -9.655  1.00 98.83           O  
ATOM    230  CG  TYR A  16       3.900  -4.743 -12.369  1.00 98.83           C  
ATOM    231  CD1 TYR A  16       2.827  -5.642 -12.215  1.00 98.83           C  
ATOM    232  HD1 TYR A  16       2.877  -6.426 -11.473  1.00 98.83           H  
ATOM    233  CD2 TYR A  16       3.849  -3.743 -13.358  1.00 98.83           C  
ATOM    234  HD2 TYR A  16       4.675  -3.057 -13.474  1.00 98.83           H  
ATOM    235  CE1 TYR A  16       1.702  -5.538 -13.053  1.00 98.83           C  
ATOM    236  HE1 TYR A  16       0.883  -6.237 -12.961  1.00 98.83           H  
ATOM    237  CE2 TYR A  16       2.717  -3.620 -14.180  1.00 98.83           C  
ATOM    238  HE2 TYR A  16       2.676  -2.834 -14.919  1.00 98.83           H  
ATOM    239  OH  TYR A  16       0.561  -4.421 -14.843  1.00 98.83           O  
ATOM    240  HH  TYR A  16       0.694  -3.730 -15.496  1.00 98.83           H  
ATOM    241  CZ  TYR A  16       1.646  -4.526 -14.032  1.00 98.83           C  
ATOM    242  N   LEU A  17       6.165  -4.786  -8.302  1.00 98.87           N  
ATOM    243  H   LEU A  17       5.272  -5.227  -8.131  1.00 98.87           H  
ATOM    244  CA  LEU A  17       7.252  -5.100  -7.381  1.00 98.87           C  
ATOM    245  HA  LEU A  17       8.133  -4.508  -7.629  1.00 98.87           H  
ATOM    246  C   LEU A  17       7.640  -6.571  -7.511  1.00 98.87           C  
ATOM    247  CB  LEU A  17       6.837  -4.779  -5.937  1.00 98.87           C  
ATOM    248  HB2 LEU A  17       6.005  -5.430  -5.665  1.00 98.87           H  
ATOM    249  HB3 LEU A  17       7.680  -5.017  -5.288  1.00 98.87           H  
ATOM    250  O   LEU A  17       6.780  -7.430  -7.690  1.00 98.87           O  
ATOM    251  CG  LEU A  17       6.426  -3.324  -5.667  1.00 98.87           C  
ATOM    252  HG  LEU A  17       5.594  -3.044  -6.313  1.00 98.87           H  
ATOM    253  CD1 LEU A  17       5.974  -3.201  -4.213  1.00 98.87           C  
ATOM    254 HD11 LEU A  17       6.785  -3.501  -3.550  1.00 98.87           H  
ATOM    255 HD12 LEU A  17       5.114  -3.850  -4.041  1.00 98.87           H  
ATOM    256 HD13 LEU A  17       5.695  -2.170  -3.996  1.00 98.87           H  
ATOM    257  CD2 LEU A  17       7.584  -2.356  -5.901  1.00 98.87           C  
ATOM    258 HD21 LEU A  17       7.870  -2.379  -6.953  1.00 98.87           H  
ATOM    259 HD22 LEU A  17       7.264  -1.342  -5.660  1.00 98.87           H  
ATOM    260 HD23 LEU A  17       8.439  -2.629  -5.282  1.00 98.87           H  
ATOM    261  N   ILE A  18       8.927  -6.861  -7.374  1.00 98.77           N  
ATOM    262  H   ILE A  18       9.580  -6.102  -7.240  1.00 98.77           H  
ATOM    263  CA  ILE A  18       9.478  -8.217  -7.355  1.00 98.77           C  
ATOM    264  HA  ILE A  18       8.713  -8.908  -7.002  1.00 98.77           H  
ATOM    265  C   ILE A  18      10.644  -8.248  -6.376  1.00 98.77           C  
ATOM    266  CB  ILE A  18       9.902  -8.641  -8.777  1.00 98.77           C  
ATOM    267  HB  ILE A  18       9.024  -8.547  -9.416  1.00 98.77           H  
ATOM    268  O   ILE A  18      11.398  -7.284  -6.301  1.00 98.77           O  
ATOM    269  CG1 ILE A  18      10.341 -10.117  -8.791  1.00 98.77           C  
ATOM    270 HG12 ILE A  18       9.657 -10.708  -8.182  1.00 98.77           H  
ATOM    271 HG13 ILE A  18      11.341 -10.200  -8.367  1.00 98.77           H  
ATOM    272  CG2 ILE A  18      11.021  -7.744  -9.348  1.00 98.77           C  
ATOM    273 HG21 ILE A  18      10.719  -6.697  -9.312  1.00 98.77           H  
ATOM    274 HG22 ILE A  18      11.214  -7.997 -10.391  1.00 98.77           H  
ATOM    275 HG23 ILE A  18      11.943  -7.875  -8.782  1.00 98.77           H  
ATOM    276  CD1 ILE A  18      10.336 -10.707 -10.205  1.00 98.77           C  
ATOM    277 HD11 ILE A  18       9.313 -10.722 -10.582  1.00 98.77           H  
ATOM    278 HD12 ILE A  18      10.963 -10.124 -10.880  1.00 98.77           H  
ATOM    279 HD13 ILE A  18      10.709 -11.730 -10.187  1.00 98.77           H  
ATOM    280  N   GLY A  19      10.823  -9.319  -5.612  1.00 98.57           N  
ATOM    281  H   GLY A  19      10.192 -10.106  -5.667  1.00 98.57           H  
ATOM    282  CA  GLY A  19      11.910  -9.349  -4.639  1.00 98.57           C  
ATOM    283  HA2 GLY A  19      12.852  -9.132  -5.142  1.00 98.57           H  
ATOM    284  HA3 GLY A  19      11.742  -8.575  -3.890  1.00 98.57           H  
ATOM    285  C   GLY A  19      12.069 -10.674  -3.924  1.00 98.57           C  
ATOM    286  O   GLY A  19      11.369 -11.641  -4.217  1.00 98.57           O  
ATOM    287  N   SER A  20      12.988 -10.699  -2.963  1.00 97.94           N  
ATOM    288  H   SER A  20      13.499  -9.846  -2.782  1.00 97.94           H  
ATOM    289  CA  SER A  20      13.372 -11.888  -2.198  1.00 97.94           C  
ATOM    290  HA  SER A  20      13.598 -12.690  -2.902  1.00 97.94           H  
ATOM    291  C   SER A  20      12.286 -12.408  -1.251  1.00 97.94           C  
ATOM    292  CB  SER A  20      14.641 -11.585  -1.395  1.00 97.94           C  
ATOM    293  HB2 SER A  20      15.426 -11.250  -2.073  1.00 97.94           H  
ATOM    294  HB3 SER A  20      14.973 -12.502  -0.909  1.00 97.94           H  
ATOM    295  O   SER A  20      12.380 -13.537  -0.780  1.00 97.94           O  
ATOM    296  OG  SER A  20      14.420 -10.590  -0.407  1.00 97.94           O  
ATOM    297  HG  SER A  20      15.063 -10.741   0.290  1.00 97.94           H  
ATOM    298  N   SER A  21      11.278 -11.588  -0.960  1.00 97.15           N  
ATOM    299  H   SER A  21      11.283 -10.677  -1.397  1.00 97.15           H  
ATOM    300  CA  SER A  21      10.200 -11.860   0.006  1.00 97.15           C  
ATOM    301  HA  SER A  21      10.082 -12.938   0.116  1.00 97.15           H  
ATOM    302  C   SER A  21       8.840 -11.333  -0.464  1.00 97.15           C  
ATOM    303  CB  SER A  21      10.575 -11.285   1.376  1.00 97.15           C  
ATOM    304  HB2 SER A  21      11.363 -11.900   1.811  1.00 97.15           H  
ATOM    305  HB3 SER A  21       9.718 -11.298   2.050  1.00 97.15           H  
ATOM    306  O   SER A  21       7.946 -11.116   0.343  1.00 97.15           O  
ATOM    307  OG  SER A  21      11.060  -9.964   1.234  1.00 97.15           O  
ATOM    308  HG  SER A  21      11.825  -9.991   0.655  1.00 97.15           H  
ATOM    309  N   ILE A  22       8.694 -11.106  -1.774  1.00 97.90           N  
ATOM    310  H   ILE A  22       9.427 -11.418  -2.395  1.00 97.90           H  
ATOM    311  CA  ILE A  22       7.442 -10.661  -2.391  1.00 97.90           C  
ATOM    312  HA  ILE A  22       6.724 -10.385  -1.618  1.00 97.90           H  
ATOM    313  C   ILE A  22       6.867 -11.843  -3.165  1.00 97.90           C  
ATOM    314  CB  ILE A  22       7.679  -9.424  -3.288  1.00 97.90           C  
ATOM    315  HB  ILE A  22       8.408  -9.688  -4.054  1.00 97.90           H  
ATOM    316  O   ILE A  22       7.469 -12.274  -4.152  1.00 97.90           O  
ATOM    317  CG1 ILE A  22       8.252  -8.254  -2.452  1.00 97.90           C  
ATOM    318 HG12 ILE A  22       7.534  -7.974  -1.681  1.00 97.90           H  
ATOM    319 HG13 ILE A  22       9.166  -8.577  -1.954  1.00 97.90           H  
ATOM    320  CG2 ILE A  22       6.370  -9.015  -3.991  1.00 97.90           C  
ATOM    321 HG21 ILE A  22       6.539  -8.170  -4.659  1.00 97.90           H  
ATOM    322 HG22 ILE A  22       5.997  -9.836  -4.603  1.00 97.90           H  
ATOM    323 HG23 ILE A  22       5.622  -8.758  -3.242  1.00 97.90           H  
ATOM    324  CD1 ILE A  22       8.611  -7.011  -3.274  1.00 97.90           C  
ATOM    325 HD11 ILE A  22       9.133  -6.297  -2.637  1.00 97.90           H  
ATOM    326 HD12 ILE A  22       9.260  -7.284  -4.106  1.00 97.90           H  
ATOM    327 HD13 ILE A  22       7.703  -6.542  -3.652  1.00 97.90           H  
ATOM    328  N   GLN A  23       5.706 -12.337  -2.736  1.00 96.34           N  
ATOM    329  H   GLN A  23       5.291 -11.934  -1.908  1.00 96.34           H  
ATOM    330  CA  GLN A  23       4.999 -13.469  -3.331  1.00 96.34           C  
ATOM    331  HA  GLN A  23       4.248 -13.809  -2.618  1.00 96.34           H  
ATOM    332  C   GLN A  23       5.933 -14.670  -3.547  1.00 96.34           C  
ATOM    333  CB  GLN A  23       4.258 -12.991  -4.591  1.00 96.34           C  
ATOM    334  HB2 GLN A  23       4.974 -12.552  -5.286  1.00 96.34           H  
ATOM    335  HB3 GLN A  23       3.763 -13.840  -5.064  1.00 96.34           H  
ATOM    336  O   GLN A  23       6.635 -15.084  -2.626  1.00 96.34           O  
ATOM    337  CG  GLN A  23       3.194 -11.944  -4.267  1.00 96.34           C  
ATOM    338  HG2 GLN A  23       2.534 -12.347  -3.499  1.00 96.34           H  
ATOM    339  HG3 GLN A  23       3.658 -11.040  -3.873  1.00 96.34           H  
ATOM    340  CD  GLN A  23       2.359 -11.567  -5.482  1.00 96.34           C  
ATOM    341  NE2 GLN A  23       1.182 -11.035  -5.250  1.00 96.34           N  
ATOM    342 HE21 GLN A  23       0.925 -10.858  -4.290  1.00 96.34           H  
ATOM    343 HE22 GLN A  23       0.590 -10.848  -6.047  1.00 96.34           H  
ATOM    344  OE1 GLN A  23       2.728 -11.733  -6.636  1.00 96.34           O  
ATOM    345  N   THR A  24       5.975 -15.241  -4.758  1.00 97.11           N  
ATOM    346  H   THR A  24       5.435 -14.826  -5.504  1.00 97.11           H  
ATOM    347  CA  THR A  24       7.014 -16.219  -5.104  1.00 97.11           C  
ATOM    348  HA  THR A  24       7.156 -16.876  -4.246  1.00 97.11           H  
ATOM    349  C   THR A  24       8.307 -15.465  -5.433  1.00 97.11           C  
ATOM    350  CB  THR A  24       6.626 -17.129  -6.273  1.00 97.11           C  
ATOM    351  HB  THR A  24       6.643 -16.567  -7.207  1.00 97.11           H  
ATOM    352  O   THR A  24       8.339 -14.760  -6.454  1.00 97.11           O  
ATOM    353  CG2 THR A  24       7.589 -18.309  -6.390  1.00 97.11           C  
ATOM    354 HG21 THR A  24       8.608 -17.953  -6.544  1.00 97.11           H  
ATOM    355 HG22 THR A  24       7.549 -18.912  -5.483  1.00 97.11           H  
ATOM    356 HG23 THR A  24       7.301 -18.924  -7.243  1.00 97.11           H  
ATOM    357  OG1 THR A  24       5.339 -17.664  -6.075  1.00 97.11           O  
ATOM    358  HG1 THR A  24       4.720 -16.944  -6.220  1.00 97.11           H  
ATOM    359  N   PRO A  25       9.382 -15.619  -4.632  1.00 98.02           N  
ATOM    360  CA  PRO A  25      10.571 -14.785  -4.746  1.00 98.02           C  
ATOM    361  HA  PRO A  25      10.277 -13.771  -4.476  1.00 98.02           H  
ATOM    362  C   PRO A  25      11.176 -14.793  -6.147  1.00 98.02           C  
ATOM    363  CB  PRO A  25      11.562 -15.315  -3.709  1.00 98.02           C  
ATOM    364  HB2 PRO A  25      12.207 -14.523  -3.327  1.00 98.02           H  
ATOM    365  HB3 PRO A  25      12.158 -16.125  -4.129  1.00 98.02           H  
ATOM    366  O   PRO A  25      11.395 -15.857  -6.732  1.00 98.02           O  
ATOM    367  CG  PRO A  25      10.641 -15.873  -2.630  1.00 98.02           C  
ATOM    368  HG2 PRO A  25      10.262 -15.060  -2.011  1.00 98.02           H  
ATOM    369  HG3 PRO A  25      11.138 -16.626  -2.018  1.00 98.02           H  
ATOM    370  CD  PRO A  25       9.500 -16.466  -3.450  1.00 98.02           C  
ATOM    371  HD2 PRO A  25       8.598 -16.475  -2.839  1.00 98.02           H  
ATOM    372  HD3 PRO A  25       9.753 -17.480  -3.759  1.00 98.02           H  
ATOM    373  N   TRP A  26      11.443 -13.598  -6.675  1.00 97.74           N  
ATOM    374  H   TRP A  26      11.276 -12.796  -6.084  1.00 97.74           H  
ATOM    375  CA  TRP A  26      12.028 -13.373  -8.005  1.00 97.74           C  
ATOM    376  HA  TRP A  26      11.952 -12.303  -8.198  1.00 97.74           H  
ATOM    377  C   TRP A  26      11.292 -14.038  -9.186  1.00 97.74           C  
ATOM    378  CB  TRP A  26      13.527 -13.691  -7.972  1.00 97.74           C  
ATOM    379  HB2 TRP A  26      13.964 -13.445  -8.940  1.00 97.74           H  
ATOM    380  HB3 TRP A  26      13.664 -14.761  -7.813  1.00 97.74           H  
ATOM    381  O   TRP A  26      11.842 -14.121 -10.283  1.00 97.74           O  
ATOM    382  CG  TRP A  26      14.287 -12.934  -6.929  1.00 97.74           C  
ATOM    383  CD1 TRP A  26      14.852 -13.463  -5.821  1.00 97.74           C  
ATOM    384  HD1 TRP A  26      14.834 -14.511  -5.563  1.00 97.74           H  
ATOM    385  CD2 TRP A  26      14.566 -11.503  -6.882  1.00 97.74           C  
ATOM    386  CE2 TRP A  26      15.322 -11.233  -5.702  1.00 97.74           C  
ATOM    387  CE3 TRP A  26      14.264 -10.408  -7.722  1.00 97.74           C  
ATOM    388  HE3 TRP A  26      13.715 -10.582  -8.635  1.00 97.74           H  
ATOM    389  NE1 TRP A  26      15.481 -12.464  -5.103  1.00 97.74           N  
ATOM    390  HE1 TRP A  26      16.057 -12.637  -4.292  1.00 97.74           H  
ATOM    391  CH2 TRP A  26      15.430  -8.874  -6.221  1.00 97.74           C  
ATOM    392  HH2 TRP A  26      15.764  -7.875  -5.982  1.00 97.74           H  
ATOM    393  CZ2 TRP A  26      15.754  -9.942  -5.369  1.00 97.74           C  
ATOM    394  HZ2 TRP A  26      16.339  -9.770  -4.478  1.00 97.74           H  
ATOM    395  CZ3 TRP A  26      14.689  -9.106  -7.393  1.00 97.74           C  
ATOM    396  HZ3 TRP A  26      14.455  -8.279  -8.047  1.00 97.74           H  
ATOM    397  N   GLN A  27      10.040 -14.462  -8.990  1.00 98.24           N  
ATOM    398  H   GLN A  27       9.676 -14.414  -8.049  1.00 98.24           H  
ATOM    399  CA  GLN A  27       9.203 -15.093 -10.018  1.00 98.24           C  
ATOM    400  HA  GLN A  27       9.710 -15.075 -10.982  1.00 98.24           H  
ATOM    401  C   GLN A  27       7.869 -14.368 -10.204  1.00 98.24           C  
ATOM    402  CB  GLN A  27       8.944 -16.555  -9.630  1.00 98.24           C  
ATOM    403  HB2 GLN A  27       8.196 -16.974 -10.303  1.00 98.24           H  
ATOM    404  HB3 GLN A  27       8.547 -16.589  -8.615  1.00 98.24           H  
ATOM    405  O   GLN A  27       7.381 -14.247 -11.328  1.00 98.24           O  
ATOM    406  CG  GLN A  27      10.207 -17.419  -9.708  1.00 98.24           C  
ATOM    407  HG2 GLN A  27      11.001 -16.967  -9.114  1.00 98.24           H  
ATOM    408  HG3 GLN A  27      10.547 -17.475 -10.742  1.00 98.24           H  
ATOM    409  CD  GLN A  27       9.949 -18.829  -9.198  1.00 98.24           C  
ATOM    410  NE2 GLN A  27      10.685 -19.279  -8.207  1.00 98.24           N  
ATOM    411 HE21 GLN A  27      11.338 -18.656  -7.754  1.00 98.24           H  
ATOM    412 HE22 GLN A  27      10.449 -20.196  -7.855  1.00 98.24           H  
ATOM    413  OE1 GLN A  27       9.080 -19.547  -9.666  1.00 98.24           O  
ATOM    414  N   SER A  28       7.274 -13.877  -9.116  1.00 97.77           N  
ATOM    415  H   SER A  28       7.708 -14.014  -8.214  1.00 97.77           H  
ATOM    416  CA  SER A  28       5.981 -13.198  -9.141  1.00 97.77           C  
ATOM    417  HA  SER A  28       5.469 -13.435 -10.074  1.00 97.77           H  
ATOM    418  C   SER A  28       6.143 -11.681  -9.071  1.00 97.77           C  
ATOM    419  CB  SER A  28       5.097 -13.699  -8.004  1.00 97.77           C  
ATOM    420  HB2 SER A  28       5.603 -13.501  -7.059  1.00 97.77           H  
ATOM    421  HB3 SER A  28       4.145 -13.168  -8.030  1.00 97.77           H  
ATOM    422  O   SER A  28       6.885 -11.154  -8.245  1.00 97.77           O  
ATOM    423  OG  SER A  28       4.855 -15.091  -8.116  1.00 97.77           O  
ATOM    424  HG  SER A  28       4.528 -15.274  -9.000  1.00 97.77           H  
ATOM    425  N   TRP A  29       5.415 -10.985  -9.943  1.00 98.22           N  
ATOM    426  H   TRP A  29       4.803 -11.487 -10.569  1.00 98.22           H  
ATOM    427  CA  TRP A  29       5.347  -9.528  -9.976  1.00 98.22           C  
ATOM    428  HA  TRP A  29       6.195  -9.105  -9.437  1.00 98.22           H  
ATOM    429  C   TRP A  29       4.060  -9.059  -9.301  1.00 98.22           C  
ATOM    430  CB  TRP A  29       5.435  -9.052 -11.426  1.00 98.22           C  
ATOM    431  HB2 TRP A  29       5.118  -8.010 -11.469  1.00 98.22           H  
ATOM    432  HB3 TRP A  29       4.730  -9.623 -12.031  1.00 98.22           H  
ATOM    433  O   TRP A  29       2.961  -9.281  -9.812  1.00 98.22           O  
ATOM    434  CG  TRP A  29       6.795  -9.139 -12.043  1.00 98.22           C  
ATOM    435  CD1 TRP A  29       7.299 -10.198 -12.717  1.00 98.22           C  
ATOM    436  HD1 TRP A  29       6.782 -11.134 -12.871  1.00 98.22           H  
ATOM    437  CD2 TRP A  29       7.845  -8.127 -12.052  1.00 98.22           C  
ATOM    438  CE2 TRP A  29       8.958  -8.636 -12.784  1.00 98.22           C  
ATOM    439  CE3 TRP A  29       7.978  -6.835 -11.503  1.00 98.22           C  
ATOM    440  HE3 TRP A  29       7.192  -6.448 -10.871  1.00 98.22           H  
ATOM    441  NE1 TRP A  29       8.572  -9.904 -13.167  1.00 98.22           N  
ATOM    442  HE1 TRP A  29       9.144 -10.559 -13.682  1.00 98.22           H  
ATOM    443  CH2 TRP A  29      10.184  -6.572 -12.500  1.00 98.22           C  
ATOM    444  HH2 TRP A  29      11.062  -5.966 -12.669  1.00 98.22           H  
ATOM    445  CZ2 TRP A  29      10.118  -7.881 -13.002  1.00 98.22           C  
ATOM    446  HZ2 TRP A  29      10.953  -8.295 -13.548  1.00 98.22           H  
ATOM    447  CZ3 TRP A  29       9.121  -6.054 -11.744  1.00 98.22           C  
ATOM    448  HZ3 TRP A  29       9.190  -5.058 -11.332  1.00 98.22           H  
ATOM    449  N   LYS A  30       4.200  -8.389  -8.159  1.00 98.03           N  
ATOM    450  H   LYS A  30       5.140  -8.239  -7.821  1.00 98.03           H  
ATOM    451  CA  LYS A  30       3.090  -7.842  -7.382  1.00 98.03           C  
ATOM    452  HA  LYS A  30       2.258  -8.543  -7.441  1.00 98.03           H  
ATOM    453  C   LYS A  30       2.675  -6.475  -7.936  1.00 98.03           C  
ATOM    454  CB  LYS A  30       3.530  -7.758  -5.919  1.00 98.03           C  
ATOM    455  HB2 LYS A  30       3.803  -8.761  -5.590  1.00 98.03           H  
ATOM    456  HB3 LYS A  30       4.409  -7.118  -5.836  1.00 98.03           H  
ATOM    457  O   LYS A  30       3.474  -5.542  -7.840  1.00 98.03           O  
ATOM    458  CG  LYS A  30       2.420  -7.217  -5.013  1.00 98.03           C  
ATOM    459  HG2 LYS A  30       1.534  -7.843  -5.127  1.00 98.03           H  
ATOM    460  HG3 LYS A  30       2.174  -6.188  -5.275  1.00 98.03           H  
ATOM    461  CD  LYS A  30       2.904  -7.272  -3.564  1.00 98.03           C  
ATOM    462  HD2 LYS A  30       3.691  -6.540  -3.385  1.00 98.03           H  
ATOM    463  HD3 LYS A  30       3.309  -8.266  -3.374  1.00 98.03           H  
ATOM    464  CE  LYS A  30       1.747  -7.090  -2.597  1.00 98.03           C  
ATOM    465  HE2 LYS A  30       2.002  -7.660  -1.704  1.00 98.03           H  
ATOM    466  HE3 LYS A  30       0.850  -7.557  -3.005  1.00 98.03           H  
ATOM    467  NZ  LYS A  30       1.486  -5.692  -2.198  1.00 98.03           N  
ATOM    468  HZ1 LYS A  30       1.309  -5.100  -2.997  1.00 98.03           H  
ATOM    469  HZ2 LYS A  30       0.688  -5.719  -1.580  1.00 98.03           H  
ATOM    470  HZ3 LYS A  30       2.256  -5.353  -1.639  1.00 98.03           H  
ATOM    471  N   PRO A  31       1.456  -6.310  -8.480  1.00 98.18           N  
ATOM    472  CA  PRO A  31       0.993  -5.009  -8.946  1.00 98.18           C  
ATOM    473  HA  PRO A  31       1.727  -4.570  -9.622  1.00 98.18           H  
ATOM    474  C   PRO A  31       0.760  -4.057  -7.768  1.00 98.18           C  
ATOM    475  CB  PRO A  31      -0.296  -5.286  -9.722  1.00 98.18           C  
ATOM    476  HB2 PRO A  31      -0.995  -4.451  -9.676  1.00 98.18           H  
ATOM    477  HB3 PRO A  31      -0.055  -5.519 -10.759  1.00 98.18           H  
ATOM    478  O   PRO A  31       0.276  -4.465  -6.706  1.00 98.18           O  
ATOM    479  CG  PRO A  31      -0.850  -6.534  -9.035  1.00 98.18           C  
ATOM    480  HG2 PRO A  31      -1.488  -7.114  -9.703  1.00 98.18           H  
ATOM    481  HG3 PRO A  31      -1.398  -6.247  -8.137  1.00 98.18           H  
ATOM    482  CD  PRO A  31       0.408  -7.309  -8.643  1.00 98.18           C  
ATOM    483  HD2 PRO A  31       0.683  -7.995  -9.444  1.00 98.18           H  
ATOM    484  HD3 PRO A  31       0.230  -7.858  -7.718  1.00 98.18           H  
ATOM    485  N   ILE A  32       1.080  -2.782  -7.974  1.00 98.67           N  
ATOM    486  H   ILE A  32       1.505  -2.534  -8.855  1.00 98.67           H  
ATOM    487  CA  ILE A  32       0.795  -1.690  -7.044  1.00 98.67           C  
ATOM    488  HA  ILE A  32       0.142  -2.091  -6.268  1.00 98.67           H  
ATOM    489  C   ILE A  32       0.026  -0.576  -7.770  1.00 98.67           C  
ATOM    490  CB  ILE A  32       2.067  -1.192  -6.323  1.00 98.67           C  
ATOM    491  HB  ILE A  32       1.739  -0.448  -5.597  1.00 98.67           H  
ATOM    492  O   ILE A  32       0.440  -0.170  -8.863  1.00 98.67           O  
ATOM    493  CG1 ILE A  32       3.116  -0.504  -7.220  1.00 98.67           C  
ATOM    494 HG12 ILE A  32       3.598  -1.250  -7.851  1.00 98.67           H  
ATOM    495 HG13 ILE A  32       2.624   0.231  -7.857  1.00 98.67           H  
ATOM    496  CG2 ILE A  32       2.691  -2.363  -5.542  1.00 98.67           C  
ATOM    497 HG21 ILE A  32       1.947  -2.802  -4.879  1.00 98.67           H  
ATOM    498 HG22 ILE A  32       3.053  -3.127  -6.231  1.00 98.67           H  
ATOM    499 HG23 ILE A  32       3.539  -2.013  -4.953  1.00 98.67           H  
ATOM    500  CD1 ILE A  32       4.194   0.257  -6.434  1.00 98.67           C  
ATOM    501 HD11 ILE A  32       3.726   0.972  -5.757  1.00 98.67           H  
ATOM    502 HD12 ILE A  32       4.814  -0.433  -5.863  1.00 98.67           H  
ATOM    503 HD13 ILE A  32       4.838   0.801  -7.125  1.00 98.67           H  
ATOM    504  N   PRO A  33      -1.092  -0.092  -7.201  1.00 98.43           N  
ATOM    505  CA  PRO A  33      -1.974   0.851  -7.876  1.00 98.43           C  
ATOM    506  HA  PRO A  33      -2.224   0.486  -8.872  1.00 98.43           H  
ATOM    507  C   PRO A  33      -1.341   2.236  -7.997  1.00 98.43           C  
ATOM    508  CB  PRO A  33      -3.242   0.904  -7.017  1.00 98.43           C  
ATOM    509  HB2 PRO A  33      -3.758   1.861  -7.089  1.00 98.43           H  
ATOM    510  HB3 PRO A  33      -3.911   0.087  -7.290  1.00 98.43           H  
ATOM    511  O   PRO A  33      -0.570   2.674  -7.135  1.00 98.43           O  
ATOM    512  CG  PRO A  33      -2.681   0.666  -5.616  1.00 98.43           C  
ATOM    513  HG2 PRO A  33      -3.441   0.342  -4.905  1.00 98.43           H  
ATOM    514  HG3 PRO A  33      -2.185   1.567  -5.256  1.00 98.43           H  
ATOM    515  CD  PRO A  33      -1.637  -0.411  -5.885  1.00 98.43           C  
ATOM    516  HD2 PRO A  33      -0.871  -0.399  -5.109  1.00 98.43           H  
ATOM    517  HD3 PRO A  33      -2.120  -1.388  -5.918  1.00 98.43           H  
ATOM    518  N   GLN A  34      -1.735   2.963  -9.041  1.00 98.65           N  
ATOM    519  H   GLN A  34      -2.295   2.527  -9.760  1.00 98.65           H  
ATOM    520  CA  GLN A  34      -1.608   4.414  -9.049  1.00 98.65           C  
ATOM    521  HA  GLN A  34      -0.576   4.652  -8.793  1.00 98.65           H  
ATOM    522  C   GLN A  34      -2.542   5.021  -7.986  1.00 98.65           C  
ATOM    523  CB  GLN A  34      -1.894   4.949 -10.460  1.00 98.65           C  
ATOM    524  HB2 GLN A  34      -2.971   5.011 -10.622  1.00 98.65           H  
ATOM    525  HB3 GLN A  34      -1.477   4.250 -11.185  1.00 98.65           H  
ATOM    526  O   GLN A  34      -3.683   4.591  -7.830  1.00 98.65           O  
ATOM    527  CG  GLN A  34      -1.246   6.321 -10.699  1.00 98.65           C  
ATOM    528  HG2 GLN A  34      -0.170   6.228 -10.556  1.00 98.65           H  
ATOM    529  HG3 GLN A  34      -1.640   7.041  -9.982  1.00 98.65           H  
ATOM    530  CD  GLN A  34      -1.479   6.856 -12.107  1.00 98.65           C  
ATOM    531  NE2 GLN A  34      -1.376   6.073 -13.150  1.00 98.65           N  
ATOM    532 HE21 GLN A  34      -1.074   5.112 -13.082  1.00 98.65           H  
ATOM    533 HE22 GLN A  34      -1.627   6.456 -14.050  1.00 98.65           H  
ATOM    534  OE1 GLN A  34      -1.675   8.036 -12.329  1.00 98.65           O  
ATOM    535  N   VAL A  35      -2.066   6.028  -7.257  1.00 98.71           N  
ATOM    536  H   VAL A  35      -1.135   6.354  -7.476  1.00 98.71           H  
ATOM    537  CA  VAL A  35      -2.845   6.795  -6.280  1.00 98.71           C  
ATOM    538  HA  VAL A  35      -3.260   6.118  -5.534  1.00 98.71           H  
ATOM    539  C   VAL A  35      -3.991   7.493  -7.004  1.00 98.71           C  
ATOM    540  CB  VAL A  35      -1.961   7.837  -5.572  1.00 98.71           C  
ATOM    541  HB  VAL A  35      -1.494   8.468  -6.328  1.00 98.71           H  
ATOM    542  O   VAL A  35      -3.773   8.262  -7.947  1.00 98.71           O  
ATOM    543  CG1 VAL A  35      -2.766   8.727  -4.619  1.00 98.71           C  
ATOM    544 HG11 VAL A  35      -3.572   9.234  -5.150  1.00 98.71           H  
ATOM    545 HG12 VAL A  35      -3.190   8.128  -3.813  1.00 98.71           H  
ATOM    546 HG13 VAL A  35      -2.119   9.502  -4.209  1.00 98.71           H  
ATOM    547  CG2 VAL A  35      -0.847   7.188  -4.741  1.00 98.71           C  
ATOM    548 HG21 VAL A  35      -1.285   6.624  -3.918  1.00 98.71           H  
ATOM    549 HG22 VAL A  35      -0.246   6.523  -5.361  1.00 98.71           H  
ATOM    550 HG23 VAL A  35      -0.199   7.961  -4.327  1.00 98.71           H  
ATOM    551  N   GLN A  36      -5.218   7.270  -6.539  1.00 97.83           N  
ATOM    552  H   GLN A  36      -5.347   6.686  -5.725  1.00 97.83           H  
ATOM    553  CA  GLN A  36      -6.384   7.890  -7.151  1.00 97.83           C  
ATOM    554  HA  GLN A  36      -6.357   7.641  -8.212  1.00 97.83           H  
ATOM    555  C   GLN A  36      -6.306   9.416  -7.013  1.00 97.83           C  
ATOM    556  CB  GLN A  36      -7.665   7.284  -6.567  1.00 97.83           C  
ATOM    557  HB2 GLN A  36      -7.587   6.199  -6.645  1.00 97.83           H  
ATOM    558  HB3 GLN A  36      -7.760   7.534  -5.510  1.00 97.83           H  
ATOM    559  O   GLN A  36      -6.070   9.956  -5.933  1.00 97.83           O  
ATOM    560  CG  GLN A  36      -8.925   7.714  -7.336  1.00 97.83           C  
ATOM    561  HG2 GLN A  36      -9.726   7.024  -7.071  1.00 97.83           H  
ATOM    562  HG3 GLN A  36      -8.748   7.619  -8.407  1.00 97.83           H  
ATOM    563  CD  GLN A  36      -9.410   9.126  -7.011  1.00 97.83           C  
ATOM    564  NE2 GLN A  36     -10.043   9.814  -7.933  1.00 97.83           N  
ATOM    565 HE21 GLN A  36     -10.371  10.723  -7.640  1.00 97.83           H  
ATOM    566 HE22 GLN A  36     -10.297   9.404  -8.821  1.00 97.83           H  
ATOM    567  OE1 GLN A  36      -9.248   9.642  -5.924  1.00 97.83           O  
ATOM    568  N   GLY A  37      -6.482  10.116  -8.136  1.00 97.47           N  
ATOM    569  H   GLY A  37      -6.630   9.607  -8.995  1.00 97.47           H  
ATOM    570  CA  GLY A  37      -6.439  11.580  -8.193  1.00 97.47           C  
ATOM    571  HA2 GLY A  37      -6.976  11.982  -7.333  1.00 97.47           H  
ATOM    572  HA3 GLY A  37      -6.948  11.915  -9.096  1.00 97.47           H  
ATOM    573  C   GLY A  37      -5.032  12.191  -8.188  1.00 97.47           C  
ATOM    574  O   GLY A  37      -4.911  13.402  -8.352  1.00 97.47           O  
ATOM    575  N   VAL A  38      -3.964  11.390  -8.068  1.00 97.87           N  
ATOM    576  H   VAL A  38      -4.111  10.400  -7.935  1.00 97.87           H  
ATOM    577  CA  VAL A  38      -2.580  11.892  -8.025  1.00 97.87           C  
ATOM    578  HA  VAL A  38      -2.584  12.953  -8.272  1.00 97.87           H  
ATOM    579  C   VAL A  38      -1.738  11.195  -9.091  1.00 97.87           C  
ATOM    580  CB  VAL A  38      -1.967  11.782  -6.616  1.00 97.87           C  
ATOM    581  HB  VAL A  38      -1.734  10.741  -6.390  1.00 97.87           H  
ATOM    582  O   VAL A  38      -1.029  10.222  -8.831  1.00 97.87           O  
ATOM    583  CG1 VAL A  38      -0.676  12.608  -6.544  1.00 97.87           C  
ATOM    584 HG11 VAL A  38      -0.907  13.669  -6.640  1.00 97.87           H  
ATOM    585 HG12 VAL A  38      -0.184  12.431  -5.588  1.00 97.87           H  
ATOM    586 HG13 VAL A  38      -0.004  12.318  -7.352  1.00 97.87           H  
ATOM    587  CG2 VAL A  38      -2.902  12.317  -5.525  1.00 97.87           C  
ATOM    588 HG21 VAL A  38      -3.786  11.684  -5.440  1.00 97.87           H  
ATOM    589 HG22 VAL A  38      -2.395  12.311  -4.560  1.00 97.87           H  
ATOM    590 HG23 VAL A  38      -3.218  13.333  -5.759  1.00 97.87           H  
ATOM    591  N   ALA A  39      -1.821  11.715 -10.317  1.00 97.27           N  
ATOM    592  H   ALA A  39      -2.436  12.502 -10.463  1.00 97.27           H  
ATOM    593  CA  ALA A  39      -1.201  11.085 -11.476  1.00 97.27           C  
ATOM    594  HA  ALA A  39      -1.719  10.133 -11.592  1.00 97.27           H  
ATOM    595  C   ALA A  39       0.302  10.808 -11.274  1.00 97.27           C  
ATOM    596  CB  ALA A  39      -1.475  11.909 -12.738  1.00 97.27           C  
ATOM    597  HB1 ALA A  39      -2.549  12.037 -12.869  1.00 97.27           H  
ATOM    598  HB2 ALA A  39      -0.998  12.886 -12.653  1.00 97.27           H  
ATOM    599  HB3 ALA A  39      -1.074  11.387 -13.606  1.00 97.27           H  
ATOM    600  O   ALA A  39       1.046  11.647 -10.759  1.00 97.27           O  
ATOM    601  N   GLY A  40       0.749   9.617 -11.676  1.00 98.34           N  
ATOM    602  H   GLY A  40       0.068   8.967 -12.042  1.00 98.34           H  
ATOM    603  CA  GLY A  40       2.153   9.205 -11.585  1.00 98.34           C  
ATOM    604  HA2 GLY A  40       2.293   8.318 -12.202  1.00 98.34           H  
ATOM    605  HA3 GLY A  40       2.782  10.006 -11.974  1.00 98.34           H  
ATOM    606  C   GLY A  40       2.659   8.877 -10.179  1.00 98.34           C  
ATOM    607  O   GLY A  40       3.851   8.625 -10.014  1.00 98.34           O  
ATOM    608  N   ASN A  41       1.787   8.867  -9.171  1.00 98.83           N  
ATOM    609  H   ASN A  41       0.812   9.047  -9.364  1.00 98.83           H  
ATOM    610  CA  ASN A  41       2.121   8.396  -7.830  1.00 98.83           C  
ATOM    611  HA  ASN A  41       3.204   8.354  -7.720  1.00 98.83           H  
ATOM    612  C   ASN A  41       1.576   6.980  -7.652  1.00 98.83           C  
ATOM    613  CB  ASN A  41       1.582   9.376  -6.779  1.00 98.83           C  
ATOM    614  HB2 ASN A  41       0.535   9.600  -6.979  1.00 98.83           H  
ATOM    615  HB3 ASN A  41       1.637   8.906  -5.797  1.00 98.83           H  
ATOM    616  O   ASN A  41       0.458   6.720  -8.067  1.00 98.83           O  
ATOM    617  CG  ASN A  41       2.373  10.670  -6.738  1.00 98.83           C  
ATOM    618  ND2 ASN A  41       2.388  11.437  -7.804  1.00 98.83           N  
ATOM    619 HD21 ASN A  41       1.850  11.174  -8.618  1.00 98.83           H  
ATOM    620 HD22 ASN A  41       2.900  12.306  -7.776  1.00 98.83           H  
ATOM    621  OD1 ASN A  41       3.003  11.004  -5.743  1.00 98.83           O  
ATOM    622  N   TYR A  42       2.335   6.081  -7.034  1.00 98.91           N  
ATOM    623  H   TYR A  42       3.257   6.358  -6.727  1.00 98.91           H  
ATOM    624  CA  TYR A  42       1.952   4.683  -6.811  1.00 98.91           C  
ATOM    625  HA  TYR A  42       0.871   4.583  -6.913  1.00 98.91           H  
ATOM    626  C   TYR A  42       2.343   4.272  -5.409  1.00 98.91           C  
ATOM    627  CB  TYR A  42       2.637   3.726  -7.795  1.00 98.91           C  
ATOM    628  HB2 TYR A  42       2.253   2.720  -7.626  1.00 98.91           H  
ATOM    629  HB3 TYR A  42       3.705   3.703  -7.581  1.00 98.91           H  
ATOM    630  O   TYR A  42       3.344   4.765  -4.886  1.00 98.91           O  
ATOM    631  CG  TYR A  42       2.454   4.080  -9.248  1.00 98.91           C  
ATOM    632  CD1 TYR A  42       1.573   3.345 -10.063  1.00 98.91           C  
ATOM    633  HD1 TYR A  42       1.016   2.516  -9.653  1.00 98.91           H  
ATOM    634  CD2 TYR A  42       3.184   5.157  -9.778  1.00 98.91           C  
ATOM    635  HD2 TYR A  42       3.863   5.712  -9.148  1.00 98.91           H  
ATOM    636  CE1 TYR A  42       1.442   3.681 -11.424  1.00 98.91           C  
ATOM    637  HE1 TYR A  42       0.790   3.112 -12.071  1.00 98.91           H  
ATOM    638  CE2 TYR A  42       3.013   5.528 -11.115  1.00 98.91           C  
ATOM    639  HE2 TYR A  42       3.545   6.385 -11.500  1.00 98.91           H  
ATOM    640  OH  TYR A  42       2.112   5.119 -13.251  1.00 98.91           O  
ATOM    641  HH  TYR A  42       2.629   5.914 -13.406  1.00 98.91           H  
ATOM    642  CZ  TYR A  42       2.171   4.770 -11.947  1.00 98.91           C  
ATOM    643  N   TYR A  43       1.594   3.354  -4.812  1.00 98.83           N  
ATOM    644  H   TYR A  43       0.808   2.947  -5.298  1.00 98.83           H  
ATOM    645  CA  TYR A  43       1.887   2.897  -3.463  1.00 98.83           C  
ATOM    646  HA  TYR A  43       2.937   3.120  -3.273  1.00 98.83           H  
ATOM    647  C   TYR A  43       1.715   1.392  -3.321  1.00 98.83           C  
ATOM    648  CB  TYR A  43       1.080   3.680  -2.427  1.00 98.83           C  
ATOM    649  HB2 TYR A  43       1.480   3.456  -1.438  1.00 98.83           H  
ATOM    650  HB3 TYR A  43       1.220   4.747  -2.597  1.00 98.83           H  
ATOM    651  O   TYR A  43       0.766   0.814  -3.839  1.00 98.83           O  
ATOM    652  CG  TYR A  43      -0.401   3.371  -2.445  1.00 98.83           C  
ATOM    653  CD1 TYR A  43      -1.203   3.841  -3.502  1.00 98.83           C  
ATOM    654  HD1 TYR A  43      -0.769   4.412  -4.310  1.00 98.83           H  
ATOM    655  CD2 TYR A  43      -0.970   2.590  -1.420  1.00 98.83           C  
ATOM    656  HD2 TYR A  43      -0.355   2.217  -0.614  1.00 98.83           H  
ATOM    657  CE1 TYR A  43      -2.576   3.552  -3.529  1.00 98.83           C  
ATOM    658  HE1 TYR A  43      -3.204   3.904  -4.335  1.00 98.83           H  
ATOM    659  CE2 TYR A  43      -2.344   2.293  -1.448  1.00 98.83           C  
ATOM    660  HE2 TYR A  43      -2.790   1.698  -0.665  1.00 98.83           H  
ATOM    661  OH  TYR A  43      -4.475   2.527  -2.526  1.00 98.83           O  
ATOM    662  HH  TYR A  43      -4.763   2.064  -1.736  1.00 98.83           H  
ATOM    663  CZ  TYR A  43      -3.145   2.777  -2.504  1.00 98.83           C  
ATOM    664  N   GLY A  44       2.639   0.752  -2.612  1.00 98.60           N  
ATOM    665  H   GLY A  44       3.402   1.289  -2.225  1.00 98.60           H  
ATOM    666  CA  GLY A  44       2.631  -0.688  -2.396  1.00 98.60           C  
ATOM    667  HA2 GLY A  44       1.642  -1.100  -2.599  1.00 98.60           H  
ATOM    668  HA3 GLY A  44       3.353  -1.148  -3.071  1.00 98.60           H  
ATOM    669  C   GLY A  44       3.049  -1.051  -0.986  1.00 98.60           C  
ATOM    670  O   GLY A  44       3.985  -0.468  -0.453  1.00 98.60           O  
ATOM    671  N   ILE A  45       2.374  -2.034  -0.400  1.00 98.68           N  
ATOM    672  H   ILE A  45       1.581  -2.434  -0.882  1.00 98.68           H  
ATOM    673  CA  ILE A  45       2.754  -2.616   0.889  1.00 98.68           C  
ATOM    674  HA  ILE A  45       3.387  -1.914   1.431  1.00 98.68           H  
ATOM    675  C   ILE A  45       3.559  -3.888   0.635  1.00 98.68           C  
ATOM    676  CB  ILE A  45       1.513  -2.879   1.764  1.00 98.68           C  
ATOM    677  HB  ILE A  45       0.835  -3.539   1.223  1.00 98.68           H  
ATOM    678  O   ILE A  45       3.129  -4.731  -0.161  1.00 98.68           O  
ATOM    679  CG1 ILE A  45       0.784  -1.554   2.071  1.00 98.68           C  
ATOM    680 HG12 ILE A  45       1.386  -0.967   2.765  1.00 98.68           H  
ATOM    681 HG13 ILE A  45       0.655  -0.965   1.163  1.00 98.68           H  
ATOM    682  CG2 ILE A  45       1.936  -3.569   3.075  1.00 98.68           C  
ATOM    683 HG21 ILE A  45       2.381  -4.542   2.868  1.00 98.68           H  
ATOM    684 HG22 ILE A  45       2.657  -2.950   3.609  1.00 98.68           H  
ATOM    685 HG23 ILE A  45       1.079  -3.753   3.723  1.00 98.68           H  
ATOM    686  CD1 ILE A  45      -0.609  -1.766   2.668  1.00 98.68           C  
ATOM    687 HD11 ILE A  45      -0.581  -2.424   3.537  1.00 98.68           H  
ATOM    688 HD12 ILE A  45      -1.277  -2.183   1.915  1.00 98.68           H  
ATOM    689 HD13 ILE A  45      -0.988  -0.803   3.010  1.00 98.68           H  
ATOM    690  N   VAL A  46       4.693  -4.028   1.316  1.00 98.50           N  
ATOM    691  H   VAL A  46       4.991  -3.265   1.908  1.00 98.50           H  
ATOM    692  CA  VAL A  46       5.519  -5.243   1.334  1.00 98.50           C  
ATOM    693  HA  VAL A  46       4.896  -6.104   1.092  1.00 98.50           H  
ATOM    694  C   VAL A  46       6.085  -5.471   2.729  1.00 98.50           C  
ATOM    695  CB  VAL A  46       6.671  -5.189   0.307  1.00 98.50           C  
ATOM    696  HB  VAL A  46       7.274  -6.090   0.426  1.00 98.50           H  
ATOM    697  O   VAL A  46       6.369  -4.514   3.450  1.00 98.50           O  
ATOM    698  CG1 VAL A  46       6.131  -5.185  -1.127  1.00 98.50           C  
ATOM    699 HG11 VAL A  46       5.493  -6.055  -1.281  1.00 98.50           H  
ATOM    700 HG12 VAL A  46       6.968  -5.234  -1.823  1.00 98.50           H  
ATOM    701 HG13 VAL A  46       5.567  -4.272  -1.319  1.00 98.50           H  
ATOM    702  CG2 VAL A  46       7.595  -3.974   0.475  1.00 98.50           C  
ATOM    703 HG21 VAL A  46       8.408  -4.031  -0.250  1.00 98.50           H  
ATOM    704 HG22 VAL A  46       8.032  -3.967   1.474  1.00 98.50           H  
ATOM    705 HG23 VAL A  46       7.040  -3.048   0.326  1.00 98.50           H  
ATOM    706  N   TYR A  47       6.283  -6.731   3.100  1.00 98.59           N  
ATOM    707  H   TYR A  47       6.045  -7.479   2.465  1.00 98.59           H  
ATOM    708  CA  TYR A  47       7.224  -7.063   4.159  1.00 98.59           C  
ATOM    709  HA  TYR A  47       7.312  -6.233   4.860  1.00 98.59           H  
ATOM    710  C   TYR A  47       8.590  -7.313   3.531  1.00 98.59           C  
ATOM    711  CB  TYR A  47       6.753  -8.280   4.949  1.00 98.59           C  
ATOM    712  HB2 TYR A  47       5.778  -8.070   5.389  1.00 98.59           H  
ATOM    713  HB3 TYR A  47       6.634  -9.128   4.273  1.00 98.59           H  
ATOM    714  O   TYR A  47       8.681  -7.985   2.507  1.00 98.59           O  
ATOM    715  CG  TYR A  47       7.724  -8.649   6.050  1.00 98.59           C  
ATOM    716  CD1 TYR A  47       8.744  -9.586   5.794  1.00 98.59           C  
ATOM    717  HD1 TYR A  47       8.826 -10.037   4.816  1.00 98.59           H  
ATOM    718  CD2 TYR A  47       7.613  -8.052   7.319  1.00 98.59           C  
ATOM    719  HD2 TYR A  47       6.829  -7.333   7.504  1.00 98.59           H  
ATOM    720  CE1 TYR A  47       9.634  -9.952   6.819  1.00 98.59           C  
ATOM    721  HE1 TYR A  47      10.400 -10.693   6.642  1.00 98.59           H  
ATOM    722  CE2 TYR A  47       8.505  -8.413   8.348  1.00 98.59           C  
ATOM    723  HE2 TYR A  47       8.402  -7.976   9.330  1.00 98.59           H  
ATOM    724  OH  TYR A  47      10.339  -9.771   9.098  1.00 98.59           O  
ATOM    725  HH  TYR A  47      10.078  -9.391   9.940  1.00 98.59           H  
ATOM    726  CZ  TYR A  47       9.511  -9.372   8.098  1.00 98.59           C  
ATOM    727  N   LEU A  48       9.646  -6.793   4.148  1.00 98.57           N  
ATOM    728  H   LEU A  48       9.497  -6.241   4.981  1.00 98.57           H  
ATOM    729  CA  LEU A  48      11.019  -7.119   3.785  1.00 98.57           C  
ATOM    730  HA  LEU A  48      11.010  -7.934   3.062  1.00 98.57           H  
ATOM    731  C   LEU A  48      11.755  -7.581   5.051  1.00 98.57           C  
ATOM    732  CB  LEU A  48      11.688  -5.903   3.119  1.00 98.57           C  
ATOM    733  HB2 LEU A  48      12.737  -6.142   2.942  1.00 98.57           H  
ATOM    734  HB3 LEU A  48      11.642  -5.068   3.818  1.00 98.57           H  
ATOM    735  O   LEU A  48      11.740  -6.857   6.049  1.00 98.57           O  
ATOM    736  CG  LEU A  48      11.050  -5.470   1.784  1.00 98.57           C  
ATOM    737  HG  LEU A  48       9.974  -5.349   1.909  1.00 98.57           H  
ATOM    738  CD1 LEU A  48      11.614  -4.126   1.332  1.00 98.57           C  
ATOM    739 HD11 LEU A  48      12.685  -4.221   1.151  1.00 98.57           H  
ATOM    740 HD12 LEU A  48      11.116  -3.810   0.416  1.00 98.57           H  
ATOM    741 HD13 LEU A  48      11.433  -3.372   2.099  1.00 98.57           H  
ATOM    742  CD2 LEU A  48      11.313  -6.468   0.655  1.00 98.57           C  
ATOM    743 HD21 LEU A  48      10.798  -7.403   0.876  1.00 98.57           H  
ATOM    744 HD22 LEU A  48      12.383  -6.651   0.550  1.00 98.57           H  
ATOM    745 HD23 LEU A  48      10.914  -6.081  -0.282  1.00 98.57           H  
ATOM    746  N   PRO A  49      12.392  -8.768   5.055  1.00 98.22           N  
ATOM    747  CA  PRO A  49      13.267  -9.173   6.147  1.00 98.22           C  
ATOM    748  HA  PRO A  49      12.754  -9.067   7.103  1.00 98.22           H  
ATOM    749  C   PRO A  49      14.534  -8.309   6.155  1.00 98.22           C  
ATOM    750  CB  PRO A  49      13.570 -10.652   5.886  1.00 98.22           C  
ATOM    751  HB2 PRO A  49      12.778 -11.267   6.312  1.00 98.22           H  
ATOM    752  HB3 PRO A  49      14.539 -10.956   6.283  1.00 98.22           H  
ATOM    753  O   PRO A  49      14.840  -7.625   5.179  1.00 98.22           O  
ATOM    754  CG  PRO A  49      13.528 -10.751   4.362  1.00 98.22           C  
ATOM    755  HG2 PRO A  49      13.283 -11.759   4.027  1.00 98.22           H  
ATOM    756  HG3 PRO A  49      14.484 -10.430   3.948  1.00 98.22           H  
ATOM    757  CD  PRO A  49      12.442  -9.748   3.981  1.00 98.22           C  
ATOM    758  HD2 PRO A  49      11.477 -10.250   3.909  1.00 98.22           H  
ATOM    759  HD3 PRO A  49      12.705  -9.274   3.035  1.00 98.22           H  
ATOM    760  N   ALA A  50      15.312  -8.369   7.235  1.00 98.59           N  
ATOM    761  H   ALA A  50      15.041  -8.966   8.004  1.00 98.59           H  
ATOM    762  CA  ALA A  50      16.615  -7.711   7.293  1.00 98.59           C  
ATOM    763  HA  ALA A  50      16.471  -6.639   7.157  1.00 98.59           H  
ATOM    764  C   ALA A  50      17.517  -8.230   6.161  1.00 98.59           C  
ATOM    765  CB  ALA A  50      17.238  -7.950   8.671  1.00 98.59           C  
ATOM    766  HB1 ALA A  50      18.219  -7.476   8.714  1.00 98.59           H  
ATOM    767  HB2 ALA A  50      17.354  -9.019   8.851  1.00 98.59           H  
ATOM    768  HB3 ALA A  50      16.606  -7.513   9.445  1.00 98.59           H  
ATOM    769  O   ALA A  50      17.650  -9.441   5.968  1.00 98.59           O  
ATOM    770  N   GLY A  51      18.110  -7.320   5.388  1.00 98.60           N  
ATOM    771  H   GLY A  51      17.942  -6.340   5.569  1.00 98.60           H  
ATOM    772  CA  GLY A  51      18.856  -7.661   4.177  1.00 98.60           C  
ATOM    773  HA2 GLY A  51      19.525  -8.495   4.391  1.00 98.60           H  
ATOM    774  HA3 GLY A  51      19.454  -6.796   3.892  1.00 98.60           H  
ATOM    775  C   GLY A  51      17.985  -8.045   2.975  1.00 98.60           C  
ATOM    776  O   GLY A  51      18.540  -8.466   1.963  1.00 98.60           O  
ATOM    777  N   GLY A  52      16.657  -7.922   3.076  1.00 98.68           N  
ATOM    778  H   GLY A  52      16.275  -7.570   3.942  1.00 98.68           H  
ATOM    779  CA  GLY A  52      15.707  -8.167   1.995  1.00 98.68           C  
ATOM    780  HA2 GLY A  52      14.692  -8.014   2.362  1.00 98.68           H  
ATOM    781  HA3 GLY A  52      15.811  -9.201   1.665  1.00 98.68           H  
ATOM    782  C   GLY A  52      15.937  -7.234   0.809  1.00 98.68           C  
ATOM    783  O   GLY A  52      16.319  -6.075   0.972  1.00 98.68           O  
ATOM    784  N   GLU A  53      15.706  -7.752  -0.395  1.00 98.82           N  
ATOM    785  H   GLU A  53      15.294  -8.671  -0.469  1.00 98.82           H  
ATOM    786  CA  GLU A  53      16.038  -7.081  -1.650  1.00 98.82           C  
ATOM    787  HA  GLU A  53      16.246  -6.030  -1.451  1.00 98.82           H  
ATOM    788  C   GLU A  53      14.856  -7.132  -2.613  1.00 98.82           C  
ATOM    789  CB  GLU A  53      17.300  -7.708  -2.274  1.00 98.82           C  
ATOM    790  HB2 GLU A  53      17.378  -7.375  -3.309  1.00 98.82           H  
ATOM    791  HB3 GLU A  53      17.216  -8.795  -2.272  1.00 98.82           H  
ATOM    792  O   GLU A  53      14.170  -8.151  -2.717  1.00 98.82           O  
ATOM    793  CG  GLU A  53      18.557  -7.279  -1.498  1.00 98.82           C  
ATOM    794  HG2 GLU A  53      18.494  -7.680  -0.487  1.00 98.82           H  
ATOM    795  HG3 GLU A  53      18.545  -6.192  -1.431  1.00 98.82           H  
ATOM    796  CD  GLU A  53      19.904  -7.693  -2.110  1.00 98.82           C  
ATOM    797  OE1 GLU A  53      20.897  -7.744  -1.334  1.00 98.82           O  
ATOM    798  OE2 GLU A  53      19.983  -7.835  -3.352  1.00 98.82           O  
ATOM    799  N   PHE A  54      14.617  -6.037  -3.329  1.00 98.86           N  
ATOM    800  H   PHE A  54      15.174  -5.211  -3.161  1.00 98.86           H  
ATOM    801  CA  PHE A  54      13.559  -5.954  -4.328  1.00 98.86           C  
ATOM    802  HA  PHE A  54      13.397  -6.953  -4.732  1.00 98.86           H  
ATOM    803  C   PHE A  54      13.950  -5.068  -5.517  1.00 98.86           C  
ATOM    804  CB  PHE A  54      12.244  -5.505  -3.660  1.00 98.86           C  
ATOM    805  HB2 PHE A  54      11.421  -5.678  -4.353  1.00 98.86           H  
ATOM    806  HB3 PHE A  54      12.053  -6.135  -2.791  1.00 98.86           H  
ATOM    807  O   PHE A  54      14.872  -4.253  -5.459  1.00 98.86           O  
ATOM    808  CG  PHE A  54      12.194  -4.053  -3.233  1.00 98.86           C  
ATOM    809  CD1 PHE A  54      12.758  -3.652  -2.008  1.00 98.86           C  
ATOM    810  HD1 PHE A  54      13.247  -4.376  -1.374  1.00 98.86           H  
ATOM    811  CD2 PHE A  54      11.567  -3.101  -4.059  1.00 98.86           C  
ATOM    812  HD2 PHE A  54      11.129  -3.405  -4.998  1.00 98.86           H  
ATOM    813  CE1 PHE A  54      12.685  -2.307  -1.605  1.00 98.86           C  
ATOM    814  HE1 PHE A  54      13.114  -2.007  -0.660  1.00 98.86           H  
ATOM    815  CE2 PHE A  54      11.504  -1.755  -3.660  1.00 98.86           C  
ATOM    816  HE2 PHE A  54      11.022  -1.026  -4.294  1.00 98.86           H  
ATOM    817  CZ  PHE A  54      12.054  -1.360  -2.429  1.00 98.86           C  
ATOM    818  HZ  PHE A  54      11.993  -0.329  -2.112  1.00 98.86           H  
ATOM    819  N   LYS A  55      13.220  -5.232  -6.615  1.00 98.88           N  
ATOM    820  H   LYS A  55      12.487  -5.924  -6.557  1.00 98.88           H  
ATOM    821  CA  LYS A  55      13.176  -4.343  -7.775  1.00 98.88           C  
ATOM    822  HA  LYS A  55      13.724  -3.427  -7.556  1.00 98.88           H  
ATOM    823  C   LYS A  55      11.728  -3.939  -8.031  1.00 98.88           C  
ATOM    824  CB  LYS A  55      13.811  -5.013  -9.011  1.00 98.88           C  
ATOM    825  HB2 LYS A  55      13.603  -4.409  -9.894  1.00 98.88           H  
ATOM    826  HB3 LYS A  55      13.367  -5.996  -9.169  1.00 98.88           H  
ATOM    827  O   LYS A  55      10.785  -4.473  -7.445  1.00 98.88           O  
ATOM    828  CG  LYS A  55      15.334  -5.158  -8.876  1.00 98.88           C  
ATOM    829  HG2 LYS A  55      15.756  -4.216  -8.528  1.00 98.88           H  
ATOM    830  HG3 LYS A  55      15.543  -5.930  -8.135  1.00 98.88           H  
ATOM    831  CD  LYS A  55      15.998  -5.531 -10.214  1.00 98.88           C  
ATOM    832  HD2 LYS A  55      15.841  -4.720 -10.924  1.00 98.88           H  
ATOM    833  HD3 LYS A  55      15.553  -6.451 -10.592  1.00 98.88           H  
ATOM    834  CE  LYS A  55      17.501  -5.752 -10.003  1.00 98.88           C  
ATOM    835  HE2 LYS A  55      17.901  -4.933  -9.405  1.00 98.88           H  
ATOM    836  HE3 LYS A  55      17.621  -6.669  -9.427  1.00 98.88           H  
ATOM    837  NZ  LYS A  55      18.303  -5.909 -11.237  1.00 98.88           N  
ATOM    838  HZ1 LYS A  55      19.272  -5.771 -10.985  1.00 98.88           H  
ATOM    839  HZ2 LYS A  55      18.048  -5.238 -11.946  1.00 98.88           H  
ATOM    840  HZ3 LYS A  55      18.239  -6.855 -11.586  1.00 98.88           H  
ATOM    841  N   TRP A  56      11.563  -2.983  -8.926  1.00 98.83           N  
ATOM    842  H   TRP A  56      12.376  -2.613  -9.398  1.00 98.83           H  
ATOM    843  CA  TRP A  56      10.262  -2.539  -9.399  1.00 98.83           C  
ATOM    844  HA  TRP A  56       9.521  -3.289  -9.122  1.00 98.83           H  
ATOM    845  C   TRP A  56      10.266  -2.434 -10.923  1.00 98.83           C  
ATOM    846  CB  TRP A  56       9.904  -1.219  -8.711  1.00 98.83           C  
ATOM    847  HB2 TRP A  56       9.929  -1.367  -7.632  1.00 98.83           H  
ATOM    848  HB3 TRP A  56       8.882  -0.950  -8.978  1.00 98.83           H  
ATOM    849  O   TRP A  56      11.325  -2.518 -11.535  1.00 98.83           O  
ATOM    850  CG  TRP A  56      10.807  -0.077  -9.051  1.00 98.83           C  
ATOM    851  CD1 TRP A  56      12.066   0.103  -8.592  1.00 98.83           C  
ATOM    852  HD1 TRP A  56      12.573  -0.569  -7.916  1.00 98.83           H  
ATOM    853  CD2 TRP A  56      10.554   1.026  -9.964  1.00 98.83           C  
ATOM    854  CE2 TRP A  56      11.721   1.848 -10.006  1.00 98.83           C  
ATOM    855  CE3 TRP A  56       9.458   1.399 -10.770  1.00 98.83           C  
ATOM    856  HE3 TRP A  56       8.562   0.796 -10.755  1.00 98.83           H  
ATOM    857  NE1 TRP A  56      12.613   1.240  -9.150  1.00 98.83           N  
ATOM    858  HE1 TRP A  56      13.559   1.542  -8.967  1.00 98.83           H  
ATOM    859  CH2 TRP A  56      10.692   3.319 -11.610  1.00 98.83           C  
ATOM    860  HH2 TRP A  56      10.737   4.181 -12.259  1.00 98.83           H  
ATOM    861  CZ2 TRP A  56      11.800   2.986 -10.816  1.00 98.83           C  
ATOM    862  HZ2 TRP A  56      12.690   3.598 -10.818  1.00 98.83           H  
ATOM    863  CZ3 TRP A  56       9.521   2.545 -11.581  1.00 98.83           C  
ATOM    864  HZ3 TRP A  56       8.668   2.829 -12.179  1.00 98.83           H  
ATOM    865  N   GLY A  57       9.102  -2.253 -11.536  1.00 98.56           N  
ATOM    866  H   GLY A  57       8.261  -2.297 -10.979  1.00 98.56           H  
ATOM    867  CA  GLY A  57       8.959  -2.176 -12.987  1.00 98.56           C  
ATOM    868  HA2 GLY A  57       9.815  -1.657 -13.417  1.00 98.56           H  
ATOM    869  HA3 GLY A  57       8.934  -3.186 -13.397  1.00 98.56           H  
ATOM    870  C   GLY A  57       7.685  -1.461 -13.412  1.00 98.56           C  
ATOM    871  O   GLY A  57       6.728  -1.361 -12.644  1.00 98.56           O  
ATOM    872  N   THR A  58       7.677  -0.952 -14.641  1.00 97.77           N  
ATOM    873  H   THR A  58       8.512  -1.050 -15.201  1.00 97.77           H  
ATOM    874  CA  THR A  58       6.476  -0.386 -15.287  1.00 97.77           C  
ATOM    875  HA  THR A  58       5.852   0.084 -14.527  1.00 97.77           H  
ATOM    876  C   THR A  58       5.597  -1.458 -15.941  1.00 97.77           C  
ATOM    877  CB  THR A  58       6.858   0.701 -16.302  1.00 97.77           C  
ATOM    878  HB  THR A  58       5.952   1.053 -16.795  1.00 97.77           H  
ATOM    879  O   THR A  58       4.421  -1.223 -16.211  1.00 97.77           O  
ATOM    880  CG2 THR A  58       7.526   1.899 -15.623  1.00 97.77           C  
ATOM    881 HG21 THR A  58       8.458   1.595 -15.146  1.00 97.77           H  
ATOM    882 HG22 THR A  58       7.734   2.663 -16.372  1.00 97.77           H  
ATOM    883 HG23 THR A  58       6.851   2.311 -14.874  1.00 97.77           H  
ATOM    884  OG1 THR A  58       7.760   0.246 -17.289  1.00 97.77           O  
ATOM    885  HG1 THR A  58       8.517  -0.184 -16.884  1.00 97.77           H  
ATOM    886  N   GLU A  59       6.154  -2.654 -16.127  1.00 97.54           N  
ATOM    887  H   GLU A  59       7.128  -2.762 -15.884  1.00 97.54           H  
ATOM    888  CA  GLU A  59       5.503  -3.883 -16.578  1.00 97.54           C  
ATOM    889  HA  GLU A  59       4.490  -3.920 -16.179  1.00 97.54           H  
ATOM    890  C   GLU A  59       6.267  -5.100 -16.031  1.00 97.54           C  
ATOM    891  CB  GLU A  59       5.407  -3.901 -18.115  1.00 97.54           C  
ATOM    892  HB2 GLU A  59       4.805  -3.044 -18.419  1.00 97.54           H  
ATOM    893  HB3 GLU A  59       4.877  -4.804 -18.418  1.00 97.54           H  
ATOM    894  O   GLU A  59       7.384  -4.969 -15.520  1.00 97.54           O  
ATOM    895  CG  GLU A  59       6.761  -3.845 -18.849  1.00 97.54           C  
ATOM    896  HG2 GLU A  59       7.329  -4.744 -18.611  1.00 97.54           H  
ATOM    897  HG3 GLU A  59       7.326  -2.985 -18.489  1.00 97.54           H  
ATOM    898  CD  GLU A  59       6.618  -3.723 -20.378  1.00 97.54           C  
ATOM    899  OE1 GLU A  59       7.673  -3.653 -21.051  1.00 97.54           O  
ATOM    900  OE2 GLU A  59       5.470  -3.679 -20.882  1.00 97.54           O  
ATOM    901  N   ASN A  60       5.685  -6.297 -16.127  1.00 97.73           N  
ATOM    902  H   ASN A  60       4.764  -6.369 -16.535  1.00 97.73           H  
ATOM    903  CA  ASN A  60       6.385  -7.519 -15.731  1.00 97.73           C  
ATOM    904  HA  ASN A  60       6.674  -7.422 -14.685  1.00 97.73           H  
ATOM    905  C   ASN A  60       7.662  -7.696 -16.567  1.00 97.73           C  
ATOM    906  CB  ASN A  60       5.466  -8.745 -15.880  1.00 97.73           C  
ATOM    907  HB2 ASN A  60       6.063  -9.645 -15.734  1.00 97.73           H  
ATOM    908  HB3 ASN A  60       5.052  -8.769 -16.888  1.00 97.73           H  
ATOM    909  O   ASN A  60       7.640  -7.544 -17.786  1.00 97.73           O  
ATOM    910  CG  ASN A  60       4.327  -8.787 -14.878  1.00 97.73           C  
ATOM    911  ND2 ASN A  60       3.540  -9.836 -14.890  1.00 97.73           N  
ATOM    912 HD21 ASN A  60       2.804  -9.829 -14.198  1.00 97.73           H  
ATOM    913 HD22 ASN A  60       3.694 -10.597 -15.537  1.00 97.73           H  
ATOM    914  OD1 ASN A  60       4.117  -7.902 -14.074  1.00 97.73           O  
ATOM    915  N   ASN A  61       8.749  -8.104 -15.912  1.00 97.76           N  
ATOM    916  H   ASN A  61       8.663  -8.203 -14.910  1.00 97.76           H  
ATOM    917  CA  ASN A  61      10.103  -8.248 -16.469  1.00 97.76           C  
ATOM    918  HA  ASN A  61      10.687  -8.740 -15.692  1.00 97.76           H  
ATOM    919  C   ASN A  61      10.863  -6.929 -16.738  1.00 97.76           C  
ATOM    920  CB  ASN A  61      10.128  -9.218 -17.666  1.00 97.76           C  
ATOM    921  HB2 ASN A  61      11.161  -9.487 -17.884  1.00 97.76           H  
ATOM    922  HB3 ASN A  61       9.731  -8.718 -18.549  1.00 97.76           H  
ATOM    923  O   ASN A  61      11.996  -6.976 -17.216  1.00 97.76           O  
ATOM    924  CG  ASN A  61       9.362 -10.500 -17.409  1.00 97.76           C  
ATOM    925  ND2 ASN A  61       8.326 -10.762 -18.171  1.00 97.76           N  
ATOM    926 HD21 ASN A  61       8.012 -10.054 -18.820  1.00 97.76           H  
ATOM    927 HD22 ASN A  61       7.828 -11.620 -17.980  1.00 97.76           H  
ATOM    928  OD1 ASN A  61       9.661 -11.264 -16.509  1.00 97.76           O  
ATOM    929  N   ASP A  62      10.319  -5.762 -16.377  1.00 97.25           N  
ATOM    930  H   ASP A  62       9.367  -5.744 -16.039  1.00 97.25           H  
ATOM    931  CA  ASP A  62      11.072  -4.497 -16.327  1.00 97.25           C  
ATOM    932  HA  ASP A  62      11.803  -4.478 -17.135  1.00 97.25           H  
ATOM    933  C   ASP A  62      11.838  -4.402 -14.996  1.00 97.25           C  
ATOM    934  CB  ASP A  62      10.112  -3.313 -16.561  1.00 97.25           C  
ATOM    935  HB2 ASP A  62       9.321  -3.348 -15.813  1.00 97.25           H  
ATOM    936  HB3 ASP A  62       9.649  -3.433 -17.541  1.00 97.25           H  
ATOM    937  O   ASP A  62      11.357  -3.824 -14.031  1.00 97.25           O  
ATOM    938  CG  ASP A  62      10.755  -1.917 -16.501  1.00 97.25           C  
ATOM    939  OD1 ASP A  62      11.988  -1.744 -16.649  1.00 97.25           O  
ATOM    940  OD2 ASP A  62      10.003  -0.931 -16.298  1.00 97.25           O  
ATOM    941  N   TYR A  63      13.022  -5.019 -14.909  1.00 98.23           N  
ATOM    942  H   TYR A  63      13.313  -5.558 -15.712  1.00 98.23           H  
ATOM    943  CA  TYR A  63      13.826  -5.102 -13.678  1.00 98.23           C  
ATOM    944  HA  TYR A  63      13.156  -5.312 -12.844  1.00 98.23           H  
ATOM    945  C   TYR A  63      14.553  -3.786 -13.334  1.00 98.23           C  
ATOM    946  CB  TYR A  63      14.807  -6.281 -13.784  1.00 98.23           C  
ATOM    947  HB2 TYR A  63      15.406  -6.165 -14.687  1.00 98.23           H  
ATOM    948  HB3 TYR A  63      15.498  -6.246 -12.941  1.00 98.23           H  
ATOM    949  O   TYR A  63      15.765  -3.650 -13.535  1.00 98.23           O  
ATOM    950  CG  TYR A  63      14.159  -7.651 -13.790  1.00 98.23           C  
ATOM    951  CD1 TYR A  63      13.888  -8.317 -12.578  1.00 98.23           C  
ATOM    952  HD1 TYR A  63      14.114  -7.849 -11.631  1.00 98.23           H  
ATOM    953  CD2 TYR A  63      13.852  -8.274 -15.014  1.00 98.23           C  
ATOM    954  HD2 TYR A  63      14.061  -7.774 -15.949  1.00 98.23           H  
ATOM    955  CE1 TYR A  63      13.328  -9.609 -12.589  1.00 98.23           C  
ATOM    956  HE1 TYR A  63      13.141 -10.128 -11.661  1.00 98.23           H  
ATOM    957  CE2 TYR A  63      13.268  -9.554 -15.028  1.00 98.23           C  
ATOM    958  HE2 TYR A  63      13.023 -10.038 -15.962  1.00 98.23           H  
ATOM    959  OH  TYR A  63      12.442 -11.459 -13.841  1.00 98.23           O  
ATOM    960  HH  TYR A  63      12.358 -11.850 -12.968  1.00 98.23           H  
ATOM    961  CZ  TYR A  63      13.010 -10.226 -13.817  1.00 98.23           C  
ATOM    962  N   ARG A  64      13.838  -2.809 -12.767  1.00 98.52           N  
ATOM    963  H   ARG A  64      12.847  -2.960 -12.642  1.00 98.52           H  
ATOM    964  CA  ARG A  64      14.393  -1.511 -12.347  1.00 98.52           C  
ATOM    965  HA  ARG A  64      15.234  -1.283 -13.003  1.00 98.52           H  
ATOM    966  C   ARG A  64      14.913  -1.570 -10.913  1.00 98.52           C  
ATOM    967  CB  ARG A  64      13.365  -0.382 -12.507  1.00 98.52           C  
ATOM    968  HB2 ARG A  64      12.612  -0.460 -11.723  1.00 98.52           H  
ATOM    969  HB3 ARG A  64      13.861   0.579 -12.371  1.00 98.52           H  
ATOM    970  O   ARG A  64      14.180  -1.855  -9.969  1.00 98.52           O  
ATOM    971  CG  ARG A  64      12.671  -0.402 -13.872  1.00 98.52           C  
ATOM    972  HG2 ARG A  64      13.403  -0.339 -14.677  1.00 98.52           H  
ATOM    973  HG3 ARG A  64      12.117  -1.336 -13.976  1.00 98.52           H  
ATOM    974  CD  ARG A  64      11.654   0.733 -13.961  1.00 98.52           C  
ATOM    975  HD2 ARG A  64      10.792   0.396 -14.535  1.00 98.52           H  
ATOM    976  HD3 ARG A  64      11.278   0.956 -12.962  1.00 98.52           H  
ATOM    977  NE  ARG A  64      12.207   1.951 -14.574  1.00 98.52           N  
ATOM    978  HE  ARG A  64      12.352   2.726 -13.942  1.00 98.52           H  
ATOM    979  NH1 ARG A  64      12.036   1.224 -16.759  1.00 98.52           N  
ATOM    980 HH11 ARG A  64      11.811   0.290 -16.448  1.00 98.52           H  
ATOM    981 HH12 ARG A  64      11.794   1.404 -17.723  1.00 98.52           H  
ATOM    982  NH2 ARG A  64      12.427   3.384 -16.309  1.00 98.52           N  
ATOM    983 HH21 ARG A  64      12.414   4.137 -15.637  1.00 98.52           H  
ATOM    984 HH22 ARG A  64      12.269   3.564 -17.290  1.00 98.52           H  
ATOM    985  CZ  ARG A  64      12.230   2.168 -15.876  1.00 98.52           C  
ATOM    986  N   GLY A  65      16.204  -1.292 -10.771  1.00 98.68           N  
ATOM    987  H   GLY A  65      16.742  -1.084 -11.600  1.00 98.68           H  
ATOM    988  CA  GLY A  65      16.903  -1.243  -9.493  1.00 98.68           C  
ATOM    989  HA2 GLY A  65      16.446  -1.925  -8.776  1.00 98.68           H  
ATOM    990  HA3 GLY A  65      17.925  -1.576  -9.672  1.00 98.68           H  
ATOM    991  C   GLY A  65      16.966   0.152  -8.868  1.00 98.68           C  
ATOM    992  O   GLY A  65      16.347   1.108  -9.344  1.00 98.68           O  
ATOM    993  N   ILE A  66      17.787   0.273  -7.826  1.00 98.74           N  
ATOM    994  H   ILE A  66      18.256  -0.564  -7.512  1.00 98.74           H  
ATOM    995  CA  ILE A  66      18.085   1.519  -7.112  1.00 98.74           C  
ATOM    996  HA  ILE A  66      17.144   1.912  -6.726  1.00 98.74           H  
ATOM    997  C   ILE A  66      18.679   2.592  -8.032  1.00 98.74           C  
ATOM    998  CB  ILE A  66      19.012   1.204  -5.916  1.00 98.74           C  
ATOM    999  HB  ILE A  66      18.585   0.356  -5.380  1.00 98.74           H  
ATOM   1000  O   ILE A  66      18.346   3.766  -7.923  1.00 98.74           O  
ATOM   1001  CG1 ILE A  66      19.019   2.403  -4.957  1.00 98.74           C  
ATOM   1002 HG12 ILE A  66      17.976   2.657  -4.767  1.00 98.74           H  
ATOM   1003 HG13 ILE A  66      19.513   3.254  -5.425  1.00 98.74           H  
ATOM   1004  CG2 ILE A  66      20.438   0.815  -6.343  1.00 98.74           C  
ATOM   1005 HG21 ILE A  66      20.944   0.342  -5.501  1.00 98.74           H  
ATOM   1006 HG22 ILE A  66      20.418   0.090  -7.156  1.00 98.74           H  
ATOM   1007 HG23 ILE A  66      21.009   1.691  -6.651  1.00 98.74           H  
ATOM   1008  CD1 ILE A  66      19.674   2.132  -3.601  1.00 98.74           C  
ATOM   1009 HD11 ILE A  66      19.622   3.032  -2.988  1.00 98.74           H  
ATOM   1010 HD12 ILE A  66      19.137   1.331  -3.094  1.00 98.74           H  
ATOM   1011 HD13 ILE A  66      20.721   1.855  -3.726  1.00 98.74           H  
ATOM   1012  N   ASN A  67      19.468   2.183  -9.027  1.00 98.29           N  
ATOM   1013  H   ASN A  67      19.671   1.195  -9.082  1.00 98.29           H  
ATOM   1014  CA  ASN A  67      20.039   3.058 -10.053  1.00 98.29           C  
ATOM   1015  HA  ASN A  67      20.544   3.881  -9.549  1.00 98.29           H  
ATOM   1016  C   ASN A  67      18.996   3.689 -10.998  1.00 98.29           C  
ATOM   1017  CB  ASN A  67      21.081   2.256 -10.851  1.00 98.29           C  
ATOM   1018  HB2 ASN A  67      21.800   1.804 -10.168  1.00 98.29           H  
ATOM   1019  HB3 ASN A  67      21.624   2.951 -11.491  1.00 98.29           H  
ATOM   1020  O   ASN A  67      19.355   4.496 -11.854  1.00 98.29           O  
ATOM   1021  CG  ASN A  67      20.476   1.160 -11.719  1.00 98.29           C  
ATOM   1022  ND2 ASN A  67      21.086   0.864 -12.841  1.00 98.29           N  
ATOM   1023 HD21 ASN A  67      20.724   0.074 -13.356  1.00 98.29           H  
ATOM   1024 HD22 ASN A  67      21.947   1.334 -13.083  1.00 98.29           H  
ATOM   1025  OD1 ASN A  67      19.462   0.549 -11.420  1.00 98.29           O  
ATOM   1026  N   ARG A  68      17.718   3.298 -10.895  1.00 98.41           N  
ATOM   1027  H   ARG A  68      17.502   2.600 -10.199  1.00 98.41           H  
ATOM   1028  CA  ARG A  68      16.596   3.890 -11.641  1.00 98.41           C  
ATOM   1029  HA  ARG A  68      16.997   4.511 -12.442  1.00 98.41           H  
ATOM   1030  C   ARG A  68      15.771   4.868 -10.802  1.00 98.41           C  
ATOM   1031  CB  ARG A  68      15.719   2.784 -12.257  1.00 98.41           C  
ATOM   1032  HB2 ARG A  68      14.925   3.244 -12.845  1.00 98.41           H  
ATOM   1033  HB3 ARG A  68      15.244   2.228 -11.449  1.00 98.41           H  
ATOM   1034  O   ARG A  68      14.764   5.367 -11.303  1.00 98.41           O  
ATOM   1035  CG  ARG A  68      16.478   1.793 -13.158  1.00 98.41           C  
ATOM   1036  HG2 ARG A  68      17.185   1.231 -12.547  1.00 98.41           H  
ATOM   1037  HG3 ARG A  68      15.769   1.078 -13.575  1.00 98.41           H  
ATOM   1038  CD  ARG A  68      17.240   2.454 -14.315  1.00 98.41           C  
ATOM   1039  HD2 ARG A  68      17.932   3.194 -13.914  1.00 98.41           H  
ATOM   1040  HD3 ARG A  68      17.851   1.695 -14.803  1.00 98.41           H  
ATOM   1041  NE  ARG A  68      16.342   3.101 -15.299  1.00 98.41           N  
ATOM   1042  HE  ARG A  68      16.125   4.072 -15.121  1.00 98.41           H  
ATOM   1043  NH1 ARG A  68      16.134   1.338 -16.762  1.00 98.41           N  
ATOM   1044 HH11 ARG A  68      15.718   0.924 -17.585  1.00 98.41           H  
ATOM   1045 HH12 ARG A  68      16.594   0.736 -16.094  1.00 98.41           H  
ATOM   1046  NH2 ARG A  68      15.269   3.309 -17.303  1.00 98.41           N  
ATOM   1047 HH21 ARG A  68      15.037   2.910 -18.202  1.00 98.41           H  
ATOM   1048 HH22 ARG A  68      15.161   4.300 -17.144  1.00 98.41           H  
ATOM   1049  CZ  ARG A  68      15.916   2.580 -16.439  1.00 98.41           C  
ATOM   1050  N   LEU A  69      16.188   5.142  -9.566  1.00 98.72           N  
ATOM   1051  H   LEU A  69      17.037   4.705  -9.235  1.00 98.72           H  
ATOM   1052  CA  LEU A  69      15.600   6.141  -8.680  1.00 98.72           C  
ATOM   1053  HA  LEU A  69      14.630   6.454  -9.067  1.00 98.72           H  
ATOM   1054  C   LEU A  69      16.506   7.373  -8.641  1.00 98.72           C  
ATOM   1055  CB  LEU A  69      15.394   5.531  -7.282  1.00 98.72           C  
ATOM   1056  HB2 LEU A  69      15.007   6.301  -6.614  1.00 98.72           H  
ATOM   1057  HB3 LEU A  69      16.364   5.220  -6.893  1.00 98.72           H  
ATOM   1058  O   LEU A  69      17.715   7.264  -8.450  1.00 98.72           O  
ATOM   1059  CG  LEU A  69      14.438   4.325  -7.264  1.00 98.72           C  
ATOM   1060  HG  LEU A  69      14.755   3.582  -7.995  1.00 98.72           H  
ATOM   1061  CD1 LEU A  69      14.463   3.657  -5.893  1.00 98.72           C  
ATOM   1062 HD11 LEU A  69      15.465   3.285  -5.680  1.00 98.72           H  
ATOM   1063 HD12 LEU A  69      13.759   2.825  -5.872  1.00 98.72           H  
ATOM   1064 HD13 LEU A  69      14.182   4.379  -5.127  1.00 98.72           H  
ATOM   1065  CD2 LEU A  69      13.000   4.740  -7.584  1.00 98.72           C  
ATOM   1066 HD21 LEU A  69      12.677   5.526  -6.901  1.00 98.72           H  
ATOM   1067 HD22 LEU A  69      12.934   5.102  -8.610  1.00 98.72           H  
ATOM   1068 HD23 LEU A  69      12.335   3.882  -7.482  1.00 98.72           H  
ATOM   1069  N   LYS A  70      15.919   8.553  -8.839  1.00 98.24           N  
ATOM   1070  H   LYS A  70      14.912   8.564  -8.925  1.00 98.24           H  
ATOM   1071  CA  LYS A  70      16.622   9.839  -8.743  1.00 98.24           C  
ATOM   1072  HA  LYS A  70      17.608   9.743  -9.196  1.00 98.24           H  
ATOM   1073  C   LYS A  70      16.848  10.249  -7.290  1.00 98.24           C  
ATOM   1074  CB  LYS A  70      15.805  10.892  -9.501  1.00 98.24           C  
ATOM   1075  HB2 LYS A  70      14.844  11.035  -9.007  1.00 98.24           H  
ATOM   1076  HB3 LYS A  70      15.622  10.521 -10.509  1.00 98.24           H  
ATOM   1077  O   LYS A  70      17.808  10.949  -6.988  1.00 98.24           O  
ATOM   1078  CG  LYS A  70      16.540  12.237  -9.589  1.00 98.24           C  
ATOM   1079  HG2 LYS A  70      17.541  12.073  -9.986  1.00 98.24           H  
ATOM   1080  HG3 LYS A  70      16.611  12.696  -8.602  1.00 98.24           H  
ATOM   1081  CD  LYS A  70      15.772  13.170 -10.522  1.00 98.24           C  
ATOM   1082  HD2 LYS A  70      15.619  12.649 -11.467  1.00 98.24           H  
ATOM   1083  HD3 LYS A  70      14.804  13.409 -10.082  1.00 98.24           H  
ATOM   1084  CE  LYS A  70      16.558  14.449 -10.798  1.00 98.24           C  
ATOM   1085  HE2 LYS A  70      17.548  14.165 -11.152  1.00 98.24           H  
ATOM   1086  HE3 LYS A  70      16.670  15.015  -9.873  1.00 98.24           H  
ATOM   1087  NZ  LYS A  70      15.861  15.242 -11.836  1.00 98.24           N  
ATOM   1088  HZ1 LYS A  70      16.444  15.964 -12.234  1.00 98.24           H  
ATOM   1089  HZ2 LYS A  70      14.997  15.625 -11.479  1.00 98.24           H  
ATOM   1090  HZ3 LYS A  70      15.541  14.641 -12.583  1.00 98.24           H  
ATOM   1091  N   GLU A  71      15.946   9.825  -6.416  1.00 98.64           N  
ATOM   1092  H   GLU A  71      15.192   9.242  -6.748  1.00 98.64           H  
ATOM   1093  CA  GLU A  71      15.919  10.187  -5.007  1.00 98.64           C  
ATOM   1094  HA  GLU A  71      16.935  10.327  -4.638  1.00 98.64           H  
ATOM   1095  C   GLU A  71      15.246   9.072  -4.201  1.00 98.64           C  
ATOM   1096  CB  GLU A  71      15.159  11.509  -4.881  1.00 98.64           C  
ATOM   1097  HB2 GLU A  71      14.159  11.353  -5.284  1.00 98.64           H  
ATOM   1098  HB3 GLU A  71      15.659  12.257  -5.497  1.00 98.64           H  
ATOM   1099  O   GLU A  71      14.316   8.414  -4.683  1.00 98.64           O  
ATOM   1100  CG  GLU A  71      15.057  12.056  -3.451  1.00 98.64           C  
ATOM   1101  HG2 GLU A  71      14.543  11.330  -2.821  1.00 98.64           H  
ATOM   1102  HG3 GLU A  71      16.063  12.208  -3.062  1.00 98.64           H  
ATOM   1103  CD  GLU A  71      14.269  13.373  -3.422  1.00 98.64           C  
ATOM   1104  OE1 GLU A  71      14.444  14.143  -2.458  1.00 98.64           O  
ATOM   1105  OE2 GLU A  71      13.457  13.594  -4.356  1.00 98.64           O  
ATOM   1106  N   ILE A  72      15.726   8.871  -2.973  1.00 98.85           N  
ATOM   1107  H   ILE A  72      16.440   9.491  -2.619  1.00 98.85           H  
ATOM   1108  CA  ILE A  72      15.161   7.931  -2.008  1.00 98.85           C  
ATOM   1109  HA  ILE A  72      14.173   7.630  -2.355  1.00 98.85           H  
ATOM   1110  C   ILE A  72      15.023   8.653  -0.673  1.00 98.85           C  
ATOM   1111  CB  ILE A  72      16.012   6.654  -1.859  1.00 98.85           C  
ATOM   1112  HB  ILE A  72      16.986   6.928  -1.454  1.00 98.85           H  
ATOM   1113  O   ILE A  72      16.007   9.175  -0.156  1.00 98.85           O  
ATOM   1114  CG1 ILE A  72      16.222   5.999  -3.238  1.00 98.85           C  
ATOM   1115 HG12 ILE A  72      15.258   5.710  -3.657  1.00 98.85           H  
ATOM   1116 HG13 ILE A  72      16.684   6.719  -3.914  1.00 98.85           H  
ATOM   1117  CG2 ILE A  72      15.331   5.676  -0.881  1.00 98.85           C  
ATOM   1118 HG21 ILE A  72      15.932   4.772  -0.772  1.00 98.85           H  
ATOM   1119 HG22 ILE A  72      15.244   6.124   0.109  1.00 98.85           H  
ATOM   1120 HG23 ILE A  72      14.337   5.410  -1.240  1.00 98.85           H  
ATOM   1121  CD1 ILE A  72      17.153   4.794  -3.217  1.00 98.85           C  
ATOM   1122 HD11 ILE A  72      16.628   3.909  -2.857  1.00 98.85           H  
ATOM   1123 HD12 ILE A  72      17.491   4.637  -4.241  1.00 98.85           H  
ATOM   1124 HD13 ILE A  72      18.021   4.998  -2.589  1.00 98.85           H  
ATOM   1125  N   ASN A  73      13.815   8.646  -0.121  1.00 98.83           N  
ATOM   1126  H   ASN A  73      13.073   8.175  -0.619  1.00 98.83           H  
ATOM   1127  CA  ASN A  73      13.500   9.192   1.192  1.00 98.83           C  
ATOM   1128  HA  ASN A  73      14.369   9.701   1.608  1.00 98.83           H  
ATOM   1129  C   ASN A  73      13.118   8.036   2.121  1.00 98.83           C  
ATOM   1130  CB  ASN A  73      12.373  10.224   1.039  1.00 98.83           C  
ATOM   1131  HB2 ASN A  73      11.499   9.733   0.613  1.00 98.83           H  
ATOM   1132  HB3 ASN A  73      12.109  10.623   2.018  1.00 98.83           H  
ATOM   1133  O   ASN A  73      12.111   7.364   1.896  1.00 98.83           O  
ATOM   1134  CG  ASN A  73      12.772  11.383   0.149  1.00 98.83           C  
ATOM   1135  ND2 ASN A  73      12.070  11.610  -0.938  1.00 98.83           N  
ATOM   1136 HD21 ASN A  73      12.423  12.370  -1.502  1.00 98.83           H  
ATOM   1137 HD22 ASN A  73      11.321  10.985  -1.199  1.00 98.83           H  
ATOM   1138  OD1 ASN A  73      13.728  12.086   0.403  1.00 98.83           O  
ATOM   1139  N   ASP A  74      13.924   7.774   3.145  1.00 98.78           N  
ATOM   1140  H   ASP A  74      14.722   8.370   3.310  1.00 98.78           H  
ATOM   1141  CA  ASP A  74      13.663   6.712   4.120  1.00 98.78           C  
ATOM   1142  HA  ASP A  74      12.918   6.023   3.724  1.00 98.78           H  
ATOM   1143  C   ASP A  74      13.086   7.293   5.415  1.00 98.78           C  
ATOM   1144  CB  ASP A  74      14.930   5.885   4.350  1.00 98.78           C  
ATOM   1145  HB2 ASP A  74      15.729   6.535   4.707  1.00 98.78           H  
ATOM   1146  HB3 ASP A  74      15.244   5.449   3.401  1.00 98.78           H  
ATOM   1147  O   ASP A  74      13.807   7.636   6.348  1.00 98.78           O  
ATOM   1148  CG  ASP A  74      14.706   4.755   5.358  1.00 98.78           C  
ATOM   1149  OD1 ASP A  74      13.543   4.382   5.650  1.00 98.78           O  
ATOM   1150  OD2 ASP A  74      15.719   4.200   5.828  1.00 98.78           O  
ATOM   1151  N   GLU A  75      11.760   7.391   5.465  1.00 98.76           N  
ATOM   1152  H   GLU A  75      11.225   7.061   4.675  1.00 98.76           H  
ATOM   1153  CA  GLU A  75      11.010   7.848   6.641  1.00 98.76           C  
ATOM   1154  HA  GLU A  75      11.569   8.627   7.159  1.00 98.76           H  
ATOM   1155  C   GLU A  75      10.763   6.703   7.640  1.00 98.76           C  
ATOM   1156  CB  GLU A  75       9.667   8.433   6.172  1.00 98.76           C  
ATOM   1157  HB2 GLU A  75       9.092   7.645   5.685  1.00 98.76           H  
ATOM   1158  HB3 GLU A  75       9.088   8.757   7.036  1.00 98.76           H  
ATOM   1159  O   GLU A  75      10.297   6.913   8.761  1.00 98.76           O  
ATOM   1160  CG  GLU A  75       9.802   9.603   5.182  1.00 98.76           C  
ATOM   1161  HG2 GLU A  75      10.389   9.291   4.318  1.00 98.76           H  
ATOM   1162  HG3 GLU A  75       8.807   9.847   4.809  1.00 98.76           H  
ATOM   1163  CD  GLU A  75      10.402  10.876   5.792  1.00 98.76           C  
ATOM   1164  OE1 GLU A  75      10.856  11.720   4.988  1.00 98.76           O  
ATOM   1165  OE2 GLU A  75      10.320  11.041   7.031  1.00 98.76           O  
ATOM   1166  N   ALA A  76      11.032   5.460   7.230  1.00 98.55           N  
ATOM   1167  H   ALA A  76      11.457   5.345   6.321  1.00 98.55           H  
ATOM   1168  CA  ALA A  76      10.755   4.267   8.016  1.00 98.55           C  
ATOM   1169  HA  ALA A  76       9.920   4.485   8.681  1.00 98.55           H  
ATOM   1170  C   ALA A  76      11.937   3.828   8.891  1.00 98.55           C  
ATOM   1171  CB  ALA A  76      10.336   3.155   7.054  1.00 98.55           C  
ATOM   1172  HB1 ALA A  76      11.208   2.799   6.505  1.00 98.55           H  
ATOM   1173  HB2 ALA A  76       9.612   3.539   6.335  1.00 98.55           H  
ATOM   1174  HB3 ALA A  76       9.893   2.334   7.617  1.00 98.55           H  
ATOM   1175  O   ALA A  76      11.726   3.088   9.858  1.00 98.55           O  
ATOM   1176  N   GLY A  77      13.154   4.256   8.544  1.00 98.52           N  
ATOM   1177  H   GLY A  77      13.230   4.798   7.695  1.00 98.52           H  
ATOM   1178  CA  GLY A  77      14.394   3.700   9.080  1.00 98.52           C  
ATOM   1179  HA2 GLY A  77      14.348   3.649  10.168  1.00 98.52           H  
ATOM   1180  HA3 GLY A  77      15.222   4.346   8.787  1.00 98.52           H  
ATOM   1181  C   GLY A  77      14.672   2.301   8.525  1.00 98.52           C  
ATOM   1182  O   GLY A  77      15.125   1.423   9.258  1.00 98.52           O  
ATOM   1183  N   ALA A  78      14.331   2.058   7.258  1.00 98.71           N  
ATOM   1184  H   ALA A  78      14.051   2.849   6.695  1.00 98.71           H  
ATOM   1185  CA  ALA A  78      14.621   0.807   6.561  1.00 98.71           C  
ATOM   1186  HA  ALA A  78      14.328  -0.032   7.193  1.00 98.71           H  
ATOM   1187  C   ALA A  78      16.118   0.636   6.238  1.00 98.71           C  
ATOM   1188  CB  ALA A  78      13.774   0.779   5.285  1.00 98.71           C  
ATOM   1189  HB1 ALA A  78      13.877  -0.193   4.803  1.00 98.71           H  
ATOM   1190  HB2 ALA A  78      14.108   1.564   4.607  1.00 98.71           H  
ATOM   1191  HB3 ALA A  78      12.724   0.948   5.526  1.00 98.71           H  
ATOM   1192  O   ALA A  78      16.574  -0.491   6.040  1.00 98.71           O  
ATOM   1193  N   GLU A  79      16.867   1.743   6.202  1.00 98.76           N  
ATOM   1194  H   GLU A  79      16.381   2.619   6.326  1.00 98.76           H  
ATOM   1195  CA  GLU A  79      18.269   1.850   5.792  1.00 98.76           C  
ATOM   1196  HA  GLU A  79      18.511   2.912   5.750  1.00 98.76           H  
ATOM   1197  C   GLU A  79      18.482   1.318   4.367  1.00 98.76           C  
ATOM   1198  CB  GLU A  79      19.201   1.236   6.841  1.00 98.76           C  
ATOM   1199  HB2 GLU A  79      20.209   1.197   6.427  1.00 98.76           H  
ATOM   1200  HB3 GLU A  79      18.861   0.222   7.054  1.00 98.76           H  
ATOM   1201  O   GLU A  79      19.093   0.271   4.133  1.00 98.76           O  
ATOM   1202  CG  GLU A  79      19.234   2.031   8.153  1.00 98.76           C  
ATOM   1203  HG2 GLU A  79      19.589   3.040   7.944  1.00 98.76           H  
ATOM   1204  HG3 GLU A  79      18.222   2.105   8.551  1.00 98.76           H  
ATOM   1205  CD  GLU A  79      20.150   1.377   9.198  1.00 98.76           C  
ATOM   1206  OE1 GLU A  79      19.778   1.426  10.394  1.00 98.76           O  
ATOM   1207  OE2 GLU A  79      21.211   0.835   8.810  1.00 98.76           O  
ATOM   1208  N   ILE A  80      17.924   2.050   3.395  1.00 98.78           N  
ATOM   1209  H   ILE A  80      17.421   2.883   3.666  1.00 98.78           H  
ATOM   1210  CA  ILE A  80      17.962   1.673   1.978  1.00 98.78           C  
ATOM   1211  HA  ILE A  80      17.674   0.622   1.933  1.00 98.78           H  
ATOM   1212  C   ILE A  80      19.376   1.785   1.398  1.00 98.78           C  
ATOM   1213  CB  ILE A  80      16.942   2.469   1.132  1.00 98.78           C  
ATOM   1214  HB  ILE A  80      17.232   3.520   1.146  1.00 98.78           H  
ATOM   1215  O   ILE A  80      20.029   2.823   1.498  1.00 98.78           O  
ATOM   1216  CG1 ILE A  80      15.497   2.387   1.673  1.00 98.78           C  
ATOM   1217 HG12 ILE A  80      14.847   2.992   1.040  1.00 98.78           H  
ATOM   1218 HG13 ILE A  80      15.460   2.819   2.673  1.00 98.78           H  
ATOM   1219  CG2 ILE A  80      16.977   1.987  -0.331  1.00 98.78           C  
ATOM   1220 HG21 ILE A  80      16.941   0.898  -0.365  1.00 98.78           H  
ATOM   1221 HG22 ILE A  80      17.894   2.325  -0.813  1.00 98.78           H  
ATOM   1222 HG23 ILE A  80      16.129   2.392  -0.884  1.00 98.78           H  
ATOM   1223  CD1 ILE A  80      14.932   0.967   1.737  1.00 98.78           C  
ATOM   1224 HD11 ILE A  80      13.922   0.997   2.146  1.00 98.78           H  
ATOM   1225 HD12 ILE A  80      14.897   0.514   0.746  1.00 98.78           H  
ATOM   1226 HD13 ILE A  80      15.563   0.372   2.396  1.00 98.78           H  
ATOM   1227  N   SER A  81      19.828   0.732   0.717  1.00 98.69           N  
ATOM   1228  H   SER A  81      19.238  -0.087   0.679  1.00 98.69           H  
ATOM   1229  CA  SER A  81      21.125   0.676   0.033  1.00 98.69           C  
ATOM   1230  HA  SER A  81      21.421   1.689  -0.239  1.00 98.69           H  
ATOM   1231  C   SER A  81      21.062  -0.137  -1.266  1.00 98.69           C  
ATOM   1232  CB  SER A  81      22.187   0.126   0.994  1.00 98.69           C  
ATOM   1233  HB2 SER A  81      22.263   0.786   1.859  1.00 98.69           H  
ATOM   1234  HB3 SER A  81      23.156   0.097   0.496  1.00 98.69           H  
ATOM   1235  O   SER A  81      20.035  -0.728  -1.605  1.00 98.69           O  
ATOM   1236  OG  SER A  81      21.848  -1.172   1.433  1.00 98.69           O  
ATOM   1237  HG  SER A  81      21.096  -1.084   2.023  1.00 98.69           H  
ATOM   1238  N   ALA A  82      22.158  -0.139  -2.030  1.00 98.71           N  
ATOM   1239  H   ALA A  82      22.990   0.319  -1.686  1.00 98.71           H  
ATOM   1240  CA  ALA A  82      22.288  -0.965  -3.226  1.00 98.71           C  
ATOM   1241  HA  ALA A  82      21.327  -0.995  -3.739  1.00 98.71           H  
ATOM   1242  C   ALA A  82      22.671  -2.405  -2.848  1.00 98.71           C  
ATOM   1243  CB  ALA A  82      23.314  -0.324  -4.170  1.00 98.71           C  
ATOM   1244  HB1 ALA A  82      23.031   0.705  -4.392  1.00 98.71           H  
ATOM   1245  HB2 ALA A  82      24.301  -0.333  -3.706  1.00 98.71           H  
ATOM   1246  HB3 ALA A  82      23.356  -0.893  -5.099  1.00 98.71           H  
ATOM   1247  O   ALA A  82      23.703  -2.632  -2.216  1.00 98.71           O  
ATOM   1248  N   GLY A  83      21.841  -3.364  -3.253  1.00 98.32           N  
ATOM   1249  H   GLY A  83      20.996  -3.081  -3.729  1.00 98.32           H  
ATOM   1250  CA  GLY A  83      22.111  -4.798  -3.181  1.00 98.32           C  
ATOM   1251  HA2 GLY A  83      21.167  -5.325  -3.045  1.00 98.32           H  
ATOM   1252  HA3 GLY A  83      22.746  -5.023  -2.324  1.00 98.32           H  
ATOM   1253  C   GLY A  83      22.787  -5.342  -4.441  1.00 98.32           C  
ATOM   1254  O   GLY A  83      23.372  -4.602  -5.241  1.00 98.32           O  
ATOM   1255  N   GLU A  84      22.681  -6.655  -4.631  1.00 96.66           N  
ATOM   1256  H   GLU A  84      22.078  -7.187  -4.020  1.00 96.66           H  
ATOM   1257  CA  GLU A  84      23.193  -7.335  -5.824  1.00 96.66           C  
ATOM   1258  HA  GLU A  84      24.250  -7.091  -5.929  1.00 96.66           H  
ATOM   1259  C   GLU A  84      22.464  -6.839  -7.085  1.00 96.66           C  
ATOM   1260  CB  GLU A  84      23.081  -8.851  -5.613  1.00 96.66           C  
ATOM   1261  HB2 GLU A  84      23.618  -9.099  -4.697  1.00 96.66           H  
ATOM   1262  HB3 GLU A  84      22.033  -9.124  -5.490  1.00 96.66           H  
ATOM   1263  O   GLU A  84      21.279  -6.530  -7.045  1.00 96.66           O  
ATOM   1264  CG  GLU A  84      23.685  -9.656  -6.772  1.00 96.66           C  
ATOM   1265  HG2 GLU A  84      23.028  -9.551  -7.635  1.00 96.66           H  
ATOM   1266  HG3 GLU A  84      24.656  -9.228  -7.024  1.00 96.66           H  
ATOM   1267  CD  GLU A  84      23.853 -11.152  -6.458  1.00 96.66           C  
ATOM   1268  OE1 GLU A  84      24.617 -11.802  -7.207  1.00 96.66           O  
ATOM   1269  OE2 GLU A  84      23.264 -11.630  -5.462  1.00 96.66           O  
ATOM   1270  N   GLU A  85      23.171  -6.682  -8.210  1.00 96.68           N  
ATOM   1271  H   GLU A  85      24.106  -7.064  -8.225  1.00 96.68           H  
ATOM   1272  CA  GLU A  85      22.587  -6.214  -9.483  1.00 96.68           C  
ATOM   1273  HA  GLU A  85      23.417  -5.934 -10.131  1.00 96.68           H  
ATOM   1274  C   GLU A  85      21.703  -4.952  -9.379  1.00 96.68           C  
ATOM   1275  CB  GLU A  85      21.845  -7.349 -10.193  1.00 96.68           C  
ATOM   1276  HB2 GLU A  85      21.047  -7.723  -9.551  1.00 96.68           H  
ATOM   1277  HB3 GLU A  85      21.401  -6.940 -11.100  1.00 96.68           H  
ATOM   1278  O   GLU A  85      20.697  -4.808 -10.088  1.00 96.68           O  
ATOM   1279  CG  GLU A  85      22.755  -8.503 -10.621  1.00 96.68           C  
ATOM   1280  HG2 GLU A  85      23.174  -8.996  -9.744  1.00 96.68           H  
ATOM   1281  HG3 GLU A  85      23.580  -8.092 -11.203  1.00 96.68           H  
ATOM   1282  CD  GLU A  85      21.992  -9.521 -11.480  1.00 96.68           C  
ATOM   1283  OE1 GLU A  85      22.664 -10.439 -11.995  1.00 96.68           O  
ATOM   1284  OE2 GLU A  85      20.772  -9.314 -11.705  1.00 96.68           O  
ATOM   1285  N   GLN A  86      22.092  -4.013  -8.508  1.00 98.53           N  
ATOM   1286  H   GLN A  86      22.827  -4.269  -7.865  1.00 98.53           H  
ATOM   1287  CA  GLN A  86      21.346  -2.780  -8.231  1.00 98.53           C  
ATOM   1288  HA  GLN A  86      21.914  -2.239  -7.474  1.00 98.53           H  
ATOM   1289  C   GLN A  86      19.970  -3.022  -7.593  1.00 98.53           C  
ATOM   1290  CB  GLN A  86      21.258  -1.872  -9.483  1.00 98.53           C  
ATOM   1291  HB2 GLN A  86      20.606  -2.329 -10.227  1.00 98.53           H  
ATOM   1292  HB3 GLN A  86      20.797  -0.924  -9.209  1.00 98.53           H  
ATOM   1293  O   GLN A  86      19.101  -2.157  -7.687  1.00 98.53           O  
ATOM   1294  CG  GLN A  86      22.613  -1.577 -10.140  1.00 98.53           C  
ATOM   1295  HG2 GLN A  86      22.447  -1.002 -11.051  1.00 98.53           H  
ATOM   1296  HG3 GLN A  86      23.102  -2.509 -10.425  1.00 98.53           H  
ATOM   1297  CD  GLN A  86      23.524  -0.767  -9.229  1.00 98.53           C  
ATOM   1298  NE2 GLN A  86      24.807  -1.046  -9.203  1.00 98.53           N  
ATOM   1299 HE21 GLN A  86      25.349  -0.524  -8.530  1.00 98.53           H  
ATOM   1300 HE22 GLN A  86      25.175  -1.843  -9.702  1.00 98.53           H  
ATOM   1301  OE1 GLN A  86      23.104   0.150  -8.545  1.00 98.53           O  
ATOM   1302  N   ASN A  87      19.734  -4.162  -6.945  1.00 98.86           N  
ATOM   1303  H   ASN A  87      20.432  -4.892  -6.943  1.00 98.86           H  
ATOM   1304  CA  ASN A  87      18.553  -4.353  -6.108  1.00 98.86           C  
ATOM   1305  HA  ASN A  87      17.659  -4.328  -6.731  1.00 98.86           H  
ATOM   1306  C   ASN A  87      18.439  -3.232  -5.069  1.00 98.86           C  
ATOM   1307  CB  ASN A  87      18.627  -5.712  -5.402  1.00 98.86           C  
ATOM   1308  HB2 ASN A  87      17.846  -5.749  -4.642  1.00 98.86           H  
ATOM   1309  HB3 ASN A  87      19.591  -5.812  -4.904  1.00 98.86           H  
ATOM   1310  O   ASN A  87      19.438  -2.712  -4.571  1.00 98.86           O  
ATOM   1311  CG  ASN A  87      18.421  -6.898  -6.318  1.00 98.86           C  
ATOM   1312  ND2 ASN A  87      18.795  -8.075  -5.889  1.00 98.86           N  
ATOM   1313 HD21 ASN A  87      18.745  -8.857  -6.527  1.00 98.86           H  
ATOM   1314 HD22 ASN A  87      19.307  -8.130  -5.021  1.00 98.86           H  
ATOM   1315  OD1 ASN A  87      17.867  -6.779  -7.395  1.00 98.86           O  
ATOM   1316  N   ILE A  88      17.210  -2.863  -4.729  1.00 98.90           N  
ATOM   1317  H   ILE A  88      16.428  -3.367  -5.121  1.00 98.90           H  
ATOM   1318  CA  ILE A  88      16.929  -1.987  -3.597  1.00 98.90           C  
ATOM   1319  HA  ILE A  88      17.720  -1.243  -3.502  1.00 98.90           H  
ATOM   1320  C   ILE A  88      16.934  -2.877  -2.356  1.00 98.90           C  
ATOM   1321  CB  ILE A  88      15.585  -1.256  -3.789  1.00 98.90           C  
ATOM   1322  HB  ILE A  88      14.784  -1.995  -3.804  1.00 98.90           H  
ATOM   1323  O   ILE A  88      16.122  -3.796  -2.256  1.00 98.90           O  
ATOM   1324  CG1 ILE A  88      15.553  -0.459  -5.115  1.00 98.90           C  
ATOM   1325 HG12 ILE A  88      16.170   0.434  -5.018  1.00 98.90           H  
ATOM   1326 HG13 ILE A  88      15.954  -1.060  -5.931  1.00 98.90           H  
ATOM   1327  CG2 ILE A  88      15.366  -0.298  -2.605  1.00 98.90           C  
ATOM   1328 HG21 ILE A  88      16.170   0.438  -2.573  1.00 98.90           H  
ATOM   1329 HG22 ILE A  88      14.414   0.223  -2.704  1.00 98.90           H  
ATOM   1330 HG23 ILE A  88      15.344  -0.850  -1.665  1.00 98.90           H  
ATOM   1331  CD1 ILE A  88      14.141  -0.048  -5.540  1.00 98.90           C  
ATOM   1332 HD11 ILE A  88      14.198   0.485  -6.489  1.00 98.90           H  
ATOM   1333 HD12 ILE A  88      13.686   0.604  -4.795  1.00 98.90           H  
ATOM   1334 HD13 ILE A  88      13.524  -0.938  -5.669  1.00 98.90           H  
ATOM   1335  N   LYS A  89      17.868  -2.631  -1.440  1.00 98.90           N  
ATOM   1336  H   LYS A  89      18.514  -1.871  -1.603  1.00 98.90           H  
ATOM   1337  CA  LYS A  89      18.090  -3.439  -0.239  1.00 98.90           C  
ATOM   1338  HA  LYS A  89      17.495  -4.351  -0.294  1.00 98.90           H  
ATOM   1339  C   LYS A  89      17.677  -2.677   1.010  1.00 98.90           C  
ATOM   1340  CB  LYS A  89      19.572  -3.823  -0.192  1.00 98.90           C  
ATOM   1341  HB2 LYS A  89      19.842  -4.296  -1.135  1.00 98.90           H  
ATOM   1342  HB3 LYS A  89      20.177  -2.924  -0.076  1.00 98.90           H  
ATOM   1343  O   LYS A  89      18.048  -1.514   1.140  1.00 98.90           O  
ATOM   1344  CG  LYS A  89      19.877  -4.783   0.960  1.00 98.90           C  
ATOM   1345  HG2 LYS A  89      19.271  -5.682   0.847  1.00 98.90           H  
ATOM   1346  HG3 LYS A  89      19.650  -4.317   1.919  1.00 98.90           H  
ATOM   1347  CD  LYS A  89      21.360  -5.145   0.933  1.00 98.90           C  
ATOM   1348  HD2 LYS A  89      21.643  -5.384  -0.092  1.00 98.90           H  
ATOM   1349  HD3 LYS A  89      21.953  -4.294   1.267  1.00 98.90           H  
ATOM   1350  CE  LYS A  89      21.599  -6.346   1.845  1.00 98.90           C  
ATOM   1351  HE2 LYS A  89      22.179  -6.040   2.716  1.00 98.90           H  
ATOM   1352  HE3 LYS A  89      20.631  -6.715   2.183  1.00 98.90           H  
ATOM   1353  NZ  LYS A  89      22.276  -7.414   1.082  1.00 98.90           N  
ATOM   1354  HZ1 LYS A  89      22.302  -8.286   1.592  1.00 98.90           H  
ATOM   1355  HZ2 LYS A  89      21.744  -7.597   0.244  1.00 98.90           H  
ATOM   1356  HZ3 LYS A  89      23.196  -7.136   0.773  1.00 98.90           H  
ATOM   1357  N   VAL A  90      16.984  -3.335   1.936  1.00 98.84           N  
ATOM   1358  H   VAL A  90      16.744  -4.298   1.750  1.00 98.84           H  
ATOM   1359  CA  VAL A  90      16.750  -2.824   3.300  1.00 98.84           C  
ATOM   1360  HA  VAL A  90      16.919  -1.748   3.318  1.00 98.84           H  
ATOM   1361  C   VAL A  90      17.752  -3.453   4.268  1.00 98.84           C  
ATOM   1362  CB  VAL A  90      15.303  -3.060   3.783  1.00 98.84           C  
ATOM   1363  HB  VAL A  90      15.195  -2.593   4.762  1.00 98.84           H  
ATOM   1364  O   VAL A  90      18.065  -4.640   4.143  1.00 98.84           O  
ATOM   1365  CG1 VAL A  90      14.275  -2.421   2.845  1.00 98.84           C  
ATOM   1366 HG11 VAL A  90      13.273  -2.610   3.231  1.00 98.84           H  
ATOM   1367 HG12 VAL A  90      14.369  -2.817   1.834  1.00 98.84           H  
ATOM   1368 HG13 VAL A  90      14.421  -1.341   2.837  1.00 98.84           H  
ATOM   1369  CG2 VAL A  90      14.920  -4.536   3.927  1.00 98.84           C  
ATOM   1370 HG21 VAL A  90      13.920  -4.606   4.355  1.00 98.84           H  
ATOM   1371 HG22 VAL A  90      14.949  -5.041   2.962  1.00 98.84           H  
ATOM   1372 HG23 VAL A  90      15.591  -5.038   4.624  1.00 98.84           H  
ATOM   1373  N   ALA A  91      18.256  -2.702   5.248  1.00 98.80           N  
ATOM   1374  H   ALA A  91      17.998  -1.728   5.311  1.00 98.80           H  
ATOM   1375  CA  ALA A  91      19.030  -3.297   6.341  1.00 98.80           C  
ATOM   1376  HA  ALA A  91      19.595  -4.145   5.954  1.00 98.80           H  
ATOM   1377  C   ALA A  91      18.107  -3.826   7.446  1.00 98.80           C  
ATOM   1378  CB  ALA A  91      20.050  -2.294   6.887  1.00 98.80           C  
ATOM   1379  HB1 ALA A  91      20.467  -1.686   6.085  1.00 98.80           H  
ATOM   1380  HB2 ALA A  91      19.585  -1.656   7.639  1.00 98.80           H  
ATOM   1381  HB3 ALA A  91      20.858  -2.834   7.381  1.00 98.80           H  
ATOM   1382  O   ALA A  91      18.329  -4.920   7.964  1.00 98.80           O  
ATOM   1383  N   ASN A  92      17.043  -3.083   7.759  1.00 98.79           N  
ATOM   1384  H   ASN A  92      16.892  -2.227   7.244  1.00 98.79           H  
ATOM   1385  CA  ASN A  92      16.123  -3.403   8.845  1.00 98.79           C  
ATOM   1386  HA  ASN A  92      16.636  -4.063   9.544  1.00 98.79           H  
ATOM   1387  C   ASN A  92      14.898  -4.169   8.330  1.00 98.79           C  
ATOM   1388  CB  ASN A  92      15.791  -2.106   9.606  1.00 98.79           C  
ATOM   1389  HB2 ASN A  92      15.050  -2.309  10.380  1.00 98.79           H  
ATOM   1390  HB3 ASN A  92      15.376  -1.375   8.913  1.00 98.79           H  
ATOM   1391  O   ASN A  92      14.396  -3.906   7.240  1.00 98.79           O  
ATOM   1392  CG  ASN A  92      17.034  -1.535  10.278  1.00 98.79           C  
ATOM   1393  ND2 ASN A  92      17.259  -0.244  10.194  1.00 98.79           N  
ATOM   1394 HD21 ASN A  92      16.601   0.371   9.736  1.00 98.79           H  
ATOM   1395 HD22 ASN A  92      18.149   0.115  10.509  1.00 98.79           H  
ATOM   1396  OD1 ASN A  92      17.802  -2.264  10.884  1.00 98.79           O  
ATOM   1397  N   ALA A  93      14.426  -5.141   9.114  1.00 98.37           N  
ATOM   1398  H   ALA A  93      14.851  -5.286  10.019  1.00 98.37           H  
ATOM   1399  CA  ALA A  93      13.210  -5.878   8.791  1.00 98.37           C  
ATOM   1400  HA  ALA A  93      13.233  -6.111   7.727  1.00 98.37           H  
ATOM   1401  C   ALA A  93      11.966  -5.028   9.086  1.00 98.37           C  
ATOM   1402  CB  ALA A  93      13.168  -7.190   9.584  1.00 98.37           C  
ATOM   1403  HB1 ALA A  93      14.102  -7.740   9.469  1.00 98.37           H  
ATOM   1404  HB2 ALA A  93      12.340  -7.802   9.225  1.00 98.37           H  
ATOM   1405  HB3 ALA A  93      13.018  -6.976  10.642  1.00 98.37           H  
ATOM   1406  O   ALA A  93      11.911  -4.346  10.113  1.00 98.37           O  
ATOM   1407  N   GLY A  94      10.931  -5.133   8.255  1.00 98.40           N  
ATOM   1408  H   GLY A  94      11.028  -5.670   7.405  1.00 98.40           H  
ATOM   1409  CA  GLY A  94       9.671  -4.459   8.536  1.00 98.40           C  
ATOM   1410  HA2 GLY A  94       9.245  -4.887   9.443  1.00 98.40           H  
ATOM   1411  HA3 GLY A  94       9.872  -3.404   8.722  1.00 98.40           H  
ATOM   1412  C   GLY A  94       8.631  -4.541   7.430  1.00 98.40           C  
ATOM   1413  O   GLY A  94       8.903  -4.930   6.296  1.00 98.40           O  
ATOM   1414  N   TRP A  95       7.417  -4.130   7.792  1.00 98.63           N  
ATOM   1415  H   TRP A  95       7.279  -3.839   8.749  1.00 98.63           H  
ATOM   1416  CA  TRP A  95       6.361  -3.810   6.841  1.00 98.63           C  
ATOM   1417  HA  TRP A  95       6.423  -4.478   5.982  1.00 98.63           H  
ATOM   1418  C   TRP A  95       6.524  -2.375   6.350  1.00 98.63           C  
ATOM   1419  CB  TRP A  95       4.993  -4.003   7.495  1.00 98.63           C  
ATOM   1420  HB2 TRP A  95       4.256  -3.493   6.874  1.00 98.63           H  
ATOM   1421  HB3 TRP A  95       4.978  -3.533   8.478  1.00 98.63           H  
ATOM   1422  O   TRP A  95       6.404  -1.421   7.129  1.00 98.63           O  
ATOM   1423  CG  TRP A  95       4.542  -5.421   7.603  1.00 98.63           C  
ATOM   1424  CD1 TRP A  95       4.563  -6.198   8.710  1.00 98.63           C  
ATOM   1425  HD1 TRP A  95       4.925  -5.894   9.681  1.00 98.63           H  
ATOM   1426  CD2 TRP A  95       3.953  -6.237   6.549  1.00 98.63           C  
ATOM   1427  CE2 TRP A  95       3.644  -7.517   7.094  1.00 98.63           C  
ATOM   1428  CE3 TRP A  95       3.648  -6.015   5.188  1.00 98.63           C  
ATOM   1429  HE3 TRP A  95       3.885  -5.058   4.747  1.00 98.63           H  
ATOM   1430  NE1 TRP A  95       4.040  -7.442   8.412  1.00 98.63           N  
ATOM   1431  HE1 TRP A  95       3.962  -8.191   9.085  1.00 98.63           H  
ATOM   1432  CH2 TRP A  95       2.796  -8.293   4.964  1.00 98.63           C  
ATOM   1433  HH2 TRP A  95       2.397  -9.090   4.354  1.00 98.63           H  
ATOM   1434  CZ2 TRP A  95       3.062  -8.530   6.323  1.00 98.63           C  
ATOM   1435  HZ2 TRP A  95       2.855  -9.497   6.756  1.00 98.63           H  
ATOM   1436  CZ3 TRP A  95       3.083  -7.037   4.399  1.00 98.63           C  
ATOM   1437  HZ3 TRP A  95       2.892  -6.871   3.349  1.00 98.63           H  
ATOM   1438  N   TYR A  96       6.703  -2.210   5.046  1.00 98.85           N  
ATOM   1439  H   TYR A  96       6.733  -3.030   4.456  1.00 98.85           H  
ATOM   1440  CA  TYR A  96       6.928  -0.921   4.409  1.00 98.85           C  
ATOM   1441  HA  TYR A  96       6.926  -0.146   5.175  1.00 98.85           H  
ATOM   1442  C   TYR A  96       5.834  -0.576   3.403  1.00 98.85           C  
ATOM   1443  CB  TYR A  96       8.312  -0.902   3.759  1.00 98.85           C  
ATOM   1444  HB2 TYR A  96       8.457   0.070   3.287  1.00 98.85           H  
ATOM   1445  HB3 TYR A  96       8.349  -1.659   2.976  1.00 98.85           H  
ATOM   1446  O   TYR A  96       5.478  -1.384   2.544  1.00 98.85           O  
ATOM   1447  CG  TYR A  96       9.439  -1.132   4.746  1.00 98.85           C  
ATOM   1448  CD1 TYR A  96       9.677  -0.190   5.765  1.00 98.85           C  
ATOM   1449  HD1 TYR A  96       9.077   0.707   5.817  1.00 98.85           H  
ATOM   1450  CD2 TYR A  96      10.215  -2.305   4.677  1.00 98.85           C  
ATOM   1451  HD2 TYR A  96      10.007  -3.052   3.925  1.00 98.85           H  
ATOM   1452  CE1 TYR A  96      10.688  -0.420   6.716  1.00 98.85           C  
ATOM   1453  HE1 TYR A  96      10.881   0.297   7.501  1.00 98.85           H  
ATOM   1454  CE2 TYR A  96      11.240  -2.529   5.617  1.00 98.85           C  
ATOM   1455  HE2 TYR A  96      11.840  -3.427   5.589  1.00 98.85           H  
ATOM   1456  OH  TYR A  96      12.436  -1.803   7.564  1.00 98.85           O  
ATOM   1457  HH  TYR A  96      12.531  -1.079   8.187  1.00 98.85           H  
ATOM   1458  CZ  TYR A  96      11.474  -1.586   6.637  1.00 98.85           C  
ATOM   1459  N   THR A  97       5.357   0.664   3.487  1.00 98.90           N  
ATOM   1460  H   THR A  97       5.727   1.260   4.214  1.00 98.90           H  
ATOM   1461  CA  THR A  97       4.584   1.304   2.427  1.00 98.90           C  
ATOM   1462  HA  THR A  97       4.067   0.543   1.843  1.00 98.90           H  
ATOM   1463  C   THR A  97       5.568   2.048   1.534  1.00 98.90           C  
ATOM   1464  CB  THR A  97       3.521   2.254   2.986  1.00 98.90           C  
ATOM   1465  HB  THR A  97       3.993   2.998   3.628  1.00 98.90           H  
ATOM   1466  O   THR A  97       6.154   3.055   1.934  1.00 98.90           O  
ATOM   1467  CG2 THR A  97       2.732   2.961   1.892  1.00 98.90           C  
ATOM   1468 HG21 THR A  97       2.253   2.231   1.240  1.00 98.90           H  
ATOM   1469 HG22 THR A  97       3.386   3.605   1.304  1.00 98.90           H  
ATOM   1470 HG23 THR A  97       1.976   3.583   2.373  1.00 98.90           H  
ATOM   1471  OG1 THR A  97       2.553   1.563   3.735  1.00 98.90           O  
ATOM   1472  HG1 THR A  97       1.866   2.200   3.945  1.00 98.90           H  
ATOM   1473  N   LEU A  98       5.758   1.540   0.322  1.00 98.94           N  
ATOM   1474  H   LEU A  98       5.240   0.707   0.083  1.00 98.94           H  
ATOM   1475  CA  LEU A  98       6.594   2.130  -0.714  1.00 98.94           C  
ATOM   1476  HA  LEU A  98       7.429   2.664  -0.261  1.00 98.94           H  
ATOM   1477  C   LEU A  98       5.759   3.117  -1.523  1.00 98.94           C  
ATOM   1478  CB  LEU A  98       7.133   1.014  -1.628  1.00 98.94           C  
ATOM   1479  HB2 LEU A  98       6.298   0.586  -2.183  1.00 98.94           H  
ATOM   1480  HB3 LEU A  98       7.813   1.465  -2.352  1.00 98.94           H  
ATOM   1481  O   LEU A  98       4.758   2.713  -2.104  1.00 98.94           O  
ATOM   1482  CG  LEU A  98       7.855  -0.143  -0.916  1.00 98.94           C  
ATOM   1483  HG  LEU A  98       7.153  -0.672  -0.272  1.00 98.94           H  
ATOM   1484  CD1 LEU A  98       8.372  -1.119  -1.970  1.00 98.94           C  
ATOM   1485 HD11 LEU A  98       7.531  -1.519  -2.536  1.00 98.94           H  
ATOM   1486 HD12 LEU A  98       9.059  -0.612  -2.647  1.00 98.94           H  
ATOM   1487 HD13 LEU A  98       8.895  -1.944  -1.486  1.00 98.94           H  
ATOM   1488  CD2 LEU A  98       9.036   0.331  -0.072  1.00 98.94           C  
ATOM   1489 HD21 LEU A  98       9.760   0.855  -0.696  1.00 98.94           H  
ATOM   1490 HD22 LEU A  98       8.680   0.992   0.718  1.00 98.94           H  
ATOM   1491 HD23 LEU A  98       9.520  -0.528   0.393  1.00 98.94           H  
ATOM   1492  N   HIS A  99       6.165   4.382  -1.592  1.00 98.92           N  
ATOM   1493  H   HIS A  99       6.973   4.650  -1.049  1.00 98.92           H  
ATOM   1494  CA  HIS A  99       5.525   5.422  -2.399  1.00 98.92           C  
ATOM   1495  HA  HIS A  99       4.602   5.031  -2.829  1.00 98.92           H  
ATOM   1496  C   HIS A  99       6.451   5.842  -3.537  1.00 98.92           C  
ATOM   1497  CB  HIS A  99       5.148   6.605  -1.500  1.00 98.92           C  
ATOM   1498  HB2 HIS A  99       4.477   6.244  -0.720  1.00 98.92           H  
ATOM   1499  HB3 HIS A  99       6.049   6.971  -1.009  1.00 98.92           H  
ATOM   1500  O   HIS A  99       7.457   6.512  -3.317  1.00 98.92           O  
ATOM   1501  CG  HIS A  99       4.486   7.778  -2.193  1.00 98.92           C  
ATOM   1502  CD2 HIS A  99       3.840   7.778  -3.399  1.00 98.92           C  
ATOM   1503  HD2 HIS A  99       3.708   6.935  -4.061  1.00 98.92           H  
ATOM   1504  ND1 HIS A  99       4.437   9.071  -1.670  1.00 98.92           N  
ATOM   1505  CE1 HIS A  99       3.763   9.809  -2.558  1.00 98.92           C  
ATOM   1506  HE1 HIS A  99       3.534  10.857  -2.435  1.00 98.92           H  
ATOM   1507  NE2 HIS A  99       3.410   9.067  -3.616  1.00 98.92           N  
ATOM   1508  HE2 HIS A  99       2.963   9.430  -4.445  1.00 98.92           H  
ATOM   1509  N   PHE A 100       6.104   5.466  -4.765  1.00 98.94           N  
ATOM   1510  H   PHE A 100       5.235   4.965  -4.879  1.00 98.94           H  
ATOM   1511  CA  PHE A 100       6.810   5.898  -5.968  1.00 98.94           C  
ATOM   1512  HA  PHE A 100       7.843   6.138  -5.715  1.00 98.94           H  
ATOM   1513  C   PHE A 100       6.141   7.147  -6.528  1.00 98.94           C  
ATOM   1514  CB  PHE A 100       6.838   4.779  -7.012  1.00 98.94           C  
ATOM   1515  HB2 PHE A 100       5.817   4.457  -7.219  1.00 98.94           H  
ATOM   1516  HB3 PHE A 100       7.248   5.175  -7.941  1.00 98.94           H  
ATOM   1517  O   PHE A 100       4.940   7.142  -6.792  1.00 98.94           O  
ATOM   1518  CG  PHE A 100       7.661   3.580  -6.595  1.00 98.94           C  
ATOM   1519  CD1 PHE A 100       8.999   3.459  -7.017  1.00 98.94           C  
ATOM   1520  HD1 PHE A 100       9.443   4.215  -7.648  1.00 98.94           H  
ATOM   1521  CD2 PHE A 100       7.091   2.588  -5.775  1.00 98.94           C  
ATOM   1522  HD2 PHE A 100       6.069   2.680  -5.440  1.00 98.94           H  
ATOM   1523  CE1 PHE A 100       9.758   2.341  -6.629  1.00 98.94           C  
ATOM   1524  HE1 PHE A 100      10.778   2.233  -6.967  1.00 98.94           H  
ATOM   1525  CE2 PHE A 100       7.856   1.479  -5.379  1.00 98.94           C  
ATOM   1526  HE2 PHE A 100       7.419   0.727  -4.738  1.00 98.94           H  
ATOM   1527  CZ  PHE A 100       9.185   1.350  -5.814  1.00 98.94           C  
ATOM   1528  HZ  PHE A 100       9.768   0.489  -5.523  1.00 98.94           H  
ATOM   1529  N   LYS A 101       6.917   8.204  -6.757  1.00 98.82           N  
ATOM   1530  H   LYS A 101       7.882   8.139  -6.467  1.00 98.82           H  
ATOM   1531  CA  LYS A 101       6.465   9.441  -7.397  1.00 98.82           C  
ATOM   1532  HA  LYS A 101       5.405   9.363  -7.641  1.00 98.82           H  
ATOM   1533  C   LYS A 101       7.227   9.646  -8.695  1.00 98.82           C  
ATOM   1534  CB  LYS A 101       6.634  10.599  -6.409  1.00 98.82           C  
ATOM   1535  HB2 LYS A 101       7.682  10.675  -6.118  1.00 98.82           H  
ATOM   1536  HB3 LYS A 101       6.047  10.364  -5.522  1.00 98.82           H  
ATOM   1537  O   LYS A 101       8.428   9.901  -8.678  1.00 98.82           O  
ATOM   1538  CG  LYS A 101       6.173  11.943  -7.000  1.00 98.82           C  
ATOM   1539  HG2 LYS A 101       6.781  12.182  -7.872  1.00 98.82           H  
ATOM   1540  HG3 LYS A 101       5.133  11.867  -7.319  1.00 98.82           H  
ATOM   1541  CD  LYS A 101       6.317  13.091  -5.992  1.00 98.82           C  
ATOM   1542  HD2 LYS A 101       6.082  14.028  -6.497  1.00 98.82           H  
ATOM   1543  HD3 LYS A 101       7.352  13.128  -5.651  1.00 98.82           H  
ATOM   1544  CE  LYS A 101       5.377  12.909  -4.792  1.00 98.82           C  
ATOM   1545  HE2 LYS A 101       5.555  11.928  -4.352  1.00 98.82           H  
ATOM   1546  HE3 LYS A 101       4.346  12.917  -5.145  1.00 98.82           H  
ATOM   1547  NZ  LYS A 101       5.588  13.954  -3.761  1.00 98.82           N  
ATOM   1548  HZ1 LYS A 101       5.407  14.875  -4.133  1.00 98.82           H  
ATOM   1549  HZ2 LYS A 101       6.537  13.914  -3.416  1.00 98.82           H  
ATOM   1550  HZ3 LYS A 101       4.973  13.793  -2.976  1.00 98.82           H  
ATOM   1551  N   GLY A 102       6.515   9.538  -9.808  1.00 98.73           N  
ATOM   1552  H   GLY A 102       5.542   9.277  -9.735  1.00 98.73           H  
ATOM   1553  CA  GLY A 102       7.035   9.806 -11.138  1.00 98.73           C  
ATOM   1554  HA2 GLY A 102       6.532   9.151 -11.850  1.00 98.73           H  
ATOM   1555  HA3 GLY A 102       8.100   9.576 -11.173  1.00 98.73           H  
ATOM   1556  C   GLY A 102       6.802  11.256 -11.550  1.00 98.73           C  
ATOM   1557  O   GLY A 102       5.706  11.793 -11.394  1.00 98.73           O  
ATOM   1558  N   LYS A 103       7.822  11.888 -12.127  1.00 98.44           N  
ATOM   1559  H   LYS A 103       8.717  11.420 -12.122  1.00 98.44           H  
ATOM   1560  CA  LYS A 103       7.734  13.198 -12.776  1.00 98.44           C  
ATOM   1561  HA  LYS A 103       6.697  13.532 -12.782  1.00 98.44           H  
ATOM   1562  C   LYS A 103       8.206  13.070 -14.219  1.00 98.44           C  
ATOM   1563  CB  LYS A 103       8.561  14.210 -11.970  1.00 98.44           C  
ATOM   1564  HB2 LYS A 103       8.190  14.228 -10.945  1.00 98.44           H  
ATOM   1565  HB3 LYS A 103       9.603  13.891 -11.952  1.00 98.44           H  
ATOM   1566  O   LYS A 103       9.375  12.782 -14.459  1.00 98.44           O  
ATOM   1567  CG  LYS A 103       8.468  15.623 -12.563  1.00 98.44           C  
ATOM   1568  HG2 LYS A 103       8.859  15.618 -13.580  1.00 98.44           H  
ATOM   1569  HG3 LYS A 103       7.424  15.937 -12.586  1.00 98.44           H  
ATOM   1570  CD  LYS A 103       9.281  16.621 -11.733  1.00 98.44           C  
ATOM   1571  HD2 LYS A 103      10.320  16.293 -11.704  1.00 98.44           H  
ATOM   1572  HD3 LYS A 103       8.885  16.652 -10.718  1.00 98.44           H  
ATOM   1573  CE  LYS A 103       9.191  18.008 -12.377  1.00 98.44           C  
ATOM   1574  HE2 LYS A 103       9.550  17.933 -13.404  1.00 98.44           H  
ATOM   1575  HE3 LYS A 103       8.144  18.306 -12.416  1.00 98.44           H  
ATOM   1576  NZ  LYS A 103       9.986  19.012 -11.628  1.00 98.44           N  
ATOM   1577  HZ1 LYS A 103       9.649  19.096 -10.680  1.00 98.44           H  
ATOM   1578  HZ2 LYS A 103      10.958  18.738 -11.603  1.00 98.44           H  
ATOM   1579  HZ3 LYS A 103       9.922  19.915 -12.077  1.00 98.44           H  
ATOM   1580  N   ILE A 104       7.302  13.292 -15.174  1.00 97.93           N  
ATOM   1581  H   ILE A 104       6.356  13.528 -14.908  1.00 97.93           H  
ATOM   1582  CA  ILE A 104       7.666  13.346 -16.596  1.00 97.93           C  
ATOM   1583  HA  ILE A 104       8.179  12.419 -16.851  1.00 97.93           H  
ATOM   1584  C   ILE A 104       8.659  14.500 -16.800  1.00 97.93           C  
ATOM   1585  CB  ILE A 104       6.412  13.449 -17.499  1.00 97.93           C  
ATOM   1586  HB  ILE A 104       5.809  14.292 -17.161  1.00 97.93           H  
ATOM   1587  O   ILE A 104       8.446  15.608 -16.297  1.00 97.93           O  
ATOM   1588  CG1 ILE A 104       5.571  12.156 -17.404  1.00 97.93           C  
ATOM   1589 HG12 ILE A 104       5.451  11.874 -16.358  1.00 97.93           H  
ATOM   1590 HG13 ILE A 104       6.096  11.346 -17.911  1.00 97.93           H  
ATOM   1591  CG2 ILE A 104       6.810  13.690 -18.965  1.00 97.93           C  
ATOM   1592 HG21 ILE A 104       7.507  12.921 -19.297  1.00 97.93           H  
ATOM   1593 HG22 ILE A 104       5.936  13.683 -19.616  1.00 97.93           H  
ATOM   1594 HG23 ILE A 104       7.273  14.672 -19.064  1.00 97.93           H  
ATOM   1595  CD1 ILE A 104       4.165  12.268 -18.007  1.00 97.93           C  
ATOM   1596 HD11 ILE A 104       4.214  12.414 -19.086  1.00 97.93           H  
ATOM   1597 HD12 ILE A 104       3.619  11.345 -17.812  1.00 97.93           H  
ATOM   1598 HD13 ILE A 104       3.629  13.099 -17.549  1.00 97.93           H  
ATOM   1599  N   THR A 105       9.760  14.224 -17.494  1.00 96.86           N  
ATOM   1600  H   THR A 105       9.868  13.303 -17.895  1.00 96.86           H  
ATOM   1601  CA  THR A 105      10.801  15.211 -17.803  1.00 96.86           C  
ATOM   1602  HA  THR A 105      11.079  15.717 -16.879  1.00 96.86           H  
ATOM   1603  C   THR A 105      10.283  16.281 -18.766  1.00 96.86           C  
ATOM   1604  CB  THR A 105      12.057  14.524 -18.365  1.00 96.86           C  
ATOM   1605  HB  THR A 105      12.763  15.279 -18.712  1.00 96.86           H  
ATOM   1606  O   THR A 105       9.292  16.081 -19.465  1.00 96.86           O  
ATOM   1607  CG2 THR A 105      12.736  13.677 -17.285  1.00 96.86           C  
ATOM   1608 HG21 THR A 105      13.672  13.276 -17.671  1.00 96.86           H  
ATOM   1609 HG22 THR A 105      12.090  12.852 -16.983  1.00 96.86           H  
ATOM   1610 HG23 THR A 105      12.960  14.290 -16.411  1.00 96.86           H  
ATOM   1611  OG1 THR A 105      11.731  13.659 -19.428  1.00 96.86           O  
ATOM   1612  HG1 THR A 105      12.027  14.061 -20.249  1.00 96.86           H  
ATOM   1613  N   GLU A 106      10.941  17.441 -18.820  1.00 96.20           N  
ATOM   1614  H   GLU A 106      11.756  17.580 -18.240  1.00 96.20           H  
ATOM   1615  CA  GLU A 106      10.496  18.574 -19.651  1.00 96.20           C  
ATOM   1616  HA  GLU A 106       9.486  18.855 -19.352  1.00 96.20           H  
ATOM   1617  C   GLU A 106      10.438  18.233 -21.152  1.00 96.20           C  
ATOM   1618  CB  GLU A 106      11.430  19.758 -19.378  1.00 96.20           C  
ATOM   1619  HB2 GLU A 106      12.435  19.505 -19.717  1.00 96.20           H  
ATOM   1620  HB3 GLU A 106      11.458  19.921 -18.300  1.00 96.20           H  
ATOM   1621  O   GLU A 106       9.510  18.642 -21.848  1.00 96.20           O  
ATOM   1622  CG  GLU A 106      10.971  21.057 -20.057  1.00 96.20           C  
ATOM   1623  HG2 GLU A 106      11.019  20.930 -21.139  1.00 96.20           H  
ATOM   1624  HG3 GLU A 106       9.933  21.243 -19.781  1.00 96.20           H  
ATOM   1625  CD  GLU A 106      11.825  22.272 -19.660  1.00 96.20           C  
ATOM   1626  OE1 GLU A 106      11.436  23.392 -20.060  1.00 96.20           O  
ATOM   1627  OE2 GLU A 106      12.838  22.083 -18.947  1.00 96.20           O  
ATOM   1628  N   ASP A 107      11.370  17.403 -21.633  1.00 95.24           N  
ATOM   1629  H   ASP A 107      12.071  17.052 -20.997  1.00 95.24           H  
ATOM   1630  CA  ASP A 107      11.383  16.870 -23.004  1.00 95.24           C  
ATOM   1631  HA  ASP A 107      11.186  17.700 -23.684  1.00 95.24           H  
ATOM   1632  C   ASP A 107      10.295  15.811 -23.274  1.00 95.24           C  
ATOM   1633  CB  ASP A 107      12.788  16.324 -23.329  1.00 95.24           C  
ATOM   1634  HB2 ASP A 107      13.525  17.095 -23.104  1.00 95.24           H  
ATOM   1635  HB3 ASP A 107      12.839  16.126 -24.399  1.00 95.24           H  
ATOM   1636  O   ASP A 107      10.139  15.352 -24.408  1.00 95.24           O  
ATOM   1637  CG  ASP A 107      13.173  15.037 -22.582  1.00 95.24           C  
ATOM   1638  OD1 ASP A 107      12.396  14.577 -21.711  1.00 95.24           O  
ATOM   1639  OD2 ASP A 107      14.252  14.490 -22.879  1.00 95.24           O  
ATOM   1640  N   LYS A 108       9.545  15.426 -22.234  1.00 95.28           N  
ATOM   1641  H   LYS A 108       9.731  15.892 -21.357  1.00 95.28           H  
ATOM   1642  CA  LYS A 108       8.515  14.383 -22.208  1.00 95.28           C  
ATOM   1643  HA  LYS A 108       8.192  14.294 -21.170  1.00 95.28           H  
ATOM   1644  C   LYS A 108       9.005  12.995 -22.594  1.00 95.28           C  
ATOM   1645  CB  LYS A 108       7.295  14.796 -23.040  1.00 95.28           C  
ATOM   1646  HB2 LYS A 108       7.568  14.791 -24.095  1.00 95.28           H  
ATOM   1647  HB3 LYS A 108       6.505  14.060 -22.893  1.00 95.28           H  
ATOM   1648  O   LYS A 108       8.181  12.144 -22.906  1.00 95.28           O  
ATOM   1649  CG  LYS A 108       6.738  16.171 -22.668  1.00 95.28           C  
ATOM   1650  HG2 LYS A 108       7.493  16.943 -22.816  1.00 95.28           H  
ATOM   1651  HG3 LYS A 108       6.411  16.171 -21.628  1.00 95.28           H  
ATOM   1652  CD  LYS A 108       5.558  16.454 -23.592  1.00 95.28           C  
ATOM   1653  HD2 LYS A 108       4.792  15.693 -23.439  1.00 95.28           H  
ATOM   1654  HD3 LYS A 108       5.900  16.404 -24.625  1.00 95.28           H  
ATOM   1655  CE  LYS A 108       4.984  17.834 -23.308  1.00 95.28           C  
ATOM   1656  HE2 LYS A 108       5.778  18.571 -23.426  1.00 95.28           H  
ATOM   1657  HE3 LYS A 108       4.636  17.866 -22.275  1.00 95.28           H  
ATOM   1658  NZ  LYS A 108       3.876  18.097 -24.251  1.00 95.28           N  
ATOM   1659  HZ1 LYS A 108       3.475  19.011 -24.097  1.00 95.28           H  
ATOM   1660  HZ2 LYS A 108       4.224  18.025 -25.196  1.00 95.28           H  
ATOM   1661  HZ3 LYS A 108       3.169  17.383 -24.143  1.00 95.28           H  
ATOM   1662  N   LYS A 109      10.312  12.726 -22.604  1.00 94.81           N  
ATOM   1663  H   LYS A 109      10.953  13.464 -22.350  1.00 94.81           H  
ATOM   1664  CA  LYS A 109      10.846  11.427 -23.053  1.00 94.81           C  
ATOM   1665  HA  LYS A 109      10.088  10.898 -23.630  1.00 94.81           H  
ATOM   1666  C   LYS A 109      11.133  10.457 -21.922  1.00 94.81           C  
ATOM   1667  CB  LYS A 109      12.068  11.633 -23.963  1.00 94.81           C  
ATOM   1668  HB2 LYS A 109      12.431  10.653 -24.274  1.00 94.81           H  
ATOM   1669  HB3 LYS A 109      12.864  12.118 -23.399  1.00 94.81           H  
ATOM   1670  O   LYS A 109      11.227   9.260 -22.175  1.00 94.81           O  
ATOM   1671  CG  LYS A 109      11.776  12.458 -25.229  1.00 94.81           C  
ATOM   1672  HG2 LYS A 109      12.631  12.374 -25.900  1.00 94.81           H  
ATOM   1673  HG3 LYS A 109      11.683  13.507 -24.949  1.00 94.81           H  
ATOM   1674  CD  LYS A 109      10.505  12.008 -25.973  1.00 94.81           C  
ATOM   1675  HD2 LYS A 109      10.602  10.965 -26.274  1.00 94.81           H  
ATOM   1676  HD3 LYS A 109       9.642  12.108 -25.316  1.00 94.81           H  
ATOM   1677  CE  LYS A 109      10.228  12.883 -27.191  1.00 94.81           C  
ATOM   1678  HE2 LYS A 109      11.022  12.742 -27.924  1.00 94.81           H  
ATOM   1679  HE3 LYS A 109      10.230  13.923 -26.862  1.00 94.81           H  
ATOM   1680  NZ  LYS A 109       8.905  12.551 -27.768  1.00 94.81           N  
ATOM   1681  HZ1 LYS A 109       8.828  11.577 -28.024  1.00 94.81           H  
ATOM   1682  HZ2 LYS A 109       8.669  13.126 -28.564  1.00 94.81           H  
ATOM   1683  HZ3 LYS A 109       8.168  12.725 -27.100  1.00 94.81           H  
ATOM   1684  N   ASN A 110      11.229  10.942 -20.688  1.00 95.18           N  
ATOM   1685  H   ASN A 110      11.121  11.936 -20.543  1.00 95.18           H  
ATOM   1686  CA  ASN A 110      11.549  10.128 -19.526  1.00 95.18           C  
ATOM   1687  HA  ASN A 110      11.389   9.077 -19.763  1.00 95.18           H  
ATOM   1688  C   ASN A 110      10.639  10.452 -18.339  1.00 95.18           C  
ATOM   1689  CB  ASN A 110      13.039  10.319 -19.195  1.00 95.18           C  
ATOM   1690  HB2 ASN A 110      13.251  11.378 -19.054  1.00 95.18           H  
ATOM   1691  HB3 ASN A 110      13.294   9.800 -18.271  1.00 95.18           H  
ATOM   1692  O   ASN A 110       9.856  11.403 -18.350  1.00 95.18           O  
ATOM   1693  CG  ASN A 110      13.931   9.762 -20.287  1.00 95.18           C  
ATOM   1694  ND2 ASN A 110      14.586  10.608 -21.049  1.00 95.18           N  
ATOM   1695 HD21 ASN A 110      15.140  10.212 -21.795  1.00 95.18           H  
ATOM   1696 HD22 ASN A 110      14.449  11.604 -20.955  1.00 95.18           H  
ATOM   1697  OD1 ASN A 110      14.036   8.560 -20.467  1.00 95.18           O  
ATOM   1698  N   ILE A 111      10.756   9.627 -17.300  1.00 98.16           N  
ATOM   1699  H   ILE A 111      11.452   8.896 -17.349  1.00 98.16           H  
ATOM   1700  CA  ILE A 111      10.132   9.849 -16.000  1.00 98.16           C  
ATOM   1701  HA  ILE A 111       9.726  10.859 -15.962  1.00 98.16           H  
ATOM   1702  C   ILE A 111      11.233   9.731 -14.951  1.00 98.16           C  
ATOM   1703  CB  ILE A 111       8.979   8.855 -15.737  1.00 98.16           C  
ATOM   1704  HB  ILE A 111       9.395   7.849 -15.692  1.00 98.16           H  
ATOM   1705  O   ILE A 111      11.872   8.682 -14.847  1.00 98.16           O  
ATOM   1706  CG1 ILE A 111       7.936   8.883 -16.873  1.00 98.16           C  
ATOM   1707 HG12 ILE A 111       8.447   8.680 -17.814  1.00 98.16           H  
ATOM   1708 HG13 ILE A 111       7.494   9.878 -16.929  1.00 98.16           H  
ATOM   1709  CG2 ILE A 111       8.318   9.186 -14.390  1.00 98.16           C  
ATOM   1710 HG21 ILE A 111       9.051   9.164 -13.584  1.00 98.16           H  
ATOM   1711 HG22 ILE A 111       7.858  10.173 -14.434  1.00 98.16           H  
ATOM   1712 HG23 ILE A 111       7.560   8.440 -14.150  1.00 98.16           H  
ATOM   1713  CD1 ILE A 111       6.820   7.840 -16.755  1.00 98.16           C  
ATOM   1714 HD11 ILE A 111       6.188   8.049 -15.892  1.00 98.16           H  
ATOM   1715 HD12 ILE A 111       6.201   7.876 -17.652  1.00 98.16           H  
ATOM   1716 HD13 ILE A 111       7.250   6.843 -16.661  1.00 98.16           H  
ATOM   1717  N   ASP A 112      11.431  10.800 -14.188  1.00 98.42           N  
ATOM   1718  H   ASP A 112      10.849  11.611 -14.341  1.00 98.42           H  
ATOM   1719  CA  ASP A 112      12.251  10.791 -12.982  1.00 98.42           C  
ATOM   1720  HA  ASP A 112      13.133  10.170 -13.138  1.00 98.42           H  
ATOM   1721  C   ASP A 112      11.428  10.205 -11.834  1.00 98.42           C  
ATOM   1722  CB  ASP A 112      12.701  12.217 -12.631  1.00 98.42           C  
ATOM   1723  HB2 ASP A 112      11.846  12.891 -12.690  1.00 98.42           H  
ATOM   1724  HB3 ASP A 112      13.049  12.218 -11.598  1.00 98.42           H  
ATOM   1725  O   ASP A 112      10.296  10.636 -11.606  1.00 98.42           O  
ATOM   1726  CG  ASP A 112      13.839  12.763 -13.498  1.00 98.42           C  
ATOM   1727  OD1 ASP A 112      14.559  11.967 -14.131  1.00 98.42           O  
ATOM   1728  OD2 ASP A 112      14.087  13.992 -13.402  1.00 98.42           O  
ATOM   1729  N   TRP A 113      11.990   9.238 -11.111  1.00 98.78           N  
ATOM   1730  H   TRP A 113      12.928   8.938 -11.335  1.00 98.78           H  
ATOM   1731  CA  TRP A 113      11.293   8.543 -10.030  1.00 98.78           C  
ATOM   1732  HA  TRP A 113      10.262   8.892  -9.977  1.00 98.78           H  
ATOM   1733  C   TRP A 113      11.939   8.816  -8.678  1.00 98.78           C  
ATOM   1734  CB  TRP A 113      11.237   7.045 -10.328  1.00 98.78           C  
ATOM   1735  HB2 TRP A 113      12.248   6.667 -10.481  1.00 98.78           H  
ATOM   1736  HB3 TRP A 113      10.822   6.532  -9.460  1.00 98.78           H  
ATOM   1737  O   TRP A 113      13.139   8.600  -8.511  1.00 98.78           O  
ATOM   1738  CG  TRP A 113      10.397   6.696 -11.512  1.00 98.78           C  
ATOM   1739  CD1 TRP A 113      10.835   6.579 -12.785  1.00 98.78           C  
ATOM   1740  HD1 TRP A 113      11.855   6.747 -13.096  1.00 98.78           H  
ATOM   1741  CD2 TRP A 113       8.956   6.480 -11.561  1.00 98.78           C  
ATOM   1742  CE2 TRP A 113       8.601   6.137 -12.899  1.00 98.78           C  
ATOM   1743  CE3 TRP A 113       7.911   6.565 -10.617  1.00 98.78           C  
ATOM   1744  HE3 TRP A 113       8.145   6.831  -9.597  1.00 98.78           H  
ATOM   1745  NE1 TRP A 113       9.783   6.212 -13.602  1.00 98.78           N  
ATOM   1746  HE1 TRP A 113       9.858   6.138 -14.606  1.00 98.78           H  
ATOM   1747  CH2 TRP A 113       6.272   5.936 -12.316  1.00 98.78           C  
ATOM   1748  HH2 TRP A 113       5.259   5.685 -12.595  1.00 98.78           H  
ATOM   1749  CZ2 TRP A 113       7.286   5.851 -13.280  1.00 98.78           C  
ATOM   1750  HZ2 TRP A 113       7.055   5.566 -14.296  1.00 98.78           H  
ATOM   1751  CZ3 TRP A 113       6.579   6.313 -10.995  1.00 98.78           C  
ATOM   1752  HZ3 TRP A 113       5.794   6.381 -10.257  1.00 98.78           H  
ATOM   1753  N   THR A 114      11.123   9.230  -7.715  1.00 98.89           N  
ATOM   1754  H   THR A 114      10.166   9.441  -7.962  1.00 98.89           H  
ATOM   1755  CA  THR A 114      11.472   9.284  -6.291  1.00 98.89           C  
ATOM   1756  HA  THR A 114      12.550   9.169  -6.174  1.00 98.89           H  
ATOM   1757  C   THR A 114      10.774   8.132  -5.574  1.00 98.89           C  
ATOM   1758  CB  THR A 114      11.079  10.636  -5.671  1.00 98.89           C  
ATOM   1759  HB  THR A 114      10.008  10.786  -5.806  1.00 98.89           H  
ATOM   1760  O   THR A 114       9.585   7.903  -5.809  1.00 98.89           O  
ATOM   1761  CG2 THR A 114      11.390  10.729  -4.179  1.00 98.89           C  
ATOM   1762 HG21 THR A 114      10.717  10.084  -3.615  1.00 98.89           H  
ATOM   1763 HG22 THR A 114      11.255  11.754  -3.835  1.00 98.89           H  
ATOM   1764 HG23 THR A 114      12.418  10.421  -3.985  1.00 98.89           H  
ATOM   1765  OG1 THR A 114      11.753  11.699  -6.313  1.00 98.89           O  
ATOM   1766  HG1 THR A 114      12.247  12.188  -5.651  1.00 98.89           H  
ATOM   1767  N   LEU A 115      11.487   7.423  -4.699  1.00 98.95           N  
ATOM   1768  H   LEU A 115      12.454   7.677  -4.554  1.00 98.95           H  
ATOM   1769  CA  LEU A 115      10.904   6.450  -3.770  1.00 98.95           C  
ATOM   1770  HA  LEU A 115       9.875   6.233  -4.057  1.00 98.95           H  
ATOM   1771  C   LEU A 115      10.895   7.042  -2.361  1.00 98.95           C  
ATOM   1772  CB  LEU A 115      11.706   5.137  -3.829  1.00 98.95           C  
ATOM   1773  HB2 LEU A 115      11.587   4.696  -4.819  1.00 98.95           H  
ATOM   1774  HB3 LEU A 115      12.758   5.385  -3.683  1.00 98.95           H  
ATOM   1775  O   LEU A 115      11.950   7.392  -1.845  1.00 98.95           O  
ATOM   1776  CG  LEU A 115      11.323   4.090  -2.763  1.00 98.95           C  
ATOM   1777  HG  LEU A 115      11.487   4.508  -1.769  1.00 98.95           H  
ATOM   1778  CD1 LEU A 115       9.865   3.645  -2.870  1.00 98.95           C  
ATOM   1779 HD11 LEU A 115       9.197   4.481  -2.659  1.00 98.95           H  
ATOM   1780 HD12 LEU A 115       9.671   2.866  -2.133  1.00 98.95           H  
ATOM   1781 HD13 LEU A 115       9.659   3.266  -3.871  1.00 98.95           H  
ATOM   1782  CD2 LEU A 115      12.214   2.855  -2.901  1.00 98.95           C  
ATOM   1783 HD21 LEU A 115      11.986   2.151  -2.101  1.00 98.95           H  
ATOM   1784 HD22 LEU A 115      13.261   3.145  -2.816  1.00 98.95           H  
ATOM   1785 HD23 LEU A 115      12.044   2.377  -3.866  1.00 98.95           H  
ATOM   1786  N   THR A 116       9.738   7.088  -1.712  1.00 98.95           N  
ATOM   1787  H   THR A 116       8.893   6.833  -2.202  1.00 98.95           H  
ATOM   1788  CA  THR A 116       9.651   7.315  -0.267  1.00 98.95           C  
ATOM   1789  HA  THR A 116      10.646   7.563   0.104  1.00 98.95           H  
ATOM   1790  C   THR A 116       9.205   6.036   0.431  1.00 98.95           C  
ATOM   1791  CB  THR A 116       8.755   8.505   0.091  1.00 98.95           C  
ATOM   1792  HB  THR A 116       7.719   8.289  -0.171  1.00 98.95           H  
ATOM   1793  O   THR A 116       8.246   5.396   0.001  1.00 98.95           O  
ATOM   1794  CG2 THR A 116       8.846   8.823   1.583  1.00 98.95           C  
ATOM   1795 HG21 THR A 116       8.386   9.788   1.797  1.00 98.95           H  
ATOM   1796 HG22 THR A 116       8.340   8.049   2.160  1.00 98.95           H  
ATOM   1797 HG23 THR A 116       9.885   8.860   1.910  1.00 98.95           H  
ATOM   1798  OG1 THR A 116       9.166   9.675  -0.588  1.00 98.95           O  
ATOM   1799  HG1 THR A 116       8.850  10.405  -0.051  1.00 98.95           H  
ATOM   1800  N   VAL A 117       9.899   5.645   1.497  1.00 98.95           N  
ATOM   1801  H   VAL A 117      10.673   6.221   1.795  1.00 98.95           H  
ATOM   1802  CA  VAL A 117       9.625   4.431   2.273  1.00 98.95           C  
ATOM   1803  HA  VAL A 117       8.880   3.826   1.756  1.00 98.95           H  
ATOM   1804  C   VAL A 117       9.056   4.829   3.628  1.00 98.95           C  
ATOM   1805  CB  VAL A 117      10.897   3.573   2.432  1.00 98.95           C  
ATOM   1806  HB  VAL A 117      11.637   4.117   3.019  1.00 98.95           H  
ATOM   1807  O   VAL A 117       9.726   5.500   4.407  1.00 98.95           O  
ATOM   1808  CG1 VAL A 117      10.584   2.250   3.139  1.00 98.95           C  
ATOM   1809 HG11 VAL A 117      11.497   1.664   3.244  1.00 98.95           H  
ATOM   1810 HG12 VAL A 117      10.190   2.437   4.137  1.00 98.95           H  
ATOM   1811 HG13 VAL A 117       9.858   1.680   2.559  1.00 98.95           H  
ATOM   1812  CG2 VAL A 117      11.513   3.243   1.064  1.00 98.95           C  
ATOM   1813 HG21 VAL A 117      11.911   4.151   0.611  1.00 98.95           H  
ATOM   1814 HG22 VAL A 117      10.760   2.806   0.408  1.00 98.95           H  
ATOM   1815 HG23 VAL A 117      12.337   2.540   1.190  1.00 98.95           H  
ATOM   1816  N   TYR A 118       7.830   4.400   3.918  1.00 98.89           N  
ATOM   1817  H   TYR A 118       7.330   3.875   3.215  1.00 98.89           H  
ATOM   1818  CA  TYR A 118       7.158   4.618   5.200  1.00 98.89           C  
ATOM   1819  HA  TYR A 118       7.751   5.295   5.816  1.00 98.89           H  
ATOM   1820  C   TYR A 118       6.992   3.301   5.958  1.00 98.89           C  
ATOM   1821  CB  TYR A 118       5.785   5.262   4.967  1.00 98.89           C  
ATOM   1822  HB2 TYR A 118       5.298   5.410   5.931  1.00 98.89           H  
ATOM   1823  HB3 TYR A 118       5.166   4.567   4.399  1.00 98.89           H  
ATOM   1824  O   TYR A 118       6.855   2.240   5.345  1.00 98.89           O  
ATOM   1825  CG  TYR A 118       5.816   6.590   4.242  1.00 98.89           C  
ATOM   1826  CD1 TYR A 118       6.211   7.747   4.937  1.00 98.89           C  
ATOM   1827  HD1 TYR A 118       6.516   7.681   5.971  1.00 98.89           H  
ATOM   1828  CD2 TYR A 118       5.445   6.673   2.884  1.00 98.89           C  
ATOM   1829  HD2 TYR A 118       5.171   5.779   2.344  1.00 98.89           H  
ATOM   1830  CE1 TYR A 118       6.234   8.990   4.282  1.00 98.89           C  
ATOM   1831  HE1 TYR A 118       6.553   9.872   4.818  1.00 98.89           H  
ATOM   1832  CE2 TYR A 118       5.457   7.920   2.227  1.00 98.89           C  
ATOM   1833  HE2 TYR A 118       5.184   8.000   1.185  1.00 98.89           H  
ATOM   1834  OH  TYR A 118       5.900  10.282   2.298  1.00 98.89           O  
ATOM   1835  HH  TYR A 118       6.313  10.940   2.862  1.00 98.89           H  
ATOM   1836  CZ  TYR A 118       5.859   9.078   2.926  1.00 98.89           C  
ATOM   1837  N   LYS A 119       6.919   3.354   7.294  1.00 98.63           N  
ATOM   1838  H   LYS A 119       7.017   4.253   7.743  1.00 98.63           H  
ATOM   1839  CA  LYS A 119       6.348   2.234   8.060  1.00 98.63           C  
ATOM   1840  HA  LYS A 119       6.884   1.318   7.811  1.00 98.63           H  
ATOM   1841  C   LYS A 119       4.895   2.051   7.633  1.00 98.63           C  
ATOM   1842  CB  LYS A 119       6.431   2.474   9.574  1.00 98.63           C  
ATOM   1843  HB2 LYS A 119       5.998   3.444   9.816  1.00 98.63           H  
ATOM   1844  HB3 LYS A 119       5.855   1.701  10.083  1.00 98.63           H  
ATOM   1845  O   LYS A 119       4.164   3.034   7.512  1.00 98.63           O  
ATOM   1846  CG  LYS A 119       7.879   2.410  10.069  1.00 98.63           C  
ATOM   1847  HG2 LYS A 119       8.310   1.446   9.799  1.00 98.63           H  
ATOM   1848  HG3 LYS A 119       8.451   3.200   9.583  1.00 98.63           H  
ATOM   1849  CD  LYS A 119       7.971   2.599  11.585  1.00 98.63           C  
ATOM   1850  HD2 LYS A 119       7.439   1.791  12.087  1.00 98.63           H  
ATOM   1851  HD3 LYS A 119       7.526   3.557  11.856  1.00 98.63           H  
ATOM   1852  CE  LYS A 119       9.452   2.582  11.976  1.00 98.63           C  
ATOM   1853  HE2 LYS A 119       9.885   1.626  11.680  1.00 98.63           H  
ATOM   1854  HE3 LYS A 119       9.971   3.350  11.403  1.00 98.63           H  
ATOM   1855  NZ  LYS A 119       9.653   2.814  13.425  1.00 98.63           N  
ATOM   1856  HZ1 LYS A 119       9.285   3.718  13.685  1.00 98.63           H  
ATOM   1857  HZ2 LYS A 119       9.205   2.089  13.966  1.00 98.63           H  
ATOM   1858  HZ3 LYS A 119      10.644   2.805  13.621  1.00 98.63           H  
ATOM   1859  N   THR A 120       4.477   0.809   7.407  1.00 98.82           N  
ATOM   1860  H   THR A 120       5.124   0.042   7.526  1.00 98.82           H  
ATOM   1861  CA  THR A 120       3.097   0.543   6.986  1.00 98.82           C  
ATOM   1862  HA  THR A 120       2.877   1.173   6.124  1.00 98.82           H  
ATOM   1863  C   THR A 120       2.123   0.903   8.100  1.00 98.82           C  
ATOM   1864  CB  THR A 120       2.886  -0.912   6.560  1.00 98.82           C  
ATOM   1865  HB  THR A 120       3.086  -1.571   7.405  1.00 98.82           H  
ATOM   1866  O   THR A 120       2.261   0.429   9.226  1.00 98.82           O  
ATOM   1867  CG2 THR A 120       1.478  -1.178   6.034  1.00 98.82           C  
ATOM   1868 HG21 THR A 120       1.244  -0.497   5.216  1.00 98.82           H  
ATOM   1869 HG22 THR A 120       1.414  -2.206   5.678  1.00 98.82           H  
ATOM   1870 HG23 THR A 120       0.755  -1.055   6.840  1.00 98.82           H  
ATOM   1871  OG1 THR A 120       3.765  -1.222   5.515  1.00 98.82           O  
ATOM   1872  HG1 THR A 120       4.659  -1.121   5.848  1.00 98.82           H  
ATOM   1873  N   GLN A 121       1.118   1.712   7.772  1.00 98.79           N  
ATOM   1874  H   GLN A 121       1.090   2.098   6.839  1.00 98.79           H  
ATOM   1875  CA  GLN A 121      -0.024   1.987   8.638  1.00 98.79           C  
ATOM   1876  HA  GLN A 121      -0.060   1.244   9.435  1.00 98.79           H  
ATOM   1877  C   GLN A 121      -1.305   1.862   7.807  1.00 98.79           C  
ATOM   1878  CB  GLN A 121       0.087   3.376   9.290  1.00 98.79           C  
ATOM   1879  HB2 GLN A 121      -0.055   4.140   8.526  1.00 98.79           H  
ATOM   1880  HB3 GLN A 121      -0.716   3.458  10.023  1.00 98.79           H  
ATOM   1881  O   GLN A 121      -1.428   2.486   6.750  1.00 98.79           O  
ATOM   1882  CG  GLN A 121       1.411   3.667  10.009  1.00 98.79           C  
ATOM   1883  HG2 GLN A 121       2.230   3.662   9.290  1.00 98.79           H  
ATOM   1884  HG3 GLN A 121       1.597   2.890  10.750  1.00 98.79           H  
ATOM   1885  CD  GLN A 121       1.393   5.032  10.695  1.00 98.79           C  
ATOM   1886  NE2 GLN A 121       1.036   5.090  11.958  1.00 98.79           N  
ATOM   1887 HE21 GLN A 121       0.698   4.261  12.426  1.00 98.79           H  
ATOM   1888 HE22 GLN A 121       0.964   5.995  12.400  1.00 98.79           H  
ATOM   1889  OE1 GLN A 121       1.679   6.073  10.115  1.00 98.79           O  
ATOM   1890  N   VAL A 122      -2.247   1.048   8.279  1.00 98.92           N  
ATOM   1891  H   VAL A 122      -2.105   0.604   9.175  1.00 98.92           H  
ATOM   1892  CA  VAL A 122      -3.525   0.777   7.609  1.00 98.92           C  
ATOM   1893  HA  VAL A 122      -3.665   1.493   6.799  1.00 98.92           H  
ATOM   1894  C   VAL A 122      -4.644   0.971   8.614  1.00 98.92           C  
ATOM   1895  CB  VAL A 122      -3.582  -0.641   7.011  1.00 98.92           C  
ATOM   1896  HB  VAL A 122      -3.610  -1.377   7.816  1.00 98.92           H  
ATOM   1897  O   VAL A 122      -4.514   0.542   9.756  1.00 98.92           O  
ATOM   1898  CG1 VAL A 122      -4.835  -0.815   6.145  1.00 98.92           C  
ATOM   1899 HG11 VAL A 122      -4.866  -1.825   5.738  1.00 98.92           H  
ATOM   1900 HG12 VAL A 122      -5.737  -0.675   6.742  1.00 98.92           H  
ATOM   1901 HG13 VAL A 122      -4.829  -0.094   5.328  1.00 98.92           H  
ATOM   1902  CG2 VAL A 122      -2.354  -0.934   6.145  1.00 98.92           C  
ATOM   1903 HG21 VAL A 122      -2.487  -1.869   5.600  1.00 98.92           H  
ATOM   1904 HG22 VAL A 122      -2.187  -0.122   5.438  1.00 98.92           H  
ATOM   1905 HG23 VAL A 122      -1.480  -1.045   6.787  1.00 98.92           H  
ATOM   1906  N   TYR A 123      -5.733   1.604   8.197  1.00 98.90           N  
ATOM   1907  H   TYR A 123      -5.776   1.916   7.238  1.00 98.90           H  
ATOM   1908  CA  TYR A 123      -6.804   2.035   9.087  1.00 98.90           C  
ATOM   1909  HA  TYR A 123      -6.713   1.549  10.059  1.00 98.90           H  
ATOM   1910  C   TYR A 123      -8.165   1.685   8.507  1.00 98.90           C  
ATOM   1911  CB  TYR A 123      -6.697   3.547   9.289  1.00 98.90           C  
ATOM   1912  HB2 TYR A 123      -7.520   3.874   9.924  1.00 98.90           H  
ATOM   1913  HB3 TYR A 123      -6.822   4.037   8.323  1.00 98.90           H  
ATOM   1914  O   TYR A 123      -8.376   1.816   7.300  1.00 98.90           O  
ATOM   1915  CG  TYR A 123      -5.389   4.000   9.907  1.00 98.90           C  
ATOM   1916  CD1 TYR A 123      -5.315   4.175  11.295  1.00 98.90           C  
ATOM   1917  HD1 TYR A 123      -6.172   3.935  11.906  1.00 98.90           H  
ATOM   1918  CD2 TYR A 123      -4.257   4.262   9.109  1.00 98.90           C  
ATOM   1919  HD2 TYR A 123      -4.303   4.110   8.040  1.00 98.90           H  
ATOM   1920  CE1 TYR A 123      -4.140   4.667  11.887  1.00 98.90           C  
ATOM   1921  HE1 TYR A 123      -4.102   4.831  12.954  1.00 98.90           H  
ATOM   1922  CE2 TYR A 123      -3.077   4.753   9.701  1.00 98.90           C  
ATOM   1923  HE2 TYR A 123      -2.217   4.990   9.092  1.00 98.90           H  
ATOM   1924  OH  TYR A 123      -1.912   5.492  11.678  1.00 98.90           O  
ATOM   1925  HH  TYR A 123      -2.046   5.626  12.619  1.00 98.90           H  
ATOM   1926  CZ  TYR A 123      -3.021   4.965  11.095  1.00 98.90           C  
ATOM   1927  N   LEU A 124      -9.101   1.299   9.373  1.00 98.87           N  
ATOM   1928  H   LEU A 124      -8.850   1.254  10.350  1.00 98.87           H  
ATOM   1929  CA  LEU A 124     -10.517   1.413   9.043  1.00 98.87           C  
ATOM   1930  HA  LEU A 124     -10.697   1.005   8.048  1.00 98.87           H  
ATOM   1931  C   LEU A 124     -10.907   2.891   9.014  1.00 98.87           C  
ATOM   1932  CB  LEU A 124     -11.373   0.656  10.066  1.00 98.87           C  
ATOM   1933  HB2 LEU A 124     -11.162   1.053  11.059  1.00 98.87           H  
ATOM   1934  HB3 LEU A 124     -12.420   0.858   9.841  1.00 98.87           H  
ATOM   1935  O   LEU A 124     -10.441   3.671   9.839  1.00 98.87           O  
ATOM   1936  CG  LEU A 124     -11.164  -0.866  10.092  1.00 98.87           C  
ATOM   1937  HG  LEU A 124     -10.143  -1.092  10.398  1.00 98.87           H  
ATOM   1938  CD1 LEU A 124     -12.123  -1.461  11.123  1.00 98.87           C  
ATOM   1939 HD11 LEU A 124     -12.077  -2.550  11.110  1.00 98.87           H  
ATOM   1940 HD12 LEU A 124     -13.144  -1.152  10.903  1.00 98.87           H  
ATOM   1941 HD13 LEU A 124     -11.845  -1.110  12.117  1.00 98.87           H  
ATOM   1942  CD2 LEU A 124     -11.424  -1.516   8.731  1.00 98.87           C  
ATOM   1943 HD21 LEU A 124     -11.404  -2.601   8.826  1.00 98.87           H  
ATOM   1944 HD22 LEU A 124     -10.640  -1.222   8.034  1.00 98.87           H  
ATOM   1945 HD23 LEU A 124     -12.390  -1.194   8.342  1.00 98.87           H  
ATOM   1946  N   ILE A 125     -11.779   3.269   8.084  1.00 98.61           N  
ATOM   1947  H   ILE A 125     -12.145   2.570   7.454  1.00 98.61           H  
ATOM   1948  CA  ILE A 125     -12.260   4.642   7.938  1.00 98.61           C  
ATOM   1949  HA  ILE A 125     -11.861   5.247   8.752  1.00 98.61           H  
ATOM   1950  C   ILE A 125     -13.785   4.671   8.073  1.00 98.61           C  
ATOM   1951  CB  ILE A 125     -11.759   5.267   6.613  1.00 98.61           C  
ATOM   1952  HB  ILE A 125     -12.202   4.707   5.790  1.00 98.61           H  
ATOM   1953  O   ILE A 125     -14.504   3.786   7.605  1.00 98.61           O  
ATOM   1954  CG1 ILE A 125     -10.221   5.198   6.424  1.00 98.61           C  
ATOM   1955 HG12 ILE A 125      -9.896   4.159   6.472  1.00 98.61           H  
ATOM   1956 HG13 ILE A 125      -9.987   5.553   5.420  1.00 98.61           H  
ATOM   1957  CG2 ILE A 125     -12.237   6.725   6.499  1.00 98.61           C  
ATOM   1958 HG21 ILE A 125     -13.317   6.756   6.349  1.00 98.61           H  
ATOM   1959 HG22 ILE A 125     -11.978   7.283   7.399  1.00 98.61           H  
ATOM   1960 HG23 ILE A 125     -11.769   7.204   5.639  1.00 98.61           H  
ATOM   1961  CD1 ILE A 125      -9.387   6.019   7.419  1.00 98.61           C  
ATOM   1962 HD11 ILE A 125      -9.589   7.082   7.289  1.00 98.61           H  
ATOM   1963 HD12 ILE A 125      -8.328   5.843   7.227  1.00 98.61           H  
ATOM   1964 HD13 ILE A 125      -9.611   5.727   8.445  1.00 98.61           H  
ATOM   1965  N   GLY A 126     -14.299   5.727   8.694  1.00 97.55           N  
ATOM   1966  H   GLY A 126     -13.662   6.368   9.145  1.00 97.55           H  
ATOM   1967  CA  GLY A 126     -15.711   6.078   8.625  1.00 97.55           C  
ATOM   1968  HA2 GLY A 126     -16.030   6.011   7.585  1.00 97.55           H  
ATOM   1969  HA3 GLY A 126     -15.828   7.113   8.947  1.00 97.55           H  
ATOM   1970  C   GLY A 126     -16.643   5.219   9.479  1.00 97.55           C  
ATOM   1971  O   GLY A 126     -16.282   4.696  10.537  1.00 97.55           O  
ATOM   1972  N   ALA A 127     -17.895   5.119   9.031  1.00 97.31           N  
ATOM   1973  H   ALA A 127     -18.117   5.555   8.147  1.00 97.31           H  
ATOM   1974  CA  ALA A 127     -18.998   4.623   9.852  1.00 97.31           C  
ATOM   1975  HA  ALA A 127     -19.044   5.232  10.754  1.00 97.31           H  
ATOM   1976  C   ALA A 127     -18.830   3.162  10.309  1.00 97.31           C  
ATOM   1977  CB  ALA A 127     -20.303   4.825   9.077  1.00 97.31           C  
ATOM   1978  HB1 ALA A 127     -20.315   4.188   8.192  1.00 97.31           H  
ATOM   1979  HB2 ALA A 127     -20.403   5.868   8.778  1.00 97.31           H  
ATOM   1980  HB3 ALA A 127     -21.144   4.563   9.719  1.00 97.31           H  
ATOM   1981  O   ALA A 127     -19.307   2.822  11.390  1.00 97.31           O  
ATOM   1982  N   CYS A 128     -18.099   2.326   9.557  1.00 97.85           N  
ATOM   1983  H   CYS A 128     -17.717   2.667   8.686  1.00 97.85           H  
ATOM   1984  CA  CYS A 128     -17.892   0.914   9.902  1.00 97.85           C  
ATOM   1985  HA  CYS A 128     -18.866   0.442  10.033  1.00 97.85           H  
ATOM   1986  C   CYS A 128     -17.164   0.714  11.237  1.00 97.85           C  
ATOM   1987  CB  CYS A 128     -17.176   0.206   8.740  1.00 97.85           C  
ATOM   1988  HB2 CYS A 128     -17.208  -0.865   8.941  1.00 97.85           H  
ATOM   1989  HB3 CYS A 128     -17.708   0.387   7.806  1.00 97.85           H  
ATOM   1990  O   CYS A 128     -17.364  -0.300  11.911  1.00 97.85           O  
ATOM   1991  SG  CYS A 128     -15.432   0.705   8.560  1.00 97.85           S  
ATOM   1992  HG  CYS A 128     -15.583   1.956   8.116  1.00 97.85           H  
ATOM   1993  N   ILE A 129     -16.372   1.710  11.642  1.00 98.09           N  
ATOM   1994  H   ILE A 129     -16.256   2.499  11.023  1.00 98.09           H  
ATOM   1995  CA  ILE A 129     -15.658   1.751  12.917  1.00 98.09           C  
ATOM   1996  HA  ILE A 129     -15.919   0.836  13.450  1.00 98.09           H  
ATOM   1997  C   ILE A 129     -16.151   2.889  13.827  1.00 98.09           C  
ATOM   1998  CB  ILE A 129     -14.137   1.721  12.641  1.00 98.09           C  
ATOM   1999  HB  ILE A 129     -13.966   0.976  11.864  1.00 98.09           H  
ATOM   2000  O   ILE A 129     -15.566   3.169  14.867  1.00 98.09           O  
ATOM   2001  CG1 ILE A 129     -13.277   1.294  13.846  1.00 98.09           C  
ATOM   2002 HG12 ILE A 129     -13.331   2.043  14.636  1.00 98.09           H  
ATOM   2003 HG13 ILE A 129     -12.237   1.234  13.524  1.00 98.09           H  
ATOM   2004  CG2 ILE A 129     -13.634   3.066  12.097  1.00 98.09           C  
ATOM   2005 HG21 ILE A 129     -13.753   3.839  12.856  1.00 98.09           H  
ATOM   2006 HG22 ILE A 129     -14.179   3.345  11.195  1.00 98.09           H  
ATOM   2007 HG23 ILE A 129     -12.578   2.990  11.838  1.00 98.09           H  
ATOM   2008  CD1 ILE A 129     -13.664  -0.069  14.430  1.00 98.09           C  
ATOM   2009 HD11 ILE A 129     -14.664  -0.033  14.860  1.00 98.09           H  
ATOM   2010 HD12 ILE A 129     -13.620  -0.843  13.664  1.00 98.09           H  
ATOM   2011 HD13 ILE A 129     -12.977  -0.311  15.241  1.00 98.09           H  
ATOM   2012  N   GLY A 130     -17.281   3.517  13.486  1.00 97.05           N  
ATOM   2013  H   GLY A 130     -17.782   3.183  12.675  1.00 97.05           H  
ATOM   2014  CA  GLY A 130     -17.925   4.537  14.316  1.00 97.05           C  
ATOM   2015  HA2 GLY A 130     -18.965   4.628  14.004  1.00 97.05           H  
ATOM   2016  HA3 GLY A 130     -17.906   4.224  15.360  1.00 97.05           H  
ATOM   2017  C   GLY A 130     -17.286   5.924  14.228  1.00 97.05           C  
ATOM   2018  O   GLY A 130     -17.573   6.776  15.068  1.00 97.05           O  
ATOM   2019  N   GLN A 131     -16.448   6.186  13.221  1.00 96.81           N  
ATOM   2020  H   GLN A 131     -16.260   5.468  12.535  1.00 96.81           H  
ATOM   2021  CA  GLN A 131     -15.922   7.529  12.993  1.00 96.81           C  
ATOM   2022  HA  GLN A 131     -15.552   7.926  13.938  1.00 96.81           H  
ATOM   2023  C   GLN A 131     -17.022   8.467  12.477  1.00 96.81           C  
ATOM   2024  CB  GLN A 131     -14.757   7.508  12.000  1.00 96.81           C  
ATOM   2025  HB2 GLN A 131     -14.618   8.518  11.615  1.00 96.81           H  
ATOM   2026  HB3 GLN A 131     -15.011   6.863  11.158  1.00 96.81           H  
ATOM   2027  O   GLN A 131     -17.615   8.239  11.421  1.00 96.81           O  
ATOM   2028  CG  GLN A 131     -13.426   7.051  12.606  1.00 96.81           C  
ATOM   2029  HG2 GLN A 131     -13.188   7.686  13.460  1.00 96.81           H  
ATOM   2030  HG3 GLN A 131     -13.506   6.022  12.957  1.00 96.81           H  
ATOM   2031  CD  GLN A 131     -12.286   7.153  11.594  1.00 96.81           C  
ATOM   2032  NE2 GLN A 131     -11.056   7.118  12.044  1.00 96.81           N  
ATOM   2033 HE21 GLN A 131     -10.849   6.936  13.016  1.00 96.81           H  
ATOM   2034 HE22 GLN A 131     -10.325   7.214  11.354  1.00 96.81           H  
ATOM   2035  OE1 GLN A 131     -12.483   7.287  10.390  1.00 96.81           O  
ATOM   2036  N   SER A 132     -17.242   9.569  13.195  1.00 93.10           N  
ATOM   2037  H   SER A 132     -16.796   9.655  14.098  1.00 93.10           H  
ATOM   2038  CA  SER A 132     -18.011  10.723  12.710  1.00 93.10           C  
ATOM   2039  HA  SER A 132     -18.833  10.372  12.085  1.00 93.10           H  
ATOM   2040  C   SER A 132     -17.153  11.662  11.856  1.00 93.10           C  
ATOM   2041  CB  SER A 132     -18.609  11.480  13.897  1.00 93.10           C  
ATOM   2042  HB2 SER A 132     -19.341  10.843  14.393  1.00 93.10           H  
ATOM   2043  HB3 SER A 132     -19.108  12.380  13.538  1.00 93.10           H  
ATOM   2044  O   SER A 132     -17.630  12.188  10.854  1.00 93.10           O  
ATOM   2045  OG  SER A 132     -17.593  11.829  14.820  1.00 93.10           O  
ATOM   2046  HG  SER A 132     -17.985  12.314  15.549  1.00 93.10           H  
ATOM   2047  N   THR A 133     -15.874  11.814  12.208  1.00 94.75           N  
ATOM   2048  H   THR A 133     -15.577  11.392  13.076  1.00 94.75           H  
ATOM   2049  CA  THR A 133     -14.857  12.508  11.408  1.00 94.75           C  
ATOM   2050  HA  THR A 133     -15.344  13.126  10.654  1.00 94.75           H  
ATOM   2051  C   THR A 133     -13.984  11.471  10.717  1.00 94.75           C  
ATOM   2052  CB  THR A 133     -13.991  13.430  12.275  1.00 94.75           C  
ATOM   2053  HB  THR A 133     -13.446  12.839  13.011  1.00 94.75           H  
ATOM   2054  O   THR A 133     -13.258  10.734  11.378  1.00 94.75           O  
ATOM   2055  CG2 THR A 133     -13.000  14.243  11.441  1.00 94.75           C  
ATOM   2056 HG21 THR A 133     -12.290  13.578  10.949  1.00 94.75           H  
ATOM   2057 HG22 THR A 133     -13.533  14.822  10.687  1.00 94.75           H  
ATOM   2058 HG23 THR A 133     -12.442  14.919  12.088  1.00 94.75           H  
ATOM   2059  OG1 THR A 133     -14.806  14.360  12.950  1.00 94.75           O  
ATOM   2060  HG1 THR A 133     -14.239  14.852  13.549  1.00 94.75           H  
ATOM   2061  N   TRP A 134     -14.074  11.397   9.392  1.00 96.10           N  
ATOM   2062  H   TRP A 134     -14.672  12.045   8.899  1.00 96.10           H  
ATOM   2063  CA  TRP A 134     -13.408  10.360   8.609  1.00 96.10           C  
ATOM   2064  HA  TRP A 134     -13.446   9.416   9.153  1.00 96.10           H  
ATOM   2065  C   TRP A 134     -11.941  10.712   8.377  1.00 96.10           C  
ATOM   2066  CB  TRP A 134     -14.141  10.168   7.279  1.00 96.10           C  
ATOM   2067  HB2 TRP A 134     -14.220  11.130   6.772  1.00 96.10           H  
ATOM   2068  HB3 TRP A 134     -13.523   9.526   6.651  1.00 96.10           H  
ATOM   2069  O   TRP A 134     -11.631  11.767   7.820  1.00 96.10           O  
ATOM   2070  CG  TRP A 134     -15.508   9.552   7.342  1.00 96.10           C  
ATOM   2071  CD1 TRP A 134     -16.442   9.704   8.313  1.00 96.10           C  
ATOM   2072  HD1 TRP A 134     -16.337  10.298   9.210  1.00 96.10           H  
ATOM   2073  CD2 TRP A 134     -16.118   8.664   6.361  1.00 96.10           C  
ATOM   2074  CE2 TRP A 134     -17.436   8.332   6.791  1.00 96.10           C  
ATOM   2075  CE3 TRP A 134     -15.675   8.090   5.155  1.00 96.10           C  
ATOM   2076  HE3 TRP A 134     -14.663   8.290   4.833  1.00 96.10           H  
ATOM   2077  NE1 TRP A 134     -17.571   8.978   8.000  1.00 96.10           N  
ATOM   2078  HE1 TRP A 134     -18.377   8.937   8.608  1.00 96.10           H  
ATOM   2079  CH2 TRP A 134     -17.812   6.960   4.833  1.00 96.10           C  
ATOM   2080  HH2 TRP A 134     -18.447   6.320   4.239  1.00 96.10           H  
ATOM   2081  CZ2 TRP A 134     -18.279   7.492   6.048  1.00 96.10           C  
ATOM   2082  HZ2 TRP A 134     -19.278   7.273   6.395  1.00 96.10           H  
ATOM   2083  CZ3 TRP A 134     -16.510   7.256   4.393  1.00 96.10           C  
ATOM   2084  HZ3 TRP A 134     -16.144   6.832   3.469  1.00 96.10           H  
ATOM   2085  N   GLY A 135     -11.040   9.819   8.779  1.00 97.48           N  
ATOM   2086  H   GLY A 135     -11.345   8.997   9.280  1.00 97.48           H  
ATOM   2087  CA  GLY A 135      -9.607  10.000   8.586  1.00 97.48           C  
ATOM   2088  HA2 GLY A 135      -9.320  10.999   8.915  1.00 97.48           H  
ATOM   2089  HA3 GLY A 135      -9.376   9.903   7.526  1.00 97.48           H  
ATOM   2090  C   GLY A 135      -8.775   8.982   9.354  1.00 97.48           C  
ATOM   2091  O   GLY A 135      -9.298   8.120  10.056  1.00 97.48           O  
ATOM   2092  N   PHE A 136      -7.456   9.083   9.215  1.00 98.21           N  
ATOM   2093  H   PHE A 136      -7.076   9.813   8.630  1.00 98.21           H  
ATOM   2094  CA  PHE A 136      -6.527   8.214   9.930  1.00 98.21           C  
ATOM   2095  HA  PHE A 136      -6.837   7.178   9.790  1.00 98.21           H  
ATOM   2096  C   PHE A 136      -6.546   8.513  11.435  1.00 98.21           C  
ATOM   2097  CB  PHE A 136      -5.120   8.392   9.345  1.00 98.21           C  
ATOM   2098  HB2 PHE A 136      -4.439   7.733   9.884  1.00 98.21           H  
ATOM   2099  HB3 PHE A 136      -4.792   9.417   9.520  1.00 98.21           H  
ATOM   2100  O   PHE A 136      -6.265   9.642  11.839  1.00 98.21           O  
ATOM   2101  CG  PHE A 136      -5.005   8.074   7.866  1.00 98.21           C  
ATOM   2102  CD1 PHE A 136      -5.370   6.799   7.404  1.00 98.21           C  
ATOM   2103  HD1 PHE A 136      -5.781   6.076   8.093  1.00 98.21           H  
ATOM   2104  CD2 PHE A 136      -4.525   9.031   6.950  1.00 98.21           C  
ATOM   2105  HD2 PHE A 136      -4.259  10.023   7.284  1.00 98.21           H  
ATOM   2106  CE1 PHE A 136      -5.205   6.455   6.055  1.00 98.21           C  
ATOM   2107  HE1 PHE A 136      -5.458   5.462   5.713  1.00 98.21           H  
ATOM   2108  CE2 PHE A 136      -4.386   8.697   5.590  1.00 98.21           C  
ATOM   2109  HE2 PHE A 136      -4.021   9.428   4.883  1.00 98.21           H  
ATOM   2110  CZ  PHE A 136      -4.711   7.403   5.147  1.00 98.21           C  
ATOM   2111  HZ  PHE A 136      -4.584   7.134   4.109  1.00 98.21           H  
ATOM   2112  N   ALA A 137      -6.835   7.500  12.253  1.00 97.87           N  
ATOM   2113  H   ALA A 137      -7.088   6.606  11.855  1.00 97.87           H  
ATOM   2114  CA  ALA A 137      -6.836   7.590  13.712  1.00 97.87           C  
ATOM   2115  HA  ALA A 137      -6.206   8.422  14.026  1.00 97.87           H  
ATOM   2116  C   ALA A 137      -6.273   6.302  14.328  1.00 97.87           C  
ATOM   2117  CB  ALA A 137      -8.267   7.857  14.191  1.00 97.87           C  
ATOM   2118  HB1 ALA A 137      -8.274   7.984  15.273  1.00 97.87           H  
ATOM   2119  HB2 ALA A 137      -8.905   7.010  13.939  1.00 97.87           H  
ATOM   2120  HB3 ALA A 137      -8.657   8.760  13.723  1.00 97.87           H  
ATOM   2121  O   ALA A 137      -6.648   5.208  13.913  1.00 97.87           O  
ATOM   2122  N   ASP A 138      -5.370   6.413  15.302  1.00 97.31           N  
ATOM   2123  H   ASP A 138      -5.097   7.336  15.611  1.00 97.31           H  
ATOM   2124  CA  ASP A 138      -4.595   5.272  15.817  1.00 97.31           C  
ATOM   2125  HA  ASP A 138      -4.048   4.805  14.998  1.00 97.31           H  
ATOM   2126  C   ASP A 138      -5.452   4.152  16.427  1.00 97.31           C  
ATOM   2127  CB  ASP A 138      -3.549   5.778  16.821  1.00 97.31           C  
ATOM   2128  HB2 ASP A 138      -4.048   6.360  17.596  1.00 97.31           H  
ATOM   2129  HB3 ASP A 138      -3.077   4.918  17.297  1.00 97.31           H  
ATOM   2130  O   ASP A 138      -5.102   2.980  16.316  1.00 97.31           O  
ATOM   2131  CG  ASP A 138      -2.443   6.620  16.168  1.00 97.31           C  
ATOM   2132  OD1 ASP A 138      -2.196   6.459  14.943  1.00 97.31           O  
ATOM   2133  OD2 ASP A 138      -1.846   7.435  16.903  1.00 97.31           O  
ATOM   2134  N   ASP A 139      -6.611   4.480  16.992  1.00 97.09           N  
ATOM   2135  H   ASP A 139      -6.936   5.433  16.916  1.00 97.09           H  
ATOM   2136  CA  ASP A 139      -7.576   3.519  17.539  1.00 97.09           C  
ATOM   2137  HA  ASP A 139      -7.026   2.787  18.130  1.00 97.09           H  
ATOM   2138  C   ASP A 139      -8.344   2.720  16.467  1.00 97.09           C  
ATOM   2139  CB  ASP A 139      -8.531   4.259  18.490  1.00 97.09           C  
ATOM   2140  HB2 ASP A 139      -7.942   4.712  19.288  1.00 97.09           H  
ATOM   2141  HB3 ASP A 139      -9.195   3.528  18.950  1.00 97.09           H  
ATOM   2142  O   ASP A 139      -8.991   1.719  16.779  1.00 97.09           O  
ATOM   2143  CG  ASP A 139      -9.383   5.359  17.833  1.00 97.09           C  
ATOM   2144  OD1 ASP A 139      -9.034   5.812  16.716  1.00 97.09           O  
ATOM   2145  OD2 ASP A 139     -10.355   5.784  18.492  1.00 97.09           O  
ATOM   2146  N   THR A 140      -8.232   3.114  15.197  1.00 98.53           N  
ATOM   2147  H   THR A 140      -7.719   3.970  15.039  1.00 98.53           H  
ATOM   2148  CA  THR A 140      -8.815   2.413  14.036  1.00 98.53           C  
ATOM   2149  HA  THR A 140      -9.547   1.694  14.403  1.00 98.53           H  
ATOM   2150  C   THR A 140      -7.787   1.611  13.232  1.00 98.53           C  
ATOM   2151  CB  THR A 140      -9.580   3.378  13.122  1.00 98.53           C  
ATOM   2152  HB  THR A 140     -10.091   2.795  12.356  1.00 98.53           H  
ATOM   2153  O   THR A 140      -8.131   0.999  12.214  1.00 98.53           O  
ATOM   2154  CG2 THR A 140     -10.628   4.183  13.887  1.00 98.53           C  
ATOM   2155 HG21 THR A 140     -11.231   3.517  14.505  1.00 98.53           H  
ATOM   2156 HG22 THR A 140     -11.280   4.684  13.171  1.00 98.53           H  
ATOM   2157 HG23 THR A 140     -10.151   4.924  14.527  1.00 98.53           H  
ATOM   2158  OG1 THR A 140      -8.703   4.282  12.493  1.00 98.53           O  
ATOM   2159  HG1 THR A 140      -8.112   4.636  13.162  1.00 98.53           H  
ATOM   2160  N   ALA A 141      -6.524   1.613  13.670  1.00 98.78           N  
ATOM   2161  H   ALA A 141      -6.314   2.088  14.536  1.00 98.78           H  
ATOM   2162  CA  ALA A 141      -5.422   0.968  12.972  1.00 98.78           C  
ATOM   2163  HA  ALA A 141      -5.434   1.311  11.937  1.00 98.78           H  
ATOM   2164  C   ALA A 141      -5.545  -0.564  12.976  1.00 98.78           C  
ATOM   2165  CB  ALA A 141      -4.095   1.414  13.595  1.00 98.78           C  
ATOM   2166  HB1 ALA A 141      -4.031   2.502  13.605  1.00 98.78           H  
ATOM   2167  HB2 ALA A 141      -3.265   1.008  13.017  1.00 98.78           H  
ATOM   2168  HB3 ALA A 141      -4.029   1.048  14.620  1.00 98.78           H  
ATOM   2169  O   ALA A 141      -5.844  -1.184  13.998  1.00 98.78           O  
ATOM   2170  N   LEU A 142      -5.252  -1.185  11.834  1.00 98.84           N  
ATOM   2171  H   LEU A 142      -4.973  -0.610  11.052  1.00 98.84           H  
ATOM   2172  CA  LEU A 142      -5.030  -2.622  11.738  1.00 98.84           C  
ATOM   2173  HA  LEU A 142      -5.825  -3.137  12.277  1.00 98.84           H  
ATOM   2174  C   LEU A 142      -3.700  -2.981  12.414  1.00 98.84           C  
ATOM   2175  CB  LEU A 142      -5.029  -3.094  10.271  1.00 98.84           C  
ATOM   2176  HB2 LEU A 142      -4.576  -4.086  10.256  1.00 98.84           H  
ATOM   2177  HB3 LEU A 142      -4.391  -2.432   9.686  1.00 98.84           H  
ATOM   2178  O   LEU A 142      -2.715  -2.248  12.320  1.00 98.84           O  
ATOM   2179  CG  LEU A 142      -6.399  -3.233   9.585  1.00 98.84           C  
ATOM   2180  HG  LEU A 142      -7.008  -3.926  10.166  1.00 98.84           H  
ATOM   2181  CD1 LEU A 142      -7.173  -1.922   9.430  1.00 98.84           C  
ATOM   2182 HD11 LEU A 142      -7.448  -1.530  10.409  1.00 98.84           H  
ATOM   2183 HD12 LEU A 142      -8.088  -2.093   8.863  1.00 98.84           H  
ATOM   2184 HD13 LEU A 142      -6.558  -1.188   8.909  1.00 98.84           H  
ATOM   2185  CD2 LEU A 142      -6.223  -3.870   8.208  1.00 98.84           C  
ATOM   2186 HD21 LEU A 142      -5.572  -3.252   7.590  1.00 98.84           H  
ATOM   2187 HD22 LEU A 142      -5.784  -4.861   8.315  1.00 98.84           H  
ATOM   2188 HD23 LEU A 142      -7.192  -3.977   7.720  1.00 98.84           H  
ATOM   2189  N   THR A 143      -3.661  -4.147  13.053  1.00 98.68           N  
ATOM   2190  H   THR A 143      -4.489  -4.724  13.033  1.00 98.68           H  
ATOM   2191  CA  THR A 143      -2.447  -4.707  13.659  1.00 98.68           C  
ATOM   2192  HA  THR A 143      -1.802  -3.883  13.965  1.00 98.68           H  
ATOM   2193  C   THR A 143      -1.719  -5.595  12.643  1.00 98.68           C  
ATOM   2194  CB  THR A 143      -2.807  -5.501  14.920  1.00 98.68           C  
ATOM   2195  HB  THR A 143      -3.442  -6.344  14.647  1.00 98.68           H  
ATOM   2196  O   THR A 143      -2.381  -6.439  12.030  1.00 98.68           O  
ATOM   2197  CG2 THR A 143      -1.593  -6.011  15.693  1.00 98.68           C  
ATOM   2198 HG21 THR A 143      -1.929  -6.529  16.591  1.00 98.68           H  
ATOM   2199 HG22 THR A 143      -1.026  -6.716  15.085  1.00 98.68           H  
ATOM   2200 HG23 THR A 143      -0.951  -5.178  15.981  1.00 98.68           H  
ATOM   2201  OG1 THR A 143      -3.515  -4.657  15.800  1.00 98.68           O  
ATOM   2202  HG1 THR A 143      -4.021  -4.045  15.262  1.00 98.68           H  
ATOM   2203  N   PRO A 144      -0.396  -5.430  12.440  1.00 98.30           N  
ATOM   2204  CA  PRO A 144       0.385  -6.315  11.580  1.00 98.30           C  
ATOM   2205  HA  PRO A 144      -0.071  -6.358  10.591  1.00 98.30           H  
ATOM   2206  C   PRO A 144       0.481  -7.733  12.158  1.00 98.30           C  
ATOM   2207  CB  PRO A 144       1.777  -5.684  11.482  1.00 98.30           C  
ATOM   2208  HB2 PRO A 144       1.814  -4.986  10.645  1.00 98.30           H  
ATOM   2209  HB3 PRO A 144       2.565  -6.430  11.379  1.00 98.30           H  
ATOM   2210  O   PRO A 144       0.451  -7.891  13.379  1.00 98.30           O  
ATOM   2211  CG  PRO A 144       1.904  -4.907  12.789  1.00 98.30           C  
ATOM   2212  HG2 PRO A 144       2.594  -4.068  12.695  1.00 98.30           H  
ATOM   2213  HG3 PRO A 144       2.223  -5.580  13.584  1.00 98.30           H  
ATOM   2214  CD  PRO A 144       0.476  -4.437  13.058  1.00 98.30           C  
ATOM   2215  HD2 PRO A 144       0.309  -3.469  12.587  1.00 98.30           H  
ATOM   2216  HD3 PRO A 144       0.313  -4.369  14.134  1.00 98.30           H  
ATOM   2217  N   PRO A 145       0.639  -8.764  11.313  1.00 97.95           N  
ATOM   2218  CA  PRO A 145       0.900 -10.116  11.785  1.00 97.95           C  
ATOM   2219  HA  PRO A 145       0.210 -10.374  12.589  1.00 97.95           H  
ATOM   2220  C   PRO A 145       2.345 -10.269  12.289  1.00 97.95           C  
ATOM   2221  CB  PRO A 145       0.623 -11.002  10.572  1.00 97.95           C  
ATOM   2222  HB2 PRO A 145       1.173 -11.942  10.624  1.00 97.95           H  
ATOM   2223  HB3 PRO A 145      -0.445 -11.209  10.511  1.00 97.95           H  
ATOM   2224  O   PRO A 145       3.262  -9.641  11.754  1.00 97.95           O  
ATOM   2225  CG  PRO A 145       1.047 -10.119   9.394  1.00 97.95           C  
ATOM   2226  HG2 PRO A 145       2.130 -10.154   9.272  1.00 97.95           H  
ATOM   2227  HG3 PRO A 145       0.549 -10.403   8.467  1.00 97.95           H  
ATOM   2228  CD  PRO A 145       0.628  -8.724   9.855  1.00 97.95           C  
ATOM   2229  HD2 PRO A 145      -0.387  -8.518   9.514  1.00 97.95           H  
ATOM   2230  HD3 PRO A 145       1.320  -7.975   9.469  1.00 97.95           H  
ATOM   2231  N   ASP A 146       2.548 -11.154  13.272  1.00 93.44           N  
ATOM   2232  H   ASP A 146       1.748 -11.542  13.752  1.00 93.44           H  
ATOM   2233  CA  ASP A 146       3.886 -11.556  13.739  1.00 93.44           C  
ATOM   2234  HA  ASP A 146       4.479 -10.667  13.952  1.00 93.44           H  
ATOM   2235  C   ASP A 146       4.635 -12.383  12.677  1.00 93.44           C  
ATOM   2236  CB  ASP A 146       3.773 -12.394  15.027  1.00 93.44           C  
ATOM   2237  HB2 ASP A 146       4.760 -12.786  15.271  1.00 93.44           H  
ATOM   2238  HB3 ASP A 146       3.118 -13.244  14.837  1.00 93.44           H  
ATOM   2239  O   ASP A 146       5.840 -12.222  12.487  1.00 93.44           O  
ATOM   2240  CG  ASP A 146       3.266 -11.623  16.250  1.00 93.44           C  
ATOM   2241  OD1 ASP A 146       3.655 -10.446  16.415  1.00 93.44           O  
ATOM   2242  OD2 ASP A 146       2.510 -12.242  17.034  1.00 93.44           O  
ATOM   2243  N   ASP A 147       3.912 -13.259  11.967  1.00 92.26           N  
ATOM   2244  H   ASP A 147       2.921 -13.304  12.158  1.00 92.26           H  
ATOM   2245  CA  ASP A 147       4.400 -13.951  10.770  1.00 92.26           C  
ATOM   2246  HA  ASP A 147       5.458 -14.176  10.903  1.00 92.26           H  
ATOM   2247  C   ASP A 147       4.190 -13.043   9.545  1.00 92.26           C  
ATOM   2248  CB  ASP A 147       3.679 -15.300  10.590  1.00 92.26           C  
ATOM   2249  HB2 ASP A 147       2.611 -15.121  10.462  1.00 92.26           H  
ATOM   2250  HB3 ASP A 147       3.808 -15.879  11.505  1.00 92.26           H  
ATOM   2251  O   ASP A 147       3.047 -12.685   9.253  1.00 92.26           O  
ATOM   2252  CG  ASP A 147       4.182 -16.149   9.403  1.00 92.26           C  
ATOM   2253  OD1 ASP A 147       4.850 -15.622   8.481  1.00 92.26           O  
ATOM   2254  OD2 ASP A 147       3.876 -17.359   9.403  1.00 92.26           O  
ATOM   2255  N   PRO A 148       5.239 -12.693   8.783  1.00 89.01           N  
ATOM   2256  CA  PRO A 148       5.117 -11.906   7.556  1.00 89.01           C  
ATOM   2257  HA  PRO A 148       4.820 -10.891   7.817  1.00 89.01           H  
ATOM   2258  C   PRO A 148       4.143 -12.455   6.505  1.00 89.01           C  
ATOM   2259  CB  PRO A 148       6.527 -11.894   6.980  1.00 89.01           C  
ATOM   2260  HB2 PRO A 148       6.695 -12.780   6.368  1.00 89.01           H  
ATOM   2261  HB3 PRO A 148       6.686 -10.993   6.388  1.00 89.01           H  
ATOM   2262  O   PRO A 148       3.629 -11.687   5.696  1.00 89.01           O  
ATOM   2263  CG  PRO A 148       7.409 -11.968   8.222  1.00 89.01           C  
ATOM   2264  HG2 PRO A 148       7.435 -10.997   8.716  1.00 89.01           H  
ATOM   2265  HG3 PRO A 148       8.411 -12.331   7.996  1.00 89.01           H  
ATOM   2266  CD  PRO A 148       6.637 -12.943   9.094  1.00 89.01           C  
ATOM   2267  HD2 PRO A 148       6.894 -13.968   8.829  1.00 89.01           H  
ATOM   2268  HD3 PRO A 148       6.861 -12.749  10.143  1.00 89.01           H  
ATOM   2269  N   ASN A 149       3.869 -13.762   6.517  1.00 90.65           N  
ATOM   2270  H   ASN A 149       4.317 -14.338   7.216  1.00 90.65           H  
ATOM   2271  CA  ASN A 149       2.900 -14.402   5.624  1.00 90.65           C  
ATOM   2272  HA  ASN A 149       2.869 -13.848   4.686  1.00 90.65           H  
ATOM   2273  C   ASN A 149       1.473 -14.409   6.197  1.00 90.65           C  
ATOM   2274  CB  ASN A 149       3.362 -15.830   5.318  1.00 90.65           C  
ATOM   2275  HB2 ASN A 149       3.281 -16.435   6.222  1.00 90.65           H  
ATOM   2276  HB3 ASN A 149       2.717 -16.267   4.556  1.00 90.65           H  
ATOM   2277  O   ASN A 149       0.553 -14.936   5.570  1.00 90.65           O  
ATOM   2278  CG  ASN A 149       4.783 -15.879   4.809  1.00 90.65           C  
ATOM   2279  ND2 ASN A 149       5.688 -16.392   5.605  1.00 90.65           N  
ATOM   2280 HD21 ASN A 149       6.645 -16.331   5.287  1.00 90.65           H  
ATOM   2281 HD22 ASN A 149       5.443 -16.528   6.575  1.00 90.65           H  
ATOM   2282  OD1 ASN A 149       5.103 -15.438   3.721  1.00 90.65           O  
ATOM   2283  N   GLY A 150       1.285 -13.878   7.404  1.00 96.06           N  
ATOM   2284  H   GLY A 150       2.081 -13.465   7.869  1.00 96.06           H  
ATOM   2285  CA  GLY A 150       0.003 -13.802   8.083  1.00 96.06           C  
ATOM   2286  HA2 GLY A 150       0.182 -13.629   9.144  1.00 96.06           H  
ATOM   2287  HA3 GLY A 150      -0.522 -14.751   7.979  1.00 96.06           H  
ATOM   2288  C   GLY A 150      -0.902 -12.689   7.554  1.00 96.06           C  
ATOM   2289  O   GLY A 150      -0.641 -12.032   6.544  1.00 96.06           O  
ATOM   2290  N   GLU A 151      -1.999 -12.473   8.270  1.00 98.59           N  
ATOM   2291  H   GLU A 151      -2.155 -13.019   9.105  1.00 98.59           H  
ATOM   2292  CA  GLU A 151      -2.982 -11.443   7.952  1.00 98.59           C  
ATOM   2293  HA  GLU A 151      -2.799 -11.054   6.951  1.00 98.59           H  
ATOM   2294  C   GLU A 151      -2.882 -10.285   8.944  1.00 98.59           C  
ATOM   2295  CB  GLU A 151      -4.397 -12.032   7.971  1.00 98.59           C  
ATOM   2296  HB2 GLU A 151      -5.118 -11.227   7.834  1.00 98.59           H  
ATOM   2297  HB3 GLU A 151      -4.555 -12.454   8.963  1.00 98.59           H  
ATOM   2298  O   GLU A 151      -2.836 -10.478  10.159  1.00 98.59           O  
ATOM   2299  CG  GLU A 151      -4.649 -13.098   6.885  1.00 98.59           C  
ATOM   2300  HG2 GLU A 151      -4.797 -12.598   5.928  1.00 98.59           H  
ATOM   2301  HG3 GLU A 151      -3.784 -13.755   6.794  1.00 98.59           H  
ATOM   2302  CD  GLU A 151      -5.871 -13.956   7.241  1.00 98.59           C  
ATOM   2303  OE1 GLU A 151      -6.794 -14.152   6.418  1.00 98.59           O  
ATOM   2304  OE2 GLU A 151      -5.941 -14.412   8.401  1.00 98.59           O  
ATOM   2305  N   TRP A 152      -2.925  -9.066   8.422  1.00 98.80           N  
ATOM   2306  H   TRP A 152      -2.987  -8.983   7.417  1.00 98.80           H  
ATOM   2307  CA  TRP A 152      -3.252  -7.884   9.203  1.00 98.80           C  
ATOM   2308  HA  TRP A 152      -2.580  -7.824  10.059  1.00 98.80           H  
ATOM   2309  C   TRP A 152      -4.686  -7.985   9.702  1.00 98.80           C  
ATOM   2310  CB  TRP A 152      -3.094  -6.638   8.336  1.00 98.80           C  
ATOM   2311  HB2 TRP A 152      -3.568  -5.803   8.851  1.00 98.80           H  
ATOM   2312  HB3 TRP A 152      -3.622  -6.778   7.393  1.00 98.80           H  
ATOM   2313  O   TRP A 152      -5.566  -8.406   8.952  1.00 98.80           O  
ATOM   2314  CG  TRP A 152      -1.683  -6.249   8.052  1.00 98.80           C  
ATOM   2315  CD1 TRP A 152      -0.790  -6.944   7.312  1.00 98.80           C  
ATOM   2316  HD1 TRP A 152      -0.992  -7.887   6.826  1.00 98.80           H  
ATOM   2317  CD2 TRP A 152      -0.977  -5.073   8.538  1.00 98.80           C  
ATOM   2318  CE2 TRP A 152       0.344  -5.092   8.003  1.00 98.80           C  
ATOM   2319  CE3 TRP A 152      -1.315  -4.006   9.398  1.00 98.80           C  
ATOM   2320  HE3 TRP A 152      -2.293  -3.984   9.856  1.00 98.80           H  
ATOM   2321  NE1 TRP A 152       0.415  -6.267   7.283  1.00 98.80           N  
ATOM   2322  HE1 TRP A 152       1.240  -6.616   6.818  1.00 98.80           H  
ATOM   2323  CH2 TRP A 152       0.894  -3.012   9.120  1.00 98.80           C  
ATOM   2324  HH2 TRP A 152       1.599  -2.228   9.353  1.00 98.80           H  
ATOM   2325  CZ2 TRP A 152       1.261  -4.067   8.265  1.00 98.80           C  
ATOM   2326  HZ2 TRP A 152       2.248  -4.105   7.828  1.00 98.80           H  
ATOM   2327  CZ3 TRP A 152      -0.389  -2.991   9.695  1.00 98.80           C  
ATOM   2328  HZ3 TRP A 152      -0.665  -2.196  10.372  1.00 98.80           H  
ATOM   2329  N   VAL A 153      -4.932  -7.559  10.939  1.00 98.86           N  
ATOM   2330  H   VAL A 153      -4.153  -7.221  11.485  1.00 98.86           H  
ATOM   2331  CA  VAL A 153      -6.246  -7.695  11.583  1.00 98.86           C  
ATOM   2332  HA  VAL A 153      -6.956  -8.096  10.860  1.00 98.86           H  
ATOM   2333  C   VAL A 153      -6.761  -6.337  12.033  1.00 98.86           C  
ATOM   2334  CB  VAL A 153      -6.194  -8.687  12.759  1.00 98.86           C  
ATOM   2335  HB  VAL A 153      -5.590  -8.269  13.564  1.00 98.86           H  
ATOM   2336  O   VAL A 153      -6.068  -5.611  12.745  1.00 98.86           O  
ATOM   2337  CG1 VAL A 153      -7.604  -8.962  13.297  1.00 98.86           C  
ATOM   2338 HG11 VAL A 153      -8.245  -9.319  12.491  1.00 98.86           H  
ATOM   2339 HG12 VAL A 153      -7.560  -9.712  14.086  1.00 98.86           H  
ATOM   2340 HG13 VAL A 153      -8.016  -8.041  13.710  1.00 98.86           H  
ATOM   2341  CG2 VAL A 153      -5.583 -10.032  12.349  1.00 98.86           C  
ATOM   2342 HG21 VAL A 153      -5.672 -10.758  13.156  1.00 98.86           H  
ATOM   2343 HG22 VAL A 153      -4.522  -9.905  12.131  1.00 98.86           H  
ATOM   2344 HG23 VAL A 153      -6.077 -10.409  11.454  1.00 98.86           H  
ATOM   2345  N   SER A 154      -7.990  -5.990  11.652  1.00 98.89           N  
ATOM   2346  H   SER A 154      -8.509  -6.613  11.051  1.00 98.89           H  
ATOM   2347  CA  SER A 154      -8.619  -4.743  12.095  1.00 98.89           C  
ATOM   2348  HA  SER A 154      -7.856  -3.965  12.084  1.00 98.89           H  
ATOM   2349  C   SER A 154      -9.149  -4.816  13.530  1.00 98.89           C  
ATOM   2350  CB  SER A 154      -9.715  -4.307  11.117  1.00 98.89           C  
ATOM   2351  HB2 SER A 154      -9.930  -3.252  11.281  1.00 98.89           H  
ATOM   2352  HB3 SER A 154      -9.346  -4.419  10.097  1.00 98.89           H  
ATOM   2353  O   SER A 154      -9.418  -5.902  14.062  1.00 98.89           O  
ATOM   2354  OG  SER A 154     -10.907  -5.052  11.287  1.00 98.89           O  
ATOM   2355  HG  SER A 154     -11.361  -4.724  12.066  1.00 98.89           H  
ATOM   2356  N   PRO A 155      -9.414  -3.657  14.155  1.00 98.75           N  
ATOM   2357  CA  PRO A 155     -10.364  -3.581  15.252  1.00 98.75           C  
ATOM   2358  HA  PRO A 155      -9.981  -4.159  16.093  1.00 98.75           H  
ATOM   2359  C   PRO A 155     -11.728  -4.130  14.813  1.00 98.75           C  
ATOM   2360  CB  PRO A 155     -10.429  -2.101  15.641  1.00 98.75           C  
ATOM   2361  HB2 PRO A 155     -11.250  -1.620  15.109  1.00 98.75           H  
ATOM   2362  HB3 PRO A 155     -10.531  -1.961  16.717  1.00 98.75           H  
ATOM   2363  O   PRO A 155     -12.039  -4.198  13.619  1.00 98.75           O  
ATOM   2364  CG  PRO A 155      -9.112  -1.531  15.116  1.00 98.75           C  
ATOM   2365  HG2 PRO A 155      -8.302  -1.749  15.812  1.00 98.75           H  
ATOM   2366  HG3 PRO A 155      -9.179  -0.461  14.922  1.00 98.75           H  
ATOM   2367  CD  PRO A 155      -8.921  -2.329  13.830  1.00 98.75           C  
ATOM   2368  HD2 PRO A 155      -9.518  -1.890  13.031  1.00 98.75           H  
ATOM   2369  HD3 PRO A 155      -7.869  -2.356  13.546  1.00 98.75           H  
ATOM   2370  N   ALA A 156     -12.540  -4.552  15.781  1.00 98.71           N  
ATOM   2371  H   ALA A 156     -12.303  -4.347  16.741  1.00 98.71           H  
ATOM   2372  CA  ALA A 156     -13.888  -5.018  15.482  1.00 98.71           C  
ATOM   2373  HA  ALA A 156     -13.836  -5.766  14.692  1.00 98.71           H  
ATOM   2374  C   ALA A 156     -14.750  -3.859  14.971  1.00 98.71           C  
ATOM   2375  CB  ALA A 156     -14.489  -5.673  16.727  1.00 98.71           C  
ATOM   2376  HB1 ALA A 156     -15.500  -6.004  16.490  1.00 98.71           H  
ATOM   2377  HB2 ALA A 156     -14.535  -4.952  17.543  1.00 98.71           H  
ATOM   2378  HB3 ALA A 156     -13.891  -6.535  17.023  1.00 98.71           H  
ATOM   2379  O   ALA A 156     -14.733  -2.778  15.559  1.00 98.71           O  
ATOM   2380  N   PHE A 157     -15.530  -4.095  13.917  1.00 98.79           N  
ATOM   2381  H   PHE A 157     -15.481  -4.995  13.462  1.00 98.79           H  
ATOM   2382  CA  PHE A 157     -16.498  -3.115  13.435  1.00 98.79           C  
ATOM   2383  HA  PHE A 157     -15.965  -2.201  13.175  1.00 98.79           H  
ATOM   2384  C   PHE A 157     -17.513  -2.783  14.529  1.00 98.79           C  
ATOM   2385  CB  PHE A 157     -17.219  -3.637  12.190  1.00 98.79           C  
ATOM   2386  HB2 PHE A 157     -17.852  -4.471  12.490  1.00 98.79           H  
ATOM   2387  HB3 PHE A 157     -17.873  -2.859  11.796  1.00 98.79           H  
ATOM   2388  O   PHE A 157     -17.870  -3.637  15.349  1.00 98.79           O  
ATOM   2389  CG  PHE A 157     -16.294  -4.089  11.083  1.00 98.79           C  
ATOM   2390  CD1 PHE A 157     -15.363  -3.200  10.520  1.00 98.79           C  
ATOM   2391  HD1 PHE A 157     -15.317  -2.175  10.858  1.00 98.79           H  
ATOM   2392  CD2 PHE A 157     -16.360  -5.414  10.626  1.00 98.79           C  
ATOM   2393  HD2 PHE A 157     -17.066  -6.098  11.074  1.00 98.79           H  
ATOM   2394  CE1 PHE A 157     -14.500  -3.642   9.504  1.00 98.79           C  
ATOM   2395  HE1 PHE A 157     -13.796  -2.955   9.058  1.00 98.79           H  
ATOM   2396  CE2 PHE A 157     -15.490  -5.857   9.620  1.00 98.79           C  
ATOM   2397  HE2 PHE A 157     -15.515  -6.886   9.291  1.00 98.79           H  
ATOM   2398  CZ  PHE A 157     -14.569  -4.969   9.051  1.00 98.79           C  
ATOM   2399  HZ  PHE A 157     -13.922  -5.306   8.255  1.00 98.79           H  
ATOM   2400  N   THR A 158     -18.014  -1.553  14.515  1.00 98.40           N  
ATOM   2401  H   THR A 158     -17.673  -0.903  13.821  1.00 98.40           H  
ATOM   2402  CA  THR A 158     -18.998  -1.059  15.491  1.00 98.40           C  
ATOM   2403  HA  THR A 158     -19.129  -1.796  16.284  1.00 98.40           H  
ATOM   2404  C   THR A 158     -20.377  -0.847  14.876  1.00 98.40           C  
ATOM   2405  CB  THR A 158     -18.509   0.231  16.157  1.00 98.40           C  
ATOM   2406  HB  THR A 158     -19.266   0.590  16.854  1.00 98.40           H  
ATOM   2407  O   THR A 158     -21.354  -0.697  15.609  1.00 98.40           O  
ATOM   2408  CG2 THR A 158     -17.198   0.037  16.916  1.00 98.40           C  
ATOM   2409 HG21 THR A 158     -16.407  -0.296  16.243  1.00 98.40           H  
ATOM   2410 HG22 THR A 158     -17.334  -0.715  17.694  1.00 98.40           H  
ATOM   2411 HG23 THR A 158     -16.896   0.975  17.382  1.00 98.40           H  
ATOM   2412  OG1 THR A 158     -18.286   1.209  15.178  1.00 98.40           O  
ATOM   2413  HG1 THR A 158     -17.698   1.866  15.557  1.00 98.40           H  
ATOM   2414  N   ALA A 159     -20.484  -0.892  13.545  1.00 98.30           N  
ATOM   2415  H   ALA A 159     -19.640  -0.999  13.001  1.00 98.30           H  
ATOM   2416  CA  ALA A 159     -21.732  -0.699  12.818  1.00 98.30           C  
ATOM   2417  HA  ALA A 159     -22.569  -0.899  13.487  1.00 98.30           H  
ATOM   2418  C   ALA A 159     -21.862  -1.650  11.618  1.00 98.30           C  
ATOM   2419  CB  ALA A 159     -21.814   0.769  12.387  1.00 98.30           C  
ATOM   2420  HB1 ALA A 159     -21.636   1.422  13.241  1.00 98.30           H  
ATOM   2421  HB2 ALA A 159     -22.802   0.985  11.981  1.00 98.30           H  
ATOM   2422  HB3 ALA A 159     -21.064   0.967  11.622  1.00 98.30           H  
ATOM   2423  O   ALA A 159     -20.881  -2.238  11.152  1.00 98.30           O  
ATOM   2424  N   SER A 160     -23.092  -1.783  11.116  1.00 98.28           N  
ATOM   2425  H   SER A 160     -23.844  -1.272  11.556  1.00 98.28           H  
ATOM   2426  CA  SER A 160     -23.399  -2.473   9.860  1.00 98.28           C  
ATOM   2427  HA  SER A 160     -22.570  -3.141   9.628  1.00 98.28           H  
ATOM   2428  C   SER A 160     -23.494  -1.481   8.709  1.00 98.28           C  
ATOM   2429  CB  SER A 160     -24.681  -3.304   9.971  1.00 98.28           C  
ATOM   2430  HB2 SER A 160     -25.464  -2.722  10.457  1.00 98.28           H  
ATOM   2431  HB3 SER A 160     -25.018  -3.586   8.973  1.00 98.28           H  
ATOM   2432  O   SER A 160     -24.574  -0.992   8.388  1.00 98.28           O  
ATOM   2433  OG  SER A 160     -24.423  -4.482  10.702  1.00 98.28           O  
ATOM   2434  HG  SER A 160     -23.872  -5.024  10.132  1.00 98.28           H  
ATOM   2435  N   THR A 161     -22.348  -1.147   8.125  1.00 97.37           N  
ATOM   2436  H   THR A 161     -21.500  -1.621   8.404  1.00 97.37           H  
ATOM   2437  CA  THR A 161     -22.207  -0.120   7.082  1.00 97.37           C  
ATOM   2438  HA  THR A 161     -23.158   0.022   6.569  1.00 97.37           H  
ATOM   2439  C   THR A 161     -21.181  -0.562   6.042  1.00 97.37           C  
ATOM   2440  CB  THR A 161     -21.775   1.222   7.692  1.00 97.37           C  
ATOM   2441  HB  THR A 161     -21.633   1.950   6.893  1.00 97.37           H  
ATOM   2442  O   THR A 161     -20.530  -1.585   6.217  1.00 97.37           O  
ATOM   2443  CG2 THR A 161     -22.797   1.784   8.681  1.00 97.37           C  
ATOM   2444 HG21 THR A 161     -23.776   1.835   8.205  1.00 97.37           H  
ATOM   2445 HG22 THR A 161     -22.497   2.787   8.985  1.00 97.37           H  
ATOM   2446 HG23 THR A 161     -22.860   1.149   9.565  1.00 97.37           H  
ATOM   2447  OG1 THR A 161     -20.562   1.065   8.376  1.00 97.37           O  
ATOM   2448  HG1 THR A 161     -19.978   0.536   7.828  1.00 97.37           H  
ATOM   2449  N   GLU A 162     -20.994   0.201   4.967  1.00 97.93           N  
ATOM   2450  H   GLU A 162     -21.545   1.037   4.832  1.00 97.93           H  
ATOM   2451  CA  GLU A 162     -19.949  -0.095   3.981  1.00 97.93           C  
ATOM   2452  HA  GLU A 162     -20.125  -1.095   3.583  1.00 97.93           H  
ATOM   2453  C   GLU A 162     -18.544  -0.077   4.616  1.00 97.93           C  
ATOM   2454  CB  GLU A 162     -20.062   0.894   2.812  1.00 97.93           C  
ATOM   2455  HB2 GLU A 162     -21.067   0.827   2.394  1.00 97.93           H  
ATOM   2456  HB3 GLU A 162     -19.911   1.909   3.181  1.00 97.93           H  
ATOM   2457  O   GLU A 162     -18.183   0.857   5.338  1.00 97.93           O  
ATOM   2458  CG  GLU A 162     -19.047   0.607   1.702  1.00 97.93           C  
ATOM   2459  HG2 GLU A 162     -18.040   0.758   2.092  1.00 97.93           H  
ATOM   2460  HG3 GLU A 162     -19.132  -0.433   1.387  1.00 97.93           H  
ATOM   2461  CD  GLU A 162     -19.258   1.543   0.509  1.00 97.93           C  
ATOM   2462  OE1 GLU A 162     -18.652   2.641   0.501  1.00 97.93           O  
ATOM   2463  OE2 GLU A 162     -20.014   1.170  -0.418  1.00 97.93           O  
ATOM   2464  N   LEU A 163     -17.751  -1.113   4.334  1.00 98.63           N  
ATOM   2465  H   LEU A 163     -18.148  -1.880   3.810  1.00 98.63           H  
ATOM   2466  CA  LEU A 163     -16.338  -1.204   4.681  1.00 98.63           C  
ATOM   2467  HA  LEU A 163     -16.231  -1.049   5.754  1.00 98.63           H  
ATOM   2468  C   LEU A 163     -15.540  -0.130   3.933  1.00 98.63           C  
ATOM   2469  CB  LEU A 163     -15.830  -2.611   4.309  1.00 98.63           C  
ATOM   2470  HB2 LEU A 163     -16.022  -2.762   3.246  1.00 98.63           H  
ATOM   2471  HB3 LEU A 163     -16.399  -3.359   4.861  1.00 98.63           H  
ATOM   2472  O   LEU A 163     -15.568  -0.066   2.704  1.00 98.63           O  
ATOM   2473  CG  LEU A 163     -14.326  -2.834   4.554  1.00 98.63           C  
ATOM   2474  HG  LEU A 163     -13.753  -2.071   4.026  1.00 98.63           H  
ATOM   2475  CD1 LEU A 163     -13.985  -2.775   6.044  1.00 98.63           C  
ATOM   2476 HD11 LEU A 163     -12.940  -3.044   6.198  1.00 98.63           H  
ATOM   2477 HD12 LEU A 163     -14.139  -1.766   6.426  1.00 98.63           H  
ATOM   2478 HD13 LEU A 163     -14.620  -3.471   6.591  1.00 98.63           H  
ATOM   2479  CD2 LEU A 163     -13.896  -4.194   4.007  1.00 98.63           C  
ATOM   2480 HD21 LEU A 163     -14.421  -4.993   4.530  1.00 98.63           H  
ATOM   2481 HD22 LEU A 163     -14.128  -4.247   2.943  1.00 98.63           H  
ATOM   2482 HD23 LEU A 163     -12.820  -4.315   4.135  1.00 98.63           H  
ATOM   2483  N   ARG A 164     -14.757   0.659   4.671  1.00 98.10           N  
ATOM   2484  H   ARG A 164     -14.801   0.575   5.677  1.00 98.10           H  
ATOM   2485  CA  ARG A 164     -13.766   1.584   4.110  1.00 98.10           C  
ATOM   2486  HA  ARG A 164     -13.612   1.358   3.055  1.00 98.10           H  
ATOM   2487  C   ARG A 164     -12.444   1.366   4.825  1.00 98.10           C  
ATOM   2488  CB  ARG A 164     -14.232   3.044   4.239  1.00 98.10           C  
ATOM   2489  HB2 ARG A 164     -13.526   3.691   3.719  1.00 98.10           H  
ATOM   2490  HB3 ARG A 164     -14.204   3.320   5.293  1.00 98.10           H  
ATOM   2491  O   ARG A 164     -12.399   1.359   6.055  1.00 98.10           O  
ATOM   2492  CG  ARG A 164     -15.654   3.325   3.728  1.00 98.10           C  
ATOM   2493  HG2 ARG A 164     -15.935   4.340   4.009  1.00 98.10           H  
ATOM   2494  HG3 ARG A 164     -16.364   2.652   4.208  1.00 98.10           H  
ATOM   2495  CD  ARG A 164     -15.775   3.180   2.210  1.00 98.10           C  
ATOM   2496  HD2 ARG A 164     -15.321   2.242   1.888  1.00 98.10           H  
ATOM   2497  HD3 ARG A 164     -16.835   3.131   1.959  1.00 98.10           H  
ATOM   2498  NE  ARG A 164     -15.130   4.304   1.515  1.00 98.10           N  
ATOM   2499  HE  ARG A 164     -14.131   4.260   1.371  1.00 98.10           H  
ATOM   2500  NH1 ARG A 164     -16.995   5.551   1.059  1.00 98.10           N  
ATOM   2501 HH11 ARG A 164     -17.549   4.719   1.203  1.00 98.10           H  
ATOM   2502 HH12 ARG A 164     -17.432   6.377   0.676  1.00 98.10           H  
ATOM   2503  NH2 ARG A 164     -14.951   6.346   0.575  1.00 98.10           N  
ATOM   2504 HH21 ARG A 164     -13.986   6.116   0.387  1.00 98.10           H  
ATOM   2505 HH22 ARG A 164     -15.363   7.158   0.139  1.00 98.10           H  
ATOM   2506  CZ  ARG A 164     -15.697   5.397   1.059  1.00 98.10           C  
ATOM   2507  N   VAL A 165     -11.377   1.173   4.062  1.00 98.83           N  
ATOM   2508  H   VAL A 165     -11.483   1.160   3.057  1.00 98.83           H  
ATOM   2509  CA  VAL A 165     -10.042   0.891   4.595  1.00 98.83           C  
ATOM   2510  HA  VAL A 165     -10.005   1.185   5.644  1.00 98.83           H  
ATOM   2511  C   VAL A 165      -9.042   1.710   3.814  1.00 98.83           C  
ATOM   2512  CB  VAL A 165      -9.655  -0.594   4.476  1.00 98.83           C  
ATOM   2513  HB  VAL A 165      -9.299  -0.788   3.465  1.00 98.83           H  
ATOM   2514  O   VAL A 165      -9.159   1.798   2.598  1.00 98.83           O  
ATOM   2515  CG1 VAL A 165      -8.535  -0.929   5.470  1.00 98.83           C  
ATOM   2516 HG11 VAL A 165      -7.639  -0.357   5.225  1.00 98.83           H  
ATOM   2517 HG12 VAL A 165      -8.849  -0.690   6.486  1.00 98.83           H  
ATOM   2518 HG13 VAL A 165      -8.298  -1.992   5.420  1.00 98.83           H  
ATOM   2519  CG2 VAL A 165     -10.821  -1.547   4.727  1.00 98.83           C  
ATOM   2520 HG21 VAL A 165     -10.475  -2.563   4.537  1.00 98.83           H  
ATOM   2521 HG22 VAL A 165     -11.197  -1.437   5.744  1.00 98.83           H  
ATOM   2522 HG23 VAL A 165     -11.616  -1.357   4.006  1.00 98.83           H  
ATOM   2523  N   SER A 166      -8.057   2.301   4.475  1.00 98.85           N  
ATOM   2524  H   SER A 166      -8.003   2.194   5.477  1.00 98.85           H  
ATOM   2525  CA  SER A 166      -7.057   3.113   3.790  1.00 98.85           C  
ATOM   2526  HA  SER A 166      -7.022   2.821   2.741  1.00 98.85           H  
ATOM   2527  C   SER A 166      -5.654   2.878   4.320  1.00 98.85           C  
ATOM   2528  CB  SER A 166      -7.459   4.585   3.832  1.00 98.85           C  
ATOM   2529  HB2 SER A 166      -8.436   4.708   3.366  1.00 98.85           H  
ATOM   2530  HB3 SER A 166      -7.512   4.924   4.867  1.00 98.85           H  
ATOM   2531  O   SER A 166      -5.438   2.665   5.515  1.00 98.85           O  
ATOM   2532  OG  SER A 166      -6.504   5.342   3.127  1.00 98.85           O  
ATOM   2533  HG  SER A 166      -6.947   5.839   2.435  1.00 98.85           H  
ATOM   2534  N   VAL A 167      -4.696   2.917   3.397  1.00 98.91           N  
ATOM   2535  H   VAL A 167      -4.974   3.172   2.460  1.00 98.91           H  
ATOM   2536  CA  VAL A 167      -3.265   2.878   3.689  1.00 98.91           C  
ATOM   2537  HA  VAL A 167      -3.097   2.361   4.634  1.00 98.91           H  
ATOM   2538  C   VAL A 167      -2.780   4.312   3.813  1.00 98.91           C  
ATOM   2539  CB  VAL A 167      -2.490   2.140   2.587  1.00 98.91           C  
ATOM   2540  HB  VAL A 167      -2.579   2.693   1.652  1.00 98.91           H  
ATOM   2541  O   VAL A 167      -2.972   5.117   2.902  1.00 98.91           O  
ATOM   2542  CG1 VAL A 167      -1.001   2.024   2.942  1.00 98.91           C  
ATOM   2543 HG11 VAL A 167      -0.549   3.014   3.000  1.00 98.91           H  
ATOM   2544 HG12 VAL A 167      -0.879   1.515   3.898  1.00 98.91           H  
ATOM   2545 HG13 VAL A 167      -0.480   1.461   2.166  1.00 98.91           H  
ATOM   2546  CG2 VAL A 167      -3.072   0.738   2.363  1.00 98.91           C  
ATOM   2547 HG21 VAL A 167      -4.109   0.812   2.036  1.00 98.91           H  
ATOM   2548 HG22 VAL A 167      -3.041   0.160   3.286  1.00 98.91           H  
ATOM   2549 HG23 VAL A 167      -2.507   0.228   1.582  1.00 98.91           H  
ATOM   2550  N   LYS A 168      -2.114   4.644   4.916  1.00 98.84           N  
ATOM   2551  H   LYS A 168      -1.940   3.934   5.612  1.00 98.84           H  
ATOM   2552  CA  LYS A 168      -1.513   5.967   5.076  1.00 98.84           C  
ATOM   2553  HA  LYS A 168      -2.214   6.712   4.700  1.00 98.84           H  
ATOM   2554  C   LYS A 168      -0.239   6.060   4.242  1.00 98.84           C  
ATOM   2555  CB  LYS A 168      -1.298   6.237   6.560  1.00 98.84           C  
ATOM   2556  HB2 LYS A 168      -0.551   5.540   6.940  1.00 98.84           H  
ATOM   2557  HB3 LYS A 168      -2.245   6.062   7.071  1.00 98.84           H  
ATOM   2558  O   LYS A 168       0.691   5.276   4.423  1.00 98.84           O  
ATOM   2559  CG  LYS A 168      -0.845   7.672   6.844  1.00 98.84           C  
ATOM   2560  HG2 LYS A 168       0.155   7.832   6.441  1.00 98.84           H  
ATOM   2561  HG3 LYS A 168      -1.538   8.381   6.391  1.00 98.84           H  
ATOM   2562  CD  LYS A 168      -0.832   7.866   8.360  1.00 98.84           C  
ATOM   2563  HD2 LYS A 168      -0.193   7.100   8.799  1.00 98.84           H  
ATOM   2564  HD3 LYS A 168      -1.843   7.739   8.748  1.00 98.84           H  
ATOM   2565  CE  LYS A 168      -0.310   9.247   8.748  1.00 98.84           C  
ATOM   2566  HE2 LYS A 168      -1.013  10.005   8.401  1.00 98.84           H  
ATOM   2567  HE3 LYS A 168       0.644   9.411   8.247  1.00 98.84           H  
ATOM   2568  NZ  LYS A 168      -0.136   9.311  10.219  1.00 98.84           N  
ATOM   2569  HZ1 LYS A 168       0.502   8.582  10.505  1.00 98.84           H  
ATOM   2570  HZ2 LYS A 168      -1.013   9.143  10.690  1.00 98.84           H  
ATOM   2571  HZ3 LYS A 168       0.235  10.205  10.507  1.00 98.84           H  
ATOM   2572  N   VAL A 169      -0.203   7.031   3.332  1.00 98.77           N  
ATOM   2573  H   VAL A 169      -1.030   7.601   3.219  1.00 98.77           H  
ATOM   2574  CA  VAL A 169       0.921   7.272   2.419  1.00 98.77           C  
ATOM   2575  HA  VAL A 169       1.768   6.650   2.708  1.00 98.77           H  
ATOM   2576  C   VAL A 169       1.343   8.734   2.546  1.00 98.77           C  
ATOM   2577  CB  VAL A 169       0.552   6.910   0.966  1.00 98.77           C  
ATOM   2578  HB  VAL A 169      -0.208   7.606   0.610  1.00 98.77           H  
ATOM   2579  O   VAL A 169       0.786   9.618   1.897  1.00 98.77           O  
ATOM   2580  CG1 VAL A 169       1.795   6.996   0.074  1.00 98.77           C  
ATOM   2581 HG11 VAL A 169       1.534   6.744  -0.954  1.00 98.77           H  
ATOM   2582 HG12 VAL A 169       2.550   6.297   0.434  1.00 98.77           H  
ATOM   2583 HG13 VAL A 169       2.205   8.006   0.081  1.00 98.77           H  
ATOM   2584  CG2 VAL A 169      -0.015   5.495   0.807  1.00 98.77           C  
ATOM   2585 HG21 VAL A 169       0.712   4.752   1.135  1.00 98.77           H  
ATOM   2586 HG22 VAL A 169      -0.257   5.314  -0.241  1.00 98.77           H  
ATOM   2587 HG23 VAL A 169      -0.934   5.385   1.383  1.00 98.77           H  
ATOM   2588  N   GLY A 170       2.301   9.005   3.433  1.00 97.52           N  
ATOM   2589  H   GLY A 170       2.727   8.242   3.940  1.00 97.52           H  
ATOM   2590  CA  GLY A 170       2.738  10.369   3.730  1.00 97.52           C  
ATOM   2591  HA2 GLY A 170       3.221  10.783   2.845  1.00 97.52           H  
ATOM   2592  HA3 GLY A 170       3.466  10.352   4.541  1.00 97.52           H  
ATOM   2593  C   GLY A 170       1.573  11.274   4.146  1.00 97.52           C  
ATOM   2594  O   GLY A 170       0.851  10.974   5.096  1.00 97.52           O  
ATOM   2595  N   SER A 171       1.402  12.380   3.421  1.00 97.33           N  
ATOM   2596  H   SER A 171       2.032  12.549   2.649  1.00 97.33           H  
ATOM   2597  CA  SER A 171       0.324  13.357   3.614  1.00 97.33           C  
ATOM   2598  HA  SER A 171      -0.107  13.219   4.606  1.00 97.33           H  
ATOM   2599  C   SER A 171      -0.827  13.209   2.612  1.00 97.33           C  
ATOM   2600  CB  SER A 171       0.908  14.773   3.552  1.00 97.33           C  
ATOM   2601  HB2 SER A 171       1.759  14.844   4.229  1.00 97.33           H  
ATOM   2602  HB3 SER A 171       0.154  15.495   3.865  1.00 97.33           H  
ATOM   2603  O   SER A 171      -1.597  14.152   2.450  1.00 97.33           O  
ATOM   2604  OG  SER A 171       1.323  15.067   2.230  1.00 97.33           O  
ATOM   2605  HG  SER A 171       0.519  15.235   1.732  1.00 97.33           H  
ATOM   2606  N   LEU A 172      -0.898  12.098   1.870  1.00 98.42           N  
ATOM   2607  H   LEU A 172      -0.272  11.329   2.063  1.00 98.42           H  
ATOM   2608  CA  LEU A 172      -2.003  11.861   0.944  1.00 98.42           C  
ATOM   2609  HA  LEU A 172      -2.147  12.757   0.340  1.00 98.42           H  
ATOM   2610  C   LEU A 172      -3.303  11.646   1.718  1.00 98.42           C  
ATOM   2611  CB  LEU A 172      -1.708  10.673   0.013  1.00 98.42           C  
ATOM   2612  HB2 LEU A 172      -1.531   9.785   0.621  1.00 98.42           H  
ATOM   2613  HB3 LEU A 172      -2.599  10.482  -0.585  1.00 98.42           H  
ATOM   2614  O   LEU A 172      -3.313  11.033   2.790  1.00 98.42           O  
ATOM   2615  CG  LEU A 172      -0.517  10.880  -0.942  1.00 98.42           C  
ATOM   2616  HG  LEU A 172       0.398  11.055  -0.376  1.00 98.42           H  
ATOM   2617  CD1 LEU A 172      -0.322   9.631  -1.801  1.00 98.42           C  
ATOM   2618 HD11 LEU A 172       0.392   9.819  -2.603  1.00 98.42           H  
ATOM   2619 HD12 LEU A 172       0.070   8.827  -1.178  1.00 98.42           H  
ATOM   2620 HD13 LEU A 172      -1.279   9.310  -2.212  1.00 98.42           H  
ATOM   2621  CD2 LEU A 172      -0.733  12.068  -1.883  1.00 98.42           C  
ATOM   2622 HD21 LEU A 172      -0.723  12.999  -1.316  1.00 98.42           H  
ATOM   2623 HD22 LEU A 172       0.063  12.109  -2.627  1.00 98.42           H  
ATOM   2624 HD23 LEU A 172      -1.695  11.962  -2.384  1.00 98.42           H  
ATOM   2625  N   ASP A 173      -4.396  12.146   1.152  1.00 97.54           N  
ATOM   2626  H   ASP A 173      -4.329  12.654   0.281  1.00 97.54           H  
ATOM   2627  CA  ASP A 173      -5.712  11.974   1.740  1.00 97.54           C  
ATOM   2628  HA  ASP A 173      -5.680  12.325   2.771  1.00 97.54           H  
ATOM   2629  C   ASP A 173      -6.122  10.500   1.745  1.00 97.54           C  
ATOM   2630  CB  ASP A 173      -6.753  12.795   0.986  1.00 97.54           C  
ATOM   2631  HB2 ASP A 173      -6.705  12.567  -0.079  1.00 97.54           H  
ATOM   2632  HB3 ASP A 173      -7.723  12.477   1.368  1.00 97.54           H  
ATOM   2633  O   ASP A 173      -5.889   9.765   0.783  1.00 97.54           O  
ATOM   2634  CG  ASP A 173      -6.633  14.302   1.221  1.00 97.54           C  
ATOM   2635  OD1 ASP A 173      -6.458  14.688   2.395  1.00 97.54           O  
ATOM   2636  OD2 ASP A 173      -6.794  15.061   0.239  1.00 97.54           O  
ATOM   2637  N   TRP A 174      -6.795  10.080   2.819  1.00 97.71           N  
ATOM   2638  H   TRP A 174      -6.968  10.742   3.562  1.00 97.71           H  
ATOM   2639  CA  TRP A 174      -7.186   8.683   3.021  1.00 97.71           C  
ATOM   2640  HA  TRP A 174      -6.280   8.080   3.082  1.00 97.71           H  
ATOM   2641  C   TRP A 174      -8.008   8.124   1.855  1.00 97.71           C  
ATOM   2642  CB  TRP A 174      -7.967   8.563   4.340  1.00 97.71           C  
ATOM   2643  HB2 TRP A 174      -7.357   8.959   5.152  1.00 97.71           H  
ATOM   2644  HB3 TRP A 174      -8.129   7.505   4.547  1.00 97.71           H  
ATOM   2645  O   TRP A 174      -7.881   6.948   1.517  1.00 97.71           O  
ATOM   2646  CG  TRP A 174      -9.303   9.249   4.350  1.00 97.71           C  
ATOM   2647  CD1 TRP A 174      -9.562  10.485   4.835  1.00 97.71           C  
ATOM   2648  HD1 TRP A 174      -8.839  11.131   5.309  1.00 97.71           H  
ATOM   2649  CD2 TRP A 174     -10.567   8.770   3.795  1.00 97.71           C  
ATOM   2650  CE2 TRP A 174     -11.546   9.797   3.946  1.00 97.71           C  
ATOM   2651  CE3 TRP A 174     -10.977   7.579   3.154  1.00 97.71           C  
ATOM   2652  HE3 TRP A 174     -10.273   6.769   3.028  1.00 97.71           H  
ATOM   2653  NE1 TRP A 174     -10.892  10.796   4.633  1.00 97.71           N  
ATOM   2654  HE1 TRP A 174     -11.317  11.647   4.973  1.00 97.71           H  
ATOM   2655  CH2 TRP A 174     -13.213   8.488   2.784  1.00 97.71           C  
ATOM   2656  HH2 TRP A 174     -14.210   8.375   2.387  1.00 97.71           H  
ATOM   2657  CZ2 TRP A 174     -12.849   9.672   3.447  1.00 97.71           C  
ATOM   2658  HZ2 TRP A 174     -13.559  10.477   3.565  1.00 97.71           H  
ATOM   2659  CZ3 TRP A 174     -12.287   7.439   2.665  1.00 97.71           C  
ATOM   2660  HZ3 TRP A 174     -12.580   6.518   2.184  1.00 97.71           H  
ATOM   2661  N   TYR A 175      -8.832   8.959   1.223  1.00 96.98           N  
ATOM   2662  H   TYR A 175      -8.873   9.920   1.530  1.00 96.98           H  
ATOM   2663  CA  TYR A 175      -9.712   8.541   0.140  1.00 96.98           C  
ATOM   2664  HA  TYR A 175     -10.181   7.597   0.416  1.00 96.98           H  
ATOM   2665  C   TYR A 175      -8.951   8.280  -1.165  1.00 96.98           C  
ATOM   2666  CB  TYR A 175     -10.833   9.575  -0.022  1.00 96.98           C  
ATOM   2667  HB2 TYR A 175     -11.512   9.237  -0.805  1.00 96.98           H  
ATOM   2668  HB3 TYR A 175     -11.412   9.607   0.901  1.00 96.98           H  
ATOM   2669  O   TYR A 175      -9.458   7.554  -2.008  1.00 96.98           O  
ATOM   2670  CG  TYR A 175     -10.374  10.978  -0.358  1.00 96.98           C  
ATOM   2671  CD1 TYR A 175     -10.351  11.972   0.640  1.00 96.98           C  
ATOM   2672  HD1 TYR A 175     -10.672  11.741   1.645  1.00 96.98           H  
ATOM   2673  CD2 TYR A 175      -9.961  11.286  -1.669  1.00 96.98           C  
ATOM   2674  HD2 TYR A 175      -9.970  10.530  -2.440  1.00 96.98           H  
ATOM   2675  CE1 TYR A 175      -9.887  13.268   0.332  1.00 96.98           C  
ATOM   2676  HE1 TYR A 175      -9.832  14.033   1.093  1.00 96.98           H  
ATOM   2677  CE2 TYR A 175      -9.495  12.577  -1.974  1.00 96.98           C  
ATOM   2678  HE2 TYR A 175      -9.130  12.806  -2.964  1.00 96.98           H  
ATOM   2679  OH  TYR A 175      -8.911  14.780  -1.273  1.00 96.98           O  
ATOM   2680  HH  TYR A 175      -8.241  15.036  -0.635  1.00 96.98           H  
ATOM   2681  CZ  TYR A 175      -9.439  13.566  -0.973  1.00 96.98           C  
ATOM   2682  N   SER A 176      -7.734   8.803  -1.343  1.00 97.92           N  
ATOM   2683  H   SER A 176      -7.342   9.390  -0.621  1.00 97.92           H  
ATOM   2684  CA  SER A 176      -6.907   8.538  -2.531  1.00 97.92           C  
ATOM   2685  HA  SER A 176      -7.547   8.514  -3.413  1.00 97.92           H  
ATOM   2686  C   SER A 176      -6.169   7.197  -2.471  1.00 97.92           C  
ATOM   2687  CB  SER A 176      -5.890   9.664  -2.715  1.00 97.92           C  
ATOM   2688  HB2 SER A 176      -5.122   9.347  -3.421  1.00 97.92           H  
ATOM   2689  HB3 SER A 176      -5.415   9.902  -1.764  1.00 97.92           H  
ATOM   2690  O   SER A 176      -5.680   6.716  -3.496  1.00 97.92           O  
ATOM   2691  OG  SER A 176      -6.524  10.807  -3.241  1.00 97.92           O  
ATOM   2692  HG  SER A 176      -6.659  10.644  -4.177  1.00 97.92           H  
ATOM   2693  N   THR A 177      -6.078   6.600  -1.281  1.00 98.41           N  
ATOM   2694  H   THR A 177      -6.457   7.083  -0.479  1.00 98.41           H  
ATOM   2695  CA  THR A 177      -5.321   5.368  -1.002  1.00 98.41           C  
ATOM   2696  HA  THR A 177      -4.989   4.945  -1.951  1.00 98.41           H  
ATOM   2697  C   THR A 177      -6.182   4.291  -0.337  1.00 98.41           C  
ATOM   2698  CB  THR A 177      -4.068   5.672  -0.168  1.00 98.41           C  
ATOM   2699  HB  THR A 177      -3.556   4.742   0.078  1.00 98.41           H  
ATOM   2700  O   THR A 177      -5.672   3.375   0.319  1.00 98.41           O  
ATOM   2701  CG2 THR A 177      -3.091   6.581  -0.915  1.00 98.41           C  
ATOM   2702 HG21 THR A 177      -2.225   6.773  -0.281  1.00 98.41           H  
ATOM   2703 HG22 THR A 177      -2.767   6.096  -1.835  1.00 98.41           H  
ATOM   2704 HG23 THR A 177      -3.561   7.536  -1.149  1.00 98.41           H  
ATOM   2705  OG1 THR A 177      -4.432   6.336   1.018  1.00 98.41           O  
ATOM   2706  HG1 THR A 177      -3.952   5.918   1.737  1.00 98.41           H  
ATOM   2707  N   GLU A 178      -7.504   4.398  -0.499  1.00 98.36           N  
ATOM   2708  H   GLU A 178      -7.860   5.166  -1.050  1.00 98.36           H  
ATOM   2709  CA  GLU A 178      -8.458   3.455   0.069  1.00 98.36           C  
ATOM   2710  HA  GLU A 178      -8.022   3.109   1.006  1.00 98.36           H  
ATOM   2711  C   GLU A 178      -8.665   2.197  -0.783  1.00 98.36           C  
ATOM   2712  CB  GLU A 178      -9.778   4.141   0.451  1.00 98.36           C  
ATOM   2713  HB2 GLU A 178     -10.338   3.462   1.094  1.00 98.36           H  
ATOM   2714  HB3 GLU A 178      -9.567   5.041   1.029  1.00 98.36           H  
ATOM   2715  O   GLU A 178      -8.406   2.164  -1.989  1.00 98.36           O  
ATOM   2716  CG  GLU A 178     -10.662   4.504  -0.744  1.00 98.36           C  
ATOM   2717  HG2 GLU A 178     -10.121   5.196  -1.390  1.00 98.36           H  
ATOM   2718  HG3 GLU A 178     -10.879   3.603  -1.318  1.00 98.36           H  
ATOM   2719  CD  GLU A 178     -11.988   5.112  -0.287  1.00 98.36           C  
ATOM   2720  OE1 GLU A 178     -12.489   6.071  -0.912  1.00 98.36           O  
ATOM   2721  OE2 GLU A 178     -12.581   4.627   0.698  1.00 98.36           O  
ATOM   2722  N   PHE A 179      -9.164   1.150  -0.136  1.00 98.63           N  
ATOM   2723  H   PHE A 179      -9.351   1.246   0.852  1.00 98.63           H  
ATOM   2724  CA  PHE A 179      -9.579  -0.094  -0.760  1.00 98.63           C  
ATOM   2725  HA  PHE A 179      -9.839   0.111  -1.798  1.00 98.63           H  
ATOM   2726  C   PHE A 179     -10.826  -0.675  -0.087  1.00 98.63           C  
ATOM   2727  CB  PHE A 179      -8.419  -1.096  -0.752  1.00 98.63           C  
ATOM   2728  HB2 PHE A 179      -7.553  -0.623  -1.216  1.00 98.63           H  
ATOM   2729  HB3 PHE A 179      -8.687  -1.944  -1.383  1.00 98.63           H  
ATOM   2730  O   PHE A 179     -11.196  -0.313   1.033  1.00 98.63           O  
ATOM   2731  CG  PHE A 179      -8.014  -1.636   0.606  1.00 98.63           C  
ATOM   2732  CD1 PHE A 179      -7.033  -0.979   1.369  1.00 98.63           C  
ATOM   2733  HD1 PHE A 179      -6.617  -0.045   1.019  1.00 98.63           H  
ATOM   2734  CD2 PHE A 179      -8.584  -2.831   1.085  1.00 98.63           C  
ATOM   2735  HD2 PHE A 179      -9.341  -3.339   0.507  1.00 98.63           H  
ATOM   2736  CE1 PHE A 179      -6.591  -1.539   2.581  1.00 98.63           C  
ATOM   2737  HE1 PHE A 179      -5.828  -1.038   3.159  1.00 98.63           H  
ATOM   2738  CE2 PHE A 179      -8.148  -3.390   2.296  1.00 98.63           C  
ATOM   2739  HE2 PHE A 179      -8.577  -4.317   2.647  1.00 98.63           H  
ATOM   2740  CZ  PHE A 179      -7.139  -2.751   3.036  1.00 98.63           C  
ATOM   2741  HZ  PHE A 179      -6.793  -3.187   3.962  1.00 98.63           H  
ATOM   2742  N   THR A 180     -11.452  -1.608  -0.796  1.00 98.58           N  
ATOM   2743  H   THR A 180     -11.071  -1.816  -1.708  1.00 98.58           H  
ATOM   2744  CA  THR A 180     -12.506  -2.505  -0.307  1.00 98.58           C  
ATOM   2745  HA  THR A 180     -12.622  -2.380   0.770  1.00 98.58           H  
ATOM   2746  C   THR A 180     -12.095  -3.957  -0.565  1.00 98.58           C  
ATOM   2747  CB  THR A 180     -13.855  -2.147  -0.955  1.00 98.58           C  
ATOM   2748  HB  THR A 180     -14.046  -1.089  -0.776  1.00 98.58           H  
ATOM   2749  O   THR A 180     -11.018  -4.219  -1.107  1.00 98.58           O  
ATOM   2750  CG2 THR A 180     -13.881  -2.400  -2.464  1.00 98.58           C  
ATOM   2751 HG21 THR A 180     -14.779  -1.952  -2.890  1.00 98.58           H  
ATOM   2752 HG22 THR A 180     -13.022  -1.925  -2.938  1.00 98.58           H  
ATOM   2753 HG23 THR A 180     -13.876  -3.470  -2.675  1.00 98.58           H  
ATOM   2754  OG1 THR A 180     -14.910  -2.881  -0.374  1.00 98.58           O  
ATOM   2755  HG1 THR A 180     -15.670  -2.749  -0.946  1.00 98.58           H  
ATOM   2756  N   VAL A 181     -12.940  -4.911  -0.185  1.00 98.68           N  
ATOM   2757  H   VAL A 181     -13.850  -4.612   0.133  1.00 98.68           H  
ATOM   2758  CA  VAL A 181     -12.769  -6.325  -0.531  1.00 98.68           C  
ATOM   2759  HA  VAL A 181     -11.761  -6.479  -0.916  1.00 98.68           H  
ATOM   2760  C   VAL A 181     -13.753  -6.687  -1.636  1.00 98.68           C  
ATOM   2761  CB  VAL A 181     -12.916  -7.238   0.698  1.00 98.68           C  
ATOM   2762  HB  VAL A 181     -13.918  -7.136   1.114  1.00 98.68           H  
ATOM   2763  O   VAL A 181     -14.944  -6.417  -1.522  1.00 98.68           O  
ATOM   2764  CG1 VAL A 181     -12.698  -8.711   0.337  1.00 98.68           C  
ATOM   2765 HG11 VAL A 181     -11.711  -8.848  -0.105  1.00 98.68           H  
ATOM   2766 HG12 VAL A 181     -13.460  -9.047  -0.365  1.00 98.68           H  
ATOM   2767 HG13 VAL A 181     -12.773  -9.325   1.235  1.00 98.68           H  
ATOM   2768  CG2 VAL A 181     -11.922  -6.839   1.795  1.00 98.68           C  
ATOM   2769 HG21 VAL A 181     -12.194  -5.868   2.209  1.00 98.68           H  
ATOM   2770 HG22 VAL A 181     -10.919  -6.770   1.375  1.00 98.68           H  
ATOM   2771 HG23 VAL A 181     -11.939  -7.575   2.599  1.00 98.68           H  
ATOM   2772  N   HIS A 182     -13.270  -7.322  -2.697  1.00 98.27           N  
ATOM   2773  H   HIS A 182     -12.276  -7.498  -2.742  1.00 98.27           H  
ATOM   2774  CA  HIS A 182     -14.102  -7.834  -3.779  1.00 98.27           C  
ATOM   2775  HA  HIS A 182     -15.139  -7.900  -3.449  1.00 98.27           H  
ATOM   2776  C   HIS A 182     -13.628  -9.238  -4.154  1.00 98.27           C  
ATOM   2777  CB  HIS A 182     -14.044  -6.866  -4.962  1.00 98.27           C  
ATOM   2778  HB2 HIS A 182     -14.397  -5.886  -4.638  1.00 98.27           H  
ATOM   2779  HB3 HIS A 182     -13.011  -6.767  -5.295  1.00 98.27           H  
ATOM   2780  O   HIS A 182     -12.446  -9.439  -4.414  1.00 98.27           O  
ATOM   2781  CG  HIS A 182     -14.890  -7.321  -6.118  1.00 98.27           C  
ATOM   2782  CD2 HIS A 182     -14.432  -7.799  -7.315  1.00 98.27           C  
ATOM   2783  HD2 HIS A 182     -13.395  -7.920  -7.589  1.00 98.27           H  
ATOM   2784  ND1 HIS A 182     -16.265  -7.350  -6.163  1.00 98.27           N  
ATOM   2785  HD1 HIS A 182     -16.902  -7.062  -5.435  1.00 98.27           H  
ATOM   2786  CE1 HIS A 182     -16.626  -7.813  -7.371  1.00 98.27           C  
ATOM   2787  HE1 HIS A 182     -17.647  -7.933  -7.703  1.00 98.27           H  
ATOM   2788  NE2 HIS A 182     -15.540  -8.100  -8.113  1.00 98.27           N  
ATOM   2789  N   ASN A 183     -14.532 -10.222  -4.146  1.00 97.15           N  
ATOM   2790  H   ASN A 183     -15.503  -9.979  -4.008  1.00 97.15           H  
ATOM   2791  CA  ASN A 183     -14.219 -11.634  -4.423  1.00 97.15           C  
ATOM   2792  HA  ASN A 183     -15.076 -12.220  -4.091  1.00 97.15           H  
ATOM   2793  C   ASN A 183     -13.027 -12.194  -3.613  1.00 97.15           C  
ATOM   2794  CB  ASN A 183     -14.097 -11.838  -5.944  1.00 97.15           C  
ATOM   2795  HB2 ASN A 183     -13.313 -11.190  -6.337  1.00 97.15           H  
ATOM   2796  HB3 ASN A 183     -13.818 -12.871  -6.155  1.00 97.15           H  
ATOM   2797  O   ASN A 183     -12.227 -12.980  -4.120  1.00 97.15           O  
ATOM   2798  CG  ASN A 183     -15.400 -11.567  -6.668  1.00 97.15           C  
ATOM   2799  ND2 ASN A 183     -15.339 -11.200  -7.923  1.00 97.15           N  
ATOM   2800 HD21 ASN A 183     -16.202 -10.840  -8.304  1.00 97.15           H  
ATOM   2801 HD22 ASN A 183     -14.445 -10.965  -8.332  1.00 97.15           H  
ATOM   2802  OD1 ASN A 183     -16.483 -11.685  -6.121  1.00 97.15           O  
ATOM   2803  N   GLY A 184     -12.910 -11.791  -2.343  1.00 98.11           N  
ATOM   2804  H   GLY A 184     -13.585 -11.130  -1.986  1.00 98.11           H  
ATOM   2805  CA  GLY A 184     -11.837 -12.235  -1.444  1.00 98.11           C  
ATOM   2806  HA2 GLY A 184     -11.709 -13.314  -1.536  1.00 98.11           H  
ATOM   2807  HA3 GLY A 184     -12.132 -12.015  -0.418  1.00 98.11           H  
ATOM   2808  C   GLY A 184     -10.476 -11.574  -1.697  1.00 98.11           C  
ATOM   2809  O   GLY A 184      -9.456 -12.055  -1.200  1.00 98.11           O  
ATOM   2810  N   GLU A 185     -10.437 -10.499  -2.484  1.00 98.34           N  
ATOM   2811  H   GLU A 185     -11.284 -10.193  -2.940  1.00 98.34           H  
ATOM   2812  CA  GLU A 185      -9.222  -9.764  -2.834  1.00 98.34           C  
ATOM   2813  HA  GLU A 185      -8.381 -10.166  -2.268  1.00 98.34           H  
ATOM   2814  C   GLU A 185      -9.337  -8.285  -2.472  1.00 98.34           C  
ATOM   2815  CB  GLU A 185      -8.899  -9.928  -4.328  1.00 98.34           C  
ATOM   2816  HB2 GLU A 185      -8.032  -9.313  -4.572  1.00 98.34           H  
ATOM   2817  HB3 GLU A 185      -9.746  -9.594  -4.927  1.00 98.34           H  
ATOM   2818  O   GLU A 185     -10.422  -7.701  -2.477  1.00 98.34           O  
ATOM   2819  CG  GLU A 185      -8.572 -11.388  -4.654  1.00 98.34           C  
ATOM   2820  HG2 GLU A 185      -9.432 -12.021  -4.435  1.00 98.34           H  
ATOM   2821  HG3 GLU A 185      -7.757 -11.695  -3.998  1.00 98.34           H  
ATOM   2822  CD  GLU A 185      -8.138 -11.646  -6.099  1.00 98.34           C  
ATOM   2823  OE1 GLU A 185      -7.553 -12.745  -6.283  1.00 98.34           O  
ATOM   2824  OE2 GLU A 185      -8.382 -10.808  -6.991  1.00 98.34           O  
ATOM   2825  N   VAL A 186      -8.196  -7.667  -2.178  1.00 98.62           N  
ATOM   2826  H   VAL A 186      -7.348  -8.215  -2.187  1.00 98.62           H  
ATOM   2827  CA  VAL A 186      -8.082  -6.217  -2.024  1.00 98.62           C  
ATOM   2828  HA  VAL A 186      -8.826  -5.879  -1.302  1.00 98.62           H  
ATOM   2829  C   VAL A 186      -8.367  -5.543  -3.365  1.00 98.62           C  
ATOM   2830  CB  VAL A 186      -6.685  -5.830  -1.505  1.00 98.62           C  
ATOM   2831  HB  VAL A 186      -5.922  -6.261  -2.154  1.00 98.62           H  
ATOM   2832  O   VAL A 186      -7.660  -5.765  -4.349  1.00 98.62           O  
ATOM   2833  CG1 VAL A 186      -6.492  -4.312  -1.486  1.00 98.62           C  
ATOM   2834 HG11 VAL A 186      -5.567  -4.059  -0.967  1.00 98.62           H  
ATOM   2835 HG12 VAL A 186      -6.438  -3.922  -2.502  1.00 98.62           H  
ATOM   2836 HG13 VAL A 186      -7.328  -3.845  -0.966  1.00 98.62           H  
ATOM   2837  CG2 VAL A 186      -6.463  -6.355  -0.082  1.00 98.62           C  
ATOM   2838 HG21 VAL A 186      -7.209  -5.935   0.593  1.00 98.62           H  
ATOM   2839 HG22 VAL A 186      -6.537  -7.442  -0.068  1.00 98.62           H  
ATOM   2840 HG23 VAL A 186      -5.467  -6.077   0.263  1.00 98.62           H  
ATOM   2841  N   PHE A 187      -9.365  -4.663  -3.388  1.00 98.23           N  
ATOM   2842  H   PHE A 187      -9.928  -4.558  -2.557  1.00 98.23           H  
ATOM   2843  CA  PHE A 187      -9.685  -3.824  -4.536  1.00 98.23           C  
ATOM   2844  HA  PHE A 187      -9.068  -4.124  -5.383  1.00 98.23           H  
ATOM   2845  C   PHE A 187      -9.377  -2.359  -4.227  1.00 98.23           C  
ATOM   2846  CB  PHE A 187     -11.139  -4.041  -4.951  1.00 98.23           C  
ATOM   2847  HB2 PHE A 187     -11.309  -5.110  -5.083  1.00 98.23           H  
ATOM   2848  HB3 PHE A 187     -11.805  -3.699  -4.159  1.00 98.23           H  
ATOM   2849  O   PHE A 187     -10.113  -1.688  -3.501  1.00 98.23           O  
ATOM   2850  CG  PHE A 187     -11.474  -3.332  -6.246  1.00 98.23           C  
ATOM   2851  CD1 PHE A 187     -11.998  -2.026  -6.232  1.00 98.23           C  
ATOM   2852  HD1 PHE A 187     -12.169  -1.522  -5.292  1.00 98.23           H  
ATOM   2853  CD2 PHE A 187     -11.234  -3.978  -7.473  1.00 98.23           C  
ATOM   2854  HD2 PHE A 187     -10.824  -4.977  -7.479  1.00 98.23           H  
ATOM   2855  CE1 PHE A 187     -12.312  -1.383  -7.441  1.00 98.23           C  
ATOM   2856  HE1 PHE A 187     -12.742  -0.393  -7.427  1.00 98.23           H  
ATOM   2857  CE2 PHE A 187     -11.552  -3.338  -8.683  1.00 98.23           C  
ATOM   2858  HE2 PHE A 187     -11.402  -3.863  -9.614  1.00 98.23           H  
ATOM   2859  CZ  PHE A 187     -12.103  -2.045  -8.662  1.00 98.23           C  
ATOM   2860  HZ  PHE A 187     -12.403  -1.565  -9.582  1.00 98.23           H  
ATOM   2861  N   TRP A 188      -8.271  -1.870  -4.784  1.00 98.22           N  
ATOM   2862  H   TRP A 188      -7.690  -2.498  -5.320  1.00 98.22           H  
ATOM   2863  CA  TRP A 188      -7.810  -0.491  -4.626  1.00 98.22           C  
ATOM   2864  HA  TRP A 188      -7.825  -0.235  -3.567  1.00 98.22           H  
ATOM   2865  C   TRP A 188      -8.708   0.501  -5.366  1.00 98.22           C  
ATOM   2866  CB  TRP A 188      -6.367  -0.389  -5.127  1.00 98.22           C  
ATOM   2867  HB2 TRP A 188      -6.353  -0.548  -6.205  1.00 98.22           H  
ATOM   2868  HB3 TRP A 188      -6.006   0.622  -4.939  1.00 98.22           H  
ATOM   2869  O   TRP A 188      -9.172   0.234  -6.481  1.00 98.22           O  
ATOM   2870  CG  TRP A 188      -5.419  -1.353  -4.484  1.00 98.22           C  
ATOM   2871  CD1 TRP A 188      -4.888  -2.457  -5.057  1.00 98.22           C  
ATOM   2872  HD1 TRP A 188      -5.087  -2.788  -6.066  1.00 98.22           H  
ATOM   2873  CD2 TRP A 188      -4.882  -1.312  -3.130  1.00 98.22           C  
ATOM   2874  CE2 TRP A 188      -4.006  -2.422  -2.951  1.00 98.22           C  
ATOM   2875  CE3 TRP A 188      -5.060  -0.449  -2.032  1.00 98.22           C  
ATOM   2876  HE3 TRP A 188      -5.748   0.378  -2.132  1.00 98.22           H  
ATOM   2877  NE1 TRP A 188      -4.065  -3.099  -4.151  1.00 98.22           N  
ATOM   2878  HE1 TRP A 188      -3.611  -3.981  -4.340  1.00 98.22           H  
ATOM   2879  CH2 TRP A 188      -3.525  -1.775  -0.671  1.00 98.22           C  
ATOM   2880  HH2 TRP A 188      -3.031  -1.949   0.273  1.00 98.22           H  
ATOM   2881  CZ2 TRP A 188      -3.332  -2.662  -1.745  1.00 98.22           C  
ATOM   2882  HZ2 TRP A 188      -2.701  -3.531  -1.636  1.00 98.22           H  
ATOM   2883  CZ3 TRP A 188      -4.386  -0.673  -0.819  1.00 98.22           C  
ATOM   2884  HZ3 TRP A 188      -4.549  -0.002   0.011  1.00 98.22           H  
ATOM   2885  N   ARG A 189      -8.924   1.682  -4.778  1.00 97.68           N  
ATOM   2886  H   ARG A 189      -8.531   1.860  -3.865  1.00 97.68           H  
ATOM   2887  CA  ARG A 189      -9.686   2.747  -5.434  1.00 97.68           C  
ATOM   2888  HA  ARG A 189     -10.633   2.328  -5.773  1.00 97.68           H  
ATOM   2889  C   ARG A 189      -8.917   3.238  -6.652  1.00 97.68           C  
ATOM   2890  CB  ARG A 189      -9.984   3.883  -4.447  1.00 97.68           C  
ATOM   2891  HB2 ARG A 189      -9.052   4.383  -4.185  1.00 97.68           H  
ATOM   2892  HB3 ARG A 189     -10.415   3.466  -3.537  1.00 97.68           H  
ATOM   2893  O   ARG A 189      -7.767   3.645  -6.552  1.00 97.68           O  
ATOM   2894  CG  ARG A 189     -10.977   4.899  -5.037  1.00 97.68           C  
ATOM   2895  HG2 ARG A 189     -11.953   4.432  -5.173  1.00 97.68           H  
ATOM   2896  HG3 ARG A 189     -10.610   5.254  -6.000  1.00 97.68           H  
ATOM   2897  CD  ARG A 189     -11.105   6.086  -4.089  1.00 97.68           C  
ATOM   2898  HD2 ARG A 189     -10.092   6.438  -3.895  1.00 97.68           H  
ATOM   2899  HD3 ARG A 189     -11.555   5.743  -3.157  1.00 97.68           H  
ATOM   2900  NE  ARG A 189     -11.868   7.213  -4.655  1.00 97.68           N  
ATOM   2901  HE  ARG A 189     -11.882   7.303  -5.661  1.00 97.68           H  
ATOM   2902  NH1 ARG A 189     -12.734   8.066  -2.691  1.00 97.68           N  
ATOM   2903 HH11 ARG A 189     -13.253   8.790  -2.215  1.00 97.68           H  
ATOM   2904 HH12 ARG A 189     -12.452   7.248  -2.171  1.00 97.68           H  
ATOM   2905  NH2 ARG A 189     -12.883   9.261  -4.526  1.00 97.68           N  
ATOM   2906 HH21 ARG A 189     -12.530   9.533  -5.432  1.00 97.68           H  
ATOM   2907 HH22 ARG A 189     -13.390   9.949  -3.989  1.00 97.68           H  
ATOM   2908  CZ  ARG A 189     -12.474   8.163  -3.958  1.00 97.68           C  
ATOM   2909  N   LYS A 190      -9.585   3.228  -7.804  1.00 94.93           N  
ATOM   2910  H   LYS A 190     -10.485   2.770  -7.793  1.00 94.93           H  
ATOM   2911  CA  LYS A 190      -9.020   3.656  -9.095  1.00 94.93           C  
ATOM   2912  HA  LYS A 190      -8.037   4.093  -8.921  1.00 94.93           H  
ATOM   2913  C   LYS A 190      -9.826   4.750  -9.795  1.00 94.93           C  
ATOM   2914  CB  LYS A 190      -8.805   2.414  -9.972  1.00 94.93           C  
ATOM   2915  HB2 LYS A 190      -8.231   2.699 -10.854  1.00 94.93           H  
ATOM   2916  HB3 LYS A 190      -8.215   1.692  -9.408  1.00 94.93           H  
ATOM   2917  O   LYS A 190      -9.365   5.319 -10.778  1.00 94.93           O  
ATOM   2918  CG  LYS A 190     -10.120   1.759 -10.423  1.00 94.93           C  
ATOM   2919  HG2 LYS A 190     -10.602   2.416 -11.146  1.00 94.93           H  
ATOM   2920  HG3 LYS A 190     -10.785   1.613  -9.572  1.00 94.93           H  
ATOM   2921  CD  LYS A 190      -9.848   0.399 -11.074  1.00 94.93           C  
ATOM   2922  HD2 LYS A 190      -9.448  -0.277 -10.318  1.00 94.93           H  
ATOM   2923  HD3 LYS A 190      -9.118   0.520 -11.874  1.00 94.93           H  
ATOM   2924  CE  LYS A 190     -11.149  -0.162 -11.645  1.00 94.93           C  
ATOM   2925  HE2 LYS A 190     -11.916  -0.132 -10.870  1.00 94.93           H  
ATOM   2926  HE3 LYS A 190     -11.464   0.498 -12.454  1.00 94.93           H  
ATOM   2927  NZ  LYS A 190     -10.982  -1.531 -12.180  1.00 94.93           N  
ATOM   2928  HZ1 LYS A 190     -11.852  -1.869 -12.565  1.00 94.93           H  
ATOM   2929  HZ2 LYS A 190     -10.680  -2.155 -11.446  1.00 94.93           H  
ATOM   2930  HZ3 LYS A 190     -10.284  -1.532 -12.911  1.00 94.93           H  
ATOM   2931  N   TYR A 191     -11.015   5.061  -9.283  1.00 94.89           N  
ATOM   2932  H   TYR A 191     -11.300   4.619  -8.420  1.00 94.89           H  
ATOM   2933  CA  TYR A 191     -11.901   6.088  -9.825  1.00 94.89           C  
ATOM   2934  HA  TYR A 191     -11.390   6.623 -10.625  1.00 94.89           H  
ATOM   2935  C   TYR A 191     -12.263   7.115  -8.766  1.00 94.89           C  
ATOM   2936  CB  TYR A 191     -13.167   5.460 -10.415  1.00 94.89           C  
ATOM   2937  HB2 TYR A 191     -13.739   5.002  -9.608  1.00 94.89           H  
ATOM   2938  HB3 TYR A 191     -13.789   6.245 -10.844  1.00 94.89           H  
ATOM   2939  O   TYR A 191     -12.172   6.859  -7.561  1.00 94.89           O  
ATOM   2940  CG  TYR A 191     -12.897   4.435 -11.495  1.00 94.89           C  
ATOM   2941  CD1 TYR A 191     -12.194   4.789 -12.663  1.00 94.89           C  
ATOM   2942  HD1 TYR A 191     -11.834   5.799 -12.792  1.00 94.89           H  
ATOM   2943  CD2 TYR A 191     -13.360   3.122 -11.328  1.00 94.89           C  
ATOM   2944  HD2 TYR A 191     -13.935   2.878 -10.447  1.00 94.89           H  
ATOM   2945  CE1 TYR A 191     -11.928   3.820 -13.649  1.00 94.89           C  
ATOM   2946  HE1 TYR A 191     -11.358   4.090 -14.526  1.00 94.89           H  
ATOM   2947  CE2 TYR A 191     -13.131   2.159 -12.324  1.00 94.89           C  
ATOM   2948  HE2 TYR A 191     -13.552   1.169 -12.222  1.00 94.89           H  
ATOM   2949  OH  TYR A 191     -12.093   1.543 -14.396  1.00 94.89           O  
ATOM   2950  HH  TYR A 191     -11.641   1.927 -15.151  1.00 94.89           H  
ATOM   2951  CZ  TYR A 191     -12.390   2.499 -13.475  1.00 94.89           C  
ATOM   2952  N   ASP A 192     -12.678   8.289  -9.231  1.00 95.94           N  
ATOM   2953  H   ASP A 192     -12.838   8.401 -10.222  1.00 95.94           H  
ATOM   2954  CA  ASP A 192     -13.368   9.206  -8.343  1.00 95.94           C  
ATOM   2955  HA  ASP A 192     -12.729   9.356  -7.473  1.00 95.94           H  
ATOM   2956  C   ASP A 192     -14.684   8.575  -7.861  1.00 95.94           C  
ATOM   2957  CB  ASP A 192     -13.575  10.567  -9.010  1.00 95.94           C  
ATOM   2958  HB2 ASP A 192     -12.623  10.921  -9.407  1.00 95.94           H  
ATOM   2959  HB3 ASP A 192     -14.282  10.467  -9.833  1.00 95.94           H  
ATOM   2960  O   ASP A 192     -15.395   7.934  -8.630  1.00 95.94           O  
ATOM   2961  CG  ASP A 192     -14.089  11.582  -7.989  1.00 95.94           C  
ATOM   2962  OD1 ASP A 192     -13.748  11.397  -6.794  1.00 95.94           O  
ATOM   2963  OD2 ASP A 192     -14.808  12.507  -8.415  1.00 95.94           O  
ATOM   2964  N   MET A 193     -14.947   8.709  -6.568  1.00 95.60           N  
ATOM   2965  H   MET A 193     -14.411   9.406  -6.072  1.00 95.60           H  
ATOM   2966  CA  MET A 193     -16.007   8.033  -5.827  1.00 95.60           C  
ATOM   2967  HA  MET A 193     -16.811   7.750  -6.507  1.00 95.60           H  
ATOM   2968  C   MET A 193     -16.535   9.031  -4.791  1.00 95.60           C  
ATOM   2969  CB  MET A 193     -15.464   6.737  -5.208  1.00 95.60           C  
ATOM   2970  HB2 MET A 193     -15.127   6.082  -6.012  1.00 95.60           H  
ATOM   2971  HB3 MET A 193     -14.609   6.958  -4.568  1.00 95.60           H  
ATOM   2972  O   MET A 193     -16.094   9.018  -3.638  1.00 95.60           O  
ATOM   2973  CG  MET A 193     -16.491   5.986  -4.363  1.00 95.60           C  
ATOM   2974  HG2 MET A 193     -17.407   5.858  -4.940  1.00 95.60           H  
ATOM   2975  HG3 MET A 193     -16.740   6.563  -3.473  1.00 95.60           H  
ATOM   2976  SD  MET A 193     -15.914   4.354  -3.860  1.00 95.60           S  
ATOM   2977  CE  MET A 193     -14.863   4.843  -2.481  1.00 95.60           C  
ATOM   2978  HE1 MET A 193     -15.448   5.448  -1.788  1.00 95.60           H  
ATOM   2979  HE2 MET A 193     -14.489   3.961  -1.962  1.00 95.60           H  
ATOM   2980  HE3 MET A 193     -14.018   5.424  -2.852  1.00 95.60           H  
ATOM   2981  N   PRO A 194     -17.423   9.950  -5.209  1.00 91.33           N  
ATOM   2982  CA  PRO A 194     -17.919  11.020  -4.345  1.00 91.33           C  
ATOM   2983  HA  PRO A 194     -17.079  11.558  -3.906  1.00 91.33           H  
ATOM   2984  C   PRO A 194     -18.799  10.505  -3.198  1.00 91.33           C  
ATOM   2985  CB  PRO A 194     -18.686  11.965  -5.279  1.00 91.33           C  
ATOM   2986  HB2 PRO A 194     -18.010  12.745  -5.631  1.00 91.33           H  
ATOM   2987  HB3 PRO A 194     -19.553  12.412  -4.792  1.00 91.33           H  
ATOM   2988  O   PRO A 194     -18.847  11.136  -2.146  1.00 91.33           O  
ATOM   2989  CG  PRO A 194     -19.092  11.082  -6.458  1.00 91.33           C  
ATOM   2990  HG2 PRO A 194     -20.003  10.537  -6.211  1.00 91.33           H  
ATOM   2991  HG3 PRO A 194     -19.224  11.660  -7.373  1.00 91.33           H  
ATOM   2992  CD  PRO A 194     -17.925  10.108  -6.569  1.00 91.33           C  
ATOM   2993  HD2 PRO A 194     -18.276   9.167  -6.992  1.00 91.33           H  
ATOM   2994  HD3 PRO A 194     -17.145  10.537  -7.197  1.00 91.33           H  
ATOM   2995  N   ASN A 195     -19.459   9.356  -3.383  1.00 93.18           N  
ATOM   2996  H   ASN A 195     -19.366   8.899  -4.278  1.00 93.18           H  
ATOM   2997  CA  ASN A 195     -20.403   8.807  -2.410  1.00 93.18           C  
ATOM   2998  HA  ASN A 195     -20.550   9.529  -1.607  1.00 93.18           H  
ATOM   2999  C   ASN A 195     -19.846   7.543  -1.731  1.00 93.18           C  
ATOM   3000  CB  ASN A 195     -21.774   8.618  -3.093  1.00 93.18           C  
ATOM   3001  HB2 ASN A 195     -21.684   7.925  -3.929  1.00 93.18           H  
ATOM   3002  HB3 ASN A 195     -22.485   8.191  -2.385  1.00 93.18           H  
ATOM   3003  O   ASN A 195     -19.433   7.579  -0.571  1.00 93.18           O  
ATOM   3004  CG  ASN A 195     -22.370   9.923  -3.609  1.00 93.18           C  
ATOM   3005  ND2 ASN A 195     -23.164   9.869  -4.644  1.00 93.18           N  
ATOM   3006 HD21 ASN A 195     -23.549   8.967  -4.884  1.00 93.18           H  
ATOM   3007 HD22 ASN A 195     -23.624  10.727  -4.913  1.00 93.18           H  
ATOM   3008  OD1 ASN A 195     -22.130  11.008  -3.109  1.00 93.18           O  
ATOM   3009  N   ASN A 196     -19.829   6.410  -2.435  1.00 95.83           N  
ATOM   3010  H   ASN A 196     -20.178   6.412  -3.383  1.00 95.83           H  
ATOM   3011  CA  ASN A 196     -19.483   5.106  -1.862  1.00 95.83           C  
ATOM   3012  HA  ASN A 196     -18.595   5.203  -1.238  1.00 95.83           H  
ATOM   3013  C   ASN A 196     -19.143   4.069  -2.951  1.00 95.83           C  
ATOM   3014  CB  ASN A 196     -20.658   4.658  -0.965  1.00 95.83           C  
ATOM   3015  HB2 ASN A 196     -20.729   5.313  -0.096  1.00 95.83           H  
ATOM   3016  HB3 ASN A 196     -20.499   3.645  -0.596  1.00 95.83           H  
ATOM   3017  O   ASN A 196     -19.333   4.326  -4.150  1.00 95.83           O  
ATOM   3018  CG  ASN A 196     -21.979   4.623  -1.692  1.00 95.83           C  
ATOM   3019  ND2 ASN A 196     -22.942   5.405  -1.265  1.00 95.83           N  
ATOM   3020 HD21 ASN A 196     -23.748   5.534  -1.859  1.00 95.83           H  
ATOM   3021 HD22 ASN A 196     -22.798   6.015  -0.472  1.00 95.83           H  
ATOM   3022  OD1 ASN A 196     -22.125   3.923  -2.673  1.00 95.83           O  
ATOM   3023  N   TRP A 197     -18.636   2.906  -2.525  1.00 97.84           N  
ATOM   3024  H   TRP A 197     -18.584   2.733  -1.531  1.00 97.84           H  
ATOM   3025  CA  TRP A 197     -18.281   1.809  -3.430  1.00 97.84           C  
ATOM   3026  HA  TRP A 197     -17.596   2.182  -4.191  1.00 97.84           H  
ATOM   3027  C   TRP A 197     -19.507   1.274  -4.163  1.00 97.84           C  
ATOM   3028  CB  TRP A 197     -17.579   0.673  -2.673  1.00 97.84           C  
ATOM   3029  HB2 TRP A 197     -17.443  -0.156  -3.367  1.00 97.84           H  
ATOM   3030  HB3 TRP A 197     -18.215   0.303  -1.869  1.00 97.84           H  
ATOM   3031  O   TRP A 197     -19.428   1.042  -5.370  1.00 97.84           O  
ATOM   3032  CG  TRP A 197     -16.230   1.006  -2.121  1.00 97.84           C  
ATOM   3033  CD1 TRP A 197     -15.912   1.197  -0.820  1.00 97.84           C  
ATOM   3034  HD1 TRP A 197     -16.611   1.142   0.001  1.00 97.84           H  
ATOM   3035  CD2 TRP A 197     -14.984   1.135  -2.859  1.00 97.84           C  
ATOM   3036  CE2 TRP A 197     -13.935   1.377  -1.926  1.00 97.84           C  
ATOM   3037  CE3 TRP A 197     -14.637   1.039  -4.222  1.00 97.84           C  
ATOM   3038  HE3 TRP A 197     -15.422   0.870  -4.945  1.00 97.84           H  
ATOM   3039  NE1 TRP A 197     -14.559   1.444  -0.703  1.00 97.84           N  
ATOM   3040  HE1 TRP A 197     -14.092   1.576   0.183  1.00 97.84           H  
ATOM   3041  CH2 TRP A 197     -12.282   1.295  -3.670  1.00 97.84           C  
ATOM   3042  HH2 TRP A 197     -11.242   1.255  -3.959  1.00 97.84           H  
ATOM   3043  CZ2 TRP A 197     -12.597   1.460  -2.316  1.00 97.84           C  
ATOM   3044  HZ2 TRP A 197     -11.824   1.601  -1.575  1.00 97.84           H  
ATOM   3045  CZ3 TRP A 197     -13.294   1.126  -4.629  1.00 97.84           C  
ATOM   3046  HZ3 TRP A 197     -13.037   1.020  -5.672  1.00 97.84           H  
ATOM   3047  N   ALA A 198     -20.642   1.138  -3.470  1.00 96.90           N  
ATOM   3048  H   ALA A 198     -20.626   1.355  -2.484  1.00 96.90           H  
ATOM   3049  CA  ALA A 198     -21.875   0.610  -4.056  1.00 96.90           C  
ATOM   3050  HA  ALA A 198     -21.688  -0.414  -4.377  1.00 96.90           H  
ATOM   3051  C   ALA A 198     -22.342   1.409  -5.285  1.00 96.90           C  
ATOM   3052  CB  ALA A 198     -22.985   0.590  -2.996  1.00 96.90           C  
ATOM   3053  HB1 ALA A 198     -23.869   0.104  -3.408  1.00 96.90           H  
ATOM   3054  HB2 ALA A 198     -23.249   1.607  -2.705  1.00 96.90           H  
ATOM   3055  HB3 ALA A 198     -22.670   0.050  -2.104  1.00 96.90           H  
ATOM   3056  O   ALA A 198     -22.678   0.825  -6.311  1.00 96.90           O  
ATOM   3057  N   GLU A 199     -22.348   2.737  -5.198  1.00 97.10           N  
ATOM   3058  H   GLU A 199     -22.114   3.151  -4.307  1.00 97.10           H  
ATOM   3059  CA  GLU A 199     -22.828   3.624  -6.261  1.00 97.10           C  
ATOM   3060  HA  GLU A 199     -23.753   3.227  -6.681  1.00 97.10           H  
ATOM   3061  C   GLU A 199     -21.837   3.754  -7.419  1.00 97.10           C  
ATOM   3062  CB  GLU A 199     -23.110   5.014  -5.679  1.00 97.10           C  
ATOM   3063  HB2 GLU A 199     -22.257   5.339  -5.084  1.00 97.10           H  
ATOM   3064  HB3 GLU A 199     -23.235   5.714  -6.504  1.00 97.10           H  
ATOM   3065  O   GLU A 199     -22.251   3.906  -8.566  1.00 97.10           O  
ATOM   3066  CG  GLU A 199     -24.385   5.043  -4.825  1.00 97.10           C  
ATOM   3067  HG2 GLU A 199     -25.242   4.825  -5.463  1.00 97.10           H  
ATOM   3068  HG3 GLU A 199     -24.337   4.268  -4.059  1.00 97.10           H  
ATOM   3069  CD  GLU A 199     -24.578   6.412  -4.168  1.00 97.10           C  
ATOM   3070  OE1 GLU A 199     -24.955   6.445  -2.975  1.00 97.10           O  
ATOM   3071  OE2 GLU A 199     -24.314   7.431  -4.845  1.00 97.10           O  
ATOM   3072  N   THR A 200     -20.534   3.692  -7.134  1.00 97.15           N  
ATOM   3073  H   THR A 200     -20.268   3.538  -6.172  1.00 97.15           H  
ATOM   3074  CA  THR A 200     -19.492   3.912  -8.153  1.00 97.15           C  
ATOM   3075  HA  THR A 200     -19.875   4.595  -8.911  1.00 97.15           H  
ATOM   3076  C   THR A 200     -19.103   2.624  -8.872  1.00 97.15           C  
ATOM   3077  CB  THR A 200     -18.261   4.572  -7.522  1.00 97.15           C  
ATOM   3078  HB  THR A 200     -17.832   3.905  -6.775  1.00 97.15           H  
ATOM   3079  O   THR A 200     -18.858   2.636 -10.076  1.00 97.15           O  
ATOM   3080  CG2 THR A 200     -17.179   4.943  -8.536  1.00 97.15           C  
ATOM   3081 HG21 THR A 200     -17.600   5.589  -9.307  1.00 97.15           H  
ATOM   3082 HG22 THR A 200     -16.375   5.474  -8.028  1.00 97.15           H  
ATOM   3083 HG23 THR A 200     -16.767   4.045  -8.997  1.00 97.15           H  
ATOM   3084  OG1 THR A 200     -18.675   5.760  -6.888  1.00 97.15           O  
ATOM   3085  HG1 THR A 200     -19.175   5.482  -6.117  1.00 97.15           H  
ATOM   3086  N   MET A 201     -19.038   1.510  -8.140  1.00 96.75           N  
ATOM   3087  H   MET A 201     -19.278   1.566  -7.161  1.00 96.75           H  
ATOM   3088  CA  MET A 201     -18.547   0.221  -8.636  1.00 96.75           C  
ATOM   3089  HA  MET A 201     -18.183   0.335  -9.658  1.00 96.75           H  
ATOM   3090  C   MET A 201     -19.626  -0.866  -8.687  1.00 96.75           C  
ATOM   3091  CB  MET A 201     -17.376  -0.239  -7.757  1.00 96.75           C  
ATOM   3092  HB2 MET A 201     -17.058  -1.227  -8.089  1.00 96.75           H  
ATOM   3093  HB3 MET A 201     -17.713  -0.327  -6.724  1.00 96.75           H  
ATOM   3094  O   MET A 201     -19.446  -1.863  -9.384  1.00 96.75           O  
ATOM   3095  CG  MET A 201     -16.158   0.689  -7.790  1.00 96.75           C  
ATOM   3096  HG2 MET A 201     -16.436   1.655  -7.369  1.00 96.75           H  
ATOM   3097  HG3 MET A 201     -15.395   0.253  -7.145  1.00 96.75           H  
ATOM   3098  SD  MET A 201     -15.412   0.963  -9.421  1.00 96.75           S  
ATOM   3099  CE  MET A 201     -15.168  -0.742  -9.974  1.00 96.75           C  
ATOM   3100  HE1 MET A 201     -14.709  -1.327  -9.176  1.00 96.75           H  
ATOM   3101  HE2 MET A 201     -16.133  -1.185 -10.217  1.00 96.75           H  
ATOM   3102  HE3 MET A 201     -14.539  -0.757 -10.864  1.00 96.75           H  
ATOM   3103  N   GLY A 202     -20.744  -0.685  -7.981  1.00 96.73           N  
ATOM   3104  H   GLY A 202     -20.830   0.155  -7.426  1.00 96.73           H  
ATOM   3105  CA  GLY A 202     -21.799  -1.684  -7.823  1.00 96.73           C  
ATOM   3106  HA2 GLY A 202     -22.762  -1.191  -7.954  1.00 96.73           H  
ATOM   3107  HA3 GLY A 202     -21.711  -2.457  -8.587  1.00 96.73           H  
ATOM   3108  C   GLY A 202     -21.778  -2.358  -6.449  1.00 96.73           C  
ATOM   3109  O   GLY A 202     -20.774  -2.344  -5.735  1.00 96.73           O  
ATOM   3110  N   ALA A 203     -22.905  -2.974  -6.081  1.00 95.72           N  
ATOM   3111  H   ALA A 203     -23.689  -2.956  -6.717  1.00 95.72           H  
ATOM   3112  CA  ALA A 203     -23.124  -3.551  -4.751  1.00 95.72           C  
ATOM   3113  HA  ALA A 203     -23.068  -2.749  -4.016  1.00 95.72           H  
ATOM   3114  C   ALA A 203     -22.071  -4.602  -4.346  1.00 95.72           C  
ATOM   3115  CB  ALA A 203     -24.538  -4.141  -4.714  1.00 95.72           C  
ATOM   3116  HB1 ALA A 203     -25.273  -3.369  -4.943  1.00 95.72           H  
ATOM   3117  HB2 ALA A 203     -24.737  -4.532  -3.716  1.00 95.72           H  
ATOM   3118  HB3 ALA A 203     -24.623  -4.956  -5.433  1.00 95.72           H  
ATOM   3119  O   ALA A 203     -21.680  -4.645  -3.185  1.00 95.72           O  
ATOM   3120  N   ASP A 204     -21.542  -5.378  -5.296  1.00 96.30           N  
ATOM   3121  H   ASP A 204     -21.951  -5.352  -6.219  1.00 96.30           H  
ATOM   3122  CA  ASP A 204     -20.538  -6.425  -5.035  1.00 96.30           C  
ATOM   3123  HA  ASP A 204     -20.902  -7.058  -4.225  1.00 96.30           H  
ATOM   3124  C   ASP A 204     -19.163  -5.879  -4.597  1.00 96.30           C  
ATOM   3125  CB  ASP A 204     -20.374  -7.304  -6.286  1.00 96.30           C  
ATOM   3126  HB2 ASP A 204     -19.599  -8.046  -6.094  1.00 96.30           H  
ATOM   3127  HB3 ASP A 204     -20.037  -6.676  -7.111  1.00 96.30           H  
ATOM   3128  O   ASP A 204     -18.289  -6.647  -4.189  1.00 96.30           O  
ATOM   3129  CG  ASP A 204     -21.644  -8.055  -6.705  1.00 96.30           C  
ATOM   3130  OD1 ASP A 204     -22.547  -8.232  -5.858  1.00 96.30           O  
ATOM   3131  OD2 ASP A 204     -21.707  -8.424  -7.898  1.00 96.30           O  
ATOM   3132  N   TYR A 205     -18.942  -4.564  -4.687  1.00 97.78           N  
ATOM   3133  H   TYR A 205     -19.680  -3.988  -5.065  1.00 97.78           H  
ATOM   3134  CA  TYR A 205     -17.751  -3.878  -4.164  1.00 97.78           C  
ATOM   3135  HA  TYR A 205     -16.947  -4.600  -4.020  1.00 97.78           H  
ATOM   3136  C   TYR A 205     -18.002  -3.225  -2.794  1.00 97.78           C  
ATOM   3137  CB  TYR A 205     -17.279  -2.848  -5.196  1.00 97.78           C  
ATOM   3138  HB2 TYR A 205     -18.104  -2.173  -5.423  1.00 97.78           H  
ATOM   3139  HB3 TYR A 205     -16.482  -2.248  -4.757  1.00 97.78           H  
ATOM   3140  O   TYR A 205     -17.071  -2.731  -2.156  1.00 97.78           O  
ATOM   3141  CG  TYR A 205     -16.759  -3.463  -6.481  1.00 97.78           C  
ATOM   3142  CD1 TYR A 205     -15.385  -3.734  -6.619  1.00 97.78           C  
ATOM   3143  HD1 TYR A 205     -14.708  -3.514  -5.808  1.00 97.78           H  
ATOM   3144  CD2 TYR A 205     -17.644  -3.771  -7.533  1.00 97.78           C  
ATOM   3145  HD2 TYR A 205     -18.698  -3.561  -7.430  1.00 97.78           H  
ATOM   3146  CE1 TYR A 205     -14.901  -4.330  -7.798  1.00 97.78           C  
ATOM   3147  HE1 TYR A 205     -13.853  -4.578  -7.881  1.00 97.78           H  
ATOM   3148  CE2 TYR A 205     -17.157  -4.332  -8.728  1.00 97.78           C  
ATOM   3149  HE2 TYR A 205     -17.833  -4.560  -9.538  1.00 97.78           H  
ATOM   3150  OH  TYR A 205     -15.312  -5.212  -9.988  1.00 97.78           O  
ATOM   3151  HH  TYR A 205     -14.505  -5.693  -9.794  1.00 97.78           H  
ATOM   3152  CZ  TYR A 205     -15.785  -4.627  -8.857  1.00 97.78           C  
ATOM   3153  N   SER A 206     -19.251  -3.221  -2.324  1.00 97.43           N  
ATOM   3154  H   SER A 206     -19.958  -3.721  -2.844  1.00 97.43           H  
ATOM   3155  CA  SER A 206     -19.672  -2.618  -1.061  1.00 97.43           C  
ATOM   3156  HA  SER A 206     -18.907  -1.925  -0.710  1.00 97.43           H  
ATOM   3157  C   SER A 206     -19.872  -3.695  -0.001  1.00 97.43           C  
ATOM   3158  CB  SER A 206     -20.944  -1.815  -1.288  1.00 97.43           C  
ATOM   3159  HB2 SER A 206     -20.782  -1.146  -2.134  1.00 97.43           H  
ATOM   3160  HB3 SER A 206     -21.771  -2.485  -1.523  1.00 97.43           H  
ATOM   3161  O   SER A 206     -20.972  -4.208   0.220  1.00 97.43           O  
ATOM   3162  OG  SER A 206     -21.257  -1.052  -0.142  1.00 97.43           O  
ATOM   3163  HG  SER A 206     -20.837  -0.195  -0.251  1.00 97.43           H  
ATOM   3164  N   VAL A 207     -18.784  -4.072   0.672  1.00 98.25           N  
ATOM   3165  H   VAL A 207     -17.894  -3.658   0.437  1.00 98.25           H  
ATOM   3166  CA  VAL A 207     -18.870  -5.045   1.766  1.00 98.25           C  
ATOM   3167  HA  VAL A 207     -19.467  -5.889   1.423  1.00 98.25           H  
ATOM   3168  C   VAL A 207     -19.588  -4.405   2.943  1.00 98.25           C  
ATOM   3169  CB  VAL A 207     -17.493  -5.593   2.166  1.00 98.25           C  
ATOM   3170  HB  VAL A 207     -16.830  -4.776   2.450  1.00 98.25           H  
ATOM   3171  O   VAL A 207     -19.079  -3.475   3.563  1.00 98.25           O  
ATOM   3172  CG1 VAL A 207     -17.588  -6.583   3.336  1.00 98.25           C  
ATOM   3173 HG11 VAL A 207     -17.926  -6.073   4.238  1.00 98.25           H  
ATOM   3174 HG12 VAL A 207     -18.282  -7.388   3.092  1.00 98.25           H  
ATOM   3175 HG13 VAL A 207     -16.605  -7.009   3.534  1.00 98.25           H  
ATOM   3176  CG2 VAL A 207     -16.891  -6.327   0.971  1.00 98.25           C  
ATOM   3177 HG21 VAL A 207     -16.644  -5.613   0.185  1.00 98.25           H  
ATOM   3178 HG22 VAL A 207     -17.593  -7.061   0.576  1.00 98.25           H  
ATOM   3179 HG23 VAL A 207     -15.982  -6.845   1.275  1.00 98.25           H  
ATOM   3180  N   THR A 208     -20.772  -4.918   3.270  1.00 98.03           N  
ATOM   3181  H   THR A 208     -21.148  -5.661   2.698  1.00 98.03           H  
ATOM   3182  CA  THR A 208     -21.495  -4.506   4.476  1.00 98.03           C  
ATOM   3183  HA  THR A 208     -21.410  -3.426   4.587  1.00 98.03           H  
ATOM   3184  C   THR A 208     -20.862  -5.171   5.695  1.00 98.03           C  
ATOM   3185  CB  THR A 208     -22.985  -4.842   4.370  1.00 98.03           C  
ATOM   3186  HB  THR A 208     -23.112  -5.918   4.246  1.00 98.03           H  
ATOM   3187  O   THR A 208     -20.836  -6.396   5.805  1.00 98.03           O  
ATOM   3188  CG2 THR A 208     -23.777  -4.371   5.590  1.00 98.03           C  
ATOM   3189 HG21 THR A 208     -24.841  -4.519   5.408  1.00 98.03           H  
ATOM   3190 HG22 THR A 208     -23.491  -4.950   6.468  1.00 98.03           H  
ATOM   3191 HG23 THR A 208     -23.588  -3.313   5.772  1.00 98.03           H  
ATOM   3192  OG1 THR A 208     -23.539  -4.180   3.256  1.00 98.03           O  
ATOM   3193  HG1 THR A 208     -22.914  -4.213   2.528  1.00 98.03           H  
ATOM   3194  N   THR A 209     -20.347  -4.366   6.620  1.00 98.46           N  
ATOM   3195  H   THR A 209     -20.356  -3.369   6.459  1.00 98.46           H  
ATOM   3196  CA  THR A 209     -19.762  -4.839   7.876  1.00 98.46           C  
ATOM   3197  HA  THR A 209     -19.126  -5.694   7.648  1.00 98.46           H  
ATOM   3198  C   THR A 209     -20.834  -5.332   8.850  1.00 98.46           C  
ATOM   3199  CB  THR A 209     -18.868  -3.759   8.516  1.00 98.46           C  
ATOM   3200  HB  THR A 209     -18.447  -4.157   9.439  1.00 98.46           H  
ATOM   3201  O   THR A 209     -22.034  -5.106   8.676  1.00 98.46           O  
ATOM   3202  CG2 THR A 209     -17.719  -3.394   7.573  1.00 98.46           C  
ATOM   3203 HG21 THR A 209     -17.239  -4.299   7.201  1.00 98.46           H  
ATOM   3204 HG22 THR A 209     -16.971  -2.812   8.112  1.00 98.46           H  
ATOM   3205 HG23 THR A 209     -18.091  -2.810   6.731  1.00 98.46           H  
ATOM   3206  OG1 THR A 209     -19.584  -2.579   8.817  1.00 98.46           O  
ATOM   3207  HG1 THR A 209     -19.883  -2.602   9.729  1.00 98.46           H  
ATOM   3208  N   ALA A 210     -20.415  -6.009   9.918  1.00 98.47           N  
ATOM   3209  H   ALA A 210     -19.427  -6.191  10.030  1.00 98.47           H  
ATOM   3210  CA  ALA A 210     -21.289  -6.363  11.031  1.00 98.47           C  
ATOM   3211  HA  ALA A 210     -22.168  -5.718  11.001  1.00 98.47           H  
ATOM   3212  C   ALA A 210     -20.561  -6.140  12.363  1.00 98.47           C  
ATOM   3213  CB  ALA A 210     -21.772  -7.807  10.867  1.00 98.47           C  
ATOM   3214  HB1 ALA A 210     -20.917  -8.483  10.851  1.00 98.47           H  
ATOM   3215  HB2 ALA A 210     -22.426  -8.072  11.698  1.00 98.47           H  
ATOM   3216  HB3 ALA A 210     -22.323  -7.905   9.932  1.00 98.47           H  
ATOM   3217  O   ALA A 210     -19.389  -6.516  12.463  1.00 98.47           O  
ATOM   3218  N   PRO A 211     -21.219  -5.561  13.386  1.00 98.58           N  
ATOM   3219  CA  PRO A 211     -20.592  -5.329  14.678  1.00 98.58           C  
ATOM   3220  HA  PRO A 211     -19.847  -4.547  14.532  1.00 98.58           H  
ATOM   3221  C   PRO A 211     -19.927  -6.586  15.248  1.00 98.58           C  
ATOM   3222  CB  PRO A 211     -21.692  -4.795  15.595  1.00 98.58           C  
ATOM   3223  HB2 PRO A 211     -21.296  -4.105  16.340  1.00 98.58           H  
ATOM   3224  HB3 PRO A 211     -22.218  -5.621  16.075  1.00 98.58           H  
ATOM   3225  O   PRO A 211     -20.500  -7.676  15.216  1.00 98.58           O  
ATOM   3226  CG  PRO A 211     -22.635  -4.095  14.622  1.00 98.58           C  
ATOM   3227  HG2 PRO A 211     -23.654  -4.046  15.006  1.00 98.58           H  
ATOM   3228  HG3 PRO A 211     -22.258  -3.096  14.406  1.00 98.58           H  
ATOM   3229  CD  PRO A 211     -22.544  -4.956  13.364  1.00 98.58           C  
ATOM   3230  HD2 PRO A 211     -22.668  -4.315  12.491  1.00 98.58           H  
ATOM   3231  HD3 PRO A 211     -23.307  -5.735  13.384  1.00 98.58           H  
ATOM   3232  N   GLY A 212     -18.707  -6.440  15.763  1.00 98.57           N  
ATOM   3233  H   GLY A 212     -18.289  -5.521  15.728  1.00 98.57           H  
ATOM   3234  CA  GLY A 212     -17.923  -7.546  16.326  1.00 98.57           C  
ATOM   3235  HA2 GLY A 212     -17.255  -7.156  17.093  1.00 98.57           H  
ATOM   3236  HA3 GLY A 212     -18.601  -8.248  16.810  1.00 98.57           H  
ATOM   3237  C   GLY A 212     -17.090  -8.340  15.312  1.00 98.57           C  
ATOM   3238  O   GLY A 212     -16.134  -8.999  15.720  1.00 98.57           O  
ATOM   3239  N   LYS A 213     -17.401  -8.260  14.011  1.00 98.74           N  
ATOM   3240  H   LYS A 213     -18.173  -7.667  13.742  1.00 98.74           H  
ATOM   3241  CA  LYS A 213     -16.583  -8.846  12.935  1.00 98.74           C  
ATOM   3242  HA  LYS A 213     -16.189  -9.808  13.264  1.00 98.74           H  
ATOM   3243  C   LYS A 213     -15.342  -8.004  12.666  1.00 98.74           C  
ATOM   3244  CB  LYS A 213     -17.433  -9.046  11.663  1.00 98.74           C  
ATOM   3245  HB2 LYS A 213     -16.800  -9.436  10.865  1.00 98.74           H  
ATOM   3246  HB3 LYS A 213     -17.816  -8.084  11.323  1.00 98.74           H  
ATOM   3247  O   LYS A 213     -15.284  -6.841  13.069  1.00 98.74           O  
ATOM   3248  CG  LYS A 213     -18.631  -9.993  11.860  1.00 98.74           C  
ATOM   3249  HG2 LYS A 213     -19.232  -9.693  12.718  1.00 98.74           H  
ATOM   3250  HG3 LYS A 213     -19.249  -9.972  10.962  1.00 98.74           H  
ATOM   3251  CD  LYS A 213     -18.100 -11.405  12.041  1.00 98.74           C  
ATOM   3252  HD2 LYS A 213     -17.585 -11.638  11.109  1.00 98.74           H  
ATOM   3253  HD3 LYS A 213     -17.387 -11.432  12.865  1.00 98.74           H  
ATOM   3254  CE  LYS A 213     -19.118 -12.509  12.269  1.00 98.74           C  
ATOM   3255  HE2 LYS A 213     -19.748 -12.267  13.125  1.00 98.74           H  
ATOM   3256  HE3 LYS A 213     -19.736 -12.596  11.375  1.00 98.74           H  
ATOM   3257  NZ  LYS A 213     -18.348 -13.754  12.500  1.00 98.74           N  
ATOM   3258  HZ1 LYS A 213     -17.518 -13.729  11.925  1.00 98.74           H  
ATOM   3259  HZ2 LYS A 213     -17.959 -13.775  13.431  1.00 98.74           H  
ATOM   3260  HZ3 LYS A 213     -18.868 -14.594  12.291  1.00 98.74           H  
ATOM   3261  N   LYS A 214     -14.348  -8.589  12.002  1.00 98.88           N  
ATOM   3262  H   LYS A 214     -14.462  -9.552  11.719  1.00 98.88           H  
ATOM   3263  CA  LYS A 214     -13.076  -7.933  11.676  1.00 98.88           C  
ATOM   3264  HA  LYS A 214     -13.161  -6.856  11.823  1.00 98.88           H  
ATOM   3265  C   LYS A 214     -12.710  -8.151  10.219  1.00 98.88           C  
ATOM   3266  CB  LYS A 214     -11.966  -8.472  12.586  1.00 98.88           C  
ATOM   3267  HB2 LYS A 214     -11.005  -8.076  12.256  1.00 98.88           H  
ATOM   3268  HB3 LYS A 214     -11.938  -9.559  12.506  1.00 98.88           H  
ATOM   3269  O   LYS A 214     -13.153  -9.108   9.591  1.00 98.88           O  
ATOM   3270  CG  LYS A 214     -12.181  -8.081  14.049  1.00 98.88           C  
ATOM   3271  HG2 LYS A 214     -13.151  -8.429  14.404  1.00 98.88           H  
ATOM   3272  HG3 LYS A 214     -12.127  -6.995  14.127  1.00 98.88           H  
ATOM   3273  CD  LYS A 214     -11.088  -8.699  14.913  1.00 98.88           C  
ATOM   3274  HD2 LYS A 214     -10.120  -8.382  14.523  1.00 98.88           H  
ATOM   3275  HD3 LYS A 214     -11.154  -9.786  14.865  1.00 98.88           H  
ATOM   3276  CE  LYS A 214     -11.244  -8.222  16.354  1.00 98.88           C  
ATOM   3277  HE2 LYS A 214     -12.142  -8.670  16.780  1.00 98.88           H  
ATOM   3278  HE3 LYS A 214     -11.374  -7.140  16.337  1.00 98.88           H  
ATOM   3279  NZ  LYS A 214     -10.038  -8.572  17.139  1.00 98.88           N  
ATOM   3280  HZ1 LYS A 214      -9.891  -9.571  17.130  1.00 98.88           H  
ATOM   3281  HZ2 LYS A 214     -10.116  -8.245  18.091  1.00 98.88           H  
ATOM   3282  HZ3 LYS A 214      -9.234  -8.133  16.713  1.00 98.88           H  
ATOM   3283  N   LEU A 215     -11.876  -7.262   9.703  1.00 98.92           N  
ATOM   3284  H   LEU A 215     -11.554  -6.515  10.301  1.00 98.92           H  
ATOM   3285  CA  LEU A 215     -11.177  -7.441   8.445  1.00 98.92           C  
ATOM   3286  HA  LEU A 215     -11.779  -8.057   7.777  1.00 98.92           H  
ATOM   3287  C   LEU A 215      -9.842  -8.146   8.696  1.00 98.92           C  
ATOM   3288  CB  LEU A 215     -10.982  -6.062   7.804  1.00 98.92           C  
ATOM   3289  HB2 LEU A 215     -10.459  -5.425   8.517  1.00 98.92           H  
ATOM   3290  HB3 LEU A 215     -11.955  -5.614   7.599  1.00 98.92           H  
ATOM   3291  O   LEU A 215      -9.101  -7.780   9.611  1.00 98.92           O  
ATOM   3292  CG  LEU A 215     -10.180  -6.085   6.502  1.00 98.92           C  
ATOM   3293  HG  LEU A 215      -9.224  -6.579   6.677  1.00 98.92           H  
ATOM   3294  CD1 LEU A 215     -10.917  -6.792   5.366  1.00 98.92           C  
ATOM   3295 HD11 LEU A 215     -11.909  -6.362   5.229  1.00 98.92           H  
ATOM   3296 HD12 LEU A 215     -10.348  -6.688   4.442  1.00 98.92           H  
ATOM   3297 HD13 LEU A 215     -11.008  -7.856   5.585  1.00 98.92           H  
ATOM   3298  CD2 LEU A 215      -9.915  -4.645   6.089  1.00 98.92           C  
ATOM   3299 HD21 LEU A 215     -10.872  -4.141   5.955  1.00 98.92           H  
ATOM   3300 HD22 LEU A 215      -9.346  -4.131   6.864  1.00 98.92           H  
ATOM   3301 HD23 LEU A 215      -9.348  -4.624   5.159  1.00 98.92           H  
ATOM   3302  N   TYR A 216      -9.537  -9.101   7.828  1.00 98.83           N  
ATOM   3303  H   TYR A 216     -10.234  -9.365   7.146  1.00 98.83           H  
ATOM   3304  CA  TYR A 216      -8.269  -9.806   7.740  1.00 98.83           C  
ATOM   3305  HA  TYR A 216      -7.585  -9.429   8.500  1.00 98.83           H  
ATOM   3306  C   TYR A 216      -7.683  -9.558   6.350  1.00 98.83           C  
ATOM   3307  CB  TYR A 216      -8.496 -11.297   8.011  1.00 98.83           C  
ATOM   3308  HB2 TYR A 216      -9.207 -11.693   7.287  1.00 98.83           H  
ATOM   3309  HB3 TYR A 216      -7.553 -11.824   7.862  1.00 98.83           H  
ATOM   3310  O   TYR A 216      -8.397  -9.717   5.360  1.00 98.83           O  
ATOM   3311  CG  TYR A 216      -9.005 -11.582   9.411  1.00 98.83           C  
ATOM   3312  CD1 TYR A 216      -8.113 -12.020  10.407  1.00 98.83           C  
ATOM   3313  HD1 TYR A 216      -7.073 -12.171  10.159  1.00 98.83           H  
ATOM   3314  CD2 TYR A 216     -10.366 -11.394   9.720  1.00 98.83           C  
ATOM   3315  HD2 TYR A 216     -11.049 -11.062   8.953  1.00 98.83           H  
ATOM   3316  CE1 TYR A 216      -8.578 -12.259  11.714  1.00 98.83           C  
ATOM   3317  HE1 TYR A 216      -7.881 -12.582  12.473  1.00 98.83           H  
ATOM   3318  CE2 TYR A 216     -10.837 -11.628  11.025  1.00 98.83           C  
ATOM   3319  HE2 TYR A 216     -11.882 -11.488  11.258  1.00 98.83           H  
ATOM   3320  OH  TYR A 216     -10.379 -12.284  13.290  1.00 98.83           O  
ATOM   3321  HH  TYR A 216      -9.672 -12.648  13.828  1.00 98.83           H  
ATOM   3322  CZ  TYR A 216      -9.940 -12.053  12.025  1.00 98.83           C  
ATOM   3323  N   VAL A 217      -6.419  -9.133   6.259  1.00 98.84           N  
ATOM   3324  H   VAL A 217      -5.908  -8.977   7.116  1.00 98.84           H  
ATOM   3325  CA  VAL A 217      -5.763  -8.823   4.974  1.00 98.84           C  
ATOM   3326  HA  VAL A 217      -6.330  -9.293   4.171  1.00 98.84           H  
ATOM   3327  C   VAL A 217      -4.350  -9.382   4.930  1.00 98.84           C  
ATOM   3328  CB  VAL A 217      -5.704  -7.308   4.676  1.00 98.84           C  
ATOM   3329  HB  VAL A 217      -4.986  -6.829   5.341  1.00 98.84           H  
ATOM   3330  O   VAL A 217      -3.496  -8.987   5.718  1.00 98.84           O  
ATOM   3331  CG1 VAL A 217      -5.256  -7.063   3.230  1.00 98.84           C  
ATOM   3332 HG11 VAL A 217      -5.355  -6.007   2.978  1.00 98.84           H  
ATOM   3333 HG12 VAL A 217      -4.209  -7.343   3.110  1.00 98.84           H  
ATOM   3334 HG13 VAL A 217      -5.861  -7.652   2.541  1.00 98.84           H  
ATOM   3335  CG2 VAL A 217      -7.046  -6.609   4.887  1.00 98.84           C  
ATOM   3336 HG21 VAL A 217      -7.242  -6.582   5.959  1.00 98.84           H  
ATOM   3337 HG22 VAL A 217      -7.839  -7.148   4.367  1.00 98.84           H  
ATOM   3338 HG23 VAL A 217      -6.999  -5.581   4.527  1.00 98.84           H  
ATOM   3339  N   ASN A 218      -4.059 -10.235   3.957  1.00 98.32           N  
ATOM   3340  H   ASN A 218      -4.792 -10.494   3.312  1.00 98.32           H  
ATOM   3341  CA  ASN A 218      -2.695 -10.602   3.607  1.00 98.32           C  
ATOM   3342  HA  ASN A 218      -2.032 -10.443   4.458  1.00 98.32           H  
ATOM   3343  C   ASN A 218      -2.225  -9.695   2.458  1.00 98.32           C  
ATOM   3344  CB  ASN A 218      -2.661 -12.102   3.292  1.00 98.32           C  
ATOM   3345  HB2 ASN A 218      -3.353 -12.328   2.481  1.00 98.32           H  
ATOM   3346  HB3 ASN A 218      -2.975 -12.659   4.175  1.00 98.32           H  
ATOM   3347  O   ASN A 218      -2.656  -9.848   1.315  1.00 98.32           O  
ATOM   3348  CG  ASN A 218      -1.276 -12.563   2.883  1.00 98.32           C  
ATOM   3349  ND2 ASN A 218      -0.724 -13.565   3.504  1.00 98.32           N  
ATOM   3350 HD21 ASN A 218       0.223 -13.810   3.250  1.00 98.32           H  
ATOM   3351 HD22 ASN A 218      -1.084 -13.924   4.377  1.00 98.32           H  
ATOM   3352  OD1 ASN A 218      -0.683 -12.046   1.950  1.00 98.32           O  
ATOM   3353  N   PHE A 219      -1.345  -8.735   2.755  1.00 97.69           N  
ATOM   3354  H   PHE A 219      -1.043  -8.633   3.713  1.00 97.69           H  
ATOM   3355  CA  PHE A 219      -0.877  -7.760   1.761  1.00 97.69           C  
ATOM   3356  HA  PHE A 219      -1.730  -7.469   1.148  1.00 97.69           H  
ATOM   3357  C   PHE A 219       0.154  -8.302   0.774  1.00 97.69           C  
ATOM   3358  CB  PHE A 219      -0.334  -6.499   2.444  1.00 97.69           C  
ATOM   3359  HB2 PHE A 219       0.333  -6.786   3.257  1.00 97.69           H  
ATOM   3360  HB3 PHE A 219       0.257  -5.926   1.730  1.00 97.69           H  
ATOM   3361  O   PHE A 219       0.415  -7.617  -0.210  1.00 97.69           O  
ATOM   3362  CG  PHE A 219      -1.419  -5.581   2.954  1.00 97.69           C  
ATOM   3363  CD1 PHE A 219      -2.316  -4.975   2.053  1.00 97.69           C  
ATOM   3364  HD1 PHE A 219      -2.231  -5.160   0.992  1.00 97.69           H  
ATOM   3365  CD2 PHE A 219      -1.539  -5.338   4.330  1.00 97.69           C  
ATOM   3366  HD2 PHE A 219      -0.837  -5.787   5.018  1.00 97.69           H  
ATOM   3367  CE1 PHE A 219      -3.343  -4.148   2.536  1.00 97.69           C  
ATOM   3368  HE1 PHE A 219      -4.050  -3.703   1.851  1.00 97.69           H  
ATOM   3369  CE2 PHE A 219      -2.572  -4.524   4.818  1.00 97.69           C  
ATOM   3370  HE2 PHE A 219      -2.672  -4.361   5.881  1.00 97.69           H  
ATOM   3371  CZ  PHE A 219      -3.476  -3.933   3.918  1.00 97.69           C  
ATOM   3372  HZ  PHE A 219      -4.287  -3.322   4.285  1.00 97.69           H  
ATOM   3373  N   ASP A 220       0.728  -9.486   0.992  1.00 96.61           N  
ATOM   3374  H   ASP A 220       0.450 -10.038   1.791  1.00 96.61           H  
ATOM   3375  CA  ASP A 220       1.632 -10.109   0.020  1.00 96.61           C  
ATOM   3376  HA  ASP A 220       2.293  -9.348  -0.394  1.00 96.61           H  
ATOM   3377  C   ASP A 220       0.838 -10.721  -1.150  1.00 96.61           C  
ATOM   3378  CB  ASP A 220       2.516 -11.138   0.737  1.00 96.61           C  
ATOM   3379  HB2 ASP A 220       1.902 -11.942   1.142  1.00 96.61           H  
ATOM   3380  HB3 ASP A 220       3.042 -10.653   1.560  1.00 96.61           H  
ATOM   3381  O   ASP A 220       1.062 -10.416  -2.325  1.00 96.61           O  
ATOM   3382  CG  ASP A 220       3.536 -11.697  -0.247  1.00 96.61           C  
ATOM   3383  OD1 ASP A 220       4.271 -10.870  -0.835  1.00 96.61           O  
ATOM   3384  OD2 ASP A 220       3.490 -12.915  -0.507  1.00 96.61           O  
ATOM   3385  N   THR A 221      -0.200 -11.487  -0.814  1.00 95.97           N  
ATOM   3386  H   THR A 221      -0.319 -11.679   0.170  1.00 95.97           H  
ATOM   3387  CA  THR A 221      -1.121 -12.124  -1.770  1.00 95.97           C  
ATOM   3388  HA  THR A 221      -0.566 -12.365  -2.677  1.00 95.97           H  
ATOM   3389  C   THR A 221      -2.291 -11.231  -2.192  1.00 95.97           C  
ATOM   3390  CB  THR A 221      -1.671 -13.441  -1.206  1.00 95.97           C  
ATOM   3391  HB  THR A 221      -2.321 -13.899  -1.952  1.00 95.97           H  
ATOM   3392  O   THR A 221      -3.001 -11.570  -3.136  1.00 95.97           O  
ATOM   3393  CG2 THR A 221      -0.570 -14.438  -0.847  1.00 95.97           C  
ATOM   3394 HG21 THR A 221       0.067 -14.047  -0.055  1.00 95.97           H  
ATOM   3395 HG22 THR A 221      -1.021 -15.371  -0.510  1.00 95.97           H  
ATOM   3396 HG23 THR A 221       0.046 -14.638  -1.724  1.00 95.97           H  
ATOM   3397  OG1 THR A 221      -2.419 -13.192  -0.041  1.00 95.97           O  
ATOM   3398  HG1 THR A 221      -1.789 -12.939   0.638  1.00 95.97           H  
ATOM   3399  N   ASN A 222      -2.501 -10.098  -1.509  1.00 96.98           N  
ATOM   3400  H   ASN A 222      -1.901  -9.935  -0.713  1.00 96.98           H  
ATOM   3401  CA  ASN A 222      -3.681  -9.230  -1.618  1.00 96.98           C  
ATOM   3402  HA  ASN A 222      -3.617  -8.511  -0.802  1.00 96.98           H  
ATOM   3403  C   ASN A 222      -5.016  -9.962  -1.372  1.00 96.98           C  
ATOM   3404  CB  ASN A 222      -3.650  -8.429  -2.934  1.00 96.98           C  
ATOM   3405  HB2 ASN A 222      -3.522  -9.115  -3.771  1.00 96.98           H  
ATOM   3406  HB3 ASN A 222      -4.605  -7.924  -3.081  1.00 96.98           H  
ATOM   3407  O   ASN A 222      -6.058  -9.530  -1.866  1.00 96.98           O  
ATOM   3408  CG  ASN A 222      -2.590  -7.347  -2.988  1.00 96.98           C  
ATOM   3409  ND2 ASN A 222      -2.090  -7.072  -4.172  1.00 96.98           N  
ATOM   3410 HD21 ASN A 222      -2.413  -7.599  -4.970  1.00 96.98           H  
ATOM   3411 HD22 ASN A 222      -1.431  -6.310  -4.247  1.00 96.98           H  
ATOM   3412  OD1 ASN A 222      -2.235  -6.693  -2.019  1.00 96.98           O  
ATOM   3413  N   LYS A 223      -5.010 -11.055  -0.601  1.00 98.25           N  
ATOM   3414  H   LYS A 223      -4.131 -11.341  -0.193  1.00 98.25           H  
ATOM   3415  CA  LYS A 223      -6.238 -11.711  -0.138  1.00 98.25           C  
ATOM   3416  HA  LYS A 223      -7.000 -11.617  -0.912  1.00 98.25           H  
ATOM   3417  C   LYS A 223      -6.801 -10.986   1.076  1.00 98.25           C  
ATOM   3418  CB  LYS A 223      -5.998 -13.203   0.144  1.00 98.25           C  
ATOM   3419  HB2 LYS A 223      -6.900 -13.629   0.582  1.00 98.25           H  
ATOM   3420  HB3 LYS A 223      -5.195 -13.302   0.875  1.00 98.25           H  
ATOM   3421  O   LYS A 223      -6.048 -10.553   1.948  1.00 98.25           O  
ATOM   3422  CG  LYS A 223      -5.632 -14.019  -1.108  1.00 98.25           C  
ATOM   3423  HG2 LYS A 223      -5.462 -15.053  -0.809  1.00 98.25           H  
ATOM   3424  HG3 LYS A 223      -4.708 -13.632  -1.539  1.00 98.25           H  
ATOM   3425  CD  LYS A 223      -6.732 -13.982  -2.178  1.00 98.25           C  
ATOM   3426  HD2 LYS A 223      -6.851 -12.954  -2.518  1.00 98.25           H  
ATOM   3427  HD3 LYS A 223      -7.673 -14.327  -1.749  1.00 98.25           H  
ATOM   3428  CE  LYS A 223      -6.356 -14.842  -3.385  1.00 98.25           C  
ATOM   3429  HE2 LYS A 223      -5.369 -14.533  -3.731  1.00 98.25           H  
ATOM   3430  HE3 LYS A 223      -6.303 -15.883  -3.068  1.00 98.25           H  
ATOM   3431  NZ  LYS A 223      -7.340 -14.681  -4.483  1.00 98.25           N  
ATOM   3432  HZ1 LYS A 223      -7.317 -13.748  -4.871  1.00 98.25           H  
ATOM   3433  HZ2 LYS A 223      -7.127 -15.253  -5.288  1.00 98.25           H  
ATOM   3434  HZ3 LYS A 223      -8.292 -14.835  -4.183  1.00 98.25           H  
ATOM   3435  N   ALA A 224      -8.119 -10.851   1.122  1.00 98.72           N  
ATOM   3436  H   ALA A 224      -8.683 -11.265   0.393  1.00 98.72           H  
ATOM   3437  CA  ALA A 224      -8.806 -10.181   2.212  1.00 98.72           C  
ATOM   3438  HA  ALA A 224      -8.210 -10.310   3.116  1.00 98.72           H  
ATOM   3439  C   ALA A 224     -10.184 -10.788   2.478  1.00 98.72           C  
ATOM   3440  CB  ALA A 224      -8.904  -8.686   1.897  1.00 98.72           C  
ATOM   3441  HB1 ALA A 224      -9.461  -8.543   0.971  1.00 98.72           H  
ATOM   3442  HB2 ALA A 224      -7.905  -8.266   1.781  1.00 98.72           H  
ATOM   3443  HB3 ALA A 224      -9.409  -8.176   2.717  1.00 98.72           H  
ATOM   3444  O   ALA A 224     -10.881 -11.203   1.554  1.00 98.72           O  
ATOM   3445  N   GLU A 225     -10.590 -10.803   3.743  1.00 98.46           N  
ATOM   3446  H   GLU A 225      -9.958 -10.462   4.454  1.00 98.46           H  
ATOM   3447  CA  GLU A 225     -11.867 -11.364   4.179  1.00 98.46           C  
ATOM   3448  HA  GLU A 225     -12.593 -11.264   3.372  1.00 98.46           H  
ATOM   3449  C   GLU A 225     -12.404 -10.621   5.407  1.00 98.46           C  
ATOM   3450  CB  GLU A 225     -11.687 -12.861   4.477  1.00 98.46           C  
ATOM   3451  HB2 GLU A 225     -11.030 -12.965   5.340  1.00 98.46           H  
ATOM   3452  HB3 GLU A 225     -11.215 -13.341   3.619  1.00 98.46           H  
ATOM   3453  O   GLU A 225     -11.648 -10.235   6.301  1.00 98.46           O  
ATOM   3454  CG  GLU A 225     -13.023 -13.571   4.756  1.00 98.46           C  
ATOM   3455  HG2 GLU A 225     -13.664 -13.469   3.880  1.00 98.46           H  
ATOM   3456  HG3 GLU A 225     -13.514 -13.086   5.599  1.00 98.46           H  
ATOM   3457  CD  GLU A 225     -12.862 -15.055   5.111  1.00 98.46           C  
ATOM   3458  OE1 GLU A 225     -13.900 -15.745   5.198  1.00 98.46           O  
ATOM   3459  OE2 GLU A 225     -11.717 -15.485   5.388  1.00 98.46           O  
ATOM   3460  N   VAL A 226     -13.726 -10.450   5.472  1.00 98.70           N  
ATOM   3461  H   VAL A 226     -14.292 -10.856   4.741  1.00 98.70           H  
ATOM   3462  CA  VAL A 226     -14.428 -10.026   6.689  1.00 98.70           C  
ATOM   3463  HA  VAL A 226     -13.714  -9.558   7.366  1.00 98.70           H  
ATOM   3464  C   VAL A 226     -15.004 -11.254   7.389  1.00 98.70           C  
ATOM   3465  CB  VAL A 226     -15.519  -8.989   6.371  1.00 98.70           C  
ATOM   3466  HB  VAL A 226     -16.109  -9.325   5.518  1.00 98.70           H  
ATOM   3467  O   VAL A 226     -15.814 -11.963   6.794  1.00 98.70           O  
ATOM   3468  CG1 VAL A 226     -16.472  -8.786   7.558  1.00 98.70           C  
ATOM   3469 HG11 VAL A 226     -15.905  -8.774   8.489  1.00 98.70           H  
ATOM   3470 HG12 VAL A 226     -17.039  -7.862   7.440  1.00 98.70           H  
ATOM   3471 HG13 VAL A 226     -17.178  -9.615   7.596  1.00 98.70           H  
ATOM   3472  CG2 VAL A 226     -14.870  -7.647   6.008  1.00 98.70           C  
ATOM   3473 HG21 VAL A 226     -14.251  -7.764   5.118  1.00 98.70           H  
ATOM   3474 HG22 VAL A 226     -15.640  -6.904   5.800  1.00 98.70           H  
ATOM   3475 HG23 VAL A 226     -14.247  -7.300   6.832  1.00 98.70           H  
ATOM   3476  N   ARG A 227     -14.630 -11.488   8.654  1.00 97.76           N  
ATOM   3477  H   ARG A 227     -14.013 -10.831   9.109  1.00 97.76           H  
ATOM   3478  CA  ARG A 227     -15.107 -12.642   9.437  1.00 97.76           C  
ATOM   3479  HA  ARG A 227     -16.144 -12.823   9.157  1.00 97.76           H  
ATOM   3480  C   ARG A 227     -15.144 -12.424  10.946  1.00 97.76           C  
ATOM   3481  CB  ARG A 227     -14.323 -13.908   9.042  1.00 97.76           C  
ATOM   3482  HB2 ARG A 227     -14.460 -14.088   7.976  1.00 97.76           H  
ATOM   3483  HB3 ARG A 227     -14.737 -14.763   9.577  1.00 97.76           H  
ATOM   3484  O   ARG A 227     -14.635 -11.390  11.436  1.00 97.76           O  
ATOM   3485  CG  ARG A 227     -12.825 -13.816   9.334  1.00 97.76           C  
ATOM   3486  HG2 ARG A 227     -12.672 -13.715  10.408  1.00 97.76           H  
ATOM   3487  HG3 ARG A 227     -12.410 -12.950   8.818  1.00 97.76           H  
ATOM   3488  CD  ARG A 227     -12.097 -15.064   8.832  1.00 97.76           C  
ATOM   3489  HD2 ARG A 227     -12.210 -15.130   7.750  1.00 97.76           H  
ATOM   3490  HD3 ARG A 227     -12.550 -15.949   9.278  1.00 97.76           H  
ATOM   3491  NE  ARG A 227     -10.678 -15.007   9.204  1.00 97.76           N  
ATOM   3492  HE  ARG A 227     -10.478 -14.894  10.187  1.00 97.76           H  
ATOM   3493  NH1 ARG A 227      -9.621 -15.035   7.115  1.00 97.76           N  
ATOM   3494 HH11 ARG A 227     -10.458 -15.192   6.572  1.00 97.76           H  
ATOM   3495 HH12 ARG A 227      -8.744 -14.877   6.640  1.00 97.76           H  
ATOM   3496  NH2 ARG A 227      -8.474 -14.856   8.978  1.00 97.76           N  
ATOM   3497 HH21 ARG A 227      -8.373 -14.613   9.953  1.00 97.76           H  
ATOM   3498 HH22 ARG A 227      -7.643 -14.780   8.410  1.00 97.76           H  
ATOM   3499  CZ  ARG A 227      -9.625 -14.970   8.411  1.00 97.76           C  
ATOM   3500  OXT ARG A 227     -15.829 -13.259  11.586  1.00 97.76           O  
TER    3501      ARG A 227                                                       
END   
