# Supplementary material for: New carbohydrate binding domains identified by phage display based functional metagenomic screens of human gut microbiota
Source: Commun Biol. 2023 Apr 5;6:371. doi: 10.1038/s42003-023-04718-0 (PMC10076258; doi:10.1038/s42003-023-04718-0)
Supplement: Supplementary file 5 — Supplementary Data 2 [file 42003_2023_4718_MOESM5_ESM.zip › SupplementaryData2/F4F_St-St5.pdb]

ATOM      1  N   GLY A   1     -18.576  -4.370  -1.814  1.00 49.12           N  
ATOM      2  H   GLY A   1     -18.741  -3.953  -2.719  1.00 49.12           H  
ATOM      3  H2  GLY A   1     -18.438  -3.619  -1.153  1.00 49.12           H  
ATOM      4  H3  GLY A   1     -19.366  -4.938  -1.544  1.00 49.12           H  
ATOM      5  CA  GLY A   1     -17.352  -5.182  -1.900  1.00 49.12           C  
ATOM      6  HA2 GLY A   1     -17.491  -6.007  -2.600  1.00 49.12           H  
ATOM      7  HA3 GLY A   1     -17.069  -5.562  -0.919  1.00 49.12           H  
ATOM      8  C   GLY A   1     -16.265  -4.291  -2.430  1.00 49.12           C  
ATOM      9  O   GLY A   1     -16.596  -3.373  -3.172  1.00 49.12           O  
ATOM     10  N   ILE A   2     -15.028  -4.512  -2.004  1.00 58.66           N  
ATOM     11  H   ILE A   2     -14.807  -5.331  -1.456  1.00 58.66           H  
ATOM     12  CA  ILE A   2     -13.891  -3.738  -2.496  1.00 58.66           C  
ATOM     13  HA  ILE A   2     -14.100  -2.679  -2.341  1.00 58.66           H  
ATOM     14  C   ILE A   2     -13.763  -4.005  -4.003  1.00 58.66           C  
ATOM     15  CB  ILE A   2     -12.604  -4.106  -1.727  1.00 58.66           C  
ATOM     16  HB  ILE A   2     -12.202  -5.039  -2.120  1.00 58.66           H  
ATOM     17  O   ILE A   2     -13.819  -5.163  -4.410  1.00 58.66           O  
ATOM     18  CG1 ILE A   2     -12.826  -4.271  -0.200  1.00 58.66           C  
ATOM     19 HG12 ILE A   2     -13.497  -5.113  -0.031  1.00 58.66           H  
ATOM     20 HG13 ILE A   2     -13.310  -3.378   0.195  1.00 58.66           H  
ATOM     21  CG2 ILE A   2     -11.612  -2.981  -2.000  1.00 58.66           C  
ATOM     22 HG21 ILE A   2     -11.498  -2.817  -3.071  1.00 58.66           H  
ATOM     23 HG22 ILE A   2     -11.940  -2.051  -1.535  1.00 58.66           H  
ATOM     24 HG23 ILE A   2     -10.645  -3.263  -1.581  1.00 58.66           H  
ATOM     25  CD1 ILE A   2     -11.565  -4.557   0.627  1.00 58.66           C  
ATOM     26 HD11 ILE A   2     -11.851  -4.788   1.653  1.00 58.66           H  
ATOM     27 HD12 ILE A   2     -11.030  -5.408   0.206  1.00 58.66           H  
ATOM     28 HD13 ILE A   2     -10.911  -3.685   0.642  1.00 58.66           H  
ATOM     29  N   SER A   3     -13.702  -2.953  -4.820  1.00 67.28           N  
ATOM     30  H   SER A   3     -13.614  -2.030  -4.419  1.00 67.28           H  
ATOM     31  CA  SER A   3     -13.571  -3.064  -6.276  1.00 67.28           C  
ATOM     32  HA  SER A   3     -13.686  -4.101  -6.590  1.00 67.28           H  
ATOM     33  C   SER A   3     -12.173  -2.606  -6.667  1.00 67.28           C  
ATOM     34  CB  SER A   3     -14.660  -2.246  -6.981  1.00 67.28           C  
ATOM     35  HB2 SER A   3     -15.636  -2.588  -6.637  1.00 67.28           H  
ATOM     36  HB3 SER A   3     -14.551  -1.191  -6.732  1.00 67.28           H  
ATOM     37  O   SER A   3     -11.968  -1.418  -6.883  1.00 67.28           O  
ATOM     38  OG  SER A   3     -14.586  -2.412  -8.382  1.00 67.28           O  
ATOM     39  HG  SER A   3     -13.746  -2.053  -8.678  1.00 67.28           H  
ATOM     40  N   HIS A   4     -11.243  -3.552  -6.716  1.00 78.95           N  
ATOM     41  H   HIS A   4     -11.499  -4.508  -6.514  1.00 78.95           H  
ATOM     42  CA  HIS A   4      -9.897  -3.399  -7.262  1.00 78.95           C  
ATOM     43  HA  HIS A   4      -9.856  -2.534  -7.924  1.00 78.95           H  
ATOM     44  C   HIS A   4      -9.568  -4.639  -8.099  1.00 78.95           C  
ATOM     45  CB  HIS A   4      -8.877  -3.188  -6.131  1.00 78.95           C  
ATOM     46  HB2 HIS A   4      -9.076  -2.234  -5.643  1.00 78.95           H  
ATOM     47  HB3 HIS A   4      -7.873  -3.147  -6.555  1.00 78.95           H  
ATOM     48  O   HIS A   4     -10.117  -5.717  -7.833  1.00 78.95           O  
ATOM     49  CG  HIS A   4      -8.807  -4.278  -5.103  1.00 78.95           C  
ATOM     50  CD2 HIS A   4      -9.123  -4.157  -3.787  1.00 78.95           C  
ATOM     51  HD2 HIS A   4      -9.435  -3.227  -3.336  1.00 78.95           H  
ATOM     52  ND1 HIS A   4      -8.200  -5.495  -5.246  1.00 78.95           N  
ATOM     53  HD1 HIS A   4      -7.677  -5.817  -6.049  1.00 78.95           H  
ATOM     54  CE1 HIS A   4      -8.196  -6.108  -4.055  1.00 78.95           C  
ATOM     55  HE1 HIS A   4      -7.724  -7.062  -3.870  1.00 78.95           H  
ATOM     56  NE2 HIS A   4      -8.791  -5.345  -3.121  1.00 78.95           N  
ATOM     57  N   ASP A   5      -8.702  -4.502  -9.096  1.00 81.95           N  
ATOM     58  H   ASP A   5      -8.244  -3.612  -9.231  1.00 81.95           H  
ATOM     59  CA  ASP A   5      -8.148  -5.630  -9.839  1.00 81.95           C  
ATOM     60  HA  ASP A   5      -8.768  -6.508  -9.658  1.00 81.95           H  
ATOM     61  C   ASP A   5      -6.748  -5.954  -9.302  1.00 81.95           C  
ATOM     62  CB  ASP A   5      -8.216  -5.387 -11.358  1.00 81.95           C  
ATOM     63  HB2 ASP A   5      -9.251  -5.182 -11.630  1.00 81.95           H  
ATOM     64  HB3 ASP A   5      -7.934  -6.312 -11.859  1.00 81.95           H  
ATOM     65  O   ASP A   5      -5.839  -5.145  -9.363  1.00 81.95           O  
ATOM     66  CG  ASP A   5      -7.340  -4.243 -11.888  1.00 81.95           C  
ATOM     67  OD1 ASP A   5      -7.558  -3.092 -11.468  1.00 81.95           O  
ATOM     68  OD2 ASP A   5      -6.529  -4.511 -12.804  1.00 81.95           O  
ATOM     69  N   GLY A   6      -6.555  -7.147  -8.731  1.00 90.79           N  
ATOM     70  H   GLY A   6      -7.334  -7.786  -8.669  1.00 90.79           H  
ATOM     71  CA  GLY A   6      -5.278  -7.525  -8.110  1.00 90.79           C  
ATOM     72  HA2 GLY A   6      -5.113  -8.596  -8.232  1.00 90.79           H  
ATOM     73  HA3 GLY A   6      -4.464  -7.001  -8.611  1.00 90.79           H  
ATOM     74  C   GLY A   6      -5.179  -7.186  -6.625  1.00 90.79           C  
ATOM     75  O   GLY A   6      -6.167  -7.288  -5.898  1.00 90.79           O  
ATOM     76  N   PHE A   7      -3.972  -6.851  -6.170  1.00 96.37           N  
ATOM     77  H   PHE A   7      -3.235  -6.703  -6.844  1.00 96.37           H  
ATOM     78  CA  PHE A   7      -3.693  -6.480  -4.783  1.00 96.37           C  
ATOM     79  HA  PHE A   7      -4.504  -6.838  -4.150  1.00 96.37           H  
ATOM     80  C   PHE A   7      -3.634  -4.964  -4.615  1.00 96.37           C  
ATOM     81  CB  PHE A   7      -2.394  -7.139  -4.305  1.00 96.37           C  
ATOM     82  HB2 PHE A   7      -1.579  -6.809  -4.949  1.00 96.37           H  
ATOM     83  HB3 PHE A   7      -2.179  -6.784  -3.297  1.00 96.37           H  
ATOM     84  O   PHE A   7      -3.276  -4.234  -5.534  1.00 96.37           O  
ATOM     85  CG  PHE A   7      -2.443  -8.654  -4.281  1.00 96.37           C  
ATOM     86  CD1 PHE A   7      -3.386  -9.312  -3.469  1.00 96.37           C  
ATOM     87  HD1 PHE A   7      -4.059  -8.734  -2.853  1.00 96.37           H  
ATOM     88  CD2 PHE A   7      -1.578  -9.407  -5.096  1.00 96.37           C  
ATOM     89  HD2 PHE A   7      -0.868  -8.914  -5.743  1.00 96.37           H  
ATOM     90  CE1 PHE A   7      -3.457 -10.716  -3.464  1.00 96.37           C  
ATOM     91  HE1 PHE A   7      -4.175 -11.221  -2.835  1.00 96.37           H  
ATOM     92  CE2 PHE A   7      -1.654 -10.810  -5.096  1.00 96.37           C  
ATOM     93  HE2 PHE A   7      -0.995 -11.380  -5.735  1.00 96.37           H  
ATOM     94  CZ  PHE A   7      -2.586 -11.465  -4.275  1.00 96.37           C  
ATOM     95  HZ  PHE A   7      -2.626 -12.544  -4.262  1.00 96.37           H  
ATOM     96  N   ALA A   8      -3.944  -4.496  -3.414  1.00 97.40           N  
ATOM     97  H   ALA A   8      -4.246  -5.150  -2.706  1.00 97.40           H  
ATOM     98  CA  ALA A   8      -3.925  -3.084  -3.070  1.00 97.40           C  
ATOM     99  HA  ALA A   8      -3.378  -2.526  -3.829  1.00 97.40           H  
ATOM    100  C   ALA A   8      -3.216  -2.853  -1.734  1.00 97.40           C  
ATOM    101  CB  ALA A   8      -5.376  -2.583  -3.052  1.00 97.40           C  
ATOM    102  HB1 ALA A   8      -5.805  -2.679  -4.050  1.00 97.40           H  
ATOM    103  HB2 ALA A   8      -5.409  -1.537  -2.748  1.00 97.40           H  
ATOM    104  HB3 ALA A   8      -5.966  -3.181  -2.358  1.00 97.40           H  
ATOM    105  O   ALA A   8      -3.149  -3.743  -0.881  1.00 97.40           O  
ATOM    106  N   VAL A   9      -2.752  -1.623  -1.521  1.00 98.34           N  
ATOM    107  H   VAL A   9      -2.834  -0.955  -2.275  1.00 98.34           H  
ATOM    108  CA  VAL A   9      -2.424  -1.134  -0.180  1.00 98.34           C  
ATOM    109  HA  VAL A   9      -2.355  -2.000   0.478  1.00 98.34           H  
ATOM    110  C   VAL A   9      -3.555  -0.263   0.351  1.00 98.34           C  
ATOM    111  CB  VAL A   9      -1.038  -0.477  -0.101  1.00 98.34           C  
ATOM    112  HB  VAL A   9      -0.302  -1.227  -0.390  1.00 98.34           H  
ATOM    113  O   VAL A   9      -4.000   0.678  -0.304  1.00 98.34           O  
ATOM    114  CG1 VAL A   9      -0.868   0.733  -1.018  1.00 98.34           C  
ATOM    115 HG11 VAL A   9       0.156   1.101  -0.944  1.00 98.34           H  
ATOM    116 HG12 VAL A   9      -1.558   1.528  -0.734  1.00 98.34           H  
ATOM    117 HG13 VAL A   9      -1.051   0.434  -2.050  1.00 98.34           H  
ATOM    118  CG2 VAL A   9      -0.713  -0.051   1.335  1.00 98.34           C  
ATOM    119 HG21 VAL A   9       0.334   0.246   1.393  1.00 98.34           H  
ATOM    120 HG22 VAL A   9      -1.342   0.786   1.639  1.00 98.34           H  
ATOM    121 HG23 VAL A   9      -0.877  -0.887   2.015  1.00 98.34           H  
ATOM    122  N   PHE A  10      -4.010  -0.575   1.561  1.00 97.83           N  
ATOM    123  H   PHE A  10      -3.599  -1.380   2.010  1.00 97.83           H  
ATOM    124  CA  PHE A  10      -5.007   0.167   2.321  1.00 97.83           C  
ATOM    125  HA  PHE A  10      -5.507   0.885   1.671  1.00 97.83           H  
ATOM    126  C   PHE A  10      -4.311   0.918   3.450  1.00 97.83           C  
ATOM    127  CB  PHE A  10      -6.059  -0.792   2.882  1.00 97.83           C  
ATOM    128  HB2 PHE A  10      -6.748  -0.242   3.523  1.00 97.83           H  
ATOM    129  HB3 PHE A  10      -5.543  -1.526   3.502  1.00 97.83           H  
ATOM    130  O   PHE A  10      -3.668   0.326   4.317  1.00 97.83           O  
ATOM    131  CG  PHE A  10      -6.856  -1.523   1.829  1.00 97.83           C  
ATOM    132  CD1 PHE A  10      -8.086  -1.008   1.373  1.00 97.83           C  
ATOM    133  HD1 PHE A  10      -8.481  -0.097   1.796  1.00 97.83           H  
ATOM    134  CD2 PHE A  10      -6.331  -2.700   1.269  1.00 97.83           C  
ATOM    135  HD2 PHE A  10      -5.383  -3.092   1.609  1.00 97.83           H  
ATOM    136  CE1 PHE A  10      -8.763  -1.649   0.319  1.00 97.83           C  
ATOM    137  HE1 PHE A  10      -9.671  -1.225  -0.084  1.00 97.83           H  
ATOM    138  CE2 PHE A  10      -7.010  -3.342   0.228  1.00 97.83           C  
ATOM    139  HE2 PHE A  10      -6.578  -4.212  -0.242  1.00 97.83           H  
ATOM    140  CZ  PHE A  10      -8.209  -2.807  -0.257  1.00 97.83           C  
ATOM    141  HZ  PHE A  10      -8.660  -3.287  -1.113  1.00 97.83           H  
ATOM    142  N   VAL A  11      -4.474   2.233   3.451  1.00 98.72           N  
ATOM    143  H   VAL A  11      -5.008   2.642   2.698  1.00 98.72           H  
ATOM    144  CA  VAL A  11      -3.765   3.162   4.322  1.00 98.72           C  
ATOM    145  HA  VAL A  11      -3.019   2.615   4.898  1.00 98.72           H  
ATOM    146  C   VAL A  11      -4.742   3.811   5.299  1.00 98.72           C  
ATOM    147  CB  VAL A  11      -3.016   4.212   3.480  1.00 98.72           C  
ATOM    148  HB  VAL A  11      -3.734   4.861   2.978  1.00 98.72           H  
ATOM    149  O   VAL A  11      -5.589   4.619   4.913  1.00 98.72           O  
ATOM    150  CG1 VAL A  11      -2.131   5.069   4.382  1.00 98.72           C  
ATOM    151 HG11 VAL A  11      -1.576   5.791   3.782  1.00 98.72           H  
ATOM    152 HG12 VAL A  11      -1.423   4.438   4.919  1.00 98.72           H  
ATOM    153 HG13 VAL A  11      -2.745   5.615   5.098  1.00 98.72           H  
ATOM    154  CG2 VAL A  11      -2.116   3.582   2.408  1.00 98.72           C  
ATOM    155 HG21 VAL A  11      -1.394   2.910   2.872  1.00 98.72           H  
ATOM    156 HG22 VAL A  11      -2.713   3.028   1.683  1.00 98.72           H  
ATOM    157 HG23 VAL A  11      -1.581   4.367   1.873  1.00 98.72           H  
ATOM    158  N   ASP A  12      -4.603   3.465   6.576  1.00 98.21           N  
ATOM    159  H   ASP A  12      -3.908   2.766   6.794  1.00 98.21           H  
ATOM    160  CA  ASP A  12      -5.126   4.234   7.704  1.00 98.21           C  
ATOM    161  HA  ASP A  12      -6.140   4.569   7.485  1.00 98.21           H  
ATOM    162  C   ASP A  12      -4.228   5.473   7.864  1.00 98.21           C  
ATOM    163  CB  ASP A  12      -5.186   3.331   8.956  1.00 98.21           C  
ATOM    164  HB2 ASP A  12      -5.874   2.509   8.755  1.00 98.21           H  
ATOM    165  HB3 ASP A  12      -4.204   2.897   9.147  1.00 98.21           H  
ATOM    166  O   ASP A  12      -3.178   5.433   8.513  1.00 98.21           O  
ATOM    167  CG  ASP A  12      -5.666   4.048  10.222  1.00 98.21           C  
ATOM    168  OD1 ASP A  12      -6.245   5.144  10.086  1.00 98.21           O  
ATOM    169  OD2 ASP A  12      -5.476   3.491  11.339  1.00 98.21           O  
ATOM    170  N   ASN A  13      -4.582   6.549   7.155  1.00 98.42           N  
ATOM    171  H   ASN A  13      -5.440   6.510   6.624  1.00 98.42           H  
ATOM    172  CA  ASN A  13      -3.779   7.766   7.106  1.00 98.42           C  
ATOM    173  HA  ASN A  13      -2.727   7.479   7.104  1.00 98.42           H  
ATOM    174  C   ASN A  13      -4.012   8.631   8.354  1.00 98.42           C  
ATOM    175  CB  ASN A  13      -4.051   8.534   5.796  1.00 98.42           C  
ATOM    176  HB2 ASN A  13      -3.870   7.882   4.941  1.00 98.42           H  
ATOM    177  HB3 ASN A  13      -5.090   8.862   5.779  1.00 98.42           H  
ATOM    178  O   ASN A  13      -5.041   9.293   8.467  1.00 98.42           O  
ATOM    179  CG  ASN A  13      -3.149   9.753   5.673  1.00 98.42           C  
ATOM    180  ND2 ASN A  13      -3.441  10.673   4.784  1.00 98.42           N  
ATOM    181 HD21 ASN A  13      -2.870  11.506   4.802  1.00 98.42           H  
ATOM    182 HD22 ASN A  13      -4.323  10.649   4.292  1.00 98.42           H  
ATOM    183  OD1 ASN A  13      -2.163   9.899   6.377  1.00 98.42           O  
ATOM    184  N   GLN A  14      -3.030   8.651   9.257  1.00 98.34           N  
ATOM    185  H   GLN A  14      -2.230   8.055   9.103  1.00 98.34           H  
ATOM    186  CA  GLN A  14      -3.008   9.442  10.494  1.00 98.34           C  
ATOM    187  HA  GLN A  14      -3.964   9.954  10.604  1.00 98.34           H  
ATOM    188  C   GLN A  14      -1.928  10.544  10.448  1.00 98.34           C  
ATOM    189  CB  GLN A  14      -2.820   8.505  11.705  1.00 98.34           C  
ATOM    190  HB2 GLN A  14      -1.838   8.037  11.639  1.00 98.34           H  
ATOM    191  HB3 GLN A  14      -2.835   9.096  12.621  1.00 98.34           H  
ATOM    192  O   GLN A  14      -1.447  11.000  11.488  1.00 98.34           O  
ATOM    193  CG  GLN A  14      -3.859   7.379  11.827  1.00 98.34           C  
ATOM    194  HG2 GLN A  14      -3.913   6.810  10.898  1.00 98.34           H  
ATOM    195  HG3 GLN A  14      -3.543   6.692  12.611  1.00 98.34           H  
ATOM    196  CD  GLN A  14      -5.242   7.897  12.199  1.00 98.34           C  
ATOM    197  NE2 GLN A  14      -6.299   7.369  11.635  1.00 98.34           N  
ATOM    198 HE21 GLN A  14      -7.196   7.777  11.858  1.00 98.34           H  
ATOM    199 HE22 GLN A  14      -6.213   6.606  10.979  1.00 98.34           H  
ATOM    200  OE1 GLN A  14      -5.412   8.760  13.046  1.00 98.34           O  
ATOM    201  N   THR A  15      -1.492  10.939   9.248  1.00 98.57           N  
ATOM    202  H   THR A  15      -1.932  10.547   8.428  1.00 98.57           H  
ATOM    203  CA  THR A  15      -0.553  12.056   9.049  1.00 98.57           C  
ATOM    204  HA  THR A  15       0.233  12.000   9.802  1.00 98.57           H  
ATOM    205  C   THR A  15      -1.245  13.408   9.218  1.00 98.57           C  
ATOM    206  CB  THR A  15       0.130  12.014   7.670  1.00 98.57           C  
ATOM    207  HB  THR A  15       0.832  12.844   7.594  1.00 98.57           H  
ATOM    208  O   THR A  15      -2.473  13.513   9.207  1.00 98.57           O  
ATOM    209  CG2 THR A  15       0.903  10.722   7.415  1.00 98.57           C  
ATOM    210 HG21 THR A  15       1.749  10.670   8.101  1.00 98.57           H  
ATOM    211 HG22 THR A  15       1.292  10.725   6.397  1.00 98.57           H  
ATOM    212 HG23 THR A  15       0.264   9.851   7.562  1.00 98.57           H  
ATOM    213  OG1 THR A  15      -0.819  12.161   6.644  1.00 98.57           O  
ATOM    214  HG1 THR A  15      -1.247  11.308   6.547  1.00 98.57           H  
ATOM    215  N   THR A  16      -0.449  14.469   9.326  1.00 97.95           N  
ATOM    216  H   THR A  16       0.549  14.315   9.360  1.00 97.95           H  
ATOM    217  CA  THR A  16      -0.926  15.860   9.260  1.00 97.95           C  
ATOM    218  HA  THR A  16      -1.935  15.900   9.671  1.00 97.95           H  
ATOM    219  C   THR A  16      -1.046  16.388   7.825  1.00 97.95           C  
ATOM    220  CB  THR A  16      -0.047  16.788  10.113  1.00 97.95           C  
ATOM    221  HB  THR A  16      -0.393  17.814   9.989  1.00 97.95           H  
ATOM    222  O   THR A  16      -1.218  17.588   7.622  1.00 97.95           O  
ATOM    223  CG2 THR A  16      -0.143  16.449  11.601  1.00 97.95           C  
ATOM    224 HG21 THR A  16       0.139  15.411  11.775  1.00 97.95           H  
ATOM    225 HG22 THR A  16       0.527  17.100  12.162  1.00 97.95           H  
ATOM    226 HG23 THR A  16      -1.167  16.602  11.942  1.00 97.95           H  
ATOM    227  OG1 THR A  16       1.307  16.726   9.727  1.00 97.95           O  
ATOM    228  HG1 THR A  16       1.737  16.054  10.259  1.00 97.95           H  
ATOM    229  N   TRP A  17      -0.926  15.521   6.814  1.00 98.11           N  
ATOM    230  H   TRP A  17      -0.855  14.535   7.021  1.00 98.11           H  
ATOM    231  CA  TRP A  17      -0.822  15.925   5.414  1.00 98.11           C  
ATOM    232  HA  TRP A  17      -0.228  16.839   5.368  1.00 98.11           H  
ATOM    233  C   TRP A  17      -2.184  16.226   4.778  1.00 98.11           C  
ATOM    234  CB  TRP A  17      -0.090  14.841   4.613  1.00 98.11           C  
ATOM    235  HB2 TRP A  17       0.029  15.201   3.591  1.00 98.11           H  
ATOM    236  HB3 TRP A  17      -0.731  13.960   4.566  1.00 98.11           H  
ATOM    237  O   TRP A  17      -3.145  15.481   4.958  1.00 98.11           O  
ATOM    238  CG  TRP A  17       1.260  14.399   5.099  1.00 98.11           C  
ATOM    239  CD1 TRP A  17       2.028  14.992   6.044  1.00 98.11           C  
ATOM    240  HD1 TRP A  17       1.754  15.866   6.616  1.00 98.11           H  
ATOM    241  CD2 TRP A  17       2.006  13.220   4.671  1.00 98.11           C  
ATOM    242  CE2 TRP A  17       3.250  13.191   5.369  1.00 98.11           C  
ATOM    243  CE3 TRP A  17       1.756  12.182   3.748  1.00 98.11           C  
ATOM    244  HE3 TRP A  17       0.817  12.172   3.214  1.00 98.11           H  
ATOM    245  NE1 TRP A  17       3.185  14.264   6.229  1.00 98.11           N  
ATOM    246  HE1 TRP A  17       3.815  14.429   7.001  1.00 98.11           H  
ATOM    247  CH2 TRP A  17       3.958  11.224   4.165  1.00 98.11           C  
ATOM    248  HH2 TRP A  17       4.709  10.489   3.915  1.00 98.11           H  
ATOM    249  CZ2 TRP A  17       4.224  12.213   5.126  1.00 98.11           C  
ATOM    250  HZ2 TRP A  17       5.160  12.224   5.663  1.00 98.11           H  
ATOM    251  CZ3 TRP A  17       2.718  11.186   3.507  1.00 98.11           C  
ATOM    252  HZ3 TRP A  17       2.512  10.404   2.792  1.00 98.11           H  
ATOM    253  N   ASP A  18      -2.231  17.264   3.938  1.00 96.59           N  
ATOM    254  H   ASP A  18      -1.455  17.911   3.929  1.00 96.59           H  
ATOM    255  CA  ASP A  18      -3.427  17.633   3.163  1.00 96.59           C  
ATOM    256  HA  ASP A  18      -4.296  17.636   3.821  1.00 96.59           H  
ATOM    257  C   ASP A  18      -3.721  16.667   2.000  1.00 96.59           C  
ATOM    258  CB  ASP A  18      -3.241  19.045   2.586  1.00 96.59           C  
ATOM    259  HB2 ASP A  18      -4.074  19.264   1.919  1.00 96.59           H  
ATOM    260  HB3 ASP A  18      -2.328  19.065   1.991  1.00 96.59           H  
ATOM    261  O   ASP A  18      -4.845  16.599   1.500  1.00 96.59           O  
ATOM    262  CG  ASP A  18      -3.190  20.150   3.643  1.00 96.59           C  
ATOM    263  OD1 ASP A  18      -3.994  20.092   4.598  1.00 96.59           O  
ATOM    264  OD2 ASP A  18      -2.369  21.076   3.454  1.00 96.59           O  
ATOM    265  N   ALA A  19      -2.705  15.936   1.536  1.00 97.98           N  
ATOM    266  H   ALA A  19      -1.825  15.989   2.028  1.00 97.98           H  
ATOM    267  CA  ALA A  19      -2.800  14.998   0.426  1.00 97.98           C  
ATOM    268  HA  ALA A  19      -3.822  14.622   0.366  1.00 97.98           H  
ATOM    269  C   ALA A  19      -1.870  13.803   0.649  1.00 97.98           C  
ATOM    270  CB  ALA A  19      -2.469  15.730  -0.881  1.00 97.98           C  
ATOM    271  HB1 ALA A  19      -3.157  16.565  -1.017  1.00 97.98           H  
ATOM    272  HB2 ALA A  19      -2.568  15.047  -1.724  1.00 97.98           H  
ATOM    273  HB3 ALA A  19      -1.448  16.111  -0.840  1.00 97.98           H  
ATOM    274  O   ALA A  19      -0.863  13.911   1.344  1.00 97.98           O  
ATOM    275  N   LEU A  20      -2.201  12.673   0.024  1.00 98.78           N  
ATOM    276  H   LEU A  20      -3.014  12.672  -0.575  1.00 98.78           H  
ATOM    277  CA  LEU A  20      -1.407  11.449   0.053  1.00 98.78           C  
ATOM    278  HA  LEU A  20      -0.429  11.663   0.483  1.00 98.78           H  
ATOM    279  C   LEU A  20      -1.208  10.942  -1.376  1.00 98.78           C  
ATOM    280  CB  LEU A  20      -2.121  10.411   0.941  1.00 98.78           C  
ATOM    281  HB2 LEU A  20      -3.107  10.220   0.518  1.00 98.78           H  
ATOM    282  HB3 LEU A  20      -2.257  10.835   1.936  1.00 98.78           H  
ATOM    283  O   LEU A  20      -2.180  10.811  -2.117  1.00 98.78           O  
ATOM    284  CG  LEU A  20      -1.377   9.069   1.072  1.00 98.78           C  
ATOM    285  HG  LEU A  20      -1.182   8.657   0.082  1.00 98.78           H  
ATOM    286  CD1 LEU A  20      -0.040   9.209   1.793  1.00 98.78           C  
ATOM    287 HD11 LEU A  20      -0.179   9.697   2.758  1.00 98.78           H  
ATOM    288 HD12 LEU A  20       0.654   9.793   1.188  1.00 98.78           H  
ATOM    289 HD13 LEU A  20       0.395   8.221   1.949  1.00 98.78           H  
ATOM    290  CD2 LEU A  20      -2.245   8.072   1.838  1.00 98.78           C  
ATOM    291 HD21 LEU A  20      -1.728   7.114   1.891  1.00 98.78           H  
ATOM    292 HD22 LEU A  20      -2.429   8.439   2.848  1.00 98.78           H  
ATOM    293 HD23 LEU A  20      -3.192   7.928   1.318  1.00 98.78           H  
ATOM    294  N   ALA A  21       0.033  10.624  -1.726  1.00 98.81           N  
ATOM    295  H   ALA A  21       0.773  10.782  -1.058  1.00 98.81           H  
ATOM    296  CA  ALA A  21       0.406   9.911  -2.942  1.00 98.81           C  
ATOM    297  HA  ALA A  21      -0.484   9.485  -3.406  1.00 98.81           H  
ATOM    298  C   ALA A  21       1.350   8.752  -2.601  1.00 98.81           C  
ATOM    299  CB  ALA A  21       1.037  10.890  -3.935  1.00 98.81           C  
ATOM    300  HB1 ALA A  21       1.964  11.286  -3.519  1.00 98.81           H  
ATOM    301  HB2 ALA A  21       0.341  11.703  -4.139  1.00 98.81           H  
ATOM    302  HB3 ALA A  21       1.261  10.377  -4.870  1.00 98.81           H  
ATOM    303  O   ALA A  21       1.939   8.711  -1.513  1.00 98.81           O  
ATOM    304  N   LEU A  22       1.479   7.819  -3.540  1.00 98.91           N  
ATOM    305  H   LEU A  22       0.974   7.930  -4.408  1.00 98.91           H  
ATOM    306  CA  LEU A  22       2.323   6.642  -3.402  1.00 98.91           C  
ATOM    307  HA  LEU A  22       2.909   6.723  -2.487  1.00 98.91           H  
ATOM    308  C   LEU A  22       3.293   6.551  -4.576  1.00 98.91           C  
ATOM    309  CB  LEU A  22       1.421   5.404  -3.288  1.00 98.91           C  
ATOM    310  HB2 LEU A  22       0.809   5.498  -2.390  1.00 98.91           H  
ATOM    311  HB3 LEU A  22       0.754   5.372  -4.150  1.00 98.91           H  
ATOM    312  O   LEU A  22       2.885   6.307  -5.709  1.00 98.91           O  
ATOM    313  CG  LEU A  22       2.199   4.082  -3.233  1.00 98.91           C  
ATOM    314  HG  LEU A  22       2.772   3.952  -4.151  1.00 98.91           H  
ATOM    315  CD1 LEU A  22       3.156   4.014  -2.044  1.00 98.91           C  
ATOM    316 HD11 LEU A  22       3.657   3.047  -2.081  1.00 98.91           H  
ATOM    317 HD12 LEU A  22       2.612   4.119  -1.105  1.00 98.91           H  
ATOM    318 HD13 LEU A  22       3.925   4.783  -2.122  1.00 98.91           H  
ATOM    319  CD2 LEU A  22       1.215   2.925  -3.118  1.00 98.91           C  
ATOM    320 HD21 LEU A  22       0.541   3.087  -2.277  1.00 98.91           H  
ATOM    321 HD22 LEU A  22       1.766   1.997  -2.965  1.00 98.91           H  
ATOM    322 HD23 LEU A  22       0.635   2.848  -4.038  1.00 98.91           H  
ATOM    323  N   TYR A  23       4.580   6.705  -4.285  1.00 98.83           N  
ATOM    324  H   TYR A  23       4.840   6.859  -3.322  1.00 98.83           H  
ATOM    325  CA  TYR A  23       5.653   6.443  -5.237  1.00 98.83           C  
ATOM    326  HA  TYR A  23       5.261   6.497  -6.253  1.00 98.83           H  
ATOM    327  C   TYR A  23       6.207   5.030  -5.044  1.00 98.83           C  
ATOM    328  CB  TYR A  23       6.727   7.519  -5.094  1.00 98.83           C  
ATOM    329  HB2 TYR A  23       6.283   8.494  -5.296  1.00 98.83           H  
ATOM    330  HB3 TYR A  23       7.092   7.529  -4.067  1.00 98.83           H  
ATOM    331  O   TYR A  23       6.296   4.559  -3.909  1.00 98.83           O  
ATOM    332  CG  TYR A  23       7.881   7.316  -6.044  1.00 98.83           C  
ATOM    333  CD1 TYR A  23       9.141   6.915  -5.562  1.00 98.83           C  
ATOM    334  HD1 TYR A  23       9.287   6.757  -4.504  1.00 98.83           H  
ATOM    335  CD2 TYR A  23       7.666   7.468  -7.424  1.00 98.83           C  
ATOM    336  HD2 TYR A  23       6.691   7.730  -7.808  1.00 98.83           H  
ATOM    337  CE1 TYR A  23      10.200   6.687  -6.462  1.00 98.83           C  
ATOM    338  HE1 TYR A  23      11.170   6.367  -6.112  1.00 98.83           H  
ATOM    339  CE2 TYR A  23       8.716   7.224  -8.321  1.00 98.83           C  
ATOM    340  HE2 TYR A  23       8.528   7.300  -9.381  1.00 98.83           H  
ATOM    341  OH  TYR A  23      11.010   6.609  -8.710  1.00 98.83           O  
ATOM    342  HH  TYR A  23      10.700   6.668  -9.616  1.00 98.83           H  
ATOM    343  CZ  TYR A  23       9.988   6.836  -7.847  1.00 98.83           C  
ATOM    344  N   MET A  24       6.568   4.363  -6.141  1.00 98.75           N  
ATOM    345  H   MET A  24       6.526   4.821  -7.041  1.00 98.75           H  
ATOM    346  CA  MET A  24       7.024   2.972  -6.139  1.00 98.75           C  
ATOM    347  HA  MET A  24       7.311   2.691  -5.126  1.00 98.75           H  
ATOM    348  C   MET A  24       8.246   2.789  -7.035  1.00 98.75           C  
ATOM    349  CB  MET A  24       5.892   2.038  -6.578  1.00 98.75           C  
ATOM    350  HB2 MET A  24       6.268   1.017  -6.646  1.00 98.75           H  
ATOM    351  HB3 MET A  24       5.530   2.354  -7.556  1.00 98.75           H  
ATOM    352  O   MET A  24       8.302   3.331  -8.143  1.00 98.75           O  
ATOM    353  CG  MET A  24       4.739   2.076  -5.574  1.00 98.75           C  
ATOM    354  HG2 MET A  24       5.140   1.824  -4.592  1.00 98.75           H  
ATOM    355  HG3 MET A  24       4.348   3.092  -5.520  1.00 98.75           H  
ATOM    356  SD  MET A  24       3.354   0.977  -5.946  1.00 98.75           S  
ATOM    357  CE  MET A  24       2.646   1.866  -7.349  1.00 98.75           C  
ATOM    358  HE1 MET A  24       3.317   1.773  -8.203  1.00 98.75           H  
ATOM    359  HE2 MET A  24       1.684   1.420  -7.604  1.00 98.75           H  
ATOM    360  HE3 MET A  24       2.508   2.917  -7.095  1.00 98.75           H  
ATOM    361  N   TRP A  25       9.225   2.035  -6.537  1.00 98.51           N  
ATOM    362  H   TRP A  25       9.101   1.614  -5.628  1.00 98.51           H  
ATOM    363  CA  TRP A  25      10.407   1.641  -7.299  1.00 98.51           C  
ATOM    364  HA  TRP A  25      10.111   1.514  -8.340  1.00 98.51           H  
ATOM    365  C   TRP A  25      10.981   0.304  -6.816  1.00 98.51           C  
ATOM    366  CB  TRP A  25      11.474   2.744  -7.205  1.00 98.51           C  
ATOM    367  HB2 TRP A  25      11.033   3.697  -7.498  1.00 98.51           H  
ATOM    368  HB3 TRP A  25      12.257   2.520  -7.930  1.00 98.51           H  
ATOM    369  O   TRP A  25      11.072   0.043  -5.615  1.00 98.51           O  
ATOM    370  CG  TRP A  25      12.117   2.901  -5.856  1.00 98.51           C  
ATOM    371  CD1 TRP A  25      11.597   3.574  -4.804  1.00 98.51           C  
ATOM    372  HD1 TRP A  25      10.646   4.084  -4.820  1.00 98.51           H  
ATOM    373  CD2 TRP A  25      13.349   2.288  -5.366  1.00 98.51           C  
ATOM    374  CE2 TRP A  25      13.524   2.655  -3.998  1.00 98.51           C  
ATOM    375  CE3 TRP A  25      14.314   1.424  -5.930  1.00 98.51           C  
ATOM    376  HE3 TRP A  25      14.191   1.102  -6.953  1.00 98.51           H  
ATOM    377  NE1 TRP A  25      12.437   3.453  -3.712  1.00 98.51           N  
ATOM    378  HE1 TRP A  25      12.214   3.817  -2.796  1.00 98.51           H  
ATOM    379  CH2 TRP A  25      15.548   1.341  -3.822  1.00 98.51           C  
ATOM    380  HH2 TRP A  25      16.369   0.957  -3.234  1.00 98.51           H  
ATOM    381  CZ2 TRP A  25      14.602   2.194  -3.229  1.00 98.51           C  
ATOM    382  HZ2 TRP A  25      14.681   2.464  -2.186  1.00 98.51           H  
ATOM    383  CZ3 TRP A  25      15.404   0.958  -5.169  1.00 98.51           C  
ATOM    384  HZ3 TRP A  25      16.117   0.281  -5.615  1.00 98.51           H  
ATOM    385  N   GLY A  26      11.461  -0.513  -7.748  1.00 98.50           N  
ATOM    386  H   GLY A  26      11.151  -0.353  -8.696  1.00 98.50           H  
ATOM    387  CA  GLY A  26      12.009  -1.831  -7.443  1.00 98.50           C  
ATOM    388  HA2 GLY A  26      12.956  -1.730  -6.912  1.00 98.50           H  
ATOM    389  HA3 GLY A  26      11.307  -2.373  -6.810  1.00 98.50           H  
ATOM    390  C   GLY A  26      12.240  -2.626  -8.718  1.00 98.50           C  
ATOM    391  O   GLY A  26      13.012  -2.189  -9.578  1.00 98.50           O  
ATOM    392  N   ASP A  27      11.560  -3.765  -8.841  1.00 98.61           N  
ATOM    393  H   ASP A  27      10.936  -4.038  -8.096  1.00 98.61           H  
ATOM    394  CA  ASP A  27      11.523  -4.550 -10.079  1.00 98.61           C  
ATOM    395  HA  ASP A  27      12.526  -4.911 -10.308  1.00 98.61           H  
ATOM    396  C   ASP A  27      11.060  -3.694 -11.269  1.00 98.61           C  
ATOM    397  CB  ASP A  27      10.581  -5.753  -9.912  1.00 98.61           C  
ATOM    398  HB2 ASP A  27      10.359  -6.151 -10.903  1.00 98.61           H  
ATOM    399  HB3 ASP A  27       9.643  -5.419  -9.470  1.00 98.61           H  
ATOM    400  O   ASP A  27      11.595  -3.819 -12.376  1.00 98.61           O  
ATOM    401  CG  ASP A  27      11.154  -6.909  -9.085  1.00 98.61           C  
ATOM    402  OD1 ASP A  27      12.395  -7.005  -8.940  1.00 98.61           O  
ATOM    403  OD2 ASP A  27      10.335  -7.756  -8.658  1.00 98.61           O  
ATOM    404  N   VAL A  28      10.118  -2.774 -11.035  1.00 98.16           N  
ATOM    405  H   VAL A  28       9.659  -2.775 -10.136  1.00 98.16           H  
ATOM    406  CA  VAL A  28       9.721  -1.735 -11.985  1.00 98.16           C  
ATOM    407  HA  VAL A  28      10.316  -1.839 -12.892  1.00 98.16           H  
ATOM    408  C   VAL A  28      10.017  -0.356 -11.391  1.00 98.16           C  
ATOM    409  CB  VAL A  28       8.245  -1.903 -12.389  1.00 98.16           C  
ATOM    410  HB  VAL A  28       7.610  -1.834 -11.506  1.00 98.16           H  
ATOM    411  O   VAL A  28       9.516   0.029 -10.342  1.00 98.16           O  
ATOM    412  CG1 VAL A  28       7.823  -0.822 -13.395  1.00 98.16           C  
ATOM    413 HG11 VAL A  28       6.798  -1.001 -13.721  1.00 98.16           H  
ATOM    414 HG12 VAL A  28       7.857   0.159 -12.921  1.00 98.16           H  
ATOM    415 HG13 VAL A  28       8.485  -0.830 -14.261  1.00 98.16           H  
ATOM    416  CG2 VAL A  28       8.010  -3.266 -13.060  1.00 98.16           C  
ATOM    417 HG21 VAL A  28       8.656  -3.376 -13.931  1.00 98.16           H  
ATOM    418 HG22 VAL A  28       8.228  -4.065 -12.352  1.00 98.16           H  
ATOM    419 HG23 VAL A  28       6.965  -3.357 -13.357  1.00 98.16           H  
ATOM    420  N   SER A  29      10.844   0.437 -12.075  1.00 97.34           N  
ATOM    421  H   SER A  29      11.206   0.110 -12.959  1.00 97.34           H  
ATOM    422  CA  SER A  29      11.044   1.844 -11.695  1.00 97.34           C  
ATOM    423  HA  SER A  29      11.162   1.910 -10.614  1.00 97.34           H  
ATOM    424  C   SER A  29       9.831   2.685 -12.088  1.00 97.34           C  
ATOM    425  CB  SER A  29      12.305   2.416 -12.341  1.00 97.34           C  
ATOM    426  HB2 SER A  29      12.410   3.466 -12.068  1.00 97.34           H  
ATOM    427  HB3 SER A  29      12.227   2.339 -13.425  1.00 97.34           H  
ATOM    428  O   SER A  29       9.324   2.535 -13.200  1.00 97.34           O  
ATOM    429  OG  SER A  29      13.438   1.699 -11.888  1.00 97.34           O  
ATOM    430  HG  SER A  29      13.129   0.874 -11.505  1.00 97.34           H  
ATOM    431  N   ASP A  30       9.410   3.590 -11.200  1.00 98.10           N  
ATOM    432  H   ASP A  30       9.845   3.621 -10.289  1.00 98.10           H  
ATOM    433  CA  ASP A  30       8.251   4.471 -11.395  1.00 98.10           C  
ATOM    434  HA  ASP A  30       8.097   5.005 -10.458  1.00 98.10           H  
ATOM    435  C   ASP A  30       6.944   3.699 -11.649  1.00 98.10           C  
ATOM    436  CB  ASP A  30       8.533   5.530 -12.482  1.00 98.10           C  
ATOM    437  HB2 ASP A  30       7.671   6.193 -12.553  1.00 98.10           H  
ATOM    438  HB3 ASP A  30       8.639   5.038 -13.449  1.00 98.10           H  
ATOM    439  O   ASP A  30       6.115   4.104 -12.476  1.00 98.10           O  
ATOM    440  CG  ASP A  30       9.764   6.402 -12.234  1.00 98.10           C  
ATOM    441  OD1 ASP A  30      10.030   6.753 -11.065  1.00 98.10           O  
ATOM    442  OD2 ASP A  30      10.410   6.805 -13.225  1.00 98.10           O  
ATOM    443  N   LEU A  31       6.753   2.564 -10.963  1.00 98.11           N  
ATOM    444  H   LEU A  31       7.443   2.282 -10.282  1.00 98.11           H  
ATOM    445  CA  LEU A  31       5.539   1.768 -11.117  1.00 98.11           C  
ATOM    446  HA  LEU A  31       5.503   1.455 -12.160  1.00 98.11           H  
ATOM    447  C   LEU A  31       4.304   2.638 -10.829  1.00 98.11           C  
ATOM    448  CB  LEU A  31       5.596   0.508 -10.234  1.00 98.11           C  
ATOM    449  HB2 LEU A  31       5.656   0.814  -9.189  1.00 98.11           H  
ATOM    450  HB3 LEU A  31       6.504  -0.050 -10.461  1.00 98.11           H  
ATOM    451  O   LEU A  31       4.226   3.332  -9.816  1.00 98.11           O  
ATOM    452  CG  LEU A  31       4.374  -0.416 -10.406  1.00 98.11           C  
ATOM    453  HG  LEU A  31       3.461   0.152 -10.229  1.00 98.11           H  
ATOM    454  CD1 LEU A  31       4.306  -1.026 -11.807  1.00 98.11           C  
ATOM    455 HD11 LEU A  31       5.191  -1.637 -11.986  1.00 98.11           H  
ATOM    456 HD12 LEU A  31       3.425  -1.665 -11.876  1.00 98.11           H  
ATOM    457 HD13 LEU A  31       4.224  -0.253 -12.572  1.00 98.11           H  
ATOM    458  CD2 LEU A  31       4.415  -1.553  -9.389  1.00 98.11           C  
ATOM    459 HD21 LEU A  31       3.542  -2.195  -9.510  1.00 98.11           H  
ATOM    460 HD22 LEU A  31       5.321  -2.143  -9.525  1.00 98.11           H  
ATOM    461 HD23 LEU A  31       4.412  -1.142  -8.380  1.00 98.11           H  
ATOM    462  N   ASN A  32       3.339   2.616 -11.750  1.00 96.01           N  
ATOM    463  H   ASN A  32       3.454   1.977 -12.524  1.00 96.01           H  
ATOM    464  CA  ASN A  32       2.129   3.447 -11.734  1.00 96.01           C  
ATOM    465  HA  ASN A  32       1.641   3.283 -12.695  1.00 96.01           H  
ATOM    466  C   ASN A  32       2.364   4.977 -11.696  1.00 96.01           C  
ATOM    467  CB  ASN A  32       1.150   2.924 -10.661  1.00 96.01           C  
ATOM    468  HB2 ASN A  32       0.258   3.550 -10.646  1.00 96.01           H  
ATOM    469  HB3 ASN A  32       1.617   2.985  -9.678  1.00 96.01           H  
ATOM    470  O   ASN A  32       1.417   5.734 -11.476  1.00 96.01           O  
ATOM    471  CG  ASN A  32       0.685   1.498 -10.917  1.00 96.01           C  
ATOM    472  ND2 ASN A  32       0.171   0.825  -9.914  1.00 96.01           N  
ATOM    473 HD21 ASN A  32       0.024   1.265  -9.017  1.00 96.01           H  
ATOM    474 HD22 ASN A  32      -0.197  -0.093 -10.119  1.00 96.01           H  
ATOM    475  OD1 ASN A  32       0.743   0.992 -12.027  1.00 96.01           O  
ATOM    476  N   GLY A  33       3.578   5.457 -11.988  1.00 97.57           N  
ATOM    477  H   GLY A  33       4.347   4.805 -12.054  1.00 97.57           H  
ATOM    478  CA  GLY A  33       3.879   6.871 -12.220  1.00 97.57           C  
ATOM    479  HA2 GLY A  33       3.069   7.498 -11.847  1.00 97.57           H  
ATOM    480  HA3 GLY A  33       3.959   7.027 -13.296  1.00 97.57           H  
ATOM    481  C   GLY A  33       5.171   7.354 -11.559  1.00 97.57           C  
ATOM    482  O   GLY A  33       5.529   6.935 -10.461  1.00 97.57           O  
ATOM    483  N   GLY A  34       5.845   8.305 -12.213  1.00 98.39           N  
ATOM    484  H   GLY A  34       5.504   8.604 -13.116  1.00 98.39           H  
ATOM    485  CA  GLY A  34       6.983   9.019 -11.627  1.00 98.39           C  
ATOM    486  HA2 GLY A  34       7.716   8.293 -11.276  1.00 98.39           H  
ATOM    487  HA3 GLY A  34       7.459   9.642 -12.384  1.00 98.39           H  
ATOM    488  C   GLY A  34       6.565   9.906 -10.451  1.00 98.39           C  
ATOM    489  O   GLY A  34       5.381  10.199 -10.282  1.00 98.39           O  
ATOM    490  N   TRP A  35       7.538  10.356  -9.649  1.00 98.27           N  
ATOM    491  H   TRP A  35       8.480  10.039  -9.827  1.00 98.27           H  
ATOM    492  CA  TRP A  35       7.301  11.193  -8.461  1.00 98.27           C  
ATOM    493  HA  TRP A  35       6.921  10.541  -7.674  1.00 98.27           H  
ATOM    494  C   TRP A  35       6.288  12.336  -8.719  1.00 98.27           C  
ATOM    495  CB  TRP A  35       8.627  11.781  -7.973  1.00 98.27           C  
ATOM    496  HB2 TRP A  35       9.328  10.967  -7.789  1.00 98.27           H  
ATOM    497  HB3 TRP A  35       9.051  12.416  -8.752  1.00 98.27           H  
ATOM    498  O   TRP A  35       6.468  13.084  -9.685  1.00 98.27           O  
ATOM    499  CG  TRP A  35       8.489  12.578  -6.714  1.00 98.27           C  
ATOM    500  CD1 TRP A  35       8.333  13.919  -6.629  1.00 98.27           C  
ATOM    501  HD1 TRP A  35       8.312  14.586  -7.478  1.00 98.27           H  
ATOM    502  CD2 TRP A  35       8.407  12.077  -5.349  1.00 98.27           C  
ATOM    503  CE2 TRP A  35       8.206  13.184  -4.472  1.00 98.27           C  
ATOM    504  CE3 TRP A  35       8.452  10.790  -4.777  1.00 98.27           C  
ATOM    505  HE3 TRP A  35       8.599   9.931  -5.416  1.00 98.27           H  
ATOM    506  NE1 TRP A  35       8.177  14.283  -5.305  1.00 98.27           N  
ATOM    507  HE1 TRP A  35       8.064  15.238  -4.998  1.00 98.27           H  
ATOM    508  CH2 TRP A  35       8.184  11.732  -2.545  1.00 98.27           C  
ATOM    509  HH2 TRP A  35       8.158  11.589  -1.475  1.00 98.27           H  
ATOM    510  CZ2 TRP A  35       8.098  13.026  -3.084  1.00 98.27           C  
ATOM    511  HZ2 TRP A  35       7.980  13.881  -2.435  1.00 98.27           H  
ATOM    512  CZ3 TRP A  35       8.338  10.617  -3.387  1.00 98.27           C  
ATOM    513  HZ3 TRP A  35       8.396   9.625  -2.965  1.00 98.27           H  
ATOM    514  N   PRO A  36       5.242  12.513  -7.879  1.00 98.48           N  
ATOM    515  CA  PRO A  36       5.018  11.910  -6.553  1.00 98.48           C  
ATOM    516  HA  PRO A  36       5.956  11.844  -6.001  1.00 98.48           H  
ATOM    517  C   PRO A  36       4.401  10.502  -6.562  1.00 98.48           C  
ATOM    518  CB  PRO A  36       4.113  12.910  -5.836  1.00 98.48           C  
ATOM    519  HB2 PRO A  36       3.516  12.456  -5.046  1.00 98.48           H  
ATOM    520  HB3 PRO A  36       4.726  13.720  -5.440  1.00 98.48           H  
ATOM    521  O   PRO A  36       4.063   9.973  -5.503  1.00 98.48           O  
ATOM    522  CG  PRO A  36       3.232  13.436  -6.962  1.00 98.48           C  
ATOM    523  HG2 PRO A  36       2.820  14.417  -6.727  1.00 98.48           H  
ATOM    524  HG3 PRO A  36       2.436  12.721  -7.173  1.00 98.48           H  
ATOM    525  CD  PRO A  36       4.200  13.499  -8.141  1.00 98.48           C  
ATOM    526  HD2 PRO A  36       4.648  14.491  -8.193  1.00 98.48           H  
ATOM    527  HD3 PRO A  36       3.680  13.274  -9.073  1.00 98.48           H  
ATOM    528  N   GLY A  37       4.269   9.899  -7.740  1.00 98.62           N  
ATOM    529  H   GLY A  37       4.541  10.390  -8.580  1.00 98.62           H  
ATOM    530  CA  GLY A  37       3.688   8.584  -7.939  1.00 98.62           C  
ATOM    531  HA2 GLY A  37       3.908   7.962  -7.071  1.00 98.62           H  
ATOM    532  HA3 GLY A  37       4.141   8.111  -8.810  1.00 98.62           H  
ATOM    533  C   GLY A  37       2.180   8.626  -8.157  1.00 98.62           C  
ATOM    534  O   GLY A  37       1.602   9.648  -8.548  1.00 98.62           O  
ATOM    535  N   MET A  38       1.537   7.489  -7.922  1.00 98.25           N  
ATOM    536  H   MET A  38       2.047   6.731  -7.493  1.00 98.25           H  
ATOM    537  CA  MET A  38       0.111   7.330  -8.159  1.00 98.25           C  
ATOM    538  HA  MET A  38      -0.103   7.791  -9.123  1.00 98.25           H  
ATOM    539  C   MET A  38      -0.733   8.063  -7.110  1.00 98.25           C  
ATOM    540  CB  MET A  38      -0.264   5.850  -8.301  1.00 98.25           C  
ATOM    541  HB2 MET A  38       0.323   5.412  -9.108  1.00 98.25           H  
ATOM    542  HB3 MET A  38      -1.316   5.794  -8.579  1.00 98.25           H  
ATOM    543  O   MET A  38      -0.357   8.210  -5.944  1.00 98.25           O  
ATOM    544  CG  MET A  38      -0.030   5.028  -7.031  1.00 98.25           C  
ATOM    545  HG2 MET A  38       1.037   5.024  -6.810  1.00 98.25           H  
ATOM    546  HG3 MET A  38      -0.539   5.511  -6.197  1.00 98.25           H  
ATOM    547  SD  MET A  38      -0.569   3.299  -7.129  1.00 98.25           S  
ATOM    548  CE  MET A  38      -2.322   3.482  -7.568  1.00 98.25           C  
ATOM    549  HE1 MET A  38      -2.417   3.651  -8.641  1.00 98.25           H  
ATOM    550  HE2 MET A  38      -2.768   4.317  -7.029  1.00 98.25           H  
ATOM    551  HE3 MET A  38      -2.857   2.570  -7.304  1.00 98.25           H  
ATOM    552  N   GLN A  39      -1.905   8.515  -7.550  1.00 98.31           N  
ATOM    553  H   GLN A  39      -2.173   8.279  -8.495  1.00 98.31           H  
ATOM    554  CA  GLN A  39      -2.930   9.088  -6.682  1.00 98.31           C  
ATOM    555  HA  GLN A  39      -2.436   9.615  -5.866  1.00 98.31           H  
ATOM    556  C   GLN A  39      -3.801   7.975  -6.083  1.00 98.31           C  
ATOM    557  CB  GLN A  39      -3.783  10.093  -7.472  1.00 98.31           C  
ATOM    558  HB2 GLN A  39      -4.551  10.508  -6.820  1.00 98.31           H  
ATOM    559  HB3 GLN A  39      -4.282   9.573  -8.290  1.00 98.31           H  
ATOM    560  O   GLN A  39      -3.861   6.884  -6.657  1.00 98.31           O  
ATOM    561  CG  GLN A  39      -2.957  11.252  -8.051  1.00 98.31           C  
ATOM    562  HG2 GLN A  39      -3.630  11.938  -8.565  1.00 98.31           H  
ATOM    563  HG3 GLN A  39      -2.254  10.867  -8.789  1.00 98.31           H  
ATOM    564  CD  GLN A  39      -2.203  12.038  -6.983  1.00 98.31           C  
ATOM    565  NE2 GLN A  39      -0.889  12.065  -7.029  1.00 98.31           N  
ATOM    566 HE21 GLN A  39      -0.413  12.643  -6.351  1.00 98.31           H  
ATOM    567 HE22 GLN A  39      -0.366  11.486  -7.670  1.00 98.31           H  
ATOM    568  OE1 GLN A  39      -2.793  12.658  -6.112  1.00 98.31           O  
ATOM    569  N   PRO A  40      -4.493   8.230  -4.958  1.00 97.70           N  
ATOM    570  CA  PRO A  40      -5.406   7.256  -4.381  1.00 97.70           C  
ATOM    571  HA  PRO A  40      -4.834   6.405  -4.013  1.00 97.70           H  
ATOM    572  C   PRO A  40      -6.453   6.778  -5.387  1.00 97.70           C  
ATOM    573  CB  PRO A  40      -6.071   7.968  -3.207  1.00 97.70           C  
ATOM    574  HB2 PRO A  40      -6.974   8.484  -3.533  1.00 97.70           H  
ATOM    575  HB3 PRO A  40      -6.306   7.249  -2.423  1.00 97.70           H  
ATOM    576  O   PRO A  40      -7.081   7.591  -6.066  1.00 97.70           O  
ATOM    577  CG  PRO A  40      -5.030   9.003  -2.780  1.00 97.70           C  
ATOM    578  HG2 PRO A  40      -4.273   8.531  -2.155  1.00 97.70           H  
ATOM    579  HG3 PRO A  40      -5.484   9.849  -2.263  1.00 97.70           H  
ATOM    580  CD  PRO A  40      -4.418   9.417  -4.117  1.00 97.70           C  
ATOM    581  HD2 PRO A  40      -3.387   9.739  -3.972  1.00 97.70           H  
ATOM    582  HD3 PRO A  40      -5.008  10.219  -4.559  1.00 97.70           H  
ATOM    583  N   THR A  41      -6.696   5.469  -5.424  1.00 96.99           N  
ATOM    584  H   THR A  41      -6.146   4.849  -4.847  1.00 96.99           H  
ATOM    585  CA  THR A  41      -7.793   4.886  -6.209  1.00 96.99           C  
ATOM    586  HA  THR A  41      -7.773   5.307  -7.214  1.00 96.99           H  
ATOM    587  C   THR A  41      -9.143   5.229  -5.578  1.00 96.99           C  
ATOM    588  CB  THR A  41      -7.630   3.362  -6.319  1.00 96.99           C  
ATOM    589  HB  THR A  41      -7.735   2.914  -5.331  1.00 96.99           H  
ATOM    590  O   THR A  41     -10.126   5.476  -6.276  1.00 96.99           O  
ATOM    591  CG2 THR A  41      -8.640   2.735  -7.277  1.00 96.99           C  
ATOM    592 HG21 THR A  41      -8.469   1.661  -7.350  1.00 96.99           H  
ATOM    593 HG22 THR A  41      -8.545   3.180  -8.268  1.00 96.99           H  
ATOM    594 HG23 THR A  41      -9.655   2.890  -6.913  1.00 96.99           H  
ATOM    595  OG1 THR A  41      -6.354   3.050  -6.824  1.00 96.99           O  
ATOM    596  HG1 THR A  41      -6.472   2.407  -7.527  1.00 96.99           H  
ATOM    597  N   GLY A  42      -9.202   5.296  -4.246  1.00 95.66           N  
ATOM    598  H   GLY A  42      -8.373   5.065  -3.718  1.00 95.66           H  
ATOM    599  CA  GLY A  42     -10.392   5.735  -3.528  1.00 95.66           C  
ATOM    600  HA2 GLY A  42     -10.548   6.798  -3.710  1.00 95.66           H  
ATOM    601  HA3 GLY A  42     -11.255   5.192  -3.913  1.00 95.66           H  
ATOM    602  C   GLY A  42     -10.300   5.509  -2.026  1.00 95.66           C  
ATOM    603  O   GLY A  42      -9.213   5.412  -1.454  1.00 95.66           O  
ATOM    604  N   THR A  43     -11.463   5.411  -1.383  1.00 96.54           N  
ATOM    605  H   THR A  43     -12.325   5.490  -1.903  1.00 96.54           H  
ATOM    606  CA  THR A  43     -11.579   5.068   0.036  1.00 96.54           C  
ATOM    607  HA  THR A  43     -10.580   4.832   0.403  1.00 96.54           H  
ATOM    608  C   THR A  43     -12.430   3.820   0.244  1.00 96.54           C  
ATOM    609  CB  THR A  43     -12.106   6.232   0.886  1.00 96.54           C  
ATOM    610  HB  THR A  43     -12.191   5.904   1.922  1.00 96.54           H  
ATOM    611  O   THR A  43     -13.334   3.522  -0.538  1.00 96.54           O  
ATOM    612  CG2 THR A  43     -11.188   7.453   0.845  1.00 96.54           C  
ATOM    613 HG21 THR A  43     -11.127   7.855  -0.166  1.00 96.54           H  
ATOM    614 HG22 THR A  43     -10.189   7.164   1.171  1.00 96.54           H  
ATOM    615 HG23 THR A  43     -11.560   8.221   1.522  1.00 96.54           H  
ATOM    616  OG1 THR A  43     -13.372   6.657   0.436  1.00 96.54           O  
ATOM    617  HG1 THR A  43     -13.461   7.578   0.694  1.00 96.54           H  
ATOM    618  N   GLN A  44     -12.138   3.077   1.311  1.00 94.37           N  
ATOM    619  H   GLN A  44     -11.348   3.355   1.876  1.00 94.37           H  
ATOM    620  CA  GLN A  44     -12.850   1.863   1.694  1.00 94.37           C  
ATOM    621  HA  GLN A  44     -13.850   1.888   1.260  1.00 94.37           H  
ATOM    622  C   GLN A  44     -12.980   1.794   3.216  1.00 94.37           C  
ATOM    623  CB  GLN A  44     -12.102   0.645   1.123  1.00 94.37           C  
ATOM    624  HB2 GLN A  44     -11.083   0.645   1.507  1.00 94.37           H  
ATOM    625  HB3 GLN A  44     -12.048   0.740   0.038  1.00 94.37           H  
ATOM    626  O   GLN A  44     -11.997   1.922   3.940  1.00 94.37           O  
ATOM    627  CG  GLN A  44     -12.741  -0.711   1.460  1.00 94.37           C  
ATOM    628  HG2 GLN A  44     -12.745  -0.849   2.541  1.00 94.37           H  
ATOM    629  HG3 GLN A  44     -12.120  -1.498   1.032  1.00 94.37           H  
ATOM    630  CD  GLN A  44     -14.162  -0.870   0.928  1.00 94.37           C  
ATOM    631  NE2 GLN A  44     -15.151  -0.979   1.792  1.00 94.37           N  
ATOM    632 HE21 GLN A  44     -16.078  -1.044   1.397  1.00 94.37           H  
ATOM    633 HE22 GLN A  44     -14.968  -1.033   2.784  1.00 94.37           H  
ATOM    634  OE1 GLN A  44     -14.428  -0.914  -0.260  1.00 94.37           O  
ATOM    635  N   VAL A  45     -14.193   1.548   3.714  1.00 94.46           N  
ATOM    636  H   VAL A  45     -14.969   1.453   3.074  1.00 94.46           H  
ATOM    637  CA  VAL A  45     -14.415   1.295   5.144  1.00 94.46           C  
ATOM    638  HA  VAL A  45     -13.652   1.834   5.706  1.00 94.46           H  
ATOM    639  C   VAL A  45     -14.251  -0.195   5.429  1.00 94.46           C  
ATOM    640  CB  VAL A  45     -15.773   1.829   5.633  1.00 94.46           C  
ATOM    641  HB  VAL A  45     -16.575   1.318   5.100  1.00 94.46           H  
ATOM    642  O   VAL A  45     -14.901  -1.016   4.775  1.00 94.46           O  
ATOM    643  CG1 VAL A  45     -15.956   1.596   7.141  1.00 94.46           C  
ATOM    644 HG11 VAL A  45     -16.897   2.035   7.470  1.00 94.46           H  
ATOM    645 HG12 VAL A  45     -15.979   0.528   7.359  1.00 94.46           H  
ATOM    646 HG13 VAL A  45     -15.136   2.061   7.689  1.00 94.46           H  
ATOM    647  CG2 VAL A  45     -15.896   3.336   5.372  1.00 94.46           C  
ATOM    648 HG21 VAL A  45     -16.849   3.704   5.753  1.00 94.46           H  
ATOM    649 HG22 VAL A  45     -15.086   3.866   5.873  1.00 94.46           H  
ATOM    650 HG23 VAL A  45     -15.849   3.545   4.304  1.00 94.46           H  
ATOM    651  N   ILE A  46     -13.406  -0.540   6.402  1.00 92.29           N  
ATOM    652  H   ILE A  46     -12.881   0.197   6.850  1.00 92.29           H  
ATOM    653  CA  ILE A  46     -13.164  -1.911   6.876  1.00 92.29           C  
ATOM    654  HA  ILE A  46     -13.977  -2.552   6.537  1.00 92.29           H  
ATOM    655  C   ILE A  46     -13.170  -1.880   8.405  1.00 92.29           C  
ATOM    656  CB  ILE A  46     -11.839  -2.493   6.323  1.00 92.29           C  
ATOM    657  HB  ILE A  46     -11.006  -1.944   6.762  1.00 92.29           H  
ATOM    658  O   ILE A  46     -12.426  -1.122   9.017  1.00 92.29           O  
ATOM    659  CG1 ILE A  46     -11.756  -2.334   4.787  1.00 92.29           C  
ATOM    660 HG12 ILE A  46     -11.854  -1.277   4.539  1.00 92.29           H  
ATOM    661 HG13 ILE A  46     -12.571  -2.882   4.315  1.00 92.29           H  
ATOM    662  CG2 ILE A  46     -11.707  -3.972   6.736  1.00 92.29           C  
ATOM    663 HG21 ILE A  46     -11.762  -4.080   7.819  1.00 92.29           H  
ATOM    664 HG22 ILE A  46     -12.490  -4.569   6.268  1.00 92.29           H  
ATOM    665 HG23 ILE A  46     -10.737  -4.363   6.427  1.00 92.29           H  
ATOM    666  CD1 ILE A  46     -10.429  -2.773   4.169  1.00 92.29           C  
ATOM    667 HD11 ILE A  46     -10.424  -2.521   3.109  1.00 92.29           H  
ATOM    668 HD12 ILE A  46     -10.296  -3.850   4.271  1.00 92.29           H  
ATOM    669 HD13 ILE A  46      -9.610  -2.246   4.661  1.00 92.29           H  
ATOM    670  N   ASN A  47     -14.063  -2.656   9.027  1.00 89.96           N  
ATOM    671  H   ASN A  47     -14.588  -3.315   8.469  1.00 89.96           H  
ATOM    672  CA  ASN A  47     -14.237  -2.731  10.487  1.00 89.96           C  
ATOM    673  HA  ASN A  47     -15.212  -3.184  10.664  1.00 89.96           H  
ATOM    674  C   ASN A  47     -14.308  -1.367  11.202  1.00 89.96           C  
ATOM    675  CB  ASN A  47     -13.196  -3.689  11.079  1.00 89.96           C  
ATOM    676  HB2 ASN A  47     -12.194  -3.308  10.876  1.00 89.96           H  
ATOM    677  HB3 ASN A  47     -13.322  -3.761  12.159  1.00 89.96           H  
ATOM    678  O   ASN A  47     -13.799  -1.198  12.308  1.00 89.96           O  
ATOM    679  CG  ASN A  47     -13.338  -5.082  10.512  1.00 89.96           C  
ATOM    680  ND2 ASN A  47     -12.262  -5.806  10.466  1.00 89.96           N  
ATOM    681 HD21 ASN A  47     -12.295  -6.662   9.930  1.00 89.96           H  
ATOM    682 HD22 ASN A  47     -11.377  -5.400  10.735  1.00 89.96           H  
ATOM    683  OD1 ASN A  47     -14.389  -5.509  10.061  1.00 89.96           O  
ATOM    684  N   GLY A  48     -14.966  -0.393  10.568  1.00 91.99           N  
ATOM    685  H   GLY A  48     -15.301  -0.582   9.635  1.00 91.99           H  
ATOM    686  CA  GLY A  48     -15.168   0.951  11.117  1.00 91.99           C  
ATOM    687  HA2 GLY A  48     -15.328   0.880  12.193  1.00 91.99           H  
ATOM    688  HA3 GLY A  48     -16.061   1.384  10.668  1.00 91.99           H  
ATOM    689  C   GLY A  48     -14.015   1.932  10.887  1.00 91.99           C  
ATOM    690  O   GLY A  48     -14.156   3.093  11.254  1.00 91.99           O  
ATOM    691  N   VAL A  49     -12.918   1.507  10.257  1.00 94.70           N  
ATOM    692  H   VAL A  49     -12.847   0.537   9.987  1.00 94.70           H  
ATOM    693  CA  VAL A  49     -11.814   2.385   9.848  1.00 94.70           C  
ATOM    694  HA  VAL A  49     -11.860   3.315  10.415  1.00 94.70           H  
ATOM    695  C   VAL A  49     -11.964   2.726   8.367  1.00 94.70           C  
ATOM    696  CB  VAL A  49     -10.453   1.732  10.154  1.00 94.70           C  
ATOM    697  HB  VAL A  49     -10.396   0.778   9.630  1.00 94.70           H  
ATOM    698  O   VAL A  49     -12.214   1.840   7.548  1.00 94.70           O  
ATOM    699  CG1 VAL A  49      -9.277   2.614   9.716  1.00 94.70           C  
ATOM    700 HG11 VAL A  49      -9.323   3.591  10.197  1.00 94.70           H  
ATOM    701 HG12 VAL A  49      -9.273   2.744   8.633  1.00 94.70           H  
ATOM    702 HG13 VAL A  49      -8.336   2.137   9.987  1.00 94.70           H  
ATOM    703  CG2 VAL A  49     -10.302   1.444  11.654  1.00 94.70           C  
ATOM    704 HG21 VAL A  49     -11.066   0.739  11.983  1.00 94.70           H  
ATOM    705 HG22 VAL A  49     -10.387   2.370  12.222  1.00 94.70           H  
ATOM    706 HG23 VAL A  49      -9.325   0.998  11.839  1.00 94.70           H  
ATOM    707  N   THR A  50     -11.831   4.008   8.024  1.00 96.16           N  
ATOM    708  H   THR A  50     -11.606   4.678   8.746  1.00 96.16           H  
ATOM    709  CA  THR A  50     -11.791   4.477   6.633  1.00 96.16           C  
ATOM    710  HA  THR A  50     -12.387   3.815   6.005  1.00 96.16           H  
ATOM    711  C   THR A  50     -10.352   4.452   6.145  1.00 96.16           C  
ATOM    712  CB  THR A  50     -12.356   5.896   6.486  1.00 96.16           C  
ATOM    713  HB  THR A  50     -11.763   6.591   7.079  1.00 96.16           H  
ATOM    714  O   THR A  50      -9.529   5.236   6.604  1.00 96.16           O  
ATOM    715  CG2 THR A  50     -12.383   6.367   5.029  1.00 96.16           C  
ATOM    716 HG21 THR A  50     -11.368   6.447   4.641  1.00 96.16           H  
ATOM    717 HG22 THR A  50     -12.849   7.351   4.968  1.00 96.16           H  
ATOM    718 HG23 THR A  50     -12.946   5.660   4.419  1.00 96.16           H  
ATOM    719  OG1 THR A  50     -13.691   5.935   6.939  1.00 96.16           O  
ATOM    720  HG1 THR A  50     -13.924   6.861   7.033  1.00 96.16           H  
ATOM    721  N   TYR A  51     -10.072   3.577   5.190  1.00 97.61           N  
ATOM    722  H   TYR A  51     -10.799   2.955   4.867  1.00 97.61           H  
ATOM    723  CA  TYR A  51      -8.785   3.484   4.520  1.00 97.61           C  
ATOM    724  HA  TYR A  51      -8.004   3.891   5.163  1.00 97.61           H  
ATOM    725  C   TYR A  51      -8.814   4.276   3.218  1.00 97.61           C  
ATOM    726  CB  TYR A  51      -8.465   2.011   4.254  1.00 97.61           C  
ATOM    727  HB2 TYR A  51      -9.274   1.556   3.683  1.00 97.61           H  
ATOM    728  HB3 TYR A  51      -7.566   1.966   3.638  1.00 97.61           H  
ATOM    729  O   TYR A  51      -9.768   4.156   2.448  1.00 97.61           O  
ATOM    730  CG  TYR A  51      -8.232   1.212   5.518  1.00 97.61           C  
ATOM    731  CD1 TYR A  51      -6.922   1.062   5.999  1.00 97.61           C  
ATOM    732  HD1 TYR A  51      -6.093   1.494   5.458  1.00 97.61           H  
ATOM    733  CD2 TYR A  51      -9.306   0.639   6.228  1.00 97.61           C  
ATOM    734  HD2 TYR A  51     -10.317   0.760   5.867  1.00 97.61           H  
ATOM    735  CE1 TYR A  51      -6.671   0.357   7.182  1.00 97.61           C  
ATOM    736  HE1 TYR A  51      -5.650   0.263   7.521  1.00 97.61           H  
ATOM    737  CE2 TYR A  51      -9.058  -0.069   7.420  1.00 97.61           C  
ATOM    738  HE2 TYR A  51      -9.870  -0.509   7.980  1.00 97.61           H  
ATOM    739  OH  TYR A  51      -7.505  -0.858   9.073  1.00 97.61           O  
ATOM    740  HH  TYR A  51      -6.566  -0.860   9.272  1.00 97.61           H  
ATOM    741  CZ  TYR A  51      -7.742  -0.199   7.909  1.00 97.61           C  
ATOM    742  N   THR A  52      -7.752   5.023   2.938  1.00 97.89           N  
ATOM    743  H   THR A  52      -7.017   5.068   3.628  1.00 97.89           H  
ATOM    744  CA  THR A  52      -7.404   5.433   1.571  1.00 97.89           C  
ATOM    745  HA  THR A  52      -8.301   5.674   1.001  1.00 97.89           H  
ATOM    746  C   THR A  52      -6.688   4.262   0.916  1.00 97.89           C  
ATOM    747  CB  THR A  52      -6.491   6.664   1.600  1.00 97.89           C  
ATOM    748  HB  THR A  52      -5.594   6.447   2.180  1.00 97.89           H  
ATOM    749  O   THR A  52      -5.809   3.689   1.549  1.00 97.89           O  
ATOM    750  CG2 THR A  52      -6.096   7.139   0.210  1.00 97.89           C  
ATOM    751 HG21 THR A  52      -7.003   7.344  -0.359  1.00 97.89           H  
ATOM    752 HG22 THR A  52      -5.501   6.379  -0.297  1.00 97.89           H  
ATOM    753 HG23 THR A  52      -5.500   8.049   0.282  1.00 97.89           H  
ATOM    754  OG1 THR A  52      -7.182   7.740   2.190  1.00 97.89           O  
ATOM    755  HG1 THR A  52      -6.559   8.465   2.281  1.00 97.89           H  
ATOM    756  N   TYR A  53      -7.036   3.870  -0.308  1.00 97.72           N  
ATOM    757  H   TYR A  53      -7.727   4.386  -0.832  1.00 97.72           H  
ATOM    758  CA  TYR A  53      -6.374   2.734  -0.953  1.00 97.72           C  
ATOM    759  HA  TYR A  53      -5.509   2.462  -0.348  1.00 97.72           H  
ATOM    760  C   TYR A  53      -5.800   3.070  -2.323  1.00 97.72           C  
ATOM    761  CB  TYR A  53      -7.275   1.492  -0.968  1.00 97.72           C  
ATOM    762  HB2 TYR A  53      -6.644   0.612  -1.096  1.00 97.72           H  
ATOM    763  HB3 TYR A  53      -7.760   1.398   0.003  1.00 97.72           H  
ATOM    764  O   TYR A  53      -6.311   3.933  -3.041  1.00 97.72           O  
ATOM    765  CG  TYR A  53      -8.328   1.484  -2.055  1.00 97.72           C  
ATOM    766  CD1 TYR A  53      -9.542   2.167  -1.856  1.00 97.72           C  
ATOM    767  HD1 TYR A  53      -9.714   2.685  -0.924  1.00 97.72           H  
ATOM    768  CD2 TYR A  53      -8.088   0.803  -3.265  1.00 97.72           C  
ATOM    769  HD2 TYR A  53      -7.159   0.277  -3.423  1.00 97.72           H  
ATOM    770  CE1 TYR A  53     -10.514   2.188  -2.873  1.00 97.72           C  
ATOM    771  HE1 TYR A  53     -11.448   2.709  -2.722  1.00 97.72           H  
ATOM    772  CE2 TYR A  53      -9.061   0.815  -4.281  1.00 97.72           C  
ATOM    773  HE2 TYR A  53      -8.889   0.299  -5.214  1.00 97.72           H  
ATOM    774  OH  TYR A  53     -11.192   1.558  -5.083  1.00 97.72           O  
ATOM    775  HH  TYR A  53     -11.941   2.121  -4.873  1.00 97.72           H  
ATOM    776  CZ  TYR A  53     -10.266   1.520  -4.092  1.00 97.72           C  
ATOM    777  N   PHE A  54      -4.732   2.351  -2.653  1.00 97.91           N  
ATOM    778  H   PHE A  54      -4.402   1.668  -1.986  1.00 97.91           H  
ATOM    779  CA  PHE A  54      -4.053   2.369  -3.938  1.00 97.91           C  
ATOM    780  HA  PHE A  54      -4.543   3.063  -4.621  1.00 97.91           H  
ATOM    781  C   PHE A  54      -4.131   0.964  -4.514  1.00 97.91           C  
ATOM    782  CB  PHE A  54      -2.599   2.808  -3.758  1.00 97.91           C  
ATOM    783  HB2 PHE A  54      -2.104   2.777  -4.729  1.00 97.91           H  
ATOM    784  HB3 PHE A  54      -2.085   2.090  -3.119  1.00 97.91           H  
ATOM    785  O   PHE A  54      -3.618   0.016  -3.920  1.00 97.91           O  
ATOM    786  CG  PHE A  54      -2.431   4.187  -3.160  1.00 97.91           C  
ATOM    787  CD1 PHE A  54      -2.263   5.297  -4.001  1.00 97.91           C  
ATOM    788  HD1 PHE A  54      -2.284   5.170  -5.073  1.00 97.91           H  
ATOM    789  CD2 PHE A  54      -2.442   4.363  -1.763  1.00 97.91           C  
ATOM    790  HD2 PHE A  54      -2.584   3.512  -1.112  1.00 97.91           H  
ATOM    791  CE1 PHE A  54      -2.067   6.572  -3.452  1.00 97.91           C  
ATOM    792  HE1 PHE A  54      -1.903   7.421  -4.101  1.00 97.91           H  
ATOM    793  CE2 PHE A  54      -2.280   5.646  -1.214  1.00 97.91           C  
ATOM    794  HE2 PHE A  54      -2.292   5.779  -0.142  1.00 97.91           H  
ATOM    795  CZ  PHE A  54      -2.087   6.749  -2.063  1.00 97.91           C  
ATOM    796  HZ  PHE A  54      -1.955   7.742  -1.660  1.00 97.91           H  
ATOM    797  N   ASP A  55      -4.824   0.846  -5.635  1.00 96.76           N  
ATOM    798  H   ASP A  55      -5.197   1.681  -6.063  1.00 96.76           H  
ATOM    799  CA  ASP A  55      -4.894  -0.384  -6.408  1.00 96.76           C  
ATOM    800  HA  ASP A  55      -4.985  -1.238  -5.737  1.00 96.76           H  
ATOM    801  C   ASP A  55      -3.613  -0.540  -7.226  1.00 96.76           C  
ATOM    802  CB  ASP A  55      -6.135  -0.337  -7.303  1.00 96.76           C  
ATOM    803  HB2 ASP A  55      -6.995  -0.091  -6.680  1.00 96.76           H  
ATOM    804  HB3 ASP A  55      -6.024   0.445  -8.054  1.00 96.76           H  
ATOM    805  O   ASP A  55      -3.287   0.332  -8.037  1.00 96.76           O  
ATOM    806  CG  ASP A  55      -6.412  -1.670  -7.991  1.00 96.76           C  
ATOM    807  OD1 ASP A  55      -5.564  -2.577  -7.854  1.00 96.76           O  
ATOM    808  OD2 ASP A  55      -7.543  -1.785  -8.509  1.00 96.76           O  
ATOM    809  N   PHE A  56      -2.870  -1.621  -6.996  1.00 96.98           N  
ATOM    810  H   PHE A  56      -3.227  -2.363  -6.411  1.00 96.98           H  
ATOM    811  CA  PHE A  56      -1.661  -1.863  -7.765  1.00 96.98           C  
ATOM    812  HA  PHE A  56      -1.132  -0.916  -7.872  1.00 96.98           H  
ATOM    813  C   PHE A  56      -1.976  -2.331  -9.186  1.00 96.98           C  
ATOM    814  CB  PHE A  56      -0.731  -2.835  -7.029  1.00 96.98           C  
ATOM    815  HB2 PHE A  56      -1.218  -3.807  -6.947  1.00 96.98           H  
ATOM    816  HB3 PHE A  56       0.158  -2.977  -7.643  1.00 96.98           H  
ATOM    817  O   PHE A  56      -1.142  -2.098 -10.056  1.00 96.98           O  
ATOM    818  CG  PHE A  56      -0.275  -2.361  -5.659  1.00 96.98           C  
ATOM    819  CD1 PHE A  56       0.318  -1.093  -5.515  1.00 96.98           C  
ATOM    820  HD1 PHE A  56       0.445  -0.448  -6.372  1.00 96.98           H  
ATOM    821  CD2 PHE A  56      -0.405  -3.192  -4.530  1.00 96.98           C  
ATOM    822  HD2 PHE A  56      -0.869  -4.162  -4.630  1.00 96.98           H  
ATOM    823  CE1 PHE A  56       0.789  -0.674  -4.262  1.00 96.98           C  
ATOM    824  HE1 PHE A  56       1.271   0.289  -4.174  1.00 96.98           H  
ATOM    825  CE2 PHE A  56       0.074  -2.775  -3.275  1.00 96.98           C  
ATOM    826  HE2 PHE A  56      -0.017  -3.425  -2.418  1.00 96.98           H  
ATOM    827  CZ  PHE A  56       0.687  -1.518  -3.146  1.00 96.98           C  
ATOM    828  HZ  PHE A  56       1.096  -1.206  -2.197  1.00 96.98           H  
ATOM    829  N   GLY A  57      -3.148  -2.918  -9.445  1.00 95.72           N  
ATOM    830  H   GLY A  57      -3.846  -2.966  -8.716  1.00 95.72           H  
ATOM    831  CA  GLY A  57      -3.519  -3.524 -10.723  1.00 95.72           C  
ATOM    832  HA2 GLY A  57      -3.072  -2.971 -11.549  1.00 95.72           H  
ATOM    833  HA3 GLY A  57      -4.602  -3.460 -10.829  1.00 95.72           H  
ATOM    834  C   GLY A  57      -3.096  -4.994 -10.827  1.00 95.72           C  
ATOM    835  O   GLY A  57      -2.004  -5.383 -10.398  1.00 95.72           O  
ATOM    836  N   GLU A  58      -3.938  -5.827 -11.450  1.00 92.88           N  
ATOM    837  H   GLU A  58      -4.817  -5.435 -11.757  1.00 92.88           H  
ATOM    838  CA  GLU A  58      -3.793  -7.296 -11.461  1.00 92.88           C  
ATOM    839  HA  GLU A  58      -3.834  -7.667 -10.437  1.00 92.88           H  
ATOM    840  C   GLU A  58      -2.442  -7.752 -12.033  1.00 92.88           C  
ATOM    841  CB  GLU A  58      -4.975  -7.906 -12.241  1.00 92.88           C  
ATOM    842  HB2 GLU A  58      -4.934  -7.555 -13.272  1.00 92.88           H  
ATOM    843  HB3 GLU A  58      -5.904  -7.556 -11.790  1.00 92.88           H  
ATOM    844  O   GLU A  58      -1.798  -8.665 -11.503  1.00 92.88           O  
ATOM    845  CG  GLU A  58      -4.983  -9.446 -12.229  1.00 92.88           C  
ATOM    846  HG2 GLU A  58      -5.001  -9.779 -11.192  1.00 92.88           H  
ATOM    847  HG3 GLU A  58      -4.059  -9.810 -12.681  1.00 92.88           H  
ATOM    848  CD  GLU A  58      -6.167 -10.081 -12.986  1.00 92.88           C  
ATOM    849  OE1 GLU A  58      -6.370 -11.306 -12.809  1.00 92.88           O  
ATOM    850  OE2 GLU A  58      -6.855  -9.379 -13.761  1.00 92.88           O  
ATOM    851  N   GLY A  59      -1.981  -7.059 -13.079  1.00 96.08           N  
ATOM    852  H   GLY A  59      -2.552  -6.286 -13.391  1.00 96.08           H  
ATOM    853  CA  GLY A  59      -0.748  -7.365 -13.804  1.00 96.08           C  
ATOM    854  HA2 GLY A  59      -0.706  -6.743 -14.698  1.00 96.08           H  
ATOM    855  HA3 GLY A  59      -0.770  -8.411 -14.110  1.00 96.08           H  
ATOM    856  C   GLY A  59       0.548  -7.136 -13.024  1.00 96.08           C  
ATOM    857  O   GLY A  59       1.598  -7.571 -13.488  1.00 96.08           O  
ATOM    858  N   ASN A  60       0.486  -6.495 -11.855  1.00 97.26           N  
ATOM    859  H   ASN A  60      -0.414  -6.182 -11.520  1.00 97.26           H  
ATOM    860  CA  ASN A  60       1.662  -6.169 -11.044  1.00 97.26           C  
ATOM    861  HA  ASN A  60       2.551  -6.228 -11.671  1.00 97.26           H  
ATOM    862  C   ASN A  60       1.913  -7.175  -9.908  1.00 97.26           C  
ATOM    863  CB  ASN A  60       1.522  -4.710 -10.589  1.00 97.26           C  
ATOM    864  HB2 ASN A  60       2.325  -4.455  -9.898  1.00 97.26           H  
ATOM    865  HB3 ASN A  60       0.573  -4.573 -10.070  1.00 97.26           H  
ATOM    866  O   ASN A  60       2.834  -7.005  -9.110  1.00 97.26           O  
ATOM    867  CG  ASN A  60       1.604  -3.760 -11.775  1.00 97.26           C  
ATOM    868  ND2 ASN A  60       0.829  -2.711 -11.799  1.00 97.26           N  
ATOM    869 HD21 ASN A  60       0.944  -2.052 -12.556  1.00 97.26           H  
ATOM    870 HD22 ASN A  60       0.144  -2.565 -11.071  1.00 97.26           H  
ATOM    871  OD1 ASN A  60       2.359  -3.941 -12.715  1.00 97.26           O  
ATOM    872  N   SER A  61       1.119  -8.248  -9.846  1.00 96.91           N  
ATOM    873  H   SER A  61       0.382  -8.331 -10.531  1.00 96.91           H  
ATOM    874  CA  SER A  61       1.295  -9.319  -8.865  1.00 96.91           C  
ATOM    875  HA  SER A  61       1.183  -8.880  -7.874  1.00 96.91           H  
ATOM    876  C   SER A  61       2.685  -9.966  -8.972  1.00 96.91           C  
ATOM    877  CB  SER A  61       0.218 -10.394  -9.028  1.00 96.91           C  
ATOM    878  HB2 SER A  61       0.369 -11.160  -8.268  1.00 96.91           H  
ATOM    879  HB3 SER A  61       0.306 -10.854 -10.013  1.00 96.91           H  
ATOM    880  O   SER A  61       3.111 -10.389 -10.044  1.00 96.91           O  
ATOM    881  OG  SER A  61      -1.082  -9.853  -8.877  1.00 96.91           O  
ATOM    882  HG  SER A  61      -1.331  -9.419  -9.696  1.00 96.91           H  
ATOM    883  N   GLY A  62       3.372 -10.100  -7.839  1.00 97.77           N  
ATOM    884  H   GLY A  62       2.954  -9.707  -7.008  1.00 97.77           H  
ATOM    885  CA  GLY A  62       4.687 -10.726  -7.704  1.00 97.77           C  
ATOM    886  HA2 GLY A  62       4.737 -11.223  -6.736  1.00 97.77           H  
ATOM    887  HA3 GLY A  62       4.809 -11.478  -8.483  1.00 97.77           H  
ATOM    888  C   GLY A  62       5.880  -9.773  -7.794  1.00 97.77           C  
ATOM    889  O   GLY A  62       6.979 -10.203  -7.455  1.00 97.77           O  
ATOM    890  N   LEU A  63       5.684  -8.511  -8.190  1.00 98.51           N  
ATOM    891  H   LEU A  63       4.754  -8.206  -8.438  1.00 98.51           H  
ATOM    892  CA  LEU A  63       6.760  -7.516  -8.214  1.00 98.51           C  
ATOM    893  HA  LEU A  63       7.620  -7.936  -8.735  1.00 98.51           H  
ATOM    894  C   LEU A  63       7.221  -7.175  -6.790  1.00 98.51           C  
ATOM    895  CB  LEU A  63       6.303  -6.248  -8.959  1.00 98.51           C  
ATOM    896  HB2 LEU A  63       7.097  -5.505  -8.895  1.00 98.51           H  
ATOM    897  HB3 LEU A  63       5.433  -5.843  -8.441  1.00 98.51           H  
ATOM    898  O   LEU A  63       6.398  -6.986  -5.889  1.00 98.51           O  
ATOM    899  CG  LEU A  63       5.946  -6.450 -10.443  1.00 98.51           C  
ATOM    900  HG  LEU A  63       5.151  -7.191 -10.534  1.00 98.51           H  
ATOM    901  CD1 LEU A  63       5.441  -5.131 -11.029  1.00 98.51           C  
ATOM    902 HD11 LEU A  63       4.568  -4.797 -10.468  1.00 98.51           H  
ATOM    903 HD12 LEU A  63       6.216  -4.369 -10.944  1.00 98.51           H  
ATOM    904 HD13 LEU A  63       5.159  -5.262 -12.073  1.00 98.51           H  
ATOM    905  CD2 LEU A  63       7.141  -6.916 -11.277  1.00 98.51           C  
ATOM    906 HD21 LEU A  63       6.850  -6.992 -12.325  1.00 98.51           H  
ATOM    907 HD22 LEU A  63       7.954  -6.197 -11.177  1.00 98.51           H  
ATOM    908 HD23 LEU A  63       7.482  -7.893 -10.934  1.00 98.51           H  
ATOM    909  N   ALA A  64       8.535  -7.105  -6.590  1.00 98.65           N  
ATOM    910  H   ALA A  64       9.147  -7.311  -7.366  1.00 98.65           H  
ATOM    911  CA  ALA A  64       9.157  -6.574  -5.386  1.00 98.65           C  
ATOM    912  HA  ALA A  64       8.475  -6.690  -4.545  1.00 98.65           H  
ATOM    913  C   ALA A  64       9.433  -5.076  -5.560  1.00 98.65           C  
ATOM    914  CB  ALA A  64      10.423  -7.381  -5.077  1.00 98.65           C  
ATOM    915  HB1 ALA A  64      11.094  -7.349  -5.935  1.00 98.65           H  
ATOM    916  HB2 ALA A  64      10.158  -8.418  -4.871  1.00 98.65           H  
ATOM    917  HB3 ALA A  64      10.929  -6.951  -4.213  1.00 98.65           H  
ATOM    918  O   ALA A  64      10.257  -4.663  -6.374  1.00 98.65           O  
ATOM    919  N   GLU A  65       8.755  -4.265  -4.758  1.00 98.77           N  
ATOM    920  H   GLU A  65       8.138  -4.669  -4.068  1.00 98.77           H  
ATOM    921  CA  GLU A  65       8.767  -2.809  -4.835  1.00 98.77           C  
ATOM    922  HA  GLU A  65       9.517  -2.476  -5.553  1.00 98.77           H  
ATOM    923  C   GLU A  65       9.132  -2.191  -3.483  1.00 98.77           C  
ATOM    924  CB  GLU A  65       7.391  -2.312  -5.316  1.00 98.77           C  
ATOM    925  HB2 GLU A  65       6.622  -2.702  -4.648  1.00 98.77           H  
ATOM    926  HB3 GLU A  65       7.357  -1.225  -5.248  1.00 98.77           H  
ATOM    927  O   GLU A  65       8.972  -2.792  -2.421  1.00 98.77           O  
ATOM    928  CG  GLU A  65       7.050  -2.734  -6.759  1.00 98.77           C  
ATOM    929  HG2 GLU A  65       6.057  -2.352  -6.995  1.00 98.77           H  
ATOM    930  HG3 GLU A  65       7.004  -3.822  -6.818  1.00 98.77           H  
ATOM    931  CD  GLU A  65       8.048  -2.192  -7.793  1.00 98.77           C  
ATOM    932  OE1 GLU A  65       8.282  -2.868  -8.821  1.00 98.77           O  
ATOM    933  OE2 GLU A  65       8.583  -1.090  -7.541  1.00 98.77           O  
ATOM    934  N   ASN A  66       9.603  -0.952  -3.512  1.00 98.69           N  
ATOM    935  H   ASN A  66       9.788  -0.540  -4.415  1.00 98.69           H  
ATOM    936  CA  ASN A  66       9.722  -0.087  -2.349  1.00 98.69           C  
ATOM    937  HA  ASN A  66       9.550  -0.659  -1.438  1.00 98.69           H  
ATOM    938  C   ASN A  66       8.660   1.002  -2.447  1.00 98.69           C  
ATOM    939  CB  ASN A  66      11.125   0.516  -2.274  1.00 98.69           C  
ATOM    940  HB2 ASN A  66      11.186   1.196  -1.425  1.00 98.69           H  
ATOM    941  HB3 ASN A  66      11.314   1.083  -3.186  1.00 98.69           H  
ATOM    942  O   ASN A  66       8.602   1.744  -3.426  1.00 98.69           O  
ATOM    943  CG  ASN A  66      12.193  -0.539  -2.110  1.00 98.69           C  
ATOM    944  ND2 ASN A  66      12.858  -0.886  -3.184  1.00 98.69           N  
ATOM    945 HD21 ASN A  66      13.521  -1.642  -3.092  1.00 98.69           H  
ATOM    946 HD22 ASN A  66      12.573  -0.499  -4.072  1.00 98.69           H  
ATOM    947  OD1 ASN A  66      12.415  -1.077  -1.038  1.00 98.69           O  
ATOM    948  N   LEU A  67       7.836   1.108  -1.412  1.00 98.79           N  
ATOM    949  H   LEU A  67       7.934   0.439  -0.662  1.00 98.79           H  
ATOM    950  CA  LEU A  67       6.741   2.062  -1.320  1.00 98.79           C  
ATOM    951  HA  LEU A  67       6.411   2.339  -2.321  1.00 98.79           H  
ATOM    952  C   LEU A  67       7.205   3.327  -0.591  1.00 98.79           C  
ATOM    953  CB  LEU A  67       5.570   1.388  -0.577  1.00 98.79           C  
ATOM    954  HB2 LEU A  67       5.880   1.212   0.453  1.00 98.79           H  
ATOM    955  HB3 LEU A  67       4.734   2.085  -0.530  1.00 98.79           H  
ATOM    956  O   LEU A  67       7.724   3.240   0.520  1.00 98.79           O  
ATOM    957  CG  LEU A  67       5.088   0.035  -1.141  1.00 98.79           C  
ATOM    958  HG  LEU A  67       5.848  -0.723  -0.953  1.00 98.79           H  
ATOM    959  CD1 LEU A  67       3.809  -0.381  -0.413  1.00 98.79           C  
ATOM    960 HD11 LEU A  67       3.991  -0.414   0.661  1.00 98.79           H  
ATOM    961 HD12 LEU A  67       3.511  -1.376  -0.744  1.00 98.79           H  
ATOM    962 HD13 LEU A  67       3.007   0.326  -0.627  1.00 98.79           H  
ATOM    963  CD2 LEU A  67       4.790   0.052  -2.637  1.00 98.79           C  
ATOM    964 HD21 LEU A  67       4.398  -0.916  -2.948  1.00 98.79           H  
ATOM    965 HD22 LEU A  67       4.056   0.823  -2.870  1.00 98.79           H  
ATOM    966 HD23 LEU A  67       5.711   0.225  -3.193  1.00 98.79           H  
ATOM    967  N   ILE A  68       6.971   4.504  -1.172  1.00 98.76           N  
ATOM    968  H   ILE A  68       6.609   4.498  -2.115  1.00 98.76           H  
ATOM    969  CA  ILE A  68       7.183   5.801  -0.517  1.00 98.76           C  
ATOM    970  HA  ILE A  68       7.493   5.630   0.514  1.00 98.76           H  
ATOM    971  C   ILE A  68       5.859   6.562  -0.468  1.00 98.76           C  
ATOM    972  CB  ILE A  68       8.318   6.617  -1.178  1.00 98.76           C  
ATOM    973  HB  ILE A  68       8.063   6.791  -2.223  1.00 98.76           H  
ATOM    974  O   ILE A  68       5.410   7.162  -1.451  1.00 98.76           O  
ATOM    975  CG1 ILE A  68       9.649   5.831  -1.129  1.00 98.76           C  
ATOM    976 HG12 ILE A  68       9.884   5.589  -0.092  1.00 98.76           H  
ATOM    977 HG13 ILE A  68       9.529   4.894  -1.673  1.00 98.76           H  
ATOM    978  CG2 ILE A  68       8.462   7.983  -0.472  1.00 98.76           C  
ATOM    979 HG21 ILE A  68       7.535   8.554  -0.532  1.00 98.76           H  
ATOM    980 HG22 ILE A  68       9.237   8.582  -0.950  1.00 98.76           H  
ATOM    981 HG23 ILE A  68       8.723   7.834   0.576  1.00 98.76           H  
ATOM    982  CD1 ILE A  68      10.854   6.558  -1.740  1.00 98.76           C  
ATOM    983 HD11 ILE A  68      11.152   7.397  -1.110  1.00 98.76           H  
ATOM    984 HD12 ILE A  68      11.694   5.866  -1.803  1.00 98.76           H  
ATOM    985 HD13 ILE A  68      10.615   6.919  -2.741  1.00 98.76           H  
ATOM    986  N   PHE A  69       5.257   6.578   0.720  1.00 98.88           N  
ATOM    987  H   PHE A  69       5.670   6.043   1.470  1.00 98.88           H  
ATOM    988  CA  PHE A  69       4.132   7.454   1.030  1.00 98.88           C  
ATOM    989  HA  PHE A  69       3.409   7.402   0.217  1.00 98.88           H  
ATOM    990  C   PHE A  69       4.633   8.890   1.158  1.00 98.88           C  
ATOM    991  CB  PHE A  69       3.445   7.000   2.321  1.00 98.88           C  
ATOM    992  HB2 PHE A  69       4.145   7.114   3.149  1.00 98.88           H  
ATOM    993  HB3 PHE A  69       2.595   7.652   2.521  1.00 98.88           H  
ATOM    994  O   PHE A  69       5.586   9.164   1.895  1.00 98.88           O  
ATOM    995  CG  PHE A  69       2.967   5.565   2.271  1.00 98.88           C  
ATOM    996  CD1 PHE A  69       1.772   5.236   1.603  1.00 98.88           C  
ATOM    997  HD1 PHE A  69       1.181   6.008   1.133  1.00 98.88           H  
ATOM    998  CD2 PHE A  69       3.755   4.547   2.840  1.00 98.88           C  
ATOM    999  HD2 PHE A  69       4.686   4.790   3.331  1.00 98.88           H  
ATOM   1000  CE1 PHE A  69       1.369   3.892   1.508  1.00 98.88           C  
ATOM   1001  HE1 PHE A  69       0.473   3.630   0.965  1.00 98.88           H  
ATOM   1002  CE2 PHE A  69       3.349   3.206   2.747  1.00 98.88           C  
ATOM   1003  HE2 PHE A  69       3.964   2.423   3.167  1.00 98.88           H  
ATOM   1004  CZ  PHE A  69       2.157   2.879   2.081  1.00 98.88           C  
ATOM   1005  HZ  PHE A  69       1.861   1.844   1.991  1.00 98.88           H  
ATOM   1006  N   ASN A  70       3.995   9.811   0.444  1.00 98.86           N  
ATOM   1007  H   ASN A  70       3.235   9.528  -0.157  1.00 98.86           H  
ATOM   1008  CA  ASN A  70       4.387  11.215   0.440  1.00 98.86           C  
ATOM   1009  HA  ASN A  70       4.897  11.443   1.375  1.00 98.86           H  
ATOM   1010  C   ASN A  70       3.178  12.146   0.393  1.00 98.86           C  
ATOM   1011  CB  ASN A  70       5.377  11.454  -0.709  1.00 98.86           C  
ATOM   1012  HB2 ASN A  70       6.179  10.718  -0.648  1.00 98.86           H  
ATOM   1013  HB3 ASN A  70       5.822  12.443  -0.599  1.00 98.86           H  
ATOM   1014  O   ASN A  70       2.083  11.744  -0.010  1.00 98.86           O  
ATOM   1015  CG  ASN A  70       4.740  11.386  -2.083  1.00 98.86           C  
ATOM   1016  ND2 ASN A  70       4.717  10.228  -2.705  1.00 98.86           N  
ATOM   1017 HD21 ASN A  70       4.351  10.195  -3.645  1.00 98.86           H  
ATOM   1018 HD22 ASN A  70       5.079   9.392  -2.268  1.00 98.86           H  
ATOM   1019  OD1 ASN A  70       4.249  12.387  -2.584  1.00 98.86           O  
ATOM   1020  N   ASN A  71       3.385  13.405   0.773  1.00 98.66           N  
ATOM   1021  H   ASN A  71       4.316  13.682   1.049  1.00 98.66           H  
ATOM   1022  CA  ASN A  71       2.332  14.418   0.798  1.00 98.66           C  
ATOM   1023  HA  ASN A  71       1.427  13.901   1.117  1.00 98.66           H  
ATOM   1024  C   ASN A  71       2.023  14.997  -0.598  1.00 98.66           C  
ATOM   1025  CB  ASN A  71       2.626  15.473   1.875  1.00 98.66           C  
ATOM   1026  HB2 ASN A  71       1.718  16.054   2.034  1.00 98.66           H  
ATOM   1027  HB3 ASN A  71       2.882  14.980   2.813  1.00 98.66           H  
ATOM   1028  O   ASN A  71       1.881  16.209  -0.768  1.00 98.66           O  
ATOM   1029  CG  ASN A  71       3.746  16.430   1.522  1.00 98.66           C  
ATOM   1030  ND2 ASN A  71       3.796  17.568   2.179  1.00 98.66           N  
ATOM   1031 HD21 ASN A  71       3.080  17.784   2.858  1.00 98.66           H  
ATOM   1032 HD22 ASN A  71       4.524  18.227   1.940  1.00 98.66           H  
ATOM   1033  OD1 ASN A  71       4.599  16.178   0.687  1.00 98.66           O  
ATOM   1034  N   ASN A  72       1.959  14.129  -1.612  1.00 98.63           N  
ATOM   1035  H   ASN A  72       2.100  13.155  -1.385  1.00 98.63           H  
ATOM   1036  CA  ASN A  72       1.736  14.458  -3.018  1.00 98.63           C  
ATOM   1037  HA  ASN A  72       1.928  13.545  -3.581  1.00 98.63           H  
ATOM   1038  C   ASN A  72       2.735  15.491  -3.573  1.00 98.63           C  
ATOM   1039  CB  ASN A  72       0.258  14.823  -3.212  1.00 98.63           C  
ATOM   1040  HB2 ASN A  72       0.080  15.821  -2.813  1.00 98.63           H  
ATOM   1041  HB3 ASN A  72      -0.368  14.111  -2.674  1.00 98.63           H  
ATOM   1042  O   ASN A  72       2.361  16.487  -4.191  1.00 98.63           O  
ATOM   1043  CG  ASN A  72      -0.163  14.783  -4.666  1.00 98.63           C  
ATOM   1044  ND2 ASN A  72      -1.227  15.464  -5.010  1.00 98.63           N  
ATOM   1045 HD21 ASN A  72      -1.729  16.001  -4.317  1.00 98.63           H  
ATOM   1046 HD22 ASN A  72      -1.596  15.259  -5.928  1.00 98.63           H  
ATOM   1047  OD1 ASN A  72       0.403  14.088  -5.495  1.00 98.63           O  
ATOM   1048  N   GLY A  73       4.026  15.275  -3.307  1.00 97.97           N  
ATOM   1049  H   GLY A  73       4.265  14.406  -2.849  1.00 97.97           H  
ATOM   1050  CA  GLY A  73       5.099  16.166  -3.754  1.00 97.97           C  
ATOM   1051  HA2 GLY A  73       6.047  15.640  -3.649  1.00 97.97           H  
ATOM   1052  HA3 GLY A  73       4.949  16.401  -4.808  1.00 97.97           H  
ATOM   1053  C   GLY A  73       5.204  17.489  -2.984  1.00 97.97           C  
ATOM   1054  O   GLY A  73       5.994  18.350  -3.365  1.00 97.97           O  
ATOM   1055  N   GLY A  74       4.477  17.651  -1.877  1.00 97.97           N  
ATOM   1056  H   GLY A  74       3.833  16.918  -1.616  1.00 97.97           H  
ATOM   1057  CA  GLY A  74       4.548  18.815  -0.986  1.00 97.97           C  
ATOM   1058  HA2 GLY A  74       3.658  18.823  -0.356  1.00 97.97           H  
ATOM   1059  HA3 GLY A  74       4.542  19.720  -1.593  1.00 97.97           H  
ATOM   1060  C   GLY A  74       5.785  18.866  -0.075  1.00 97.97           C  
ATOM   1061  O   GLY A  74       5.755  19.552   0.946  1.00 97.97           O  
ATOM   1062  N   GLY A  75       6.852  18.126  -0.390  1.00 97.79           N  
ATOM   1063  H   GLY A  75       6.790  17.579  -1.237  1.00 97.79           H  
ATOM   1064  CA  GLY A  75       8.133  18.151   0.327  1.00 97.79           C  
ATOM   1065  HA2 GLY A  75       8.918  17.831  -0.358  1.00 97.79           H  
ATOM   1066  HA3 GLY A  75       8.348  19.177   0.628  1.00 97.79           H  
ATOM   1067  C   GLY A  75       8.234  17.274   1.581  1.00 97.79           C  
ATOM   1068  O   GLY A  75       9.284  17.289   2.220  1.00 97.79           O  
ATOM   1069  N   LEU A  76       7.197  16.506   1.931  1.00 98.37           N  
ATOM   1070  H   LEU A  76       6.380  16.494   1.337  1.00 98.37           H  
ATOM   1071  CA  LEU A  76       7.226  15.530   3.027  1.00 98.37           C  
ATOM   1072  HA  LEU A  76       8.208  15.555   3.501  1.00 98.37           H  
ATOM   1073  C   LEU A  76       7.025  14.110   2.492  1.00 98.37           C  
ATOM   1074  CB  LEU A  76       6.175  15.851   4.107  1.00 98.37           C  
ATOM   1075  HB2 LEU A  76       6.260  15.108   4.900  1.00 98.37           H  
ATOM   1076  HB3 LEU A  76       5.183  15.728   3.672  1.00 98.37           H  
ATOM   1077  O   LEU A  76       6.204  13.866   1.608  1.00 98.37           O  
ATOM   1078  CG  LEU A  76       6.274  17.250   4.740  1.00 98.37           C  
ATOM   1079  HG  LEU A  76       6.230  18.014   3.964  1.00 98.37           H  
ATOM   1080  CD1 LEU A  76       5.095  17.467   5.689  1.00 98.37           C  
ATOM   1081 HD11 LEU A  76       5.132  18.475   6.102  1.00 98.37           H  
ATOM   1082 HD12 LEU A  76       4.157  17.345   5.148  1.00 98.37           H  
ATOM   1083 HD13 LEU A  76       5.129  16.744   6.504  1.00 98.37           H  
ATOM   1084  CD2 LEU A  76       7.568  17.423   5.539  1.00 98.37           C  
ATOM   1085 HD21 LEU A  76       8.426  17.365   4.870  1.00 98.37           H  
ATOM   1086 HD22 LEU A  76       7.646  16.645   6.299  1.00 98.37           H  
ATOM   1087 HD23 LEU A  76       7.572  18.401   6.020  1.00 98.37           H  
ATOM   1088  N   GLN A  77       7.760  13.163   3.066  1.00 98.56           N  
ATOM   1089  H   GLN A  77       8.393  13.413   3.812  1.00 98.56           H  
ATOM   1090  CA  GLN A  77       7.654  11.741   2.758  1.00 98.56           C  
ATOM   1091  HA  GLN A  77       6.612  11.504   2.544  1.00 98.56           H  
ATOM   1092  C   GLN A  77       8.075  10.896   3.955  1.00 98.56           C  
ATOM   1093  CB  GLN A  77       8.495  11.396   1.518  1.00 98.56           C  
ATOM   1094  HB2 GLN A  77       8.169  12.032   0.695  1.00 98.56           H  
ATOM   1095  HB3 GLN A  77       8.303  10.359   1.242  1.00 98.56           H  
ATOM   1096  O   GLN A  77       8.813  11.365   4.825  1.00 98.56           O  
ATOM   1097  CG  GLN A  77      10.006  11.584   1.725  1.00 98.56           C  
ATOM   1098  HG2 GLN A  77      10.220  12.623   1.976  1.00 98.56           H  
ATOM   1099  HG3 GLN A  77      10.350  10.953   2.544  1.00 98.56           H  
ATOM   1100  CD  GLN A  77      10.786  11.227   0.470  1.00 98.56           C  
ATOM   1101  NE2 GLN A  77      11.479  10.111   0.454  1.00 98.56           N  
ATOM   1102 HE21 GLN A  77      11.392   9.453   1.215  1.00 98.56           H  
ATOM   1103 HE22 GLN A  77      11.927   9.875  -0.420  1.00 98.56           H  
ATOM   1104  OE1 GLN A  77      10.777  11.942  -0.516  1.00 98.56           O  
ATOM   1105  N   LEU A  78       7.635   9.642   3.966  1.00 98.73           N  
ATOM   1106  H   LEU A  78       7.052   9.334   3.201  1.00 98.73           H  
ATOM   1107  CA  LEU A  78       8.144   8.630   4.885  1.00 98.73           C  
ATOM   1108  HA  LEU A  78       8.501   9.118   5.791  1.00 98.73           H  
ATOM   1109  C   LEU A  78       9.366   7.917   4.290  1.00 98.73           C  
ATOM   1110  CB  LEU A  78       7.003   7.671   5.280  1.00 98.73           C  
ATOM   1111  HB2 LEU A  78       7.391   6.924   5.973  1.00 98.73           H  
ATOM   1112  HB3 LEU A  78       6.656   7.150   4.388  1.00 98.73           H  
ATOM   1113  O   LEU A  78       9.706   8.095   3.117  1.00 98.73           O  
ATOM   1114  CG  LEU A  78       5.808   8.381   5.942  1.00 98.73           C  
ATOM   1115  HG  LEU A  78       5.351   9.051   5.213  1.00 98.73           H  
ATOM   1116  CD1 LEU A  78       4.738   7.377   6.343  1.00 98.73           C  
ATOM   1117 HD11 LEU A  78       3.915   7.913   6.815  1.00 98.73           H  
ATOM   1118 HD12 LEU A  78       4.365   6.852   5.463  1.00 98.73           H  
ATOM   1119 HD13 LEU A  78       5.148   6.657   7.051  1.00 98.73           H  
ATOM   1120  CD2 LEU A  78       6.198   9.206   7.170  1.00 98.73           C  
ATOM   1121 HD21 LEU A  78       5.303   9.642   7.614  1.00 98.73           H  
ATOM   1122 HD22 LEU A  78       6.702   8.582   7.907  1.00 98.73           H  
ATOM   1123 HD23 LEU A  78       6.848  10.034   6.885  1.00 98.73           H  
ATOM   1124  N   ALA A  79      10.036   7.123   5.126  1.00 98.35           N  
ATOM   1125  H   ALA A  79       9.680   7.007   6.065  1.00 98.35           H  
ATOM   1126  CA  ALA A  79      11.034   6.165   4.665  1.00 98.35           C  
ATOM   1127  HA  ALA A  79      11.803   6.697   4.103  1.00 98.35           H  
ATOM   1128  C   ALA A  79      10.399   5.128   3.725  1.00 98.35           C  
ATOM   1129  CB  ALA A  79      11.687   5.497   5.881  1.00 98.35           C  
ATOM   1130  HB1 ALA A  79      10.939   4.940   6.444  1.00 98.35           H  
ATOM   1131  HB2 ALA A  79      12.456   4.803   5.542  1.00 98.35           H  
ATOM   1132  HB3 ALA A  79      12.146   6.251   6.520  1.00 98.35           H  
ATOM   1133  O   ALA A  79       9.188   4.890   3.780  1.00 98.35           O  
ATOM   1134  N   ASP A  80      11.224   4.514   2.882  1.00 98.09           N  
ATOM   1135  H   ASP A  80      12.221   4.670   2.929  1.00 98.09           H  
ATOM   1136  CA  ASP A  80      10.797   3.427   2.016  1.00 98.09           C  
ATOM   1137  HA  ASP A  80       9.952   3.785   1.428  1.00 98.09           H  
ATOM   1138  C   ASP A  80      10.312   2.210   2.816  1.00 98.09           C  
ATOM   1139  CB  ASP A  80      11.915   3.060   1.029  1.00 98.09           C  
ATOM   1140  HB2 ASP A  80      12.051   3.886   0.330  1.00 98.09           H  
ATOM   1141  HB3 ASP A  80      11.598   2.188   0.457  1.00 98.09           H  
ATOM   1142  O   ASP A  80      10.833   1.867   3.881  1.00 98.09           O  
ATOM   1143  CG  ASP A  80      13.254   2.763   1.711  1.00 98.09           C  
ATOM   1144  OD1 ASP A  80      13.889   3.749   2.162  1.00 98.09           O  
ATOM   1145  OD2 ASP A  80      13.648   1.580   1.754  1.00 98.09           O  
ATOM   1146  N   HIS A  81       9.277   1.562   2.288  1.00 98.37           N  
ATOM   1147  H   HIS A  81       8.832   1.968   1.477  1.00 98.37           H  
ATOM   1148  CA  HIS A  81       8.736   0.313   2.802  1.00 98.37           C  
ATOM   1149  HA  HIS A  81       9.337  -0.028   3.645  1.00 98.37           H  
ATOM   1150  C   HIS A  81       8.808  -0.753   1.710  1.00 98.37           C  
ATOM   1151  CB  HIS A  81       7.309   0.553   3.308  1.00 98.37           C  
ATOM   1152  HB2 HIS A  81       7.335   1.321   4.081  1.00 98.37           H  
ATOM   1153  HB3 HIS A  81       6.687   0.924   2.493  1.00 98.37           H  
ATOM   1154  O   HIS A  81       8.030  -0.721   0.756  1.00 98.37           O  
ATOM   1155  CG  HIS A  81       6.680  -0.688   3.883  1.00 98.37           C  
ATOM   1156  CD2 HIS A  81       5.811  -1.542   3.257  1.00 98.37           C  
ATOM   1157  HD2 HIS A  81       5.454  -1.454   2.242  1.00 98.37           H  
ATOM   1158  ND1 HIS A  81       6.905  -1.188   5.144  1.00 98.37           N  
ATOM   1159  HD1 HIS A  81       7.534  -0.797   5.831  1.00 98.37           H  
ATOM   1160  CE1 HIS A  81       6.182  -2.312   5.278  1.00 98.37           C  
ATOM   1161  HE1 HIS A  81       6.162  -2.940   6.157  1.00 98.37           H  
ATOM   1162  NE2 HIS A  81       5.481  -2.555   4.164  1.00 98.37           N  
ATOM   1163  N   ALA A  82       9.748  -1.687   1.845  1.00 98.38           N  
ATOM   1164  H   ALA A  82      10.407  -1.613   2.607  1.00 98.38           H  
ATOM   1165  CA  ALA A  82       9.882  -2.815   0.932  1.00 98.38           C  
ATOM   1166  HA  ALA A  82       9.942  -2.433  -0.087  1.00 98.38           H  
ATOM   1167  C   ALA A  82       8.665  -3.750   1.034  1.00 98.38           C  
ATOM   1168  CB  ALA A  82      11.192  -3.548   1.236  1.00 98.38           C  
ATOM   1169  HB1 ALA A  82      11.172  -3.948   2.250  1.00 98.38           H  
ATOM   1170  HB2 ALA A  82      12.029  -2.858   1.129  1.00 98.38           H  
ATOM   1171  HB3 ALA A  82      11.320  -4.366   0.527  1.00 98.38           H  
ATOM   1172  O   ALA A  82       8.290  -4.172   2.130  1.00 98.38           O  
ATOM   1173  N   PHE A  83       8.074  -4.094  -0.107  1.00 98.24           N  
ATOM   1174  H   PHE A  83       8.420  -3.695  -0.968  1.00 98.24           H  
ATOM   1175  CA  PHE A  83       6.883  -4.926  -0.203  1.00 98.24           C  
ATOM   1176  HA  PHE A  83       6.864  -5.617   0.640  1.00 98.24           H  
ATOM   1177  C   PHE A  83       6.886  -5.748  -1.497  1.00 98.24           C  
ATOM   1178  CB  PHE A  83       5.643  -4.024  -0.124  1.00 98.24           C  
ATOM   1179  HB2 PHE A  83       5.673  -3.460   0.807  1.00 98.24           H  
ATOM   1180  HB3 PHE A  83       5.675  -3.310  -0.947  1.00 98.24           H  
ATOM   1181  O   PHE A  83       7.249  -5.259  -2.562  1.00 98.24           O  
ATOM   1182  CG  PHE A  83       4.339  -4.790  -0.170  1.00 98.24           C  
ATOM   1183  CD1 PHE A  83       3.454  -4.627  -1.253  1.00 98.24           C  
ATOM   1184  HD1 PHE A  83       3.689  -3.939  -2.051  1.00 98.24           H  
ATOM   1185  CD2 PHE A  83       4.030  -5.696   0.863  1.00 98.24           C  
ATOM   1186  HD2 PHE A  83       4.700  -5.815   1.701  1.00 98.24           H  
ATOM   1187  CE1 PHE A  83       2.265  -5.374  -1.302  1.00 98.24           C  
ATOM   1188  HE1 PHE A  83       1.581  -5.255  -2.130  1.00 98.24           H  
ATOM   1189  CE2 PHE A  83       2.855  -6.462   0.797  1.00 98.24           C  
ATOM   1190  HE2 PHE A  83       2.629  -7.187   1.566  1.00 98.24           H  
ATOM   1191  CZ  PHE A  83       1.979  -6.304  -0.287  1.00 98.24           C  
ATOM   1192  HZ  PHE A  83       1.085  -6.909  -0.336  1.00 98.24           H  
ATOM   1193  N   THR A  84       6.451  -7.005  -1.424  1.00 98.52           N  
ATOM   1194  H   THR A  84       6.076  -7.334  -0.546  1.00 98.52           H  
ATOM   1195  CA  THR A  84       6.169  -7.817  -2.615  1.00 98.52           C  
ATOM   1196  HA  THR A  84       6.642  -7.373  -3.491  1.00 98.52           H  
ATOM   1197  C   THR A  84       4.668  -7.825  -2.846  1.00 98.52           C  
ATOM   1198  CB  THR A  84       6.701  -9.247  -2.468  1.00 98.52           C  
ATOM   1199  HB  THR A  84       6.200  -9.740  -1.634  1.00 98.52           H  
ATOM   1200  O   THR A  84       3.925  -8.181  -1.940  1.00 98.52           O  
ATOM   1201  CG2 THR A  84       6.494 -10.078  -3.734  1.00 98.52           C  
ATOM   1202 HG21 THR A  84       6.955 -11.057  -3.605  1.00 98.52           H  
ATOM   1203 HG22 THR A  84       5.430 -10.213  -3.927  1.00 98.52           H  
ATOM   1204 HG23 THR A  84       6.952  -9.578  -4.587  1.00 98.52           H  
ATOM   1205  OG1 THR A  84       8.089  -9.227  -2.217  1.00 98.52           O  
ATOM   1206  HG1 THR A  84       8.468  -8.562  -2.796  1.00 98.52           H  
ATOM   1207  N   ILE A  85       4.216  -7.474  -4.050  1.00 98.15           N  
ATOM   1208  H   ILE A  85       4.890  -7.192  -4.746  1.00 98.15           H  
ATOM   1209  CA  ILE A  85       2.791  -7.362  -4.392  1.00 98.15           C  
ATOM   1210  HA  ILE A  85       2.281  -6.877  -3.560  1.00 98.15           H  
ATOM   1211  C   ILE A  85       2.172  -8.761  -4.536  1.00 98.15           C  
ATOM   1212  CB  ILE A  85       2.594  -6.461  -5.640  1.00 98.15           C  
ATOM   1213  HB  ILE A  85       3.060  -6.950  -6.495  1.00 98.15           H  
ATOM   1214  O   ILE A  85       1.958  -9.263  -5.633  1.00 98.15           O  
ATOM   1215  CG1 ILE A  85       3.264  -5.078  -5.447  1.00 98.15           C  
ATOM   1216 HG12 ILE A  85       2.796  -4.559  -4.611  1.00 98.15           H  
ATOM   1217 HG13 ILE A  85       4.319  -5.212  -5.209  1.00 98.15           H  
ATOM   1218  CG2 ILE A  85       1.091  -6.274  -5.925  1.00 98.15           C  
ATOM   1219 HG21 ILE A  85       0.611  -5.807  -5.065  1.00 98.15           H  
ATOM   1220 HG22 ILE A  85       0.610  -7.229  -6.136  1.00 98.15           H  
ATOM   1221 HG23 ILE A  85       0.943  -5.652  -6.808  1.00 98.15           H  
ATOM   1222  CD1 ILE A  85       3.213  -4.171  -6.684  1.00 98.15           C  
ATOM   1223 HD11 ILE A  85       3.841  -3.297  -6.512  1.00 98.15           H  
ATOM   1224 HD12 ILE A  85       2.196  -3.824  -6.866  1.00 98.15           H  
ATOM   1225 HD13 ILE A  85       3.581  -4.706  -7.559  1.00 98.15           H  
ATOM   1226  N   ASN A  86       1.932  -9.449  -3.426  1.00 97.16           N  
ATOM   1227  H   ASN A  86       2.262  -9.059  -2.555  1.00 97.16           H  
ATOM   1228  CA  ASN A  86       1.396 -10.816  -3.400  1.00 97.16           C  
ATOM   1229  HA  ASN A  86       0.982 -11.054  -4.379  1.00 97.16           H  
ATOM   1230  C   ASN A  86       0.230 -10.999  -2.415  1.00 97.16           C  
ATOM   1231  CB  ASN A  86       2.557 -11.788  -3.138  1.00 97.16           C  
ATOM   1232  HB2 ASN A  86       2.184 -12.811  -3.194  1.00 97.16           H  
ATOM   1233  HB3 ASN A  86       3.314 -11.653  -3.910  1.00 97.16           H  
ATOM   1234  O   ASN A  86      -0.316 -12.099  -2.305  1.00 97.16           O  
ATOM   1235  CG  ASN A  86       3.205 -11.598  -1.777  1.00 97.16           C  
ATOM   1236  ND2 ASN A  86       4.311 -12.254  -1.523  1.00 97.16           N  
ATOM   1237 HD21 ASN A  86       4.699 -12.053  -0.613  1.00 97.16           H  
ATOM   1238 HD22 ASN A  86       4.758 -12.819  -2.231  1.00 97.16           H  
ATOM   1239  OD1 ASN A  86       2.757 -10.868  -0.920  1.00 97.16           O  
ATOM   1240  N   GLU A  87      -0.153  -9.927  -1.727  1.00 96.55           N  
ATOM   1241  H   GLU A  87       0.369  -9.070  -1.849  1.00 96.55           H  
ATOM   1242  CA  GLU A  87      -1.297  -9.849  -0.833  1.00 96.55           C  
ATOM   1243  HA  GLU A  87      -2.106 -10.446  -1.254  1.00 96.55           H  
ATOM   1244  C   GLU A  87      -1.790  -8.401  -0.719  1.00 96.55           C  
ATOM   1245  CB  GLU A  87      -0.954 -10.453   0.538  1.00 96.55           C  
ATOM   1246  HB2 GLU A  87      -0.641 -11.486   0.387  1.00 96.55           H  
ATOM   1247  HB3 GLU A  87      -1.868 -10.474   1.131  1.00 96.55           H  
ATOM   1248  O   GLU A  87      -1.110  -7.460  -1.130  1.00 96.55           O  
ATOM   1249  CG  GLU A  87       0.138  -9.720   1.334  1.00 96.55           C  
ATOM   1250  HG2 GLU A  87      -0.229  -8.734   1.621  1.00 96.55           H  
ATOM   1251  HG3 GLU A  87       1.018  -9.580   0.706  1.00 96.55           H  
ATOM   1252  CD  GLU A  87       0.521 -10.513   2.597  1.00 96.55           C  
ATOM   1253  OE1 GLU A  87       1.728 -10.563   2.930  1.00 96.55           O  
ATOM   1254  OE2 GLU A  87      -0.399 -11.074   3.241  1.00 96.55           O  
ATOM   1255  N   ASN A  88      -2.983  -8.211  -0.153  1.00 96.83           N  
ATOM   1256  H   ASN A  88      -3.451  -9.007   0.255  1.00 96.83           H  
ATOM   1257  CA  ASN A  88      -3.410  -6.874   0.241  1.00 96.83           C  
ATOM   1258  HA  ASN A  88      -3.204  -6.183  -0.577  1.00 96.83           H  
ATOM   1259  C   ASN A  88      -2.593  -6.424   1.451  1.00 96.83           C  
ATOM   1260  CB  ASN A  88      -4.913  -6.851   0.550  1.00 96.83           C  
ATOM   1261  HB2 ASN A  88      -5.142  -5.939   1.101  1.00 96.83           H  
ATOM   1262  HB3 ASN A  88      -5.168  -7.701   1.184  1.00 96.83           H  
ATOM   1263  O   ASN A  88      -2.594  -7.089   2.487  1.00 96.83           O  
ATOM   1264  CG  ASN A  88      -5.778  -6.852  -0.692  1.00 96.83           C  
ATOM   1265  ND2 ASN A  88      -7.032  -7.209  -0.557  1.00 96.83           N  
ATOM   1266 HD21 ASN A  88      -7.393  -7.435   0.359  1.00 96.83           H  
ATOM   1267 HD22 ASN A  88      -7.608  -7.047  -1.371  1.00 96.83           H  
ATOM   1268  OD1 ASN A  88      -5.379  -6.486  -1.782  1.00 96.83           O  
ATOM   1269  N   LEU A  89      -1.958  -5.264   1.335  1.00 97.87           N  
ATOM   1270  H   LEU A  89      -2.054  -4.755   0.468  1.00 97.87           H  
ATOM   1271  CA  LEU A  89      -1.218  -4.650   2.424  1.00 97.87           C  
ATOM   1272  HA  LEU A  89      -0.873  -5.437   3.095  1.00 97.87           H  
ATOM   1273  C   LEU A  89      -2.139  -3.712   3.206  1.00 97.87           C  
ATOM   1274  CB  LEU A  89       0.019  -3.948   1.845  1.00 97.87           C  
ATOM   1275  HB2 LEU A  89       0.634  -4.692   1.339  1.00 97.87           H  
ATOM   1276  HB3 LEU A  89      -0.307  -3.224   1.098  1.00 97.87           H  
ATOM   1277  O   LEU A  89      -2.834  -2.880   2.627  1.00 97.87           O  
ATOM   1278  CG  LEU A  89       0.885  -3.225   2.888  1.00 97.87           C  
ATOM   1279  HG  LEU A  89       0.270  -2.470   3.377  1.00 97.87           H  
ATOM   1280  CD1 LEU A  89       1.453  -4.170   3.950  1.00 97.87           C  
ATOM   1281 HD11 LEU A  89       1.992  -4.984   3.465  1.00 97.87           H  
ATOM   1282 HD12 LEU A  89       0.657  -4.582   4.570  1.00 97.87           H  
ATOM   1283 HD13 LEU A  89       2.147  -3.625   4.589  1.00 97.87           H  
ATOM   1284  CD2 LEU A  89       2.049  -2.513   2.203  1.00 97.87           C  
ATOM   1285 HD21 LEU A  89       2.702  -3.246   1.730  1.00 97.87           H  
ATOM   1286 HD22 LEU A  89       1.677  -1.831   1.438  1.00 97.87           H  
ATOM   1287 HD23 LEU A  89       2.625  -1.950   2.937  1.00 97.87           H  
ATOM   1288  N   TYR A  90      -2.107  -3.798   4.530  1.00 97.93           N  
ATOM   1289  H   TYR A  90      -1.523  -4.502   4.958  1.00 97.93           H  
ATOM   1290  CA  TYR A  90      -2.805  -2.865   5.408  1.00 97.93           C  
ATOM   1291  HA  TYR A  90      -3.325  -2.110   4.819  1.00 97.93           H  
ATOM   1292  C   TYR A  90      -1.784  -2.162   6.285  1.00 97.93           C  
ATOM   1293  CB  TYR A  90      -3.856  -3.600   6.239  1.00 97.93           C  
ATOM   1294  HB2 TYR A  90      -3.352  -4.372   6.820  1.00 97.93           H  
ATOM   1295  HB3 TYR A  90      -4.321  -2.898   6.930  1.00 97.93           H  
ATOM   1296  O   TYR A  90      -1.029  -2.805   7.015  1.00 97.93           O  
ATOM   1297  CG  TYR A  90      -4.930  -4.267   5.412  1.00 97.93           C  
ATOM   1298  CD1 TYR A  90      -6.100  -3.565   5.075  1.00 97.93           C  
ATOM   1299  HD1 TYR A  90      -6.239  -2.551   5.421  1.00 97.93           H  
ATOM   1300  CD2 TYR A  90      -4.739  -5.585   4.955  1.00 97.93           C  
ATOM   1301  HD2 TYR A  90      -3.831  -6.119   5.195  1.00 97.93           H  
ATOM   1302  CE1 TYR A  90      -7.061  -4.170   4.243  1.00 97.93           C  
ATOM   1303  HE1 TYR A  90      -7.923  -3.606   3.921  1.00 97.93           H  
ATOM   1304  CE2 TYR A  90      -5.714  -6.204   4.154  1.00 97.93           C  
ATOM   1305  HE2 TYR A  90      -5.554  -7.207   3.787  1.00 97.93           H  
ATOM   1306  OH  TYR A  90      -7.804  -6.070   2.983  1.00 97.93           O  
ATOM   1307  HH  TYR A  90      -8.459  -5.423   2.711  1.00 97.93           H  
ATOM   1308  CZ  TYR A  90      -6.873  -5.494   3.788  1.00 97.93           C  
ATOM   1309  N   VAL A  91      -1.764  -0.836   6.219  1.00 98.58           N  
ATOM   1310  H   VAL A  91      -2.405  -0.366   5.596  1.00 98.58           H  
ATOM   1311  CA  VAL A  91      -0.837  -0.017   6.998  1.00 98.58           C  
ATOM   1312  HA  VAL A  91      -0.404  -0.644   7.777  1.00 98.58           H  
ATOM   1313  C   VAL A  91      -1.563   1.110   7.707  1.00 98.58           C  
ATOM   1314  CB  VAL A  91       0.335   0.532   6.161  1.00 98.58           C  
ATOM   1315  HB  VAL A  91       0.919   1.199   6.795  1.00 98.58           H  
ATOM   1316  O   VAL A  91      -2.549   1.649   7.207  1.00 98.58           O  
ATOM   1317  CG1 VAL A  91       1.268  -0.591   5.703  1.00 98.58           C  
ATOM   1318 HG11 VAL A  91       0.710  -1.337   5.137  1.00 98.58           H  
ATOM   1319 HG12 VAL A  91       1.716  -1.069   6.574  1.00 98.58           H  
ATOM   1320 HG13 VAL A  91       2.067  -0.189   5.080  1.00 98.58           H  
ATOM   1321  CG2 VAL A  91      -0.121   1.338   4.940  1.00 98.58           C  
ATOM   1322 HG21 VAL A  91       0.749   1.739   4.421  1.00 98.58           H  
ATOM   1323 HG22 VAL A  91      -0.746   2.171   5.260  1.00 98.58           H  
ATOM   1324 HG23 VAL A  91      -0.683   0.704   4.255  1.00 98.58           H  
ATOM   1325  N   ARG A  92      -1.032   1.500   8.861  1.00 98.48           N  
ATOM   1326  H   ARG A  92      -0.236   0.975   9.195  1.00 98.48           H  
ATOM   1327  CA  ARG A  92      -1.240   2.819   9.446  1.00 98.48           C  
ATOM   1328  HA  ARG A  92      -2.086   3.306   8.961  1.00 98.48           H  
ATOM   1329  C   ARG A  92      -0.009   3.662   9.178  1.00 98.48           C  
ATOM   1330  CB  ARG A  92      -1.537   2.689  10.940  1.00 98.48           C  
ATOM   1331  HB2 ARG A  92      -2.457   2.115  11.052  1.00 98.48           H  
ATOM   1332  HB3 ARG A  92      -0.728   2.149  11.432  1.00 98.48           H  
ATOM   1333  O   ARG A  92       1.109   3.206   9.405  1.00 98.48           O  
ATOM   1334  CG  ARG A  92      -1.704   4.068  11.601  1.00 98.48           C  
ATOM   1335  HG2 ARG A  92      -2.482   4.632  11.087  1.00 98.48           H  
ATOM   1336  HG3 ARG A  92      -0.770   4.625  11.542  1.00 98.48           H  
ATOM   1337  CD  ARG A  92      -2.072   3.927  13.075  1.00 98.48           C  
ATOM   1338  HD2 ARG A  92      -2.103   4.920  13.525  1.00 98.48           H  
ATOM   1339  HD3 ARG A  92      -1.292   3.350  13.572  1.00 98.48           H  
ATOM   1340  NE  ARG A  92      -3.390   3.296  13.209  1.00 98.48           N  
ATOM   1341  HE  ARG A  92      -4.110   3.621  12.580  1.00 98.48           H  
ATOM   1342  NH1 ARG A  92      -2.821   1.584  14.642  1.00 98.48           N  
ATOM   1343 HH11 ARG A  92      -1.843   1.819  14.546  1.00 98.48           H  
ATOM   1344 HH12 ARG A  92      -3.024   0.674  15.031  1.00 98.48           H  
ATOM   1345  NH2 ARG A  92      -4.886   1.740  13.720  1.00 98.48           N  
ATOM   1346 HH21 ARG A  92      -5.419   2.201  12.997  1.00 98.48           H  
ATOM   1347 HH22 ARG A  92      -5.151   0.835  14.084  1.00 98.48           H  
ATOM   1348  CZ  ARG A  92      -3.684   2.209  13.880  1.00 98.48           C  
ATOM   1349  N   ILE A  93      -0.217   4.895   8.740  1.00 98.79           N  
ATOM   1350  H   ILE A  93      -1.168   5.214   8.618  1.00 98.79           H  
ATOM   1351  CA  ILE A  93       0.870   5.863   8.600  1.00 98.79           C  
ATOM   1352  HA  ILE A  93       1.799   5.398   8.929  1.00 98.79           H  
ATOM   1353  C   ILE A  93       0.649   7.047   9.530  1.00 98.79           C  
ATOM   1354  CB  ILE A  93       1.105   6.278   7.135  1.00 98.79           C  
ATOM   1355  HB  ILE A  93       1.965   6.948   7.132  1.00 98.79           H  
ATOM   1356  O   ILE A  93      -0.473   7.517   9.686  1.00 98.79           O  
ATOM   1357  CG1 ILE A  93      -0.085   7.035   6.518  1.00 98.79           C  
ATOM   1358 HG12 ILE A  93      -0.414   7.825   7.193  1.00 98.79           H  
ATOM   1359 HG13 ILE A  93      -0.918   6.344   6.393  1.00 98.79           H  
ATOM   1360  CG2 ILE A  93       1.467   5.037   6.297  1.00 98.79           C  
ATOM   1361 HG21 ILE A  93       0.594   4.403   6.145  1.00 98.79           H  
ATOM   1362 HG22 ILE A  93       1.867   5.333   5.327  1.00 98.79           H  
ATOM   1363 HG23 ILE A  93       2.228   4.457   6.819  1.00 98.79           H  
ATOM   1364  CD1 ILE A  93       0.246   7.695   5.174  1.00 98.79           C  
ATOM   1365 HD11 ILE A  93       1.084   8.382   5.294  1.00 98.79           H  
ATOM   1366 HD12 ILE A  93      -0.622   8.252   4.822  1.00 98.79           H  
ATOM   1367 HD13 ILE A  93       0.503   6.943   4.427  1.00 98.79           H  
ATOM   1368  N   THR A  94       1.725   7.536  10.131  1.00 98.67           N  
ATOM   1369  H   THR A  94       2.611   7.089   9.944  1.00 98.67           H  
ATOM   1370  CA  THR A  94       1.779   8.812  10.855  1.00 98.67           C  
ATOM   1371  HA  THR A  94       0.858   9.374  10.699  1.00 98.67           H  
ATOM   1372  C   THR A  94       2.936   9.635  10.299  1.00 98.67           C  
ATOM   1373  CB  THR A  94       1.979   8.611  12.368  1.00 98.67           C  
ATOM   1374  HB  THR A  94       1.925   9.585  12.855  1.00 98.67           H  
ATOM   1375  O   THR A  94       3.743   9.120   9.526  1.00 98.67           O  
ATOM   1376  CG2 THR A  94       0.947   7.698  13.027  1.00 98.67           C  
ATOM   1377 HG21 THR A  94       0.961   6.710  12.566  1.00 98.67           H  
ATOM   1378 HG22 THR A  94       1.165   7.601  14.091  1.00 98.67           H  
ATOM   1379 HG23 THR A  94      -0.042   8.141  12.914  1.00 98.67           H  
ATOM   1380  OG1 THR A  94       3.248   8.061  12.632  1.00 98.67           O  
ATOM   1381  HG1 THR A  94       3.371   8.057  13.584  1.00 98.67           H  
ATOM   1382  N   ASP A  95       3.089  10.886  10.736  1.00 98.18           N  
ATOM   1383  H   ASP A  95       2.351  11.319  11.273  1.00 98.18           H  
ATOM   1384  CA  ASP A  95       4.228  11.731  10.334  1.00 98.18           C  
ATOM   1385  HA  ASP A  95       4.195  11.873   9.254  1.00 98.18           H  
ATOM   1386  C   ASP A  95       5.602  11.114  10.671  1.00 98.18           C  
ATOM   1387  CB  ASP A  95       4.115  13.106  11.014  1.00 98.18           C  
ATOM   1388  HB2 ASP A  95       5.016  13.680  10.797  1.00 98.18           H  
ATOM   1389  HB3 ASP A  95       4.064  12.964  12.094  1.00 98.18           H  
ATOM   1390  O   ASP A  95       6.627  11.568  10.167  1.00 98.18           O  
ATOM   1391  CG  ASP A  95       2.915  13.938  10.559  1.00 98.18           C  
ATOM   1392  OD1 ASP A  95       2.250  13.574   9.567  1.00 98.18           O  
ATOM   1393  OD2 ASP A  95       2.633  14.958  11.221  1.00 98.18           O  
ATOM   1394  N   SER A  96       5.643  10.087  11.529  1.00 96.97           N  
ATOM   1395  H   SER A  96       4.763   9.734  11.879  1.00 96.97           H  
ATOM   1396  CA  SER A  96       6.872   9.413  11.947  1.00 96.97           C  
ATOM   1397  HA  SER A  96       7.716  10.072  11.744  1.00 96.97           H  
ATOM   1398  C   SER A  96       7.177   8.107  11.211  1.00 96.97           C  
ATOM   1399  CB  SER A  96       6.852   9.173  13.460  1.00 96.97           C  
ATOM   1400  HB2 SER A  96       7.768   8.661  13.754  1.00 96.97           H  
ATOM   1401  HB3 SER A  96       6.823  10.137  13.970  1.00 96.97           H  
ATOM   1402  O   SER A  96       8.292   7.609  11.350  1.00 96.97           O  
ATOM   1403  OG  SER A  96       5.735   8.405  13.873  1.00 96.97           O  
ATOM   1404  HG  SER A  96       5.570   7.726  13.215  1.00 96.97           H  
ATOM   1405  N   GLY A  97       6.232   7.510  10.476  1.00 98.15           N  
ATOM   1406  H   GLY A  97       5.346   7.969  10.313  1.00 98.15           H  
ATOM   1407  CA  GLY A  97       6.503   6.244   9.791  1.00 98.15           C  
ATOM   1408  HA2 GLY A  97       7.048   6.452   8.870  1.00 98.15           H  
ATOM   1409  HA3 GLY A  97       7.148   5.630  10.421  1.00 98.15           H  
ATOM   1410  C   GLY A  97       5.285   5.399   9.434  1.00 98.15           C  
ATOM   1411  O   GLY A  97       4.141   5.843   9.512  1.00 98.15           O  
ATOM   1412  N   VAL A  98       5.582   4.165   9.024  1.00 98.67           N  
ATOM   1413  H   VAL A  98       6.551   3.881   9.048  1.00 98.67           H  
ATOM   1414  CA  VAL A  98       4.632   3.157   8.538  1.00 98.67           C  
ATOM   1415  HA  VAL A  98       3.638   3.598   8.468  1.00 98.67           H  
ATOM   1416  C   VAL A  98       4.577   1.989   9.527  1.00 98.67           C  
ATOM   1417  CB  VAL A  98       5.044   2.651   7.134  1.00 98.67           C  
ATOM   1418  HB  VAL A  98       5.982   2.104   7.222  1.00 98.67           H  
ATOM   1419  O   VAL A  98       5.613   1.447   9.909  1.00 98.67           O  
ATOM   1420  CG1 VAL A  98       3.996   1.706   6.536  1.00 98.67           C  
ATOM   1421 HG11 VAL A  98       3.046   2.226   6.413  1.00 98.67           H  
ATOM   1422 HG12 VAL A  98       3.851   0.837   7.178  1.00 98.67           H  
ATOM   1423 HG13 VAL A  98       4.334   1.348   5.564  1.00 98.67           H  
ATOM   1424  CG2 VAL A  98       5.267   3.791   6.129  1.00 98.67           C  
ATOM   1425 HG21 VAL A  98       4.361   4.387   6.019  1.00 98.67           H  
ATOM   1426 HG22 VAL A  98       6.089   4.429   6.451  1.00 98.67           H  
ATOM   1427 HG23 VAL A  98       5.539   3.371   5.160  1.00 98.67           H  
ATOM   1428  N   GLU A  99       3.373   1.580   9.915  1.00 97.98           N  
ATOM   1429  H   GLU A  99       2.570   2.106   9.600  1.00 97.98           H  
ATOM   1430  CA  GLU A  99       3.084   0.396  10.730  1.00 97.98           C  
ATOM   1431  HA  GLU A  99       4.011  -0.114  10.994  1.00 97.98           H  
ATOM   1432  C   GLU A  99       2.205  -0.563   9.916  1.00 97.98           C  
ATOM   1433  CB  GLU A  99       2.381   0.838  12.033  1.00 97.98           C  
ATOM   1434  HB2 GLU A  99       1.473   1.378  11.765  1.00 97.98           H  
ATOM   1435  HB3 GLU A  99       3.035   1.521  12.576  1.00 97.98           H  
ATOM   1436  O   GLU A  99       1.124  -0.174   9.479  1.00 97.98           O  
ATOM   1437  CG  GLU A  99       2.014  -0.335  12.962  1.00 97.98           C  
ATOM   1438  HG2 GLU A  99       1.464  -1.082  12.390  1.00 97.98           H  
ATOM   1439  HG3 GLU A  99       2.939  -0.798  13.308  1.00 97.98           H  
ATOM   1440  CD  GLU A  99       1.140   0.052  14.178  1.00 97.98           C  
ATOM   1441  OE1 GLU A  99       1.130  -0.736  15.152  1.00 97.98           O  
ATOM   1442  OE2 GLU A  99       0.422   1.086  14.145  1.00 97.98           O  
ATOM   1443  N   VAL A 100       2.627  -1.817   9.727  1.00 97.93           N  
ATOM   1444  H   VAL A 100       3.508  -2.102  10.131  1.00 97.93           H  
ATOM   1445  CA  VAL A 100       1.763  -2.864   9.148  1.00 97.93           C  
ATOM   1446  HA  VAL A 100       1.213  -2.443   8.306  1.00 97.93           H  
ATOM   1447  C   VAL A 100       0.746  -3.306  10.199  1.00 97.93           C  
ATOM   1448  CB  VAL A 100       2.570  -4.067   8.623  1.00 97.93           C  
ATOM   1449  HB  VAL A 100       3.125  -4.514   9.447  1.00 97.93           H  
ATOM   1450  O   VAL A 100       1.117  -3.601  11.335  1.00 97.93           O  
ATOM   1451  CG1 VAL A 100       1.659  -5.139   8.008  1.00 97.93           C  
ATOM   1452 HG11 VAL A 100       1.055  -4.705   7.211  1.00 97.93           H  
ATOM   1453 HG12 VAL A 100       0.999  -5.564   8.765  1.00 97.93           H  
ATOM   1454 HG13 VAL A 100       2.261  -5.947   7.593  1.00 97.93           H  
ATOM   1455  CG2 VAL A 100       3.574  -3.630   7.548  1.00 97.93           C  
ATOM   1456 HG21 VAL A 100       3.051  -3.149   6.721  1.00 97.93           H  
ATOM   1457 HG22 VAL A 100       4.298  -2.929   7.964  1.00 97.93           H  
ATOM   1458 HG23 VAL A 100       4.111  -4.497   7.164  1.00 97.93           H  
ATOM   1459  N   ILE A 101      -0.532  -3.363   9.828  1.00 97.27           N  
ATOM   1460  H   ILE A 101      -0.755  -3.203   8.855  1.00 97.27           H  
ATOM   1461  CA  ILE A 101      -1.639  -3.666  10.743  1.00 97.27           C  
ATOM   1462  HA  ILE A 101      -1.222  -4.020  11.685  1.00 97.27           H  
ATOM   1463  C   ILE A 101      -2.514  -4.804  10.215  1.00 97.27           C  
ATOM   1464  CB  ILE A 101      -2.469  -2.399  11.059  1.00 97.27           C  
ATOM   1465  HB  ILE A 101      -3.272  -2.698  11.733  1.00 97.27           H  
ATOM   1466  O   ILE A 101      -2.617  -5.020   9.015  1.00 97.27           O  
ATOM   1467  CG1 ILE A 101      -3.114  -1.783   9.798  1.00 97.27           C  
ATOM   1468 HG12 ILE A 101      -2.332  -1.415   9.133  1.00 97.27           H  
ATOM   1469 HG13 ILE A 101      -3.680  -2.550   9.270  1.00 97.27           H  
ATOM   1470  CG2 ILE A 101      -1.605  -1.367  11.810  1.00 97.27           C  
ATOM   1471 HG21 ILE A 101      -0.876  -0.921  11.133  1.00 97.27           H  
ATOM   1472 HG22 ILE A 101      -1.062  -1.851  12.621  1.00 97.27           H  
ATOM   1473 HG23 ILE A 101      -2.219  -0.574  12.235  1.00 97.27           H  
ATOM   1474  CD1 ILE A 101      -4.073  -0.630  10.107  1.00 97.27           C  
ATOM   1475 HD11 ILE A 101      -4.874  -0.974  10.761  1.00 97.27           H  
ATOM   1476 HD12 ILE A 101      -3.542   0.197  10.579  1.00 97.27           H  
ATOM   1477 HD13 ILE A 101      -4.496  -0.264   9.172  1.00 97.27           H  
ATOM   1478  N   ASP A 102      -3.201  -5.504  11.118  1.00 95.17           N  
ATOM   1479  H   ASP A 102      -3.061  -5.300  12.098  1.00 95.17           H  
ATOM   1480  CA  ASP A 102      -4.295  -6.412  10.761  1.00 95.17           C  
ATOM   1481  HA  ASP A 102      -4.161  -6.746   9.732  1.00 95.17           H  
ATOM   1482  C   ASP A 102      -5.634  -5.659  10.894  1.00 95.17           C  
ATOM   1483  CB  ASP A 102      -4.234  -7.681  11.625  1.00 95.17           C  
ATOM   1484  HB2 ASP A 102      -3.343  -8.246  11.350  1.00 95.17           H  
ATOM   1485  HB3 ASP A 102      -4.127  -7.390  12.670  1.00 95.17           H  
ATOM   1486  O   ASP A 102      -6.029  -5.309  12.017  1.00 95.17           O  
ATOM   1487  CG  ASP A 102      -5.461  -8.596  11.484  1.00 95.17           C  
ATOM   1488  OD1 ASP A 102      -6.286  -8.381  10.565  1.00 95.17           O  
ATOM   1489  OD2 ASP A 102      -5.627  -9.465  12.366  1.00 95.17           O  
ATOM   1490  N   PRO A 103      -6.362  -5.405   9.789  1.00 92.58           N  
ATOM   1491  CA  PRO A 103      -7.629  -4.678   9.833  1.00 92.58           C  
ATOM   1492  HA  PRO A 103      -7.488  -3.722  10.337  1.00 92.58           H  
ATOM   1493  C   PRO A 103      -8.732  -5.452  10.577  1.00 92.58           C  
ATOM   1494  CB  PRO A 103      -7.987  -4.423   8.365  1.00 92.58           C  
ATOM   1495  HB2 PRO A 103      -9.063  -4.356   8.207  1.00 92.58           H  
ATOM   1496  HB3 PRO A 103      -7.492  -3.516   8.017  1.00 92.58           H  
ATOM   1497  O   PRO A 103      -9.730  -4.848  10.971  1.00 92.58           O  
ATOM   1498  CG  PRO A 103      -7.379  -5.632   7.664  1.00 92.58           C  
ATOM   1499  HG2 PRO A 103      -8.033  -6.493   7.807  1.00 92.58           H  
ATOM   1500  HG3 PRO A 103      -7.213  -5.465   6.600  1.00 92.58           H  
ATOM   1501  CD  PRO A 103      -6.082  -5.856   8.431  1.00 92.58           C  
ATOM   1502  HD2 PRO A 103      -5.817  -6.913   8.398  1.00 92.58           H  
ATOM   1503  HD3 PRO A 103      -5.282  -5.250   8.005  1.00 92.58           H  
ATOM   1504  N   TYR A 104      -8.575  -6.762  10.813  1.00 89.91           N  
ATOM   1505  H   TYR A 104      -7.724  -7.202  10.494  1.00 89.91           H  
ATOM   1506  CA  TYR A 104      -9.534  -7.640  11.499  1.00 89.91           C  
ATOM   1507  HA  TYR A 104     -10.490  -7.123  11.574  1.00 89.91           H  
ATOM   1508  C   TYR A 104      -9.156  -7.974  12.948  1.00 89.91           C  
ATOM   1509  CB  TYR A 104      -9.774  -8.908  10.665  1.00 89.91           C  
ATOM   1510  HB2 TYR A 104      -8.844  -9.473  10.607  1.00 89.91           H  
ATOM   1511  HB3 TYR A 104     -10.505  -9.535  11.175  1.00 89.91           H  
ATOM   1512  O   TYR A 104      -9.910  -8.676  13.631  1.00 89.91           O  
ATOM   1513  CG  TYR A 104     -10.281  -8.632   9.262  1.00 89.91           C  
ATOM   1514  CD1 TYR A 104     -11.645  -8.367   9.038  1.00 89.91           C  
ATOM   1515  HD1 TYR A 104     -12.345  -8.460   9.856  1.00 89.91           H  
ATOM   1516  CD2 TYR A 104      -9.379  -8.619   8.184  1.00 89.91           C  
ATOM   1517  HD2 TYR A 104      -8.336  -8.841   8.355  1.00 89.91           H  
ATOM   1518  CE1 TYR A 104     -12.093  -7.991   7.756  1.00 89.91           C  
ATOM   1519  HE1 TYR A 104     -13.136  -7.765   7.593  1.00 89.91           H  
ATOM   1520  CE2 TYR A 104      -9.825  -8.277   6.892  1.00 89.91           C  
ATOM   1521  HE2 TYR A 104      -9.132  -8.245   6.065  1.00 89.91           H  
ATOM   1522  OH  TYR A 104     -11.604  -7.594   5.438  1.00 89.91           O  
ATOM   1523  HH  TYR A 104     -12.549  -7.425   5.418  1.00 89.91           H  
ATOM   1524  CZ  TYR A 104     -11.177  -7.943   6.680  1.00 89.91           C  
ATOM   1525  N   ALA A 105      -8.065  -7.411  13.477  1.00 82.59           N  
ATOM   1526  H   ALA A 105      -7.443  -6.913  12.856  1.00 82.59           H  
ATOM   1527  CA  ALA A 105      -7.596  -7.709  14.831  1.00 82.59           C  
ATOM   1528  HA  ALA A 105      -7.332  -8.766  14.872  1.00 82.59           H  
ATOM   1529  C   ALA A 105      -8.647  -7.436  15.931  1.00 82.59           C  
ATOM   1530  CB  ALA A 105      -6.329  -6.885  15.085  1.00 82.59           C  
ATOM   1531  HB1 ALA A 105      -6.542  -5.820  14.987  1.00 82.59           H  
ATOM   1532  HB2 ALA A 105      -5.943  -7.096  16.082  1.00 82.59           H  
ATOM   1533  HB3 ALA A 105      -5.570  -7.161  14.354  1.00 82.59           H  
ATOM   1534  O   ALA A 105      -8.650  -8.089  16.979  1.00 82.59           O  
ATOM   1535  N   SER A 106      -9.555  -6.473  15.726  1.00 72.32           N  
ATOM   1536  H   SER A 106      -9.547  -5.998  14.835  1.00 72.32           H  
ATOM   1537  CA  SER A 106     -10.634  -6.164  16.677  1.00 72.32           C  
ATOM   1538  HA  SER A 106     -10.215  -6.169  17.683  1.00 72.32           H  
ATOM   1539  C   SER A 106     -11.766  -7.200  16.662  1.00 72.32           C  
ATOM   1540  CB  SER A 106     -11.180  -4.757  16.413  1.00 72.32           C  
ATOM   1541  HB2 SER A 106     -10.360  -4.041  16.459  1.00 72.32           H  
ATOM   1542  HB3 SER A 106     -11.916  -4.504  17.176  1.00 72.32           H  
ATOM   1543  O   SER A 106     -12.335  -7.494  17.714  1.00 72.32           O  
ATOM   1544  OG  SER A 106     -11.787  -4.697  15.139  1.00 72.32           O  
ATOM   1545  HG  SER A 106     -11.763  -3.801  14.796  1.00 72.32           H  
ATOM   1546  N   GLU A 107     -12.058  -7.801  15.508  1.00 64.62           N  
ATOM   1547  H   GLU A 107     -11.524  -7.547  14.690  1.00 64.62           H  
ATOM   1548  CA  GLU A 107     -13.062  -8.860  15.354  1.00 64.62           C  
ATOM   1549  HA  GLU A 107     -13.966  -8.589  15.900  1.00 64.62           H  
ATOM   1550  C   GLU A 107     -12.564 -10.185  15.954  1.00 64.62           C  
ATOM   1551  CB  GLU A 107     -13.429  -9.012  13.866  1.00 64.62           C  
ATOM   1552  HB2 GLU A 107     -14.011  -9.925  13.737  1.00 64.62           H  
ATOM   1553  HB3 GLU A 107     -12.517  -9.124  13.281  1.00 64.62           H  
ATOM   1554  O   GLU A 107     -13.317 -10.866  16.653  1.00 64.62           O  
ATOM   1555  CG  GLU A 107     -14.236  -7.823  13.306  1.00 64.62           C  
ATOM   1556  HG2 GLU A 107     -13.680  -6.899  13.468  1.00 64.62           H  
ATOM   1557  HG3 GLU A 107     -14.343  -7.957  12.230  1.00 64.62           H  
ATOM   1558  CD  GLU A 107     -15.637  -7.717  13.934  1.00 64.62           C  
ATOM   1559  OE1 GLU A 107     -15.981  -6.644  14.502  1.00 64.62           O  
ATOM   1560  OE2 GLU A 107     -16.357  -8.738  13.946  1.00 64.62           O  
ATOM   1561  N   ALA A 108     -11.269 -10.497  15.813  1.00 59.18           N  
ATOM   1562  H   ALA A 108     -10.704  -9.930  15.198  1.00 59.18           H  
ATOM   1563  CA  ALA A 108     -10.649 -11.665  16.451  1.00 59.18           C  
ATOM   1564  HA  ALA A 108     -11.153 -12.565  16.098  1.00 59.18           H  
ATOM   1565  C   ALA A 108     -10.771 -11.641  17.989  1.00 59.18           C  
ATOM   1566  CB  ALA A 108      -9.181 -11.726  16.014  1.00 59.18           C  
ATOM   1567  HB1 ALA A 108      -9.118 -11.779  14.927  1.00 59.18           H  
ATOM   1568  HB2 ALA A 108      -8.646 -10.840  16.356  1.00 59.18           H  
ATOM   1569  HB3 ALA A 108      -8.710 -12.614  16.435  1.00 59.18           H  
ATOM   1570  O   ALA A 108     -10.898 -12.683  18.631  1.00 59.18           O  
ATOM   1571  N   LYS A 109     -10.794 -10.446  18.598  1.00 57.95           N  
ATOM   1572  H   LYS A 109     -10.672  -9.629  18.018  1.00 57.95           H  
ATOM   1573  CA  LYS A 109     -11.024 -10.285  20.045  1.00 57.95           C  
ATOM   1574  HA  LYS A 109     -10.481 -11.068  20.574  1.00 57.95           H  
ATOM   1575  C   LYS A 109     -12.489 -10.466  20.446  1.00 57.95           C  
ATOM   1576  CB  LYS A 109     -10.508  -8.921  20.518  1.00 57.95           C  
ATOM   1577  HB2 LYS A 109     -10.820  -8.764  21.550  1.00 57.95           H  
ATOM   1578  HB3 LYS A 109     -10.946  -8.134  19.904  1.00 57.95           H  
ATOM   1579  O   LYS A 109     -12.746 -10.847  21.585  1.00 57.95           O  
ATOM   1580  CG  LYS A 109      -8.978  -8.837  20.456  1.00 57.95           C  
ATOM   1581  HG2 LYS A 109      -8.548  -9.604  21.100  1.00 57.95           H  
ATOM   1582  HG3 LYS A 109      -8.643  -9.013  19.433  1.00 57.95           H  
ATOM   1583  CD  LYS A 109      -8.493  -7.457  20.914  1.00 57.95           C  
ATOM   1584  HD2 LYS A 109      -8.975  -6.693  20.304  1.00 57.95           H  
ATOM   1585  HD3 LYS A 109      -8.756  -7.309  21.961  1.00 57.95           H  
ATOM   1586  CE  LYS A 109      -6.975  -7.376  20.730  1.00 57.95           C  
ATOM   1587  HE2 LYS A 109      -6.751  -7.587  19.684  1.00 57.95           H  
ATOM   1588  HE3 LYS A 109      -6.506  -8.156  21.329  1.00 57.95           H  
ATOM   1589  NZ  LYS A 109      -6.440  -6.042  21.101  1.00 57.95           N  
ATOM   1590  HZ1 LYS A 109      -6.858  -5.328  20.521  1.00 57.95           H  
ATOM   1591  HZ2 LYS A 109      -5.443  -6.015  20.942  1.00 57.95           H  
ATOM   1592  HZ3 LYS A 109      -6.623  -5.835  22.072  1.00 57.95           H  
ATOM   1593  N   LYS A 110     -13.445 -10.199  19.547  1.00 57.53           N  
ATOM   1594  H   LYS A 110     -13.157  -9.931  18.616  1.00 57.53           H  
ATOM   1595  CA  LYS A 110     -14.879 -10.428  19.802  1.00 57.53           C  
ATOM   1596  HA  LYS A 110     -15.116 -10.131  20.823  1.00 57.53           H  
ATOM   1597  C   LYS A 110     -15.253 -11.910  19.708  1.00 57.53           C  
ATOM   1598  CB  LYS A 110     -15.744  -9.605  18.840  1.00 57.53           C  
ATOM   1599  HB2 LYS A 110     -16.782  -9.913  18.960  1.00 57.53           H  
ATOM   1600  HB3 LYS A 110     -15.448  -9.831  17.815  1.00 57.53           H  
ATOM   1601  O   LYS A 110     -16.185 -12.332  20.385  1.00 57.53           O  
ATOM   1602  CG  LYS A 110     -15.660  -8.090  19.083  1.00 57.53           C  
ATOM   1603  HG2 LYS A 110     -14.628  -7.756  18.970  1.00 57.53           H  
ATOM   1604  HG3 LYS A 110     -16.011  -7.849  20.086  1.00 57.53           H  
ATOM   1605  CD  LYS A 110     -16.538  -7.394  18.039  1.00 57.53           C  
ATOM   1606  HD2 LYS A 110     -17.586  -7.638  18.217  1.00 57.53           H  
ATOM   1607  HD3 LYS A 110     -16.264  -7.782  17.059  1.00 57.53           H  
ATOM   1608  CE  LYS A 110     -16.353  -5.878  18.022  1.00 57.53           C  
ATOM   1609  HE2 LYS A 110     -15.285  -5.668  18.069  1.00 57.53           H  
ATOM   1610  HE3 LYS A 110     -16.843  -5.433  18.888  1.00 57.53           H  
ATOM   1611  NZ  LYS A 110     -16.899  -5.344  16.750  1.00 57.53           N  
ATOM   1612  HZ1 LYS A 110     -17.885  -5.537  16.642  1.00 57.53           H  
ATOM   1613  HZ2 LYS A 110     -16.702  -4.363  16.612  1.00 57.53           H  
ATOM   1614  HZ3 LYS A 110     -16.472  -5.823  15.970  1.00 57.53           H  
ATOM   1615  N   HIS A 111     -14.502 -12.698  18.939  1.00 50.48           N  
ATOM   1616  H   HIS A 111     -13.805 -12.261  18.353  1.00 50.48           H  
ATOM   1617  CA  HIS A 111     -14.661 -14.149  18.844  1.00 50.48           C  
ATOM   1618  HA  HIS A 111     -15.416 -14.488  19.553  1.00 50.48           H  
ATOM   1619  C   HIS A 111     -13.357 -14.882  19.203  1.00 50.48           C  
ATOM   1620  CB  HIS A 111     -15.169 -14.518  17.443  1.00 50.48           C  
ATOM   1621  HB2 HIS A 111     -14.495 -14.100  16.695  1.00 50.48           H  
ATOM   1622  HB3 HIS A 111     -15.152 -15.603  17.339  1.00 50.48           H  
ATOM   1623  O   HIS A 111     -12.665 -15.374  18.311  1.00 50.48           O  
ATOM   1624  CG  HIS A 111     -16.576 -14.062  17.155  1.00 50.48           C  
ATOM   1625  CD2 HIS A 111     -17.686 -14.271  17.930  1.00 50.48           C  
ATOM   1626  HD2 HIS A 111     -17.708 -14.774  18.885  1.00 50.48           H  
ATOM   1627  ND1 HIS A 111     -16.993 -13.406  16.021  1.00 50.48           N  
ATOM   1628  HD1 HIS A 111     -16.399 -13.069  15.276  1.00 50.48           H  
ATOM   1629  CE1 HIS A 111     -18.320 -13.227  16.108  1.00 50.48           C  
ATOM   1630  HE1 HIS A 111     -18.924 -12.722  15.369  1.00 50.48           H  
ATOM   1631  NE2 HIS A 111     -18.791 -13.738  17.257  1.00 50.48           N  
ATOM   1632  N   PRO A 112     -12.997 -14.989  20.498  1.00 55.77           N  
ATOM   1633  CA  PRO A 112     -11.862 -15.808  20.901  1.00 55.77           C  
ATOM   1634  HA  PRO A 112     -10.962 -15.443  20.405  1.00 55.77           H  
ATOM   1635  C   PRO A 112     -12.096 -17.273  20.500  1.00 55.77           C  
ATOM   1636  CB  PRO A 112     -11.715 -15.608  22.413  1.00 55.77           C  
ATOM   1637  HB2 PRO A 112     -11.377 -16.512  22.919  1.00 55.77           H  
ATOM   1638  HB3 PRO A 112     -11.022 -14.787  22.600  1.00 55.77           H  
ATOM   1639  O   PRO A 112     -13.160 -17.845  20.759  1.00 55.77           O  
ATOM   1640  CG  PRO A 112     -13.117 -15.194  22.863  1.00 55.77           C  
ATOM   1641  HG2 PRO A 112     -13.090 -14.569  23.755  1.00 55.77           H  
ATOM   1642  HG3 PRO A 112     -13.717 -16.087  23.040  1.00 55.77           H  
ATOM   1643  CD  PRO A 112     -13.679 -14.440  21.659  1.00 55.77           C  
ATOM   1644  HD2 PRO A 112     -14.758 -14.581  21.605  1.00 55.77           H  
ATOM   1645  HD3 PRO A 112     -13.443 -13.379  21.747  1.00 55.77           H  
ATOM   1646  N   ALA A 113     -11.093 -17.878  19.860  1.00 54.45           N  
ATOM   1647  H   ALA A 113     -10.273 -17.335  19.632  1.00 54.45           H  
ATOM   1648  CA  ALA A 113     -11.117 -19.281  19.461  1.00 54.45           C  
ATOM   1649  HA  ALA A 113     -11.911 -19.415  18.727  1.00 54.45           H  
ATOM   1650  C   ALA A 113     -11.408 -20.175  20.680  1.00 54.45           C  
ATOM   1651  CB  ALA A 113      -9.776 -19.627  18.798  1.00 54.45           C  
ATOM   1652  HB1 ALA A 113      -9.617 -18.990  17.928  1.00 54.45           H  
ATOM   1653  HB2 ALA A 113      -8.960 -19.483  19.506  1.00 54.45           H  
ATOM   1654  HB3 ALA A 113      -9.786 -20.668  18.476  1.00 54.45           H  
ATOM   1655  O   ALA A 113     -10.664 -20.157  21.660  1.00 54.45           O  
ATOM   1656  N   GLY A 114     -12.503 -20.939  20.624  1.00 57.57           N  
ATOM   1657  H   GLY A 114     -13.081 -20.877  19.798  1.00 57.57           H  
ATOM   1658  CA  GLY A 114     -12.907 -21.856  21.697  1.00 57.57           C  
ATOM   1659  HA2 GLY A 114     -12.697 -22.877  21.378  1.00 57.57           H  
ATOM   1660  HA3 GLY A 114     -12.318 -21.661  22.593  1.00 57.57           H  
ATOM   1661  C   GLY A 114     -14.377 -21.789  22.111  1.00 57.57           C  
ATOM   1662  O   GLY A 114     -14.804 -22.629  22.897  1.00 57.57           O  
ATOM   1663  N   ILE A 115     -15.171 -20.854  21.582  1.00 52.83           N  
ATOM   1664  H   ILE A 115     -14.767 -20.140  20.993  1.00 52.83           H  
ATOM   1665  CA  ILE A 115     -16.630 -20.874  21.755  1.00 52.83           C  
ATOM   1666  HA  ILE A 115     -16.875 -21.428  22.661  1.00 52.83           H  
ATOM   1667  C   ILE A 115     -17.232 -21.600  20.541  1.00 52.83           C  
ATOM   1668  CB  ILE A 115     -17.201 -19.453  21.960  1.00 52.83           C  
ATOM   1669  HB  ILE A 115     -17.047 -18.875  21.049  1.00 52.83           H  
ATOM   1670  O   ILE A 115     -17.199 -21.045  19.443  1.00 52.83           O  
ATOM   1671  CG1 ILE A 115     -16.471 -18.739  23.125  1.00 52.83           C  
ATOM   1672 HG12 ILE A 115     -16.606 -19.311  24.043  1.00 52.83           H  
ATOM   1673 HG13 ILE A 115     -15.403 -18.695  22.911  1.00 52.83           H  
ATOM   1674  CG2 ILE A 115     -18.714 -19.548  22.240  1.00 52.83           C  
ATOM   1675 HG21 ILE A 115     -18.895 -20.093  23.167  1.00 52.83           H  
ATOM   1676 HG22 ILE A 115     -19.220 -20.058  21.420  1.00 52.83           H  
ATOM   1677 HG23 ILE A 115     -19.148 -18.551  22.311  1.00 52.83           H  
ATOM   1678  CD1 ILE A 115     -16.922 -17.295  23.369  1.00 52.83           C  
ATOM   1679 HD11 ILE A 115     -16.866 -16.727  22.440  1.00 52.83           H  
ATOM   1680 HD12 ILE A 115     -16.264 -16.833  24.105  1.00 52.83           H  
ATOM   1681 HD13 ILE A 115     -17.942 -17.271  23.753  1.00 52.83           H  
ATOM   1682  N   PRO A 116     -17.757 -22.834  20.685  1.00 49.34           N  
ATOM   1683  CA  PRO A 116     -18.496 -23.466  19.603  1.00 49.34           C  
ATOM   1684  HA  PRO A 116     -17.876 -23.506  18.707  1.00 49.34           H  
ATOM   1685  C   PRO A 116     -19.752 -22.638  19.333  1.00 49.34           C  
ATOM   1686  CB  PRO A 116     -18.842 -24.889  20.062  1.00 49.34           C  
ATOM   1687  HB2 PRO A 116     -19.922 -25.017  20.137  1.00 49.34           H  
ATOM   1688  HB3 PRO A 116     -18.433 -25.626  19.370  1.00 49.34           H  
ATOM   1689  O   PRO A 116     -20.437 -22.228  20.275  1.00 49.34           O  
ATOM   1690  CG  PRO A 116     -18.203 -25.041  21.444  1.00 49.34           C  
ATOM   1691  HG2 PRO A 116     -17.277 -25.610  21.354  1.00 49.34           H  
ATOM   1692  HG3 PRO A 116     -18.880 -25.532  22.143  1.00 49.34           H  
ATOM   1693  CD  PRO A 116     -17.878 -23.621  21.898  1.00 49.34           C  
ATOM   1694  HD2 PRO A 116     -16.956 -23.628  22.479  1.00 49.34           H  
ATOM   1695  HD3 PRO A 116     -18.698 -23.228  22.498  1.00 49.34           H  
ATOM   1696  N   PHE A 117     -20.067 -22.415  18.058  1.00 53.18           N  
ATOM   1697  H   PHE A 117     -19.444 -22.733  17.329  1.00 53.18           H  
ATOM   1698  CA  PHE A 117     -21.386 -21.928  17.667  1.00 53.18           C  
ATOM   1699  HA  PHE A 117     -21.541 -20.938  18.095  1.00 53.18           H  
ATOM   1700  C   PHE A 117     -22.434 -22.890  18.254  1.00 53.18           C  
ATOM   1701  CB  PHE A 117     -21.468 -21.821  16.135  1.00 53.18           C  
ATOM   1702  HB2 PHE A 117     -22.479 -21.515  15.865  1.00 53.18           H  
ATOM   1703  HB3 PHE A 117     -21.303 -22.806  15.699  1.00 53.18           H  
ATOM   1704  O   PHE A 117     -22.357 -24.098  18.015  1.00 53.18           O  
ATOM   1705  CG  PHE A 117     -20.485 -20.831  15.527  1.00 53.18           C  
ATOM   1706  CD1 PHE A 117     -20.775 -19.453  15.544  1.00 53.18           C  
ATOM   1707  HD1 PHE A 117     -21.700 -19.101  15.978  1.00 53.18           H  
ATOM   1708  CD2 PHE A 117     -19.277 -21.277  14.956  1.00 53.18           C  
ATOM   1709  HD2 PHE A 117     -19.048 -22.332  14.929  1.00 53.18           H  
ATOM   1710  CE1 PHE A 117     -19.864 -18.528  15.002  1.00 53.18           C  
ATOM   1711  HE1 PHE A 117     -20.087 -17.472  15.024  1.00 53.18           H  
ATOM   1712  CE2 PHE A 117     -18.364 -20.352  14.414  1.00 53.18           C  
ATOM   1713  HE2 PHE A 117     -17.438 -20.697  13.979  1.00 53.18           H  
ATOM   1714  CZ  PHE A 117     -18.657 -18.978  14.438  1.00 53.18           C  
ATOM   1715  HZ  PHE A 117     -17.957 -18.267  14.025  1.00 53.18           H  
ATOM   1716  N   LYS A 118     -23.327 -22.367  19.101  1.00 44.68           N  
ATOM   1717  H   LYS A 118     -23.346 -21.361  19.193  1.00 44.68           H  
ATOM   1718  CA  LYS A 118     -24.491 -23.111  19.598  1.00 44.68           C  
ATOM   1719  HA  LYS A 118     -24.199 -24.130  19.850  1.00 44.68           H  
ATOM   1720  C   LYS A 118     -25.531 -23.267  18.502  1.00 44.68           C  
ATOM   1721  CB  LYS A 118     -25.139 -22.428  20.809  1.00 44.68           C  
ATOM   1722  HB2 LYS A 118     -25.205 -21.354  20.632  1.00 44.68           H  
ATOM   1723  HB3 LYS A 118     -26.155 -22.814  20.895  1.00 44.68           H  
ATOM   1724  O   LYS A 118     -25.693 -22.297  17.729  1.00 44.68           O  
ATOM   1725  CG  LYS A 118     -24.408 -22.711  22.123  1.00 44.68           C  
ATOM   1726  HG2 LYS A 118     -23.448 -22.195  22.130  1.00 44.68           H  
ATOM   1727  HG3 LYS A 118     -24.241 -23.784  22.220  1.00 44.68           H  
ATOM   1728  CD  LYS A 118     -25.283 -22.228  23.284  1.00 44.68           C  
ATOM   1729  HD2 LYS A 118     -26.248 -22.730  23.227  1.00 44.68           H  
ATOM   1730  HD3 LYS A 118     -25.435 -21.152  23.192  1.00 44.68           H  
ATOM   1731  CE  LYS A 118     -24.619 -22.550  24.622  1.00 44.68           C  
ATOM   1732  HE2 LYS A 118     -24.386 -23.615  24.640  1.00 44.68           H  
ATOM   1733  HE3 LYS A 118     -23.679 -22.001  24.683  1.00 44.68           H  
ATOM   1734  NZ  LYS A 118     -25.511 -22.197  25.752  1.00 44.68           N  
ATOM   1735  HZ1 LYS A 118     -25.725 -21.210  25.723  1.00 44.68           H  
ATOM   1736  HZ2 LYS A 118     -26.374 -22.716  25.682  1.00 44.68           H  
ATOM   1737  HZ3 LYS A 118     -25.065 -22.412  26.633  1.00 44.68           H  
ATOM   1738  OXT LYS A 118     -26.193 -24.320  18.559  1.00 44.68           O  
TER    1739      LYS A 118                                                       
END   
