# Supplementary material for: New carbohydrate binding domains identified by phage display based functional metagenomic screens of human gut microbiota
Source: Commun Biol. 2023 Apr 5;6:371. doi: 10.1038/s42003-023-04718-0 (PMC10076258; doi:10.1038/s42003-023-04718-0)
Supplement: Supplementary file 5 — Supplementary Data 2 [file 42003_2023_4718_MOESM5_ESM.zip › SupplementaryData2/F4G_St-Glc1.pdb]

ATOM      1  N   GLY A   1      -0.405  -3.166 -58.206  1.00 38.81           N  
ATOM      2  H   GLY A   1       0.088  -3.539 -57.407  1.00 38.81           H  
ATOM      3  H2  GLY A   1       0.146  -3.357 -59.030  1.00 38.81           H  
ATOM      4  H3  GLY A   1      -1.305  -3.617 -58.287  1.00 38.81           H  
ATOM      5  CA  GLY A   1      -0.566  -1.711 -58.028  1.00 38.81           C  
ATOM      6  HA2 GLY A   1      -1.014  -1.266 -58.917  1.00 38.81           H  
ATOM      7  HA3 GLY A   1      -1.188  -1.508 -57.156  1.00 38.81           H  
ATOM      8  C   GLY A   1       0.799  -1.115 -57.790  1.00 38.81           C  
ATOM      9  O   GLY A   1       1.576  -1.747 -57.089  1.00 38.81           O  
ATOM     10  N   ILE A   2       1.116   0.025 -58.406  1.00 46.30           N  
ATOM     11  H   ILE A   2       0.428   0.498 -58.974  1.00 46.30           H  
ATOM     12  CA  ILE A   2       2.368   0.755 -58.155  1.00 46.30           C  
ATOM     13  HA  ILE A   2       3.218   0.158 -58.485  1.00 46.30           H  
ATOM     14  C   ILE A   2       2.465   0.965 -56.641  1.00 46.30           C  
ATOM     15  CB  ILE A   2       2.364   2.094 -58.936  1.00 46.30           C  
ATOM     16  HB  ILE A   2       1.474   2.653 -58.649  1.00 46.30           H  
ATOM     17  O   ILE A   2       1.533   1.514 -56.047  1.00 46.30           O  
ATOM     18  CG1 ILE A   2       2.302   1.820 -60.460  1.00 46.30           C  
ATOM     19 HG12 ILE A   2       3.247   1.390 -60.791  1.00 46.30           H  
ATOM     20 HG13 ILE A   2       1.515   1.097 -60.679  1.00 46.30           H  
ATOM     21  CG2 ILE A   2       3.595   2.951 -58.592  1.00 46.30           C  
ATOM     22 HG21 ILE A   2       3.560   3.904 -59.120  1.00 46.30           H  
ATOM     23 HG22 ILE A   2       3.630   3.179 -57.527  1.00 46.30           H  
ATOM     24 HG23 ILE A   2       4.514   2.435 -58.870  1.00 46.30           H  
ATOM     25  CD1 ILE A   2       1.997   3.061 -61.308  1.00 46.30           C  
ATOM     26 HD11 ILE A   2       2.818   3.776 -61.251  1.00 46.30           H  
ATOM     27 HD12 ILE A   2       1.077   3.534 -60.962  1.00 46.30           H  
ATOM     28 HD13 ILE A   2       1.872   2.764 -62.349  1.00 46.30           H  
ATOM     29  N   SER A   3       3.522   0.444 -56.013  1.00 51.45           N  
ATOM     30  H   SER A   3       4.252   0.009 -56.560  1.00 51.45           H  
ATOM     31  CA  SER A   3       3.761   0.657 -54.589  1.00 51.45           C  
ATOM     32  HA  SER A   3       2.943   0.228 -54.010  1.00 51.45           H  
ATOM     33  C   SER A   3       3.824   2.157 -54.374  1.00 51.45           C  
ATOM     34  CB  SER A   3       5.078   0.022 -54.133  1.00 51.45           C  
ATOM     35  HB2 SER A   3       5.091  -1.033 -54.407  1.00 51.45           H  
ATOM     36  HB3 SER A   3       5.931   0.525 -54.589  1.00 51.45           H  
ATOM     37  O   SER A   3       4.773   2.798 -54.809  1.00 51.45           O  
ATOM     38  OG  SER A   3       5.129   0.136 -52.731  1.00 51.45           O  
ATOM     39  HG  SER A   3       5.877   0.661 -52.438  1.00 51.45           H  
ATOM     40  N   ARG A   4       2.799   2.737 -53.743  1.00 64.86           N  
ATOM     41  H   ARG A   4       2.007   2.164 -53.490  1.00 64.86           H  
ATOM     42  CA  ARG A   4       2.799   4.171 -53.453  1.00 64.86           C  
ATOM     43  HA  ARG A   4       2.953   4.716 -54.384  1.00 64.86           H  
ATOM     44  C   ARG A   4       4.005   4.555 -52.590  1.00 64.86           C  
ATOM     45  CB  ARG A   4       1.465   4.605 -52.814  1.00 64.86           C  
ATOM     46  HB2 ARG A   4       1.154   3.863 -52.078  1.00 64.86           H  
ATOM     47  HB3 ARG A   4       1.620   5.548 -52.288  1.00 64.86           H  
ATOM     48  O   ARG A   4       4.284   5.729 -52.512  1.00 64.86           O  
ATOM     49  CG  ARG A   4       0.344   4.826 -53.846  1.00 64.86           C  
ATOM     50  HG2 ARG A   4       0.668   5.582 -54.561  1.00 64.86           H  
ATOM     51  HG3 ARG A   4       0.147   3.895 -54.378  1.00 64.86           H  
ATOM     52  CD  ARG A   4      -0.942   5.304 -53.150  1.00 64.86           C  
ATOM     53  HD2 ARG A   4      -0.704   6.159 -52.517  1.00 64.86           H  
ATOM     54  HD3 ARG A   4      -1.307   4.495 -52.517  1.00 64.86           H  
ATOM     55  NE  ARG A   4      -1.989   5.702 -54.114  1.00 64.86           N  
ATOM     56  HE  ARG A   4      -1.695   5.853 -55.068  1.00 64.86           H  
ATOM     57  NH1 ARG A   4      -3.767   5.732 -52.650  1.00 64.86           N  
ATOM     58 HH11 ARG A   4      -3.160   5.440 -51.898  1.00 64.86           H  
ATOM     59 HH12 ARG A   4      -4.744   5.913 -52.464  1.00 64.86           H  
ATOM     60  NH2 ARG A   4      -4.090   6.295 -54.781  1.00 64.86           N  
ATOM     61 HH21 ARG A   4      -3.753   6.482 -55.715  1.00 64.86           H  
ATOM     62 HH22 ARG A   4      -5.061   6.473 -54.564  1.00 64.86           H  
ATOM     63  CZ  ARG A   4      -3.271   5.906 -53.845  1.00 64.86           C  
ATOM     64  N   SER A   5       4.710   3.631 -51.939  1.00 72.52           N  
ATOM     65  H   SER A   5       4.515   2.650 -52.083  1.00 72.52           H  
ATOM     66  CA  SER A   5       5.807   3.979 -51.034  1.00 72.52           C  
ATOM     67  HA  SER A   5       5.459   4.761 -50.359  1.00 72.52           H  
ATOM     68  C   SER A   5       7.062   4.542 -51.707  1.00 72.52           C  
ATOM     69  CB  SER A   5       6.174   2.781 -50.163  1.00 72.52           C  
ATOM     70  HB2 SER A   5       7.015   3.063 -49.529  1.00 72.52           H  
ATOM     71  HB3 SER A   5       5.331   2.530 -49.520  1.00 72.52           H  
ATOM     72  O   SER A   5       7.759   5.291 -51.041  1.00 72.52           O  
ATOM     73  OG  SER A   5       6.533   1.641 -50.921  1.00 72.52           O  
ATOM     74  HG  SER A   5       7.070   1.120 -50.319  1.00 72.52           H  
ATOM     75  N   ASP A   6       7.317   4.232 -52.980  1.00 88.79           N  
ATOM     76  H   ASP A   6       6.635   3.707 -53.508  1.00 88.79           H  
ATOM     77  CA  ASP A   6       8.564   4.569 -53.682  1.00 88.79           C  
ATOM     78  HA  ASP A   6       9.334   4.837 -52.958  1.00 88.79           H  
ATOM     79  C   ASP A   6       8.345   5.764 -54.628  1.00 88.79           C  
ATOM     80  CB  ASP A   6       9.037   3.294 -54.399  1.00 88.79           C  
ATOM     81  HB2 ASP A   6       8.380   3.078 -55.241  1.00 88.79           H  
ATOM     82  HB3 ASP A   6       8.959   2.461 -53.701  1.00 88.79           H  
ATOM     83  O   ASP A   6       7.643   5.634 -55.637  1.00 88.79           O  
ATOM     84  CG  ASP A   6      10.482   3.354 -54.888  1.00 88.79           C  
ATOM     85  OD1 ASP A   6      10.957   4.470 -55.147  1.00 88.79           O  
ATOM     86  OD2 ASP A   6      11.081   2.253 -54.989  1.00 88.79           O  
ATOM     87  N   ARG A   7       8.820   6.955 -54.240  1.00 91.39           N  
ATOM     88  H   ARG A   7       9.435   6.977 -53.439  1.00 91.39           H  
ATOM     89  CA  ARG A   7       8.535   8.216 -54.950  1.00 91.39           C  
ATOM     90  HA  ARG A   7       8.741   8.058 -56.009  1.00 91.39           H  
ATOM     91  C   ARG A   7       9.396   9.381 -54.488  1.00 91.39           C  
ATOM     92  CB  ARG A   7       7.056   8.617 -54.777  1.00 91.39           C  
ATOM     93  HB2 ARG A   7       6.873   9.561 -55.289  1.00 91.39           H  
ATOM     94  HB3 ARG A   7       6.433   7.861 -55.254  1.00 91.39           H  
ATOM     95  O   ARG A   7       9.816   9.448 -53.334  1.00 91.39           O  
ATOM     96  CG  ARG A   7       6.642   8.751 -53.305  1.00 91.39           C  
ATOM     97  HG2 ARG A   7       6.848   7.810 -52.795  1.00 91.39           H  
ATOM     98  HG3 ARG A   7       7.203   9.547 -52.814  1.00 91.39           H  
ATOM     99  CD  ARG A   7       5.151   9.052 -53.209  1.00 91.39           C  
ATOM    100  HD2 ARG A   7       4.651   8.572 -54.050  1.00 91.39           H  
ATOM    101  HD3 ARG A   7       5.001  10.130 -53.272  1.00 91.39           H  
ATOM    102  NE  ARG A   7       4.608   8.522 -51.952  1.00 91.39           N  
ATOM    103  HE  ARG A   7       5.295   8.308 -51.243  1.00 91.39           H  
ATOM    104  NH1 ARG A   7       2.443   8.280 -52.654  1.00 91.39           N  
ATOM    105 HH11 ARG A   7       2.736   8.752 -53.497  1.00 91.39           H  
ATOM    106 HH12 ARG A   7       1.473   8.090 -52.444  1.00 91.39           H  
ATOM    107  NH2 ARG A   7       3.058   7.507 -50.636  1.00 91.39           N  
ATOM    108 HH21 ARG A   7       2.114   7.206 -50.441  1.00 91.39           H  
ATOM    109 HH22 ARG A   7       3.802   7.339 -49.973  1.00 91.39           H  
ATOM    110  CZ  ARG A   7       3.373   8.109 -51.751  1.00 91.39           C  
ATOM    111  N   ASP A   8       9.506  10.370 -55.361  1.00 94.76           N  
ATOM    112  H   ASP A   8       9.163  10.248 -56.303  1.00 94.76           H  
ATOM    113  CA  ASP A   8       9.964  11.698 -54.973  1.00 94.76           C  
ATOM    114  HA  ASP A   8      10.827  11.582 -54.318  1.00 94.76           H  
ATOM    115  C   ASP A   8       8.870  12.430 -54.188  1.00 94.76           C  
ATOM    116  CB  ASP A   8      10.441  12.480 -56.200  1.00 94.76           C  
ATOM    117  HB2 ASP A   8      10.847  13.439 -55.877  1.00 94.76           H  
ATOM    118  HB3 ASP A   8       9.592  12.667 -56.858  1.00 94.76           H  
ATOM    119  O   ASP A   8       7.676  12.353 -54.504  1.00 94.76           O  
ATOM    120  CG  ASP A   8      11.525  11.706 -56.957  1.00 94.76           C  
ATOM    121  OD1 ASP A   8      12.399  11.106 -56.287  1.00 94.76           O  
ATOM    122  OD2 ASP A   8      11.416  11.642 -58.200  1.00 94.76           O  
ATOM    123  N   VAL A   9       9.283  13.126 -53.135  1.00 94.34           N  
ATOM    124  H   VAL A   9      10.273  13.136 -52.936  1.00 94.34           H  
ATOM    125  CA  VAL A   9       8.426  13.955 -52.292  1.00 94.34           C  
ATOM    126  HA  VAL A   9       7.452  14.047 -52.772  1.00 94.34           H  
ATOM    127  C   VAL A   9       9.013  15.353 -52.189  1.00 94.34           C  
ATOM    128  CB  VAL A   9       8.195  13.346 -50.892  1.00 94.34           C  
ATOM    129  HB  VAL A   9       7.470  13.975 -50.376  1.00 94.34           H  
ATOM    130  O   VAL A   9      10.229  15.521 -52.135  1.00 94.34           O  
ATOM    131  CG1 VAL A   9       7.590  11.939 -50.983  1.00 94.34           C  
ATOM    132 HG11 VAL A   9       7.303  11.597 -49.989  1.00 94.34           H  
ATOM    133 HG12 VAL A   9       8.323  11.248 -51.400  1.00 94.34           H  
ATOM    134 HG13 VAL A   9       6.712  11.960 -51.628  1.00 94.34           H  
ATOM    135  CG2 VAL A   9       9.458  13.294 -50.025  1.00 94.34           C  
ATOM    136 HG21 VAL A   9      10.252  12.762 -50.549  1.00 94.34           H  
ATOM    137 HG22 VAL A   9       9.244  12.797 -49.079  1.00 94.34           H  
ATOM    138 HG23 VAL A   9       9.802  14.306 -49.807  1.00 94.34           H  
ATOM    139  N   THR A  10       8.128  16.339 -52.100  1.00 96.08           N  
ATOM    140  H   THR A  10       7.148  16.117 -52.195  1.00 96.08           H  
ATOM    141  CA  THR A  10       8.451  17.723 -51.759  1.00 96.08           C  
ATOM    142  HA  THR A  10       9.450  17.777 -51.327  1.00 96.08           H  
ATOM    143  C   THR A  10       7.435  18.182 -50.724  1.00 96.08           C  
ATOM    144  CB  THR A  10       8.421  18.625 -53.002  1.00 96.08           C  
ATOM    145  HB  THR A  10       7.466  18.505 -53.512  1.00 96.08           H  
ATOM    146  O   THR A  10       6.230  18.128 -50.972  1.00 96.08           O  
ATOM    147  CG2 THR A  10       8.618  20.101 -52.666  1.00 96.08           C  
ATOM    148 HG21 THR A  10       9.457  20.212 -51.980  1.00 96.08           H  
ATOM    149 HG22 THR A  10       7.719  20.499 -52.195  1.00 96.08           H  
ATOM    150 HG23 THR A  10       8.813  20.666 -53.577  1.00 96.08           H  
ATOM    151  OG1 THR A  10       9.452  18.261 -53.886  1.00 96.08           O  
ATOM    152  HG1 THR A  10      10.272  18.594 -53.516  1.00 96.08           H  
ATOM    153  N   VAL A  11       7.910  18.605 -49.555  1.00 94.64           N  
ATOM    154  H   VAL A  11       8.911  18.606 -49.422  1.00 94.64           H  
ATOM    155  CA  VAL A  11       7.083  19.172 -48.480  1.00 94.64           C  
ATOM    156  HA  VAL A  11       6.060  19.281 -48.842  1.00 94.64           H  
ATOM    157  C   VAL A  11       7.571  20.572 -48.135  1.00 94.64           C  
ATOM    158  CB  VAL A  11       7.025  18.266 -47.233  1.00 94.64           C  
ATOM    159  HB  VAL A  11       6.344  18.726 -46.517  1.00 94.64           H  
ATOM    160  O   VAL A  11       8.723  20.910 -48.401  1.00 94.64           O  
ATOM    161  CG1 VAL A  11       6.462  16.881 -47.577  1.00 94.64           C  
ATOM    162 HG11 VAL A  11       7.155  16.341 -48.223  1.00 94.64           H  
ATOM    163 HG12 VAL A  11       6.311  16.309 -46.662  1.00 94.64           H  
ATOM    164 HG13 VAL A  11       5.506  16.991 -48.090  1.00 94.64           H  
ATOM    165  CG2 VAL A  11       8.377  18.083 -46.540  1.00 94.64           C  
ATOM    166 HG21 VAL A  11       8.748  19.050 -46.200  1.00 94.64           H  
ATOM    167 HG22 VAL A  11       8.262  17.439 -45.668  1.00 94.64           H  
ATOM    168 HG23 VAL A  11       9.092  17.629 -47.226  1.00 94.64           H  
ATOM    169  N   ALA A  12       6.707  21.393 -47.541  1.00 95.70           N  
ATOM    170  H   ALA A  12       5.781  21.065 -47.304  1.00 95.70           H  
ATOM    171  CA  ALA A  12       7.120  22.696 -47.039  1.00 95.70           C  
ATOM    172  HA  ALA A  12       7.582  23.250 -47.856  1.00 95.70           H  
ATOM    173  C   ALA A  12       8.157  22.530 -45.916  1.00 95.70           C  
ATOM    174  CB  ALA A  12       5.885  23.476 -46.576  1.00 95.70           C  
ATOM    175  HB1 ALA A  12       6.189  24.469 -46.244  1.00 95.70           H  
ATOM    176  HB2 ALA A  12       5.178  23.581 -47.399  1.00 95.70           H  
ATOM    177  HB3 ALA A  12       5.408  22.961 -45.742  1.00 95.70           H  
ATOM    178  O   ALA A  12       8.003  21.691 -45.028  1.00 95.70           O  
ATOM    179  N   ASN A  13       9.214  23.336 -45.955  1.00 92.82           N  
ATOM    180  H   ASN A  13       9.276  24.002 -46.712  1.00 92.82           H  
ATOM    181  CA  ASN A  13      10.130  23.494 -44.836  1.00 92.82           C  
ATOM    182  HA  ASN A  13      10.279  22.535 -44.339  1.00 92.82           H  
ATOM    183  C   ASN A  13       9.484  24.468 -43.843  1.00 92.82           C  
ATOM    184  CB  ASN A  13      11.484  23.988 -45.372  1.00 92.82           C  
ATOM    185  HB2 ASN A  13      11.371  24.985 -45.798  1.00 92.82           H  
ATOM    186  HB3 ASN A  13      11.837  23.329 -46.165  1.00 92.82           H  
ATOM    187  O   ASN A  13       9.517  25.680 -44.059  1.00 92.82           O  
ATOM    188  CG  ASN A  13      12.554  24.050 -44.301  1.00 92.82           C  
ATOM    189  ND2 ASN A  13      13.734  24.472 -44.671  1.00 92.82           N  
ATOM    190 HD21 ASN A  13      14.460  24.529 -43.972  1.00 92.82           H  
ATOM    191 HD22 ASN A  13      13.917  24.723 -45.632  1.00 92.82           H  
ATOM    192  OD1 ASN A  13      12.355  23.731 -43.139  1.00 92.82           O  
ATOM    193  N   GLY A  14       8.814  23.953 -42.811  1.00 89.11           N  
ATOM    194  H   GLY A  14       8.713  22.951 -42.742  1.00 89.11           H  
ATOM    195  CA  GLY A  14       7.986  24.788 -41.942  1.00 89.11           C  
ATOM    196  HA2 GLY A  14       8.513  25.721 -41.740  1.00 89.11           H  
ATOM    197  HA3 GLY A  14       7.818  24.314 -40.975  1.00 89.11           H  
ATOM    198  C   GLY A  14       6.624  25.090 -42.554  1.00 89.11           C  
ATOM    199  O   GLY A  14       5.984  24.226 -43.152  1.00 89.11           O  
ATOM    200  N   ALA A  15       6.202  26.347 -42.455  1.00 88.17           N  
ATOM    201  H   ALA A  15       6.811  27.011 -41.998  1.00 88.17           H  
ATOM    202  CA  ALA A  15       5.072  26.869 -43.224  1.00 88.17           C  
ATOM    203  HA  ALA A  15       4.346  26.068 -43.366  1.00 88.17           H  
ATOM    204  C   ALA A  15       5.493  27.334 -44.640  1.00 88.17           C  
ATOM    205  CB  ALA A  15       4.390  27.966 -42.396  1.00 88.17           C  
ATOM    206  HB1 ALA A  15       4.091  27.567 -41.427  1.00 88.17           H  
ATOM    207  HB2 ALA A  15       3.507  28.331 -42.921  1.00 88.17           H  
ATOM    208  HB3 ALA A  15       5.082  28.794 -42.243  1.00 88.17           H  
ATOM    209  O   ALA A  15       4.761  28.078 -45.289  1.00 88.17           O  
ATOM    210  N   GLY A  16       6.679  26.922 -45.109  1.00 86.47           N  
ATOM    211  H   GLY A  16       7.220  26.298 -44.526  1.00 86.47           H  
ATOM    212  CA  GLY A  16       7.372  27.505 -46.266  1.00 86.47           C  
ATOM    213  HA2 GLY A  16       6.648  27.886 -46.987  1.00 86.47           H  
ATOM    214  HA3 GLY A  16       7.966  26.728 -46.747  1.00 86.47           H  
ATOM    215  C   GLY A  16       8.319  28.649 -45.880  1.00 86.47           C  
ATOM    216  O   GLY A  16       8.709  29.439 -46.734  1.00 86.47           O  
ATOM    217  N   ASP A  17       8.655  28.748 -44.595  1.00 87.37           N  
ATOM    218  H   ASP A  17       8.335  28.031 -43.960  1.00 87.37           H  
ATOM    219  CA  ASP A  17       9.450  29.804 -43.963  1.00 87.37           C  
ATOM    220  HA  ASP A  17       9.591  30.617 -44.676  1.00 87.37           H  
ATOM    221  C   ASP A  17      10.857  29.346 -43.538  1.00 87.37           C  
ATOM    222  CB  ASP A  17       8.656  30.349 -42.764  1.00 87.37           C  
ATOM    223  HB2 ASP A  17       9.220  31.160 -42.304  1.00 87.37           H  
ATOM    224  HB3 ASP A  17       7.722  30.770 -43.136  1.00 87.37           H  
ATOM    225  O   ASP A  17      11.641  30.142 -43.021  1.00 87.37           O  
ATOM    226  CG  ASP A  17       8.320  29.302 -41.689  1.00 87.37           C  
ATOM    227  OD1 ASP A  17       8.586  28.091 -41.876  1.00 87.37           O  
ATOM    228  OD2 ASP A  17       7.741  29.700 -40.658  1.00 87.37           O  
ATOM    229  N   GLY A  18      11.191  28.072 -43.743  1.00 86.49           N  
ATOM    230  H   GLY A  18      10.496  27.458 -44.141  1.00 86.49           H  
ATOM    231  CA  GLY A  18      12.536  27.547 -43.521  1.00 86.49           C  
ATOM    232  HA2 GLY A  18      12.660  26.662 -44.145  1.00 86.49           H  
ATOM    233  HA3 GLY A  18      13.266  28.289 -43.843  1.00 86.49           H  
ATOM    234  C   GLY A  18      12.836  27.181 -42.069  1.00 86.49           C  
ATOM    235  O   GLY A  18      13.996  26.960 -41.724  1.00 86.49           O  
ATOM    236  N   GLN A  19      11.819  27.140 -41.201  1.00 86.40           N  
ATOM    237  H   GLN A  19      10.898  27.374 -41.540  1.00 86.40           H  
ATOM    238  CA  GLN A  19      12.024  27.007 -39.755  1.00 86.40           C  
ATOM    239  HA  GLN A  19      12.947  27.527 -39.497  1.00 86.40           H  
ATOM    240  C   GLN A  19      12.225  25.569 -39.256  1.00 86.40           C  
ATOM    241  CB  GLN A  19      10.885  27.700 -38.993  1.00 86.40           C  
ATOM    242  HB2 GLN A  19       9.919  27.331 -39.338  1.00 86.40           H  
ATOM    243  HB3 GLN A  19      10.981  27.460 -37.934  1.00 86.40           H  
ATOM    244  O   GLN A  19      12.599  25.387 -38.099  1.00 86.40           O  
ATOM    245  CG  GLN A  19      10.944  29.228 -39.137  1.00 86.40           C  
ATOM    246  HG2 GLN A  19      11.977  29.564 -39.049  1.00 86.40           H  
ATOM    247  HG3 GLN A  19      10.571  29.525 -40.117  1.00 86.40           H  
ATOM    248  CD  GLN A  19      10.137  29.913 -38.042  1.00 86.40           C  
ATOM    249  NE2 GLN A  19       8.840  30.042 -38.181  1.00 86.40           N  
ATOM    250 HE21 GLN A  19       8.339  30.524 -37.448  1.00 86.40           H  
ATOM    251 HE22 GLN A  19       8.402  29.808 -39.061  1.00 86.40           H  
ATOM    252  OE1 GLN A  19      10.661  30.327 -37.020  1.00 86.40           O  
ATOM    253  N   TRP A  20      11.995  24.539 -40.077  1.00 90.08           N  
ATOM    254  H   TRP A  20      11.731  24.719 -41.035  1.00 90.08           H  
ATOM    255  CA  TRP A  20      12.182  23.150 -39.634  1.00 90.08           C  
ATOM    256  HA  TRP A  20      11.989  23.082 -38.563  1.00 90.08           H  
ATOM    257  C   TRP A  20      13.618  22.659 -39.814  1.00 90.08           C  
ATOM    258  CB  TRP A  20      11.184  22.219 -40.327  1.00 90.08           C  
ATOM    259  HB2 TRP A  20      11.458  21.194 -40.077  1.00 90.08           H  
ATOM    260  HB3 TRP A  20      11.278  22.318 -41.408  1.00 90.08           H  
ATOM    261  O   TRP A  20      14.172  22.041 -38.908  1.00 90.08           O  
ATOM    262  CG  TRP A  20       9.742  22.382 -39.962  1.00 90.08           C  
ATOM    263  CD1 TRP A  20       9.230  23.177 -38.991  1.00 90.08           C  
ATOM    264  HD1 TRP A  20       9.810  23.822 -38.348  1.00 90.08           H  
ATOM    265  CD2 TRP A  20       8.601  21.702 -40.561  1.00 90.08           C  
ATOM    266  CE2 TRP A  20       7.414  22.134 -39.896  1.00 90.08           C  
ATOM    267  CE3 TRP A  20       8.451  20.792 -41.629  1.00 90.08           C  
ATOM    268  HE3 TRP A  20       9.326  20.454 -42.164  1.00 90.08           H  
ATOM    269  NE1 TRP A  20       7.860  23.015 -38.932  1.00 90.08           N  
ATOM    270  HE1 TRP A  20       7.270  23.519 -38.285  1.00 90.08           H  
ATOM    271  CH2 TRP A  20       6.023  20.805 -41.360  1.00 90.08           C  
ATOM    272  HH2 TRP A  20       5.048  20.479 -41.690  1.00 90.08           H  
ATOM    273  CZ2 TRP A  20       6.139  21.705 -40.286  1.00 90.08           C  
ATOM    274  HZ2 TRP A  20       5.259  22.076 -39.782  1.00 90.08           H  
ATOM    275  CZ3 TRP A  20       7.176  20.348 -42.024  1.00 90.08           C  
ATOM    276  HZ3 TRP A  20       7.081  19.681 -42.867  1.00 90.08           H  
ATOM    277  N   LEU A  21      14.234  22.930 -40.966  1.00 88.60           N  
ATOM    278  H   LEU A  21      13.720  23.436 -41.673  1.00 88.60           H  
ATOM    279  CA  LEU A  21      15.598  22.502 -41.279  1.00 88.60           C  
ATOM    280  HA  LEU A  21      16.129  22.287 -40.352  1.00 88.60           H  
ATOM    281  C   LEU A  21      16.371  23.616 -41.987  1.00 88.60           C  
ATOM    282  CB  LEU A  21      15.552  21.225 -42.142  1.00 88.60           C  
ATOM    283  HB2 LEU A  21      16.532  21.065 -42.592  1.00 88.60           H  
ATOM    284  HB3 LEU A  21      14.838  21.390 -42.948  1.00 88.60           H  
ATOM    285  O   LEU A  21      15.841  24.311 -42.849  1.00 88.60           O  
ATOM    286  CG  LEU A  21      15.150  19.939 -41.396  1.00 88.60           C  
ATOM    287  HG  LEU A  21      14.192  20.082 -40.897  1.00 88.60           H  
ATOM    288  CD1 LEU A  21      14.994  18.798 -42.401  1.00 88.60           C  
ATOM    289 HD11 LEU A  21      14.635  17.906 -41.887  1.00 88.60           H  
ATOM    290 HD12 LEU A  21      15.950  18.580 -42.877  1.00 88.60           H  
ATOM    291 HD13 LEU A  21      14.268  19.077 -43.165  1.00 88.60           H  
ATOM    292  CD2 LEU A  21      16.203  19.509 -40.369  1.00 88.60           C  
ATOM    293 HD21 LEU A  21      16.241  20.235 -39.556  1.00 88.60           H  
ATOM    294 HD22 LEU A  21      17.181  19.427 -40.844  1.00 88.60           H  
ATOM    295 HD23 LEU A  21      15.923  18.546 -39.944  1.00 88.60           H  
ATOM    296  N   LYS A  22      17.664  23.755 -41.677  1.00 88.23           N  
ATOM    297  H   LYS A  22      18.063  23.107 -41.012  1.00 88.23           H  
ATOM    298  CA  LYS A  22      18.546  24.659 -42.432  1.00 88.23           C  
ATOM    299  HA  LYS A  22      18.065  25.635 -42.494  1.00 88.23           H  
ATOM    300  C   LYS A  22      18.716  24.152 -43.864  1.00 88.23           C  
ATOM    301  CB  LYS A  22      19.915  24.801 -41.749  1.00 88.23           C  
ATOM    302  HB2 LYS A  22      20.318  23.812 -41.530  1.00 88.23           H  
ATOM    303  HB3 LYS A  22      20.594  25.300 -42.439  1.00 88.23           H  
ATOM    304  O   LYS A  22      18.847  22.943 -44.062  1.00 88.23           O  
ATOM    305  CG  LYS A  22      19.835  25.633 -40.462  1.00 88.23           C  
ATOM    306  HG2 LYS A  22      19.393  26.603 -40.692  1.00 88.23           H  
ATOM    307  HG3 LYS A  22      19.203  25.122 -39.735  1.00 88.23           H  
ATOM    308  CD  LYS A  22      21.231  25.848 -39.862  1.00 88.23           C  
ATOM    309  HD2 LYS A  22      21.868  26.333 -40.601  1.00 88.23           H  
ATOM    310  HD3 LYS A  22      21.658  24.881 -39.598  1.00 88.23           H  
ATOM    311  CE  LYS A  22      21.125  26.732 -38.613  1.00 88.23           C  
ATOM    312  HE2 LYS A  22      20.456  26.249 -37.901  1.00 88.23           H  
ATOM    313  HE3 LYS A  22      20.668  27.679 -38.899  1.00 88.23           H  
ATOM    314  NZ  LYS A  22      22.452  26.970 -37.990  1.00 88.23           N  
ATOM    315  HZ1 LYS A  22      22.353  27.564 -37.179  1.00 88.23           H  
ATOM    316  HZ2 LYS A  22      23.076  27.421 -38.643  1.00 88.23           H  
ATOM    317  HZ3 LYS A  22      22.864  26.097 -37.691  1.00 88.23           H  
ATOM    318  N   SER A  23      18.798  25.063 -44.835  1.00 88.34           N  
ATOM    319  H   SER A  23      18.569  26.027 -44.638  1.00 88.34           H  
ATOM    320  CA  SER A  23      19.092  24.704 -46.224  1.00 88.34           C  
ATOM    321  HA  SER A  23      18.252  24.108 -46.582  1.00 88.34           H  
ATOM    322  C   SER A  23      20.376  23.880 -46.328  1.00 88.34           C  
ATOM    323  CB  SER A  23      19.229  25.936 -47.122  1.00 88.34           C  
ATOM    324  HB2 SER A  23      19.337  25.612 -48.157  1.00 88.34           H  
ATOM    325  HB3 SER A  23      20.116  26.499 -46.831  1.00 88.34           H  
ATOM    326  O   SER A  23      21.375  24.193 -45.677  1.00 88.34           O  
ATOM    327  OG  SER A  23      18.091  26.764 -47.004  1.00 88.34           O  
ATOM    328  HG  SER A  23      18.158  27.486 -47.633  1.00 88.34           H  
ATOM    329  N   GLY A  24      20.362  22.830 -47.141  1.00 90.12           N  
ATOM    330  H   GLY A  24      19.529  22.645 -47.681  1.00 90.12           H  
ATOM    331  CA  GLY A  24      21.487  21.914 -47.261  1.00 90.12           C  
ATOM    332  HA2 GLY A  24      22.264  22.379 -47.867  1.00 90.12           H  
ATOM    333  HA3 GLY A  24      21.897  21.719 -46.270  1.00 90.12           H  
ATOM    334  C   GLY A  24      21.113  20.579 -47.887  1.00 90.12           C  
ATOM    335  O   GLY A  24      19.989  20.362 -48.335  1.00 90.12           O  
ATOM    336  N   THR A  25      22.089  19.678 -47.918  1.00 88.80           N  
ATOM    337  H   THR A  25      22.956  19.891 -47.446  1.00 88.80           H  
ATOM    338  CA  THR A  25      21.910  18.304 -48.389  1.00 88.80           C  
ATOM    339  HA  THR A  25      20.939  18.198 -48.872  1.00 88.80           H  
ATOM    340  C   THR A  25      21.957  17.362 -47.195  1.00 88.80           C  
ATOM    341  CB  THR A  25      22.978  17.945 -49.425  1.00 88.80           C  
ATOM    342  HB  THR A  25      23.968  17.992 -48.971  1.00 88.80           H  
ATOM    343  O   THR A  25      22.904  17.398 -46.413  1.00 88.80           O  
ATOM    344  CG2 THR A  25      22.750  16.571 -50.029  1.00 88.80           C  
ATOM    345 HG21 THR A  25      22.839  15.799 -49.264  1.00 88.80           H  
ATOM    346 HG22 THR A  25      21.753  16.552 -50.469  1.00 88.80           H  
ATOM    347 HG23 THR A  25      23.491  16.386 -50.806  1.00 88.80           H  
ATOM    348  OG1 THR A  25      22.908  18.857 -50.496  1.00 88.80           O  
ATOM    349  HG1 THR A  25      22.837  19.740 -50.126  1.00 88.80           H  
ATOM    350  N   TYR A  26      20.936  16.527 -47.063  1.00 91.44           N  
ATOM    351  H   TYR A  26      20.214  16.541 -47.769  1.00 91.44           H  
ATOM    352  CA  TYR A  26      20.750  15.592 -45.964  1.00 91.44           C  
ATOM    353  HA  TYR A  26      21.576  15.680 -45.260  1.00 91.44           H  
ATOM    354  C   TYR A  26      20.727  14.168 -46.506  1.00 91.44           C  
ATOM    355  CB  TYR A  26      19.451  15.911 -45.217  1.00 91.44           C  
ATOM    356  HB2 TYR A  26      18.614  15.882 -45.915  1.00 91.44           H  
ATOM    357  HB3 TYR A  26      19.302  15.116 -44.486  1.00 91.44           H  
ATOM    358  O   TYR A  26      20.204  13.910 -47.591  1.00 91.44           O  
ATOM    359  CG  TYR A  26      19.441  17.245 -44.494  1.00 91.44           C  
ATOM    360  CD1 TYR A  26      19.554  17.281 -43.093  1.00 91.44           C  
ATOM    361  HD1 TYR A  26      19.632  16.353 -42.546  1.00 91.44           H  
ATOM    362  CD2 TYR A  26      19.314  18.448 -45.213  1.00 91.44           C  
ATOM    363  HD2 TYR A  26      19.209  18.429 -46.288  1.00 91.44           H  
ATOM    364  CE1 TYR A  26      19.547  18.513 -42.411  1.00 91.44           C  
ATOM    365  HE1 TYR A  26      19.600  18.550 -41.333  1.00 91.44           H  
ATOM    366  CE2 TYR A  26      19.329  19.682 -44.538  1.00 91.44           C  
ATOM    367  HE2 TYR A  26      19.251  20.606 -45.092  1.00 91.44           H  
ATOM    368  OH  TYR A  26      19.428  20.905 -42.474  1.00 91.44           O  
ATOM    369  HH  TYR A  26      19.262  21.619 -43.093  1.00 91.44           H  
ATOM    370  CZ  TYR A  26      19.438  19.717 -43.133  1.00 91.44           C  
ATOM    371  N   LYS A  27      21.278  13.231 -45.738  1.00 87.22           N  
ATOM    372  H   LYS A  27      21.628  13.499 -44.829  1.00 87.22           H  
ATOM    373  CA  LYS A  27      21.176  11.805 -46.037  1.00 87.22           C  
ATOM    374  HA  LYS A  27      21.043  11.665 -47.110  1.00 87.22           H  
ATOM    375  C   LYS A  27      19.945  11.239 -45.339  1.00 87.22           C  
ATOM    376  CB  LYS A  27      22.472  11.107 -45.614  1.00 87.22           C  
ATOM    377  HB2 LYS A  27      23.316  11.624 -46.069  1.00 87.22           H  
ATOM    378  HB3 LYS A  27      22.573  11.154 -44.529  1.00 87.22           H  
ATOM    379  O   LYS A  27      19.774  11.456 -44.143  1.00 87.22           O  
ATOM    380  CG  LYS A  27      22.484   9.644 -46.067  1.00 87.22           C  
ATOM    381  HG2 LYS A  27      21.663   9.107 -45.592  1.00 87.22           H  
ATOM    382  HG3 LYS A  27      22.359   9.598 -47.149  1.00 87.22           H  
ATOM    383  CD  LYS A  27      23.802   8.978 -45.676  1.00 87.22           C  
ATOM    384  HD2 LYS A  27      23.911   9.015 -44.592  1.00 87.22           H  
ATOM    385  HD3 LYS A  27      24.630   9.508 -46.147  1.00 87.22           H  
ATOM    386  CE  LYS A  27      23.771   7.524 -46.149  1.00 87.22           C  
ATOM    387  HE2 LYS A  27      22.899   7.042 -45.707  1.00 87.22           H  
ATOM    388  HE3 LYS A  27      23.639   7.513 -47.230  1.00 87.22           H  
ATOM    389  NZ  LYS A  27      25.009   6.809 -45.762  1.00 87.22           N  
ATOM    390  HZ1 LYS A  27      24.965   5.850 -46.075  1.00 87.22           H  
ATOM    391  HZ2 LYS A  27      25.815   7.255 -46.175  1.00 87.22           H  
ATOM    392  HZ3 LYS A  27      25.107   6.815 -44.756  1.00 87.22           H  
ATOM    393  N   ASP A  28      19.122  10.503 -46.074  1.00 90.74           N  
ATOM    394  H   ASP A  28      19.330  10.372 -47.053  1.00 90.74           H  
ATOM    395  CA  ASP A  28      18.084   9.666 -45.484  1.00 90.74           C  
ATOM    396  HA  ASP A  28      17.523  10.247 -44.752  1.00 90.74           H  
ATOM    397  C   ASP A  28      18.733   8.484 -44.756  1.00 90.74           C  
ATOM    398  CB  ASP A  28      17.094   9.208 -46.560  1.00 90.74           C  
ATOM    399  HB2 ASP A  28      16.549  10.075 -46.934  1.00 90.74           H  
ATOM    400  HB3 ASP A  28      17.645   8.762 -47.388  1.00 90.74           H  
ATOM    401  O   ASP A  28      19.401   7.639 -45.355  1.00 90.74           O  
ATOM    402  CG  ASP A  28      16.095   8.180 -46.024  1.00 90.74           C  
ATOM    403  OD1 ASP A  28      15.873   8.132 -44.791  1.00 90.74           O  
ATOM    404  OD2 ASP A  28      15.605   7.372 -46.837  1.00 90.74           O  
ATOM    405  N   MET A  29      18.526   8.425 -43.448  1.00 86.68           N  
ATOM    406  H   MET A  29      17.965   9.156 -43.036  1.00 86.68           H  
ATOM    407  CA  MET A  29      19.080   7.411 -42.559  1.00 86.68           C  
ATOM    408  HA  MET A  29      20.089   7.174 -42.896  1.00 86.68           H  
ATOM    409  C   MET A  29      18.303   6.090 -42.591  1.00 86.68           C  
ATOM    410  CB  MET A  29      19.174   7.999 -41.145  1.00 86.68           C  
ATOM    411  HB2 MET A  29      19.596   7.256 -40.469  1.00 86.68           H  
ATOM    412  HB3 MET A  29      18.175   8.252 -40.789  1.00 86.68           H  
ATOM    413  O   MET A  29      18.727   5.127 -41.955  1.00 86.68           O  
ATOM    414  CG  MET A  29      20.049   9.262 -41.118  1.00 86.68           C  
ATOM    415  HG2 MET A  29      19.567  10.046 -41.703  1.00 86.68           H  
ATOM    416  HG3 MET A  29      20.095   9.613 -40.087  1.00 86.68           H  
ATOM    417  SD  MET A  29      21.760   9.083 -41.709  1.00 86.68           S  
ATOM    418  CE  MET A  29      22.381   7.912 -40.474  1.00 86.68           C  
ATOM    419  HE1 MET A  29      21.925   6.935 -40.633  1.00 86.68           H  
ATOM    420  HE2 MET A  29      22.129   8.262 -39.474  1.00 86.68           H  
ATOM    421  HE3 MET A  29      23.464   7.824 -40.563  1.00 86.68           H  
ATOM    422  N   VAL A  30      17.196   6.025 -43.340  1.00 86.43           N  
ATOM    423  H   VAL A  30      16.886   6.869 -43.801  1.00 86.43           H  
ATOM    424  CA  VAL A  30      16.407   4.806 -43.566  1.00 86.43           C  
ATOM    425  HA  VAL A  30      16.649   4.080 -42.790  1.00 86.43           H  
ATOM    426  C   VAL A  30      16.770   4.160 -44.905  1.00 86.43           C  
ATOM    427  CB  VAL A  30      14.896   5.100 -43.470  1.00 86.43           C  
ATOM    428  HB  VAL A  30      14.609   5.800 -44.256  1.00 86.43           H  
ATOM    429  O   VAL A  30      17.220   3.017 -44.932  1.00 86.43           O  
ATOM    430  CG1 VAL A  30      14.059   3.824 -43.633  1.00 86.43           C  
ATOM    431 HG11 VAL A  30      14.350   3.091 -42.881  1.00 86.43           H  
ATOM    432 HG12 VAL A  30      13.002   4.064 -43.517  1.00 86.43           H  
ATOM    433 HG13 VAL A  30      14.211   3.403 -44.627  1.00 86.43           H  
ATOM    434  CG2 VAL A  30      14.533   5.720 -42.116  1.00 86.43           C  
ATOM    435 HG21 VAL A  30      15.028   6.686 -42.015  1.00 86.43           H  
ATOM    436 HG22 VAL A  30      13.456   5.880 -42.061  1.00 86.43           H  
ATOM    437 HG23 VAL A  30      14.850   5.065 -41.304  1.00 86.43           H  
ATOM    438  N   GLY A  31      16.583   4.871 -46.022  1.00 84.17           N  
ATOM    439  H   GLY A  31      16.169   5.790 -45.950  1.00 84.17           H  
ATOM    440  CA  GLY A  31      16.801   4.363 -47.381  1.00 84.17           C  
ATOM    441  HA2 GLY A  31      16.042   4.803 -48.027  1.00 84.17           H  
ATOM    442  HA3 GLY A  31      16.676   3.280 -47.395  1.00 84.17           H  
ATOM    443  C   GLY A  31      18.167   4.692 -47.990  1.00 84.17           C  
ATOM    444  O   GLY A  31      18.500   4.171 -49.052  1.00 84.17           O  
ATOM    445  N   GLY A  32      18.967   5.552 -47.353  1.00 81.76           N  
ATOM    446  H   GLY A  32      18.642   5.972 -46.494  1.00 81.76           H  
ATOM    447  CA  GLY A  32      20.279   5.976 -47.856  1.00 81.76           C  
ATOM    448  HA2 GLY A  32      20.846   6.405 -47.030  1.00 81.76           H  
ATOM    449  HA3 GLY A  32      20.815   5.102 -48.227  1.00 81.76           H  
ATOM    450  C   GLY A  32      20.237   7.014 -48.982  1.00 81.76           C  
ATOM    451  O   GLY A  32      21.300   7.409 -49.463  1.00 81.76           O  
ATOM    452  N   GLY A  33      19.042   7.450 -49.396  1.00 86.98           N  
ATOM    453  H   GLY A  33      18.227   7.090 -48.921  1.00 86.98           H  
ATOM    454  CA  GLY A  33      18.836   8.487 -50.405  1.00 86.98           C  
ATOM    455  HA2 GLY A  33      17.777   8.534 -50.656  1.00 86.98           H  
ATOM    456  HA3 GLY A  33      19.389   8.223 -51.307  1.00 86.98           H  
ATOM    457  C   GLY A  33      19.285   9.877 -49.950  1.00 86.98           C  
ATOM    458  O   GLY A  33      19.725  10.084 -48.817  1.00 86.98           O  
ATOM    459  N   VAL A  34      19.165  10.848 -50.851  1.00 90.50           N  
ATOM    460  H   VAL A  34      18.723  10.639 -51.735  1.00 90.50           H  
ATOM    461  CA  VAL A  34      19.542  12.243 -50.604  1.00 90.50           C  
ATOM    462  HA  VAL A  34      20.000  12.325 -49.618  1.00 90.50           H  
ATOM    463  C   VAL A  34      18.296  13.121 -50.602  1.00 90.50           C  
ATOM    464  CB  VAL A  34      20.586  12.721 -51.629  1.00 90.50           C  
ATOM    465  HB  VAL A  34      20.188  12.608 -52.638  1.00 90.50           H  
ATOM    466  O   VAL A  34      17.453  13.009 -51.490  1.00 90.50           O  
ATOM    467  CG1 VAL A  34      20.946  14.187 -51.401  1.00 90.50           C  
ATOM    468 HG11 VAL A  34      21.771  14.477 -52.052  1.00 90.50           H  
ATOM    469 HG12 VAL A  34      20.095  14.827 -51.631  1.00 90.50           H  
ATOM    470 HG13 VAL A  34      21.232  14.321 -50.357  1.00 90.50           H  
ATOM    471  CG2 VAL A  34      21.883  11.907 -51.513  1.00 90.50           C  
ATOM    472 HG21 VAL A  34      21.689  10.856 -51.731  1.00 90.50           H  
ATOM    473 HG22 VAL A  34      22.617  12.274 -52.231  1.00 90.50           H  
ATOM    474 HG23 VAL A  34      22.288  11.992 -50.505  1.00 90.50           H  
ATOM    475  N   PHE A  35      18.208  14.006 -49.612  1.00 95.06           N  
ATOM    476  H   PHE A  35      18.943  14.017 -48.919  1.00 95.06           H  
ATOM    477  CA  PHE A  35      17.215  15.070 -49.530  1.00 95.06           C  
ATOM    478  HA  PHE A  35      16.524  14.981 -50.369  1.00 95.06           H  
ATOM    479  C   PHE A  35      17.897  16.432 -49.633  1.00 95.06           C  
ATOM    480  CB  PHE A  35      16.403  14.949 -48.235  1.00 95.06           C  
ATOM    481  HB2 PHE A  35      17.076  14.695 -47.416  1.00 95.06           H  
ATOM    482  HB3 PHE A  35      15.968  15.922 -48.006  1.00 95.06           H  
ATOM    483  O   PHE A  35      18.908  16.689 -48.979  1.00 95.06           O  
ATOM    484  CG  PHE A  35      15.281  13.933 -48.314  1.00 95.06           C  
ATOM    485  CD1 PHE A  35      13.947  14.375 -48.402  1.00 95.06           C  
ATOM    486  HD1 PHE A  35      13.725  15.432 -48.393  1.00 95.06           H  
ATOM    487  CD2 PHE A  35      15.563  12.555 -48.354  1.00 95.06           C  
ATOM    488  HD2 PHE A  35      16.583  12.206 -48.285  1.00 95.06           H  
ATOM    489  CE1 PHE A  35      12.904  13.446 -48.544  1.00 95.06           C  
ATOM    490  HE1 PHE A  35      11.883  13.790 -48.628  1.00 95.06           H  
ATOM    491  CE2 PHE A  35      14.521  11.626 -48.513  1.00 95.06           C  
ATOM    492  HE2 PHE A  35      14.737  10.570 -48.574  1.00 95.06           H  
ATOM    493  CZ  PHE A  35      13.195  12.074 -48.611  1.00 95.06           C  
ATOM    494  HZ  PHE A  35      12.400  11.356 -48.753  1.00 95.06           H  
ATOM    495  N   THR A  36      17.325  17.323 -50.431  1.00 94.50           N  
ATOM    496  H   THR A  36      16.478  17.049 -50.908  1.00 94.50           H  
ATOM    497  CA  THR A  36      17.706  18.730 -50.524  1.00 94.50           C  
ATOM    498  HA  THR A  36      18.685  18.874 -50.068  1.00 94.50           H  
ATOM    499  C   THR A  36      16.693  19.565 -49.758  1.00 94.50           C  
ATOM    500  CB  THR A  36      17.797  19.189 -51.984  1.00 94.50           C  
ATOM    501  HB  THR A  36      16.815  19.124 -52.452  1.00 94.50           H  
ATOM    502  O   THR A  36      15.489  19.466 -49.979  1.00 94.50           O  
ATOM    503  CG2 THR A  36      18.327  20.617 -52.104  1.00 94.50           C  
ATOM    504 HG21 THR A  36      17.607  21.318 -51.681  1.00 94.50           H  
ATOM    505 HG22 THR A  36      18.463  20.864 -53.156  1.00 94.50           H  
ATOM    506 HG23 THR A  36      19.277  20.717 -51.580  1.00 94.50           H  
ATOM    507  OG1 THR A  36      18.697  18.362 -52.688  1.00 94.50           O  
ATOM    508  HG1 THR A  36      19.555  18.425 -52.263  1.00 94.50           H  
ATOM    509  N   VAL A  37      17.193  20.397 -48.854  1.00 94.12           N  
ATOM    510  H   VAL A  37      18.195  20.422 -48.728  1.00 94.12           H  
ATOM    511  CA  VAL A  37      16.407  21.384 -48.122  1.00 94.12           C  
ATOM    512  HA  VAL A  37      15.345  21.227 -48.314  1.00 94.12           H  
ATOM    513  C   VAL A  37      16.788  22.764 -48.638  1.00 94.12           C  
ATOM    514  CB  VAL A  37      16.635  21.252 -46.608  1.00 94.12           C  
ATOM    515  HB  VAL A  37      17.683  21.457 -46.392  1.00 94.12           H  
ATOM    516  O   VAL A  37      17.972  23.102 -48.676  1.00 94.12           O  
ATOM    517  CG1 VAL A  37      15.779  22.248 -45.826  1.00 94.12           C  
ATOM    518 HG11 VAL A  37      15.977  22.146 -44.759  1.00 94.12           H  
ATOM    519 HG12 VAL A  37      16.030  23.270 -46.109  1.00 94.12           H  
ATOM    520 HG13 VAL A  37      14.721  22.079 -46.027  1.00 94.12           H  
ATOM    521  CG2 VAL A  37      16.295  19.836 -46.123  1.00 94.12           C  
ATOM    522 HG21 VAL A  37      16.381  19.780 -45.037  1.00 94.12           H  
ATOM    523 HG22 VAL A  37      15.280  19.584 -46.427  1.00 94.12           H  
ATOM    524 HG23 VAL A  37      16.975  19.109 -46.567  1.00 94.12           H  
ATOM    525  N   ASP A  38      15.798  23.563 -49.014  1.00 92.12           N  
ATOM    526  H   ASP A  38      14.856  23.207 -48.942  1.00 92.12           H  
ATOM    527  CA  ASP A  38      15.940  24.997 -49.254  1.00 92.12           C  
ATOM    528  HA  ASP A  38      16.974  25.280 -49.058  1.00 92.12           H  
ATOM    529  C   ASP A  38      15.095  25.796 -48.247  1.00 92.12           C  
ATOM    530  CB  ASP A  38      15.681  25.330 -50.739  1.00 92.12           C  
ATOM    531  HB2 ASP A  38      15.982  26.362 -50.918  1.00 92.12           H  
ATOM    532  HB3 ASP A  38      16.324  24.699 -51.352  1.00 92.12           H  
ATOM    533  O   ASP A  38      14.513  25.240 -47.311  1.00 92.12           O  
ATOM    534  CG  ASP A  38      14.228  25.170 -51.196  1.00 92.12           C  
ATOM    535  OD1 ASP A  38      13.331  25.722 -50.526  1.00 92.12           O  
ATOM    536  OD2 ASP A  38      13.983  24.547 -52.243  1.00 92.12           O  
ATOM    537  N   ALA A  39      15.048  27.121 -48.406  1.00 90.39           N  
ATOM    538  H   ALA A  39      15.459  27.523 -49.236  1.00 90.39           H  
ATOM    539  CA  ALA A  39      14.323  28.003 -47.490  1.00 90.39           C  
ATOM    540  HA  ALA A  39      14.706  27.849 -46.481  1.00 90.39           H  
ATOM    541  C   ALA A  39      12.807  27.733 -47.442  1.00 90.39           C  
ATOM    542  CB  ALA A  39      14.603  29.450 -47.909  1.00 90.39           C  
ATOM    543  HB1 ALA A  39      14.226  29.626 -48.917  1.00 90.39           H  
ATOM    544  HB2 ALA A  39      15.675  29.649 -47.876  1.00 90.39           H  
ATOM    545  HB3 ALA A  39      14.098  30.128 -47.221  1.00 90.39           H  
ATOM    546  O   ALA A  39      12.147  28.138 -46.497  1.00 90.39           O  
ATOM    547  N   SER A  40      12.251  27.063 -48.445  1.00 94.65           N  
ATOM    548  H   SER A  40      12.868  26.701 -49.159  1.00 94.65           H  
ATOM    549  CA  SER A  40      10.819  26.841 -48.625  1.00 94.65           C  
ATOM    550  HA  SER A  40      10.274  27.298 -47.798  1.00 94.65           H  
ATOM    551  C   SER A  40      10.428  25.366 -48.653  1.00 94.65           C  
ATOM    552  CB  SER A  40      10.370  27.542 -49.908  1.00 94.65           C  
ATOM    553  HB2 SER A  40      10.616  28.601 -49.832  1.00 94.65           H  
ATOM    554  HB3 SER A  40       9.288  27.453 -50.005  1.00 94.65           H  
ATOM    555  O   SER A  40       9.310  25.033 -48.259  1.00 94.65           O  
ATOM    556  OG  SER A  40      10.983  27.007 -51.072  1.00 94.65           O  
ATOM    557  HG  SER A  40      11.834  26.611 -50.872  1.00 94.65           H  
ATOM    558  N   THR A  41      11.323  24.467 -49.075  1.00 96.92           N  
ATOM    559  H   THR A  41      12.217  24.798 -49.408  1.00 96.92           H  
ATOM    560  CA  THR A  41      10.995  23.056 -49.294  1.00 96.92           C  
ATOM    561  HA  THR A  41      10.074  22.845 -48.750  1.00 96.92           H  
ATOM    562  C   THR A  41      12.030  22.076 -48.757  1.00 96.92           C  
ATOM    563  CB  THR A  41      10.702  22.733 -50.768  1.00 96.92           C  
ATOM    564  HB  THR A  41      10.269  21.733 -50.765  1.00 96.92           H  
ATOM    565  O   THR A  41      13.217  22.370 -48.641  1.00 96.92           O  
ATOM    566  CG2 THR A  41       9.672  23.648 -51.425  1.00 96.92           C  
ATOM    567 HG21 THR A  41       9.401  23.239 -52.399  1.00 96.92           H  
ATOM    568 HG22 THR A  41       8.781  23.711 -50.801  1.00 96.92           H  
ATOM    569 HG23 THR A  41      10.092  24.644 -51.570  1.00 96.92           H  
ATOM    570  OG1 THR A  41      11.858  22.666 -51.576  1.00 96.92           O  
ATOM    571  HG1 THR A  41      12.289  23.521 -51.652  1.00 96.92           H  
ATOM    572  N   ILE A  42      11.550  20.875 -48.441  1.00 96.60           N  
ATOM    573  H   ILE A  42      10.551  20.751 -48.517  1.00 96.60           H  
ATOM    574  CA  ILE A  42      12.331  19.667 -48.186  1.00 96.60           C  
ATOM    575  HA  ILE A  42      13.398  19.883 -48.254  1.00 96.60           H  
ATOM    576  C   ILE A  42      11.943  18.686 -49.291  1.00 96.60           C  
ATOM    577  CB  ILE A  42      12.014  19.103 -46.783  1.00 96.60           C  
ATOM    578  HB  ILE A  42      10.943  18.903 -46.752  1.00 96.60           H  
ATOM    579  O   ILE A  42      10.790  18.252 -49.352  1.00 96.60           O  
ATOM    580  CG1 ILE A  42      12.318  20.108 -45.649  1.00 96.60           C  
ATOM    581 HG12 ILE A  42      11.965  21.100 -45.931  1.00 96.60           H  
ATOM    582 HG13 ILE A  42      13.394  20.171 -45.482  1.00 96.60           H  
ATOM    583  CG2 ILE A  42      12.745  17.766 -46.560  1.00 96.60           C  
ATOM    584 HG21 ILE A  42      12.517  17.373 -45.569  1.00 96.60           H  
ATOM    585 HG22 ILE A  42      12.401  17.026 -47.284  1.00 96.60           H  
ATOM    586 HG23 ILE A  42      13.823  17.892 -46.661  1.00 96.60           H  
ATOM    587  CD1 ILE A  42      11.634  19.767 -44.320  1.00 96.60           C  
ATOM    588 HD11 ILE A  42      11.870  20.540 -43.588  1.00 96.60           H  
ATOM    589 HD12 ILE A  42      11.981  18.807 -43.937  1.00 96.60           H  
ATOM    590 HD13 ILE A  42      10.554  19.734 -44.459  1.00 96.60           H  
ATOM    591  N   SER A  43      12.885  18.355 -50.169  1.00 96.54           N  
ATOM    592  H   SER A  43      13.807  18.753 -50.063  1.00 96.54           H  
ATOM    593  CA  SER A  43      12.644  17.520 -51.347  1.00 96.54           C  
ATOM    594  HA  SER A  43      11.631  17.122 -51.293  1.00 96.54           H  
ATOM    595  C   SER A  43      13.609  16.346 -51.408  1.00 96.54           C  
ATOM    596  CB  SER A  43      12.750  18.342 -52.633  1.00 96.54           C  
ATOM    597  HB2 SER A  43      13.743  18.787 -52.707  1.00 96.54           H  
ATOM    598  HB3 SER A  43      12.595  17.683 -53.487  1.00 96.54           H  
ATOM    599  O   SER A  43      14.789  16.503 -51.114  1.00 96.54           O  
ATOM    600  OG  SER A  43      11.766  19.358 -52.658  1.00 96.54           O  
ATOM    601  HG  SER A  43      12.142  20.168 -52.307  1.00 96.54           H  
ATOM    602  N   GLY A  44      13.141  15.172 -51.813  1.00 95.73           N  
ATOM    603  H   GLY A  44      12.160  15.080 -52.033  1.00 95.73           H  
ATOM    604  CA  GLY A  44      13.998  13.999 -51.963  1.00 95.73           C  
ATOM    605  HA2 GLY A  44      14.533  13.810 -51.032  1.00 95.73           H  
ATOM    606  HA3 GLY A  44      14.737  14.186 -52.741  1.00 95.73           H  
ATOM    607  C   GLY A  44      13.222  12.746 -52.327  1.00 95.73           C  
ATOM    608  O   GLY A  44      12.006  12.776 -52.499  1.00 95.73           O  
ATOM    609  N   HIS A  45      13.943  11.638 -52.437  1.00 94.56           N  
ATOM    610  H   HIS A  45      14.934  11.686 -52.245  1.00 94.56           H  
ATOM    611  CA  HIS A  45      13.377  10.351 -52.811  1.00 94.56           C  
ATOM    612  HA  HIS A  45      12.439  10.503 -53.344  1.00 94.56           H  
ATOM    613  C   HIS A  45      13.093   9.498 -51.569  1.00 94.56           C  
ATOM    614  CB  HIS A  45      14.340   9.674 -53.784  1.00 94.56           C  
ATOM    615  HB2 HIS A  45      15.286   9.468 -53.285  1.00 94.56           H  
ATOM    616  HB3 HIS A  45      14.531  10.343 -54.624  1.00 94.56           H  
ATOM    617  O   HIS A  45      14.009   9.175 -50.810  1.00 94.56           O  
ATOM    618  CG  HIS A  45      13.768   8.401 -54.319  1.00 94.56           C  
ATOM    619  CD2 HIS A  45      14.082   7.138 -53.910  1.00 94.56           C  
ATOM    620  HD2 HIS A  45      14.798   6.876 -53.145  1.00 94.56           H  
ATOM    621  ND1 HIS A  45      12.799   8.310 -55.285  1.00 94.56           N  
ATOM    622  HD1 HIS A  45      12.438   9.096 -55.808  1.00 94.56           H  
ATOM    623  CE1 HIS A  45      12.526   7.002 -55.452  1.00 94.56           C  
ATOM    624  HE1 HIS A  45      11.804   6.594 -56.144  1.00 94.56           H  
ATOM    625  NE2 HIS A  45      13.308   6.254 -54.650  1.00 94.56           N  
ATOM    626  N   VAL A  46      11.833   9.112 -51.362  1.00 92.24           N  
ATOM    627  H   VAL A  46      11.145   9.356 -52.061  1.00 92.24           H  
ATOM    628  CA  VAL A  46      11.427   8.156 -50.325  1.00 92.24           C  
ATOM    629  HA  VAL A  46      12.171   8.148 -49.528  1.00 92.24           H  
ATOM    630  C   VAL A  46      11.368   6.772 -50.956  1.00 92.24           C  
ATOM    631  CB  VAL A  46      10.070   8.525 -49.699  1.00 92.24           C  
ATOM    632  HB  VAL A  46       9.297   8.526 -50.467  1.00 92.24           H  
ATOM    633  O   VAL A  46      10.563   6.535 -51.852  1.00 92.24           O  
ATOM    634  CG1 VAL A  46       9.680   7.534 -48.599  1.00 92.24           C  
ATOM    635 HG11 VAL A  46       9.529   6.547 -49.036  1.00 92.24           H  
ATOM    636 HG12 VAL A  46       8.748   7.859 -48.137  1.00 92.24           H  
ATOM    637 HG13 VAL A  46      10.465   7.480 -47.845  1.00 92.24           H  
ATOM    638  CG2 VAL A  46      10.098   9.905 -49.040  1.00 92.24           C  
ATOM    639 HG21 VAL A  46      10.797   9.905 -48.204  1.00 92.24           H  
ATOM    640 HG22 VAL A  46       9.104  10.164 -48.675  1.00 92.24           H  
ATOM    641 HG23 VAL A  46      10.405  10.650 -49.775  1.00 92.24           H  
ATOM    642  N   GLY A  47      12.214   5.857 -50.480  1.00 87.69           N  
ATOM    643  H   GLY A  47      12.873   6.142 -49.769  1.00 87.69           H  
ATOM    644  CA  GLY A  47      12.259   4.485 -50.983  1.00 87.69           C  
ATOM    645  HA2 GLY A  47      13.191   4.020 -50.663  1.00 87.69           H  
ATOM    646  HA3 GLY A  47      12.250   4.509 -52.073  1.00 87.69           H  
ATOM    647  C   GLY A  47      11.083   3.620 -50.510  1.00 87.69           C  
ATOM    648  O   GLY A  47      10.159   4.067 -49.835  1.00 87.69           O  
ATOM    649  N   LYS A  48      11.145   2.316 -50.800  1.00 88.07           N  
ATOM    650  H   LYS A  48      11.912   2.038 -51.396  1.00 88.07           H  
ATOM    651  CA  LYS A  48      10.048   1.349 -50.579  1.00 88.07           C  
ATOM    652  HA  LYS A  48       9.224   1.642 -51.229  1.00 88.07           H  
ATOM    653  C   LYS A  48       9.461   1.286 -49.159  1.00 88.07           C  
ATOM    654  CB  LYS A  48      10.518  -0.057 -50.975  1.00 88.07           C  
ATOM    655  HB2 LYS A  48      11.394  -0.321 -50.382  1.00 88.07           H  
ATOM    656  HB3 LYS A  48       9.725  -0.772 -50.752  1.00 88.07           H  
ATOM    657  O   LYS A  48       8.334   0.806 -49.029  1.00 88.07           O  
ATOM    658  CG  LYS A  48      10.854  -0.159 -52.466  1.00 88.07           C  
ATOM    659  HG2 LYS A  48       9.969   0.081 -53.054  1.00 88.07           H  
ATOM    660  HG3 LYS A  48      11.645   0.549 -52.715  1.00 88.07           H  
ATOM    661  CD  LYS A  48      11.332  -1.571 -52.810  1.00 88.07           C  
ATOM    662  HD2 LYS A  48      12.201  -1.812 -52.198  1.00 88.07           H  
ATOM    663  HD3 LYS A  48      10.534  -2.288 -52.614  1.00 88.07           H  
ATOM    664  CE  LYS A  48      11.716  -1.595 -54.290  1.00 88.07           C  
ATOM    665  HE2 LYS A  48      12.416  -0.780 -54.475  1.00 88.07           H  
ATOM    666  HE3 LYS A  48      10.829  -1.384 -54.887  1.00 88.07           H  
ATOM    667  NZ  LYS A  48      12.322  -2.892 -54.676  1.00 88.07           N  
ATOM    668  HZ1 LYS A  48      12.580  -2.865 -55.652  1.00 88.07           H  
ATOM    669  HZ2 LYS A  48      11.673  -3.651 -54.521  1.00 88.07           H  
ATOM    670  HZ3 LYS A  48      13.160  -3.051 -54.136  1.00 88.07           H  
ATOM    671  N   SER A  49      10.176   1.738 -48.124  1.00 86.70           N  
ATOM    672  H   SER A  49      11.044   2.215 -48.321  1.00 86.70           H  
ATOM    673  CA  SER A  49       9.661   1.845 -46.747  1.00 86.70           C  
ATOM    674  HA  SER A  49       9.274   0.877 -46.427  1.00 86.70           H  
ATOM    675  C   SER A  49       8.527   2.868 -46.618  1.00 86.70           C  
ATOM    676  CB  SER A  49      10.787   2.269 -45.789  1.00 86.70           C  
ATOM    677  HB2 SER A  49      11.577   1.518 -45.788  1.00 86.70           H  
ATOM    678  HB3 SER A  49      10.389   2.376 -44.780  1.00 86.70           H  
ATOM    679  O   SER A  49       7.701   2.750 -45.719  1.00 86.70           O  
ATOM    680  OG  SER A  49      11.306   3.509 -46.234  1.00 86.70           O  
ATOM    681  HG  SER A  49      11.859   3.933 -45.574  1.00 86.70           H  
ATOM    682  N   GLY A  50       8.482   3.875 -47.497  1.00 89.10           N  
ATOM    683  H   GLY A  50       9.191   3.925 -48.215  1.00 89.10           H  
ATOM    684  CA  GLY A  50       7.585   5.021 -47.366  1.00 89.10           C  
ATOM    685  HA2 GLY A  50       6.577   4.668 -47.151  1.00 89.10           H  
ATOM    686  HA3 GLY A  50       7.570   5.565 -48.310  1.00 89.10           H  
ATOM    687  C   GLY A  50       7.989   5.998 -46.255  1.00 89.10           C  
ATOM    688  O   GLY A  50       7.216   6.903 -45.952  1.00 89.10           O  
ATOM    689  N   ILE A  51       9.169   5.822 -45.647  1.00 90.25           N  
ATOM    690  H   ILE A  51       9.779   5.099 -46.003  1.00 90.25           H  
ATOM    691  CA  ILE A  51       9.681   6.627 -44.531  1.00 90.25           C  
ATOM    692  HA  ILE A  51       9.080   7.531 -44.429  1.00 90.25           H  
ATOM    693  C   ILE A  51      11.121   7.036 -44.840  1.00 90.25           C  
ATOM    694  CB  ILE A  51       9.614   5.842 -43.195  1.00 90.25           C  
ATOM    695  HB  ILE A  51      10.238   4.954 -43.293  1.00 90.25           H  
ATOM    696  O   ILE A  51      11.934   6.176 -45.180  1.00 90.25           O  
ATOM    697  CG1 ILE A  51       8.171   5.382 -42.878  1.00 90.25           C  
ATOM    698 HG12 ILE A  51       7.537   6.254 -42.718  1.00 90.25           H  
ATOM    699 HG13 ILE A  51       7.771   4.828 -43.727  1.00 90.25           H  
ATOM    700  CG2 ILE A  51      10.173   6.695 -42.036  1.00 90.25           C  
ATOM    701 HG21 ILE A  51      11.209   6.977 -42.222  1.00 90.25           H  
ATOM    702 HG22 ILE A  51       9.575   7.597 -41.908  1.00 90.25           H  
ATOM    703 HG23 ILE A  51      10.167   6.128 -41.105  1.00 90.25           H  
ATOM    704  CD1 ILE A  51       8.060   4.448 -41.665  1.00 90.25           C  
ATOM    705 HD11 ILE A  51       7.042   4.062 -41.604  1.00 90.25           H  
ATOM    706 HD12 ILE A  51       8.278   4.986 -40.743  1.00 90.25           H  
ATOM    707 HD13 ILE A  51       8.749   3.611 -41.775  1.00 90.25           H  
ATOM    708  N   ALA A  52      11.427   8.320 -44.654  1.00 91.56           N  
ATOM    709  H   ALA A  52      10.702   8.950 -44.340  1.00 91.56           H  
ATOM    710  CA  ALA A  52      12.782   8.856 -44.633  1.00 91.56           C  
ATOM    711  HA  ALA A  52      13.491   8.032 -44.721  1.00 91.56           H  
ATOM    712  C   ALA A  52      13.036   9.568 -43.296  1.00 91.56           C  
ATOM    713  CB  ALA A  52      12.980   9.789 -45.834  1.00 91.56           C  
ATOM    714  HB1 ALA A  52      12.872   9.224 -46.759  1.00 91.56           H  
ATOM    715  HB2 ALA A  52      12.250  10.598 -45.809  1.00 91.56           H  
ATOM    716  HB3 ALA A  52      13.982  10.217 -45.802  1.00 91.56           H  
ATOM    717  O   ALA A  52      12.146  10.245 -42.778  1.00 91.56           O  
ATOM    718  N   VAL A  53      14.242   9.426 -42.743  1.00 91.65           N  
ATOM    719  H   VAL A  53      14.928   8.904 -43.268  1.00 91.65           H  
ATOM    720  CA  VAL A  53      14.681  10.145 -41.534  1.00 91.65           C  
ATOM    721  HA  VAL A  53      13.900  10.835 -41.214  1.00 91.65           H  
ATOM    722  C   VAL A  53      15.907  10.963 -41.893  1.00 91.65           C  
ATOM    723  CB  VAL A  53      14.971   9.198 -40.351  1.00 91.65           C  
ATOM    724  HB  VAL A  53      15.704   8.451 -40.655  1.00 91.65           H  
ATOM    725  O   VAL A  53      16.946  10.402 -42.226  1.00 91.65           O  
ATOM    726  CG1 VAL A  53      15.529   9.956 -39.135  1.00 91.65           C  
ATOM    727 HG11 VAL A  53      14.846  10.754 -38.840  1.00 91.65           H  
ATOM    728 HG12 VAL A  53      15.656   9.268 -38.299  1.00 91.65           H  
ATOM    729 HG13 VAL A  53      16.505  10.380 -39.371  1.00 91.65           H  
ATOM    730  CG2 VAL A  53      13.695   8.480 -39.894  1.00 91.65           C  
ATOM    731 HG21 VAL A  53      13.259   7.921 -40.723  1.00 91.65           H  
ATOM    732 HG22 VAL A  53      13.929   7.783 -39.090  1.00 91.65           H  
ATOM    733 HG23 VAL A  53      12.963   9.207 -39.542  1.00 91.65           H  
ATOM    734  N   ILE A  54      15.796  12.286 -41.811  1.00 89.94           N  
ATOM    735  H   ILE A  54      14.921  12.686 -41.503  1.00 89.94           H  
ATOM    736  CA  ILE A  54      16.884  13.211 -42.126  1.00 89.94           C  
ATOM    737  HA  ILE A  54      17.789  12.638 -42.330  1.00 89.94           H  
ATOM    738  C   ILE A  54      17.191  14.096 -40.922  1.00 89.94           C  
ATOM    739  CB  ILE A  54      16.585  14.032 -43.399  1.00 89.94           C  
ATOM    740  HB  ILE A  54      17.419  14.721 -43.532  1.00 89.94           H  
ATOM    741  O   ILE A  54      16.295  14.624 -40.271  1.00 89.94           O  
ATOM    742  CG1 ILE A  54      15.304  14.890 -43.308  1.00 89.94           C  
ATOM    743 HG12 ILE A  54      15.344  15.504 -42.409  1.00 89.94           H  
ATOM    744 HG13 ILE A  54      14.429  14.244 -43.242  1.00 89.94           H  
ATOM    745  CG2 ILE A  54      16.546  13.094 -44.617  1.00 89.94           C  
ATOM    746 HG21 ILE A  54      17.464  12.508 -44.656  1.00 89.94           H  
ATOM    747 HG22 ILE A  54      16.473  13.668 -45.541  1.00 89.94           H  
ATOM    748 HG23 ILE A  54      15.692  12.418 -44.557  1.00 89.94           H  
ATOM    749  CD1 ILE A  54      15.127  15.849 -44.491  1.00 89.94           C  
ATOM    750 HD11 ILE A  54      14.296  16.521 -44.276  1.00 89.94           H  
ATOM    751 HD12 ILE A  54      14.898  15.297 -45.402  1.00 89.94           H  
ATOM    752 HD13 ILE A  54      16.030  16.441 -44.635  1.00 89.94           H  
ATOM    753  N   TYR A  55      18.473  14.268 -40.634  1.00 85.76           N  
ATOM    754  H   TYR A  55      19.165  13.760 -41.166  1.00 85.76           H  
ATOM    755  CA  TYR A  55      18.977  15.231 -39.662  1.00 85.76           C  
ATOM    756  HA  TYR A  55      18.325  16.104 -39.659  1.00 85.76           H  
ATOM    757  C   TYR A  55      20.368  15.685 -40.096  1.00 85.76           C  
ATOM    758  CB  TYR A  55      18.981  14.634 -38.247  1.00 85.76           C  
ATOM    759  HB2 TYR A  55      17.950  14.436 -37.953  1.00 85.76           H  
ATOM    760  HB3 TYR A  55      19.367  15.379 -37.551  1.00 85.76           H  
ATOM    761  O   TYR A  55      21.037  15.013 -40.886  1.00 85.76           O  
ATOM    762  CG  TYR A  55      19.784  13.358 -38.087  1.00 85.76           C  
ATOM    763  CD1 TYR A  55      19.142  12.111 -38.202  1.00 85.76           C  
ATOM    764  HD1 TYR A  55      18.084  12.066 -38.410  1.00 85.76           H  
ATOM    765  CD2 TYR A  55      21.161  13.418 -37.792  1.00 85.76           C  
ATOM    766  HD2 TYR A  55      21.652  14.373 -37.680  1.00 85.76           H  
ATOM    767  CE1 TYR A  55      19.873  10.925 -38.007  1.00 85.76           C  
ATOM    768  HE1 TYR A  55      19.381   9.964 -38.048  1.00 85.76           H  
ATOM    769  CE2 TYR A  55      21.901  12.232 -37.630  1.00 85.76           C  
ATOM    770  HE2 TYR A  55      22.955  12.284 -37.401  1.00 85.76           H  
ATOM    771  OH  TYR A  55      21.961   9.837 -37.558  1.00 85.76           O  
ATOM    772  HH  TYR A  55      22.866  10.022 -37.299  1.00 85.76           H  
ATOM    773  CZ  TYR A  55      21.255  10.983 -37.739  1.00 85.76           C  
ATOM    774  N   ASN A  56      20.800  16.854 -39.626  1.00 76.00           N  
ATOM    775  H   ASN A  56      20.250  17.346 -38.937  1.00 76.00           H  
ATOM    776  CA  ASN A  56      22.133  17.338 -39.950  1.00 76.00           C  
ATOM    777  HA  ASN A  56      22.297  17.216 -41.021  1.00 76.00           H  
ATOM    778  C   ASN A  56      23.149  16.473 -39.198  1.00 76.00           C  
ATOM    779  CB  ASN A  56      22.236  18.835 -39.614  1.00 76.00           C  
ATOM    780  HB2 ASN A  56      22.271  18.970 -38.533  1.00 76.00           H  
ATOM    781  HB3 ASN A  56      21.361  19.357 -40.002  1.00 76.00           H  
ATOM    782  O   ASN A  56      23.198  16.518 -37.971  1.00 76.00           O  
ATOM    783  CG  ASN A  56      23.459  19.482 -40.237  1.00 76.00           C  
ATOM    784  ND2 ASN A  56      23.626  20.769 -40.055  1.00 76.00           N  
ATOM    785 HD21 ASN A  56      22.956  21.296 -39.512  1.00 76.00           H  
ATOM    786 HD22 ASN A  56      24.439  21.167 -40.504  1.00 76.00           H  
ATOM    787  OD1 ASN A  56      24.268  18.861 -40.902  1.00 76.00           O  
ATOM    788  N   ALA A  57      23.944  15.685 -39.920  1.00 63.34           N  
ATOM    789  H   ALA A  57      23.823  15.681 -40.923  1.00 63.34           H  
ATOM    790  CA  ALA A  57      24.934  14.770 -39.352  1.00 63.34           C  
ATOM    791  HA  ALA A  57      24.481  14.286 -38.487  1.00 63.34           H  
ATOM    792  C   ALA A  57      26.192  15.491 -38.822  1.00 63.34           C  
ATOM    793  CB  ALA A  57      25.245  13.677 -40.383  1.00 63.34           C  
ATOM    794  HB1 ALA A  57      25.909  12.935 -39.940  1.00 63.34           H  
ATOM    795  HB2 ALA A  57      24.322  13.184 -40.689  1.00 63.34           H  
ATOM    796  HB3 ALA A  57      25.731  14.116 -41.254  1.00 63.34           H  
ATOM    797  O   ALA A  57      27.296  14.953 -38.891  1.00 63.34           O  
ATOM    798  N   GLY A  58      26.043  16.709 -38.291  1.00 60.52           N  
ATOM    799  H   GLY A  58      25.094  17.037 -38.179  1.00 60.52           H  
ATOM    800  CA  GLY A  58      27.046  17.241 -37.375  1.00 60.52           C  
ATOM    801  HA2 GLY A  58      28.003  17.332 -37.890  1.00 60.52           H  
ATOM    802  HA3 GLY A  58      26.740  18.220 -37.006  1.00 60.52           H  
ATOM    803  C   GLY A  58      27.199  16.289 -36.186  1.00 60.52           C  
ATOM    804  O   GLY A  58      26.268  15.545 -35.874  1.00 60.52           O  
ATOM    805  N   SER A  59      28.370  16.289 -35.541  1.00 60.94           N  
ATOM    806  H   SER A  59      29.131  16.859 -35.882  1.00 60.94           H  
ATOM    807  CA  SER A  59      28.616  15.493 -34.335  1.00 60.94           C  
ATOM    808  HA  SER A  59      28.638  14.435 -34.598  1.00 60.94           H  
ATOM    809  C   SER A  59      27.495  15.738 -33.325  1.00 60.94           C  
ATOM    810  CB  SER A  59      29.960  15.870 -33.699  1.00 60.94           C  
ATOM    811  HB2 SER A  59      29.947  16.920 -33.405  1.00 60.94           H  
ATOM    812  HB3 SER A  59      30.117  15.260 -32.809  1.00 60.94           H  
ATOM    813  O   SER A  59      27.425  16.809 -32.726  1.00 60.94           O  
ATOM    814  OG  SER A  59      31.022  15.655 -34.610  1.00 60.94           O  
ATOM    815  HG  SER A  59      31.848  15.806 -34.144  1.00 60.94           H  
ATOM    816  N   ILE A  60      26.600  14.765 -33.156  1.00 61.83           N  
ATOM    817  H   ILE A  60      26.643  13.954 -33.756  1.00 61.83           H  
ATOM    818  CA  ILE A  60      25.619  14.781 -32.075  1.00 61.83           C  
ATOM    819  HA  ILE A  60      25.181  15.776 -31.995  1.00 61.83           H  
ATOM    820  C   ILE A  60      26.428  14.500 -30.812  1.00 61.83           C  
ATOM    821  CB  ILE A  60      24.475  13.766 -32.317  1.00 61.83           C  
ATOM    822  HB  ILE A  60      24.903  12.766 -32.391  1.00 61.83           H  
ATOM    823  O   ILE A  60      26.725  13.349 -30.500  1.00 61.83           O  
ATOM    824  CG1 ILE A  60      23.727  14.078 -33.636  1.00 61.83           C  
ATOM    825 HG12 ILE A  60      24.441  14.091 -34.459  1.00 61.83           H  
ATOM    826 HG13 ILE A  60      23.274  15.068 -33.570  1.00 61.83           H  
ATOM    827  CG2 ILE A  60      23.496  13.792 -31.127  1.00 61.83           C  
ATOM    828 HG21 ILE A  60      22.997  14.759 -31.066  1.00 61.83           H  
ATOM    829 HG22 ILE A  60      24.027  13.613 -30.191  1.00 61.83           H  
ATOM    830 HG23 ILE A  60      22.750  13.004 -31.228  1.00 61.83           H  
ATOM    831  CD1 ILE A  60      22.640  13.059 -34.005  1.00 61.83           C  
ATOM    832 HD11 ILE A  60      22.241  13.306 -34.988  1.00 61.83           H  
ATOM    833 HD12 ILE A  60      23.064  12.055 -34.033  1.00 61.83           H  
ATOM    834 HD13 ILE A  60      21.821  13.093 -33.287  1.00 61.83           H  
ATOM    835  N   VAL A  61      26.868  15.560 -30.136  1.00 69.38           N  
ATOM    836  H   VAL A  61      26.681  16.481 -30.504  1.00 69.38           H  
ATOM    837  CA  VAL A  61      27.437  15.446 -28.794  1.00 69.38           C  
ATOM    838  HA  VAL A  61      28.080  14.567 -28.742  1.00 69.38           H  
ATOM    839  C   VAL A  61      26.253  15.239 -27.863  1.00 69.38           C  
ATOM    840  CB  VAL A  61      28.287  16.672 -28.406  1.00 69.38           C  
ATOM    841  HB  VAL A  61      27.662  17.564 -28.384  1.00 69.38           H  
ATOM    842  O   VAL A  61      25.493  16.170 -27.601  1.00 69.38           O  
ATOM    843  CG1 VAL A  61      28.921  16.468 -27.025  1.00 69.38           C  
ATOM    844 HG11 VAL A  61      29.565  17.312 -26.777  1.00 69.38           H  
ATOM    845 HG12 VAL A  61      29.516  15.556 -27.003  1.00 69.38           H  
ATOM    846 HG13 VAL A  61      28.148  16.402 -26.259  1.00 69.38           H  
ATOM    847  CG2 VAL A  61      29.419  16.902 -29.420  1.00 69.38           C  
ATOM    848 HG21 VAL A  61      30.044  16.012 -29.486  1.00 69.38           H  
ATOM    849 HG22 VAL A  61      29.004  17.136 -30.401  1.00 69.38           H  
ATOM    850 HG23 VAL A  61      30.030  17.744 -29.095  1.00 69.38           H  
ATOM    851  N   LEU A  62      26.038  13.994 -27.445  1.00 76.61           N  
ATOM    852  H   LEU A  62      26.693  13.272 -27.710  1.00 76.61           H  
ATOM    853  CA  LEU A  62      25.080  13.698 -26.390  1.00 76.61           C  
ATOM    854  HA  LEU A  62      24.184  14.297 -26.552  1.00 76.61           H  
ATOM    855  C   LEU A  62      25.725  14.092 -25.056  1.00 76.61           C  
ATOM    856  CB  LEU A  62      24.694  12.213 -26.402  1.00 76.61           C  
ATOM    857  HB2 LEU A  62      25.601  11.618 -26.292  1.00 76.61           H  
ATOM    858  HB3 LEU A  62      24.059  12.032 -25.535  1.00 76.61           H  
ATOM    859  O   LEU A  62      26.833  13.621 -24.788  1.00 76.61           O  
ATOM    860  CG  LEU A  62      23.936  11.739 -27.650  1.00 76.61           C  
ATOM    861  HG  LEU A  62      24.527  11.948 -28.541  1.00 76.61           H  
ATOM    862  CD1 LEU A  62      23.712  10.229 -27.570  1.00 76.61           C  
ATOM    863 HD11 LEU A  62      23.220   9.877 -28.477  1.00 76.61           H  
ATOM    864 HD12 LEU A  62      23.097   9.988 -26.703  1.00 76.61           H  
ATOM    865 HD13 LEU A  62      24.671   9.723 -27.467  1.00 76.61           H  
ATOM    866  CD2 LEU A  62      22.568  12.416 -27.781  1.00 76.61           C  
ATOM    867 HD21 LEU A  62      21.987  12.262 -26.872  1.00 76.61           H  
ATOM    868 HD22 LEU A  62      22.028  11.995 -28.629  1.00 76.61           H  
ATOM    869 HD23 LEU A  62      22.694  13.485 -27.950  1.00 76.61           H  
ATOM    870  N   PRO A  63      25.080  14.941 -24.240  1.00 83.99           N  
ATOM    871  CA  PRO A  63      25.643  15.325 -22.956  1.00 83.99           C  
ATOM    872  HA  PRO A  63      26.614  15.791 -23.127  1.00 83.99           H  
ATOM    873  C   PRO A  63      25.807  14.091 -22.050  1.00 83.99           C  
ATOM    874  CB  PRO A  63      24.682  16.364 -22.372  1.00 83.99           C  
ATOM    875  HB2 PRO A  63      24.615  16.296 -21.287  1.00 83.99           H  
ATOM    876  HB3 PRO A  63      24.998  17.364 -22.672  1.00 83.99           H  
ATOM    877  O   PRO A  63      24.991  13.158 -22.129  1.00 83.99           O  
ATOM    878  CG  PRO A  63      23.346  16.028 -23.031  1.00 83.99           C  
ATOM    879  HG2 PRO A  63      22.859  15.227 -22.475  1.00 83.99           H  
ATOM    880  HG3 PRO A  63      22.695  16.899 -23.097  1.00 83.99           H  
ATOM    881  CD  PRO A  63      23.753  15.516 -24.411  1.00 83.99           C  
ATOM    882  HD2 PRO A  63      23.809  16.347 -25.115  1.00 83.99           H  
ATOM    883  HD3 PRO A  63      23.035  14.771 -24.753  1.00 83.99           H  
ATOM    884  N   PRO A  64      26.850  14.057 -21.203  1.00 92.21           N  
ATOM    885  CA  PRO A  64      26.975  13.038 -20.172  1.00 92.21           C  
ATOM    886  HA  PRO A  64      26.930  12.045 -20.620  1.00 92.21           H  
ATOM    887  C   PRO A  64      25.837  13.178 -19.150  1.00 92.21           C  
ATOM    888  CB  PRO A  64      28.365  13.245 -19.568  1.00 92.21           C  
ATOM    889  HB2 PRO A  64      29.097  12.668 -20.133  1.00 92.21           H  
ATOM    890  HB3 PRO A  64      28.401  12.971 -18.513  1.00 92.21           H  
ATOM    891  O   PRO A  64      25.467  14.282 -18.764  1.00 92.21           O  
ATOM    892  CG  PRO A  64      28.629  14.735 -19.770  1.00 92.21           C  
ATOM    893  HG2 PRO A  64      28.163  15.302 -18.964  1.00 92.21           H  
ATOM    894  HG3 PRO A  64      29.696  14.953 -19.825  1.00 92.21           H  
ATOM    895  CD  PRO A  64      27.924  15.038 -21.089  1.00 92.21           C  
ATOM    896  HD2 PRO A  64      27.538  16.057 -21.074  1.00 92.21           H  
ATOM    897  HD3 PRO A  64      28.621  14.910 -21.918  1.00 92.21           H  
ATOM    898  N   GLU A  65      25.274  12.064 -18.691  1.00 93.72           N  
ATOM    899  H   GLU A  65      25.602  11.177 -19.044  1.00 93.72           H  
ATOM    900  CA  GLU A  65      24.184  12.049 -17.705  1.00 93.72           C  
ATOM    901  HA  GLU A  65      24.270  12.931 -17.069  1.00 93.72           H  
ATOM    902  C   GLU A  65      24.295  10.814 -16.799  1.00 93.72           C  
ATOM    903  CB  GLU A  65      22.818  12.125 -18.429  1.00 93.72           C  
ATOM    904  HB2 GLU A  65      22.811  13.019 -19.053  1.00 93.72           H  
ATOM    905  HB3 GLU A  65      22.711  11.253 -19.074  1.00 93.72           H  
ATOM    906  O   GLU A  65      24.937   9.822 -17.152  1.00 93.72           O  
ATOM    907  CG  GLU A  65      21.613  12.194 -17.468  1.00 93.72           C  
ATOM    908  HG2 GLU A  65      21.799  12.973 -16.729  1.00 93.72           H  
ATOM    909  HG3 GLU A  65      21.528  11.239 -16.948  1.00 93.72           H  
ATOM    910  CD  GLU A  65      20.254  12.445 -18.139  1.00 93.72           C  
ATOM    911  OE1 GLU A  65      19.299  12.754 -17.386  1.00 93.72           O  
ATOM    912  OE2 GLU A  65      20.148  12.277 -19.375  1.00 93.72           O  
ATOM    913  N   VAL A  66      23.652  10.856 -15.629  1.00 97.31           N  
ATOM    914  H   VAL A  66      23.134  11.693 -15.405  1.00 97.31           H  
ATOM    915  CA  VAL A  66      23.384   9.665 -14.814  1.00 97.31           C  
ATOM    916  HA  VAL A  66      23.908   8.811 -15.243  1.00 97.31           H  
ATOM    917  C   VAL A  66      21.888   9.356 -14.831  1.00 97.31           C  
ATOM    918  CB  VAL A  66      23.892   9.831 -13.374  1.00 97.31           C  
ATOM    919  HB  VAL A  66      23.335  10.626 -12.877  1.00 97.31           H  
ATOM    920  O   VAL A  66      21.079  10.143 -14.342  1.00 97.31           O  
ATOM    921  CG1 VAL A  66      23.712   8.532 -12.580  1.00 97.31           C  
ATOM    922 HG11 VAL A  66      24.043   8.692 -11.554  1.00 97.31           H  
ATOM    923 HG12 VAL A  66      24.291   7.731 -13.038  1.00 97.31           H  
ATOM    924 HG13 VAL A  66      22.662   8.243 -12.552  1.00 97.31           H  
ATOM    925  CG2 VAL A  66      25.380  10.193 -13.335  1.00 97.31           C  
ATOM    926 HG21 VAL A  66      25.956   9.484 -13.930  1.00 97.31           H  
ATOM    927 HG22 VAL A  66      25.745  10.194 -12.308  1.00 97.31           H  
ATOM    928 HG23 VAL A  66      25.513  11.197 -13.738  1.00 97.31           H  
ATOM    929  N   VAL A  67      21.521   8.181 -15.341  1.00 96.31           N  
ATOM    930  H   VAL A  67      22.244   7.571 -15.694  1.00 96.31           H  
ATOM    931  CA  VAL A  67      20.142   7.674 -15.305  1.00 96.31           C  
ATOM    932  HA  VAL A  67      19.465   8.528 -15.279  1.00 96.31           H  
ATOM    933  C   VAL A  67      19.922   6.867 -14.034  1.00 96.31           C  
ATOM    934  CB  VAL A  67      19.803   6.864 -16.566  1.00 96.31           C  
ATOM    935  HB  VAL A  67      20.516   6.048 -16.684  1.00 96.31           H  
ATOM    936  O   VAL A  67      20.789   6.101 -13.615  1.00 96.31           O  
ATOM    937  CG1 VAL A  67      18.383   6.277 -16.528  1.00 96.31           C  
ATOM    938 HG11 VAL A  67      17.652   7.069 -16.368  1.00 96.31           H  
ATOM    939 HG12 VAL A  67      18.301   5.533 -15.735  1.00 96.31           H  
ATOM    940 HG13 VAL A  67      18.168   5.779 -17.473  1.00 96.31           H  
ATOM    941  CG2 VAL A  67      19.883   7.782 -17.788  1.00 96.31           C  
ATOM    942 HG21 VAL A  67      19.547   7.250 -18.678  1.00 96.31           H  
ATOM    943 HG22 VAL A  67      20.909   8.117 -17.937  1.00 96.31           H  
ATOM    944 HG23 VAL A  67      19.251   8.658 -17.647  1.00 96.31           H  
ATOM    945  N   PHE A  68      18.746   7.025 -13.428  1.00 98.13           N  
ATOM    946  H   PHE A  68      18.059   7.630 -13.853  1.00 98.13           H  
ATOM    947  CA  PHE A  68      18.397   6.370 -12.173  1.00 98.13           C  
ATOM    948  HA  PHE A  68      19.244   5.770 -11.840  1.00 98.13           H  
ATOM    949  C   PHE A  68      17.200   5.429 -12.319  1.00 98.13           C  
ATOM    950  CB  PHE A  68      18.142   7.413 -11.086  1.00 98.13           C  
ATOM    951  HB2 PHE A  68      17.770   6.869 -10.218  1.00 98.13           H  
ATOM    952  HB3 PHE A  68      17.362   8.100 -11.411  1.00 98.13           H  
ATOM    953  O   PHE A  68      16.203   5.767 -12.962  1.00 98.13           O  
ATOM    954  CG  PHE A  68      19.370   8.196 -10.668  1.00 98.13           C  
ATOM    955  CD1 PHE A  68      20.110   7.790  -9.542  1.00 98.13           C  
ATOM    956  HD1 PHE A  68      19.816   6.904  -8.999  1.00 98.13           H  
ATOM    957  CD2 PHE A  68      19.792   9.313 -11.410  1.00 98.13           C  
ATOM    958  HD2 PHE A  68      19.257   9.616 -12.298  1.00 98.13           H  
ATOM    959  CE1 PHE A  68      21.252   8.507  -9.147  1.00 98.13           C  
ATOM    960  HE1 PHE A  68      21.829   8.179  -8.296  1.00 98.13           H  
ATOM    961  CE2 PHE A  68      20.943  10.018 -11.028  1.00 98.13           C  
ATOM    962  HE2 PHE A  68      21.284  10.841 -11.639  1.00 98.13           H  
ATOM    963  CZ  PHE A  68      21.669   9.622  -9.892  1.00 98.13           C  
ATOM    964  HZ  PHE A  68      22.569  10.151  -9.615  1.00 98.13           H  
ATOM    965  N   ASN A  69      17.291   4.270 -11.665  1.00 97.68           N  
ATOM    966  H   ASN A  69      18.167   4.063 -11.207  1.00 97.68           H  
ATOM    967  CA  ASN A  69      16.188   3.336 -11.466  1.00 97.68           C  
ATOM    968  HA  ASN A  69      15.274   3.790 -11.850  1.00 97.68           H  
ATOM    969  C   ASN A  69      16.036   3.015  -9.962  1.00 97.68           C  
ATOM    970  CB  ASN A  69      16.432   2.074 -12.301  1.00 97.68           C  
ATOM    971  HB2 ASN A  69      16.506   2.341 -13.355  1.00 97.68           H  
ATOM    972  HB3 ASN A  69      17.372   1.616 -11.993  1.00 97.68           H  
ATOM    973  O   ASN A  69      17.013   2.565  -9.362  1.00 97.68           O  
ATOM    974  CG  ASN A  69      15.299   1.077 -12.140  1.00 97.68           C  
ATOM    975  ND2 ASN A  69      15.602  -0.170 -11.871  1.00 97.68           N  
ATOM    976 HD21 ASN A  69      14.826  -0.805 -11.751  1.00 97.68           H  
ATOM    977 HD22 ASN A  69      16.567  -0.444 -11.755  1.00 97.68           H  
ATOM    978  OD1 ASN A  69      14.127   1.402 -12.230  1.00 97.68           O  
ATOM    979  N   PRO A  70      14.854   3.199  -9.345  1.00 97.99           N  
ATOM    980  CA  PRO A  70      13.627   3.723  -9.948  1.00 97.99           C  
ATOM    981  HA  PRO A  70      13.335   3.126 -10.812  1.00 97.99           H  
ATOM    982  C   PRO A  70      13.763   5.183 -10.398  1.00 97.99           C  
ATOM    983  CB  PRO A  70      12.557   3.550  -8.875  1.00 97.99           C  
ATOM    984  HB2 PRO A  70      12.148   2.542  -8.927  1.00 97.99           H  
ATOM    985  HB3 PRO A  70      11.759   4.287  -8.967  1.00 97.99           H  
ATOM    986  O   PRO A  70      14.714   5.871 -10.040  1.00 97.99           O  
ATOM    987  CG  PRO A  70      13.348   3.712  -7.585  1.00 97.99           C  
ATOM    988  HG2 PRO A  70      12.819   3.247  -6.753  1.00 97.99           H  
ATOM    989  HG3 PRO A  70      13.526   4.769  -7.388  1.00 97.99           H  
ATOM    990  CD  PRO A  70      14.667   3.014  -7.913  1.00 97.99           C  
ATOM    991  HD2 PRO A  70      14.594   1.950  -7.689  1.00 97.99           H  
ATOM    992  HD3 PRO A  70      15.484   3.460  -7.344  1.00 97.99           H  
ATOM    993  N   ALA A  71      12.816   5.647 -11.214  1.00 94.86           N  
ATOM    994  H   ALA A  71      12.053   5.038 -11.472  1.00 94.86           H  
ATOM    995  CA  ALA A  71      12.863   6.984 -11.795  1.00 94.86           C  
ATOM    996  HA  ALA A  71      13.814   7.086 -12.318  1.00 94.86           H  
ATOM    997  C   ALA A  71      12.792   8.094 -10.729  1.00 94.86           C  
ATOM    998  CB  ALA A  71      11.732   7.115 -12.822  1.00 94.86           C  
ATOM    999  HB1 ALA A  71      10.766   7.013 -12.326  1.00 94.86           H  
ATOM   1000  HB2 ALA A  71      11.781   8.092 -13.303  1.00 94.86           H  
ATOM   1001  HB3 ALA A  71      11.833   6.343 -13.584  1.00 94.86           H  
ATOM   1002  O   ALA A  71      12.218   7.917  -9.648  1.00 94.86           O  
ATOM   1003  N   ASN A  72      13.319   9.271 -11.072  1.00 96.82           N  
ATOM   1004  H   ASN A  72      13.775   9.340 -11.970  1.00 96.82           H  
ATOM   1005  CA  ASN A  72      13.210  10.481 -10.257  1.00 96.82           C  
ATOM   1006  HA  ASN A  72      13.810  10.346  -9.358  1.00 96.82           H  
ATOM   1007  C   ASN A  72      11.752  10.755  -9.837  1.00 96.82           C  
ATOM   1008  CB  ASN A  72      13.770  11.659 -11.072  1.00 96.82           C  
ATOM   1009  HB2 ASN A  72      13.147  11.805 -11.954  1.00 96.82           H  
ATOM   1010  HB3 ASN A  72      14.781  11.424 -11.405  1.00 96.82           H  
ATOM   1011  O   ASN A  72      10.830  10.645 -10.643  1.00 96.82           O  
ATOM   1012  CG  ASN A  72      13.816  12.965 -10.296  1.00 96.82           C  
ATOM   1013  ND2 ASN A  72      13.977  14.074 -10.973  1.00 96.82           N  
ATOM   1014 HD21 ASN A  72      14.112  14.044 -11.974  1.00 96.82           H  
ATOM   1015 HD22 ASN A  72      14.110  14.926 -10.448  1.00 96.82           H  
ATOM   1016  OD1 ASN A  72      13.746  13.013  -9.078  1.00 96.82           O  
ATOM   1017  N   GLY A  73      11.546  11.134  -8.577  1.00 95.67           N  
ATOM   1018  H   GLY A  73      12.344  11.228  -7.965  1.00 95.67           H  
ATOM   1019  CA  GLY A  73      10.234  11.414  -7.998  1.00 95.67           C  
ATOM   1020  HA2 GLY A  73       9.596  11.878  -8.751  1.00 95.67           H  
ATOM   1021  HA3 GLY A  73      10.364  12.116  -7.175  1.00 95.67           H  
ATOM   1022  C   GLY A  73       9.510  10.181  -7.456  1.00 95.67           C  
ATOM   1023  O   GLY A  73       8.421  10.325  -6.899  1.00 95.67           O  
ATOM   1024  N   THR A  74      10.096   8.983  -7.572  1.00 96.83           N  
ATOM   1025  H   THR A  74      10.971   8.917  -8.072  1.00 96.83           H  
ATOM   1026  CA  THR A  74       9.499   7.758  -7.024  1.00 96.83           C  
ATOM   1027  HA  THR A  74       8.511   7.647  -7.471  1.00 96.83           H  
ATOM   1028  C   THR A  74       9.318   7.871  -5.509  1.00 96.83           C  
ATOM   1029  CB  THR A  74      10.300   6.502  -7.405  1.00 96.83           C  
ATOM   1030  HB  THR A  74      11.341   6.605  -7.100  1.00 96.83           H  
ATOM   1031  O   THR A  74      10.231   8.250  -4.769  1.00 96.83           O  
ATOM   1032  CG2 THR A  74       9.731   5.220  -6.796  1.00 96.83           C  
ATOM   1033 HG21 THR A  74       9.903   5.207  -5.720  1.00 96.83           H  
ATOM   1034 HG22 THR A  74      10.230   4.351  -7.225  1.00 96.83           H  
ATOM   1035 HG23 THR A  74       8.662   5.147  -6.999  1.00 96.83           H  
ATOM   1036  OG1 THR A  74      10.251   6.347  -8.800  1.00 96.83           O  
ATOM   1037  HG1 THR A  74      10.929   6.919  -9.168  1.00 96.83           H  
ATOM   1038  N   ALA A  75       8.118   7.534  -5.040  1.00 97.29           N  
ATOM   1039  H   ALA A  75       7.425   7.200  -5.695  1.00 97.29           H  
ATOM   1040  CA  ALA A  75       7.829   7.377  -3.624  1.00 97.29           C  
ATOM   1041  HA  ALA A  75       8.499   8.028  -3.061  1.00 97.29           H  
ATOM   1042  C   ALA A  75       8.091   5.930  -3.183  1.00 97.29           C  
ATOM   1043  CB  ALA A  75       6.393   7.827  -3.348  1.00 97.29           C  
ATOM   1044  HB1 ALA A  75       5.700   7.212  -3.921  1.00 97.29           H  
ATOM   1045  HB2 ALA A  75       6.272   8.872  -3.636  1.00 97.29           H  
ATOM   1046  HB3 ALA A  75       6.171   7.718  -2.286  1.00 97.29           H  
ATOM   1047  O   ALA A  75       7.873   4.996  -3.952  1.00 97.29           O  
ATOM   1048  N   PHE A  76       8.527   5.747  -1.940  1.00 97.71           N  
ATOM   1049  H   PHE A  76       8.681   6.557  -1.357  1.00 97.71           H  
ATOM   1050  CA  PHE A  76       8.769   4.433  -1.342  1.00 97.71           C  
ATOM   1051  HA  PHE A  76       8.181   3.686  -1.874  1.00 97.71           H  
ATOM   1052  C   PHE A  76       8.328   4.424   0.122  1.00 97.71           C  
ATOM   1053  CB  PHE A  76      10.245   4.043  -1.492  1.00 97.71           C  
ATOM   1054  HB2 PHE A  76      10.353   2.993  -1.219  1.00 97.71           H  
ATOM   1055  HB3 PHE A  76      10.526   4.129  -2.542  1.00 97.71           H  
ATOM   1056  O   PHE A  76       8.332   5.466   0.779  1.00 97.71           O  
ATOM   1057  CG  PHE A  76      11.210   4.865  -0.658  1.00 97.71           C  
ATOM   1058  CD1 PHE A  76      11.600   6.148  -1.087  1.00 97.71           C  
ATOM   1059  HD1 PHE A  76      11.206   6.553  -2.007  1.00 97.71           H  
ATOM   1060  CD2 PHE A  76      11.738   4.336   0.535  1.00 97.71           C  
ATOM   1061  HD2 PHE A  76      11.455   3.349   0.872  1.00 97.71           H  
ATOM   1062  CE1 PHE A  76      12.519   6.896  -0.330  1.00 97.71           C  
ATOM   1063  HE1 PHE A  76      12.827   7.876  -0.664  1.00 97.71           H  
ATOM   1064  CE2 PHE A  76      12.669   5.076   1.283  1.00 97.71           C  
ATOM   1065  HE2 PHE A  76      13.087   4.647   2.182  1.00 97.71           H  
ATOM   1066  CZ  PHE A  76      13.059   6.356   0.850  1.00 97.71           C  
ATOM   1067  HZ  PHE A  76      13.780   6.922   1.420  1.00 97.71           H  
ATOM   1068  N   SER A  77       7.929   3.260   0.630  1.00 95.37           N  
ATOM   1069  H   SER A  77       7.879   2.451   0.029  1.00 95.37           H  
ATOM   1070  CA  SER A  77       7.458   3.097   2.014  1.00 95.37           C  
ATOM   1071  HA  SER A  77       7.505   4.057   2.527  1.00 95.37           H  
ATOM   1072  C   SER A  77       8.298   2.159   2.863  1.00 95.37           C  
ATOM   1073  CB  SER A  77       6.006   2.633   2.018  1.00 95.37           C  
ATOM   1074  HB2 SER A  77       5.686   2.419   3.038  1.00 95.37           H  
ATOM   1075  HB3 SER A  77       5.395   3.446   1.624  1.00 95.37           H  
ATOM   1076  O   SER A  77       8.147   2.166   4.082  1.00 95.37           O  
ATOM   1077  OG  SER A  77       5.822   1.490   1.202  1.00 95.37           O  
ATOM   1078  HG  SER A  77       6.283   0.738   1.579  1.00 95.37           H  
ATOM   1079  N   ASP A  78       9.176   1.386   2.232  1.00 95.26           N  
ATOM   1080  H   ASP A  78       9.225   1.396   1.223  1.00 95.26           H  
ATOM   1081  CA  ASP A  78      10.105   0.510   2.930  1.00 95.26           C  
ATOM   1082  HA  ASP A  78       9.543  -0.094   3.642  1.00 95.26           H  
ATOM   1083  C   ASP A  78      11.134   1.327   3.722  1.00 95.26           C  
ATOM   1084  CB  ASP A  78      10.772  -0.445   1.926  1.00 95.26           C  
ATOM   1085  HB2 ASP A  78      11.486  -1.077   2.453  1.00 95.26           H  
ATOM   1086  HB3 ASP A  78      11.315   0.147   1.189  1.00 95.26           H  
ATOM   1087  O   ASP A  78      11.322   2.532   3.510  1.00 95.26           O  
ATOM   1088  CG  ASP A  78       9.762  -1.347   1.206  1.00 95.26           C  
ATOM   1089  OD1 ASP A  78       8.680  -1.597   1.786  1.00 95.26           O  
ATOM   1090  OD2 ASP A  78      10.054  -1.723   0.052  1.00 95.26           O  
ATOM   1091  N   GLU A  79      11.816   0.664   4.656  1.00 95.91           N  
ATOM   1092  H   GLU A  79      11.621  -0.317   4.796  1.00 95.91           H  
ATOM   1093  CA  GLU A  79      12.859   1.293   5.467  1.00 95.91           C  
ATOM   1094  HA  GLU A  79      12.407   2.074   6.078  1.00 95.91           H  
ATOM   1095  C   GLU A  79      13.940   1.939   4.591  1.00 95.91           C  
ATOM   1096  CB  GLU A  79      13.470   0.237   6.395  1.00 95.91           C  
ATOM   1097  HB2 GLU A  79      13.930  -0.544   5.790  1.00 95.91           H  
ATOM   1098  HB3 GLU A  79      12.672  -0.201   6.993  1.00 95.91           H  
ATOM   1099  O   GLU A  79      14.357   3.069   4.857  1.00 95.91           O  
ATOM   1100  CG  GLU A  79      14.522   0.848   7.334  1.00 95.91           C  
ATOM   1101  HG2 GLU A  79      14.052   1.649   7.905  1.00 95.91           H  
ATOM   1102  HG3 GLU A  79      15.325   1.284   6.740  1.00 95.91           H  
ATOM   1103  CD  GLU A  79      15.136  -0.177   8.296  1.00 95.91           C  
ATOM   1104  OE1 GLU A  79      15.941   0.270   9.141  1.00 95.91           O  
ATOM   1105  OE2 GLU A  79      14.806  -1.377   8.175  1.00 95.91           O  
ATOM   1106  N   SER A  80      14.326   1.250   3.516  1.00 97.48           N  
ATOM   1107  H   SER A  80      13.834   0.394   3.302  1.00 97.48           H  
ATOM   1108  CA  SER A  80      15.280   1.724   2.521  1.00 97.48           C  
ATOM   1109  HA  SER A  80      15.395   2.802   2.641  1.00 97.48           H  
ATOM   1110  C   SER A  80      14.779   1.478   1.097  1.00 97.48           C  
ATOM   1111  CB  SER A  80      16.653   1.082   2.747  1.00 97.48           C  
ATOM   1112  HB2 SER A  80      17.375   1.547   2.076  1.00 97.48           H  
ATOM   1113  HB3 SER A  80      16.971   1.263   3.773  1.00 97.48           H  
ATOM   1114  O   SER A  80      13.946   0.609   0.854  1.00 97.48           O  
ATOM   1115  OG  SER A  80      16.632  -0.309   2.499  1.00 97.48           O  
ATOM   1116  HG  SER A  80      16.095  -0.737   3.170  1.00 97.48           H  
ATOM   1117  N   LEU A  81      15.309   2.250   0.152  1.00 98.25           N  
ATOM   1118  H   LEU A  81      15.965   2.960   0.447  1.00 98.25           H  
ATOM   1119  CA  LEU A  81      15.093   2.097  -1.280  1.00 98.25           C  
ATOM   1120  HA  LEU A  81      14.354   1.314  -1.445  1.00 98.25           H  
ATOM   1121  C   LEU A  81      16.403   1.689  -1.950  1.00 98.25           C  
ATOM   1122  CB  LEU A  81      14.554   3.422  -1.846  1.00 98.25           C  
ATOM   1123  HB2 LEU A  81      13.596   3.640  -1.374  1.00 98.25           H  
ATOM   1124  HB3 LEU A  81      15.249   4.219  -1.580  1.00 98.25           H  
ATOM   1125  O   LEU A  81      17.427   2.342  -1.752  1.00 98.25           O  
ATOM   1126  CG  LEU A  81      14.370   3.426  -3.373  1.00 98.25           C  
ATOM   1127  HG  LEU A  81      15.310   3.162  -3.857  1.00 98.25           H  
ATOM   1128  CD1 LEU A  81      13.293   2.428  -3.803  1.00 98.25           C  
ATOM   1129 HD11 LEU A  81      13.260   2.377  -4.891  1.00 98.25           H  
ATOM   1130 HD12 LEU A  81      12.319   2.726  -3.415  1.00 98.25           H  
ATOM   1131 HD13 LEU A  81      13.527   1.425  -3.449  1.00 98.25           H  
ATOM   1132  CD2 LEU A  81      13.980   4.826  -3.842  1.00 98.25           C  
ATOM   1133 HD21 LEU A  81      13.892   4.835  -4.929  1.00 98.25           H  
ATOM   1134 HD22 LEU A  81      14.754   5.537  -3.555  1.00 98.25           H  
ATOM   1135 HD23 LEU A  81      13.029   5.121  -3.398  1.00 98.25           H  
ATOM   1136  N   THR A  82      16.359   0.650  -2.780  1.00 98.46           N  
ATOM   1137  H   THR A  82      15.470   0.195  -2.933  1.00 98.46           H  
ATOM   1138  CA  THR A  82      17.482   0.290  -3.653  1.00 98.46           C  
ATOM   1139  HA  THR A  82      18.420   0.502  -3.141  1.00 98.46           H  
ATOM   1140  C   THR A  82      17.430   1.120  -4.931  1.00 98.46           C  
ATOM   1141  CB  THR A  82      17.465  -1.205  -3.972  1.00 98.46           C  
ATOM   1142  HB  THR A  82      16.527  -1.474  -4.458  1.00 98.46           H  
ATOM   1143  O   THR A  82      16.412   1.131  -5.620  1.00 98.46           O  
ATOM   1144  CG2 THR A  82      18.633  -1.618  -4.854  1.00 98.46           C  
ATOM   1145 HG21 THR A  82      18.508  -1.211  -5.858  1.00 98.46           H  
ATOM   1146 HG22 THR A  82      19.568  -1.263  -4.422  1.00 98.46           H  
ATOM   1147 HG23 THR A  82      18.647  -2.707  -4.897  1.00 98.46           H  
ATOM   1148  OG1 THR A  82      17.604  -1.943  -2.781  1.00 98.46           O  
ATOM   1149  HG1 THR A  82      16.867  -1.735  -2.200  1.00 98.46           H  
ATOM   1150  N   VAL A  83      18.531   1.800  -5.245  1.00 98.67           N  
ATOM   1151  H   VAL A  83      19.331   1.725  -4.633  1.00 98.67           H  
ATOM   1152  CA  VAL A  83      18.684   2.671  -6.412  1.00 98.67           C  
ATOM   1153  HA  VAL A  83      17.784   2.615  -7.024  1.00 98.67           H  
ATOM   1154  C   VAL A  83      19.867   2.187  -7.245  1.00 98.67           C  
ATOM   1155  CB  VAL A  83      18.877   4.141  -5.984  1.00 98.67           C  
ATOM   1156  HB  VAL A  83      19.790   4.221  -5.394  1.00 98.67           H  
ATOM   1157  O   VAL A  83      20.934   1.894  -6.705  1.00 98.67           O  
ATOM   1158  CG1 VAL A  83      18.990   5.078  -7.193  1.00 98.67           C  
ATOM   1159 HG11 VAL A  83      18.112   4.975  -7.830  1.00 98.67           H  
ATOM   1160 HG12 VAL A  83      19.068   6.109  -6.850  1.00 98.67           H  
ATOM   1161 HG13 VAL A  83      19.885   4.839  -7.768  1.00 98.67           H  
ATOM   1162  CG2 VAL A  83      17.710   4.648  -5.124  1.00 98.67           C  
ATOM   1163 HG21 VAL A  83      17.646   4.067  -4.204  1.00 98.67           H  
ATOM   1164 HG22 VAL A  83      17.869   5.693  -4.856  1.00 98.67           H  
ATOM   1165 HG23 VAL A  83      16.773   4.556  -5.673  1.00 98.67           H  
ATOM   1166  N   THR A  84      19.683   2.132  -8.560  1.00 98.67           N  
ATOM   1167  H   THR A  84      18.761   2.339  -8.916  1.00 98.67           H  
ATOM   1168  CA  THR A  84      20.749   1.915  -9.541  1.00 98.67           C  
ATOM   1169  HA  THR A  84      21.663   1.618  -9.025  1.00 98.67           H  
ATOM   1170  C   THR A  84      21.008   3.217 -10.286  1.00 98.67           C  
ATOM   1171  CB  THR A  84      20.395   0.795 -10.527  1.00 98.67           C  
ATOM   1172  HB  THR A  84      19.512   1.078 -11.099  1.00 98.67           H  
ATOM   1173  O   THR A  84      20.075   3.801 -10.834  1.00 98.67           O  
ATOM   1174  CG2 THR A  84      21.539   0.481 -11.491  1.00 98.67           C  
ATOM   1175 HG21 THR A  84      22.445   0.234 -10.938  1.00 98.67           H  
ATOM   1176 HG22 THR A  84      21.738   1.338 -12.134  1.00 98.67           H  
ATOM   1177 HG23 THR A  84      21.269  -0.357 -12.135  1.00 98.67           H  
ATOM   1178  OG1 THR A  84      20.128  -0.402  -9.829  1.00 98.67           O  
ATOM   1179  HG1 THR A  84      20.287  -1.119 -10.446  1.00 98.67           H  
ATOM   1180  N   ALA A  85      22.263   3.659 -10.301  1.00 98.59           N  
ATOM   1181  H   ALA A  85      22.959   3.119  -9.807  1.00 98.59           H  
ATOM   1182  CA  ALA A  85      22.751   4.785 -11.088  1.00 98.59           C  
ATOM   1183  HA  ALA A  85      21.910   5.352 -11.487  1.00 98.59           H  
ATOM   1184  C   ALA A  85      23.598   4.275 -12.262  1.00 98.59           C  
ATOM   1185  CB  ALA A  85      23.557   5.706 -10.165  1.00 98.59           C  
ATOM   1186  HB1 ALA A  85      22.897   6.148  -9.418  1.00 98.59           H  
ATOM   1187  HB2 ALA A  85      24.348   5.141  -9.672  1.00 98.59           H  
ATOM   1188  HB3 ALA A  85      24.015   6.503 -10.751  1.00 98.59           H  
ATOM   1189  O   ALA A  85      24.553   3.527 -12.047  1.00 98.59           O  
ATOM   1190  N   THR A  86      23.272   4.708 -13.478  1.00 97.85           N  
ATOM   1191  H   THR A  86      22.449   5.286 -13.569  1.00 97.85           H  
ATOM   1192  CA  THR A  86      23.925   4.285 -14.724  1.00 97.85           C  
ATOM   1193  HA  THR A  86      24.724   3.578 -14.499  1.00 97.85           H  
ATOM   1194  C   THR A  86      24.483   5.506 -15.453  1.00 97.85           C  
ATOM   1195  CB  THR A  86      22.930   3.544 -15.626  1.00 97.85           C  
ATOM   1196  HB  THR A  86      22.035   4.152 -15.755  1.00 97.85           H  
ATOM   1197  O   THR A  86      23.702   6.383 -15.831  1.00 97.85           O  
ATOM   1198  CG2 THR A  86      23.494   3.207 -17.009  1.00 97.85           C  
ATOM   1199 HG21 THR A  86      24.507   2.811 -16.929  1.00 97.85           H  
ATOM   1200 HG22 THR A  86      22.858   2.468 -17.495  1.00 97.85           H  
ATOM   1201 HG23 THR A  86      23.516   4.105 -17.626  1.00 97.85           H  
ATOM   1202  OG1 THR A  86      22.564   2.337 -15.007  1.00 97.85           O  
ATOM   1203  HG1 THR A  86      23.284   1.728 -15.188  1.00 97.85           H  
ATOM   1204  N   PRO A  87      25.807   5.597 -15.670  1.00 96.77           N  
ATOM   1205  CA  PRO A  87      26.385   6.674 -16.463  1.00 96.77           C  
ATOM   1206  HA  PRO A  87      25.978   7.636 -16.152  1.00 96.77           H  
ATOM   1207  C   PRO A  87      26.083   6.461 -17.956  1.00 96.77           C  
ATOM   1208  CB  PRO A  87      27.880   6.636 -16.138  1.00 96.77           C  
ATOM   1209  HB2 PRO A  87      28.495   6.974 -16.972  1.00 96.77           H  
ATOM   1210  HB3 PRO A  87      28.067   7.247 -15.255  1.00 96.77           H  
ATOM   1211  O   PRO A  87      26.313   5.378 -18.492  1.00 96.77           O  
ATOM   1212  CG  PRO A  87      28.162   5.171 -15.801  1.00 96.77           C  
ATOM   1213  HG2 PRO A  87      28.439   4.634 -16.709  1.00 96.77           H  
ATOM   1214  HG3 PRO A  87      28.949   5.080 -15.053  1.00 96.77           H  
ATOM   1215  CD  PRO A  87      26.830   4.631 -15.280  1.00 96.77           C  
ATOM   1216  HD2 PRO A  87      26.630   3.662 -15.737  1.00 96.77           H  
ATOM   1217  HD3 PRO A  87      26.864   4.519 -14.197  1.00 96.77           H  
ATOM   1218  N   LEU A  88      25.597   7.499 -18.639  1.00 90.39           N  
ATOM   1219  H   LEU A  88      25.419   8.355 -18.134  1.00 90.39           H  
ATOM   1220  CA  LEU A  88      25.392   7.533 -20.089  1.00 90.39           C  
ATOM   1221  HA  LEU A  88      25.709   6.584 -20.524  1.00 90.39           H  
ATOM   1222  C   LEU A  88      26.250   8.626 -20.719  1.00 90.39           C  
ATOM   1223  CB  LEU A  88      23.914   7.766 -20.437  1.00 90.39           C  
ATOM   1224  HB2 LEU A  88      23.587   8.690 -19.959  1.00 90.39           H  
ATOM   1225  HB3 LEU A  88      23.843   7.912 -21.514  1.00 90.39           H  
ATOM   1226  O   LEU A  88      26.385   9.712 -20.164  1.00 90.39           O  
ATOM   1227  CG  LEU A  88      22.946   6.640 -20.039  1.00 90.39           C  
ATOM   1228  HG  LEU A  88      22.873   6.580 -18.953  1.00 90.39           H  
ATOM   1229  CD1 LEU A  88      21.571   6.969 -20.621  1.00 90.39           C  
ATOM   1230 HD11 LEU A  88      20.846   6.226 -20.290  1.00 90.39           H  
ATOM   1231 HD12 LEU A  88      21.614   6.969 -21.710  1.00 90.39           H  
ATOM   1232 HD13 LEU A  88      21.258   7.958 -20.286  1.00 90.39           H  
ATOM   1233  CD2 LEU A  88      23.347   5.271 -20.596  1.00 90.39           C  
ATOM   1234 HD21 LEU A  88      24.266   4.932 -20.119  1.00 90.39           H  
ATOM   1235 HD22 LEU A  88      23.493   5.328 -21.675  1.00 90.39           H  
ATOM   1236 HD23 LEU A  88      22.569   4.541 -20.370  1.00 90.39           H  
ATOM   1237  N   ASN A  89      26.827   8.333 -21.888  1.00 92.32           N  
ATOM   1238  H   ASN A  89      26.612   7.439 -22.307  1.00 92.32           H  
ATOM   1239  CA  ASN A  89      27.744   9.225 -22.619  1.00 92.32           C  
ATOM   1240  HA  ASN A  89      28.190   8.631 -23.417  1.00 92.32           H  
ATOM   1241  C   ASN A  89      28.928   9.734 -21.769  1.00 92.32           C  
ATOM   1242  CB  ASN A  89      26.964  10.365 -23.297  1.00 92.32           C  
ATOM   1243  HB2 ASN A  89      26.715  11.119 -22.551  1.00 92.32           H  
ATOM   1244  HB3 ASN A  89      27.588  10.851 -24.047  1.00 92.32           H  
ATOM   1245  O   ASN A  89      29.544  10.745 -22.094  1.00 92.32           O  
ATOM   1246  CG  ASN A  89      25.690   9.895 -23.960  1.00 92.32           C  
ATOM   1247  ND2 ASN A  89      24.566  10.432 -23.546  1.00 92.32           N  
ATOM   1248 HD21 ASN A  89      24.603  11.194 -22.885  1.00 92.32           H  
ATOM   1249 HD22 ASN A  89      23.698  10.102 -23.943  1.00 92.32           H  
ATOM   1250  OD1 ASN A  89      25.689   9.016 -24.811  1.00 92.32           O  
ATOM   1251  N   ALA A  90      29.254   9.026 -20.687  1.00 94.52           N  
ATOM   1252  H   ALA A  90      28.719   8.194 -20.483  1.00 94.52           H  
ATOM   1253  CA  ALA A  90      30.224   9.430 -19.684  1.00 94.52           C  
ATOM   1254  HA  ALA A  90      30.737  10.331 -20.019  1.00 94.52           H  
ATOM   1255  C   ALA A  90      31.272   8.334 -19.467  1.00 94.52           C  
ATOM   1256  CB  ALA A  90      29.468   9.783 -18.402  1.00 94.52           C  
ATOM   1257  HB1 ALA A  90      28.947   8.905 -18.019  1.00 94.52           H  
ATOM   1258  HB2 ALA A  90      28.733  10.556 -18.624  1.00 94.52           H  
ATOM   1259  HB3 ALA A  90      30.164  10.151 -17.648  1.00 94.52           H  
ATOM   1260  O   ALA A  90      30.965   7.144 -19.536  1.00 94.52           O  
ATOM   1261  N   VAL A  91      32.512   8.742 -19.197  1.00 96.96           N  
ATOM   1262  H   VAL A  91      32.663   9.738 -19.123  1.00 96.96           H  
ATOM   1263  CA  VAL A  91      33.621   7.846 -18.819  1.00 96.96           C  
ATOM   1264  HA  VAL A  91      33.408   6.845 -19.193  1.00 96.96           H  
ATOM   1265  C   VAL A  91      33.759   7.712 -17.303  1.00 96.96           C  
ATOM   1266  CB  VAL A  91      34.954   8.300 -19.444  1.00 96.96           C  
ATOM   1267  HB  VAL A  91      35.728   7.598 -19.136  1.00 96.96           H  
ATOM   1268  O   VAL A  91      34.327   6.737 -16.812  1.00 96.96           O  
ATOM   1269  CG1 VAL A  91      34.882   8.261 -20.976  1.00 96.96           C  
ATOM   1270 HG11 VAL A  91      35.863   8.488 -21.393  1.00 96.96           H  
ATOM   1271 HG12 VAL A  91      34.574   7.268 -21.303  1.00 96.96           H  
ATOM   1272 HG13 VAL A  91      34.164   8.998 -21.338  1.00 96.96           H  
ATOM   1273  CG2 VAL A  91      35.390   9.704 -19.006  1.00 96.96           C  
ATOM   1274 HG21 VAL A  91      35.501   9.751 -17.922  1.00 96.96           H  
ATOM   1275 HG22 VAL A  91      36.348   9.954 -19.461  1.00 96.96           H  
ATOM   1276 HG23 VAL A  91      34.657  10.448 -19.317  1.00 96.96           H  
ATOM   1277  N   SER A  92      33.228   8.678 -16.556  1.00 98.09           N  
ATOM   1278  H   SER A  92      32.819   9.477 -17.019  1.00 98.09           H  
ATOM   1279  CA  SER A  92      33.155   8.668 -15.099  1.00 98.09           C  
ATOM   1280  HA  SER A  92      33.065   7.638 -14.755  1.00 98.09           H  
ATOM   1281  C   SER A  92      31.920   9.424 -14.620  1.00 98.09           C  
ATOM   1282  CB  SER A  92      34.421   9.275 -14.482  1.00 98.09           C  
ATOM   1283  HB2 SER A  92      34.330   9.262 -13.396  1.00 98.09           H  
ATOM   1284  HB3 SER A  92      35.283   8.672 -14.768  1.00 98.09           H  
ATOM   1285  O   SER A  92      31.394  10.303 -15.305  1.00 98.09           O  
ATOM   1286  OG  SER A  92      34.615  10.605 -14.922  1.00 98.09           O  
ATOM   1287  HG  SER A  92      35.198  11.068 -14.316  1.00 98.09           H  
ATOM   1288  N   ALA A  93      31.450   9.072 -13.431  1.00 98.64           N  
ATOM   1289  H   ALA A  93      31.867   8.293 -12.941  1.00 98.64           H  
ATOM   1290  CA  ALA A  93      30.359   9.747 -12.756  1.00 98.64           C  
ATOM   1291  HA  ALA A  93      30.367  10.798 -13.044  1.00 98.64           H  
ATOM   1292  C   ALA A  93      30.533   9.685 -11.236  1.00 98.64           C  
ATOM   1293  CB  ALA A  93      29.039   9.114 -13.210  1.00 98.64           C  
ATOM   1294  HB1 ALA A  93      28.886   9.309 -14.271  1.00 98.64           H  
ATOM   1295  HB2 ALA A  93      28.209   9.550 -12.654  1.00 98.64           H  
ATOM   1296  HB3 ALA A  93      29.069   8.039 -13.037  1.00 98.64           H  
ATOM   1297  O   ALA A  93      31.297   8.876 -10.706  1.00 98.64           O  
ATOM   1298  N   TRP A  94      29.802  10.539 -10.529  1.00 98.66           N  
ATOM   1299  H   TRP A  94      29.217  11.189 -11.034  1.00 98.66           H  
ATOM   1300  CA  TRP A  94      29.709  10.529  -9.076  1.00 98.66           C  
ATOM   1301  HA  TRP A  94      30.000   9.538  -8.728  1.00 98.66           H  
ATOM   1302  C   TRP A  94      28.273  10.772  -8.622  1.00 98.66           C  
ATOM   1303  CB  TRP A  94      30.684  11.544  -8.466  1.00 98.66           C  
ATOM   1304  HB2 TRP A  94      31.696  11.233  -8.725  1.00 98.66           H  
ATOM   1305  HB3 TRP A  94      30.603  11.503  -7.379  1.00 98.66           H  
ATOM   1306  O   TRP A  94      27.495  11.449  -9.293  1.00 98.66           O  
ATOM   1307  CG  TRP A  94      30.501  12.963  -8.910  1.00 98.66           C  
ATOM   1308  CD1 TRP A  94      31.205  13.561  -9.897  1.00 98.66           C  
ATOM   1309  HD1 TRP A  94      31.981  13.073 -10.468  1.00 98.66           H  
ATOM   1310  CD2 TRP A  94      29.529  13.952  -8.456  1.00 98.66           C  
ATOM   1311  CE2 TRP A  94      29.703  15.139  -9.230  1.00 98.66           C  
ATOM   1312  CE3 TRP A  94      28.503  13.962  -7.485  1.00 98.66           C  
ATOM   1313  HE3 TRP A  94      28.336  13.079  -6.886  1.00 98.66           H  
ATOM   1314  NE1 TRP A  94      30.743  14.847 -10.088  1.00 98.66           N  
ATOM   1315  HE1 TRP A  94      31.056  15.427 -10.853  1.00 98.66           H  
ATOM   1316  CH2 TRP A  94      27.855  16.231  -8.110  1.00 98.66           C  
ATOM   1317  HH2 TRP A  94      27.183  17.070  -8.005  1.00 98.66           H  
ATOM   1318  CZ2 TRP A  94      28.886  16.267  -9.064  1.00 98.66           C  
ATOM   1319  HZ2 TRP A  94      29.010  17.129  -9.703  1.00 98.66           H  
ATOM   1320  CZ3 TRP A  94      27.672  15.084  -7.316  1.00 98.66           C  
ATOM   1321  HZ3 TRP A  94      26.872  15.055  -6.591  1.00 98.66           H  
ATOM   1322  N   ILE A  95      27.929  10.213  -7.463  1.00 98.66           N  
ATOM   1323  H   ILE A  95      28.620   9.638  -7.002  1.00 98.66           H  
ATOM   1324  CA  ILE A  95      26.691  10.511  -6.736  1.00 98.66           C  
ATOM   1325  HA  ILE A  95      26.161  11.308  -7.257  1.00 98.66           H  
ATOM   1326  C   ILE A  95      27.014  11.032  -5.341  1.00 98.66           C  
ATOM   1327  CB  ILE A  95      25.732   9.305  -6.637  1.00 98.66           C  
ATOM   1328  HB  ILE A  95      24.909   9.620  -5.995  1.00 98.66           H  
ATOM   1329  O   ILE A  95      28.043  10.690  -4.762  1.00 98.66           O  
ATOM   1330  CG1 ILE A  95      26.401   8.087  -5.960  1.00 98.66           C  
ATOM   1331 HG12 ILE A  95      27.191   7.694  -6.599  1.00 98.66           H  
ATOM   1332 HG13 ILE A  95      26.844   8.400  -5.014  1.00 98.66           H  
ATOM   1333  CG2 ILE A  95      25.099   8.955  -7.993  1.00 98.66           C  
ATOM   1334 HG21 ILE A  95      24.885   9.863  -8.557  1.00 98.66           H  
ATOM   1335 HG22 ILE A  95      24.165   8.416  -7.831  1.00 98.66           H  
ATOM   1336 HG23 ILE A  95      25.757   8.312  -8.577  1.00 98.66           H  
ATOM   1337  CD1 ILE A  95      25.421   6.962  -5.632  1.00 98.66           C  
ATOM   1338 HD11 ILE A  95      25.038   6.531  -6.557  1.00 98.66           H  
ATOM   1339 HD12 ILE A  95      25.934   6.185  -5.066  1.00 98.66           H  
ATOM   1340 HD13 ILE A  95      24.596   7.350  -5.034  1.00 98.66           H  
ATOM   1341  N   GLN A  96      26.110  11.816  -4.774  1.00 98.38           N  
ATOM   1342  H   GLN A  96      25.351  12.160  -5.345  1.00 98.38           H  
ATOM   1343  CA  GLN A  96      26.164  12.272  -3.394  1.00 98.38           C  
ATOM   1344  HA  GLN A  96      26.792  11.602  -2.807  1.00 98.38           H  
ATOM   1345  C   GLN A  96      24.747  12.239  -2.813  1.00 98.38           C  
ATOM   1346  CB  GLN A  96      26.818  13.657  -3.387  1.00 98.38           C  
ATOM   1347  HB2 GLN A  96      27.849  13.547  -3.723  1.00 98.38           H  
ATOM   1348  HB3 GLN A  96      26.307  14.291  -4.112  1.00 98.38           H  
ATOM   1349  O   GLN A  96      23.834  12.895  -3.308  1.00 98.38           O  
ATOM   1350  CG  GLN A  96      26.833  14.343  -2.020  1.00 98.38           C  
ATOM   1351  HG2 GLN A  96      27.379  13.700  -1.329  1.00 98.38           H  
ATOM   1352  HG3 GLN A  96      25.815  14.464  -1.649  1.00 98.38           H  
ATOM   1353  CD  GLN A  96      27.483  15.727  -2.071  1.00 98.38           C  
ATOM   1354  NE2 GLN A  96      28.072  16.194  -0.997  1.00 98.38           N  
ATOM   1355 HE21 GLN A  96      28.135  15.631  -0.161  1.00 98.38           H  
ATOM   1356 HE22 GLN A  96      28.337  17.169  -0.999  1.00 98.38           H  
ATOM   1357  OE1 GLN A  96      27.484  16.423  -3.076  1.00 98.38           O  
ATOM   1358  N   VAL A  97      24.556  11.424  -1.775  1.00 98.14           N  
ATOM   1359  H   VAL A  97      25.357  10.947  -1.387  1.00 98.14           H  
ATOM   1360  CA  VAL A  97      23.258  11.230  -1.113  1.00 98.14           C  
ATOM   1361  HA  VAL A  97      22.455  11.447  -1.817  1.00 98.14           H  
ATOM   1362  C   VAL A  97      23.151  12.205   0.056  1.00 98.14           C  
ATOM   1363  CB  VAL A  97      23.095   9.771  -0.637  1.00 98.14           C  
ATOM   1364  HB  VAL A  97      23.872   9.541   0.091  1.00 98.14           H  
ATOM   1365  O   VAL A  97      24.014  12.180   0.930  1.00 98.14           O  
ATOM   1366  CG1 VAL A  97      21.728   9.548   0.021  1.00 98.14           C  
ATOM   1367 HG11 VAL A  97      21.626  10.177   0.905  1.00 98.14           H  
ATOM   1368 HG12 VAL A  97      21.637   8.510   0.341  1.00 98.14           H  
ATOM   1369 HG13 VAL A  97      20.931   9.784  -0.684  1.00 98.14           H  
ATOM   1370  CG2 VAL A  97      23.225   8.777  -1.802  1.00 98.14           C  
ATOM   1371 HG21 VAL A  97      23.078   7.760  -1.439  1.00 98.14           H  
ATOM   1372 HG22 VAL A  97      22.480   8.995  -2.568  1.00 98.14           H  
ATOM   1373 HG23 VAL A  97      24.219   8.836  -2.246  1.00 98.14           H  
ATOM   1374  N   ASN A  98      22.105  13.038   0.076  1.00 96.65           N  
ATOM   1375  H   ASN A  98      21.462  13.003  -0.703  1.00 96.65           H  
ATOM   1376  CA  ASN A  98      21.801  14.009   1.139  1.00 96.65           C  
ATOM   1377  HA  ASN A  98      21.099  14.736   0.731  1.00 96.65           H  
ATOM   1378  C   ASN A  98      23.028  14.832   1.589  1.00 96.65           C  
ATOM   1379  CB  ASN A  98      21.102  13.292   2.312  1.00 96.65           C  
ATOM   1380  HB2 ASN A  98      21.759  12.508   2.690  1.00 96.65           H  
ATOM   1381  HB3 ASN A  98      20.945  14.004   3.122  1.00 96.65           H  
ATOM   1382  O   ASN A  98      23.320  14.911   2.779  1.00 96.65           O  
ATOM   1383  CG  ASN A  98      19.748  12.696   1.984  1.00 96.65           C  
ATOM   1384  ND2 ASN A  98      19.325  11.711   2.745  1.00 96.65           N  
ATOM   1385 HD21 ASN A  98      19.894  11.375   3.509  1.00 96.65           H  
ATOM   1386 HD22 ASN A  98      18.397  11.348   2.583  1.00 96.65           H  
ATOM   1387  OD1 ASN A  98      19.040  13.104   1.074  1.00 96.65           O  
ATOM   1388  N   ASP A  99      23.780  15.389   0.634  1.00 94.32           N  
ATOM   1389  H   ASP A  99      23.438  15.365  -0.316  1.00 94.32           H  
ATOM   1390  CA  ASP A  99      25.002  16.176   0.880  1.00 94.32           C  
ATOM   1391  HA  ASP A  99      25.412  16.413  -0.102  1.00 94.32           H  
ATOM   1392  C   ASP A  99      26.133  15.422   1.614  1.00 94.32           C  
ATOM   1393  CB  ASP A  99      24.661  17.533   1.523  1.00 94.32           C  
ATOM   1394  HB2 ASP A  99      25.568  18.135   1.585  1.00 94.32           H  
ATOM   1395  HB3 ASP A  99      24.294  17.376   2.537  1.00 94.32           H  
ATOM   1396  O   ASP A  99      27.084  16.030   2.105  1.00 94.32           O  
ATOM   1397  CG  ASP A  99      23.628  18.318   0.713  1.00 94.32           C  
ATOM   1398  OD1 ASP A  99      23.758  18.331  -0.533  1.00 94.32           O  
ATOM   1399  OD2 ASP A  99      22.708  18.893   1.338  1.00 94.32           O  
ATOM   1400  N   GLY A 100      26.074  14.087   1.652  1.00 96.06           N  
ATOM   1401  H   GLY A 100      25.223  13.649   1.328  1.00 96.06           H  
ATOM   1402  CA  GLY A 100      27.105  13.226   2.229  1.00 96.06           C  
ATOM   1403  HA2 GLY A 100      26.705  12.215   2.301  1.00 96.06           H  
ATOM   1404  HA3 GLY A 100      27.336  13.573   3.236  1.00 96.06           H  
ATOM   1405  C   GLY A 100      28.408  13.190   1.420  1.00 96.06           C  
ATOM   1406  O   GLY A 100      28.735  14.096   0.658  1.00 96.06           O  
ATOM   1407  N   ALA A 101      29.187  12.118   1.557  1.00 97.41           N  
ATOM   1408  H   ALA A 101      28.894  11.365   2.162  1.00 97.41           H  
ATOM   1409  CA  ALA A 101      30.388  11.947   0.740  1.00 97.41           C  
ATOM   1410  HA  ALA A 101      30.954  12.878   0.766  1.00 97.41           H  
ATOM   1411  C   ALA A 101      30.028  11.652  -0.728  1.00 97.41           C  
ATOM   1412  CB  ALA A 101      31.269  10.853   1.349  1.00 97.41           C  
ATOM   1413  HB1 ALA A 101      30.734   9.903   1.349  1.00 97.41           H  
ATOM   1414  HB2 ALA A 101      32.178  10.744   0.759  1.00 97.41           H  
ATOM   1415  HB3 ALA A 101      31.539  11.118   2.372  1.00 97.41           H  
ATOM   1416  O   ALA A 101      29.110  10.872  -1.003  1.00 97.41           O  
ATOM   1417  N   LYS A 102      30.786  12.235  -1.667  1.00 98.16           N  
ATOM   1418  H   LYS A 102      31.534  12.844  -1.369  1.00 98.16           H  
ATOM   1419  CA  LYS A 102      30.732  11.838  -3.080  1.00 98.16           C  
ATOM   1420  HA  LYS A 102      29.692  11.862  -3.405  1.00 98.16           H  
ATOM   1421  C   LYS A 102      31.222  10.401  -3.234  1.00 98.16           C  
ATOM   1422  CB  LYS A 102      31.552  12.779  -3.974  1.00 98.16           C  
ATOM   1423  HB2 LYS A 102      32.531  12.952  -3.527  1.00 98.16           H  
ATOM   1424  HB3 LYS A 102      31.700  12.304  -4.944  1.00 98.16           H  
ATOM   1425  O   LYS A 102      32.190   9.995  -2.595  1.00 98.16           O  
ATOM   1426  CG  LYS A 102      30.827  14.110  -4.200  1.00 98.16           C  
ATOM   1427  HG2 LYS A 102      30.651  14.602  -3.243  1.00 98.16           H  
ATOM   1428  HG3 LYS A 102      29.870  13.913  -4.682  1.00 98.16           H  
ATOM   1429  CD  LYS A 102      31.650  15.030  -5.105  1.00 98.16           C  
ATOM   1430  HD2 LYS A 102      32.600  15.254  -4.620  1.00 98.16           H  
ATOM   1431  HD3 LYS A 102      31.836  14.528  -6.054  1.00 98.16           H  
ATOM   1432  CE  LYS A 102      30.861  16.318  -5.346  1.00 98.16           C  
ATOM   1433  HE2 LYS A 102      30.587  16.753  -4.385  1.00 98.16           H  
ATOM   1434  HE3 LYS A 102      29.936  16.060  -5.863  1.00 98.16           H  
ATOM   1435  NZ  LYS A 102      31.645  17.279  -6.153  1.00 98.16           N  
ATOM   1436  HZ1 LYS A 102      31.863  16.859  -7.045  1.00 98.16           H  
ATOM   1437  HZ2 LYS A 102      31.096  18.109  -6.325  1.00 98.16           H  
ATOM   1438  HZ3 LYS A 102      32.505  17.526  -5.684  1.00 98.16           H  
ATOM   1439  N   GLN A 103      30.548   9.650  -4.092  1.00 98.33           N  
ATOM   1440  H   GLN A 103      29.734  10.056  -4.530  1.00 98.33           H  
ATOM   1441  CA  GLN A 103      30.898   8.286  -4.450  1.00 98.33           C  
ATOM   1442  HA  GLN A 103      31.828   7.997  -3.961  1.00 98.33           H  
ATOM   1443  C   GLN A 103      31.094   8.208  -5.958  1.00 98.33           C  
ATOM   1444  CB  GLN A 103      29.794   7.310  -4.020  1.00 98.33           C  
ATOM   1445  HB2 GLN A 103      30.156   6.300  -4.214  1.00 98.33           H  
ATOM   1446  HB3 GLN A 103      28.908   7.476  -4.632  1.00 98.33           H  
ATOM   1447  O   GLN A 103      30.123   8.318  -6.707  1.00 98.33           O  
ATOM   1448  CG  GLN A 103      29.371   7.407  -2.549  1.00 98.33           C  
ATOM   1449  HG2 GLN A 103      30.233   7.235  -1.904  1.00 98.33           H  
ATOM   1450  HG3 GLN A 103      28.981   8.405  -2.347  1.00 98.33           H  
ATOM   1451  CD  GLN A 103      28.284   6.393  -2.210  1.00 98.33           C  
ATOM   1452  NE2 GLN A 103      27.596   6.566  -1.105  1.00 98.33           N  
ATOM   1453 HE21 GLN A 103      27.768   7.370  -0.519  1.00 98.33           H  
ATOM   1454 HE22 GLN A 103      26.875   5.886  -0.908  1.00 98.33           H  
ATOM   1455  OE1 GLN A 103      28.044   5.426  -2.920  1.00 98.33           O  
ATOM   1456  N   ASP A 104      32.329   7.984  -6.390  1.00 98.43           N  
ATOM   1457  H   ASP A 104      33.102   8.033  -5.743  1.00 98.43           H  
ATOM   1458  CA  ASP A 104      32.664   7.829  -7.804  1.00 98.43           C  
ATOM   1459  HA  ASP A 104      32.097   8.567  -8.371  1.00 98.43           H  
ATOM   1460  C   ASP A 104      32.286   6.432  -8.332  1.00 98.43           C  
ATOM   1461  CB  ASP A 104      34.147   8.152  -8.023  1.00 98.43           C  
ATOM   1462  HB2 ASP A 104      34.755   7.394  -7.530  1.00 98.43           H  
ATOM   1463  HB3 ASP A 104      34.365   8.120  -9.091  1.00 98.43           H  
ATOM   1464  O   ASP A 104      32.186   5.450  -7.578  1.00 98.43           O  
ATOM   1465  CG  ASP A 104      34.503   9.538  -7.477  1.00 98.43           C  
ATOM   1466  OD1 ASP A 104      34.062  10.540  -8.079  1.00 98.43           O  
ATOM   1467  OD2 ASP A 104      35.166   9.577  -6.417  1.00 98.43           O  
ATOM   1468  N   PHE A 105      32.033   6.352  -9.638  1.00 98.48           N  
ATOM   1469  H   PHE A 105      32.026   7.211 -10.167  1.00 98.48           H  
ATOM   1470  CA  PHE A 105      31.761   5.127 -10.391  1.00 98.48           C  
ATOM   1471  HA  PHE A 105      32.471   4.365 -10.071  1.00 98.48           H  
ATOM   1472  C   PHE A 105      31.959   5.345 -11.899  1.00 98.48           C  
ATOM   1473  CB  PHE A 105      30.339   4.613 -10.100  1.00 98.48           C  
ATOM   1474  HB2 PHE A 105      30.190   3.678 -10.640  1.00 98.48           H  
ATOM   1475  HB3 PHE A 105      30.275   4.366  -9.040  1.00 98.48           H  
ATOM   1476  O   PHE A 105      31.975   6.469 -12.391  1.00 98.48           O  
ATOM   1477  CG  PHE A 105      29.205   5.561 -10.449  1.00 98.48           C  
ATOM   1478  CD1 PHE A 105      28.928   6.667  -9.627  1.00 98.48           C  
ATOM   1479  HD1 PHE A 105      29.534   6.868  -8.756  1.00 98.48           H  
ATOM   1480  CD2 PHE A 105      28.411   5.343 -11.591  1.00 98.48           C  
ATOM   1481  HD2 PHE A 105      28.629   4.522 -12.258  1.00 98.48           H  
ATOM   1482  CE1 PHE A 105      27.885   7.540  -9.957  1.00 98.48           C  
ATOM   1483  HE1 PHE A 105      27.710   8.414  -9.348  1.00 98.48           H  
ATOM   1484  CE2 PHE A 105      27.335   6.195 -11.890  1.00 98.48           C  
ATOM   1485  HE2 PHE A 105      26.716   6.023 -12.758  1.00 98.48           H  
ATOM   1486  CZ  PHE A 105      27.076   7.303 -11.074  1.00 98.48           C  
ATOM   1487  HZ  PHE A 105      26.274   7.984 -11.320  1.00 98.48           H  
ATOM   1488  N   THR A 106      32.121   4.251 -12.644  1.00 97.78           N  
ATOM   1489  H   THR A 106      32.211   3.359 -12.178  1.00 97.78           H  
ATOM   1490  CA  THR A 106      32.323   4.255 -14.110  1.00 97.78           C  
ATOM   1491  HA  THR A 106      32.118   5.247 -14.513  1.00 97.78           H  
ATOM   1492  C   THR A 106      31.388   3.292 -14.850  1.00 97.78           C  
ATOM   1493  CB  THR A 106      33.775   3.899 -14.454  1.00 97.78           C  
ATOM   1494  HB  THR A 106      33.888   3.851 -15.537  1.00 97.78           H  
ATOM   1495  O   THR A 106      31.403   3.224 -16.074  1.00 97.78           O  
ATOM   1496  CG2 THR A 106      34.784   4.907 -13.903  1.00 97.78           C  
ATOM   1497 HG21 THR A 106      34.524   5.908 -14.248  1.00 97.78           H  
ATOM   1498 HG22 THR A 106      34.786   4.893 -12.813  1.00 97.78           H  
ATOM   1499 HG23 THR A 106      35.781   4.664 -14.270  1.00 97.78           H  
ATOM   1500  OG1 THR A 106      34.105   2.647 -13.889  1.00 97.78           O  
ATOM   1501  HG1 THR A 106      34.900   2.348 -14.337  1.00 97.78           H  
ATOM   1502  N   ALA A 107      30.570   2.545 -14.111  1.00 97.40           N  
ATOM   1503  H   ALA A 107      30.539   2.718 -13.117  1.00 97.40           H  
ATOM   1504  CA  ALA A 107      29.574   1.598 -14.600  1.00 97.40           C  
ATOM   1505  HA  ALA A 107      29.202   1.914 -15.574  1.00 97.40           H  
ATOM   1506  C   ALA A 107      28.400   1.566 -13.612  1.00 97.40           C  
ATOM   1507  CB  ALA A 107      30.238   0.219 -14.729  1.00 97.40           C  
ATOM   1508  HB1 ALA A 107      30.586  -0.120 -13.753  1.00 97.40           H  
ATOM   1509  HB2 ALA A 107      29.523  -0.503 -15.124  1.00 97.40           H  
ATOM   1510  HB3 ALA A 107      31.085   0.283 -15.412  1.00 97.40           H  
ATOM   1511  O   ALA A 107      28.474   2.216 -12.567  1.00 97.40           O  
ATOM   1512  N   ASP A 108      27.349   0.807 -13.921  1.00 98.01           N  
ATOM   1513  H   ASP A 108      27.308   0.363 -14.827  1.00 98.01           H  
ATOM   1514  CA  ASP A 108      26.167   0.664 -13.066  1.00 98.01           C  
ATOM   1515  HA  ASP A 108      25.565   1.567 -13.166  1.00 98.01           H  
ATOM   1516  C   ASP A 108      26.526   0.491 -11.584  1.00 98.01           C  
ATOM   1517  CB  ASP A 108      25.309  -0.525 -13.525  1.00 98.01           C  
ATOM   1518  HB2 ASP A 108      25.934  -1.415 -13.598  1.00 98.01           H  
ATOM   1519  HB3 ASP A 108      24.544  -0.711 -12.771  1.00 98.01           H  
ATOM   1520  O   ASP A 108      27.246  -0.432 -11.189  1.00 98.01           O  
ATOM   1521  CG  ASP A 108      24.600  -0.292 -14.859  1.00 98.01           C  
ATOM   1522  OD1 ASP A 108      24.701   0.834 -15.393  1.00 98.01           O  
ATOM   1523  OD2 ASP A 108      23.937  -1.239 -15.328  1.00 98.01           O  
ATOM   1524  N   LYS A 109      26.003   1.396 -10.754  1.00 98.26           N  
ATOM   1525  H   LYS A 109      25.472   2.147 -11.171  1.00 98.26           H  
ATOM   1526  CA  LYS A 109      26.225   1.420  -9.310  1.00 98.26           C  
ATOM   1527  HA  LYS A 109      26.881   0.593  -9.038  1.00 98.26           H  
ATOM   1528  C   LYS A 109      24.898   1.246  -8.588  1.00 98.26           C  
ATOM   1529  CB  LYS A 109      26.924   2.732  -8.930  1.00 98.26           C  
ATOM   1530  HB2 LYS A 109      27.800   2.866  -9.565  1.00 98.26           H  
ATOM   1531  HB3 LYS A 109      26.245   3.565  -9.115  1.00 98.26           H  
ATOM   1532  O   LYS A 109      24.036   2.119  -8.654  1.00 98.26           O  
ATOM   1533  CG  LYS A 109      27.373   2.737  -7.460  1.00 98.26           C  
ATOM   1534  HG2 LYS A 109      26.562   2.406  -6.812  1.00 98.26           H  
ATOM   1535  HG3 LYS A 109      28.217   2.057  -7.345  1.00 98.26           H  
ATOM   1536  CD  LYS A 109      27.779   4.154  -7.040  1.00 98.26           C  
ATOM   1537  HD2 LYS A 109      26.881   4.772  -7.045  1.00 98.26           H  
ATOM   1538  HD3 LYS A 109      28.470   4.583  -7.765  1.00 98.26           H  
ATOM   1539  CE  LYS A 109      28.394   4.211  -5.640  1.00 98.26           C  
ATOM   1540  HE2 LYS A 109      27.836   3.555  -4.972  1.00 98.26           H  
ATOM   1541  HE3 LYS A 109      28.269   5.226  -5.263  1.00 98.26           H  
ATOM   1542  NZ  LYS A 109      29.839   3.872  -5.646  1.00 98.26           N  
ATOM   1543  HZ1 LYS A 109      30.215   3.957  -4.712  1.00 98.26           H  
ATOM   1544  HZ2 LYS A 109      29.982   2.930  -5.982  1.00 98.26           H  
ATOM   1545  HZ3 LYS A 109      30.353   4.497  -6.251  1.00 98.26           H  
ATOM   1546  N   GLN A 110      24.761   0.147  -7.855  1.00 98.25           N  
ATOM   1547  H   GLN A 110      25.512  -0.529  -7.856  1.00 98.25           H  
ATOM   1548  CA  GLN A 110      23.625  -0.095  -6.969  1.00 98.25           C  
ATOM   1549  HA  GLN A 110      22.784   0.506  -7.317  1.00 98.25           H  
ATOM   1550  C   GLN A 110      23.960   0.324  -5.533  1.00 98.25           C  
ATOM   1551  CB  GLN A 110      23.207  -1.564  -7.072  1.00 98.25           C  
ATOM   1552  HB2 GLN A 110      23.154  -1.841  -8.125  1.00 98.25           H  
ATOM   1553  HB3 GLN A 110      23.959  -2.188  -6.588  1.00 98.25           H  
ATOM   1554  O   GLN A 110      25.061   0.068  -5.045  1.00 98.25           O  
ATOM   1555  CG  GLN A 110      21.832  -1.824  -6.444  1.00 98.25           C  
ATOM   1556  HG2 GLN A 110      21.863  -1.613  -5.375  1.00 98.25           H  
ATOM   1557  HG3 GLN A 110      21.099  -1.165  -6.909  1.00 98.25           H  
ATOM   1558  CD  GLN A 110      21.399  -3.273  -6.638  1.00 98.25           C  
ATOM   1559  NE2 GLN A 110      20.128  -3.544  -6.813  1.00 98.25           N  
ATOM   1560 HE21 GLN A 110      19.442  -2.802  -6.832  1.00 98.25           H  
ATOM   1561 HE22 GLN A 110      19.901  -4.521  -6.933  1.00 98.25           H  
ATOM   1562  OE1 GLN A 110      22.189  -4.200  -6.649  1.00 98.25           O  
ATOM   1563  N   PHE A 111      23.020   0.977  -4.856  1.00 97.85           N  
ATOM   1564  H   PHE A 111      22.168   1.228  -5.337  1.00 97.85           H  
ATOM   1565  CA  PHE A 111      23.160   1.429  -3.471  1.00 97.85           C  
ATOM   1566  HA  PHE A 111      23.709   0.673  -2.909  1.00 97.85           H  
ATOM   1567  C   PHE A 111      21.783   1.587  -2.810  1.00 97.85           C  
ATOM   1568  CB  PHE A 111      23.968   2.740  -3.435  1.00 97.85           C  
ATOM   1569  HB2 PHE A 111      24.084   3.056  -2.398  1.00 97.85           H  
ATOM   1570  HB3 PHE A 111      24.969   2.547  -3.821  1.00 97.85           H  
ATOM   1571  O   PHE A 111      20.758   1.652  -3.487  1.00 97.85           O  
ATOM   1572  CG  PHE A 111      23.358   3.872  -4.236  1.00 97.85           C  
ATOM   1573  CD1 PHE A 111      23.510   3.914  -5.635  1.00 97.85           C  
ATOM   1574  HD1 PHE A 111      24.086   3.156  -6.145  1.00 97.85           H  
ATOM   1575  CD2 PHE A 111      22.599   4.857  -3.587  1.00 97.85           C  
ATOM   1576  HD2 PHE A 111      22.476   4.829  -2.514  1.00 97.85           H  
ATOM   1577  CE1 PHE A 111      22.869   4.908  -6.388  1.00 97.85           C  
ATOM   1578  HE1 PHE A 111      22.955   4.900  -7.464  1.00 97.85           H  
ATOM   1579  CE2 PHE A 111      21.980   5.867  -4.338  1.00 97.85           C  
ATOM   1580  HE2 PHE A 111      21.386   6.606  -3.822  1.00 97.85           H  
ATOM   1581  CZ  PHE A 111      22.107   5.890  -5.740  1.00 97.85           C  
ATOM   1582  HZ  PHE A 111      21.609   6.645  -6.331  1.00 97.85           H  
ATOM   1583  N   THR A 112      21.748   1.641  -1.479  1.00 97.83           N  
ATOM   1584  H   THR A 112      22.608   1.554  -0.957  1.00 97.83           H  
ATOM   1585  CA  THR A 112      20.512   1.801  -0.697  1.00 97.83           C  
ATOM   1586  HA  THR A 112      19.654   1.693  -1.360  1.00 97.83           H  
ATOM   1587  C   THR A 112      20.440   3.179  -0.056  1.00 97.83           C  
ATOM   1588  CB  THR A 112      20.380   0.726   0.387  1.00 97.83           C  
ATOM   1589  HB  THR A 112      19.520   0.957   1.017  1.00 97.83           H  
ATOM   1590  O   THR A 112      21.439   3.669   0.472  1.00 97.83           O  
ATOM   1591  CG2 THR A 112      20.184  -0.663  -0.217  1.00 97.83           C  
ATOM   1592 HG21 THR A 112      21.052  -0.948  -0.811  1.00 97.83           H  
ATOM   1593 HG22 THR A 112      19.295  -0.668  -0.848  1.00 97.83           H  
ATOM   1594 HG23 THR A 112      20.047  -1.388   0.586  1.00 97.83           H  
ATOM   1595  OG1 THR A 112      21.547   0.706   1.179  1.00 97.83           O  
ATOM   1596  HG1 THR A 112      21.682   1.589   1.531  1.00 97.83           H  
ATOM   1597  N   VAL A 113      19.256   3.788  -0.050  1.00 98.02           N  
ATOM   1598  H   VAL A 113      18.487   3.334  -0.520  1.00 98.02           H  
ATOM   1599  CA  VAL A 113      19.007   5.107   0.551  1.00 98.02           C  
ATOM   1600  HA  VAL A 113      19.861   5.384   1.170  1.00 98.02           H  
ATOM   1601  C   VAL A 113      17.788   5.097   1.465  1.00 98.02           C  
ATOM   1602  CB  VAL A 113      18.845   6.199  -0.522  1.00 98.02           C  
ATOM   1603  HB  VAL A 113      18.690   7.141   0.004  1.00 98.02           H  
ATOM   1604  O   VAL A 113      16.908   4.253   1.328  1.00 98.02           O  
ATOM   1605  CG1 VAL A 113      20.111   6.352  -1.364  1.00 98.02           C  
ATOM   1606 HG11 VAL A 113      20.983   6.426  -0.714  1.00 98.02           H  
ATOM   1607 HG12 VAL A 113      20.040   7.255  -1.970  1.00 98.02           H  
ATOM   1608 HG13 VAL A 113      20.223   5.485  -2.015  1.00 98.02           H  
ATOM   1609  CG2 VAL A 113      17.656   5.963  -1.467  1.00 98.02           C  
ATOM   1610 HG21 VAL A 113      17.617   6.741  -2.229  1.00 98.02           H  
ATOM   1611 HG22 VAL A 113      16.721   5.975  -0.908  1.00 98.02           H  
ATOM   1612 HG23 VAL A 113      17.759   5.000  -1.968  1.00 98.02           H  
ATOM   1613  N   GLY A 114      17.698   6.068   2.373  1.00 97.16           N  
ATOM   1614  H   GLY A 114      18.480   6.692   2.508  1.00 97.16           H  
ATOM   1615  CA  GLY A 114      16.460   6.374   3.090  1.00 97.16           C  
ATOM   1616  HA2 GLY A 114      15.608   6.065   2.484  1.00 97.16           H  
ATOM   1617  HA3 GLY A 114      16.405   7.454   3.223  1.00 97.16           H  
ATOM   1618  C   GLY A 114      16.294   5.731   4.465  1.00 97.16           C  
ATOM   1619  O   GLY A 114      15.338   6.097   5.147  1.00 97.16           O  
ATOM   1620  N   ALA A 115      17.193   4.847   4.911  1.00 96.56           N  
ATOM   1621  H   ALA A 115      17.967   4.597   4.311  1.00 96.56           H  
ATOM   1622  CA  ALA A 115      17.137   4.248   6.254  1.00 96.56           C  
ATOM   1623  HA  ALA A 115      16.207   3.690   6.365  1.00 96.56           H  
ATOM   1624  C   ALA A 115      17.166   5.314   7.370  1.00 96.56           C  
ATOM   1625  CB  ALA A 115      18.301   3.259   6.392  1.00 96.56           C  
ATOM   1626  HB1 ALA A 115      18.249   2.777   7.368  1.00 96.56           H  
ATOM   1627  HB2 ALA A 115      18.228   2.489   5.624  1.00 96.56           H  
ATOM   1628  HB3 ALA A 115      19.254   3.779   6.301  1.00 96.56           H  
ATOM   1629  O   ALA A 115      16.432   5.231   8.350  1.00 96.56           O  
ATOM   1630  N   ASP A 116      17.942   6.373   7.157  1.00 94.77           N  
ATOM   1631  H   ASP A 116      18.466   6.414   6.294  1.00 94.77           H  
ATOM   1632  CA  ASP A 116      18.122   7.543   8.020  1.00 94.77           C  
ATOM   1633  HA  ASP A 116      18.033   7.230   9.060  1.00 94.77           H  
ATOM   1634  C   ASP A 116      17.086   8.661   7.788  1.00 94.77           C  
ATOM   1635  CB  ASP A 116      19.553   8.061   7.792  1.00 94.77           C  
ATOM   1636  HB2 ASP A 116      19.744   8.874   8.492  1.00 94.77           H  
ATOM   1637  HB3 ASP A 116      20.258   7.261   8.020  1.00 94.77           H  
ATOM   1638  O   ASP A 116      17.081   9.678   8.482  1.00 94.77           O  
ATOM   1639  CG  ASP A 116      19.815   8.553   6.355  1.00 94.77           C  
ATOM   1640  OD1 ASP A 116      19.295   7.928   5.393  1.00 94.77           O  
ATOM   1641  OD2 ASP A 116      20.543   9.556   6.211  1.00 94.77           O  
ATOM   1642  N   VAL A 117      16.182   8.489   6.820  1.00 95.80           N  
ATOM   1643  H   VAL A 117      16.204   7.614   6.317  1.00 95.80           H  
ATOM   1644  CA  VAL A 117      15.186   9.497   6.447  1.00 95.80           C  
ATOM   1645  HA  VAL A 117      15.528  10.462   6.821  1.00 95.80           H  
ATOM   1646  C   VAL A 117      13.850   9.195   7.125  1.00 95.80           C  
ATOM   1647  CB  VAL A 117      15.093   9.634   4.915  1.00 95.80           C  
ATOM   1648  HB  VAL A 117      14.827   8.675   4.471  1.00 95.80           H  
ATOM   1649  O   VAL A 117      13.332   8.077   7.075  1.00 95.80           O  
ATOM   1650  CG1 VAL A 117      14.053  10.667   4.476  1.00 95.80           C  
ATOM   1651 HG11 VAL A 117      14.055  10.755   3.389  1.00 95.80           H  
ATOM   1652 HG12 VAL A 117      13.058  10.347   4.784  1.00 95.80           H  
ATOM   1653 HG13 VAL A 117      14.299  11.635   4.912  1.00 95.80           H  
ATOM   1654  CG2 VAL A 117      16.441  10.104   4.348  1.00 95.80           C  
ATOM   1655 HG21 VAL A 117      17.192   9.323   4.463  1.00 95.80           H  
ATOM   1656 HG22 VAL A 117      16.343  10.352   3.291  1.00 95.80           H  
ATOM   1657 HG23 VAL A 117      16.785  10.990   4.881  1.00 95.80           H  
ATOM   1658  N   ALA A 118      13.261  10.214   7.753  1.00 95.22           N  
ATOM   1659  H   ALA A 118      13.767  11.086   7.812  1.00 95.22           H  
ATOM   1660  CA  ALA A 118      11.928  10.132   8.345  1.00 95.22           C  
ATOM   1661  HA  ALA A 118      11.857   9.193   8.894  1.00 95.22           H  
ATOM   1662  C   ALA A 118      10.820  10.140   7.272  1.00 95.22           C  
ATOM   1663  CB  ALA A 118      11.756  11.282   9.345  1.00 95.22           C  
ATOM   1664  HB1 ALA A 118      12.534  11.225  10.106  1.00 95.22           H  
ATOM   1665  HB2 ALA A 118      11.827  12.238   8.826  1.00 95.22           H  
ATOM   1666  HB3 ALA A 118      10.783  11.209   9.829  1.00 95.22           H  
ATOM   1667  O   ALA A 118      10.958  10.758   6.214  1.00 95.22           O  
ATOM   1668  N   TYR A 119       9.675   9.516   7.564  1.00 94.24           N  
ATOM   1669  H   TYR A 119       9.604   9.001   8.430  1.00 94.24           H  
ATOM   1670  CA  TYR A 119       8.505   9.580   6.683  1.00 94.24           C  
ATOM   1671  HA  TYR A 119       8.781   9.129   5.730  1.00 94.24           H  
ATOM   1672  C   TYR A 119       8.069  11.030   6.407  1.00 94.24           C  
ATOM   1673  CB  TYR A 119       7.335   8.784   7.275  1.00 94.24           C  
ATOM   1674  HB2 TYR A 119       6.458   8.944   6.648  1.00 94.24           H  
ATOM   1675  HB3 TYR A 119       7.103   9.179   8.264  1.00 94.24           H  
ATOM   1676  O   TYR A 119       8.059  11.884   7.292  1.00 94.24           O  
ATOM   1677  CG  TYR A 119       7.563   7.288   7.362  1.00 94.24           C  
ATOM   1678  CD1 TYR A 119       7.725   6.539   6.182  1.00 94.24           C  
ATOM   1679  HD1 TYR A 119       7.714   7.023   5.216  1.00 94.24           H  
ATOM   1680  CD2 TYR A 119       7.593   6.640   8.613  1.00 94.24           C  
ATOM   1681  HD2 TYR A 119       7.484   7.208   9.525  1.00 94.24           H  
ATOM   1682  CE1 TYR A 119       7.905   5.145   6.244  1.00 94.24           C  
ATOM   1683  HE1 TYR A 119       8.022   4.556   5.347  1.00 94.24           H  
ATOM   1684  CE2 TYR A 119       7.785   5.245   8.680  1.00 94.24           C  
ATOM   1685  HE2 TYR A 119       7.831   4.744   9.635  1.00 94.24           H  
ATOM   1686  OH  TYR A 119       8.129   3.155   7.540  1.00 94.24           O  
ATOM   1687  HH  TYR A 119       8.204   2.785   8.423  1.00 94.24           H  
ATOM   1688  CZ  TYR A 119       7.939   4.496   7.493  1.00 94.24           C  
ATOM   1689  N   GLY A 120       7.678  11.300   5.162  1.00 93.48           N  
ATOM   1690  H   GLY A 120       7.789  10.572   4.471  1.00 93.48           H  
ATOM   1691  CA  GLY A 120       7.297  12.624   4.670  1.00 93.48           C  
ATOM   1692  HA2 GLY A 120       6.795  13.175   5.466  1.00 93.48           H  
ATOM   1693  HA3 GLY A 120       6.599  12.498   3.842  1.00 93.48           H  
ATOM   1694  C   GLY A 120       8.468  13.475   4.170  1.00 93.48           C  
ATOM   1695  O   GLY A 120       8.229  14.579   3.679  1.00 93.48           O  
ATOM   1696  N   LYS A 121       9.708  12.984   4.272  1.00 97.10           N  
ATOM   1697  H   LYS A 121       9.828  12.063   4.669  1.00 97.10           H  
ATOM   1698  CA  LYS A 121      10.919  13.656   3.783  1.00 97.10           C  
ATOM   1699  HA  LYS A 121      10.680  14.689   3.530  1.00 97.10           H  
ATOM   1700  C   LYS A 121      11.429  13.023   2.486  1.00 97.10           C  
ATOM   1701  CB  LYS A 121      11.995  13.654   4.884  1.00 97.10           C  
ATOM   1702  HB2 LYS A 121      12.885  14.168   4.521  1.00 97.10           H  
ATOM   1703  HB3 LYS A 121      12.273  12.620   5.087  1.00 97.10           H  
ATOM   1704  O   LYS A 121      11.060  11.901   2.134  1.00 97.10           O  
ATOM   1705  CG  LYS A 121      11.565  14.290   6.216  1.00 97.10           C  
ATOM   1706  HG2 LYS A 121      12.398  14.207   6.914  1.00 97.10           H  
ATOM   1707  HG3 LYS A 121      10.722  13.739   6.634  1.00 97.10           H  
ATOM   1708  CD  LYS A 121      11.187  15.768   6.066  1.00 97.10           C  
ATOM   1709  HD2 LYS A 121      12.028  16.304   5.625  1.00 97.10           H  
ATOM   1710  HD3 LYS A 121      10.317  15.861   5.417  1.00 97.10           H  
ATOM   1711  CE  LYS A 121      10.859  16.357   7.439  1.00 97.10           C  
ATOM   1712  HE2 LYS A 121      11.710  16.189   8.099  1.00 97.10           H  
ATOM   1713  HE3 LYS A 121      10.007  15.818   7.853  1.00 97.10           H  
ATOM   1714  NZ  LYS A 121      10.564  17.808   7.346  1.00 97.10           N  
ATOM   1715  HZ1 LYS A 121      11.366  18.300   6.980  1.00 97.10           H  
ATOM   1716  HZ2 LYS A 121       9.778  17.970   6.733  1.00 97.10           H  
ATOM   1717  HZ3 LYS A 121      10.353  18.184   8.259  1.00 97.10           H  
ATOM   1718  N   ASN A 122      12.268  13.773   1.779  1.00 97.71           N  
ATOM   1719  H   ASN A 122      12.611  14.633   2.184  1.00 97.71           H  
ATOM   1720  CA  ASN A 122      12.914  13.318   0.555  1.00 97.71           C  
ATOM   1721  HA  ASN A 122      12.349  12.484   0.140  1.00 97.71           H  
ATOM   1722  C   ASN A 122      14.332  12.823   0.855  1.00 97.71           C  
ATOM   1723  CB  ASN A 122      12.928  14.448  -0.489  1.00 97.71           C  
ATOM   1724  HB2 ASN A 122      13.509  14.121  -1.351  1.00 97.71           H  
ATOM   1725  HB3 ASN A 122      13.429  15.320  -0.068  1.00 97.71           H  
ATOM   1726  O   ASN A 122      15.027  13.408   1.682  1.00 97.71           O  
ATOM   1727  CG  ASN A 122      11.554  14.847  -0.996  1.00 97.71           C  
ATOM   1728  ND2 ASN A 122      11.452  16.012  -1.590  1.00 97.71           N  
ATOM   1729 HD21 ASN A 122      10.572  16.211  -2.046  1.00 97.71           H  
ATOM   1730 HD22 ASN A 122      12.288  16.543  -1.786  1.00 97.71           H  
ATOM   1731  OD1 ASN A 122      10.559  14.150  -0.870  1.00 97.71           O  
ATOM   1732  N   VAL A 123      14.755  11.794   0.130  1.00 98.33           N  
ATOM   1733  H   VAL A 123      14.081  11.358  -0.484  1.00 98.33           H  
ATOM   1734  CA  VAL A 123      16.159  11.552  -0.199  1.00 98.33           C  
ATOM   1735  HA  VAL A 123      16.802  11.856   0.627  1.00 98.33           H  
ATOM   1736  C   VAL A 123      16.475  12.393  -1.430  1.00 98.33           C  
ATOM   1737  CB  VAL A 123      16.404  10.068  -0.524  1.00 98.33           C  
ATOM   1738  HB  VAL A 123      15.771   9.789  -1.366  1.00 98.33           H  
ATOM   1739  O   VAL A 123      15.751  12.301  -2.422  1.00 98.33           O  
ATOM   1740  CG1 VAL A 123      17.864   9.824  -0.924  1.00 98.33           C  
ATOM   1741 HG11 VAL A 123      17.985   8.788  -1.239  1.00 98.33           H  
ATOM   1742 HG12 VAL A 123      18.528  10.040  -0.087  1.00 98.33           H  
ATOM   1743 HG13 VAL A 123      18.149  10.444  -1.774  1.00 98.33           H  
ATOM   1744  CG2 VAL A 123      16.067   9.134   0.646  1.00 98.33           C  
ATOM   1745 HG21 VAL A 123      16.114   8.100   0.305  1.00 98.33           H  
ATOM   1746 HG22 VAL A 123      15.061   9.328   1.020  1.00 98.33           H  
ATOM   1747 HG23 VAL A 123      16.795   9.268   1.446  1.00 98.33           H  
ATOM   1748  N   THR A 124      17.553  13.168  -1.391  1.00 98.35           N  
ATOM   1749  H   THR A 124      18.096  13.197  -0.540  1.00 98.35           H  
ATOM   1750  CA  THR A 124      18.088  13.887  -2.552  1.00 98.35           C  
ATOM   1751  HA  THR A 124      17.396  13.810  -3.391  1.00 98.35           H  
ATOM   1752  C   THR A 124      19.408  13.252  -2.959  1.00 98.35           C  
ATOM   1753  CB  THR A 124      18.276  15.378  -2.247  1.00 98.35           C  
ATOM   1754  HB  THR A 124      18.977  15.492  -1.420  1.00 98.35           H  
ATOM   1755  O   THR A 124      20.293  13.069  -2.125  1.00 98.35           O  
ATOM   1756  CG2 THR A 124      18.786  16.165  -3.455  1.00 98.35           C  
ATOM   1757 HG21 THR A 124      19.794  15.842  -3.715  1.00 98.35           H  
ATOM   1758 HG22 THR A 124      18.126  16.012  -4.309  1.00 98.35           H  
ATOM   1759 HG23 THR A 124      18.825  17.228  -3.214  1.00 98.35           H  
ATOM   1760  OG1 THR A 124      17.041  15.960  -1.885  1.00 98.35           O  
ATOM   1761  HG1 THR A 124      17.257  16.817  -1.513  1.00 98.35           H  
ATOM   1762  N   ILE A 125      19.552  12.924  -4.240  1.00 98.62           N  
ATOM   1763  H   ILE A 125      18.786  13.098  -4.875  1.00 98.62           H  
ATOM   1764  CA  ILE A 125      20.813  12.466  -4.819  1.00 98.62           C  
ATOM   1765  HA  ILE A 125      21.571  12.395  -4.038  1.00 98.62           H  
ATOM   1766  C   ILE A 125      21.261  13.507  -5.827  1.00 98.62           C  
ATOM   1767  CB  ILE A 125      20.689  11.076  -5.468  1.00 98.62           C  
ATOM   1768  HB  ILE A 125      20.060  11.161  -6.354  1.00 98.62           H  
ATOM   1769  O   ILE A 125      20.601  13.693  -6.849  1.00 98.62           O  
ATOM   1770  CG1 ILE A 125      20.004  10.085  -4.502  1.00 98.62           C  
ATOM   1771 HG12 ILE A 125      18.971  10.392  -4.343  1.00 98.62           H  
ATOM   1772 HG13 ILE A 125      20.519  10.090  -3.542  1.00 98.62           H  
ATOM   1773  CG2 ILE A 125      22.085  10.607  -5.927  1.00 98.62           C  
ATOM   1774 HG21 ILE A 125      22.019   9.668  -6.477  1.00 98.62           H  
ATOM   1775 HG22 ILE A 125      22.738  10.479  -5.064  1.00 98.62           H  
ATOM   1776 HG23 ILE A 125      22.533  11.335  -6.604  1.00 98.62           H  
ATOM   1777  CD1 ILE A 125      19.981   8.663  -5.047  1.00 98.62           C  
ATOM   1778 HD11 ILE A 125      19.644   8.653  -6.084  1.00 98.62           H  
ATOM   1779 HD12 ILE A 125      19.339   8.034  -4.431  1.00 98.62           H  
ATOM   1780 HD13 ILE A 125      21.003   8.287  -5.014  1.00 98.62           H  
ATOM   1781  N   THR A 126      22.370  14.178  -5.547  1.00 98.53           N  
ATOM   1782  H   THR A 126      22.883  13.954  -4.706  1.00 98.53           H  
ATOM   1783  CA  THR A 126      23.070  14.991  -6.542  1.00 98.53           C  
ATOM   1784  HA  THR A 126      22.347  15.377  -7.261  1.00 98.53           H  
ATOM   1785  C   THR A 126      24.045  14.107  -7.306  1.00 98.53           C  
ATOM   1786  CB  THR A 126      23.770  16.204  -5.919  1.00 98.53           C  
ATOM   1787  HB  THR A 126      24.331  16.734  -6.689  1.00 98.53           H  
ATOM   1788  O   THR A 126      24.581  13.134  -6.767  1.00 98.53           O  
ATOM   1789  CG2 THR A 126      22.774  17.168  -5.278  1.00 98.53           C  
ATOM   1790 HG21 THR A 126      23.304  18.035  -4.885  1.00 98.53           H  
ATOM   1791 HG22 THR A 126      22.242  16.679  -4.462  1.00 98.53           H  
ATOM   1792 HG23 THR A 126      22.058  17.506  -6.028  1.00 98.53           H  
ATOM   1793  OG1 THR A 126      24.642  15.799  -4.901  1.00 98.53           O  
ATOM   1794  HG1 THR A 126      24.948  16.573  -4.423  1.00 98.53           H  
ATOM   1795  N   TRP A 127      24.246  14.409  -8.581  1.00 98.49           N  
ATOM   1796  H   TRP A 127      23.764  15.194  -8.994  1.00 98.49           H  
ATOM   1797  CA  TRP A 127      25.119  13.631  -9.448  1.00 98.49           C  
ATOM   1798  HA  TRP A 127      25.833  13.087  -8.830  1.00 98.49           H  
ATOM   1799  C   TRP A 127      25.934  14.528 -10.365  1.00 98.49           C  
ATOM   1800  CB  TRP A 127      24.289  12.609 -10.235  1.00 98.49           C  
ATOM   1801  HB2 TRP A 127      24.966  11.993 -10.828  1.00 98.49           H  
ATOM   1802  HB3 TRP A 127      23.806  11.952  -9.512  1.00 98.49           H  
ATOM   1803  O   TRP A 127      25.545  15.663 -10.652  1.00 98.49           O  
ATOM   1804  CG  TRP A 127      23.240  13.172 -11.149  1.00 98.49           C  
ATOM   1805  CD1 TRP A 127      21.920  13.281 -10.868  1.00 98.49           C  
ATOM   1806  HD1 TRP A 127      21.462  12.960  -9.944  1.00 98.49           H  
ATOM   1807  CD2 TRP A 127      23.403  13.706 -12.501  1.00 98.49           C  
ATOM   1808  CE2 TRP A 127      22.125  14.120 -12.981  1.00 98.49           C  
ATOM   1809  CE3 TRP A 127      24.498  13.878 -13.375  1.00 98.49           C  
ATOM   1810  HE3 TRP A 127      25.475  13.532 -13.072  1.00 98.49           H  
ATOM   1811  NE1 TRP A 127      21.254  13.805 -11.960  1.00 98.49           N  
ATOM   1812  HE1 TRP A 127      20.249  13.870 -12.033  1.00 98.49           H  
ATOM   1813  CH2 TRP A 127      23.071  14.901 -15.068  1.00 98.49           C  
ATOM   1814  HH2 TRP A 127      22.957  15.350 -16.044  1.00 98.49           H  
ATOM   1815  CZ2 TRP A 127      21.950  14.699 -14.245  1.00 98.49           C  
ATOM   1816  HZ2 TRP A 127      20.967  14.978 -14.596  1.00 98.49           H  
ATOM   1817  CZ3 TRP A 127      24.341  14.484 -14.635  1.00 98.49           C  
ATOM   1818  HZ3 TRP A 127      25.194  14.622 -15.283  1.00 98.49           H  
ATOM   1819  N   GLY A 128      27.047  13.986 -10.848  1.00 98.38           N  
ATOM   1820  H   GLY A 128      27.310  13.064 -10.528  1.00 98.38           H  
ATOM   1821  CA  GLY A 128      27.778  14.533 -11.980  1.00 98.38           C  
ATOM   1822  HA2 GLY A 128      28.602  15.168 -11.656  1.00 98.38           H  
ATOM   1823  HA3 GLY A 128      27.088  15.141 -12.565  1.00 98.38           H  
ATOM   1824  C   GLY A 128      28.313  13.426 -12.873  1.00 98.38           C  
ATOM   1825  O   GLY A 128      28.621  12.339 -12.388  1.00 98.38           O  
ATOM   1826  N   ALA A 129      28.397  13.698 -14.169  1.00 98.17           N  
ATOM   1827  H   ALA A 129      28.122  14.617 -14.485  1.00 98.17           H  
ATOM   1828  CA  ALA A 129      28.898  12.775 -15.179  1.00 98.17           C  
ATOM   1829  HA  ALA A 129      29.463  11.973 -14.703  1.00 98.17           H  
ATOM   1830  C   ALA A 129      29.839  13.519 -16.127  1.00 98.17           C  
ATOM   1831  CB  ALA A 129      27.708  12.154 -15.915  1.00 98.17           C  
ATOM   1832  HB1 ALA A 129      27.111  12.934 -16.387  1.00 98.17           H  
ATOM   1833  HB2 ALA A 129      28.064  11.459 -16.675  1.00 98.17           H  
ATOM   1834  HB3 ALA A 129      27.088  11.597 -15.212  1.00 98.17           H  
ATOM   1835  O   ALA A 129      29.536  14.641 -16.531  1.00 98.17           O  
ATOM   1836  N   THR A 130      30.966  12.900 -16.471  1.00 98.15           N  
ATOM   1837  H   THR A 130      31.145  11.979 -16.098  1.00 98.15           H  
ATOM   1838  CA  THR A 130      32.013  13.499 -17.305  1.00 98.15           C  
ATOM   1839  HA  THR A 130      31.694  14.497 -17.605  1.00 98.15           H  
ATOM   1840  C   THR A 130      32.221  12.668 -18.567  1.00 98.15           C  
ATOM   1841  CB  THR A 130      33.321  13.652 -16.514  1.00 98.15           C  
ATOM   1842  HB  THR A 130      33.679  12.661 -16.236  1.00 98.15           H  
ATOM   1843  O   THR A 130      32.415  11.454 -18.483  1.00 98.15           O  
ATOM   1844  CG2 THR A 130      34.417  14.369 -17.299  1.00 98.15           C  
ATOM   1845 HG21 THR A 130      34.741  13.746 -18.132  1.00 98.15           H  
ATOM   1846 HG22 THR A 130      35.274  14.550 -16.649  1.00 98.15           H  
ATOM   1847 HG23 THR A 130      34.045  15.318 -17.685  1.00 98.15           H  
ATOM   1848  OG1 THR A 130      33.113  14.401 -15.332  1.00 98.15           O  
ATOM   1849  HG1 THR A 130      32.984  15.319 -15.583  1.00 98.15           H  
ATOM   1850  N   ASP A 131      32.177  13.306 -19.737  1.00 94.45           N  
ATOM   1851  H   ASP A 131      32.067  14.310 -19.731  1.00 94.45           H  
ATOM   1852  CA  ASP A 131      32.418  12.664 -21.035  1.00 94.45           C  
ATOM   1853  HA  ASP A 131      31.980  11.666 -21.001  1.00 94.45           H  
ATOM   1854  C   ASP A 131      33.918  12.458 -21.326  1.00 94.45           C  
ATOM   1855  CB  ASP A 131      31.663  13.406 -22.160  1.00 94.45           C  
ATOM   1856  HB2 ASP A 131      30.623  13.529 -21.860  1.00 94.45           H  
ATOM   1857  HB3 ASP A 131      31.668  12.776 -23.050  1.00 94.45           H  
ATOM   1858  O   ASP A 131      34.797  12.781 -20.523  1.00 94.45           O  
ATOM   1859  CG  ASP A 131      32.236  14.774 -22.546  1.00 94.45           C  
ATOM   1860  OD1 ASP A 131      33.385  15.078 -22.158  1.00 94.45           O  
ATOM   1861  OD2 ASP A 131      31.542  15.535 -23.253  1.00 94.45           O  
ATOM   1862  N   LYS A 132      34.233  11.887 -22.494  1.00 93.03           N  
ATOM   1863  H   LYS A 132      33.484  11.752 -23.159  1.00 93.03           H  
ATOM   1864  CA  LYS A 132      35.621  11.629 -22.914  1.00 93.03           C  
ATOM   1865  HA  LYS A 132      36.151  11.207 -22.060  1.00 93.03           H  
ATOM   1866  C   LYS A 132      36.399  12.903 -23.278  1.00 93.03           C  
ATOM   1867  CB  LYS A 132      35.637  10.594 -24.051  1.00 93.03           C  
ATOM   1868  HB2 LYS A 132      36.669  10.302 -24.247  1.00 93.03           H  
ATOM   1869  HB3 LYS A 132      35.088   9.711 -23.727  1.00 93.03           H  
ATOM   1870  O   LYS A 132      37.625  12.856 -23.341  1.00 93.03           O  
ATOM   1871  CG  LYS A 132      35.016  11.134 -25.346  1.00 93.03           C  
ATOM   1872  HG2 LYS A 132      35.635  11.950 -25.720  1.00 93.03           H  
ATOM   1873  HG3 LYS A 132      34.010  11.495 -25.131  1.00 93.03           H  
ATOM   1874  CD  LYS A 132      34.905  10.059 -26.429  1.00 93.03           C  
ATOM   1875  HD2 LYS A 132      35.893   9.671 -26.675  1.00 93.03           H  
ATOM   1876  HD3 LYS A 132      34.301   9.243 -26.032  1.00 93.03           H  
ATOM   1877  CE  LYS A 132      34.208  10.603 -27.682  1.00 93.03           C  
ATOM   1878  HE2 LYS A 132      33.810   9.764 -28.253  1.00 93.03           H  
ATOM   1879  HE3 LYS A 132      33.374  11.228 -27.364  1.00 93.03           H  
ATOM   1880  NZ  LYS A 132      35.123  11.399 -28.523  1.00 93.03           N  
ATOM   1881  HZ1 LYS A 132      35.996  10.933 -28.727  1.00 93.03           H  
ATOM   1882  HZ2 LYS A 132      35.318  12.246 -28.009  1.00 93.03           H  
ATOM   1883  HZ3 LYS A 132      34.656  11.749 -29.346  1.00 93.03           H  
ATOM   1884  N   GLU A 133      35.711  14.012 -23.541  1.00 92.54           N  
ATOM   1885  H   GLU A 133      34.704  13.980 -23.471  1.00 92.54           H  
ATOM   1886  CA  GLU A 133      36.281  15.336 -23.799  1.00 92.54           C  
ATOM   1887  HA  GLU A 133      37.243  15.228 -24.300  1.00 92.54           H  
ATOM   1888  C   GLU A 133      36.552  16.125 -22.504  1.00 92.54           C  
ATOM   1889  CB  GLU A 133      35.338  16.135 -24.717  1.00 92.54           C  
ATOM   1890  HB2 GLU A 133      35.663  17.176 -24.710  1.00 92.54           H  
ATOM   1891  HB3 GLU A 133      34.323  16.111 -24.321  1.00 92.54           H  
ATOM   1892  O   GLU A 133      37.223  17.157 -22.546  1.00 92.54           O  
ATOM   1893  CG  GLU A 133      35.320  15.695 -26.186  1.00 92.54           C  
ATOM   1894  HG2 GLU A 133      36.350  15.630 -26.536  1.00 92.54           H  
ATOM   1895  HG3 GLU A 133      34.837  16.483 -26.763  1.00 92.54           H  
ATOM   1896  CD  GLU A 133      34.594  14.378 -26.491  1.00 92.54           C  
ATOM   1897  OE1 GLU A 133      34.927  13.796 -27.552  1.00 92.54           O  
ATOM   1898  OE2 GLU A 133      33.737  13.902 -25.722  1.00 92.54           O  
ATOM   1899  N   GLY A 134      36.072  15.637 -21.357  1.00 94.51           N  
ATOM   1900  H   GLY A 134      35.427  14.862 -21.425  1.00 94.51           H  
ATOM   1901  CA  GLY A 134      36.188  16.296 -20.059  1.00 94.51           C  
ATOM   1902  HA2 GLY A 134      37.126  16.848 -20.009  1.00 94.51           H  
ATOM   1903  HA3 GLY A 134      36.194  15.529 -19.284  1.00 94.51           H  
ATOM   1904  C   GLY A 134      35.044  17.267 -19.750  1.00 94.51           C  
ATOM   1905  O   GLY A 134      35.092  17.942 -18.719  1.00 94.51           O  
ATOM   1906  N   ASN A 135      34.007  17.339 -20.591  1.00 94.24           N  
ATOM   1907  H   ASN A 135      33.943  16.662 -21.339  1.00 94.24           H  
ATOM   1908  CA  ASN A 135      32.810  18.110 -20.267  1.00 94.24           C  
ATOM   1909  HA  ASN A 135      33.125  19.088 -19.903  1.00 94.24           H  
ATOM   1910  C   ASN A 135      32.050  17.390 -19.158  1.00 94.24           C  
ATOM   1911  CB  ASN A 135      31.903  18.333 -21.480  1.00 94.24           C  
ATOM   1912  HB2 ASN A 135      31.397  17.399 -21.726  1.00 94.24           H  
ATOM   1913  HB3 ASN A 135      31.128  19.056 -21.227  1.00 94.24           H  
ATOM   1914  O   ASN A 135      31.910  16.168 -19.181  1.00 94.24           O  
ATOM   1915  CG  ASN A 135      32.647  18.851 -22.688  1.00 94.24           C  
ATOM   1916  ND2 ASN A 135      32.651  18.097 -23.758  1.00 94.24           N  
ATOM   1917 HD21 ASN A 135      33.237  18.373 -24.534  1.00 94.24           H  
ATOM   1918 HD22 ASN A 135      32.258  17.170 -23.683  1.00 94.24           H  
ATOM   1919  OD1 ASN A 135      33.224  19.929 -22.677  1.00 94.24           O  
ATOM   1920  N   THR A 136      31.577  18.149 -18.174  1.00 96.48           N  
ATOM   1921  H   THR A 136      31.624  19.153 -18.266  1.00 96.48           H  
ATOM   1922  CA  THR A 136      30.873  17.608 -17.011  1.00 96.48           C  
ATOM   1923  HA  THR A 136      30.736  16.534 -17.140  1.00 96.48           H  
ATOM   1924  C   THR A 136      29.504  18.243 -16.892  1.00 96.48           C  
ATOM   1925  CB  THR A 136      31.676  17.818 -15.723  1.00 96.48           C  
ATOM   1926  HB  THR A 136      31.853  18.884 -15.579  1.00 96.48           H  
ATOM   1927  O   THR A 136      29.396  19.467 -16.861  1.00 96.48           O  
ATOM   1928  CG2 THR A 136      30.990  17.252 -14.478  1.00 96.48           C  
ATOM   1929 HG21 THR A 136      30.069  17.799 -14.275  1.00 96.48           H  
ATOM   1930 HG22 THR A 136      31.655  17.352 -13.620  1.00 96.48           H  
ATOM   1931 HG23 THR A 136      30.756  16.199 -14.630  1.00 96.48           H  
ATOM   1932  OG1 THR A 136      32.920  17.163 -15.839  1.00 96.48           O  
ATOM   1933  HG1 THR A 136      33.336  17.484 -16.643  1.00 96.48           H  
ATOM   1934  N   GLU A 137      28.489  17.403 -16.747  1.00 96.62           N  
ATOM   1935  H   GLU A 137      28.682  16.412 -16.767  1.00 96.62           H  
ATOM   1936  CA  GLU A 137      27.127  17.806 -16.413  1.00 96.62           C  
ATOM   1937  HA  GLU A 137      27.033  18.890 -16.476  1.00 96.62           H  
ATOM   1938  C   GLU A 137      26.796  17.401 -14.983  1.00 96.62           C  
ATOM   1939  CB  GLU A 137      26.137  17.175 -17.393  1.00 96.62           C  
ATOM   1940  HB2 GLU A 137      25.119  17.307 -17.027  1.00 96.62           H  
ATOM   1941  HB3 GLU A 137      26.345  16.106 -17.423  1.00 96.62           H  
ATOM   1942  O   GLU A 137      27.394  16.475 -14.425  1.00 96.62           O  
ATOM   1943  CG  GLU A 137      26.243  17.765 -18.809  1.00 96.62           C  
ATOM   1944  HG2 GLU A 137      27.250  17.600 -19.192  1.00 96.62           H  
ATOM   1945  HG3 GLU A 137      25.552  17.220 -19.453  1.00 96.62           H  
ATOM   1946  CD  GLU A 137      25.902  19.263 -18.875  1.00 96.62           C  
ATOM   1947  OE1 GLU A 137      26.321  19.907 -19.864  1.00 96.62           O  
ATOM   1948  OE2 GLU A 137      25.226  19.764 -17.943  1.00 96.62           O  
ATOM   1949  N   THR A 138      25.839  18.102 -14.379  1.00 97.85           N  
ATOM   1950  H   THR A 138      25.311  18.756 -14.940  1.00 97.85           H  
ATOM   1951  CA  THR A 138      25.369  17.811 -13.021  1.00 97.85           C  
ATOM   1952  HA  THR A 138      25.621  16.777 -12.785  1.00 97.85           H  
ATOM   1953  C   THR A 138      23.859  17.921 -12.930  1.00 97.85           C  
ATOM   1954  CB  THR A 138      26.009  18.716 -11.954  1.00 97.85           C  
ATOM   1955  HB  THR A 138      25.653  18.400 -10.973  1.00 97.85           H  
ATOM   1956  O   THR A 138      23.235  18.692 -13.657  1.00 97.85           O  
ATOM   1957  CG2 THR A 138      27.536  18.657 -11.938  1.00 97.85           C  
ATOM   1958 HG21 THR A 138      27.937  19.072 -12.862  1.00 97.85           H  
ATOM   1959 HG22 THR A 138      27.855  17.619 -11.841  1.00 97.85           H  
ATOM   1960 HG23 THR A 138      27.910  19.234 -11.092  1.00 97.85           H  
ATOM   1961  OG1 THR A 138      25.647  20.064 -12.143  1.00 97.85           O  
ATOM   1962  HG1 THR A 138      25.414  20.161 -13.069  1.00 97.85           H  
ATOM   1963  N   GLY A 139      23.270  17.202 -11.984  1.00 97.23           N  
ATOM   1964  H   GLY A 139      23.835  16.583 -11.420  1.00 97.23           H  
ATOM   1965  CA  GLY A 139      21.843  17.280 -11.725  1.00 97.23           C  
ATOM   1966  HA2 GLY A 139      21.307  16.742 -12.507  1.00 97.23           H  
ATOM   1967  HA3 GLY A 139      21.524  18.322 -11.754  1.00 97.23           H  
ATOM   1968  C   GLY A 139      21.470  16.702 -10.371  1.00 97.23           C  
ATOM   1969  O   GLY A 139      22.323  16.413  -9.528  1.00 97.23           O  
ATOM   1970  N   SER A 140      20.167  16.551 -10.149  1.00 97.98           N  
ATOM   1971  H   SER A 140      19.509  16.764 -10.886  1.00 97.98           H  
ATOM   1972  CA  SER A 140      19.657  15.892  -8.952  1.00 97.98           C  
ATOM   1973  HA  SER A 140      20.420  15.186  -8.623  1.00 97.98           H  
ATOM   1974  C   SER A 140      18.398  15.084  -9.227  1.00 97.98           C  
ATOM   1975  CB  SER A 140      19.425  16.893  -7.815  1.00 97.98           C  
ATOM   1976  HB2 SER A 140      19.104  16.354  -6.924  1.00 97.98           H  
ATOM   1977  HB3 SER A 140      20.362  17.402  -7.589  1.00 97.98           H  
ATOM   1978  O   SER A 140      17.606  15.409 -10.114  1.00 97.98           O  
ATOM   1979  OG  SER A 140      18.445  17.851  -8.163  1.00 97.98           O  
ATOM   1980  HG  SER A 140      18.767  18.335  -8.927  1.00 97.98           H  
ATOM   1981  N   VAL A 141      18.215  14.033  -8.435  1.00 98.29           N  
ATOM   1982  H   VAL A 141      18.934  13.827  -7.756  1.00 98.29           H  
ATOM   1983  CA  VAL A 141      16.977  13.258  -8.351  1.00 98.29           C  
ATOM   1984  HA  VAL A 141      16.204  13.791  -8.905  1.00 98.29           H  
ATOM   1985  C   VAL A 141      16.511  13.189  -6.903  1.00 98.29           C  
ATOM   1986  CB  VAL A 141      17.107  11.860  -8.984  1.00 98.29           C  
ATOM   1987  HB  VAL A 141      16.139  11.365  -8.907  1.00 98.29           H  
ATOM   1988  O   VAL A 141      17.307  13.298  -5.969  1.00 98.29           O  
ATOM   1989  CG1 VAL A 141      17.467  11.954 -10.471  1.00 98.29           C  
ATOM   1990 HG11 VAL A 141      18.494  12.299 -10.592  1.00 98.29           H  
ATOM   1991 HG12 VAL A 141      16.804  12.656 -10.977  1.00 98.29           H  
ATOM   1992 HG13 VAL A 141      17.373  10.973 -10.935  1.00 98.29           H  
ATOM   1993  CG2 VAL A 141      18.147  10.974  -8.294  1.00 98.29           C  
ATOM   1994 HG21 VAL A 141      19.140  11.408  -8.408  1.00 98.29           H  
ATOM   1995 HG22 VAL A 141      18.145   9.988  -8.758  1.00 98.29           H  
ATOM   1996 HG23 VAL A 141      17.906  10.866  -7.236  1.00 98.29           H  
ATOM   1997  N   THR A 142      15.208  13.018  -6.707  1.00 98.27           N  
ATOM   1998  H   THR A 142      14.617  12.883  -7.514  1.00 98.27           H  
ATOM   1999  CA  THR A 142      14.589  12.943  -5.384  1.00 98.27           C  
ATOM   2000  HA  THR A 142      15.384  12.843  -4.644  1.00 98.27           H  
ATOM   2001  C   THR A 142      13.702  11.716  -5.257  1.00 98.27           C  
ATOM   2002  CB  THR A 142      13.802  14.213  -5.026  1.00 98.27           C  
ATOM   2003  HB  THR A 142      13.382  14.089  -4.028  1.00 98.27           H  
ATOM   2004  O   THR A 142      13.019  11.336  -6.206  1.00 98.27           O  
ATOM   2005  CG2 THR A 142      14.678  15.465  -5.014  1.00 98.27           C  
ATOM   2006 HG21 THR A 142      15.077  15.665  -6.008  1.00 98.27           H  
ATOM   2007 HG22 THR A 142      14.085  16.321  -4.690  1.00 98.27           H  
ATOM   2008 HG23 THR A 142      15.506  15.325  -4.319  1.00 98.27           H  
ATOM   2009  OG1 THR A 142      12.744  14.439  -5.929  1.00 98.27           O  
ATOM   2010  HG1 THR A 142      13.056  14.202  -6.805  1.00 98.27           H  
ATOM   2011  N   TYR A 143      13.679  11.124  -4.066  1.00 98.39           N  
ATOM   2012  H   TYR A 143      14.311  11.466  -3.356  1.00 98.39           H  
ATOM   2013  CA  TYR A 143      12.788  10.022  -3.712  1.00 98.39           C  
ATOM   2014  HA  TYR A 143      12.052   9.883  -4.504  1.00 98.39           H  
ATOM   2015  C   TYR A 143      12.065  10.358  -2.423  1.00 98.39           C  
ATOM   2016  CB  TYR A 143      13.565   8.714  -3.548  1.00 98.39           C  
ATOM   2017  HB2 TYR A 143      14.225   8.784  -2.684  1.00 98.39           H  
ATOM   2018  HB3 TYR A 143      12.858   7.907  -3.358  1.00 98.39           H  
ATOM   2019  O   TYR A 143      12.700  10.736  -1.439  1.00 98.39           O  
ATOM   2020  CG  TYR A 143      14.381   8.365  -4.763  1.00 98.39           C  
ATOM   2021  CD1 TYR A 143      13.754   7.756  -5.861  1.00 98.39           C  
ATOM   2022  HD1 TYR A 143      12.702   7.518  -5.807  1.00 98.39           H  
ATOM   2023  CD2 TYR A 143      15.742   8.714  -4.818  1.00 98.39           C  
ATOM   2024  HD2 TYR A 143      16.215   9.207  -3.982  1.00 98.39           H  
ATOM   2025  CE1 TYR A 143      14.492   7.478  -7.024  1.00 98.39           C  
ATOM   2026  HE1 TYR A 143      14.028   7.022  -7.887  1.00 98.39           H  
ATOM   2027  CE2 TYR A 143      16.477   8.443  -5.982  1.00 98.39           C  
ATOM   2028  HE2 TYR A 143      17.514   8.735  -6.050  1.00 98.39           H  
ATOM   2029  OH  TYR A 143      16.574   7.569  -8.196  1.00 98.39           O  
ATOM   2030  HH  TYR A 143      17.492   7.838  -8.123  1.00 98.39           H  
ATOM   2031  CZ  TYR A 143      15.857   7.816  -7.079  1.00 98.39           C  
ATOM   2032  N   LYS A 144      10.741  10.222  -2.398  1.00 97.23           N  
ATOM   2033  H   LYS A 144      10.288   9.818  -3.206  1.00 97.23           H  
ATOM   2034  CA  LYS A 144       9.952  10.593  -1.221  1.00 97.23           C  
ATOM   2035  HA  LYS A 144      10.526  11.297  -0.618  1.00 97.23           H  
ATOM   2036  C   LYS A 144       9.675   9.371  -0.360  1.00 97.23           C  
ATOM   2037  CB  LYS A 144       8.682  11.322  -1.659  1.00 97.23           C  
ATOM   2038  HB2 LYS A 144       8.019  10.632  -2.181  1.00 97.23           H  
ATOM   2039  HB3 LYS A 144       8.960  12.125  -2.342  1.00 97.23           H  
ATOM   2040  O   LYS A 144       8.947   8.476  -0.785  1.00 97.23           O  
ATOM   2041  CG  LYS A 144       7.966  11.926  -0.445  1.00 97.23           C  
ATOM   2042  HG2 LYS A 144       7.626  11.134   0.222  1.00 97.23           H  
ATOM   2043  HG3 LYS A 144       8.654  12.570   0.103  1.00 97.23           H  
ATOM   2044  CD  LYS A 144       6.769  12.750  -0.916  1.00 97.23           C  
ATOM   2045  HD2 LYS A 144       7.122  13.517  -1.605  1.00 97.23           H  
ATOM   2046  HD3 LYS A 144       6.067  12.096  -1.434  1.00 97.23           H  
ATOM   2047  CE  LYS A 144       6.091  13.407   0.284  1.00 97.23           C  
ATOM   2048  HE2 LYS A 144       6.835  13.996   0.820  1.00 97.23           H  
ATOM   2049  HE3 LYS A 144       5.735  12.623   0.954  1.00 97.23           H  
ATOM   2050  NZ  LYS A 144       4.971  14.267  -0.164  1.00 97.23           N  
ATOM   2051  HZ1 LYS A 144       5.323  14.978  -0.788  1.00 97.23           H  
ATOM   2052  HZ2 LYS A 144       4.529  14.716   0.625  1.00 97.23           H  
ATOM   2053  HZ3 LYS A 144       4.291  13.715  -0.667  1.00 97.23           H  
ATOM   2054  N   LYS A 145      10.178   9.364   0.876  1.00 97.78           N  
ATOM   2055  H   LYS A 145      10.725  10.153   1.189  1.00 97.78           H  
ATOM   2056  CA  LYS A 145       9.809   8.326   1.840  1.00 97.78           C  
ATOM   2057  HA  LYS A 145       9.771   7.374   1.310  1.00 97.78           H  
ATOM   2058  C   LYS A 145       8.422   8.635   2.384  1.00 97.78           C  
ATOM   2059  CB  LYS A 145      10.870   8.195   2.936  1.00 97.78           C  
ATOM   2060  HB2 LYS A 145      11.858   8.234   2.476  1.00 97.78           H  
ATOM   2061  HB3 LYS A 145      10.789   9.023   3.640  1.00 97.78           H  
ATOM   2062  O   LYS A 145       8.200   9.697   2.970  1.00 97.78           O  
ATOM   2063  CG  LYS A 145      10.715   6.852   3.670  1.00 97.78           C  
ATOM   2064  HG2 LYS A 145       9.773   6.837   4.218  1.00 97.78           H  
ATOM   2065  HG3 LYS A 145      10.716   6.032   2.952  1.00 97.78           H  
ATOM   2066  CD  LYS A 145      11.875   6.670   4.646  1.00 97.78           C  
ATOM   2067  HD2 LYS A 145      12.817   6.746   4.104  1.00 97.78           H  
ATOM   2068  HD3 LYS A 145      11.809   7.486   5.367  1.00 97.78           H  
ATOM   2069  CE  LYS A 145      11.839   5.330   5.392  1.00 97.78           C  
ATOM   2070  HE2 LYS A 145      10.925   5.273   5.984  1.00 97.78           H  
ATOM   2071  HE3 LYS A 145      11.820   4.517   4.667  1.00 97.78           H  
ATOM   2072  NZ  LYS A 145      13.032   5.192   6.264  1.00 97.78           N  
ATOM   2073  HZ1 LYS A 145      13.210   6.027   6.804  1.00 97.78           H  
ATOM   2074  HZ2 LYS A 145      12.994   4.375   6.857  1.00 97.78           H  
ATOM   2075  HZ3 LYS A 145      13.857   5.067   5.694  1.00 97.78           H  
ATOM   2076  N   VAL A 146       7.465   7.739   2.192  1.00 96.03           N  
ATOM   2077  H   VAL A 146       7.713   6.881   1.721  1.00 96.03           H  
ATOM   2078  CA  VAL A 146       6.065   7.926   2.588  1.00 96.03           C  
ATOM   2079  HA  VAL A 146       5.971   8.866   3.131  1.00 96.03           H  
ATOM   2080  C   VAL A 146       5.631   6.827   3.540  1.00 96.03           C  
ATOM   2081  CB  VAL A 146       5.115   8.018   1.378  1.00 96.03           C  
ATOM   2082  HB  VAL A 146       4.107   8.174   1.762  1.00 96.03           H  
ATOM   2083  O   VAL A 146       6.000   5.671   3.382  1.00 96.03           O  
ATOM   2084  CG1 VAL A 146       5.462   9.225   0.498  1.00 96.03           C  
ATOM   2085 HG11 VAL A 146       5.499  10.129   1.106  1.00 96.03           H  
ATOM   2086 HG12 VAL A 146       4.704   9.336  -0.278  1.00 96.03           H  
ATOM   2087 HG13 VAL A 146       6.427   9.065   0.016  1.00 96.03           H  
ATOM   2088  CG2 VAL A 146       5.092   6.765   0.501  1.00 96.03           C  
ATOM   2089 HG21 VAL A 146       4.794   5.891   1.080  1.00 96.03           H  
ATOM   2090 HG22 VAL A 146       4.372   6.902  -0.306  1.00 96.03           H  
ATOM   2091 HG23 VAL A 146       6.075   6.588   0.063  1.00 96.03           H  
ATOM   2092  N   LYS A 147       4.814   7.177   4.535  1.00 92.47           N  
ATOM   2093  H   LYS A 147       4.510   8.137   4.613  1.00 92.47           H  
ATOM   2094  CA  LYS A 147       4.131   6.162   5.335  1.00 92.47           C  
ATOM   2095  HA  LYS A 147       4.808   5.324   5.501  1.00 92.47           H  
ATOM   2096  C   LYS A 147       2.949   5.652   4.513  1.00 92.47           C  
ATOM   2097  CB  LYS A 147       3.746   6.735   6.708  1.00 92.47           C  
ATOM   2098  HB2 LYS A 147       2.998   7.520   6.594  1.00 92.47           H  
ATOM   2099  HB3 LYS A 147       4.636   7.161   7.170  1.00 92.47           H  
ATOM   2100  O   LYS A 147       1.918   6.322   4.461  1.00 92.47           O  
ATOM   2101  CG  LYS A 147       3.204   5.625   7.620  1.00 92.47           C  
ATOM   2102  HG2 LYS A 147       2.262   5.251   7.217  1.00 92.47           H  
ATOM   2103  HG3 LYS A 147       3.922   4.805   7.642  1.00 92.47           H  
ATOM   2104  CD  LYS A 147       2.978   6.119   9.055  1.00 92.47           C  
ATOM   2105  HD2 LYS A 147       3.919   6.497   9.455  1.00 92.47           H  
ATOM   2106  HD3 LYS A 147       2.234   6.915   9.054  1.00 92.47           H  
ATOM   2107  CE  LYS A 147       2.489   4.941   9.910  1.00 92.47           C  
ATOM   2108  HE2 LYS A 147       1.545   4.583   9.500  1.00 92.47           H  
ATOM   2109  HE3 LYS A 147       3.207   4.125   9.814  1.00 92.47           H  
ATOM   2110  NZ  LYS A 147       2.322   5.294  11.343  1.00 92.47           N  
ATOM   2111  HZ1 LYS A 147       1.638   6.027  11.461  1.00 92.47           H  
ATOM   2112  HZ2 LYS A 147       2.001   4.487  11.857  1.00 92.47           H  
ATOM   2113  HZ3 LYS A 147       3.202   5.580  11.749  1.00 92.47           H  
ATOM   2114  N   ALA A 148       3.128   4.526   3.829  1.00 93.85           N  
ATOM   2115  H   ALA A 148       4.018   4.052   3.889  1.00 93.85           H  
ATOM   2116  CA  ALA A 148       2.046   3.870   3.104  1.00 93.85           C  
ATOM   2117  HA  ALA A 148       1.417   4.634   2.646  1.00 93.85           H  
ATOM   2118  C   ALA A 148       1.170   3.061   4.066  1.00 93.85           C  
ATOM   2119  CB  ALA A 148       2.604   3.005   1.973  1.00 93.85           C  
ATOM   2120  HB1 ALA A 148       3.219   2.204   2.383  1.00 93.85           H  
ATOM   2121  HB2 ALA A 148       1.782   2.555   1.416  1.00 93.85           H  
ATOM   2122  HB3 ALA A 148       3.196   3.618   1.292  1.00 93.85           H  
ATOM   2123  O   ALA A 148       1.642   2.520   5.067  1.00 93.85           O  
ATOM   2124  N   TYR A 149      -0.118   2.999   3.757  1.00 95.07           N  
ATOM   2125  H   TYR A 149      -0.428   3.453   2.910  1.00 95.07           H  
ATOM   2126  CA  TYR A 149      -1.056   2.115   4.425  1.00 95.07           C  
ATOM   2127  HA  TYR A 149      -0.943   2.220   5.504  1.00 95.07           H  
ATOM   2128  C   TYR A 149      -0.764   0.664   4.044  1.00 95.07           C  
ATOM   2129  CB  TYR A 149      -2.476   2.528   4.037  1.00 95.07           C  
ATOM   2130  HB2 TYR A 149      -2.647   3.533   4.423  1.00 95.07           H  
ATOM   2131  HB3 TYR A 149      -2.552   2.565   2.950  1.00 95.07           H  
ATOM   2132  O   TYR A 149      -0.652   0.345   2.861  1.00 95.07           O  
ATOM   2133  CG  TYR A 149      -3.551   1.605   4.567  1.00 95.07           C  
ATOM   2134  CD1 TYR A 149      -4.248   0.759   3.684  1.00 95.07           C  
ATOM   2135  HD1 TYR A 149      -4.015   0.765   2.629  1.00 95.07           H  
ATOM   2136  CD2 TYR A 149      -3.825   1.564   5.947  1.00 95.07           C  
ATOM   2137  HD2 TYR A 149      -3.295   2.210   6.632  1.00 95.07           H  
ATOM   2138  CE1 TYR A 149      -5.226  -0.121   4.181  1.00 95.07           C  
ATOM   2139  HE1 TYR A 149      -5.760  -0.783   3.515  1.00 95.07           H  
ATOM   2140  CE2 TYR A 149      -4.784   0.665   6.449  1.00 95.07           C  
ATOM   2141  HE2 TYR A 149      -4.978   0.618   7.510  1.00 95.07           H  
ATOM   2142  OH  TYR A 149      -6.399  -1.066   6.046  1.00 95.07           O  
ATOM   2143  HH  TYR A 149      -6.392  -1.080   7.005  1.00 95.07           H  
ATOM   2144  CZ  TYR A 149      -5.485  -0.182   5.566  1.00 95.07           C  
ATOM   2145  N   VAL A 150      -0.669  -0.199   5.054  1.00 94.03           N  
ATOM   2146  H   VAL A 150      -0.814   0.137   5.996  1.00 94.03           H  
ATOM   2147  CA  VAL A 150      -0.577  -1.650   4.888  1.00 94.03           C  
ATOM   2148  HA  VAL A 150      -0.249  -1.879   3.873  1.00 94.03           H  
ATOM   2149  C   VAL A 150      -1.974  -2.222   5.141  1.00 94.03           C  
ATOM   2150  CB  VAL A 150       0.475  -2.263   5.829  1.00 94.03           C  
ATOM   2151  HB  VAL A 150       0.206  -2.059   6.866  1.00 94.03           H  
ATOM   2152  O   VAL A 150      -2.481  -2.065   6.251  1.00 94.03           O  
ATOM   2153  CG1 VAL A 150       0.571  -3.781   5.629  1.00 94.03           C  
ATOM   2154 HG11 VAL A 150       0.804  -4.011   4.589  1.00 94.03           H  
ATOM   2155 HG12 VAL A 150       1.352  -4.189   6.270  1.00 94.03           H  
ATOM   2156 HG13 VAL A 150      -0.372  -4.256   5.900  1.00 94.03           H  
ATOM   2157  CG2 VAL A 150       1.862  -1.660   5.558  1.00 94.03           C  
ATOM   2158 HG21 VAL A 150       1.858  -0.589   5.760  1.00 94.03           H  
ATOM   2159 HG22 VAL A 150       2.146  -1.827   4.519  1.00 94.03           H  
ATOM   2160 HG23 VAL A 150       2.602  -2.128   6.208  1.00 94.03           H  
ATOM   2161  N   PRO A 151      -2.627  -2.832   4.136  1.00 96.78           N  
ATOM   2162  CA  PRO A 151      -3.958  -3.408   4.299  1.00 96.78           C  
ATOM   2163  HA  PRO A 151      -4.643  -2.621   4.613  1.00 96.78           H  
ATOM   2164  C   PRO A 151      -3.991  -4.532   5.335  1.00 96.78           C  
ATOM   2165  CB  PRO A 151      -4.370  -3.905   2.912  1.00 96.78           C  
ATOM   2166  HB2 PRO A 151      -5.440  -3.791   2.738  1.00 96.78           H  
ATOM   2167  HB3 PRO A 151      -4.067  -4.944   2.785  1.00 96.78           H  
ATOM   2168  O   PRO A 151      -3.156  -5.435   5.304  1.00 96.78           O  
ATOM   2169  CG  PRO A 151      -3.544  -3.033   1.974  1.00 96.78           C  
ATOM   2170  HG2 PRO A 151      -3.377  -3.518   1.012  1.00 96.78           H  
ATOM   2171  HG3 PRO A 151      -4.024  -2.061   1.860  1.00 96.78           H  
ATOM   2172  CD  PRO A 151      -2.240  -2.858   2.735  1.00 96.78           C  
ATOM   2173  HD2 PRO A 151      -1.764  -1.930   2.419  1.00 96.78           H  
ATOM   2174  HD3 PRO A 151      -1.583  -3.708   2.554  1.00 96.78           H  
ATOM   2175  N   GLU A 152      -4.992  -4.485   6.216  1.00 96.33           N  
ATOM   2176  H   GLU A 152      -5.623  -3.697   6.187  1.00 96.33           H  
ATOM   2177  CA  GLU A 152      -5.204  -5.463   7.287  1.00 96.33           C  
ATOM   2178  HA  GLU A 152      -4.650  -6.372   7.051  1.00 96.33           H  
ATOM   2179  C   GLU A 152      -6.687  -5.848   7.409  1.00 96.33           C  
ATOM   2180  CB  GLU A 152      -4.675  -4.926   8.630  1.00 96.33           C  
ATOM   2181  HB2 GLU A 152      -5.005  -5.591   9.428  1.00 96.33           H  
ATOM   2182  HB3 GLU A 152      -5.092  -3.934   8.807  1.00 96.33           H  
ATOM   2183  O   GLU A 152      -7.602  -5.025   7.248  1.00 96.33           O  
ATOM   2184  CG  GLU A 152      -3.142  -4.859   8.657  1.00 96.33           C  
ATOM   2185  HG2 GLU A 152      -2.770  -5.876   8.536  1.00 96.33           H  
ATOM   2186  HG3 GLU A 152      -2.789  -4.270   7.810  1.00 96.33           H  
ATOM   2187  CD  GLU A 152      -2.545  -4.253   9.935  1.00 96.33           C  
ATOM   2188  OE1 GLU A 152      -1.304  -4.056   9.927  1.00 96.33           O  
ATOM   2189  OE2 GLU A 152      -3.282  -3.995  10.914  1.00 96.33           O  
ATOM   2190  N   LEU A 153      -6.932  -7.124   7.698  1.00 96.87           N  
ATOM   2191  H   LEU A 153      -6.138  -7.734   7.824  1.00 96.87           H  
ATOM   2192  CA  LEU A 153      -8.250  -7.666   8.026  1.00 96.87           C  
ATOM   2193  HA  LEU A 153      -9.005  -7.190   7.399  1.00 96.87           H  
ATOM   2194  C   LEU A 153      -8.574  -7.367   9.491  1.00 96.87           C  
ATOM   2195  CB  LEU A 153      -8.285  -9.177   7.745  1.00 96.87           C  
ATOM   2196  HB2 LEU A 153      -9.303  -9.533   7.900  1.00 96.87           H  
ATOM   2197  HB3 LEU A 153      -7.646  -9.680   8.470  1.00 96.87           H  
ATOM   2198  O   LEU A 153      -7.686  -7.445  10.323  1.00 96.87           O  
ATOM   2199  CG  LEU A 153      -7.826  -9.588   6.334  1.00 96.87           C  
ATOM   2200  HG  LEU A 153      -6.787  -9.293   6.186  1.00 96.87           H  
ATOM   2201  CD1 LEU A 153      -7.903 -11.105   6.203  1.00 96.87           C  
ATOM   2202 HD11 LEU A 153      -8.920 -11.449   6.391  1.00 96.87           H  
ATOM   2203 HD12 LEU A 153      -7.224 -11.573   6.915  1.00 96.87           H  
ATOM   2204 HD13 LEU A 153      -7.609 -11.406   5.197  1.00 96.87           H  
ATOM   2205  CD2 LEU A 153      -8.673  -8.942   5.238  1.00 96.87           C  
ATOM   2206 HD21 LEU A 153      -8.295  -9.260   4.266  1.00 96.87           H  
ATOM   2207 HD22 LEU A 153      -9.710  -9.259   5.342  1.00 96.87           H  
ATOM   2208 HD23 LEU A 153      -8.608  -7.855   5.296  1.00 96.87           H  
ATOM   2209  N   GLY A 154      -9.824  -7.060   9.839  1.00 91.62           N  
ATOM   2210  H   GLY A 154     -10.572  -7.165   9.168  1.00 91.62           H  
ATOM   2211  CA  GLY A 154     -10.209  -6.919  11.249  1.00 91.62           C  
ATOM   2212  HA2 GLY A 154      -9.491  -6.292  11.777  1.00 91.62           H  
ATOM   2213  HA3 GLY A 154     -11.193  -6.454  11.307  1.00 91.62           H  
ATOM   2214  C   GLY A 154     -10.282  -8.271  11.964  1.00 91.62           C  
ATOM   2215  O   GLY A 154     -10.049  -8.357  13.161  1.00 91.62           O  
ATOM   2216  N   LYS A 155     -10.593  -9.337  11.221  1.00 92.32           N  
ATOM   2217  H   LYS A 155     -10.814  -9.175  10.249  1.00 92.32           H  
ATOM   2218  CA  LYS A 155     -10.595 -10.729  11.686  1.00 92.32           C  
ATOM   2219  HA  LYS A 155      -9.751 -10.864  12.362  1.00 92.32           H  
ATOM   2220  C   LYS A 155     -10.417 -11.679  10.504  1.00 92.32           C  
ATOM   2221  CB  LYS A 155     -11.885 -11.015  12.473  1.00 92.32           C  
ATOM   2222  HB2 LYS A 155     -11.879 -12.056  12.796  1.00 92.32           H  
ATOM   2223  HB3 LYS A 155     -11.897 -10.389  13.365  1.00 92.32           H  
ATOM   2224  O   LYS A 155     -10.755 -11.328   9.376  1.00 92.32           O  
ATOM   2225  CG  LYS A 155     -13.161 -10.748  11.662  1.00 92.32           C  
ATOM   2226  HG2 LYS A 155     -13.176 -11.423  10.806  1.00 92.32           H  
ATOM   2227  HG3 LYS A 155     -13.178  -9.719  11.303  1.00 92.32           H  
ATOM   2228  CD  LYS A 155     -14.405 -10.979  12.521  1.00 92.32           C  
ATOM   2229  HD2 LYS A 155     -14.273 -11.904  13.082  1.00 92.32           H  
ATOM   2230  HD3 LYS A 155     -14.520 -10.160  13.231  1.00 92.32           H  
ATOM   2231  CE  LYS A 155     -15.637 -11.074  11.617  1.00 92.32           C  
ATOM   2232  HE2 LYS A 155     -15.295 -11.179  10.588  1.00 92.32           H  
ATOM   2233  HE3 LYS A 155     -16.225 -10.159  11.697  1.00 92.32           H  
ATOM   2234  NZ  LYS A 155     -16.436 -12.268  11.968  1.00 92.32           N  
ATOM   2235  HZ1 LYS A 155     -17.212 -12.416  11.337  1.00 92.32           H  
ATOM   2236  HZ2 LYS A 155     -15.857 -13.088  11.858  1.00 92.32           H  
ATOM   2237  HZ3 LYS A 155     -16.744 -12.260  12.930  1.00 92.32           H  
ATOM   2238  N   ALA A 156      -9.909 -12.884  10.753  1.00 92.85           N  
ATOM   2239  H   ALA A 156      -9.658 -13.110  11.705  1.00 92.85           H  
ATOM   2240  CA  ALA A 156      -9.577 -13.843   9.694  1.00 92.85           C  
ATOM   2241  HA  ALA A 156      -8.870 -13.375   9.008  1.00 92.85           H  
ATOM   2242  C   ALA A 156     -10.789 -14.299   8.856  1.00 92.85           C  
ATOM   2243  CB  ALA A 156      -8.896 -15.050  10.350  1.00 92.85           C  
ATOM   2244  HB1 ALA A 156      -8.576 -15.749   9.576  1.00 92.85           H  
ATOM   2245  HB2 ALA A 156      -8.022 -14.730  10.917  1.00 92.85           H  
ATOM   2246  HB3 ALA A 156      -9.593 -15.556  11.018  1.00 92.85           H  
ATOM   2247  O   ALA A 156     -10.646 -14.600   7.674  1.00 92.85           O  
ATOM   2248  N   ASP A 157     -11.979 -14.351   9.456  1.00 92.93           N  
ATOM   2249  H   ASP A 157     -12.062 -14.047  10.416  1.00 92.93           H  
ATOM   2250  CA  ASP A 157     -13.220 -14.832   8.839  1.00 92.93           C  
ATOM   2251  HA  ASP A 157     -12.963 -15.487   8.007  1.00 92.93           H  
ATOM   2252  C   ASP A 157     -14.093 -13.706   8.256  1.00 92.93           C  
ATOM   2253  CB  ASP A 157     -14.001 -15.673   9.869  1.00 92.93           C  
ATOM   2254  HB2 ASP A 157     -13.335 -16.414  10.311  1.00 92.93           H  
ATOM   2255  HB3 ASP A 157     -14.797 -16.209   9.353  1.00 92.93           H  
ATOM   2256  O   ASP A 157     -15.231 -13.957   7.860  1.00 92.93           O  
ATOM   2257  CG  ASP A 157     -14.616 -14.814  10.985  1.00 92.93           C  
ATOM   2258  OD1 ASP A 157     -13.989 -13.819  11.405  1.00 92.93           O  
ATOM   2259  OD2 ASP A 157     -15.757 -15.062  11.429  1.00 92.93           O  
ATOM   2260  N   GLU A 158     -13.613 -12.456   8.213  1.00 95.26           N  
ATOM   2261  H   GLU A 158     -12.668 -12.280   8.521  1.00 95.26           H  
ATOM   2262  CA  GLU A 158     -14.404 -11.365   7.634  1.00 95.26           C  
ATOM   2263  HA  GLU A 158     -15.379 -11.393   8.120  1.00 95.26           H  
ATOM   2264  C   GLU A 158     -14.661 -11.581   6.134  1.00 95.26           C  
ATOM   2265  CB  GLU A 158     -13.798  -9.980   7.937  1.00 95.26           C  
ATOM   2266  HB2 GLU A 158     -13.563  -9.923   9.000  1.00 95.26           H  
ATOM   2267  HB3 GLU A 158     -14.560  -9.229   7.727  1.00 95.26           H  
ATOM   2268  O   GLU A 158     -13.861 -12.197   5.428  1.00 95.26           O  
ATOM   2269  CG  GLU A 158     -12.545  -9.624   7.118  1.00 95.26           C  
ATOM   2270  HG2 GLU A 158     -11.768 -10.370   7.284  1.00 95.26           H  
ATOM   2271  HG3 GLU A 158     -12.806  -9.658   6.061  1.00 95.26           H  
ATOM   2272  CD  GLU A 158     -11.995  -8.223   7.430  1.00 95.26           C  
ATOM   2273  OE1 GLU A 158     -11.362  -7.610   6.538  1.00 95.26           O  
ATOM   2274  OE2 GLU A 158     -12.185  -7.673   8.535  1.00 95.26           O  
ATOM   2275  N   ILE A 159     -15.764 -11.031   5.625  1.00 97.88           N  
ATOM   2276  H   ILE A 159     -16.398 -10.546   6.244  1.00 97.88           H  
ATOM   2277  CA  ILE A 159     -15.981 -10.888   4.184  1.00 97.88           C  
ATOM   2278  HA  ILE A 159     -15.281 -11.536   3.658  1.00 97.88           H  
ATOM   2279  C   ILE A 159     -15.658  -9.441   3.821  1.00 97.88           C  
ATOM   2280  CB  ILE A 159     -17.393 -11.346   3.764  1.00 97.88           C  
ATOM   2281  HB  ILE A 159     -18.123 -10.823   4.382  1.00 97.88           H  
ATOM   2282  O   ILE A 159     -16.337  -8.521   4.282  1.00 97.88           O  
ATOM   2283  CG1 ILE A 159     -17.566 -12.862   4.007  1.00 97.88           C  
ATOM   2284 HG12 ILE A 159     -17.245 -13.108   5.018  1.00 97.88           H  
ATOM   2285 HG13 ILE A 159     -16.935 -13.416   3.312  1.00 97.88           H  
ATOM   2286  CG2 ILE A 159     -17.655 -11.003   2.285  1.00 97.88           C  
ATOM   2287 HG21 ILE A 159     -16.923 -11.501   1.649  1.00 97.88           H  
ATOM   2288 HG22 ILE A 159     -17.594  -9.924   2.140  1.00 97.88           H  
ATOM   2289 HG23 ILE A 159     -18.662 -11.309   1.999  1.00 97.88           H  
ATOM   2290  CD1 ILE A 159     -19.017 -13.346   3.864  1.00 97.88           C  
ATOM   2291 HD11 ILE A 159     -19.668 -12.777   4.529  1.00 97.88           H  
ATOM   2292 HD12 ILE A 159     -19.072 -14.399   4.138  1.00 97.88           H  
ATOM   2293 HD13 ILE A 159     -19.364 -13.243   2.836  1.00 97.88           H  
ATOM   2294  N   SER A 160     -14.608  -9.222   3.033  1.00 98.04           N  
ATOM   2295  H   SER A 160     -14.091 -10.012   2.676  1.00 98.04           H  
ATOM   2296  CA  SER A 160     -14.135  -7.871   2.718  1.00 98.04           C  
ATOM   2297  HA  SER A 160     -15.011  -7.227   2.645  1.00 98.04           H  
ATOM   2298  C   SER A 160     -13.417  -7.779   1.374  1.00 98.04           C  
ATOM   2299  CB  SER A 160     -13.254  -7.328   3.861  1.00 98.04           C  
ATOM   2300  HB2 SER A 160     -13.059  -6.267   3.704  1.00 98.04           H  
ATOM   2301  HB3 SER A 160     -13.790  -7.435   4.804  1.00 98.04           H  
ATOM   2302  O   SER A 160     -13.009  -8.782   0.787  1.00 98.04           O  
ATOM   2303  OG  SER A 160     -12.010  -7.989   3.959  1.00 98.04           O  
ATOM   2304  HG  SER A 160     -11.700  -7.900   4.863  1.00 98.04           H  
ATOM   2305  N   CYS A 161     -13.268  -6.555   0.873  1.00 98.60           N  
ATOM   2306  H   CYS A 161     -13.655  -5.783   1.398  1.00 98.60           H  
ATOM   2307  CA  CYS A 161     -12.391  -6.232  -0.249  1.00 98.60           C  
ATOM   2308  HA  CYS A 161     -11.538  -6.909  -0.224  1.00 98.60           H  
ATOM   2309  C   CYS A 161     -11.847  -4.805  -0.121  1.00 98.60           C  
ATOM   2310  CB  CYS A 161     -13.120  -6.437  -1.588  1.00 98.60           C  
ATOM   2311  HB2 CYS A 161     -12.409  -6.271  -2.397  1.00 98.60           H  
ATOM   2312  HB3 CYS A 161     -13.481  -7.464  -1.652  1.00 98.60           H  
ATOM   2313  O   CYS A 161     -12.474  -3.936   0.492  1.00 98.60           O  
ATOM   2314  SG  CYS A 161     -14.509  -5.281  -1.790  1.00 98.60           S  
ATOM   2315  HG  CYS A 161     -13.902  -4.220  -1.251  1.00 98.60           H  
ATOM   2316  N   PHE A 162     -10.708  -4.547  -0.755  1.00 98.77           N  
ATOM   2317  H   PHE A 162     -10.262  -5.298  -1.263  1.00 98.77           H  
ATOM   2318  CA  PHE A 162     -10.046  -3.247  -0.774  1.00 98.77           C  
ATOM   2319  HA  PHE A 162     -10.598  -2.557  -0.136  1.00 98.77           H  
ATOM   2320  C   PHE A 162     -10.011  -2.673  -2.187  1.00 98.77           C  
ATOM   2321  CB  PHE A 162      -8.626  -3.365  -0.215  1.00 98.77           C  
ATOM   2322  HB2 PHE A 162      -8.071  -4.078  -0.825  1.00 98.77           H  
ATOM   2323  HB3 PHE A 162      -8.132  -2.399  -0.313  1.00 98.77           H  
ATOM   2324  O   PHE A 162      -9.760  -3.397  -3.146  1.00 98.77           O  
ATOM   2325  CG  PHE A 162      -8.545  -3.813   1.227  1.00 98.77           C  
ATOM   2326  CD1 PHE A 162      -8.290  -2.872   2.242  1.00 98.77           C  
ATOM   2327  HD1 PHE A 162      -8.177  -1.826   1.996  1.00 98.77           H  
ATOM   2328  CD2 PHE A 162      -8.686  -5.176   1.549  1.00 98.77           C  
ATOM   2329  HD2 PHE A 162      -8.855  -5.907   0.773  1.00 98.77           H  
ATOM   2330  CE1 PHE A 162      -8.153  -3.299   3.573  1.00 98.77           C  
ATOM   2331  HE1 PHE A 162      -7.918  -2.587   4.350  1.00 98.77           H  
ATOM   2332  CE2 PHE A 162      -8.583  -5.598   2.884  1.00 98.77           C  
ATOM   2333  HE2 PHE A 162      -8.683  -6.645   3.128  1.00 98.77           H  
ATOM   2334  CZ  PHE A 162      -8.301  -4.661   3.890  1.00 98.77           C  
ATOM   2335  HZ  PHE A 162      -8.175  -5.001   4.907  1.00 98.77           H  
ATOM   2336  N   LEU A 163     -10.198  -1.363  -2.312  1.00 98.75           N  
ATOM   2337  H   LEU A 163     -10.357  -0.829  -1.469  1.00 98.75           H  
ATOM   2338  CA  LEU A 163     -10.032  -0.630  -3.564  1.00 98.75           C  
ATOM   2339  HA  LEU A 163      -9.702  -1.312  -4.348  1.00 98.75           H  
ATOM   2340  C   LEU A 163      -8.965   0.447  -3.395  1.00 98.75           C  
ATOM   2341  CB  LEU A 163     -11.381  -0.026  -3.989  1.00 98.75           C  
ATOM   2342  HB2 LEU A 163     -12.091  -0.836  -4.158  1.00 98.75           H  
ATOM   2343  HB3 LEU A 163     -11.757   0.586  -3.169  1.00 98.75           H  
ATOM   2344  O   LEU A 163      -9.166   1.402  -2.649  1.00 98.75           O  
ATOM   2345  CG  LEU A 163     -11.293   0.848  -5.256  1.00 98.75           C  
ATOM   2346  HG  LEU A 163     -10.523   1.608  -5.130  1.00 98.75           H  
ATOM   2347  CD1 LEU A 163     -10.962   0.035  -6.508  1.00 98.75           C  
ATOM   2348 HD11 LEU A 163     -10.994   0.680  -7.386  1.00 98.75           H  
ATOM   2349 HD12 LEU A 163     -11.680  -0.777  -6.624  1.00 98.75           H  
ATOM   2350 HD13 LEU A 163      -9.958  -0.381  -6.423  1.00 98.75           H  
ATOM   2351  CD2 LEU A 163     -12.612   1.585  -5.464  1.00 98.75           C  
ATOM   2352 HD21 LEU A 163     -12.804   2.213  -4.594  1.00 98.75           H  
ATOM   2353 HD22 LEU A 163     -12.551   2.216  -6.351  1.00 98.75           H  
ATOM   2354 HD23 LEU A 163     -13.429   0.873  -5.583  1.00 98.75           H  
ATOM   2355  N   GLU A 164      -7.875   0.334  -4.143  1.00 98.54           N  
ATOM   2356  H   GLU A 164      -7.775  -0.489  -4.720  1.00 98.54           H  
ATOM   2357  CA  GLU A 164      -6.917   1.409  -4.365  1.00 98.54           C  
ATOM   2358  HA  GLU A 164      -6.940   2.086  -3.511  1.00 98.54           H  
ATOM   2359  C   GLU A 164      -7.283   2.183  -5.630  1.00 98.54           C  
ATOM   2360  CB  GLU A 164      -5.499   0.845  -4.458  1.00 98.54           C  
ATOM   2361  HB2 GLU A 164      -5.425   0.153  -5.297  1.00 98.54           H  
ATOM   2362  HB3 GLU A 164      -5.302   0.306  -3.532  1.00 98.54           H  
ATOM   2363  O   GLU A 164      -7.358   1.612  -6.717  1.00 98.54           O  
ATOM   2364  CG  GLU A 164      -4.478   1.979  -4.629  1.00 98.54           C  
ATOM   2365  HG2 GLU A 164      -4.695   2.518  -5.551  1.00 98.54           H  
ATOM   2366  HG3 GLU A 164      -4.591   2.680  -3.801  1.00 98.54           H  
ATOM   2367  CD  GLU A 164      -3.022   1.511  -4.680  1.00 98.54           C  
ATOM   2368  OE1 GLU A 164      -2.203   2.293  -5.216  1.00 98.54           O  
ATOM   2369  OE2 GLU A 164      -2.699   0.455  -4.099  1.00 98.54           O  
ATOM   2370  N   THR A 165      -7.490   3.494  -5.514  1.00 98.22           N  
ATOM   2371  H   THR A 165      -7.438   3.916  -4.598  1.00 98.22           H  
ATOM   2372  CA  THR A 165      -7.816   4.338  -6.666  1.00 98.22           C  
ATOM   2373  HA  THR A 165      -7.225   3.990  -7.513  1.00 98.22           H  
ATOM   2374  C   THR A 165      -7.457   5.808  -6.440  1.00 98.22           C  
ATOM   2375  CB  THR A 165      -9.298   4.168  -7.040  1.00 98.22           C  
ATOM   2376  HB  THR A 165      -9.494   3.112  -7.224  1.00 98.22           H  
ATOM   2377  O   THR A 165      -7.375   6.290  -5.309  1.00 98.22           O  
ATOM   2378  CG2 THR A 165     -10.263   4.641  -5.948  1.00 98.22           C  
ATOM   2379 HG21 THR A 165     -10.077   5.683  -5.689  1.00 98.22           H  
ATOM   2380 HG22 THR A 165     -11.289   4.519  -6.294  1.00 98.22           H  
ATOM   2381 HG23 THR A 165     -10.128   4.032  -5.053  1.00 98.22           H  
ATOM   2382  OG1 THR A 165      -9.564   4.864  -8.240  1.00 98.22           O  
ATOM   2383  HG1 THR A 165      -9.039   4.420  -8.910  1.00 98.22           H  
ATOM   2384  N   SER A 166      -7.265   6.555  -7.528  1.00 97.85           N  
ATOM   2385  H   SER A 166      -7.291   6.099  -8.429  1.00 97.85           H  
ATOM   2386  CA  SER A 166      -7.084   8.015  -7.484  1.00 97.85           C  
ATOM   2387  HA  SER A 166      -6.353   8.254  -6.712  1.00 97.85           H  
ATOM   2388  C   SER A 166      -8.374   8.778  -7.142  1.00 97.85           C  
ATOM   2389  CB  SER A 166      -6.534   8.516  -8.822  1.00 97.85           C  
ATOM   2390  HB2 SER A 166      -6.391   9.596  -8.772  1.00 97.85           H  
ATOM   2391  HB3 SER A 166      -7.249   8.291  -9.613  1.00 97.85           H  
ATOM   2392  O   SER A 166      -8.322   9.981  -6.886  1.00 97.85           O  
ATOM   2393  OG  SER A 166      -5.294   7.897  -9.115  1.00 97.85           O  
ATOM   2394  HG  SER A 166      -5.024   8.180  -9.992  1.00 97.85           H  
ATOM   2395  N   ASN A 167      -9.534   8.110  -7.135  1.00 97.96           N  
ATOM   2396  H   ASN A 167      -9.520   7.123  -7.346  1.00 97.96           H  
ATOM   2397  CA  ASN A 167     -10.811   8.736  -6.793  1.00 97.96           C  
ATOM   2398  HA  ASN A 167     -10.924   9.622  -7.417  1.00 97.96           H  
ATOM   2399  C   ASN A 167     -10.847   9.203  -5.327  1.00 97.96           C  
ATOM   2400  CB  ASN A 167     -11.979   7.790  -7.114  1.00 97.96           C  
ATOM   2401  HB2 ASN A 167     -11.832   6.813  -6.654  1.00 97.96           H  
ATOM   2402  HB3 ASN A 167     -12.901   8.206  -6.707  1.00 97.96           H  
ATOM   2403  O   ASN A 167     -10.380   8.517  -4.417  1.00 97.96           O  
ATOM   2404  CG  ASN A 167     -12.193   7.637  -8.604  1.00 97.96           C  
ATOM   2405  ND2 ASN A 167     -11.639   6.628  -9.233  1.00 97.96           N  
ATOM   2406 HD21 ASN A 167     -11.842   6.553 -10.219  1.00 97.96           H  
ATOM   2407 HD22 ASN A 167     -11.077   5.940  -8.752  1.00 97.96           H  
ATOM   2408  OD1 ASN A 167     -12.836   8.462  -9.223  1.00 97.96           O  
ATOM   2409  N   ALA A 168     -11.443  10.376  -5.088  1.00 97.66           N  
ATOM   2410  H   ALA A 168     -11.784  10.906  -5.878  1.00 97.66           H  
ATOM   2411  CA  ALA A 168     -11.554  10.974  -3.752  1.00 97.66           C  
ATOM   2412  HA  ALA A 168     -10.578  10.938  -3.268  1.00 97.66           H  
ATOM   2413  C   ALA A 168     -12.546  10.240  -2.831  1.00 97.66           C  
ATOM   2414  CB  ALA A 168     -11.946  12.446  -3.918  1.00 97.66           C  
ATOM   2415  HB1 ALA A 168     -11.203  12.962  -4.526  1.00 97.66           H  
ATOM   2416  HB2 ALA A 168     -12.923  12.523  -4.397  1.00 97.66           H  
ATOM   2417  HB3 ALA A 168     -11.992  12.922  -2.939  1.00 97.66           H  
ATOM   2418  O   ALA A 168     -12.437  10.314  -1.610  1.00 97.66           O  
ATOM   2419  N   ALA A 169     -13.510   9.535  -3.417  1.00 97.96           N  
ATOM   2420  H   ALA A 169     -13.505   9.471  -4.425  1.00 97.96           H  
ATOM   2421  CA  ALA A 169     -14.468   8.678  -2.738  1.00 97.96           C  
ATOM   2422  HA  ALA A 169     -14.020   8.269  -1.832  1.00 97.96           H  
ATOM   2423  C   ALA A 169     -14.824   7.511  -3.664  1.00 97.96           C  
ATOM   2424  CB  ALA A 169     -15.699   9.508  -2.350  1.00 97.96           C  
ATOM   2425  HB1 ALA A 169     -16.081  10.035  -3.224  1.00 97.96           H  
ATOM   2426  HB2 ALA A 169     -16.473   8.855  -1.947  1.00 97.96           H  
ATOM   2427  HB3 ALA A 169     -15.417  10.238  -1.592  1.00 97.96           H  
ATOM   2428  O   ALA A 169     -14.698   7.629  -4.885  1.00 97.96           O  
ATOM   2429  N   ALA A 170     -15.285   6.412  -3.076  1.00 98.24           N  
ATOM   2430  H   ALA A 170     -15.355   6.374  -2.070  1.00 98.24           H  
ATOM   2431  CA  ALA A 170     -15.722   5.230  -3.801  1.00 98.24           C  
ATOM   2432  HA  ALA A 170     -16.024   5.514  -4.809  1.00 98.24           H  
ATOM   2433  C   ALA A 170     -16.930   4.587  -3.113  1.00 98.24           C  
ATOM   2434  CB  ALA A 170     -14.547   4.253  -3.897  1.00 98.24           C  
ATOM   2435  HB1 ALA A 170     -13.711   4.727  -4.413  1.00 98.24           H  
ATOM   2436  HB2 ALA A 170     -14.857   3.376  -4.464  1.00 98.24           H  
ATOM   2437  HB3 ALA A 170     -14.230   3.946  -2.900  1.00 98.24           H  
ATOM   2438  O   ALA A 170     -17.146   4.785  -1.916  1.00 98.24           O  
ATOM   2439  N   ALA A 171     -17.680   3.797  -3.868  1.00 98.08           N  
ATOM   2440  H   ALA A 171     -17.425   3.710  -4.842  1.00 98.08           H  
ATOM   2441  CA  ALA A 171     -18.715   2.891  -3.386  1.00 98.08           C  
ATOM   2442  HA  ALA A 171     -18.627   2.767  -2.307  1.00 98.08           H  
ATOM   2443  C   ALA A 171     -18.525   1.507  -4.031  1.00 98.08           C  
ATOM   2444  CB  ALA A 171     -20.094   3.512  -3.636  1.00 98.08           C  
ATOM   2445  HB1 ALA A 171     -20.244   3.724  -4.695  1.00 98.08           H  
ATOM   2446  HB2 ALA A 171     -20.873   2.831  -3.292  1.00 98.08           H  
ATOM   2447  HB3 ALA A 171     -20.185   4.444  -3.079  1.00 98.08           H  
ATOM   2448  O   ALA A 171     -17.719   1.338  -4.952  1.00 98.08           O  
ATOM   2449  N   VAL A 172     -19.245   0.496  -3.545  1.00 98.36           N  
ATOM   2450  H   VAL A 172     -19.929   0.678  -2.824  1.00 98.36           H  
ATOM   2451  CA  VAL A 172     -19.200  -0.854  -4.120  1.00 98.36           C  
ATOM   2452  HA  VAL A 172     -18.908  -0.767  -5.167  1.00 98.36           H  
ATOM   2453  C   VAL A 172     -20.576  -1.501  -4.086  1.00 98.36           C  
ATOM   2454  CB  VAL A 172     -18.126  -1.723  -3.441  1.00 98.36           C  
ATOM   2455  HB  VAL A 172     -17.216  -1.129  -3.365  1.00 98.36           H  
ATOM   2456  O   VAL A 172     -21.313  -1.376  -3.110  1.00 98.36           O  
ATOM   2457  CG1 VAL A 172     -18.530  -2.149  -2.033  1.00 98.36           C  
ATOM   2458 HG11 VAL A 172     -18.889  -1.288  -1.470  1.00 98.36           H  
ATOM   2459 HG12 VAL A 172     -19.336  -2.882  -2.060  1.00 98.36           H  
ATOM   2460 HG13 VAL A 172     -17.666  -2.601  -1.545  1.00 98.36           H  
ATOM   2461  CG2 VAL A 172     -17.769  -2.969  -4.259  1.00 98.36           C  
ATOM   2462 HG21 VAL A 172     -17.009  -3.549  -3.736  1.00 98.36           H  
ATOM   2463 HG22 VAL A 172     -17.365  -2.668  -5.226  1.00 98.36           H  
ATOM   2464 HG23 VAL A 172     -18.646  -3.596  -4.422  1.00 98.36           H  
ATOM   2465  N   TYR A 173     -20.904  -2.228  -5.148  1.00 98.22           N  
ATOM   2466  H   TYR A 173     -20.246  -2.262  -5.914  1.00 98.22           H  
ATOM   2467  CA  TYR A 173     -22.037  -3.141  -5.184  1.00 98.22           C  
ATOM   2468  HA  TYR A 173     -22.643  -3.001  -4.289  1.00 98.22           H  
ATOM   2469  C   TYR A 173     -21.519  -4.575  -5.199  1.00 98.22           C  
ATOM   2470  CB  TYR A 173     -22.905  -2.834  -6.404  1.00 98.22           C  
ATOM   2471  HB2 TYR A 173     -23.157  -1.773  -6.398  1.00 98.22           H  
ATOM   2472  HB3 TYR A 173     -22.336  -3.038  -7.311  1.00 98.22           H  
ATOM   2473  O   TYR A 173     -20.680  -4.899  -6.032  1.00 98.22           O  
ATOM   2474  CG  TYR A 173     -24.197  -3.621  -6.421  1.00 98.22           C  
ATOM   2475  CD1 TYR A 173     -24.472  -4.549  -7.443  1.00 98.22           C  
ATOM   2476  HD1 TYR A 173     -23.755  -4.710  -8.234  1.00 98.22           H  
ATOM   2477  CD2 TYR A 173     -25.138  -3.407  -5.401  1.00 98.22           C  
ATOM   2478  HD2 TYR A 173     -24.934  -2.696  -4.615  1.00 98.22           H  
ATOM   2479  CE1 TYR A 173     -25.684  -5.269  -7.436  1.00 98.22           C  
ATOM   2480  HE1 TYR A 173     -25.896  -5.995  -8.207  1.00 98.22           H  
ATOM   2481  CE2 TYR A 173     -26.354  -4.104  -5.401  1.00 98.22           C  
ATOM   2482  HE2 TYR A 173     -27.076  -3.909  -4.622  1.00 98.22           H  
ATOM   2483  OH  TYR A 173     -27.809  -5.708  -6.389  1.00 98.22           O  
ATOM   2484  HH  TYR A 173     -28.287  -5.452  -5.596  1.00 98.22           H  
ATOM   2485  CZ  TYR A 173     -26.628  -5.042  -6.413  1.00 98.22           C  
ATOM   2486  N   VAL A 174     -22.001  -5.424  -4.290  1.00 98.37           N  
ATOM   2487  H   VAL A 174     -22.714  -5.093  -3.657  1.00 98.37           H  
ATOM   2488  CA  VAL A 174     -21.482  -6.786  -4.070  1.00 98.37           C  
ATOM   2489  HA  VAL A 174     -20.853  -7.079  -4.911  1.00 98.37           H  
ATOM   2490  C   VAL A 174     -22.648  -7.766  -3.984  1.00 98.37           C  
ATOM   2491  CB  VAL A 174     -20.617  -6.845  -2.792  1.00 98.37           C  
ATOM   2492  HB  VAL A 174     -21.239  -6.610  -1.928  1.00 98.37           H  
ATOM   2493  O   VAL A 174     -23.598  -7.527  -3.232  1.00 98.37           O  
ATOM   2494  CG1 VAL A 174     -20.013  -8.234  -2.600  1.00 98.37           C  
ATOM   2495 HG11 VAL A 174     -19.483  -8.549  -3.499  1.00 98.37           H  
ATOM   2496 HG12 VAL A 174     -20.810  -8.939  -2.364  1.00 98.37           H  
ATOM   2497 HG13 VAL A 174     -19.314  -8.226  -1.764  1.00 98.37           H  
ATOM   2498  CG2 VAL A 174     -19.463  -5.843  -2.824  1.00 98.37           C  
ATOM   2499 HG21 VAL A 174     -18.863  -5.933  -1.918  1.00 98.37           H  
ATOM   2500 HG22 VAL A 174     -18.830  -6.024  -3.693  1.00 98.37           H  
ATOM   2501 HG23 VAL A 174     -19.864  -4.830  -2.863  1.00 98.37           H  
ATOM   2502  N   TRP A 175     -22.608  -8.861  -4.748  1.00 98.11           N  
ATOM   2503  H   TRP A 175     -21.795  -9.029  -5.323  1.00 98.11           H  
ATOM   2504  CA  TRP A 175     -23.716  -9.821  -4.816  1.00 98.11           C  
ATOM   2505  HA  TRP A 175     -24.222  -9.824  -3.850  1.00 98.11           H  
ATOM   2506  C   TRP A 175     -23.267 -11.265  -5.078  1.00 98.11           C  
ATOM   2507  CB  TRP A 175     -24.754  -9.356  -5.851  1.00 98.11           C  
ATOM   2508  HB2 TRP A 175     -25.009  -8.315  -5.654  1.00 98.11           H  
ATOM   2509  HB3 TRP A 175     -25.668  -9.932  -5.709  1.00 98.11           H  
ATOM   2510  O   TRP A 175     -22.160 -11.523  -5.550  1.00 98.11           O  
ATOM   2511  CG  TRP A 175     -24.353  -9.480  -7.287  1.00 98.11           C  
ATOM   2512  CD1 TRP A 175     -24.684 -10.503  -8.104  1.00 98.11           C  
ATOM   2513  HD1 TRP A 175     -25.276 -11.354  -7.799  1.00 98.11           H  
ATOM   2514  CD2 TRP A 175     -23.532  -8.576  -8.086  1.00 98.11           C  
ATOM   2515  CE2 TRP A 175     -23.452  -9.101  -9.410  1.00 98.11           C  
ATOM   2516  CE3 TRP A 175     -22.836  -7.377  -7.828  1.00 98.11           C  
ATOM   2517  HE3 TRP A 175     -22.864  -6.950  -6.837  1.00 98.11           H  
ATOM   2518  NE1 TRP A 175     -24.146 -10.289  -9.358  1.00 98.11           N  
ATOM   2519  HE1 TRP A 175     -24.205 -10.952 -10.118  1.00 98.11           H  
ATOM   2520  CH2 TRP A 175     -22.035  -7.288 -10.134  1.00 98.11           C  
ATOM   2521  HH2 TRP A 175     -21.449  -6.813 -10.906  1.00 98.11           H  
ATOM   2522  CZ2 TRP A 175     -22.727  -8.471 -10.429  1.00 98.11           C  
ATOM   2523  HZ2 TRP A 175     -22.670  -8.905 -11.416  1.00 98.11           H  
ATOM   2524  CZ3 TRP A 175     -22.089  -6.744  -8.838  1.00 98.11           C  
ATOM   2525  HZ3 TRP A 175     -21.548  -5.838  -8.608  1.00 98.11           H  
ATOM   2526  N   ASN A 176     -24.157 -12.219  -4.786  1.00 98.17           N  
ATOM   2527  H   ASN A 176     -25.028 -11.926  -4.369  1.00 98.17           H  
ATOM   2528  CA  ASN A 176     -24.025 -13.627  -5.158  1.00 98.17           C  
ATOM   2529  HA  ASN A 176     -23.084 -13.771  -5.689  1.00 98.17           H  
ATOM   2530  C   ASN A 176     -25.165 -14.027  -6.109  1.00 98.17           C  
ATOM   2531  CB  ASN A 176     -23.958 -14.504  -3.896  1.00 98.17           C  
ATOM   2532  HB2 ASN A 176     -24.879 -14.400  -3.323  1.00 98.17           H  
ATOM   2533  HB3 ASN A 176     -23.117 -14.183  -3.280  1.00 98.17           H  
ATOM   2534  O   ASN A 176     -26.319 -14.150  -5.698  1.00 98.17           O  
ATOM   2535  CG  ASN A 176     -23.759 -15.981  -4.192  1.00 98.17           C  
ATOM   2536  ND2 ASN A 176     -23.522 -16.780  -3.180  1.00 98.17           N  
ATOM   2537 HD21 ASN A 176     -23.353 -17.755  -3.382  1.00 98.17           H  
ATOM   2538 HD22 ASN A 176     -23.396 -16.424  -2.243  1.00 98.17           H  
ATOM   2539  OD1 ASN A 176     -23.836 -16.439  -5.325  1.00 98.17           O  
ATOM   2540  N   ASN A 177     -24.834 -14.240  -7.384  1.00 96.31           N  
ATOM   2541  H   ASN A 177     -23.855 -14.167  -7.624  1.00 96.31           H  
ATOM   2542  CA  ASN A 177     -25.771 -14.656  -8.438  1.00 96.31           C  
ATOM   2543  HA  ASN A 177     -26.777 -14.379  -8.122  1.00 96.31           H  
ATOM   2544  C   ASN A 177     -25.825 -16.177  -8.680  1.00 96.31           C  
ATOM   2545  CB  ASN A 177     -25.468 -13.892  -9.740  1.00 96.31           C  
ATOM   2546  HB2 ASN A 177     -25.526 -12.819  -9.556  1.00 96.31           H  
ATOM   2547  HB3 ASN A 177     -26.230 -14.143 -10.478  1.00 96.31           H  
ATOM   2548  O   ASN A 177     -26.537 -16.618  -9.583  1.00 96.31           O  
ATOM   2549  CG  ASN A 177     -24.106 -14.213 -10.339  1.00 96.31           C  
ATOM   2550  ND2 ASN A 177     -23.822 -13.709 -11.515  1.00 96.31           N  
ATOM   2551 HD21 ASN A 177     -24.514 -13.209 -12.054  1.00 96.31           H  
ATOM   2552 HD22 ASN A 177     -22.902 -13.922 -11.873  1.00 96.31           H  
ATOM   2553  OD1 ASN A 177     -23.266 -14.882  -9.758  1.00 96.31           O  
ATOM   2554  N   LYS A 178     -25.087 -16.979  -7.902  1.00 95.80           N  
ATOM   2555  H   LYS A 178     -24.528 -16.559  -7.174  1.00 95.80           H  
ATOM   2556  CA  LYS A 178     -25.123 -18.452  -7.974  1.00 95.80           C  
ATOM   2557  HA  LYS A 178     -25.362 -18.750  -8.995  1.00 95.80           H  
ATOM   2558  C   LYS A 178     -26.231 -19.063  -7.110  1.00 95.80           C  
ATOM   2559  CB  LYS A 178     -23.743 -19.033  -7.622  1.00 95.80           C  
ATOM   2560  HB2 LYS A 178     -23.428 -18.659  -6.647  1.00 95.80           H  
ATOM   2561  HB3 LYS A 178     -23.822 -20.118  -7.557  1.00 95.80           H  
ATOM   2562  O   LYS A 178     -26.453 -20.268  -7.168  1.00 95.80           O  
ATOM   2563  CG  LYS A 178     -22.683 -18.691  -8.680  1.00 95.80           C  
ATOM   2564  HG2 LYS A 178     -22.996 -19.094  -9.644  1.00 95.80           H  
ATOM   2565  HG3 LYS A 178     -22.593 -17.609  -8.776  1.00 95.80           H  
ATOM   2566  CD  LYS A 178     -21.318 -19.291  -8.306  1.00 95.80           C  
ATOM   2567  HD2 LYS A 178     -21.055 -18.981  -7.295  1.00 95.80           H  
ATOM   2568  HD3 LYS A 178     -21.384 -20.379  -8.334  1.00 95.80           H  
ATOM   2569  CE  LYS A 178     -20.244 -18.805  -9.289  1.00 95.80           C  
ATOM   2570  HE2 LYS A 178     -20.267 -17.715  -9.308  1.00 95.80           H  
ATOM   2571  HE3 LYS A 178     -20.497 -19.155 -10.290  1.00 95.80           H  
ATOM   2572  NZ  LYS A 178     -18.883 -19.265  -8.910  1.00 95.80           N  
ATOM   2573  HZ1 LYS A 178     -18.198 -18.896  -9.553  1.00 95.80           H  
ATOM   2574  HZ2 LYS A 178     -18.637 -18.923  -7.992  1.00 95.80           H  
ATOM   2575  HZ3 LYS A 178     -18.819 -20.273  -8.910  1.00 95.80           H  
ATOM   2576  N   VAL A 179     -26.939 -18.241  -6.339  1.00 94.54           N  
ATOM   2577  H   VAL A 179     -26.701 -17.260  -6.363  1.00 94.54           H  
ATOM   2578  CA  VAL A 179     -28.063 -18.629  -5.476  1.00 94.54           C  
ATOM   2579  HA  VAL A 179     -28.238 -19.700  -5.583  1.00 94.54           H  
ATOM   2580  C   VAL A 179     -29.355 -17.928  -5.906  1.00 94.54           C  
ATOM   2581  CB  VAL A 179     -27.735 -18.377  -3.992  1.00 94.54           C  
ATOM   2582  HB  VAL A 179     -28.607 -18.648  -3.396  1.00 94.54           H  
ATOM   2583  O   VAL A 179     -29.322 -16.911  -6.604  1.00 94.54           O  
ATOM   2584  CG1 VAL A 179     -26.562 -19.253  -3.534  1.00 94.54           C  
ATOM   2585 HG11 VAL A 179     -26.781 -20.302  -3.733  1.00 94.54           H  
ATOM   2586 HG12 VAL A 179     -26.411 -19.126  -2.462  1.00 94.54           H  
ATOM   2587 HG13 VAL A 179     -25.646 -18.970  -4.052  1.00 94.54           H  
ATOM   2588  CG2 VAL A 179     -27.390 -16.913  -3.710  1.00 94.54           C  
ATOM   2589 HG21 VAL A 179     -26.512 -16.603  -4.276  1.00 94.54           H  
ATOM   2590 HG22 VAL A 179     -28.230 -16.269  -3.968  1.00 94.54           H  
ATOM   2591 HG23 VAL A 179     -27.176 -16.803  -2.647  1.00 94.54           H  
ATOM   2592  N   LYS A 180     -30.507 -18.498  -5.524  1.00 93.87           N  
ATOM   2593  H   LYS A 180     -30.458 -19.298  -4.909  1.00 93.87           H  
ATOM   2594  CA  LYS A 180     -31.840 -17.938  -5.790  1.00 93.87           C  
ATOM   2595  HA  LYS A 180     -31.711 -16.929  -6.182  1.00 93.87           H  
ATOM   2596  C   LYS A 180     -32.656 -17.880  -4.487  1.00 93.87           C  
ATOM   2597  CB  LYS A 180     -32.579 -18.745  -6.867  1.00 93.87           C  
ATOM   2598  HB2 LYS A 180     -32.607 -19.798  -6.585  1.00 93.87           H  
ATOM   2599  HB3 LYS A 180     -33.604 -18.377  -6.923  1.00 93.87           H  
ATOM   2600  O   LYS A 180     -32.879 -18.940  -3.908  1.00 93.87           O  
ATOM   2601  CG  LYS A 180     -31.925 -18.592  -8.248  1.00 93.87           C  
ATOM   2602  HG2 LYS A 180     -31.791 -17.533  -8.468  1.00 93.87           H  
ATOM   2603  HG3 LYS A 180     -30.948 -19.077  -8.244  1.00 93.87           H  
ATOM   2604  CD  LYS A 180     -32.802 -19.220  -9.336  1.00 93.87           C  
ATOM   2605  HD2 LYS A 180     -32.943 -20.277  -9.115  1.00 93.87           H  
ATOM   2606  HD3 LYS A 180     -33.772 -18.722  -9.344  1.00 93.87           H  
ATOM   2607  CE  LYS A 180     -32.125 -19.059 -10.701  1.00 93.87           C  
ATOM   2608  HE2 LYS A 180     -31.943 -17.998 -10.876  1.00 93.87           H  
ATOM   2609  HE3 LYS A 180     -31.156 -19.557 -10.664  1.00 93.87           H  
ATOM   2610  NZ  LYS A 180     -32.956 -19.627 -11.791  1.00 93.87           N  
ATOM   2611  HZ1 LYS A 180     -33.849 -19.157 -11.837  1.00 93.87           H  
ATOM   2612  HZ2 LYS A 180     -33.117 -20.611 -11.631  1.00 93.87           H  
ATOM   2613  HZ3 LYS A 180     -32.489 -19.521 -12.680  1.00 93.87           H  
ATOM   2614  N   PRO A 181     -33.144 -16.699  -4.061  1.00 94.70           N  
ATOM   2615  CA  PRO A 181     -32.942 -15.387  -4.688  1.00 94.70           C  
ATOM   2616  HA  PRO A 181     -33.270 -15.415  -5.727  1.00 94.70           H  
ATOM   2617  C   PRO A 181     -31.473 -14.931  -4.645  1.00 94.70           C  
ATOM   2618  CB  PRO A 181     -33.857 -14.433  -3.915  1.00 94.70           C  
ATOM   2619  HB2 PRO A 181     -33.476 -13.412  -3.896  1.00 94.70           H  
ATOM   2620  HB3 PRO A 181     -34.858 -14.457  -4.345  1.00 94.70           H  
ATOM   2621  O   PRO A 181     -30.679 -15.444  -3.862  1.00 94.70           O  
ATOM   2622  CG  PRO A 181     -33.891 -15.047  -2.516  1.00 94.70           C  
ATOM   2623  HG2 PRO A 181     -34.787 -14.759  -1.967  1.00 94.70           H  
ATOM   2624  HG3 PRO A 181     -32.995 -14.758  -1.967  1.00 94.70           H  
ATOM   2625  CD  PRO A 181     -33.857 -16.548  -2.800  1.00 94.70           C  
ATOM   2626  HD2 PRO A 181     -33.347 -17.072  -1.992  1.00 94.70           H  
ATOM   2627  HD3 PRO A 181     -34.872 -16.929  -2.909  1.00 94.70           H  
ATOM   2628  N   VAL A 182     -31.113 -13.984  -5.517  1.00 96.71           N  
ATOM   2629  H   VAL A 182     -31.826 -13.571  -6.102  1.00 96.71           H  
ATOM   2630  CA  VAL A 182     -29.780 -13.354  -5.516  1.00 96.71           C  
ATOM   2631  HA  VAL A 182     -29.019 -14.127  -5.629  1.00 96.71           H  
ATOM   2632  C   VAL A 182     -29.567 -12.652  -4.177  1.00 96.71           C  
ATOM   2633  CB  VAL A 182     -29.644 -12.338  -6.670  1.00 96.71           C  
ATOM   2634  HB  VAL A 182     -30.476 -11.635  -6.618  1.00 96.71           H  
ATOM   2635  O   VAL A 182     -30.402 -11.841  -3.775  1.00 96.71           O  
ATOM   2636  CG1 VAL A 182     -28.343 -11.521  -6.635  1.00 96.71           C  
ATOM   2637 HG11 VAL A 182     -27.480 -12.183  -6.695  1.00 96.71           H  
ATOM   2638 HG12 VAL A 182     -28.281 -10.935  -5.718  1.00 96.71           H  
ATOM   2639 HG13 VAL A 182     -28.317 -10.828  -7.476  1.00 96.71           H  
ATOM   2640  CG2 VAL A 182     -29.714 -13.054  -8.026  1.00 96.71           C  
ATOM   2641 HG21 VAL A 182     -28.939 -13.818  -8.081  1.00 96.71           H  
ATOM   2642 HG22 VAL A 182     -30.685 -13.532  -8.148  1.00 96.71           H  
ATOM   2643 HG23 VAL A 182     -29.576 -12.337  -8.836  1.00 96.71           H  
ATOM   2644  N   ILE A 183     -28.437 -12.918  -3.523  1.00 97.18           N  
ATOM   2645  H   ILE A 183     -27.791 -13.581  -3.927  1.00 97.18           H  
ATOM   2646  CA  ILE A 183     -28.054 -12.237  -2.279  1.00 97.18           C  
ATOM   2647  HA  ILE A 183     -28.957 -11.961  -1.734  1.00 97.18           H  
ATOM   2648  C   ILE A 183     -27.294 -10.958  -2.635  1.00 97.18           C  
ATOM   2649  CB  ILE A 183     -27.229 -13.163  -1.359  1.00 97.18           C  
ATOM   2650  HB  ILE A 183     -26.327 -13.460  -1.893  1.00 97.18           H  
ATOM   2651  O   ILE A 183     -26.339 -11.004  -3.412  1.00 97.18           O  
ATOM   2652  CG1 ILE A 183     -28.025 -14.435  -0.988  1.00 97.18           C  
ATOM   2653 HG12 ILE A 183     -28.885 -14.162  -0.376  1.00 97.18           H  
ATOM   2654 HG13 ILE A 183     -28.404 -14.910  -1.893  1.00 97.18           H  
ATOM   2655  CG2 ILE A 183     -26.808 -12.416  -0.082  1.00 97.18           C  
ATOM   2656 HG21 ILE A 183     -27.683 -12.155   0.514  1.00 97.18           H  
ATOM   2657 HG22 ILE A 183     -26.159 -13.049   0.524  1.00 97.18           H  
ATOM   2658 HG23 ILE A 183     -26.240 -11.513  -0.307  1.00 97.18           H  
ATOM   2659  CD1 ILE A 183     -27.193 -15.481  -0.233  1.00 97.18           C  
ATOM   2660 HD11 ILE A 183     -27.768 -16.402  -0.141  1.00 97.18           H  
ATOM   2661 HD12 ILE A 183     -26.267 -15.687  -0.770  1.00 97.18           H  
ATOM   2662 HD13 ILE A 183     -26.956 -15.128   0.771  1.00 97.18           H  
ATOM   2663  N   LYS A 184     -27.701  -9.820  -2.065  1.00 97.31           N  
ATOM   2664  H   LYS A 184     -28.466  -9.873  -1.408  1.00 97.31           H  
ATOM   2665  CA  LYS A 184     -27.093  -8.499  -2.290  1.00 97.31           C  
ATOM   2666  HA  LYS A 184     -26.331  -8.558  -3.067  1.00 97.31           H  
ATOM   2667  C   LYS A 184     -26.418  -8.025  -1.001  1.00 97.31           C  
ATOM   2668  CB  LYS A 184     -28.163  -7.497  -2.750  1.00 97.31           C  
ATOM   2669  HB2 LYS A 184     -27.659  -6.556  -2.974  1.00 97.31           H  
ATOM   2670  HB3 LYS A 184     -28.858  -7.326  -1.928  1.00 97.31           H  
ATOM   2671  O   LYS A 184     -27.076  -7.520  -0.099  1.00 97.31           O  
ATOM   2672  CG  LYS A 184     -28.966  -7.918  -3.989  1.00 97.31           C  
ATOM   2673  HG2 LYS A 184     -29.374  -8.919  -3.849  1.00 97.31           H  
ATOM   2674  HG3 LYS A 184     -28.320  -7.920  -4.868  1.00 97.31           H  
ATOM   2675  CD  LYS A 184     -30.135  -6.945  -4.180  1.00 97.31           C  
ATOM   2676  HD2 LYS A 184     -29.764  -5.937  -4.368  1.00 97.31           H  
ATOM   2677  HD3 LYS A 184     -30.718  -6.923  -3.260  1.00 97.31           H  
ATOM   2678  CE  LYS A 184     -31.043  -7.397  -5.323  1.00 97.31           C  
ATOM   2679  HE2 LYS A 184     -31.262  -8.456  -5.182  1.00 97.31           H  
ATOM   2680  HE3 LYS A 184     -30.523  -7.268  -6.272  1.00 97.31           H  
ATOM   2681  NZ  LYS A 184     -32.304  -6.625  -5.299  1.00 97.31           N  
ATOM   2682  HZ1 LYS A 184     -32.684  -6.580  -4.365  1.00 97.31           H  
ATOM   2683  HZ2 LYS A 184     -32.156  -5.633  -5.418  1.00 97.31           H  
ATOM   2684  HZ3 LYS A 184     -33.018  -6.943  -5.939  1.00 97.31           H  
ATOM   2685  N   TYR A 185     -25.103  -8.190  -0.911  1.00 97.57           N  
ATOM   2686  H   TYR A 185     -24.599  -8.492  -1.733  1.00 97.57           H  
ATOM   2687  CA  TYR A 185     -24.331  -7.932   0.312  1.00 97.57           C  
ATOM   2688  HA  TYR A 185     -24.843  -8.382   1.162  1.00 97.57           H  
ATOM   2689  C   TYR A 185     -24.176  -6.441   0.612  1.00 97.57           C  
ATOM   2690  CB  TYR A 185     -22.943  -8.571   0.196  1.00 97.57           C  
ATOM   2691  HB2 TYR A 185     -22.354  -8.243   1.052  1.00 97.57           H  
ATOM   2692  HB3 TYR A 185     -22.446  -8.214  -0.706  1.00 97.57           H  
ATOM   2693  O   TYR A 185     -24.015  -6.057   1.763  1.00 97.57           O  
ATOM   2694  CG  TYR A 185     -22.960 -10.080   0.195  1.00 97.57           C  
ATOM   2695  CD1 TYR A 185     -22.597 -10.789   1.355  1.00 97.57           C  
ATOM   2696  HD1 TYR A 185     -22.251 -10.270   2.238  1.00 97.57           H  
ATOM   2697  CD2 TYR A 185     -23.370 -10.773  -0.958  1.00 97.57           C  
ATOM   2698  HD2 TYR A 185     -23.617 -10.229  -1.858  1.00 97.57           H  
ATOM   2699  CE1 TYR A 185     -22.702 -12.187   1.386  1.00 97.57           C  
ATOM   2700  HE1 TYR A 185     -22.450 -12.744   2.277  1.00 97.57           H  
ATOM   2701  CE2 TYR A 185     -23.501 -12.168  -0.925  1.00 97.57           C  
ATOM   2702  HE2 TYR A 185     -23.886 -12.695  -1.785  1.00 97.57           H  
ATOM   2703  OH  TYR A 185     -23.434 -14.188   0.321  1.00 97.57           O  
ATOM   2704  HH  TYR A 185     -23.871 -14.535  -0.460  1.00 97.57           H  
ATOM   2705  CZ  TYR A 185     -23.191 -12.866   0.258  1.00 97.57           C  
ATOM   2706  N   ALA A 186     -24.233  -5.598  -0.421  1.00 95.95           N  
ATOM   2707  H   ALA A 186     -24.334  -5.990  -1.346  1.00 95.95           H  
ATOM   2708  CA  ALA A 186     -24.158  -4.144  -0.291  1.00 95.95           C  
ATOM   2709  HA  ALA A 186     -23.638  -3.904   0.637  1.00 95.95           H  
ATOM   2710  C   ALA A 186     -25.541  -3.459  -0.191  1.00 95.95           C  
ATOM   2711  CB  ALA A 186     -23.301  -3.608  -1.444  1.00 95.95           C  
ATOM   2712  HB1 ALA A 186     -23.807  -3.789  -2.392  1.00 95.95           H  
ATOM   2713  HB2 ALA A 186     -23.153  -2.535  -1.324  1.00 95.95           H  
ATOM   2714  HB3 ALA A 186     -22.325  -4.094  -1.444  1.00 95.95           H  
ATOM   2715  O   ALA A 186     -25.613  -2.235  -0.265  1.00 95.95           O  
ATOM   2716  N   GLY A 187     -26.629  -4.227  -0.041  1.00 94.67           N  
ATOM   2717  H   GLY A 187     -26.508  -5.225   0.056  1.00 94.67           H  
ATOM   2718  CA  GLY A 187     -28.005  -3.718  -0.095  1.00 94.67           C  
ATOM   2719  HA2 GLY A 187     -28.660  -4.387   0.465  1.00 94.67           H  
ATOM   2720  HA3 GLY A 187     -28.050  -2.735   0.374  1.00 94.67           H  
ATOM   2721  C   GLY A 187     -28.549  -3.597  -1.521  1.00 94.67           C  
ATOM   2722  O   GLY A 187     -28.003  -4.174  -2.465  1.00 94.67           O  
ATOM   2723  N   GLU A 188     -29.653  -2.871  -1.697  1.00 96.09           N  
ATOM   2724  H   GLU A 188     -30.039  -2.354  -0.920  1.00 96.09           H  
ATOM   2725  CA  GLU A 188     -30.184  -2.581  -3.031  1.00 96.09           C  
ATOM   2726  HA  GLU A 188     -30.221  -3.513  -3.594  1.00 96.09           H  
ATOM   2727  C   GLU A 188     -29.250  -1.640  -3.803  1.00 96.09           C  
ATOM   2728  CB  GLU A 188     -31.611  -2.012  -2.940  1.00 96.09           C  
ATOM   2729  HB2 GLU A 188     -31.618  -1.158  -2.263  1.00 96.09           H  
ATOM   2730  HB3 GLU A 188     -31.913  -1.647  -3.921  1.00 96.09           H  
ATOM   2731  O   GLU A 188     -28.485  -0.875  -3.221  1.00 96.09           O  
ATOM   2732  CG  GLU A 188     -32.641  -3.052  -2.459  1.00 96.09           C  
ATOM   2733  HG2 GLU A 188     -33.618  -2.573  -2.402  1.00 96.09           H  
ATOM   2734  HG3 GLU A 188     -32.372  -3.395  -1.460  1.00 96.09           H  
ATOM   2735  CD  GLU A 188     -32.732  -4.250  -3.414  1.00 96.09           C  
ATOM   2736  OE1 GLU A 188     -32.979  -5.401  -2.986  1.00 96.09           O  
ATOM   2737  OE2 GLU A 188     -32.476  -4.085  -4.634  1.00 96.09           O  
ATOM   2738  N   TRP A 189     -29.305  -1.678  -5.138  1.00 94.86           N  
ATOM   2739  H   TRP A 189     -29.978  -2.294  -5.571  1.00 94.86           H  
ATOM   2740  CA  TRP A 189     -28.404  -0.892  -5.997  1.00 94.86           C  
ATOM   2741  HA  TRP A 189     -27.381  -1.243  -5.862  1.00 94.86           H  
ATOM   2742  C   TRP A 189     -28.402   0.610  -5.656  1.00 94.86           C  
ATOM   2743  CB  TRP A 189     -28.816  -1.120  -7.456  1.00 94.86           C  
ATOM   2744  HB2 TRP A 189     -28.626  -2.162  -7.711  1.00 94.86           H  
ATOM   2745  HB3 TRP A 189     -29.889  -0.948  -7.549  1.00 94.86           H  
ATOM   2746  O   TRP A 189     -27.340   1.223  -5.557  1.00 94.86           O  
ATOM   2747  CG  TRP A 189     -28.123  -0.257  -8.462  1.00 94.86           C  
ATOM   2748  CD1 TRP A 189     -28.663   0.826  -9.066  1.00 94.86           C  
ATOM   2749  HD1 TRP A 189     -29.655   1.210  -8.882  1.00 94.86           H  
ATOM   2750  CD2 TRP A 189     -26.747  -0.342  -8.948  1.00 94.86           C  
ATOM   2751  CE2 TRP A 189     -26.526   0.728  -9.864  1.00 94.86           C  
ATOM   2752  CE3 TRP A 189     -25.654  -1.197  -8.688  1.00 94.86           C  
ATOM   2753  HE3 TRP A 189     -25.785  -2.010  -7.989  1.00 94.86           H  
ATOM   2754  NE1 TRP A 189     -27.741   1.379  -9.931  1.00 94.86           N  
ATOM   2755  HE1 TRP A 189     -27.902   2.252 -10.412  1.00 94.86           H  
ATOM   2756  CH2 TRP A 189     -24.204   0.111 -10.158  1.00 94.86           C  
ATOM   2757  HH2 TRP A 189     -23.221   0.311 -10.559  1.00 94.86           H  
ATOM   2758  CZ2 TRP A 189     -25.276   0.968 -10.457  1.00 94.86           C  
ATOM   2759  HZ2 TRP A 189     -25.134   1.831 -11.091  1.00 94.86           H  
ATOM   2760  CZ3 TRP A 189     -24.399  -0.976  -9.288  1.00 94.86           C  
ATOM   2761  HZ3 TRP A 189     -23.568  -1.621  -9.042  1.00 94.86           H  
ATOM   2762  N   ASN A 190     -29.583   1.186  -5.416  1.00 94.31           N  
ATOM   2763  H   ASN A 190     -30.414   0.613  -5.461  1.00 94.31           H  
ATOM   2764  CA  ASN A 190     -29.723   2.601  -5.065  1.00 94.31           C  
ATOM   2765  HA  ASN A 190     -29.160   3.199  -5.781  1.00 94.31           H  
ATOM   2766  C   ASN A 190     -29.149   2.931  -3.677  1.00 94.31           C  
ATOM   2767  CB  ASN A 190     -31.206   2.994  -5.145  1.00 94.31           C  
ATOM   2768  HB2 ASN A 190     -31.325   3.999  -4.740  1.00 94.31           H  
ATOM   2769  HB3 ASN A 190     -31.795   2.317  -4.526  1.00 94.31           H  
ATOM   2770  O   ASN A 190     -28.684   4.050  -3.469  1.00 94.31           O  
ATOM   2771  CG  ASN A 190     -31.761   3.010  -6.558  1.00 94.31           C  
ATOM   2772  ND2 ASN A 190     -33.065   2.976  -6.694  1.00 94.31           N  
ATOM   2773 HD21 ASN A 190     -33.419   3.021  -7.639  1.00 94.31           H  
ATOM   2774 HD22 ASN A 190     -33.657   2.967  -5.876  1.00 94.31           H  
ATOM   2775  OD1 ASN A 190     -31.057   3.046  -7.554  1.00 94.31           O  
ATOM   2776  N   ASP A 191     -29.141   1.974  -2.749  1.00 94.35           N  
ATOM   2777  H   ASP A 191     -29.487   1.052  -2.973  1.00 94.35           H  
ATOM   2778  CA  ASP A 191     -28.534   2.159  -1.429  1.00 94.35           C  
ATOM   2779  HA  ASP A 191     -28.785   3.149  -1.049  1.00 94.35           H  
ATOM   2780  C   ASP A 191     -27.010   2.058  -1.535  1.00 94.35           C  
ATOM   2781  CB  ASP A 191     -29.077   1.120  -0.435  1.00 94.35           C  
ATOM   2782  HB2 ASP A 191     -28.783   0.122  -0.761  1.00 94.35           H  
ATOM   2783  HB3 ASP A 191     -28.619   1.298   0.538  1.00 94.35           H  
ATOM   2784  O   ASP A 191     -26.285   2.905  -1.013  1.00 94.35           O  
ATOM   2785  CG  ASP A 191     -30.597   1.168  -0.270  1.00 94.35           C  
ATOM   2786  OD1 ASP A 191     -31.170   2.277  -0.365  1.00 94.35           O  
ATOM   2787  OD2 ASP A 191     -31.171   0.075  -0.071  1.00 94.35           O  
ATOM   2788  N   ALA A 192     -26.521   1.065  -2.285  1.00 93.49           N  
ATOM   2789  H   ALA A 192     -27.178   0.399  -2.665  1.00 93.49           H  
ATOM   2790  CA  ALA A 192     -25.099   0.822  -2.493  1.00 93.49           C  
ATOM   2791  HA  ALA A 192     -24.628   0.666  -1.523  1.00 93.49           H  
ATOM   2792  C   ALA A 192     -24.392   2.003  -3.172  1.00 93.49           C  
ATOM   2793  CB  ALA A 192     -24.949  -0.458  -3.313  1.00 93.49           C  
ATOM   2794  HB1 ALA A 192     -25.405  -0.329  -4.294  1.00 93.49           H  
ATOM   2795  HB2 ALA A 192     -25.438  -1.281  -2.791  1.00 93.49           H  
ATOM   2796  HB3 ALA A 192     -23.890  -0.689  -3.433  1.00 93.49           H  
ATOM   2797  O   ALA A 192     -23.311   2.389  -2.737  1.00 93.49           O  
ATOM   2798  N   ILE A 193     -25.013   2.625  -4.184  1.00 93.19           N  
ATOM   2799  H   ILE A 193     -25.886   2.240  -4.513  1.00 93.19           H  
ATOM   2800  CA  ILE A 193     -24.479   3.835  -4.836  1.00 93.19           C  
ATOM   2801  HA  ILE A 193     -23.501   3.610  -5.262  1.00 93.19           H  
ATOM   2802  C   ILE A 193     -24.269   4.979  -3.834  1.00 93.19           C  
ATOM   2803  CB  ILE A 193     -25.429   4.283  -5.970  1.00 93.19           C  
ATOM   2804  HB  ILE A 193     -26.457   4.189  -5.619  1.00 93.19           H  
ATOM   2805  O   ILE A 193     -23.288   5.716  -3.928  1.00 93.19           O  
ATOM   2806  CG1 ILE A 193     -25.247   3.400  -7.214  1.00 93.19           C  
ATOM   2807 HG12 ILE A 193     -24.354   3.728  -7.746  1.00 93.19           H  
ATOM   2808 HG13 ILE A 193     -25.131   2.352  -6.937  1.00 93.19           H  
ATOM   2809  CG2 ILE A 193     -25.188   5.760  -6.352  1.00 93.19           C  
ATOM   2810 HG21 ILE A 193     -24.119   5.970  -6.359  1.00 93.19           H  
ATOM   2811 HG22 ILE A 193     -25.603   6.022  -7.325  1.00 93.19           H  
ATOM   2812 HG23 ILE A 193     -25.654   6.412  -5.614  1.00 93.19           H  
ATOM   2813  CD1 ILE A 193     -26.435   3.526  -8.166  1.00 93.19           C  
ATOM   2814 HD11 ILE A 193     -26.805   4.549  -8.237  1.00 93.19           H  
ATOM   2815 HD12 ILE A 193     -27.250   2.898  -7.806  1.00 93.19           H  
ATOM   2816 HD13 ILE A 193     -26.110   3.236  -9.165  1.00 93.19           H  
ATOM   2817  N   ASN A 194     -25.186   5.143  -2.880  1.00 93.00           N  
ATOM   2818  H   ASN A 194     -25.938   4.472  -2.812  1.00 93.00           H  
ATOM   2819  CA  ASN A 194     -25.147   6.250  -1.928  1.00 93.00           C  
ATOM   2820  HA  ASN A 194     -24.667   7.105  -2.406  1.00 93.00           H  
ATOM   2821  C   ASN A 194     -24.296   5.940  -0.680  1.00 93.00           C  
ATOM   2822  CB  ASN A 194     -26.594   6.653  -1.606  1.00 93.00           C  
ATOM   2823  HB2 ASN A 194     -27.161   5.776  -1.294  1.00 93.00           H  
ATOM   2824  HB3 ASN A 194     -26.596   7.369  -0.784  1.00 93.00           H  
ATOM   2825  O   ASN A 194     -23.958   6.855   0.078  1.00 93.00           O  
ATOM   2826  CG  ASN A 194     -27.272   7.322  -2.791  1.00 93.00           C  
ATOM   2827  ND2 ASN A 194     -28.395   6.824  -3.242  1.00 93.00           N  
ATOM   2828 HD21 ASN A 194     -28.670   5.891  -2.971  1.00 93.00           H  
ATOM   2829 HD22 ASN A 194     -28.780   7.271  -4.062  1.00 93.00           H  
ATOM   2830  OD1 ASN A 194     -26.802   8.307  -3.333  1.00 93.00           O  
ATOM   2831  N   LYS A 195     -23.907   4.674  -0.463  1.00 95.77           N  
ATOM   2832  H   LYS A 195     -24.228   3.970  -1.112  1.00 95.77           H  
ATOM   2833  CA  LYS A 195     -23.077   4.236   0.669  1.00 95.77           C  
ATOM   2834  HA  LYS A 195     -23.248   4.924   1.497  1.00 95.77           H  
ATOM   2835  C   LYS A 195     -21.588   4.308   0.315  1.00 95.77           C  
ATOM   2836  CB  LYS A 195     -23.536   2.842   1.144  1.00 95.77           C  
ATOM   2837  HB2 LYS A 195     -23.310   2.099   0.380  1.00 95.77           H  
ATOM   2838  HB3 LYS A 195     -24.616   2.866   1.283  1.00 95.77           H  
ATOM   2839  O   LYS A 195     -20.995   3.360  -0.195  1.00 95.77           O  
ATOM   2840  CG  LYS A 195     -22.881   2.431   2.481  1.00 95.77           C  
ATOM   2841  HG2 LYS A 195     -23.031   3.230   3.207  1.00 95.77           H  
ATOM   2842  HG3 LYS A 195     -21.810   2.296   2.332  1.00 95.77           H  
ATOM   2843  CD  LYS A 195     -23.478   1.127   3.057  1.00 95.77           C  
ATOM   2844  HD2 LYS A 195     -24.551   1.263   3.187  1.00 95.77           H  
ATOM   2845  HD3 LYS A 195     -23.317   0.320   2.343  1.00 95.77           H  
ATOM   2846  CE  LYS A 195     -22.844   0.749   4.416  1.00 95.77           C  
ATOM   2847  HE2 LYS A 195     -22.942   1.601   5.089  1.00 95.77           H  
ATOM   2848  HE3 LYS A 195     -21.779   0.577   4.261  1.00 95.77           H  
ATOM   2849  NZ  LYS A 195     -23.458  -0.459   5.053  1.00 95.77           N  
ATOM   2850  HZ1 LYS A 195     -24.440  -0.332   5.255  1.00 95.77           H  
ATOM   2851  HZ2 LYS A 195     -23.016  -0.713   5.926  1.00 95.77           H  
ATOM   2852  HZ3 LYS A 195     -23.372  -1.282   4.474  1.00 95.77           H  
ATOM   2853  N   LYS A 196     -20.965   5.445   0.635  1.00 97.56           N  
ATOM   2854  H   LYS A 196     -21.536   6.189   1.010  1.00 97.56           H  
ATOM   2855  CA  LYS A 196     -19.517   5.652   0.463  1.00 97.56           C  
ATOM   2856  HA  LYS A 196     -19.265   5.432  -0.575  1.00 97.56           H  
ATOM   2857  C   LYS A 196     -18.708   4.688   1.333  1.00 97.56           C  
ATOM   2858  CB  LYS A 196     -19.125   7.104   0.769  1.00 97.56           C  
ATOM   2859  HB2 LYS A 196     -19.443   7.359   1.780  1.00 97.56           H  
ATOM   2860  HB3 LYS A 196     -18.041   7.196   0.713  1.00 97.56           H  
ATOM   2861  O   LYS A 196     -19.020   4.491   2.507  1.00 97.56           O  
ATOM   2862  CG  LYS A 196     -19.757   8.072  -0.237  1.00 97.56           C  
ATOM   2863  HG2 LYS A 196     -19.420   7.812  -1.241  1.00 97.56           H  
ATOM   2864  HG3 LYS A 196     -20.842   7.983  -0.199  1.00 97.56           H  
ATOM   2865  CD  LYS A 196     -19.374   9.524   0.062  1.00 97.56           C  
ATOM   2866  HD2 LYS A 196     -19.707   9.785   1.067  1.00 97.56           H  
ATOM   2867  HD3 LYS A 196     -18.292   9.638  -0.008  1.00 97.56           H  
ATOM   2868  CE  LYS A 196     -20.070  10.414  -0.972  1.00 97.56           C  
ATOM   2869  HE2 LYS A 196     -21.142  10.222  -0.929  1.00 97.56           H  
ATOM   2870  HE3 LYS A 196     -19.740  10.120  -1.969  1.00 97.56           H  
ATOM   2871  NZ  LYS A 196     -19.800  11.853  -0.746  1.00 97.56           N  
ATOM   2872  HZ1 LYS A 196     -18.808  12.036  -0.793  1.00 97.56           H  
ATOM   2873  HZ2 LYS A 196     -20.258  12.389  -1.469  1.00 97.56           H  
ATOM   2874  HZ3 LYS A 196     -20.161  12.142   0.152  1.00 97.56           H  
ATOM   2875  N   LEU A 197     -17.638   4.142   0.765  1.00 97.85           N  
ATOM   2876  H   LEU A 197     -17.444   4.365  -0.201  1.00 97.85           H  
ATOM   2877  CA  LEU A 197     -16.689   3.304   1.483  1.00 97.85           C  
ATOM   2878  HA  LEU A 197     -17.268   2.582   2.059  1.00 97.85           H  
ATOM   2879  C   LEU A 197     -15.828   4.127   2.450  1.00 97.85           C  
ATOM   2880  CB  LEU A 197     -15.780   2.541   0.507  1.00 97.85           C  
ATOM   2881  HB2 LEU A 197     -15.025   2.022   1.097  1.00 97.85           H  
ATOM   2882  HB3 LEU A 197     -15.275   3.260  -0.139  1.00 97.85           H  
ATOM   2883  O   LEU A 197     -15.409   5.238   2.107  1.00 97.85           O  
ATOM   2884  CG  LEU A 197     -16.493   1.502  -0.362  1.00 97.85           C  
ATOM   2885  HG  LEU A 197     -17.212   2.002  -1.012  1.00 97.85           H  
ATOM   2886  CD1 LEU A 197     -15.474   0.780  -1.243  1.00 97.85           C  
ATOM   2887 HD11 LEU A 197     -15.983   0.064  -1.887  1.00 97.85           H  
ATOM   2888 HD12 LEU A 197     -14.952   1.502  -1.871  1.00 97.85           H  
ATOM   2889 HD13 LEU A 197     -14.751   0.250  -0.623  1.00 97.85           H  
ATOM   2890  CD2 LEU A 197     -17.235   0.485   0.498  1.00 97.85           C  
ATOM   2891 HD21 LEU A 197     -17.569  -0.337  -0.135  1.00 97.85           H  
ATOM   2892 HD22 LEU A 197     -16.577   0.102   1.278  1.00 97.85           H  
ATOM   2893 HD23 LEU A 197     -18.119   0.943   0.944  1.00 97.85           H  
ATOM   2894  N   PRO A 198     -15.493   3.570   3.626  1.00 97.77           N  
ATOM   2895  CA  PRO A 198     -14.466   4.120   4.496  1.00 97.77           C  
ATOM   2896  HA  PRO A 198     -14.785   5.109   4.828  1.00 97.77           H  
ATOM   2897  C   PRO A 198     -13.110   4.216   3.788  1.00 97.77           C  
ATOM   2898  CB  PRO A 198     -14.393   3.181   5.706  1.00 97.77           C  
ATOM   2899  HB2 PRO A 198     -13.624   2.424   5.553  1.00 97.77           H  
ATOM   2900  HB3 PRO A 198     -14.204   3.727   6.630  1.00 97.77           H  
ATOM   2901  O   PRO A 198     -12.622   3.238   3.214  1.00 97.77           O  
ATOM   2902  CG  PRO A 198     -15.758   2.497   5.725  1.00 97.77           C  
ATOM   2903  HG2 PRO A 198     -16.477   3.130   6.246  1.00 97.77           H  
ATOM   2904  HG3 PRO A 198     -15.711   1.509   6.182  1.00 97.77           H  
ATOM   2905  CD  PRO A 198     -16.127   2.418   4.248  1.00 97.77           C  
ATOM   2906  HD2 PRO A 198     -17.212   2.451   4.148  1.00 97.77           H  
ATOM   2907  HD3 PRO A 198     -15.734   1.500   3.810  1.00 97.77           H  
ATOM   2908  N   LEU A 199     -12.486   5.392   3.868  1.00 98.24           N  
ATOM   2909  H   LEU A 199     -12.952   6.143   4.357  1.00 98.24           H  
ATOM   2910  CA  LEU A 199     -11.079   5.583   3.523  1.00 98.24           C  
ATOM   2911  HA  LEU A 199     -10.861   5.050   2.597  1.00 98.24           H  
ATOM   2912  C   LEU A 199     -10.226   5.000   4.654  1.00 98.24           C  
ATOM   2913  CB  LEU A 199     -10.814   7.088   3.324  1.00 98.24           C  
ATOM   2914  HB2 LEU A 199     -11.474   7.465   2.543  1.00 98.24           H  
ATOM   2915  HB3 LEU A 199     -11.062   7.605   4.250  1.00 98.24           H  
ATOM   2916  O   LEU A 199     -10.262   5.515   5.769  1.00 98.24           O  
ATOM   2917  CG  LEU A 199      -9.356   7.424   2.953  1.00 98.24           C  
ATOM   2918  HG  LEU A 199      -8.670   6.970   3.668  1.00 98.24           H  
ATOM   2919  CD1 LEU A 199      -9.010   6.941   1.550  1.00 98.24           C  
ATOM   2920 HD11 LEU A 199      -9.700   7.382   0.831  1.00 98.24           H  
ATOM   2921 HD12 LEU A 199      -7.987   7.226   1.302  1.00 98.24           H  
ATOM   2922 HD13 LEU A 199      -9.085   5.855   1.493  1.00 98.24           H  
ATOM   2923  CD2 LEU A 199      -9.144   8.939   2.978  1.00 98.24           C  
ATOM   2924 HD21 LEU A 199      -9.815   9.421   2.268  1.00 98.24           H  
ATOM   2925 HD22 LEU A 199      -9.345   9.315   3.981  1.00 98.24           H  
ATOM   2926 HD23 LEU A 199      -8.111   9.167   2.715  1.00 98.24           H  
ATOM   2927  N   VAL A 200      -9.460   3.948   4.370  1.00 97.28           N  
ATOM   2928  H   VAL A 200      -9.459   3.587   3.427  1.00 97.28           H  
ATOM   2929  CA  VAL A 200      -8.602   3.284   5.369  1.00 97.28           C  
ATOM   2930  HA  VAL A 200      -8.943   3.562   6.366  1.00 97.28           H  
ATOM   2931  C   VAL A 200      -7.151   3.747   5.307  1.00 97.28           C  
ATOM   2932  CB  VAL A 200      -8.700   1.753   5.290  1.00 97.28           C  
ATOM   2933  HB  VAL A 200      -7.992   1.332   6.003  1.00 97.28           H  
ATOM   2934  O   VAL A 200      -6.417   3.614   6.281  1.00 97.28           O  
ATOM   2935  CG1 VAL A 200     -10.101   1.292   5.704  1.00 97.28           C  
ATOM   2936 HG11 VAL A 200     -10.845   1.609   4.973  1.00 97.28           H  
ATOM   2937 HG12 VAL A 200     -10.354   1.713   6.678  1.00 97.28           H  
ATOM   2938 HG13 VAL A 200     -10.108   0.205   5.791  1.00 97.28           H  
ATOM   2939  CG2 VAL A 200      -8.386   1.181   3.902  1.00 97.28           C  
ATOM   2940 HG21 VAL A 200      -8.305   0.096   3.974  1.00 97.28           H  
ATOM   2941 HG22 VAL A 200      -9.183   1.424   3.200  1.00 97.28           H  
ATOM   2942 HG23 VAL A 200      -7.438   1.576   3.538  1.00 97.28           H  
ATOM   2943  N   GLY A 201      -6.735   4.356   4.197  1.00 96.46           N  
ATOM   2944  H   GLY A 201      -7.355   4.412   3.401  1.00 96.46           H  
ATOM   2945  CA  GLY A 201      -5.406   4.937   4.104  1.00 96.46           C  
ATOM   2946  HA2 GLY A 201      -4.688   4.194   4.453  1.00 96.46           H  
ATOM   2947  HA3 GLY A 201      -5.344   5.801   4.765  1.00 96.46           H  
ATOM   2948  C   GLY A 201      -5.022   5.370   2.700  1.00 96.46           C  
ATOM   2949  O   GLY A 201      -5.876   5.607   1.844  1.00 96.46           O  
ATOM   2950  N   LYS A 202      -3.713   5.496   2.475  1.00 96.66           N  
ATOM   2951  H   LYS A 202      -3.073   5.229   3.210  1.00 96.66           H  
ATOM   2952  CA  LYS A 202      -3.133   5.835   1.175  1.00 96.66           C  
ATOM   2953  HA  LYS A 202      -3.910   5.719   0.419  1.00 96.66           H  
ATOM   2954  C   LYS A 202      -2.011   4.879   0.801  1.00 96.66           C  
ATOM   2955  CB  LYS A 202      -2.626   7.281   1.147  1.00 96.66           C  
ATOM   2956  HB2 LYS A 202      -2.112   7.436   0.199  1.00 96.66           H  
ATOM   2957  HB3 LYS A 202      -1.913   7.441   1.956  1.00 96.66           H  
ATOM   2958  O   LYS A 202      -1.209   4.526   1.663  1.00 96.66           O  
ATOM   2959  CG  LYS A 202      -3.776   8.289   1.256  1.00 96.66           C  
ATOM   2960  HG2 LYS A 202      -4.557   8.010   0.549  1.00 96.66           H  
ATOM   2961  HG3 LYS A 202      -4.189   8.276   2.264  1.00 96.66           H  
ATOM   2962  CD  LYS A 202      -3.282   9.695   0.915  1.00 96.66           C  
ATOM   2963  HD2 LYS A 202      -2.827   9.667  -0.075  1.00 96.66           H  
ATOM   2964  HD3 LYS A 202      -2.545  10.022   1.648  1.00 96.66           H  
ATOM   2965  CE  LYS A 202      -4.480  10.645   0.896  1.00 96.66           C  
ATOM   2966  HE2 LYS A 202      -4.796  10.847   1.920  1.00 96.66           H  
ATOM   2967  HE3 LYS A 202      -5.303  10.138   0.392  1.00 96.66           H  
ATOM   2968  NZ  LYS A 202      -4.156  11.893   0.170  1.00 96.66           N  
ATOM   2969  HZ1 LYS A 202      -3.899  11.656  -0.778  1.00 96.66           H  
ATOM   2970  HZ2 LYS A 202      -4.973  12.486   0.128  1.00 96.66           H  
ATOM   2971  HZ3 LYS A 202      -3.393  12.383   0.613  1.00 96.66           H  
ATOM   2972  N   SER A 203      -1.938   4.501  -0.470  1.00 96.84           N  
ATOM   2973  H   SER A 203      -2.613   4.868  -1.124  1.00 96.84           H  
ATOM   2974  CA  SER A 203      -0.857   3.667  -0.994  1.00 96.84           C  
ATOM   2975  HA  SER A 203      -0.697   2.840  -0.301  1.00 96.84           H  
ATOM   2976  C   SER A 203       0.459   4.442  -1.104  1.00 96.84           C  
ATOM   2977  CB  SER A 203      -1.260   3.056  -2.340  1.00 96.84           C  
ATOM   2978  HB2 SER A 203      -0.579   2.240  -2.580  1.00 96.84           H  
ATOM   2979  HB3 SER A 203      -2.264   2.641  -2.257  1.00 96.84           H  
ATOM   2980  O   SER A 203       0.502   5.666  -0.940  1.00 96.84           O  
ATOM   2981  OG  SER A 203      -1.222   4.000  -3.395  1.00 96.84           O  
ATOM   2982  HG  SER A 203      -1.456   3.485  -4.171  1.00 96.84           H  
ATOM   2983  N   VAL A 204       1.544   3.732  -1.422  1.00 95.25           N  
ATOM   2984  H   VAL A 204       1.449   2.732  -1.536  1.00 95.25           H  
ATOM   2985  CA  VAL A 204       2.870   4.327  -1.653  1.00 95.25           C  
ATOM   2986  HA  VAL A 204       3.161   4.856  -0.745  1.00 95.25           H  
ATOM   2987  C   VAL A 204       2.859   5.364  -2.784  1.00 95.25           C  
ATOM   2988  CB  VAL A 204       3.907   3.214  -1.894  1.00 95.25           C  
ATOM   2989  HB  VAL A 204       3.828   2.508  -1.067  1.00 95.25           H  
ATOM   2990  O   VAL A 204       3.530   6.388  -2.685  1.00 95.25           O  
ATOM   2991  CG1 VAL A 204       3.674   2.434  -3.195  1.00 95.25           C  
ATOM   2992 HG11 VAL A 204       2.662   2.031  -3.230  1.00 95.25           H  
ATOM   2993 HG12 VAL A 204       3.847   3.069  -4.064  1.00 95.25           H  
ATOM   2994 HG13 VAL A 204       4.372   1.598  -3.239  1.00 95.25           H  
ATOM   2995  CG2 VAL A 204       5.333   3.763  -1.886  1.00 95.25           C  
ATOM   2996 HG21 VAL A 204       5.523   4.282  -0.947  1.00 95.25           H  
ATOM   2997 HG22 VAL A 204       5.490   4.444  -2.722  1.00 95.25           H  
ATOM   2998 HG23 VAL A 204       6.031   2.930  -1.973  1.00 95.25           H  
ATOM   2999  N   SER A 205       2.023   5.178  -3.813  1.00 92.11           N  
ATOM   3000  H   SER A 205       1.458   4.341  -3.839  1.00 92.11           H  
ATOM   3001  CA  SER A 205       1.846   6.146  -4.904  1.00 92.11           C  
ATOM   3002  HA  SER A 205       2.813   6.605  -5.110  1.00 92.11           H  
ATOM   3003  C   SER A 205       0.883   7.290  -4.558  1.00 92.11           C  
ATOM   3004  CB  SER A 205       1.410   5.425  -6.183  1.00 92.11           C  
ATOM   3005  HB2 SER A 205       1.390   6.131  -7.013  1.00 92.11           H  
ATOM   3006  HB3 SER A 205       2.131   4.640  -6.414  1.00 92.11           H  
ATOM   3007  O   SER A 205       0.564   8.110  -5.415  1.00 92.11           O  
ATOM   3008  OG  SER A 205       0.132   4.847  -6.025  1.00 92.11           O  
ATOM   3009  HG  SER A 205      -0.528   5.543  -5.984  1.00 92.11           H  
ATOM   3010  N   GLY A 206       0.374   7.343  -3.323  1.00 93.98           N  
ATOM   3011  H   GLY A 206       0.661   6.637  -2.660  1.00 93.98           H  
ATOM   3012  CA  GLY A 206      -0.535   8.385  -2.848  1.00 93.98           C  
ATOM   3013  HA2 GLY A 206      -0.198   9.351  -3.224  1.00 93.98           H  
ATOM   3014  HA3 GLY A 206      -0.491   8.401  -1.759  1.00 93.98           H  
ATOM   3015  C   GLY A 206      -2.002   8.207  -3.250  1.00 93.98           C  
ATOM   3016  O   GLY A 206      -2.793   9.125  -3.014  1.00 93.98           O  
ATOM   3017  N   LYS A 207      -2.380   7.053  -3.822  1.00 97.33           N  
ATOM   3018  H   LYS A 207      -1.704   6.304  -3.865  1.00 97.33           H  
ATOM   3019  CA  LYS A 207      -3.782   6.728  -4.128  1.00 97.33           C  
ATOM   3020  HA  LYS A 207      -4.254   7.591  -4.596  1.00 97.33           H  
ATOM   3021  C   LYS A 207      -4.550   6.437  -2.844  1.00 97.33           C  
ATOM   3022  CB  LYS A 207      -3.881   5.537  -5.090  1.00 97.33           C  
ATOM   3023  HB2 LYS A 207      -4.921   5.215  -5.148  1.00 97.33           H  
ATOM   3024  HB3 LYS A 207      -3.301   4.702  -4.698  1.00 97.33           H  
ATOM   3025  O   LYS A 207      -3.969   5.991  -1.857  1.00 97.33           O  
ATOM   3026  CG  LYS A 207      -3.401   5.878  -6.506  1.00 97.33           C  
ATOM   3027  HG2 LYS A 207      -2.347   6.152  -6.483  1.00 97.33           H  
ATOM   3028  HG3 LYS A 207      -3.980   6.719  -6.890  1.00 97.33           H  
ATOM   3029  CD  LYS A 207      -3.597   4.667  -7.423  1.00 97.33           C  
ATOM   3030  HD2 LYS A 207      -4.651   4.392  -7.447  1.00 97.33           H  
ATOM   3031  HD3 LYS A 207      -3.024   3.827  -7.029  1.00 97.33           H  
ATOM   3032  CE  LYS A 207      -3.120   4.966  -8.843  1.00 97.33           C  
ATOM   3033  HE2 LYS A 207      -2.074   5.267  -8.800  1.00 97.33           H  
ATOM   3034  HE3 LYS A 207      -3.708   5.790  -9.246  1.00 97.33           H  
ATOM   3035  NZ  LYS A 207      -3.267   3.767  -9.701  1.00 97.33           N  
ATOM   3036  HZ1 LYS A 207      -2.885   3.896 -10.627  1.00 97.33           H  
ATOM   3037  HZ2 LYS A 207      -4.236   3.539  -9.869  1.00 97.33           H  
ATOM   3038  HZ3 LYS A 207      -2.856   2.948  -9.276  1.00 97.33           H  
ATOM   3039  N   ASN A 208      -5.852   6.693  -2.856  1.00 98.51           N  
ATOM   3040  H   ASN A 208      -6.292   6.889  -3.743  1.00 98.51           H  
ATOM   3041  CA  ASN A 208      -6.721   6.379  -1.731  1.00 98.51           C  
ATOM   3042  HA  ASN A 208      -6.238   6.664  -0.796  1.00 98.51           H  
ATOM   3043  C   ASN A 208      -6.988   4.875  -1.691  1.00 98.51           C  
ATOM   3044  CB  ASN A 208      -8.025   7.166  -1.880  1.00 98.51           C  
ATOM   3045  HB2 ASN A 208      -8.435   6.984  -2.873  1.00 98.51           H  
ATOM   3046  HB3 ASN A 208      -8.757   6.802  -1.159  1.00 98.51           H  
ATOM   3047  O   ASN A 208      -7.260   4.275  -2.728  1.00 98.51           O  
ATOM   3048  CG  ASN A 208      -7.848   8.656  -1.668  1.00 98.51           C  
ATOM   3049  ND2 ASN A 208      -8.565   9.446  -2.427  1.00 98.51           N  
ATOM   3050 HD21 ASN A 208      -9.175   9.035  -3.119  1.00 98.51           H  
ATOM   3051 HD22 ASN A 208      -8.459  10.443  -2.308  1.00 98.51           H  
ATOM   3052  OD1 ASN A 208      -7.076   9.139  -0.847  1.00 98.51           O  
ATOM   3053  N   VAL A 209      -6.940   4.292  -0.495  1.00 98.69           N  
ATOM   3054  H   VAL A 209      -6.702   4.851   0.312  1.00 98.69           H  
ATOM   3055  CA  VAL A 209      -7.312   2.897  -0.254  1.00 98.69           C  
ATOM   3056  HA  VAL A 209      -7.498   2.406  -1.209  1.00 98.69           H  
ATOM   3057  C   VAL A 209      -8.603   2.884   0.552  1.00 98.69           C  
ATOM   3058  CB  VAL A 209      -6.192   2.103   0.440  1.00 98.69           C  
ATOM   3059  HB  VAL A 209      -6.032   2.498   1.443  1.00 98.69           H  
ATOM   3060  O   VAL A 209      -8.655   3.403   1.669  1.00 98.69           O  
ATOM   3061  CG1 VAL A 209      -6.572   0.620   0.541  1.00 98.69           C  
ATOM   3062 HG11 VAL A 209      -6.727   0.204  -0.454  1.00 98.69           H  
ATOM   3063 HG12 VAL A 209      -7.482   0.495   1.128  1.00 98.69           H  
ATOM   3064 HG13 VAL A 209      -5.769   0.069   1.032  1.00 98.69           H  
ATOM   3065  CG2 VAL A 209      -4.874   2.205  -0.338  1.00 98.69           C  
ATOM   3066 HG21 VAL A 209      -4.110   1.590   0.139  1.00 98.69           H  
ATOM   3067 HG22 VAL A 209      -5.016   1.852  -1.359  1.00 98.69           H  
ATOM   3068 HG23 VAL A 209      -4.524   3.237  -0.361  1.00 98.69           H  
ATOM   3069  N   PHE A 210      -9.644   2.298  -0.022  1.00 98.75           N  
ATOM   3070  H   PHE A 210      -9.510   1.911  -0.945  1.00 98.75           H  
ATOM   3071  CA  PHE A 210     -10.946   2.095   0.599  1.00 98.75           C  
ATOM   3072  HA  PHE A 210     -11.013   2.700   1.504  1.00 98.75           H  
ATOM   3073  C   PHE A 210     -11.115   0.631   0.986  1.00 98.75           C  
ATOM   3074  CB  PHE A 210     -12.054   2.536  -0.361  1.00 98.75           C  
ATOM   3075  HB2 PHE A 210     -12.020   1.914  -1.255  1.00 98.75           H  
ATOM   3076  HB3 PHE A 210     -13.015   2.361   0.122  1.00 98.75           H  
ATOM   3077  O   PHE A 210     -10.600  -0.247   0.296  1.00 98.75           O  
ATOM   3078  CG  PHE A 210     -11.973   3.992  -0.766  1.00 98.75           C  
ATOM   3079  CD1 PHE A 210     -12.524   4.986   0.064  1.00 98.75           C  
ATOM   3080  HD1 PHE A 210     -13.029   4.708   0.977  1.00 98.75           H  
ATOM   3081  CD2 PHE A 210     -11.320   4.358  -1.958  1.00 98.75           C  
ATOM   3082  HD2 PHE A 210     -10.884   3.599  -2.590  1.00 98.75           H  
ATOM   3083  CE1 PHE A 210     -12.406   6.342  -0.285  1.00 98.75           C  
ATOM   3084  HE1 PHE A 210     -12.816   7.102   0.363  1.00 98.75           H  
ATOM   3085  CE2 PHE A 210     -11.213   5.713  -2.313  1.00 98.75           C  
ATOM   3086  HE2 PHE A 210     -10.705   5.992  -3.225  1.00 98.75           H  
ATOM   3087  CZ  PHE A 210     -11.743   6.705  -1.471  1.00 98.75           C  
ATOM   3088  HZ  PHE A 210     -11.630   7.746  -1.733  1.00 98.75           H  
ATOM   3089  N   LYS A 211     -11.868   0.359   2.054  1.00 98.53           N  
ATOM   3090  H   LYS A 211     -12.271   1.129   2.567  1.00 98.53           H  
ATOM   3091  CA  LYS A 211     -12.216  -1.007   2.464  1.00 98.53           C  
ATOM   3092  HA  LYS A 211     -11.854  -1.718   1.721  1.00 98.53           H  
ATOM   3093  C   LYS A 211     -13.726  -1.153   2.542  1.00 98.53           C  
ATOM   3094  CB  LYS A 211     -11.535  -1.351   3.798  1.00 98.53           C  
ATOM   3095  HB2 LYS A 211     -10.469  -1.139   3.713  1.00 98.53           H  
ATOM   3096  HB3 LYS A 211     -11.959  -0.725   4.583  1.00 98.53           H  
ATOM   3097  O   LYS A 211     -14.394  -0.358   3.197  1.00 98.53           O  
ATOM   3098  CG  LYS A 211     -11.708  -2.828   4.185  1.00 98.53           C  
ATOM   3099  HG2 LYS A 211     -11.244  -3.450   3.419  1.00 98.53           H  
ATOM   3100  HG3 LYS A 211     -12.768  -3.074   4.237  1.00 98.53           H  
ATOM   3101  CD  LYS A 211     -11.069  -3.133   5.549  1.00 98.53           C  
ATOM   3102  HD2 LYS A 211     -10.020  -2.836   5.545  1.00 98.53           H  
ATOM   3103  HD3 LYS A 211     -11.594  -2.582   6.328  1.00 98.53           H  
ATOM   3104  CE  LYS A 211     -11.180  -4.637   5.813  1.00 98.53           C  
ATOM   3105  HE2 LYS A 211     -10.731  -5.174   4.978  1.00 98.53           H  
ATOM   3106  HE3 LYS A 211     -12.234  -4.915   5.835  1.00 98.53           H  
ATOM   3107  NZ  LYS A 211     -10.526  -5.076   7.070  1.00 98.53           N  
ATOM   3108  HZ1 LYS A 211      -9.524  -4.956   7.052  1.00 98.53           H  
ATOM   3109  HZ2 LYS A 211     -10.914  -4.634   7.892  1.00 98.53           H  
ATOM   3110  HZ3 LYS A 211     -10.709  -6.066   7.151  1.00 98.53           H  
ATOM   3111  N   TRP A 212     -14.254  -2.182   1.896  1.00 98.32           N  
ATOM   3112  H   TRP A 212     -13.627  -2.807   1.409  1.00 98.32           H  
ATOM   3113  CA  TRP A 212     -15.604  -2.663   2.145  1.00 98.32           C  
ATOM   3114  HA  TRP A 212     -16.191  -1.900   2.656  1.00 98.32           H  
ATOM   3115  C   TRP A 212     -15.530  -3.895   3.036  1.00 98.32           C  
ATOM   3116  CB  TRP A 212     -16.293  -2.988   0.827  1.00 98.32           C  
ATOM   3117  HB2 TRP A 212     -15.711  -3.752   0.312  1.00 98.32           H  
ATOM   3118  HB3 TRP A 212     -16.287  -2.102   0.193  1.00 98.32           H  
ATOM   3119  O   TRP A 212     -14.771  -4.815   2.738  1.00 98.32           O  
ATOM   3120  CG  TRP A 212     -17.692  -3.495   0.985  1.00 98.32           C  
ATOM   3121  CD1 TRP A 212     -18.800  -2.756   1.223  1.00 98.32           C  
ATOM   3122  HD1 TRP A 212     -18.819  -1.681   1.322  1.00 98.32           H  
ATOM   3123  CD2 TRP A 212     -18.137  -4.882   0.958  1.00 98.32           C  
ATOM   3124  CE2 TRP A 212     -19.545  -4.911   1.177  1.00 98.32           C  
ATOM   3125  CE3 TRP A 212     -17.483  -6.118   0.779  1.00 98.32           C  
ATOM   3126  HE3 TRP A 212     -16.415  -6.133   0.617  1.00 98.32           H  
ATOM   3127  NE1 TRP A 212     -19.898  -3.588   1.326  1.00 98.32           N  
ATOM   3128  HE1 TRP A 212     -20.833  -3.266   1.533  1.00 98.32           H  
ATOM   3129  CH2 TRP A 212     -19.592  -7.321   1.024  1.00 98.32           C  
ATOM   3130  HH2 TRP A 212     -20.121  -8.262   1.061  1.00 98.32           H  
ATOM   3131  CZ2 TRP A 212     -20.274  -6.107   1.217  1.00 98.32           C  
ATOM   3132  HZ2 TRP A 212     -21.336  -6.089   1.412  1.00 98.32           H  
ATOM   3133  CZ3 TRP A 212     -18.204  -7.324   0.805  1.00 98.32           C  
ATOM   3134  HZ3 TRP A 212     -17.684  -8.258   0.654  1.00 98.32           H  
ATOM   3135  N   THR A 213     -16.336  -3.915   4.090  1.00 97.59           N  
ATOM   3136  H   THR A 213     -16.962  -3.137   4.246  1.00 97.59           H  
ATOM   3137  CA  THR A 213     -16.508  -5.069   4.972  1.00 97.59           C  
ATOM   3138  HA  THR A 213     -16.013  -5.941   4.545  1.00 97.59           H  
ATOM   3139  C   THR A 213     -17.994  -5.355   5.074  1.00 97.59           C  
ATOM   3140  CB  THR A 213     -15.916  -4.820   6.368  1.00 97.59           C  
ATOM   3141  HB  THR A 213     -16.458  -4.012   6.858  1.00 97.59           H  
ATOM   3142  O   THR A 213     -18.789  -4.439   5.288  1.00 97.59           O  
ATOM   3143  CG2 THR A 213     -15.962  -6.065   7.252  1.00 97.59           C  
ATOM   3144 HG21 THR A 213     -16.997  -6.335   7.462  1.00 97.59           H  
ATOM   3145 HG22 THR A 213     -15.466  -5.871   8.203  1.00 97.59           H  
ATOM   3146 HG23 THR A 213     -15.471  -6.900   6.753  1.00 97.59           H  
ATOM   3147  OG1 THR A 213     -14.552  -4.473   6.291  1.00 97.59           O  
ATOM   3148  HG1 THR A 213     -14.181  -4.754   7.131  1.00 97.59           H  
ATOM   3149  N   TYR A 214     -18.365  -6.617   4.905  1.00 97.53           N  
ATOM   3150  H   TYR A 214     -17.658  -7.318   4.735  1.00 97.53           H  
ATOM   3151  CA  TYR A 214     -19.732  -7.066   5.095  1.00 97.53           C  
ATOM   3152  HA  TYR A 214     -20.401  -6.376   4.580  1.00 97.53           H  
ATOM   3153  C   TYR A 214     -20.099  -7.089   6.584  1.00 97.53           C  
ATOM   3154  CB  TYR A 214     -19.875  -8.453   4.479  1.00 97.53           C  
ATOM   3155  HB2 TYR A 214     -19.555  -8.433   3.437  1.00 97.53           H  
ATOM   3156  HB3 TYR A 214     -19.205  -9.117   5.026  1.00 97.53           H  
ATOM   3157  O   TYR A 214     -19.345  -7.608   7.405  1.00 97.53           O  
ATOM   3158  CG  TYR A 214     -21.278  -9.005   4.550  1.00 97.53           C  
ATOM   3159  CD1 TYR A 214     -21.511 -10.218   5.220  1.00 97.53           C  
ATOM   3160  HD1 TYR A 214     -20.698 -10.764   5.675  1.00 97.53           H  
ATOM   3161  CD2 TYR A 214     -22.354  -8.286   3.992  1.00 97.53           C  
ATOM   3162  HD2 TYR A 214     -22.184  -7.340   3.500  1.00 97.53           H  
ATOM   3163  CE1 TYR A 214     -22.817 -10.718   5.326  1.00 97.53           C  
ATOM   3164  HE1 TYR A 214     -22.991 -11.640   5.861  1.00 97.53           H  
ATOM   3165  CE2 TYR A 214     -23.664  -8.787   4.096  1.00 97.53           C  
ATOM   3166  HE2 TYR A 214     -24.489  -8.219   3.692  1.00 97.53           H  
ATOM   3167  OH  TYR A 214     -25.161 -10.476   4.904  1.00 97.53           O  
ATOM   3168  HH  TYR A 214     -25.799  -9.939   4.430  1.00 97.53           H  
ATOM   3169  CZ  TYR A 214     -23.895 -10.010   4.761  1.00 97.53           C  
ATOM   3170  N   ASP A 215     -21.266  -6.541   6.917  1.00 94.13           N  
ATOM   3171  H   ASP A 215     -21.819  -6.085   6.206  1.00 94.13           H  
ATOM   3172  CA  ASP A 215     -21.786  -6.376   8.280  1.00 94.13           C  
ATOM   3173  HA  ASP A 215     -21.049  -6.762   8.984  1.00 94.13           H  
ATOM   3174  C   ASP A 215     -23.075  -7.181   8.551  1.00 94.13           C  
ATOM   3175  CB  ASP A 215     -21.950  -4.866   8.577  1.00 94.13           C  
ATOM   3176  HB2 ASP A 215     -22.330  -4.741   9.591  1.00 94.13           H  
ATOM   3177  HB3 ASP A 215     -20.960  -4.411   8.548  1.00 94.13           H  
ATOM   3178  O   ASP A 215     -23.687  -7.033   9.608  1.00 94.13           O  
ATOM   3179  CG  ASP A 215     -22.858  -4.083   7.603  1.00 94.13           C  
ATOM   3180  OD1 ASP A 215     -23.341  -4.668   6.605  1.00 94.13           O  
ATOM   3181  OD2 ASP A 215     -23.005  -2.846   7.780  1.00 94.13           O  
ATOM   3182  N   GLY A 216     -23.497  -8.039   7.615  1.00 94.52           N  
ATOM   3183  H   GLY A 216     -22.920  -8.157   6.794  1.00 94.52           H  
ATOM   3184  CA  GLY A 216     -24.692  -8.874   7.764  1.00 94.52           C  
ATOM   3185  HA2 GLY A 216     -25.224  -8.905   6.813  1.00 94.52           H  
ATOM   3186  HA3 GLY A 216     -25.370  -8.412   8.481  1.00 94.52           H  
ATOM   3187  C   GLY A 216     -24.410 -10.302   8.246  1.00 94.52           C  
ATOM   3188  O   GLY A 216     -23.310 -10.642   8.672  1.00 94.52           O  
ATOM   3189  N   THR A 217     -25.437 -11.155   8.189  1.00 93.79           N  
ATOM   3190  H   THR A 217     -26.326 -10.822   7.845  1.00 93.79           H  
ATOM   3191  CA  THR A 217     -25.412 -12.523   8.743  1.00 93.79           C  
ATOM   3192  HA  THR A 217     -24.607 -12.597   9.474  1.00 93.79           H  
ATOM   3193  C   THR A 217     -25.147 -13.618   7.710  1.00 93.79           C  
ATOM   3194  CB  THR A 217     -26.731 -12.831   9.465  1.00 93.79           C  
ATOM   3195  HB  THR A 217     -26.723 -13.861   9.822  1.00 93.79           H  
ATOM   3196  O   THR A 217     -25.061 -14.790   8.074  1.00 93.79           O  
ATOM   3197  CG2 THR A 217     -26.952 -11.908  10.664  1.00 93.79           C  
ATOM   3198 HG21 THR A 217     -26.105 -11.982  11.346  1.00 93.79           H  
ATOM   3199 HG22 THR A 217     -27.061 -10.874  10.335  1.00 93.79           H  
ATOM   3200 HG23 THR A 217     -27.859 -12.210  11.188  1.00 93.79           H  
ATOM   3201  OG1 THR A 217     -27.824 -12.646   8.589  1.00 93.79           O  
ATOM   3202  HG1 THR A 217     -27.814 -13.354   7.941  1.00 93.79           H  
ATOM   3203  N   GLU A 218     -25.067 -13.271   6.425  1.00 92.96           N  
ATOM   3204  H   GLU A 218     -25.119 -12.295   6.172  1.00 92.96           H  
ATOM   3205  CA  GLU A 218     -24.788 -14.241   5.368  1.00 92.96           C  
ATOM   3206  HA  GLU A 218     -25.482 -15.075   5.470  1.00 92.96           H  
ATOM   3207  C   GLU A 218     -23.368 -14.794   5.500  1.00 92.96           C  
ATOM   3208  CB  GLU A 218     -24.985 -13.622   3.977  1.00 92.96           C  
ATOM   3209  HB2 GLU A 218     -24.333 -12.754   3.875  1.00 92.96           H  
ATOM   3210  HB3 GLU A 218     -24.679 -14.340   3.215  1.00 92.96           H  
ATOM   3211  O   GLU A 218     -22.398 -14.053   5.635  1.00 92.96           O  
ATOM   3212  CG  GLU A 218     -26.438 -13.194   3.714  1.00 92.96           C  
ATOM   3213  HG2 GLU A 218     -26.756 -12.493   4.485  1.00 92.96           H  
ATOM   3214  HG3 GLU A 218     -26.472 -12.663   2.763  1.00 92.96           H  
ATOM   3215  CD  GLU A 218     -27.425 -14.368   3.672  1.00 92.96           C  
ATOM   3216  OE1 GLU A 218     -28.636 -14.093   3.823  1.00 92.96           O  
ATOM   3217  OE2 GLU A 218     -26.973 -15.521   3.480  1.00 92.96           O  
ATOM   3218  N   THR A 219     -23.246 -16.116   5.428  1.00 88.03           N  
ATOM   3219  H   THR A 219     -24.084 -16.678   5.379  1.00 88.03           H  
ATOM   3220  CA  THR A 219     -21.954 -16.813   5.517  1.00 88.03           C  
ATOM   3221  HA  THR A 219     -21.202 -16.142   5.931  1.00 88.03           H  
ATOM   3222  C   THR A 219     -21.430 -17.253   4.155  1.00 88.03           C  
ATOM   3223  CB  THR A 219     -22.059 -18.022   6.450  1.00 88.03           C  
ATOM   3224  HB  THR A 219     -21.124 -18.582   6.431  1.00 88.03           H  
ATOM   3225  O   THR A 219     -20.270 -17.645   4.035  1.00 88.03           O  
ATOM   3226  CG2 THR A 219     -22.354 -17.608   7.892  1.00 88.03           C  
ATOM   3227 HG21 THR A 219     -23.314 -17.096   7.960  1.00 88.03           H  
ATOM   3228 HG22 THR A 219     -22.362 -18.488   8.535  1.00 88.03           H  
ATOM   3229 HG23 THR A 219     -21.574 -16.931   8.239  1.00 88.03           H  
ATOM   3230  OG1 THR A 219     -23.117 -18.859   6.038  1.00 88.03           O  
ATOM   3231  HG1 THR A 219     -23.655 -19.017   6.818  1.00 88.03           H  
ATOM   3232  N   THR A 220     -22.259 -17.196   3.106  1.00 93.61           N  
ATOM   3233  H   THR A 220     -23.187 -16.824   3.247  1.00 93.61           H  
ATOM   3234  CA  THR A 220     -21.790 -17.503   1.752  1.00 93.61           C  
ATOM   3235  HA  THR A 220     -21.141 -18.376   1.832  1.00 93.61           H  
ATOM   3236  C   THR A 220     -20.922 -16.366   1.219  1.00 93.61           C  
ATOM   3237  CB  THR A 220     -22.910 -17.900   0.776  1.00 93.61           C  
ATOM   3238  HB  THR A 220     -22.437 -18.295  -0.123  1.00 93.61           H  
ATOM   3239  O   THR A 220     -21.133 -15.201   1.540  1.00 93.61           O  
ATOM   3240  CG2 THR A 220     -23.824 -18.990   1.332  1.00 93.61           C  
ATOM   3241 HG21 THR A 220     -24.395 -18.608   2.178  1.00 93.61           H  
ATOM   3242 HG22 THR A 220     -24.520 -19.311   0.557  1.00 93.61           H  
ATOM   3243 HG23 THR A 220     -23.229 -19.843   1.656  1.00 93.61           H  
ATOM   3244  OG1 THR A 220     -23.737 -16.838   0.382  1.00 93.61           O  
ATOM   3245  HG1 THR A 220     -23.601 -16.111   0.993  1.00 93.61           H  
ATOM   3246  N   VAL A 221     -19.932 -16.695   0.393  1.00 93.47           N  
ATOM   3247  H   VAL A 221     -19.769 -17.667   0.174  1.00 93.47           H  
ATOM   3248  CA  VAL A 221     -19.050 -15.685  -0.200  1.00 93.47           C  
ATOM   3249  HA  VAL A 221     -18.879 -14.917   0.554  1.00 93.47           H  
ATOM   3250  C   VAL A 221     -19.746 -15.057  -1.420  1.00 93.47           C  
ATOM   3251  CB  VAL A 221     -17.670 -16.281  -0.539  1.00 93.47           C  
ATOM   3252  HB  VAL A 221     -17.786 -17.052  -1.300  1.00 93.47           H  
ATOM   3253  O   VAL A 221     -20.360 -15.789  -2.209  1.00 93.47           O  
ATOM   3254  CG1 VAL A 221     -16.683 -15.226  -1.046  1.00 93.47           C  
ATOM   3255 HG11 VAL A 221     -15.724 -15.693  -1.270  1.00 93.47           H  
ATOM   3256 HG12 VAL A 221     -17.053 -14.765  -1.962  1.00 93.47           H  
ATOM   3257 HG13 VAL A 221     -16.539 -14.459  -0.285  1.00 93.47           H  
ATOM   3258  CG2 VAL A 221     -17.027 -16.907   0.709  1.00 93.47           C  
ATOM   3259 HG21 VAL A 221     -16.032 -17.283   0.468  1.00 93.47           H  
ATOM   3260 HG22 VAL A 221     -17.624 -17.742   1.075  1.00 93.47           H  
ATOM   3261 HG23 VAL A 221     -16.942 -16.163   1.501  1.00 93.47           H  
ATOM   3262  N   PRO A 222     -19.674 -13.725  -1.608  1.00 98.07           N  
ATOM   3263  CA  PRO A 222     -20.122 -13.081  -2.838  1.00 98.07           C  
ATOM   3264  HA  PRO A 222     -21.201 -13.207  -2.923  1.00 98.07           H  
ATOM   3265  C   PRO A 222     -19.438 -13.655  -4.082  1.00 98.07           C  
ATOM   3266  CB  PRO A 222     -19.809 -11.597  -2.682  1.00 98.07           C  
ATOM   3267  HB2 PRO A 222     -18.862 -11.356  -3.165  1.00 98.07           H  
ATOM   3268  HB3 PRO A 222     -20.611 -10.996  -3.110  1.00 98.07           H  
ATOM   3269  O   PRO A 222     -18.343 -14.207  -4.010  1.00 98.07           O  
ATOM   3270  CG  PRO A 222     -19.672 -11.389  -1.174  1.00 98.07           C  
ATOM   3271  HG2 PRO A 222     -20.650 -11.175  -0.743  1.00 98.07           H  
ATOM   3272  HG3 PRO A 222     -18.968 -10.592  -0.936  1.00 98.07           H  
ATOM   3273  CD  PRO A 222     -19.184 -12.736  -0.659  1.00 98.07           C  
ATOM   3274  HD2 PRO A 222     -19.586 -12.910   0.340  1.00 98.07           H  
ATOM   3275  HD3 PRO A 222     -18.095 -12.750  -0.639  1.00 98.07           H  
ATOM   3276  N   THR A 223     -20.068 -13.504  -5.246  1.00 98.33           N  
ATOM   3277  H   THR A 223     -20.935 -12.987  -5.275  1.00 98.33           H  
ATOM   3278  CA  THR A 223     -19.490 -13.970  -6.517  1.00 98.33           C  
ATOM   3279  HA  THR A 223     -18.608 -14.578  -6.317  1.00 98.33           H  
ATOM   3280  C   THR A 223     -18.998 -12.829  -7.382  1.00 98.33           C  
ATOM   3281  CB  THR A 223     -20.461 -14.849  -7.311  1.00 98.33           C  
ATOM   3282  HB  THR A 223     -19.989 -15.130  -8.253  1.00 98.33           H  
ATOM   3283  O   THR A 223     -18.012 -13.002  -8.087  1.00 98.33           O  
ATOM   3284  CG2 THR A 223     -20.785 -16.123  -6.532  1.00 98.33           C  
ATOM   3285 HG21 THR A 223     -19.890 -16.739  -6.448  1.00 98.33           H  
ATOM   3286 HG22 THR A 223     -21.132 -15.878  -5.528  1.00 98.33           H  
ATOM   3287 HG23 THR A 223     -21.578 -16.672  -7.039  1.00 98.33           H  
ATOM   3288  OG1 THR A 223     -21.685 -14.206  -7.602  1.00 98.33           O  
ATOM   3289  HG1 THR A 223     -21.966 -14.511  -8.468  1.00 98.33           H  
ATOM   3290  N   GLN A 224     -19.635 -11.660  -7.312  1.00 98.48           N  
ATOM   3291  H   GLN A 224     -20.412 -11.559  -6.675  1.00 98.48           H  
ATOM   3292  CA  GLN A 224     -19.268 -10.507  -8.125  1.00 98.48           C  
ATOM   3293  HA  GLN A 224     -18.256 -10.644  -8.507  1.00 98.48           H  
ATOM   3294  C   GLN A 224     -19.297  -9.206  -7.328  1.00 98.48           C  
ATOM   3295  CB  GLN A 224     -20.230 -10.346  -9.306  1.00 98.48           C  
ATOM   3296  HB2 GLN A 224     -19.909  -9.497  -9.910  1.00 98.48           H  
ATOM   3297  HB3 GLN A 224     -21.199 -10.104  -8.868  1.00 98.48           H  
ATOM   3298  O   GLN A 224     -20.000  -9.079  -6.318  1.00 98.48           O  
ATOM   3299  CG  GLN A 224     -20.451 -11.538 -10.241  1.00 98.48           C  
ATOM   3300  HG2 GLN A 224     -20.914 -12.346  -9.675  1.00 98.48           H  
ATOM   3301  HG3 GLN A 224     -21.158 -11.231 -11.011  1.00 98.48           H  
ATOM   3302  CD  GLN A 224     -19.213 -12.082 -10.941  1.00 98.48           C  
ATOM   3303  NE2 GLN A 224     -18.470 -11.318 -11.703  1.00 98.48           N  
ATOM   3304 HE21 GLN A 224     -18.385 -10.336 -11.484  1.00 98.48           H  
ATOM   3305 HE22 GLN A 224     -17.650 -11.814 -12.021  1.00 98.48           H  
ATOM   3306  OE1 GLN A 224     -18.969 -13.267 -10.880  1.00 98.48           O  
ATOM   3307  N   LEU A 225     -18.586  -8.217  -7.863  1.00 98.50           N  
ATOM   3308  H   LEU A 225     -18.020  -8.427  -8.673  1.00 98.50           H  
ATOM   3309  CA  LEU A 225     -18.636  -6.832  -7.431  1.00 98.50           C  
ATOM   3310  HA  LEU A 225     -19.587  -6.703  -6.914  1.00 98.50           H  
ATOM   3311  C   LEU A 225     -18.635  -5.850  -8.615  1.00 98.50           C  
ATOM   3312  CB  LEU A 225     -17.512  -6.586  -6.404  1.00 98.50           C  
ATOM   3313  HB2 LEU A 225     -17.652  -5.607  -5.947  1.00 98.50           H  
ATOM   3314  HB3 LEU A 225     -17.634  -7.326  -5.613  1.00 98.50           H  
ATOM   3315  O   LEU A 225     -18.257  -6.196  -9.737  1.00 98.50           O  
ATOM   3316  CG  LEU A 225     -16.070  -6.686  -6.951  1.00 98.50           C  
ATOM   3317  HG  LEU A 225     -15.995  -7.494  -7.678  1.00 98.50           H  
ATOM   3318  CD1 LEU A 225     -15.609  -5.381  -7.600  1.00 98.50           C  
ATOM   3319 HD11 LEU A 225     -15.684  -4.559  -6.888  1.00 98.50           H  
ATOM   3320 HD12 LEU A 225     -16.190  -5.145  -8.491  1.00 98.50           H  
ATOM   3321 HD13 LEU A 225     -14.571  -5.486  -7.917  1.00 98.50           H  
ATOM   3322  CD2 LEU A 225     -15.090  -6.976  -5.815  1.00 98.50           C  
ATOM   3323 HD21 LEU A 225     -15.246  -6.287  -4.985  1.00 98.50           H  
ATOM   3324 HD22 LEU A 225     -15.209  -8.008  -5.483  1.00 98.50           H  
ATOM   3325 HD23 LEU A 225     -14.066  -6.873  -6.175  1.00 98.50           H  
ATOM   3326  N   ILE A 226     -19.041  -4.608  -8.349  1.00 98.46           N  
ATOM   3327  H   ILE A 226     -19.399  -4.444  -7.419  1.00 98.46           H  
ATOM   3328  CA  ILE A 226     -18.809  -3.424  -9.189  1.00 98.46           C  
ATOM   3329  HA  ILE A 226     -18.056  -3.649  -9.944  1.00 98.46           H  
ATOM   3330  C   ILE A 226     -18.276  -2.324  -8.279  1.00 98.46           C  
ATOM   3331  CB  ILE A 226     -20.102  -2.949  -9.896  1.00 98.46           C  
ATOM   3332  HB  ILE A 226     -20.883  -2.853  -9.141  1.00 98.46           H  
ATOM   3333  O   ILE A 226     -18.936  -1.979  -7.296  1.00 98.46           O  
ATOM   3334  CG1 ILE A 226     -20.569  -3.960 -10.959  1.00 98.46           C  
ATOM   3335 HG12 ILE A 226     -20.473  -4.967 -10.551  1.00 98.46           H  
ATOM   3336 HG13 ILE A 226     -19.926  -3.899 -11.837  1.00 98.46           H  
ATOM   3337  CG2 ILE A 226     -19.912  -1.572 -10.563  1.00 98.46           C  
ATOM   3338 HG21 ILE A 226     -20.803  -1.280 -11.118  1.00 98.46           H  
ATOM   3339 HG22 ILE A 226     -19.056  -1.598 -11.237  1.00 98.46           H  
ATOM   3340 HG23 ILE A 226     -19.739  -0.806  -9.808  1.00 98.46           H  
ATOM   3341  CD1 ILE A 226     -22.032  -3.761 -11.381  1.00 98.46           C  
ATOM   3342 HD11 ILE A 226     -22.343  -4.587 -12.021  1.00 98.46           H  
ATOM   3343 HD12 ILE A 226     -22.151  -2.830 -11.934  1.00 98.46           H  
ATOM   3344 HD13 ILE A 226     -22.673  -3.747 -10.499  1.00 98.46           H  
ATOM   3345  N   PHE A 227     -17.133  -1.737  -8.627  1.00 98.54           N  
ATOM   3346  H   PHE A 227     -16.655  -2.044  -9.462  1.00 98.54           H  
ATOM   3347  CA  PHE A 227     -16.669  -0.514  -7.980  1.00 98.54           C  
ATOM   3348  HA  PHE A 227     -16.989  -0.520  -6.938  1.00 98.54           H  
ATOM   3349  C   PHE A 227     -17.297   0.712  -8.635  1.00 98.54           C  
ATOM   3350  CB  PHE A 227     -15.144  -0.437  -7.990  1.00 98.54           C  
ATOM   3351  HB2 PHE A 227     -14.841   0.543  -7.621  1.00 98.54           H  
ATOM   3352  HB3 PHE A 227     -14.787  -0.526  -9.016  1.00 98.54           H  
ATOM   3353  O   PHE A 227     -17.463   0.772  -9.858  1.00 98.54           O  
ATOM   3354  CG  PHE A 227     -14.486  -1.484  -7.120  1.00 98.54           C  
ATOM   3355  CD1 PHE A 227     -14.681  -1.466  -5.725  1.00 98.54           C  
ATOM   3356  HD1 PHE A 227     -15.308  -0.710  -5.274  1.00 98.54           H  
ATOM   3357  CD2 PHE A 227     -13.683  -2.482  -7.699  1.00 98.54           C  
ATOM   3358  HD2 PHE A 227     -13.560  -2.527  -8.771  1.00 98.54           H  
ATOM   3359  CE1 PHE A 227     -14.061  -2.430  -4.912  1.00 98.54           C  
ATOM   3360  HE1 PHE A 227     -14.214  -2.421  -3.843  1.00 98.54           H  
ATOM   3361  CE2 PHE A 227     -13.045  -3.431  -6.883  1.00 98.54           C  
ATOM   3362  HE2 PHE A 227     -12.435  -4.201  -7.331  1.00 98.54           H  
ATOM   3363  CZ  PHE A 227     -13.231  -3.405  -5.490  1.00 98.54           C  
ATOM   3364  HZ  PHE A 227     -12.750  -4.146  -4.868  1.00 98.54           H  
ATOM   3365  N   LEU A 228     -17.625   1.699  -7.809  1.00 97.98           N  
ATOM   3366  H   LEU A 228     -17.449   1.588  -6.821  1.00 97.98           H  
ATOM   3367  CA  LEU A 228     -18.193   2.970  -8.228  1.00 97.98           C  
ATOM   3368  HA  LEU A 228     -18.151   3.024  -9.316  1.00 97.98           H  
ATOM   3369  C   LEU A 228     -17.361   4.128  -7.681  1.00 97.98           C  
ATOM   3370  CB  LEU A 228     -19.664   3.106  -7.798  1.00 97.98           C  
ATOM   3371  HB2 LEU A 228     -19.698   3.301  -6.727  1.00 97.98           H  
ATOM   3372  HB3 LEU A 228     -20.053   3.995  -8.294  1.00 97.98           H  
ATOM   3373  O   LEU A 228     -16.719   4.005  -6.636  1.00 97.98           O  
ATOM   3374  CG  LEU A 228     -20.580   1.909  -8.123  1.00 97.98           C  
ATOM   3375  HG  LEU A 228     -20.220   1.388  -9.010  1.00 97.98           H  
ATOM   3376  CD1 LEU A 228     -20.694   0.928  -6.955  1.00 97.98           C  
ATOM   3377 HD11 LEU A 228     -21.329   0.087  -7.233  1.00 97.98           H  
ATOM   3378 HD12 LEU A 228     -19.704   0.543  -6.709  1.00 97.98           H  
ATOM   3379 HD13 LEU A 228     -21.113   1.426  -6.080  1.00 97.98           H  
ATOM   3380  CD2 LEU A 228     -21.991   2.401  -8.403  1.00 97.98           C  
ATOM   3381 HD21 LEU A 228     -22.290   3.078  -7.603  1.00 97.98           H  
ATOM   3382 HD22 LEU A 228     -22.690   1.565  -8.443  1.00 97.98           H  
ATOM   3383 HD23 LEU A 228     -22.006   2.923  -9.359  1.00 97.98           H  
ATOM   3384  N   ASP A 229     -17.392   5.258  -8.378  1.00 96.36           N  
ATOM   3385  H   ASP A 229     -17.971   5.293  -9.205  1.00 96.36           H  
ATOM   3386  CA  ASP A 229     -16.848   6.510  -7.867  1.00 96.36           C  
ATOM   3387  HA  ASP A 229     -15.881   6.295  -7.411  1.00 96.36           H  
ATOM   3388  C   ASP A 229     -17.746   7.085  -6.754  1.00 96.36           C  
ATOM   3389  CB  ASP A 229     -16.581   7.495  -9.029  1.00 96.36           C  
ATOM   3390  HB2 ASP A 229     -16.056   6.967  -9.825  1.00 96.36           H  
ATOM   3391  HB3 ASP A 229     -15.915   8.276  -8.661  1.00 96.36           H  
ATOM   3392  O   ASP A 229     -18.798   6.543  -6.406  1.00 96.36           O  
ATOM   3393  CG  ASP A 229     -17.815   8.177  -9.638  1.00 96.36           C  
ATOM   3394  OD1 ASP A 229     -18.938   7.974  -9.137  1.00 96.36           O  
ATOM   3395  OD2 ASP A 229     -17.663   8.978 -10.584  1.00 96.36           O  
ATOM   3396  N   GLY A 230     -17.342   8.221  -6.188  1.00 91.85           N  
ATOM   3397  H   GLY A 230     -16.443   8.591  -6.464  1.00 91.85           H  
ATOM   3398  CA  GLY A 230     -18.107   8.910  -5.147  1.00 91.85           C  
ATOM   3399  HA2 GLY A 230     -17.516   9.755  -4.794  1.00 91.85           H  
ATOM   3400  HA3 GLY A 230     -18.273   8.219  -4.320  1.00 91.85           H  
ATOM   3401  C   GLY A 230     -19.469   9.468  -5.577  1.00 91.85           C  
ATOM   3402  O   GLY A 230     -20.195   9.954  -4.710  1.00 91.85           O  
ATOM   3403  N   ASN A 231     -19.792   9.426  -6.873  1.00 93.62           N  
ATOM   3404  H   ASN A 231     -19.179   8.926  -7.501  1.00 93.62           H  
ATOM   3405  CA  ASN A 231     -21.036   9.906  -7.474  1.00 93.62           C  
ATOM   3406  HA  ASN A 231     -21.617  10.449  -6.728  1.00 93.62           H  
ATOM   3407  C   ASN A 231     -21.924   8.754  -7.983  1.00 93.62           C  
ATOM   3408  CB  ASN A 231     -20.691  10.865  -8.624  1.00 93.62           C  
ATOM   3409  HB2 ASN A 231     -21.611  11.239  -9.073  1.00 93.62           H  
ATOM   3410  HB3 ASN A 231     -20.148  10.307  -9.387  1.00 93.62           H  
ATOM   3411  O   ASN A 231     -22.975   9.014  -8.567  1.00 93.62           O  
ATOM   3412  CG  ASN A 231     -19.869  12.064  -8.200  1.00 93.62           C  
ATOM   3413  ND2 ASN A 231     -18.846  12.390  -8.956  1.00 93.62           N  
ATOM   3414 HD21 ASN A 231     -18.302  13.191  -8.669  1.00 93.62           H  
ATOM   3415 HD22 ASN A 231     -18.580  11.780  -9.716  1.00 93.62           H  
ATOM   3416  OD1 ASN A 231     -20.121  12.726  -7.206  1.00 93.62           O  
ATOM   3417  N   GLY A 232     -21.516   7.494  -7.793  1.00 92.95           N  
ATOM   3418  H   GLY A 232     -20.608   7.337  -7.379  1.00 92.95           H  
ATOM   3419  CA  GLY A 232     -22.263   6.332  -8.273  1.00 92.95           C  
ATOM   3420  HA2 GLY A 232     -22.026   5.474  -7.643  1.00 92.95           H  
ATOM   3421  HA3 GLY A 232     -23.329   6.545  -8.202  1.00 92.95           H  
ATOM   3422  C   GLY A 232     -22.009   5.949  -9.728  1.00 92.95           C  
ATOM   3423  O   GLY A 232     -22.720   5.094 -10.258  1.00 92.95           O  
ATOM   3424  N   ASN A 233     -21.018   6.542 -10.396  1.00 95.79           N  
ATOM   3425  H   ASN A 233     -20.413   7.183  -9.903  1.00 95.79           H  
ATOM   3426  CA  ASN A 233     -20.625   6.097 -11.729  1.00 95.79           C  
ATOM   3427  HA  ASN A 233     -21.529   5.873 -12.296  1.00 95.79           H  
ATOM   3428  C   ASN A 233     -19.787   4.829 -11.615  1.00 95.79           C  
ATOM   3429  CB  ASN A 233     -19.856   7.176 -12.492  1.00 95.79           C  
ATOM   3430  HB2 ASN A 233     -19.665   6.840 -13.511  1.00 95.79           H  
ATOM   3431  HB3 ASN A 233     -18.889   7.335 -12.014  1.00 95.79           H  
ATOM   3432  O   ASN A 233     -18.921   4.714 -10.750  1.00 95.79           O  
ATOM   3433  CG  ASN A 233     -20.613   8.480 -12.570  1.00 95.79           C  
ATOM   3434  ND2 ASN A 233     -20.044   9.538 -12.051  1.00 95.79           N  
ATOM   3435 HD21 ASN A 233     -20.580  10.394 -12.047  1.00 95.79           H  
ATOM   3436 HD22 ASN A 233     -19.177   9.414 -11.547  1.00 95.79           H  
ATOM   3437  OD1 ASN A 233     -21.707   8.553 -13.105  1.00 95.79           O  
ATOM   3438  N   LYS A 234     -20.012   3.878 -12.521  1.00 96.76           N  
ATOM   3439  H   LYS A 234     -20.695   4.059 -13.243  1.00 96.76           H  
ATOM   3440  CA  LYS A 234     -19.231   2.641 -12.567  1.00 96.76           C  
ATOM   3441  HA  LYS A 234     -19.250   2.169 -11.585  1.00 96.76           H  
ATOM   3442  C   LYS A 234     -17.769   2.941 -12.905  1.00 96.76           C  
ATOM   3443  CB  LYS A 234     -19.832   1.679 -13.595  1.00 96.76           C  
ATOM   3444  HB2 LYS A 234     -19.156   0.829 -13.693  1.00 96.76           H  
ATOM   3445  HB3 LYS A 234     -19.897   2.170 -14.566  1.00 96.76           H  
ATOM   3446  O   LYS A 234     -17.487   3.493 -13.964  1.00 96.76           O  
ATOM   3447  CG  LYS A 234     -21.217   1.173 -13.175  1.00 96.76           C  
ATOM   3448  HG2 LYS A 234     -21.169   0.793 -12.154  1.00 96.76           H  
ATOM   3449  HG3 LYS A 234     -21.934   1.993 -13.213  1.00 96.76           H  
ATOM   3450  CD  LYS A 234     -21.668   0.052 -14.114  1.00 96.76           C  
ATOM   3451  HD2 LYS A 234     -21.697   0.429 -15.136  1.00 96.76           H  
ATOM   3452  HD3 LYS A 234     -20.949  -0.765 -14.057  1.00 96.76           H  
ATOM   3453  CE  LYS A 234     -23.053  -0.448 -13.700  1.00 96.76           C  
ATOM   3454  HE2 LYS A 234     -23.011  -0.763 -12.658  1.00 96.76           H  
ATOM   3455  HE3 LYS A 234     -23.760   0.379 -13.769  1.00 96.76           H  
ATOM   3456  NZ  LYS A 234     -23.484  -1.577 -14.557  1.00 96.76           N  
ATOM   3457  HZ1 LYS A 234     -22.828  -2.340 -14.465  1.00 96.76           H  
ATOM   3458  HZ2 LYS A 234     -23.510  -1.293 -15.526  1.00 96.76           H  
ATOM   3459  HZ3 LYS A 234     -24.397  -1.903 -14.274  1.00 96.76           H  
ATOM   3460  N   LEU A 235     -16.859   2.510 -12.035  1.00 96.90           N  
ATOM   3461  H   LEU A 235     -17.188   2.085 -11.179  1.00 96.90           H  
ATOM   3462  CA  LEU A 235     -15.424   2.429 -12.325  1.00 96.90           C  
ATOM   3463  HA  LEU A 235     -15.130   3.250 -12.979  1.00 96.90           H  
ATOM   3464  C   LEU A 235     -15.090   1.130 -13.062  1.00 96.90           C  
ATOM   3465  CB  LEU A 235     -14.626   2.505 -11.012  1.00 96.90           C  
ATOM   3466  HB2 LEU A 235     -14.944   1.691 -10.360  1.00 96.90           H  
ATOM   3467  HB3 LEU A 235     -13.571   2.350 -11.239  1.00 96.90           H  
ATOM   3468  O   LEU A 235     -14.151   1.084 -13.850  1.00 96.90           O  
ATOM   3469  CG  LEU A 235     -14.772   3.833 -10.254  1.00 96.90           C  
ATOM   3470  HG  LEU A 235     -15.827   4.007 -10.043  1.00 96.90           H  
ATOM   3471  CD1 LEU A 235     -14.012   3.754  -8.929  1.00 96.90           C  
ATOM   3472 HD11 LEU A 235     -14.416   2.944  -8.322  1.00 96.90           H  
ATOM   3473 HD12 LEU A 235     -12.952   3.580  -9.111  1.00 96.90           H  
ATOM   3474 HD13 LEU A 235     -14.139   4.687  -8.379  1.00 96.90           H  
ATOM   3475  CD2 LEU A 235     -14.231   5.011 -11.065  1.00 96.90           C  
ATOM   3476 HD21 LEU A 235     -14.196   5.906 -10.444  1.00 96.90           H  
ATOM   3477 HD22 LEU A 235     -14.888   5.211 -11.911  1.00 96.90           H  
ATOM   3478 HD23 LEU A 235     -13.228   4.787 -11.427  1.00 96.90           H  
ATOM   3479  N   THR A 236     -15.877   0.079 -12.819  1.00 97.62           N  
ATOM   3480  H   THR A 236     -16.604   0.173 -12.124  1.00 97.62           H  
ATOM   3481  CA  THR A 236     -15.708  -1.234 -13.442  1.00 97.62           C  
ATOM   3482  HA  THR A 236     -15.000  -1.145 -14.266  1.00 97.62           H  
ATOM   3483  C   THR A 236     -17.017  -1.759 -14.018  1.00 97.62           C  
ATOM   3484  CB  THR A 236     -15.133  -2.264 -12.455  1.00 97.62           C  
ATOM   3485  HB  THR A 236     -14.932  -3.184 -13.005  1.00 97.62           H  
ATOM   3486  O   THR A 236     -18.115  -1.392 -13.598  1.00 97.62           O  
ATOM   3487  CG2 THR A 236     -13.824  -1.808 -11.827  1.00 97.62           C  
ATOM   3488 HG21 THR A 236     -13.427  -2.629 -11.231  1.00 97.62           H  
ATOM   3489 HG22 THR A 236     -13.984  -0.939 -11.188  1.00 97.62           H  
ATOM   3490 HG23 THR A 236     -13.109  -1.555 -12.609  1.00 97.62           H  
ATOM   3491  OG1 THR A 236     -16.045  -2.562 -11.418  1.00 97.62           O  
ATOM   3492  HG1 THR A 236     -16.600  -3.271 -11.752  1.00 97.62           H  
ATOM   3493  N   ASN A 237     -16.900  -2.707 -14.946  1.00 96.55           N  
ATOM   3494  H   ASN A 237     -15.969  -2.967 -15.238  1.00 96.55           H  
ATOM   3495  CA  ASN A 237     -17.987  -3.645 -15.218  1.00 96.55           C  
ATOM   3496  HA  ASN A 237     -18.936  -3.109 -15.227  1.00 96.55           H  
ATOM   3497  C   ASN A 237     -18.083  -4.681 -14.081  1.00 96.55           C  
ATOM   3498  CB  ASN A 237     -17.755  -4.248 -16.616  1.00 96.55           C  
ATOM   3499  HB2 ASN A 237     -18.440  -5.076 -16.799  1.00 96.55           H  
ATOM   3500  HB3 ASN A 237     -16.737  -4.631 -16.688  1.00 96.55           H  
ATOM   3501  O   ASN A 237     -17.501  -4.494 -13.012  1.00 96.55           O  
ATOM   3502  CG  ASN A 237     -18.011  -3.225 -17.707  1.00 96.55           C  
ATOM   3503  ND2 ASN A 237     -17.212  -3.216 -18.747  1.00 96.55           N  
ATOM   3504 HD21 ASN A 237     -16.425  -3.846 -18.804  1.00 96.55           H  
ATOM   3505 HD22 ASN A 237     -17.389  -2.502 -19.440  1.00 96.55           H  
ATOM   3506  OD1 ASN A 237     -18.948  -2.445 -17.649  1.00 96.55           O  
ATOM   3507  N   ASN A 238     -18.830  -5.765 -14.298  1.00 97.69           N  
ATOM   3508  H   ASN A 238     -19.296  -5.876 -15.187  1.00 97.69           H  
ATOM   3509  CA  ASN A 238     -18.854  -6.885 -13.360  1.00 97.69           C  
ATOM   3510  HA  ASN A 238     -19.181  -6.526 -12.384  1.00 97.69           H  
ATOM   3511  C   ASN A 238     -17.438  -7.457 -13.219  1.00 97.69           C  
ATOM   3512  CB  ASN A 238     -19.824  -7.974 -13.849  1.00 97.69           C  
ATOM   3513  HB2 ASN A 238     -19.501  -8.329 -14.828  1.00 97.69           H  
ATOM   3514  HB3 ASN A 238     -19.769  -8.817 -13.160  1.00 97.69           H  
ATOM   3515  O   ASN A 238     -16.838  -7.861 -14.214  1.00 97.69           O  
ATOM   3516  CG  ASN A 238     -21.275  -7.544 -13.943  1.00 97.69           C  
ATOM   3517  ND2 ASN A 238     -22.132  -8.424 -14.401  1.00 97.69           N  
ATOM   3518 HD21 ASN A 238     -21.808  -9.340 -14.677  1.00 97.69           H  
ATOM   3519 HD22 ASN A 238     -23.094  -8.124 -14.468  1.00 97.69           H  
ATOM   3520  OD1 ASN A 238     -21.672  -6.431 -13.643  1.00 97.69           O  
ATOM   3521  N   VAL A 239     -16.940  -7.493 -11.989  1.00 98.18           N  
ATOM   3522  H   VAL A 239     -17.477  -7.087 -11.236  1.00 98.18           H  
ATOM   3523  CA  VAL A 239     -15.663  -8.105 -11.611  1.00 98.18           C  
ATOM   3524  HA  VAL A 239     -15.146  -8.464 -12.500  1.00 98.18           H  
ATOM   3525  C   VAL A 239     -15.963  -9.301 -10.719  1.00 98.18           C  
ATOM   3526  CB  VAL A 239     -14.751  -7.081 -10.903  1.00 98.18           C  
ATOM   3527  HB  VAL A 239     -15.242  -6.748  -9.989  1.00 98.18           H  
ATOM   3528  O   VAL A 239     -16.948  -9.283  -9.975  1.00 98.18           O  
ATOM   3529  CG1 VAL A 239     -13.380  -7.655 -10.535  1.00 98.18           C  
ATOM   3530 HG11 VAL A 239     -13.489  -8.436  -9.783  1.00 98.18           H  
ATOM   3531 HG12 VAL A 239     -12.754  -6.873 -10.107  1.00 98.18           H  
ATOM   3532 HG13 VAL A 239     -12.888  -8.062 -11.419  1.00 98.18           H  
ATOM   3533  CG2 VAL A 239     -14.494  -5.855 -11.787  1.00 98.18           C  
ATOM   3534 HG21 VAL A 239     -13.795  -5.181 -11.293  1.00 98.18           H  
ATOM   3535 HG22 VAL A 239     -14.080  -6.164 -12.747  1.00 98.18           H  
ATOM   3536 HG23 VAL A 239     -15.428  -5.316 -11.942  1.00 98.18           H  
ATOM   3537  N   ASP A 240     -15.151 -10.346 -10.812  1.00 98.20           N  
ATOM   3538  H   ASP A 240     -14.375 -10.325 -11.458  1.00 98.20           H  
ATOM   3539  CA  ASP A 240     -15.252 -11.502  -9.924  1.00 98.20           C  
ATOM   3540  HA  ASP A 240     -16.291 -11.829  -9.878  1.00 98.20           H  
ATOM   3541  C   ASP A 240     -14.817 -11.106  -8.512  1.00 98.20           C  
ATOM   3542  CB  ASP A 240     -14.420 -12.673 -10.463  1.00 98.20           C  
ATOM   3543  HB2 ASP A 240     -14.423 -13.472  -9.721  1.00 98.20           H  
ATOM   3544  HB3 ASP A 240     -13.389 -12.346 -10.604  1.00 98.20           H  
ATOM   3545  O   ASP A 240     -13.785 -10.462  -8.317  1.00 98.20           O  
ATOM   3546  CG  ASP A 240     -14.958 -13.243 -11.782  1.00 98.20           C  
ATOM   3547  OD1 ASP A 240     -16.093 -12.879 -12.180  1.00 98.20           O  
ATOM   3548  OD2 ASP A 240     -14.219 -14.040 -12.399  1.00 98.20           O  
ATOM   3549  N   PHE A 241     -15.618 -11.475  -7.516  1.00 98.49           N  
ATOM   3550  H   PHE A 241     -16.414 -12.061  -7.725  1.00 98.49           H  
ATOM   3551  CA  PHE A 241     -15.298 -11.197  -6.124  1.00 98.49           C  
ATOM   3552  HA  PHE A 241     -14.815 -10.221  -6.071  1.00 98.49           H  
ATOM   3553  C   PHE A 241     -14.311 -12.238  -5.588  1.00 98.49           C  
ATOM   3554  CB  PHE A 241     -16.578 -11.115  -5.283  1.00 98.49           C  
ATOM   3555  HB2 PHE A 241     -17.223 -10.340  -5.698  1.00 98.49           H  
ATOM   3556  HB3 PHE A 241     -17.108 -12.065  -5.355  1.00 98.49           H  
ATOM   3557  O   PHE A 241     -14.609 -13.429  -5.507  1.00 98.49           O  
ATOM   3558  CG  PHE A 241     -16.325 -10.810  -3.818  1.00 98.49           C  
ATOM   3559  CD1 PHE A 241     -16.067 -11.860  -2.916  1.00 98.49           C  
ATOM   3560  HD1 PHE A 241     -16.064 -12.882  -3.266  1.00 98.49           H  
ATOM   3561  CD2 PHE A 241     -16.352  -9.485  -3.343  1.00 98.49           C  
ATOM   3562  HD2 PHE A 241     -16.602  -8.673  -4.010  1.00 98.49           H  
ATOM   3563  CE1 PHE A 241     -15.807 -11.579  -1.564  1.00 98.49           C  
ATOM   3564  HE1 PHE A 241     -15.602 -12.384  -0.873  1.00 98.49           H  
ATOM   3565  CE2 PHE A 241     -16.068  -9.203  -1.996  1.00 98.49           C  
ATOM   3566  HE2 PHE A 241     -16.069  -8.182  -1.643  1.00 98.49           H  
ATOM   3567  CZ  PHE A 241     -15.788 -10.252  -1.105  1.00 98.49           C  
ATOM   3568  HZ  PHE A 241     -15.555 -10.040  -0.072  1.00 98.49           H  
ATOM   3569  N   VAL A 242     -13.149 -11.759  -5.158  1.00 98.32           N  
ATOM   3570  H   VAL A 242     -12.926 -10.812  -5.429  1.00 98.32           H  
ATOM   3571  CA  VAL A 242     -12.182 -12.478  -4.324  1.00 98.32           C  
ATOM   3572  HA  VAL A 242     -12.426 -13.541  -4.325  1.00 98.32           H  
ATOM   3573  C   VAL A 242     -12.291 -11.949  -2.897  1.00 98.32           C  
ATOM   3574  CB  VAL A 242     -10.749 -12.321  -4.871  1.00 98.32           C  
ATOM   3575  HB  VAL A 242     -10.450 -11.274  -4.815  1.00 98.32           H  
ATOM   3576  O   VAL A 242     -12.091 -10.750  -2.676  1.00 98.32           O  
ATOM   3577  CG1 VAL A 242      -9.756 -13.156  -4.054  1.00 98.32           C  
ATOM   3578 HG11 VAL A 242      -9.696 -12.778  -3.034  1.00 98.32           H  
ATOM   3579 HG12 VAL A 242     -10.062 -14.202  -4.039  1.00 98.32           H  
ATOM   3580 HG13 VAL A 242      -8.761 -13.085  -4.494  1.00 98.32           H  
ATOM   3581  CG2 VAL A 242     -10.656 -12.767  -6.337  1.00 98.32           C  
ATOM   3582 HG21 VAL A 242     -10.997 -13.797  -6.440  1.00 98.32           H  
ATOM   3583 HG22 VAL A 242     -11.267 -12.121  -6.968  1.00 98.32           H  
ATOM   3584 HG23 VAL A 242      -9.625 -12.691  -6.681  1.00 98.32           H  
ATOM   3585  N   ASN A 243     -12.600 -12.829  -1.936  1.00 98.29           N  
ATOM   3586  H   ASN A 243     -12.723 -13.802  -2.177  1.00 98.29           H  
ATOM   3587  CA  ASN A 243     -12.622 -12.441  -0.526  1.00 98.29           C  
ATOM   3588  HA  ASN A 243     -13.284 -11.579  -0.442  1.00 98.29           H  
ATOM   3589  C   ASN A 243     -11.229 -11.993  -0.078  1.00 98.29           C  
ATOM   3590  CB  ASN A 243     -13.149 -13.573   0.379  1.00 98.29           C  
ATOM   3591  HB2 ASN A 243     -12.381 -14.339   0.489  1.00 98.29           H  
ATOM   3592  HB3 ASN A 243     -14.042 -14.022  -0.055  1.00 98.29           H  
ATOM   3593  O   ASN A 243     -10.235 -12.602  -0.469  1.00 98.29           O  
ATOM   3594  CG  ASN A 243     -13.519 -13.022   1.749  1.00 98.29           C  
ATOM   3595  ND2 ASN A 243     -13.420 -13.788   2.808  1.00 98.29           N  
ATOM   3596 HD21 ASN A 243     -12.963 -14.688   2.763  1.00 98.29           H  
ATOM   3597 HD22 ASN A 243     -13.591 -13.340   3.697  1.00 98.29           H  
ATOM   3598  OD1 ASN A 243     -13.929 -11.879   1.862  1.00 98.29           O  
ATOM   3599  N   HIS A 244     -11.174 -10.917   0.707  1.00 98.38           N  
ATOM   3600  H   HIS A 244     -12.046 -10.480   0.968  1.00 98.38           H  
ATOM   3601  CA  HIS A 244      -9.940 -10.228   1.104  1.00 98.38           C  
ATOM   3602  HA  HIS A 244     -10.234  -9.359   1.694  1.00 98.38           H  
ATOM   3603  C   HIS A 244      -9.133  -9.678  -0.082  1.00 98.38           C  
ATOM   3604  CB  HIS A 244      -9.097 -11.128   2.020  1.00 98.38           C  
ATOM   3605  HB2 HIS A 244      -8.297 -10.532   2.458  1.00 98.38           H  
ATOM   3606  HB3 HIS A 244      -8.623 -11.908   1.423  1.00 98.38           H  
ATOM   3607  O   HIS A 244      -7.960  -9.335   0.059  1.00 98.38           O  
ATOM   3608  CG  HIS A 244      -9.846 -11.812   3.131  1.00 98.38           C  
ATOM   3609  CD2 HIS A 244     -10.927 -11.325   3.804  1.00 98.38           C  
ATOM   3610  HD2 HIS A 244     -11.423 -10.381   3.636  1.00 98.38           H  
ATOM   3611  ND1 HIS A 244      -9.522 -13.068   3.645  1.00 98.38           N  
ATOM   3612  CE1 HIS A 244     -10.387 -13.292   4.642  1.00 98.38           C  
ATOM   3613  HE1 HIS A 244     -10.400 -14.178   5.260  1.00 98.38           H  
ATOM   3614  NE2 HIS A 244     -11.242 -12.266   4.752  1.00 98.38           N  
ATOM   3615  HE2 HIS A 244     -12.028 -12.230   5.385  1.00 98.38           H  
ATOM   3616  N   GLY A 245      -9.743  -9.586  -1.266  1.00 98.53           N  
ATOM   3617  H   GLY A 245     -10.694  -9.917  -1.346  1.00 98.53           H  
ATOM   3618  CA  GLY A 245      -9.078  -9.118  -2.474  1.00 98.53           C  
ATOM   3619  HA2 GLY A 245      -9.725  -9.275  -3.337  1.00 98.53           H  
ATOM   3620  HA3 GLY A 245      -8.169  -9.702  -2.623  1.00 98.53           H  
ATOM   3621  C   GLY A 245      -8.713  -7.637  -2.396  1.00 98.53           C  
ATOM   3622  O   GLY A 245      -9.509  -6.807  -1.951  1.00 98.53           O  
ATOM   3623  N   TYR A 246      -7.517  -7.312  -2.871  1.00 98.73           N  
ATOM   3624  H   TYR A 246      -6.917  -8.065  -3.177  1.00 98.73           H  
ATOM   3625  CA  TYR A 246      -7.013  -5.961  -3.068  1.00 98.73           C  
ATOM   3626  HA  TYR A 246      -7.661  -5.254  -2.550  1.00 98.73           H  
ATOM   3627  C   TYR A 246      -7.027  -5.625  -4.559  1.00 98.73           C  
ATOM   3628  CB  TYR A 246      -5.605  -5.854  -2.477  1.00 98.73           C  
ATOM   3629  HB2 TYR A 246      -4.914  -6.438  -3.086  1.00 98.73           H  
ATOM   3630  HB3 TYR A 246      -5.606  -6.297  -1.480  1.00 98.73           H  
ATOM   3631  O   TYR A 246      -6.372  -6.299  -5.360  1.00 98.73           O  
ATOM   3632  CG  TYR A 246      -5.098  -4.432  -2.367  1.00 98.73           C  
ATOM   3633  CD1 TYR A 246      -4.445  -3.812  -3.451  1.00 98.73           C  
ATOM   3634  HD1 TYR A 246      -4.299  -4.351  -4.376  1.00 98.73           H  
ATOM   3635  CD2 TYR A 246      -5.289  -3.726  -1.165  1.00 98.73           C  
ATOM   3636  HD2 TYR A 246      -5.782  -4.202  -0.330  1.00 98.73           H  
ATOM   3637  CE1 TYR A 246      -3.951  -2.499  -3.318  1.00 98.73           C  
ATOM   3638  HE1 TYR A 246      -3.414  -2.025  -4.126  1.00 98.73           H  
ATOM   3639  CE2 TYR A 246      -4.825  -2.404  -1.046  1.00 98.73           C  
ATOM   3640  HE2 TYR A 246      -4.980  -1.844  -0.136  1.00 98.73           H  
ATOM   3641  OH  TYR A 246      -3.612  -0.557  -1.929  1.00 98.73           O  
ATOM   3642  HH  TYR A 246      -3.196  -0.242  -2.735  1.00 98.73           H  
ATOM   3643  CZ  TYR A 246      -4.125  -1.800  -2.105  1.00 98.73           C  
ATOM   3644  N   TYR A 247      -7.772  -4.586  -4.931  1.00 98.72           N  
ATOM   3645  H   TYR A 247      -8.293  -4.085  -4.225  1.00 98.72           H  
ATOM   3646  CA  TYR A 247      -7.984  -4.187  -6.319  1.00 98.72           C  
ATOM   3647  HA  TYR A 247      -7.504  -4.916  -6.972  1.00 98.72           H  
ATOM   3648  C   TYR A 247      -7.350  -2.821  -6.573  1.00 98.72           C  
ATOM   3649  CB  TYR A 247      -9.484  -4.176  -6.657  1.00 98.72           C  
ATOM   3650  HB2 TYR A 247      -9.980  -3.429  -6.037  1.00 98.72           H  
ATOM   3651  HB3 TYR A 247      -9.599  -3.862  -7.695  1.00 98.72           H  
ATOM   3652  O   TYR A 247      -7.626  -1.872  -5.845  1.00 98.72           O  
ATOM   3653  CG  TYR A 247     -10.193  -5.506  -6.466  1.00 98.72           C  
ATOM   3654  CD1 TYR A 247     -10.562  -6.301  -7.571  1.00 98.72           C  
ATOM   3655  HD1 TYR A 247     -10.361  -5.962  -8.576  1.00 98.72           H  
ATOM   3656  CD2 TYR A 247     -10.510  -5.943  -5.165  1.00 98.72           C  
ATOM   3657  HD2 TYR A 247     -10.251  -5.342  -4.306  1.00 98.72           H  
ATOM   3658  CE1 TYR A 247     -11.213  -7.537  -7.363  1.00 98.72           C  
ATOM   3659  HE1 TYR A 247     -11.507  -8.162  -8.193  1.00 98.72           H  
ATOM   3660  CE2 TYR A 247     -11.146  -7.170  -4.953  1.00 98.72           C  
ATOM   3661  HE2 TYR A 247     -11.364  -7.502  -3.948  1.00 98.72           H  
ATOM   3662  OH  TYR A 247     -12.099  -9.150  -5.798  1.00 98.72           O  
ATOM   3663  HH  TYR A 247     -12.162  -9.284  -4.849  1.00 98.72           H  
ATOM   3664  CZ  TYR A 247     -11.492  -7.970  -6.051  1.00 98.72           C  
ATOM   3665  N   VAL A 248      -6.543  -2.702  -7.626  1.00 98.28           N  
ATOM   3666  H   VAL A 248      -6.431  -3.504  -8.229  1.00 98.28           H  
ATOM   3667  CA  VAL A 248      -5.953  -1.431  -8.068  1.00 98.28           C  
ATOM   3668  HA  VAL A 248      -6.070  -0.683  -7.284  1.00 98.28           H  
ATOM   3669  C   VAL A 248      -6.713  -0.951  -9.293  1.00 98.28           C  
ATOM   3670  CB  VAL A 248      -4.447  -1.560  -8.356  1.00 98.28           C  
ATOM   3671  HB  VAL A 248      -4.290  -2.279  -9.160  1.00 98.28           H  
ATOM   3672  O   VAL A 248      -6.767  -1.648 -10.304  1.00 98.28           O  
ATOM   3673  CG1 VAL A 248      -3.853  -0.206  -8.771  1.00 98.28           C  
ATOM   3674 HG11 VAL A 248      -4.027   0.532  -7.988  1.00 98.28           H  
ATOM   3675 HG12 VAL A 248      -4.306   0.135  -9.702  1.00 98.28           H  
ATOM   3676 HG13 VAL A 248      -2.780  -0.314  -8.930  1.00 98.28           H  
ATOM   3677  CG2 VAL A 248      -3.684  -2.043  -7.116  1.00 98.28           C  
ATOM   3678 HG21 VAL A 248      -2.622  -2.132  -7.346  1.00 98.28           H  
ATOM   3679 HG22 VAL A 248      -3.809  -1.328  -6.302  1.00 98.28           H  
ATOM   3680 HG23 VAL A 248      -4.053  -3.018  -6.796  1.00 98.28           H  
ATOM   3681  N   ASP A 249      -7.349   0.215  -9.175  1.00 97.31           N  
ATOM   3682  H   ASP A 249      -7.254   0.719  -8.305  1.00 97.31           H  
ATOM   3683  CA  ASP A 249      -8.239   0.788 -10.192  1.00 97.31           C  
ATOM   3684  HA  ASP A 249      -8.856   1.530  -9.684  1.00 97.31           H  
ATOM   3685  C   ASP A 249      -9.242  -0.248 -10.736  1.00 97.31           C  
ATOM   3686  CB  ASP A 249      -7.430   1.549 -11.255  1.00 97.31           C  
ATOM   3687  HB2 ASP A 249      -6.721   0.872 -11.732  1.00 97.31           H  
ATOM   3688  HB3 ASP A 249      -8.109   1.926 -12.020  1.00 97.31           H  
ATOM   3689  O   ASP A 249      -9.510  -0.347 -11.932  1.00 97.31           O  
ATOM   3690  CG  ASP A 249      -6.690   2.748 -10.649  1.00 97.31           C  
ATOM   3691  OD1 ASP A 249      -7.330   3.572  -9.945  1.00 97.31           O  
ATOM   3692  OD2 ASP A 249      -5.460   2.863 -10.865  1.00 97.31           O  
ATOM   3693  N   GLY A 250      -9.779  -1.063  -9.821  1.00 97.20           N  
ATOM   3694  H   GLY A 250      -9.473  -0.947  -8.865  1.00 97.20           H  
ATOM   3695  CA  GLY A 250     -10.787  -2.079 -10.109  1.00 97.20           C  
ATOM   3696  HA2 GLY A 250     -11.350  -2.281  -9.198  1.00 97.20           H  
ATOM   3697  HA3 GLY A 250     -11.459  -1.667 -10.862  1.00 97.20           H  
ATOM   3698  C   GLY A 250     -10.265  -3.415 -10.646  1.00 97.20           C  
ATOM   3699  O   GLY A 250     -11.051  -4.351 -10.780  1.00 97.20           O  
ATOM   3700  N   THR A 251      -8.963  -3.541 -10.905  1.00 98.03           N  
ATOM   3701  H   THR A 251      -8.360  -2.745 -10.751  1.00 98.03           H  
ATOM   3702  CA  THR A 251      -8.337  -4.806 -11.316  1.00 98.03           C  
ATOM   3703  HA  THR A 251      -9.089  -5.439 -11.787  1.00 98.03           H  
ATOM   3704  C   THR A 251      -7.783  -5.533 -10.099  1.00 98.03           C  
ATOM   3705  CB  THR A 251      -7.232  -4.569 -12.351  1.00 98.03           C  
ATOM   3706  HB  THR A 251      -6.441  -3.958 -11.917  1.00 98.03           H  
ATOM   3707  O   THR A 251      -7.066  -4.936  -9.298  1.00 98.03           O  
ATOM   3708  CG2 THR A 251      -6.632  -5.873 -12.881  1.00 98.03           C  
ATOM   3709 HG21 THR A 251      -7.419  -6.523 -13.263  1.00 98.03           H  
ATOM   3710 HG22 THR A 251      -6.082  -6.384 -12.091  1.00 98.03           H  
ATOM   3711 HG23 THR A 251      -5.933  -5.647 -13.687  1.00 98.03           H  
ATOM   3712  OG1 THR A 251      -7.786  -3.896 -13.459  1.00 98.03           O  
ATOM   3713  HG1 THR A 251      -8.032  -3.017 -13.162  1.00 98.03           H  
ATOM   3714  N   TYR A 252      -8.101  -6.820  -9.951  1.00 98.35           N  
ATOM   3715  H   TYR A 252      -8.673  -7.272 -10.651  1.00 98.35           H  
ATOM   3716  CA  TYR A 252      -7.551  -7.641  -8.874  1.00 98.35           C  
ATOM   3717  HA  TYR A 252      -7.844  -7.213  -7.915  1.00 98.35           H  
ATOM   3718  C   TYR A 252      -6.016  -7.669  -8.937  1.00 98.35           C  
ATOM   3719  CB  TYR A 252      -8.128  -9.058  -8.960  1.00 98.35           C  
ATOM   3720  HB2 TYR A 252      -7.986  -9.439  -9.971  1.00 98.35           H  
ATOM   3721  HB3 TYR A 252      -9.200  -9.023  -8.766  1.00 98.35           H  
ATOM   3722  O   TYR A 252      -5.442  -7.887 -10.002  1.00 98.35           O  
ATOM   3723  CG  TYR A 252      -7.481 -10.016  -7.983  1.00 98.35           C  
ATOM   3724  CD1 TYR A 252      -6.419 -10.833  -8.416  1.00 98.35           C  
ATOM   3725  HD1 TYR A 252      -6.082 -10.784  -9.442  1.00 98.35           H  
ATOM   3726  CD2 TYR A 252      -7.888 -10.038  -6.635  1.00 98.35           C  
ATOM   3727  HD2 TYR A 252      -8.691  -9.398  -6.300  1.00 98.35           H  
ATOM   3728  CE1 TYR A 252      -5.768 -11.685  -7.509  1.00 98.35           C  
ATOM   3729  HE1 TYR A 252      -4.940 -12.295  -7.839  1.00 98.35           H  
ATOM   3730  CE2 TYR A 252      -7.237 -10.891  -5.724  1.00 98.35           C  
ATOM   3731  HE2 TYR A 252      -7.521 -10.919  -4.682  1.00 98.35           H  
ATOM   3732  OH  TYR A 252      -5.551 -12.536  -5.290  1.00 98.35           O  
ATOM   3733  HH  TYR A 252      -4.842 -13.038  -5.698  1.00 98.35           H  
ATOM   3734  CZ  TYR A 252      -6.182 -11.716  -6.163  1.00 98.35           C  
ATOM   3735  N   SER A 253      -5.368  -7.458  -7.791  1.00 98.12           N  
ATOM   3736  H   SER A 253      -5.915  -7.267  -6.963  1.00 98.12           H  
ATOM   3737  CA  SER A 253      -3.909  -7.445  -7.657  1.00 98.12           C  
ATOM   3738  HA  SER A 253      -3.443  -7.589  -8.631  1.00 98.12           H  
ATOM   3739  C   SER A 253      -3.418  -8.578  -6.755  1.00 98.12           C  
ATOM   3740  CB  SER A 253      -3.476  -6.069  -7.136  1.00 98.12           C  
ATOM   3741  HB2 SER A 253      -3.974  -5.863  -6.189  1.00 98.12           H  
ATOM   3742  HB3 SER A 253      -3.769  -5.309  -7.860  1.00 98.12           H  
ATOM   3743  O   SER A 253      -2.599  -9.395  -7.170  1.00 98.12           O  
ATOM   3744  OG  SER A 253      -2.080  -6.013  -6.939  1.00 98.12           O  
ATOM   3745  HG  SER A 253      -1.829  -5.120  -6.692  1.00 98.12           H  
ATOM   3746  N   THR A 254      -3.935  -8.660  -5.526  1.00 98.34           N  
ATOM   3747  H   THR A 254      -4.678  -8.028  -5.264  1.00 98.34           H  
ATOM   3748  CA  THR A 254      -3.491  -9.638  -4.521  1.00 98.34           C  
ATOM   3749  HA  THR A 254      -3.273 -10.582  -5.020  1.00 98.34           H  
ATOM   3750  C   THR A 254      -4.582  -9.914  -3.483  1.00 98.34           C  
ATOM   3751  CB  THR A 254      -2.188  -9.150  -3.856  1.00 98.34           C  
ATOM   3752  HB  THR A 254      -1.473  -8.899  -4.640  1.00 98.34           H  
ATOM   3753  O   THR A 254      -5.610  -9.237  -3.466  1.00 98.34           O  
ATOM   3754  CG2 THR A 254      -2.355  -7.925  -2.954  1.00 98.34           C  
ATOM   3755 HG21 THR A 254      -3.048  -8.136  -2.139  1.00 98.34           H  
ATOM   3756 HG22 THR A 254      -2.724  -7.086  -3.544  1.00 98.34           H  
ATOM   3757 HG23 THR A 254      -1.388  -7.647  -2.533  1.00 98.34           H  
ATOM   3758  OG1 THR A 254      -1.626 -10.183  -3.082  1.00 98.34           O  
ATOM   3759  HG1 THR A 254      -0.853  -9.830  -2.636  1.00 98.34           H  
ATOM   3760  N   THR A 255      -4.345 -10.874  -2.591  1.00 98.53           N  
ATOM   3761  H   THR A 255      -3.439 -11.319  -2.632  1.00 98.53           H  
ATOM   3762  CA  THR A 255      -5.179 -11.156  -1.417  1.00 98.53           C  
ATOM   3763  HA  THR A 255      -6.140 -10.653  -1.519  1.00 98.53           H  
ATOM   3764  C   THR A 255      -4.489 -10.634  -0.160  1.00 98.53           C  
ATOM   3765  CB  THR A 255      -5.458 -12.660  -1.281  1.00 98.53           C  
ATOM   3766  HB  THR A 255      -4.522 -13.200  -1.144  1.00 98.53           H  
ATOM   3767  O   THR A 255      -3.318 -10.924   0.080  1.00 98.53           O  
ATOM   3768  CG2 THR A 255      -6.407 -12.992  -0.135  1.00 98.53           C  
ATOM   3769 HG21 THR A 255      -7.358 -12.482  -0.292  1.00 98.53           H  
ATOM   3770 HG22 THR A 255      -6.578 -14.067  -0.090  1.00 98.53           H  
ATOM   3771 HG23 THR A 255      -5.982 -12.679   0.819  1.00 98.53           H  
ATOM   3772  OG1 THR A 255      -6.111 -13.138  -2.428  1.00 98.53           O  
ATOM   3773  HG1 THR A 255      -6.820 -13.713  -2.129  1.00 98.53           H  
ATOM   3774  N   VAL A 256      -5.218  -9.884   0.665  1.00 98.46           N  
ATOM   3775  H   VAL A 256      -6.186  -9.712   0.433  1.00 98.46           H  
ATOM   3776  CA  VAL A 256      -4.750  -9.433   1.981  1.00 98.46           C  
ATOM   3777  HA  VAL A 256      -3.711  -9.115   1.896  1.00 98.46           H  
ATOM   3778  C   VAL A 256      -4.826 -10.597   2.964  1.00 98.46           C  
ATOM   3779  CB  VAL A 256      -5.578  -8.237   2.487  1.00 98.46           C  
ATOM   3780  HB  VAL A 256      -6.623  -8.531   2.590  1.00 98.46           H  
ATOM   3781  O   VAL A 256      -5.886 -11.181   3.150  1.00 98.46           O  
ATOM   3782  CG1 VAL A 256      -5.077  -7.740   3.848  1.00 98.46           C  
ATOM   3783 HG11 VAL A 256      -4.027  -7.454   3.783  1.00 98.46           H  
ATOM   3784 HG12 VAL A 256      -5.663  -6.877   4.166  1.00 98.46           H  
ATOM   3785 HG13 VAL A 256      -5.192  -8.515   4.606  1.00 98.46           H  
ATOM   3786  CG2 VAL A 256      -5.503  -7.071   1.491  1.00 98.46           C  
ATOM   3787 HG21 VAL A 256      -4.463  -6.822   1.281  1.00 98.46           H  
ATOM   3788 HG22 VAL A 256      -6.006  -7.349   0.565  1.00 98.46           H  
ATOM   3789 HG23 VAL A 256      -6.011  -6.199   1.903  1.00 98.46           H  
ATOM   3790  N   THR A 257      -3.707 -10.929   3.606  1.00 97.42           N  
ATOM   3791  H   THR A 257      -2.838 -10.511   3.306  1.00 97.42           H  
ATOM   3792  CA  THR A 257      -3.618 -12.046   4.566  1.00 97.42           C  
ATOM   3793  HA  THR A 257      -4.563 -12.588   4.601  1.00 97.42           H  
ATOM   3794  C   THR A 257      -3.325 -11.598   5.993  1.00 97.42           C  
ATOM   3795  CB  THR A 257      -2.526 -13.029   4.134  1.00 97.42           C  
ATOM   3796  HB  THR A 257      -2.414 -13.802   4.895  1.00 97.42           H  
ATOM   3797  O   THR A 257      -3.565 -12.354   6.932  1.00 97.42           O  
ATOM   3798  CG2 THR A 257      -2.847 -13.697   2.797  1.00 97.42           C  
ATOM   3799 HG21 THR A 257      -2.094 -14.452   2.572  1.00 97.42           H  
ATOM   3800 HG22 THR A 257      -2.864 -12.957   1.997  1.00 97.42           H  
ATOM   3801 HG23 THR A 257      -3.824 -14.178   2.857  1.00 97.42           H  
ATOM   3802  OG1 THR A 257      -1.302 -12.341   3.981  1.00 97.42           O  
ATOM   3803  HG1 THR A 257      -0.635 -12.991   3.748  1.00 97.42           H  
ATOM   3804  N   LYS A 258      -2.809 -10.377   6.174  1.00 95.81           N  
ATOM   3805  H   LYS A 258      -2.673  -9.791   5.363  1.00 95.81           H  
ATOM   3806  CA  LYS A 258      -2.490  -9.837   7.493  1.00 95.81           C  
ATOM   3807  HA  LYS A 258      -1.949 -10.602   8.051  1.00 95.81           H  
ATOM   3808  C   LYS A 258      -3.785  -9.537   8.245  1.00 95.81           C  
ATOM   3809  CB  LYS A 258      -1.582  -8.605   7.351  1.00 95.81           C  
ATOM   3810  HB2 LYS A 258      -2.139  -7.782   6.903  1.00 95.81           H  
ATOM   3811  HB3 LYS A 258      -0.741  -8.854   6.704  1.00 95.81           H  
ATOM   3812  O   LYS A 258      -4.588  -8.724   7.790  1.00 95.81           O  
ATOM   3813  CG  LYS A 258      -1.042  -8.182   8.723  1.00 95.81           C  
ATOM   3814  HG2 LYS A 258      -0.519  -9.026   9.174  1.00 95.81           H  
ATOM   3815  HG3 LYS A 258      -1.875  -7.909   9.371  1.00 95.81           H  
ATOM   3816  CD  LYS A 258      -0.076  -6.997   8.628  1.00 95.81           C  
ATOM   3817  HD2 LYS A 258      -0.582  -6.146   8.172  1.00 95.81           H  
ATOM   3818  HD3 LYS A 258       0.789  -7.266   8.023  1.00 95.81           H  
ATOM   3819  CE  LYS A 258       0.368  -6.649  10.052  1.00 95.81           C  
ATOM   3820  HE2 LYS A 258       1.036  -7.426  10.423  1.00 95.81           H  
ATOM   3821  HE3 LYS A 258      -0.515  -6.643  10.691  1.00 95.81           H  
ATOM   3822  NZ  LYS A 258       1.005  -5.319  10.127  1.00 95.81           N  
ATOM   3823  HZ1 LYS A 258       0.279  -4.643   9.934  1.00 95.81           H  
ATOM   3824  HZ2 LYS A 258       1.765  -5.213   9.470  1.00 95.81           H  
ATOM   3825  HZ3 LYS A 258       1.294  -5.129  11.076  1.00 95.81           H  
ATOM   3826  N   VAL A 259      -3.975 -10.185   9.388  1.00 94.20           N  
ATOM   3827  H   VAL A 259      -3.258 -10.823   9.703  1.00 94.20           H  
ATOM   3828  CA  VAL A 259      -5.054  -9.875  10.329  1.00 94.20           C  
ATOM   3829  HA  VAL A 259      -5.881  -9.410   9.793  1.00 94.20           H  
ATOM   3830  C   VAL A 259      -4.519  -8.859  11.329  1.00 94.20           C  
ATOM   3831  CB  VAL A 259      -5.595 -11.146  11.012  1.00 94.20           C  
ATOM   3832  HB  VAL A 259      -4.809 -11.595  11.619  1.00 94.20           H  
ATOM   3833  O   VAL A 259      -3.378  -8.973  11.771  1.00 94.20           O  
ATOM   3834  CG1 VAL A 259      -6.805 -10.841  11.903  1.00 94.20           C  
ATOM   3835 HG11 VAL A 259      -6.500 -10.211  12.738  1.00 94.20           H  
ATOM   3836 HG12 VAL A 259      -7.208 -11.765  12.318  1.00 94.20           H  
ATOM   3837 HG13 VAL A 259      -7.575 -10.321  11.333  1.00 94.20           H  
ATOM   3838  CG2 VAL A 259      -6.058 -12.178   9.971  1.00 94.20           C  
ATOM   3839 HG21 VAL A 259      -6.417 -13.072  10.482  1.00 94.20           H  
ATOM   3840 HG22 VAL A 259      -5.228 -12.472   9.328  1.00 94.20           H  
ATOM   3841 HG23 VAL A 259      -6.858 -11.763   9.359  1.00 94.20           H  
ATOM   3842  N   HIS A 260      -5.323  -7.848  11.632  1.00 86.28           N  
ATOM   3843  H   HIS A 260      -6.252  -7.825  11.238  1.00 86.28           H  
ATOM   3844  CA  HIS A 260      -5.047  -6.894  12.686  1.00 86.28           C  
ATOM   3845  HA  HIS A 260      -4.096  -6.402  12.484  1.00 86.28           H  
ATOM   3846  C   HIS A 260      -4.955  -7.657  14.006  1.00 86.28           C  
ATOM   3847  CB  HIS A 260      -6.157  -5.837  12.723  1.00 86.28           C  
ATOM   3848  HB2 HIS A 260      -6.302  -5.437  11.719  1.00 86.28           H  
ATOM   3849  HB3 HIS A 260      -7.091  -6.293  13.049  1.00 86.28           H  
ATOM   3850  O   HIS A 260      -5.902  -8.332  14.409  1.00 86.28           O  
ATOM   3851  CG  HIS A 260      -5.811  -4.690  13.630  1.00 86.28           C  
ATOM   3852  CD2 HIS A 260      -6.385  -4.371  14.835  1.00 86.28           C  
ATOM   3853  HD2 HIS A 260      -7.181  -4.905  15.332  1.00 86.28           H  
ATOM   3854  ND1 HIS A 260      -4.798  -3.790  13.396  1.00 86.28           N  
ATOM   3855  HD1 HIS A 260      -4.171  -3.803  12.605  1.00 86.28           H  
ATOM   3856  CE1 HIS A 260      -4.756  -2.950  14.444  1.00 86.28           C  
ATOM   3857  HE1 HIS A 260      -4.036  -2.155  14.570  1.00 86.28           H  
ATOM   3858  NE2 HIS A 260      -5.731  -3.230  15.320  1.00 86.28           N  
ATOM   3859  N   GLU A 261      -3.796  -7.589  14.646  1.00 78.22           N  
ATOM   3860  H   GLU A 261      -3.054  -7.015  14.270  1.00 78.22           H  
ATOM   3861  CA  GLU A 261      -3.640  -8.057  16.013  1.00 78.22           C  
ATOM   3862  HA  GLU A 261      -4.281  -8.920  16.195  1.00 78.22           H  
ATOM   3863  C   GLU A 261      -4.104  -6.914  16.907  1.00 78.22           C  
ATOM   3864  CB  GLU A 261      -2.185  -8.477  16.283  1.00 78.22           C  
ATOM   3865  HB2 GLU A 261      -1.516  -7.659  16.013  1.00 78.22           H  
ATOM   3866  HB3 GLU A 261      -2.075  -8.688  17.346  1.00 78.22           H  
ATOM   3867  O   GLU A 261      -3.474  -5.854  16.926  1.00 78.22           O  
ATOM   3868  CG  GLU A 261      -1.806  -9.736  15.481  1.00 78.22           C  
ATOM   3869  HG2 GLU A 261      -1.975  -9.544  14.421  1.00 78.22           H  
ATOM   3870  HG3 GLU A 261      -2.469 -10.549  15.779  1.00 78.22           H  
ATOM   3871  CD  GLU A 261      -0.346 -10.189  15.661  1.00 78.22           C  
ATOM   3872  OE1 GLU A 261       0.069 -11.088  14.890  1.00 78.22           O  
ATOM   3873  OE2 GLU A 261       0.364  -9.643  16.534  1.00 78.22           O  
ATOM   3874  N   ASP A 262      -5.225  -7.105  17.605  1.00 67.97           N  
ATOM   3875  H   ASP A 262      -5.759  -7.954  17.488  1.00 67.97           H  
ATOM   3876  CA  ASP A 262      -5.592  -6.188  18.677  1.00 67.97           C  
ATOM   3877  HA  ASP A 262      -5.764  -5.196  18.261  1.00 67.97           H  
ATOM   3878  C   ASP A 262      -4.405  -6.132  19.645  1.00 67.97           C  
ATOM   3879  CB  ASP A 262      -6.861  -6.657  19.415  1.00 67.97           C  
ATOM   3880  HB2 ASP A 262      -6.959  -6.072  20.329  1.00 67.97           H  
ATOM   3881  HB3 ASP A 262      -6.741  -7.701  19.703  1.00 67.97           H  
ATOM   3882  O   ASP A 262      -3.955  -7.171  20.138  1.00 67.97           O  
ATOM   3883  CG  ASP A 262      -8.164  -6.493  18.620  1.00 67.97           C  
ATOM   3884  OD1 ASP A 262      -8.279  -5.515  17.847  1.00 67.97           O  
ATOM   3885  OD2 ASP A 262      -9.079  -7.320  18.847  1.00 67.97           O  
ATOM   3886  N   GLU A 263      -3.884  -4.934  19.924  1.00 62.43           N  
ATOM   3887  H   GLU A 263      -4.213  -4.123  19.420  1.00 62.43           H  
ATOM   3888  CA  GLU A 263      -2.956  -4.766  21.038  1.00 62.43           C  
ATOM   3889  HA  GLU A 263      -2.096  -5.421  20.890  1.00 62.43           H  
ATOM   3890  C   GLU A 263      -3.693  -5.215  22.302  1.00 62.43           C  
ATOM   3891  CB  GLU A 263      -2.450  -3.317  21.180  1.00 62.43           C  
ATOM   3892  HB2 GLU A 263      -3.289  -2.628  21.075  1.00 62.43           H  
ATOM   3893  HB3 GLU A 263      -2.038  -3.204  22.182  1.00 62.43           H  
ATOM   3894  O   GLU A 263      -4.564  -4.516  22.829  1.00 62.43           O  
ATOM   3895  CG  GLU A 263      -1.343  -2.944  20.177  1.00 62.43           C  
ATOM   3896  HG2 GLU A 263      -0.552  -3.691  20.246  1.00 62.43           H  
ATOM   3897  HG3 GLU A 263      -1.756  -2.980  19.169  1.00 62.43           H  
ATOM   3898  CD  GLU A 263      -0.733  -1.546  20.426  1.00 62.43           C  
ATOM   3899  OE1 GLU A 263       0.327  -1.253  19.822  1.00 62.43           O  
ATOM   3900  OE2 GLU A 263      -1.319  -0.747  21.195  1.00 62.43           O  
ATOM   3901  N   THR A 264      -3.374  -6.414  22.786  1.00 58.52           N  
ATOM   3902  H   THR A 264      -2.800  -7.029  22.228  1.00 58.52           H  
ATOM   3903  CA  THR A 264      -3.838  -6.877  24.085  1.00 58.52           C  
ATOM   3904  HA  THR A 264      -4.909  -6.692  24.171  1.00 58.52           H  
ATOM   3905  C   THR A 264      -3.119  -6.039  25.128  1.00 58.52           C  
ATOM   3906  CB  THR A 264      -3.600  -8.380  24.296  1.00 58.52           C  
ATOM   3907  HB  THR A 264      -3.863  -8.633  25.323  1.00 58.52           H  
ATOM   3908  O   THR A 264      -2.008  -6.359  25.546  1.00 58.52           O  
ATOM   3909  CG2 THR A 264      -4.454  -9.229  23.355  1.00 58.52           C  
ATOM   3910 HG21 THR A 264      -4.185  -9.023  22.319  1.00 58.52           H  
ATOM   3911 HG22 THR A 264      -4.281 -10.285  23.564  1.00 58.52           H  
ATOM   3912 HG23 THR A 264      -5.509  -8.999  23.503  1.00 58.52           H  
ATOM   3913  OG1 THR A 264      -2.251  -8.717  24.079  1.00 58.52           O  
ATOM   3914  HG1 THR A 264      -1.739  -8.125  24.635  1.00 58.52           H  
ATOM   3915  N   VAL A 265      -3.726  -4.920  25.517  1.00 63.44           N  
ATOM   3916  H   VAL A 265      -4.535  -4.611  24.997  1.00 63.44           H  
ATOM   3917  CA  VAL A 265      -3.281  -4.184  26.695  1.00 63.44           C  
ATOM   3918  HA  VAL A 265      -2.200  -4.054  26.639  1.00 63.44           H  
ATOM   3919  C   VAL A 265      -3.615  -5.062  27.891  1.00 63.44           C  
ATOM   3920  CB  VAL A 265      -3.930  -2.793  26.812  1.00 63.44           C  
ATOM   3921  HB  VAL A 265      -4.998  -2.899  27.003  1.00 63.44           H  
ATOM   3922  O   VAL A 265      -4.793  -5.347  28.134  1.00 63.44           O  
ATOM   3923  CG1 VAL A 265      -3.295  -2.001  27.964  1.00 63.44           C  
ATOM   3924 HG11 VAL A 265      -2.224  -1.891  27.798  1.00 63.44           H  
ATOM   3925 HG12 VAL A 265      -3.453  -2.521  28.908  1.00 63.44           H  
ATOM   3926 HG13 VAL A 265      -3.752  -1.014  28.036  1.00 63.44           H  
ATOM   3927  CG2 VAL A 265      -3.754  -1.971  25.529  1.00 63.44           C  
ATOM   3928 HG21 VAL A 265      -2.696  -1.893  25.277  1.00 63.44           H  
ATOM   3929 HG22 VAL A 265      -4.272  -2.450  24.698  1.00 63.44           H  
ATOM   3930 HG23 VAL A 265      -4.169  -0.972  25.661  1.00 63.44           H  
ATOM   3931  N   ASP A 266      -2.589  -5.508  28.615  1.00 74.79           N  
ATOM   3932  H   ASP A 266      -1.643  -5.346  28.299  1.00 74.79           H  
ATOM   3933  CA  ASP A 266      -2.796  -6.235  29.860  1.00 74.79           C  
ATOM   3934  HA  ASP A 266      -3.267  -7.185  29.609  1.00 74.79           H  
ATOM   3935  C   ASP A 266      -3.721  -5.408  30.765  1.00 74.79           C  
ATOM   3936  CB  ASP A 266      -1.470  -6.522  30.580  1.00 74.79           C  
ATOM   3937  HB2 ASP A 266      -1.690  -6.775  31.617  1.00 74.79           H  
ATOM   3938  HB3 ASP A 266      -0.855  -5.622  30.580  1.00 74.79           H  
ATOM   3939  O   ASP A 266      -3.476  -4.216  30.982  1.00 74.79           O  
ATOM   3940  CG  ASP A 266      -0.691  -7.693  29.978  1.00 74.79           C  
ATOM   3941  OD1 ASP A 266      -1.349  -8.672  29.558  1.00 74.79           O  
ATOM   3942  OD2 ASP A 266       0.556  -7.624  30.014  1.00 74.79           O  
ATOM   3943  N   PRO A 267      -4.819  -5.989  31.276  1.00 82.81           N  
ATOM   3944  CA  PRO A 267      -5.726  -5.249  32.132  1.00 82.81           C  
ATOM   3945  HA  PRO A 267      -6.102  -4.378  31.595  1.00 82.81           H  
ATOM   3946  C   PRO A 267      -4.989  -4.784  33.390  1.00 82.81           C  
ATOM   3947  CB  PRO A 267      -6.884  -6.209  32.417  1.00 82.81           C  
ATOM   3948  HB2 PRO A 267      -7.668  -6.035  31.680  1.00 82.81           H  
ATOM   3949  HB3 PRO A 267      -7.274  -6.104  33.429  1.00 82.81           H  
ATOM   3950  O   PRO A 267      -4.466  -5.595  34.155  1.00 82.81           O  
ATOM   3951  CG  PRO A 267      -6.300  -7.601  32.172  1.00 82.81           C  
ATOM   3952  HG2 PRO A 267      -7.061  -8.312  31.850  1.00 82.81           H  
ATOM   3953  HG3 PRO A 267      -5.791  -7.962  33.066  1.00 82.81           H  
ATOM   3954  CD  PRO A 267      -5.260  -7.360  31.087  1.00 82.81           C  
ATOM   3955  HD2 PRO A 267      -5.713  -7.460  30.101  1.00 82.81           H  
ATOM   3956  HD3 PRO A 267      -4.436  -8.065  31.199  1.00 82.81           H  
ATOM   3957  N   GLU A 268      -4.981  -3.474  33.632  1.00 90.30           N  
ATOM   3958  H   GLU A 268      -5.283  -2.844  32.903  1.00 90.30           H  
ATOM   3959  CA  GLU A 268      -4.489  -2.912  34.888  1.00 90.30           C  
ATOM   3960  HA  GLU A 268      -3.630  -3.498  35.213  1.00 90.30           H  
ATOM   3961  C   GLU A 268      -5.568  -3.019  35.973  1.00 90.30           C  
ATOM   3962  CB  GLU A 268      -4.010  -1.466  34.715  1.00 90.30           C  
ATOM   3963  HB2 GLU A 268      -4.828  -0.857  34.330  1.00 90.30           H  
ATOM   3964  HB3 GLU A 268      -3.741  -1.098  35.705  1.00 90.30           H  
ATOM   3965  O   GLU A 268      -6.766  -2.890  35.705  1.00 90.30           O  
ATOM   3966  CG  GLU A 268      -2.785  -1.340  33.790  1.00 90.30           C  
ATOM   3967  HG2 GLU A 268      -3.073  -1.640  32.783  1.00 90.30           H  
ATOM   3968  HG3 GLU A 268      -2.010  -2.020  34.143  1.00 90.30           H  
ATOM   3969  CD  GLU A 268      -2.215   0.091  33.761  1.00 90.30           C  
ATOM   3970  OE1 GLU A 268      -1.767   0.535  32.679  1.00 90.30           O  
ATOM   3971  OE2 GLU A 268      -2.252   0.762  34.818  1.00 90.30           O  
ATOM   3972  N   TYR A 269      -5.152  -3.242  37.219  1.00 93.56           N  
ATOM   3973  H   TYR A 269      -4.159  -3.259  37.401  1.00 93.56           H  
ATOM   3974  CA  TYR A 269      -6.053  -3.416  38.359  1.00 93.56           C  
ATOM   3975  HA  TYR A 269      -7.067  -3.153  38.060  1.00 93.56           H  
ATOM   3976  C   TYR A 269      -5.657  -2.503  39.516  1.00 93.56           C  
ATOM   3977  CB  TYR A 269      -6.057  -4.876  38.835  1.00 93.56           C  
ATOM   3978  HB2 TYR A 269      -5.024  -5.168  39.024  1.00 93.56           H  
ATOM   3979  HB3 TYR A 269      -6.593  -4.937  39.782  1.00 93.56           H  
ATOM   3980  O   TYR A 269      -4.475  -2.320  39.802  1.00 93.56           O  
ATOM   3981  CG  TYR A 269      -6.663  -5.881  37.878  1.00 93.56           C  
ATOM   3982  CD1 TYR A 269      -8.006  -6.282  38.014  1.00 93.56           C  
ATOM   3983  HD1 TYR A 269      -8.606  -5.866  38.810  1.00 93.56           H  
ATOM   3984  CD2 TYR A 269      -5.870  -6.435  36.859  1.00 93.56           C  
ATOM   3985  HD2 TYR A 269      -4.842  -6.127  36.737  1.00 93.56           H  
ATOM   3986  CE1 TYR A 269      -8.566  -7.202  37.106  1.00 93.56           C  
ATOM   3987  HE1 TYR A 269      -9.605  -7.490  37.174  1.00 93.56           H  
ATOM   3988  CE2 TYR A 269      -6.417  -7.366  35.964  1.00 93.56           C  
ATOM   3989  HE2 TYR A 269      -5.786  -7.773  35.187  1.00 93.56           H  
ATOM   3990  OH  TYR A 269      -8.311  -8.621  35.193  1.00 93.56           O  
ATOM   3991  HH  TYR A 269      -7.695  -8.839  34.490  1.00 93.56           H  
ATOM   3992  CZ  TYR A 269      -7.772  -7.735  36.069  1.00 93.56           C  
ATOM   3993  N   VAL A 270      -6.658  -2.010  40.244  1.00 92.56           N  
ATOM   3994  H   VAL A 270      -7.598  -2.234  39.952  1.00 92.56           H  
ATOM   3995  CA  VAL A 270      -6.462  -1.503  41.607  1.00 92.56           C  
ATOM   3996  HA  VAL A 270      -5.444  -1.130  41.711  1.00 92.56           H  
ATOM   3997  C   VAL A 270      -6.654  -2.665  42.568  1.00 92.56           C  
ATOM   3998  CB  VAL A 270      -7.418  -0.343  41.939  1.00 92.56           C  
ATOM   3999  HB  VAL A 270      -8.448  -0.656  41.773  1.00 92.56           H  
ATOM   4000  O   VAL A 270      -7.689  -3.331  42.516  1.00 92.56           O  
ATOM   4001  CG1 VAL A 270      -7.272   0.117  43.393  1.00 92.56           C  
ATOM   4002 HG11 VAL A 270      -7.636  -0.651  44.076  1.00 92.56           H  
ATOM   4003 HG12 VAL A 270      -6.228   0.337  43.616  1.00 92.56           H  
ATOM   4004 HG13 VAL A 270      -7.858   1.024  43.541  1.00 92.56           H  
ATOM   4005  CG2 VAL A 270      -7.134   0.870  41.053  1.00 92.56           C  
ATOM   4006 HG21 VAL A 270      -7.845   1.667  41.273  1.00 92.56           H  
ATOM   4007 HG22 VAL A 270      -7.234   0.588  40.005  1.00 92.56           H  
ATOM   4008 HG23 VAL A 270      -6.121   1.233  41.225  1.00 92.56           H  
ATOM   4009  N   TYR A 271      -5.684  -2.875  43.456  1.00 94.18           N  
ATOM   4010  H   TYR A 271      -4.872  -2.275  43.434  1.00 94.18           H  
ATOM   4011  CA  TYR A 271      -5.762  -3.842  44.548  1.00 94.18           C  
ATOM   4012  HA  TYR A 271      -6.637  -4.473  44.393  1.00 94.18           H  
ATOM   4013  C   TYR A 271      -5.923  -3.119  45.887  1.00 94.18           C  
ATOM   4014  CB  TYR A 271      -4.540  -4.767  44.538  1.00 94.18           C  
ATOM   4015  HB2 TYR A 271      -4.554  -5.378  45.440  1.00 94.18           H  
ATOM   4016  HB3 TYR A 271      -3.630  -4.168  44.568  1.00 94.18           H  
ATOM   4017  O   TYR A 271      -5.295  -2.089  46.127  1.00 94.18           O  
ATOM   4018  CG  TYR A 271      -4.495  -5.696  43.341  1.00 94.18           C  
ATOM   4019  CD1 TYR A 271      -5.131  -6.950  43.405  1.00 94.18           C  
ATOM   4020  HD1 TYR A 271      -5.650  -7.246  44.305  1.00 94.18           H  
ATOM   4021  CD2 TYR A 271      -3.806  -5.318  42.173  1.00 94.18           C  
ATOM   4022  HD2 TYR A 271      -3.309  -4.360  42.125  1.00 94.18           H  
ATOM   4023  CE1 TYR A 271      -5.081  -7.823  42.303  1.00 94.18           C  
ATOM   4024  HE1 TYR A 271      -5.550  -8.795  42.351  1.00 94.18           H  
ATOM   4025  CE2 TYR A 271      -3.743  -6.195  41.074  1.00 94.18           C  
ATOM   4026  HE2 TYR A 271      -3.197  -5.907  40.189  1.00 94.18           H  
ATOM   4027  OH  TYR A 271      -4.392  -8.277  40.057  1.00 94.18           O  
ATOM   4028  HH  TYR A 271      -3.853  -7.925  39.345  1.00 94.18           H  
ATOM   4029  CZ  TYR A 271      -4.396  -7.445  41.132  1.00 94.18           C  
ATOM   4030  N   PHE A 272      -6.766  -3.659  46.763  1.00 92.88           N  
ATOM   4031  H   PHE A 272      -7.259  -4.497  46.490  1.00 92.88           H  
ATOM   4032  CA  PHE A 272      -7.051  -3.118  48.085  1.00 92.88           C  
ATOM   4033  HA  PHE A 272      -6.273  -2.403  48.353  1.00 92.88           H  
ATOM   4034  C   PHE A 272      -7.056  -4.221  49.145  1.00 92.88           C  
ATOM   4035  CB  PHE A 272      -8.389  -2.372  48.060  1.00 92.88           C  
ATOM   4036  HB2 PHE A 272      -8.325  -1.551  47.346  1.00 92.88           H  
ATOM   4037  HB3 PHE A 272      -9.168  -3.052  47.716  1.00 92.88           H  
ATOM   4038  O   PHE A 272      -7.693  -5.266  48.985  1.00 92.88           O  
ATOM   4039  CG  PHE A 272      -8.783  -1.808  49.410  1.00 92.88           C  
ATOM   4040  CD1 PHE A 272      -9.832  -2.392  50.146  1.00 92.88           C  
ATOM   4041  HD1 PHE A 272     -10.342  -3.264  49.764  1.00 92.88           H  
ATOM   4042  CD2 PHE A 272      -8.088  -0.704  49.941  1.00 92.88           C  
ATOM   4043  HD2 PHE A 272      -7.273  -0.260  49.389  1.00 92.88           H  
ATOM   4044  CE1 PHE A 272     -10.222  -1.842  51.379  1.00 92.88           C  
ATOM   4045  HE1 PHE A 272     -11.048  -2.267  51.931  1.00 92.88           H  
ATOM   4046  CE2 PHE A 272      -8.460  -0.173  51.189  1.00 92.88           C  
ATOM   4047  HE2 PHE A 272      -7.926   0.670  51.601  1.00 92.88           H  
ATOM   4048  CZ  PHE A 272      -9.533  -0.735  51.902  1.00 92.88           C  
ATOM   4049  HZ  PHE A 272      -9.830  -0.321  52.854  1.00 92.88           H  
ATOM   4050  N   ASP A 273      -6.358  -3.962  50.247  1.00 91.10           N  
ATOM   4051  H   ASP A 273      -5.887  -3.072  50.332  1.00 91.10           H  
ATOM   4052  CA  ASP A 273      -6.380  -4.809  51.431  1.00 91.10           C  
ATOM   4053  HA  ASP A 273      -6.551  -5.843  51.131  1.00 91.10           H  
ATOM   4054  C   ASP A 273      -7.518  -4.376  52.361  1.00 91.10           C  
ATOM   4055  CB  ASP A 273      -5.023  -4.763  52.144  1.00 91.10           C  
ATOM   4056  HB2 ASP A 273      -4.800  -3.744  52.460  1.00 91.10           H  
ATOM   4057  HB3 ASP A 273      -4.248  -5.092  51.452  1.00 91.10           H  
ATOM   4058  O   ASP A 273      -7.417  -3.377  53.072  1.00 91.10           O  
ATOM   4059  CG  ASP A 273      -4.990  -5.695  53.353  1.00 91.10           C  
ATOM   4060  OD1 ASP A 273      -5.964  -6.453  53.579  1.00 91.10           O  
ATOM   4061  OD2 ASP A 273      -3.951  -5.765  54.047  1.00 91.10           O  
ATOM   4062  N   ASN A 274      -8.599  -5.154  52.387  1.00 88.07           N  
ATOM   4063  H   ASN A 274      -8.593  -5.985  51.812  1.00 88.07           H  
ATOM   4064  CA  ASN A 274      -9.751  -4.904  53.250  1.00 88.07           C  
ATOM   4065  HA  ASN A 274      -9.877  -3.824  53.329  1.00 88.07           H  
ATOM   4066  C   ASN A 274      -9.529  -5.414  54.689  1.00 88.07           C  
ATOM   4067  CB  ASN A 274     -11.010  -5.476  52.580  1.00 88.07           C  
ATOM   4068  HB2 ASN A 274     -11.056  -5.147  51.542  1.00 88.07           H  
ATOM   4069  HB3 ASN A 274     -10.949  -6.564  52.612  1.00 88.07           H  
ATOM   4070  O   ASN A 274     -10.356  -6.142  55.237  1.00 88.07           O  
ATOM   4071  CG  ASN A 274     -12.296  -5.047  53.268  1.00 88.07           C  
ATOM   4072  ND2 ASN A 274     -13.377  -5.751  53.011  1.00 88.07           N  
ATOM   4073 HD21 ASN A 274     -13.351  -6.508  52.344  1.00 88.07           H  
ATOM   4074 HD22 ASN A 274     -14.261  -5.466  53.409  1.00 88.07           H  
ATOM   4075  OD1 ASN A 274     -12.340  -4.087  54.020  1.00 88.07           O  
ATOM   4076  N   ALA A 275      -8.411  -5.040  55.318  1.00 88.57           N  
ATOM   4077  H   ALA A 275      -7.744  -4.491  54.796  1.00 88.57           H  
ATOM   4078  CA  ALA A 275      -8.075  -5.444  56.688  1.00 88.57           C  
ATOM   4079  HA  ALA A 275      -8.041  -6.532  56.728  1.00 88.57           H  
ATOM   4080  C   ALA A 275      -9.114  -4.981  57.732  1.00 88.57           C  
ATOM   4081  CB  ALA A 275      -6.680  -4.896  57.014  1.00 88.57           C  
ATOM   4082  HB1 ALA A 275      -6.689  -3.807  56.980  1.00 88.57           H  
ATOM   4083  HB2 ALA A 275      -6.383  -5.220  58.012  1.00 88.57           H  
ATOM   4084  HB3 ALA A 275      -5.957  -5.269  56.289  1.00 88.57           H  
ATOM   4085  O   ALA A 275      -9.226  -5.568  58.807  1.00 88.57           O  
ATOM   4086  N   SER A 276      -9.895  -3.945  57.410  1.00 87.19           N  
ATOM   4087  H   SER A 276      -9.722  -3.487  56.527  1.00 87.19           H  
ATOM   4088  CA  SER A 276     -10.988  -3.426  58.239  1.00 87.19           C  
ATOM   4089  HA  SER A 276     -10.704  -3.523  59.287  1.00 87.19           H  
ATOM   4090  C   SER A 276     -12.313  -4.185  58.085  1.00 87.19           C  
ATOM   4091  CB  SER A 276     -11.202  -1.940  57.943  1.00 87.19           C  
ATOM   4092  HB2 SER A 276     -11.997  -1.549  58.579  1.00 87.19           H  
ATOM   4093  HB3 SER A 276     -11.493  -1.819  56.900  1.00 87.19           H  
ATOM   4094  O   SER A 276     -13.287  -3.802  58.727  1.00 87.19           O  
ATOM   4095  OG  SER A 276     -10.013  -1.212  58.186  1.00 87.19           O  
ATOM   4096  HG  SER A 276      -9.712  -1.402  59.077  1.00 87.19           H  
ATOM   4097  N   ASN A 277     -12.365  -5.246  57.270  1.00 89.02           N  
ATOM   4098  H   ASN A 277     -11.531  -5.500  56.760  1.00 89.02           H  
ATOM   4099  CA  ASN A 277     -13.550  -6.081  57.045  1.00 89.02           C  
ATOM   4100  HA  ASN A 277     -13.322  -6.729  56.199  1.00 89.02           H  
ATOM   4101  C   ASN A 277     -14.802  -5.292  56.621  1.00 89.02           C  
ATOM   4102  CB  ASN A 277     -13.803  -6.989  58.265  1.00 89.02           C  
ATOM   4103  HB2 ASN A 277     -14.708  -7.574  58.099  1.00 89.02           H  
ATOM   4104  HB3 ASN A 277     -13.965  -6.370  59.147  1.00 89.02           H  
ATOM   4105  O   ASN A 277     -15.897  -5.539  57.128  1.00 89.02           O  
ATOM   4106  CG  ASN A 277     -12.689  -7.978  58.523  1.00 89.02           C  
ATOM   4107  ND2 ASN A 277     -12.347  -8.202  59.769  1.00 89.02           N  
ATOM   4108 HD21 ASN A 277     -11.559  -8.821  59.901  1.00 89.02           H  
ATOM   4109 HD22 ASN A 277     -12.771  -7.664  60.511  1.00 89.02           H  
ATOM   4110  OD1 ASN A 277     -12.133  -8.587  57.627  1.00 89.02           O  
ATOM   4111  N   TRP A 278     -14.665  -4.346  55.687  1.00 88.49           N  
ATOM   4112  H   TRP A 278     -13.755  -4.158  55.291  1.00 88.49           H  
ATOM   4113  CA  TRP A 278     -15.830  -3.689  55.094  1.00 88.49           C  
ATOM   4114  HA  TRP A 278     -16.402  -3.207  55.886  1.00 88.49           H  
ATOM   4115  C   TRP A 278     -16.723  -4.726  54.413  1.00 88.49           C  
ATOM   4116  CB  TRP A 278     -15.410  -2.625  54.078  1.00 88.49           C  
ATOM   4117  HB2 TRP A 278     -16.317  -2.176  53.673  1.00 88.49           H  
ATOM   4118  HB3 TRP A 278     -14.889  -3.112  53.255  1.00 88.49           H  
ATOM   4119  O   TRP A 278     -16.228  -5.561  53.652  1.00 88.49           O  
ATOM   4120  CG  TRP A 278     -14.554  -1.503  54.569  1.00 88.49           C  
ATOM   4121  CD1 TRP A 278     -14.230  -1.221  55.853  1.00 88.49           C  
ATOM   4122  HD1 TRP A 278     -14.552  -1.789  56.713  1.00 88.49           H  
ATOM   4123  CD2 TRP A 278     -13.935  -0.459  53.765  1.00 88.49           C  
ATOM   4124  CE2 TRP A 278     -13.222   0.421  54.631  1.00 88.49           C  
ATOM   4125  CE3 TRP A 278     -13.938  -0.148  52.390  1.00 88.49           C  
ATOM   4126  HE3 TRP A 278     -14.514  -0.764  51.715  1.00 88.49           H  
ATOM   4127  NE1 TRP A 278     -13.439  -0.090  55.892  1.00 88.49           N  
ATOM   4128  HE1 TRP A 278     -13.108   0.329  56.749  1.00 88.49           H  
ATOM   4129  CH2 TRP A 278     -12.535   1.816  52.780  1.00 88.49           C  
ATOM   4130  HH2 TRP A 278     -12.019   2.683  52.394  1.00 88.49           H  
ATOM   4131  CZ2 TRP A 278     -12.519   1.538  54.158  1.00 88.49           C  
ATOM   4132  HZ2 TRP A 278     -11.994   2.183  54.845  1.00 88.49           H  
ATOM   4133  CZ3 TRP A 278     -13.255   0.980  51.908  1.00 88.49           C  
ATOM   4134  HZ3 TRP A 278     -13.318   1.213  50.855  1.00 88.49           H  
ATOM   4135  N   GLU A 279     -18.031  -4.649  54.662  1.00 93.18           N  
ATOM   4136  H   GLU A 279     -18.355  -3.975  55.342  1.00 93.18           H  
ATOM   4137  CA  GLU A 279     -19.026  -5.543  54.054  1.00 93.18           C  
ATOM   4138  HA  GLU A 279     -18.807  -6.575  54.330  1.00 93.18           H  
ATOM   4139  C   GLU A 279     -19.005  -5.443  52.523  1.00 93.18           C  
ATOM   4140  CB  GLU A 279     -20.412  -5.155  54.592  1.00 93.18           C  
ATOM   4141  HB2 GLU A 279     -20.377  -5.152  55.682  1.00 93.18           H  
ATOM   4142  HB3 GLU A 279     -20.652  -4.149  54.248  1.00 93.18           H  
ATOM   4143  O   GLU A 279     -19.151  -6.435  51.807  1.00 93.18           O  
ATOM   4144  CG  GLU A 279     -21.512  -6.128  54.138  1.00 93.18           C  
ATOM   4145  HG2 GLU A 279     -21.494  -6.210  53.051  1.00 93.18           H  
ATOM   4146  HG3 GLU A 279     -21.300  -7.113  54.554  1.00 93.18           H  
ATOM   4147  CD  GLU A 279     -22.924  -5.690  54.552  1.00 93.18           C  
ATOM   4148  OE1 GLU A 279     -23.876  -6.325  54.045  1.00 93.18           O  
ATOM   4149  OE2 GLU A 279     -23.053  -4.708  55.315  1.00 93.18           O  
ATOM   4150  N   ASN A 280     -18.779  -4.233  52.013  1.00 92.40           N  
ATOM   4151  H   ASN A 280     -18.596  -3.474  52.653  1.00 92.40           H  
ATOM   4152  CA  ASN A 280     -18.608  -3.968  50.599  1.00 92.40           C  
ATOM   4153  HA  ASN A 280     -18.435  -4.907  50.074  1.00 92.40           H  
ATOM   4154  C   ASN A 280     -17.379  -3.082  50.393  1.00 92.40           C  
ATOM   4155  CB  ASN A 280     -19.881  -3.319  50.047  1.00 92.40           C  
ATOM   4156  HB2 ASN A 280     -19.734  -3.147  48.981  1.00 92.40           H  
ATOM   4157  HB3 ASN A 280     -20.038  -2.364  50.547  1.00 92.40           H  
ATOM   4158  O   ASN A 280     -17.106  -2.196  51.193  1.00 92.40           O  
ATOM   4159  CG  ASN A 280     -21.118  -4.183  50.204  1.00 92.40           C  
ATOM   4160  ND2 ASN A 280     -21.981  -3.881  51.146  1.00 92.40           N  
ATOM   4161 HD21 ASN A 280     -21.763  -3.157  51.815  1.00 92.40           H  
ATOM   4162 HD22 ASN A 280     -22.714  -4.544  51.353  1.00 92.40           H  
ATOM   4163  OD1 ASN A 280     -21.336  -5.107  49.430  1.00 92.40           O  
ATOM   4164  N   VAL A 281     -16.657  -3.303  49.297  1.00 92.01           N  
ATOM   4165  H   VAL A 281     -16.926  -4.054  48.677  1.00 92.01           H  
ATOM   4166  CA  VAL A 281     -15.546  -2.448  48.868  1.00 92.01           C  
ATOM   4167  HA  VAL A 281     -15.487  -1.568  49.508  1.00 92.01           H  
ATOM   4168  C   VAL A 281     -15.842  -1.995  47.447  1.00 92.01           C  
ATOM   4169  CB  VAL A 281     -14.194  -3.183  48.938  1.00 92.01           C  
ATOM   4170  HB  VAL A 281     -14.191  -3.985  48.200  1.00 92.01           H  
ATOM   4171  O   VAL A 281     -16.114  -2.825  46.581  1.00 92.01           O  
ATOM   4172  CG1 VAL A 281     -13.040  -2.226  48.629  1.00 92.01           C  
ATOM   4173 HG11 VAL A 281     -12.119  -2.797  48.511  1.00 92.01           H  
ATOM   4174 HG12 VAL A 281     -13.219  -1.686  47.699  1.00 92.01           H  
ATOM   4175 HG13 VAL A 281     -12.920  -1.502  49.435  1.00 92.01           H  
ATOM   4176  CG2 VAL A 281     -13.919  -3.804  50.311  1.00 92.01           C  
ATOM   4177 HG21 VAL A 281     -12.947  -4.297  50.299  1.00 92.01           H  
ATOM   4178 HG22 VAL A 281     -14.676  -4.550  50.554  1.00 92.01           H  
ATOM   4179 HG23 VAL A 281     -13.921  -3.032  51.081  1.00 92.01           H  
ATOM   4180  N   TYR A 282     -15.785  -0.693  47.201  1.00 94.48           N  
ATOM   4181  H   TYR A 282     -15.594  -0.073  47.974  1.00 94.48           H  
ATOM   4182  CA  TYR A 282     -15.980  -0.076  45.895  1.00 94.48           C  
ATOM   4183  HA  TYR A 282     -16.080  -0.859  45.143  1.00 94.48           H  
ATOM   4184  C   TYR A 282     -14.778   0.783  45.522  1.00 94.48           C  
ATOM   4185  CB  TYR A 282     -17.257   0.773  45.871  1.00 94.48           C  
ATOM   4186  HB2 TYR A 282     -17.335   1.250  44.894  1.00 94.48           H  
ATOM   4187  HB3 TYR A 282     -17.166   1.563  46.617  1.00 94.48           H  
ATOM   4188  O   TYR A 282     -14.103   1.344  46.383  1.00 94.48           O  
ATOM   4189  CG  TYR A 282     -18.538   0.012  46.131  1.00 94.48           C  
ATOM   4190  CD1 TYR A 282     -19.331  -0.440  45.059  1.00 94.48           C  
ATOM   4191  HD1 TYR A 282     -19.038  -0.221  44.043  1.00 94.48           H  
ATOM   4192  CD2 TYR A 282     -18.957  -0.206  47.454  1.00 94.48           C  
ATOM   4193  HD2 TYR A 282     -18.361   0.171  48.272  1.00 94.48           H  
ATOM   4194  CE1 TYR A 282     -20.515  -1.157  45.313  1.00 94.48           C  
ATOM   4195  HE1 TYR A 282     -21.135  -1.503  44.499  1.00 94.48           H  
ATOM   4196  CE2 TYR A 282     -20.162  -0.882  47.711  1.00 94.48           C  
ATOM   4197  HE2 TYR A 282     -20.498  -0.994  48.731  1.00 94.48           H  
ATOM   4198  OH  TYR A 282     -22.056  -2.104  46.886  1.00 94.48           O  
ATOM   4199  HH  TYR A 282     -22.276  -2.094  47.821  1.00 94.48           H  
ATOM   4200  CZ  TYR A 282     -20.924  -1.393  46.641  1.00 94.48           C  
ATOM   4201  N   CYS A 283     -14.542   0.919  44.221  1.00 93.67           N  
ATOM   4202  H   CYS A 283     -15.125   0.400  43.580  1.00 93.67           H  
ATOM   4203  CA  CYS A 283     -13.549   1.812  43.651  1.00 93.67           C  
ATOM   4204  HA  CYS A 283     -13.081   2.397  44.443  1.00 93.67           H  
ATOM   4205  C   CYS A 283     -14.213   2.754  42.645  1.00 93.67           C  
ATOM   4206  CB  CYS A 283     -12.479   0.968  42.981  1.00 93.67           C  
ATOM   4207  HB2 CYS A 283     -12.160   0.168  43.649  1.00 93.67           H  
ATOM   4208  HB3 CYS A 283     -12.924   0.548  42.080  1.00 93.67           H  
ATOM   4209  O   CYS A 283     -14.824   2.317  41.665  1.00 93.67           O  
ATOM   4210  SG  CYS A 283     -11.047   1.979  42.527  1.00 93.67           S  
ATOM   4211  HG  CYS A 283     -10.472   1.992  43.733  1.00 93.67           H  
ATOM   4212  N   TYR A 284     -14.096   4.054  42.881  1.00 92.98           N  
ATOM   4213  H   TYR A 284     -13.607   4.337  43.718  1.00 92.98           H  
ATOM   4214  CA  TYR A 284     -14.628   5.097  42.012  1.00 92.98           C  
ATOM   4215  HA  TYR A 284     -15.345   4.673  41.309  1.00 92.98           H  
ATOM   4216  C   TYR A 284     -13.498   5.749  41.213  1.00 92.98           C  
ATOM   4217  CB  TYR A 284     -15.371   6.107  42.887  1.00 92.98           C  
ATOM   4218  HB2 TYR A 284     -14.694   6.481  43.655  1.00 92.98           H  
ATOM   4219  HB3 TYR A 284     -16.186   5.596  43.400  1.00 92.98           H  
ATOM   4220  O   TYR A 284     -12.605   6.345  41.813  1.00 92.98           O  
ATOM   4221  CG  TYR A 284     -15.943   7.280  42.125  1.00 92.98           C  
ATOM   4222  CD1 TYR A 284     -15.241   8.499  42.079  1.00 92.98           C  
ATOM   4223  HD1 TYR A 284     -14.280   8.578  42.566  1.00 92.98           H  
ATOM   4224  CD2 TYR A 284     -17.197   7.165  41.499  1.00 92.98           C  
ATOM   4225  HD2 TYR A 284     -17.740   6.232  41.533  1.00 92.98           H  
ATOM   4226  CE1 TYR A 284     -15.809   9.623  41.456  1.00 92.98           C  
ATOM   4227  HE1 TYR A 284     -15.291  10.570  41.471  1.00 92.98           H  
ATOM   4228  CE2 TYR A 284     -17.769   8.287  40.875  1.00 92.98           C  
ATOM   4229  HE2 TYR A 284     -18.753   8.228  40.434  1.00 92.98           H  
ATOM   4230  OH  TYR A 284     -17.688  10.624  40.364  1.00 92.98           O  
ATOM   4231  HH  TYR A 284     -17.166  11.418  40.505  1.00 92.98           H  
ATOM   4232  CZ  TYR A 284     -17.088   9.520  40.875  1.00 92.98           C  
ATOM   4233  N   PHE A 285     -13.545   5.673  39.879  1.00 93.40           N  
ATOM   4234  H   PHE A 285     -14.309   5.175  39.445  1.00 93.40           H  
ATOM   4235  CA  PHE A 285     -12.544   6.279  38.993  1.00 93.40           C  
ATOM   4236  HA  PHE A 285     -11.624   6.431  39.557  1.00 93.40           H  
ATOM   4237  C   PHE A 285     -13.011   7.637  38.464  1.00 93.40           C  
ATOM   4238  CB  PHE A 285     -12.203   5.347  37.826  1.00 93.40           C  
ATOM   4239  HB2 PHE A 285     -11.464   5.847  37.198  1.00 93.40           H  
ATOM   4240  HB3 PHE A 285     -13.088   5.192  37.209  1.00 93.40           H  
ATOM   4241  O   PHE A 285     -14.125   7.768  37.952  1.00 93.40           O  
ATOM   4242  CG  PHE A 285     -11.639   4.007  38.239  1.00 93.40           C  
ATOM   4243  CD1 PHE A 285     -10.260   3.892  38.484  1.00 93.40           C  
ATOM   4244  HD1 PHE A 285      -9.610   4.747  38.375  1.00 93.40           H  
ATOM   4245  CD2 PHE A 285     -12.477   2.884  38.383  1.00 93.40           C  
ATOM   4246  HD2 PHE A 285     -13.539   2.969  38.207  1.00 93.40           H  
ATOM   4247  CE1 PHE A 285      -9.718   2.657  38.870  1.00 93.40           C  
ATOM   4248  HE1 PHE A 285      -8.658   2.572  39.059  1.00 93.40           H  
ATOM   4249  CE2 PHE A 285     -11.930   1.644  38.759  1.00 93.40           C  
ATOM   4250  HE2 PHE A 285     -12.563   0.775  38.864  1.00 93.40           H  
ATOM   4251  CZ  PHE A 285     -10.548   1.533  38.995  1.00 93.40           C  
ATOM   4252  HZ  PHE A 285     -10.113   0.584  39.271  1.00 93.40           H  
ATOM   4253  N   TYR A 286     -12.136   8.640  38.536  1.00 88.72           N  
ATOM   4254  H   TYR A 286     -11.244   8.451  38.971  1.00 88.72           H  
ATOM   4255  CA  TYR A 286     -12.406  10.010  38.107  1.00 88.72           C  
ATOM   4256  HA  TYR A 286     -13.253  10.008  37.421  1.00 88.72           H  
ATOM   4257  C   TYR A 286     -11.206  10.618  37.378  1.00 88.72           C  
ATOM   4258  CB  TYR A 286     -12.786  10.851  39.330  1.00 88.72           C  
ATOM   4259  HB2 TYR A 286     -11.950  10.867  40.029  1.00 88.72           H  
ATOM   4260  HB3 TYR A 286     -13.625  10.369  39.831  1.00 88.72           H  
ATOM   4261  O   TYR A 286     -10.119  10.764  37.937  1.00 88.72           O  
ATOM   4262  CG  TYR A 286     -13.193  12.269  38.983  1.00 88.72           C  
ATOM   4263  CD1 TYR A 286     -12.387  13.363  39.355  1.00 88.72           C  
ATOM   4264  HD1 TYR A 286     -11.475  13.194  39.910  1.00 88.72           H  
ATOM   4265  CD2 TYR A 286     -14.391  12.488  38.280  1.00 88.72           C  
ATOM   4266  HD2 TYR A 286     -15.012  11.649  38.002  1.00 88.72           H  
ATOM   4267  CE1 TYR A 286     -12.787  14.675  39.028  1.00 88.72           C  
ATOM   4268  HE1 TYR A 286     -12.192  15.523  39.337  1.00 88.72           H  
ATOM   4269  CE2 TYR A 286     -14.782  13.793  37.934  1.00 88.72           C  
ATOM   4270  HE2 TYR A 286     -15.697  13.970  37.388  1.00 88.72           H  
ATOM   4271  OH  TYR A 286     -14.366  16.138  37.939  1.00 88.72           O  
ATOM   4272  HH  TYR A 286     -13.694  16.810  38.079  1.00 88.72           H  
ATOM   4273  CZ  TYR A 286     -13.982  14.889  38.306  1.00 88.72           C  
ATOM   4274  N   ASN A 287     -11.398  11.013  36.120  1.00 86.63           N  
ATOM   4275  H   ASN A 287     -12.328  10.948  35.732  1.00 86.63           H  
ATOM   4276  CA  ASN A 287     -10.322  11.540  35.270  1.00 86.63           C  
ATOM   4277  HA  ASN A 287      -9.378  11.110  35.604  1.00 86.63           H  
ATOM   4278  C   ASN A 287     -10.136  13.068  35.380  1.00 86.63           C  
ATOM   4279  CB  ASN A 287     -10.544  11.053  33.826  1.00 86.63           C  
ATOM   4280  HB2 ASN A 287      -9.687  11.335  33.214  1.00 86.63           H  
ATOM   4281  HB3 ASN A 287     -10.614   9.966  33.822  1.00 86.63           H  
ATOM   4282  O   ASN A 287      -9.403  13.659  34.593  1.00 86.63           O  
ATOM   4283  CG  ASN A 287     -11.790  11.632  33.180  1.00 86.63           C  
ATOM   4284  ND2 ASN A 287     -12.283  11.018  32.133  1.00 86.63           N  
ATOM   4285 HD21 ASN A 287     -11.856  10.169  31.789  1.00 86.63           H  
ATOM   4286 HD22 ASN A 287     -13.188  11.328  31.811  1.00 86.63           H  
ATOM   4287  OD1 ASN A 287     -12.353  12.624  33.616  1.00 86.63           O  
ATOM   4288  N   GLY A 288     -10.817  13.723  36.327  1.00 83.94           N  
ATOM   4289  H   GLY A 288     -11.413  13.187  36.940  1.00 83.94           H  
ATOM   4290  CA  GLY A 288     -10.821  15.184  36.457  1.00 83.94           C  
ATOM   4291  HA2 GLY A 288     -10.823  15.457  37.512  1.00 83.94           H  
ATOM   4292  HA3 GLY A 288      -9.909  15.590  36.020  1.00 83.94           H  
ATOM   4293  C   GLY A 288     -12.000  15.877  35.769  1.00 83.94           C  
ATOM   4294  O   GLY A 288     -12.247  17.044  36.065  1.00 83.94           O  
ATOM   4295  N   LYS A 289     -12.743  15.174  34.902  1.00 86.94           N  
ATOM   4296  H   LYS A 289     -12.448  14.231  34.693  1.00 86.94           H  
ATOM   4297  CA  LYS A 289     -13.887  15.715  34.150  1.00 86.94           C  
ATOM   4298  HA  LYS A 289     -14.149  16.695  34.550  1.00 86.94           H  
ATOM   4299  C   LYS A 289     -15.147  14.857  34.269  1.00 86.94           C  
ATOM   4300  CB  LYS A 289     -13.456  15.871  32.684  1.00 86.94           C  
ATOM   4301  HB2 LYS A 289     -13.299  14.887  32.241  1.00 86.94           H  
ATOM   4302  HB3 LYS A 289     -12.512  16.414  32.655  1.00 86.94           H  
ATOM   4303  O   LYS A 289     -16.237  15.388  34.447  1.00 86.94           O  
ATOM   4304  CG  LYS A 289     -14.491  16.645  31.858  1.00 86.94           C  
ATOM   4305  HG2 LYS A 289     -15.438  16.105  31.841  1.00 86.94           H  
ATOM   4306  HG3 LYS A 289     -14.650  17.622  32.315  1.00 86.94           H  
ATOM   4307  CD  LYS A 289     -13.997  16.835  30.421  1.00 86.94           C  
ATOM   4308  HD2 LYS A 289     -13.876  15.859  29.951  1.00 86.94           H  
ATOM   4309  HD3 LYS A 289     -13.034  17.346  30.440  1.00 86.94           H  
ATOM   4310  CE  LYS A 289     -15.012  17.672  29.637  1.00 86.94           C  
ATOM   4311  HE2 LYS A 289     -15.181  18.604  30.176  1.00 86.94           H  
ATOM   4312  HE3 LYS A 289     -15.958  17.131  29.607  1.00 86.94           H  
ATOM   4313  NZ  LYS A 289     -14.534  17.958  28.262  1.00 86.94           N  
ATOM   4314  HZ1 LYS A 289     -14.383  17.096  27.758  1.00 86.94           H  
ATOM   4315  HZ2 LYS A 289     -13.665  18.472  28.288  1.00 86.94           H  
ATOM   4316  HZ3 LYS A 289     -15.217  18.505  27.757  1.00 86.94           H  
ATOM   4317  N   THR A 290     -15.000  13.543  34.152  1.00 91.98           N  
ATOM   4318  H   THR A 290     -14.069  13.183  33.996  1.00 91.98           H  
ATOM   4319  CA  THR A 290     -16.077  12.552  34.234  1.00 91.98           C  
ATOM   4320  HA  THR A 290     -16.959  13.008  34.683  1.00 91.98           H  
ATOM   4321  C   THR A 290     -15.653  11.397  35.130  1.00 91.98           C  
ATOM   4322  CB  THR A 290     -16.474  12.009  32.848  1.00 91.98           C  
ATOM   4323  HB  THR A 290     -17.254  11.258  32.974  1.00 91.98           H  
ATOM   4324  O   THR A 290     -14.461  11.190  35.384  1.00 91.98           O  
ATOM   4325  CG2 THR A 290     -17.018  13.106  31.933  1.00 91.98           C  
ATOM   4326 HG21 THR A 290     -17.400  12.652  31.018  1.00 91.98           H  
ATOM   4327 HG22 THR A 290     -17.830  13.635  32.432  1.00 91.98           H  
ATOM   4328 HG23 THR A 290     -16.226  13.810  31.676  1.00 91.98           H  
ATOM   4329  OG1 THR A 290     -15.371  11.410  32.197  1.00 91.98           O  
ATOM   4330  HG1 THR A 290     -15.316  10.503  32.507  1.00 91.98           H  
ATOM   4331  N   SER A 291     -16.633  10.635  35.603  1.00 91.48           N  
ATOM   4332  H   SER A 291     -17.596  10.843  35.378  1.00 91.48           H  
ATOM   4333  CA  SER A 291     -16.416   9.383  36.320  1.00 91.48           C  
ATOM   4334  HA  SER A 291     -15.365   9.310  36.602  1.00 91.48           H  
ATOM   4335  C   SER A 291     -16.744   8.168  35.465  1.00 91.48           C  
ATOM   4336  CB  SER A 291     -17.232   9.374  37.600  1.00 91.48           C  
ATOM   4337  HB2 SER A 291     -16.919  10.246  38.174  1.00 91.48           H  
ATOM   4338  HB3 SER A 291     -17.017   8.467  38.165  1.00 91.48           H  
ATOM   4339  O   SER A 291     -17.535   8.256  34.524  1.00 91.48           O  
ATOM   4340  OG  SER A 291     -18.619   9.462  37.335  1.00 91.48           O  
ATOM   4341  HG  SER A 291     -19.033   8.709  37.762  1.00 91.48           H  
ATOM   4342  N   SER A 292     -16.134   7.026  35.795  1.00 91.00           N  
ATOM   4343  H   SER A 292     -15.489   7.015  36.572  1.00 91.00           H  
ATOM   4344  CA  SER A 292     -16.402   5.766  35.092  1.00 91.00           C  
ATOM   4345  HA  SER A 292     -16.307   5.932  34.019  1.00 91.00           H  
ATOM   4346  C   SER A 292     -17.819   5.251  35.344  1.00 91.00           C  
ATOM   4347  CB  SER A 292     -15.384   4.698  35.499  1.00 91.00           C  
ATOM   4348  HB2 SER A 292     -14.381   5.051  35.256  1.00 91.00           H  
ATOM   4349  HB3 SER A 292     -15.578   3.786  34.935  1.00 91.00           H  
ATOM   4350  O   SER A 292     -18.439   4.689  34.448  1.00 91.00           O  
ATOM   4351  OG  SER A 292     -15.464   4.422  36.888  1.00 91.00           O  
ATOM   4352  HG  SER A 292     -15.899   3.576  37.013  1.00 91.00           H  
ATOM   4353  N   THR A 293     -18.334   5.453  36.557  1.00 93.50           N  
ATOM   4354  H   THR A 293     -17.742   5.895  37.247  1.00 93.50           H  
ATOM   4355  CA  THR A 293     -19.694   5.103  36.981  1.00 93.50           C  
ATOM   4356  HA  THR A 293     -20.347   5.083  36.109  1.00 93.50           H  
ATOM   4357  C   THR A 293     -20.228   6.162  37.946  1.00 93.50           C  
ATOM   4358  CB  THR A 293     -19.743   3.715  37.650  1.00 93.50           C  
ATOM   4359  HB  THR A 293     -20.775   3.497  37.926  1.00 93.50           H  
ATOM   4360  O   THR A 293     -19.492   7.054  38.380  1.00 93.50           O  
ATOM   4361  CG2 THR A 293     -19.254   2.583  36.749  1.00 93.50           C  
ATOM   4362 HG21 THR A 293     -19.455   1.628  37.235  1.00 93.50           H  
ATOM   4363 HG22 THR A 293     -19.784   2.612  35.797  1.00 93.50           H  
ATOM   4364 HG23 THR A 293     -18.182   2.671  36.571  1.00 93.50           H  
ATOM   4365  OG1 THR A 293     -18.957   3.699  38.814  1.00 93.50           O  
ATOM   4366  HG1 THR A 293     -19.513   3.990  39.540  1.00 93.50           H  
ATOM   4367  N   ALA A 294     -21.507   6.072  38.314  1.00 93.00           N  
ATOM   4368  H   ALA A 294     -22.080   5.327  37.942  1.00 93.00           H  
ATOM   4369  CA  ALA A 294     -22.031   6.827  39.448  1.00 93.00           C  
ATOM   4370  HA  ALA A 294     -21.810   7.883  39.296  1.00 93.00           H  
ATOM   4371  C   ALA A 294     -21.350   6.382  40.758  1.00 93.00           C  
ATOM   4372  CB  ALA A 294     -23.554   6.658  39.503  1.00 93.00           C  
ATOM   4373  HB1 ALA A 294     -23.807   5.611  39.666  1.00 93.00           H  
ATOM   4374  HB2 ALA A 294     -23.960   7.245  40.327  1.00 93.00           H  
ATOM   4375  HB3 ALA A 294     -24.002   7.000  38.571  1.00 93.00           H  
ATOM   4376  O   ALA A 294     -20.874   5.246  40.868  1.00 93.00           O  
ATOM   4377  N   TRP A 295     -21.315   7.276  41.751  1.00 89.93           N  
ATOM   4378  H   TRP A 295     -21.739   8.180  41.599  1.00 89.93           H  
ATOM   4379  CA  TRP A 295     -20.982   6.914  43.133  1.00 89.93           C  
ATOM   4380  HA  TRP A 295     -19.946   6.576  43.176  1.00 89.93           H  
ATOM   4381  C   TRP A 295     -21.916   5.783  43.609  1.00 89.93           C  
ATOM   4382  CB  TRP A 295     -21.138   8.150  44.029  1.00 89.93           C  
ATOM   4383  HB2 TRP A 295     -20.491   8.942  43.650  1.00 89.93           H  
ATOM   4384  HB3 TRP A 295     -22.167   8.505  43.975  1.00 89.93           H  
ATOM   4385  O   TRP A 295     -23.111   5.862  43.308  1.00 89.93           O  
ATOM   4386  CG  TRP A 295     -20.791   7.914  45.467  1.00 89.93           C  
ATOM   4387  CD1 TRP A 295     -21.638   7.477  46.431  1.00 89.93           C  
ATOM   4388  HD1 TRP A 295     -22.686   7.261  46.283  1.00 89.93           H  
ATOM   4389  CD2 TRP A 295     -19.474   7.980  46.094  1.00 89.93           C  
ATOM   4390  CE2 TRP A 295     -19.603   7.560  47.450  1.00 89.93           C  
ATOM   4391  CE3 TRP A 295     -18.174   8.289  45.633  1.00 89.93           C  
ATOM   4392  HE3 TRP A 295     -18.030   8.581  44.603  1.00 89.93           H  
ATOM   4393  NE1 TRP A 295     -20.936   7.260  47.604  1.00 89.93           N  
ATOM   4394  HE1 TRP A 295     -21.301   6.800  48.425  1.00 89.93           H  
ATOM   4395  CH2 TRP A 295     -17.232   7.806  47.838  1.00 89.93           C  
ATOM   4396  HH2 TRP A 295     -16.377   7.733  48.494  1.00 89.93           H  
ATOM   4397  CZ2 TRP A 295     -18.509   7.474  48.318  1.00 89.93           C  
ATOM   4398  HZ2 TRP A 295     -18.651   7.129  49.332  1.00 89.93           H  
ATOM   4399  CZ3 TRP A 295     -17.065   8.206  46.499  1.00 89.93           C  
ATOM   4400  HZ3 TRP A 295     -16.077   8.440  46.132  1.00 89.93           H  
ATOM   4401  N   PRO A 296     -21.432   4.745  44.322  1.00 92.83           N  
ATOM   4402  CA  PRO A 296     -20.119   4.600  44.976  1.00 92.83           C  
ATOM   4403  HA  PRO A 296     -19.781   5.559  45.368  1.00 92.83           H  
ATOM   4404  C   PRO A 296     -18.969   4.058  44.112  1.00 92.83           C  
ATOM   4405  CB  PRO A 296     -20.392   3.687  46.172  1.00 92.83           C  
ATOM   4406  HB2 PRO A 296     -20.756   4.279  47.011  1.00 92.83           H  
ATOM   4407  HB3 PRO A 296     -19.521   3.100  46.462  1.00 92.83           H  
ATOM   4408  O   PRO A 296     -17.881   3.809  44.622  1.00 92.83           O  
ATOM   4409  CG  PRO A 296     -21.497   2.768  45.669  1.00 92.83           C  
ATOM   4410  HG2 PRO A 296     -22.085   2.354  46.488  1.00 92.83           H  
ATOM   4411  HG3 PRO A 296     -21.065   1.971  45.063  1.00 92.83           H  
ATOM   4412  CD  PRO A 296     -22.327   3.690  44.785  1.00 92.83           C  
ATOM   4413  HD2 PRO A 296     -23.129   4.131  45.376  1.00 92.83           H  
ATOM   4414  HD3 PRO A 296     -22.746   3.135  43.945  1.00 92.83           H  
ATOM   4415  N   GLY A 297     -19.152   3.890  42.805  1.00 94.08           N  
ATOM   4416  H   GLY A 297     -20.062   4.074  42.405  1.00 94.08           H  
ATOM   4417  CA  GLY A 297     -18.133   3.292  41.943  1.00 94.08           C  
ATOM   4418  HA2 GLY A 297     -18.062   3.855  41.012  1.00 94.08           H  
ATOM   4419  HA3 GLY A 297     -17.153   3.357  42.416  1.00 94.08           H  
ATOM   4420  C   GLY A 297     -18.406   1.822  41.634  1.00 94.08           C  
ATOM   4421  O   GLY A 297     -19.525   1.328  41.769  1.00 94.08           O  
ATOM   4422  N   VAL A 298     -17.365   1.118  41.203  1.00 95.85           N  
ATOM   4423  H   VAL A 298     -16.461   1.568  41.185  1.00 95.85           H  
ATOM   4424  CA  VAL A 298     -17.418  -0.302  40.844  1.00 95.85           C  
ATOM   4425  HA  VAL A 298     -18.423  -0.544  40.499  1.00 95.85           H  
ATOM   4426  C   VAL A 298     -17.104  -1.146  42.073  1.00 95.85           C  
ATOM   4427  CB  VAL A 298     -16.434  -0.610  39.701  1.00 95.85           C  
ATOM   4428  HB  VAL A 298     -15.419  -0.404  40.041  1.00 95.85           H  
ATOM   4429  O   VAL A 298     -16.101  -0.907  42.743  1.00 95.85           O  
ATOM   4430  CG1 VAL A 298     -16.532  -2.077  39.264  1.00 95.85           C  
ATOM   4431 HG11 VAL A 298     -16.232  -2.738  40.077  1.00 95.85           H  
ATOM   4432 HG12 VAL A 298     -17.550  -2.317  38.958  1.00 95.85           H  
ATOM   4433 HG13 VAL A 298     -15.858  -2.257  38.427  1.00 95.85           H  
ATOM   4434  CG2 VAL A 298     -16.708   0.265  38.470  1.00 95.85           C  
ATOM   4435 HG21 VAL A 298     -16.570   1.318  38.715  1.00 95.85           H  
ATOM   4436 HG22 VAL A 298     -17.728   0.106  38.120  1.00 95.85           H  
ATOM   4437 HG23 VAL A 298     -16.010   0.006  37.674  1.00 95.85           H  
ATOM   4438  N   LYS A 299     -17.937  -2.149  42.366  1.00 97.04           N  
ATOM   4439  H   LYS A 299     -18.733  -2.308  41.764  1.00 97.04           H  
ATOM   4440  CA  LYS A 299     -17.687  -3.085  43.468  1.00 97.04           C  
ATOM   4441  HA  LYS A 299     -17.502  -2.506  44.373  1.00 97.04           H  
ATOM   4442  C   LYS A 299     -16.430  -3.912  43.177  1.00 97.04           C  
ATOM   4443  CB  LYS A 299     -18.932  -3.956  43.707  1.00 97.04           C  
ATOM   4444  HB2 LYS A 299     -19.806  -3.308  43.774  1.00 97.04           H  
ATOM   4445  HB3 LYS A 299     -19.075  -4.635  42.866  1.00 97.04           H  
ATOM   4446  O   LYS A 299     -16.330  -4.538  42.124  1.00 97.04           O  
ATOM   4447  CG  LYS A 299     -18.816  -4.765  45.007  1.00 97.04           C  
ATOM   4448  HG2 LYS A 299     -18.072  -5.550  44.871  1.00 97.04           H  
ATOM   4449  HG3 LYS A 299     -18.489  -4.108  45.813  1.00 97.04           H  
ATOM   4450  CD  LYS A 299     -20.157  -5.395  45.411  1.00 97.04           C  
ATOM   4451  HD2 LYS A 299     -20.559  -5.975  44.581  1.00 97.04           H  
ATOM   4452  HD3 LYS A 299     -20.854  -4.599  45.670  1.00 97.04           H  
ATOM   4453  CE  LYS A 299     -19.934  -6.311  46.622  1.00 97.04           C  
ATOM   4454  HE2 LYS A 299     -19.363  -7.180  46.294  1.00 97.04           H  
ATOM   4455  HE3 LYS A 299     -19.328  -5.778  47.355  1.00 97.04           H  
ATOM   4456  NZ  LYS A 299     -21.200  -6.737  47.265  1.00 97.04           N  
ATOM   4457  HZ1 LYS A 299     -21.019  -7.451  47.957  1.00 97.04           H  
ATOM   4458  HZ2 LYS A 299     -21.569  -5.974  47.815  1.00 97.04           H  
ATOM   4459  HZ3 LYS A 299     -21.892  -7.057  46.602  1.00 97.04           H  
ATOM   4460  N   MET A 300     -15.476  -3.913  44.102  1.00 96.75           N  
ATOM   4461  H   MET A 300     -15.659  -3.427  44.969  1.00 96.75           H  
ATOM   4462  CA  MET A 300     -14.258  -4.715  44.014  1.00 96.75           C  
ATOM   4463  HA  MET A 300     -13.897  -4.684  42.986  1.00 96.75           H  
ATOM   4464  C   MET A 300     -14.556  -6.177  44.365  1.00 96.75           C  
ATOM   4465  CB  MET A 300     -13.153  -4.150  44.920  1.00 96.75           C  
ATOM   4466  HB2 MET A 300     -12.250  -4.736  44.751  1.00 96.75           H  
ATOM   4467  HB3 MET A 300     -13.447  -4.262  45.963  1.00 96.75           H  
ATOM   4468  O   MET A 300     -15.420  -6.468  45.192  1.00 96.75           O  
ATOM   4469  CG  MET A 300     -12.843  -2.672  44.653  1.00 96.75           C  
ATOM   4470  HG2 MET A 300     -13.707  -2.080  44.951  1.00 96.75           H  
ATOM   4471  HG3 MET A 300     -12.689  -2.513  43.586  1.00 96.75           H  
ATOM   4472  SD  MET A 300     -11.401  -2.022  45.534  1.00 96.75           S  
ATOM   4473  CE  MET A 300     -10.029  -2.905  44.752  1.00 96.75           C  
ATOM   4474  HE1 MET A 300     -10.061  -2.769  43.671  1.00 96.75           H  
ATOM   4475  HE2 MET A 300      -9.081  -2.525  45.132  1.00 96.75           H  
ATOM   4476  HE3 MET A 300     -10.107  -3.966  44.987  1.00 96.75           H  
ATOM   4477  N   THR A 301     -13.821  -7.104  43.752  1.00 97.30           N  
ATOM   4478  H   THR A 301     -13.075  -6.795  43.145  1.00 97.30           H  
ATOM   4479  CA  THR A 301     -13.974  -8.553  43.954  1.00 97.30           C  
ATOM   4480  HA  THR A 301     -14.859  -8.750  44.558  1.00 97.30           H  
ATOM   4481  C   THR A 301     -12.760  -9.112  44.682  1.00 97.30           C  
ATOM   4482  CB  THR A 301     -14.162  -9.270  42.611  1.00 97.30           C  
ATOM   4483  HB  THR A 301     -13.262  -9.158  42.007  1.00 97.30           H  
ATOM   4484  O   THR A 301     -11.636  -8.755  44.347  1.00 97.30           O  
ATOM   4485  CG2 THR A 301     -14.485 -10.755  42.773  1.00 97.30           C  
ATOM   4486 HG21 THR A 301     -14.705 -11.185  41.796  1.00 97.30           H  
ATOM   4487 HG22 THR A 301     -15.353 -10.883  43.420  1.00 97.30           H  
ATOM   4488 HG23 THR A 301     -13.631 -11.285  43.195  1.00 97.30           H  
ATOM   4489  OG1 THR A 301     -15.249  -8.695  41.925  1.00 97.30           O  
ATOM   4490  HG1 THR A 301     -15.090  -7.751  41.855  1.00 97.30           H  
ATOM   4491  N   PHE A 302     -12.964  -9.990  45.663  1.00 95.20           N  
ATOM   4492  H   PHE A 302     -13.906 -10.276  45.889  1.00 95.20           H  
ATOM   4493  CA  PHE A 302     -11.862 -10.651  46.358  1.00 95.20           C  
ATOM   4494  HA  PHE A 302     -11.125  -9.900  46.644  1.00 95.20           H  
ATOM   4495  C   PHE A 302     -11.163 -11.672  45.449  1.00 95.20           C  
ATOM   4496  CB  PHE A 302     -12.382 -11.297  47.645  1.00 95.20           C  
ATOM   4497  HB2 PHE A 302     -13.120 -12.058  47.390  1.00 95.20           H  
ATOM   4498  HB3 PHE A 302     -12.883 -10.537  48.243  1.00 95.20           H  
ATOM   4499  O   PHE A 302     -11.798 -12.586  44.928  1.00 95.20           O  
ATOM   4500  CG  PHE A 302     -11.289 -11.919  48.490  1.00 95.20           C  
ATOM   4501  CD1 PHE A 302     -11.166 -13.318  48.583  1.00 95.20           C  
ATOM   4502  HD1 PHE A 302     -11.847 -13.958  48.041  1.00 95.20           H  
ATOM   4503  CD2 PHE A 302     -10.385 -11.091  49.183  1.00 95.20           C  
ATOM   4504  HD2 PHE A 302     -10.464 -10.017  49.101  1.00 95.20           H  
ATOM   4505  CE1 PHE A 302     -10.159 -13.885  49.384  1.00 95.20           C  
ATOM   4506  HE1 PHE A 302     -10.071 -14.959  49.463  1.00 95.20           H  
ATOM   4507  CE2 PHE A 302      -9.380 -11.658  49.985  1.00 95.20           C  
ATOM   4508  HE2 PHE A 302      -8.694 -11.021  50.523  1.00 95.20           H  
ATOM   4509  CZ  PHE A 302      -9.270 -13.056  50.089  1.00 95.20           C  
ATOM   4510  HZ  PHE A 302      -8.503 -13.492  50.712  1.00 95.20           H  
ATOM   4511  N   ASP A 303      -9.854 -11.524  45.284  1.00 92.52           N  
ATOM   4512  H   ASP A 303      -9.404 -10.725  45.708  1.00 92.52           H  
ATOM   4513  CA  ASP A 303      -8.972 -12.436  44.568  1.00 92.52           C  
ATOM   4514  HA  ASP A 303      -9.559 -13.216  44.083  1.00 92.52           H  
ATOM   4515  C   ASP A 303      -8.014 -13.096  45.565  1.00 92.52           C  
ATOM   4516  CB  ASP A 303      -8.227 -11.664  43.470  1.00 92.52           C  
ATOM   4517  HB2 ASP A 303      -7.609 -10.887  43.919  1.00 92.52           H  
ATOM   4518  HB3 ASP A 303      -8.966 -11.179  42.831  1.00 92.52           H  
ATOM   4519  O   ASP A 303      -7.046 -12.486  46.021  1.00 92.52           O  
ATOM   4520  CG  ASP A 303      -7.345 -12.561  42.598  1.00 92.52           C  
ATOM   4521  OD1 ASP A 303      -7.093 -13.731  42.973  1.00 92.52           O  
ATOM   4522  OD2 ASP A 303      -6.949 -12.076  41.515  1.00 92.52           O  
ATOM   4523  N   ALA A 304      -8.289 -14.360  45.896  1.00 94.61           N  
ATOM   4524  H   ALA A 304      -9.104 -14.789  45.481  1.00 94.61           H  
ATOM   4525  CA  ALA A 304      -7.481 -15.157  46.819  1.00 94.61           C  
ATOM   4526  HA  ALA A 304      -7.399 -14.622  47.765  1.00 94.61           H  
ATOM   4527  C   ALA A 304      -6.050 -15.422  46.308  1.00 94.61           C  
ATOM   4528  CB  ALA A 304      -8.223 -16.472  47.084  1.00 94.61           C  
ATOM   4529  HB1 ALA A 304      -9.222 -16.266  47.469  1.00 94.61           H  
ATOM   4530  HB2 ALA A 304      -8.302 -17.051  46.164  1.00 94.61           H  
ATOM   4531  HB3 ALA A 304      -7.672 -17.056  47.822  1.00 94.61           H  
ATOM   4532  O   ALA A 304      -5.162 -15.704  47.111  1.00 94.61           O  
ATOM   4533  N   SER A 305      -5.830 -15.344  44.991  1.00 92.98           N  
ATOM   4534  H   SER A 305      -6.572 -14.994  44.400  1.00 92.98           H  
ATOM   4535  CA  SER A 305      -4.544 -15.628  44.344  1.00 92.98           C  
ATOM   4536  HA  SER A 305      -4.008 -16.366  44.942  1.00 92.98           H  
ATOM   4537  C   SER A 305      -3.633 -14.406  44.235  1.00 92.98           C  
ATOM   4538  CB  SER A 305      -4.784 -16.243  42.963  1.00 92.98           C  
ATOM   4539  HB2 SER A 305      -3.848 -16.666  42.599  1.00 92.98           H  
ATOM   4540  HB3 SER A 305      -5.507 -17.054  43.054  1.00 92.98           H  
ATOM   4541  O   SER A 305      -2.415 -14.557  44.145  1.00 92.98           O  
ATOM   4542  OG  SER A 305      -5.247 -15.305  42.008  1.00 92.98           O  
ATOM   4543  HG  SER A 305      -5.944 -14.750  42.365  1.00 92.98           H  
ATOM   4544  N   ALA A 306      -4.202 -13.198  44.282  1.00 88.44           N  
ATOM   4545  H   ALA A 306      -5.209 -13.140  44.340  1.00 88.44           H  
ATOM   4546  CA  ALA A 306      -3.434 -11.962  44.263  1.00 88.44           C  
ATOM   4547  HA  ALA A 306      -2.834 -11.943  43.352  1.00 88.44           H  
ATOM   4548  C   ALA A 306      -2.492 -11.908  45.472  1.00 88.44           C  
ATOM   4549  CB  ALA A 306      -4.399 -10.777  44.229  1.00 88.44           C  
ATOM   4550  HB1 ALA A 306      -5.051 -10.809  45.101  1.00 88.44           H  
ATOM   4551  HB2 ALA A 306      -5.006 -10.833  43.325  1.00 88.44           H  
ATOM   4552  HB3 ALA A 306      -3.837  -9.842  44.226  1.00 88.44           H  
ATOM   4553  O   ALA A 306      -2.921 -12.126  46.607  1.00 88.44           O  
ATOM   4554  N   SER A 307      -1.213 -11.620  45.227  1.00 88.03           N  
ATOM   4555  H   SER A 307      -0.941 -11.426  44.274  1.00 88.03           H  
ATOM   4556  CA  SER A 307      -0.171 -11.548  46.249  1.00 88.03           C  
ATOM   4557  HA  SER A 307      -0.633 -11.584  47.236  1.00 88.03           H  
ATOM   4558  C   SER A 307       0.597 -10.243  46.115  1.00 88.03           C  
ATOM   4559  CB  SER A 307       0.779 -12.742  46.145  1.00 88.03           C  
ATOM   4560  HB2 SER A 307       1.262 -12.733  45.168  1.00 88.03           H  
ATOM   4561  HB3 SER A 307       0.210 -13.667  46.248  1.00 88.03           H  
ATOM   4562  O   SER A 307       1.248  -9.997  45.101  1.00 88.03           O  
ATOM   4563  OG  SER A 307       1.764 -12.676  47.163  1.00 88.03           O  
ATOM   4564  HG  SER A 307       2.493 -13.241  46.899  1.00 88.03           H  
ATOM   4565  N   HIS A 308       0.538  -9.417  47.154  1.00 85.01           N  
ATOM   4566  H   HIS A 308       0.024  -9.719  47.970  1.00 85.01           H  
ATOM   4567  CA  HIS A 308       1.312  -8.185  47.259  1.00 85.01           C  
ATOM   4568  HA  HIS A 308       2.112  -8.198  46.519  1.00 85.01           H  
ATOM   4569  C   HIS A 308       1.950  -8.126  48.647  1.00 85.01           C  
ATOM   4570  CB  HIS A 308       0.434  -6.956  46.981  1.00 85.01           C  
ATOM   4571  HB2 HIS A 308      -0.344  -6.893  47.742  1.00 85.01           H  
ATOM   4572  HB3 HIS A 308       1.048  -6.059  47.064  1.00 85.01           H  
ATOM   4573  O   HIS A 308       1.314  -8.467  49.644  1.00 85.01           O  
ATOM   4574  CG  HIS A 308      -0.227  -6.959  45.627  1.00 85.01           C  
ATOM   4575  CD2 HIS A 308      -1.491  -7.397  45.333  1.00 85.01           C  
ATOM   4576  HD2 HIS A 308      -2.204  -7.800  46.037  1.00 85.01           H  
ATOM   4577  ND1 HIS A 308       0.343  -6.545  44.446  1.00 85.01           N  
ATOM   4578  HD1 HIS A 308       1.278  -6.178  44.331  1.00 85.01           H  
ATOM   4579  CE1 HIS A 308      -0.551  -6.740  43.463  1.00 85.01           C  
ATOM   4580  HE1 HIS A 308      -0.388  -6.522  42.418  1.00 85.01           H  
ATOM   4581  NE2 HIS A 308      -1.682  -7.261  43.957  1.00 85.01           N  
ATOM   4582  N   ASN A 309       3.217  -7.708  48.720  1.00 84.13           N  
ATOM   4583  H   ASN A 309       3.663  -7.382  47.875  1.00 84.13           H  
ATOM   4584  CA  ASN A 309       3.962  -7.534  49.975  1.00 84.13           C  
ATOM   4585  HA  ASN A 309       5.013  -7.415  49.709  1.00 84.13           H  
ATOM   4586  C   ASN A 309       3.924  -8.760  50.916  1.00 84.13           C  
ATOM   4587  CB  ASN A 309       3.517  -6.217  50.641  1.00 84.13           C  
ATOM   4588  HB2 ASN A 309       4.071  -6.071  51.568  1.00 84.13           H  
ATOM   4589  HB3 ASN A 309       2.456  -6.275  50.886  1.00 84.13           H  
ATOM   4590  O   ASN A 309       3.797  -8.620  52.129  1.00 84.13           O  
ATOM   4591  CG  ASN A 309       3.769  -5.007  49.762  1.00 84.13           C  
ATOM   4592  ND2 ASN A 309       3.037  -3.936  49.954  1.00 84.13           N  
ATOM   4593 HD21 ASN A 309       3.239  -3.150  49.353  1.00 84.13           H  
ATOM   4594 HD22 ASN A 309       2.330  -3.913  50.675  1.00 84.13           H  
ATOM   4595  OD1 ASN A 309       4.616  -5.010  48.887  1.00 84.13           O  
ATOM   4596  N   GLY A 310       4.003  -9.975  50.358  1.00 86.37           N  
ATOM   4597  H   GLY A 310       4.069 -10.033  49.352  1.00 86.37           H  
ATOM   4598  CA  GLY A 310       3.993 -11.229  51.127  1.00 86.37           C  
ATOM   4599  HA2 GLY A 310       4.663 -11.129  51.981  1.00 86.37           H  
ATOM   4600  HA3 GLY A 310       4.368 -12.033  50.493  1.00 86.37           H  
ATOM   4601  C   GLY A 310       2.620 -11.659  51.661  1.00 86.37           C  
ATOM   4602  O   GLY A 310       2.534 -12.677  52.344  1.00 86.37           O  
ATOM   4603  N   LYS A 311       1.548 -10.923  51.341  1.00 85.03           N  
ATOM   4604  H   LYS A 311       1.691 -10.090  50.788  1.00 85.03           H  
ATOM   4605  CA  LYS A 311       0.166 -11.253  51.702  1.00 85.03           C  
ATOM   4606  HA  LYS A 311       0.167 -12.084  52.407  1.00 85.03           H  
ATOM   4607  C   LYS A 311      -0.624 -11.683  50.470  1.00 85.03           C  
ATOM   4608  CB  LYS A 311      -0.467 -10.040  52.400  1.00 85.03           C  
ATOM   4609  HB2 LYS A 311      -0.381  -9.164  51.756  1.00 85.03           H  
ATOM   4610  HB3 LYS A 311       0.080  -9.845  53.321  1.00 85.03           H  
ATOM   4611  O   LYS A 311      -0.694 -10.937  49.494  1.00 85.03           O  
ATOM   4612  CG  LYS A 311      -1.950 -10.271  52.726  1.00 85.03           C  
ATOM   4613  HG2 LYS A 311      -2.521 -10.330  51.800  1.00 85.03           H  
ATOM   4614  HG3 LYS A 311      -2.063 -11.205  53.275  1.00 85.03           H  
ATOM   4615  CD  LYS A 311      -2.500  -9.121  53.568  1.00 85.03           C  
ATOM   4616  HD2 LYS A 311      -1.998  -9.115  54.536  1.00 85.03           H  
ATOM   4617  HD3 LYS A 311      -2.316  -8.173  53.063  1.00 85.03           H  
ATOM   4618  CE  LYS A 311      -4.005  -9.301  53.758  1.00 85.03           C  
ATOM   4619  HE2 LYS A 311      -4.225 -10.317  54.086  1.00 85.03           H  
ATOM   4620  HE3 LYS A 311      -4.486  -9.149  52.791  1.00 85.03           H  
ATOM   4621  NZ  LYS A 311      -4.519  -8.313  54.727  1.00 85.03           N  
ATOM   4622  HZ1 LYS A 311      -5.462  -8.035  54.495  1.00 85.03           H  
ATOM   4623  HZ2 LYS A 311      -4.067  -7.422  54.579  1.00 85.03           H  
ATOM   4624  HZ3 LYS A 311      -4.425  -8.580  55.696  1.00 85.03           H  
ATOM   4625  N   THR A 312      -1.271 -12.842  50.554  1.00 91.04           N  
ATOM   4626  H   THR A 312      -1.145 -13.408  51.381  1.00 91.04           H  
ATOM   4627  CA  THR A 312      -2.242 -13.332  49.566  1.00 91.04           C  
ATOM   4628  HA  THR A 312      -1.983 -12.928  48.588  1.00 91.04           H  
ATOM   4629  C   THR A 312      -3.663 -12.896  49.915  1.00 91.04           C  
ATOM   4630  CB  THR A 312      -2.211 -14.862  49.462  1.00 91.04           C  
ATOM   4631  HB  THR A 312      -3.020 -15.198  48.813  1.00 91.04           H  
ATOM   4632  O   THR A 312      -3.994 -12.766  51.094  1.00 91.04           O  
ATOM   4633  CG2 THR A 312      -0.887 -15.366  48.891  1.00 91.04           C  
ATOM   4634 HG21 THR A 312      -0.054 -15.057  49.523  1.00 91.04           H  
ATOM   4635 HG22 THR A 312      -0.751 -14.970  47.885  1.00 91.04           H  
ATOM   4636 HG23 THR A 312      -0.911 -16.455  48.840  1.00 91.04           H  
ATOM   4637  OG1 THR A 312      -2.375 -15.429  50.744  1.00 91.04           O  
ATOM   4638  HG1 THR A 312      -3.213 -15.119  51.093  1.00 91.04           H  
ATOM   4639  N   GLY A 313      -4.523 -12.755  48.909  1.00 89.95           N  
ATOM   4640  H   GLY A 313      -4.175 -12.841  47.965  1.00 89.95           H  
ATOM   4641  CA  GLY A 313      -5.923 -12.386  49.097  1.00 89.95           C  
ATOM   4642  HA2 GLY A 313      -6.288 -12.789  50.042  1.00 89.95           H  
ATOM   4643  HA3 GLY A 313      -6.527 -12.815  48.298  1.00 89.95           H  
ATOM   4644  C   GLY A 313      -6.123 -10.877  49.120  1.00 89.95           C  
ATOM   4645  O   GLY A 313      -5.982 -10.242  50.164  1.00 89.95           O  
ATOM   4646  N   TRP A 314      -6.487 -10.309  47.973  1.00 92.20           N  
ATOM   4647  H   TRP A 314      -6.624 -10.901  47.167  1.00 92.20           H  
ATOM   4648  CA  TRP A 314      -6.717  -8.872  47.815  1.00 92.20           C  
ATOM   4649  HA  TRP A 314      -6.768  -8.395  48.794  1.00 92.20           H  
ATOM   4650  C   TRP A 314      -8.038  -8.616  47.111  1.00 92.20           C  
ATOM   4651  CB  TRP A 314      -5.557  -8.228  47.048  1.00 92.20           C  
ATOM   4652  HB2 TRP A 314      -5.847  -7.212  46.778  1.00 92.20           H  
ATOM   4653  HB3 TRP A 314      -5.382  -8.777  46.123  1.00 92.20           H  
ATOM   4654  O   TRP A 314      -8.409  -9.334  46.187  1.00 92.20           O  
ATOM   4655  CG  TRP A 314      -4.281  -8.148  47.822  1.00 92.20           C  
ATOM   4656  CD1 TRP A 314      -3.475  -9.186  48.133  1.00 92.20           C  
ATOM   4657  HD1 TRP A 314      -3.652 -10.211  47.842  1.00 92.20           H  
ATOM   4658  CD2 TRP A 314      -3.662  -6.976  48.427  1.00 92.20           C  
ATOM   4659  CE2 TRP A 314      -2.514  -7.398  49.160  1.00 92.20           C  
ATOM   4660  CE3 TRP A 314      -3.954  -5.597  48.423  1.00 92.20           C  
ATOM   4661  HE3 TRP A 314      -4.808  -5.246  47.863  1.00 92.20           H  
ATOM   4662  NE1 TRP A 314      -2.433  -8.751  48.923  1.00 92.20           N  
ATOM   4663  HE1 TRP A 314      -1.720  -9.372  49.279  1.00 92.20           H  
ATOM   4664  CH2 TRP A 314      -2.029  -5.133  49.853  1.00 92.20           C  
ATOM   4665  HH2 TRP A 314      -1.419  -4.425  50.394  1.00 92.20           H  
ATOM   4666  CZ2 TRP A 314      -1.717  -6.503  49.886  1.00 92.20           C  
ATOM   4667  HZ2 TRP A 314      -0.857  -6.862  50.431  1.00 92.20           H  
ATOM   4668  CZ3 TRP A 314      -3.137  -4.681  49.112  1.00 92.20           C  
ATOM   4669  HZ3 TRP A 314      -3.368  -3.627  49.083  1.00 92.20           H  
ATOM   4670  N   TYR A 315      -8.747  -7.563  47.507  1.00 91.78           N  
ATOM   4671  H   TYR A 315      -8.350  -6.934  48.190  1.00 91.78           H  
ATOM   4672  CA  TYR A 315      -9.843  -7.065  46.686  1.00 91.78           C  
ATOM   4673  HA  TYR A 315     -10.458  -7.901  46.355  1.00 91.78           H  
ATOM   4674  C   TYR A 315      -9.245  -6.404  45.455  1.00 91.78           C  
ATOM   4675  CB  TYR A 315     -10.738  -6.108  47.476  1.00 91.78           C  
ATOM   4676  HB2 TYR A 315     -11.364  -5.553  46.777  1.00 91.78           H  
ATOM   4677  HB3 TYR A 315     -10.128  -5.380  48.012  1.00 91.78           H  
ATOM   4678  O   TYR A 315      -8.293  -5.639  45.577  1.00 91.78           O  
ATOM   4679  CG  TYR A 315     -11.634  -6.838  48.451  1.00 91.78           C  
ATOM   4680  CD1 TYR A 315     -12.988  -7.059  48.132  1.00 91.78           C  
ATOM   4681  HD1 TYR A 315     -13.403  -6.679  47.211  1.00 91.78           H  
ATOM   4682  CD2 TYR A 315     -11.101  -7.338  49.654  1.00 91.78           C  
ATOM   4683  HD2 TYR A 315     -10.060  -7.171  49.892  1.00 91.78           H  
ATOM   4684  CE1 TYR A 315     -13.810  -7.769  49.026  1.00 91.78           C  
ATOM   4685  HE1 TYR A 315     -14.854  -7.931  48.805  1.00 91.78           H  
ATOM   4686  CE2 TYR A 315     -11.915  -8.073  50.536  1.00 91.78           C  
ATOM   4687  HE2 TYR A 315     -11.498  -8.488  51.443  1.00 91.78           H  
ATOM   4688  OH  TYR A 315     -14.076  -8.965  51.078  1.00 91.78           O  
ATOM   4689  HH  TYR A 315     -13.616  -9.289  51.856  1.00 91.78           H  
ATOM   4690  CZ  TYR A 315     -13.274  -8.279  50.226  1.00 91.78           C  
ATOM   4691  N   LYS A 316      -9.800  -6.671  44.277  1.00 93.94           N  
ATOM   4692  H   LYS A 316     -10.523  -7.375  44.235  1.00 93.94           H  
ATOM   4693  CA  LYS A 316      -9.351  -6.066  43.030  1.00 93.94           C  
ATOM   4694  HA  LYS A 316      -8.746  -5.198  43.292  1.00 93.94           H  
ATOM   4695  C   LYS A 316     -10.499  -5.553  42.187  1.00 93.94           C  
ATOM   4696  CB  LYS A 316      -8.427  -7.022  42.267  1.00 93.94           C  
ATOM   4697  HB2 LYS A 316      -7.822  -6.433  41.579  1.00 93.94           H  
ATOM   4698  HB3 LYS A 316      -7.758  -7.497  42.984  1.00 93.94           H  
ATOM   4699  O   LYS A 316     -11.627  -6.044  42.258  1.00 93.94           O  
ATOM   4700  CG  LYS A 316      -9.154  -8.117  41.473  1.00 93.94           C  
ATOM   4701  HG2 LYS A 316      -9.750  -8.734  42.145  1.00 93.94           H  
ATOM   4702  HG3 LYS A 316      -9.804  -7.664  40.725  1.00 93.94           H  
ATOM   4703  CD  LYS A 316      -8.115  -8.983  40.758  1.00 93.94           C  
ATOM   4704  HD2 LYS A 316      -7.444  -8.346  40.182  1.00 93.94           H  
ATOM   4705  HD3 LYS A 316      -7.531  -9.515  41.509  1.00 93.94           H  
ATOM   4706  CE  LYS A 316      -8.768  -9.995  39.817  1.00 93.94           C  
ATOM   4707  HE2 LYS A 316      -9.297  -9.460  39.029  1.00 93.94           H  
ATOM   4708  HE3 LYS A 316      -9.482 -10.591  40.385  1.00 93.94           H  
ATOM   4709  NZ  LYS A 316      -7.731 -10.879  39.236  1.00 93.94           N  
ATOM   4710  HZ1 LYS A 316      -7.287 -11.386  39.989  1.00 93.94           H  
ATOM   4711  HZ2 LYS A 316      -7.003 -10.347  38.781  1.00 93.94           H  
ATOM   4712  HZ3 LYS A 316      -8.116 -11.564  38.603  1.00 93.94           H  
ATOM   4713  N   VAL A 317     -10.189  -4.585  41.345  1.00 94.78           N  
ATOM   4714  H   VAL A 317      -9.260  -4.191  41.398  1.00 94.78           H  
ATOM   4715  CA  VAL A 317     -11.074  -4.114  40.284  1.00 94.78           C  
ATOM   4716  HA  VAL A 317     -11.736  -4.927  39.988  1.00 94.78           H  
ATOM   4717  C   VAL A 317     -10.235  -3.720  39.087  1.00 94.78           C  
ATOM   4718  CB  VAL A 317     -11.942  -2.956  40.780  1.00 94.78           C  
ATOM   4719  HB  VAL A 317     -12.440  -3.294  41.689  1.00 94.78           H  
ATOM   4720  O   VAL A 317      -9.173  -3.115  39.238  1.00 94.78           O  
ATOM   4721  CG1 VAL A 317     -11.105  -1.724  41.107  1.00 94.78           C  
ATOM   4722 HG11 VAL A 317     -10.757  -1.249  40.190  1.00 94.78           H  
ATOM   4723 HG12 VAL A 317     -11.725  -1.024  41.668  1.00 94.78           H  
ATOM   4724 HG13 VAL A 317     -10.242  -1.990  41.718  1.00 94.78           H  
ATOM   4725  CG2 VAL A 317     -13.042  -2.567  39.794  1.00 94.78           C  
ATOM   4726 HG21 VAL A 317     -13.667  -1.800  40.252  1.00 94.78           H  
ATOM   4727 HG22 VAL A 317     -13.660  -3.435  39.566  1.00 94.78           H  
ATOM   4728 HG23 VAL A 317     -12.615  -2.169  38.873  1.00 94.78           H  
ATOM   4729  N   GLN A 318     -10.696  -4.095  37.902  1.00 94.35           N  
ATOM   4730  H   GLN A 318     -11.588  -4.564  37.835  1.00 94.35           H  
ATOM   4731  CA  GLN A 318     -10.049  -3.695  36.665  1.00 94.35           C  
ATOM   4732  HA  GLN A 318      -8.982  -3.909  36.732  1.00 94.35           H  
ATOM   4733  C   GLN A 318     -10.243  -2.192  36.460  1.00 94.35           C  
ATOM   4734  CB  GLN A 318     -10.637  -4.518  35.520  1.00 94.35           C  
ATOM   4735  HB2 GLN A 318     -10.559  -5.577  35.769  1.00 94.35           H  
ATOM   4736  HB3 GLN A 318     -11.691  -4.267  35.399  1.00 94.35           H  
ATOM   4737  O   GLN A 318     -11.359  -1.680  36.588  1.00 94.35           O  
ATOM   4738  CG  GLN A 318      -9.902  -4.274  34.198  1.00 94.35           C  
ATOM   4739  HG2 GLN A 318      -8.847  -4.524  34.317  1.00 94.35           H  
ATOM   4740  HG3 GLN A 318      -9.976  -3.221  33.924  1.00 94.35           H  
ATOM   4741  CD  GLN A 318     -10.482  -5.101  33.058  1.00 94.35           C  
ATOM   4742  NE2 GLN A 318     -10.023  -4.892  31.846  1.00 94.35           N  
ATOM   4743 HE21 GLN A 318      -9.285  -4.222  31.683  1.00 94.35           H  
ATOM   4744 HE22 GLN A 318     -10.400  -5.476  31.114  1.00 94.35           H  
ATOM   4745  OE1 GLN A 318     -11.363  -5.929  33.224  1.00 94.35           O  
ATOM   4746  N   ILE A 319      -9.163  -1.489  36.135  1.00 92.31           N  
ATOM   4747  H   ILE A 319      -8.291  -1.979  35.997  1.00 92.31           H  
ATOM   4748  CA  ILE A 319      -9.216  -0.084  35.755  1.00 92.31           C  
ATOM   4749  HA  ILE A 319      -9.841   0.440  36.478  1.00 92.31           H  
ATOM   4750  C   ILE A 319      -9.838  -0.014  34.357  1.00 92.31           C  
ATOM   4751  CB  ILE A 319      -7.819   0.572  35.790  1.00 92.31           C  
ATOM   4752  HB  ILE A 319      -7.194   0.125  35.016  1.00 92.31           H  
ATOM   4753  O   ILE A 319      -9.310  -0.629  33.428  1.00 92.31           O  
ATOM   4754  CG1 ILE A 319      -7.139   0.339  37.155  1.00 92.31           C  
ATOM   4755 HG12 ILE A 319      -7.785   0.744  37.934  1.00 92.31           H  
ATOM   4756 HG13 ILE A 319      -7.034  -0.732  37.329  1.00 92.31           H  
ATOM   4757  CG2 ILE A 319      -7.985   2.076  35.504  1.00 92.31           C  
ATOM   4758 HG21 ILE A 319      -8.337   2.227  34.483  1.00 92.31           H  
ATOM   4759 HG22 ILE A 319      -7.028   2.587  35.605  1.00 92.31           H  
ATOM   4760 HG23 ILE A 319      -8.691   2.524  36.203  1.00 92.31           H  
ATOM   4761  CD1 ILE A 319      -5.737   0.944  37.295  1.00 92.31           C  
ATOM   4762 HD11 ILE A 319      -5.131   0.693  36.425  1.00 92.31           H  
ATOM   4763 HD12 ILE A 319      -5.259   0.543  38.188  1.00 92.31           H  
ATOM   4764 HD13 ILE A 319      -5.797   2.028  37.394  1.00 92.31           H  
ATOM   4765  N   PRO A 320     -10.952   0.714  34.157  1.00 90.54           N  
ATOM   4766  CA  PRO A 320     -11.505   0.879  32.820  1.00 90.54           C  
ATOM   4767  HA  PRO A 320     -11.788  -0.100  32.433  1.00 90.54           H  
ATOM   4768  C   PRO A 320     -10.470   1.530  31.894  1.00 90.54           C  
ATOM   4769  CB  PRO A 320     -12.753   1.749  33.002  1.00 90.54           C  
ATOM   4770  HB2 PRO A 320     -13.554   1.450  32.326  1.00 90.54           H  
ATOM   4771  HB3 PRO A 320     -12.495   2.797  32.850  1.00 90.54           H  
ATOM   4772  O   PRO A 320      -9.832   2.503  32.290  1.00 90.54           O  
ATOM   4773  CG  PRO A 320     -13.140   1.544  34.467  1.00 90.54           C  
ATOM   4774  HG2 PRO A 320     -13.731   0.634  34.567  1.00 90.54           H  
ATOM   4775  HG3 PRO A 320     -13.677   2.402  34.871  1.00 90.54           H  
ATOM   4776  CD  PRO A 320     -11.793   1.355  35.155  1.00 90.54           C  
ATOM   4777  HD2 PRO A 320     -11.366   2.321  35.426  1.00 90.54           H  
ATOM   4778  HD3 PRO A 320     -11.920   0.735  36.043  1.00 90.54           H  
ATOM   4779  N   THR A 321     -10.340   1.067  30.647  1.00 84.80           N  
ATOM   4780  H   THR A 321     -10.797   0.200  30.403  1.00 84.80           H  
ATOM   4781  CA  THR A 321      -9.299   1.529  29.703  1.00 84.80           C  
ATOM   4782  HA  THR A 321      -8.327   1.217  30.086  1.00 84.80           H  
ATOM   4783  C   THR A 321      -9.273   3.054  29.527  1.00 84.80           C  
ATOM   4784  CB  THR A 321      -9.504   0.857  28.336  1.00 84.80           C  
ATOM   4785  HB  THR A 321     -10.404   1.260  27.873  1.00 84.80           H  
ATOM   4786  O   THR A 321      -8.213   3.672  29.490  1.00 84.80           O  
ATOM   4787  CG2 THR A 321      -8.330   1.050  27.381  1.00 84.80           C  
ATOM   4788 HG21 THR A 321      -8.517   0.510  26.452  1.00 84.80           H  
ATOM   4789 HG22 THR A 321      -8.203   2.106  27.145  1.00 84.80           H  
ATOM   4790 HG23 THR A 321      -7.412   0.675  27.833  1.00 84.80           H  
ATOM   4791  OG1 THR A 321      -9.685  -0.526  28.519  1.00 84.80           O  
ATOM   4792  HG1 THR A 321      -8.989  -0.984  28.042  1.00 84.80           H  
ATOM   4793  N   ALA A 322     -10.443   3.704  29.512  1.00 86.16           N  
ATOM   4794  H   ALA A 322     -11.287   3.152  29.560  1.00 86.16           H  
ATOM   4795  CA  ALA A 322     -10.559   5.167  29.425  1.00 86.16           C  
ATOM   4796  HA  ALA A 322      -9.916   5.509  28.614  1.00 86.16           H  
ATOM   4797  C   ALA A 322     -10.104   5.923  30.699  1.00 86.16           C  
ATOM   4798  CB  ALA A 322     -12.011   5.500  29.055  1.00 86.16           C  
ATOM   4799  HB1 ALA A 322     -12.117   6.578  28.929  1.00 86.16           H  
ATOM   4800  HB2 ALA A 322     -12.688   5.164  29.840  1.00 86.16           H  
ATOM   4801  HB3 ALA A 322     -12.275   5.011  28.117  1.00 86.16           H  
ATOM   4802  O   ALA A 322     -10.054   7.154  30.709  1.00 86.16           O  
ATOM   4803  N   TYR A 323      -9.793   5.199  31.775  1.00 89.55           N  
ATOM   4804  H   TYR A 323      -9.819   4.194  31.680  1.00 89.55           H  
ATOM   4805  CA  TYR A 323      -9.473   5.696  33.112  1.00 89.55           C  
ATOM   4806  HA  TYR A 323      -9.376   6.781  33.064  1.00 89.55           H  
ATOM   4807  C   TYR A 323      -8.116   5.182  33.633  1.00 89.55           C  
ATOM   4808  CB  TYR A 323     -10.637   5.383  34.075  1.00 89.55           C  
ATOM   4809  HB2 TYR A 323     -10.329   5.600  35.098  1.00 89.55           H  
ATOM   4810  HB3 TYR A 323     -10.861   4.317  34.039  1.00 89.55           H  
ATOM   4811  O   TYR A 323      -7.823   5.374  34.808  1.00 89.55           O  
ATOM   4812  CG  TYR A 323     -11.901   6.177  33.790  1.00 89.55           C  
ATOM   4813  CD1 TYR A 323     -12.158   7.372  34.489  1.00 89.55           C  
ATOM   4814  HD1 TYR A 323     -11.494   7.690  35.279  1.00 89.55           H  
ATOM   4815  CD2 TYR A 323     -12.803   5.747  32.798  1.00 89.55           C  
ATOM   4816  HD2 TYR A 323     -12.600   4.842  32.244  1.00 89.55           H  
ATOM   4817  CE1 TYR A 323     -13.274   8.159  34.156  1.00 89.55           C  
ATOM   4818  HE1 TYR A 323     -13.462   9.088  34.674  1.00 89.55           H  
ATOM   4819  CE2 TYR A 323     -13.942   6.512  32.486  1.00 89.55           C  
ATOM   4820  HE2 TYR A 323     -14.617   6.189  31.707  1.00 89.55           H  
ATOM   4821  OH  TYR A 323     -15.221   8.519  32.815  1.00 89.55           O  
ATOM   4822  HH  TYR A 323     -15.870   8.031  32.302  1.00 89.55           H  
ATOM   4823  CZ  TYR A 323     -14.163   7.736  33.150  1.00 89.55           C  
ATOM   4824  N   LEU A 324      -7.245   4.623  32.778  1.00 86.55           N  
ATOM   4825  H   LEU A 324      -7.559   4.414  31.841  1.00 86.55           H  
ATOM   4826  CA  LEU A 324      -5.900   4.150  33.169  1.00 86.55           C  
ATOM   4827  HA  LEU A 324      -5.997   3.354  33.908  1.00 86.55           H  
ATOM   4828  C   LEU A 324      -5.029   5.231  33.842  1.00 86.55           C  
ATOM   4829  CB  LEU A 324      -5.180   3.573  31.934  1.00 86.55           C  
ATOM   4830  HB2 LEU A 324      -5.204   4.315  31.136  1.00 86.55           H  
ATOM   4831  HB3 LEU A 324      -4.136   3.393  32.190  1.00 86.55           H  
ATOM   4832  O   LEU A 324      -4.171   4.930  34.659  1.00 86.55           O  
ATOM   4833  CG  LEU A 324      -5.770   2.249  31.412  1.00 86.55           C  
ATOM   4834  HG  LEU A 324      -6.845   2.370  31.273  1.00 86.55           H  
ATOM   4835  CD1 LEU A 324      -5.140   1.892  30.066  1.00 86.55           C  
ATOM   4836 HD11 LEU A 324      -5.557   0.954  29.701  1.00 86.55           H  
ATOM   4837 HD12 LEU A 324      -5.341   2.676  29.336  1.00 86.55           H  
ATOM   4838 HD13 LEU A 324      -4.064   1.764  30.186  1.00 86.55           H  
ATOM   4839  CD2 LEU A 324      -5.541   1.086  32.369  1.00 86.55           C  
ATOM   4840 HD21 LEU A 324      -5.946   0.166  31.948  1.00 86.55           H  
ATOM   4841 HD22 LEU A 324      -4.471   0.954  32.530  1.00 86.55           H  
ATOM   4842 HD23 LEU A 324      -6.023   1.270  33.329  1.00 86.55           H  
ATOM   4843  N   LYS A 325      -5.275   6.515  33.543  1.00 84.95           N  
ATOM   4844  H   LYS A 325      -6.005   6.681  32.865  1.00 84.95           H  
ATOM   4845  CA  LYS A 325      -4.596   7.668  34.175  1.00 84.95           C  
ATOM   4846  HA  LYS A 325      -3.764   7.292  34.771  1.00 84.95           H  
ATOM   4847  C   LYS A 325      -5.474   8.429  35.175  1.00 84.95           C  
ATOM   4848  CB  LYS A 325      -4.018   8.598  33.097  1.00 84.95           C  
ATOM   4849  HB2 LYS A 325      -3.534   9.446  33.582  1.00 84.95           H  
ATOM   4850  HB3 LYS A 325      -4.828   8.973  32.471  1.00 84.95           H  
ATOM   4851  O   LYS A 325      -5.150   9.555  35.552  1.00 84.95           O  
ATOM   4852  CG  LYS A 325      -2.977   7.890  32.223  1.00 84.95           C  
ATOM   4853  HG2 LYS A 325      -3.450   7.077  31.672  1.00 84.95           H  
ATOM   4854  HG3 LYS A 325      -2.197   7.474  32.861  1.00 84.95           H  
ATOM   4855  CD  LYS A 325      -2.346   8.865  31.224  1.00 84.95           C  
ATOM   4856  HD2 LYS A 325      -1.848   9.669  31.766  1.00 84.95           H  
ATOM   4857  HD3 LYS A 325      -3.126   9.281  30.586  1.00 84.95           H  
ATOM   4858  CE  LYS A 325      -1.331   8.095  30.376  1.00 84.95           C  
ATOM   4859  HE2 LYS A 325      -1.840   7.253  29.907  1.00 84.95           H  
ATOM   4860  HE3 LYS A 325      -0.571   7.678  31.037  1.00 84.95           H  
ATOM   4861  NZ  LYS A 325      -0.700   8.947  29.339  1.00 84.95           N  
ATOM   4862  HZ1 LYS A 325      -1.399   9.302  28.702  1.00 84.95           H  
ATOM   4863  HZ2 LYS A 325      -0.045   8.394  28.805  1.00 84.95           H  
ATOM   4864  HZ3 LYS A 325      -0.199   9.715  29.763  1.00 84.95           H  
ATOM   4865  N   ALA A 326      -6.631   7.881  35.536  1.00 86.18           N  
ATOM   4866  H   ALA A 326      -6.799   6.913  35.301  1.00 86.18           H  
ATOM   4867  CA  ALA A 326      -7.578   8.544  36.417  1.00 86.18           C  
ATOM   4868  HA  ALA A 326      -7.643   9.593  36.128  1.00 86.18           H  
ATOM   4869  C   ALA A 326      -7.127   8.494  37.881  1.00 86.18           C  
ATOM   4870  CB  ALA A 326      -8.957   7.914  36.228  1.00 86.18           C  
ATOM   4871  HB1 ALA A 326      -9.698   8.440  36.830  1.00 86.18           H  
ATOM   4872  HB2 ALA A 326      -9.236   7.962  35.175  1.00 86.18           H  
ATOM   4873  HB3 ALA A 326      -8.931   6.877  36.561  1.00 86.18           H  
ATOM   4874  O   ALA A 326      -6.350   7.638  38.296  1.00 86.18           O  
ATOM   4875  N   LYS A 327      -7.679   9.401  38.688  1.00 88.67           N  
ATOM   4876  H   LYS A 327      -8.386  10.005  38.293  1.00 88.67           H  
ATOM   4877  CA  LYS A 327      -7.670   9.248  40.144  1.00 88.67           C  
ATOM   4878  HA  LYS A 327      -6.686   8.906  40.464  1.00 88.67           H  
ATOM   4879  C   LYS A 327      -8.684   8.173  40.524  1.00 88.67           C  
ATOM   4880  CB  LYS A 327      -8.002  10.581  40.826  1.00 88.67           C  
ATOM   4881  HB2 LYS A 327      -7.984  10.432  41.906  1.00 88.67           H  
ATOM   4882  HB3 LYS A 327      -9.006  10.893  40.539  1.00 88.67           H  
ATOM   4883  O   LYS A 327      -9.698   8.026  39.838  1.00 88.67           O  
ATOM   4884  CG  LYS A 327      -6.999  11.684  40.454  1.00 88.67           C  
ATOM   4885  HG2 LYS A 327      -5.991  11.349  40.698  1.00 88.67           H  
ATOM   4886  HG3 LYS A 327      -7.056  11.891  39.386  1.00 88.67           H  
ATOM   4887  CD  LYS A 327      -7.306  12.970  41.225  1.00 88.67           C  
ATOM   4888  HD2 LYS A 327      -7.234  12.762  42.293  1.00 88.67           H  
ATOM   4889  HD3 LYS A 327      -8.318  13.302  40.993  1.00 88.67           H  
ATOM   4890  CE  LYS A 327      -6.298  14.056  40.838  1.00 88.67           C  
ATOM   4891  HE2 LYS A 327      -5.296  13.632  40.909  1.00 88.67           H  
ATOM   4892  HE3 LYS A 327      -6.466  14.338  39.799  1.00 88.67           H  
ATOM   4893  NZ  LYS A 327      -6.407  15.236  41.731  1.00 88.67           N  
ATOM   4894  HZ1 LYS A 327      -7.330  15.645  41.677  1.00 88.67           H  
ATOM   4895  HZ2 LYS A 327      -6.238  14.965  42.689  1.00 88.67           H  
ATOM   4896  HZ3 LYS A 327      -5.724  15.937  41.481  1.00 88.67           H  
ATOM   4897  N   PHE A 328      -8.455   7.481  41.633  1.00 88.74           N  
ATOM   4898  H   PHE A 328      -7.615   7.643  42.170  1.00 88.74           H  
ATOM   4899  CA  PHE A 328      -9.417   6.530  42.178  1.00 88.74           C  
ATOM   4900  HA  PHE A 328     -10.371   6.698  41.678  1.00 88.74           H  
ATOM   4901  C   PHE A 328      -9.658   6.754  43.672  1.00 88.74           C  
ATOM   4902  CB  PHE A 328      -9.000   5.094  41.851  1.00 88.74           C  
ATOM   4903  HB2 PHE A 328      -9.831   4.435  42.103  1.00 88.74           H  
ATOM   4904  HB3 PHE A 328      -8.839   5.007  40.777  1.00 88.74           H  
ATOM   4905  O   PHE A 328      -8.800   7.285  44.375  1.00 88.74           O  
ATOM   4906  CG  PHE A 328      -7.759   4.617  42.577  1.00 88.74           C  
ATOM   4907  CD1 PHE A 328      -6.493   4.772  41.982  1.00 88.74           C  
ATOM   4908  HD1 PHE A 328      -6.403   5.208  40.999  1.00 88.74           H  
ATOM   4909  CD2 PHE A 328      -7.869   4.023  43.850  1.00 88.74           C  
ATOM   4910  HD2 PHE A 328      -8.838   3.896  44.309  1.00 88.74           H  
ATOM   4911  CE1 PHE A 328      -5.341   4.340  42.661  1.00 88.74           C  
ATOM   4912  HE1 PHE A 328      -4.370   4.442  42.199  1.00 88.74           H  
ATOM   4913  CE2 PHE A 328      -6.715   3.593  44.527  1.00 88.74           C  
ATOM   4914  HE2 PHE A 328      -6.795   3.131  45.500  1.00 88.74           H  
ATOM   4915  CZ  PHE A 328      -5.451   3.753  43.933  1.00 88.74           C  
ATOM   4916  HZ  PHE A 328      -4.565   3.413  44.449  1.00 88.74           H  
ATOM   4917  N   PHE A 329     -10.837   6.349  44.142  1.00 89.43           N  
ATOM   4918  H   PHE A 329     -11.506   5.982  43.480  1.00 89.43           H  
ATOM   4919  CA  PHE A 329     -11.241   6.423  45.544  1.00 89.43           C  
ATOM   4920  HA  PHE A 329     -10.375   6.653  46.165  1.00 89.43           H  
ATOM   4921  C   PHE A 329     -11.810   5.079  45.985  1.00 89.43           C  
ATOM   4922  CB  PHE A 329     -12.284   7.530  45.744  1.00 89.43           C  
ATOM   4923  HB2 PHE A 329     -13.173   7.293  45.160  1.00 89.43           H  
ATOM   4924  HB3 PHE A 329     -12.582   7.539  46.792  1.00 89.43           H  
ATOM   4925  O   PHE A 329     -12.750   4.579  45.365  1.00 89.43           O  
ATOM   4926  CG  PHE A 329     -11.814   8.918  45.360  1.00 89.43           C  
ATOM   4927  CD1 PHE A 329     -11.286   9.782  46.336  1.00 89.43           C  
ATOM   4928  HD1 PHE A 329     -11.205   9.455  47.362  1.00 89.43           H  
ATOM   4929  CD2 PHE A 329     -11.904   9.347  44.023  1.00 89.43           C  
ATOM   4930  HD2 PHE A 329     -12.263   8.665  43.266  1.00 89.43           H  
ATOM   4931  CE1 PHE A 329     -10.869  11.076  45.977  1.00 89.43           C  
ATOM   4932  HE1 PHE A 329     -10.474  11.738  46.734  1.00 89.43           H  
ATOM   4933  CE2 PHE A 329     -11.497  10.643  43.664  1.00 89.43           C  
ATOM   4934  HE2 PHE A 329     -11.574  10.965  42.636  1.00 89.43           H  
ATOM   4935  CZ  PHE A 329     -10.982  11.510  44.645  1.00 89.43           C  
ATOM   4936  HZ  PHE A 329     -10.672  12.509  44.377  1.00 89.43           H  
ATOM   4937  N   ILE A 330     -11.258   4.516  47.058  1.00 92.80           N  
ATOM   4938  H   ILE A 330     -10.526   5.012  47.546  1.00 92.80           H
[truncated: 49,500 more chars]
