# Supplementary material for: New carbohydrate binding domains identified by phage display based functional metagenomic screens of human gut microbiota
Source: Commun Biol. 2023 Apr 5;6:371. doi: 10.1038/s42003-023-04718-0 (PMC10076258; doi:10.1038/s42003-023-04718-0)
Supplement: Supplementary file 5 — Supplementary Data 2 [file 42003_2023_4718_MOESM5_ESM.zip › SupplementaryData2/F4K_St-Glc5v2.pdb]

ATOM      1  N   GLN A   1     -31.944  -3.929  12.224  1.00 66.37           N  
ATOM      2  H   GLN A   1     -32.269  -4.284  11.336  1.00 66.37           H  
ATOM      3  H2  GLN A   1     -32.476  -3.106  12.469  1.00 66.37           H  
ATOM      4  H3  GLN A   1     -32.089  -4.620  12.946  1.00 66.37           H  
ATOM      5  CA  GLN A   1     -30.514  -3.555  12.146  1.00 66.37           C  
ATOM      6  HA  GLN A   1     -29.912  -4.447  11.972  1.00 66.37           H  
ATOM      7  C   GLN A   1     -30.118  -2.944  13.482  1.00 66.37           C  
ATOM      8  CB  GLN A   1     -30.300  -2.573  10.985  1.00 66.37           C  
ATOM      9  HB2 GLN A   1     -30.873  -1.667  11.183  1.00 66.37           H  
ATOM     10  HB3 GLN A   1     -30.697  -3.033  10.080  1.00 66.37           H  
ATOM     11  O   GLN A   1     -30.890  -2.152  14.002  1.00 66.37           O  
ATOM     12  CG  GLN A   1     -28.834  -2.189  10.718  1.00 66.37           C  
ATOM     13  HG2 GLN A   1     -28.415  -1.678  11.585  1.00 66.37           H  
ATOM     14  HG3 GLN A   1     -28.252  -3.091  10.527  1.00 66.37           H  
ATOM     15  CD  GLN A   1     -28.714  -1.263   9.508  1.00 66.37           C  
ATOM     16  NE2 GLN A   1     -27.527  -1.007   9.015  1.00 66.37           N  
ATOM     17 HE21 GLN A   1     -27.519  -0.391   8.215  1.00 66.37           H  
ATOM     18 HE22 GLN A   1     -26.682  -1.387   9.417  1.00 66.37           H  
ATOM     19  OE1 GLN A   1     -29.690  -0.766   8.981  1.00 66.37           O  
ATOM     20  N   PHE A   2     -28.977  -3.335  14.049  1.00 80.04           N  
ATOM     21  H   PHE A   2     -28.359  -3.966  13.560  1.00 80.04           H  
ATOM     22  CA  PHE A   2     -28.438  -2.782  15.296  1.00 80.04           C  
ATOM     23  HA  PHE A   2     -29.148  -2.089  15.747  1.00 80.04           H  
ATOM     24  C   PHE A   2     -27.158  -2.013  14.952  1.00 80.04           C  
ATOM     25  CB  PHE A   2     -28.193  -3.937  16.283  1.00 80.04           C  
ATOM     26  HB2 PHE A   2     -27.493  -4.640  15.832  1.00 80.04           H  
ATOM     27  HB3 PHE A   2     -29.133  -4.468  16.432  1.00 80.04           H  
ATOM     28  O   PHE A   2     -26.264  -2.582  14.327  1.00 80.04           O  
ATOM     29  CG  PHE A   2     -27.674  -3.532  17.651  1.00 80.04           C  
ATOM     30  CD1 PHE A   2     -26.407  -3.962  18.089  1.00 80.04           C  
ATOM     31  HD1 PHE A   2     -25.785  -4.567  17.446  1.00 80.04           H  
ATOM     32  CD2 PHE A   2     -28.487  -2.779  18.520  1.00 80.04           C  
ATOM     33  HD2 PHE A   2     -29.471  -2.462  18.210  1.00 80.04           H  
ATOM     34  CE1 PHE A   2     -25.965  -3.649  19.388  1.00 80.04           C  
ATOM     35  HE1 PHE A   2     -25.017  -4.024  19.745  1.00 80.04           H  
ATOM     36  CE2 PHE A   2     -28.026  -2.437  19.804  1.00 80.04           C  
ATOM     37  HE2 PHE A   2     -28.650  -1.853  20.465  1.00 80.04           H  
ATOM     38  CZ  PHE A   2     -26.762  -2.867  20.237  1.00 80.04           C  
ATOM     39  HZ  PHE A   2     -26.420  -2.622  21.232  1.00 80.04           H  
ATOM     40  N   VAL A   3     -27.093  -0.721  15.282  1.00 81.31           N  
ATOM     41  H   VAL A   3     -27.836  -0.320  15.837  1.00 81.31           H  
ATOM     42  CA  VAL A   3     -25.913   0.123  15.033  1.00 81.31           C  
ATOM     43  HA  VAL A   3     -25.289  -0.346  14.273  1.00 81.31           H  
ATOM     44  C   VAL A   3     -25.109   0.205  16.322  1.00 81.31           C  
ATOM     45  CB  VAL A   3     -26.290   1.524  14.511  1.00 81.31           C  
ATOM     46  HB  VAL A   3     -26.926   2.025  15.242  1.00 81.31           H  
ATOM     47  O   VAL A   3     -25.616   0.635  17.353  1.00 81.31           O  
ATOM     48  CG1 VAL A   3     -25.041   2.383  14.268  1.00 81.31           C  
ATOM     49 HG11 VAL A   3     -24.375   1.895  13.556  1.00 81.31           H  
ATOM     50 HG12 VAL A   3     -24.510   2.556  15.204  1.00 81.31           H  
ATOM     51 HG13 VAL A   3     -25.337   3.354  13.870  1.00 81.31           H  
ATOM     52  CG2 VAL A   3     -27.054   1.422  13.184  1.00 81.31           C  
ATOM     53 HG21 VAL A   3     -27.291   2.421  12.820  1.00 81.31           H  
ATOM     54 HG22 VAL A   3     -27.991   0.884  13.328  1.00 81.31           H  
ATOM     55 HG23 VAL A   3     -26.449   0.905  12.439  1.00 81.31           H  
ATOM     56  N   VAL A   4     -23.850  -0.218  16.264  1.00 80.68           N  
ATOM     57  H   VAL A   4     -23.485  -0.528  15.374  1.00 80.68           H  
ATOM     58  CA  VAL A   4     -22.974  -0.333  17.433  1.00 80.68           C  
ATOM     59  HA  VAL A   4     -23.574  -0.268  18.340  1.00 80.68           H  
ATOM     60  C   VAL A   4     -21.969   0.808  17.434  1.00 80.68           C  
ATOM     61  CB  VAL A   4     -22.264  -1.699  17.444  1.00 80.68           C  
ATOM     62  HB  VAL A   4     -21.643  -1.797  16.553  1.00 80.68           H  
ATOM     63  O   VAL A   4     -21.275   1.032  16.446  1.00 80.68           O  
ATOM     64  CG1 VAL A   4     -21.386  -1.877  18.685  1.00 80.68           C  
ATOM     65 HG11 VAL A   4     -20.573  -1.152  18.666  1.00 80.68           H  
ATOM     66 HG12 VAL A   4     -20.938  -2.871  18.680  1.00 80.68           H  
ATOM     67 HG13 VAL A   4     -21.987  -1.763  19.587  1.00 80.68           H  
ATOM     68  CG2 VAL A   4     -23.288  -2.831  17.454  1.00 80.68           C  
ATOM     69 HG21 VAL A   4     -23.892  -2.721  18.354  1.00 80.68           H  
ATOM     70 HG22 VAL A   4     -22.782  -3.796  17.457  1.00 80.68           H  
ATOM     71 HG23 VAL A   4     -23.928  -2.789  16.573  1.00 80.68           H  
ATOM     72  N   GLY A   5     -21.857   1.510  18.561  1.00 83.50           N  
ATOM     73  H   GLY A   5     -22.479   1.297  19.327  1.00 83.50           H  
ATOM     74  CA  GLY A   5     -20.798   2.495  18.769  1.00 83.50           C  
ATOM     75  HA2 GLY A   5     -20.718   2.686  19.840  1.00 83.50           H  
ATOM     76  HA3 GLY A   5     -19.852   2.081  18.422  1.00 83.50           H  
ATOM     77  C   GLY A   5     -20.998   3.838  18.069  1.00 83.50           C  
ATOM     78  O   GLY A   5     -20.009   4.549  17.892  1.00 83.50           O  
ATOM     79  N   ALA A   6     -22.226   4.208  17.682  1.00 82.01           N  
ATOM     80  H   ALA A   6     -23.001   3.579  17.841  1.00 82.01           H  
ATOM     81  CA  ALA A   6     -22.527   5.545  17.154  1.00 82.01           C  
ATOM     82  HA  ALA A   6     -22.016   5.672  16.200  1.00 82.01           H  
ATOM     83  C   ALA A   6     -22.010   6.642  18.108  1.00 82.01           C  
ATOM     84  CB  ALA A   6     -24.037   5.656  16.904  1.00 82.01           C  
ATOM     85  HB1 ALA A   6     -24.358   4.901  16.188  1.00 82.01           H  
ATOM     86  HB2 ALA A   6     -24.266   6.644  16.503  1.00 82.01           H  
ATOM     87  HB3 ALA A   6     -24.588   5.530  17.836  1.00 82.01           H  
ATOM     88  O   ALA A   6     -21.194   7.465  17.695  1.00 82.01           O  
ATOM     89  N   ASP A   7     -22.329   6.518  19.399  1.00 85.02           N  
ATOM     90  H   ASP A   7     -23.090   5.894  19.627  1.00 85.02           H  
ATOM     91  CA  ASP A   7     -21.968   7.482  20.454  1.00 85.02           C  
ATOM     92  HA  ASP A   7     -21.938   8.478  20.014  1.00 85.02           H  
ATOM     93  C   ASP A   7     -20.599   7.226  21.103  1.00 85.02           C  
ATOM     94  CB  ASP A   7     -23.072   7.486  21.520  1.00 85.02           C  
ATOM     95  HB2 ASP A   7     -23.043   6.542  22.064  1.00 85.02           H  
ATOM     96  HB3 ASP A   7     -22.892   8.297  22.226  1.00 85.02           H  
ATOM     97  O   ASP A   7     -20.208   7.876  22.071  1.00 85.02           O  
ATOM     98  CG  ASP A   7     -24.448   7.675  20.888  1.00 85.02           C  
ATOM     99  OD1 ASP A   7     -24.577   8.600  20.058  1.00 85.02           O  
ATOM    100  OD2 ASP A   7     -25.309   6.810  21.151  1.00 85.02           O  
ATOM    101  N   VAL A   8     -19.844   6.252  20.596  1.00 85.10           N  
ATOM    102  H   VAL A   8     -20.174   5.792  19.759  1.00 85.10           H  
ATOM    103  CA  VAL A   8     -18.546   5.887  21.165  1.00 85.10           C  
ATOM    104  HA  VAL A   8     -18.529   6.196  22.210  1.00 85.10           H  
ATOM    105  C   VAL A   8     -17.455   6.675  20.450  1.00 85.10           C  
ATOM    106  CB  VAL A   8     -18.359   4.360  21.165  1.00 85.10           C  
ATOM    107  HB  VAL A   8     -18.454   3.968  20.152  1.00 85.10           H  
ATOM    108  O   VAL A   8     -17.400   6.702  19.221  1.00 85.10           O  
ATOM    109  CG1 VAL A   8     -16.986   3.985  21.721  1.00 85.10           C  
ATOM    110 HG11 VAL A   8     -16.881   2.905  21.825  1.00 85.10           H  
ATOM    111 HG12 VAL A   8     -16.211   4.328  21.036  1.00 85.10           H  
ATOM    112 HG13 VAL A   8     -16.862   4.437  22.705  1.00 85.10           H  
ATOM    113  CG2 VAL A   8     -19.444   3.740  22.063  1.00 85.10           C  
ATOM    114 HG21 VAL A   8     -19.342   4.115  23.082  1.00 85.10           H  
ATOM    115 HG22 VAL A   8     -19.381   2.653  22.090  1.00 85.10           H  
ATOM    116 HG23 VAL A   8     -20.440   4.004  21.706  1.00 85.10           H  
ATOM    117  N   ALA A   9     -16.573   7.335  21.199  1.00 85.54           N  
ATOM    118  H   ALA A   9     -16.711   7.363  22.200  1.00 85.54           H  
ATOM    119  CA  ALA A   9     -15.431   8.037  20.619  1.00 85.54           C  
ATOM    120  HA  ALA A   9     -15.798   8.678  19.817  1.00 85.54           H  
ATOM    121  C   ALA A   9     -14.415   7.052  20.009  1.00 85.54           C  
ATOM    122  CB  ALA A   9     -14.801   8.940  21.685  1.00 85.54           C  
ATOM    123  HB1 ALA A   9     -13.977   9.506  21.250  1.00 85.54           H  
ATOM    124  HB2 ALA A   9     -15.546   9.642  22.061  1.00 85.54           H  
ATOM    125  HB3 ALA A   9     -14.422   8.340  22.512  1.00 85.54           H  
ATOM    126  O   ALA A   9     -14.287   5.907  20.453  1.00 85.54           O  
ATOM    127  N   TYR A  10     -13.649   7.491  19.006  1.00 83.57           N  
ATOM    128  H   TYR A  10     -13.756   8.442  18.683  1.00 83.57           H  
ATOM    129  CA  TYR A  10     -12.532   6.695  18.492  1.00 83.57           C  
ATOM    130  HA  TYR A  10     -12.933   5.749  18.128  1.00 83.57           H  
ATOM    131  C   TYR A  10     -11.528   6.369  19.609  1.00 83.57           C  
ATOM    132  CB  TYR A  10     -11.840   7.406  17.323  1.00 83.57           C  
ATOM    133  HB2 TYR A  10     -10.955   6.835  17.045  1.00 83.57           H  
ATOM    134  HB3 TYR A  10     -11.502   8.388  17.656  1.00 83.57           H  
ATOM    135  O   TYR A  10     -11.304   7.150  20.530  1.00 83.57           O  
ATOM    136  CG  TYR A  10     -12.700   7.551  16.083  1.00 83.57           C  
ATOM    137  CD1 TYR A  10     -13.132   6.401  15.398  1.00 83.57           C  
ATOM    138  HD1 TYR A  10     -12.861   5.422  15.765  1.00 83.57           H  
ATOM    139  CD2 TYR A  10     -13.047   8.827  15.597  1.00 83.57           C  
ATOM    140  HD2 TYR A  10     -12.721   9.714  16.119  1.00 83.57           H  
ATOM    141  CE1 TYR A  10     -13.894   6.518  14.222  1.00 83.57           C  
ATOM    142  HE1 TYR A  10     -14.205   5.639  13.676  1.00 83.57           H  
ATOM    143  CE2 TYR A  10     -13.815   8.950  14.422  1.00 83.57           C  
ATOM    144  HE2 TYR A  10     -14.084   9.929  14.052  1.00 83.57           H  
ATOM    145  OH  TYR A  10     -14.959   7.894  12.587  1.00 83.57           O  
ATOM    146  HH  TYR A  10     -15.151   8.800  12.336  1.00 83.57           H  
ATOM    147  CZ  TYR A  10     -14.231   7.794  13.727  1.00 83.57           C  
ATOM    148  N   GLY A  11     -10.942   5.178  19.546  1.00 82.48           N  
ATOM    149  H   GLY A  11     -11.216   4.561  18.794  1.00 82.48           H  
ATOM    150  CA  GLY A  11     -10.048   4.637  20.564  1.00 82.48           C  
ATOM    151  HA2 GLY A  11      -9.414   5.438  20.943  1.00 82.48           H  
ATOM    152  HA3 GLY A  11      -9.411   3.885  20.098  1.00 82.48           H  
ATOM    153  C   GLY A  11     -10.759   3.994  21.759  1.00 82.48           C  
ATOM    154  O   GLY A  11     -10.092   3.305  22.530  1.00 82.48           O  
ATOM    155  N   LYS A  12     -12.078   4.169  21.912  1.00 88.12           N  
ATOM    156  H   LYS A  12     -12.574   4.730  21.234  1.00 88.12           H  
ATOM    157  CA  LYS A  12     -12.864   3.553  22.990  1.00 88.12           C  
ATOM    158  HA  LYS A  12     -12.202   3.353  23.833  1.00 88.12           H  
ATOM    159  C   LYS A  12     -13.433   2.195  22.572  1.00 88.12           C  
ATOM    160  CB  LYS A  12     -13.967   4.513  23.463  1.00 88.12           C  
ATOM    161  HB2 LYS A  12     -14.528   4.050  24.275  1.00 88.12           H  
ATOM    162  HB3 LYS A  12     -14.649   4.668  22.627  1.00 88.12           H  
ATOM    163  O   LYS A  12     -13.596   1.904  21.385  1.00 88.12           O  
ATOM    164  CG  LYS A  12     -13.492   5.902  23.913  1.00 88.12           C  
ATOM    165  HG2 LYS A  12     -13.011   6.409  23.077  1.00 88.12           H  
ATOM    166  HG3 LYS A  12     -14.370   6.481  24.197  1.00 88.12           H  
ATOM    167  CD  LYS A  12     -12.523   5.863  25.101  1.00 88.12           C  
ATOM    168  HD2 LYS A  12     -11.616   5.330  24.816  1.00 88.12           H  
ATOM    169  HD3 LYS A  12     -12.999   5.353  25.939  1.00 88.12           H  
ATOM    170  CE  LYS A  12     -12.163   7.299  25.500  1.00 88.12           C  
ATOM    171  HE2 LYS A  12     -13.080   7.832  25.748  1.00 88.12           H  
ATOM    172  HE3 LYS A  12     -11.719   7.796  24.637  1.00 88.12           H  
ATOM    173  NZ  LYS A  12     -11.224   7.343  26.650  1.00 88.12           N  
ATOM    174  HZ1 LYS A  12     -10.360   6.870  26.430  1.00 88.12           H  
ATOM    175  HZ2 LYS A  12     -11.003   8.301  26.882  1.00 88.12           H  
ATOM    176  HZ3 LYS A  12     -11.636   6.916  27.467  1.00 88.12           H  
ATOM    177  N   ASN A  13     -13.717   1.366  23.572  1.00 89.38           N  
ATOM    178  H   ASN A  13     -13.632   1.705  24.519  1.00 89.38           H  
ATOM    179  CA  ASN A  13     -14.283   0.037  23.382  1.00 89.38           C  
ATOM    180  HA  ASN A  13     -13.963  -0.335  22.408  1.00 89.38           H  
ATOM    181  C   ASN A  13     -15.816   0.077  23.377  1.00 89.38           C  
ATOM    182  CB  ASN A  13     -13.732  -0.918  24.454  1.00 89.38           C  
ATOM    183  HB2 ASN A  13     -14.274  -1.862  24.401  1.00 89.38           H  
ATOM    184  HB3 ASN A  13     -13.906  -0.493  25.442  1.00 89.38           H  
ATOM    185  O   ASN A  13     -16.422   0.884  24.078  1.00 89.38           O  
ATOM    186  CG  ASN A  13     -12.253  -1.232  24.289  1.00 89.38           C  
ATOM    187  ND2 ASN A  13     -11.610  -1.677  25.342  1.00 89.38           N  
ATOM    188 HD21 ASN A  13     -12.104  -1.860  26.204  1.00 89.38           H  
ATOM    189 HD22 ASN A  13     -10.641  -1.929  25.210  1.00 89.38           H  
ATOM    190  OD1 ASN A  13     -11.653  -1.078  23.236  1.00 89.38           O  
ATOM    191  N   VAL A  14     -16.424  -0.832  22.622  1.00 90.16           N  
ATOM    192  H   VAL A  14     -15.839  -1.441  22.068  1.00 90.16           H  
ATOM    193  CA  VAL A  14     -17.847  -1.161  22.650  1.00 90.16           C  
ATOM    194  HA  VAL A  14     -18.321  -0.586  23.446  1.00 90.16           H  
ATOM    195  C   VAL A  14     -17.973  -2.640  22.968  1.00 90.16           C  
ATOM    196  CB  VAL A  14     -18.568  -0.858  21.319  1.00 90.16           C  
ATOM    197  HB  VAL A  14     -18.397  -1.655  20.595  1.00 90.16           H  
ATOM    198  O   VAL A  14     -17.476  -3.474  22.212  1.00 90.16           O  
ATOM    199  CG1 VAL A  14     -20.071  -0.764  21.608  1.00 90.16           C  
ATOM    200 HG11 VAL A  14     -20.473  -1.754  21.825  1.00 90.16           H  
ATOM    201 HG12 VAL A  14     -20.253  -0.109  22.459  1.00 90.16           H  
ATOM    202 HG13 VAL A  14     -20.598  -0.337  20.755  1.00 90.16           H  
ATOM    203  CG2 VAL A  14     -18.095   0.446  20.680  1.00 90.16           C  
ATOM    204 HG21 VAL A  14     -17.093   0.314  20.271  1.00 90.16           H  
ATOM    205 HG22 VAL A  14     -18.764   0.745  19.873  1.00 90.16           H  
ATOM    206 HG23 VAL A  14     -18.060   1.209  21.458  1.00 90.16           H  
ATOM    207  N   THR A  15     -18.628  -2.969  24.074  1.00 92.49           N  
ATOM    208  H   THR A  15     -19.008  -2.241  24.663  1.00 92.49           H  
ATOM    209  CA  THR A  15     -18.901  -4.355  24.456  1.00 92.49           C  
ATOM    210  HA  THR A  15     -18.285  -5.026  23.858  1.00 92.49           H  
ATOM    211  C   THR A  15     -20.360  -4.666  24.163  1.00 92.49           C  
ATOM    212  CB  THR A  15     -18.535  -4.621  25.921  1.00 92.49           C  
ATOM    213  HB  THR A  15     -19.142  -3.987  26.567  1.00 92.49           H  
ATOM    214  O   THR A  15     -21.251  -3.981  24.657  1.00 92.49           O  
ATOM    215  CG2 THR A  15     -18.734  -6.084  26.316  1.00 92.49           C  
ATOM    216 HG21 THR A  15     -19.797  -6.325  26.318  1.00 92.49           H  
ATOM    217 HG22 THR A  15     -18.222  -6.740  25.612  1.00 92.49           H  
ATOM    218 HG23 THR A  15     -18.341  -6.251  27.319  1.00 92.49           H  
ATOM    219  OG1 THR A  15     -17.170  -4.314  26.122  1.00 92.49           O  
ATOM    220  HG1 THR A  15     -16.648  -5.072  25.849  1.00 92.49           H  
ATOM    221  N   ILE A  16     -20.603  -5.686  23.346  1.00 91.44           N  
ATOM    222  H   ILE A  16     -19.816  -6.221  23.008  1.00 91.44           H  
ATOM    223  CA  ILE A  16     -21.936  -6.247  23.134  1.00 91.44           C  
ATOM    224  HA  ILE A  16     -22.691  -5.514  23.418  1.00 91.44           H  
ATOM    225  C   ILE A  16     -22.050  -7.454  24.052  1.00 91.44           C  
ATOM    226  CB  ILE A  16     -22.181  -6.638  21.661  1.00 91.44           C  
ATOM    227  HB  ILE A  16     -21.540  -7.489  21.429  1.00 91.44           H  
ATOM    228  O   ILE A  16     -21.196  -8.339  24.007  1.00 91.44           O  
ATOM    229  CG1 ILE A  16     -21.813  -5.497  20.686  1.00 91.44           C  
ATOM    230 HG12 ILE A  16     -20.778  -5.199  20.851  1.00 91.44           H  
ATOM    231 HG13 ILE A  16     -22.451  -4.632  20.867  1.00 91.44           H  
ATOM    232  CG2 ILE A  16     -23.638  -7.098  21.468  1.00 91.44           C  
ATOM    233 HG21 ILE A  16     -23.790  -7.472  20.456  1.00 91.44           H  
ATOM    234 HG22 ILE A  16     -24.323  -6.269  21.650  1.00 91.44           H  
ATOM    235 HG23 ILE A  16     -23.883  -7.911  22.152  1.00 91.44           H  
ATOM    236  CD1 ILE A  16     -21.920  -5.913  19.215  1.00 91.44           C  
ATOM    237 HD11 ILE A  16     -21.495  -6.906  19.074  1.00 91.44           H  
ATOM    238 HD12 ILE A  16     -21.366  -5.206  18.597  1.00 91.44           H  
ATOM    239 HD13 ILE A  16     -22.964  -5.920  18.901  1.00 91.44           H  
ATOM    240  N   THR A  17     -23.094  -7.493  24.869  1.00 94.11           N  
ATOM    241  H   THR A  17     -23.751  -6.726  24.876  1.00 94.11           H  
ATOM    242  CA  THR A  17     -23.453  -8.647  25.692  1.00 94.11           C  
ATOM    243  HA  THR A  17     -22.689  -9.418  25.596  1.00 94.11           H  
ATOM    244  C   THR A  17     -24.764  -9.234  25.182  1.00 94.11           C  
ATOM    245  CB  THR A  17     -23.551  -8.278  27.180  1.00 94.11           C  
ATOM    246  HB  THR A  17     -23.889  -9.149  27.741  1.00 94.11           H  
ATOM    247  O   THR A  17     -25.658  -8.507  24.751  1.00 94.11           O  
ATOM    248  CG2 THR A  17     -22.214  -7.804  27.748  1.00 94.11           C  
ATOM    249 HG21 THR A  17     -21.913  -6.870  27.274  1.00 94.11           H  
ATOM    250 HG22 THR A  17     -22.309  -7.645  28.822  1.00 94.11           H  
ATOM    251 HG23 THR A  17     -21.451  -8.562  27.573  1.00 94.11           H  
ATOM    252  OG1 THR A  17     -24.450  -7.213  27.374  1.00 94.11           O  
ATOM    253  HG1 THR A  17     -24.600  -7.117  28.317  1.00 94.11           H  
ATOM    254  N   TRP A  18     -24.881 -10.556  25.204  1.00 93.46           N  
ATOM    255  H   TRP A  18     -24.107 -11.112  25.537  1.00 93.46           H  
ATOM    256  CA  TRP A  18     -26.126 -11.258  24.906  1.00 93.46           C  
ATOM    257  HA  TRP A  18     -26.955 -10.551  24.949  1.00 93.46           H  
ATOM    258  C   TRP A  18     -26.387 -12.316  25.969  1.00 93.46           C  
ATOM    259  CB  TRP A  18     -26.102 -11.858  23.493  1.00 93.46           C  
ATOM    260  HB2 TRP A  18     -26.033 -11.039  22.777  1.00 93.46           H  
ATOM    261  HB3 TRP A  18     -27.051 -12.362  23.310  1.00 93.46           H  
ATOM    262  O   TRP A  18     -25.458 -12.858  26.564  1.00 93.46           O  
ATOM    263  CG  TRP A  18     -24.990 -12.820  23.210  1.00 93.46           C  
ATOM    264  CD1 TRP A  18     -25.013 -14.156  23.420  1.00 93.46           C  
ATOM    265  HD1 TRP A  18     -25.850 -14.702  23.828  1.00 93.46           H  
ATOM    266  CD2 TRP A  18     -23.667 -12.526  22.677  1.00 93.46           C  
ATOM    267  CE2 TRP A  18     -22.932 -13.744  22.580  1.00 93.46           C  
ATOM    268  CE3 TRP A  18     -23.017 -11.345  22.270  1.00 93.46           C  
ATOM    269  HE3 TRP A  18     -23.546 -10.405  22.330  1.00 93.46           H  
ATOM    270  NE1 TRP A  18     -23.803 -14.706  23.042  1.00 93.46           N  
ATOM    271  HE1 TRP A  18     -23.596 -15.692  23.122  1.00 93.46           H  
ATOM    272  CH2 TRP A  18     -20.988 -12.597  21.717  1.00 93.46           C  
ATOM    273  HH2 TRP A  18     -19.971 -12.611  21.354  1.00 93.46           H  
ATOM    274  CZ2 TRP A  18     -21.610 -13.791  22.116  1.00 93.46           C  
ATOM    275  HZ2 TRP A  18     -21.081 -14.731  22.063  1.00 93.46           H  
ATOM    276  CZ3 TRP A  18     -21.699 -11.386  21.789  1.00 93.46           C  
ATOM    277  HZ3 TRP A  18     -21.232 -10.468  21.466  1.00 93.46           H  
ATOM    278  N   GLY A  19     -27.663 -12.605  26.197  1.00 95.65           N  
ATOM    279  H   GLY A  19     -28.379 -12.132  25.665  1.00 95.65           H  
ATOM    280  CA  GLY A  19     -28.117 -13.678  27.067  1.00 95.65           C  
ATOM    281  HA2 GLY A  19     -28.422 -13.279  28.035  1.00 95.65           H  
ATOM    282  HA3 GLY A  19     -27.307 -14.390  27.221  1.00 95.65           H  
ATOM    283  C   GLY A  19     -29.303 -14.389  26.432  1.00 95.65           C  
ATOM    284  O   GLY A  19     -30.161 -13.736  25.841  1.00 95.65           O  
ATOM    285  N   ALA A  20     -29.338 -15.713  26.535  1.00 96.12           N  
ATOM    286  H   ALA A  20     -28.585 -16.176  27.024  1.00 96.12           H  
ATOM    287  CA  ALA A  20     -30.479 -16.533  26.155  1.00 96.12           C  
ATOM    288  HA  ALA A  20     -31.321 -15.893  25.889  1.00 96.12           H  
ATOM    289  C   ALA A  20     -30.888 -17.386  27.355  1.00 96.12           C  
ATOM    290  CB  ALA A  20     -30.122 -17.380  24.928  1.00 96.12           C  
ATOM    291  HB1 ALA A  20     -29.292 -18.045  25.167  1.00 96.12           H  
ATOM    292  HB2 ALA A  20     -29.840 -16.731  24.100  1.00 96.12           H  
ATOM    293  HB3 ALA A  20     -30.984 -17.980  24.635  1.00 96.12           H  
ATOM    294  O   ALA A  20     -30.053 -18.089  27.923  1.00 96.12           O  
ATOM    295  N   THR A  21     -32.160 -17.309  27.735  1.00 97.13           N  
ATOM    296  H   THR A  21     -32.791 -16.706  27.226  1.00 97.13           H  
ATOM    297  CA  THR A  21     -32.728 -18.071  28.851  1.00 97.13           C  
ATOM    298  HA  THR A  21     -31.920 -18.538  29.412  1.00 97.13           H  
ATOM    299  C   THR A  21     -33.625 -19.171  28.302  1.00 97.13           C  
ATOM    300  CB  THR A  21     -33.489 -17.159  29.823  1.00 97.13           C  
ATOM    301  HB  THR A  21     -34.384 -16.781  29.329  1.00 97.13           H  
ATOM    302  O   THR A  21     -34.496 -18.900  27.475  1.00 97.13           O  
ATOM    303  CG2 THR A  21     -33.891 -17.877  31.107  1.00 97.13           C  
ATOM    304 HG21 THR A  21     -34.645 -18.631  30.883  1.00 97.13           H  
ATOM    305 HG22 THR A  21     -33.023 -18.360  31.555  1.00 97.13           H  
ATOM    306 HG23 THR A  21     -34.315 -17.161  31.811  1.00 97.13           H  
ATOM    307  OG1 THR A  21     -32.688 -16.057  30.195  1.00 97.13           O  
ATOM    308  HG1 THR A  21     -32.075 -16.341  30.877  1.00 97.13           H  
ATOM    309  N   ASP A  22     -33.401 -20.411  28.730  1.00 95.13           N  
ATOM    310  H   ASP A  22     -32.681 -20.570  29.421  1.00 95.13           H  
ATOM    311  CA  ASP A  22     -34.251 -21.537  28.357  1.00 95.13           C  
ATOM    312  HA  ASP A  22     -34.556 -21.386  27.321  1.00 95.13           H  
ATOM    313  C   ASP A  22     -35.552 -21.586  29.180  1.00 95.13           C  
ATOM    314  CB  ASP A  22     -33.445 -22.851  28.373  1.00 95.13           C  
ATOM    315  HB2 ASP A  22     -32.539 -22.707  27.783  1.00 95.13           H  
ATOM    316  HB3 ASP A  22     -34.034 -23.618  27.870  1.00 95.13           H  
ATOM    317  O   ASP A  22     -35.796 -20.782  30.083  1.00 95.13           O  
ATOM    318  CG  ASP A  22     -33.058 -23.386  29.756  1.00 95.13           C  
ATOM    319  OD1 ASP A  22     -33.663 -22.951  30.761  1.00 95.13           O  
ATOM    320  OD2 ASP A  22     -32.184 -24.276  29.785  1.00 95.13           O  
ATOM    321  N   LYS A  23     -36.416 -22.555  28.861  1.00 95.19           N  
ATOM    322  H   LYS A  23     -36.141 -23.203  28.136  1.00 95.19           H  
ATOM    323  CA  LYS A  23     -37.691 -22.776  29.562  1.00 95.19           C  
ATOM    324  HA  LYS A  23     -38.259 -21.846  29.547  1.00 95.19           H  
ATOM    325  C   LYS A  23     -37.533 -23.135  31.047  1.00 95.19           C  
ATOM    326  CB  LYS A  23     -38.497 -23.866  28.837  1.00 95.19           C  
ATOM    327  HB2 LYS A  23     -38.702 -23.549  27.815  1.00 95.19           H  
ATOM    328  HB3 LYS A  23     -39.449 -23.984  29.354  1.00 95.19           H  
ATOM    329  O   LYS A  23     -38.493 -22.993  31.797  1.00 95.19           O  
ATOM    330  CG  LYS A  23     -37.757 -25.217  28.815  1.00 95.19           C  
ATOM    331  HG2 LYS A  23     -37.353 -25.423  29.806  1.00 95.19           H  
ATOM    332  HG3 LYS A  23     -36.927 -25.170  28.109  1.00 95.19           H  
ATOM    333  CD  LYS A  23     -38.682 -26.375  28.434  1.00 95.19           C  
ATOM    334  HD2 LYS A  23     -39.051 -26.220  27.420  1.00 95.19           H  
ATOM    335  HD3 LYS A  23     -39.533 -26.388  29.115  1.00 95.19           H  
ATOM    336  CE  LYS A  23     -37.963 -27.730  28.509  1.00 95.19           C  
ATOM    337  HE2 LYS A  23     -37.150 -27.745  27.784  1.00 95.19           H  
ATOM    338  HE3 LYS A  23     -38.680 -28.503  28.231  1.00 95.19           H  
ATOM    339  NZ  LYS A  23     -37.424 -28.023  29.865  1.00 95.19           N  
ATOM    340  HZ1 LYS A  23     -37.964 -27.649  30.632  1.00 95.19           H  
ATOM    341  HZ2 LYS A  23     -37.220 -28.996  30.040  1.00 95.19           H  
ATOM    342  HZ3 LYS A  23     -36.553 -27.547  30.052  1.00 95.19           H  
ATOM    343  N   ASP A  24     -36.359 -23.623  31.448  1.00 96.10           N  
ATOM    344  H   ASP A  24     -35.569 -23.567  30.821  1.00 96.10           H  
ATOM    345  CA  ASP A  24     -36.043 -24.034  32.816  1.00 96.10           C  
ATOM    346  HA  ASP A  24     -36.971 -24.285  33.329  1.00 96.10           H  
ATOM    347  C   ASP A  24     -35.405 -22.873  33.608  1.00 96.10           C  
ATOM    348  CB  ASP A  24     -35.176 -25.312  32.787  1.00 96.10           C  
ATOM    349  HB2 ASP A  24     -34.216 -25.086  32.323  1.00 96.10           H  
ATOM    350  HB3 ASP A  24     -34.986 -25.634  33.811  1.00 96.10           H  
ATOM    351  O   ASP A  24     -35.015 -23.037  34.763  1.00 96.10           O  
ATOM    352  CG  ASP A  24     -35.847 -26.471  32.031  1.00 96.10           C  
ATOM    353  OD1 ASP A  24     -37.058 -26.736  32.220  1.00 96.10           O  
ATOM    354  OD2 ASP A  24     -35.217 -27.118  31.161  1.00 96.10           O  
ATOM    355  N   GLY A  25     -35.317 -21.680  33.002  1.00 95.05           N  
ATOM    356  H   GLY A  25     -35.574 -21.632  32.027  1.00 95.05           H  
ATOM    357  CA  GLY A  25     -34.743 -20.480  33.605  1.00 95.05           C  
ATOM    358  HA2 GLY A  25     -35.048 -20.422  34.650  1.00 95.05           H  
ATOM    359  HA3 GLY A  25     -35.130 -19.607  33.079  1.00 95.05           H  
ATOM    360  C   GLY A  25     -33.216 -20.432  33.551  1.00 95.05           C  
ATOM    361  O   GLY A  25     -32.614 -19.496  34.087  1.00 95.05           O  
ATOM    362  N   LYS A  26     -32.557 -21.398  32.900  1.00 96.06           N  
ATOM    363  H   LYS A  26     -33.088 -22.076  32.372  1.00 96.06           H  
ATOM    364  CA  LYS A  26     -31.104 -21.387  32.753  1.00 96.06           C  
ATOM    365  HA  LYS A  26     -30.669 -21.096  33.709  1.00 96.06           H  
ATOM    366  C   LYS A  26     -30.720 -20.361  31.697  1.00 96.06           C  
ATOM    367  CB  LYS A  26     -30.594 -22.784  32.393  1.00 96.06           C  
ATOM    368  HB2 LYS A  26     -31.034 -23.526  33.059  1.00 96.06           H  
ATOM    369  HB3 LYS A  26     -30.885 -23.007  31.367  1.00 96.06           H  
ATOM    370  O   LYS A  26     -31.174 -20.426  30.558  1.00 96.06           O  
ATOM    371  CG  LYS A  26     -29.069 -22.843  32.494  1.00 96.06           C  
ATOM    372  HG2 LYS A  26     -28.771 -22.742  33.537  1.00 96.06           H  
ATOM    373  HG3 LYS A  26     -28.636 -22.021  31.924  1.00 96.06           H  
ATOM    374  CD  LYS A  26     -28.529 -24.155  31.926  1.00 96.06           C  
ATOM    375  HD2 LYS A  26     -28.871 -24.252  30.895  1.00 96.06           H  
ATOM    376  HD3 LYS A  26     -28.885 -25.003  32.511  1.00 96.06           H  
ATOM    377  CE  LYS A  26     -27.004 -24.057  31.975  1.00 96.06           C  
ATOM    378  HE2 LYS A  26     -26.643 -24.265  32.982  1.00 96.06           H  
ATOM    379  HE3 LYS A  26     -26.733 -23.029  31.733  1.00 96.06           H  
ATOM    380  NZ  LYS A  26     -26.356 -24.921  30.973  1.00 96.06           N  
ATOM    381  HZ1 LYS A  26     -27.026 -25.206  30.273  1.00 96.06           H  
ATOM    382  HZ2 LYS A  26     -25.868 -25.706  31.379  1.00 96.06           H  
ATOM    383  HZ3 LYS A  26     -25.712 -24.322  30.476  1.00 96.06           H  
ATOM    384  N   THR A  27     -29.865 -19.419  32.077  1.00 96.13           N  
ATOM    385  H   THR A  27     -29.495 -19.456  33.017  1.00 96.13           H  
ATOM    386  CA  THR A  27     -29.368 -18.381  31.171  1.00 96.13           C  
ATOM    387  HA  THR A  27     -29.979 -18.371  30.269  1.00 96.13           H  
ATOM    388  C   THR A  27     -27.938 -18.682  30.760  1.00 96.13           C  
ATOM    389  CB  THR A  27     -29.491 -16.988  31.795  1.00 96.13           C  
ATOM    390  HB  THR A  27     -28.863 -16.923  32.683  1.00 96.13           H  
ATOM    391  O   THR A  27     -27.065 -18.816  31.613  1.00 96.13           O  
ATOM    392  CG2 THR A  27     -29.113 -15.875  30.817  1.00 96.13           C  
ATOM    393 HG21 THR A  27     -28.071 -15.977  30.515  1.00 96.13           H  
ATOM    394 HG22 THR A  27     -29.747 -15.926  29.932  1.00 96.13           H  
ATOM    395 HG23 THR A  27     -29.248 -14.908  31.301  1.00 96.13           H  
ATOM    396  OG1 THR A  27     -30.838 -16.766  32.157  1.00 96.13           O  
ATOM    397  HG1 THR A  27     -31.078 -17.415  32.823  1.00 96.13           H  
ATOM    398  N   GLU A  28     -27.695 -18.734  29.456  1.00 96.22           N  
ATOM    399  H   GLU A  28     -28.474 -18.620  28.823  1.00 96.22           H  
ATOM    400  CA  GLU A  28     -26.355 -18.679  28.881  1.00 96.22           C  
ATOM    401  HA  GLU A  28     -25.613 -18.938  29.637  1.00 96.22           H  
ATOM    402  C   GLU A  28     -26.086 -17.249  28.422  1.00 96.22           C  
ATOM    403  CB  GLU A  28     -26.216 -19.671  27.719  1.00 96.22           C  
ATOM    404  HB2 GLU A  28     -25.252 -19.521  27.233  1.00 96.22           H  
ATOM    405  HB3 GLU A  28     -26.992 -19.459  26.983  1.00 96.22           H  
ATOM    406  O   GLU A  28     -26.954 -16.606  27.829  1.00 96.22           O  
ATOM    407  CG  GLU A  28     -26.339 -21.145  28.150  1.00 96.22           C  
ATOM    408  HG2 GLU A  28     -26.328 -21.757  27.249  1.00 96.22           H  
ATOM    409  HG3 GLU A  28     -27.306 -21.298  28.630  1.00 96.22           H  
ATOM    410  CD  GLU A  28     -25.220 -21.639  29.084  1.00 96.22           C  
ATOM    411  OE1 GLU A  28     -25.406 -22.729  29.689  1.00 96.22           O  
ATOM    412  OE2 GLU A  28     -24.176 -20.957  29.179  1.00 96.22           O  
ATOM    413  N   THR A  29     -24.887 -16.738  28.690  1.00 96.99           N  
ATOM    414  H   THR A  29     -24.174 -17.354  29.055  1.00 96.99           H  
ATOM    415  CA  THR A  29     -24.493 -15.381  28.295  1.00 96.99           C  
ATOM    416  HA  THR A  29     -25.261 -14.974  27.636  1.00 96.99           H  
ATOM    417  C   THR A  29     -23.212 -15.400  27.482  1.00 96.99           C  
ATOM    418  CB  THR A  29     -24.366 -14.411  29.480  1.00 96.99           C  
ATOM    419  HB  THR A  29     -24.084 -13.429  29.099  1.00 96.99           H  
ATOM    420  O   THR A  29     -22.389 -16.304  27.604  1.00 96.99           O  
ATOM    421  CG2 THR A  29     -25.667 -14.255  30.265  1.00 96.99           C  
ATOM    422 HG21 THR A  29     -25.554 -13.458  30.999  1.00 96.99           H  
ATOM    423 HG22 THR A  29     -26.478 -13.996  29.585  1.00 96.99           H  
ATOM    424 HG23 THR A  29     -25.909 -15.184  30.782  1.00 96.99           H  
ATOM    425  OG1 THR A  29     -23.373 -14.843  30.376  1.00 96.99           O  
ATOM    426  HG1 THR A  29     -23.526 -15.774  30.550  1.00 96.99           H  
ATOM    427  N   GLY A  30     -23.037 -14.385  26.646  1.00 95.43           N  
ATOM    428  H   GLY A  30     -23.761 -13.685  26.582  1.00 95.43           H  
ATOM    429  CA  GLY A  30     -21.801 -14.146  25.924  1.00 95.43           C  
ATOM    430  HA2 GLY A  30     -21.859 -14.582  24.927  1.00 95.43           H  
ATOM    431  HA3 GLY A  30     -20.969 -14.614  26.451  1.00 95.43           H  
ATOM    432  C   GLY A  30     -21.520 -12.659  25.808  1.00 95.43           C  
ATOM    433  O   GLY A  30     -22.395 -11.815  26.011  1.00 95.43           O  
ATOM    434  N   SER A  31     -20.269 -12.334  25.503  1.00 95.63           N  
ATOM    435  H   SER A  31     -19.593 -13.061  25.317  1.00 95.63           H  
ATOM    436  CA  SER A  31     -19.884 -10.967  25.188  1.00 95.63           C  
ATOM    437  HA  SER A  31     -20.767 -10.475  24.781  1.00 95.63           H  
ATOM    438  C   SER A  31     -18.814 -10.921  24.107  1.00 95.63           C  
ATOM    439  CB  SER A  31     -19.452 -10.203  26.445  1.00 95.63           C  
ATOM    440  HB2 SER A  31     -19.347  -9.147  26.198  1.00 95.63           H  
ATOM    441  HB3 SER A  31     -20.224 -10.308  27.208  1.00 95.63           H  
ATOM    442  O   SER A  31     -18.010 -11.841  23.963  1.00 95.63           O  
ATOM    443  OG  SER A  31     -18.226 -10.676  26.963  1.00 95.63           O  
ATOM    444  HG  SER A  31     -18.370 -11.552  27.328  1.00 95.63           H  
ATOM    445  N   VAL A  32     -18.799  -9.824  23.356  1.00 94.26           N  
ATOM    446  H   VAL A  32     -19.525  -9.141  23.515  1.00 94.26           H  
ATOM    447  CA  VAL A  32     -17.721  -9.470  22.431  1.00 94.26           C  
ATOM    448  HA  VAL A  32     -16.844 -10.065  22.685  1.00 94.26           H  
ATOM    449  C   VAL A  32     -17.369  -8.004  22.630  1.00 94.26           C  
ATOM    450  CB  VAL A  32     -18.090  -9.793  20.971  1.00 94.26           C  
ATOM    451  HB  VAL A  32     -18.427 -10.828  20.925  1.00 94.26           H  
ATOM    452  O   VAL A  32     -18.251  -7.162  22.793  1.00 94.26           O  
ATOM    453  CG1 VAL A  32     -19.208  -8.897  20.443  1.00 94.26           C  
ATOM    454 HG11 VAL A  32     -20.025  -8.883  21.164  1.00 94.26           H  
ATOM    455 HG12 VAL A  32     -18.848  -7.872  20.350  1.00 94.26           H  
ATOM    456 HG13 VAL A  32     -19.563  -9.264  19.480  1.00 94.26           H  
ATOM    457  CG2 VAL A  32     -16.884  -9.651  20.037  1.00 94.26           C  
ATOM    458 HG21 VAL A  32     -16.555  -8.613  19.978  1.00 94.26           H  
ATOM    459 HG22 VAL A  32     -16.065 -10.275  20.394  1.00 94.26           H  
ATOM    460 HG23 VAL A  32     -17.163  -9.987  19.039  1.00 94.26           H  
ATOM    461  N   THR A  33     -16.077  -7.688  22.620  1.00 92.39           N  
ATOM    462  H   THR A  33     -15.403  -8.412  22.417  1.00 92.39           H  
ATOM    463  CA  THR A  33     -15.591  -6.312  22.745  1.00 92.39           C  
ATOM    464  HA  THR A  33     -16.434  -5.638  22.898  1.00 92.39           H  
ATOM    465  C   THR A  33     -14.896  -5.888  21.461  1.00 92.39           C  
ATOM    466  CB  THR A  33     -14.680  -6.145  23.967  1.00 92.39           C  
ATOM    467  HB  THR A  33     -13.826  -6.818  23.896  1.00 92.39           H  
ATOM    468  O   THR A  33     -13.959  -6.541  21.011  1.00 92.39           O  
ATOM    469  CG2 THR A  33     -14.183  -4.708  24.115  1.00 92.39           C  
ATOM    470 HG21 THR A  33     -13.672  -4.596  25.072  1.00 92.39           H  
ATOM    471 HG22 THR A  33     -13.483  -4.467  23.316  1.00 92.39           H  
ATOM    472 HG23 THR A  33     -15.032  -4.026  24.077  1.00 92.39           H  
ATOM    473  OG1 THR A  33     -15.411  -6.428  25.141  1.00 92.39           O  
ATOM    474  HG1 THR A  33     -15.397  -7.379  25.276  1.00 92.39           H  
ATOM    475  N   TYR A  34     -15.333  -4.765  20.899  1.00 87.62           N  
ATOM    476  H   TYR A  34     -16.118  -4.299  21.331  1.00 87.62           H  
ATOM    477  CA  TYR A  34     -14.728  -4.111  19.744  1.00 87.62           C  
ATOM    478  HA  TYR A  34     -13.959  -4.754  19.317  1.00 87.62           H  
ATOM    479  C   TYR A  34     -14.087  -2.794  20.164  1.00 87.62           C  
ATOM    480  CB  TYR A  34     -15.798  -3.859  18.677  1.00 87.62           C  
ATOM    481  HB2 TYR A  34     -16.572  -3.214  19.093  1.00 87.62           H  
ATOM    482  HB3 TYR A  34     -15.344  -3.328  17.841  1.00 87.62           H  
ATOM    483  O   TYR A  34     -14.613  -2.105  21.029  1.00 87.62           O  
ATOM    484  CG  TYR A  34     -16.433  -5.126  18.148  1.00 87.62           C  
ATOM    485  CD1 TYR A  34     -15.748  -5.907  17.197  1.00 87.62           C  
ATOM    486  HD1 TYR A  34     -14.774  -5.601  16.845  1.00 87.62           H  
ATOM    487  CD2 TYR A  34     -17.701  -5.524  18.608  1.00 87.62           C  
ATOM    488  HD2 TYR A  34     -18.231  -4.928  19.336  1.00 87.62           H  
ATOM    489  CE1 TYR A  34     -16.321  -7.099  16.715  1.00 87.62           C  
ATOM    490  HE1 TYR A  34     -15.788  -7.708  15.999  1.00 87.62           H  
ATOM    491  CE2 TYR A  34     -18.289  -6.694  18.096  1.00 87.62           C  
ATOM    492  HE2 TYR A  34     -19.282  -6.991  18.398  1.00 87.62           H  
ATOM    493  OH  TYR A  34     -18.160  -8.648  16.726  1.00 87.62           O  
ATOM    494  HH  TYR A  34     -17.598  -9.116  16.103  1.00 87.62           H  
ATOM    495  CZ  TYR A  34     -17.594  -7.498  17.173  1.00 87.62           C  
ATOM    496  N   LYS A  35     -12.995  -2.387  19.519  1.00 85.33           N  
ATOM    497  H   LYS A  35     -12.618  -2.982  18.795  1.00 85.33           H  
ATOM    498  CA  LYS A  35     -12.439  -1.034  19.659  1.00 85.33           C  
ATOM    499  HA  LYS A  35     -12.838  -0.561  20.556  1.00 85.33           H  
ATOM    500  C   LYS A  35     -12.862  -0.203  18.456  1.00 85.33           C  
ATOM    501  CB  LYS A  35     -10.917  -1.124  19.827  1.00 85.33           C  
ATOM    502  HB2 LYS A  35     -10.474  -1.532  18.918  1.00 85.33           H  
ATOM    503  HB3 LYS A  35     -10.703  -1.805  20.651  1.00 85.33           H  
ATOM    504  O   LYS A  35     -12.581  -0.594  17.324  1.00 85.33           O  
ATOM    505  CG  LYS A  35     -10.282   0.239  20.139  1.00 85.33           C  
ATOM    506  HG2 LYS A  35     -10.750   0.660  21.029  1.00 85.33           H  
ATOM    507  HG3 LYS A  35     -10.433   0.920  19.302  1.00 85.33           H  
ATOM    508  CD  LYS A  35      -8.778   0.066  20.390  1.00 85.33           C  
ATOM    509  HD2 LYS A  35      -8.636  -0.638  21.210  1.00 85.33           H  
ATOM    510  HD3 LYS A  35      -8.309  -0.334  19.491  1.00 85.33           H  
ATOM    511  CE  LYS A  35      -8.138   1.408  20.757  1.00 85.33           C  
ATOM    512  HE2 LYS A  35      -8.641   1.794  21.644  1.00 85.33           H  
ATOM    513  HE3 LYS A  35      -8.308   2.109  19.940  1.00 85.33           H  
ATOM    514  NZ  LYS A  35      -6.683   1.273  21.022  1.00 85.33           N  
ATOM    515  HZ1 LYS A  35      -6.284   2.165  21.278  1.00 85.33           H  
ATOM    516  HZ2 LYS A  35      -6.197   0.927  20.207  1.00 85.33           H  
ATOM    517  HZ3 LYS A  35      -6.524   0.632  21.787  1.00 85.33           H  
ATOM    518  N   LYS A  36     -13.505   0.948  18.671  1.00 83.53           N  
ATOM    519  H   LYS A  36     -13.678   1.238  19.623  1.00 83.53           H  
ATOM    520  CA  LYS A  36     -13.830   1.863  17.571  1.00 83.53           C  
ATOM    521  HA  LYS A  36     -14.244   1.278  16.750  1.00 83.53           H  
ATOM    522  C   LYS A  36     -12.539   2.516  17.092  1.00 83.53           C  
ATOM    523  CB  LYS A  36     -14.887   2.887  18.009  1.00 83.53           C  
ATOM    524  HB2 LYS A  36     -15.691   2.368  18.529  1.00 83.53           H  
ATOM    525  HB3 LYS A  36     -14.441   3.605  18.698  1.00 83.53           H  
ATOM    526  O   LYS A  36     -11.902   3.252  17.841  1.00 83.53           O  
ATOM    527  CG  LYS A  36     -15.485   3.621  16.794  1.00 83.53           C  
ATOM    528  HG2 LYS A  36     -14.693   4.105  16.222  1.00 83.53           H  
ATOM    529  HG3 LYS A  36     -15.997   2.902  16.154  1.00 83.53           H  
ATOM    530  CD  LYS A  36     -16.483   4.678  17.265  1.00 83.53           C  
ATOM    531  HD2 LYS A  36     -15.921   5.396  17.862  1.00 83.53           H  
ATOM    532  HD3 LYS A  36     -17.233   4.198  17.894  1.00 83.53           H  
ATOM    533  CE  LYS A  36     -17.189   5.432  16.126  1.00 83.53           C  
ATOM    534  HE2 LYS A  36     -16.451   6.035  15.597  1.00 83.53           H  
ATOM    535  HE3 LYS A  36     -17.609   4.710  15.426  1.00 83.53           H  
ATOM    536  NZ  LYS A  36     -18.276   6.299  16.657  1.00 83.53           N  
ATOM    537  HZ1 LYS A  36     -17.957   6.826  17.458  1.00 83.53           H  
ATOM    538  HZ2 LYS A  36     -19.028   5.740  17.032  1.00 83.53           H  
ATOM    539  HZ3 LYS A  36     -18.672   6.929  15.975  1.00 83.53           H  
ATOM    540  N   VAL A  37     -12.132   2.250  15.859  1.00 81.08           N  
ATOM    541  H   VAL A  37     -12.689   1.631  15.287  1.00 81.08           H  
ATOM    542  CA  VAL A  37     -10.918   2.821  15.261  1.00 81.08           C  
ATOM    543  HA  VAL A  37     -10.363   3.370  16.022  1.00 81.08           H  
ATOM    544  C   VAL A  37     -11.294   3.835  14.192  1.00 81.08           C  
ATOM    545  CB  VAL A  37      -9.962   1.737  14.732  1.00 81.08           C  
ATOM    546  HB  VAL A  37      -9.115   2.234  14.259  1.00 81.08           H  
ATOM    547  O   VAL A  37     -12.286   3.654  13.487  1.00 81.08           O  
ATOM    548  CG1 VAL A  37      -9.420   0.899  15.899  1.00 81.08           C  
ATOM    549 HG11 VAL A  37      -8.673   0.199  15.524  1.00 81.08           H  
ATOM    550 HG12 VAL A  37     -10.225   0.335  16.368  1.00 81.08           H  
ATOM    551 HG13 VAL A  37      -8.952   1.550  16.637  1.00 81.08           H  
ATOM    552  CG2 VAL A  37     -10.606   0.800  13.702  1.00 81.08           C  
ATOM    553 HG21 VAL A  37     -10.980   1.374  12.854  1.00 81.08           H  
ATOM    554 HG22 VAL A  37     -11.426   0.238  14.148  1.00 81.08           H  
ATOM    555 HG23 VAL A  37      -9.859   0.098  13.331  1.00 81.08           H  
ATOM    556  N   LYS A  38     -10.531   4.928  14.103  1.00 84.36           N  
ATOM    557  H   LYS A  38      -9.698   4.993  14.670  1.00 84.36           H  
ATOM    558  CA  LYS A  38     -10.674   5.875  12.997  1.00 84.36           C  
ATOM    559  HA  LYS A  38     -11.733   6.040  12.801  1.00 84.36           H  
ATOM    560  C   LYS A  38     -10.063   5.219  11.765  1.00 84.36           C  
ATOM    561  CB  LYS A  38     -10.023   7.224  13.350  1.00 84.36           C  
ATOM    562  HB2 LYS A  38     -10.377   7.540  14.332  1.00 84.36           H  
ATOM    563  HB3 LYS A  38      -8.941   7.102  13.397  1.00 84.36           H  
ATOM    564  O   LYS A  38      -8.936   4.732  11.840  1.00 84.36           O  
ATOM    565  CG  LYS A  38     -10.371   8.324  12.333  1.00 84.36           C  
ATOM    566  HG2 LYS A  38     -10.014   8.029  11.346  1.00 84.36           H  
ATOM    567  HG3 LYS A  38     -11.454   8.447  12.292  1.00 84.36           H  
ATOM    568  CD  LYS A  38      -9.724   9.667  12.711  1.00 84.36           C  
ATOM    569  HD2 LYS A  38     -10.098   9.986  13.684  1.00 84.36           H  
ATOM    570  HD3 LYS A  38      -8.645   9.529  12.773  1.00 84.36           H  
ATOM    571  CE  LYS A  38     -10.036  10.742  11.658  1.00 84.36           C  
ATOM    572  HE2 LYS A  38     -11.115  10.892  11.615  1.00 84.36           H  
ATOM    573  HE3 LYS A  38      -9.715  10.369  10.685  1.00 84.36           H  
ATOM    574  NZ  LYS A  38      -9.350  12.031  11.949  1.00 84.36           N  
ATOM    575  HZ1 LYS A  38      -9.558  12.720  11.241  1.00 84.36           H  
ATOM    576  HZ2 LYS A  38      -9.618  12.411  12.846  1.00 84.36           H  
ATOM    577  HZ3 LYS A  38      -8.347  11.911  11.948  1.00 84.36           H  
ATOM    578  N   ALA A  39     -10.812   5.181  10.668  1.00 88.26           N  
ATOM    579  H   ALA A  39     -11.737   5.585  10.676  1.00 88.26           H  
ATOM    580  CA  ALA A  39     -10.256   4.744   9.398  1.00 88.26           C  
ATOM    581  HA  ALA A  39      -9.833   3.747   9.521  1.00 88.26           H  
ATOM    582  C   ALA A  39      -9.132   5.696   8.979  1.00 88.26           C  
ATOM    583  CB  ALA A  39     -11.362   4.668   8.350  1.00 88.26           C  
ATOM    584  HB1 ALA A  39     -10.935   4.332   7.405  1.00 88.26           H  
ATOM    585  HB2 ALA A  39     -12.122   3.957   8.674  1.00 88.26           H  
ATOM    586  HB3 ALA A  39     -11.810   5.651   8.205  1.00 88.26           H  
ATOM    587  O   ALA A  39      -9.228   6.912   9.168  1.00 88.26           O  
ATOM    588  N   TYR A  40      -8.070   5.124   8.430  1.00 93.09           N  
ATOM    589  H   TYR A  40      -8.080   4.126   8.275  1.00 93.09           H  
ATOM    590  CA  TYR A  40      -6.980   5.883   7.851  1.00 93.09           C  
ATOM    591  HA  TYR A  40      -6.600   6.583   8.596  1.00 93.09           H  
ATOM    592  C   TYR A  40      -7.490   6.679   6.650  1.00 93.09           C  
ATOM    593  CB  TYR A  40      -5.855   4.924   7.469  1.00 93.09           C  
ATOM    594  HB2 TYR A  40      -6.249   4.157   6.803  1.00 93.09           H  
ATOM    595  HB3 TYR A  40      -5.502   4.437   8.378  1.00 93.09           H  
ATOM    596  O   TYR A  40      -8.183   6.138   5.787  1.00 93.09           O  
ATOM    597  CG  TYR A  40      -4.689   5.606   6.792  1.00 93.09           C  
ATOM    598  CD1 TYR A  40      -4.455   5.396   5.419  1.00 93.09           C  
ATOM    599  HD1 TYR A  40      -5.097   4.740   4.849  1.00 93.09           H  
ATOM    600  CD2 TYR A  40      -3.866   6.483   7.523  1.00 93.09           C  
ATOM    601  HD2 TYR A  40      -4.029   6.641   8.579  1.00 93.09           H  
ATOM    602  CE1 TYR A  40      -3.394   6.062   4.781  1.00 93.09           C  
ATOM    603  HE1 TYR A  40      -3.204   5.915   3.728  1.00 93.09           H  
ATOM    604  CE2 TYR A  40      -2.818   7.168   6.879  1.00 93.09           C  
ATOM    605  HE2 TYR A  40      -2.194   7.851   7.436  1.00 93.09           H  
ATOM    606  OH  TYR A  40      -1.584   7.627   4.870  1.00 93.09           O  
ATOM    607  HH  TYR A  40      -1.161   8.262   5.453  1.00 93.09           H  
ATOM    608  CZ  TYR A  40      -2.582   6.960   5.505  1.00 93.09           C  
ATOM    609  N   VAL A  41      -7.142   7.963   6.618  1.00 93.50           N  
ATOM    610  H   VAL A  41      -6.503   8.305   7.322  1.00 93.50           H  
ATOM    611  CA  VAL A  41      -7.365   8.843   5.473  1.00 93.50           C  
ATOM    612  HA  VAL A  41      -8.062   8.374   4.778  1.00 93.50           H  
ATOM    613  C   VAL A  41      -5.999   9.038   4.813  1.00 93.50           C  
ATOM    614  CB  VAL A  41      -7.998  10.180   5.893  1.00 93.50           C  
ATOM    615  HB  VAL A  41      -7.348  10.692   6.602  1.00 93.50           H  
ATOM    616  O   VAL A  41      -5.100   9.542   5.483  1.00 93.50           O  
ATOM    617  CG1 VAL A  41      -8.221  11.086   4.676  1.00 93.50           C  
ATOM    618 HG11 VAL A  41      -7.264  11.345   4.224  1.00 93.50           H  
ATOM    619 HG12 VAL A  41      -8.705  12.013   4.985  1.00 93.50           H  
ATOM    620 HG13 VAL A  41      -8.841  10.583   3.934  1.00 93.50           H  
ATOM    621  CG2 VAL A  41      -9.362   9.946   6.565  1.00 93.50           C  
ATOM    622 HG21 VAL A  41      -9.816  10.904   6.818  1.00 93.50           H  
ATOM    623 HG22 VAL A  41     -10.020   9.404   5.886  1.00 93.50           H  
ATOM    624 HG23 VAL A  41      -9.235   9.365   7.478  1.00 93.50           H  
ATOM    625  N   PRO A  42      -5.810   8.604   3.556  1.00 96.67           N  
ATOM    626  CA  PRO A  42      -4.541   8.756   2.853  1.00 96.67           C  
ATOM    627  HA  PRO A  42      -3.766   8.229   3.410  1.00 96.67           H  
ATOM    628  C   PRO A  42      -4.128  10.217   2.700  1.00 96.67           C  
ATOM    629  CB  PRO A  42      -4.730   8.075   1.498  1.00 96.67           C  
ATOM    630  HB2 PRO A  42      -3.815   7.596   1.150  1.00 96.67           H  
ATOM    631  HB3 PRO A  42      -5.090   8.800   0.768  1.00 96.67           H  
ATOM    632  O   PRO A  42      -4.939  11.056   2.305  1.00 96.67           O  
ATOM    633  CG  PRO A  42      -5.834   7.062   1.774  1.00 96.67           C  
ATOM    634  HG2 PRO A  42      -5.409   6.178   2.248  1.00 96.67           H  
ATOM    635  HG3 PRO A  42      -6.388   6.811   0.869  1.00 96.67           H  
ATOM    636  CD  PRO A  42      -6.720   7.783   2.775  1.00 96.67           C  
ATOM    637  HD2 PRO A  42      -7.239   7.046   3.387  1.00 96.67           H  
ATOM    638  HD3 PRO A  42      -7.431   8.423   2.252  1.00 96.67           H  
ATOM    639  N   GLU A  43      -2.858  10.493   2.988  1.00 96.94           N  
ATOM    640  H   GLU A  43      -2.261   9.746   3.314  1.00 96.94           H  
ATOM    641  CA  GLU A  43      -2.257  11.827   2.916  1.00 96.94           C  
ATOM    642  HA  GLU A  43      -2.871  12.459   2.274  1.00 96.94           H  
ATOM    643  C   GLU A  43      -0.854  11.760   2.291  1.00 96.94           C  
ATOM    644  CB  GLU A  43      -2.207  12.480   4.312  1.00 96.94           C  
ATOM    645  HB2 GLU A  43      -1.726  11.794   5.009  1.00 96.94           H  
ATOM    646  HB3 GLU A  43      -1.614  13.392   4.253  1.00 96.94           H  
ATOM    647  O   GLU A  43      -0.071  10.824   2.520  1.00 96.94           O  
ATOM    648  CG  GLU A  43      -3.609  12.843   4.825  1.00 96.94           C  
ATOM    649  HG2 GLU A  43      -4.250  11.961   4.792  1.00 96.94           H  
ATOM    650  HG3 GLU A  43      -4.025  13.581   4.138  1.00 96.94           H  
ATOM    651  CD  GLU A  43      -3.663  13.399   6.256  1.00 96.94           C  
ATOM    652  OE1 GLU A  43      -4.810  13.583   6.743  1.00 96.94           O  
ATOM    653  OE2 GLU A  43      -2.607  13.661   6.871  1.00 96.94           O  
ATOM    654  N   LEU A  44      -0.532  12.766   1.483  1.00 97.51           N  
ATOM    655  H   LEU A  44      -1.215  13.498   1.350  1.00 97.51           H  
ATOM    656  CA  LEU A  44       0.802  12.992   0.932  1.00 97.51           C  
ATOM    657  HA  LEU A  44       1.235  12.038   0.632  1.00 97.51           H  
ATOM    658  C   LEU A  44       1.691  13.615   2.009  1.00 97.51           C  
ATOM    659  CB  LEU A  44       0.716  13.889  -0.313  1.00 97.51           C  
ATOM    660  HB2 LEU A  44       0.429  14.894  -0.003  1.00 97.51           H  
ATOM    661  HB3 LEU A  44       1.708  13.952  -0.760  1.00 97.51           H  
ATOM    662  O   LEU A  44       1.213  14.437   2.776  1.00 97.51           O  
ATOM    663  CG  LEU A  44      -0.277  13.411  -1.385  1.00 97.51           C  
ATOM    664  HG  LEU A  44      -1.284  13.382  -0.969  1.00 97.51           H  
ATOM    665  CD1 LEU A  44      -0.286  14.402  -2.544  1.00 97.51           C  
ATOM    666 HD11 LEU A  44      -0.633  15.375  -2.198  1.00 97.51           H  
ATOM    667 HD12 LEU A  44       0.716  14.501  -2.960  1.00 97.51           H  
ATOM    668 HD13 LEU A  44      -0.960  14.052  -3.326  1.00 97.51           H  
ATOM    669  CD2 LEU A  44       0.073  12.016  -1.902  1.00 97.51           C  
ATOM    670 HD21 LEU A  44      -0.652  11.730  -2.664  1.00 97.51           H  
ATOM    671 HD22 LEU A  44       1.071  12.028  -2.338  1.00 97.51           H  
ATOM    672 HD23 LEU A  44       0.030  11.287  -1.093  1.00 97.51           H  
ATOM    673  N   GLY A  45       2.974  13.260   2.080  1.00 94.78           N  
ATOM    674  H   GLY A  45       3.391  12.721   1.334  1.00 94.78           H  
ATOM    675  CA  GLY A  45       3.896  13.934   3.002  1.00 94.78           C  
ATOM    676  HA2 GLY A  45       3.458  13.996   3.998  1.00 94.78           H  
ATOM    677  HA3 GLY A  45       4.826  13.370   3.056  1.00 94.78           H  
ATOM    678  C   GLY A  45       4.230  15.351   2.533  1.00 94.78           C  
ATOM    679  O   GLY A  45       4.464  16.237   3.341  1.00 94.78           O  
ATOM    680  N   LYS A  46       4.222  15.567   1.216  1.00 94.60           N  
ATOM    681  H   LYS A  46       4.059  14.769   0.618  1.00 94.60           H  
ATOM    682  CA  LYS A  46       4.398  16.864   0.557  1.00 94.60           C  
ATOM    683  HA  LYS A  46       3.908  17.629   1.159  1.00 94.60           H  
ATOM    684  C   LYS A  46       3.737  16.837  -0.821  1.00 94.60           C  
ATOM    685  CB  LYS A  46       5.895  17.207   0.478  1.00 94.60           C  
ATOM    686  HB2 LYS A  46       6.285  17.313   1.491  1.00 94.60           H  
ATOM    687  HB3 LYS A  46       6.017  18.162  -0.032  1.00 94.60           H  
ATOM    688  O   LYS A  46       3.556  15.765  -1.394  1.00 94.60           O  
ATOM    689  CG  LYS A  46       6.703  16.133  -0.259  1.00 94.60           C  
ATOM    690  HG2 LYS A  46       6.582  15.165   0.227  1.00 94.60           H  
ATOM    691  HG3 LYS A  46       6.333  16.066  -1.283  1.00 94.60           H  
ATOM    692  CD  LYS A  46       8.191  16.472  -0.278  1.00 94.60           C  
ATOM    693  HD2 LYS A  46       8.621  16.324   0.713  1.00 94.60           H  
ATOM    694  HD3 LYS A  46       8.316  17.515  -0.568  1.00 94.60           H  
ATOM    695  CE  LYS A  46       8.865  15.560  -1.303  1.00 94.60           C  
ATOM    696  HE2 LYS A  46       8.226  15.531  -2.186  1.00 94.60           H  
ATOM    697  HE3 LYS A  46       8.949  14.553  -0.896  1.00 94.60           H  
ATOM    698  NZ  LYS A  46      10.176  16.108  -1.695  1.00 94.60           N  
ATOM    699  HZ1 LYS A  46       9.999  16.983  -2.168  1.00 94.60           H  
ATOM    700  HZ2 LYS A  46      10.763  16.276  -0.891  1.00 94.60           H  
ATOM    701  HZ3 LYS A  46      10.635  15.501  -2.360  1.00 94.60           H  
ATOM    702  N   ALA A  47       3.387  18.002  -1.360  1.00 93.69           N  
ATOM    703  H   ALA A  47       3.577  18.848  -0.842  1.00 93.69           H  
ATOM    704  CA  ALA A  47       2.639  18.101  -2.618  1.00 93.69           C  
ATOM    705  HA  ALA A  47       1.714  17.533  -2.523  1.00 93.69           H  
ATOM    706  C   ALA A  47       3.393  17.541  -3.841  1.00 93.69           C  
ATOM    707  CB  ALA A  47       2.287  19.578  -2.840  1.00 93.69           C  
ATOM    708  HB1 ALA A  47       1.746  19.973  -1.980  1.00 93.69           H  
ATOM    709  HB2 ALA A  47       3.197  20.160  -2.988  1.00 93.69           H  
ATOM    710  HB3 ALA A  47       1.659  19.671  -3.725  1.00 93.69           H  
ATOM    711  O   ALA A  47       2.771  17.039  -4.774  1.00 93.69           O  
ATOM    712  N   ASP A  48       4.723  17.626  -3.841  1.00 93.67           N  
ATOM    713  H   ASP A  48       5.199  17.994  -3.029  1.00 93.67           H  
ATOM    714  CA  ASP A  48       5.594  17.255  -4.960  1.00 93.67           C  
ATOM    715  HA  ASP A  48       5.004  17.261  -5.876  1.00 93.67           H  
ATOM    716  C   ASP A  48       6.191  15.842  -4.835  1.00 93.67           C  
ATOM    717  CB  ASP A  48       6.697  18.321  -5.114  1.00 93.67           C  
ATOM    718  HB2 ASP A  48       7.195  18.170  -6.072  1.00 93.67           H  
ATOM    719  HB3 ASP A  48       6.240  19.311  -5.132  1.00 93.67           H  
ATOM    720  O   ASP A  48       7.029  15.457  -5.650  1.00 93.67           O  
ATOM    721  CG  ASP A  48       7.747  18.270  -3.993  1.00 93.67           C  
ATOM    722  OD1 ASP A  48       7.401  17.854  -2.864  1.00 93.67           O  
ATOM    723  OD2 ASP A  48       8.918  18.632  -4.233  1.00 93.67           O  
ATOM    724  N   GLU A  49       5.798  15.050  -3.829  1.00 95.58           N  
ATOM    725  H   GLU A  49       5.083  15.380  -3.197  1.00 95.58           H  
ATOM    726  CA  GLU A  49       6.304  13.680  -3.711  1.00 95.58           C  
ATOM    727  HA  GLU A  49       7.392  13.741  -3.753  1.00 95.58           H  
ATOM    728  C   GLU A  49       5.867  12.817  -4.903  1.00 95.58           C  
ATOM    729  CB  GLU A  49       5.941  13.035  -2.359  1.00 95.58           C  
ATOM    730  HB2 GLU A  49       6.550  12.139  -2.237  1.00 95.58           H  
ATOM    731  HB3 GLU A  49       6.204  13.724  -1.557  1.00 95.58           H  
ATOM    732  O   GLU A  49       4.806  13.027  -5.492  1.00 95.58           O  
ATOM    733  CG  GLU A  49       4.465  12.630  -2.228  1.00 95.58           C  
ATOM    734  HG2 GLU A  49       4.241  11.895  -3.001  1.00 95.58           H  
ATOM    735  HG3 GLU A  49       3.825  13.494  -2.410  1.00 95.58           H  
ATOM    736  CD  GLU A  49       4.113  12.009  -0.869  1.00 95.58           C  
ATOM    737  OE1 GLU A  49       3.151  11.208  -0.812  1.00 95.58           O  
ATOM    738  OE2 GLU A  49       4.757  12.271   0.169  1.00 95.58           O  
ATOM    739  N   ILE A  50       6.662  11.799  -5.230  1.00 97.87           N  
ATOM    740  H   ILE A  50       7.529  11.672  -4.728  1.00 97.87           H  
ATOM    741  CA  ILE A  50       6.227  10.723  -6.121  1.00 97.87           C  
ATOM    742  HA  ILE A  50       5.348  11.056  -6.673  1.00 97.87           H  
ATOM    743  C   ILE A  50       5.822   9.554  -5.232  1.00 97.87           C  
ATOM    744  CB  ILE A  50       7.298  10.374  -7.172  1.00 97.87           C  
ATOM    745  HB  ILE A  50       8.214  10.095  -6.652  1.00 97.87           H  
ATOM    746  O   ILE A  50       6.656   9.014  -4.504  1.00 97.87           O  
ATOM    747  CG1 ILE A  50       7.612  11.599  -8.060  1.00 97.87           C  
ATOM    748 HG12 ILE A  50       6.729  11.867  -8.639  1.00 97.87           H  
ATOM    749 HG13 ILE A  50       7.868  12.449  -7.428  1.00 97.87           H  
ATOM    750  CG2 ILE A  50       6.839   9.180  -8.030  1.00 97.87           C  
ATOM    751 HG21 ILE A  50       5.945   9.449  -8.593  1.00 97.87           H  
ATOM    752 HG22 ILE A  50       7.631   8.885  -8.718  1.00 97.87           H  
ATOM    753 HG23 ILE A  50       6.623   8.321  -7.395  1.00 97.87           H  
ATOM    754  CD1 ILE A  50       8.794  11.382  -9.014  1.00 97.87           C  
ATOM    755 HD11 ILE A  50       9.669  11.043  -8.460  1.00 97.87           H  
ATOM    756 HD12 ILE A  50       9.035  12.325  -9.506  1.00 97.87           H  
ATOM    757 HD13 ILE A  50       8.541  10.651  -9.782  1.00 97.87           H  
ATOM    758  N   SER A  51       4.545   9.182  -5.244  1.00 98.21           N  
ATOM    759  H   SER A  51       3.902   9.656  -5.861  1.00 98.21           H  
ATOM    760  CA  SER A  51       4.031   8.144  -4.347  1.00 98.21           C  
ATOM    761  HA  SER A  51       4.821   7.405  -4.214  1.00 98.21           H  
ATOM    762  C   SER A  51       2.837   7.393  -4.924  1.00 98.21           C  
ATOM    763  CB  SER A  51       3.710   8.733  -2.958  1.00 98.21           C  
ATOM    764  HB2 SER A  51       3.480   7.927  -2.262  1.00 98.21           H  
ATOM    765  HB3 SER A  51       4.591   9.257  -2.586  1.00 98.21           H  
ATOM    766  O   SER A  51       2.183   7.839  -5.866  1.00 98.21           O  
ATOM    767  OG  SER A  51       2.613   9.625  -2.969  1.00 98.21           O  
ATOM    768  HG  SER A  51       2.728  10.239  -2.240  1.00 98.21           H  
ATOM    769  N   CYS A  52       2.551   6.226  -4.353  1.00 98.62           N  
ATOM    770  H   CYS A  52       3.147   5.907  -3.602  1.00 98.62           H  
ATOM    771  CA  CYS A  52       1.309   5.496  -4.572  1.00 98.62           C  
ATOM    772  HA  CYS A  52       0.519   6.221  -4.768  1.00 98.62           H  
ATOM    773  C   CYS A  52       0.906   4.725  -3.311  1.00 98.62           C  
ATOM    774  CB  CYS A  52       1.422   4.587  -5.807  1.00 98.62           C  
ATOM    775  HB2 CYS A  52       0.445   4.147  -6.006  1.00 98.62           H  
ATOM    776  HB3 CYS A  52       1.711   5.191  -6.667  1.00 98.62           H  
ATOM    777  O   CYS A  52       1.728   4.436  -2.437  1.00 98.62           O  
ATOM    778  SG  CYS A  52       2.628   3.248  -5.566  1.00 98.62           S  
ATOM    779  HG  CYS A  52       2.468   2.670  -6.760  1.00 98.62           H  
ATOM    780  N   PHE A  53      -0.377   4.388  -3.221  1.00 98.77           N  
ATOM    781  H   PHE A  53      -0.996   4.660  -3.971  1.00 98.77           H  
ATOM    782  CA  PHE A  53      -0.961   3.670  -2.097  1.00 98.77           C  
ATOM    783  HA  PHE A  53      -0.181   3.451  -1.369  1.00 98.77           H  
ATOM    784  C   PHE A  53      -1.571   2.352  -2.559  1.00 98.77           C  
ATOM    785  CB  PHE A  53      -2.026   4.526  -1.410  1.00 98.77           C  
ATOM    786  HB2 PHE A  53      -2.796   4.770  -2.143  1.00 98.77           H  
ATOM    787  HB3 PHE A  53      -2.499   3.933  -0.627  1.00 98.77           H  
ATOM    788  O   PHE A  53      -2.230   2.300  -3.595  1.00 98.77           O  
ATOM    789  CG  PHE A  53      -1.526   5.820  -0.806  1.00 98.77           C  
ATOM    790  CD1 PHE A  53      -1.331   5.920   0.584  1.00 98.77           C  
ATOM    791  HD1 PHE A  53      -1.508   5.064   1.219  1.00 98.77           H  
ATOM    792  CD2 PHE A  53      -1.292   6.937  -1.631  1.00 98.77           C  
ATOM    793  HD2 PHE A  53      -1.456   6.874  -2.696  1.00 98.77           H  
ATOM    794  CE1 PHE A  53      -0.928   7.142   1.149  1.00 98.77           C  
ATOM    795  HE1 PHE A  53      -0.812   7.233   2.219  1.00 98.77           H  
ATOM    796  CE2 PHE A  53      -0.853   8.146  -1.071  1.00 98.77           C  
ATOM    797  HE2 PHE A  53      -0.672   9.000  -1.706  1.00 98.77           H  
ATOM    798  CZ  PHE A  53      -0.688   8.251   0.319  1.00 98.77           C  
ATOM    799  HZ  PHE A  53      -0.388   9.197   0.745  1.00 98.77           H  
ATOM    800  N   LEU A  54      -1.418   1.309  -1.750  1.00 98.76           N  
ATOM    801  H   LEU A  54      -0.893   1.449  -0.898  1.00 98.76           H  
ATOM    802  CA  LEU A  54      -2.077   0.022  -1.946  1.00 98.76           C  
ATOM    803  HA  LEU A  54      -2.706   0.064  -2.835  1.00 98.76           H  
ATOM    804  C   LEU A  54      -2.967  -0.295  -0.747  1.00 98.76           C  
ATOM    805  CB  LEU A  54      -1.013  -1.065  -2.164  1.00 98.76           C  
ATOM    806  HB2 LEU A  54      -0.333  -1.059  -1.312  1.00 98.76           H  
ATOM    807  HB3 LEU A  54      -0.437  -0.818  -3.055  1.00 98.76           H  
ATOM    808  O   LEU A  54      -2.466  -0.520   0.352  1.00 98.76           O  
ATOM    809  CG  LEU A  54      -1.599  -2.482  -2.316  1.00 98.76           C  
ATOM    810  HG  LEU A  54      -2.241  -2.710  -1.465  1.00 98.76           H  
ATOM    811  CD1 LEU A  54      -2.423  -2.643  -3.593  1.00 98.76           C  
ATOM    812 HD11 LEU A  54      -1.826  -2.352  -4.458  1.00 98.76           H  
ATOM    813 HD12 LEU A  54      -2.739  -3.680  -3.703  1.00 98.76           H  
ATOM    814 HD13 LEU A  54      -3.312  -2.014  -3.543  1.00 98.76           H  
ATOM    815  CD2 LEU A  54      -0.468  -3.505  -2.310  1.00 98.76           C  
ATOM    816 HD21 LEU A  54       0.226  -3.305  -3.127  1.00 98.76           H  
ATOM    817 HD22 LEU A  54      -0.872  -4.511  -2.417  1.00 98.76           H  
ATOM    818 HD23 LEU A  54       0.064  -3.434  -1.361  1.00 98.76           H  
ATOM    819  N   GLU A  55      -4.272  -0.384  -0.972  1.00 98.53           N  
ATOM    820  H   GLU A  55      -4.608  -0.171  -1.900  1.00 98.53           H  
ATOM    821  CA  GLU A  55      -5.219  -1.011  -0.056  1.00 98.53           C  
ATOM    822  HA  GLU A  55      -4.840  -0.921   0.962  1.00 98.53           H  
ATOM    823  C   GLU A  55      -5.372  -2.489  -0.403  1.00 98.53           C  
ATOM    824  CB  GLU A  55      -6.573  -0.296  -0.104  1.00 98.53           C  
ATOM    825  HB2 GLU A  55      -6.980  -0.331  -1.114  1.00 98.53           H  
ATOM    826  HB3 GLU A  55      -6.394   0.745   0.167  1.00 98.53           H  
ATOM    827  O   GLU A  55      -5.764  -2.836  -1.516  1.00 98.53           O  
ATOM    828  CG  GLU A  55      -7.579  -0.923   0.880  1.00 98.53           C  
ATOM    829  HG2 GLU A  55      -7.765  -1.957   0.587  1.00 98.53           H  
ATOM    830  HG3 GLU A  55      -7.130  -0.937   1.873  1.00 98.53           H  
ATOM    831  CD  GLU A  55      -8.930  -0.197   0.969  1.00 98.53           C  
ATOM    832  OE1 GLU A  55      -9.905  -0.833   1.443  1.00 98.53           O  
ATOM    833  OE2 GLU A  55      -8.991   1.021   0.702  1.00 98.53           O  
ATOM    834  N   THR A  56      -5.098  -3.376   0.551  1.00 98.29           N  
ATOM    835  H   THR A  56      -4.762  -3.046   1.444  1.00 98.29           H  
ATOM    836  CA  THR A  56      -5.234  -4.817   0.335  1.00 98.29           C  
ATOM    837  HA  THR A  56      -6.115  -4.979  -0.286  1.00 98.29           H  
ATOM    838  C   THR A  56      -5.453  -5.589   1.636  1.00 98.29           C  
ATOM    839  CB  THR A  56      -4.021  -5.344  -0.450  1.00 98.29           C  
ATOM    840  HB  THR A  56      -3.930  -4.782  -1.379  1.00 98.29           H  
ATOM    841  O   THR A  56      -5.102  -5.140   2.729  1.00 98.29           O  
ATOM    842  CG2 THR A  56      -2.697  -5.217   0.308  1.00 98.29           C  
ATOM    843 HG21 THR A  56      -2.478  -4.165   0.491  1.00 98.29           H  
ATOM    844 HG22 THR A  56      -2.748  -5.733   1.267  1.00 98.29           H  
ATOM    845 HG23 THR A  56      -1.893  -5.634  -0.298  1.00 98.29           H  
ATOM    846  OG1 THR A  56      -4.240  -6.695  -0.789  1.00 98.29           O  
ATOM    847  HG1 THR A  56      -4.967  -6.687  -1.416  1.00 98.29           H  
ATOM    848  N   SER A  57      -6.031  -6.786   1.531  1.00 97.88           N  
ATOM    849  H   SER A  57      -6.342  -7.084   0.618  1.00 97.88           H  
ATOM    850  CA  SER A  57      -6.150  -7.726   2.656  1.00 97.88           C  
ATOM    851  HA  SER A  57      -6.522  -7.188   3.528  1.00 97.88           H  
ATOM    852  C   SER A  57      -4.813  -8.370   3.054  1.00 97.88           C  
ATOM    853  CB  SER A  57      -7.158  -8.826   2.316  1.00 97.88           C  
ATOM    854  HB2 SER A  57      -6.806  -9.379   1.445  1.00 97.88           H  
ATOM    855  HB3 SER A  57      -7.243  -9.513   3.158  1.00 97.88           H  
ATOM    856  O   SER A  57      -4.733  -9.000   4.108  1.00 97.88           O  
ATOM    857  OG  SER A  57      -8.432  -8.270   2.039  1.00 97.88           O  
ATOM    858  HG  SER A  57      -8.981  -8.971   1.681  1.00 97.88           H  
ATOM    859  N   ASN A  58      -3.765  -8.230   2.233  1.00 98.02           N  
ATOM    860  H   ASN A  58      -3.886  -7.698   1.383  1.00 98.02           H  
ATOM    861  CA  ASN A  58      -2.440  -8.771   2.532  1.00 98.02           C  
ATOM    862  HA  ASN A  58      -2.554  -9.834   2.744  1.00 98.02           H  
ATOM    863  C   ASN A  58      -1.827  -8.119   3.783  1.00 98.02           C  
ATOM    864  CB  ASN A  58      -1.515  -8.641   1.311  1.00 98.02           C  
ATOM    865  HB2 ASN A  58      -1.465  -7.610   0.960  1.00 98.02           H  
ATOM    866  HB3 ASN A  58      -0.506  -8.939   1.596  1.00 98.02           H  
ATOM    867  O   ASN A  58      -1.985  -6.924   4.038  1.00 98.02           O  
ATOM    868  CG  ASN A  58      -1.928  -9.557   0.179  1.00 98.02           C  
ATOM    869  ND2 ASN A  58      -2.675  -9.089  -0.791  1.00 98.02           N  
ATOM    870 HD21 ASN A  58      -2.869  -9.729  -1.548  1.00 98.02           H  
ATOM    871 HD22 ASN A  58      -2.978  -8.126  -0.819  1.00 98.02           H  
ATOM    872  OD1 ASN A  58      -1.613 -10.730   0.187  1.00 98.02           O  
ATOM    873  N   THR A  59      -1.105  -8.911   4.578  1.00 97.84           N  
ATOM    874  H   THR A  59      -0.988  -9.883   4.327  1.00 97.84           H  
ATOM    875  CA  THR A  59      -0.455  -8.459   5.824  1.00 97.84           C  
ATOM    876  HA  THR A  59      -1.125  -7.782   6.354  1.00 97.84           H  
ATOM    877  C   THR A  59       0.841  -7.688   5.586  1.00 97.84           C  
ATOM    878  CB  THR A  59      -0.161  -9.647   6.747  1.00 97.84           C  
ATOM    879  HB  THR A  59       0.438  -9.312   7.594  1.00 97.84           H  
ATOM    880  O   THR A  59       1.264  -6.921   6.447  1.00 97.84           O  
ATOM    881  CG2 THR A  59      -1.446 -10.283   7.274  1.00 97.84           C  
ATOM    882 HG21 THR A  59      -2.038 -10.685   6.451  1.00 97.84           H  
ATOM    883 HG22 THR A  59      -2.035  -9.534   7.804  1.00 97.84           H  
ATOM    884 HG23 THR A  59      -1.200 -11.090   7.964  1.00 97.84           H  
ATOM    885  OG1 THR A  59       0.543 -10.638   6.035  1.00 97.84           O  
ATOM    886  HG1 THR A  59       0.695 -11.382   6.622  1.00 97.84           H  
ATOM    887  N   ALA A  60       1.449  -7.866   4.417  1.00 98.18           N  
ATOM    888  H   ALA A  60       1.025  -8.503   3.758  1.00 98.18           H  
ATOM    889  CA  ALA A  60       2.586  -7.111   3.921  1.00 98.18           C  
ATOM    890  HA  ALA A  60       2.572  -6.106   4.343  1.00 98.18           H  
ATOM    891  C   ALA A  60       2.472  -6.990   2.397  1.00 98.18           C  
ATOM    892  CB  ALA A  60       3.880  -7.813   4.356  1.00 98.18           C  
ATOM    893  HB1 ALA A  60       4.739  -7.333   3.887  1.00 98.18           H  
ATOM    894  HB2 ALA A  60       3.846  -8.865   4.074  1.00 98.18           H  
ATOM    895  HB3 ALA A  60       3.979  -7.742   5.440  1.00 98.18           H  
ATOM    896  O   ALA A  60       1.818  -7.815   1.756  1.00 98.18           O  
ATOM    897  N   ALA A  61       3.118  -5.973   1.839  1.00 98.40           N  
ATOM    898  H   ALA A  61       3.635  -5.327   2.419  1.00 98.40           H  
ATOM    899  CA  ALA A  61       3.170  -5.734   0.406  1.00 98.40           C  
ATOM    900  HA  ALA A  61       3.030  -6.675  -0.124  1.00 98.40           H  
ATOM    901  C   ALA A  61       4.533  -5.165   0.004  1.00 98.40           C  
ATOM    902  CB  ALA A  61       2.035  -4.778   0.026  1.00 98.40           C  
ATOM    903  HB1 ALA A  61       2.056  -4.614  -1.051  1.00 98.40           H  
ATOM    904  HB2 ALA A  61       1.075  -5.215   0.298  1.00 98.40           H  
ATOM    905  HB3 ALA A  61       2.159  -3.823   0.538  1.00 98.40           H  
ATOM    906  O   ALA A  61       5.224  -4.561   0.828  1.00 98.40           O  
ATOM    907  N   ALA A  62       4.882  -5.330  -1.265  1.00 98.36           N  
ATOM    908  H   ALA A  62       4.246  -5.844  -1.858  1.00 98.36           H  
ATOM    909  CA  ALA A  62       5.996  -4.667  -1.930  1.00 98.36           C  
ATOM    910  HA  ALA A  62       6.372  -3.856  -1.306  1.00 98.36           H  
ATOM    911  C   ALA A  62       5.506  -4.048  -3.250  1.00 98.36           C  
ATOM    912  CB  ALA A  62       7.152  -5.658  -2.100  1.00 98.36           C  
ATOM    913  HB1 ALA A  62       6.840  -6.531  -2.674  1.00 98.36           H  
ATOM    914  HB2 ALA A  62       7.499  -5.991  -1.121  1.00 98.36           H  
ATOM    915  HB3 ALA A  62       7.983  -5.173  -2.611  1.00 98.36           H  
ATOM    916  O   ALA A  62       4.383  -4.305  -3.696  1.00 98.36           O  
ATOM    917  N   VAL A  63       6.330  -3.211  -3.877  1.00 98.55           N  
ATOM    918  H   VAL A  63       7.260  -3.065  -3.511  1.00 98.55           H  
ATOM    919  CA  VAL A  63       6.021  -2.638  -5.192  1.00 98.55           C  
ATOM    920  HA  VAL A  63       5.330  -3.311  -5.700  1.00 98.55           H  
ATOM    921  C   VAL A  63       7.280  -2.555  -6.038  1.00 98.55           C  
ATOM    922  CB  VAL A  63       5.307  -1.279  -5.071  1.00 98.55           C  
ATOM    923  HB  VAL A  63       4.522  -1.380  -4.322  1.00 98.55           H  
ATOM    924  O   VAL A  63       8.357  -2.224  -5.543  1.00 98.55           O  
ATOM    925  CG1 VAL A  63       6.249  -0.165  -4.627  1.00 98.55           C  
ATOM    926 HG11 VAL A  63       5.655   0.722  -4.409  1.00 98.55           H  
ATOM    927 HG12 VAL A  63       6.817  -0.482  -3.751  1.00 98.55           H  
ATOM    928 HG13 VAL A  63       6.961   0.082  -5.414  1.00 98.55           H  
ATOM    929  CG2 VAL A  63       4.622  -0.839  -6.369  1.00 98.55           C  
ATOM    930 HG21 VAL A  63       5.346  -0.733  -7.177  1.00 98.55           H  
ATOM    931 HG22 VAL A  63       3.872  -1.576  -6.656  1.00 98.55           H  
ATOM    932 HG23 VAL A  63       4.120   0.116  -6.216  1.00 98.55           H  
ATOM    933  N   TYR A  64       7.126  -2.823  -7.327  1.00 98.44           N  
ATOM    934  H   TYR A  64       6.209  -3.103  -7.646  1.00 98.44           H  
ATOM    935  CA  TYR A  64       8.118  -2.495  -8.337  1.00 98.44           C  
ATOM    936  HA  TYR A  64       9.037  -2.180  -7.842  1.00 98.44           H  
ATOM    937  C   TYR A  64       7.603  -1.332  -9.174  1.00 98.44           C  
ATOM    938  CB  TYR A  64       8.417  -3.730  -9.188  1.00 98.44           C  
ATOM    939  HB2 TYR A  64       7.551  -3.958  -9.810  1.00 98.44           H  
ATOM    940  HB3 TYR A  64       8.590  -4.579  -8.527  1.00 98.44           H  
ATOM    941  O   TYR A  64       6.453  -1.365  -9.593  1.00 98.44           O  
ATOM    942  CG  TYR A  64       9.645  -3.564 -10.054  1.00 98.44           C  
ATOM    943  CD1 TYR A  64       9.588  -3.702 -11.453  1.00 98.44           C  
ATOM    944  HD1 TYR A  64       8.652  -3.937 -11.939  1.00 98.44           H  
ATOM    945  CD2 TYR A  64      10.872  -3.290  -9.434  1.00 98.44           C  
ATOM    946  HD2 TYR A  64      10.922  -3.187  -8.360  1.00 98.44           H  
ATOM    947  CE1 TYR A  64      10.755  -3.538 -12.226  1.00 98.44           C  
ATOM    948  HE1 TYR A  64      10.715  -3.624 -13.302  1.00 98.44           H  
ATOM    949  CE2 TYR A  64      12.040  -3.158 -10.191  1.00 98.44           C  
ATOM    950  HE2 TYR A  64      12.979  -2.982  -9.687  1.00 98.44           H  
ATOM    951  OH  TYR A  64      13.130  -3.123 -12.303  1.00 98.44           O  
ATOM    952  HH  TYR A  64      13.837  -2.876 -11.702  1.00 98.44           H  
ATOM    953  CZ  TYR A  64      11.986  -3.268 -11.592  1.00 98.44           C  
ATOM    954  N   VAL A  65       8.428  -0.311  -9.402  1.00 98.61           N  
ATOM    955  H   VAL A  65       9.375  -0.369  -9.055  1.00 98.61           H  
ATOM    956  CA  VAL A  65       8.044   0.919 -10.113  1.00 98.61           C  
ATOM    957  HA  VAL A  65       7.126   0.745 -10.675  1.00 98.61           H  
ATOM    958  C   VAL A  65       9.149   1.275 -11.102  1.00 98.61           C  
ATOM    959  CB  VAL A  65       7.785   2.079  -9.125  1.00 98.61           C  
ATOM    960  HB  VAL A  65       8.702   2.291  -8.576  1.00 98.61           H  
ATOM    961  O   VAL A  65      10.317   1.357 -10.713  1.00 98.61           O  
ATOM    962  CG1 VAL A  65       7.350   3.345  -9.864  1.00 98.61           C  
ATOM    963 HG11 VAL A  65       6.496   3.134 -10.508  1.00 98.61           H  
ATOM    964 HG12 VAL A  65       8.186   3.714 -10.458  1.00 98.61           H  
ATOM    965 HG13 VAL A  65       7.076   4.121  -9.150  1.00 98.61           H  
ATOM    966  CG2 VAL A  65       6.697   1.743  -8.103  1.00 98.61           C  
ATOM    967 HG21 VAL A  65       5.772   1.474  -8.614  1.00 98.61           H  
ATOM    968 HG22 VAL A  65       7.027   0.913  -7.479  1.00 98.61           H  
ATOM    969 HG23 VAL A  65       6.517   2.601  -7.454  1.00 98.61           H  
ATOM    970  N   TRP A  66       8.807   1.475 -12.376  1.00 98.40           N  
ATOM    971  H   TRP A  66       7.833   1.415 -12.636  1.00 98.40           H  
ATOM    972  CA  TRP A  66       9.790   1.715 -13.439  1.00 98.40           C  
ATOM    973  HA  TRP A  66      10.654   2.222 -13.008  1.00 98.40           H  
ATOM    974  C   TRP A  66       9.264   2.617 -14.564  1.00 98.40           C  
ATOM    975  CB  TRP A  66      10.309   0.378 -13.994  1.00 98.40           C  
ATOM    976  HB2 TRP A  66      10.614  -0.258 -13.164  1.00 98.40           H  
ATOM    977  HB3 TRP A  66      11.203   0.567 -14.589  1.00 98.40           H  
ATOM    978  O   TRP A  66       8.066   2.876 -14.692  1.00 98.40           O  
ATOM    979  CG  TRP A  66       9.343  -0.380 -14.844  1.00 98.40           C  
ATOM    980  CD1 TRP A  66       9.281  -0.342 -16.196  1.00 98.40           C  
ATOM    981  HD1 TRP A  66       9.933   0.248 -16.824  1.00 98.40           H  
ATOM    982  CD2 TRP A  66       8.262  -1.261 -14.416  1.00 98.40           C  
ATOM    983  CE2 TRP A  66       7.615  -1.761 -15.582  1.00 98.40           C  
ATOM    984  CE3 TRP A  66       7.753  -1.678 -13.167  1.00 98.40           C  
ATOM    985  HE3 TRP A  66       8.209  -1.313 -12.259  1.00 98.40           H  
ATOM    986  NE1 TRP A  66       8.239  -1.136 -16.633  1.00 98.40           N  
ATOM    987  HE1 TRP A  66       7.869  -1.153 -17.572  1.00 98.40           H  
ATOM    988  CH2 TRP A  66       6.057  -3.043 -14.274  1.00 98.40           C  
ATOM    989  HH2 TRP A  66       5.213  -3.715 -14.250  1.00 98.40           H  
ATOM    990  CZ2 TRP A  66       6.537  -2.644 -15.524  1.00 98.40           C  
ATOM    991  HZ2 TRP A  66       6.069  -2.999 -16.431  1.00 98.40           H  
ATOM    992  CZ3 TRP A  66       6.659  -2.561 -13.096  1.00 98.40           C  
ATOM    993  HZ3 TRP A  66       6.281  -2.871 -12.133  1.00 98.40           H  
ATOM    994  N   ASN A  67      10.181   3.095 -15.406  1.00 98.49           N  
ATOM    995  H   ASN A  67      11.150   2.896 -15.200  1.00 98.49           H  
ATOM    996  CA  ASN A  67       9.883   3.760 -16.668  1.00 98.49           C  
ATOM    997  HA  ASN A  67       8.829   3.611 -16.904  1.00 98.49           H  
ATOM    998  C   ASN A  67      10.697   3.125 -17.805  1.00 98.49           C  
ATOM    999  CB  ASN A  67      10.109   5.274 -16.526  1.00 98.49           C  
ATOM   1000  HB2 ASN A  67       9.509   5.654 -15.699  1.00 98.49           H  
ATOM   1001  HB3 ASN A  67      11.159   5.482 -16.319  1.00 98.49           H  
ATOM   1002  O   ASN A  67      11.912   3.295 -17.885  1.00 98.49           O  
ATOM   1003  CG  ASN A  67       9.711   6.047 -17.768  1.00 98.49           C  
ATOM   1004  ND2 ASN A  67       9.588   7.341 -17.669  1.00 98.49           N  
ATOM   1005 HD21 ASN A  67       9.553   7.767 -16.754  1.00 98.49           H  
ATOM   1006 HD22 ASN A  67       9.325   7.858 -18.496  1.00 98.49           H  
ATOM   1007  OD1 ASN A  67       9.468   5.500 -18.832  1.00 98.49           O  
ATOM   1008  N   ASN A  68      10.007   2.393 -18.682  1.00 97.16           N  
ATOM   1009  H   ASN A  68       9.006   2.325 -18.565  1.00 97.16           H  
ATOM   1010  CA  ASN A  68      10.553   1.741 -19.879  1.00 97.16           C  
ATOM   1011  HA  ASN A  68      11.631   1.641 -19.758  1.00 97.16           H  
ATOM   1012  C   ASN A  68      10.351   2.551 -21.173  1.00 97.16           C  
ATOM   1013  CB  ASN A  68       9.944   0.331 -20.005  1.00 97.16           C  
ATOM   1014  HB2 ASN A  68      10.370  -0.165 -20.877  1.00 97.16           H  
ATOM   1015  HB3 ASN A  68      10.209  -0.258 -19.127  1.00 97.16           H  
ATOM   1016  O   ASN A  68      10.693   2.072 -22.251  1.00 97.16           O  
ATOM   1017  CG  ASN A  68       8.428   0.334 -20.151  1.00 97.16           C  
ATOM   1018  ND2 ASN A  68       7.829  -0.828 -20.223  1.00 97.16           N  
ATOM   1019 HD21 ASN A  68       8.352  -1.692 -20.235  1.00 97.16           H  
ATOM   1020 HD22 ASN A  68       6.837  -0.827 -20.032  1.00 97.16           H  
ATOM   1021  OD1 ASN A  68       7.768   1.363 -20.121  1.00 97.16           O  
ATOM   1022  N   LYS A  69       9.804   3.768 -21.082  1.00 96.82           N  
ATOM   1023  H   LYS A  69       9.554   4.108 -20.164  1.00 96.82           H  
ATOM   1024  CA  LYS A  69       9.669   4.706 -22.209  1.00 96.82           C  
ATOM   1025  HA  LYS A  69       9.502   4.136 -23.122  1.00 96.82           H  
ATOM   1026  C   LYS A  69      10.955   5.509 -22.444  1.00 96.82           C  
ATOM   1027  CB  LYS A  69       8.459   5.633 -21.984  1.00 96.82           C  
ATOM   1028  HB2 LYS A  69       8.352   6.283 -22.853  1.00 96.82           H  
ATOM   1029  HB3 LYS A  69       8.647   6.267 -21.117  1.00 96.82           H  
ATOM   1030  O   LYS A  69      11.022   6.302 -23.378  1.00 96.82           O  
ATOM   1031  CG  LYS A  69       7.141   4.866 -21.781  1.00 96.82           C  
ATOM   1032  HG2 LYS A  69       6.926   4.286 -22.678  1.00 96.82           H  
ATOM   1033  HG3 LYS A  69       7.238   4.181 -20.938  1.00 96.82           H  
ATOM   1034  CD  LYS A  69       5.969   5.814 -21.490  1.00 96.82           C  
ATOM   1035  HD2 LYS A  69       5.843   6.507 -22.322  1.00 96.82           H  
ATOM   1036  HD3 LYS A  69       6.189   6.375 -20.581  1.00 96.82           H  
ATOM   1037  CE  LYS A  69       4.691   4.986 -21.295  1.00 96.82           C  
ATOM   1038  HE2 LYS A  69       4.898   4.207 -20.561  1.00 96.82           H  
ATOM   1039  HE3 LYS A  69       4.450   4.488 -22.233  1.00 96.82           H  
ATOM   1040  NZ  LYS A  69       3.537   5.803 -20.835  1.00 96.82           N  
ATOM   1041  HZ1 LYS A  69       3.291   6.512 -21.511  1.00 96.82           H  
ATOM   1042  HZ2 LYS A  69       2.734   5.211 -20.681  1.00 96.82           H  
ATOM   1043  HZ3 LYS A  69       3.744   6.243 -19.950  1.00 96.82           H  
ATOM   1044  N   VAL A  70      11.962   5.309 -21.595  1.00 96.21           N  
ATOM   1045  H   VAL A  70      11.827   4.609 -20.880  1.00 96.21           H  
ATOM   1046  CA  VAL A  70      13.289   5.931 -21.648  1.00 96.21           C  
ATOM   1047  HA  VAL A  70      13.370   6.512 -22.566  1.00 96.21           H  
ATOM   1048  C   VAL A  70      14.379   4.858 -21.699  1.00 96.21           C  
ATOM   1049  CB  VAL A  70      13.503   6.897 -20.466  1.00 96.21           C  
ATOM   1050  HB  VAL A  70      14.512   7.304 -20.535  1.00 96.21           H  
ATOM   1051  O   VAL A  70      14.153   3.712 -21.308  1.00 96.21           O  
ATOM   1052  CG1 VAL A  70      12.521   8.073 -20.530  1.00 96.21           C  
ATOM   1053 HG11 VAL A  70      11.500   7.727 -20.370  1.00 96.21           H  
ATOM   1054 HG12 VAL A  70      12.588   8.560 -21.503  1.00 96.21           H  
ATOM   1055 HG13 VAL A  70      12.775   8.800 -19.758  1.00 96.21           H  
ATOM   1056  CG2 VAL A  70      13.350   6.217 -19.103  1.00 96.21           C  
ATOM   1057 HG21 VAL A  70      14.074   5.409 -19.001  1.00 96.21           H  
ATOM   1058 HG22 VAL A  70      13.532   6.950 -18.317  1.00 96.21           H  
ATOM   1059 HG23 VAL A  70      12.345   5.814 -18.981  1.00 96.21           H  
ATOM   1060  N   SER A  71      15.560   5.231 -22.201  1.00 95.44           N  
ATOM   1061  H   SER A  71      15.693   6.201 -22.450  1.00 95.44           H  
ATOM   1062  CA  SER A  71      16.731   4.355 -22.296  1.00 95.44           C  
ATOM   1063  HA  SER A  71      16.513   3.422 -21.776  1.00 95.44           H  
ATOM   1064  C   SER A  71      17.960   5.043 -21.681  1.00 95.44           C  
ATOM   1065  CB  SER A  71      16.994   3.969 -23.752  1.00 95.44           C  
ATOM   1066  HB2 SER A  71      16.115   3.460 -24.148  1.00 95.44           H  
ATOM   1067  HB3 SER A  71      17.185   4.862 -24.347  1.00 95.44           H  
ATOM   1068  O   SER A  71      18.357   6.092 -22.191  1.00 95.44           O  
ATOM   1069  OG  SER A  71      18.107   3.097 -23.824  1.00 95.44           O  
ATOM   1070  HG  SER A  71      18.900   3.633 -23.896  1.00 95.44           H  
ATOM   1071  N   PRO A  72      18.594   4.468 -20.641  1.00 95.48           N  
ATOM   1072  CA  PRO A  72      18.243   3.196 -20.004  1.00 95.48           C  
ATOM   1073  HA  PRO A  72      18.178   2.408 -20.754  1.00 95.48           H  
ATOM   1074  C   PRO A  72      16.910   3.263 -19.237  1.00 95.48           C  
ATOM   1075  CB  PRO A  72      19.415   2.886 -19.070  1.00 95.48           C  
ATOM   1076  HB2 PRO A  72      19.116   2.292 -18.206  1.00 95.48           H  
ATOM   1077  HB3 PRO A  72      20.201   2.377 -19.627  1.00 95.48           H  
ATOM   1078  O   PRO A  72      16.440   4.340 -18.883  1.00 95.48           O  
ATOM   1079  CG  PRO A  72      19.901   4.275 -18.659  1.00 95.48           C  
ATOM   1080  HG2 PRO A  72      19.264   4.668 -17.866  1.00 95.48           H  
ATOM   1081  HG3 PRO A  72      20.944   4.265 -18.344  1.00 95.48           H  
ATOM   1082  CD  PRO A  72      19.700   5.096 -19.932  1.00 95.48           C  
ATOM   1083  HD2 PRO A  72      19.470   6.132 -19.683  1.00 95.48           H  
ATOM   1084  HD3 PRO A  72      20.598   5.050 -20.550  1.00 95.48           H  
ATOM   1085  N   VAL A  73      16.312   2.094 -18.982  1.00 97.40           N  
ATOM   1086  H   VAL A  73      16.758   1.245 -19.301  1.00 97.40           H  
ATOM   1087  CA  VAL A  73      15.107   1.968 -18.145  1.00 97.40           C  
ATOM   1088  HA  VAL A  73      14.310   2.565 -18.587  1.00 97.40           H  
ATOM   1089  C   VAL A  73      15.406   2.502 -16.746  1.00 97.40           C  
ATOM   1090  CB  VAL A  73      14.640   0.499 -18.048  1.00 97.40           C  
ATOM   1091  HB  VAL A  73      15.460  -0.106 -17.661  1.00 97.40           H  
ATOM   1092  O   VAL A  73      16.365   2.061 -16.111  1.00 97.40           O  
ATOM   1093  CG1 VAL A  73      13.434   0.299 -17.116  1.00 97.40           C  
ATOM   1094 HG11 VAL A  73      13.158  -0.755 -17.089  1.00 97.40           H  
ATOM   1095 HG12 VAL A  73      13.677   0.608 -16.099  1.00 97.40           H  
ATOM   1096 HG13 VAL A  73      12.583   0.877 -17.475  1.00 97.40           H  
ATOM   1097  CG2 VAL A  73      14.264  -0.049 -19.432  1.00 97.40           C  
ATOM   1098 HG21 VAL A  73      15.145  -0.084 -20.073  1.00 97.40           H  
ATOM   1099 HG22 VAL A  73      13.522   0.595 -19.902  1.00 97.40           H  
ATOM   1100 HG23 VAL A  73      13.865  -1.059 -19.342  1.00 97.40           H  
ATOM   1101  N   ILE A  74      14.554   3.395 -16.244  1.00 97.90           N  
ATOM   1102  H   ILE A  74      13.776   3.689 -16.817  1.00 97.90           H  
ATOM   1103  CA  ILE A  74      14.655   3.911 -14.874  1.00 97.90           C  
ATOM   1104  HA  ILE A  74      15.702   3.898 -14.572  1.00 97.90           H  
ATOM   1105  C   ILE A  74      13.875   2.984 -13.939  1.00 97.90           C  
ATOM   1106  CB  ILE A  74      14.174   5.376 -14.782  1.00 97.90           C  
ATOM   1107  HB  ILE A  74      13.127   5.420 -15.083  1.00 97.90           H  
ATOM   1108  O   ILE A  74      12.715   2.671 -14.207  1.00 97.90           O  
ATOM   1109  CG1 ILE A  74      15.001   6.289 -15.719  1.00 97.90           C  
ATOM   1110 HG12 ILE A  74      14.988   5.882 -16.730  1.00 97.90           H  
ATOM   1111 HG13 ILE A  74      16.038   6.309 -15.385  1.00 97.90           H  
ATOM   1112  CG2 ILE A  74      14.287   5.869 -13.329  1.00 97.90           C  
ATOM   1113 HG21 ILE A  74      15.328   5.843 -13.006  1.00 97.90           H  
ATOM   1114 HG22 ILE A  74      13.679   5.268 -12.653  1.00 97.90           H  
ATOM   1115 HG23 ILE A  74      13.925   6.894 -13.249  1.00 97.90           H  
ATOM   1116  CD1 ILE A  74      14.480   7.730 -15.800  1.00 97.90           C  
ATOM   1117 HD11 ILE A  74      14.649   8.253 -14.859  1.00 97.90           H  
ATOM   1118 HD12 ILE A  74      15.017   8.262 -16.585  1.00 97.90           H  
ATOM   1119 HD13 ILE A  74      13.415   7.730 -16.031  1.00 97.90           H  
ATOM   1120  N   LYS A  75      14.494   2.554 -12.835  1.00 97.82           N  
ATOM   1121  H   LYS A  75      15.439   2.874 -12.676  1.00 97.82           H  
ATOM   1122  CA  LYS A  75      13.905   1.644 -11.839  1.00 97.82           C  
ATOM   1123  HA  LYS A  75      12.901   1.349 -12.145  1.00 97.82           H  
ATOM   1124  C   LYS A  75      13.791   2.356 -10.488  1.00 97.82           C  
ATOM   1125  CB  LYS A  75      14.753   0.369 -11.718  1.00 97.82           C  
ATOM   1126  HB2 LYS A  75      15.711   0.630 -11.270  1.00 97.82           H  
ATOM   1127  HB3 LYS A  75      14.230  -0.309 -11.043  1.00 97.82           H  
ATOM   1128  O   LYS A  75      14.734   2.381  -9.703  1.00 97.82           O  
ATOM   1129  CG  LYS A  75      15.018  -0.381 -13.032  1.00 97.82           C  
ATOM   1130  HG2 LYS A  75      15.416   0.304 -13.781  1.00 97.82           H  
ATOM   1131  HG3 LYS A  75      14.093  -0.818 -13.408  1.00 97.82           H  
ATOM   1132  CD  LYS A  75      16.067  -1.469 -12.772  1.00 97.82           C  
ATOM   1133  HD2 LYS A  75      15.689  -2.200 -12.058  1.00 97.82           H  
ATOM   1134  HD3 LYS A  75      16.949  -0.999 -12.337  1.00 97.82           H  
ATOM   1135  CE  LYS A  75      16.478  -2.165 -14.068  1.00 97.82           C  
ATOM   1136  HE2 LYS A  75      15.649  -2.772 -14.432  1.00 97.82           H  
ATOM   1137  HE3 LYS A  75      16.704  -1.398 -14.809  1.00 97.82           H  
ATOM   1138  NZ  LYS A  75      17.680  -2.995 -13.830  1.00 97.82           N  
ATOM   1139  HZ1 LYS A  75      18.377  -2.484 -13.306  1.00 97.82           H  
ATOM   1140  HZ2 LYS A  75      17.520  -3.727 -13.152  1.00 97.82           H  
ATOM   1141  HZ3 LYS A  75      18.098  -3.385 -14.662  1.00 97.82           H  
ATOM   1142  N   TYR A  76      12.633   2.943 -10.210  1.00 98.13           N  
ATOM   1143  H   TYR A  76      11.863   2.806 -10.850  1.00 98.13           H  
ATOM   1144  CA  TYR A  76      12.407   3.794  -9.033  1.00 98.13           C  
ATOM   1145  HA  TYR A  76      13.221   4.515  -8.961  1.00 98.13           H  
ATOM   1146  C   TYR A  76      12.379   3.004  -7.721  1.00 98.13           C  
ATOM   1147  CB  TYR A  76      11.093   4.568  -9.190  1.00 98.13           C  
ATOM   1148  HB2 TYR A  76      10.947   5.178  -8.299  1.00 98.13           H  
ATOM   1149  HB3 TYR A  76      10.265   3.861  -9.243  1.00 98.13           H  
ATOM   1150  O   TYR A  76      12.648   3.562  -6.664  1.00 98.13           O  
ATOM   1151  CG  TYR A  76      11.047   5.472 -10.398  1.00 98.13           C  
ATOM   1152  CD1 TYR A  76      11.304   6.851 -10.275  1.00 98.13           C  
ATOM   1153  HD1 TYR A  76      11.502   7.290  -9.309  1.00 98.13           H  
ATOM   1154  CD2 TYR A  76      10.763   4.918 -11.657  1.00 98.13           C  
ATOM   1155  HD2 TYR A  76      10.524   3.868 -11.737  1.00 98.13           H  
ATOM   1156  CE1 TYR A  76      11.301   7.670 -11.419  1.00 98.13           C  
ATOM   1157  HE1 TYR A  76      11.496   8.728 -11.328  1.00 98.13           H  
ATOM   1158  CE2 TYR A  76      10.809   5.719 -12.805  1.00 98.13           C  
ATOM   1159  HE2 TYR A  76      10.640   5.291 -13.782  1.00 98.13           H  
ATOM   1160  OH  TYR A  76      11.081   7.846 -13.810  1.00 98.13           O  
ATOM   1161  HH  TYR A  76      11.036   8.769 -13.552  1.00 98.13           H  
ATOM   1162  CZ  TYR A  76      11.074   7.094 -12.688  1.00 98.13           C  
ATOM   1163  N   ALA A  77      12.059   1.709  -7.783  1.00 97.03           N  
ATOM   1164  H   ALA A  77      11.810   1.328  -8.684  1.00 97.03           H  
ATOM   1165  CA  ALA A  77      12.052   0.814  -6.625  1.00 97.03           C  
ATOM   1166  HA  ALA A  77      11.920   1.414  -5.725  1.00 97.03           H  
ATOM   1167  C   ALA A  77      13.376   0.040  -6.428  1.00 97.03           C  
ATOM   1168  CB  ALA A  77      10.828  -0.102  -6.742  1.00 97.03           C  
ATOM   1169  HB1 ALA A  77      10.749  -0.726  -5.852  1.00 97.03           H  
ATOM   1170  HB2 ALA A  77      10.935  -0.745  -7.615  1.00 97.03           H  
ATOM   1171  HB3 ALA A  77       9.920   0.495  -6.829  1.00 97.03           H  
ATOM   1172  O   ALA A  77      13.436  -0.832  -5.564  1.00 97.03           O  
ATOM   1173  N   GLY A  78      14.423   0.343  -7.209  1.00 95.88           N  
ATOM   1174  H   GLY A  78      14.326   1.093  -7.878  1.00 95.88           H  
ATOM   1175  CA  GLY A  78      15.682  -0.412  -7.233  1.00 95.88           C  
ATOM   1176  HA2 GLY A  78      15.894  -0.806  -6.239  1.00 95.88           H  
ATOM   1177  HA3 GLY A  78      16.497   0.257  -7.509  1.00 95.88           H  
ATOM   1178  C   GLY A  78      15.664  -1.581  -8.222  1.00 95.88           C  
ATOM   1179  O   GLY A  78      14.801  -1.664  -9.096  1.00 95.88           O  
ATOM   1180  N   GLU A  79      16.633  -2.490  -8.119  1.00 96.63           N  
ATOM   1181  H   GLU A  79      17.298  -2.426  -7.361  1.00 96.63           H  
ATOM   1182  CA  GLU A  79      16.626  -3.720  -8.914  1.00 96.63           C  
ATOM   1183  HA  GLU A  79      16.455  -3.455  -9.957  1.00 96.63           H  
ATOM   1184  C   GLU A  79      15.470  -4.637  -8.498  1.00 96.63           C  
ATOM   1185  CB  GLU A  79      17.980  -4.443  -8.806  1.00 96.63           C  
ATOM   1186  HB2 GLU A  79      18.238  -4.572  -7.755  1.00 96.63           H  
ATOM   1187  HB3 GLU A  79      17.890  -5.437  -9.244  1.00 96.63           H  
ATOM   1188  O   GLU A  79      15.010  -4.595  -7.359  1.00 96.63           O  
ATOM   1189  CG  GLU A  79      19.115  -3.686  -9.521  1.00 96.63           C  
ATOM   1190  HG2 GLU A  79      20.039  -4.253  -9.404  1.00 96.63           H  
ATOM   1191  HG3 GLU A  79      19.252  -2.713  -9.049  1.00 96.63           H  
ATOM   1192  CD  GLU A  79      18.827  -3.505 -11.017  1.00 96.63           C  
ATOM   1193  OE1 GLU A  79      19.184  -2.467 -11.621  1.00 96.63           O  
ATOM   1194  OE2 GLU A  79      18.148  -4.373 -11.622  1.00 96.63           O  
ATOM   1195  N   TRP A  80      14.992  -5.488  -9.414  1.00 95.45           N  
ATOM   1196  H   TRP A  80      15.422  -5.506 -10.327  1.00 95.45           H  
ATOM   1197  CA  TRP A  80      13.838  -6.361  -9.149  1.00 95.45           C  
ATOM   1198  HA  TRP A  80      12.948  -5.746  -9.011  1.00 95.45           H  
ATOM   1199  C   TRP A  80      14.008  -7.178  -7.859  1.00 95.45           C  
ATOM   1200  CB  TRP A  80      13.607  -7.293 -10.345  1.00 95.45           C  
ATOM   1201  HB2 TRP A  80      14.548  -7.779 -10.605  1.00 95.45           H  
ATOM   1202  HB3 TRP A  80      13.293  -6.694 -11.200  1.00 95.45           H  
ATOM   1203  O   TRP A  80      13.122  -7.175  -7.009  1.00 95.45           O  
ATOM   1204  CG  TRP A  80      12.579  -8.357 -10.104  1.00 95.45           C  
ATOM   1205  CD1 TRP A  80      12.838  -9.650  -9.798  1.00 95.45           C  
ATOM   1206  HD1 TRP A  80      13.824 -10.078  -9.692  1.00 95.45           H  
ATOM   1207  CD2 TRP A  80      11.125  -8.221 -10.053  1.00 95.45           C  
ATOM   1208  CE2 TRP A  80      10.563  -9.494  -9.735  1.00 95.45           C  
ATOM   1209  CE3 TRP A  80      10.227  -7.146 -10.224  1.00 95.45           C  
ATOM   1210  HE3 TRP A  80      10.621  -6.166 -10.447  1.00 95.45           H  
ATOM   1211  NE1 TRP A  80      11.652 -10.324  -9.585  1.00 95.45           N  
ATOM   1212  HE1 TRP A  80      11.613 -11.283  -9.270  1.00 95.45           H  
ATOM   1213  CH2 TRP A  80       8.314  -8.604  -9.794  1.00 95.45           C  
ATOM   1214  HH2 TRP A  80       7.249  -8.729  -9.669  1.00 95.45           H  
ATOM   1215  CZ2 TRP A  80       9.180  -9.694  -9.606  1.00 95.45           C  
ATOM   1216  HZ2 TRP A  80       8.796 -10.663  -9.324  1.00 95.45           H  
ATOM   1217  CZ3 TRP A  80       8.837  -7.334 -10.097  1.00 95.45           C  
ATOM   1218  HZ3 TRP A  80       8.170  -6.494 -10.220  1.00 95.45           H  
ATOM   1219  N   ASN A  81      15.170  -7.814  -7.680  1.00 95.24           N  
ATOM   1220  H   ASN A  81      15.880  -7.724  -8.392  1.00 95.24           H  
ATOM   1221  CA  ASN A  81      15.455  -8.634  -6.500  1.00 95.24           C  
ATOM   1222  HA  ASN A  81      14.661  -9.373  -6.389  1.00 95.24           H  
ATOM   1223  C   ASN A  81      15.483  -7.827  -5.193  1.00 95.24           C  
ATOM   1224  CB  ASN A  81      16.787  -9.372  -6.707  1.00 95.24           C  
ATOM   1225  HB2 ASN A  81      17.563  -8.656  -6.977  1.00 95.24           H  
ATOM   1226  HB3 ASN A  81      17.082  -9.836  -5.765  1.00 95.24           H  
ATOM   1227  O   ASN A  81      15.199  -8.389  -4.139  1.00 95.24           O  
ATOM   1228  CG  ASN A  81      16.717 -10.472  -7.750  1.00 95.24           C  
ATOM   1229  ND2 ASN A  81      17.849 -10.883  -8.270  1.00 95.24           N  
ATOM   1230 HD21 ASN A  81      17.785 -11.626  -8.951  1.00 95.24           H  
ATOM   1231 HD22 ASN A  81      18.722 -10.477  -7.967  1.00 95.24           H  
ATOM   1232  OD1 ASN A  81      15.671 -10.975  -8.124  1.00 95.24           O  
ATOM   1233  N   ASP A  82      15.780  -6.529  -5.242  1.00 95.66           N  
ATOM   1234  H   ASP A  82      15.956  -6.088  -6.133  1.00 95.66           H  
ATOM   1235  CA  ASP A  82      15.745  -5.669  -4.058  1.00 95.66           C  
ATOM   1236  HA  ASP A  82      16.095  -6.227  -3.190  1.00 95.66           H  
ATOM   1237  C   ASP A  82      14.311  -5.208  -3.778  1.00 95.66           C  
ATOM   1238  CB  ASP A  82      16.681  -4.467  -4.247  1.00 95.66           C  
ATOM   1239  HB2 ASP A  82      16.341  -3.874  -5.097  1.00 95.66           H  
ATOM   1240  HB3 ASP A  82      16.623  -3.839  -3.358  1.00 95.66           H  
ATOM   1241  O   ASP A  82      13.830  -5.287  -2.646  1.00 95.66           O  
ATOM   1242  CG  ASP A  82      18.142  -4.871  -4.460  1.00 95.66           C  
ATOM   1243  OD1 ASP A  82      18.567  -5.891  -3.871  1.00 95.66           O  
ATOM   1244  OD2 ASP A  82      18.817  -4.149  -5.226  1.00 95.66           O  
ATOM   1245  N   ALA A  83      13.590  -4.799  -4.825  1.00 94.88           N  
ATOM   1246  H   ALA A  83      14.045  -4.766  -5.726  1.00 94.88           H  
ATOM   1247  CA  ALA A  83      12.227  -4.296  -4.727  1.00 94.88           C  
ATOM   1248  HA  ALA A  83      12.219  -3.434  -4.060  1.00 94.88           H  
ATOM   1249  C   ALA A  83      11.249  -5.336  -4.167  1.00 94.88           C  
ATOM   1250  CB  ALA A  83      11.791  -3.840  -6.113  1.00 94.88           C  
ATOM   1251  HB1 ALA A  83      12.493  -3.098  -6.495  1.00 94.88           H  
ATOM   1252  HB2 ALA A  83      11.767  -4.693  -6.791  1.00 94.88           H  
ATOM   1253  HB3 ALA A  83      10.797  -3.397  -6.045  1.00 94.88           H  
ATOM   1254  O   ALA A  83      10.452  -5.009  -3.291  1.00 94.88           O  
ATOM   1255  N   ILE A  84      11.338  -6.600  -4.604  1.00 94.01           N  
ATOM   1256  H   ILE A  84      12.001  -6.812  -5.336  1.00 94.01           H  
ATOM   1257  CA  ILE A  84      10.467  -7.674  -4.091  1.00 94.01           C  
ATOM   1258  HA  ILE A  84       9.437  -7.324  -4.152  1.00 94.01           H  
ATOM   1259  C   ILE A  84      10.715  -7.994  -2.610  1.00 94.01           C  
ATOM   1260  CB  ILE A  84      10.572  -8.957  -4.941  1.00 94.01           C  
ATOM   1261  HB  ILE A  84       9.841  -9.660  -4.540  1.00 94.01           H  
ATOM   1262  O   ILE A  84       9.828  -8.521  -1.944  1.00 94.01           O  
ATOM   1263  CG1 ILE A  84      11.963  -9.623  -4.833  1.00 94.01           C  
ATOM   1264 HG12 ILE A  84      12.157  -9.881  -3.792  1.00 94.01           H  
ATOM   1265 HG13 ILE A  84      12.730  -8.918  -5.152  1.00 94.01           H  
ATOM   1266  CG2 ILE A  84      10.160  -8.672  -6.395  1.00 94.01           C  
ATOM   1267 HG21 ILE A  84       9.832  -9.599  -6.865  1.00 94.01           H  
ATOM   1268 HG22 ILE A  84      10.993  -8.264  -6.968  1.00 94.01           H  
ATOM   1269 HG23 ILE A  84       9.343  -7.952  -6.424  1.00 94.01           H  
ATOM   1270  CD1 ILE A  84      12.110 -10.911  -5.648  1.00 94.01           C  
ATOM   1271 HD11 ILE A  84      13.082 -11.358  -5.440  1.00 94.01           H  
ATOM   1272 HD12 ILE A  84      11.326 -11.616  -5.373  1.00 94.01           H  
ATOM   1273 HD13 ILE A  84      12.050 -10.691  -6.714  1.00 94.01           H  
ATOM   1274  N   ASN A  85      11.901  -7.665  -2.088  1.00 94.62           N  
ATOM   1275  H   ASN A  85      12.571  -7.204  -2.687  1.00 94.62           H  
ATOM   1276  CA  ASN A  85      12.276  -7.886  -0.691  1.00 94.62           C  
ATOM   1277  HA  ASN A  85      11.635  -8.659  -0.268  1.00 94.62           H  
ATOM   1278  C   ASN A  85      12.065  -6.636   0.188  1.00 94.62           C  
ATOM   1279  CB  ASN A  85      13.723  -8.407  -0.663  1.00 94.62           C  
ATOM   1280  HB2 ASN A  85      14.363  -7.760  -1.264  1.00 94.62           H  
ATOM   1281  HB3 ASN A  85      14.094  -8.389   0.362  1.00 94.62           H  
ATOM   1282  O   ASN A  85      12.055  -6.740   1.420  1.00 94.62           O  
ATOM   1283  CG  ASN A  85      13.829  -9.843  -1.151  1.00 94.62           C  
ATOM   1284  ND2 ASN A  85      14.708 -10.138  -2.074  1.00 94.62           N  
ATOM   1285 HD21 ASN A  85      14.699 -11.093  -2.403  1.00 94.62           H  
ATOM   1286 HD22 ASN A  85      15.137  -9.398  -2.611  1.00 94.62           H  
ATOM   1287  OD1 ASN A  85      13.133 -10.733  -0.697  1.00 94.62           O  
ATOM   1288  N   LYS A  86      11.854  -5.455  -0.412  1.00 96.38           N  
ATOM   1289  H   LYS A  86      11.891  -5.429  -1.421  1.00 96.38           H  
ATOM   1290  CA  LYS A  86      11.581  -4.195   0.297  1.00 96.38           C  
ATOM   1291  HA  LYS A  86      12.122  -4.219   1.244  1.00 96.38           H  
ATOM   1292  C   LYS A  86      10.088  -4.072   0.615  1.00 96.38           C  
ATOM   1293  CB  LYS A  86      12.134  -3.002  -0.510  1.00 96.38           C  
ATOM   1294  HB2 LYS A  86      11.580  -2.906  -1.444  1.00 96.38           H  
ATOM   1295  HB3 LYS A  86      13.176  -3.206  -0.757  1.00 96.38           H  
ATOM   1296  O   LYS A  86       9.286  -3.612  -0.195  1.00 96.38           O  
ATOM   1297  CG  LYS A  86      12.068  -1.668   0.269  1.00 96.38           C  
ATOM   1298  HG2 LYS A  86      11.025  -1.414   0.463  1.00 96.38           H  
ATOM   1299  HG3 LYS A  86      12.577  -1.792   1.225  1.00 96.38           H  
ATOM   1300  CD  LYS A  86      12.730  -0.501  -0.498  1.00 96.38           C  
ATOM   1301  HD2 LYS A  86      12.220  -0.377  -1.454  1.00 96.38           H  
ATOM   1302  HD3 LYS A  86      13.770  -0.762  -0.698  1.00 96.38           H  
ATOM   1303  CE  LYS A  86      12.683   0.834   0.283  1.00 96.38           C  
ATOM   1304  HE2 LYS A  86      11.638   1.087   0.467  1.00 96.38           H  
ATOM   1305  HE3 LYS A  86      13.158   0.681   1.252  1.00 96.38           H  
ATOM   1306  NZ  LYS A  86      13.356   1.973  -0.426  1.00 96.38           N  
ATOM   1307  HZ1 LYS A  86      12.933   2.178  -1.320  1.00 96.38           H  
ATOM   1308  HZ2 LYS A  86      13.320   2.844   0.084  1.00 96.38           H  
ATOM   1309  HZ3 LYS A  86      14.336   1.797  -0.596  1.00 96.38           H  
ATOM   1310  N   LYS A  87       9.718  -4.452   1.839  1.00 97.81           N  
ATOM   1311  H   LYS A  87      10.429  -4.867   2.425  1.00 97.81           H  
ATOM   1312  CA  LYS A  87       8.347  -4.299   2.351  1.00 97.81           C  
ATOM   1313  HA  LYS A  87       7.667  -4.767   1.639  1.00 97.81           H  
ATOM   1314  C   LYS A  87       7.955  -2.824   2.446  1.00 97.81           C  
ATOM   1315  CB  LYS A  87       8.186  -4.983   3.715  1.00 97.81           C  
ATOM   1316  HB2 LYS A  87       7.183  -4.783   4.093  1.00 97.81           H  
ATOM   1317  HB3 LYS A  87       8.911  -4.568   4.415  1.00 97.81           H  
ATOM   1318  O   LYS A  87       8.715  -2.007   2.967  1.00 97.81           O  
ATOM   1319  CG  LYS A  87       8.380  -6.500   3.602  1.00 97.81           C  
ATOM   1320  HG2 LYS A  87       9.377  -6.714   3.218  1.00 97.81           H  
ATOM   1321  HG3 LYS A  87       7.644  -6.902   2.905  1.00 97.81           H  
ATOM   1322  CD  LYS A  87       8.219  -7.187   4.959  1.00 97.81           C  
ATOM   1323  HD2 LYS A  87       8.953  -6.783   5.657  1.00 97.81           H  
ATOM   1324  HD3 LYS A  87       7.213  -7.012   5.341  1.00 97.81           H  
ATOM   1325  CE  LYS A  87       8.456  -8.686   4.755  1.00 97.81           C  
ATOM   1326  HE2 LYS A  87       7.724  -9.063   4.041  1.00 97.81           H  
ATOM   1327  HE3 LYS A  87       9.437  -8.823   4.302  1.00 97.81           H  
ATOM   1328  NZ  LYS A  87       8.372  -9.443   6.026  1.00 97.81           N  
ATOM   1329  HZ1 LYS A  87       7.458  -9.330   6.443  1.00 97.81           H  
ATOM   1330  HZ2 LYS A  87       9.085  -9.128   6.669  1.00 97.81           H  
ATOM   1331  HZ3 LYS A  87       8.519 -10.423   5.834  1.00 97.81           H  
ATOM   1332  N   LEU A  88       6.746  -2.506   1.997  1.00 98.22           N  
ATOM   1333  H   LEU A  88       6.185  -3.233   1.577  1.00 98.22           H  
ATOM   1334  CA  LEU A  88       6.174  -1.173   2.122  1.00 98.22           C  
ATOM   1335  HA  LEU A  88       6.943  -0.464   1.815  1.00 98.22           H  
ATOM   1336  C   LEU A  88       5.775  -0.858   3.570  1.00 98.22           C  
ATOM   1337  CB  LEU A  88       4.955  -1.009   1.203  1.00 98.22           C  
ATOM   1338  HB2 LEU A  88       4.232  -1.790   1.436  1.00 98.22           H  
ATOM   1339  HB3 LEU A  88       4.499  -0.044   1.423  1.00 98.22           H  
ATOM   1340  O   LEU A  88       5.265  -1.738   4.274  1.00 98.22           O  
ATOM   1341  CG  LEU A  88       5.267  -1.051  -0.297  1.00 98.22           C  
ATOM   1342  HG  LEU A  88       5.642  -2.039  -0.564  1.00 98.22           H  
ATOM   1343  CD1 LEU A  88       3.985  -0.791  -1.088  1.00 98.22           C  
ATOM   1344 HD11 LEU A  88       3.239  -1.546  -0.841  1.00 98.22           H  
ATOM   1345 HD12 LEU A  88       4.195  -0.848  -2.157  1.00 98.22           H  
ATOM   1346 HD13 LEU A  88       3.592   0.199  -0.857  1.00 98.22           H  
ATOM   1347  CD2 LEU A  88       6.316  -0.009  -0.675  1.00 98.22           C  
ATOM   1348 HD21 LEU A  88       7.296  -0.310  -0.306  1.00 98.22           H  
ATOM   1349 HD22 LEU A  88       6.375   0.051  -1.762  1.00 98.22           H  
ATOM   1350 HD23 LEU A  88       6.042   0.965  -0.270  1.00 98.22           H  
ATOM   1351  N   PRO A  89       5.923   0.405   4.004  1.00 98.12           N  
ATOM   1352  CA  PRO A  89       5.334   0.887   5.244  1.00 98.12           C  
ATOM   1353  HA  PRO A  89       5.782   0.341   6.075  1.00 98.12           H  
ATOM   1354  C   PRO A  89       3.812   0.712   5.262  1.00 98.12           C  
ATOM   1355  CB  PRO A  89       5.724   2.367   5.345  1.00 98.12           C  
ATOM   1356  HB2 PRO A  89       5.918   2.663   6.376  1.00 98.12           H  
ATOM   1357  HB3 PRO A  89       4.946   2.996   4.913  1.00 98.12           H  
ATOM   1358  O   PRO A  89       3.111   1.135   4.338  1.00 98.12           O  
ATOM   1359  CG  PRO A  89       6.978   2.475   4.482  1.00 98.12           C  
ATOM   1360  HG2 PRO A  89       7.852   2.186   5.066  1.00 98.12           H  
ATOM   1361  HG3 PRO A  89       7.104   3.477   4.071  1.00 98.12           H  
ATOM   1362  CD  PRO A  89       6.734   1.444   3.387  1.00 98.12           C  
ATOM   1363  HD2 PRO A  89       7.692   1.057   3.041  1.00 98.12           H  
ATOM   1364  HD3 PRO A  89       6.187   1.895   2.559  1.00 98.12           H  
ATOM   1365  N   LEU A  90       3.299   0.124   6.345  1.00 98.20           N  
ATOM   1366  H   LEU A  90       3.940  -0.194   7.058  1.00 98.20           H  
ATOM   1367  CA  LEU A  90       1.875   0.132   6.671  1.00 98.20           C  
ATOM   1368  HA  LEU A  90       1.298  -0.047   5.764  1.00 98.20           H  
ATOM   1369  C   LEU A  90       1.516   1.513   7.232  1.00 98.20           C  
ATOM   1370  CB  LEU A  90       1.590  -0.990   7.689  1.00 98.20           C  
ATOM   1371  HB2 LEU A  90       2.208  -0.819   8.570  1.00 98.20           H  
ATOM   1372  HB3 LEU A  90       1.885  -1.946   7.255  1.00 98.20           H  
ATOM   1373  O   LEU A  90       1.979   1.871   8.312  1.00 98.20           O  
ATOM   1374  CG  LEU A  90       0.118  -1.074   8.137  1.00 98.20           C  
ATOM   1375  HG  LEU A  90      -0.230  -0.100   8.481  1.00 98.20           H  
ATOM   1376  CD1 LEU A  90      -0.785  -1.557   7.009  1.00 98.20           C  
ATOM   1377 HD11 LEU A  90      -0.762  -0.851   6.178  1.00 98.20           H  
ATOM   1378 HD12 LEU A  90      -0.436  -2.527   6.656  1.00 98.20           H  
ATOM   1379 HD13 LEU A  90      -1.813  -1.638   7.364  1.00 98.20           H  
ATOM   1380  CD2 LEU A  90      -0.026  -2.068   9.290  1.00 98.20           C  
ATOM   1381 HD21 LEU A  90       0.308  -3.056   8.974  1.00 98.20           H  
ATOM   1382 HD22 LEU A  90      -1.069  -2.119   9.603  1.00 98.20           H  
ATOM   1383 HD23 LEU A  90       0.581  -1.734  10.132  1.00 98.20           H  
ATOM   1384  N   VAL A  91       0.685   2.272   6.519  1.00 97.08           N  
ATOM   1385  H   VAL A  91       0.323   1.908   5.649  1.00 97.08           H  
ATOM   1386  CA  VAL A  91       0.278   3.628   6.929  1.00 97.08           C  
ATOM   1387  HA  VAL A  91       1.004   4.008   7.647  1.00 97.08           H  
ATOM   1388  C   VAL A  91      -1.057   3.655   7.667  1.00 97.08           C  
ATOM   1389  CB  VAL A  91       0.286   4.614   5.749  1.00 97.08           C  
ATOM   1390  HB  VAL A  91      -0.083   5.574   6.109  1.00 97.08           H  
ATOM   1391  O   VAL A  91      -1.348   4.605   8.388  1.00 97.08           O  
ATOM   1392  CG1 VAL A  91       1.717   4.829   5.246  1.00 97.08           C  
ATOM   1393 HG11 VAL A  91       2.112   3.915   4.802  1.00 97.08           H  
ATOM   1394 HG12 VAL A  91       1.721   5.629   4.506  1.00 97.08           H  
ATOM   1395 HG13 VAL A  91       2.357   5.128   6.076  1.00 97.08           H  
ATOM   1396  CG2 VAL A  91      -0.583   4.172   4.566  1.00 97.08           C  
ATOM   1397 HG21 VAL A  91      -0.672   4.998   3.860  1.00 97.08           H  
ATOM   1398 HG22 VAL A  91      -0.123   3.329   4.051  1.00 97.08           H  
ATOM   1399 HG23 VAL A  91      -1.580   3.898   4.912  1.00 97.08           H  
ATOM   1400  N   GLY A  92      -1.857   2.593   7.561  1.00 95.94           N  
ATOM   1401  H   GLY A  92      -1.604   1.851   6.925  1.00 95.94           H  
ATOM   1402  CA  GLY A  92      -3.064   2.465   8.365  1.00 95.94           C  
ATOM   1403  HA2 GLY A  92      -3.593   3.417   8.341  1.00 95.94           H  
ATOM   1404  HA3 GLY A  92      -2.783   2.263   9.398  1.00 95.94           H  
ATOM   1405  C   GLY A  92      -4.006   1.368   7.896  1.00 95.94           C  
ATOM   1406  O   GLY A  92      -3.616   0.443   7.183  1.00 95.94           O  
ATOM   1407  N   LYS A  93      -5.266   1.475   8.326  1.00 95.27           N  
ATOM   1408  H   LYS A  93      -5.513   2.288   8.872  1.00 95.27           H  
ATOM   1409  CA  LYS A  93      -6.352   0.585   7.909  1.00 95.27           C  
ATOM   1410  HA  LYS A  93      -5.973  -0.069   7.124  1.00 95.27           H  
ATOM   1411  C   LYS A  93      -7.503   1.370   7.305  1.00 95.27           C  
ATOM   1412  CB  LYS A  93      -6.847  -0.282   9.070  1.00 95.27           C  
ATOM   1413  HB2 LYS A  93      -7.752  -0.793   8.741  1.00 95.27           H  
ATOM   1414  HB3 LYS A  93      -7.095   0.343   9.928  1.00 95.27           H  
ATOM   1415  O   LYS A  93      -7.927   2.367   7.887  1.00 95.27           O  
ATOM   1416  CG  LYS A  93      -5.804  -1.333   9.464  1.00 95.27           C  
ATOM   1417  HG2 LYS A  93      -4.955  -0.854   9.953  1.00 95.27           H  
ATOM   1418  HG3 LYS A  93      -5.455  -1.833   8.561  1.00 95.27           H  
ATOM   1419  CD  LYS A  93      -6.424  -2.374  10.398  1.00 95.27           C  
ATOM   1420  HD2 LYS A  93      -7.355  -2.725   9.954  1.00 95.27           H  
ATOM   1421  HD3 LYS A  93      -6.640  -1.927  11.368  1.00 95.27           H  
ATOM   1422  CE  LYS A  93      -5.445  -3.542  10.555  1.00 95.27           C  
ATOM   1423  HE2 LYS A  93      -4.651  -3.423   9.818  1.00 95.27           H  
ATOM   1424  HE3 LYS A  93      -4.987  -3.509  11.544  1.00 95.27           H  
ATOM   1425  NZ  LYS A  93      -6.124  -4.836  10.311  1.00 95.27           N  
ATOM   1426  HZ1 LYS A  93      -5.450  -5.588  10.294  1.00 95.27           H  
ATOM   1427  HZ2 LYS A  93      -6.840  -5.019  11.000  1.00 95.27           H  
ATOM   1428  HZ3 LYS A  93      -6.560  -4.808   9.400  1.00 95.27           H  
ATOM   1429  N   SER A  94      -8.016   0.906   6.173  1.00 95.19           N  
ATOM   1430  H   SER A  94      -7.658   0.041   5.796  1.00 95.19           H  
ATOM   1431  CA  SER A  94      -9.159   1.523   5.503  1.00 95.19           C  
ATOM   1432  HA  SER A  94      -8.984   2.597   5.439  1.00 95.19           H  
ATOM   1433  C   SER A  94     -10.460   1.301   6.285  1.00 95.19           C  
ATOM   1434  CB  SER A  94      -9.271   0.987   4.072  1.00 95.19           C  
ATOM   1435  HB2 SER A  94      -9.970   1.603   3.505  1.00 95.19           H  
ATOM   1436  HB3 SER A  94      -8.299   1.033   3.582  1.00 95.19           H  
ATOM   1437  O   SER A  94     -10.518   0.532   7.250  1.00 95.19           O  
ATOM   1438  OG  SER A  94      -9.738  -0.342   4.088  1.00 95.19           O  
ATOM   1439  HG  SER A  94      -9.831  -0.608   3.170  1.00 95.19           H  
ATOM   1440  N   VAL A  95     -11.540   1.949   5.840  1.00 88.36           N  
ATOM   1441  H   VAL A  95     -11.432   2.565   5.047  1.00 88.36           H  
ATOM   1442  CA  VAL A  95     -12.899   1.753   6.385  1.00 88.36           C  
ATOM   1443  HA  VAL A  95     -12.893   2.012   7.444  1.00 88.36           H  
ATOM   1444  C   VAL A  95     -13.377   0.300   6.298  1.00 88.36           C  
ATOM   1445  CB  VAL A  95     -13.927   2.654   5.671  1.00 88.36           C  
ATOM   1446  HB  VAL A  95     -14.920   2.402   6.044  1.00 88.36           H  
ATOM   1447  O   VAL A  95     -14.189  -0.126   7.114  1.00 88.36           O  
ATOM   1448  CG1 VAL A  95     -13.690   4.135   5.978  1.00 88.36           C  
ATOM   1449 HG11 VAL A  95     -14.436   4.739   5.461  1.00 88.36           H  
ATOM   1450 HG12 VAL A  95     -12.700   4.446   5.648  1.00 88.36           H  
ATOM   1451 HG13 VAL A  95     -13.802   4.307   7.049  1.00 88.36           H  
ATOM   1452  CG2 VAL A  95     -13.936   2.475   4.145  1.00 88.36           C  
ATOM   1453 HG21 VAL A  95     -14.709   3.108   3.711  1.00 88.36           H  
ATOM   1454 HG22 VAL A  95     -12.978   2.756   3.709  1.00 88.36           H  
ATOM   1455 HG23 VAL A  95     -14.166   1.443   3.882  1.00 88.36           H  
ATOM   1456  N   SER A  96     -12.859  -0.469   5.335  1.00 89.81           N  
ATOM   1457  H   SER A  96     -12.145  -0.078   4.736  1.00 89.81           H  
ATOM   1458  CA  SER A  96     -13.181  -1.885   5.136  1.00 89.81           C  
ATOM   1459  HA  SER A  96     -14.211  -2.052   5.450  1.00 89.81           H  
ATOM   1460  C   SER A  96     -12.304  -2.819   5.987  1.00 89.81           C  
ATOM   1461  CB  SER A  96     -13.101  -2.213   3.638  1.00 89.81           C  
ATOM   1462  HB2 SER A  96     -13.722  -1.513   3.078  1.00 89.81           H  
ATOM   1463  HB3 SER A  96     -13.468  -3.225   3.467  1.00 89.81           H  
ATOM   1464  O   SER A  96     -12.455  -4.038   5.931  1.00 89.81           O  
ATOM   1465  OG  SER A  96     -11.762  -2.124   3.196  1.00 89.81           O  
ATOM   1466  HG  SER A  96     -11.651  -1.595   2.402  1.00 89.81           H  
ATOM   1467  N   GLY A  97     -11.389  -2.266   6.795  1.00 91.61           N  
ATOM   1468  H   GLY A  97     -11.305  -1.260   6.795  1.00 91.61           H  
ATOM   1469  CA  GLY A  97     -10.477  -3.018   7.661  1.00 91.61           C  
ATOM   1470  HA2 GLY A  97     -10.144  -2.356   8.461  1.00 91.61           H  
ATOM   1471  HA3 GLY A  97     -11.014  -3.857   8.102  1.00 91.61           H  
ATOM   1472  C   GLY A  97      -9.232  -3.569   6.956  1.00 91.61           C  
ATOM   1473  O   GLY A  97      -8.409  -4.220   7.614  1.00 91.61           O  
ATOM   1474  N   LYS A  98      -9.075  -3.295   5.654  1.00 96.63           N  
ATOM   1475  H   LYS A  98      -9.775  -2.721   5.206  1.00 96.63           H  
ATOM   1476  CA  LYS A  98      -7.894  -3.657   4.862  1.00 96.63           C  
ATOM   1477  HA  LYS A  98      -7.636  -4.697   5.063  1.00 96.63           H  
ATOM   1478  C   LYS A  98      -6.687  -2.813   5.249  1.00 96.63           C  
ATOM   1479  CB  LYS A  98      -8.191  -3.508   3.366  1.00 96.63           C  
ATOM   1480  HB2 LYS A  98      -7.259  -3.580   2.805  1.00 96.63           H  
ATOM   1481  HB3 LYS A  98      -8.620  -2.524   3.176  1.00 96.63           H  
ATOM   1482  O   LYS A  98      -6.827  -1.692   5.735  1.00 96.63           O  
ATOM   1483  CG  LYS A  98      -9.149  -4.591   2.863  1.00 96.63           C  
ATOM   1484  HG2 LYS A  98      -8.726  -5.574   3.073  1.00 96.63           H  
ATOM   1485  HG3 LYS A  98     -10.110  -4.500   3.370  1.00 96.63           H  
ATOM   1486  CD  LYS A  98      -9.351  -4.439   1.354  1.00 96.63           C  
ATOM   1487  HD2 LYS A  98      -9.778  -3.458   1.148  1.00 96.63           H  
ATOM   1488  HD3 LYS A  98      -8.391  -4.522   0.845  1.00 96.63           H  
ATOM   1489  CE  LYS A  98     -10.294  -5.523   0.837  1.00 96.63           C  
ATOM   1490  HE2 LYS A  98      -9.852  -6.498   1.042  1.00 96.63           H  
ATOM   1491  HE3 LYS A  98     -11.238  -5.446   1.377  1.00 96.63           H  
ATOM   1492  NZ  LYS A  98     -10.520  -5.365  -0.617  1.00 96.63           N  
ATOM   1493  HZ1 LYS A  98     -10.793  -4.426  -0.869  1.00 96.63           H  
ATOM   1494  HZ2 LYS A  98     -11.183  -6.025  -0.996  1.00 96.63           H  
ATOM   1495  HZ3 LYS A  98      -9.689  -5.552  -1.160  1.00 96.63           H  
ATOM   1496  N   ASN A  99      -5.500  -3.365   5.035  1.00 98.18           N  
ATOM   1497  H   ASN A  99      -5.460  -4.200   4.469  1.00 98.18           H  
ATOM   1498  CA  ASN A  99      -4.249  -2.658   5.260  1.00 98.18           C  
ATOM   1499  HA  ASN A  99      -4.300  -2.094   6.191  1.00 98.18           H  
ATOM   1500  C   ASN A  99      -4.005  -1.675   4.117  1.00 98.18           C  
ATOM   1501  CB  ASN A  99      -3.122  -3.689   5.361  1.00 98.18           C  
ATOM   1502  HB2 ASN A  99      -2.157  -3.183   5.348  1.00 98.18           H  
ATOM   1503  HB3 ASN A  99      -3.154  -4.333   4.483  1.00 98.18           H  
ATOM   1504  O   ASN A  99      -4.232  -2.014   2.958  1.00 98.18           O  
ATOM   1505  CG  ASN A  99      -3.205  -4.540   6.614  1.00 98.18           C  
ATOM   1506  ND2 ASN A  99      -2.830  -5.788   6.499  1.00 98.18           N  
ATOM   1507 HD21 ASN A  99      -2.868  -6.380   7.317  1.00 98.18           H  
ATOM   1508 HD22 ASN A  99      -2.535  -6.122   5.593  1.00 98.18           H  
ATOM   1509  OD1 ASN A  99      -3.625  -4.131   7.693  1.00 98.18           O  
ATOM   1510  N   VAL A 100      -3.529  -0.479   4.452  1.00 98.59           N  
ATOM   1511  H   VAL A 100      -3.381  -0.268   5.428  1.00 98.59           H  
ATOM   1512  CA  VAL A 100      -3.114   0.532   3.479  1.00 98.59           C  
ATOM   1513  HA  VAL A 100      -3.346   0.181   2.474  1.00 98.59           H  
ATOM   1514  C   VAL A 100      -1.608   0.706   3.590  1.00 98.59           C  
ATOM   1515  CB  VAL A 100      -3.859   1.864   3.668  1.00 98.59           C  
ATOM   1516  HB  VAL A 100      -3.587   2.303   4.627  1.00 98.59           H  
ATOM   1517  O   VAL A 100      -1.095   1.057   4.654  1.00 98.59           O  
ATOM   1518  CG1 VAL A 100      -3.497   2.847   2.548  1.00 98.59           C  
ATOM   1519 HG11 VAL A 100      -2.430   3.066   2.558  1.00 98.59           H  
ATOM   1520 HG12 VAL A 100      -3.764   2.425   1.579  1.00 98.59           H  
ATOM   1521 HG13 VAL A 100      -4.040   3.782   2.690  1.00 98.59           H  
ATOM   1522  CG2 VAL A 100      -5.380   1.657   3.644  1.00 98.59           C  
ATOM   1523 HG21 VAL A 100      -5.690   1.039   4.487  1.00 98.59           H  
ATOM   1524 HG22 VAL A 100      -5.673   1.170   2.714  1.00 98.59           H  
ATOM   1525 HG23 VAL A 100      -5.889   2.618   3.711  1.00 98.59           H  
ATOM   1526  N   PHE A 101      -0.907   0.453   2.494  1.00 98.77           N  
ATOM   1527  H   PHE A 101      -1.414   0.159   1.671  1.00 98.77           H  
ATOM   1528  CA  PHE A 101       0.531   0.639   2.354  1.00 98.77           C  
ATOM   1529  HA  PHE A 101       0.968   0.809   3.338  1.00 98.77           H  
ATOM   1530  C   PHE A 101       0.812   1.859   1.486  1.00 98.77           C  
ATOM   1531  CB  PHE A 101       1.165  -0.620   1.756  1.00 98.77           C  
ATOM   1532  HB2 PHE A 101       0.771  -0.776   0.752  1.00 98.77           H  
ATOM   1533  HB3 PHE A 101       2.238  -0.453   1.664  1.00 98.77           H  
ATOM   1534  O   PHE A 101       0.027   2.166   0.590  1.00 98.77           O  
ATOM   1535  CG  PHE A 101       0.936  -1.868   2.580  1.00 98.77           C  
ATOM   1536  CD1 PHE A 101       1.793  -2.173   3.653  1.00 98.77           C  
ATOM   1537  HD1 PHE A 101       2.633  -1.530   3.872  1.00 98.77           H  
ATOM   1538  CD2 PHE A 101      -0.154  -2.711   2.292  1.00 98.77           C  
ATOM   1539  HD2 PHE A 101      -0.820  -2.474   1.475  1.00 98.77           H  
ATOM   1540  CE1 PHE A 101       1.556  -3.310   4.443  1.00 98.77           C  
ATOM   1541  HE1 PHE A 101       2.213  -3.537   5.270  1.00 98.77           H  
ATOM   1542  CE2 PHE A 101      -0.387  -3.853   3.078  1.00 98.77           C  
ATOM   1543  HE2 PHE A 101      -1.224  -4.498   2.857  1.00 98.77           H  
ATOM   1544  CZ  PHE A 101       0.462  -4.147   4.158  1.00 98.77           C  
ATOM   1545  HZ  PHE A 101       0.270  -5.015   4.770  1.00 98.77           H  
ATOM   1546  N   LYS A 102       1.937   2.532   1.725  1.00 98.65           N  
ATOM   1547  H   LYS A 102       2.541   2.216   2.470  1.00 98.65           H  
ATOM   1548  CA  LYS A 102       2.382   3.666   0.907  1.00 98.65           C  
ATOM   1549  HA  LYS A 102       1.735   3.771   0.036  1.00 98.65           H  
ATOM   1550  C   LYS A 102       3.793   3.416   0.403  1.00 98.65           C  
ATOM   1551  CB  LYS A 102       2.282   4.964   1.719  1.00 98.65           C  
ATOM   1552  HB2 LYS A 102       1.274   5.049   2.125  1.00 98.65           H  
ATOM   1553  HB3 LYS A 102       2.993   4.921   2.545  1.00 98.65           H  
ATOM   1554  O   LYS A 102       4.687   3.125   1.192  1.00 98.65           O  
ATOM   1555  CG  LYS A 102       2.572   6.210   0.870  1.00 98.65           C  
ATOM   1556  HG2 LYS A 102       3.562   6.132   0.420  1.00 98.65           H  
ATOM   1557  HG3 LYS A 102       1.830   6.280   0.074  1.00 98.65           H  
ATOM   1558  CD  LYS A 102       2.527   7.482   1.728  1.00 98.65           C  
ATOM   1559  HD2 LYS A 102       1.568   7.554   2.240  1.00 98.65           H  
ATOM   1560  HD3 LYS A 102       3.327   7.448   2.468  1.00 98.65           H  
ATOM   1561  CE  LYS A 102       2.721   8.692   0.816  1.00 98.65           C  
ATOM   1562  HE2 LYS A 102       3.692   8.614   0.327  1.00 98.65           H  
ATOM   1563  HE3 LYS A 102       1.969   8.666   0.028  1.00 98.65           H  
ATOM   1564  NZ  LYS A 102       2.628   9.986   1.533  1.00 98.65           N  
ATOM   1565  HZ1 LYS A 102       3.326  10.083   2.256  1.00 98.65           H  
ATOM   1566  HZ2 LYS A 102       2.818  10.697   0.842  1.00 98.65           H  
ATOM   1567  HZ3 LYS A 102       1.705  10.160   1.904  1.00 98.65           H  
ATOM   1568  N   TRP A 103       3.990   3.557  -0.899  1.00 98.55           N  
ATOM   1569  H   TRP A 103       3.206   3.831  -1.473  1.00 98.55           H  
ATOM   1570  CA  TRP A 103       5.314   3.700  -1.484  1.00 98.55           C  
ATOM   1571  HA  TRP A 103       6.076   3.352  -0.786  1.00 98.55           H  
ATOM   1572  C   TRP A 103       5.568   5.170  -1.779  1.00 98.55           C  
ATOM   1573  CB  TRP A 103       5.419   2.861  -2.750  1.00 98.55           C  
ATOM   1574  HB2 TRP A 103       4.650   3.188  -3.450  1.00 98.55           H  
ATOM   1575  HB3 TRP A 103       5.206   1.822  -2.501  1.00 98.55           H  
ATOM   1576  O   TRP A 103       4.719   5.832  -2.371  1.00 98.55           O  
ATOM   1577  CG  TRP A 103       6.748   2.957  -3.433  1.00 98.55           C  
ATOM   1578  CD1 TRP A 103       7.875   2.281  -3.109  1.00 98.55           C  
ATOM   1579  HD1 TRP A 103       7.962   1.566  -2.303  1.00 98.55           H  
ATOM   1580  CD2 TRP A 103       7.107   3.810  -4.559  1.00 98.55           C  
ATOM   1581  CE2 TRP A 103       8.477   3.582  -4.881  1.00 98.55           C  
ATOM   1582  CE3 TRP A 103       6.409   4.757  -5.335  1.00 98.55           C  
ATOM   1583  HE3 TRP A 103       5.371   4.957  -5.115  1.00 98.55           H  
ATOM   1584  NE1 TRP A 103       8.894   2.637  -3.971  1.00 98.55           N  
ATOM   1585  HE1 TRP A 103       9.834   2.272  -3.919  1.00 98.55           H  
ATOM   1586  CH2 TRP A 103       8.398   5.182  -6.688  1.00 98.55           C  
ATOM   1587  HH2 TRP A 103       8.873   5.717  -7.497  1.00 98.55           H  
ATOM   1588  CZ2 TRP A 103       9.125   4.254  -5.924  1.00 98.55           C  
ATOM   1589  HZ2 TRP A 103      10.169   4.066  -6.125  1.00 98.55           H  
ATOM   1590  CZ3 TRP A 103       7.046   5.431  -6.392  1.00 98.55           C  
ATOM   1591  HZ3 TRP A 103       6.489   6.141  -6.985  1.00 98.55           H  
ATOM   1592  N   THR A 104       6.741   5.656  -1.391  1.00 97.94           N  
ATOM   1593  H   THR A 104       7.408   5.037  -0.953  1.00 97.94           H  
ATOM   1594  CA  THR A 104       7.221   6.996  -1.720  1.00 97.94           C  
ATOM   1595  HA  THR A 104       6.561   7.459  -2.453  1.00 97.94           H  
ATOM   1596  C   THR A 104       8.601   6.852  -2.336  1.00 97.94           C  
ATOM   1597  CB  THR A 104       7.276   7.906  -0.484  1.00 97.94           C  
ATOM   1598  HB  THR A 104       7.987   7.505   0.239  1.00 97.94           H  
ATOM   1599  O   THR A 104       9.445   6.131  -1.801  1.00 97.94           O  
ATOM   1600  CG2 THR A 104       7.667   9.341  -0.830  1.00 97.94           C  
ATOM   1601 HG21 THR A 104       7.609   9.974   0.055  1.00 97.94           H  
ATOM   1602 HG22 THR A 104       7.005   9.734  -1.602  1.00 97.94           H  
ATOM   1603 HG23 THR A 104       8.694   9.368  -1.195  1.00 97.94           H  
ATOM   1604  OG1 THR A 104       6.011   8.013   0.130  1.00 97.94           O  
ATOM   1605  HG1 THR A 104       5.992   8.902   0.493  1.00 97.94           H  
ATOM   1606  N   TYR A 105       8.821   7.526  -3.456  1.00 97.92           N  
ATOM   1607  H   TYR A 105       8.079   8.093  -3.841  1.00 97.92           H  
ATOM   1608  CA  TYR A 105      10.124   7.598  -4.089  1.00 97.92           C  
ATOM   1609  HA  TYR A 105      10.527   6.588  -4.166  1.00 97.92           H  
ATOM   1610  C   TYR A 105      11.085   8.455  -3.255  1.00 97.92           C  
ATOM   1611  CB  TYR A 105       9.958   8.188  -5.486  1.00 97.92           C  
ATOM   1612  HB2 TYR A 105       9.614   9.215  -5.355  1.00 97.92           H  
ATOM   1613  HB3 TYR A 105       9.193   7.641  -6.037  1.00 97.92           H  
ATOM   1614  O   TYR A 105      10.744   9.569  -2.858  1.00 97.92           O  
ATOM   1615  CG  TYR A 105      11.232   8.204  -6.296  1.00 97.92           C  
ATOM   1616  CD1 TYR A 105      11.703   9.418  -6.828  1.00 97.92           C  
ATOM   1617  HD1 TYR A 105      11.154  10.336  -6.680  1.00 97.92           H  
ATOM   1618  CD2 TYR A 105      11.977   7.021  -6.467  1.00 97.92           C  
ATOM   1619  HD2 TYR A 105      11.634   6.089  -6.042  1.00 97.92           H  
ATOM   1620  CE1 TYR A 105      12.920   9.450  -7.529  1.00 97.92           C  
ATOM   1621  HE1 TYR A 105      13.291  10.386  -7.921  1.00 97.92           H  
ATOM   1622  CE2 TYR A 105      13.201   7.053  -7.155  1.00 97.92           C  
ATOM   1623  HE2 TYR A 105      13.791   6.152  -7.243  1.00 97.92           H  
ATOM   1624  OH  TYR A 105      14.880   8.309  -8.298  1.00 97.92           O  
ATOM   1625  HH  TYR A 105      15.262   7.434  -8.402  1.00 97.92           H  
ATOM   1626  CZ  TYR A 105      13.672   8.271  -7.686  1.00 97.92           C  
ATOM   1627  N   ASP A 106      12.285   7.934  -3.011  1.00 95.54           N  
ATOM   1628  H   ASP A 106      12.486   6.992  -3.314  1.00 95.54           H  
ATOM   1629  CA  ASP A 106      13.341   8.543  -2.194  1.00 95.54           C  
ATOM   1630  HA  ASP A 106      12.978   9.494  -1.803  1.00 95.54           H  
ATOM   1631  C   ASP A 106      14.613   8.887  -2.995  1.00 95.54           C  
ATOM   1632  CB  ASP A 106      13.626   7.631  -0.975  1.00 95.54           C  
ATOM   1633  HB2 ASP A 106      12.732   7.620  -0.351  1.00 95.54           H  
ATOM   1634  HB3 ASP A 106      14.425   8.071  -0.379  1.00 95.54           H  
ATOM   1635  O   ASP A 106      15.612   9.313  -2.416  1.00 95.54           O  
ATOM   1636  CG  ASP A 106      13.993   6.166  -1.300  1.00 95.54           C  
ATOM   1637  OD1 ASP A 106      14.043   5.798  -2.497  1.00 95.54           O  
ATOM   1638  OD2 ASP A 106      14.132   5.352  -0.350  1.00 95.54           O  
ATOM   1639  N   GLY A 107      14.590   8.724  -4.323  1.00 95.79           N  
ATOM   1640  H   GLY A 107      13.724   8.417  -4.743  1.00 95.79           H  
ATOM   1641  CA  GLY A 107      15.721   9.039  -5.198  1.00 95.79           C  
ATOM   1642  HA2 GLY A 107      15.791   8.275  -5.974  1.00 95.79           H  
ATOM   1643  HA3 GLY A 107      16.648   8.989  -4.627  1.00 95.79           H  
ATOM   1644  C   GLY A 107      15.653  10.427  -5.849  1.00 95.79           C  
ATOM   1645  O   GLY A 107      14.825  11.269  -5.505  1.00 95.79           O  
ATOM   1646  N   THR A 108      16.554  10.669  -6.804  1.00 94.86           N  
ATOM   1647  H   THR A 108      17.221   9.947  -7.034  1.00 94.86           H  
ATOM   1648  CA  THR A 108      16.756  11.982  -7.449  1.00 94.86           C  
ATOM   1649  HA  THR A 108      16.251  12.749  -6.862  1.00 94.86           H  
ATOM   1650  C   THR A 108      16.180  12.088  -8.862  1.00 94.86           C  
ATOM   1651  CB  THR A 108      18.250  12.338  -7.485  1.00 94.86           C  
ATOM   1652  HB  THR A 108      18.389  13.286  -8.005  1.00 94.86           H  
ATOM   1653  O   THR A 108      16.303  13.139  -9.489  1.00 94.86           O  
ATOM   1654  CG2 THR A 108      18.841  12.472  -6.081  1.00 94.86           C  
ATOM   1655 HG21 THR A 108      18.800  11.517  -5.557  1.00 94.86           H  
ATOM   1656 HG22 THR A 108      18.281  13.218  -5.517  1.00 94.86           H  
ATOM   1657 HG23 THR A 108      19.880  12.790  -6.159  1.00 94.86           H  
ATOM   1658  OG1 THR A 108      18.980  11.329  -8.149  1.00 94.86           O  
ATOM   1659  HG1 THR A 108      18.790  11.387  -9.088  1.00 94.86           H  
ATOM   1660  N   GLU A 109      15.592  11.016  -9.397  1.00 93.86           N  
ATOM   1661  H   GLU A 109      15.475  10.184  -8.837  1.00 93.86           H  
ATOM   1662  CA  GLU A 109      15.016  11.023 -10.742  1.00 93.86           C  
ATOM   1663  HA  GLU A 109      15.760  11.416 -11.435  1.00 93.86           H  
ATOM   1664  C   GLU A 109      13.787  11.933 -10.806  1.00 93.86           C  
ATOM   1665  CB  GLU A 109      14.637   9.607 -11.204  1.00 93.86           C  
ATOM   1666  HB2 GLU A 109      14.136   9.667 -12.170  1.00 93.86           H  
ATOM   1667  HB3 GLU A 109      13.916   9.178 -10.508  1.00 93.86           H  
ATOM   1668  O   GLU A 109      12.854  11.806 -10.015  1.00 93.86           O  
ATOM   1669  CG  GLU A 109      15.851   8.671 -11.326  1.00 93.86           C  
ATOM   1670  HG2 GLU A 109      15.491   7.667 -11.550  1.00 93.86           H  
ATOM   1671  HG3 GLU A 109      16.372   8.618 -10.370  1.00 93.86           H  
ATOM   1672  CD  GLU A 109      16.844   9.109 -12.409  1.00 93.86           C  
ATOM   1673  OE1 GLU A 109      18.021   8.703 -12.294  1.00 93.86           O  
ATOM   1674  OE2 GLU A 109      16.423   9.845 -13.334  1.00 93.86           O  
ATOM   1675  N   THR A 110      13.768  12.833 -11.786  1.00 89.30           N  
ATOM   1676  H   THR A 110      14.594  12.947 -12.356  1.00 89.30           H  
ATOM   1677  CA  THR A 110      12.648  13.763 -12.015  1.00 89.30           C  
ATOM   1678  HA  THR A 110      12.058  13.855 -11.103  1.00 89.30           H  
ATOM   1679  C   THR A 110      11.698  13.284 -13.107  1.00 89.30           C  
ATOM   1680  CB  THR A 110      13.174  15.154 -12.373  1.00 89.30           C  
ATOM   1681  HB  THR A 110      12.335  15.814 -12.592  1.00 89.30           H  
ATOM   1682  O   THR A 110      10.578  13.781 -13.227  1.00 89.30           O  
ATOM   1683  CG2 THR A 110      13.996  15.767 -11.239  1.00 89.30           C  
ATOM   1684 HG21 THR A 110      14.896  15.180 -11.056  1.00 89.30           H  
ATOM   1685 HG22 THR A 110      13.398  15.787 -10.328  1.00 89.30           H  
ATOM   1686 HG23 THR A 110      14.277  16.788 -11.496  1.00 89.30           H  
ATOM   1687  OG1 THR A 110      14.013  15.073 -13.505  1.00 89.30           O  
ATOM   1688  HG1 THR A 110      14.460  15.918 -13.588  1.00 89.30           H  
ATOM   1689  N   THR A 111      12.119  12.302 -13.906  1.00 94.33           N  
ATOM   1690  H   THR A 111      13.045  11.932 -13.746  1.00 94.33           H  
ATOM   1691  CA  THR A 111      11.253  11.662 -14.897  1.00 94.33           C  
ATOM   1692  HA  THR A 111      10.822  12.438 -15.531  1.00 94.33           H  
ATOM   1693  C   THR A 111      10.125  10.935 -14.167  1.00 94.33           C  
ATOM   1694  CB  THR A 111      12.043  10.691 -15.787  1.00 94.33           C  
ATOM   1695  HB  THR A 111      12.407   9.855 -15.190  1.00 94.33           H  
ATOM   1696  O   THR A 111      10.380  10.239 -13.185  1.00 94.33           O  
ATOM   1697  CG2 THR A 111      11.198  10.166 -16.944  1.00 94.33           C  
ATOM   1698 HG21 THR A 111      10.323   9.644 -16.556  1.00 94.33           H  
ATOM   1699 HG22 THR A 111      10.880  10.992 -17.579  1.00 94.33           H  
ATOM   1700 HG23 THR A 111      11.794   9.466 -17.530  1.00 94.33           H  
ATOM   1701  OG1 THR A 111      13.137  11.348 -16.383  1.00 94.33           O  
ATOM   1702  HG1 THR A 111      13.913  11.201 -15.838  1.00 94.33           H  
ATOM   1703  N   ALA A 112       8.885  11.046 -14.643  1.00 94.62           N  
ATOM   1704  H   ALA A 112       8.709  11.657 -15.427  1.00 94.62           H  
ATOM   1705  CA  ALA A 112       7.763  10.325 -14.047  1.00 94.62           C  
ATOM   1706  HA  ALA A 112       7.776  10.528 -12.976  1.00 94.62           H  
ATOM   1707  C   ALA A 112       7.883   8.804 -14.286  1.00 94.62           C  
ATOM   1708  CB  ALA A 112       6.451  10.878 -14.611  1.00 94.62           C  
ATOM   1709  HB1 ALA A 112       6.409  10.715 -15.688  1.00 94.62           H  
ATOM   1710  HB2 ALA A 112       5.610  10.365 -14.144  1.00 94.62           H  
ATOM   1711  HB3 ALA A 112       6.376  11.945 -14.398  1.00 94.62           H  
ATOM   1712  O   ALA A 112       8.250   8.394 -15.396  1.00 94.62           O  
ATOM   1713  N   PRO A 113       7.538   7.955 -13.301  1.00 98.20           N  
ATOM   1714  CA  PRO A 113       7.371   6.530 -13.545  1.00 98.20           C  
ATOM   1715  HA  PRO A 113       8.323   6.120 -13.883  1.00 98.20           H  
ATOM   1716  C   PRO A 113       6.292   6.263 -14.598  1.00 98.20           C  
ATOM   1717  CB  PRO A 113       7.009   5.902 -12.205  1.00 98.20           C  
ATOM   1718  HB2 PRO A 113       5.932   5.749 -12.139  1.00 98.20           H  
ATOM   1719  HB3 PRO A 113       7.531   4.952 -12.089  1.00 98.20           H  
ATOM   1720  O   PRO A 113       5.339   7.028 -14.732  1.00 98.20           O  
ATOM   1721  CG  PRO A 113       7.444   6.934 -11.164  1.00 98.20           C  
ATOM   1722  HG2 PRO A 113       8.491   6.775 -10.907  1.00 98.20           H  
ATOM   1723  HG3 PRO A 113       6.822   6.893 -10.270  1.00 98.20           H  
ATOM   1724  CD  PRO A 113       7.296   8.264 -11.900  1.00 98.20           C  
ATOM   1725  HD2 PRO A 113       8.023   8.978 -11.513  1.00 98.20           H  
ATOM   1726  HD3 PRO A 113       6.282   8.645 -11.780  1.00 98.20           H  
ATOM   1727  N   ALA A 114       6.434   5.165 -15.339  1.00 98.29           N  
ATOM   1728  H   ALA A 114       7.193   4.531 -15.128  1.00 98.29           H  
ATOM   1729  CA  ALA A 114       5.445   4.757 -16.333  1.00 98.29           C  
ATOM   1730  HA  ALA A 114       4.802   5.602 -16.578  1.00 98.29           H  
ATOM   1731  C   ALA A 114       4.534   3.644 -15.811  1.00 98.29           C  
ATOM   1732  CB  ALA A 114       6.166   4.330 -17.617  1.00 98.29           C  
ATOM   1733  HB1 ALA A 114       6.826   5.127 -17.959  1.00 98.29           H  
ATOM   1734  HB2 ALA A 114       6.739   3.420 -17.437  1.00 98.29           H  
ATOM   1735  HB3 ALA A 114       5.426   4.117 -18.388  1.00 98.29           H  
ATOM   1736  O   ALA A 114       3.345   3.647 -16.113  1.00 98.29           O  
ATOM   1737  N   GLN A 115       5.093   2.689 -15.066  1.00 98.57           N  
ATOM   1738  H   GLN A 115       6.070   2.762 -14.818  1.00 98.57           H  
ATOM   1739  CA  GLN A 115       4.409   1.458 -14.688  1.00 98.57           C  
ATOM   1740  HA  GLN A 115       3.333   1.627 -14.710  1.00 98.57           H  
ATOM   1741  C   GLN A 115       4.777   1.013 -13.273  1.00 98.57           C  
ATOM   1742  CB  GLN A 115       4.753   0.344 -15.690  1.00 98.57           C  
ATOM   1743  HB2 GLN A 115       4.329  -0.597 -15.339  1.00 98.57           H  
ATOM   1744  HB3 GLN A 115       5.838   0.245 -15.734  1.00 98.57           H  
ATOM   1745  O   GLN A 115       5.822   1.390 -12.730  1.00 98.57           O  
ATOM   1746  CG  GLN A 115       4.219   0.612 -17.104  1.00 98.57           C  
ATOM   1747  HG2 GLN A 115       3.138   0.747 -17.053  1.00 98.57           H  
ATOM   1748  HG3 GLN A 115       4.660   1.521 -17.510  1.00 98.57           H  
ATOM   1749  CD  GLN A 115       4.549  -0.522 -18.066  1.00 98.57           C  
ATOM   1750  NE2 GLN A 115       3.568  -1.058 -18.755  1.00 98.57           N  
ATOM   1751 HE21 GLN A 115       2.621  -0.747 -18.596  1.00 98.57           H  
ATOM   1752 HE22 GLN A 115       3.778  -1.909 -19.257  1.00 98.57           H  
ATOM   1753  OE1 GLN A 115       5.693  -0.919 -18.248  1.00 98.57           O  
ATOM   1754  N   LEU A 116       3.907   0.184 -12.700  1.00 98.64           N  
ATOM   1755  H   LEU A 116       3.070  -0.049 -13.214  1.00 98.64           H  
ATOM   1756  CA  LEU A 116       4.110  -0.486 -11.427  1.00 98.64           C  
ATOM   1757  HA  LEU A 116       5.189  -0.523 -11.278  1.00 98.64           H  
ATOM   1758  C   LEU A 116       3.610  -1.938 -11.443  1.00 98.64           C  
ATOM   1759  CB  LEU A 116       3.498   0.367 -10.295  1.00 98.64           C  
ATOM   1760  HB2 LEU A 116       3.921   1.368 -10.385  1.00 98.64           H  
ATOM   1761  HB3 LEU A 116       3.826  -0.031  -9.335  1.00 98.64           H  
ATOM   1762  O   LEU A 116       2.753  -2.309 -12.243  1.00 98.64           O  
ATOM   1763  CG  LEU A 116       1.957   0.481 -10.292  1.00 98.64           C  
ATOM   1764  HG  LEU A 116       1.580   0.576 -11.310  1.00 98.64           H  
ATOM   1765  CD1 LEU A 116       1.274  -0.706  -9.606  1.00 98.64           C  
ATOM   1766 HD11 LEU A 116       1.414  -1.627 -10.171  1.00 98.64           H  
ATOM   1767 HD12 LEU A 116       1.663  -0.835  -8.596  1.00 98.64           H  
ATOM   1768 HD13 LEU A 116       0.199  -0.529  -9.563  1.00 98.64           H  
ATOM   1769  CD2 LEU A 116       1.531   1.723  -9.506  1.00 98.64           C  
ATOM   1770 HD21 LEU A 116       1.977   1.714  -8.512  1.00 98.64           H  
ATOM   1771 HD22 LEU A 116       1.830   2.617 -10.054  1.00 98.64           H  
ATOM   1772 HD23 LEU A 116       0.445   1.742  -9.416  1.00 98.64           H  
ATOM   1773  N   ILE A 117       4.115  -2.741 -10.505  1.00 98.52           N  
ATOM   1774  H   ILE A 117       4.847  -2.351  -9.929  1.00 98.52           H  
ATOM   1775  CA  ILE A 117       3.561  -4.041 -10.099  1.00 98.52           C  
ATOM   1776  HA  ILE A 117       2.563  -4.160 -10.520  1.00 98.52           H  
ATOM   1777  C   ILE A 117       3.460  -4.043  -8.580  1.00 98.52           C  
ATOM   1778  CB  ILE A 117       4.441  -5.225 -10.563  1.00 98.52           C  
ATOM   1779  HB  ILE A 117       5.465  -5.019 -10.250  1.00 98.52           H  
ATOM   1780  O   ILE A 117       4.468  -3.836  -7.901  1.00 98.52           O  
ATOM   1781  CG1 ILE A 117       4.413  -5.408 -12.088  1.00 98.52           C  
ATOM   1782 HG12 ILE A 117       3.543  -5.995 -12.383  1.00 98.52           H  
ATOM   1783 HG13 ILE A 117       4.316  -4.431 -12.561  1.00 98.52           H  
ATOM   1784  CG2 ILE A 117       4.001  -6.555  -9.923  1.00 98.52           C  
ATOM   1785 HG21 ILE A 117       2.940  -6.726 -10.107  1.00 98.52           H  
ATOM   1786 HG22 ILE A 117       4.176  -6.534  -8.847  1.00 98.52           H  
ATOM   1787 HG23 ILE A 117       4.575  -7.387 -10.333  1.00 98.52           H  
ATOM   1788  CD1 ILE A 117       5.688  -6.094 -12.600  1.00 98.52           C  
ATOM   1789 HD11 ILE A 117       5.784  -7.095 -12.181  1.00 98.52           H  
ATOM   1790 HD12 ILE A 117       5.661  -6.171 -13.687  1.00 98.52           H  
ATOM   1791 HD13 ILE A 117       6.562  -5.505 -12.320  1.00 98.52           H  
ATOM   1792  N   PHE A 118       2.281  -4.344  -8.044  1.00 98.67           N  
ATOM   1793  H   PHE A 118       1.504  -4.544  -8.658  1.00 98.67           H  
ATOM   1794  CA  PHE A 118       2.144  -4.651  -6.623  1.00 98.67           C  
ATOM   1795  HA  PHE A 118       2.871  -4.063  -6.062  1.00 98.67           H  
ATOM   1796  C   PHE A 118       2.456  -6.119  -6.357  1.00 98.67           C  
ATOM   1797  CB  PHE A 118       0.755  -4.270  -6.116  1.00 98.67           C  
ATOM   1798  HB2 PHE A 118       0.639  -4.644  -5.099  1.00 98.67           H  
ATOM   1799  HB3 PHE A 118       0.001  -4.756  -6.734  1.00 98.67           H  
ATOM   1800  O   PHE A 118       2.088  -6.999  -7.140  1.00 98.67           O  
ATOM   1801  CG  PHE A 118       0.524  -2.775  -6.092  1.00 98.67           C  
ATOM   1802  CD1 PHE A 118       1.275  -1.959  -5.224  1.00 98.67           C  
ATOM   1803  HD1 PHE A 118       2.022  -2.396  -4.578  1.00 98.67           H  
ATOM   1804  CD2 PHE A 118      -0.428  -2.195  -6.947  1.00 98.67           C  
ATOM   1805  HD2 PHE A 118      -0.978  -2.807  -7.648  1.00 98.67           H  
ATOM   1806  CE1 PHE A 118       1.063  -0.570  -5.200  1.00 98.67           C  
ATOM   1807  HE1 PHE A 118       1.642   0.058  -4.540  1.00 98.67           H  
ATOM   1808  CE2 PHE A 118      -0.653  -0.810  -6.908  1.00 98.67           C  
ATOM   1809  HE2 PHE A 118      -1.372  -0.366  -7.581  1.00 98.67           H  
ATOM   1810  CZ  PHE A 118       0.087   0.004  -6.033  1.00 98.67           C  
ATOM   1811  HZ  PHE A 118      -0.083   1.070  -6.015  1.00 98.67           H  
ATOM   1812  N   LEU A 119       3.109  -6.381  -5.230  1.00 98.25           N  
ATOM   1813  H   LEU A 119       3.376  -5.613  -4.630  1.00 98.25           H  
ATOM   1814  CA  LEU A 119       3.438  -7.721  -4.763  1.00 98.25           C  
ATOM   1815  HA  LEU A 119       2.933  -8.444  -5.403  1.00 98.25           H  
ATOM   1816  C   LEU A 119       2.927  -7.937  -3.341  1.00 98.25           C  
ATOM   1817  CB  LEU A 119       4.949  -7.992  -4.841  1.00 98.25           C  
ATOM   1818  HB2 LEU A 119       5.092  -9.051  -4.624  1.00 98.25           H  
ATOM   1819  HB3 LEU A 119       5.448  -7.437  -4.046  1.00 98.25           H  
ATOM   1820  O   LEU A 119       2.795  -6.988  -2.564  1.00 98.25           O  
ATOM   1821  CG  LEU A 119       5.610  -7.657  -6.191  1.00 98.25           C  
ATOM   1822  HG  LEU A 119       4.860  -7.654  -6.981  1.00 98.25           H  
ATOM   1823  CD1 LEU A 119       6.319  -6.301  -6.162  1.00 98.25           C  
ATOM   1824 HD11 LEU A 119       6.742  -6.081  -7.142  1.00 98.25           H  
ATOM   1825 HD12 LEU A 119       5.598  -5.522  -5.916  1.00 98.25           H  
ATOM   1826 HD13 LEU A 119       7.116  -6.306  -5.417  1.00 98.25           H  
ATOM   1827  CD2 LEU A 119       6.640  -8.715  -6.551  1.00 98.25           C  
ATOM   1828 HD21 LEU A 119       6.123  -9.637  -6.818  1.00 98.25           H  
ATOM   1829 HD22 LEU A 119       7.232  -8.382  -7.404  1.00 98.25           H  
ATOM   1830 HD23 LEU A 119       7.304  -8.898  -5.706  1.00 98.25           H  
ATOM   1831  N   ASP A 120       2.663  -9.193  -2.996  1.00 96.90           N  
ATOM   1832  H   ASP A 120       2.837  -9.919  -3.676  1.00 96.90           H  
ATOM   1833  CA  ASP A 120       2.412  -9.590  -1.616  1.00 96.90           C  
ATOM   1834  HA  ASP A 120       1.734  -8.859  -1.176  1.00 96.90           H  
ATOM   1835  C   ASP A 120       3.708  -9.549  -0.782  1.00 96.90           C  
ATOM   1836  CB  ASP A 120       1.683 -10.954  -1.569  1.00 96.90           C  
ATOM   1837  HB2 ASP A 120       0.858 -10.937  -2.282  1.00 96.90           H  
ATOM   1838  HB3 ASP A 120       1.251 -11.068  -0.575  1.00 96.90           H  
ATOM   1839  O   ASP A 120       4.800  -9.246  -1.268  1.00 96.90           O  
ATOM   1840  CG  ASP A 120       2.543 -12.195  -1.852  1.00 96.90           C  
ATOM   1841  OD1 ASP A 120       3.771 -12.068  -2.018  1.00 96.90           O  
ATOM   1842  OD2 ASP A 120       2.005 -13.324  -1.834  1.00 96.90           O  
ATOM   1843  N   GLY A 121       3.598  -9.874   0.505  1.00 92.75           N  
ATOM   1844  H   GLY A 121       2.673 -10.058   0.867  1.00 92.75           H  
ATOM   1845  CA  GLY A 121       4.740  -9.914   1.419  1.00 92.75           C  
ATOM   1846  HA2 GLY A 121       4.364 -10.115   2.422  1.00 92.75           H  
ATOM   1847  HA3 GLY A 121       5.235  -8.943   1.407  1.00 92.75           H  
ATOM   1848  C   GLY A 121       5.796 -10.986   1.121  1.00 92.75           C  
ATOM   1849  O   GLY A 121       6.833 -10.976   1.784  1.00 92.75           O  
ATOM   1850  N   ASN A 122       5.531 -11.895   0.180  1.00 94.38           N  
ATOM   1851  H   ASN A 122       4.703 -11.771  -0.384  1.00 94.38           H  
ATOM   1852  CA  ASN A 122       6.419 -12.975  -0.249  1.00 94.38           C  
ATOM   1853  HA  ASN A 122       7.263 -13.048   0.436  1.00 94.38           H  
ATOM   1854  C   ASN A 122       7.001 -12.727  -1.654  1.00 94.38           C  
ATOM   1855  CB  ASN A 122       5.641 -14.300  -0.213  1.00 94.38           C  
ATOM   1856  HB2 ASN A 122       6.306 -15.117  -0.496  1.00 94.38           H  
ATOM   1857  HB3 ASN A 122       4.842 -14.249  -0.953  1.00 94.38           H  
ATOM   1858  O   ASN A 122       7.692 -13.594  -2.184  1.00 94.38           O  
ATOM   1859  CG  ASN A 122       5.052 -14.632   1.141  1.00 94.38           C  
ATOM   1860  ND2 ASN A 122       3.788 -14.988   1.177  1.00 94.38           N  
ATOM   1861 HD21 ASN A 122       3.398 -15.198   2.085  1.00 94.38           H  
ATOM   1862 HD22 ASN A 122       3.234 -14.915   0.336  1.00 94.38           H  
ATOM   1863  OD1 ASN A 122       5.696 -14.582   2.177  1.00 94.38           O  
ATOM   1864  N   GLY A 123       6.715 -11.574  -2.269  1.00 93.99           N  
ATOM   1865  H   GLY A 123       6.083 -10.930  -1.816  1.00 93.99           H  
ATOM   1866  CA  GLY A 123       7.180 -11.240  -3.613  1.00 93.99           C  
ATOM   1867  HA2 GLY A 123       8.218 -11.554  -3.726  1.00 93.99           H  
ATOM   1868  HA3 GLY A 123       7.135 -10.157  -3.731  1.00 93.99           H  
ATOM   1869  C   GLY A 123       6.362 -11.875  -4.743  1.00 93.99           C  
ATOM   1870  O   GLY A 123       6.800 -11.850  -5.893  1.00 93.99           O  
ATOM   1871  N   ASN A 124       5.175 -12.427  -4.465  1.00 95.99           N  
ATOM   1872  H   ASN A 124       4.824 -12.374  -3.519  1.00 95.99           H  
ATOM   1873  CA  ASN A 124       4.263 -12.866  -5.519  1.00 95.99           C  
ATOM   1874  HA  ASN A 124       4.850 -13.341  -6.306  1.00 95.99           H  
ATOM   1875  C   ASN A 124       3.533 -11.660  -6.104  1.00 95.99           C  
ATOM   1876  CB  ASN A 124       3.245 -13.892  -5.011  1.00 95.99           C  
ATOM   1877  HB2 ASN A 124       2.640 -14.248  -5.845  1.00 95.99           H  
ATOM   1878  HB3 ASN A 124       2.569 -13.409  -4.305  1.00 95.99           H  
ATOM   1879  O   ASN A 124       3.050 -10.798  -5.370  1.00 95.99           O  
ATOM   1880  CG  ASN A 124       3.892 -15.092  -4.363  1.00 95.99           C  
ATOM   1881  ND2 ASN A 124       3.573 -15.349  -3.119  1.00 95.99           N  
ATOM   1882 HD21 ASN A 124       3.000 -14.678  -2.627  1.00 95.99           H  
ATOM   1883 HD22 ASN A 124       4.056 -16.114  -2.670  1.00 95.99           H  
ATOM   1884  OD1 ASN A 124       4.664 -15.813  -4.972  1.00 95.99           O  
ATOM   1885  N   LYS A 125       3.403 -11.614  -7.431  1.00 96.90           N  
ATOM   1886  H   LYS A 125       3.781 -12.376  -7.975  1.00 96.90           H  
ATOM   1887  CA  LYS A 125       2.672 -10.543  -8.115  1.00 96.90           C  
ATOM   1888  HA  LYS A 125       3.080  -9.582  -7.805  1.00 96.90           H  
ATOM   1889  C   LYS A 125       1.187 -10.559  -7.724  1.00 96.90           C  
ATOM   1890  CB  LYS A 125       2.831 -10.677  -9.635  1.00 96.90           C  
ATOM   1891  HB2 LYS A 125       2.469 -11.653  -9.959  1.00 96.90           H  
ATOM   1892  HB3 LYS A 125       2.198  -9.918 -10.095  1.00 96.90           H  
ATOM   1893  O   LYS A 125       0.511 -11.565  -7.921  1.00 96.90           O  
ATOM   1894  CG  LYS A 125       4.275 -10.478 -10.125  1.00 96.90           C  
ATOM   1895  HG2 LYS A 125       4.698  -9.591  -9.654  1.00 96.90           H  
ATOM   1896  HG3 LYS A 125       4.878 -11.343  -9.848  1.00 96.90           H  
ATOM   1897  CD  LYS A 125       4.295 -10.301 -11.652  1.00 96.90           C  
ATOM   1898  HD2 LYS A 125       3.862 -11.182 -12.124  1.00 96.90           H  
ATOM   1899  HD3 LYS A 125       3.684  -9.434 -11.904  1.00 96.90           H  
ATOM   1900  CE  LYS A 125       5.720 -10.080 -12.173  1.00 96.90           C  
ATOM   1901  HE2 LYS A 125       6.299 -10.991 -12.020  1.00 96.90           H  
ATOM   1902  HE3 LYS A 125       6.183  -9.289 -11.583  1.00 96.90           H  
ATOM   1903  NZ  LYS A 125       5.723  -9.689 -13.608  1.00 96.90           N  
ATOM   1904  HZ1 LYS A 125       6.663  -9.519 -13.937  1.00 96.90           H  
ATOM   1905  HZ2 LYS A 125       5.216  -8.826 -13.741  1.00 96.90           H  
ATOM   1906  HZ3 LYS A 125       5.289 -10.393 -14.188  1.00 96.90           H  
ATOM   1907  N   LEU A 126       0.686  -9.428  -7.228  1.00 97.12           N  
ATOM   1908  H   LEU A 126       1.328  -8.662  -7.079  1.00 97.12           H  
ATOM   1909  CA  LEU A 126      -0.746  -9.152  -7.052  1.00 97.12           C  
ATOM   1910  HA  LEU A 126      -1.275 -10.077  -6.823  1.00 97.12           H  
ATOM   1911  C   LEU A 126      -1.366  -8.591  -8.334  1.00 97.12           C  
ATOM   1912  CB  LEU A 126      -0.946  -8.146  -5.903  1.00 97.12           C  
ATOM   1913  HB2 LEU A 126      -0.400  -7.233  -6.139  1.00 97.12           H  
ATOM   1914  HB3 LEU A 126      -2.004  -7.889  -5.852  1.00 97.12           H  
ATOM   1915  O   LEU A 126      -2.557  -8.768  -8.576  1.00 97.12           O  
ATOM   1916  CG  LEU A 126      -0.499  -8.648  -4.523  1.00 97.12           C  
ATOM   1917  HG  LEU A 126       0.556  -8.919  -4.566  1.00 97.12           H  
ATOM   1918  CD1 LEU A 126      -0.677  -7.535  -3.488  1.00 97.12           C  
ATOM   1919 HD11 LEU A 126      -1.725  -7.246  -3.420  1.00 97.12           H  
ATOM   1920 HD12 LEU A 126      -0.326  -7.882  -2.516  1.00 97.12           H  
ATOM   1921 HD13 LEU A 126      -0.077  -6.672  -3.777  1.00 97.12           H  
ATOM   1922  CD2 LEU A 126      -1.304  -9.867  -4.072  1.00 97.12           C  
ATOM   1923 HD21 LEU A 126      -2.372  -9.666  -4.163  1.00 97.12           H  
ATOM   1924 HD22 LEU A 126      -1.068 -10.106  -3.035  1.00 97.12           H  
ATOM   1925 HD23 LEU A 126      -1.041 -10.729  -4.685  1.00 97.12           H  
ATOM   1926  N   THR A 127      -0.555  -7.925  -9.157  1.00 97.62           N  
ATOM   1927  H   THR A 127       0.405  -7.784  -8.879  1.00 97.62           H  
ATOM   1928  CA  THR A 127      -0.969  -7.346 -10.436  1.00 97.62           C  
ATOM   1929  HA  THR A 127      -1.970  -7.702 -10.680  1.00 97.62           H  
ATOM   1930  C   THR A 127      -0.044  -7.780 -11.567  1.00 97.62           C  
ATOM   1931  CB  THR A 127      -1.032  -5.810 -10.379  1.00 97.62           C  
ATOM   1932  HB  THR A 127      -1.434  -5.449 -11.325  1.00 97.62           H  
ATOM   1933  O   THR A 127       1.115  -8.139 -11.355  1.00 97.62           O  
ATOM   1934  CG2 THR A 127      -1.944  -5.311  -9.266  1.00 97.62           C  
ATOM   1935 HG21 THR A 127      -2.930  -5.762  -9.379  1.00 97.62           H  
ATOM   1936 HG22 THR A 127      -2.035  -4.228  -9.349  1.00 97.62           H  
ATOM   1937 HG23 THR A 127      -1.536  -5.568  -8.289  1.00 97.62           H  
ATOM   1938  OG1 THR A 127       0.244  -5.237 -10.190  1.00 97.62           O  
ATOM   1939  HG1 THR A 127       0.625  -5.153 -11.067  1.00 97.62           H  
ATOM   1940  N   ALA A 128      -0.544  -7.690 -12.797  1.00 96.36           N  
ATOM   1941  H   ALA A 128      -1.503  -7.392 -12.905  1.00 96.36           H  
ATOM   1942  CA  ALA A 128       0.324  -7.546 -13.961  1.00 96.36           C  
ATOM   1943  HA  ALA A 128       1.133  -8.274 -13.909  1.00 96.36           H  
ATOM   1944  C   ALA A 128       0.960  -6.138 -13.971  1.00 96.36           C  
ATOM   1945  CB  ALA A 128      -0.519  -7.845 -15.209  1.00 96.36           C  
ATOM   1946  HB1 ALA A 128       0.113  -7.852 -16.097  1.00 96.36           H  
ATOM   1947  HB2 ALA A 128      -1.289  -7.083 -15.330  1.00 96.36           H  
ATOM   1948  HB3 ALA A 128      -0.992  -8.823 -15.113  1.00 96.36           H  
ATOM   1949  O   ALA A 128       0.929  -5.422 -12.965  1.00 96.36           O  
ATOM   1950  N   ASP A 129       1.524  -5.744 -15.107  1.00 97.63           N  
ATOM   1951  H   ASP A 129       1.582  -6.378 -15.891  1.00 97.63           H  
ATOM   1952  CA  ASP A 129       2.012  -4.384 -15.314  1.00 97.63           C  
ATOM   1953  HA  ASP A 129       2.668  -4.112 -14.488  1.00 97.63           H  
ATOM   1954  C   ASP A 129       0.811  -3.425 -15.332  1.00 97.63           C  
ATOM   1955  CB  ASP A 129       2.823  -4.295 -16.619  1.00 97.63           C  
ATOM   1956  HB2 ASP A 129       2.167  -4.529 -17.458  1.00 97.63           H  
ATOM   1957  HB3 ASP A 129       3.162  -3.266 -16.736  1.00 97.63           H  
ATOM   1958  O   ASP A 129      -0.107  -3.576 -16.140  1.00 97.63           O  
ATOM   1959  CG  ASP A 129       4.051  -5.218 -16.694  1.00 97.63           C  
ATOM   1960  OD1 ASP A 129       4.306  -6.003 -15.747  1.00 97.63           O  
ATOM   1961  OD2 ASP A 129       4.727  -5.164 -17.743  1.00 97.63           O  
ATOM   1962  N   VAL A 130       0.808  -2.460 -14.416  1.00 98.09           N  
ATOM   1963  H   VAL A 130       1.574  -2.423 -13.758  1.00 98.09           H  
ATOM   1964  CA  VAL A 130      -0.235  -1.436 -14.276  1.00 98.09           C  
ATOM   1965  HA  VAL A 130      -1.024  -1.614 -15.006  1.00 98.09           H  
ATOM   1966  C   VAL A 130       0.380  -0.075 -14.571  1.00 98.09           C  
ATOM   1967  CB  VAL A 130      -0.863  -1.480 -12.866  1.00 98.09           C  
ATOM   1968  HB  VAL A 130      -0.080  -1.330 -12.123  1.00 98.09           H  
ATOM   1969  O   VAL A 130       1.523   0.180 -14.193  1.00 98.09           O  
ATOM   1970  CG1 VAL A 130      -1.942  -0.412 -12.655  1.00 98.09           C  
ATOM   1971 HG11 VAL A 130      -2.401  -0.539 -11.674  1.00 98.09           H  
ATOM   1972 HG12 VAL A 130      -2.709  -0.489 -13.426  1.00 98.09           H  
ATOM   1973 HG13 VAL A 130      -1.495   0.581 -12.683  1.00 98.09           H  
ATOM   1974  CG2 VAL A 130      -1.532  -2.834 -12.599  1.00 98.09           C  
ATOM   1975 HG21 VAL A 130      -2.300  -3.025 -13.349  1.00 98.09           H  
ATOM   1976 HG22 VAL A 130      -1.981  -2.838 -11.606  1.00 98.09           H  
ATOM   1977 HG23 VAL A 130      -0.784  -3.625 -12.642  1.00 98.09           H  
ATOM   1978  N   ASP A 131      -0.367   0.810 -15.227  1.00 98.23           N  
ATOM   1979  H   ASP A 131      -1.292   0.553 -15.541  1.00 98.23           H  
ATOM   1980  CA  ASP A 131       0.076   2.187 -15.446  1.00 98.23           C  
ATOM   1981  HA  ASP A 131       1.051   2.166 -15.932  1.00 98.23           H  
ATOM   1982  C   ASP A 131       0.234   2.926 -14.112  1.00 98.23           C  
ATOM   1983  CB  ASP A 131      -0.897   2.938 -16.366  1.00 98.23           C  
ATOM   1984  HB2 ASP A 131      -0.651   4.000 -16.336  1.00 98.23           H  
ATOM   1985  HB3 ASP A 131      -1.913   2.819 -15.989  1.00 98.23           H  
ATOM   1986  O   ASP A 131      -0.644   2.896 -13.247  1.00 98.23           O  
ATOM   1987  CG  ASP A 131      -0.830   2.487 -17.829  1.00 98.23           C  
ATOM   1988  OD1 ASP A 131       0.254   2.036 -18.271  1.00 98.23           O  
ATOM   1989  OD2 ASP A 131      -1.859   2.645 -18.519  1.00 98.23           O  
ATOM   1990  N   PHE A 132       1.361   3.615 -13.947  1.00 98.58           N  
ATOM   1991  H   PHE A 132       2.021   3.656 -14.710  1.00 98.58           H  
ATOM   1992  CA  PHE A 132       1.607   4.410 -12.753  1.00 98.58           C  
ATOM   1993  HA  PHE A 132       1.234   3.855 -11.893  1.00 98.58           H  
ATOM   1994  C   PHE A 132       0.844   5.738 -12.822  1.00 98.58           C  
ATOM   1995  CB  PHE A 132       3.113   4.615 -12.545  1.00 98.58           C  
ATOM   1996  HB2 PHE A 132       3.594   3.641 -12.455  1.00 98.58           H  
ATOM   1997  HB3 PHE A 132       3.529   5.111 -13.422  1.00 98.58           H  
ATOM   1998  O   PHE A 132       1.092   6.580 -13.683  1.00 98.58           O  
ATOM   1999  CG  PHE A 132       3.443   5.443 -11.315  1.00 98.58           C  
ATOM   2000  CD1 PHE A 132       3.535   6.845 -11.415  1.00 98.58           C  
ATOM   2001  HD1 PHE A 132       3.388   7.327 -12.371  1.00 98.58           H  
ATOM   2002  CD2 PHE A 132       3.672   4.822 -10.072  1.00 98.58           C  
ATOM   2003  HD2 PHE A 132       3.662   3.745  -9.994  1.00 98.58           H  
ATOM   2004  CE1 PHE A 132       3.827   7.616 -10.277  1.00 98.58           C  
ATOM   2005  HE1 PHE A 132       3.905   8.690 -10.357  1.00 98.58           H  
ATOM   2006  CE2 PHE A 132       3.936   5.595  -8.928  1.00 98.58           C  
ATOM   2007  HE2 PHE A 132       4.096   5.116  -7.973  1.00 98.58           H  
ATOM   2008  CZ  PHE A 132       4.004   6.995  -9.029  1.00 98.58           C  
ATOM   2009  HZ  PHE A 132       4.197   7.593  -8.150  1.00 98.58           H  
ATOM   2010  N   VAL A 133      -0.042   5.950 -11.852  1.00 98.50           N  
ATOM   2011  H   VAL A 133      -0.317   5.144 -11.309  1.00 98.50           H  
ATOM   2012  CA  VAL A 133      -0.646   7.249 -11.533  1.00 98.50           C  
ATOM   2013  HA  VAL A 133      -0.475   7.936 -12.362  1.00 98.50           H  
ATOM   2014  C   VAL A 133       0.029   7.815 -10.288  1.00 98.50           C  
ATOM   2015  CB  VAL A 133      -2.171   7.129 -11.337  1.00 98.50           C  
ATOM   2016  HB  VAL A 133      -2.382   6.493 -10.478  1.00 98.50           H  
ATOM   2017  O   VAL A 133      -0.028   7.186  -9.226  1.00 98.50           O  
ATOM   2018  CG1 VAL A 133      -2.803   8.504 -11.084  1.00 98.50           C  
ATOM   2019 HG11 VAL A 133      -2.535   9.196 -11.882  1.00 98.50           H  
ATOM   2020 HG12 VAL A 133      -3.889   8.413 -11.047  1.00 98.50           H  
ATOM   2021 HG13 VAL A 133      -2.465   8.902 -10.127  1.00 98.50           H  
ATOM   2022  CG2 VAL A 133      -2.838   6.509 -12.572  1.00 98.50           C  
ATOM   2023 HG21 VAL A 133      -2.578   7.075 -13.466  1.00 98.50           H  
ATOM   2024 HG22 VAL A 133      -2.511   5.477 -12.698  1.00 98.50           H  
ATOM   2025 HG23 VAL A 133      -3.921   6.503 -12.449  1.00 98.50           H  
ATOM   2026  N   ASN A 134       0.645   8.999 -10.405  1.00 98.38           N  
ATOM   2027  H   ASN A 134       0.643   9.472 -11.297  1.00 98.38           H  
ATOM   2028  CA  ASN A 134       1.231   9.669  -9.246  1.00 98.38           C  
ATOM   2029  HA  ASN A 134       1.912   8.956  -8.780  1.00 98.38           H  
ATOM   2030  C   ASN A 134       0.146  10.000  -8.218  1.00 98.38           C  
ATOM   2031  CB  ASN A 134       2.023  10.934  -9.634  1.00 98.38           C  
ATOM   2032  HB2 ASN A 134       1.329  11.735  -9.887  1.00 98.38           H  
ATOM   2033  HB3 ASN A 134       2.663  10.733 -10.493  1.00 98.38           H  
ATOM   2034  O   ASN A 134      -0.952  10.417  -8.589  1.00 98.38           O  
ATOM   2035  CG  ASN A 134       2.911  11.374  -8.476  1.00 98.38           C  
ATOM   2036  ND2 ASN A 134       3.213  12.641  -8.333  1.00 98.38           N  
ATOM   2037 HD21 ASN A 134       3.736  12.877  -7.501  1.00 98.38           H  
ATOM   2038 HD22 ASN A 134       2.776  13.356  -8.897  1.00 98.38           H  
ATOM   2039  OD1 ASN A 134       3.357  10.553  -7.691  1.00 98.38           O  
ATOM   2040  N   HIS A 135       0.456   9.777  -6.942  1.00 98.50           N  
ATOM   2041  H   HIS A 135       1.381   9.425  -6.739  1.00 98.50           H  
ATOM   2042  CA  HIS A 135      -0.481   9.865  -5.818  1.00 98.50           C  
ATOM   2043  HA  HIS A 135       0.060   9.555  -4.925  1.00 98.50           H  
ATOM   2044  C   HIS A 135      -1.675   8.907  -5.939  1.00 98.50           C  
ATOM   2045  CB  HIS A 135      -0.910  11.323  -5.602  1.00 98.50           C  
ATOM   2046  HB2 HIS A 135      -1.598  11.621  -6.394  1.00 98.50           H  
ATOM   2047  HB3 HIS A 135      -1.456  11.388  -4.661  1.00 98.50           H  
ATOM   2048  O   HIS A 135      -2.690   9.071  -5.260  1.00 98.50           O  
ATOM   2049  CG  HIS A 135       0.204  12.335  -5.583  1.00 98.50           C  
ATOM   2050  CD2 HIS A 135       1.479  12.133  -5.146  1.00 98.50           C  
ATOM   2051  HD2 HIS A 135       1.896  11.214  -4.761  1.00 98.50           H  
ATOM   2052  ND1 HIS A 135       0.077  13.656  -6.013  1.00 98.50           N  
ATOM   2053  CE1 HIS A 135       1.266  14.231  -5.792  1.00 98.50           C  
ATOM   2054  HE1 HIS A 135       1.503  15.263  -6.003  1.00 98.50           H  
ATOM   2055  NE2 HIS A 135       2.123  13.338  -5.280  1.00 98.50           N  
ATOM   2056  HE2 HIS A 135       3.099  13.512  -5.086  1.00 98.50           H  
ATOM   2057  N   GLY A 136      -1.581   7.898  -6.809  1.00 98.64           N  
ATOM   2058  H   GLY A 136      -0.745   7.823  -7.369  1.00 98.64           H  
ATOM   2059  CA  GLY A 136      -2.658   6.952  -7.056  1.00 98.64           C  
ATOM   2060  HA2 GLY A 136      -3.560   7.507  -7.312  1.00 98.64           H  
ATOM   2061  HA3 GLY A 136      -2.401   6.313  -7.900  1.00 98.64           H  
ATOM   2062  C   GLY A 136      -2.939   6.073  -5.840  1.00 98.64           C  
ATOM   2063  O   GLY A 136      -2.022   5.581  -5.180  1.00 98.64           O  
ATOM   2064  N   TYR A 137      -4.220   5.850  -5.575  1.00 98.70           N  
ATOM   2065  H   TYR A 137      -4.906   6.316  -6.152  1.00 98.70           H  
ATOM   2066  CA  TYR A 137      -4.729   4.921  -4.579  1.00 98.70           C  
ATOM   2067  HA  TYR A 137      -3.910   4.585  -3.943  1.00 98.70           H  
ATOM   2068  C   TYR A 137      -5.329   3.704  -5.278  1.00 98.70           C  
ATOM   2069  CB  TYR A 137      -5.761   5.635  -3.702  1.00 98.70           C  
ATOM   2070  HB2 TYR A 137      -6.652   5.843  -4.294  1.00 98.70           H  
ATOM   2071  HB3 TYR A 137      -5.350   6.594  -3.387  1.00 98.70           H  
ATOM   2072  O   TYR A 137      -6.276   3.833  -6.060  1.00 98.70           O  
ATOM   2073  CG  TYR A 137      -6.149   4.853  -2.466  1.00 98.70           C  
ATOM   2074  CD1 TYR A 137      -7.188   3.901  -2.508  1.00 98.70           C  
ATOM   2075  HD1 TYR A 137      -7.715   3.718  -3.432  1.00 98.70           H  
ATOM   2076  CD2 TYR A 137      -5.451   5.079  -1.266  1.00 98.70           C  
ATOM   2077  HD2 TYR A 137      -4.654   5.807  -1.233  1.00 98.70           H  
ATOM   2078  CE1 TYR A 137      -7.558   3.211  -1.336  1.00 98.70           C  
ATOM   2079  HE1 TYR A 137      -8.378   2.508  -1.343  1.00 98.70           H  
ATOM   2080  CE2 TYR A 137      -5.796   4.362  -0.108  1.00 98.70           C  
ATOM   2081  HE2 TYR A 137      -5.252   4.510   0.812  1.00 98.70           H  
ATOM   2082  OH  TYR A 137      -7.257   2.873   1.034  1.00 98.70           O  
ATOM   2083  HH  TYR A 137      -7.961   2.241   0.877  1.00 98.70           H  
ATOM   2084  CZ  TYR A 137      -6.874   3.462  -0.128  1.00 98.70           C  
ATOM   2085  N   TYR A 138      -4.783   2.526  -4.987  1.00 98.71           N  
ATOM   2086  H   TYR A 138      -4.001   2.496  -4.348  1.00 98.71           H  
ATOM   2087  CA  TYR A 138      -5.147   1.273  -5.638  1.00 98.71           C  
ATOM   2088  HA  TYR A 138      -5.872   1.486  -6.423  1.00 98.71           H  
ATOM   2089  C   TYR A 138      -5.793   0.328  -4.627  1.00 98.71           C  
ATOM   2090  CB  TYR A 138      -3.917   0.634  -6.303  1.00 98.71           C  
ATOM   2091  HB2 TYR A 138      -3.188   0.386  -5.532  1.00 98.71           H  
ATOM   2092  HB3 TYR A 138      -4.225  -0.300  -6.771  1.00 98.71           H  
ATOM   2093  O   TYR A 138      -5.236   0.092  -3.557  1.00 98.71           O  
ATOM   2094  CG  TYR A 138      -3.236   1.506  -7.346  1.00 98.71           C  
ATOM   2095  CD1 TYR A 138      -3.379   1.236  -8.723  1.00 98.71           C  
ATOM   2096  HD1 TYR A 138      -3.961   0.388  -9.054  1.00 98.71           H  
ATOM   2097  CD2 TYR A 138      -2.420   2.577  -6.934  1.00 98.71           C  
ATOM   2098  HD2 TYR A 138      -2.275   2.782  -5.883  1.00 98.71           H  
ATOM   2099  CE1 TYR A 138      -2.738   2.058  -9.673  1.00 98.71           C  
ATOM   2100  HE1 TYR A 138      -2.827   1.863 -10.732  1.00 98.71           H  
ATOM   2101  CE2 TYR A 138      -1.790   3.402  -7.872  1.00 98.71           C  
ATOM   2102  HE2 TYR A 138      -1.181   4.232  -7.544  1.00 98.71           H  
ATOM   2103  OH  TYR A 138      -1.335   3.974 -10.117  1.00 98.71           O  
ATOM   2104  HH  TYR A 138      -0.873   4.669  -9.644  1.00 98.71           H  
ATOM   2105  CZ  TYR A 138      -1.954   3.148  -9.243  1.00 98.71           C  
ATOM   2106  N   VAL A 139      -6.949  -0.240  -4.966  1.00 98.25           N  
ATOM   2107  H   VAL A 139      -7.295  -0.077  -5.901  1.00 98.25           H  
ATOM   2108  CA  VAL A 139      -7.644  -1.242  -4.147  1.00 98.25           C  
ATOM   2109  HA  VAL A 139      -7.203  -1.271  -3.151  1.00 98.25           H  
ATOM   2110  C   VAL A 139      -7.444  -2.604  -4.789  1.00 98.25           C  
ATOM   2111  CB  VAL A 139      -9.139  -0.920  -3.982  1.00 98.25           C  
ATOM   2112  HB  VAL A 139      -9.621  -0.909  -4.959  1.00 98.25           H  
ATOM   2113  O   VAL A 139      -7.851  -2.816  -5.928  1.00 98.25           O  
ATOM   2114  CG1 VAL A 139      -9.830  -1.969  -3.096  1.00 98.25           C  
ATOM   2115 HG11 VAL A 139      -9.792  -2.947  -3.574  1.00 98.25           H  
ATOM   2116 HG12 VAL A 139      -9.336  -2.019  -2.126  1.00 98.25           H  
ATOM   2117 HG13 VAL A 139     -10.876  -1.696  -2.956  1.00 98.25           H  
ATOM   2118  CG2 VAL A 139      -9.345   0.451  -3.324  1.00 98.25           C  
ATOM   2119 HG21 VAL A 139     -10.411   0.660  -3.231  1.00 98.25           H  
ATOM   2120 HG22 VAL A 139      -8.893   0.457  -2.332  1.00 98.25           H  
ATOM   2121 HG23 VAL A 139      -8.888   1.233  -3.930  1.00 98.25           H  
ATOM   2122  N   ASP A 140      -6.781  -3.509  -4.069  1.00 97.15           N  
ATOM   2123  H   ASP A 140      -6.480  -3.249  -3.141  1.00 97.15           H  
ATOM   2124  CA  ASP A 140      -6.373  -4.830  -4.564  1.00 97.15           C  
ATOM   2125  HA  ASP A 140      -5.599  -5.192  -3.888  1.00 97.15           H  
ATOM   2126  C   ASP A 140      -5.696  -4.756  -5.947  1.00 97.15           C  
ATOM   2127  CB  ASP A 140      -7.536  -5.831  -4.471  1.00 97.15           C  
ATOM   2128  HB2 ASP A 140      -8.363  -5.488  -5.093  1.00 97.15           H  
ATOM   2129  HB3 ASP A 140      -7.204  -6.798  -4.849  1.00 97.15           H  
ATOM   2130  O   ASP A 140      -5.904  -5.592  -6.821  1.00 97.15           O  
ATOM   2131  CG  ASP A 140      -8.018  -6.032  -3.031  1.00 97.15           C  
ATOM   2132  OD1 ASP A 140      -7.186  -6.248  -2.113  1.00 97.15           O  
ATOM   2133  OD2 ASP A 140      -9.249  -5.972  -2.802  1.00 97.15           O  
ATOM   2134  N   GLY A 141      -4.884  -3.711  -6.144  1.00 97.08           N  
ATOM   2135  H   GLY A 141      -4.795  -3.044  -5.391  1.00 97.08           H  
ATOM   2136  CA  GLY A 141      -4.116  -3.480  -7.364  1.00 97.08           C  
ATOM   2137  HA2 GLY A 141      -3.216  -2.920  -7.112  1.00 97.08           H  
ATOM   2138  HA3 GLY A 141      -3.823  -4.453  -7.758  1.00 97.08           H  
ATOM   2139  C   GLY A 141      -4.841  -2.731  -8.486  1.00 97.08           C  
ATOM   2140  O   GLY A 141      -4.183  -2.286  -9.424  1.00 97.08           O  
ATOM   2141  N   ALA A 142      -6.157  -2.522  -8.393  1.00 97.83           N  
ATOM   2142  H   ALA A 142      -6.657  -2.889  -7.596  1.00 97.83           H  
ATOM   2143  CA  ALA A 142      -6.903  -1.707  -9.349  1.00 97.83           C  
ATOM   2144  HA  ALA A 142      -6.433  -1.790 -10.329  1.00 97.83           H  
ATOM   2145  C   ALA A 142      -6.895  -0.230  -8.934  1.00 97.83           C  
ATOM   2146  CB  ALA A 142      -8.327  -2.257  -9.472  1.00 97.83           C  
ATOM   2147  HB1 ALA A 142      -8.294  -3.298  -9.794  1.00 97.83           H  
ATOM   2148  HB2 ALA A 142      -8.831  -2.197  -8.507  1.00 97.83           H  
ATOM   2149  HB3 ALA A 142      -8.886  -1.672 -10.202  1.00 97.83           H  
ATOM   2150  O   ALA A 142      -7.175   0.091  -7.778  1.00 97.83           O  
ATOM   2151  N   TYR A 143      -6.601   0.676  -9.871  1.00 98.35           N  
ATOM   2152  H   TYR A 143      -6.393   0.367 -10.809  1.00 98.35           H  
ATOM   2153  CA  TYR A 143      -6.685   2.116  -9.616  1.00 98.35           C  
ATOM   2154  HA  TYR A 143      -6.016   2.365  -8.792  1.00 98.35           H  
ATOM   2155  C   TYR A 143      -8.112   2.510  -9.207  1.00 98.35           C  
ATOM   2156  CB  TYR A 143      -6.234   2.905 -10.852  1.00 98.35           C  
ATOM   2157  HB2 TYR A 143      -6.805   2.569 -11.717  1.00 98.35           H  
ATOM   2158  HB3 TYR A 143      -5.183   2.694 -11.050  1.00 98.35           H  
ATOM   2159  O   TYR A 143      -9.081   2.085  -9.835  1.00 98.35           O  
ATOM   2160  CG  TYR A 143      -6.417   4.404 -10.701  1.00 98.35           C  
ATOM   2161  CD1 TYR A 143      -7.561   5.026 -11.238  1.00 98.35           C  
ATOM   2162  HD1 TYR A 143      -8.296   4.439 -11.770  1.00 98.35           H  
ATOM   2163  CD2 TYR A 143      -5.479   5.166  -9.975  1.00 98.35           C  
ATOM   2164  HD2 TYR A 143      -4.606   4.688  -9.556  1.00 98.35           H  
ATOM   2165  CE1 TYR A 143      -7.763   6.407 -11.061  1.00 98.35           C  
ATOM   2166  HE1 TYR A 143      -8.644   6.888 -11.461  1.00 98.35           H  
ATOM   2167  CE2 TYR A 143      -5.682   6.550  -9.797  1.00 98.35           C  
ATOM   2168  HE2 TYR A 143      -4.972   7.138  -9.233  1.00 98.35           H  
ATOM   2169  OH  TYR A 143      -7.046   8.506 -10.180  1.00 98.35           O  
ATOM   2170  HH  TYR A 143      -6.364   8.962  -9.682  1.00 98.35           H  
ATOM   2171  CZ  TYR A 143      -6.824   7.174 -10.344  1.00 98.35           C  
ATOM   2172  N   SER A 144      -8.229   3.325  -8.158  1.00 98.10           N  
ATOM   2173  H   SER A 144      -7.385   3.606  -7.681  1.00 98.10           H  
ATOM   2174  CA  SER A 144      -9.510   3.781  -7.611  1.00 98.10           C  
ATOM   2175  HA  SER A 144     -10.334   3.378  -8.201  1.00 98.10           H  
ATOM   2176  C   SER A 144      -9.638   5.303  -7.646  1.00 98.10           C  
ATOM   2177  CB  SER A 144      -9.648   3.237  -6.186  1.00 98.10           C  
ATOM   2178  HB2 SER A 144      -8.794   3.557  -5.590  1.00 98.10           H  
ATOM   2179  HB3 SER A 144      -9.658   2.148  -6.226  1.00 98.10           H  
ATOM   2180  O   SER A 144     -10.621   5.835  -8.157  1.00 98.10           O  
ATOM   2181  OG  SER A 144     -10.833   3.693  -5.565  1.00 98.10           O  
ATOM   2182  HG  SER A 144     -10.935   3.235  -4.727  1.00 98.10           H  
ATOM   2183  N   THR A 145      -8.646   6.017  -7.111  1.00 98.32           N  
ATOM   2184  H   THR A 145      -7.819   5.539  -6.784  1.00 98.32           H  
ATOM   2185  CA  THR A 145      -8.661   7.484  -7.020  1.00 98.32           C  
ATOM   2186  HA  THR A 145      -9.088   7.889  -7.937  1.00 98.32           H  
ATOM   2187  C   THR A 145      -7.244   8.040  -6.892  1.00 98.32           C  
ATOM   2188  CB  THR A 145      -9.556   7.932  -5.846  1.00 98.32           C  
ATOM   2189  HB  THR A 145     -10.527   7.446  -5.946  1.00 98.32           H  
ATOM   2190  O   THR A 145      -6.280   7.284  -6.779  1.00 98.32           O  
ATOM   2191  CG2 THR A 145      -8.998   7.602  -4.459  1.00 98.32           C  
ATOM   2192 HG21 THR A 145      -9.697   7.939  -3.695  1.00 98.32           H  
ATOM   2193 HG22 THR A 145      -8.878   6.523  -4.363  1.00 98.32           H  
ATOM   2194 HG23 THR A 145      -8.037   8.094  -4.304  1.00 98.32           H  
ATOM   2195  OG1 THR A 145      -9.770   9.324  -5.896  1.00 98.32           O  
ATOM   2196  HG1 THR A 145     -10.328   9.565  -5.153  1.00 98.32           H  
ATOM   2197  N   THR A 146      -7.112   9.362  -6.874  1.00 98.54           N  
ATOM   2198  H   THR A 146      -7.965   9.904  -6.883  1.00 98.54           H  
ATOM   2199  CA  THR A 146      -5.862  10.076  -6.601  1.00 98.54           C  
ATOM   2200  HA  THR A 146      -5.035   9.368  -6.555  1.00 98.54           H  
ATOM   2201  C   THR A 146      -5.956  10.776  -5.248  1.00 98.54           C  
ATOM   2202  CB  THR A 146      -5.552  11.062  -7.732  1.00 98.54           C  
ATOM   2203  HB  THR A 146      -6.371  11.773  -7.841  1.00 98.54           H  
ATOM   2204  O   THR A 146      -6.933  11.468  -4.961  1.00 98.54           O  
ATOM   2205  CG2 THR A 146      -4.247  11.821  -7.529  1.00 98.54           C  
ATOM   2206 HG21 THR A 146      -4.073  12.498  -8.365  1.00 98.54           H  
ATOM   2207 HG22 THR A 146      -4.283  12.413  -6.615  1.00 98.54           H  
ATOM   2208 HG23 THR A 146      -3.424  11.109  -7.469  1.00 98.54           H  
ATOM   2209  OG1 THR A 146      -5.379  10.344  -8.935  1.00 98.54           O  
ATOM   2210  HG1 THR A 146      -4.696  10.810  -9.424  1.00 98.54           H  
ATOM   2211  N   VAL A 147      -4.939  10.598  -4.407  1.00 98.29           N  
ATOM   2212  H   VAL A 147      -4.146  10.055  -4.717  1.00 98.29           H  
ATOM   2213  CA  VAL A 147      -4.818  11.286  -3.119  1.00 98.29           C  
ATOM   2214  HA  VAL A 147      -5.795  11.303  -2.635  1.00 98.29           H  
ATOM   2215  C   VAL A 147      -4.368  12.721  -3.364  1.00 98.29           C  
ATOM   2216  CB  VAL A 147      -3.832  10.557  -2.186  1.00 98.29           C  
ATOM   2217  HB  VAL A 147      -2.840  10.545  -2.638  1.00 98.29           H  
ATOM   2218  O   VAL A 147      -3.341  12.949  -3.988  1.00 98.29           O  
ATOM   2219  CG1 VAL A 147      -3.738  11.248  -0.820  1.00 98.29           C  
ATOM   2220 HG11 VAL A 147      -3.351  12.261  -0.929  1.00 98.29           H  
ATOM   2221 HG12 VAL A 147      -3.050  10.699  -0.177  1.00 98.29           H  
ATOM   2222 HG13 VAL A 147      -4.719  11.286  -0.346  1.00 98.29           H  
ATOM   2223  CG2 VAL A 147      -4.277   9.106  -1.960  1.00 98.29           C  
ATOM   2224 HG21 VAL A 147      -4.183   8.548  -2.892  1.00 98.29           H  
ATOM   2225 HG22 VAL A 147      -5.311   9.077  -1.619  1.00 98.29           H  
ATOM   2226 HG23 VAL A 147      -3.631   8.633  -1.221  1.00 98.29           H  
ATOM   2227  N   THR A 148      -5.128  13.692  -2.865  1.00 96.90           N  
ATOM   2228  H   THR A 148      -6.038  13.454  -2.498  1.00 96.90           H  
ATOM   2229  CA  THR A 148      -4.823  15.125  -3.036  1.00 96.90           C  
ATOM   2230  HA  THR A 148      -3.942  15.252  -3.664  1.00 96.90           H  
ATOM   2231  C   THR A 148      -4.521  15.836  -1.724  1.00 96.90           C  
ATOM   2232  CB  THR A 148      -5.994  15.838  -3.718  1.00 96.90           C  
ATOM   2233  HB  THR A 148      -5.778  16.904  -3.781  1.00 96.90           H  
ATOM   2234  O   THR A 148      -3.942  16.919  -1.731  1.00 96.90           O  
ATOM   2235  CG2 THR A 148      -6.248  15.303  -5.127  1.00 96.90           C  
ATOM   2236 HG21 THR A 148      -7.010  15.908  -5.619  1.00 96.90           H  
ATOM   2237 HG22 THR A 148      -5.327  15.355  -5.708  1.00 96.90           H  
ATOM   2238 HG23 THR A 148      -6.582  14.266  -5.088  1.00 96.90           H  
ATOM   2239  OG1 THR A 148      -7.177  15.639  -2.970  1.00 96.90           O  
ATOM   2240  HG1 THR A 148      -7.866  16.150  -3.400  1.00 96.90           H  
ATOM   2241  N   LYS A 149      -4.909  15.242  -0.590  1.00 95.39           N  
ATOM   2242  H   LYS A 149      -5.333  14.327  -0.649  1.00 95.39           H  
ATOM   2243  CA  LYS A 149      -4.660  15.822   0.725  1.00 95.39           C  
ATOM   2244  HA  LYS A 149      -4.915  16.880   0.683  1.00 95.39           H  
ATOM   2245  C   LYS A 149      -3.173  15.715   1.048  1.00 95.39           C  
ATOM   2246  CB  LYS A 149      -5.547  15.149   1.784  1.00 95.39           C  
ATOM   2247  HB2 LYS A 149      -5.249  14.109   1.919  1.00 95.39           H  
ATOM   2248  HB3 LYS A 149      -6.587  15.183   1.457  1.00 95.39           H  
ATOM   2249  O   LYS A 149      -2.635  14.612   1.106  1.00 95.39           O  
ATOM   2250  CG  LYS A 149      -5.413  15.910   3.107  1.00 95.39           C  
ATOM   2251  HG2 LYS A 149      -4.380  15.846   3.450  1.00 95.39           H  
ATOM   2252  HG3 LYS A 149      -5.651  16.960   2.936  1.00 95.39           H  
ATOM   2253  CD  LYS A 149      -6.327  15.373   4.209  1.00 95.39           C  
ATOM   2254  HD2 LYS A 149      -7.373  15.492   3.925  1.00 95.39           H  
ATOM   2255  HD3 LYS A 149      -6.113  14.320   4.391  1.00 95.39           H  
ATOM   2256  CE  LYS A 149      -6.011  16.212   5.449  1.00 95.39           C  
ATOM   2257  HE2 LYS A 149      -6.399  17.222   5.315  1.00 95.39           H  
ATOM   2258  HE3 LYS A 149      -4.927  16.296   5.533  1.00 95.39           H  
ATOM   2259  NZ  LYS A 149      -6.525  15.603   6.689  1.00 95.39           N  
ATOM   2260  HZ1 LYS A 149      -7.522  15.445   6.650  1.00 95.39           H  
ATOM   2261  HZ2 LYS A 149      -6.258  16.182   7.472  1.00 95.39           H  
ATOM   2262  HZ3 LYS A 149      -6.025  14.735   6.815  1.00 95.39           H  
ATOM   2263  N   VAL A 150      -2.533  16.853   1.277  1.00 94.98           N  
ATOM   2264  H   VAL A 150      -3.052  17.718   1.221  1.00 94.98           H  
ATOM   2265  CA  VAL A 150      -1.171  16.929   1.810  1.00 94.98           C  
ATOM   2266  HA  VAL A 150      -0.629  16.020   1.552  1.00 94.98           H  
ATOM   2267  C   VAL A 150      -1.272  16.994   3.328  1.00 94.98           C  
ATOM   2268  CB  VAL A 150      -0.404  18.123   1.211  1.00 94.98           C  
ATOM   2269  HB  VAL A 150      -0.872  19.054   1.531  1.00 94.98           H  
ATOM   2270  O   VAL A 150      -2.182  17.631   3.857  1.00 94.98           O  
ATOM   2271  CG1 VAL A 150       1.066  18.125   1.640  1.00 94.98           C  
ATOM   2272 HG11 VAL A 150       1.534  17.171   1.396  1.00 94.98           H  
ATOM   2273 HG12 VAL A 150       1.140  18.287   2.716  1.00 94.98           H  
ATOM   2274 HG13 VAL A 150       1.600  18.938   1.149  1.00 94.98           H  
ATOM   2275  CG2 VAL A 150      -0.417  18.073  -0.326  1.00 94.98           C  
ATOM   2276 HG21 VAL A 150       0.064  17.161  -0.678  1.00 94.98           H  
ATOM   2277 HG22 VAL A 150      -1.438  18.113  -0.706  1.00 94.98           H  
ATOM   2278 HG23 VAL A 150       0.115  18.939  -0.720  1.00 94.98           H  
ATOM   2279  N   HIS A 151      -0.385  16.288   4.018  1.00 88.51           N  
ATOM   2280  H   HIS A 151       0.336  15.780   3.525  1.00 88.51           H  
ATOM   2281  CA  HIS A 151      -0.229  16.413   5.453  1.00 88.51           C  
ATOM   2282  HA  HIS A 151      -1.181  16.191   5.935  1.00 88.51           H  
ATOM   2283  C   HIS A 151       0.164  17.858   5.753  1.00 88.51           C  
ATOM   2284  CB  HIS A 151       0.823  15.416   5.953  1.00 88.51           C  
ATOM   2285  HB2 HIS A 151       0.616  14.436   5.522  1.00 88.51           H  
ATOM   2286  HB3 HIS A 151       1.815  15.729   5.628  1.00 88.51           H  
ATOM   2287  O   HIS A 151       1.182  18.345   5.263  1.00 88.51           O  
ATOM   2288  CG  HIS A 151       0.797  15.274   7.449  1.00 88.51           C  
ATOM   2289  CD2 HIS A 151       1.741  15.703   8.346  1.00 88.51           C  
ATOM   2290  HD2 HIS A 151       2.654  16.231   8.113  1.00 88.51           H  
ATOM   2291  ND1 HIS A 151      -0.229  14.699   8.165  1.00 88.51           N  
ATOM   2292  HD1 HIS A 151      -1.091  14.343   7.778  1.00 88.51           H  
ATOM   2293  CE1 HIS A 151       0.094  14.780   9.466  1.00 88.51           C  
ATOM   2294  HE1 HIS A 151      -0.531  14.446  10.281  1.00 88.51           H  
ATOM   2295  NE2 HIS A 151       1.300  15.339   9.625  1.00 88.51           N  
ATOM   2296  N   GLU A 152      -0.682  18.559   6.493  1.00 79.33           N  
ATOM   2297  H   GLU A 152      -1.494  18.104   6.885  1.00 79.33           H  
ATOM   2298  CA  GLU A 152      -0.325  19.858   7.038  1.00 79.33           C  
ATOM   2299  HA  GLU A 152       0.267  20.425   6.320  1.00 79.33           H  
ATOM   2300  C   GLU A 152       0.539  19.570   8.260  1.00 79.33           C  
ATOM   2301  CB  GLU A 152      -1.593  20.665   7.373  1.00 79.33           C  
ATOM   2302  HB2 GLU A 152      -1.306  21.563   7.921  1.00 79.33           H  
ATOM   2303  HB3 GLU A 152      -2.245  20.061   8.004  1.00 79.33           H  
ATOM   2304  O   GLU A 152       0.081  18.893   9.184  1.00 79.33           O  
ATOM   2305  CG  GLU A 152      -2.351  21.079   6.096  1.00 79.33           C  
ATOM   2306  HG2 GLU A 152      -2.519  20.194   5.483  1.00 79.33           H  
ATOM   2307  HG3 GLU A 152      -1.722  21.761   5.524  1.00 79.33           H  
ATOM   2308  CD  GLU A 152      -3.716  21.745   6.349  1.00 79.33           C  
ATOM   2309  OE1 GLU A 152      -4.482  21.867   5.362  1.00 79.33           O  
ATOM   2310  OE2 GLU A 152      -4.037  22.079   7.511  1.00 79.33           O  
ATOM   2311  N   ASP A 153       1.784  20.047   8.260  1.00 65.85           N  
ATOM   2312  H   ASP A 153       2.146  20.532   7.451  1.00 65.85           H  
ATOM   2313  CA  ASP A 153       2.509  20.167   9.517  1.00 65.85           C  
ATOM   2314  HA  ASP A 153       2.654  19.178   9.952  1.00 65.85           H  
ATOM   2315  C   ASP A 153       1.614  20.998  10.441  1.00 65.85           C  
ATOM   2316  CB  ASP A 153       3.880  20.842   9.320  1.00 65.85           C  
ATOM   2317  HB2 ASP A 153       4.273  21.110  10.301  1.00 65.85           H  
ATOM   2318  HB3 ASP A 153       3.747  21.763   8.753  1.00 65.85           H  
ATOM   2319  O   ASP A 153       1.169  22.084  10.056  1.00 65.85           O  
ATOM   2320  CG  ASP A 153       4.922  19.954   8.626  1.00 65.85           C  
ATOM   2321  OD1 ASP A 153       4.920  18.727   8.875  1.00 65.85           O  
ATOM   2322  OD2 ASP A 153       5.758  20.520   7.882  1.00 65.85           O  
ATOM   2323  N   GLU A 154       1.317  20.500  11.644  1.00 57.37           N  
ATOM   2324  H   GLU A 154       1.634  19.572  11.887  1.00 57.37           H  
ATOM   2325  CA  GLU A 154       0.812  21.379  12.690  1.00 57.37           C  
ATOM   2326  HA  GLU A 154      -0.103  21.865  12.353  1.00 57.37           H  
ATOM   2327  C   GLU A 154       1.888  22.450  12.876  1.00 57.37           C  
ATOM   2328  CB  GLU A 154       0.524  20.634  14.013  1.00 57.37           C  
ATOM   2329  HB2 GLU A 154       1.338  19.939  14.219  1.00 57.37           H  
ATOM   2330  HB3 GLU A 154       0.492  21.372  14.815  1.00 57.37           H  
ATOM   2331  O   GLU A 154       2.902  22.236  13.545  1.00 57.37           O  
ATOM   2332  CG  GLU A 154      -0.820  19.881  14.021  1.00 57.37           C  
ATOM   2333  HG2 GLU A 154      -0.796  19.116  13.245  1.00 57.37           H  
ATOM   2334  HG3 GLU A 154      -1.610  20.588  13.770  1.00 57.37           H  
ATOM   2335  CD  GLU A 154      -1.157  19.213  15.374  1.00 57.37           C  
ATOM   2336  OE1 GLU A 154      -2.331  18.798  15.544  1.00 57.37           O  
ATOM   2337  OE2 GLU A 154      -0.258  19.076  16.236  1.00 57.37           O  
ATOM   2338  N   THR A 155       1.694  23.618  12.263  1.00 51.41           N  
ATOM   2339  H   THR A 155       0.973  23.689  11.559  1.00 51.41           H  
ATOM   2340  CA  THR A 155       2.339  24.825  12.738  1.00 51.41           C  
ATOM   2341  HA  THR A 155       3.417  24.671  12.794  1.00 51.41           H  
ATOM   2342  C   THR A 155       1.787  25.000  14.141  1.00 51.41           C  
ATOM   2343  CB  THR A 155       2.064  26.051  11.849  1.00 51.41           C  
ATOM   2344  HB  THR A 155       2.479  26.934  12.336  1.00 51.41           H  
ATOM   2345  O   THR A 155       0.681  25.510  14.325  1.00 51.41           O  
ATOM   2346  CG2 THR A 155       2.707  25.909  10.469  1.00 51.41           C  
ATOM   2347 HG21 THR A 155       2.283  25.052   9.946  1.00 51.41           H  
ATOM   2348 HG22 THR A 155       2.516  26.813   9.889  1.00 51.41           H  
ATOM   2349 HG23 THR A 155       3.783  25.771  10.576  1.00 51.41           H  
ATOM   2350  OG1 THR A 155       0.684  26.246  11.655  1.00 51.41           O  
ATOM   2351  HG1 THR A 155       0.289  26.233  12.530  1.00 51.41           H  
ATOM   2352  N   VAL A 156       2.517  24.503  15.140  1.00 47.13           N  
ATOM   2353  H   VAL A 156       3.295  23.901  14.909  1.00 47.13           H  
ATOM   2354  CA  VAL A 156       2.382  25.020  16.493  1.00 47.13           C  
ATOM   2355  HA  VAL A 156       1.345  24.938  16.820  1.00 47.13           H  
ATOM   2356  C   VAL A 156       2.752  26.481  16.341  1.00 47.13           C  
ATOM   2357  CB  VAL A 156       3.297  24.309  17.509  1.00 47.13           C  
ATOM   2358  HB  VAL A 156       4.343  24.447  17.232  1.00 47.13           H  
ATOM   2359  O   VAL A 156       3.932  26.813  16.303  1.00 47.13           O  
ATOM   2360  CG1 VAL A 156       3.078  24.878  18.919  1.00 47.13           C  
ATOM   2361 HG11 VAL A 156       3.329  25.939  18.936  1.00 47.13           H  
ATOM   2362 HG12 VAL A 156       2.035  24.758  19.212  1.00 47.13           H  
ATOM   2363 HG13 VAL A 156       3.719  24.360  19.632  1.00 47.13           H  
ATOM   2364  CG2 VAL A 156       3.026  22.801  17.559  1.00 47.13           C  
ATOM   2365 HG21 VAL A 156       3.230  22.350  16.588  1.00 47.13           H  
ATOM   2366 HG22 VAL A 156       1.982  22.618  17.814  1.00 47.13           H  
ATOM   2367 HG23 VAL A 156       3.670  22.329  18.301  1.00 47.13           H  
ATOM   2368  N   ASP A 157       1.752  27.333  16.148  1.00 51.31           N  
ATOM   2369  H   ASP A 157       0.819  26.972  16.012  1.00 51.31           H  
ATOM   2370  CA  ASP A 157       1.919  28.761  16.332  1.00 51.31           C  
ATOM   2371  HA  ASP A 157       2.701  29.109  15.657  1.00 51.31           H  
ATOM   2372  C   ASP A 157       2.356  28.890  17.796  1.00 51.31           C  
ATOM   2373  CB  ASP A 157       0.584  29.481  16.029  1.00 51.31           C  
ATOM   2374  HB2 ASP A 157       0.067  29.716  16.960  1.00 51.31           H  
ATOM   2375  HB3 ASP A 157      -0.063  28.809  15.465  1.00 51.31           H  
ATOM   2376  O   ASP A 157       1.596  28.482  18.686  1.00 51.31           O  
ATOM   2377  CG  ASP A 157       0.727  30.766  15.205  1.00 51.31           C  
ATOM   2378  OD1 ASP A 157       1.877  31.174  14.929  1.00 51.31           O  
ATOM   2379  OD2 ASP A 157      -0.337  31.298  14.811  1.00 51.31           O  
ATOM   2380  N   PRO A 158       3.592  29.315  18.108  1.00 56.77           N  
ATOM   2381  CA  PRO A 158       4.014  29.458  19.489  1.00 56.77           C  
ATOM   2382  HA  PRO A 158       3.661  28.616  20.084  1.00 56.77           H  
ATOM   2383  C   PRO A 158       3.403  30.743  20.061  1.00 56.77           C  
ATOM   2384  CB  PRO A 158       5.544  29.431  19.435  1.00 56.77           C  
ATOM   2385  HB2 PRO A 158       5.880  28.395  19.393  1.00 56.77           H  
ATOM   2386  HB3 PRO A 158       6.013  29.943  20.276  1.00 56.77           H  
ATOM   2387  O   PRO A 158       4.125  31.609  20.539  1.00 56.77           O  
ATOM   2388  CG  PRO A 158       5.845  30.111  18.101  1.00 56.77           C  
ATOM   2389  HG2 PRO A 158       5.851  31.193  18.237  1.00 56.77           H  
ATOM   2390  HG3 PRO A 158       6.793  29.775  17.681  1.00 56.77           H  
ATOM   2391  CD  PRO A 158       4.665  29.721  17.208  1.00 56.77           C  
ATOM   2392  HD2 PRO A 158       4.965  28.900  16.556  1.00 56.77           H  
ATOM   2393  HD3 PRO A 158       4.354  30.573  16.604  1.00 56.77           H  
ATOM   2394  N   GLU A 159       2.079  30.894  20.014  1.00 51.22           N  
ATOM   2395  H   GLU A 159       1.526  30.161  19.593  1.00 51.22           H  
ATOM   2396  CA  GLU A 159       1.414  32.113  20.447  1.00 51.22           C  
ATOM   2397  HA  GLU A 159       2.189  32.836  20.699  1.00 51.22           H  
ATOM   2398  C   GLU A 159       0.604  31.864  21.733  1.00 51.22           C  
ATOM   2399  CB  GLU A 159       0.650  32.782  19.289  1.00 51.22           C  
ATOM   2400  HB2 GLU A 159       1.057  32.467  18.329  1.00 51.22           H  
ATOM   2401  HB3 GLU A 159      -0.394  32.468  19.324  1.00 51.22           H  
ATOM   2402  O   GLU A 159      -0.432  31.199  21.757  1.00 51.22           O  
ATOM   2403  CG  GLU A 159       0.720  34.320  19.394  1.00 51.22           C  
ATOM   2404  HG2 GLU A 159       0.578  34.574  20.444  1.00 51.22           H  
ATOM   2405  HG3 GLU A 159      -0.105  34.741  18.818  1.00 51.22           H  
ATOM   2406  CD  GLU A 159       2.029  34.994  18.941  1.00 51.22           C  
ATOM   2407  OE1 GLU A 159       2.295  36.109  19.455  1.00 51.22           O  
ATOM   2408  OE2 GLU A 159       2.762  34.417  18.113  1.00 51.22           O  
ATOM   2409  N   TYR A 160       1.131  32.466  22.804  1.00 53.86           N  
ATOM   2410  H   TYR A 160       1.995  32.949  22.603  1.00 53.86           H  
ATOM   2411  CA  TYR A 160       0.567  32.708  24.137  1.00 53.86           C  
ATOM   2412  HA  TYR A 160       1.160  33.546  24.503  1.00 53.86           H  
ATOM   2413  C   TYR A 160       0.734  31.645  25.231  1.00 53.86           C  
ATOM   2414  CB  TYR A 160      -0.847  33.291  24.066  1.00 53.86           C  
ATOM   2415  HB2 TYR A 160      -1.539  32.545  23.675  1.00 53.86           H  
ATOM   2416  HB3 TYR A 160      -1.163  33.533  25.080  1.00 53.86           H  
ATOM   2417  O   TYR A 160      -0.139  30.831  25.527  1.00 53.86           O  
ATOM   2418  CG  TYR A 160      -0.917  34.556  23.238  1.00 53.86           C  
ATOM   2419  CD1 TYR A 160      -0.280  35.725  23.698  1.00 53.86           C  
ATOM   2420  HD1 TYR A 160       0.206  35.733  24.663  1.00 53.86           H  
ATOM   2421  CD2 TYR A 160      -1.557  34.547  21.985  1.00 53.86           C  
ATOM   2422  HD2 TYR A 160      -2.013  33.640  21.617  1.00 53.86           H  
ATOM   2423  CE1 TYR A 160      -0.223  36.866  22.876  1.00 53.86           C  
ATOM   2424  HE1 TYR A 160       0.312  37.746  23.199  1.00 53.86           H  
ATOM   2425  CE2 TYR A 160      -1.554  35.707  21.187  1.00 53.86           C  
ATOM   2426  HE2 TYR A 160      -2.006  35.699  20.206  1.00 53.86           H  
ATOM   2427  OH  TYR A 160      -0.757  37.930  20.792  1.00 53.86           O  
ATOM   2428  HH  TYR A 160       0.064  38.402  20.949  1.00 53.86           H  
ATOM   2429  CZ  TYR A 160      -0.850  36.851  21.611  1.00 53.86           C  
ATOM   2430  N   VAL A 161       1.805  31.831  26.010  1.00 49.40           N  
ATOM   2431  H   VAL A 161       2.500  32.490  25.689  1.00 49.40           H  
ATOM   2432  CA  VAL A 161       1.784  31.536  27.446  1.00 49.40           C  
ATOM   2433  HA  VAL A 161       1.209  30.625  27.613  1.00 49.40           H  
ATOM   2434  C   VAL A 161       1.089  32.700  28.162  1.00 49.40           C  
ATOM   2435  CB  VAL A 161       3.205  31.316  28.007  1.00 49.40           C  
ATOM   2436  HB  VAL A 161       3.771  32.247  27.981  1.00 49.40           H  
ATOM   2437  O   VAL A 161       1.699  33.744  28.384  1.00 49.40           O  
ATOM   2438  CG1 VAL A 161       3.109  30.823  29.451  1.00 49.40           C  
ATOM   2439 HG11 VAL A 161       4.103  30.543  29.801  1.00 49.40           H  
ATOM   2440 HG12 VAL A 161       2.467  29.944  29.507  1.00 49.40           H  
ATOM   2441 HG13 VAL A 161       2.698  31.605  30.089  1.00 49.40           H  
ATOM   2442  CG2 VAL A 161       3.997  30.265  27.220  1.00 49.40           C  
ATOM   2443 HG21 VAL A 161       4.149  30.599  26.194  1.00 49.40           H  
ATOM   2444 HG22 VAL A 161       3.453  29.320  27.205  1.00 49.40           H  
ATOM   2445 HG23 VAL A 161       4.977  30.114  27.675  1.00 49.40           H  
ATOM   2446  N   TYR A 162      -0.179  32.545  28.546  1.00 52.04           N  
ATOM   2447  H   TYR A 162      -0.673  31.705  28.279  1.00 52.04           H  
ATOM   2448  CA  TYR A 162      -0.772  33.421  29.560  1.00 52.04           C  
ATOM   2449  HA  TYR A 162      -0.351  34.422  29.466  1.00 52.04           H  
ATOM   2450  C   TYR A 162      -0.403  32.892  30.948  1.00 52.04           C  
ATOM   2451  CB  TYR A 162      -2.291  33.569  29.380  1.00 52.04           C  
ATOM   2452  HB2 TYR A 162      -2.721  33.892  30.328  1.00 52.04           H  
ATOM   2453  HB3 TYR A 162      -2.728  32.599  29.144  1.00 52.04           H  
ATOM   2454  O   TYR A 162      -0.941  31.886  31.405  1.00 52.04           O  
ATOM   2455  CG  TYR A 162      -2.691  34.587  28.328  1.00 52.04           C  
ATOM   2456  CD1 TYR A 162      -2.770  35.955  28.663  1.00 52.04           C  
ATOM   2457  HD1 TYR A 162      -2.554  36.276  29.672  1.00 52.04           H  
ATOM   2458  CD2 TYR A 162      -2.981  34.172  27.015  1.00 52.04           C  
ATOM   2459  HD2 TYR A 162      -2.916  33.127  26.749  1.00 52.04           H  
ATOM   2460  CE1 TYR A 162      -3.135  36.905  27.688  1.00 52.04           C  
ATOM   2461  HE1 TYR A 162      -3.196  37.951  27.949  1.00 52.04           H  
ATOM   2462  CE2 TYR A 162      -3.345  35.118  26.037  1.00 52.04           C  
ATOM   2463  HE2 TYR A 162      -3.555  34.811  25.024  1.00 52.04           H  
ATOM   2464  OH  TYR A 162      -3.779  37.392  25.425  1.00 52.04           O  
ATOM   2465  HH  TYR A 162      -3.752  38.293  25.755  1.00 52.04           H  
ATOM   2466  CZ  TYR A 162      -3.423  36.485  26.370  1.00 52.04           C  
ATOM   2467  N   PHE A 163       0.501  33.590  31.636  1.00 46.61           N  
ATOM   2468  H   PHE A 163       0.960  34.358  31.169  1.00 46.61           H  
ATOM   2469  CA  PHE A 163       0.565  33.551  33.094  1.00 46.61           C  
ATOM   2470  HA  PHE A 163       0.160  32.610  33.468  1.00 46.61           H  
ATOM   2471  C   PHE A 163      -0.302  34.695  33.625  1.00 46.61           C  
ATOM   2472  CB  PHE A 163       2.015  33.684  33.592  1.00 46.61           C  
ATOM   2473  HB2 PHE A 163       2.433  34.619  33.218  1.00 46.61           H  
ATOM   2474  HB3 PHE A 163       1.994  33.757  34.679  1.00 46.61           H  
ATOM   2475  O   PHE A 163       0.182  35.818  33.751  1.00 46.61           O  
ATOM   2476  CG  PHE A 163       2.952  32.552  33.224  1.00 46.61           C  
ATOM   2477  CD1 PHE A 163       2.871  31.316  33.893  1.00 46.61           C  
ATOM   2478  HD1 PHE A 163       2.109  31.157  34.642  1.00 46.61           H  
ATOM   2479  CD2 PHE A 163       3.945  32.754  32.248  1.00 46.61           C  
ATOM   2480  HD2 PHE A 163       4.012  33.698  31.728  1.00 46.61           H  
ATOM   2481  CE1 PHE A 163       3.770  30.281  33.576  1.00 46.61           C  
ATOM   2482  HE1 PHE A 163       3.691  29.327  34.075  1.00 46.61           H  
ATOM   2483  CE2 PHE A 163       4.858  31.729  31.951  1.00 46.61           C  
ATOM   2484  HE2 PHE A 163       5.620  31.890  31.202  1.00 46.61           H  
ATOM   2485  CZ  PHE A 163       4.762  30.487  32.602  1.00 46.61           C  
ATOM   2486  HZ  PHE A 163       5.450  29.692  32.353  1.00 46.61           H  
ATOM   2487  N   ASP A 164      -1.569  34.435  33.948  1.00 51.11           N  
ATOM   2488  H   ASP A 164      -1.954  33.515  33.787  1.00 51.11           H  
ATOM   2489  CA  ASP A 164      -2.268  35.317  34.885  1.00 51.11           C  
ATOM   2490  HA  ASP A 164      -1.935  36.342  34.722  1.00 51.11           H  
ATOM   2491  C   ASP A 164      -1.852  34.906  36.298  1.00 51.11           C  
ATOM   2492  CB  ASP A 164      -3.788  35.337  34.678  1.00 51.11           C  
ATOM   2493  HB2 ASP A 164      -3.994  35.520  33.624  1.00 51.11           H  
ATOM   2494  HB3 ASP A 164      -4.214  34.371  34.949  1.00 51.11           H  
ATOM   2495  O   ASP A 164      -2.377  33.964  36.889  1.00 51.11           O  
ATOM   2496  CG  ASP A 164      -4.451  36.453  35.505  1.00 51.11           C  
ATOM   2497  OD1 ASP A 164      -3.720  37.161  36.240  1.00 51.11           O  
ATOM   2498  OD2 ASP A 164      -5.685  36.600  35.383  1.00 51.11           O  
ATOM   2499  N   ASN A 165      -0.823  35.573  36.815  1.00 42.03           N  
ATOM   2500  H   ASN A 165      -0.437  36.325  36.262  1.00 42.03           H  
ATOM   2501  CA  ASN A 165      -0.395  35.417  38.196  1.00 42.03           C  
ATOM   2502  HA  ASN A 165      -0.701  34.424  38.525  1.00 42.03           H  
ATOM   2503  C   ASN A 165      -1.171  36.413  39.075  1.00 42.03           C  
ATOM   2504  CB  ASN A 165       1.147  35.490  38.270  1.00 42.03           C  
ATOM   2505  HB2 ASN A 165       1.559  35.271  37.284  1.00 42.03           H  
ATOM   2506  HB3 ASN A 165       1.466  36.497  38.537  1.00 42.03           H  
ATOM   2507  O   ASN A 165      -0.581  37.243  39.770  1.00 42.03           O  
ATOM   2508  CG  ASN A 165       1.777  34.485  39.223  1.00 42.03           C  
ATOM   2509  ND2 ASN A 165       3.073  34.566  39.416  1.00 42.03           N  
ATOM   2510 HD21 ASN A 165       3.607  35.245  38.893  1.00 42.03           H  
ATOM   2511 HD22 ASN A 165       3.473  33.793  39.928  1.00 42.03           H  
ATOM   2512  OD1 ASN A 165       1.171  33.584  39.770  1.00 42.03           O  
ATOM   2513  N   ALA A 166      -2.505  36.341  39.054  1.00 52.04           N  
ATOM   2514  H   ALA A 166      -2.939  35.772  38.342  1.00 52.04           H  
ATOM   2515  CA  ALA A 166      -3.386  37.031  39.993  1.00 52.04           C  
ATOM   2516  HA  ALA A 166      -3.058  38.067  40.076  1.00 52.04           H  
ATOM   2517  C   ALA A 166      -3.286  36.403  41.398  1.00 52.04           C  
ATOM   2518  CB  ALA A 166      -4.814  37.048  39.432  1.00 52.04           C  
ATOM   2519  HB1 ALA A 166      -5.506  37.459  40.166  1.00 52.04           H  
ATOM   2520  HB2 ALA A 166      -5.128  36.036  39.174  1.00 52.04           H  
ATOM   2521  HB3 ALA A 166      -4.849  37.663  38.533  1.00 52.04           H  
ATOM   2522  O   ALA A 166      -4.242  35.862  41.943  1.00 52.04           O  
ATOM   2523  N   SER A 167      -2.094  36.419  41.995  1.00 52.98           N  
ATOM   2524  H   SER A 167      -1.321  36.756  41.438  1.00 52.98           H  
ATOM   2525  CA  SER A 167      -1.861  36.065  43.402  1.00 52.98           C  
ATOM   2526  HA  SER A 167      -2.692  36.445  43.996  1.00 52.98           H  
ATOM   2527  C   SER A 167      -0.590  36.719  43.953  1.00 52.98           C  
ATOM   2528  CB  SER A 167      -1.796  34.543  43.614  1.00 52.98           C  
ATOM   2529  HB2 SER A 167      -1.630  34.327  44.669  1.00 52.98           H  
ATOM   2530  HB3 SER A 167      -0.961  34.136  43.043  1.00 52.98           H  
ATOM   2531  O   SER A 167       0.095  36.112  44.766  1.00 52.98           O  
ATOM   2532  OG  SER A 167      -2.979  33.887  43.219  1.00 52.98           O  
ATOM   2533  HG  SER A 167      -3.537  34.512  42.749  1.00 52.98           H  
ATOM   2534  N   LYS A 168      -0.221  37.930  43.507  1.00 49.30           N  
ATOM   2535  H   LYS A 168      -0.770  38.350  42.770  1.00 49.30           H  
ATOM   2536  CA  LYS A 168       0.824  38.744  44.162  1.00 49.30           C  
ATOM   2537  HA  LYS A 168       0.810  38.520  45.228  1.00 49.30           H  
ATOM   2538  C   LYS A 168       0.538  40.237  44.057  1.00 49.30           C  
ATOM   2539  CB  LYS A 168       2.244  38.417  43.651  1.00 49.30           C  
ATOM   2540  HB2 LYS A 168       2.284  38.517  42.566  1.00 49.30           H  
ATOM   2541  HB3 LYS A 168       2.936  39.136  44.088  1.00 49.30           H  
ATOM   2542  O   LYS A 168       1.190  40.956  43.311  1.00 49.30           O  
ATOM   2543  CG  LYS A 168       2.701  37.014  44.058  1.00 49.30           C  
ATOM   2544  HG2 LYS A 168       2.434  36.846  45.101  1.00 49.30           H  
ATOM   2545  HG3 LYS A 168       2.201  36.283  43.422  1.00 49.30           H  
ATOM   2546  CD  LYS A 168       4.203  36.799  43.946  1.00 49.30           C  
ATOM   2547  HD2 LYS A 168       4.714  37.470  44.637  1.00 49.30           H  
ATOM   2548  HD3 LYS A 168       4.531  36.996  42.925  1.00 49.30           H  
ATOM   2549  CE  LYS A 168       4.461  35.338  44.322  1.00 49.30           C  
ATOM   2550  HE2 LYS A 168       4.010  34.698  43.563  1.00 49.30           H  
ATOM   2551  HE3 LYS A 168       3.953  35.135  45.264  1.00 49.30           H  
ATOM   2552  NZ  LYS A 168       5.908  35.059  44.457  1.00 49.30           N  
ATOM   2553  HZ1 LYS A 168       6.052  34.093  44.716  1.00 49.30           H  
ATOM   2554  HZ2 LYS A 168       6.383  35.242  43.585  1.00 49.30           H  
ATOM   2555  HZ3 LYS A 168       6.304  35.648  45.176  1.00 49.30           H  
ATOM   2556  N   TRP A 169      -0.439  40.688  44.829  1.00 40.84           N  
ATOM   2557  H   TRP A 169      -1.032  40.007  45.282  1.00 40.84           H  
ATOM   2558  CA  TRP A 169      -0.421  42.021  45.429  1.00 40.84           C  
ATOM   2559  HA  TRP A 169       0.591  42.220  45.780  1.00 40.84           H  
ATOM   2560  C   TRP A 169      -1.284  41.999  46.692  1.00 40.84           C  
ATOM   2561  CB  TRP A 169      -0.749  43.146  44.432  1.00 40.84           C  
ATOM   2562  HB2 TRP A 169      -0.819  44.081  44.987  1.00 40.84           H  
ATOM   2563  HB3 TRP A 169       0.096  43.260  43.753  1.00 40.84           H  
ATOM   2564  O   TRP A 169      -2.269  42.711  46.831  1.00 40.84           O  
ATOM   2565  CG  TRP A 169      -1.975  42.998  43.593  1.00 40.84           C  
ATOM   2566  CD1 TRP A 169      -2.173  42.064  42.635  1.00 40.84           C  
ATOM   2567  HD1 TRP A 169      -1.458  41.303  42.360  1.00 40.84           H  
ATOM   2568  CD2 TRP A 169      -3.147  43.865  43.555  1.00 40.84           C  
ATOM   2569  CE2 TRP A 169      -4.040  43.365  42.561  1.00 40.84           C  
ATOM   2570  CE3 TRP A 169      -3.535  45.037  44.239  1.00 40.84           C  
ATOM   2571  HE3 TRP A 169      -2.892  45.431  45.012  1.00 40.84           H  
ATOM   2572  NE1 TRP A 169      -3.407  42.253  42.049  1.00 40.84           N  
ATOM   2573  HE1 TRP A 169      -3.767  41.680  41.300  1.00 40.84           H  
ATOM   2574  CH2 TRP A 169      -5.611  45.158  42.957  1.00 40.84           C  
ATOM   2575  HH2 TRP A 169      -6.546  45.654  42.741  1.00 40.84           H  
ATOM   2576  CZ2 TRP A 169      -5.257  43.990  42.261  1.00 40.84           C  
ATOM   2577  HZ2 TRP A 169      -5.908  43.581  41.503  1.00 40.84           H  
ATOM   2578  CZ3 TRP A 169      -4.752  45.680  43.941  1.00 40.84           C  
ATOM   2579  HZ3 TRP A 169      -5.033  46.570  44.483  1.00 40.84           H  
ATOM   2580  N   GLU A 170      -0.872  41.158  47.642  1.00 45.17           N  
ATOM   2581  H   GLU A 170      -0.117  40.527  47.415  1.00 45.17           H  
ATOM   2582  CA  GLU A 170      -0.828  41.634  49.019  1.00 45.17           C  
ATOM   2583  HA  GLU A 170      -1.740  42.174  49.274  1.00 45.17           H  
ATOM   2584  C   GLU A 170       0.367  42.585  49.084  1.00 45.17           C  
ATOM   2585  CB  GLU A 170      -0.633  40.483  50.017  1.00 45.17           C  
ATOM   2586  HB2 GLU A 170       0.243  39.897  49.739  1.00 45.17           H  
ATOM   2587  HB3 GLU A 170      -0.458  40.927  50.997  1.00 45.17           H  
ATOM   2588  O   GLU A 170       1.511  42.159  48.916  1.00 45.17           O  
ATOM   2589  CG  GLU A 170      -1.852  39.556  50.111  1.00 45.17           C  
ATOM   2590  HG2 GLU A 170      -1.931  38.981  49.188  1.00 45.17           H  
ATOM   2591  HG3 GLU A 170      -2.747  40.172  50.203  1.00 45.17           H  
ATOM   2592  CD  GLU A 170      -1.784  38.595  51.311  1.00 45.17           C  
ATOM   2593  OE1 GLU A 170      -2.833  37.979  51.602  1.00 45.17           O  
ATOM   2594  OE2 GLU A 170      -0.695  38.460  51.915  1.00 45.17           O  
ATOM   2595  N   ASN A 171       0.119  43.880  49.243  1.00 46.30           N  
ATOM   2596  H   ASN A 171      -0.836  44.205  49.281  1.00 46.30           H  
ATOM   2597  CA  ASN A 171       1.158  44.779  49.714  1.00 46.30           C  
ATOM   2598  HA  ASN A 171       1.825  44.201  50.354  1.00 46.30           H  
ATOM   2599  C   ASN A 171       0.530  45.869  50.578  1.00 46.30           C  
ATOM   2600  CB  ASN A 171       1.995  45.328  48.541  1.00 46.30           C  
ATOM   2601  HB2 ASN A 171       2.133  44.546  47.794  1.00 46.30           H  
ATOM   2602  HB3 ASN A 171       1.478  46.164  48.070  1.00 46.30           H  
ATOM   2603  O   ASN A 171       0.023  46.852  50.045  1.00 46.30           O  
ATOM   2604  CG  ASN A 171       3.384  45.751  48.993  1.00 46.30           C  
ATOM   2605  ND2 ASN A 171       3.929  46.801  48.428  1.00 46.30           N  
ATOM   2606 HD21 ASN A 171       3.380  47.366  47.796  1.00 46.30           H  
ATOM   2607 HD22 ASN A 171       4.830  47.076  48.794  1.00 46.30           H  
ATOM   2608  OD1 ASN A 171       4.025  45.137  49.829  1.00 46.30           O  
ATOM   2609  N   GLY A 172       0.624  45.652  51.893  1.00 42.74           N  
ATOM   2610  H   GLY A 172       0.913  44.732  52.192  1.00 42.74           H  
ATOM   2611  CA  GLY A 172       0.639  46.694  52.923  1.00 42.74           C  
ATOM   2612  HA2 GLY A 172       1.086  46.301  53.836  1.00 42.74           H  
ATOM   2613  HA3 GLY A 172       1.239  47.534  52.575  1.00 42.74           H  
ATOM   2614  C   GLY A 172      -0.707  47.268  53.311  1.00 42.74           C  
ATOM   2615  O   GLY A 172      -1.065  48.313  52.732  1.00 42.74           O  
ATOM   2616  OXT GLY A 172      -1.284  46.696  54.257  1.00 42.74           O  
TER    2617      GLY A 172                                                       
END   
