# Supplementary material for: New carbohydrate binding domains identified by phage display based functional metagenomic screens of human gut microbiota
Source: Commun Biol. 2023 Apr 5;6:371. doi: 10.1038/s42003-023-04718-0 (PMC10076258; doi:10.1038/s42003-023-04718-0)
Supplement: Supplementary file 5 — Supplementary Data 2 [file 42003_2023_4718_MOESM5_ESM.zip › SupplementaryData2/F5B_Lev-Lev5.pdb]

ATOM      1  N   GLY A   1     -44.881 -15.385   1.085  1.00 58.14           N  
ATOM      2  H   GLY A   1     -45.326 -15.132   0.214  1.00 58.14           H  
ATOM      3  H2  GLY A   1     -43.899 -15.557   0.926  1.00 58.14           H  
ATOM      4  H3  GLY A   1     -45.297 -16.233   1.442  1.00 58.14           H  
ATOM      5  CA  GLY A   1     -45.053 -14.313   2.077  1.00 58.14           C  
ATOM      6  HA2 GLY A   1     -46.113 -14.126   2.249  1.00 58.14           H  
ATOM      7  HA3 GLY A   1     -44.564 -13.398   1.745  1.00 58.14           H  
ATOM      8  C   GLY A   1     -44.438 -14.780   3.370  1.00 58.14           C  
ATOM      9  O   GLY A   1     -44.938 -15.740   3.934  1.00 58.14           O  
ATOM     10  N   ILE A   2     -43.330 -14.169   3.772  1.00 61.11           N  
ATOM     11  H   ILE A   2     -43.000 -13.353   3.276  1.00 61.11           H  
ATOM     12  CA  ILE A   2     -42.720 -14.371   5.088  1.00 61.11           C  
ATOM     13  HA  ILE A   2     -42.988 -15.351   5.485  1.00 61.11           H  
ATOM     14  C   ILE A   2     -43.305 -13.290   5.996  1.00 61.11           C  
ATOM     15  CB  ILE A   2     -41.181 -14.287   4.984  1.00 61.11           C  
ATOM     16  HB  ILE A   2     -40.914 -13.292   4.627  1.00 61.11           H  
ATOM     17  O   ILE A   2     -43.393 -12.135   5.576  1.00 61.11           O  
ATOM     18  CG1 ILE A   2     -40.672 -15.323   3.951  1.00 61.11           C  
ATOM     19 HG12 ILE A   2     -41.102 -16.300   4.173  1.00 61.11           H  
ATOM     20 HG13 ILE A   2     -41.007 -15.023   2.958  1.00 61.11           H  
ATOM     21  CG2 ILE A   2     -40.529 -14.475   6.361  1.00 61.11           C  
ATOM     22 HG21 ILE A   2     -39.483 -14.177   6.302  1.00 61.11           H  
ATOM     23 HG22 ILE A   2     -40.979 -13.825   7.111  1.00 61.11           H  
ATOM     24 HG23 ILE A   2     -40.598 -15.512   6.689  1.00 61.11           H  
ATOM     25  CD1 ILE A   2     -39.155 -15.478   3.882  1.00 61.11           C  
ATOM     26 HD11 ILE A   2     -38.813 -16.104   4.706  1.00 61.11           H  
ATOM     27 HD12 ILE A   2     -38.676 -14.501   3.945  1.00 61.11           H  
ATOM     28 HD13 ILE A   2     -38.887 -15.959   2.941  1.00 61.11           H  
ATOM     29  N   SER A   3     -43.754 -13.652   7.196  1.00 67.32           N  
ATOM     30  H   SER A   3     -43.688 -14.617   7.488  1.00 67.32           H  
ATOM     31  CA  SER A   3     -44.252 -12.671   8.162  1.00 67.32           C  
ATOM     32  HA  SER A   3     -45.102 -12.156   7.715  1.00 67.32           H  
ATOM     33  C   SER A   3     -43.141 -11.671   8.517  1.00 67.32           C  
ATOM     34  CB  SER A   3     -44.746 -13.362   9.433  1.00 67.32           C  
ATOM     35  HB2 SER A   3     -45.070 -12.609  10.151  1.00 67.32           H  
ATOM     36  HB3 SER A   3     -43.937 -13.946   9.871  1.00 67.32           H  
ATOM     37  O   SER A   3     -42.022 -12.107   8.798  1.00 67.32           O  
ATOM     38  OG  SER A   3     -45.835 -14.209   9.117  1.00 67.32           O  
ATOM     39  HG  SER A   3     -46.119 -14.651   9.921  1.00 67.32           H  
ATOM     40  N   PRO A   4     -43.409 -10.351   8.528  1.00 69.28           N  
ATOM     41  CA  PRO A   4     -42.418  -9.354   8.926  1.00 69.28           C  
ATOM     42  HA  PRO A   4     -41.629  -9.329   8.174  1.00 69.28           H  
ATOM     43  C   PRO A   4     -41.818  -9.681  10.301  1.00 69.28           C  
ATOM     44  CB  PRO A   4     -43.160  -8.012   8.929  1.00 69.28           C  
ATOM     45  HB2 PRO A   4     -42.510  -7.192   8.621  1.00 69.28           H  
ATOM     46  HB3 PRO A   4     -43.580  -7.813   9.914  1.00 69.28           H  
ATOM     47  O   PRO A   4     -42.555  -9.915  11.256  1.00 69.28           O  
ATOM     48  CG  PRO A   4     -44.300  -8.233   7.936  1.00 69.28           C  
ATOM     49  HG2 PRO A   4     -45.151  -7.585   8.145  1.00 69.28           H  
ATOM     50  HG3 PRO A   4     -43.935  -8.074   6.921  1.00 69.28           H  
ATOM     51  CD  PRO A   4     -44.649  -9.706   8.127  1.00 69.28           C  
ATOM     52  HD2 PRO A   4     -45.388  -9.814   8.921  1.00 69.28           H  
ATOM     53  HD3 PRO A   4     -45.030 -10.112   7.189  1.00 69.28           H  
ATOM     54  N   GLY A   5     -40.486  -9.719  10.390  1.00 71.54           N  
ATOM     55  H   GLY A   5     -39.943  -9.562   9.552  1.00 71.54           H  
ATOM     56  CA  GLY A   5     -39.751 -10.013  11.626  1.00 71.54           C  
ATOM     57  HA2 GLY A   5     -38.756  -9.574  11.555  1.00 71.54           H  
ATOM     58  HA3 GLY A   5     -40.264  -9.545  12.466  1.00 71.54           H  
ATOM     59  C   GLY A   5     -39.574 -11.499  11.965  1.00 71.54           C  
ATOM     60  O   GLY A   5     -38.912 -11.804  12.954  1.00 71.54           O  
ATOM     61  N   ALA A   6     -40.118 -12.430  11.174  1.00 78.86           N  
ATOM     62  H   ALA A   6     -40.638 -12.151  10.354  1.00 78.86           H  
ATOM     63  CA  ALA A   6     -39.821 -13.849  11.357  1.00 78.86           C  
ATOM     64  HA  ALA A   6     -39.922 -14.075  12.418  1.00 78.86           H  
ATOM     65  C   ALA A   6     -38.382 -14.161  10.895  1.00 78.86           C  
ATOM     66  CB  ALA A   6     -40.856 -14.697  10.611  1.00 78.86           C  
ATOM     67  HB1 ALA A   6     -40.645 -15.754  10.774  1.00 78.86           H  
ATOM     68  HB2 ALA A   6     -41.856 -14.467  10.981  1.00 78.86           H  
ATOM     69  HB3 ALA A   6     -40.803 -14.487   9.543  1.00 78.86           H  
ATOM     70  O   ALA A   6     -37.989 -13.695   9.822  1.00 78.86           O  
ATOM     71  N   PRO A   7     -37.605 -14.960  11.653  1.00 79.37           N  
ATOM     72  CA  PRO A   7     -36.330 -15.485  11.179  1.00 79.37           C  
ATOM     73  HA  PRO A   7     -35.641 -14.654  11.032  1.00 79.37           H  
ATOM     74  C   PRO A   7     -36.518 -16.246   9.865  1.00 79.37           C  
ATOM     75  CB  PRO A   7     -35.801 -16.399  12.290  1.00 79.37           C  
ATOM     76  HB2 PRO A   7     -34.718 -16.330  12.386  1.00 79.37           H  
ATOM     77  HB3 PRO A   7     -36.100 -17.431  12.106  1.00 79.37           H  
ATOM     78  O   PRO A   7     -37.478 -17.005   9.711  1.00 79.37           O  
ATOM     79  CG  PRO A   7     -36.514 -15.888  13.541  1.00 79.37           C  
ATOM     80  HG2 PRO A   7     -35.969 -15.036  13.948  1.00 79.37           H  
ATOM     81  HG3 PRO A   7     -36.623 -16.669  14.293  1.00 79.37           H  
ATOM     82  CD  PRO A   7     -37.865 -15.420  13.007  1.00 79.37           C  
ATOM     83  HD2 PRO A   7     -38.249 -14.618  13.637  1.00 79.37           H  
ATOM     84  HD3 PRO A   7     -38.564 -16.256  12.978  1.00 79.37           H  
ATOM     85  N   VAL A   8     -35.595 -16.046   8.929  1.00 82.70           N  
ATOM     86  H   VAL A   8     -34.806 -15.451   9.137  1.00 82.70           H  
ATOM     87  CA  VAL A   8     -35.584 -16.729   7.635  1.00 82.70           C  
ATOM     88  HA  VAL A   8     -36.423 -17.423   7.579  1.00 82.70           H  
ATOM     89  C   VAL A   8     -34.300 -17.526   7.539  1.00 82.70           C  
ATOM     90  CB  VAL A   8     -35.707 -15.747   6.461  1.00 82.70           C  
ATOM     91  HB  VAL A   8     -34.841 -15.085   6.442  1.00 82.70           H  
ATOM     92  O   VAL A   8     -33.215 -16.982   7.725  1.00 82.70           O  
ATOM     93  CG1 VAL A   8     -35.792 -16.507   5.133  1.00 82.70           C  
ATOM     94 HG11 VAL A   8     -35.902 -15.807   4.306  1.00 82.70           H  
ATOM     95 HG12 VAL A   8     -36.626 -17.209   5.140  1.00 82.70           H  
ATOM     96 HG13 VAL A   8     -34.864 -17.055   4.968  1.00 82.70           H  
ATOM     97  CG2 VAL A   8     -36.959 -14.883   6.612  1.00 82.70           C  
ATOM     98 HG21 VAL A   8     -37.101 -14.276   5.718  1.00 82.70           H  
ATOM     99 HG22 VAL A   8     -36.845 -14.212   7.463  1.00 82.70           H  
ATOM    100 HG23 VAL A   8     -37.817 -15.533   6.785  1.00 82.70           H  
ATOM    101  N   ASP A   9     -34.440 -18.816   7.262  1.00 82.15           N  
ATOM    102  H   ASP A   9     -35.362 -19.193   7.098  1.00 82.15           H  
ATOM    103  CA  ASP A   9     -33.311 -19.680   6.961  1.00 82.15           C  
ATOM    104  HA  ASP A   9     -32.456 -19.392   7.573  1.00 82.15           H  
ATOM    105  C   ASP A   9     -32.931 -19.522   5.485  1.00 82.15           C  
ATOM    106  CB  ASP A   9     -33.674 -21.125   7.323  1.00 82.15           C  
ATOM    107  HB2 ASP A   9     -33.926 -21.170   8.383  1.00 82.15           H  
ATOM    108  HB3 ASP A   9     -34.549 -21.430   6.750  1.00 82.15           H  
ATOM    109  O   ASP A   9     -33.732 -19.814   4.597  1.00 82.15           O  
ATOM    110  CG  ASP A   9     -32.532 -22.105   7.053  1.00 82.15           C  
ATOM    111  OD1 ASP A   9     -31.409 -21.645   6.742  1.00 82.15           O  
ATOM    112  OD2 ASP A   9     -32.788 -23.322   7.144  1.00 82.15           O  
ATOM    113  N   PHE A  10     -31.710 -19.050   5.243  1.00 85.84           N  
ATOM    114  H   PHE A  10     -31.114 -18.865   6.037  1.00 85.84           H  
ATOM    115  CA  PHE A  10     -31.140 -18.879   3.910  1.00 85.84           C  
ATOM    116  HA  PHE A  10     -31.928 -18.997   3.167  1.00 85.84           H  
ATOM    117  C   PHE A  10     -30.087 -19.938   3.564  1.00 85.84           C  
ATOM    118  CB  PHE A  10     -30.578 -17.470   3.757  1.00 85.84           C  
ATOM    119  HB2 PHE A  10     -29.827 -17.301   4.528  1.00 85.84           H  
ATOM    120  HB3 PHE A  10     -30.088 -17.415   2.785  1.00 85.84           H  
ATOM    121  O   PHE A  10     -29.352 -19.764   2.595  1.00 85.84           O  
ATOM    122  CG  PHE A  10     -31.591 -16.354   3.780  1.00 85.84           C  
ATOM    123  CD1 PHE A  10     -32.244 -15.990   2.589  1.00 85.84           C  
ATOM    124  HD1 PHE A  10     -32.069 -16.550   1.682  1.00 85.84           H  
ATOM    125  CD2 PHE A  10     -31.807 -15.616   4.957  1.00 85.84           C  
ATOM    126  HD2 PHE A  10     -31.308 -15.896   5.873  1.00 85.84           H  
ATOM    127  CE1 PHE A  10     -33.085 -14.868   2.569  1.00 85.84           C  
ATOM    128  HE1 PHE A  10     -33.560 -14.569   1.646  1.00 85.84           H  
ATOM    129  CE2 PHE A  10     -32.645 -14.490   4.933  1.00 85.84           C  
ATOM    130  HE2 PHE A  10     -32.783 -13.906   5.831  1.00 85.84           H  
ATOM    131  CZ  PHE A  10     -33.272 -14.108   3.736  1.00 85.84           C  
ATOM    132  HZ  PHE A  10     -33.881 -13.217   3.711  1.00 85.84           H  
ATOM    133  N   THR A  11     -30.032 -21.056   4.301  1.00 79.76           N  
ATOM    134  H   THR A  11     -30.599 -21.124   5.134  1.00 79.76           H  
ATOM    135  CA  THR A  11     -29.204 -22.224   3.935  1.00 79.76           C  
ATOM    136  HA  THR A  11     -28.151 -21.960   4.038  1.00 79.76           H  
ATOM    137  C   THR A  11     -29.444 -22.646   2.478  1.00 79.76           C  
ATOM    138  CB  THR A  11     -29.506 -23.415   4.864  1.00 79.76           C  
ATOM    139  HB  THR A  11     -30.545 -23.718   4.741  1.00 79.76           H  
ATOM    140  O   THR A  11     -28.542 -23.148   1.815  1.00 79.76           O  
ATOM    141  CG2 THR A  11     -28.607 -24.626   4.608  1.00 79.76           C  
ATOM    142 HG21 THR A  11     -28.828 -25.063   3.634  1.00 79.76           H  
ATOM    143 HG22 THR A  11     -27.561 -24.323   4.642  1.00 79.76           H  
ATOM    144 HG23 THR A  11     -28.786 -25.378   5.377  1.00 79.76           H  
ATOM    145  OG1 THR A  11     -29.296 -23.065   6.209  1.00 79.76           O  
ATOM    146  HG1 THR A  11     -30.070 -22.575   6.496  1.00 79.76           H  
ATOM    147  N   ASN A  12     -30.654 -22.402   1.959  1.00 84.40           N  
ATOM    148  H   ASN A  12     -31.300 -21.887   2.539  1.00 84.40           H  
ATOM    149  CA  ASN A  12     -30.986 -22.486   0.540  1.00 84.40           C  
ATOM    150  HA  ASN A  12     -30.078 -22.703  -0.022  1.00 84.40           H  
ATOM    151  C   ASN A  12     -31.561 -21.142   0.048  1.00 84.40           C  
ATOM    152  CB  ASN A  12     -31.983 -23.635   0.326  1.00 84.40           C  
ATOM    153  HB2 ASN A  12     -32.241 -23.700  -0.731  1.00 84.40           H  
ATOM    154  HB3 ASN A  12     -32.895 -23.432   0.887  1.00 84.40           H  
ATOM    155  O   ASN A  12     -32.149 -20.417   0.855  1.00 84.40           O  
ATOM    156  CG  ASN A  12     -31.407 -24.973   0.745  1.00 84.40           C  
ATOM    157  ND2 ASN A  12     -31.804 -25.499   1.881  1.00 84.40           N  
ATOM    158 HD21 ASN A  12     -31.308 -26.331   2.165  1.00 84.40           H  
ATOM    159 HD22 ASN A  12     -32.380 -24.963   2.514  1.00 84.40           H  
ATOM    160  OD1 ASN A  12     -30.606 -25.572   0.054  1.00 84.40           O  
ATOM    161  N   PRO A  13     -31.467 -20.818  -1.259  1.00 87.81           N  
ATOM    162  CA  PRO A  13     -32.095 -19.625  -1.821  1.00 87.81           C  
ATOM    163  HA  PRO A  13     -31.573 -18.751  -1.433  1.00 87.81           H  
ATOM    164  C   PRO A  13     -33.588 -19.527  -1.478  1.00 87.81           C  
ATOM    165  CB  PRO A  13     -31.876 -19.712  -3.334  1.00 87.81           C  
ATOM    166  HB2 PRO A  13     -32.718 -20.212  -3.813  1.00 87.81           H  
ATOM    167  HB3 PRO A  13     -31.717 -18.723  -3.764  1.00 87.81           H  
ATOM    168  O   PRO A  13     -34.342 -20.491  -1.631  1.00 87.81           O  
ATOM    169  CG  PRO A  13     -30.630 -20.582  -3.474  1.00 87.81           C  
ATOM    170  HG2 PRO A  13     -29.735 -19.969  -3.363  1.00 87.81           H  
ATOM    171  HG3 PRO A  13     -30.612 -21.114  -4.426  1.00 87.81           H  
ATOM    172  CD  PRO A  13     -30.735 -21.540  -2.291  1.00 87.81           C  
ATOM    173  HD2 PRO A  13     -31.299 -22.426  -2.584  1.00 87.81           H  
ATOM    174  HD3 PRO A  13     -29.737 -21.820  -1.955  1.00 87.81           H  
ATOM    175  N   VAL A  14     -34.027 -18.345  -1.051  1.00 89.60           N  
ATOM    176  H   VAL A  14     -33.351 -17.599  -0.966  1.00 89.60           H  
ATOM    177  CA  VAL A  14     -35.398 -18.081  -0.608  1.00 89.60           C  
ATOM    178  HA  VAL A  14     -35.926 -19.030  -0.518  1.00 89.60           H  
ATOM    179  C   VAL A  14     -36.122 -17.226  -1.638  1.00 89.60           C  
ATOM    180  CB  VAL A  14     -35.419 -17.427   0.784  1.00 89.60           C  
ATOM    181  HB  VAL A  14     -34.891 -16.474   0.741  1.00 89.60           H  
ATOM    182  O   VAL A  14     -35.693 -16.124  -1.977  1.00 89.60           O  
ATOM    183  CG1 VAL A  14     -36.855 -17.176   1.262  1.00 89.60           C  
ATOM    184 HG11 VAL A  14     -37.407 -18.115   1.303  1.00 89.60           H  
ATOM    185 HG12 VAL A  14     -37.363 -16.473   0.601  1.00 89.60           H  
ATOM    186 HG13 VAL A  14     -36.818 -16.737   2.259  1.00 89.60           H  
ATOM    187  CG2 VAL A  14     -34.736 -18.320   1.822  1.00 89.60           C  
ATOM    188 HG21 VAL A  14     -34.774 -17.853   2.806  1.00 89.60           H  
ATOM    189 HG22 VAL A  14     -35.213 -19.299   1.870  1.00 89.60           H  
ATOM    190 HG23 VAL A  14     -33.685 -18.457   1.570  1.00 89.60           H  
ATOM    191  N   ALA A  15     -37.257 -17.719  -2.128  1.00 89.46           N  
ATOM    192  H   ALA A  15     -37.547 -18.639  -1.828  1.00 89.46           H  
ATOM    193  CA  ALA A  15     -38.094 -16.997  -3.075  1.00 89.46           C  
ATOM    194  HA  ALA A  15     -37.448 -16.393  -3.713  1.00 89.46           H  
ATOM    195  C   ALA A  15     -39.077 -16.054  -2.359  1.00 89.46           C  
ATOM    196  CB  ALA A  15     -38.796 -18.005  -3.988  1.00 89.46           C  
ATOM    197  HB1 ALA A  15     -38.052 -18.601  -4.516  1.00 89.46           H  
ATOM    198  HB2 ALA A  15     -39.406 -17.474  -4.719  1.00 89.46           H  
ATOM    199  HB3 ALA A  15     -39.435 -18.663  -3.399  1.00 89.46           H  
ATOM    200  O   ALA A  15     -39.960 -16.477  -1.607  1.00 89.46           O  
ATOM    201  N   TYR A  16     -38.983 -14.766  -2.663  1.00 88.09           N  
ATOM    202  H   TYR A  16     -38.223 -14.488  -3.268  1.00 88.09           H  
ATOM    203  CA  TYR A  16     -39.907 -13.724  -2.241  1.00 88.09           C  
ATOM    204  HA  TYR A  16     -40.514 -14.091  -1.413  1.00 88.09           H  
ATOM    205  C   TYR A  16     -40.819 -13.358  -3.399  1.00 88.09           C  
ATOM    206  CB  TYR A  16     -39.138 -12.503  -1.738  1.00 88.09           C  
ATOM    207  HB2 TYR A  16     -38.435 -12.172  -2.502  1.00 88.09           H  
ATOM    208  HB3 TYR A  16     -39.840 -11.687  -1.562  1.00 88.09           H  
ATOM    209  O   TYR A  16     -40.378 -12.889  -4.442  1.00 88.09           O  
ATOM    210  CG  TYR A  16     -38.386 -12.785  -0.461  1.00 88.09           C  
ATOM    211  CD1 TYR A  16     -38.957 -12.458   0.784  1.00 88.09           C  
ATOM    212  HD1 TYR A  16     -39.916 -11.964   0.828  1.00 88.09           H  
ATOM    213  CD2 TYR A  16     -37.126 -13.404  -0.523  1.00 88.09           C  
ATOM    214  HD2 TYR A  16     -36.693 -13.679  -1.473  1.00 88.09           H  
ATOM    215  CE1 TYR A  16     -38.249 -12.723   1.970  1.00 88.09           C  
ATOM    216  HE1 TYR A  16     -38.657 -12.431   2.926  1.00 88.09           H  
ATOM    217  CE2 TYR A  16     -36.433 -13.691   0.661  1.00 88.09           C  
ATOM    218  HE2 TYR A  16     -35.477 -14.192   0.634  1.00 88.09           H  
ATOM    219  OH  TYR A  16     -36.286 -13.597   3.035  1.00 88.09           O  
ATOM    220  HH  TYR A  16     -36.714 -13.277   3.833  1.00 88.09           H  
ATOM    221  CZ  TYR A  16     -36.983 -13.341   1.905  1.00 88.09           C  
ATOM    222  N   THR A  17     -42.119 -13.557  -3.215  1.00 88.96           N  
ATOM    223  H   THR A  17     -42.428 -13.904  -2.318  1.00 88.96           H  
ATOM    224  CA  THR A  17     -43.123 -13.087  -4.172  1.00 88.96           C  
ATOM    225  HA  THR A  17     -42.673 -12.981  -5.159  1.00 88.96           H  
ATOM    226  C   THR A  17     -43.624 -11.720  -3.732  1.00 88.96           C  
ATOM    227  CB  THR A  17     -44.255 -14.102  -4.311  1.00 88.96           C  
ATOM    228  HB  THR A  17     -44.746 -14.244  -3.348  1.00 88.96           H  
ATOM    229  O   THR A  17     -44.172 -11.593  -2.636  1.00 88.96           O  
ATOM    230  CG2 THR A  17     -45.279 -13.682  -5.353  1.00 88.96           C  
ATOM    231 HG21 THR A  17     -46.009 -14.479  -5.491  1.00 88.96           H  
ATOM    232 HG22 THR A  17     -45.799 -12.781  -5.028  1.00 88.96           H  
ATOM    233 HG23 THR A  17     -44.769 -13.495  -6.298  1.00 88.96           H  
ATOM    234  OG1 THR A  17     -43.705 -15.326  -4.742  1.00 88.96           O  
ATOM    235  HG1 THR A  17     -42.896 -15.485  -4.250  1.00 88.96           H  
ATOM    236  N   VAL A  18     -43.421 -10.716  -4.581  1.00 85.29           N  
ATOM    237  H   VAL A  18     -42.985 -10.925  -5.468  1.00 85.29           H  
ATOM    238  CA  VAL A  18     -43.898  -9.345  -4.387  1.00 85.29           C  
ATOM    239  HA  VAL A  18     -44.220  -9.215  -3.354  1.00 85.29           H  
ATOM    240  C   VAL A  18     -45.095  -9.134  -5.306  1.00 85.29           C  
ATOM    241  CB  VAL A  18     -42.784  -8.317  -4.665  1.00 85.29           C  
ATOM    242  HB  VAL A  18     -42.478  -8.397  -5.708  1.00 85.29           H  
ATOM    243  O   VAL A  18     -44.990  -9.323  -6.518  1.00 85.29           O  
ATOM    244  CG1 VAL A  18     -43.271  -6.885  -4.404  1.00 85.29           C  
ATOM    245 HG11 VAL A  18     -42.456  -6.184  -4.583  1.00 85.29           H  
ATOM    246 HG12 VAL A  18     -44.087  -6.633  -5.082  1.00 85.29           H  
ATOM    247 HG13 VAL A  18     -43.609  -6.782  -3.373  1.00 85.29           H  
ATOM    248  CG2 VAL A  18     -41.557  -8.562  -3.774  1.00 85.29           C  
ATOM    249 HG21 VAL A  18     -41.142  -9.553  -3.961  1.00 85.29           H  
ATOM    250 HG22 VAL A  18     -41.833  -8.484  -2.723  1.00 85.29           H  
ATOM    251 HG23 VAL A  18     -40.785  -7.826  -3.998  1.00 85.29           H  
ATOM    252  N   THR A  19     -46.230  -8.742  -4.728  1.00 88.70           N  
ATOM    253  H   THR A  19     -46.239  -8.590  -3.729  1.00 88.70           H  
ATOM    254  CA  THR A  19     -47.461  -8.440  -5.467  1.00 88.70           C  
ATOM    255  HA  THR A  19     -47.294  -8.618  -6.530  1.00 88.70           H  
ATOM    256  C   THR A  19     -47.815  -6.972  -5.282  1.00 88.70           C  
ATOM    257  CB  THR A  19     -48.622  -9.350  -5.038  1.00 88.70           C  
ATOM    258  HB  THR A  19     -48.810  -9.227  -3.971  1.00 88.70           H  
ATOM    259  O   THR A  19     -47.943  -6.504  -4.152  1.00 88.70           O  
ATOM    260  CG2 THR A  19     -49.913  -9.075  -5.809  1.00 88.70           C  
ATOM    261 HG21 THR A  19     -50.674  -9.811  -5.546  1.00 88.70           H  
ATOM    262 HG22 THR A  19     -50.298  -8.087  -5.557  1.00 88.70           H  
ATOM    263 HG23 THR A  19     -49.731  -9.117  -6.883  1.00 88.70           H  
ATOM    264  OG1 THR A  19     -48.293 -10.697  -5.298  1.00 88.70           O  
ATOM    265  HG1 THR A  19     -49.079 -11.220  -5.125  1.00 88.70           H  
ATOM    266  N   ASN A  20     -47.999  -6.257  -6.389  1.00 85.39           N  
ATOM    267  H   ASN A  20     -47.898  -6.730  -7.276  1.00 85.39           H  
ATOM    268  CA  ASN A  20     -48.518  -4.895  -6.418  1.00 85.39           C  
ATOM    269  HA  ASN A  20     -48.805  -4.588  -5.413  1.00 85.39           H  
ATOM    270  C   ASN A  20     -49.776  -4.867  -7.299  1.00 85.39           C  
ATOM    271  CB  ASN A  20     -47.411  -3.942  -6.900  1.00 85.39           C  
ATOM    272  HB2 ASN A  20     -46.540  -4.054  -6.255  1.00 85.39           H  
ATOM    273  HB3 ASN A  20     -47.123  -4.199  -7.920  1.00 85.39           H  
ATOM    274  O   ASN A  20     -49.691  -4.966  -8.524  1.00 85.39           O  
ATOM    275  CG  ASN A  20     -47.840  -2.484  -6.870  1.00 85.39           C  
ATOM    276  ND2 ASN A  20     -46.934  -1.576  -7.142  1.00 85.39           N  
ATOM    277 HD21 ASN A  20     -45.985  -1.846  -7.361  1.00 85.39           H  
ATOM    278 HD22 ASN A  20     -47.232  -0.612  -7.094  1.00 85.39           H  
ATOM    279  OD1 ASN A  20     -48.977  -2.133  -6.601  1.00 85.39           O  
ATOM    280  N   ASN A  21     -50.948  -4.755  -6.668  1.00 90.94           N  
ATOM    281  H   ASN A  21     -50.933  -4.633  -5.665  1.00 90.94           H  
ATOM    282  CA  ASN A  21     -52.257  -4.927  -7.305  1.00 90.94           C  
ATOM    283  HA  ASN A  21     -52.998  -5.005  -6.509  1.00 90.94           H  
ATOM    284  C   ASN A  21     -52.352  -6.261  -8.070  1.00 90.94           C  
ATOM    285  CB  ASN A  21     -52.618  -3.676  -8.131  1.00 90.94           C  
ATOM    286  HB2 ASN A  21     -51.876  -3.516  -8.913  1.00 90.94           H  
ATOM    287  HB3 ASN A  21     -53.591  -3.817  -8.603  1.00 90.94           H  
ATOM    288  O   ASN A  21     -52.405  -7.319  -7.449  1.00 90.94           O  
ATOM    289  CG  ASN A  21     -52.717  -2.434  -7.270  1.00 90.94           C  
ATOM    290  ND2 ASN A  21     -52.008  -1.384  -7.607  1.00 90.94           N  
ATOM    291 HD21 ASN A  21     -52.029  -0.616  -6.951  1.00 90.94           H  
ATOM    292 HD22 ASN A  21     -51.280  -1.470  -8.302  1.00 90.94           H  
ATOM    293  OD1 ASN A  21     -53.431  -2.397  -6.285  1.00 90.94           O  
ATOM    294  N   THR A  22     -52.376  -6.220  -9.404  1.00 89.59           N  
ATOM    295  H   THR A  22     -52.305  -5.322  -9.863  1.00 89.59           H  
ATOM    296  CA  THR A  22     -52.476  -7.398 -10.280  1.00 89.59           C  
ATOM    297  HA  THR A  22     -52.902  -8.230  -9.719  1.00 89.59           H  
ATOM    298  C   THR A  22     -51.127  -7.887 -10.810  1.00 89.59           C  
ATOM    299  CB  THR A  22     -53.401  -7.108 -11.470  1.00 89.59           C  
ATOM    300  HB  THR A  22     -53.397  -7.961 -12.149  1.00 89.59           H  
ATOM    301  O   THR A  22     -51.081  -8.930 -11.458  1.00 89.59           O  
ATOM    302  CG2 THR A  22     -54.840  -6.836 -11.032  1.00 89.59           C  
ATOM    303 HG21 THR A  22     -55.470  -6.713 -11.913  1.00 89.59           H  
ATOM    304 HG22 THR A  22     -54.889  -5.931 -10.427  1.00 89.59           H  
ATOM    305 HG23 THR A  22     -55.209  -7.680 -10.449  1.00 89.59           H  
ATOM    306  OG1 THR A  22     -52.955  -5.960 -12.158  1.00 89.59           O  
ATOM    307  HG1 THR A  22     -53.247  -6.037 -13.069  1.00 89.59           H  
ATOM    308  N   ALA A  23     -50.037  -7.156 -10.561  1.00 84.15           N  
ATOM    309  H   ALA A  23     -50.118  -6.345  -9.964  1.00 84.15           H  
ATOM    310  CA  ALA A  23     -48.698  -7.539 -10.989  1.00 84.15           C  
ATOM    311  HA  ALA A  23     -48.773  -8.175 -11.871  1.00 84.15           H  
ATOM    312  C   ALA A  23     -47.991  -8.335  -9.886  1.00 84.15           C  
ATOM    313  CB  ALA A  23     -47.920  -6.282 -11.393  1.00 84.15           C  
ATOM    314  HB1 ALA A  23     -46.926  -6.562 -11.743  1.00 84.15           H  
ATOM    315  HB2 ALA A  23     -47.820  -5.616 -10.536  1.00 84.15           H  
ATOM    316  HB3 ALA A  23     -48.446  -5.763 -12.193  1.00 84.15           H  
ATOM    317  O   ALA A  23     -47.968  -7.916  -8.726  1.00 84.15           O  
ATOM    318  N   THR A  24     -47.379  -9.459 -10.256  1.00 91.88           N  
ATOM    319  H   THR A  24     -47.418  -9.740 -11.226  1.00 91.88           H  
ATOM    320  CA  THR A  24     -46.630 -10.326  -9.343  1.00 91.88           C  
ATOM    321  HA  THR A  24     -46.465  -9.801  -8.402  1.00 91.88           H  
ATOM    322  C   THR A  24     -45.269 -10.657  -9.939  1.00 91.88           C  
ATOM    323  CB  THR A  24     -47.414 -11.611  -9.034  1.00 91.88           C  
ATOM    324  HB  THR A  24     -47.617 -12.153  -9.957  1.00 91.88           H  
ATOM    325  O   THR A  24     -45.187 -11.064 -11.096  1.00 91.88           O  
ATOM    326  CG2 THR A  24     -46.674 -12.520  -8.062  1.00 91.88           C  
ATOM    327 HG21 THR A  24     -47.323 -13.342  -7.761  1.00 91.88           H  
ATOM    328 HG22 THR A  24     -45.789 -12.938  -8.542  1.00 91.88           H  
ATOM    329 HG23 THR A  24     -46.380 -11.941  -7.187  1.00 91.88           H  
ATOM    330  OG1 THR A  24     -48.633 -11.302  -8.399  1.00 91.88           O  
ATOM    331  HG1 THR A  24     -48.418 -10.905  -7.551  1.00 91.88           H  
ATOM    332  N   SER A  25     -44.222 -10.530  -9.124  1.00 91.90           N  
ATOM    333  H   SER A  25     -44.380 -10.168  -8.195  1.00 91.90           H  
ATOM    334  CA  SER A  25     -42.850 -10.914  -9.469  1.00 91.90           C  
ATOM    335  HA  SER A  25     -42.857 -11.515 -10.378  1.00 91.90           H  
ATOM    336  C   SER A  25     -42.237 -11.747  -8.348  1.00 91.90           C  
ATOM    337  CB  SER A  25     -41.979  -9.679  -9.726  1.00 91.90           C  
ATOM    338  HB2 SER A  25     -41.997  -9.033  -8.849  1.00 91.90           H  
ATOM    339  HB3 SER A  25     -40.952  -9.995  -9.910  1.00 91.90           H  
ATOM    340  O   SER A  25     -42.488 -11.495  -7.167  1.00 91.90           O  
ATOM    341  OG  SER A  25     -42.451  -8.966 -10.851  1.00 91.90           O  
ATOM    342  HG  SER A  25     -41.855  -8.232 -11.020  1.00 91.90           H  
ATOM    343  N   THR A  26     -41.408 -12.724  -8.709  1.00 91.53           N  
ATOM    344  H   THR A  26     -41.236 -12.882  -9.692  1.00 91.53           H  
ATOM    345  CA  THR A  26     -40.661 -13.549  -7.755  1.00 91.53           C  
ATOM    346  HA  THR A  26     -41.029 -13.357  -6.747  1.00 91.53           H  
ATOM    347  C   THR A  26     -39.185 -13.173  -7.794  1.00 91.53           C  
ATOM    348  CB  THR A  26     -40.860 -15.046  -8.027  1.00 91.53           C  
ATOM    349  HB  THR A  26     -40.455 -15.294  -9.008  1.00 91.53           H  
ATOM    350  O   THR A  26     -38.558 -13.219  -8.847  1.00 91.53           O  
ATOM    351  CG2 THR A  26     -40.192 -15.923  -6.968  1.00 91.53           C  
ATOM    352 HG21 THR A  26     -40.553 -15.655  -5.975  1.00 91.53           H  
ATOM    353 HG22 THR A  26     -39.110 -15.795  -7.005  1.00 91.53           H  
ATOM    354 HG23 THR A  26     -40.418 -16.970  -7.171  1.00 91.53           H  
ATOM    355  OG1 THR A  26     -42.237 -15.361  -8.005  1.00 91.53           O  
ATOM    356  HG1 THR A  26     -42.547 -15.345  -7.097  1.00 91.53           H  
ATOM    357  N   TYR A  27     -38.634 -12.831  -6.634  1.00 88.38           N  
ATOM    358  H   TYR A  27     -39.222 -12.818  -5.813  1.00 88.38           H  
ATOM    359  CA  TYR A  27     -37.219 -12.557  -6.416  1.00 88.38           C  
ATOM    360  HA  TYR A  27     -36.702 -12.473  -7.372  1.00 88.38           H  
ATOM    361  C   TYR A  27     -36.620 -13.708  -5.624  1.00 88.38           C  
ATOM    362  CB  TYR A  27     -37.053 -11.235  -5.659  1.00 88.38           C  
ATOM    363  HB2 TYR A  27     -37.552 -11.306  -4.692  1.00 88.38           H  
ATOM    364  HB3 TYR A  27     -35.993 -11.070  -5.468  1.00 88.38           H  
ATOM    365  O   TYR A  27     -37.163 -14.086  -4.591  1.00 88.38           O  
ATOM    366  CG  TYR A  27     -37.606 -10.044  -6.411  1.00 88.38           C  
ATOM    367  CD1 TYR A  27     -36.775  -9.324  -7.289  1.00 88.38           C  
ATOM    368  HD1 TYR A  27     -35.738  -9.603  -7.405  1.00 88.38           H  
ATOM    369  CD2 TYR A  27     -38.959  -9.682  -6.259  1.00 88.38           C  
ATOM    370  HD2 TYR A  27     -39.595 -10.249  -5.596  1.00 88.38           H  
ATOM    371  CE1 TYR A  27     -37.293  -8.235  -8.015  1.00 88.38           C  
ATOM    372  HE1 TYR A  27     -36.650  -7.682  -8.683  1.00 88.38           H  
ATOM    373  CE2 TYR A  27     -39.480  -8.597  -6.987  1.00 88.38           C  
ATOM    374  HE2 TYR A  27     -40.516  -8.308  -6.884  1.00 88.38           H  
ATOM    375  OH  TYR A  27     -39.160  -6.830  -8.567  1.00 88.38           O  
ATOM    376  HH  TYR A  27     -38.480  -6.393  -9.084  1.00 88.38           H  
ATOM    377  CZ  TYR A  27     -38.648  -7.872  -7.863  1.00 88.38           C  
ATOM    378  N   THR A  28     -35.510 -14.267  -6.089  1.00 89.58           N  
ATOM    379  H   THR A  28     -35.058 -13.870  -6.901  1.00 89.58           H  
ATOM    380  CA  THR A  28     -34.778 -15.285  -5.330  1.00 89.58           C  
ATOM    381  HA  THR A  28     -35.429 -15.741  -4.585  1.00 89.58           H  
ATOM    382  C   THR A  28     -33.633 -14.602  -4.602  1.00 89.58           C  
ATOM    383  CB  THR A  28     -34.289 -16.416  -6.237  1.00 89.58           C  
ATOM    384  HB  THR A  28     -33.599 -16.026  -6.985  1.00 89.58           H  
ATOM    385  O   THR A  28     -32.793 -13.974  -5.238  1.00 89.58           O  
ATOM    386  CG2 THR A  28     -33.602 -17.518  -5.441  1.00 89.58           C  
ATOM    387 HG21 THR A  28     -32.679 -17.128  -5.011  1.00 89.58           H  
ATOM    388 HG22 THR A  28     -34.256 -17.874  -4.645  1.00 89.58           H  
ATOM    389 HG23 THR A  28     -33.354 -18.347  -6.103  1.00 89.58           H  
ATOM    390  OG1 THR A  28     -35.399 -16.999  -6.886  1.00 89.58           O  
ATOM    391  HG1 THR A  28     -35.549 -16.506  -7.696  1.00 89.58           H  
ATOM    392  N   VAL A  29     -33.624 -14.701  -3.276  1.00 85.45           N  
ATOM    393  H   VAL A  29     -34.352 -15.237  -2.825  1.00 85.45           H  
ATOM    394  CA  VAL A  29     -32.570 -14.164  -2.416  1.00 85.45           C  
ATOM    395  HA  VAL A  29     -31.944 -13.474  -2.982  1.00 85.45           H  
ATOM    396  C   VAL A  29     -31.711 -15.327  -1.946  1.00 85.45           C  
ATOM    397  CB  VAL A  29     -33.160 -13.395  -1.224  1.00 85.45           C  
ATOM    398  HB  VAL A  29     -33.784 -14.081  -0.650  1.00 85.45           H  
ATOM    399  O   VAL A  29     -32.198 -16.228  -1.266  1.00 85.45           O  
ATOM    400  CG1 VAL A  29     -32.065 -12.843  -0.303  1.00 85.45           C  
ATOM    401 HG11 VAL A  29     -31.393 -12.191  -0.861  1.00 85.45           H  
ATOM    402 HG12 VAL A  29     -31.488 -13.656   0.136  1.00 85.45           H  
ATOM    403 HG13 VAL A  29     -32.515 -12.276   0.513  1.00 85.45           H  
ATOM    404  CG2 VAL A  29     -34.026 -12.214  -1.687  1.00 85.45           C  
ATOM    405 HG21 VAL A  29     -34.455 -11.712  -0.821  1.00 85.45           H  
ATOM    406 HG22 VAL A  29     -34.837 -12.562  -2.327  1.00 85.45           H  
ATOM    407 HG23 VAL A  29     -33.414 -11.506  -2.246  1.00 85.45           H  
ATOM    408  N   THR A  30     -30.433 -15.299  -2.298  1.00 79.31           N  
ATOM    409  H   THR A  30     -30.098 -14.527  -2.855  1.00 79.31           H  
ATOM    410  CA  THR A  30     -29.432 -16.253  -1.817  1.00 79.31           C  
ATOM    411  HA  THR A  30     -29.914 -17.092  -1.315  1.00 79.31           H  
ATOM    412  C   THR A  30     -28.534 -15.533  -0.823  1.00 79.31           C  
ATOM    413  CB  THR A  30     -28.602 -16.809  -2.983  1.00 79.31           C  
ATOM    414  HB  THR A  30     -28.015 -16.004  -3.426  1.00 79.31           H  
ATOM    415  O   THR A  30     -28.014 -14.467  -1.147  1.00 79.31           O  
ATOM    416  CG2 THR A  30     -27.663 -17.929  -2.541  1.00 79.31           C  
ATOM    417 HG21 THR A  30     -27.153 -18.355  -3.404  1.00 79.31           H  
ATOM    418 HG22 THR A  30     -26.906 -17.534  -1.864  1.00 79.31           H  
ATOM    419 HG23 THR A  30     -28.221 -18.710  -2.024  1.00 79.31           H  
ATOM    420  OG1 THR A  30     -29.447 -17.346  -3.977  1.00 79.31           O  
ATOM    421  HG1 THR A  30     -28.879 -17.597  -4.709  1.00 79.31           H  
ATOM    422  N   VAL A  31     -28.338 -16.101   0.368  1.00 74.80           N  
ATOM    423  H   VAL A  31     -28.768 -16.991   0.573  1.00 74.80           H  
ATOM    424  CA  VAL A  31     -27.336 -15.612   1.322  1.00 74.80           C  
ATOM    425  HA  VAL A  31     -26.932 -14.657   0.985  1.00 74.80           H  
ATOM    426  C   VAL A  31     -26.208 -16.624   1.347  1.00 74.80           C  
ATOM    427  CB  VAL A  31     -27.910 -15.384   2.731  1.00 74.80           C  
ATOM    428  HB  VAL A  31     -28.271 -16.334   3.124  1.00 74.80           H  
ATOM    429  O   VAL A  31     -26.374 -17.741   1.825  1.00 74.80           O  
ATOM    430  CG1 VAL A  31     -26.850 -14.867   3.709  1.00 74.80           C  
ATOM    431 HG11 VAL A  31     -26.061 -15.607   3.839  1.00 74.80           H  
ATOM    432 HG12 VAL A  31     -27.304 -14.685   4.683  1.00 74.80           H  
ATOM    433 HG13 VAL A  31     -26.414 -13.938   3.339  1.00 74.80           H  
ATOM    434  CG2 VAL A  31     -29.059 -14.368   2.695  1.00 74.80           C  
ATOM    435 HG21 VAL A  31     -28.696 -13.410   2.322  1.00 74.80           H  
ATOM    436 HG22 VAL A  31     -29.465 -14.233   3.697  1.00 74.80           H  
ATOM    437 HG23 VAL A  31     -29.857 -14.721   2.042  1.00 74.80           H  
ATOM    438  N   ASN A  32     -25.052 -16.229   0.830  1.00 63.07           N  
ATOM    439  H   ASN A  32     -24.969 -15.292   0.463  1.00 63.07           H  
ATOM    440  CA  ASN A  32     -23.840 -17.005   1.016  1.00 63.07           C  
ATOM    441  HA  ASN A  32     -24.074 -18.068   1.072  1.00 63.07           H  
ATOM    442  C   ASN A  32     -23.243 -16.568   2.349  1.00 63.07           C  
ATOM    443  CB  ASN A  32     -22.902 -16.784  -0.178  1.00 63.07           C  
ATOM    444  HB2 ASN A  32     -21.950 -17.277   0.017  1.00 63.07           H  
ATOM    445  HB3 ASN A  32     -22.712 -15.717  -0.298  1.00 63.07           H  
ATOM    446  O   ASN A  32     -22.714 -15.463   2.449  1.00 63.07           O  
ATOM    447  CG  ASN A  32     -23.463 -17.349  -1.471  1.00 63.07           C  
ATOM    448  ND2 ASN A  32     -23.047 -16.820  -2.596  1.00 63.07           N  
ATOM    449 HD21 ASN A  32     -22.363 -16.076  -2.587  1.00 63.07           H  
ATOM    450 HD22 ASN A  32     -23.403 -17.231  -3.447  1.00 63.07           H  
ATOM    451  OD1 ASN A  32     -24.269 -18.263  -1.505  1.00 63.07           O  
ATOM    452  N   GLN A  33     -23.361 -17.408   3.379  1.00 60.44           N  
ATOM    453  H   GLN A  33     -23.855 -18.280   3.260  1.00 60.44           H  
ATOM    454  CA  GLN A  33     -22.608 -17.183   4.605  1.00 60.44           C  
ATOM    455  HA  GLN A  33     -22.766 -16.153   4.923  1.00 60.44           H  
ATOM    456  C   GLN A  33     -21.134 -17.369   4.263  1.00 60.44           C  
ATOM    457  CB  GLN A  33     -23.089 -18.103   5.734  1.00 60.44           C  
ATOM    458  HB2 GLN A  33     -22.853 -19.141   5.501  1.00 60.44           H  
ATOM    459  HB3 GLN A  33     -24.170 -18.002   5.830  1.00 60.44           H  
ATOM    460  O   GLN A  33     -20.648 -18.487   4.092  1.00 60.44           O  
ATOM    461  CG  GLN A  33     -22.436 -17.703   7.068  1.00 60.44           C  
ATOM    462  HG2 GLN A  33     -22.620 -16.645   7.255  1.00 60.44           H  
ATOM    463  HG3 GLN A  33     -21.358 -17.854   7.005  1.00 60.44           H  
ATOM    464  CD  GLN A  33     -22.962 -18.496   8.260  1.00 60.44           C  
ATOM    465  NE2 GLN A  33     -22.512 -18.184   9.455  1.00 60.44           N  
ATOM    466 HE21 GLN A  33     -22.879 -18.727  10.223  1.00 60.44           H  
ATOM    467 HE22 GLN A  33     -21.825 -17.450   9.563  1.00 60.44           H  
ATOM    468  OE1 GLN A  33     -23.780 -19.395   8.162  1.00 60.44           O  
ATOM    469  N   ILE A  34     -20.444 -16.250   4.096  1.00 62.34           N  
ATOM    470  H   ILE A  34     -20.923 -15.363   4.153  1.00 62.34           H  
ATOM    471  CA  ILE A  34     -19.005 -16.254   3.936  1.00 62.34           C  
ATOM    472  HA  ILE A  34     -18.752 -17.011   3.194  1.00 62.34           H  
ATOM    473  C   ILE A  34     -18.451 -16.691   5.293  1.00 62.34           C  
ATOM    474  CB  ILE A  34     -18.483 -14.887   3.438  1.00 62.34           C  
ATOM    475  HB  ILE A  34     -18.406 -14.203   4.282  1.00 62.34           H  
ATOM    476  O   ILE A  34     -18.891 -16.193   6.335  1.00 62.34           O  
ATOM    477  CG1 ILE A  34     -19.411 -14.243   2.372  1.00 62.34           C  
ATOM    478 HG12 ILE A  34     -20.392 -14.072   2.816  1.00 62.34           H  
ATOM    479 HG13 ILE A  34     -19.533 -14.926   1.532  1.00 62.34           H  
ATOM    480  CG2 ILE A  34     -17.090 -15.120   2.849  1.00 62.34           C  
ATOM    481 HG21 ILE A  34     -16.734 -14.185   2.416  1.00 62.34           H  
ATOM    482 HG22 ILE A  34     -17.120 -15.872   2.059  1.00 62.34           H  
ATOM    483 HG23 ILE A  34     -16.398 -15.433   3.630  1.00 62.34           H  
ATOM    484  CD1 ILE A  34     -18.957 -12.877   1.839  1.00 62.34           C  
ATOM    485 HD11 ILE A  34     -18.093 -12.984   1.183  1.00 62.34           H  
ATOM    486 HD12 ILE A  34     -19.767 -12.430   1.262  1.00 62.34           H  
ATOM    487 HD13 ILE A  34     -18.709 -12.216   2.669  1.00 62.34           H  
ATOM    488  N   GLY A  35     -17.556 -17.681   5.300  1.00 73.14           N  
ATOM    489  H   GLY A  35     -17.238 -18.052   4.416  1.00 73.14           H  
ATOM    490  CA  GLY A  35     -16.817 -18.018   6.513  1.00 73.14           C  
ATOM    491  HA2 GLY A  35     -16.060 -18.771   6.294  1.00 73.14           H  
ATOM    492  HA3 GLY A  35     -17.505 -18.404   7.265  1.00 73.14           H  
ATOM    493  C   GLY A  35     -16.124 -16.770   7.063  1.00 73.14           C  
ATOM    494  O   GLY A  35     -15.995 -15.765   6.365  1.00 73.14           O  
ATOM    495  N   LYS A  36     -15.672 -16.817   8.315  1.00 89.76           N  
ATOM    496  H   LYS A  36     -15.743 -17.674   8.845  1.00 89.76           H  
ATOM    497  CA  LYS A  36     -14.899 -15.705   8.866  1.00 89.76           C  
ATOM    498  HA  LYS A  36     -15.479 -14.786   8.781  1.00 89.76           H  
ATOM    499  C   LYS A  36     -13.601 -15.581   8.061  1.00 89.76           C  
ATOM    500  CB  LYS A  36     -14.593 -15.947  10.331  1.00 89.76           C  
ATOM    501  HB2 LYS A  36     -14.004 -16.859  10.427  1.00 89.76           H  
ATOM    502  HB3 LYS A  36     -14.000 -15.103  10.684  1.00 89.76           H  
ATOM    503  O   LYS A  36     -12.812 -16.529   8.084  1.00 89.76           O  
ATOM    504  CG  LYS A  36     -15.861 -16.038  11.188  1.00 89.76           C  
ATOM    505  HG2 LYS A  36     -16.350 -15.065  11.231  1.00 89.76           H  
ATOM    506  HG3 LYS A  36     -16.550 -16.795  10.812  1.00 89.76           H  
ATOM    507  CD  LYS A  36     -15.353 -16.449  12.553  1.00 89.76           C  
ATOM    508  HD2 LYS A  36     -14.557 -15.759  12.830  1.00 89.76           H  
ATOM    509  HD3 LYS A  36     -14.947 -17.455  12.449  1.00 89.76           H  
ATOM    510  CE  LYS A  36     -16.369 -16.472  13.675  1.00 89.76           C  
ATOM    511  HE2 LYS A  36     -17.058 -17.302  13.521  1.00 89.76           H  
ATOM    512  HE3 LYS A  36     -16.919 -15.532  13.684  1.00 89.76           H  
ATOM    513  NZ  LYS A  36     -15.575 -16.632  14.909  1.00 89.76           N  
ATOM    514  HZ1 LYS A  36     -15.109 -15.752  15.078  1.00 89.76           H  
ATOM    515  HZ2 LYS A  36     -14.830 -17.293  14.738  1.00 89.76           H  
ATOM    516  HZ3 LYS A  36     -16.137 -16.894  15.706  1.00 89.76           H  
ATOM    517  N   PRO A  37     -13.397 -14.497   7.297  1.00 94.82           N  
ATOM    518  CA  PRO A  37     -12.240 -14.380   6.429  1.00 94.82           C  
ATOM    519  HA  PRO A  37     -12.168 -15.246   5.772  1.00 94.82           H  
ATOM    520  C   PRO A  37     -10.968 -14.255   7.262  1.00 94.82           C  
ATOM    521  CB  PRO A  37     -12.497 -13.128   5.596  1.00 94.82           C  
ATOM    522  HB2 PRO A  37     -11.572 -12.631   5.304  1.00 94.82           H  
ATOM    523  HB3 PRO A  37     -13.085 -13.401   4.720  1.00 94.82           H  
ATOM    524  O   PRO A  37     -10.969 -13.614   8.310  1.00 94.82           O  
ATOM    525  CG  PRO A  37     -13.338 -12.254   6.524  1.00 94.82           C  
ATOM    526  HG2 PRO A  37     -13.932 -11.518   5.982  1.00 94.82           H  
ATOM    527  HG3 PRO A  37     -12.697 -11.760   7.255  1.00 94.82           H  
ATOM    528  CD  PRO A  37     -14.211 -13.291   7.218  1.00 94.82           C  
ATOM    529  HD2 PRO A  37     -15.103 -13.476   6.619  1.00 94.82           H  
ATOM    530  HD3 PRO A  37     -14.487 -12.942   8.213  1.00 94.82           H  
ATOM    531  N   THR A  38      -9.862 -14.811   6.777  1.00 95.52           N  
ATOM    532  H   THR A  38      -9.909 -15.284   5.885  1.00 95.52           H  
ATOM    533  CA  THR A  38      -8.528 -14.526   7.335  1.00 95.52           C  
ATOM    534  HA  THR A  38      -8.594 -14.432   8.419  1.00 95.52           H  
ATOM    535  C   THR A  38      -7.969 -13.214   6.790  1.00 95.52           C  
ATOM    536  CB  THR A  38      -7.526 -15.634   7.004  1.00 95.52           C  
ATOM    537  HB  THR A  38      -6.527 -15.316   7.301  1.00 95.52           H  
ATOM    538  O   THR A  38      -7.098 -12.612   7.419  1.00 95.52           O  
ATOM    539  CG2 THR A  38      -7.850 -16.959   7.696  1.00 95.52           C  
ATOM    540 HG21 THR A  38      -6.923 -17.505   7.870  1.00 95.52           H  
ATOM    541 HG22 THR A  38      -8.501 -17.572   7.073  1.00 95.52           H  
ATOM    542 HG23 THR A  38      -8.333 -16.773   8.656  1.00 95.52           H  
ATOM    543  OG1 THR A  38      -7.584 -15.801   5.611  1.00 95.52           O  
ATOM    544  HG1 THR A  38      -6.969 -16.462   5.283  1.00 95.52           H  
ATOM    545  N   ALA A  39      -8.461 -12.752   5.638  1.00 98.08           N  
ATOM    546  H   ALA A  39      -9.140 -13.311   5.143  1.00 98.08           H  
ATOM    547  CA  ALA A  39      -8.082 -11.473   5.064  1.00 98.08           C  
ATOM    548  HA  ALA A  39      -7.861 -10.799   5.891  1.00 98.08           H  
ATOM    549  C   ALA A  39      -9.208 -10.835   4.245  1.00 98.08           C  
ATOM    550  CB  ALA A  39      -6.815 -11.665   4.227  1.00 98.08           C  
ATOM    551  HB1 ALA A  39      -6.469 -10.694   3.872  1.00 98.08           H  
ATOM    552  HB2 ALA A  39      -6.031 -12.099   4.847  1.00 98.08           H  
ATOM    553  HB3 ALA A  39      -7.019 -12.324   3.383  1.00 98.08           H  
ATOM    554  O   ALA A  39     -10.041 -11.523   3.658  1.00 98.08           O  
ATOM    555  N   VAL A  40      -9.210  -9.508   4.169  1.00 98.55           N  
ATOM    556  H   VAL A  40      -8.490  -9.001   4.664  1.00 98.55           H  
ATOM    557  CA  VAL A  40     -10.218  -8.742   3.427  1.00 98.55           C  
ATOM    558  HA  VAL A  40     -10.825  -9.420   2.826  1.00 98.55           H  
ATOM    559  C   VAL A  40      -9.536  -7.762   2.482  1.00 98.55           C  
ATOM    560  CB  VAL A  40     -11.172  -8.019   4.393  1.00 98.55           C  
ATOM    561  HB  VAL A  40     -10.576  -7.392   5.056  1.00 98.55           H  
ATOM    562  O   VAL A  40      -8.701  -6.973   2.919  1.00 98.55           O  
ATOM    563  CG1 VAL A  40     -12.176  -7.116   3.672  1.00 98.55           C  
ATOM    564 HG11 VAL A  40     -11.661  -6.292   3.177  1.00 98.55           H  
ATOM    565 HG12 VAL A  40     -12.732  -7.690   2.931  1.00 98.55           H  
ATOM    566 HG13 VAL A  40     -12.870  -6.689   4.395  1.00 98.55           H  
ATOM    567  CG2 VAL A  40     -11.970  -9.006   5.255  1.00 98.55           C  
ATOM    568 HG21 VAL A  40     -11.298  -9.627   5.847  1.00 98.55           H  
ATOM    569 HG22 VAL A  40     -12.621  -8.459   5.937  1.00 98.55           H  
ATOM    570 HG23 VAL A  40     -12.581  -9.645   4.617  1.00 98.55           H  
ATOM    571  N   PHE A  41      -9.914  -7.782   1.205  1.00 98.83           N  
ATOM    572  H   PHE A  41     -10.588  -8.477   0.917  1.00 98.83           H  
ATOM    573  CA  PHE A  41      -9.667  -6.672   0.292  1.00 98.83           C  
ATOM    574  HA  PHE A  41      -8.694  -6.233   0.516  1.00 98.83           H  
ATOM    575  C   PHE A  41     -10.761  -5.624   0.511  1.00 98.83           C  
ATOM    576  CB  PHE A  41      -9.637  -7.147  -1.165  1.00 98.83           C  
ATOM    577  HB2 PHE A  41     -10.646  -7.396  -1.495  1.00 98.83           H  
ATOM    578  HB3 PHE A  41      -9.052  -8.063  -1.247  1.00 98.83           H  
ATOM    579  O   PHE A  41     -11.925  -5.872   0.190  1.00 98.83           O  
ATOM    580  CG  PHE A  41      -9.048  -6.107  -2.097  1.00 98.83           C  
ATOM    581  CD1 PHE A  41      -9.854  -5.063  -2.591  1.00 98.83           C  
ATOM    582  HD1 PHE A  41     -10.892  -4.992  -2.303  1.00 98.83           H  
ATOM    583  CD2 PHE A  41      -7.687  -6.165  -2.456  1.00 98.83           C  
ATOM    584  HD2 PHE A  41      -7.053  -6.951  -2.073  1.00 98.83           H  
ATOM    585  CE1 PHE A  41      -9.313  -4.109  -3.469  1.00 98.83           C  
ATOM    586  HE1 PHE A  41      -9.933  -3.320  -3.868  1.00 98.83           H  
ATOM    587  CE2 PHE A  41      -7.146  -5.210  -3.334  1.00 98.83           C  
ATOM    588  HE2 PHE A  41      -6.107  -5.274  -3.625  1.00 98.83           H  
ATOM    589  CZ  PHE A  41      -7.965  -4.192  -3.853  1.00 98.83           C  
ATOM    590  HZ  PHE A  41      -7.569  -3.481  -4.562  1.00 98.83           H  
ATOM    591  N   ALA A  42     -10.400  -4.480   1.086  1.00 98.83           N  
ATOM    592  H   ALA A  42      -9.414  -4.321   1.238  1.00 98.83           H  
ATOM    593  CA  ALA A  42     -11.310  -3.368   1.321  1.00 98.83           C  
ATOM    594  HA  ALA A  42     -12.326  -3.760   1.374  1.00 98.83           H  
ATOM    595  C   ALA A  42     -11.243  -2.358   0.169  1.00 98.83           C  
ATOM    596  CB  ALA A  42     -11.015  -2.731   2.681  1.00 98.83           C  
ATOM    597  HB1 ALA A  42      -9.992  -2.356   2.699  1.00 98.83           H  
ATOM    598  HB2 ALA A  42     -11.145  -3.475   3.467  1.00 98.83           H  
ATOM    599  HB3 ALA A  42     -11.706  -1.906   2.854  1.00 98.83           H  
ATOM    600  O   ALA A  42     -10.161  -2.063  -0.335  1.00 98.83           O  
ATOM    601  N   SER A  43     -12.386  -1.795  -0.225  1.00 98.73           N  
ATOM    602  H   SER A  43     -13.247  -2.092   0.211  1.00 98.73           H  
ATOM    603  CA  SER A  43     -12.439  -0.734  -1.242  1.00 98.73           C  
ATOM    604  HA  SER A  43     -11.511  -0.163  -1.200  1.00 98.73           H  
ATOM    605  C   SER A  43     -13.592   0.246  -1.012  1.00 98.73           C  
ATOM    606  CB  SER A  43     -12.537  -1.351  -2.640  1.00 98.73           C  
ATOM    607  HB2 SER A  43     -12.188  -0.633  -3.383  1.00 98.73           H  
ATOM    608  HB3 SER A  43     -11.909  -2.240  -2.700  1.00 98.73           H  
ATOM    609  O   SER A  43     -14.489  -0.013  -0.203  1.00 98.73           O  
ATOM    610  OG  SER A  43     -13.881  -1.685  -2.922  1.00 98.73           O  
ATOM    611  HG  SER A  43     -14.281  -2.072  -2.139  1.00 98.73           H  
ATOM    612  N   LEU A  44     -13.574   1.364  -1.744  1.00 98.73           N  
ATOM    613  H   LEU A  44     -12.822   1.487  -2.408  1.00 98.73           H  
ATOM    614  CA  LEU A  44     -14.668   2.342  -1.760  1.00 98.73           C  
ATOM    615  HA  LEU A  44     -15.018   2.515  -0.743  1.00 98.73           H  
ATOM    616  C   LEU A  44     -15.887   1.848  -2.559  1.00 98.73           C  
ATOM    617  CB  LEU A  44     -14.159   3.672  -2.349  1.00 98.73           C  
ATOM    618  HB2 LEU A  44     -14.987   4.381  -2.355  1.00 98.73           H  
ATOM    619  HB3 LEU A  44     -13.866   3.497  -3.384  1.00 98.73           H  
ATOM    620  O   LEU A  44     -17.014   2.199  -2.218  1.00 98.73           O  
ATOM    621  CG  LEU A  44     -12.974   4.316  -1.609  1.00 98.73           C  
ATOM    622  HG  LEU A  44     -12.139   3.615  -1.574  1.00 98.73           H  
ATOM    623  CD1 LEU A  44     -12.518   5.563  -2.362  1.00 98.73           C  
ATOM    624 HD11 LEU A  44     -11.657   6.007  -1.861  1.00 98.73           H  
ATOM    625 HD12 LEU A  44     -12.225   5.290  -3.375  1.00 98.73           H  
ATOM    626 HD13 LEU A  44     -13.326   6.293  -2.407  1.00 98.73           H  
ATOM    627  CD2 LEU A  44     -13.324   4.736  -0.181  1.00 98.73           C  
ATOM    628 HD21 LEU A  44     -14.090   5.510  -0.205  1.00 98.73           H  
ATOM    629 HD22 LEU A  44     -12.427   5.112   0.312  1.00 98.73           H  
ATOM    630 HD23 LEU A  44     -13.699   3.885   0.386  1.00 98.73           H  
ATOM    631  N   ALA A  45     -15.661   1.032  -3.595  1.00 98.37           N  
ATOM    632  H   ALA A  45     -14.713   0.740  -3.782  1.00 98.37           H  
ATOM    633  CA  ALA A  45     -16.715   0.403  -4.386  1.00 98.37           C  
ATOM    634  HA  ALA A  45     -17.343   1.177  -4.827  1.00 98.37           H  
ATOM    635  C   ALA A  45     -17.614  -0.487  -3.510  1.00 98.37           C  
ATOM    636  CB  ALA A  45     -16.048  -0.387  -5.517  1.00 98.37           C  
ATOM    637  HB1 ALA A  45     -15.269  -1.036  -5.118  1.00 98.37           H  
ATOM    638  HB2 ALA A  45     -15.613   0.294  -6.248  1.00 98.37           H  
ATOM    639  HB3 ALA A  45     -16.792  -1.019  -6.003  1.00 98.37           H  
ATOM    640  O   ALA A  45     -17.153  -1.044  -2.511  1.00 98.37           O  
ATOM    641  N   LEU A  46     -18.897  -0.621  -3.867  1.00 96.90           N  
ATOM    642  H   LEU A  46     -19.214  -0.209  -4.734  1.00 96.90           H  
ATOM    643  CA  LEU A  46     -19.826  -1.499  -3.146  1.00 96.90           C  
ATOM    644  HA  LEU A  46     -19.608  -1.463  -2.078  1.00 96.90           H  
ATOM    645  C   LEU A  46     -19.663  -2.957  -3.574  1.00 96.90           C  
ATOM    646  CB  LEU A  46     -21.276  -1.040  -3.372  1.00 96.90           C  
ATOM    647  HB2 LEU A  46     -21.944  -1.799  -2.965  1.00 96.90           H  
ATOM    648  HB3 LEU A  46     -21.460  -0.982  -4.444  1.00 96.90           H  
ATOM    649  O   LEU A  46     -19.880  -3.868  -2.778  1.00 96.90           O  
ATOM    650  CG  LEU A  46     -21.628   0.311  -2.728  1.00 96.90           C  
ATOM    651  HG  LEU A  46     -20.950   1.084  -3.089  1.00 96.90           H  
ATOM    652  CD1 LEU A  46     -23.056   0.696  -3.121  1.00 96.90           C  
ATOM    653 HD11 LEU A  46     -23.302   1.671  -2.699  1.00 96.90           H  
ATOM    654 HD12 LEU A  46     -23.759  -0.056  -2.763  1.00 96.90           H  
ATOM    655 HD13 LEU A  46     -23.116   0.758  -4.208  1.00 96.90           H  
ATOM    656  CD2 LEU A  46     -21.559   0.261  -1.196  1.00 96.90           C  
ATOM    657 HD21 LEU A  46     -22.174  -0.555  -0.818  1.00 96.90           H  
ATOM    658 HD22 LEU A  46     -20.526   0.107  -0.883  1.00 96.90           H  
ATOM    659 HD23 LEU A  46     -21.902   1.209  -0.781  1.00 96.90           H  
ATOM    660  N   THR A  47     -19.294  -3.181  -4.834  1.00 95.97           N  
ATOM    661  H   THR A  47     -19.102  -2.381  -5.420  1.00 95.97           H  
ATOM    662  CA  THR A  47     -19.096  -4.516  -5.405  1.00 95.97           C  
ATOM    663  HA  THR A  47     -18.993  -5.235  -4.592  1.00 95.97           H  
ATOM    664  C   THR A  47     -17.811  -4.582  -6.226  1.00 95.97           C  
ATOM    665  CB  THR A  47     -20.298  -4.958  -6.254  1.00 95.97           C  
ATOM    666  HB  THR A  47     -20.140  -5.999  -6.536  1.00 95.97           H  
ATOM    667  O   THR A  47     -17.334  -3.574  -6.743  1.00 95.97           O  
ATOM    668  CG2 THR A  47     -21.638  -4.865  -5.525  1.00 95.97           C  
ATOM    669 HG21 THR A  47     -21.579  -5.404  -4.579  1.00 95.97           H  
ATOM    670 HG22 THR A  47     -21.893  -3.823  -5.329  1.00 95.97           H  
ATOM    671 HG23 THR A  47     -22.416  -5.310  -6.145  1.00 95.97           H  
ATOM    672  OG1 THR A  47     -20.404  -4.203  -7.434  1.00 95.97           O  
ATOM    673  HG1 THR A  47     -20.727  -3.327  -7.211  1.00 95.97           H  
ATOM    674  N   MET A  48     -17.264  -5.788  -6.404  1.00 96.17           N  
ATOM    675  H   MET A  48     -17.667  -6.585  -5.933  1.00 96.17           H  
ATOM    676  CA  MET A  48     -16.049  -5.994  -7.206  1.00 96.17           C  
ATOM    677  HA  MET A  48     -15.229  -5.431  -6.760  1.00 96.17           H  
ATOM    678  C   MET A  48     -16.185  -5.535  -8.667  1.00 96.17           C  
ATOM    679  CB  MET A  48     -15.678  -7.477  -7.227  1.00 96.17           C  
ATOM    680  HB2 MET A  48     -14.892  -7.608  -7.971  1.00 96.17           H  
ATOM    681  HB3 MET A  48     -16.542  -8.066  -7.535  1.00 96.17           H  
ATOM    682  O   MET A  48     -15.188  -5.186  -9.294  1.00 96.17           O  
ATOM    683  CG  MET A  48     -15.158  -7.997  -5.887  1.00 96.17           C  
ATOM    684  HG2 MET A  48     -14.260  -7.443  -5.614  1.00 96.17           H  
ATOM    685  HG3 MET A  48     -15.920  -7.823  -5.128  1.00 96.17           H  
ATOM    686  SD  MET A  48     -14.776  -9.769  -5.903  1.00 96.17           S  
ATOM    687  CE  MET A  48     -13.468  -9.817  -7.167  1.00 96.17           C  
ATOM    688  HE1 MET A  48     -12.630  -9.191  -6.861  1.00 96.17           H  
ATOM    689  HE2 MET A  48     -13.126 -10.843  -7.298  1.00 96.17           H  
ATOM    690  HE3 MET A  48     -13.849  -9.472  -8.128  1.00 96.17           H  
ATOM    691  N   ASP A  49     -17.397  -5.536  -9.227  1.00 96.70           N  
ATOM    692  H   ASP A  49     -18.198  -5.801  -8.671  1.00 96.70           H  
ATOM    693  CA  ASP A  49     -17.635  -5.105 -10.610  1.00 96.70           C  
ATOM    694  HA  ASP A  49     -16.853  -5.520 -11.246  1.00 96.70           H  
ATOM    695  C   ASP A  49     -17.541  -3.583 -10.790  1.00 96.70           C  
ATOM    696  CB  ASP A  49     -18.987  -5.647 -11.101  1.00 96.70           C  
ATOM    697  HB2 ASP A  49     -19.259  -5.135 -12.024  1.00 96.70           H  
ATOM    698  HB3 ASP A  49     -19.755  -5.430 -10.358  1.00 96.70           H  
ATOM    699  O   ASP A  49     -17.401  -3.109 -11.916  1.00 96.70           O  
ATOM    700  CG  ASP A  49     -18.958  -7.150 -11.401  1.00 96.70           C  
ATOM    701  OD1 ASP A  49     -17.858  -7.669 -11.724  1.00 96.70           O  
ATOM    702  OD2 ASP A  49     -20.048  -7.764 -11.355  1.00 96.70           O  
ATOM    703  N   GLU A  50     -17.572  -2.827  -9.692  1.00 98.21           N  
ATOM    704  H   GLU A  50     -17.677  -3.286  -8.799  1.00 98.21           H  
ATOM    705  CA  GLU A  50     -17.400  -1.372  -9.668  1.00 98.21           C  
ATOM    706  HA  GLU A  50     -17.708  -0.948 -10.623  1.00 98.21           H  
ATOM    707  C   GLU A  50     -15.939  -0.947  -9.441  1.00 98.21           C  
ATOM    708  CB  GLU A  50     -18.291  -0.789  -8.563  1.00 98.21           C  
ATOM    709  HB2 GLU A  50     -18.053  -1.318  -7.639  1.00 98.21           H  
ATOM    710  HB3 GLU A  50     -18.064   0.268  -8.428  1.00 98.21           H  
ATOM    711  O   GLU A  50     -15.635   0.245  -9.514  1.00 98.21           O  
ATOM    712  CG  GLU A  50     -19.798  -0.930  -8.807  1.00 98.21           C  
ATOM    713  HG2 GLU A  50     -20.023  -1.950  -9.119  1.00 98.21           H  
ATOM    714  HG3 GLU A  50     -20.087  -0.260  -9.616  1.00 98.21           H  
ATOM    715  CD  GLU A  50     -20.626  -0.611  -7.548  1.00 98.21           C  
ATOM    716  OE1 GLU A  50     -21.855  -0.837  -7.605  1.00 98.21           O  
ATOM    717  OE2 GLU A  50     -20.049  -0.206  -6.508  1.00 98.21           O  
ATOM    718  N   LEU A  51     -15.031  -1.893  -9.167  1.00 98.46           N  
ATOM    719  H   LEU A  51     -15.327  -2.859  -9.169  1.00 98.46           H  
ATOM    720  CA  LEU A  51     -13.609  -1.599  -9.006  1.00 98.46           C  
ATOM    721  HA  LEU A  51     -13.504  -0.814  -8.257  1.00 98.46           H  
ATOM    722  C   LEU A  51     -13.013  -1.065 -10.311  1.00 98.46           C  
ATOM    723  CB  LEU A  51     -12.837  -2.846  -8.541  1.00 98.46           C  
ATOM    724  HB2 LEU A  51     -11.769  -2.641  -8.622  1.00 98.46           H  
ATOM    725  HB3 LEU A  51     -13.066  -3.665  -9.223  1.00 98.46           H  
ATOM    726  O   LEU A  51     -13.226  -1.622 -11.392  1.00 98.46           O  
ATOM    727  CG  LEU A  51     -13.131  -3.289  -7.102  1.00 98.46           C  
ATOM    728  HG  LEU A  51     -14.205  -3.420  -6.965  1.00 98.46           H  
ATOM    729  CD1 LEU A  51     -12.431  -4.621  -6.820  1.00 98.46           C  
ATOM    730 HD11 LEU A  51     -12.753  -5.366  -7.547  1.00 98.46           H  
ATOM    731 HD12 LEU A  51     -11.351  -4.493  -6.889  1.00 98.46           H  
ATOM    732 HD13 LEU A  51     -12.686  -4.974  -5.820  1.00 98.46           H  
ATOM    733  CD2 LEU A  51     -12.619  -2.267  -6.090  1.00 98.46           C  
ATOM    734 HD21 LEU A  51     -12.739  -2.657  -5.080  1.00 98.46           H  
ATOM    735 HD22 LEU A  51     -11.563  -2.062  -6.261  1.00 98.46           H  
ATOM    736 HD23 LEU A  51     -13.171  -1.331  -6.172  1.00 98.46           H  
ATOM    737  N   VAL A  52     -12.207  -0.009 -10.191  1.00 97.57           N  
ATOM    738  H   VAL A  52     -12.053   0.372  -9.268  1.00 97.57           H  
ATOM    739  CA  VAL A  52     -11.373   0.476 -11.298  1.00 97.57           C  
ATOM    740  HA  VAL A  52     -12.035   0.621 -12.152  1.00 97.57           H  
ATOM    741  C   VAL A  52     -10.330  -0.587 -11.679  1.00 97.57           C  
ATOM    742  CB  VAL A  52     -10.715   1.831 -10.975  1.00 97.57           C  
ATOM    743  HB  VAL A  52     -10.132   2.151 -11.838  1.00 97.57           H  
ATOM    744  O   VAL A  52      -9.982  -1.409 -10.828  1.00 97.57           O  
ATOM    745  CG1 VAL A  52     -11.779   2.906 -10.720  1.00 97.57           C  
ATOM    746 HG11 VAL A  52     -12.340   2.678  -9.814  1.00 97.57           H  
ATOM    747 HG12 VAL A  52     -11.294   3.875 -10.603  1.00 97.57           H  
ATOM    748 HG13 VAL A  52     -12.464   2.953 -11.567  1.00 97.57           H  
ATOM    749  CG2 VAL A  52      -9.773   1.764  -9.770  1.00 97.57           C  
ATOM    750 HG21 VAL A  52     -10.296   1.383  -8.893  1.00 97.57           H  
ATOM    751 HG22 VAL A  52      -9.400   2.761  -9.533  1.00 97.57           H  
ATOM    752 HG23 VAL A  52      -8.924   1.120  -9.996  1.00 97.57           H  
ATOM    753  N   PRO A  53      -9.818  -0.600 -12.926  1.00 97.77           N  
ATOM    754  CA  PRO A  53      -8.978  -1.689 -13.431  1.00 97.77           C  
ATOM    755  HA  PRO A  53      -9.602  -2.576 -13.543  1.00 97.77           H  
ATOM    756  C   PRO A  53      -7.786  -2.060 -12.543  1.00 97.77           C  
ATOM    757  CB  PRO A  53      -8.522  -1.231 -14.813  1.00 97.77           C  
ATOM    758  HB2 PRO A  53      -8.331  -2.077 -15.474  1.00 97.77           H  
ATOM    759  HB3 PRO A  53      -7.641  -0.596 -14.724  1.00 97.77           H  
ATOM    760  O   PRO A  53      -7.592  -3.245 -12.280  1.00 97.77           O  
ATOM    761  CG  PRO A  53      -9.695  -0.385 -15.294  1.00 97.77           C  
ATOM    762  HG2 PRO A  53     -10.494  -1.033 -15.654  1.00 97.77           H  
ATOM    763  HG3 PRO A  53      -9.392   0.325 -16.063  1.00 97.77           H  
ATOM    764  CD  PRO A  53     -10.137   0.320 -14.014  1.00 97.77           C  
ATOM    765  HD2 PRO A  53     -11.202   0.542 -14.070  1.00 97.77           H  
ATOM    766  HD3 PRO A  53      -9.562   1.238 -13.890  1.00 97.77           H  
ATOM    767  N   GLU A  54      -7.060  -1.071 -12.013  1.00 98.28           N  
ATOM    768  H   GLU A  54      -7.182  -0.125 -12.345  1.00 98.28           H  
ATOM    769  CA  GLU A  54      -6.003  -1.317 -11.030  1.00 98.28           C  
ATOM    770  HA  GLU A  54      -5.204  -1.909 -11.476  1.00 98.28           H  
ATOM    771  C   GLU A  54      -6.516  -2.094  -9.812  1.00 98.28           C  
ATOM    772  CB  GLU A  54      -5.419   0.018 -10.551  1.00 98.28           C  
ATOM    773  HB2 GLU A  54      -6.219   0.636 -10.145  1.00 98.28           H  
ATOM    774  HB3 GLU A  54      -4.959   0.559 -11.378  1.00 98.28           H  
ATOM    775  O   GLU A  54      -6.008  -3.164  -9.471  1.00 98.28           O  
ATOM    776  CG  GLU A  54      -4.392  -0.251  -9.440  1.00 98.28           C  
ATOM    777  HG2 GLU A  54      -4.430   0.568  -8.722  1.00 98.28           H  
ATOM    778  HG3 GLU A  54      -4.661  -1.097  -8.807  1.00 98.28           H  
ATOM    779  CD  GLU A  54      -2.989  -0.535  -9.969  1.00 98.28           C  
ATOM    780  OE1 GLU A  54      -2.022  -0.199  -9.249  1.00 98.28           O  
ATOM    781  OE2 GLU A  54      -2.872  -1.062 -11.084  1.00 98.28           O  
ATOM    782  N   GLU A  55      -7.490  -1.525  -9.097  1.00 98.71           N  
ATOM    783  H   GLU A  55      -7.898  -0.665  -9.434  1.00 98.71           H  
ATOM    784  CA  GLU A  55      -7.968  -2.099  -7.840  1.00 98.71           C  
ATOM    785  HA  GLU A  55      -7.129  -2.228  -7.157  1.00 98.71           H  
ATOM    786  C   GLU A  55      -8.563  -3.483  -8.075  1.00 98.71           C  
ATOM    787  CB  GLU A  55      -9.004  -1.185  -7.179  1.00 98.71           C  
ATOM    788  HB2 GLU A  55      -9.332  -1.673  -6.262  1.00 98.71           H  
ATOM    789  HB3 GLU A  55      -9.858  -1.064  -7.845  1.00 98.71           H  
ATOM    790  O   GLU A  55      -8.407  -4.376  -7.242  1.00 98.71           O  
ATOM    791  CG  GLU A  55      -8.443   0.195  -6.816  1.00 98.71           C  
ATOM    792  HG2 GLU A  55      -8.135   0.708  -7.727  1.00 98.71           H  
ATOM    793  HG3 GLU A  55      -7.548   0.059  -6.208  1.00 98.71           H  
ATOM    794  CD  GLU A  55      -9.451   1.079  -6.061  1.00 98.71           C  
ATOM    795  OE1 GLU A  55      -9.076   2.241  -5.779  1.00 98.71           O  
ATOM    796  OE2 GLU A  55     -10.583   0.626  -5.763  1.00 98.71           O  
ATOM    797  N   LYS A  56      -9.189  -3.679  -9.240  1.00 98.70           N  
ATOM    798  H   LYS A  56      -9.251  -2.893  -9.870  1.00 98.70           H  
ATOM    799  CA  LYS A  56      -9.704  -4.968  -9.680  1.00 98.70           C  
ATOM    800  HA  LYS A  56     -10.344  -5.362  -8.890  1.00 98.70           H  
ATOM    801  C   LYS A  56      -8.586  -5.987  -9.878  1.00 98.70           C  
ATOM    802  CB  LYS A  56     -10.551  -4.768 -10.941  1.00 98.70           C  
ATOM    803  HB2 LYS A  56     -11.282  -3.983 -10.752  1.00 98.70           H  
ATOM    804  HB3 LYS A  56      -9.923  -4.460 -11.778  1.00 98.70           H  
ATOM    805  O   LYS A  56      -8.704  -7.083  -9.340  1.00 98.70           O  
ATOM    806  CG  LYS A  56     -11.279  -6.069 -11.294  1.00 98.70           C  
ATOM    807  HG2 LYS A  56     -10.577  -6.772 -11.741  1.00 98.70           H  
ATOM    808  HG3 LYS A  56     -11.686  -6.508 -10.383  1.00 98.70           H  
ATOM    809  CD  LYS A  56     -12.435  -5.808 -12.260  1.00 98.70           C  
ATOM    810  HD2 LYS A  56     -13.099  -5.070 -11.810  1.00 98.70           H  
ATOM    811  HD3 LYS A  56     -12.056  -5.427 -13.208  1.00 98.70           H  
ATOM    812  CE  LYS A  56     -13.188  -7.124 -12.475  1.00 98.70           C  
ATOM    813  HE2 LYS A  56     -12.658  -7.732 -13.208  1.00 98.70           H  
ATOM    814  HE3 LYS A  56     -13.158  -7.689 -11.543  1.00 98.70           H  
ATOM    815  NZ  LYS A  56     -14.601  -6.885 -12.859  1.00 98.70           N  
ATOM    816  HZ1 LYS A  56     -15.049  -6.326 -12.146  1.00 98.70           H  
ATOM    817  HZ2 LYS A  56     -14.666  -6.398 -13.741  1.00 98.70           H  
ATOM    818  HZ3 LYS A  56     -15.118  -7.752 -12.892  1.00 98.70           H  
ATOM    819  N   ALA A  57      -7.497  -5.633 -10.563  1.00 98.58           N  
ATOM    820  H   ALA A  57      -7.446  -4.702 -10.952  1.00 98.58           H  
ATOM    821  CA  ALA A  57      -6.353  -6.526 -10.760  1.00 98.58           C  
ATOM    822  HA  ALA A  57      -6.698  -7.428 -11.264  1.00 98.58           H  
ATOM    823  C   ALA A  57      -5.725  -6.957  -9.420  1.00 98.58           C  
ATOM    824  CB  ALA A  57      -5.337  -5.821 -11.668  1.00 98.58           C  
ATOM    825  HB1 ALA A  57      -4.480  -6.471 -11.843  1.00 98.58           H  
ATOM    826  HB2 ALA A  57      -5.800  -5.580 -12.625  1.00 98.58           H  
ATOM    827  HB3 ALA A  57      -4.989  -4.897 -11.205  1.00 98.58           H  
ATOM    828  O   ALA A  57      -5.496  -8.147  -9.188  1.00 98.58           O  
ATOM    829  N   ALA A  58      -5.533  -6.008  -8.499  1.00 98.88           N  
ATOM    830  H   ALA A  58      -5.705  -5.049  -8.766  1.00 98.88           H  
ATOM    831  CA  ALA A  58      -5.044  -6.279  -7.147  1.00 98.88           C  
ATOM    832  HA  ALA A  58      -4.086  -6.793  -7.216  1.00 98.88           H  
ATOM    833  C   ALA A  58      -6.007  -7.177  -6.339  1.00 98.88           C  
ATOM    834  CB  ALA A  58      -4.829  -4.923  -6.465  1.00 98.88           C  
ATOM    835  HB1 ALA A  58      -5.772  -4.380  -6.403  1.00 98.88           H  
ATOM    836  HB2 ALA A  58      -4.120  -4.329  -7.042  1.00 98.88           H  
ATOM    837  HB3 ALA A  58      -4.435  -5.066  -5.458  1.00 98.88           H  
ATOM    838  O   ALA A  58      -5.580  -8.130  -5.677  1.00 98.88           O  
ATOM    839  N   CYS A  59      -7.313  -6.901  -6.413  1.00 98.84           N  
ATOM    840  H   CYS A  59      -7.598  -6.093  -6.947  1.00 98.84           H  
ATOM    841  CA  CYS A  59      -8.352  -7.666  -5.726  1.00 98.84           C  
ATOM    842  HA  CYS A  59      -8.104  -7.716  -4.666  1.00 98.84           H  
ATOM    843  C   CYS A  59      -8.435  -9.106  -6.244  1.00 98.84           C  
ATOM    844  CB  CYS A  59      -9.691  -6.933  -5.886  1.00 98.84           C  
ATOM    845  HB2 CYS A  59      -9.587  -5.908  -5.530  1.00 98.84           H  
ATOM    846  HB3 CYS A  59      -9.972  -6.904  -6.939  1.00 98.84           H  
ATOM    847  O   CYS A  59      -8.382 -10.050  -5.456  1.00 98.84           O  
ATOM    848  SG  CYS A  59     -10.982  -7.776  -4.928  1.00 98.84           S  
ATOM    849  HG  CYS A  59     -10.373  -7.648  -3.746  1.00 98.84           H  
ATOM    850  N   GLU A  60      -8.503  -9.294  -7.563  1.00 98.69           N  
ATOM    851  H   GLU A  60      -8.514  -8.484  -8.166  1.00 98.69           H  
ATOM    852  CA  GLU A  60      -8.548 -10.615  -8.195  1.00 98.69           C  
ATOM    853  HA  GLU A  60      -9.412 -11.165  -7.823  1.00 98.69           H  
ATOM    854  C   GLU A  60      -7.307 -11.441  -7.847  1.00 98.69           C  
ATOM    855  CB  GLU A  60      -8.680 -10.462  -9.720  1.00 98.69           C  
ATOM    856  HB2 GLU A  60      -8.482 -11.427 -10.186  1.00 98.69           H  
ATOM    857  HB3 GLU A  60      -7.937  -9.747 -10.074  1.00 98.69           H  
ATOM    858  O   GLU A  60      -7.426 -12.626  -7.519  1.00 98.69           O  
ATOM    859  CG  GLU A  60     -10.092 -10.008 -10.133  1.00 98.69           C  
ATOM    860  HG2 GLU A  60     -10.354  -9.092  -9.605  1.00 98.69           H  
ATOM    861  HG3 GLU A  60     -10.800 -10.774  -9.817  1.00 98.69           H  
ATOM    862  CD  GLU A  60     -10.254  -9.774 -11.647  1.00 98.69           C  
ATOM    863  OE1 GLU A  60     -11.414  -9.528 -12.065  1.00 98.69           O  
ATOM    864  OE2 GLU A  60      -9.253  -9.856 -12.392  1.00 98.69           O  
ATOM    865  N   TRP A  61      -6.125 -10.814  -7.820  1.00 98.77           N  
ATOM    866  H   TRP A  61      -6.069  -9.852  -8.123  1.00 98.77           H  
ATOM    867  CA  TRP A  61      -4.920 -11.486  -7.352  1.00 98.77           C  
ATOM    868  HA  TRP A  61      -4.781 -12.385  -7.952  1.00 98.77           H  
ATOM    869  C   TRP A  61      -5.042 -11.934  -5.892  1.00 98.77           C  
ATOM    870  CB  TRP A  61      -3.691 -10.598  -7.545  1.00 98.77           C  
ATOM    871  HB2 TRP A  61      -3.592 -10.350  -8.601  1.00 98.77           H  
ATOM    872  HB3 TRP A  61      -3.825  -9.665  -6.997  1.00 98.77           H  
ATOM    873  O   TRP A  61      -4.718 -13.085  -5.593  1.00 98.77           O  
ATOM    874  CG  TRP A  61      -2.431 -11.255  -7.071  1.00 98.77           C  
ATOM    875  CD1 TRP A  61      -1.582 -11.978  -7.832  1.00 98.77           C  
ATOM    876  HD1 TRP A  61      -1.704 -12.146  -8.892  1.00 98.77           H  
ATOM    877  CD2 TRP A  61      -1.882 -11.288  -5.719  1.00 98.77           C  
ATOM    878  CE2 TRP A  61      -0.687 -12.064  -5.734  1.00 98.77           C  
ATOM    879  CE3 TRP A  61      -2.264 -10.722  -4.487  1.00 98.77           C  
ATOM    880  HE3 TRP A  61      -3.138 -10.088  -4.464  1.00 98.77           H  
ATOM    881  NE1 TRP A  61      -0.553 -12.460  -7.048  1.00 98.77           N  
ATOM    882  HE1 TRP A  61       0.192 -13.036  -7.413  1.00 98.77           H  
ATOM    883  CH2 TRP A  61      -0.357 -11.736  -3.360  1.00 98.77           C  
ATOM    884  HH2 TRP A  61       0.207 -11.906  -2.454  1.00 98.77           H  
ATOM    885  CZ2 TRP A  61       0.077 -12.284  -4.580  1.00 98.77           C  
ATOM    886  HZ2 TRP A  61       0.986 -12.865  -4.637  1.00 98.77           H  
ATOM    887  CZ3 TRP A  61      -1.527 -10.959  -3.314  1.00 98.77           C  
ATOM    888  HZ3 TRP A  61      -1.859 -10.529  -2.381  1.00 98.77           H  
ATOM    889  N   MET A  62      -5.523 -11.074  -4.983  1.00 98.67           N  
ATOM    890  H   MET A  62      -5.790 -10.150  -5.290  1.00 98.67           H  
ATOM    891  CA  MET A  62      -5.672 -11.432  -3.566  1.00 98.67           C  
ATOM    892  HA  MET A  62      -4.692 -11.699  -3.169  1.00 98.67           H  
ATOM    893  C   MET A  62      -6.583 -12.643  -3.401  1.00 98.67           C  
ATOM    894  CB  MET A  62      -6.225 -10.252  -2.755  1.00 98.67           C  
ATOM    895  HB2 MET A  62      -5.549  -9.401  -2.848  1.00 98.67           H  
ATOM    896  HB3 MET A  62      -7.197  -9.951  -3.144  1.00 98.67           H  
ATOM    897  O   MET A  62      -6.191 -13.615  -2.759  1.00 98.67           O  
ATOM    898  CG  MET A  62      -6.380 -10.605  -1.271  1.00 98.67           C  
ATOM    899  HG2 MET A  62      -5.443 -11.025  -0.904  1.00 98.67           H  
ATOM    900  HG3 MET A  62      -7.163 -11.356  -1.164  1.00 98.67           H  
ATOM    901  SD  MET A  62      -6.812  -9.183  -0.243  1.00 98.67           S  
ATOM    902  CE  MET A  62      -7.200  -9.989   1.319  1.00 98.67           C  
ATOM    903  HE1 MET A  62      -7.109  -9.259   2.123  1.00 98.67           H  
ATOM    904  HE2 MET A  62      -6.507 -10.813   1.487  1.00 98.67           H  
ATOM    905  HE3 MET A  62      -8.227 -10.354   1.290  1.00 98.67           H  
ATOM    906  N   LEU A  63      -7.760 -12.608  -4.026  1.00 97.56           N  
ATOM    907  H   LEU A  63      -7.988 -11.787  -4.570  1.00 97.56           H  
ATOM    908  CA  LEU A  63      -8.752 -13.676  -3.918  1.00 97.56           C  
ATOM    909  HA  LEU A  63      -8.966 -13.863  -2.866  1.00 97.56           H  
ATOM    910  C   LEU A  63      -8.250 -15.006  -4.489  1.00 97.56           C  
ATOM    911  CB  LEU A  63     -10.044 -13.231  -4.613  1.00 97.56           C  
ATOM    912  HB2 LEU A  63     -10.756 -14.055  -4.575  1.00 97.56           H  
ATOM    913  HB3 LEU A  63      -9.822 -13.022  -5.660  1.00 97.56           H  
ATOM    914  O   LEU A  63      -8.635 -16.069  -4.007  1.00 97.56           O  
ATOM    915  CG  LEU A  63     -10.701 -11.989  -3.986  1.00 97.56           C  
ATOM    916  HG  LEU A  63     -10.029 -11.133  -4.047  1.00 97.56           H  
ATOM    917  CD1 LEU A  63     -11.963 -11.658  -4.770  1.00 97.56           C  
ATOM    918 HD11 LEU A  63     -12.690 -12.467  -4.690  1.00 97.56           H  
ATOM    919 HD12 LEU A  63     -11.687 -11.511  -5.814  1.00 97.56           H  
ATOM    920 HD13 LEU A  63     -12.395 -10.733  -4.389  1.00 97.56           H  
ATOM    921  CD2 LEU A  63     -11.077 -12.165  -2.520  1.00 97.56           C  
ATOM    922 HD21 LEU A  63     -10.178 -12.293  -1.916  1.00 97.56           H  
ATOM    923 HD22 LEU A  63     -11.585 -11.262  -2.182  1.00 97.56           H  
ATOM    924 HD23 LEU A  63     -11.723 -13.034  -2.394  1.00 97.56           H  
ATOM    925  N   ALA A  64      -7.366 -14.961  -5.487  1.00 97.86           N  
ATOM    926  H   ALA A  64      -7.148 -14.062  -5.894  1.00 97.86           H  
ATOM    927  CA  ALA A  64      -6.756 -16.152  -6.065  1.00 97.86           C  
ATOM    928  HA  ALA A  64      -7.498 -16.949  -6.089  1.00 97.86           H  
ATOM    929  C   ALA A  64      -5.552 -16.690  -5.267  1.00 97.86           C  
ATOM    930  CB  ALA A  64      -6.375 -15.821  -7.512  1.00 97.86           C  
ATOM    931  HB1 ALA A  64      -7.266 -15.532  -8.070  1.00 97.86           H  
ATOM    932  HB2 ALA A  64      -5.666 -14.993  -7.532  1.00 97.86           H  
ATOM    933  HB3 ALA A  64      -5.924 -16.694  -7.983  1.00 97.86           H  
ATOM    934  O   ALA A  64      -5.219 -17.867  -5.406  1.00 97.86           O  
ATOM    935  N   ASN A  65      -4.873 -15.858  -4.466  1.00 97.47           N  
ATOM    936  H   ASN A  65      -5.197 -14.903  -4.408  1.00 97.47           H  
ATOM    937  CA  ASN A  65      -3.561 -16.190  -3.888  1.00 97.47           C  
ATOM    938  HA  ASN A  65      -3.314 -17.222  -4.135  1.00 97.47           H  
ATOM    939  C   ASN A  65      -3.490 -16.115  -2.356  1.00 97.47           C  
ATOM    940  CB  ASN A  65      -2.486 -15.296  -4.529  1.00 97.47           C  
ATOM    941  HB2 ASN A  65      -1.527 -15.472  -4.041  1.00 97.47           H  
ATOM    942  HB3 ASN A  65      -2.740 -14.244  -4.393  1.00 97.47           H  
ATOM    943  O   ASN A  65      -2.479 -16.524  -1.772  1.00 97.47           O  
ATOM    944  CG  ASN A  65      -2.297 -15.596  -6.001  1.00 97.47           C  
ATOM    945  ND2 ASN A  65      -2.952 -14.870  -6.870  1.00 97.47           N  
ATOM    946 HD21 ASN A  65      -3.569 -14.145  -6.532  1.00 97.47           H  
ATOM    947 HD22 ASN A  65      -2.834 -15.083  -7.850  1.00 97.47           H  
ATOM    948  OD1 ASN A  65      -1.553 -16.485  -6.380  1.00 97.47           O  
ATOM    949  N   VAL A  66      -4.515 -15.589  -1.687  1.00 96.46           N  
ATOM    950  H   VAL A  66      -5.292 -15.220  -2.216  1.00 96.46           H  
ATOM    951  CA  VAL A  66      -4.613 -15.514  -0.226  1.00 96.46           C  
ATOM    952  HA  VAL A  66      -3.711 -15.931   0.223  1.00 96.46           H  
ATOM    953  C   VAL A  66      -5.788 -16.372   0.229  1.00 96.46           C  
ATOM    954  CB  VAL A  66      -4.725 -14.055   0.260  1.00 96.46           C  
ATOM    955  HB  VAL A  66      -5.638 -13.601  -0.125  1.00 96.46           H  
ATOM    956  O   VAL A  66      -6.947 -16.046  -0.022  1.00 96.46           O  
ATOM    957  CG1 VAL A  66      -4.750 -13.990   1.792  1.00 96.46           C  
ATOM    958 HG11 VAL A  66      -3.839 -14.428   2.201  1.00 96.46           H  
ATOM    959 HG12 VAL A  66      -4.823 -12.951   2.111  1.00 96.46           H  
ATOM    960 HG13 VAL A  66      -5.614 -14.530   2.180  1.00 96.46           H  
ATOM    961  CG2 VAL A  66      -3.526 -13.216  -0.209  1.00 96.46           C  
ATOM    962 HG21 VAL A  66      -3.614 -12.204   0.187  1.00 96.46           H  
ATOM    963 HG22 VAL A  66      -2.591 -13.658   0.136  1.00 96.46           H  
ATOM    964 HG23 VAL A  66      -3.520 -13.150  -1.297  1.00 96.46           H  
ATOM    965  N   ASP A  67      -5.478 -17.480   0.902  1.00 91.74           N  
ATOM    966  H   ASP A  67      -4.509 -17.744   1.001  1.00 91.74           H  
ATOM    967  CA  ASP A  67      -6.479 -18.441   1.367  1.00 91.74           C  
ATOM    968  HA  ASP A  67      -6.999 -18.846   0.499  1.00 91.74           H  
ATOM    969  C   ASP A  67      -7.500 -17.780   2.289  1.00 91.74           C  
ATOM    970  CB  ASP A  67      -5.816 -19.600   2.127  1.00 91.74           C  
ATOM    971  HB2 ASP A  67      -6.598 -20.228   2.554  1.00 91.74           H  
ATOM    972  HB3 ASP A  67      -5.226 -19.196   2.950  1.00 91.74           H  
ATOM    973  O   ASP A  67      -7.127 -17.023   3.185  1.00 91.74           O  
ATOM    974  CG  ASP A  67      -4.928 -20.488   1.256  1.00 91.74           C  
ATOM    975  OD1 ASP A  67      -5.139 -20.510   0.025  1.00 91.74           O  
ATOM    976  OD2 ASP A  67      -4.029 -21.135   1.836  1.00 91.74           O  
ATOM    977  N   ASN A  68      -8.779 -18.116   2.095  1.00 93.40           N  
ATOM    978  H   ASN A  68      -8.989 -18.731   1.323  1.00 93.40           H  
ATOM    979  CA  ASN A  68      -9.902 -17.585   2.875  1.00 93.40           C  
ATOM    980  HA  ASN A  68     -10.816 -17.885   2.362  1.00 93.40           H  
ATOM    981  C   ASN A  68      -9.948 -16.041   2.907  1.00 93.40           C  
ATOM    982  CB  ASN A  68      -9.906 -18.265   4.255  1.00 93.40           C  
ATOM    983  HB2 ASN A  68      -9.794 -19.343   4.134  1.00 93.40           H  
ATOM    984  HB3 ASN A  68      -9.055 -17.897   4.829  1.00 93.40           H  
ATOM    985  O   ASN A  68     -10.350 -15.434   3.904  1.00 93.40           O  
ATOM    986  CG  ASN A  68     -11.187 -18.026   5.032  1.00 93.40           C  
ATOM    987  ND2 ASN A  68     -11.078 -17.797   6.318  1.00 93.40           N  
ATOM    988 HD21 ASN A  68     -10.169 -17.686   6.744  1.00 93.40           H  
ATOM    989 HD22 ASN A  68     -11.910 -17.548   6.833  1.00 93.40           H  
ATOM    990  OD1 ASN A  68     -12.285 -18.093   4.504  1.00 93.40           O  
ATOM    991  N   SER A  69      -9.516 -15.410   1.811  1.00 96.10           N  
ATOM    992  H   SER A  69      -9.150 -15.954   1.043  1.00 96.10           H  
ATOM    993  CA  SER A  69      -9.689 -13.979   1.592  1.00 96.10           C  
ATOM    994  HA  SER A  69      -9.706 -13.509   2.575  1.00 96.10           H  
ATOM    995  C   SER A  69     -11.012 -13.661   0.904  1.00 96.10           C  
ATOM    996  CB  SER A  69      -8.518 -13.366   0.834  1.00 96.10           C  
ATOM    997  HB2 SER A  69      -7.592 -13.554   1.378  1.00 96.10           H  
ATOM    998  HB3 SER A  69      -8.679 -12.290   0.767  1.00 96.10           H  
ATOM    999  O   SER A  69     -11.561 -14.475   0.158  1.00 96.10           O  
ATOM   1000  OG  SER A  69      -8.413 -13.872  -0.473  1.00 96.10           O  
ATOM   1001  HG  SER A  69      -7.933 -14.703  -0.446  1.00 96.10           H  
ATOM   1002  N   ILE A  70     -11.542 -12.470   1.182  1.00 96.85           N  
ATOM   1003  H   ILE A  70     -11.059 -11.869   1.834  1.00 96.85           H  
ATOM   1004  CA  ILE A  70     -12.800 -11.987   0.605  1.00 96.85           C  
ATOM   1005  HA  ILE A  70     -13.008 -12.559  -0.299  1.00 96.85           H  
ATOM   1006  C   ILE A  70     -12.661 -10.527   0.188  1.00 96.85           C  
ATOM   1007  CB  ILE A  70     -13.994 -12.196   1.567  1.00 96.85           C  
ATOM   1008  HB  ILE A  70     -14.904 -11.997   1.001  1.00 96.85           H  
ATOM   1009  O   ILE A  70     -11.806  -9.802   0.692  1.00 96.85           O  
ATOM   1010  CG1 ILE A  70     -13.977 -11.219   2.761  1.00 96.85           C  
ATOM   1011 HG12 ILE A  70     -13.149 -11.469   3.423  1.00 96.85           H  
ATOM   1012 HG13 ILE A  70     -13.825 -10.200   2.405  1.00 96.85           H  
ATOM   1013  CG2 ILE A  70     -14.054 -13.661   2.043  1.00 96.85           C  
ATOM   1014 HG21 ILE A  70     -14.312 -14.317   1.211  1.00 96.85           H  
ATOM   1015 HG22 ILE A  70     -14.771 -13.775   2.856  1.00 96.85           H  
ATOM   1016 HG23 ILE A  70     -13.104 -13.988   2.466  1.00 96.85           H  
ATOM   1017  CD1 ILE A  70     -15.292 -11.191   3.547  1.00 96.85           C  
ATOM   1018 HD11 ILE A  70     -15.264 -10.342   4.230  1.00 96.85           H  
ATOM   1019 HD12 ILE A  70     -15.426 -12.105   4.125  1.00 96.85           H  
ATOM   1020 HD13 ILE A  70     -16.133 -11.059   2.867  1.00 96.85           H  
ATOM   1021  N   TYR A  71     -13.544 -10.079  -0.693  1.00 97.54           N  
ATOM   1022  H   TYR A  71     -14.234 -10.720  -1.058  1.00 97.54           H  
ATOM   1023  CA  TYR A  71     -13.755  -8.662  -0.948  1.00 97.54           C  
ATOM   1024  HA  TYR A  71     -12.833  -8.106  -0.781  1.00 97.54           H  
ATOM   1025  C   TYR A  71     -14.829  -8.108  -0.004  1.00 97.54           C  
ATOM   1026  CB  TYR A  71     -14.152  -8.492  -2.412  1.00 97.54           C  
ATOM   1027  HB2 TYR A  71     -14.945  -9.200  -2.655  1.00 97.54           H  
ATOM   1028  HB3 TYR A  71     -13.295  -8.725  -3.045  1.00 97.54           H  
ATOM   1029  O   TYR A  71     -15.824  -8.787   0.260  1.00 97.54           O  
ATOM   1030  CG  TYR A  71     -14.641  -7.101  -2.721  1.00 97.54           C  
ATOM   1031  CD1 TYR A  71     -16.018  -6.814  -2.657  1.00 97.54           C  
ATOM   1032  HD1 TYR A  71     -16.721  -7.583  -2.374  1.00 97.54           H  
ATOM   1033  CD2 TYR A  71     -13.714  -6.092  -3.025  1.00 97.54           C  
ATOM   1034  HD2 TYR A  71     -12.658  -6.315  -3.052  1.00 97.54           H  
ATOM   1035  CE1 TYR A  71     -16.474  -5.519  -2.948  1.00 97.54           C  
ATOM   1036  HE1 TYR A  71     -17.523  -5.270  -2.886  1.00 97.54           H  
ATOM   1037  CE2 TYR A  71     -14.170  -4.802  -3.329  1.00 97.54           C  
ATOM   1038  HE2 TYR A  71     -13.455  -4.040  -3.603  1.00 97.54           H  
ATOM   1039  OH  TYR A  71     -16.017  -3.310  -3.679  1.00 97.54           O  
ATOM   1040  HH  TYR A  71     -15.318  -2.672  -3.839  1.00 97.54           H  
ATOM   1041  CZ  TYR A  71     -15.552  -4.523  -3.317  1.00 97.54           C  
ATOM   1042  N   ALA A  72     -14.658  -6.870   0.462  1.00 97.56           N  
ATOM   1043  H   ALA A  72     -13.811  -6.372   0.227  1.00 97.56           H  
ATOM   1044  CA  ALA A  72     -15.699  -6.123   1.159  1.00 97.56           C  
ATOM   1045  HA  ALA A  72     -16.674  -6.468   0.816  1.00 97.56           H  
ATOM   1046  C   ALA A  72     -15.601  -4.619   0.883  1.00 97.56           C  
ATOM   1047  CB  ALA A  72     -15.587  -6.390   2.659  1.00 97.56           C  
ATOM   1048  HB1 ALA A  72     -15.592  -7.465   2.839  1.00 97.56           H  
ATOM   1049  HB2 ALA A  72     -14.660  -5.958   3.038  1.00 97.56           H  
ATOM   1050  HB3 ALA A  72     -16.427  -5.919   3.168  1.00 97.56           H  
ATOM   1051  O   ALA A  72     -14.512  -4.049   0.824  1.00 97.56           O  
ATOM   1052  N   SER A  73     -16.742  -3.942   0.793  1.00 98.53           N  
ATOM   1053  H   SER A  73     -17.625  -4.429   0.859  1.00 98.53           H  
ATOM   1054  CA  SER A  73     -16.755  -2.480   0.754  1.00 98.53           C  
ATOM   1055  HA  SER A  73     -15.962  -2.143   0.086  1.00 98.53           H  
ATOM   1056  C   SER A  73     -16.499  -1.888   2.146  1.00 98.53           C  
ATOM   1057  CB  SER A  73     -18.072  -1.986   0.155  1.00 98.53           C  
ATOM   1058  HB2 SER A  73     -18.271  -2.537  -0.764  1.00 98.53           H  
ATOM   1059  HB3 SER A  73     -17.976  -0.926  -0.081  1.00 98.53           H  
ATOM   1060  O   SER A  73     -16.836  -2.492   3.171  1.00 98.53           O  
ATOM   1061  OG  SER A  73     -19.157  -2.156   1.048  1.00 98.53           O  
ATOM   1062  HG  SER A  73     -19.527  -3.032   0.914  1.00 98.53           H  
ATOM   1063  N   PHE A  74     -15.980  -0.658   2.225  1.00 98.79           N  
ATOM   1064  H   PHE A  74     -15.619  -0.225   1.388  1.00 98.79           H  
ATOM   1065  CA  PHE A  74     -15.938   0.065   3.507  1.00 98.79           C  
ATOM   1066  HA  PHE A  74     -15.379  -0.537   4.223  1.00 98.79           H  
ATOM   1067  C   PHE A  74     -17.333   0.282   4.104  1.00 98.79           C  
ATOM   1068  CB  PHE A  74     -15.235   1.413   3.350  1.00 98.79           C  
ATOM   1069  HB2 PHE A  74     -15.478   2.037   4.210  1.00 98.79           H  
ATOM   1070  HB3 PHE A  74     -15.610   1.917   2.459  1.00 98.79           H  
ATOM   1071  O   PHE A  74     -17.475   0.372   5.324  1.00 98.79           O  
ATOM   1072  CG  PHE A  74     -13.732   1.301   3.292  1.00 98.79           C  
ATOM   1073  CD1 PHE A  74     -13.011   0.865   4.420  1.00 98.79           C  
ATOM   1074  HD1 PHE A  74     -13.532   0.611   5.331  1.00 98.79           H  
ATOM   1075  CD2 PHE A  74     -13.054   1.615   2.107  1.00 98.79           C  
ATOM   1076  HD2 PHE A  74     -13.610   1.926   1.235  1.00 98.79           H  
ATOM   1077  CE1 PHE A  74     -11.614   0.735   4.351  1.00 98.79           C  
ATOM   1078  HE1 PHE A  74     -11.054   0.369   5.199  1.00 98.79           H  
ATOM   1079  CE2 PHE A  74     -11.660   1.489   2.039  1.00 98.79           C  
ATOM   1080  HE2 PHE A  74     -11.148   1.706   1.113  1.00 98.79           H  
ATOM   1081  CZ  PHE A  74     -10.939   1.051   3.162  1.00 98.79           C  
ATOM   1082  HZ  PHE A  74      -9.868   0.930   3.103  1.00 98.79           H  
ATOM   1083  N   THR A  75     -18.369   0.316   3.262  1.00 98.44           N  
ATOM   1084  H   THR A  75     -18.184   0.140   2.285  1.00 98.44           H  
ATOM   1085  CA  THR A  75     -19.765   0.392   3.700  1.00 98.44           C  
ATOM   1086  HA  THR A  75     -19.862   1.210   4.415  1.00 98.44           H  
ATOM   1087  C   THR A  75     -20.182  -0.890   4.425  1.00 98.44           C  
ATOM   1088  CB  THR A  75     -20.679   0.707   2.507  1.00 98.44           C  
ATOM   1089  HB  THR A  75     -20.497   0.006   1.692  1.00 98.44           H  
ATOM   1090  O   THR A  75     -20.780  -0.811   5.497  1.00 98.44           O  
ATOM   1091  CG2 THR A  75     -22.161   0.691   2.873  1.00 98.44           C  
ATOM   1092 HG21 THR A  75     -22.333   1.340   3.731  1.00 98.44           H  
ATOM   1093 HG22 THR A  75     -22.474  -0.327   3.105  1.00 98.44           H  
ATOM   1094 HG23 THR A  75     -22.741   1.046   2.021  1.00 98.44           H  
ATOM   1095  OG1 THR A  75     -20.412   2.020   2.068  1.00 98.44           O  
ATOM   1096  HG1 THR A  75     -19.884   1.974   1.267  1.00 98.44           H  
ATOM   1097  N   ASP A  76     -19.810  -2.064   3.912  1.00 97.22           N  
ATOM   1098  H   ASP A  76     -19.330  -2.078   3.023  1.00 97.22           H  
ATOM   1099  CA  ASP A  76     -20.065  -3.354   4.562  1.00 97.22           C  
ATOM   1100  HA  ASP A  76     -21.125  -3.424   4.808  1.00 97.22           H  
ATOM   1101  C   ASP A  76     -19.293  -3.505   5.869  1.00 97.22           C  
ATOM   1102  CB  ASP A  76     -19.704  -4.505   3.615  1.00 97.22           C  
ATOM   1103  HB2 ASP A  76     -18.692  -4.369   3.232  1.00 97.22           H  
ATOM   1104  HB3 ASP A  76     -19.725  -5.448   4.160  1.00 97.22           H  
ATOM   1105  O   ASP A  76     -19.870  -3.917   6.877  1.00 97.22           O  
ATOM   1106  CG  ASP A  76     -20.695  -4.597   2.466  1.00 97.22           C  
ATOM   1107  OD1 ASP A  76     -21.916  -4.564   2.763  1.00 97.22           O  
ATOM   1108  OD2 ASP A  76     -20.208  -4.638   1.316  1.00 97.22           O  
ATOM   1109  N   ILE A  77     -18.016  -3.108   5.878  1.00 98.19           N  
ATOM   1110  H   ILE A  77     -17.606  -2.830   4.998  1.00 98.19           H  
ATOM   1111  CA  ILE A  77     -17.185  -3.100   7.090  1.00 98.19           C  
ATOM   1112  HA  ILE A  77     -17.157  -4.109   7.501  1.00 98.19           H  
ATOM   1113  C   ILE A  77     -17.818  -2.200   8.155  1.00 98.19           C  
ATOM   1114  CB  ILE A  77     -15.739  -2.667   6.755  1.00 98.19           C  
ATOM   1115  HB  ILE A  77     -15.780  -1.740   6.183  1.00 98.19           H  
ATOM   1116  O   ILE A  77     -18.032  -2.633   9.286  1.00 98.19           O  
ATOM   1117  CG1 ILE A  77     -15.046  -3.748   5.894  1.00 98.19           C  
ATOM   1118 HG12 ILE A  77     -15.704  -4.040   5.075  1.00 98.19           H  
ATOM   1119 HG13 ILE A  77     -14.863  -4.635   6.500  1.00 98.19           H  
ATOM   1120  CG2 ILE A  77     -14.932  -2.396   8.043  1.00 98.19           C  
ATOM   1121 HG21 ILE A  77     -13.891  -2.177   7.805  1.00 98.19           H  
ATOM   1122 HG22 ILE A  77     -14.972  -3.267   8.697  1.00 98.19           H  
ATOM   1123 HG23 ILE A  77     -15.330  -1.532   8.574  1.00 98.19           H  
ATOM   1124  CD1 ILE A  77     -13.723  -3.290   5.265  1.00 98.19           C  
ATOM   1125 HD11 ILE A  77     -13.877  -2.371   4.699  1.00 98.19           H  
ATOM   1126 HD12 ILE A  77     -12.963  -3.128   6.029  1.00 98.19           H  
ATOM   1127 HD13 ILE A  77     -13.366  -4.064   4.584  1.00 98.19           H  
ATOM   1128  N   LYS A  78     -18.176  -0.961   7.797  1.00 98.24           N  
ATOM   1129  H   LYS A  78     -17.986  -0.670   6.849  1.00 98.24           H  
ATOM   1130  CA  LYS A  78     -18.826  -0.008   8.707  1.00 98.24           C  
ATOM   1131  HA  LYS A  78     -18.162   0.194   9.547  1.00 98.24           H  
ATOM   1132  C   LYS A  78     -20.130  -0.560   9.285  1.00 98.24           C  
ATOM   1133  CB  LYS A  78     -19.088   1.289   7.935  1.00 98.24           C  
ATOM   1134  HB2 LYS A  78     -19.714   1.059   7.072  1.00 98.24           H  
ATOM   1135  HB3 LYS A  78     -18.142   1.690   7.571  1.00 98.24           H  
ATOM   1136  O   LYS A  78     -20.409  -0.350  10.464  1.00 98.24           O  
ATOM   1137  CG  LYS A  78     -19.783   2.355   8.790  1.00 98.24           C  
ATOM   1138  HG2 LYS A  78     -20.680   1.948   9.257  1.00 98.24           H  
ATOM   1139  HG3 LYS A  78     -19.102   2.707   9.565  1.00 98.24           H  
ATOM   1140  CD  LYS A  78     -20.214   3.512   7.896  1.00 98.24           C  
ATOM   1141  HD2 LYS A  78     -20.847   3.123   7.099  1.00 98.24           H  
ATOM   1142  HD3 LYS A  78     -19.333   3.982   7.458  1.00 98.24           H  
ATOM   1143  CE  LYS A  78     -21.002   4.516   8.733  1.00 98.24           C  
ATOM   1144  HE2 LYS A  78     -21.788   3.979   9.264  1.00 98.24           H  
ATOM   1145  HE3 LYS A  78     -20.325   4.953   9.467  1.00 98.24           H  
ATOM   1146  NZ  LYS A  78     -21.586   5.558   7.860  1.00 98.24           N  
ATOM   1147  HZ1 LYS A  78     -22.206   5.126   7.190  1.00 98.24           H  
ATOM   1148  HZ2 LYS A  78     -20.851   6.020   7.343  1.00 98.24           H  
ATOM   1149  HZ3 LYS A  78     -22.097   6.239   8.404  1.00 98.24           H  
ATOM   1150  N   ASN A  79     -20.932  -1.227   8.458  1.00 96.86           N  
ATOM   1151  H   ASN A  79     -20.643  -1.333   7.496  1.00 96.86           H  
ATOM   1152  CA  ASN A  79     -22.241  -1.746   8.849  1.00 96.86           C  
ATOM   1153  HA  ASN A  79     -22.704  -1.044   9.543  1.00 96.86           H  
ATOM   1154  C   ASN A  79     -22.167  -3.084   9.603  1.00 96.86           C  
ATOM   1155  CB  ASN A  79     -23.128  -1.830   7.596  1.00 96.86           C  
ATOM   1156  HB2 ASN A  79     -24.055  -2.345   7.846  1.00 96.86           H  
ATOM   1157  HB3 ASN A  79     -22.617  -2.421   6.836  1.00 96.86           H  
ATOM   1158  O   ASN A  79     -23.197  -3.557  10.079  1.00 96.86           O  
ATOM   1159  CG  ASN A  79     -23.499  -0.473   7.017  1.00 96.86           C  
ATOM   1160  ND2 ASN A  79     -23.924  -0.457   5.775  1.00 96.86           N  
ATOM   1161 HD21 ASN A  79     -24.076   0.449   5.355  1.00 96.86           H  
ATOM   1162 HD22 ASN A  79     -23.828  -1.298   5.225  1.00 96.86           H  
ATOM   1163  OD1 ASN A  79     -23.452   0.575   7.651  1.00 96.86           O  
ATOM   1164  N   GLY A  80     -20.980  -3.688   9.736  1.00 93.20           N  
ATOM   1165  H   GLY A  80     -20.163  -3.256   9.328  1.00 93.20           H  
ATOM   1166  CA  GLY A  80     -20.814  -4.995  10.373  1.00 93.20           C  
ATOM   1167  HA2 GLY A  80     -19.751  -5.168  10.544  1.00 93.20           H  
ATOM   1168  HA3 GLY A  80     -21.329  -5.003  11.334  1.00 93.20           H  
ATOM   1169  C   GLY A  80     -21.350  -6.155   9.530  1.00 93.20           C  
ATOM   1170  O   GLY A  80     -21.682  -7.204  10.075  1.00 93.20           O  
ATOM   1171  N   ASN A  81     -21.430  -5.982   8.206  1.00 92.43           N  
ATOM   1172  H   ASN A  81     -21.105  -5.107   7.822  1.00 92.43           H  
ATOM   1173  CA  ASN A  81     -21.843  -7.034   7.269  1.00 92.43           C  
ATOM   1174  HA  ASN A  81     -22.703  -7.561   7.682  1.00 92.43           H  
ATOM   1175  C   ASN A  81     -20.740  -8.086   7.043  1.00 92.43           C  
ATOM   1176  CB  ASN A  81     -22.254  -6.389   5.936  1.00 92.43           C  
ATOM   1177  HB2 ASN A  81     -22.429  -7.170   5.196  1.00 92.43           H  
ATOM   1178  HB3 ASN A  81     -21.433  -5.771   5.573  1.00 92.43           H  
ATOM   1179  O   ASN A  81     -20.980  -9.106   6.400  1.00 92.43           O  
ATOM   1180  CG  ASN A  81     -23.508  -5.540   5.992  1.00 92.43           C  
ATOM   1181  ND2 ASN A  81     -23.738  -4.750   4.967  1.00 92.43           N  
ATOM   1182 HD21 ASN A  81     -23.112  -4.751   4.175  1.00 92.43           H  
ATOM   1183 HD22 ASN A  81     -24.627  -4.271   4.944  1.00 92.43           H  
ATOM   1184  OD1 ASN A  81     -24.307  -5.579   6.914  1.00 92.43           O  
ATOM   1185  N   VAL A  82     -19.537  -7.840   7.570  1.00 91.80           N  
ATOM   1186  H   VAL A  82     -19.427  -6.987   8.100  1.00 91.80           H  
ATOM   1187  CA  VAL A  82     -18.389  -8.746   7.527  1.00 91.80           C  
ATOM   1188  HA  VAL A  82     -18.690  -9.693   7.078  1.00 91.80           H  
ATOM   1189  C   VAL A  82     -17.913  -9.016   8.949  1.00 91.80           C  
ATOM   1190  CB  VAL A  82     -17.256  -8.156   6.671  1.00 91.80           C  
ATOM   1191  HB  VAL A  82     -16.922  -7.212   7.103  1.00 91.80           H  
ATOM   1192  O   VAL A  82     -17.602  -8.086   9.693  1.00 91.80           O  
ATOM   1193  CG1 VAL A  82     -16.059  -9.112   6.601  1.00 91.80           C  
ATOM   1194 HG11 VAL A  82     -16.379 -10.081   6.219  1.00 91.80           H  
ATOM   1195 HG12 VAL A  82     -15.290  -8.695   5.951  1.00 91.80           H  
ATOM   1196 HG13 VAL A  82     -15.625  -9.247   7.591  1.00 91.80           H  
ATOM   1197  CG2 VAL A  82     -17.744  -7.890   5.246  1.00 91.80           C  
ATOM   1198 HG21 VAL A  82     -16.900  -7.562   4.639  1.00 91.80           H  
ATOM   1199 HG22 VAL A  82     -18.499  -7.104   5.242  1.00 91.80           H  
ATOM   1200 HG23 VAL A  82     -18.164  -8.798   4.812  1.00 91.80           H  
ATOM   1201  N   ASP A  83     -17.834 -10.293   9.324  1.00 93.54           N  
ATOM   1202  H   ASP A  83     -18.093 -11.013   8.664  1.00 93.54           H  
ATOM   1203  CA  ASP A  83     -17.278 -10.713  10.610  1.00 93.54           C  
ATOM   1204  HA  ASP A  83     -17.593 -10.007  11.379  1.00 93.54           H  
ATOM   1205  C   ASP A  83     -15.744 -10.700  10.553  1.00 93.54           C  
ATOM   1206  CB  ASP A  83     -17.839 -12.091  11.006  1.00 93.54           C  
ATOM   1207  HB2 ASP A  83     -17.551 -12.828  10.256  1.00 93.54           H  
ATOM   1208  HB3 ASP A  83     -18.928 -12.032  11.019  1.00 93.54           H  
ATOM   1209  O   ASP A  83     -15.117 -11.605  10.009  1.00 93.54           O  
ATOM   1210  CG  ASP A  83     -17.362 -12.571  12.387  1.00 93.54           C  
ATOM   1211  OD1 ASP A  83     -16.487 -11.918  13.003  1.00 93.54           O  
ATOM   1212  OD2 ASP A  83     -17.850 -13.623  12.856  1.00 93.54           O  
ATOM   1213  N   LEU A  84     -15.130  -9.669  11.134  1.00 95.94           N  
ATOM   1214  H   LEU A  84     -15.712  -8.936  11.515  1.00 95.94           H  
ATOM   1215  CA  LEU A  84     -13.675  -9.507  11.179  1.00 95.94           C  
ATOM   1216  HA  LEU A  84     -13.255  -9.949  10.276  1.00 95.94           H  
ATOM   1217  C   LEU A  84     -13.003 -10.255  12.347  1.00 95.94           C  
ATOM   1218  CB  LEU A  84     -13.326  -8.005  11.185  1.00 95.94           C  
ATOM   1219  HB2 LEU A  84     -13.756  -7.556  12.081  1.00 95.94           H  
ATOM   1220  HB3 LEU A  84     -12.243  -7.900  11.249  1.00 95.94           H  
ATOM   1221  O   LEU A  84     -11.803 -10.093  12.544  1.00 95.94           O  
ATOM   1222  CG  LEU A  84     -13.803  -7.211   9.955  1.00 95.94           C  
ATOM   1223  HG  LEU A  84     -14.884  -7.298   9.851  1.00 95.94           H  
ATOM   1224  CD1 LEU A  84     -13.459  -5.734  10.152  1.00 95.94           C  
ATOM   1225 HD11 LEU A  84     -12.390  -5.618  10.331  1.00 95.94           H  
ATOM   1226 HD12 LEU A  84     -14.011  -5.340  11.005  1.00 95.94           H  
ATOM   1227 HD13 LEU A  84     -13.738  -5.172   9.260  1.00 95.94           H  
ATOM   1228  CD2 LEU A  84     -13.141  -7.688   8.661  1.00 95.94           C  
ATOM   1229 HD21 LEU A  84     -13.475  -7.069   7.829  1.00 95.94           H  
ATOM   1230 HD22 LEU A  84     -13.422  -8.720   8.452  1.00 95.94           H  
ATOM   1231 HD23 LEU A  84     -12.056  -7.621   8.746  1.00 95.94           H  
ATOM   1232  N   SER A  85     -13.730 -11.066  13.130  1.00 94.85           N  
ATOM   1233  H   SER A  85     -14.704 -11.209  12.908  1.00 94.85           H  
ATOM   1234  CA  SER A  85     -13.200 -11.679  14.364  1.00 94.85           C  
ATOM   1235  HA  SER A  85     -12.820 -10.873  14.993  1.00 94.85           H  
ATOM   1236  C   SER A  85     -12.026 -12.642  14.157  1.00 94.85           C  
ATOM   1237  CB  SER A  85     -14.307 -12.392  15.152  1.00 94.85           C  
ATOM   1238  HB2 SER A  85     -15.072 -11.664  15.425  1.00 94.85           H  
ATOM   1239  HB3 SER A  85     -13.877 -12.793  16.070  1.00 94.85           H  
ATOM   1240  O   SER A  85     -11.238 -12.844  15.079  1.00 94.85           O  
ATOM   1241  OG  SER A  85     -14.917 -13.448  14.428  1.00 94.85           O  
ATOM   1242  HG  SER A  85     -15.554 -13.018  13.854  1.00 94.85           H  
ATOM   1243  N   GLU A  86     -11.888 -13.223  12.962  1.00 94.80           N  
ATOM   1244  H   GLU A  86     -12.601 -13.039  12.270  1.00 94.80           H  
ATOM   1245  CA  GLU A  86     -10.740 -14.061  12.573  1.00 94.80           C  
ATOM   1246  HA  GLU A  86     -10.062 -14.148  13.422  1.00 94.80           H  
ATOM   1247  C   GLU A  86      -9.891 -13.422  11.460  1.00 94.80           C  
ATOM   1248  CB  GLU A  86     -11.209 -15.487  12.226  1.00 94.80           C  
ATOM   1249  HB2 GLU A  86     -11.984 -15.437  11.462  1.00 94.80           H  
ATOM   1250  HB3 GLU A  86     -10.368 -16.056  11.830  1.00 94.80           H  
ATOM   1251  O   GLU A  86      -8.886 -14.001  11.039  1.00 94.80           O  
ATOM   1252  CG  GLU A  86     -11.735 -16.210  13.480  1.00 94.80           C  
ATOM   1253  HG2 GLU A  86     -12.483 -15.585  13.969  1.00 94.80           H  
ATOM   1254  HG3 GLU A  86     -10.909 -16.331  14.181  1.00 94.80           H  
ATOM   1255  CD  GLU A  86     -12.364 -17.586  13.219  1.00 94.80           C  
ATOM   1256  OE1 GLU A  86     -13.210 -17.980  14.069  1.00 94.80           O  
ATOM   1257  OE2 GLU A  86     -12.059 -18.218  12.186  1.00 94.80           O  
ATOM   1258  N   CYS A  87     -10.244 -12.205  11.029  1.00 97.33           N  
ATOM   1259  H   CYS A  87     -10.976 -11.714  11.523  1.00 97.33           H  
ATOM   1260  CA  CYS A  87      -9.492 -11.466  10.025  1.00 97.33           C  
ATOM   1261  HA  CYS A  87      -9.287 -12.136   9.190  1.00 97.33           H  
ATOM   1262  C   CYS A  87      -8.148 -11.024  10.605  1.00 97.33           C  
ATOM   1263  CB  CYS A  87     -10.337 -10.302   9.491  1.00 97.33           C  
ATOM   1264  HB2 CYS A  87     -10.580  -9.619  10.304  1.00 97.33           H  
ATOM   1265  HB3 CYS A  87     -11.260 -10.706   9.074  1.00 97.33           H  
ATOM   1266  O   CYS A  87      -8.075 -10.401  11.662  1.00 97.33           O  
ATOM   1267  SG  CYS A  87      -9.438  -9.410   8.186  1.00 97.33           S  
ATOM   1268  HG  CYS A  87      -8.571  -8.766   8.973  1.00 97.33           H  
ATOM   1269  N   LYS A  88      -7.069 -11.353   9.896  1.00 97.67           N  
ATOM   1270  H   LYS A  88      -7.217 -11.897   9.058  1.00 97.67           H  
ATOM   1271  CA  LYS A  88      -5.693 -11.002  10.250  1.00 97.67           C  
ATOM   1272  HA  LYS A  88      -5.643 -10.695  11.294  1.00 97.67           H  
ATOM   1273  C   LYS A  88      -5.190  -9.802   9.478  1.00 97.67           C  
ATOM   1274  CB  LYS A  88      -4.771 -12.211  10.012  1.00 97.67           C  
ATOM   1275  HB2 LYS A  88      -4.814 -12.498   8.962  1.00 97.67           H  
ATOM   1276  HB3 LYS A  88      -3.745 -11.916  10.233  1.00 97.67           H  
ATOM   1277  O   LYS A  88      -4.440  -9.010  10.036  1.00 97.67           O  
ATOM   1278  CG  LYS A  88      -5.120 -13.436  10.869  1.00 97.67           C  
ATOM   1279  HG2 LYS A  88      -6.107 -13.812  10.601  1.00 97.67           H  
ATOM   1280  HG3 LYS A  88      -4.387 -14.218  10.667  1.00 97.67           H  
ATOM   1281  CD  LYS A  88      -5.086 -13.084  12.359  1.00 97.67           C  
ATOM   1282  HD2 LYS A  88      -4.125 -12.624  12.590  1.00 97.67           H  
ATOM   1283  HD3 LYS A  88      -5.884 -12.377  12.585  1.00 97.67           H  
ATOM   1284  CE  LYS A  88      -5.284 -14.315  13.233  1.00 97.67           C  
ATOM   1285  HE2 LYS A  88      -6.270 -14.732  13.028  1.00 97.67           H  
ATOM   1286  HE3 LYS A  88      -4.528 -15.055  12.972  1.00 97.67           H  
ATOM   1287  NZ  LYS A  88      -5.160 -13.922  14.656  1.00 97.67           N  
ATOM   1288  HZ1 LYS A  88      -4.244 -13.528  14.822  1.00 97.67           H  
ATOM   1289  HZ2 LYS A  88      -5.293 -14.713  15.270  1.00 97.67           H  
ATOM   1290  HZ3 LYS A  88      -5.836 -13.205  14.875  1.00 97.67           H  
ATOM   1291  N   VAL A  89      -5.576  -9.671   8.209  1.00 98.73           N  
ATOM   1292  H   VAL A  89      -6.211 -10.356   7.824  1.00 98.73           H  
ATOM   1293  CA  VAL A  89      -5.089  -8.593   7.343  1.00 98.73           C  
ATOM   1294  HA  VAL A  89      -4.661  -7.809   7.968  1.00 98.73           H  
ATOM   1295  C   VAL A  89      -6.233  -7.979   6.550  1.00 98.73           C  
ATOM   1296  CB  VAL A  89      -3.962  -9.076   6.409  1.00 98.73           C  
ATOM   1297  HB  VAL A  89      -4.359  -9.813   5.712  1.00 98.73           H  
ATOM   1298  O   VAL A  89      -6.917  -8.673   5.803  1.00 98.73           O  
ATOM   1299  CG1 VAL A  89      -3.372  -7.903   5.613  1.00 98.73           C  
ATOM   1300 HG11 VAL A  89      -2.536  -8.248   5.004  1.00 98.73           H  
ATOM   1301 HG12 VAL A  89      -3.021  -7.124   6.290  1.00 98.73           H  
ATOM   1302 HG13 VAL A  89      -4.121  -7.484   4.941  1.00 98.73           H  
ATOM   1303  CG2 VAL A  89      -2.815  -9.727   7.193  1.00 98.73           C  
ATOM   1304 HG21 VAL A  89      -3.156 -10.652   7.660  1.00 98.73           H  
ATOM   1305 HG22 VAL A  89      -1.994  -9.973   6.520  1.00 98.73           H  
ATOM   1306 HG23 VAL A  89      -2.462  -9.050   7.971  1.00 98.73           H  
ATOM   1307  N   ILE A  90      -6.391  -6.663   6.652  1.00 98.88           N  
ATOM   1308  H   ILE A  90      -5.793  -6.154   7.287  1.00 98.88           H  
ATOM   1309  CA  ILE A  90      -7.178  -5.883   5.698  1.00 98.88           C  
ATOM   1310  HA  ILE A  90      -7.820  -6.550   5.123  1.00 98.88           H  
ATOM   1311  C   ILE A  90      -6.194  -5.225   4.733  1.00 98.88           C  
ATOM   1312  CB  ILE A  90      -8.104  -4.879   6.417  1.00 98.88           C  
ATOM   1313  HB  ILE A  90      -7.499  -4.292   7.107  1.00 98.88           H  
ATOM   1314  O   ILE A  90      -5.305  -4.488   5.161  1.00 98.88           O  
ATOM   1315  CG1 ILE A  90      -9.167  -5.631   7.248  1.00 98.88           C  
ATOM   1316 HG12 ILE A  90      -8.666  -6.307   7.941  1.00 98.88           H  
ATOM   1317 HG13 ILE A  90      -9.779  -6.243   6.586  1.00 98.88           H  
ATOM   1318  CG2 ILE A  90      -8.763  -3.931   5.396  1.00 98.88           C  
ATOM   1319 HG21 ILE A  90      -9.422  -3.221   5.895  1.00 98.88           H  
ATOM   1320 HG22 ILE A  90      -8.009  -3.351   4.865  1.00 98.88           H  
ATOM   1321 HG23 ILE A  90      -9.338  -4.511   4.674  1.00 98.88           H  
ATOM   1322  CD1 ILE A  90     -10.108  -4.743   8.070  1.00 98.88           C  
ATOM   1323 HD11 ILE A  90      -9.533  -4.060   8.696  1.00 98.88           H  
ATOM   1324 HD12 ILE A  90     -10.716  -5.378   8.714  1.00 98.88           H  
ATOM   1325 HD13 ILE A  90     -10.773  -4.177   7.418  1.00 98.88           H  
ATOM   1326  N   TRP A  91      -6.346  -5.492   3.439  1.00 98.92           N  
ATOM   1327  H   TRP A  91      -7.122  -6.073   3.157  1.00 98.92           H  
ATOM   1328  CA  TRP A  91      -5.618  -4.797   2.385  1.00 98.92           C  
ATOM   1329  HA  TRP A  91      -4.782  -4.258   2.831  1.00 98.92           H  
ATOM   1330  C   TRP A  91      -6.540  -3.785   1.713  1.00 98.92           C  
ATOM   1331  CB  TRP A  91      -5.020  -5.790   1.383  1.00 98.92           C  
ATOM   1332  HB2 TRP A  91      -5.828  -6.392   0.968  1.00 98.92           H  
ATOM   1333  HB3 TRP A  91      -4.348  -6.458   1.922  1.00 98.92           H  
ATOM   1334  O   TRP A  91      -7.596  -4.153   1.209  1.00 98.92           O  
ATOM   1335  CG  TRP A  91      -4.254  -5.191   0.234  1.00 98.92           C  
ATOM   1336  CD1 TRP A  91      -3.762  -3.932   0.155  1.00 98.92           C  
ATOM   1337  HD1 TRP A  91      -3.837  -3.170   0.916  1.00 98.92           H  
ATOM   1338  CD2 TRP A  91      -3.888  -5.815  -1.033  1.00 98.92           C  
ATOM   1339  CE2 TRP A  91      -3.209  -4.852  -1.841  1.00 98.92           C  
ATOM   1340  CE3 TRP A  91      -4.069  -7.097  -1.589  1.00 98.92           C  
ATOM   1341  HE3 TRP A  91      -4.590  -7.852  -1.019  1.00 98.92           H  
ATOM   1342  NE1 TRP A  91      -3.172  -3.720  -1.064  1.00 98.92           N  
ATOM   1343  HE1 TRP A  91      -2.849  -2.810  -1.360  1.00 98.92           H  
ATOM   1344  CH2 TRP A  91      -2.979  -6.414  -3.660  1.00 98.92           C  
ATOM   1345  HH2 TRP A  91      -2.696  -6.645  -4.677  1.00 98.92           H  
ATOM   1346  CZ2 TRP A  91      -2.764  -5.132  -3.137  1.00 98.92           C  
ATOM   1347  HZ2 TRP A  91      -2.292  -4.372  -3.743  1.00 98.92           H  
ATOM   1348  CZ3 TRP A  91      -3.612  -7.393  -2.884  1.00 98.92           C  
ATOM   1349  HZ3 TRP A  91      -3.775  -8.367  -3.319  1.00 98.92           H  
ATOM   1350  N   TRP A  92      -6.136  -2.516   1.686  1.00 98.93           N  
ATOM   1351  H   TRP A  92      -5.276  -2.275   2.157  1.00 98.93           H  
ATOM   1352  CA  TRP A  92      -6.730  -1.524   0.795  1.00 98.93           C  
ATOM   1353  HA  TRP A  92      -7.515  -1.993   0.203  1.00 98.93           H  
ATOM   1354  C   TRP A  92      -5.676  -0.997  -0.180  1.00 98.93           C  
ATOM   1355  CB  TRP A  92      -7.404  -0.425   1.614  1.00 98.93           C  
ATOM   1356  HB2 TRP A  92      -6.664   0.016   2.282  1.00 98.93           H  
ATOM   1357  HB3 TRP A  92      -8.172  -0.885   2.235  1.00 98.93           H  
ATOM   1358  O   TRP A  92      -4.662  -0.416   0.218  1.00 98.93           O  
ATOM   1359  CG  TRP A  92      -8.046   0.685   0.843  1.00 98.93           C  
ATOM   1360  CD1 TRP A  92      -8.602   0.607  -0.389  1.00 98.93           C  
ATOM   1361  HD1 TRP A  92      -8.645  -0.278  -1.007  1.00 98.93           H  
ATOM   1362  CD2 TRP A  92      -8.231   2.065   1.267  1.00 98.93           C  
ATOM   1363  CE2 TRP A  92      -8.923   2.772   0.240  1.00 98.93           C  
ATOM   1364  CE3 TRP A  92      -7.908   2.775   2.441  1.00 98.93           C  
ATOM   1365  HE3 TRP A  92      -7.401   2.266   3.248  1.00 98.93           H  
ATOM   1366  NE1 TRP A  92      -9.114   1.835  -0.753  1.00 98.93           N  
ATOM   1367  HE1 TRP A  92      -9.492   2.018  -1.671  1.00 98.93           H  
ATOM   1368  CH2 TRP A  92      -8.925   4.805   1.543  1.00 98.93           C  
ATOM   1369  HH2 TRP A  92      -9.179   5.848   1.666  1.00 98.93           H  
ATOM   1370  CZ2 TRP A  92      -9.255   4.128   0.358  1.00 98.93           C  
ATOM   1371  HZ2 TRP A  92      -9.757   4.640  -0.450  1.00 98.93           H  
ATOM   1372  CZ3 TRP A  92      -8.275   4.120   2.585  1.00 98.93           C  
ATOM   1373  HZ3 TRP A  92      -8.077   4.618   3.522  1.00 98.93           H  
ATOM   1374  N   HIS A  93      -5.928  -1.233  -1.465  1.00 98.85           N  
ATOM   1375  H   HIS A  93      -6.768  -1.742  -1.699  1.00 98.85           H  
ATOM   1376  CA  HIS A  93      -5.192  -0.670  -2.587  1.00 98.85           C  
ATOM   1377  HA  HIS A  93      -4.248  -0.242  -2.250  1.00 98.85           H  
ATOM   1378  C   HIS A  93      -6.057   0.423  -3.210  1.00 98.85           C  
ATOM   1379  CB  HIS A  93      -4.913  -1.795  -3.585  1.00 98.85           C  
ATOM   1380  HB2 HIS A  93      -4.436  -2.632  -3.075  1.00 98.85           H  
ATOM   1381  HB3 HIS A  93      -5.854  -2.157  -3.998  1.00 98.85           H  
ATOM   1382  O   HIS A  93      -7.148   0.117  -3.682  1.00 98.85           O  
ATOM   1383  CG  HIS A  93      -4.023  -1.373  -4.712  1.00 98.85           C  
ATOM   1384  CD2 HIS A  93      -4.309  -1.441  -6.041  1.00 98.85           C  
ATOM   1385  HD2 HIS A  93      -5.231  -1.779  -6.492  1.00 98.85           H  
ATOM   1386  ND1 HIS A  93      -2.726  -0.936  -4.599  1.00 98.85           N  
ATOM   1387  HD1 HIS A  93      -2.245  -0.765  -3.728  1.00 98.85           H  
ATOM   1388  CE1 HIS A  93      -2.209  -0.812  -5.824  1.00 98.85           C  
ATOM   1389  HE1 HIS A  93      -1.194  -0.542  -6.076  1.00 98.85           H  
ATOM   1390  NE2 HIS A  93      -3.155  -1.076  -6.718  1.00 98.85           N  
ATOM   1391  N   PHE A  94      -5.621   1.684  -3.149  1.00 98.67           N  
ATOM   1392  H   PHE A  94      -4.703   1.867  -2.769  1.00 98.67           H  
ATOM   1393  CA  PHE A  94      -6.454   2.819  -3.565  1.00 98.67           C  
ATOM   1394  HA  PHE A  94      -7.431   2.447  -3.874  1.00 98.67           H  
ATOM   1395  C   PHE A  94      -5.846   3.564  -4.747  1.00 98.67           C  
ATOM   1396  CB  PHE A  94      -6.674   3.772  -2.386  1.00 98.67           C  
ATOM   1397  HB2 PHE A  94      -5.693   4.145  -2.092  1.00 98.67           H  
ATOM   1398  HB3 PHE A  94      -7.074   3.207  -1.545  1.00 98.67           H  
ATOM   1399  O   PHE A  94      -4.809   4.225  -4.605  1.00 98.67           O  
ATOM   1400  CG  PHE A  94      -7.568   4.979  -2.636  1.00 98.67           C  
ATOM   1401  CD1 PHE A  94      -7.368   6.150  -1.880  1.00 98.67           C  
ATOM   1402  HD1 PHE A  94      -6.610   6.167  -1.110  1.00 98.67           H  
ATOM   1403  CD2 PHE A  94      -8.589   4.959  -3.608  1.00 98.67           C  
ATOM   1404  HD2 PHE A  94      -8.790   4.075  -4.196  1.00 98.67           H  
ATOM   1405  CE1 PHE A  94      -8.150   7.295  -2.113  1.00 98.67           C  
ATOM   1406  HE1 PHE A  94      -7.998   8.185  -1.520  1.00 98.67           H  
ATOM   1407  CE2 PHE A  94      -9.362   6.104  -3.850  1.00 98.67           C  
ATOM   1408  HE2 PHE A  94     -10.124   6.070  -4.615  1.00 98.67           H  
ATOM   1409  CZ  PHE A  94      -9.147   7.272  -3.103  1.00 98.67           C  
ATOM   1410  HZ  PHE A  94      -9.768   8.139  -3.273  1.00 98.67           H  
ATOM   1411  N   HIS A  95      -6.536   3.507  -5.882  1.00 97.67           N  
ATOM   1412  H   HIS A  95      -7.409   2.999  -5.889  1.00 97.67           H  
ATOM   1413  CA  HIS A  95      -6.235   4.298  -7.061  1.00 97.67           C  
ATOM   1414  HA  HIS A  95      -5.228   4.702  -6.966  1.00 97.67           H  
ATOM   1415  C   HIS A  95      -7.203   5.479  -7.203  1.00 97.67           C  
ATOM   1416  CB  HIS A  95      -6.246   3.419  -8.313  1.00 97.67           C  
ATOM   1417  HB2 HIS A  95      -7.210   2.916  -8.386  1.00 97.67           H  
ATOM   1418  HB3 HIS A  95      -5.470   2.658  -8.233  1.00 97.67           H  
ATOM   1419  O   HIS A  95      -8.408   5.388  -6.967  1.00 97.67           O  
ATOM   1420  CG  HIS A  95      -6.028   4.240  -9.560  1.00 97.67           C  
ATOM   1421  CD2 HIS A  95      -6.921   4.435 -10.573  1.00 97.67           C  
ATOM   1422  HD2 HIS A  95      -7.892   3.973 -10.672  1.00 97.67           H  
ATOM   1423  ND1 HIS A  95      -4.959   5.062  -9.821  1.00 97.67           N  
ATOM   1424  HD1 HIS A  95      -4.055   5.006  -9.375  1.00 97.67           H  
ATOM   1425  CE1 HIS A  95      -5.162   5.680 -10.993  1.00 97.67           C  
ATOM   1426  HE1 HIS A  95      -4.464   6.325 -11.506  1.00 97.67           H  
ATOM   1427  NE2 HIS A  95      -6.377   5.373 -11.446  1.00 97.67           N  
ATOM   1428  N   LYS A  96      -6.661   6.614  -7.644  1.00 97.33           N  
ATOM   1429  H   LYS A  96      -5.688   6.592  -7.911  1.00 97.33           H  
ATOM   1430  CA  LYS A  96      -7.439   7.783  -8.035  1.00 97.33           C  
ATOM   1431  HA  LYS A  96      -8.400   7.436  -8.414  1.00 97.33           H  
ATOM   1432  C   LYS A  96      -6.717   8.526  -9.151  1.00 97.33           C  
ATOM   1433  CB  LYS A  96      -7.642   8.679  -6.802  1.00 97.33           C  
ATOM   1434  HB2 LYS A  96      -8.009   8.077  -5.971  1.00 97.33           H  
ATOM   1435  HB3 LYS A  96      -6.669   9.077  -6.516  1.00 97.33           H  
ATOM   1436  O   LYS A  96      -5.618   9.038  -8.930  1.00 97.33           O  
ATOM   1437  CG  LYS A  96      -8.608   9.852  -7.027  1.00 97.33           C  
ATOM   1438  HG2 LYS A  96      -8.573  10.495  -6.148  1.00 97.33           H  
ATOM   1439  HG3 LYS A  96      -8.294  10.437  -7.892  1.00 97.33           H  
ATOM   1440  CD  LYS A  96     -10.046   9.359  -7.221  1.00 97.33           C  
ATOM   1441  HD2 LYS A  96     -10.310   8.713  -6.384  1.00 97.33           H  
ATOM   1442  HD3 LYS A  96     -10.113   8.784  -8.145  1.00 97.33           H  
ATOM   1443  CE  LYS A  96     -11.017  10.536  -7.290  1.00 97.33           C  
ATOM   1444  HE2 LYS A  96     -10.768  11.138  -8.164  1.00 97.33           H  
ATOM   1445  HE3 LYS A  96     -10.883  11.150  -6.400  1.00 97.33           H  
ATOM   1446  NZ  LYS A  96     -12.411  10.038  -7.370  1.00 97.33           N  
ATOM   1447  HZ1 LYS A  96     -12.619   9.473  -6.559  1.00 97.33           H  
ATOM   1448  HZ2 LYS A  96     -12.519   9.450  -8.184  1.00 97.33           H  
ATOM   1449  HZ3 LYS A  96     -13.071  10.801  -7.415  1.00 97.33           H  
ATOM   1450  N   ASP A  97      -7.366   8.629 -10.304  1.00 96.90           N  
ATOM   1451  H   ASP A  97      -8.142   8.006 -10.478  1.00 96.90           H  
ATOM   1452  CA  ASP A  97      -6.906   9.446 -11.427  1.00 96.90           C  
ATOM   1453  HA  ASP A  97      -6.014   8.991 -11.857  1.00 96.90           H  
ATOM   1454  C   ASP A  97      -6.560  10.877 -10.983  1.00 96.90           C  
ATOM   1455  CB  ASP A  97      -8.006   9.507 -12.500  1.00 96.90           C  
ATOM   1456  HB2 ASP A  97      -7.823  10.372 -13.137  1.00 96.90           H  
ATOM   1457  HB3 ASP A  97      -8.969   9.666 -12.016  1.00 96.90           H  
ATOM   1458  O   ASP A  97      -7.352  11.546 -10.309  1.00 96.90           O  
ATOM   1459  CG  ASP A  97      -8.087   8.280 -13.409  1.00 96.90           C  
ATOM   1460  OD1 ASP A  97      -7.082   7.555 -13.524  1.00 96.90           O  
ATOM   1461  OD2 ASP A  97      -9.143   8.142 -14.063  1.00 96.90           O  
ATOM   1462  N   GLY A  98      -5.369  11.348 -11.364  1.00 94.42           N  
ATOM   1463  H   GLY A  98      -4.763  10.723 -11.877  1.00 94.42           H  
ATOM   1464  CA  GLY A  98      -4.854  12.680 -11.010  1.00 94.42           C  
ATOM   1465  HA2 GLY A  98      -4.057  12.941 -11.707  1.00 94.42           H  
ATOM   1466  HA3 GLY A  98      -5.656  13.411 -11.113  1.00 94.42           H  
ATOM   1467  C   GLY A  98      -4.286  12.803  -9.589  1.00 94.42           C  
ATOM   1468  O   GLY A  98      -3.731  13.843  -9.231  1.00 94.42           O  
ATOM   1469  N   GLY A  99      -4.385  11.737  -8.796  1.00 96.06           N  
ATOM   1470  H   GLY A  99      -4.882  10.934  -9.155  1.00 96.06           H  
ATOM   1471  CA  GLY A  99      -3.756  11.588  -7.495  1.00 96.06           C  
ATOM   1472  HA2 GLY A  99      -2.721  11.926  -7.542  1.00 96.06           H  
ATOM   1473  HA3 GLY A  99      -3.769  10.518  -7.288  1.00 96.06           H  
ATOM   1474  C   GLY A  99      -4.449  12.257  -6.311  1.00 96.06           C  
ATOM   1475  O   GLY A  99      -5.353  13.085  -6.432  1.00 96.06           O  
ATOM   1476  N   VAL A 100      -4.001  11.860  -5.119  1.00 97.52           N  
ATOM   1477  H   VAL A 100      -3.276  11.156  -5.094  1.00 97.52           H  
ATOM   1478  CA  VAL A 100      -4.508  12.331  -3.828  1.00 97.52           C  
ATOM   1479  HA  VAL A 100      -5.209  13.152  -3.980  1.00 97.52           H  
ATOM   1480  C   VAL A 100      -3.334  12.836  -3.005  1.00 97.52           C  
ATOM   1481  CB  VAL A 100      -5.250  11.207  -3.089  1.00 97.52           C  
ATOM   1482  HB  VAL A 100      -4.575  10.366  -2.929  1.00 97.52           H  
ATOM   1483  O   VAL A 100      -2.547  12.045  -2.495  1.00 97.52           O  
ATOM   1484  CG1 VAL A 100      -5.766  11.681  -1.736  1.00 97.52           C  
ATOM   1485 HG11 VAL A 100      -4.944  12.006  -1.098  1.00 97.52           H  
ATOM   1486 HG12 VAL A 100      -6.250  10.832  -1.253  1.00 97.52           H  
ATOM   1487 HG13 VAL A 100      -6.479  12.494  -1.872  1.00 97.52           H  
ATOM   1488  CG2 VAL A 100      -6.462  10.713  -3.884  1.00 97.52           C  
ATOM   1489 HG21 VAL A 100      -7.145  11.537  -4.089  1.00 97.52           H  
ATOM   1490 HG22 VAL A 100      -6.116  10.289  -4.827  1.00 97.52           H  
ATOM   1491 HG23 VAL A 100      -6.981   9.930  -3.331  1.00 97.52           H  
ATOM   1492  N   ASP A 101      -3.225  14.158  -2.895  1.00 96.43           N  
ATOM   1493  H   ASP A 101      -3.903  14.735  -3.372  1.00 96.43           H  
ATOM   1494  CA  ASP A 101      -2.106  14.817  -2.222  1.00 96.43           C  
ATOM   1495  HA  ASP A 101      -1.418  14.059  -1.847  1.00 96.43           H  
ATOM   1496  C   ASP A 101      -2.564  15.621  -1.004  1.00 96.43           C  
ATOM   1497  CB  ASP A 101      -1.329  15.662  -3.233  1.00 96.43           C  
ATOM   1498  HB2 ASP A 101      -1.046  15.035  -4.079  1.00 96.43           H  
ATOM   1499  HB3 ASP A 101      -1.976  16.456  -3.607  1.00 96.43           H  
ATOM   1500  O   ASP A 101      -3.230  16.658  -1.126  1.00 96.43           O  
ATOM   1501  CG  ASP A 101      -0.069  16.266  -2.612  1.00 96.43           C  
ATOM   1502  OD1 ASP A 101       0.557  15.577  -1.773  1.00 96.43           O  
ATOM   1503  OD2 ASP A 101       0.196  17.438  -2.954  1.00 96.43           O  
ATOM   1504  N   GLY A 102      -2.211  15.103   0.170  1.00 94.25           N  
ATOM   1505  H   GLY A 102      -1.628  14.278   0.155  1.00 94.25           H  
ATOM   1506  CA  GLY A 102      -2.528  15.678   1.467  1.00 94.25           C  
ATOM   1507  HA2 GLY A 102      -1.738  15.383   2.157  1.00 94.25           H  
ATOM   1508  HA3 GLY A 102      -2.515  16.765   1.394  1.00 94.25           H  
ATOM   1509  C   GLY A 102      -3.874  15.242   2.055  1.00 94.25           C  
ATOM   1510  O   GLY A 102      -4.820  14.852   1.365  1.00 94.25           O  
ATOM   1511  N   LYS A 103      -3.961  15.383   3.382  1.00 96.01           N  
ATOM   1512  H   LYS A 103      -3.116  15.676   3.851  1.00 96.01           H  
ATOM   1513  CA  LYS A 103      -5.044  14.859   4.229  1.00 96.01           C  
ATOM   1514  HA  LYS A 103      -5.029  13.770   4.177  1.00 96.01           H  
ATOM   1515  C   LYS A 103      -6.438  15.287   3.769  1.00 96.01           C  
ATOM   1516  CB  LYS A 103      -4.757  15.279   5.680  1.00 96.01           C  
ATOM   1517  HB2 LYS A 103      -3.746  14.964   5.942  1.00 96.01           H  
ATOM   1518  HB3 LYS A 103      -4.812  16.364   5.766  1.00 96.01           H  
ATOM   1519  O   LYS A 103      -7.300  14.448   3.548  1.00 96.01           O  
ATOM   1520  CG  LYS A 103      -5.729  14.643   6.680  1.00 96.01           C  
ATOM   1521  HG2 LYS A 103      -6.741  14.991   6.477  1.00 96.01           H  
ATOM   1522  HG3 LYS A 103      -5.694  13.559   6.563  1.00 96.01           H  
ATOM   1523  CD  LYS A 103      -5.346  15.019   8.121  1.00 96.01           C  
ATOM   1524  HD2 LYS A 103      -4.346  14.650   8.349  1.00 96.01           H  
ATOM   1525  HD3 LYS A 103      -5.348  16.105   8.212  1.00 96.01           H  
ATOM   1526  CE  LYS A 103      -6.346  14.452   9.134  1.00 96.01           C  
ATOM   1527  HE2 LYS A 103      -7.349  14.752   8.830  1.00 96.01           H  
ATOM   1528  HE3 LYS A 103      -6.145  14.871  10.120  1.00 96.01           H  
ATOM   1529  NZ  LYS A 103      -6.288  12.981   9.192  1.00 96.01           N  
ATOM   1530  HZ1 LYS A 103      -6.451  12.611   8.267  1.00 96.01           H  
ATOM   1531  HZ2 LYS A 103      -7.102  12.582   9.636  1.00 96.01           H  
ATOM   1532  HZ3 LYS A 103      -5.428  12.602   9.564  1.00 96.01           H  
ATOM   1533  N   ALA A 104      -6.643  16.582   3.528  1.00 97.67           N  
ATOM   1534  H   ALA A 104      -5.892  17.228   3.724  1.00 97.67           H  
ATOM   1535  CA  ALA A 104      -7.952  17.099   3.126  1.00 97.67           C  
ATOM   1536  HA  ALA A 104      -8.684  16.811   3.880  1.00 97.67           H  
ATOM   1537  C   ALA A 104      -8.435  16.529   1.779  1.00 97.67           C  
ATOM   1538  CB  ALA A 104      -7.873  18.629   3.076  1.00 97.67           C  
ATOM   1539  HB1 ALA A 104      -7.140  18.946   2.335  1.00 97.67           H  
ATOM   1540  HB2 ALA A 104      -8.851  19.031   2.810  1.00 97.67           H  
ATOM   1541  HB3 ALA A 104      -7.594  19.013   4.057  1.00 97.67           H  
ATOM   1542  O   ALA A 104      -9.629  16.288   1.610  1.00 97.67           O  
ATOM   1543  N   LYS A 105      -7.529  16.303   0.814  1.00 97.82           N  
ATOM   1544  H   LYS A 105      -6.549  16.406   1.036  1.00 97.82           H  
ATOM   1545  CA  LYS A 105      -7.893  15.667  -0.461  1.00 97.82           C  
ATOM   1546  HA  LYS A 105      -8.814  16.110  -0.840  1.00 97.82           H  
ATOM   1547  C   LYS A 105      -8.189  14.185  -0.268  1.00 97.82           C  
ATOM   1548  CB  LYS A 105      -6.793  15.831  -1.516  1.00 97.82           C  
ATOM   1549  HB2 LYS A 105      -7.062  15.214  -2.374  1.00 97.82           H  
ATOM   1550  HB3 LYS A 105      -5.849  15.457  -1.120  1.00 97.82           H  
ATOM   1551  O   LYS A 105      -9.106  13.679  -0.903  1.00 97.82           O  
ATOM   1552  CG  LYS A 105      -6.611  17.275  -2.001  1.00 97.82           C  
ATOM   1553  HG2 LYS A 105      -6.161  17.868  -1.205  1.00 97.82           H  
ATOM   1554  HG3 LYS A 105      -7.574  17.706  -2.276  1.00 97.82           H  
ATOM   1555  CD  LYS A 105      -5.690  17.259  -3.229  1.00 97.82           C  
ATOM   1556  HD2 LYS A 105      -4.829  16.630  -3.005  1.00 97.82           H  
ATOM   1557  HD3 LYS A 105      -6.216  16.812  -4.072  1.00 97.82           H  
ATOM   1558  CE  LYS A 105      -5.196  18.655  -3.613  1.00 97.82           C  
ATOM   1559  HE2 LYS A 105      -4.942  19.189  -2.697  1.00 97.82           H  
ATOM   1560  HE3 LYS A 105      -5.995  19.191  -4.124  1.00 97.82           H  
ATOM   1561  NZ  LYS A 105      -3.983  18.547  -4.465  1.00 97.82           N  
ATOM   1562  HZ1 LYS A 105      -3.246  18.090  -3.948  1.00 97.82           H  
ATOM   1563  HZ2 LYS A 105      -3.627  19.452  -4.740  1.00 97.82           H  
ATOM   1564  HZ3 LYS A 105      -4.154  17.986  -5.287  1.00 97.82           H  
ATOM   1565  N   PHE A 106      -7.451  13.507   0.610  1.00 98.41           N  
ATOM   1566  H   PHE A 106      -6.685  13.976   1.073  1.00 98.41           H  
ATOM   1567  CA  PHE A 106      -7.706  12.110   0.947  1.00 98.41           C  
ATOM   1568  HA  PHE A 106      -7.740  11.521   0.030  1.00 98.41           H  
ATOM   1569  C   PHE A 106      -9.077  11.910   1.593  1.00 98.41           C  
ATOM   1570  CB  PHE A 106      -6.563  11.585   1.820  1.00 98.41           C  
ATOM   1571  HB2 PHE A 106      -5.631  11.617   1.256  1.00 98.41           H  
ATOM   1572  HB3 PHE A 106      -6.438  12.229   2.690  1.00 98.41           H  
ATOM   1573  O   PHE A 106      -9.862  11.099   1.108  1.00 98.41           O  
ATOM   1574  CG  PHE A 106      -6.799  10.172   2.292  1.00 98.41           C  
ATOM   1575  CD1 PHE A 106      -7.145   9.931   3.634  1.00 98.41           C  
ATOM   1576  HD1 PHE A 106      -7.245  10.746   4.336  1.00 98.41           H  
ATOM   1577  CD2 PHE A 106      -6.693   9.100   1.384  1.00 98.41           C  
ATOM   1578  HD2 PHE A 106      -6.425   9.279   0.353  1.00 98.41           H  
ATOM   1579  CE1 PHE A 106      -7.347   8.613   4.071  1.00 98.41           C  
ATOM   1580  HE1 PHE A 106      -7.596   8.415   5.103  1.00 98.41           H  
ATOM   1581  CE2 PHE A 106      -6.900   7.784   1.825  1.00 98.41           C  
ATOM   1582  HE2 PHE A 106      -6.797   6.955   1.140  1.00 98.41           H  
ATOM   1583  CZ  PHE A 106      -7.212   7.547   3.173  1.00 98.41           C  
ATOM   1584  HZ  PHE A 106      -7.338   6.537   3.534  1.00 98.41           H  
ATOM   1585  N   GLU A 107      -9.417  12.717   2.598  1.00 98.27           N  
ATOM   1586  H   GLU A 107      -8.712  13.329   2.984  1.00 98.27           H  
ATOM   1587  CA  GLU A 107     -10.729  12.681   3.254  1.00 98.27           C  
ATOM   1588  HA  GLU A 107     -10.880  11.697   3.698  1.00 98.27           H  
ATOM   1589  C   GLU A 107     -11.880  12.928   2.261  1.00 98.27           C  
ATOM   1590  CB  GLU A 107     -10.768  13.748   4.359  1.00 98.27           C  
ATOM   1591  HB2 GLU A 107     -10.479  14.697   3.907  1.00 98.27           H  
ATOM   1592  HB3 GLU A 107     -11.793  13.843   4.718  1.00 98.27           H  
ATOM   1593  O   GLU A 107     -12.926  12.286   2.346  1.00 98.27           O  
ATOM   1594  CG  GLU A 107      -9.862  13.453   5.572  1.00 98.27           C  
ATOM   1595  HG2 GLU A 107      -8.867  13.177   5.223  1.00 98.27           H  
ATOM   1596  HG3 GLU A 107     -10.277  12.601   6.111  1.00 98.27           H  
ATOM   1597  CD  GLU A 107      -9.735  14.659   6.529  1.00 98.27           C  
ATOM   1598  OE1 GLU A 107      -9.159  14.506   7.631  1.00 98.27           O  
ATOM   1599  OE2 GLU A 107     -10.187  15.772   6.163  1.00 98.27           O  
ATOM   1600  N   GLN A 108     -11.683  13.826   1.287  1.00 98.11           N  
ATOM   1601  H   GLN A 108     -10.811  14.337   1.290  1.00 98.11           H  
ATOM   1602  CA  GLN A 108     -12.655  14.094   0.219  1.00 98.11           C  
ATOM   1603  HA  GLN A 108     -13.647  14.206   0.657  1.00 98.11           H  
ATOM   1604  C   GLN A 108     -12.747  12.963  -0.811  1.00 98.11           C  
ATOM   1605  CB  GLN A 108     -12.274  15.393  -0.506  1.00 98.11           C  
ATOM   1606  HB2 GLN A 108     -12.855  15.477  -1.425  1.00 98.11           H  
ATOM   1607  HB3 GLN A 108     -11.218  15.358  -0.774  1.00 98.11           H  
ATOM   1608  O   GLN A 108     -13.815  12.738  -1.378  1.00 98.11           O  
ATOM   1609  CG  GLN A 108     -12.545  16.637   0.345  1.00 98.11           C  
ATOM   1610  HG2 GLN A 108     -13.620  16.800   0.418  1.00 98.11           H  
ATOM   1611  HG3 GLN A 108     -12.165  16.481   1.355  1.00 98.11           H  
ATOM   1612  CD  GLN A 108     -11.897  17.887  -0.242  1.00 98.11           C  
ATOM   1613  NE2 GLN A 108     -11.397  18.772   0.590  1.00 98.11           N  
ATOM   1614 HE21 GLN A 108     -11.311  18.516   1.563  1.00 98.11           H  
ATOM   1615 HE22 GLN A 108     -10.931  19.563   0.169  1.00 98.11           H  
ATOM   1616  OE1 GLN A 108     -11.836  18.113  -1.440  1.00 98.11           O  
ATOM   1617  N   ALA A 109     -11.636  12.280  -1.088  1.00 98.16           N  
ATOM   1618  H   ALA A 109     -10.783  12.529  -0.607  1.00 98.16           H  
ATOM   1619  CA  ALA A 109     -11.562  11.232  -2.099  1.00 98.16           C  
ATOM   1620  HA  ALA A 109     -12.208  11.509  -2.932  1.00 98.16           H  
ATOM   1621  C   ALA A 109     -12.052   9.866  -1.595  1.00 98.16           C  
ATOM   1622  CB  ALA A 109     -10.121  11.160  -2.619  1.00 98.16           C  
ATOM   1623  HB1 ALA A 109      -9.814  12.135  -2.998  1.00 98.16           H  
ATOM   1624  HB2 ALA A 109     -10.058  10.434  -3.429  1.00 98.16           H  
ATOM   1625  HB3 ALA A 109      -9.451  10.859  -1.815  1.00 98.16           H  
ATOM   1626  O   ALA A 109     -12.419   9.036  -2.424  1.00 98.16           O  
ATOM   1627  N   ALA A 110     -12.059   9.639  -0.277  1.00 98.47           N  
ATOM   1628  H   ALA A 110     -11.671  10.353   0.323  1.00 98.47           H  
ATOM   1629  CA  ALA A 110     -12.374   8.350   0.339  1.00 98.47           C  
ATOM   1630  HA  ALA A 110     -12.828   7.700  -0.409  1.00 98.47           H  
ATOM   1631  C   ALA A 110     -13.397   8.443   1.499  1.00 98.47           C  
ATOM   1632  CB  ALA A 110     -11.038   7.722   0.758  1.00 98.47           C  
ATOM   1633  HB1 ALA A 110     -10.394   7.603  -0.113  1.00 98.47           H  
ATOM   1634  HB2 ALA A 110     -11.216   6.743   1.202  1.00 98.47           H  
ATOM   1635  HB3 ALA A 110     -10.539   8.356   1.491  1.00 98.47           H  
ATOM   1636  O   ALA A 110     -13.139   7.915   2.589  1.00 98.47           O  
ATOM   1637  N   PRO A 111     -14.563   9.095   1.318  1.00 98.40           N  
ATOM   1638  CA  PRO A 111     -15.503   9.340   2.413  1.00 98.40           C  
ATOM   1639  HA  PRO A 111     -15.004   9.925   3.185  1.00 98.40           H  
ATOM   1640  C   PRO A 111     -16.030   8.050   3.062  1.00 98.40           C  
ATOM   1641  CB  PRO A 111     -16.627  10.181   1.801  1.00 98.40           C  
ATOM   1642  HB2 PRO A 111     -16.391  11.238   1.928  1.00 98.40           H  
ATOM   1643  HB3 PRO A 111     -17.599   9.957   2.241  1.00 98.40           H  
ATOM   1644  O   PRO A 111     -16.273   8.033   4.270  1.00 98.40           O  
ATOM   1645  CG  PRO A 111     -16.589   9.837   0.313  1.00 98.40           C  
ATOM   1646  HG2 PRO A 111     -17.170   8.933   0.132  1.00 98.40           H  
ATOM   1647  HG3 PRO A 111     -16.963  10.655  -0.302  1.00 98.40           H  
ATOM   1648  CD  PRO A 111     -15.108   9.575   0.055  1.00 98.40           C  
ATOM   1649  HD2 PRO A 111     -14.619  10.510  -0.219  1.00 98.40           H  
ATOM   1650  HD3 PRO A 111     -14.990   8.837  -0.738  1.00 98.40           H  
ATOM   1651  N   GLU A 112     -16.166   6.952   2.315  1.00 98.69           N  
ATOM   1652  H   GLU A 112     -16.029   7.021   1.317  1.00 98.69           H  
ATOM   1653  CA  GLU A 112     -16.585   5.649   2.842  1.00 98.69           C  
ATOM   1654  HA  GLU A 112     -17.506   5.782   3.411  1.00 98.69           H  
ATOM   1655  C   GLU A 112     -15.539   5.063   3.801  1.00 98.69           C  
ATOM   1656  CB  GLU A 112     -16.872   4.645   1.708  1.00 98.69           C  
ATOM   1657  HB2 GLU A 112     -17.147   3.702   2.179  1.00 98.69           H  
ATOM   1658  HB3 GLU A 112     -15.965   4.464   1.132  1.00 98.69           H  
ATOM   1659  O   GLU A 112     -15.899   4.577   4.877  1.00 98.69           O  
ATOM   1660  CG  GLU A 112     -18.028   5.021   0.764  1.00 98.69           C  
ATOM   1661  HG2 GLU A 112     -18.292   4.133   0.189  1.00 98.69           H  
ATOM   1662  HG3 GLU A 112     -18.894   5.284   1.372  1.00 98.69           H  
ATOM   1663  CD  GLU A 112     -17.719   6.163  -0.221  1.00 98.69           C  
ATOM   1664  OE1 GLU A 112     -18.696   6.738  -0.749  1.00 98.69           O  
ATOM   1665  OE2 GLU A 112     -16.527   6.525  -0.367  1.00 98.69           O  
ATOM   1666  N   ALA A 113     -14.246   5.170   3.468  1.00 98.76           N  
ATOM   1667  H   ALA A 113     -14.010   5.640   2.606  1.00 98.76           H  
ATOM   1668  CA  ALA A 113     -13.156   4.738   4.344  1.00 98.76           C  
ATOM   1669  HA  ALA A 113     -13.329   3.701   4.632  1.00 98.76           H  
ATOM   1670  C   ALA A 113     -13.110   5.577   5.632  1.00 98.76           C  
ATOM   1671  CB  ALA A 113     -11.830   4.808   3.578  1.00 98.76           C  
ATOM   1672  HB1 ALA A 113     -11.576   5.844   3.354  1.00 98.76           H  
ATOM   1673  HB2 ALA A 113     -11.034   4.375   4.185  1.00 98.76           H  
ATOM   1674  HB3 ALA A 113     -11.903   4.245   2.648  1.00 98.76           H  
ATOM   1675  O   ALA A 113     -13.034   5.026   6.735  1.00 98.76           O  
ATOM   1676  N   ILE A 114     -13.264   6.904   5.514  1.00 98.67           N  
ATOM   1677  H   ILE A 114     -13.300   7.294   4.582  1.00 98.67           H  
ATOM   1678  CA  ILE A 114     -13.374   7.810   6.670  1.00 98.67           C  
ATOM   1679  HA  ILE A 114     -12.493   7.677   7.298  1.00 98.67           H  
ATOM   1680  C   ILE A 114     -14.591   7.454   7.531  1.00 98.67           C  
ATOM   1681  CB  ILE A 114     -13.438   9.287   6.215  1.00 98.67           C  
ATOM   1682  HB  ILE A 114     -14.315   9.413   5.580  1.00 98.67           H  
ATOM   1683  O   ILE A 114     -14.515   7.468   8.761  1.00 98.67           O  
ATOM   1684  CG1 ILE A 114     -12.212   9.730   5.389  1.00 98.67           C  
ATOM   1685 HG12 ILE A 114     -12.316  10.791   5.159  1.00 98.67           H  
ATOM   1686 HG13 ILE A 114     -12.205   9.201   4.437  1.00 98.67           H  
ATOM   1687  CG2 ILE A 114     -13.606  10.233   7.421  1.00 98.67           C  
ATOM   1688 HG21 ILE A 114     -13.536  11.269   7.089  1.00 98.67           H  
ATOM   1689 HG22 ILE A 114     -14.583  10.094   7.885  1.00 98.67           H  
ATOM   1690 HG23 ILE A 114     -12.824  10.049   8.157  1.00 98.67           H  
ATOM   1691  CD1 ILE A 114     -10.850   9.506   6.051  1.00 98.67           C  
ATOM   1692 HD11 ILE A 114     -10.795  10.030   7.005  1.00 98.67           H  
ATOM   1693 HD12 ILE A 114     -10.671   8.441   6.202  1.00 98.67           H  
ATOM   1694 HD13 ILE A 114     -10.070   9.897   5.397  1.00 98.67           H  
ATOM   1695  N   ALA A 115     -15.715   7.082   6.918  1.00 98.59           N  
ATOM   1696  H   ALA A 115     -15.749   7.124   5.910  1.00 98.59           H  
ATOM   1697  CA  ALA A 115     -16.913   6.670   7.640  1.00 98.59           C  
ATOM   1698  HA  ALA A 115     -17.115   7.418   8.407  1.00 98.59           H  
ATOM   1699  C   ALA A 115     -16.759   5.316   8.363  1.00 98.59           C  
ATOM   1700  CB  ALA A 115     -18.091   6.669   6.661  1.00 98.59           C  
ATOM   1701  HB1 ALA A 115     -17.941   5.904   5.900  1.00 98.59           H  
ATOM   1702  HB2 ALA A 115     -18.168   7.642   6.177  1.00 98.59           H  
ATOM   1703  HB3 ALA A 115     -19.012   6.466   7.208  1.00 98.59           H  
ATOM   1704  O   ALA A 115     -17.486   5.071   9.329  1.00 98.59           O  
ATOM   1705  N   ALA A 116     -15.828   4.458   7.930  1.00 98.61           N  
ATOM   1706  H   ALA A 116     -15.330   4.694   7.084  1.00 98.61           H  
ATOM   1707  CA  ALA A 116     -15.532   3.154   8.530  1.00 98.61           C  
ATOM   1708  HA  ALA A 116     -16.437   2.772   9.003  1.00 98.61           H  
ATOM   1709  C   ALA A 116     -14.440   3.196   9.620  1.00 98.61           C  
ATOM   1710  CB  ALA A 116     -15.160   2.187   7.400  1.00 98.61           C  
ATOM   1711  HB1 ALA A 116     -15.032   1.180   7.797  1.00 98.61           H  
ATOM   1712  HB2 ALA A 116     -15.948   2.173   6.648  1.00 98.61           H  
ATOM   1713  HB3 ALA A 116     -14.230   2.507   6.929  1.00 98.61           H  
ATOM   1714  O   ALA A 116     -14.224   2.200  10.313  1.00 98.61           O  
ATOM   1715  N   GLN A 117     -13.771   4.338   9.824  1.00 98.27           N  
ATOM   1716  H   GLN A 117     -13.949   5.093   9.177  1.00 98.27           H  
ATOM   1717  CA  GLN A 117     -12.579   4.451  10.678  1.00 98.27           C  
ATOM   1718  HA  GLN A 117     -11.786   3.863  10.216  1.00 98.27           H  
ATOM   1719  C   GLN A 117     -12.751   3.925  12.114  1.00 98.27           C  
ATOM   1720  CB  GLN A 117     -12.105   5.912  10.704  1.00 98.27           C  
ATOM   1721  HB2 GLN A 117     -11.988   6.268   9.680  1.00 98.27           H  
ATOM   1722  HB3 GLN A 117     -11.128   5.950  11.186  1.00 98.27           H  
ATOM   1723  O   GLN A 117     -11.795   3.428  12.697  1.00 98.27           O  
ATOM   1724  CG  GLN A 117     -13.066   6.845  11.460  1.00 98.27           C  
ATOM   1725  HG2 GLN A 117     -14.067   6.791  11.031  1.00 98.27           H  
ATOM   1726  HG3 GLN A 117     -13.150   6.529  12.500  1.00 98.27           H  
ATOM   1727  CD  GLN A 117     -12.580   8.285  11.475  1.00 98.27           C  
ATOM   1728  NE2 GLN A 117     -13.454   9.256  11.395  1.00 98.27           N  
ATOM   1729 HE21 GLN A 117     -13.025  10.163  11.281  1.00 98.27           H  
ATOM   1730 HE22 GLN A 117     -14.341   9.049  10.958  1.00 98.27           H  
ATOM   1731  OE1 GLN A 117     -11.423   8.566  11.710  1.00 98.27           O  
ATOM   1732  N   ALA A 118     -13.948   4.021  12.705  1.00 98.38           N  
ATOM   1733  H   ALA A 118     -14.722   4.376  12.163  1.00 98.38           H  
ATOM   1734  CA  ALA A 118     -14.187   3.518  14.059  1.00 98.38           C  
ATOM   1735  HA  ALA A 118     -13.431   3.933  14.725  1.00 98.38           H  
ATOM   1736  C   ALA A 118     -14.035   1.990  14.120  1.00 98.38           C  
ATOM   1737  CB  ALA A 118     -15.563   3.993  14.541  1.00 98.38           C  
ATOM   1738  HB1 ALA A 118     -16.344   3.603  13.889  1.00 98.38           H  
ATOM   1739  HB2 ALA A 118     -15.736   3.627  15.553  1.00 98.38           H  
ATOM   1740  HB3 ALA A 118     -15.603   5.083  14.542  1.00 98.38           H  
ATOM   1741  O   ALA A 118     -13.266   1.493  14.937  1.00 98.38           O  
ATOM   1742  N   VAL A 119     -14.674   1.273  13.189  1.00 98.46           N  
ATOM   1743  H   VAL A 119     -15.197   1.762  12.477  1.00 98.46           H  
ATOM   1744  CA  VAL A 119     -14.583  -0.192  13.076  1.00 98.46           C  
ATOM   1745  HA  VAL A 119     -14.843  -0.638  14.036  1.00 98.46           H  
ATOM   1746  C   VAL A 119     -13.154  -0.619  12.748  1.00 98.46           C  
ATOM   1747  CB  VAL A 119     -15.558  -0.723  12.004  1.00 98.46           C  
ATOM   1748  HB  VAL A 119     -15.295  -0.301  11.034  1.00 98.46           H  
ATOM   1749  O   VAL A 119     -12.640  -1.565  13.333  1.00 98.46           O  
ATOM   1750  CG1 VAL A 119     -15.498  -2.251  11.897  1.00 98.46           C  
ATOM   1751 HG11 VAL A 119     -15.697  -2.705  12.868  1.00 98.46           H  
ATOM   1752 HG12 VAL A 119     -16.241  -2.606  11.183  1.00 98.46           H  
ATOM   1753 HG13 VAL A 119     -14.518  -2.574  11.544  1.00 98.46           H  
ATOM   1754  CG2 VAL A 119     -17.005  -0.322  12.327  1.00 98.46           C  
ATOM   1755 HG21 VAL A 119     -17.269  -0.662  13.328  1.00 98.46           H  
ATOM   1756 HG22 VAL A 119     -17.129   0.759  12.262  1.00 98.46           H  
ATOM   1757 HG23 VAL A 119     -17.684  -0.789  11.613  1.00 98.46           H  
ATOM   1758  N   LEU A 120     -12.477   0.118  11.863  1.00 98.72           N  
ATOM   1759  H   LEU A 120     -12.968   0.865  11.394  1.00 98.72           H  
ATOM   1760  CA  LEU A 120     -11.087  -0.157  11.494  1.00 98.72           C  
ATOM   1761  HA  LEU A 120     -10.999  -1.201  11.195  1.00 98.72           H  
ATOM   1762  C   LEU A 120     -10.120   0.043  12.673  1.00 98.72           C  
ATOM   1763  CB  LEU A 120     -10.707   0.739  10.307  1.00 98.72           C  
ATOM   1764  HB2 LEU A 120      -9.643   0.625  10.097  1.00 98.72           H  
ATOM   1765  HB3 LEU A 120     -10.876   1.775  10.602  1.00 98.72           H  
ATOM   1766  O   LEU A 120      -9.207  -0.760  12.855  1.00 98.72           O  
ATOM   1767  CG  LEU A 120     -11.498   0.458   9.017  1.00 98.72           C  
ATOM   1768  HG  LEU A 120     -12.568   0.520   9.216  1.00 98.72           H  
ATOM   1769  CD1 LEU A 120     -11.146   1.519   7.980  1.00 98.72           C  
ATOM   1770 HD11 LEU A 120     -11.342   2.513   8.383  1.00 98.72           H  
ATOM   1771 HD12 LEU A 120     -10.099   1.432   7.691  1.00 98.72           H  
ATOM   1772 HD13 LEU A 120     -11.780   1.391   7.102  1.00 98.72           H  
ATOM   1773  CD2 LEU A 120     -11.197  -0.919   8.425  1.00 98.72           C  
ATOM   1774 HD21 LEU A 120     -10.127  -1.017   8.241  1.00 98.72           H  
ATOM   1775 HD22 LEU A 120     -11.728  -1.036   7.481  1.00 98.72           H  
ATOM   1776 HD23 LEU A 120     -11.526  -1.706   9.103  1.00 98.72           H  
ATOM   1777  N   ARG A 121     -10.331   1.072  13.506  1.00 98.29           N  
ATOM   1778  H   ARG A 121     -11.085   1.708  13.292  1.00 98.29           H  
ATOM   1779  CA  ARG A 121      -9.551   1.277  14.738  1.00 98.29           C  
ATOM   1780  HA  ARG A 121      -8.490   1.232  14.493  1.00 98.29           H  
ATOM   1781  C   ARG A 121      -9.782   0.159  15.748  1.00 98.29           C  
ATOM   1782  CB  ARG A 121      -9.871   2.640  15.373  1.00 98.29           C  
ATOM   1783  HB2 ARG A 121     -10.949   2.799  15.395  1.00 98.29           H  
ATOM   1784  HB3 ARG A 121      -9.505   2.629  16.400  1.00 98.29           H  
ATOM   1785  O   ARG A 121      -8.825  -0.268  16.388  1.00 98.29           O  
ATOM   1786  CG  ARG A 121      -9.182   3.797  14.637  1.00 98.29           C  
ATOM   1787  HG2 ARG A 121      -8.121   3.560  14.551  1.00 98.29           H  
ATOM   1788  HG3 ARG A 121      -9.576   3.898  13.626  1.00 98.29           H  
ATOM   1789  CD  ARG A 121      -9.319   5.127  15.393  1.00 98.29           C  
ATOM   1790  HD2 ARG A 121      -8.314   5.509  15.576  1.00 98.29           H  
ATOM   1791  HD3 ARG A 121      -9.770   4.957  16.371  1.00 98.29           H  
ATOM   1792  NE  ARG A 121     -10.058   6.158  14.637  1.00 98.29           N  
ATOM   1793  HE  ARG A 121      -9.548   6.626  13.902  1.00 98.29           H  
ATOM   1794  NH1 ARG A 121     -12.024   6.127  15.834  1.00 98.29           N  
ATOM   1795 HH11 ARG A 121     -11.764   5.221  16.196  1.00 98.29           H  
ATOM   1796 HH12 ARG A 121     -12.933   6.525  16.023  1.00 98.29           H  
ATOM   1797  NH2 ARG A 121     -11.654   7.739  14.342  1.00 98.29           N  
ATOM   1798 HH21 ARG A 121     -12.525   8.189  14.584  1.00 98.29           H  
ATOM   1799 HH22 ARG A 121     -11.123   8.114  13.569  1.00 98.29           H  
ATOM   1800  CZ  ARG A 121     -11.238   6.663  14.938  1.00 98.29           C  
ATOM   1801  N   ASP A 122     -11.017  -0.307  15.897  1.00 98.00           N  
ATOM   1802  H   ASP A 122     -11.774   0.130  15.390  1.00 98.00           H  
ATOM   1803  CA  ASP A 122     -11.338  -1.399  16.819  1.00 98.00           C  
ATOM   1804  HA  ASP A 122     -10.882  -1.191  17.787  1.00 98.00           H  
ATOM   1805  C   ASP A 122     -10.742  -2.730  16.337  1.00 98.00           C  
ATOM   1806  CB  ASP A 122     -12.857  -1.477  17.030  1.00 98.00           C  
ATOM   1807  HB2 ASP A 122     -13.081  -2.382  17.596  1.00 98.00           H  
ATOM   1808  HB3 ASP A 122     -13.353  -1.554  16.062  1.00 98.00           H  
ATOM   1809  O   ASP A 122     -10.103  -3.426  17.124  1.00 98.00           O  
ATOM   1810  CG  ASP A 122     -13.427  -0.277  17.806  1.00 98.00           C  
ATOM   1811  OD1 ASP A 122     -12.638   0.470  18.444  1.00 98.00           O  
ATOM   1812  OD2 ASP A 122     -14.668  -0.120  17.781  1.00 98.00           O  
ATOM   1813  N   TYR A 123     -10.840  -3.024  15.035  1.00 98.35           N  
ATOM   1814  H   TYR A 123     -11.408  -2.423  14.455  1.00 98.35           H  
ATOM   1815  CA  TYR A 123     -10.147  -4.143  14.386  1.00 98.35           C  
ATOM   1816  HA  TYR A 123     -10.512  -5.083  14.799  1.00 98.35           H  
ATOM   1817  C   TYR A 123      -8.634  -4.094  14.639  1.00 98.35           C  
ATOM   1818  CB  TYR A 123     -10.456  -4.114  12.880  1.00 98.35           C  
ATOM   1819  HB2 TYR A 123     -11.476  -4.464  12.723  1.00 98.35           H  
ATOM   1820  HB3 TYR A 123     -10.413  -3.084  12.526  1.00 98.35           H  
ATOM   1821  O   TYR A 123      -8.047  -5.074  15.098  1.00 98.35           O  
ATOM   1822  CG  TYR A 123      -9.510  -4.940  12.033  1.00 98.35           C  
ATOM   1823  CD1 TYR A 123      -8.439  -4.313  11.367  1.00 98.35           C  
ATOM   1824  HD1 TYR A 123      -8.297  -3.247  11.464  1.00 98.35           H  
ATOM   1825  CD2 TYR A 123      -9.667  -6.335  11.950  1.00 98.35           C  
ATOM   1826  HD2 TYR A 123     -10.461  -6.830  12.491  1.00 98.35           H  
ATOM   1827  CE1 TYR A 123      -7.539  -5.069  10.597  1.00 98.35           C  
ATOM   1828  HE1 TYR A 123      -6.718  -4.581  10.093  1.00 98.35           H  
ATOM   1829  CE2 TYR A 123      -8.771  -7.095  11.178  1.00 98.35           C  
ATOM   1830  HE2 TYR A 123      -8.877  -8.169  11.129  1.00 98.35           H  
ATOM   1831  OH  TYR A 123      -6.824  -7.198   9.784  1.00 98.35           O  
ATOM   1832  HH  TYR A 123      -6.108  -6.645   9.461  1.00 98.35           H  
ATOM   1833  CZ  TYR A 123      -7.709  -6.465  10.498  1.00 98.35           C  
ATOM   1834  N   TYR A 124      -8.008  -2.935  14.415  1.00 98.13           N  
ATOM   1835  H   TYR A 124      -8.536  -2.176  14.008  1.00 98.13           H  
ATOM   1836  CA  TYR A 124      -6.572  -2.758  14.617  1.00 98.13           C  
ATOM   1837  HA  TYR A 124      -6.042  -3.469  13.983  1.00 98.13           H  
ATOM   1838  C   TYR A 124      -6.155  -3.018  16.061  1.00 98.13           C  
ATOM   1839  CB  TYR A 124      -6.178  -1.341  14.208  1.00 98.13           C  
ATOM   1840  HB2 TYR A 124      -6.712  -0.622  14.830  1.00 98.13           H  
ATOM   1841  HB3 TYR A 124      -6.520  -1.193  13.184  1.00 98.13           H  
ATOM   1842  O   TYR A 124      -5.228  -3.783  16.303  1.00 98.13           O  
ATOM   1843  CG  TYR A 124      -4.689  -1.066  14.292  1.00 98.13           C  
ATOM   1844  CD1 TYR A 124      -4.188  -0.149  15.238  1.00 98.13           C  
ATOM   1845  HD1 TYR A 124      -4.868   0.379  15.891  1.00 98.13           H  
ATOM   1846  CD2 TYR A 124      -3.800  -1.755  13.447  1.00 98.13           C  
ATOM   1847  HD2 TYR A 124      -4.178  -2.463  12.724  1.00 98.13           H  
ATOM   1848  CE1 TYR A 124      -2.801   0.073  15.343  1.00 98.13           C  
ATOM   1849  HE1 TYR A 124      -2.414   0.772  16.070  1.00 98.13           H  
ATOM   1850  CE2 TYR A 124      -2.416  -1.533  13.545  1.00 98.13           C  
ATOM   1851  HE2 TYR A 124      -1.732  -2.080  12.914  1.00 98.13           H  
ATOM   1852  OH  TYR A 124      -0.573  -0.408  14.574  1.00 98.13           O  
ATOM   1853  HH  TYR A 124      -0.325   0.094  15.353  1.00 98.13           H  
ATOM   1854  CZ  TYR A 124      -1.912  -0.618  14.490  1.00 98.13           C  
ATOM   1855  N   LYS A 125      -6.867  -2.427  17.031  1.00 97.02           N  
ATOM   1856  H   LYS A 125      -7.643  -1.847  16.746  1.00 97.02           H  
ATOM   1857  CA  LYS A 125      -6.611  -2.596  18.474  1.00 97.02           C  
ATOM   1858  HA  LYS A 125      -5.570  -2.358  18.693  1.00 97.02           H  
ATOM   1859  C   LYS A 125      -6.831  -4.027  18.968  1.00 97.02           C  
ATOM   1860  CB  LYS A 125      -7.535  -1.665  19.261  1.00 97.02           C  
ATOM   1861  HB2 LYS A 125      -7.508  -1.941  20.315  1.00 97.02           H  
ATOM   1862  HB3 LYS A 125      -8.555  -1.807  18.902  1.00 97.02           H  
ATOM   1863  O   LYS A 125      -6.294  -4.385  20.013  1.00 97.02           O  
ATOM   1864  CG  LYS A 125      -7.136  -0.190  19.146  1.00 97.02           C  
ATOM   1865  HG2 LYS A 125      -6.989   0.089  18.103  1.00 97.02           H  
ATOM   1866  HG3 LYS A 125      -6.207  -0.019  19.690  1.00 97.02           H  
ATOM   1867  CD  LYS A 125      -8.260   0.648  19.754  1.00 97.02           C  
ATOM   1868  HD2 LYS A 125      -9.192   0.407  19.241  1.00 97.02           H  
ATOM   1869  HD3 LYS A 125      -8.362   0.399  20.810  1.00 97.02           H  
ATOM   1870  CE  LYS A 125      -7.974   2.136  19.593  1.00 97.02           C  
ATOM   1871  HE2 LYS A 125      -7.061   2.383  20.135  1.00 97.02           H  
ATOM   1872  HE3 LYS A 125      -7.810   2.340  18.535  1.00 97.02           H  
ATOM   1873  NZ  LYS A 125      -9.126   2.913  20.102  1.00 97.02           N  
ATOM   1874  HZ1 LYS A 125      -9.964   2.611  19.625  1.00 97.02           H  
ATOM   1875  HZ2 LYS A 125      -9.254   2.727  21.086  1.00 97.02           H  
ATOM   1876  HZ3 LYS A 125      -8.983   3.902  19.956  1.00 97.02           H  
ATOM   1877  N   ALA A 126      -7.625  -4.817  18.247  1.00 96.44           N  
ATOM   1878  H   ALA A 126      -8.086  -4.425  17.439  1.00 96.44           H  
ATOM   1879  CA  ALA A 126      -7.866  -6.228  18.530  1.00 96.44           C  
ATOM   1880  HA  ALA A 126      -7.820  -6.375  19.609  1.00 96.44           H  
ATOM   1881  C   ALA A 126      -6.803  -7.170  17.923  1.00 96.44           C  
ATOM   1882  CB  ALA A 126      -9.291  -6.568  18.074  1.00 96.44           C  
ATOM   1883  HB1 ALA A 126      -9.367  -6.466  16.991  1.00 96.44           H  
ATOM   1884  HB2 ALA A 126      -9.530  -7.595  18.348  1.00 96.44           H  
ATOM   1885  HB3 ALA A 126     -10.005  -5.896  18.548  1.00 96.44           H  
ATOM   1886  O   ALA A 126      -6.967  -8.387  18.001  1.00 96.44           O  
ATOM   1887  N   GLY A 127      -5.732  -6.633  17.328  1.00 97.10           N  
ATOM   1888  H   GLY A 127      -5.637  -5.628  17.312  1.00 97.10           H  
ATOM   1889  CA  GLY A 127      -4.650  -7.413  16.712  1.00 97.10           C  
ATOM   1890  HA2 GLY A 127      -4.609  -8.411  17.149  1.00 97.10           H  
ATOM   1891  HA3 GLY A 127      -3.696  -6.926  16.911  1.00 97.10           H  
ATOM   1892  C   GLY A 127      -4.776  -7.558  15.199  1.00 97.10           C  
ATOM   1893  O   GLY A 127      -4.040  -8.321  14.586  1.00 97.10           O  
ATOM   1894  N   GLY A 128      -5.716  -6.851  14.575  1.00 98.22           N  
ATOM   1895  H   GLY A 128      -6.326  -6.255  15.116  1.00 98.22           H  
ATOM   1896  CA  GLY A 128      -5.831  -6.804  13.126  1.00 98.22           C  
ATOM   1897  HA2 GLY A 128      -5.851  -7.816  12.722  1.00 98.22           H  
ATOM   1898  HA3 GLY A 128      -6.772  -6.309  12.885  1.00 98.22           H  
ATOM   1899  C   GLY A 128      -4.691  -6.011  12.486  1.00 98.22           C  
ATOM   1900  O   GLY A 128      -4.342  -4.927  12.952  1.00 98.22           O  
ATOM   1901  N   SER A 129      -4.135  -6.520  11.389  1.00 98.69           N  
ATOM   1902  H   SER A 129      -4.429  -7.438  11.086  1.00 98.69           H  
ATOM   1903  CA  SER A 129      -3.105  -5.844  10.596  1.00 98.69           C  
ATOM   1904  HA  SER A 129      -2.667  -5.054  11.206  1.00 98.69           H  
ATOM   1905  C   SER A 129      -3.665  -5.169   9.347  1.00 98.69           C  
ATOM   1906  CB  SER A 129      -1.993  -6.827  10.211  1.00 98.69           C  
ATOM   1907  HB2 SER A 129      -1.643  -6.615   9.201  1.00 98.69           H  
ATOM   1908  HB3 SER A 129      -2.342  -7.859  10.249  1.00 98.69           H  
ATOM   1909  O   SER A 129      -4.702  -5.578   8.815  1.00 98.69           O  
ATOM   1910  OG  SER A 129      -0.919  -6.663  11.098  1.00 98.69           O  
ATOM   1911  HG  SER A 129      -0.654  -5.745  11.002  1.00 98.69           H  
ATOM   1912  N   PHE A 130      -2.934  -4.170   8.848  1.00 98.90           N  
ATOM   1913  H   PHE A 130      -2.094  -3.898   9.338  1.00 98.90           H  
ATOM   1914  CA  PHE A 130      -3.233  -3.497   7.586  1.00 98.90           C  
ATOM   1915  HA  PHE A 130      -4.108  -3.966   7.136  1.00 98.90           H  
ATOM   1916  C   PHE A 130      -2.092  -3.609   6.580  1.00 98.90           C  
ATOM   1917  CB  PHE A 130      -3.578  -2.026   7.819  1.00 98.90           C  
ATOM   1918  HB2 PHE A 130      -2.761  -1.559   8.369  1.00 98.90           H  
ATOM   1919  HB3 PHE A 130      -3.657  -1.531   6.851  1.00 98.90           H  
ATOM   1920  O   PHE A 130      -0.920  -3.436   6.920  1.00 98.90           O  
ATOM   1921  CG  PHE A 130      -4.871  -1.801   8.562  1.00 98.90           C  
ATOM   1922  CD1 PHE A 130      -6.091  -2.166   7.969  1.00 98.90           C  
ATOM   1923  HD1 PHE A 130      -6.093  -2.600   6.980  1.00 98.90           H  
ATOM   1924  CD2 PHE A 130      -4.860  -1.183   9.821  1.00 98.90           C  
ATOM   1925  HD2 PHE A 130      -3.926  -0.875  10.268  1.00 98.90           H  
ATOM   1926  CE1 PHE A 130      -7.300  -1.954   8.653  1.00 98.90           C  
ATOM   1927  HE1 PHE A 130      -8.233  -2.249   8.195  1.00 98.90           H  
ATOM   1928  CE2 PHE A 130      -6.071  -0.927  10.479  1.00 98.90           C  
ATOM   1929  HE2 PHE A 130      -6.054  -0.373  11.405  1.00 98.90           H  
ATOM   1930  CZ  PHE A 130      -7.290  -1.333   9.912  1.00 98.90           C  
ATOM   1931  HZ  PHE A 130      -8.217  -1.146  10.433  1.00 98.90           H  
ATOM   1932  N   LEU A 131      -2.464  -3.824   5.322  1.00 98.94           N  
ATOM   1933  H   LEU A 131      -3.447  -3.973   5.147  1.00 98.94           H  
ATOM   1934  CA  LEU A 131      -1.648  -3.482   4.167  1.00 98.94           C  
ATOM   1935  HA  LEU A 131      -0.654  -3.181   4.498  1.00 98.94           H  
ATOM   1936  C   LEU A 131      -2.314  -2.288   3.478  1.00 98.94           C  
ATOM   1937  CB  LEU A 131      -1.506  -4.720   3.262  1.00 98.94           C  
ATOM   1938  HB2 LEU A 131      -1.012  -5.510   3.827  1.00 98.94           H  
ATOM   1939  HB3 LEU A 131      -2.502  -5.075   2.998  1.00 98.94           H  
ATOM   1940  O   LEU A 131      -3.460  -2.379   3.045  1.00 98.94           O  
ATOM   1941  CG  LEU A 131      -0.721  -4.474   1.961  1.00 98.94           C  
ATOM   1942  HG  LEU A 131      -1.260  -3.745   1.357  1.00 98.94           H  
ATOM   1943  CD1 LEU A 131       0.695  -3.953   2.214  1.00 98.94           C  
ATOM   1944 HD11 LEU A 131       1.243  -3.906   1.273  1.00 98.94           H  
ATOM   1945 HD12 LEU A 131       1.213  -4.619   2.904  1.00 98.94           H  
ATOM   1946 HD13 LEU A 131       0.658  -2.947   2.632  1.00 98.94           H  
ATOM   1947  CD2 LEU A 131      -0.614  -5.776   1.168  1.00 98.94           C  
ATOM   1948 HD21 LEU A 131      -0.060  -6.525   1.735  1.00 98.94           H  
ATOM   1949 HD22 LEU A 131      -0.112  -5.588   0.219  1.00 98.94           H  
ATOM   1950 HD23 LEU A 131      -1.612  -6.159   0.954  1.00 98.94           H  
ATOM   1951  N   PHE A 132      -1.612  -1.167   3.379  1.00 98.93           N  
ATOM   1952  H   PHE A 132      -0.685  -1.134   3.779  1.00 98.93           H  
ATOM   1953  CA  PHE A 132      -2.077   0.003   2.642  1.00 98.93           C  
ATOM   1954  HA  PHE A 132      -3.061  -0.189   2.213  1.00 98.93           H  
ATOM   1955  C   PHE A 132      -1.139   0.273   1.479  1.00 98.93           C  
ATOM   1956  CB  PHE A 132      -2.192   1.211   3.576  1.00 98.93           C  
ATOM   1957  HB2 PHE A 132      -1.234   1.365   4.073  1.00 98.93           H  
ATOM   1958  HB3 PHE A 132      -2.386   2.090   2.961  1.00 98.93           H  
ATOM   1959  O   PHE A 132       0.068   0.412   1.666  1.00 98.93           O  
ATOM   1960  CG  PHE A 132      -3.299   1.118   4.612  1.00 98.93           C  
ATOM   1961  CD1 PHE A 132      -4.611   0.794   4.222  1.00 98.93           C  
ATOM   1962  HD1 PHE A 132      -4.825   0.600   3.182  1.00 98.93           H  
ATOM   1963  CD2 PHE A 132      -3.023   1.365   5.967  1.00 98.93           C  
ATOM   1964  HD2 PHE A 132      -2.014   1.604   6.270  1.00 98.93           H  
ATOM   1965  CE1 PHE A 132      -5.637   0.701   5.178  1.00 98.93           C  
ATOM   1966  HE1 PHE A 132      -6.637   0.427   4.873  1.00 98.93           H  
ATOM   1967  CE2 PHE A 132      -4.049   1.286   6.926  1.00 98.93           C  
ATOM   1968  HE2 PHE A 132      -3.829   1.459   7.969  1.00 98.93           H  
ATOM   1969  CZ  PHE A 132      -5.356   0.948   6.532  1.00 98.93           C  
ATOM   1970  HZ  PHE A 132      -6.137   0.859   7.273  1.00 98.93           H  
ATOM   1971  N   THR A 133      -1.673   0.344   0.265  1.00 98.92           N  
ATOM   1972  H   THR A 133      -2.664   0.196   0.138  1.00 98.92           H  
ATOM   1973  CA  THR A 133      -0.849   0.583  -0.923  1.00 98.92           C  
ATOM   1974  HA  THR A 133       0.123   0.952  -0.594  1.00 98.92           H  
ATOM   1975  C   THR A 133      -1.417   1.707  -1.788  1.00 98.92           C  
ATOM   1976  CB  THR A 133      -0.556  -0.719  -1.686  1.00 98.92           C  
ATOM   1977  HB  THR A 133       0.087  -0.502  -2.539  1.00 98.92           H  
ATOM   1978  O   THR A 133      -2.624   1.969  -1.780  1.00 98.92           O  
ATOM   1979  CG2 THR A 133       0.095  -1.791  -0.816  1.00 98.92           C  
ATOM   1980 HG21 THR A 133       0.503  -2.585  -1.442  1.00 98.92           H  
ATOM   1981 HG22 THR A 133      -0.637  -2.215  -0.129  1.00 98.92           H  
ATOM   1982 HG23 THR A 133       0.896  -1.357  -0.217  1.00 98.92           H  
ATOM   1983  OG1 THR A 133      -1.722  -1.360  -2.114  1.00 98.92           O  
ATOM   1984  HG1 THR A 133      -1.429  -2.205  -2.463  1.00 98.92           H  
ATOM   1985  N   ARG A 134      -0.527   2.423  -2.489  1.00 98.46           N  
ATOM   1986  H   ARG A 134       0.446   2.170  -2.395  1.00 98.46           H  
ATOM   1987  CA  ARG A 134      -0.829   3.673  -3.213  1.00 98.46           C  
ATOM   1988  HA  ARG A 134       0.113   4.102  -3.554  1.00 98.46           H  
ATOM   1989  C   ARG A 134      -1.436   4.728  -2.276  1.00 98.46           C  
ATOM   1990  CB  ARG A 134      -1.661   3.369  -4.477  1.00 98.46           C  
ATOM   1991  HB2 ARG A 134      -1.858   4.304  -5.002  1.00 98.46           H  
ATOM   1992  HB3 ARG A 134      -2.615   2.925  -4.193  1.00 98.46           H  
ATOM   1993  O   ARG A 134      -0.901   4.951  -1.189  1.00 98.46           O  
ATOM   1994  CG  ARG A 134      -0.947   2.413  -5.443  1.00 98.46           C  
ATOM   1995  HG2 ARG A 134      -0.763   1.461  -4.944  1.00 98.46           H  
ATOM   1996  HG3 ARG A 134       0.014   2.833  -5.740  1.00 98.46           H  
ATOM   1997  CD  ARG A 134      -1.790   2.143  -6.694  1.00 98.46           C  
ATOM   1998  HD2 ARG A 134      -2.789   1.813  -6.410  1.00 98.46           H  
ATOM   1999  HD3 ARG A 134      -1.309   1.346  -7.261  1.00 98.46           H  
ATOM   2000  NE  ARG A 134      -1.882   3.325  -7.558  1.00 98.46           N  
ATOM   2001  HE  ARG A 134      -1.330   4.130  -7.297  1.00 98.46           H  
ATOM   2002  NH1 ARG A 134      -2.985   2.320  -9.298  1.00 98.46           N  
ATOM   2003 HH11 ARG A 134      -2.707   1.407  -8.967  1.00 98.46           H  
ATOM   2004 HH12 ARG A 134      -3.296   2.340 -10.259  1.00 98.46           H  
ATOM   2005  NH2 ARG A 134      -2.357   4.296  -9.581  1.00 98.46           N  
ATOM   2006 HH21 ARG A 134      -1.821   5.130  -9.388  1.00 98.46           H  
ATOM   2007 HH22 ARG A 134      -2.373   4.051 -10.560  1.00 98.46           H  
ATOM   2008  CZ  ARG A 134      -2.398   3.311  -8.770  1.00 98.46           C  
ATOM   2009  N   TYR A 135      -2.545   5.380  -2.633  1.00 98.67           N  
ATOM   2010  H   TYR A 135      -2.999   5.134  -3.501  1.00 98.67           H  
ATOM   2011  CA  TYR A 135      -3.107   6.477  -1.829  1.00 98.67           C  
ATOM   2012  HA  TYR A 135      -2.288   7.142  -1.553  1.00 98.67           H  
ATOM   2013  C   TYR A 135      -3.744   6.020  -0.512  1.00 98.67           C  
ATOM   2014  CB  TYR A 135      -4.103   7.286  -2.662  1.00 98.67           C  
ATOM   2015  HB2 TYR A 135      -4.489   8.108  -2.059  1.00 98.67           H  
ATOM   2016  HB3 TYR A 135      -4.939   6.638  -2.924  1.00 98.67           H  
ATOM   2017  O   TYR A 135      -3.954   6.846   0.378  1.00 98.67           O  
ATOM   2018  CG  TYR A 135      -3.509   7.858  -3.929  1.00 98.67           C  
ATOM   2019  CD1 TYR A 135      -2.378   8.699  -3.866  1.00 98.67           C  
ATOM   2020  HD1 TYR A 135      -1.969   8.996  -2.912  1.00 98.67           H  
ATOM   2021  CD2 TYR A 135      -4.066   7.510  -5.173  1.00 98.67           C  
ATOM   2022  HD2 TYR A 135      -4.937   6.873  -5.217  1.00 98.67           H  
ATOM   2023  CE1 TYR A 135      -1.759   9.136  -5.049  1.00 98.67           C  
ATOM   2024  HE1 TYR A 135      -0.865   9.741  -5.006  1.00 98.67           H  
ATOM   2025  CE2 TYR A 135      -3.471   7.975  -6.357  1.00 98.67           C  
ATOM   2026  HE2 TYR A 135      -3.886   7.721  -7.321  1.00 98.67           H  
ATOM   2027  OH  TYR A 135      -1.718   9.154  -7.441  1.00 98.67           O  
ATOM   2028  HH  TYR A 135      -0.862   9.567  -7.302  1.00 98.67           H  
ATOM   2029  CZ  TYR A 135      -2.303   8.758  -6.290  1.00 98.67           C  
ATOM   2030  N   ALA A 136      -3.981   4.715  -0.331  1.00 98.84           N  
ATOM   2031  H   ALA A 136      -3.774   4.072  -1.082  1.00 98.84           H  
ATOM   2032  CA  ALA A 136      -4.461   4.157   0.933  1.00 98.84           C  
ATOM   2033  HA  ALA A 136      -5.389   4.655   1.214  1.00 98.84           H  
ATOM   2034  C   ALA A 136      -3.447   4.365   2.070  1.00 98.84           C  
ATOM   2035  CB  ALA A 136      -4.748   2.669   0.735  1.00 98.84           C  
ATOM   2036  HB1 ALA A 136      -5.451   2.516  -0.084  1.00 98.84           H  
ATOM   2037  HB2 ALA A 136      -3.822   2.135   0.520  1.00 98.84           H  
ATOM   2038  HB3 ALA A 136      -5.186   2.262   1.647  1.00 98.84           H  
ATOM   2039  O   ALA A 136      -3.809   4.327   3.242  1.00 98.84           O  
ATOM   2040  N   THR A 137      -2.181   4.643   1.742  1.00 98.80           N  
ATOM   2041  H   THR A 137      -1.940   4.683   0.762  1.00 98.80           H  
ATOM   2042  CA  THR A 137      -1.113   4.939   2.710  1.00 98.80           C  
ATOM   2043  HA  THR A 137      -1.081   4.138   3.449  1.00 98.80           H  
ATOM   2044  C   THR A 137      -1.320   6.242   3.496  1.00 98.80           C  
ATOM   2045  CB  THR A 137       0.249   4.980   2.013  1.00 98.80           C  
ATOM   2046  HB  THR A 137       1.006   5.217   2.761  1.00 98.80           H  
ATOM   2047  O   THR A 137      -0.590   6.493   4.452  1.00 98.80           O  
ATOM   2048  CG2 THR A 137       0.637   3.658   1.356  1.00 98.80           C  
ATOM   2049 HG21 THR A 137       0.720   2.889   2.125  1.00 98.80           H  
ATOM   2050 HG22 THR A 137       1.604   3.773   0.866  1.00 98.80           H  
ATOM   2051 HG23 THR A 137      -0.106   3.345   0.623  1.00 98.80           H  
ATOM   2052  OG1 THR A 137       0.249   5.979   1.027  1.00 98.80           O  
ATOM   2053  HG1 THR A 137      -0.013   5.579   0.194  1.00 98.80           H  
ATOM   2054  N   ASN A 138      -2.339   7.046   3.164  1.00 98.57           N  
ATOM   2055  H   ASN A 138      -2.870   6.813   2.337  1.00 98.57           H  
ATOM   2056  CA  ASN A 138      -2.817   8.160   3.994  1.00 98.57           C  
ATOM   2057  HA  ASN A 138      -1.968   8.724   4.382  1.00 98.57           H  
ATOM   2058  C   ASN A 138      -3.639   7.678   5.212  1.00 98.57           C  
ATOM   2059  CB  ASN A 138      -3.675   9.091   3.122  1.00 98.57           C  
ATOM   2060  HB2 ASN A 138      -4.428   8.493   2.609  1.00 98.57           H  
ATOM   2061  HB3 ASN A 138      -4.189   9.803   3.767  1.00 98.57           H  
ATOM   2062  O   ASN A 138      -3.712   8.365   6.230  1.00 98.57           O  
ATOM   2063  CG  ASN A 138      -2.904   9.898   2.092  1.00 98.57           C  
ATOM   2064  ND2 ASN A 138      -2.623   9.347   0.937  1.00 98.57           N  
ATOM   2065 HD21 ASN A 138      -2.982   8.429   0.716  1.00 98.57           H  
ATOM   2066 HD22 ASN A 138      -2.103   9.918   0.286  1.00 98.57           H  
ATOM   2067  OD1 ASN A 138      -2.577  11.051   2.300  1.00 98.57           O  
ATOM   2068  N   MET A 139      -4.241   6.485   5.141  1.00 98.69           N  
ATOM   2069  H   MET A 139      -4.099   5.925   4.312  1.00 98.69           H  
ATOM   2070  CA  MET A 139      -5.156   5.956   6.159  1.00 98.69           C  
ATOM   2071  HA  MET A 139      -5.966   6.680   6.253  1.00 98.69           H  
ATOM   2072  C   MET A 139      -4.556   5.785   7.571  1.00 98.69           C  
ATOM   2073  CB  MET A 139      -5.750   4.629   5.657  1.00 98.69           C  
ATOM   2074  HB2 MET A 139      -6.030   4.732   4.608  1.00 98.69           H  
ATOM   2075  HB3 MET A 139      -5.004   3.839   5.733  1.00 98.69           H  
ATOM   2076  O   MET A 139      -5.282   6.026   8.538  1.00 98.69           O  
ATOM   2077  CG  MET A 139      -7.000   4.219   6.439  1.00 98.69           C  
ATOM   2078  HG2 MET A 139      -6.744   4.128   7.494  1.00 98.69           H  
ATOM   2079  HG3 MET A 139      -7.324   3.241   6.085  1.00 98.69           H  
ATOM   2080  SD  MET A 139      -8.381   5.382   6.253  1.00 98.69           S  
ATOM   2081  CE  MET A 139      -9.502   4.772   7.525  1.00 98.69           C  
ATOM   2082  HE1 MET A 139      -9.574   3.687   7.451  1.00 98.69           H  
ATOM   2083  HE2 MET A 139      -9.116   5.064   8.502  1.00 98.69           H  
ATOM   2084  HE3 MET A 139     -10.486   5.218   7.383  1.00 98.69           H  
ATOM   2085  N   PRO A 140      -3.267   5.424   7.763  1.00 98.71           N  
ATOM   2086  CA  PRO A 140      -2.655   5.366   9.093  1.00 98.71           C  
ATOM   2087  HA  PRO A 140      -3.101   4.537   9.642  1.00 98.71           H  
ATOM   2088  C   PRO A 140      -2.821   6.652   9.915  1.00 98.71           C  
ATOM   2089  CB  PRO A 140      -1.172   5.069   8.849  1.00 98.71           C  
ATOM   2090  HB2 PRO A 140      -0.735   4.486   9.660  1.00 98.71           H  
ATOM   2091  HB3 PRO A 140      -0.616   5.996   8.707  1.00 98.71           H  
ATOM   2092  O   PRO A 140      -3.011   6.570  11.132  1.00 98.71           O  
ATOM   2093  CG  PRO A 140      -1.188   4.289   7.541  1.00 98.71           C  
ATOM   2094  HG2 PRO A 140      -1.450   3.250   7.740  1.00 98.71           H  
ATOM   2095  HG3 PRO A 140      -0.238   4.365   7.014  1.00 98.71           H  
ATOM   2096  CD  PRO A 140      -2.309   4.971   6.767  1.00 98.71           C  
ATOM   2097  HD2 PRO A 140      -2.750   4.286   6.043  1.00 98.71           H  
ATOM   2098  HD3 PRO A 140      -1.901   5.853   6.273  1.00 98.71           H  
ATOM   2099  N   GLY A 141      -2.815   7.819   9.259  1.00 98.18           N  
ATOM   2100  H   GLY A 141      -2.673   7.818   8.259  1.00 98.18           H  
ATOM   2101  CA  GLY A 141      -3.059   9.110   9.901  1.00 98.18           C  
ATOM   2102  HA2 GLY A 141      -2.352   9.244  10.719  1.00 98.18           H  
ATOM   2103  HA3 GLY A 141      -2.893   9.900   9.169  1.00 98.18           H  
ATOM   2104  C   GLY A 141      -4.484   9.254  10.447  1.00 98.18           C  
ATOM   2105  O   GLY A 141      -4.674   9.780  11.541  1.00 98.18           O  
ATOM   2106  N   GLU A 142      -5.491   8.730   9.741  1.00 97.98           N  
ATOM   2107  H   GLU A 142      -5.273   8.272   8.868  1.00 97.98           H  
ATOM   2108  CA  GLU A 142      -6.901   8.745  10.180  1.00 97.98           C  
ATOM   2109  HA  GLU A 142      -7.153   9.733  10.566  1.00 97.98           H  
ATOM   2110  C   GLU A 142      -7.192   7.751  11.307  1.00 97.98           C  
ATOM   2111  CB  GLU A 142      -7.833   8.389   9.009  1.00 97.98           C  
ATOM   2112  HB2 GLU A 142      -8.865   8.441   9.357  1.00 97.98           H  
ATOM   2113  HB3 GLU A 142      -7.647   7.358   8.708  1.00 97.98           H  
ATOM   2114  O   GLU A 142      -8.057   7.955  12.166  1.00 97.98           O  
ATOM   2115  CG  GLU A 142      -7.696   9.275   7.770  1.00 97.98           C  
ATOM   2116  HG2 GLU A 142      -6.713   9.110   7.330  1.00 97.98           H  
ATOM   2117  HG3 GLU A 142      -8.441   8.943   7.047  1.00 97.98           H  
ATOM   2118  CD  GLU A 142      -7.892  10.765   8.049  1.00 97.98           C  
ATOM   2119  OE1 GLU A 142      -7.362  11.558   7.242  1.00 97.98           O  
ATOM   2120  OE2 GLU A 142      -8.378  11.148   9.140  1.00 97.98           O  
ATOM   2121  N   LEU A 143      -6.461   6.640  11.311  1.00 98.29           N  
ATOM   2122  H   LEU A 143      -5.803   6.510  10.556  1.00 98.29           H  
ATOM   2123  CA  LEU A 143      -6.632   5.580  12.297  1.00 98.29           C  
ATOM   2124  HA  LEU A 143      -7.682   5.542  12.587  1.00 98.29           H  
ATOM   2125  C   LEU A 143      -5.868   5.854  13.601  1.00 98.29           C  
ATOM   2126  CB  LEU A 143      -6.272   4.238  11.639  1.00 98.29           C  
ATOM   2127  HB2 LEU A 143      -6.339   3.450  12.389  1.00 98.29           H  
ATOM   2128  HB3 LEU A 143      -5.241   4.292  11.289  1.00 98.29           H  
ATOM   2129  O   LEU A 143      -6.038   5.105  14.563  1.00 98.29           O  
ATOM   2130  CG  LEU A 143      -7.173   3.861  10.446  1.00 98.29           C  
ATOM   2131  HG  LEU A 143      -7.091   4.617   9.665  1.00 98.29           H  
ATOM   2132  CD1 LEU A 143      -6.729   2.519   9.873  1.00 98.29           C  
ATOM   2133 HD11 LEU A 143      -6.822   1.742  10.631  1.00 98.29           H  
ATOM   2134 HD12 LEU A 143      -5.691   2.585   9.547  1.00 98.29           H  
ATOM   2135 HD13 LEU A 143      -7.345   2.257   9.013  1.00 98.29           H  
ATOM   2136  CD2 LEU A 143      -8.648   3.733  10.832  1.00 98.29           C  
ATOM   2137 HD21 LEU A 143      -9.215   3.360   9.979  1.00 98.29           H  
ATOM   2138 HD22 LEU A 143      -9.047   4.708  11.112  1.00 98.29           H  
ATOM   2139 HD23 LEU A 143      -8.752   3.028  11.657  1.00 98.29           H  
ATOM   2140  N   GLY A 144      -5.063   6.922  13.660  1.00 96.91           N  
ATOM   2141  H   GLY A 144      -4.989   7.510  12.841  1.00 96.91           H  
ATOM   2142  CA  GLY A 144      -4.187   7.216  14.799  1.00 96.91           C  
ATOM   2143  HA2 GLY A 144      -4.772   7.252  15.718  1.00 96.91           H  
ATOM   2144  HA3 GLY A 144      -3.717   8.187  14.641  1.00 96.91           H  
ATOM   2145  C   GLY A 144      -3.070   6.182  14.973  1.00 96.91           C  
ATOM   2146  O   GLY A 144      -2.591   5.970  16.085  1.00 96.91           O  
ATOM   2147  N   ILE A 145      -2.712   5.493  13.885  1.00 98.33           N  
ATOM   2148  H   ILE A 145      -3.133   5.768  13.009  1.00 98.33           H  
ATOM   2149  CA  ILE A 145      -1.587   4.553  13.829  1.00 98.33           C  
ATOM   2150  HA  ILE A 145      -1.546   3.976  14.753  1.00 98.33           H  
ATOM   2151  C   ILE A 145      -0.286   5.348  13.721  1.00 98.33           C  
ATOM   2152  CB  ILE A 145      -1.775   3.584  12.640  1.00 98.33           C  
ATOM   2153  HB  ILE A 145      -1.901   4.173  11.732  1.00 98.33           H  
ATOM   2154  O   ILE A 145       0.682   5.060  14.430  1.00 98.33           O  
ATOM   2155  CG1 ILE A 145      -3.049   2.739  12.849  1.00 98.33           C  
ATOM   2156 HG12 ILE A 145      -3.900   3.402  13.010  1.00 98.33           H  
ATOM   2157 HG13 ILE A 145      -2.935   2.137  13.750  1.00 98.33           H  
ATOM   2158  CG2 ILE A 145      -0.543   2.687  12.452  1.00 98.33           C  
ATOM   2159 HG21 ILE A 145      -0.672   2.037  11.586  1.00 98.33           H  
ATOM   2160 HG22 ILE A 145       0.337   3.302  12.265  1.00 98.33           H  
ATOM   2161 HG23 ILE A 145      -0.375   2.079  13.341  1.00 98.33           H  
ATOM   2162  CD1 ILE A 145      -3.407   1.820  11.678  1.00 98.33           C  
ATOM   2163 HD11 ILE A 145      -2.711   0.982  11.643  1.00 98.33           H  
ATOM   2164 HD12 ILE A 145      -4.410   1.422  11.830  1.00 98.33           H  
ATOM   2165 HD13 ILE A 145      -3.377   2.372  10.739  1.00 98.33           H  
ATOM   2166  N   ASP A 146      -0.304   6.383  12.877  1.00 98.31           N  
ATOM   2167  H   ASP A 146      -1.152   6.563  12.358  1.00 98.31           H  
ATOM   2168  CA  ASP A 146       0.707   7.431  12.889  1.00 98.31           C  
ATOM   2169  HA  ASP A 146       1.691   6.967  12.824  1.00 98.31           H  
ATOM   2170  C   ASP A 146       0.640   8.224  14.199  1.00 98.31           C  
ATOM   2171  CB  ASP A 146       0.517   8.353  11.681  1.00 98.31           C  
ATOM   2172  HB2 ASP A 146       0.478   7.759  10.768  1.00 98.31           H  
ATOM   2173  HB3 ASP A 146      -0.424   8.894  11.779  1.00 98.31           H  
ATOM   2174  O   ASP A 146      -0.438   8.648  14.623  1.00 98.31           O  
ATOM   2175  CG  ASP A 146       1.673   9.344  11.601  1.00 98.31           C  
ATOM   2176  OD1 ASP A 146       1.553  10.432  12.216  1.00 98.31           O  
ATOM   2177  OD2 ASP A 146       2.699   8.966  10.994  1.00 98.31           O  
ATOM   2178  N   ASN A 147       1.797   8.449  14.828  1.00 97.25           N  
ATOM   2179  H   ASN A 147       2.641   8.091  14.403  1.00 97.25           H  
ATOM   2180  CA  ASN A 147       1.895   9.105  16.134  1.00 97.25           C  
ATOM   2181  HA  ASN A 147       1.359   8.511  16.874  1.00 97.25           H  
ATOM   2182  C   ASN A 147       1.276  10.512  16.159  1.00 97.25           C  
ATOM   2183  CB  ASN A 147       3.377   9.218  16.530  1.00 97.25           C  
ATOM   2184  HB2 ASN A 147       3.472   9.969  17.315  1.00 97.25           H  
ATOM   2185  HB3 ASN A 147       3.949   9.572  15.673  1.00 97.25           H  
ATOM   2186  O   ASN A 147       0.821  10.951  17.214  1.00 97.25           O  
ATOM   2187  CG  ASN A 147       4.025   7.955  17.060  1.00 97.25           C  
ATOM   2188  ND2 ASN A 147       5.314   8.026  17.301  1.00 97.25           N  
ATOM   2189 HD21 ASN A 147       5.790   7.204  17.645  1.00 97.25           H  
ATOM   2190 HD22 ASN A 147       5.828   8.855  17.037  1.00 97.25           H  
ATOM   2191  OD1 ASN A 147       3.422   6.918  17.318  1.00 97.25           O  
ATOM   2192  N   ASN A 148       1.285  11.222  15.030  1.00 97.30           N  
ATOM   2193  H   ASN A 148       1.618  10.781  14.184  1.00 97.30           H  
ATOM   2194  CA  ASN A 148       0.841  12.609  14.930  1.00 97.30           C  
ATOM   2195  HA  ASN A 148       0.429  12.928  15.888  1.00 97.30           H  
ATOM   2196  C   ASN A 148      -0.310  12.790  13.925  1.00 97.30           C  
ATOM   2197  CB  ASN A 148       2.074  13.478  14.633  1.00 97.30           C  
ATOM   2198  HB2 ASN A 148       1.760  14.468  14.305  1.00 97.30           H  
ATOM   2199  HB3 ASN A 148       2.653  13.013  13.835  1.00 97.30           H  
ATOM   2200  O   ASN A 148      -0.638  13.922  13.566  1.00 97.30           O  
ATOM   2201  CG  ASN A 148       2.961  13.670  15.848  1.00 97.30           C  
ATOM   2202  ND2 ASN A 148       4.251  13.523  15.707  1.00 97.30           N  
ATOM   2203 HD21 ASN A 148       4.554  12.948  14.933  1.00 97.30           H  
ATOM   2204 HD22 ASN A 148       4.776  13.553  16.569  1.00 97.30           H  
ATOM   2205  OD1 ASN A 148       2.530  13.992  16.940  1.00 97.30           O  
ATOM   2206  N   GLY A 149      -0.934  11.694  13.474  1.00 96.96           N  
ATOM   2207  H   GLY A 149      -0.597  10.793  13.782  1.00 96.96           H  
ATOM   2208  CA  GLY A 149      -2.016  11.731  12.487  1.00 96.96           C  
ATOM   2209  HA2 GLY A 149      -2.837  12.338  12.869  1.00 96.96           H  
ATOM   2210  HA3 GLY A 149      -2.377  10.713  12.337  1.00 96.96           H  
ATOM   2211  C   GLY A 149      -1.585  12.296  11.128  1.00 96.96           C  
ATOM   2212  O   GLY A 149      -2.411  12.868  10.410  1.00 96.96           O  
ATOM   2213  N   LEU A 150      -0.292  12.194  10.806  1.00 97.61           N  
ATOM   2214  H   LEU A 150       0.308  11.660  11.418  1.00 97.61           H  
ATOM   2215  CA  LEU A 150       0.297  12.709   9.575  1.00 97.61           C  
ATOM   2216  HA  LEU A 150      -0.169  13.666   9.343  1.00 97.61           H  
ATOM   2217  C   LEU A 150       0.002  11.776   8.394  1.00 97.61           C  
ATOM   2218  CB  LEU A 150       1.811  12.933   9.773  1.00 97.61           C  
ATOM   2219  HB2 LEU A 150       2.272  11.965   9.967  1.00 97.61           H  
ATOM   2220  HB3 LEU A 150       2.236  13.331   8.852  1.00 97.61           H  
ATOM   2221  O   LEU A 150      -0.370  10.615   8.563  1.00 97.61           O  
ATOM   2222  CG  LEU A 150       2.173  13.877  10.933  1.00 97.61           C  
ATOM   2223  HG  LEU A 150       1.753  13.481  11.857  1.00 97.61           H  
ATOM   2224  CD1 LEU A 150       3.691  13.967  11.099  1.00 97.61           C  
ATOM   2225 HD11 LEU A 150       4.126  14.470  10.236  1.00 97.61           H  
ATOM   2226 HD12 LEU A 150       4.102  12.961  11.191  1.00 97.61           H  
ATOM   2227 HD13 LEU A 150       3.925  14.525  12.006  1.00 97.61           H  
ATOM   2228  CD2 LEU A 150       1.639  15.297  10.729  1.00 97.61           C  
ATOM   2229 HD21 LEU A 150       1.978  15.936  11.545  1.00 97.61           H  
ATOM   2230 HD22 LEU A 150       1.986  15.697   9.776  1.00 97.61           H  
ATOM   2231 HD23 LEU A 150       0.549  15.279  10.748  1.00 97.61           H  
ATOM   2232  N   VAL A 151       0.187  12.302   7.186  1.00 97.90           N  
ATOM   2233  H   VAL A 151       0.588  13.227   7.115  1.00 97.90           H  
ATOM   2234  CA  VAL A 151       0.010  11.580   5.921  1.00 97.90           C  
ATOM   2235  HA  VAL A 151      -0.010  10.509   6.127  1.00 97.90           H  
ATOM   2236  C   VAL A 151       1.192  11.856   4.985  1.00 97.90           C  
ATOM   2237  CB  VAL A 151      -1.319  11.961   5.246  1.00 97.90           C  
ATOM   2238  HB  VAL A 151      -1.420  11.318   4.372  1.00 97.90           H  
ATOM   2239  O   VAL A 151       1.861  12.878   5.193  1.00 97.90           O  
ATOM   2240  CG1 VAL A 151      -2.535  11.689   6.139  1.00 97.90           C  
ATOM   2241 HG11 VAL A 151      -3.450  11.793   5.557  1.00 97.90           H  
ATOM   2242 HG12 VAL A 151      -2.482  10.670   6.522  1.00 97.90           H  
ATOM   2243 HG13 VAL A 151      -2.559  12.380   6.982  1.00 97.90           H  
ATOM   2244  CG2 VAL A 151      -1.383  13.421   4.778  1.00 97.90           C  
ATOM   2245 HG21 VAL A 151      -0.573  13.628   4.079  1.00 97.90           H  
ATOM   2246 HG22 VAL A 151      -1.319  14.099   5.629  1.00 97.90           H  
ATOM   2247 HG23 VAL A 151      -2.325  13.557   4.247  1.00 97.90           H  
ATOM   2248  N   PRO A 152       1.446  11.007   3.964  1.00 98.52           N  
ATOM   2249  CA  PRO A 152       2.465  11.275   2.952  1.00 98.52           C  
ATOM   2250  HA  PRO A 152       3.446  11.123   3.404  1.00 98.52           H  
ATOM   2251  C   PRO A 152       2.367  12.708   2.417  1.00 98.52           C  
ATOM   2252  CB  PRO A 152       2.253  10.221   1.863  1.00 98.52           C  
ATOM   2253  HB2 PRO A 152       1.518  10.570   1.138  1.00 98.52           H  
ATOM   2254  HB3 PRO A 152       3.187   9.948   1.372  1.00 98.52           H  
ATOM   2255  O   PRO A 152       1.278  13.213   2.136  1.00 98.52           O  
ATOM   2256  CG  PRO A 152       1.664   9.046   2.634  1.00 98.52           C  
ATOM   2257  HG2 PRO A 152       2.462   8.498   3.134  1.00 98.52           H  
ATOM   2258  HG3 PRO A 152       1.085   8.385   1.989  1.00 98.52           H  
ATOM   2259  CD  PRO A 152       0.783   9.740   3.670  1.00 98.52           C  
ATOM   2260  HD2 PRO A 152       0.690   9.114   4.557  1.00 98.52           H  
ATOM   2261  HD3 PRO A 152      -0.196   9.931   3.230  1.00 98.52           H  
ATOM   2262  N   ASN A 153       3.508  13.391   2.343  1.00 97.36           N  
ATOM   2263  H   ASN A 153       4.375  12.894   2.489  1.00 97.36           H  
ATOM   2264  CA  ASN A 153       3.577  14.833   2.088  1.00 97.36           C  
ATOM   2265  HA  ASN A 153       2.585  15.258   2.237  1.00 97.36           H  
ATOM   2266  C   ASN A 153       3.949  15.173   0.638  1.00 97.36           C  
ATOM   2267  CB  ASN A 153       4.519  15.489   3.122  1.00 97.36           C  
ATOM   2268  HB2 ASN A 153       4.464  16.572   3.011  1.00 97.36           H  
ATOM   2269  HB3 ASN A 153       4.185  15.226   4.126  1.00 97.36           H  
ATOM   2270  O   ASN A 153       4.087  16.350   0.319  1.00 97.36           O  
ATOM   2271  CG  ASN A 153       5.972  15.073   2.967  1.00 97.36           C  
ATOM   2272  ND2 ASN A 153       6.867  15.561   3.792  1.00 97.36           N  
ATOM   2273 HD21 ASN A 153       6.612  16.184   4.545  1.00 97.36           H  
ATOM   2274 HD22 ASN A 153       7.814  15.240   3.651  1.00 97.36           H  
ATOM   2275  OD1 ASN A 153       6.332  14.272   2.129  1.00 97.36           O  
ATOM   2276  N   ASN A 154       4.145  14.163  -0.211  1.00 97.85           N  
ATOM   2277  H   ASN A 154       4.089  13.219   0.143  1.00 97.85           H  
ATOM   2278  CA  ASN A 154       4.533  14.330  -1.600  1.00 97.85           C  
ATOM   2279  HA  ASN A 154       4.226  15.315  -1.952  1.00 97.85           H  
ATOM   2280  C   ASN A 154       3.828  13.272  -2.455  1.00 97.85           C  
ATOM   2281  CB  ASN A 154       6.065  14.218  -1.666  1.00 97.85           C  
ATOM   2282  HB2 ASN A 154       6.509  14.844  -0.891  1.00 97.85           H  
ATOM   2283  HB3 ASN A 154       6.364  13.191  -1.458  1.00 97.85           H  
ATOM   2284  O   ASN A 154       4.297  12.136  -2.554  1.00 97.85           O  
ATOM   2285  CG  ASN A 154       6.619  14.638  -3.014  1.00 97.85           C  
ATOM   2286  ND2 ASN A 154       7.893  14.415  -3.249  1.00 97.85           N  
ATOM   2287 HD21 ASN A 154       8.237  14.712  -4.151  1.00 97.85           H  
ATOM   2288 HD22 ASN A 154       8.517  14.145  -2.502  1.00 97.85           H  
ATOM   2289  OD1 ASN A 154       5.939  15.200  -3.856  1.00 97.85           O  
ATOM   2290  N   CYS A 155       2.670  13.617  -3.021  1.00 98.38           N  
ATOM   2291  H   CYS A 155       2.278  14.531  -2.841  1.00 98.38           H  
ATOM   2292  CA  CYS A 155       1.862  12.662  -3.774  1.00 98.38           C  
ATOM   2293  HA  CYS A 155       2.454  11.762  -3.934  1.00 98.38           H  
ATOM   2294  C   CYS A 155       1.473  13.190  -5.157  1.00 98.38           C  
ATOM   2295  CB  CYS A 155       0.608  12.263  -2.984  1.00 98.38           C  
ATOM   2296  HB2 CYS A 155      -0.126  13.062  -3.086  1.00 98.38           H  
ATOM   2297  HB3 CYS A 155       0.185  11.356  -3.417  1.00 98.38           H  
ATOM   2298  O   CYS A 155       1.153  14.363  -5.336  1.00 98.38           O  
ATOM   2299  SG  CYS A 155       0.926  11.986  -1.218  1.00 98.38           S  
ATOM   2300  HG  CYS A 155       1.177  13.267  -0.933  1.00 98.38           H  
ATOM   2301  N   TRP A 156       1.433  12.296  -6.140  1.00 97.98           N  
ATOM   2302  H   TRP A 156       1.682  11.342  -5.925  1.00 97.98           H  
ATOM   2303  CA  TRP A 156       0.965  12.580  -7.499  1.00 97.98           C  
ATOM   2304  HA  TRP A 156       0.110  13.255  -7.453  1.00 97.98           H  
ATOM   2305  C   TRP A 156       0.522  11.287  -8.180  1.00 97.98           C  
ATOM   2306  CB  TRP A 156       2.078  13.256  -8.315  1.00 97.98           C  
ATOM   2307  HB2 TRP A 156       2.378  14.174  -7.809  1.00 97.98           H  
ATOM   2308  HB3 TRP A 156       1.680  13.547  -9.287  1.00 97.98           H  
ATOM   2309  O   TRP A 156       0.696  10.201  -7.631  1.00 97.98           O  
ATOM   2310  CG  TRP A 156       3.300  12.421  -8.534  1.00 97.98           C  
ATOM   2311  CD1 TRP A 156       3.500  11.549  -9.550  1.00 97.98           C  
ATOM   2312  HD1 TRP A 156       2.794  11.336 -10.339  1.00 97.98           H  
ATOM   2313  CD2 TRP A 156       4.475  12.312  -7.678  1.00 97.98           C  
ATOM   2314  CE2 TRP A 156       5.373  11.374  -8.270  1.00 97.98           C  
ATOM   2315  CE3 TRP A 156       4.859  12.883  -6.446  1.00 97.98           C  
ATOM   2316  HE3 TRP A 156       4.210  13.592  -5.952  1.00 97.98           H  
ATOM   2317  NE1 TRP A 156       4.720  10.925  -9.395  1.00 97.98           N  
ATOM   2318  HE1 TRP A 156       5.031  10.161  -9.978  1.00 97.98           H  
ATOM   2319  CH2 TRP A 156       6.959  11.631  -6.475  1.00 97.98           C  
ATOM   2320  HH2 TRP A 156       7.899  11.366  -6.014  1.00 97.98           H  
ATOM   2321  CZ2 TRP A 156       6.602  11.041  -7.693  1.00 97.98           C  
ATOM   2322  HZ2 TRP A 156       7.246  10.308  -8.156  1.00 97.98           H  
ATOM   2323  CZ3 TRP A 156       6.080  12.527  -5.847  1.00 97.98           C  
ATOM   2324  HZ3 TRP A 156       6.348  12.934  -4.884  1.00 97.98           H  
ATOM   2325  N   GLY A 157      -0.072  11.391  -9.365  1.00 96.84           N  
ATOM   2326  H   GLY A 157      -0.267  12.307  -9.741  1.00 96.84           H  
ATOM   2327  CA  GLY A 157      -0.386  10.254 -10.226  1.00 96.84           C  
ATOM   2328  HA2 GLY A 157      -1.076   9.567  -9.736  1.00 96.84           H  
ATOM   2329  HA3 GLY A 157       0.530   9.712 -10.460  1.00 96.84           H  
ATOM   2330  C   GLY A 157      -1.039  10.703 -11.522  1.00 96.84           C  
ATOM   2331  O   GLY A 157      -1.601  11.796 -11.602  1.00 96.84           O  
ATOM   2332  N   GLN A 158      -0.926   9.863 -12.540  1.00 95.19           N  
ATOM   2333  H   GLN A 158      -0.447   8.986 -12.393  1.00 95.19           H  
ATOM   2334  CA  GLN A 158      -1.532  10.073 -13.846  1.00 95.19           C  
ATOM   2335  HA  GLN A 158      -1.629  11.143 -14.027  1.00 95.19           H  
ATOM   2336  C   GLN A 158      -2.950   9.492 -13.886  1.00 95.19           C  
ATOM   2337  CB  GLN A 158      -0.612   9.503 -14.940  1.00 95.19           C  
ATOM   2338  HB2 GLN A 158      -1.067   9.671 -15.917  1.00 95.19           H  
ATOM   2339  HB3 GLN A 158      -0.497   8.428 -14.801  1.00 95.19           H  
ATOM   2340  O   GLN A 158      -3.499   9.048 -12.876  1.00 95.19           O  
ATOM   2341  CG  GLN A 158       0.771  10.179 -14.940  1.00 95.19           C  
ATOM   2342  HG2 GLN A 158       0.646  11.256 -15.051  1.00 95.19           H  
ATOM   2343  HG3 GLN A 158       1.275   9.986 -13.993  1.00 95.19           H  
ATOM   2344  CD  GLN A 158       1.679   9.680 -16.058  1.00 95.19           C  
ATOM   2345  NE2 GLN A 158       2.905  10.158 -16.120  1.00 95.19           N  
ATOM   2346 HE21 GLN A 158       3.549   9.654 -16.713  1.00 95.19           H  
ATOM   2347 HE22 GLN A 158       3.258  10.773 -15.402  1.00 95.19           H  
ATOM   2348  OE1 GLN A 158       1.312   8.861 -16.878  1.00 95.19           O  
ATOM   2349  N   VAL A 159      -3.554   9.576 -15.066  1.00 96.05           N  
ATOM   2350  H   VAL A 159      -3.003   9.877 -15.858  1.00 96.05           H  
ATOM   2351  CA  VAL A 159      -4.851   8.983 -15.378  1.00 96.05           C  
ATOM   2352  HA  VAL A 159      -5.422   8.860 -14.458  1.00 96.05           H  
ATOM   2353  C   VAL A 159      -4.611   7.611 -15.999  1.00 96.05           C  
ATOM   2354  CB  VAL A 159      -5.635   9.907 -16.327  1.00 96.05           C  
ATOM   2355  HB  VAL A 159      -5.031  10.087 -17.216  1.00 96.05           H  
ATOM   2356  O   VAL A 159      -3.771   7.500 -16.888  1.00 96.05           O  
ATOM   2357  CG1 VAL A 159      -6.971   9.313 -16.784  1.00 96.05           C  
ATOM   2358 HG11 VAL A 159      -6.800   8.391 -17.340  1.00 96.05           H  
ATOM   2359 HG12 VAL A 159      -7.477  10.015 -17.446  1.00 96.05           H  
ATOM   2360 HG13 VAL A 159      -7.607   9.101 -15.925  1.00 96.05           H  
ATOM   2361  CG2 VAL A 159      -5.911  11.265 -15.663  1.00 96.05           C  
ATOM   2362 HG21 VAL A 159      -6.480  11.120 -14.745  1.00 96.05           H  
ATOM   2363 HG22 VAL A 159      -6.480  11.895 -16.347  1.00 96.05           H  
ATOM   2364 HG23 VAL A 159      -4.973  11.769 -15.431  1.00 96.05           H  
ATOM   2365  N   GLU A 160      -5.362   6.595 -15.582  1.00 95.24           N  
ATOM   2366  H   GLU A 160      -6.002   6.766 -14.819  1.00 95.24           H  
ATOM   2367  CA  GLU A 160      -5.215   5.201 -16.035  1.00 95.24           C  
ATOM   2368  HA  GLU A 160      -4.266   4.799 -15.681  1.00 95.24           H  
ATOM   2369  C   GLU A 160      -5.221   5.078 -17.570  1.00 95.24           C  
ATOM   2370  CB  GLU A 160      -6.361   4.392 -15.398  1.00 95.24           C  
ATOM   2371  HB2 GLU A 160      -7.299   4.655 -15.888  1.00 95.24           H  
ATOM   2372  HB3 GLU A 160      -6.454   4.673 -14.349  1.00 95.24           H  
ATOM   2373  O   GLU A 160      -4.327   4.498 -18.184  1.00 95.24           O  
ATOM   2374  CG  GLU A 160      -6.177   2.875 -15.468  1.00 95.24           C  
ATOM   2375  HG2 GLU A 160      -6.086   2.570 -16.511  1.00 95.24           H  
ATOM   2376  HG3 GLU A 160      -7.069   2.394 -15.066  1.00 95.24           H  
ATOM   2377  CD  GLU A 160      -4.955   2.436 -14.660  1.00 95.24           C  
ATOM   2378  OE1 GLU A 160      -3.979   2.039 -15.326  1.00 95.24           O  
ATOM   2379  OE2 GLU A 160      -5.016   2.531 -13.413  1.00 95.24           O  
ATOM   2380  N   ASN A 161      -6.184   5.732 -18.227  1.00 95.03           N  
ATOM   2381  H   ASN A 161      -6.871   6.218 -17.669  1.00 95.03           H  
ATOM   2382  CA  ASN A 161      -6.317   5.694 -19.687  1.00 95.03           C  
ATOM   2383  HA  ASN A 161      -6.315   4.651 -20.006  1.00 95.03           H  
ATOM   2384  C   ASN A 161      -5.158   6.374 -20.438  1.00 95.03           C  
ATOM   2385  CB  ASN A 161      -7.659   6.330 -20.076  1.00 95.03           C  
ATOM   2386  HB2 ASN A 161      -7.730   7.321 -19.627  1.00 95.03           H  
ATOM   2387  HB3 ASN A 161      -7.693   6.450 -21.159  1.00 95.03           H  
ATOM   2388  O   ASN A 161      -4.898   6.029 -21.592  1.00 95.03           O  
ATOM   2389  CG  ASN A 161      -8.854   5.487 -19.675  1.00 95.03           C  
ATOM   2390  ND2 ASN A 161      -9.974   6.110 -19.399  1.00 95.03           N  
ATOM   2391 HD21 ASN A 161     -10.700   5.523 -19.013  1.00 95.03           H  
ATOM   2392 HD22 ASN A 161      -9.974   7.118 -19.322  1.00 95.03           H  
ATOM   2393  OD1 ASN A 161      -8.828   4.271 -19.625  1.00 95.03           O  
ATOM   2394  N   ASP A 162      -4.456   7.306 -19.790  1.00 95.68           N  
ATOM   2395  H   ASP A 162      -4.643   7.439 -18.806  1.00 95.68           H  
ATOM   2396  CA  ASP A 162      -3.346   8.075 -20.361  1.00 95.68           C  
ATOM   2397  HA  ASP A 162      -3.272   7.847 -21.424  1.00 95.68           H  
ATOM   2398  C   ASP A 162      -1.988   7.680 -19.748  1.00 95.68           C  
ATOM   2399  CB  ASP A 162      -3.629   9.584 -20.248  1.00 95.68           C  
ATOM   2400  HB2 ASP A 162      -2.761  10.139 -20.604  1.00 95.68           H  
ATOM   2401  HB3 ASP A 162      -3.779   9.839 -19.199  1.00 95.68           H  
ATOM   2402  O   ASP A 162      -1.009   8.410 -19.903  1.00 95.68           O  
ATOM   2403  CG  ASP A 162      -4.832  10.049 -21.076  1.00 95.68           C  
ATOM   2404  OD1 ASP A 162      -4.959   9.615 -22.245  1.00 95.68           O  
ATOM   2405  OD2 ASP A 162      -5.596  10.898 -20.561  1.00 95.68           O  
ATOM   2406  N   ALA A 163      -1.922   6.518 -19.084  1.00 96.46           N  
ATOM   2407  H   ALA A 163      -2.787   6.022 -18.926  1.00 96.46           H  
ATOM   2408  CA  ALA A 163      -0.751   6.023 -18.363  1.00 96.46           C  
ATOM   2409  HA  ALA A 163      -0.620   6.628 -17.466  1.00 96.46           H  
ATOM   2410  C   ALA A 163       0.555   6.108 -19.177  1.00 96.46           C  
ATOM   2411  CB  ALA A 163      -1.054   4.583 -17.931  1.00 96.46           C  
ATOM   2412  HB1 ALA A 163      -1.366   3.988 -18.789  1.00 96.46           H  
ATOM   2413  HB2 ALA A 163      -1.854   4.580 -17.190  1.00 96.46           H  
ATOM   2414  HB3 ALA A 163      -0.170   4.128 -17.483  1.00 96.46           H  
ATOM   2415  O   ALA A 163       0.584   5.885 -20.389  1.00 96.46           O  
ATOM   2416  N   GLU A 164       1.671   6.395 -18.522  1.00 96.47           N  
ATOM   2417  H   GLU A 164       1.613   6.515 -17.521  1.00 96.47           H  
ATOM   2418  CA  GLU A 164       2.984   6.521 -19.148  1.00 96.47           C  
ATOM   2419  HA  GLU A 164       2.886   7.195 -19.999  1.00 96.47           H  
ATOM   2420  C   GLU A 164       3.501   5.171 -19.660  1.00 96.47           C  
ATOM   2421  CB  GLU A 164       3.948   7.169 -18.150  1.00 96.47           C  
ATOM   2422  HB2 GLU A 164       3.948   6.604 -17.217  1.00 96.47           H  
ATOM   2423  HB3 GLU A 164       3.583   8.177 -17.953  1.00 96.47           H  
ATOM   2424  O   GLU A 164       3.290   4.133 -19.044  1.00 96.47           O  
ATOM   2425  CG  GLU A 164       5.387   7.272 -18.672  1.00 96.47           C  
ATOM   2426  HG2 GLU A 164       5.369   7.744 -19.654  1.00 96.47           H  
ATOM   2427  HG3 GLU A 164       5.797   6.268 -18.783  1.00 96.47           H  
ATOM   2428  CD  GLU A 164       6.307   8.074 -17.743  1.00 96.47           C  
ATOM   2429  OE1 GLU A 164       7.526   8.070 -18.031  1.00 96.47           O  
ATOM   2430  OE2 GLU A 164       5.800   8.717 -16.792  1.00 96.47           O  
ATOM   2431  N   THR A 165       4.223   5.165 -20.787  1.00 97.83           N  
ATOM   2432  H   THR A 165       4.524   6.057 -21.151  1.00 97.83           H  
ATOM   2433  CA  THR A 165       4.930   3.948 -21.230  1.00 97.83           C  
ATOM   2434  HA  THR A 165       4.360   3.066 -20.935  1.00 97.83           H  
ATOM   2435  C   THR A 165       6.293   3.867 -20.575  1.00 97.83           C  
ATOM   2436  CB  THR A 165       5.131   3.895 -22.746  1.00 97.83           C  
ATOM   2437  HB  THR A 165       5.850   4.652 -23.060  1.00 97.83           H  
ATOM   2438  O   THR A 165       7.178   4.659 -20.900  1.00 97.83           O  
ATOM   2439  CG2 THR A 165       5.567   2.525 -23.249  1.00 97.83           C  
ATOM   2440 HG21 THR A 165       6.537   2.263 -22.825  1.00 97.83           H  
ATOM   2441 HG22 THR A 165       5.654   2.544 -24.335  1.00 97.83           H  
ATOM   2442 HG23 THR A 165       4.828   1.778 -22.959  1.00 97.83           H  
ATOM   2443  OG1 THR A 165       3.906   4.169 -23.343  1.00 97.83           O  
ATOM   2444  HG1 THR A 165       3.509   4.808 -22.746  1.00 97.83           H  
ATOM   2445  N   CYS A 166       6.504   2.860 -19.734  1.00 97.85           N  
ATOM   2446  H   CYS A 166       5.731   2.275 -19.451  1.00 97.85           H  
ATOM   2447  CA  CYS A 166       7.822   2.563 -19.200  1.00 97.85           C  
ATOM   2448  HA  CYS A 166       8.202   3.454 -18.700  1.00 97.85           H  
ATOM   2449  C   CYS A 166       8.784   2.184 -20.340  1.00 97.85           C  
ATOM   2450  CB  CYS A 166       7.710   1.439 -18.163  1.00 97.85           C  
ATOM   2451  HB2 CYS A 166       8.702   1.142 -17.823  1.00 97.85           H  
ATOM   2452  HB3 CYS A 166       7.229   0.569 -18.610  1.00 97.85           H  
ATOM   2453  O   CYS A 166       8.575   1.203 -21.059  1.00 97.85           O  
ATOM   2454  SG  CYS A 166       6.743   1.979 -16.727  1.00 97.85           S  
ATOM   2455  HG  CYS A 166       7.467   3.045 -16.372  1.00 97.85           H  
ATOM   2456  N   GLY A 167       9.879   2.937 -20.488  1.00 96.70           N  
ATOM   2457  H   GLY A 167       9.939   3.794 -19.957  1.00 96.70           H  
ATOM   2458  CA  GLY A 167      10.963   2.600 -21.423  1.00 96.70           C  
ATOM   2459  HA2 GLY A 167      10.537   2.379 -22.402  1.00 96.70           H  
ATOM   2460  HA3 GLY A 167      11.625   3.460 -21.520  1.00 96.70           H  
ATOM   2461  C   GLY A 167      11.811   1.394 -20.987  1.00 96.70           C  
ATOM   2462  O   GLY A 167      12.597   0.871 -21.773  1.00 96.70           O  
ATOM   2463  N   GLY A 168      11.656   0.952 -19.741  1.00 94.61           N  
ATOM   2464  H   GLY A 168      10.956   1.396 -19.163  1.00 94.61           H  
ATOM   2465  CA  GLY A 168      12.408  -0.117 -19.095  1.00 94.61           C  
ATOM   2466  HA2 GLY A 168      12.242  -1.059 -19.619  1.00 94.61           H  
ATOM   2467  HA3 GLY A 168      13.470   0.124 -19.118  1.00 94.61           H  
ATOM   2468  C   GLY A 168      11.956  -0.273 -17.640  1.00 94.61           C  
ATOM   2469  O   GLY A 168      10.964   0.353 -17.257  1.00 94.61           O  
ATOM   2470  N   PRO A 169      12.658  -1.084 -16.834  1.00 96.38           N  
ATOM   2471  CA  PRO A 169      12.238  -1.352 -15.471  1.00 96.38           C  
ATOM   2472  HA  PRO A 169      11.183  -1.629 -15.476  1.00 96.38           H  
ATOM   2473  C   PRO A 169      12.397  -0.129 -14.571  1.00 96.38           C  
ATOM   2474  CB  PRO A 169      13.089  -2.538 -15.021  1.00 96.38           C  
ATOM   2475  HB2 PRO A 169      13.239  -2.557 -13.941  1.00 96.38           H  
ATOM   2476  HB3 PRO A 169      12.607  -3.459 -15.349  1.00 96.38           H  
ATOM   2477  O   PRO A 169      13.429   0.539 -14.594  1.00 96.38           O  
ATOM   2478  CG  PRO A 169      14.391  -2.345 -15.797  1.00 96.38           C  
ATOM   2479  HG2 PRO A 169      14.931  -3.283 -15.923  1.00 96.38           H  
ATOM   2480  HG3 PRO A 169      15.015  -1.606 -15.293  1.00 96.38           H  
ATOM   2481  CD  PRO A 169      13.898  -1.787 -17.136  1.00 96.38           C  
ATOM   2482  HD2 PRO A 169      14.645  -1.113 -17.556  1.00 96.38           H  
ATOM   2483  HD3 PRO A 169      13.691  -2.607 -17.823  1.00 96.38           H  
ATOM   2484  N   TRP A 170      11.365   0.150 -13.783  1.00 97.34           N  
ATOM   2485  H   TRP A 170      10.519  -0.389 -13.899  1.00 97.34           H  
ATOM   2486  CA  TRP A 170      11.379   1.120 -12.693  1.00 97.34           C  
ATOM   2487  HA  TRP A 170      12.206   1.816 -12.828  1.00 97.34           H  
ATOM   2488  C   TRP A 170      11.595   0.395 -11.370  1.00 97.34           C  
ATOM   2489  CB  TRP A 170      10.072   1.921 -12.659  1.00 97.34           C  
ATOM   2490  HB2 TRP A 170       9.231   1.232 -12.584  1.00 97.34           H  
ATOM   2491  HB3 TRP A 170      10.072   2.515 -11.745  1.00 97.34           H  
ATOM   2492  O   TRP A 170      11.182  -0.760 -11.213  1.00 97.34           O  
ATOM   2493  CG  TRP A 170       9.818   2.873 -13.791  1.00 97.34           C  
ATOM   2494  CD1 TRP A 170      10.476   2.936 -14.974  1.00 97.34           C  
ATOM   2495  HD1 TRP A 170      11.284   2.284 -15.271  1.00 97.34           H  
ATOM   2496  CD2 TRP A 170       8.846   3.959 -13.825  1.00 97.34           C  
ATOM   2497  CE2 TRP A 170       8.981   4.653 -15.064  1.00 97.34           C  
ATOM   2498  CE3 TRP A 170       7.874   4.437 -12.923  1.00 97.34           C  
ATOM   2499  HE3 TRP A 170       7.738   3.939 -11.975  1.00 97.34           H  
ATOM   2500  NE1 TRP A 170       9.985   3.984 -15.725  1.00 97.34           N  
ATOM   2501  HE1 TRP A 170      10.374   4.271 -16.612  1.00 97.34           H  
ATOM   2502  CH2 TRP A 170       7.235   6.215 -14.477  1.00 97.34           C  
ATOM   2503  HH2 TRP A 170       6.618   7.065 -14.727  1.00 97.34           H  
ATOM   2504  CZ2 TRP A 170       8.197   5.764 -15.395  1.00 97.34           C  
ATOM   2505  HZ2 TRP A 170       8.322   6.276 -16.338  1.00 97.34           H  
ATOM   2506  CZ3 TRP A 170       7.078   5.551 -13.246  1.00 97.34           C  
ATOM   2507  HZ3 TRP A 170       6.335   5.888 -12.538  1.00 97.34           H  
ATOM   2508  N   ASP A 171      12.232   1.079 -10.425  1.00 97.81           N  
ATOM   2509  H   ASP A 171      12.566   2.012 -10.618  1.00 97.81           H  
ATOM   2510  CA  ASP A 171      12.566   0.530  -9.120  1.00 97.81           C  
ATOM   2511  HA  ASP A 171      11.826  -0.236  -8.888  1.00 97.81           H  
ATOM   2512  C   ASP A 171      12.501   1.556  -7.990  1.00 97.81           C  
ATOM   2513  CB  ASP A 171      13.954  -0.135  -9.165  1.00 97.81           C  
ATOM   2514  HB2 ASP A 171      13.957  -0.866  -9.974  1.00 97.81           H  
ATOM   2515  HB3 ASP A 171      14.104  -0.688  -8.238  1.00 97.81           H  
ATOM   2516  O   ASP A 171      12.525   2.769  -8.201  1.00 97.81           O  
ATOM   2517  CG  ASP A 171      15.128   0.836  -9.357  1.00 97.81           C  
ATOM   2518  OD1 ASP A 171      15.395   1.240 -10.509  1.00 97.81           O  
ATOM   2519  OD2 ASP A 171      15.830   1.116  -8.356  1.00 97.81           O  
ATOM   2520  N   PHE A 172      12.470   1.029  -6.770  1.00 98.42           N  
ATOM   2521  H   PHE A 172      12.418   0.022  -6.708  1.00 98.42           H  
ATOM   2522  CA  PHE A 172      12.863   1.736  -5.556  1.00 98.42           C  
ATOM   2523  HA  PHE A 172      13.280   2.706  -5.826  1.00 98.42           H  
ATOM   2524  C   PHE A 172      13.964   0.945  -4.837  1.00 98.42           C  
ATOM   2525  CB  PHE A 172      11.634   1.982  -4.672  1.00 98.42           C  
ATOM   2526  HB2 PHE A 172      11.919   2.647  -3.857  1.00 98.42           H  
ATOM   2527  HB3 PHE A 172      10.876   2.501  -5.258  1.00 98.42           H  
ATOM   2528  O   PHE A 172      14.211  -0.226  -5.140  1.00 98.42           O  
ATOM   2529  CG  PHE A 172      11.032   0.729  -4.070  1.00 98.42           C  
ATOM   2530  CD1 PHE A 172      10.028   0.032  -4.760  1.00 98.42           C  
ATOM   2531  HD1 PHE A 172       9.703   0.383  -5.729  1.00 98.42           H  
ATOM   2532  CD2 PHE A 172      11.488   0.247  -2.829  1.00 98.42           C  
ATOM   2533  HD2 PHE A 172      12.261   0.778  -2.292  1.00 98.42           H  
ATOM   2534  CE1 PHE A 172       9.469  -1.136  -4.218  1.00 98.42           C  
ATOM   2535  HE1 PHE A 172       8.709  -1.676  -4.763  1.00 98.42           H  
ATOM   2536  CE2 PHE A 172      10.948  -0.933  -2.293  1.00 98.42           C  
ATOM   2537  HE2 PHE A 172      11.310  -1.307  -1.346  1.00 98.42           H  
ATOM   2538  CZ  PHE A 172       9.938  -1.621  -2.987  1.00 98.42           C  
ATOM   2539  HZ  PHE A 172       9.534  -2.538  -2.584  1.00 98.42           H  
ATOM   2540  N   LYS A 173      14.637   1.567  -3.868  1.00 98.46           N  
ATOM   2541  H   LYS A 173      14.364   2.511  -3.635  1.00 98.46           H  
ATOM   2542  CA  LYS A 173      15.773   0.973  -3.150  1.00 98.46           C  
ATOM   2543  HA  LYS A 173      16.154   0.133  -3.732  1.00 98.46           H  
ATOM   2544  C   LYS A 173      15.364   0.413  -1.792  1.00 98.46           C  
ATOM   2545  CB  LYS A 173      16.901   2.006  -3.015  1.00 98.46           C  
ATOM   2546  HB2 LYS A 173      17.759   1.512  -2.559  1.00 98.46           H  
ATOM   2547  HB3 LYS A 173      16.577   2.799  -2.342  1.00 98.46           H  
ATOM   2548  O   LYS A 173      14.598   1.047  -1.074  1.00 98.46           O  
ATOM   2549  CG  LYS A 173      17.354   2.650  -4.336  1.00 98.46           C  
ATOM   2550  HG2 LYS A 173      18.208   3.293  -4.121  1.00 98.46           H  
ATOM   2551  HG3 LYS A 173      16.552   3.281  -4.719  1.00 98.46           H  
ATOM   2552  CD  LYS A 173      17.757   1.640  -5.421  1.00 98.46           C  
ATOM   2553  HD2 LYS A 173      16.894   1.036  -5.700  1.00 98.46           H  
ATOM   2554  HD3 LYS A 173      18.551   0.987  -5.058  1.00 98.46           H  
ATOM   2555  CE  LYS A 173      18.234   2.409  -6.654  1.00 98.46           C  
ATOM   2556  HE2 LYS A 173      19.150   2.949  -6.413  1.00 98.46           H  
ATOM   2557  HE3 LYS A 173      17.460   3.127  -6.924  1.00 98.46           H  
ATOM   2558  NZ  LYS A 173      18.452   1.503  -7.796  1.00 98.46           N  
ATOM   2559  HZ1 LYS A 173      17.582   1.029  -7.994  1.00 98.46           H  
ATOM   2560  HZ2 LYS A 173      19.135   0.787  -7.595  1.00 98.46           H  
ATOM   2561  HZ3 LYS A 173      18.679   1.993  -8.649  1.00 98.46           H  
ATOM   2562  N   MET A 174      15.923  -0.730  -1.396  1.00 98.51           N  
ATOM   2563  H   MET A 174      16.536  -1.202  -2.045  1.00 98.51           H  
ATOM   2564  CA  MET A 174      15.742  -1.311  -0.049  1.00 98.51           C  
ATOM   2565  HA  MET A 174      14.698  -1.218   0.251  1.00 98.51           H  
ATOM   2566  C   MET A 174      16.589  -0.610   1.020  1.00 98.51           C  
ATOM   2567  CB  MET A 174      16.122  -2.795  -0.064  1.00 98.51           C  
ATOM   2568  HB2 MET A 174      17.162  -2.891  -0.376  1.00 98.51           H  
ATOM   2569  HB3 MET A 174      16.028  -3.200   0.944  1.00 98.51           H  
ATOM   2570  O   MET A 174      16.398  -0.817   2.219  1.00 98.51           O  
ATOM   2571  CG  MET A 174      15.231  -3.621  -0.990  1.00 98.51           C  
ATOM   2572  HG2 MET A 174      14.203  -3.561  -0.633  1.00 98.51           H  
ATOM   2573  HG3 MET A 174      15.271  -3.196  -1.994  1.00 98.51           H  
ATOM   2574  SD  MET A 174      15.713  -5.363  -1.094  1.00 98.51           S  
ATOM   2575  CE  MET A 174      17.128  -5.205  -2.196  1.00 98.51           C  
ATOM   2576  HE1 MET A 174      16.812  -4.758  -3.138  1.00 98.51           H  
ATOM   2577  HE2 MET A 174      17.548  -6.193  -2.385  1.00 98.51           H  
ATOM   2578  HE3 MET A 174      17.886  -4.578  -1.726  1.00 98.51           H  
ATOM   2579  N   GLY A 175      17.562   0.187   0.590  1.00 98.05           N  
ATOM   2580  H   GLY A 175      17.744   0.220  -0.403  1.00 98.05           H  
ATOM   2581  CA  GLY A 175      18.473   0.909   1.455  1.00 98.05           C  
ATOM   2582  HA2 GLY A 175      17.937   1.264   2.335  1.00 98.05           H  
ATOM   2583  HA3 GLY A 175      19.271   0.238   1.773  1.00 98.05           H  
ATOM   2584  C   GLY A 175      19.125   2.096   0.769  1.00 98.05           C  
ATOM   2585  O   GLY A 175      19.174   2.176  -0.459  1.00 98.05           O  
ATOM   2586  N   ASN A 176      19.666   2.999   1.574  1.00 97.36           N  
ATOM   2587  H   ASN A 176      19.603   2.841   2.569  1.00 97.36           H  
ATOM   2588  CA  ASN A 176      20.574   4.048   1.127  1.00 97.36           C  
ATOM   2589  HA  ASN A 176      21.145   3.674   0.277  1.00 97.36           H  
ATOM   2590  C   ASN A 176      21.590   4.374   2.234  1.00 97.36           C  
ATOM   2591  CB  ASN A 176      19.764   5.271   0.655  1.00 97.36           C  
ATOM   2592  HB2 ASN A 176      20.437   5.990   0.188  1.00 97.36           H  
ATOM   2593  HB3 ASN A 176      19.051   4.953  -0.106  1.00 97.36           H  
ATOM   2594  O   ASN A 176      21.415   3.970   3.385  1.00 97.36           O  
ATOM   2595  CG  ASN A 176      19.027   5.993   1.767  1.00 97.36           C  
ATOM   2596  ND2 ASN A 176      17.739   6.172   1.636  1.00 97.36           N  
ATOM   2597 HD21 ASN A 176      17.223   5.748   0.879  1.00 97.36           H  
ATOM   2598 HD22 ASN A 176      17.243   6.673   2.359  1.00 97.36           H  
ATOM   2599  OD1 ASN A 176      19.613   6.447   2.736  1.00 97.36           O  
ATOM   2600  N   ASP A 177      22.643   5.115   1.892  1.00 96.44           N  
ATOM   2601  H   ASP A 177      22.790   5.335   0.917  1.00 96.44           H  
ATOM   2602  CA  ASP A 177      23.754   5.406   2.811  1.00 96.44           C  
ATOM   2603  HA  ASP A 177      24.223   4.469   3.112  1.00 96.44           H  
ATOM   2604  C   ASP A 177      23.318   6.134   4.093  1.00 96.44           C  
ATOM   2605  CB  ASP A 177      24.802   6.269   2.085  1.00 96.44           C  
ATOM   2606  HB2 ASP A 177      24.314   7.155   1.680  1.00 96.44           H  
ATOM   2607  HB3 ASP A 177      25.541   6.601   2.814  1.00 96.44           H  
ATOM   2608  O   ASP A 177      23.923   5.955   5.149  1.00 96.44           O  
ATOM   2609  CG  ASP A 177      25.555   5.547   0.962  1.00 96.44           C  
ATOM   2610  OD1 ASP A 177      25.437   4.306   0.865  1.00 96.44           O  
ATOM   2611  OD2 ASP A 177      26.251   6.258   0.205  1.00 96.44           O  
ATOM   2612  N   ALA A 178      22.270   6.956   4.015  1.00 96.74           N  
ATOM   2613  H   ALA A 178      21.740   6.971   3.156  1.00 96.74           H  
ATOM   2614  CA  ALA A 178      21.808   7.781   5.126  1.00 96.74           C  
ATOM   2615  HA  ALA A 178      22.662   8.051   5.746  1.00 96.74           H  
ATOM   2616  C   ALA A 178      20.811   7.058   6.050  1.00 96.74           C  
ATOM   2617  CB  ALA A 178      21.236   9.069   4.527  1.00 96.74           C  
ATOM   2618  HB1 ALA A 178      22.046   9.657   4.096  1.00 96.74           H  
ATOM   2619  HB2 ALA A 178      20.744   9.655   5.304  1.00 96.74           H  
ATOM   2620  HB3 ALA A 178      20.531   8.821   3.734  1.00 96.74           H  
ATOM   2621  O   ALA A 178      20.723   7.397   7.232  1.00 96.74           O  
ATOM   2622  N   ALA A 179      20.070   6.076   5.537  1.00 96.80           N  
ATOM   2623  H   ALA A 179      20.140   5.899   4.545  1.00 96.80           H  
ATOM   2624  CA  ALA A 179      19.029   5.373   6.281  1.00 96.80           C  
ATOM   2625  HA  ALA A 179      18.799   5.932   7.188  1.00 96.80           H  
ATOM   2626  C   ALA A 179      19.428   3.953   6.718  1.00 96.80           C  
ATOM   2627  CB  ALA A 179      17.768   5.376   5.426  1.00 96.80           C  
ATOM   2628  HB1 ALA A 179      17.889   4.702   4.579  1.00 96.80           H  
ATOM   2629  HB2 ALA A 179      16.925   5.057   6.039  1.00 96.80           H  
ATOM   2630  HB3 ALA A 179      17.555   6.379   5.057  1.00 96.80           H  
ATOM   2631  O   ALA A 179      18.886   3.458   7.708  1.00 96.80           O  
ATOM   2632  N   GLY A 180      20.399   3.336   6.036  1.00 95.92           N  
ATOM   2633  H   GLY A 180      20.767   3.809   5.222  1.00 95.92           H  
ATOM   2634  CA  GLY A 180      20.755   1.925   6.181  1.00 95.92           C  
ATOM   2635  HA2 GLY A 180      21.834   1.818   6.073  1.00 95.92           H  
ATOM   2636  HA3 GLY A 180      20.469   1.569   7.171  1.00 95.92           H  
ATOM   2637  C   GLY A 180      20.074   1.044   5.130  1.00 95.92           C  
ATOM   2638  O   GLY A 180      19.449   1.542   4.197  1.00 95.92           O  
ATOM   2639  N   SER A 181      20.222  -0.277   5.263  1.00 96.29           N  
ATOM   2640  H   SER A 181      20.661  -0.627   6.103  1.00 96.29           H  
ATOM   2641  CA  SER A 181      19.604  -1.269   4.373  1.00 96.29           C  
ATOM   2642  HA  SER A 181      19.058  -0.759   3.579  1.00 96.29           H  
ATOM   2643  C   SER A 181      18.598  -2.132   5.119  1.00 96.29           C  
ATOM   2644  CB  SER A 181      20.660  -2.163   3.713  1.00 96.29           C  
ATOM   2645  HB2 SER A 181      21.231  -2.674   4.488  1.00 96.29           H  
ATOM   2646  HB3 SER A 181      21.335  -1.551   3.115  1.00 96.29           H  
ATOM   2647  O   SER A 181      18.856  -2.559   6.245  1.00 96.29           O  
ATOM   2648  OG  SER A 181      20.032  -3.128   2.882  1.00 96.29           O  
ATOM   2649  HG  SER A 181      20.636  -3.857   2.723  1.00 96.29           H  
ATOM   2650  N   HIS A 182      17.494  -2.447   4.445  1.00 97.73           N  
ATOM   2651  H   HIS A 182      17.325  -1.979   3.566  1.00 97.73           H  
ATOM   2652  CA  HIS A 182      16.460  -3.360   4.921  1.00 97.73           C  
ATOM   2653  HA  HIS A 182      16.727  -3.702   5.921  1.00 97.73           H  
ATOM   2654  C   HIS A 182      16.354  -4.621   4.058  1.00 97.73           C  
ATOM   2655  CB  HIS A 182      15.128  -2.607   5.040  1.00 97.73           C  
ATOM   2656  HB2 HIS A 182      14.359  -3.274   5.430  1.00 97.73           H  
ATOM   2657  HB3 HIS A 182      14.818  -2.264   4.053  1.00 97.73           H  
ATOM   2658  O   HIS A 182      15.327  -5.287   4.094  1.00 97.73           O  
ATOM   2659  CG  HIS A 182      15.241  -1.424   5.956  1.00 97.73           C  
ATOM   2660  CD2 HIS A 182      15.569  -0.153   5.577  1.00 97.73           C  
ATOM   2661  HD2 HIS A 182      15.748   0.173   4.563  1.00 97.73           H  
ATOM   2662  ND1 HIS A 182      15.153  -1.434   7.328  1.00 97.73           N  
ATOM   2663  HD1 HIS A 182      14.873  -2.214   7.906  1.00 97.73           H  
ATOM   2664  CE1 HIS A 182      15.406  -0.187   7.761  1.00 97.73           C  
ATOM   2665  HE1 HIS A 182      15.365   0.139   8.790  1.00 97.73           H  
ATOM   2666  NE2 HIS A 182      15.704   0.617   6.730  1.00 97.73           N  
ATOM   2667  N   SER A 183      17.393  -4.983   3.294  1.00 96.85           N  
ATOM   2668  H   SER A 183      18.222  -4.406   3.310  1.00 96.85           H  
ATOM   2669  CA  SER A 183      17.375  -6.136   2.371  1.00 96.85           C  
ATOM   2670  HA  SER A 183      16.629  -5.941   1.600  1.00 96.85           H  
ATOM   2671  C   SER A 183      17.006  -7.480   3.014  1.00 96.85           C  
ATOM   2672  CB  SER A 183      18.739  -6.277   1.689  1.00 96.85           C  
ATOM   2673  HB2 SER A 183      18.920  -5.388   1.085  1.00 96.85           H  
ATOM   2674  HB3 SER A 183      18.727  -7.144   1.028  1.00 96.85           H  
ATOM   2675  O   SER A 183      16.515  -8.374   2.326  1.00 96.85           O  
ATOM   2676  OG  SER A 183      19.793  -6.413   2.632  1.00 96.85           O  
ATOM   2677  HG  SER A 183      19.720  -7.254   3.089  1.00 96.85           H  
ATOM   2678  N   ASP A 184      17.215  -7.621   4.323  1.00 97.13           N  
ATOM   2679  H   ASP A 184      17.675  -6.867   4.813  1.00 97.13           H  
ATOM   2680  CA  ASP A 184      16.891  -8.834   5.085  1.00 97.13           C  
ATOM   2681  HA  ASP A 184      17.048  -9.704   4.447  1.00 97.13           H  
ATOM   2682  C   ASP A 184      15.424  -8.874   5.547  1.00 97.13           C  
ATOM   2683  CB  ASP A 184      17.850  -8.957   6.280  1.00 97.13           C  
ATOM   2684  HB2 ASP A 184      17.579  -9.841   6.859  1.00 97.13           H  
ATOM   2685  HB3 ASP A 184      17.727  -8.084   6.921  1.00 97.13           H  
ATOM   2686  O   ASP A 184      14.962  -9.875   6.096  1.00 97.13           O  
ATOM   2687  CG  ASP A 184      19.325  -9.088   5.880  1.00 97.13           C  
ATOM   2688  OD1 ASP A 184      19.610  -9.385   4.696  1.00 97.13           O  
ATOM   2689  OD2 ASP A 184      20.170  -8.866   6.774  1.00 97.13           O  
ATOM   2690  N   HIS A 185      14.664  -7.797   5.328  1.00 98.14           N  
ATOM   2691  H   HIS A 185      15.065  -7.013   4.834  1.00 98.14           H  
ATOM   2692  CA  HIS A 185      13.255  -7.735   5.690  1.00 98.14           C  
ATOM   2693  HA  HIS A 185      13.181  -7.970   6.752  1.00 98.14           H  
ATOM   2694  C   HIS A 185      12.448  -8.786   4.911  1.00 98.14           C  
ATOM   2695  CB  HIS A 185      12.721  -6.311   5.478  1.00 98.14           C  
ATOM   2696  HB2 HIS A 185      12.648  -6.100   4.411  1.00 98.14           H  
ATOM   2697  HB3 HIS A 185      13.419  -5.599   5.919  1.00 98.14           H  
ATOM   2698  O   HIS A 185      12.683  -9.023   3.720  1.00 98.14           O  
ATOM   2699  CG  HIS A 185      11.382  -6.097   6.127  1.00 98.14           C  
ATOM   2700  CD2 HIS A 185      11.160  -5.747   7.429  1.00 98.14           C  
ATOM   2701  HD2 HIS A 185      11.913  -5.548   8.177  1.00 98.14           H  
ATOM   2702  ND1 HIS A 185      10.151  -6.259   5.537  1.00 98.14           N  
ATOM   2703  HD1 HIS A 185       9.981  -6.270   4.541  1.00 98.14           H  
ATOM   2704  CE1 HIS A 185       9.207  -6.041   6.469  1.00 98.14           C  
ATOM   2705  HE1 HIS A 185       8.140  -6.028   6.301  1.00 98.14           H  
ATOM   2706  NE2 HIS A 185       9.783  -5.739   7.635  1.00 98.14           N  
ATOM   2707  N   ALA A 186      11.452  -9.393   5.567  1.00 97.64           N  
ATOM   2708  H   ALA A 186      11.303  -9.149   6.535  1.00 97.64           H  
ATOM   2709  CA  ALA A 186      10.621 -10.455   4.987  1.00 97.64           C  
ATOM   2710  HA  ALA A 186      11.252 -11.319   4.780  1.00 97.64           H  
ATOM   2711  C   ALA A 186       9.948 -10.032   3.668  1.00 97.64           C  
ATOM   2712  CB  ALA A 186       9.570 -10.859   6.027  1.00 97.64           C  
ATOM   2713  HB1 ALA A 186      10.061 -11.216   6.932  1.00 97.64           H  
ATOM   2714  HB2 ALA A 186       8.948 -11.659   5.625  1.00 97.64           H  
ATOM   2715  HB3 ALA A 186       8.937 -10.007   6.273  1.00 97.64           H  
ATOM   2716  O   ALA A 186       9.756 -10.847   2.770  1.00 97.64           O  
ATOM   2717  N   LEU A 187       9.653  -8.736   3.536  1.00 98.07           N  
ATOM   2718  H   LEU A 187       9.848  -8.154   4.338  1.00 98.07           H  
ATOM   2719  CA  LEU A 187       9.057  -8.124   2.348  1.00 98.07           C  
ATOM   2720  HA  LEU A 187       8.072  -8.568   2.200  1.00 98.07           H  
ATOM   2721  C   LEU A 187       9.870  -8.352   1.061  1.00 98.07           C  
ATOM   2722  CB  LEU A 187       8.895  -6.626   2.643  1.00 98.07           C  
ATOM   2723  HB2 LEU A 187       8.384  -6.531   3.600  1.00 98.07           H  
ATOM   2724  HB3 LEU A 187       9.884  -6.173   2.714  1.00 98.07           H  
ATOM   2725  O   LEU A 187       9.284  -8.493  -0.010  1.00 98.07           O  
ATOM   2726  CG  LEU A 187       8.078  -5.826   1.621  1.00 98.07           C  
ATOM   2727  HG  LEU A 187       8.574  -5.834   0.651  1.00 98.07           H  
ATOM   2728  CD1 LEU A 187       6.666  -6.392   1.483  1.00 98.07           C  
ATOM   2729 HD11 LEU A 187       6.703  -7.344   0.954  1.00 98.07           H  
ATOM   2730 HD12 LEU A 187       6.045  -5.711   0.901  1.00 98.07           H  
ATOM   2731 HD13 LEU A 187       6.214  -6.542   2.464  1.00 98.07           H  
ATOM   2732  CD2 LEU A 187       8.002  -4.388   2.131  1.00 98.07           C  
ATOM   2733 HD21 LEU A 187       7.293  -3.809   1.540  1.00 98.07           H  
ATOM   2734 HD22 LEU A 187       7.674  -4.365   3.170  1.00 98.07           H  
ATOM   2735 HD23 LEU A 187       8.987  -3.926   2.061  1.00 98.07           H  
ATOM   2736  N   TYR A 188      11.199  -8.425   1.163  1.00 98.53           N  
ATOM   2737  H   TYR A 188      11.620  -8.373   2.080  1.00 98.53           H  
ATOM   2738  CA  TYR A 188      12.104  -8.430   0.009  1.00 98.53           C  
ATOM   2739  HA  TYR A 188      11.543  -8.108  -0.868  1.00 98.53           H  
ATOM   2740  C   TYR A 188      12.653  -9.812  -0.363  1.00 98.53           C  
ATOM   2741  CB  TYR A 188      13.214  -7.404   0.242  1.00 98.53           C  
ATOM   2742  HB2 TYR A 188      13.839  -7.745   1.067  1.00 98.53           H  
ATOM   2743  HB3 TYR A 188      13.834  -7.368  -0.654  1.00 98.53           H  
ATOM   2744  O   TYR A 188      13.572  -9.933  -1.179  1.00 98.53           O  
ATOM   2745  CG  TYR A 188      12.716  -5.998   0.528  1.00 98.53           C  
ATOM   2746  CD1 TYR A 188      11.736  -5.405  -0.292  1.00 98.53           C  
ATOM   2747  HD1 TYR A 188      11.326  -5.939  -1.136  1.00 98.53           H  
ATOM   2748  CD2 TYR A 188      13.250  -5.274   1.607  1.00 98.53           C  
ATOM   2749  HD2 TYR A 188      14.011  -5.735   2.219  1.00 98.53           H  
ATOM   2750  CE1 TYR A 188      11.292  -4.100  -0.026  1.00 98.53           C  
ATOM   2751  HE1 TYR A 188      10.553  -3.634  -0.660  1.00 98.53           H  
ATOM   2752  CE2 TYR A 188      12.824  -3.956   1.867  1.00 98.53           C  
ATOM   2753  HE2 TYR A 188      13.252  -3.392   2.683  1.00 98.53           H  
ATOM   2754  OH  TYR A 188      11.419  -2.100   1.245  1.00 98.53           O  
ATOM   2755  HH  TYR A 188      11.999  -1.629   1.847  1.00 98.53           H  
ATOM   2756  CZ  TYR A 188      11.840  -3.370   1.043  1.00 98.53           C  
ATOM   2757  N   GLN A 189      12.088 -10.873   0.212  1.00 97.50           N  
ATOM   2758  H   GLN A 189      11.305 -10.733   0.833  1.00 97.50           H  
ATOM   2759  CA  GLN A 189      12.557 -12.233  -0.029  1.00 97.50           C  
ATOM   2760  HA  GLN A 189      13.643 -12.202  -0.112  1.00 97.50           H  
ATOM   2761  C   GLN A 189      12.034 -12.791  -1.358  1.00 97.50           C  
ATOM   2762  CB  GLN A 189      12.213 -13.132   1.169  1.00 97.50           C  
ATOM   2763  HB2 GLN A 189      11.130 -13.220   1.259  1.00 97.50           H  
ATOM   2764  HB3 GLN A 189      12.624 -14.126   0.990  1.00 97.50           H  
ATOM   2765  O   GLN A 189      10.879 -12.602  -1.725  1.00 97.50           O  
ATOM   2766  CG  GLN A 189      12.785 -12.592   2.494  1.00 97.50           C  
ATOM   2767  HG2 GLN A 189      12.234 -11.695   2.776  1.00 97.50           H  
ATOM   2768  HG3 GLN A 189      12.644 -13.332   3.281  1.00 97.50           H  
ATOM   2769  CD  GLN A 189      14.269 -12.246   2.402  1.00 97.50           C  
ATOM   2770  NE2 GLN A 189      14.653 -11.037   2.752  1.00 97.50           N  
ATOM   2771 HE21 GLN A 189      15.624 -10.785   2.631  1.00 97.50           H  
ATOM   2772 HE22 GLN A 189      13.997 -10.356   3.108  1.00 97.50           H  
ATOM   2773  OE1 GLN A 189      15.079 -13.044   1.956  1.00 97.50           O  
ATOM   2774  N   GLY A 190      12.892 -13.501  -2.094  1.00 97.81           N  
ATOM   2775  H   GLY A 190      13.832 -13.624  -1.744  1.00 97.81           H  
ATOM   2776  CA  GLY A 190      12.498 -14.205  -3.322  1.00 97.81           C  
ATOM   2777  HA2 GLY A 190      13.301 -14.882  -3.611  1.00 97.81           H  
ATOM   2778  HA3 GLY A 190      11.609 -14.800  -3.116  1.00 97.81           H  
ATOM   2779  C   GLY A 190      12.183 -13.318  -4.535  1.00 97.81           C  
ATOM   2780  O   GLY A 190      11.676 -13.834  -5.526  1.00 97.81           O  
ATOM   2781  N   LEU A 191      12.486 -12.017  -4.483  1.00 98.38           N  
ATOM   2782  H   LEU A 191      12.847 -11.639  -3.619  1.00 98.38           H  
ATOM   2783  CA  LEU A 191      12.273 -11.107  -5.611  1.00 98.38           C  
ATOM   2784  HA  LEU A 191      11.237 -11.200  -5.937  1.00 98.38           H  
ATOM   2785  C   LEU A 191      13.156 -11.468  -6.817  1.00 98.38           C  
ATOM   2786  CB  LEU A 191      12.527  -9.652  -5.178  1.00 98.38           C  
ATOM   2787  HB2 LEU A 191      12.383  -9.009  -6.047  1.00 98.38           H  
ATOM   2788  HB3 LEU A 191      13.569  -9.561  -4.870  1.00 98.38           H  
ATOM   2789  O   LEU A 191      14.326 -11.837  -6.669  1.00 98.38           O  
ATOM   2790  CG  LEU A 191      11.633  -9.131  -4.037  1.00 98.38           C  
ATOM   2791  HG  LEU A 191      11.773  -9.751  -3.151  1.00 98.38           H  
ATOM   2792  CD1 LEU A 191      12.049  -7.700  -3.705  1.00 98.38           C  
ATOM   2793 HD11 LEU A 191      13.031  -7.701  -3.232  1.00 98.38           H  
ATOM   2794 HD12 LEU A 191      12.089  -7.106  -4.618  1.00 98.38           H  
ATOM   2795 HD13 LEU A 191      11.325  -7.249  -3.025  1.00 98.38           H  
ATOM   2796  CD2 LEU A 191      10.147  -9.130  -4.386  1.00 98.38           C  
ATOM   2797 HD21 LEU A 191       9.960  -8.465  -5.230  1.00 98.38           H  
ATOM   2798 HD22 LEU A 191       9.819 -10.137  -4.646  1.00 98.38           H  
ATOM   2799 HD23 LEU A 191       9.568  -8.792  -3.527  1.00 98.38           H  
ATOM   2800  N   VAL A 192      12.615 -11.273  -8.019  1.00 98.19           N  
ATOM   2801  H   VAL A 192      11.664 -10.936  -8.042  1.00 98.19           H  
ATOM   2802  CA  VAL A 192      13.353 -11.270  -9.284  1.00 98.19           C  
ATOM   2803  HA  VAL A 192      13.869 -12.225  -9.383  1.00 98.19           H  
ATOM   2804  C   VAL A 192      14.381 -10.140  -9.242  1.00 98.19           C  
ATOM   2805  CB  VAL A 192      12.409 -11.102 -10.497  1.00 98.19           C  
ATOM   2806  HB  VAL A 192      11.935 -10.121 -10.460  1.00 98.19           H  
ATOM   2807  O   VAL A 192      14.032  -8.958  -9.214  1.00 98.19           O  
ATOM   2808  CG1 VAL A 192      13.194 -11.213 -11.813  1.00 98.19           C  
ATOM   2809 HG11 VAL A 192      13.677 -12.188 -11.882  1.00 98.19           H  
ATOM   2810 HG12 VAL A 192      13.943 -10.424 -11.876  1.00 98.19           H  
ATOM   2811 HG13 VAL A 192      12.505 -11.094 -12.648  1.00 98.19           H  
ATOM   2812  CG2 VAL A 192      11.308 -12.170 -10.517  1.00 98.19           C  
ATOM   2813 HG21 VAL A 192      11.743 -13.169 -10.510  1.00 98.19           H  
ATOM   2814 HG22 VAL A 192      10.657 -12.052  -9.651  1.00 98.19           H  
ATOM   2815 HG23 VAL A 192      10.694 -12.046 -11.409  1.00 98.19           H  
ATOM   2816  N   LYS A 193      15.663 -10.510  -9.220  1.00 96.04           N  
ATOM   2817  H   LYS A 193      15.858 -11.501  -9.212  1.00 96.04           H  
ATOM   2818  CA  LYS A 193      16.796  -9.578  -9.149  1.00 96.04           C  
ATOM   2819  HA  LYS A 193      16.523  -8.749  -8.497  1.00 96.04           H  
ATOM   2820  C   LYS A 193      17.108  -8.985 -10.527  1.00 96.04           C  
ATOM   2821  CB  LYS A 193      18.029 -10.298  -8.570  1.00 96.04           C  
ATOM   2822  HB2 LYS A 193      18.246 -11.162  -9.198  1.00 96.04           H  
ATOM   2823  HB3 LYS A 193      18.889  -9.631  -8.631  1.00 96.04           H  
ATOM   2824  O   LYS A 193      17.104  -9.704 -11.528  1.00 96.04           O  
ATOM   2825  CG  LYS A 193      17.881 -10.783  -7.114  1.00 96.04           C  
ATOM   2826  HG2 LYS A 193      18.703 -11.468  -6.902  1.00 96.04           H  
ATOM   2827  HG3 LYS A 193      16.948 -11.334  -6.994  1.00 96.04           H  
ATOM   2828  CD  LYS A 193      17.942  -9.634  -6.096  1.00 96.04           C  
ATOM   2829  HD2 LYS A 193      17.113  -8.951  -6.281  1.00 96.04           H  
ATOM   2830  HD3 LYS A 193      18.877  -9.091  -6.228  1.00 96.04           H  
ATOM   2831  CE  LYS A 193      17.851 -10.155  -4.655  1.00 96.04           C  
ATOM   2832  HE2 LYS A 193      16.910 -10.694  -4.544  1.00 96.04           H  
ATOM   2833  HE3 LYS A 193      18.666 -10.858  -4.482  1.00 96.04           H  
ATOM   2834  NZ  LYS A 193      17.916  -9.038  -3.674  1.00 96.04           N  
ATOM   2835  HZ1 LYS A 193      18.755  -8.485  -3.782  1.00 96.04           H  
ATOM   2836  HZ2 LYS A 193      17.143  -8.404  -3.815  1.00 96.04           H  
ATOM   2837  HZ3 LYS A 193      17.858  -9.371  -2.723  1.00 96.04           H  
ATOM   2838  N   GLY A 194      17.398  -7.686 -10.564  1.00 94.86           N  
ATOM   2839  H   GLY A 194      17.375  -7.171  -9.695  1.00 94.86           H  
ATOM   2840  CA  GLY A 194      18.026  -7.022 -11.710  1.00 94.86           C  
ATOM   2841  HA2 GLY A 194      17.530  -6.072 -11.910  1.00 94.86           H  
ATOM   2842  HA3 GLY A 194      17.933  -7.633 -12.608  1.00 94.86           H  
ATOM   2843  C   GLY A 194      19.516  -6.779 -11.467  1.00 94.86           C  
ATOM   2844  O   GLY A 194      20.138  -7.493 -10.681  1.00 94.86           O  
ATOM   2845  N   ASP A 195      20.074  -5.773 -12.138  1.00 93.78           N  
ATOM   2846  H   ASP A 195      19.513  -5.233 -12.781  1.00 93.78           H  
ATOM   2847  CA  ASP A 195      21.520  -5.508 -12.118  1.00 93.78           C  
ATOM   2848  HA  ASP A 195      22.053  -6.452 -12.228  1.00 93.78           H  
ATOM   2849  C   ASP A 195      21.994  -4.878 -10.800  1.00 93.78           C  
ATOM   2850  CB  ASP A 195      21.892  -4.611 -13.310  1.00 93.78           C  
ATOM   2851  HB2 ASP A 195      22.948  -4.353 -13.234  1.00 93.78           H  
ATOM   2852  HB3 ASP A 195      21.316  -3.687 -13.251  1.00 93.78           H  
ATOM   2853  O   ASP A 195      23.122  -5.112 -10.367  1.00 93.78           O  
ATOM   2854  CG  ASP A 195      21.663  -5.266 -14.680  1.00 93.78           C  
ATOM   2855  OD1 ASP A 195      21.561  -6.514 -14.749  1.00 93.78           O  
ATOM   2856  OD2 ASP A 195      21.580  -4.506 -15.668  1.00 93.78           O  
ATOM   2857  N   ASP A 196      21.129  -4.110 -10.133  1.00 96.52           N  
ATOM   2858  H   ASP A 196      20.222  -3.932 -10.542  1.00 96.52           H  
ATOM   2859  CA  ASP A 196      21.386  -3.573  -8.800  1.00 96.52           C  
ATOM   2860  HA  ASP A 196      22.457  -3.599  -8.601  1.00 96.52           H  
ATOM   2861  C   ASP A 196      20.696  -4.435  -7.732  1.00 96.52           C  
ATOM   2862  CB  ASP A 196      20.981  -2.094  -8.759  1.00 96.52           C  
ATOM   2863  HB2 ASP A 196      19.951  -2.002  -9.102  1.00 96.52           H  
ATOM   2864  HB3 ASP A 196      21.616  -1.535  -9.447  1.00 96.52           H  
ATOM   2865  O   ASP A 196      19.469  -4.512  -7.644  1.00 96.52           O  
ATOM   2866  CG  ASP A 196      21.089  -1.465  -7.368  1.00 96.52           C  
ATOM   2867  OD1 ASP A 196      21.710  -2.081  -6.472  1.00 96.52           O  
ATOM   2868  OD2 ASP A 196      20.465  -0.395  -7.178  1.00 96.52           O  
ATOM   2869  N   ALA A 197      21.502  -5.071  -6.877  1.00 94.15           N  
ATOM   2870  H   ALA A 197      22.496  -4.923  -6.980  1.00 94.15           H  
ATOM   2871  CA  ALA A 197      21.024  -5.935  -5.802  1.00 94.15           C  
ATOM   2872  HA  ALA A 197      20.363  -6.681  -6.243  1.00 94.15           H  
ATOM   2873  C   ALA A 197      20.213  -5.195  -4.721  1.00 94.15           C  
ATOM   2874  CB  ALA A 197      22.233  -6.652  -5.188  1.00 94.15           C  
ATOM   2875  HB1 ALA A 197      22.914  -5.922  -4.751  1.00 94.15           H  
ATOM   2876  HB2 ALA A 197      22.757  -7.217  -5.960  1.00 94.15           H  
ATOM   2877  HB3 ALA A 197      21.899  -7.337  -4.409  1.00 94.15           H  
ATOM   2878  O   ALA A 197      19.486  -5.862  -3.979  1.00 94.15           O  
ATOM   2879  N   ASN A 198      20.334  -3.863  -4.637  1.00 97.49           N  
ATOM   2880  H   ASN A 198      20.942  -3.397  -5.295  1.00 97.49           H  
ATOM   2881  CA  ASN A 198      19.584  -2.992  -3.729  1.00 97.49           C  
ATOM   2882  HA  ASN A 198      19.402  -3.523  -2.794  1.00 97.49           H  
ATOM   2883  C   ASN A 198      18.214  -2.563  -4.295  1.00 97.49           C  
ATOM   2884  CB  ASN A 198      20.466  -1.772  -3.419  1.00 97.49           C  
ATOM   2885  HB2 ASN A 198      21.452  -2.102  -3.092  1.00 97.49           H  
ATOM   2886  HB3 ASN A 198      20.589  -1.188  -4.331  1.00 97.49           H  
ATOM   2887  O   ASN A 198      17.405  -1.977  -3.579  1.00 97.49           O  
ATOM   2888  CG  ASN A 198      19.898  -0.872  -2.337  1.00 97.49           C  
ATOM   2889  ND2 ASN A 198      20.161   0.408  -2.433  1.00 97.49           N  
ATOM   2890 HD21 ASN A 198      19.807   1.021  -1.713  1.00 97.49           H  
ATOM   2891 HD22 ASN A 198      20.713   0.755  -3.205  1.00 97.49           H  
ATOM   2892  OD1 ASN A 198      19.248  -1.302  -1.397  1.00 97.49           O  
ATOM   2893  N   SER A 199      17.943  -2.846  -5.569  1.00 98.10           N  
ATOM   2894  H   SER A 199      18.608  -3.383  -6.107  1.00 98.10           H  
ATOM   2895  CA  SER A 199      16.713  -2.425  -6.243  1.00 98.10           C  
ATOM   2896  HA  SER A 199      16.371  -1.479  -5.821  1.00 98.10           H  
ATOM   2897  C   SER A 199      15.588  -3.444  -6.113  1.00 98.10           C  
ATOM   2898  CB  SER A 199      16.984  -2.191  -7.720  1.00 98.10           C  
ATOM   2899  HB2 SER A 199      17.412  -3.096  -8.151  1.00 98.10           H  
ATOM   2900  HB3 SER A 199      16.056  -1.949  -8.238  1.00 98.10           H  
ATOM   2901  O   SER A 199      15.799  -4.654  -6.237  1.00 98.10           O  
ATOM   2902  OG  SER A 199      17.888  -1.130  -7.869  1.00 98.10           O  
ATOM   2903  HG  SER A 199      18.710  -1.331  -7.415  1.00 98.10           H  
ATOM   2904  N   VAL A 200      14.372  -2.932  -5.951  1.00 98.51           N  
ATOM   2905  H   VAL A 200      14.298  -1.936  -5.805  1.00 98.51           H  
ATOM   2906  CA  VAL A 200      13.120  -3.660  -6.153  1.00 98.51           C  
ATOM   2907  HA  VAL A 200      13.321  -4.728  -6.242  1.00 98.51           H  
ATOM   2908  C   VAL A 200      12.515  -3.171  -7.462  1.00 98.51           C  
ATOM   2909  CB  VAL A 200      12.154  -3.461  -4.971  1.00 98.51           C  
ATOM   2910  HB  VAL A 200      11.917  -2.402  -4.871  1.00 98.51           H  
ATOM   2911  O   VAL A 200      11.853  -2.139  -7.497  1.00 98.51           O  
ATOM   2912  CG1 VAL A 200      10.857  -4.253  -5.190  1.00 98.51           C  
ATOM   2913 HG11 VAL A 200      10.278  -3.790  -5.989  1.00 98.51           H  
ATOM   2914 HG12 VAL A 200      11.073  -5.287  -5.461  1.00 98.51           H  
ATOM   2915 HG13 VAL A 200      10.248  -4.236  -4.286  1.00 98.51           H  
ATOM   2916  CG2 VAL A 200      12.791  -3.928  -3.659  1.00 98.51           C  
ATOM   2917 HG21 VAL A 200      13.645  -3.290  -3.432  1.00 98.51           H  
ATOM   2918 HG22 VAL A 200      12.073  -3.832  -2.845  1.00 98.51           H  
ATOM   2919 HG23 VAL A 200      13.120  -4.964  -3.739  1.00 98.51           H  
ATOM   2920  N   TYR A 201      12.781  -3.902  -8.543  1.00 98.35           N  
ATOM   2921  H   TYR A 201      13.371  -4.715  -8.443  1.00 98.35           H  
ATOM   2922  CA  TYR A 201      12.219  -3.615  -9.863  1.00 98.35           C  
ATOM   2923  HA  TYR A 201      12.231  -2.537 -10.025  1.00 98.35           H  
ATOM   2924  C   TYR A 201      10.780  -4.118  -9.947  1.00 98.35           C  
ATOM   2925  CB  TYR A 201      13.066  -4.285 -10.948  1.00 98.35           C  
ATOM   2926  HB2 TYR A 201      12.618  -4.069 -11.918  1.00 98.35           H  
ATOM   2927  HB3 TYR A 201      13.038  -5.365 -10.802  1.00 98.35           H  
ATOM   2928  O   TYR A 201      10.534  -5.262  -9.568  1.00 98.35           O  
ATOM   2929  CG  TYR A 201      14.507  -3.832 -10.982  1.00 98.35           C  
ATOM   2930  CD1 TYR A 201      14.834  -2.617 -11.609  1.00 98.35           C  
ATOM   2931  HD1 TYR A 201      14.056  -1.989 -12.016  1.00 98.35           H  
ATOM   2932  CD2 TYR A 201      15.510  -4.601 -10.362  1.00 98.35           C  
ATOM   2933  HD2 TYR A 201      15.250  -5.518  -9.853  1.00 98.35           H  
ATOM   2934  CE1 TYR A 201      16.165  -2.170 -11.639  1.00 98.35           C  
ATOM   2935  HE1 TYR A 201      16.395  -1.214 -12.084  1.00 98.35           H  
ATOM   2936  CE2 TYR A 201      16.846  -4.159 -10.394  1.00 98.35           C  
ATOM   2937  HE2 TYR A 201      17.628  -4.714  -9.897  1.00 98.35           H  
ATOM   2938  OH  TYR A 201      18.468  -2.553 -11.103  1.00 98.35           O  
ATOM   2939  HH  TYR A 201      18.520  -1.655 -11.438  1.00 98.35           H  
ATOM   2940  CZ  TYR A 201      17.175  -2.954 -11.047  1.00 98.35           C  
ATOM   2941  N   THR A 202       9.852  -3.315 -10.461  1.00 97.83           N  
ATOM   2942  H   THR A 202      10.108  -2.357 -10.657  1.00 97.83           H  
ATOM   2943  CA  THR A 202       8.413  -3.658 -10.484  1.00 97.83           C  
ATOM   2944  HA  THR A 202       8.286  -4.731 -10.343  1.00 97.83           H  
ATOM   2945  C   THR A 202       7.706  -3.329 -11.793  1.00 97.83           C  
ATOM   2946  CB  THR A 202       7.661  -2.951  -9.356  1.00 97.83           C  
ATOM   2947  HB  THR A 202       6.589  -3.124  -9.455  1.00 97.83           H  
ATOM   2948  O   THR A 202       6.520  -3.601 -11.925  1.00 97.83           O  
ATOM   2949  CG2 THR A 202       8.093  -3.394  -7.962  1.00 97.83           C  
ATOM   2950 HG21 THR A 202       9.128  -3.099  -7.789  1.00 97.83           H  
ATOM   2951 HG22 THR A 202       7.455  -2.915  -7.220  1.00 97.83           H  
ATOM   2952 HG23 THR A 202       7.996  -4.476  -7.875  1.00 97.83           H  
ATOM   2953  OG1 THR A 202       7.919  -1.580  -9.452  1.00 97.83           O  
ATOM   2954  HG1 THR A 202       7.051  -1.180  -9.545  1.00 97.83           H  
ATOM   2955  N   THR A 203       8.406  -2.781 -12.782  1.00 97.67           N  
ATOM   2956  H   THR A 203       9.384  -2.569 -12.640  1.00 97.67           H  
ATOM   2957  CA  THR A 203       7.846  -2.583 -14.124  1.00 97.67           C  
ATOM   2958  HA  THR A 203       6.899  -3.117 -14.201  1.00 97.67           H  
ATOM   2959  C   THR A 203       8.757  -3.181 -15.181  1.00 97.67           C  
ATOM   2960  CB  THR A 203       7.535  -1.113 -14.431  1.00 97.67           C  
ATOM   2961  HB  THR A 203       6.956  -1.069 -15.353  1.00 97.67           H  
ATOM   2962  O   THR A 203       9.921  -3.490 -14.925  1.00 97.67           O  
ATOM   2963  CG2 THR A 203       6.732  -0.430 -13.331  1.00 97.67           C  
ATOM   2964 HG21 THR A 203       7.305  -0.371 -12.406  1.00 97.67           H  
ATOM   2965 HG22 THR A 203       6.483   0.576 -13.670  1.00 97.67           H  
ATOM   2966 HG23 THR A 203       5.809  -0.980 -13.150  1.00 97.67           H  
ATOM   2967  OG1 THR A 203       8.712  -0.371 -14.619  1.00 97.67           O  
ATOM   2968  HG1 THR A 203       8.438   0.511 -14.881  1.00 97.67           H  
ATOM   2969  N   ASP A 204       8.220  -3.350 -16.383  1.00 98.16           N  
ATOM   2970  H   ASP A 204       7.268  -3.044 -16.528  1.00 98.16           H  
ATOM   2971  CA  ASP A 204       8.932  -3.866 -17.545  1.00 98.16           C  
ATOM   2972  HA  ASP A 204       9.997  -3.935 -17.323  1.00 98.16           H  
ATOM   2973  C   ASP A 204       8.772  -2.909 -18.734  1.00 98.16           C  
ATOM   2974  CB  ASP A 204       8.423  -5.279 -17.865  1.00 98.16           C  
ATOM   2975  HB2 ASP A 204       8.840  -5.602 -18.819  1.00 98.16           H  
ATOM   2976  HB3 ASP A 204       7.338  -5.254 -17.961  1.00 98.16           H  
ATOM   2977  O   ASP A 204       7.927  -2.010 -18.738  1.00 98.16           O  
ATOM   2978  CG  ASP A 204       8.834  -6.296 -16.795  1.00 98.16           C  
ATOM   2979  OD1 ASP A 204      10.052  -6.548 -16.654  1.00 98.16           O  
ATOM   2980  OD2 ASP A 204       7.956  -6.888 -16.127  1.00 98.16           O  
ATOM   2981  N   ALA A 205       9.582  -3.099 -19.778  1.00 97.81           N  
ATOM   2982  H   ALA A 205      10.212  -3.888 -19.764  1.00 97.81           H  
ATOM   2983  CA  ALA A 205       9.449  -2.309 -20.997  1.00 97.81           C  
ATOM   2984  HA  ALA A 205       9.603  -1.261 -20.738  1.00 97.81           H  
ATOM   2985  C   ALA A 205       8.036  -2.451 -21.596  1.00 97.81           C  
ATOM   2986  CB  ALA A 205      10.534  -2.720 -21.998  1.00 97.81           C  
ATOM   2987  HB1 ALA A 205      11.519  -2.563 -21.559  1.00 97.81           H  
ATOM   2988  HB2 ALA A 205      10.415  -3.770 -22.265  1.00 97.81           H  
ATOM   2989  HB3 ALA A 205      10.448  -2.108 -22.896  1.00 97.81           H  
ATOM   2990  O   ALA A 205       7.528  -3.562 -21.768  1.00 97.81           O  
ATOM   2991  N   ASN A 206       7.450  -1.315 -21.978  1.00 97.98           N  
ATOM   2992  H   ASN A 206       7.940  -0.459 -21.761  1.00 97.98           H  
ATOM   2993  CA  ASN A 206       6.078  -1.154 -22.472  1.00 97.98           C  
ATOM   2994  HA  ASN A 206       6.013  -0.119 -22.807  1.00 97.98           H  
ATOM   2995  C   ASN A 206       4.962  -1.294 -21.429  1.00 97.98           C  
ATOM   2996  CB  ASN A 206       5.792  -2.018 -23.713  1.00 97.98           C  
ATOM   2997  HB2 ASN A 206       4.864  -1.681 -24.174  1.00 97.98           H  
ATOM   2998  HB3 ASN A 206       5.634  -3.053 -23.408  1.00 97.98           H  
ATOM   2999  O   ASN A 206       3.801  -1.117 -21.799  1.00 97.98           O  
ATOM   3000  CG  ASN A 206       6.879  -1.946 -24.757  1.00 97.98           C  
ATOM   3001  ND2 ASN A 206       7.597  -3.024 -24.960  1.00 97.98           N  
ATOM   3002 HD21 ASN A 206       7.482  -3.792 -24.314  1.00 97.98           H  
ATOM   3003 HD22 ASN A 206       8.364  -2.938 -25.611  1.00 97.98           H  
ATOM   3004  OD1 ASN A 206       7.116  -0.931 -25.388  1.00 97.98           O  
ATOM   3005  N   TYR A 207       5.278  -1.553 -20.155  1.00 98.15           N  
ATOM   3006  H   TYR A 207       6.242  -1.675 -19.881  1.00 98.15           H  
ATOM   3007  CA  TYR A 207       4.276  -1.445 -19.096  1.00 98.15           C  
ATOM   3008  HA  TYR A 207       3.475  -2.155 -19.301  1.00 98.15           H  
ATOM   3009  C   TYR A 207       3.680  -0.030 -19.102  1.00 98.15           C  
ATOM   3010  CB  TYR A 207       4.891  -1.801 -17.739  1.00 98.15           C  
ATOM   3011  HB2 TYR A 207       5.427  -2.745 -17.831  1.00 98.15           H  
ATOM   3012  HB3 TYR A 207       5.610  -1.034 -17.451  1.00 98.15           H  
ATOM   3013  O   TYR A 207       4.408   0.954 -19.276  1.00 98.15           O  
ATOM   3014  CG  TYR A 207       3.852  -1.949 -16.648  1.00 98.15           C  
ATOM   3015  CD1 TYR A 207       3.385  -0.818 -15.956  1.00 98.15           C  
ATOM   3016  HD1 TYR A 207       3.790   0.156 -16.190  1.00 98.15           H  
ATOM   3017  CD2 TYR A 207       3.306  -3.214 -16.367  1.00 98.15           C  
ATOM   3018  HD2 TYR A 207       3.661  -4.091 -16.887  1.00 98.15           H  
ATOM   3019  CE1 TYR A 207       2.361  -0.943 -14.996  1.00 98.15           C  
ATOM   3020  HE1 TYR A 207       1.952  -0.083 -14.486  1.00 98.15           H  
ATOM   3021  CE2 TYR A 207       2.292  -3.342 -15.400  1.00 98.15           C  
ATOM   3022  HE2 TYR A 207       1.863  -4.304 -15.161  1.00 98.15           H  
ATOM   3023  OH  TYR A 207       0.811  -2.349 -13.817  1.00 98.15           O  
ATOM   3024  HH  TYR A 207       0.480  -1.523 -13.456  1.00 98.15           H  
ATOM   3025  CZ  TYR A 207       1.814  -2.208 -14.712  1.00 98.15           C  
ATOM   3026  N   ARG A 208       2.356   0.072 -18.974  1.00 98.03           N  
ATOM   3027  H   ARG A 208       1.817  -0.768 -18.816  1.00 98.03           H  
ATOM   3028  CA  ARG A 208       1.631   1.343 -18.967  1.00 98.03           C  
ATOM   3029  HA  ARG A 208       2.267   2.130 -19.373  1.00 98.03           H  
ATOM   3030  C   ARG A 208       1.314   1.719 -17.527  1.00 98.03           C  
ATOM   3031  CB  ARG A 208       0.373   1.241 -19.836  1.00 98.03           C  
ATOM   3032  HB2 ARG A 208      -0.267   0.447 -19.450  1.00 98.03           H  
ATOM   3033  HB3 ARG A 208      -0.179   2.176 -19.743  1.00 98.03           H  
ATOM   3034  O   ARG A 208       0.369   1.186 -16.972  1.00 98.03           O  
ATOM   3035  CG  ARG A 208       0.671   0.961 -21.319  1.00 98.03           C  
ATOM   3036  HG2 ARG A 208       1.279   0.061 -21.411  1.00 98.03           H  
ATOM   3037  HG3 ARG A 208      -0.271   0.776 -21.835  1.00 98.03           H  
ATOM   3038  CD  ARG A 208       1.379   2.124 -22.025  1.00 98.03           C  
ATOM   3039  HD2 ARG A 208       2.329   2.324 -21.529  1.00 98.03           H  
ATOM   3040  HD3 ARG A 208       1.583   1.827 -23.053  1.00 98.03           H  
ATOM   3041  NE  ARG A 208       0.534   3.333 -22.002  1.00 98.03           N  
ATOM   3042  HE  ARG A 208      -0.031   3.464 -21.175  1.00 98.03           H  
ATOM   3043  NH1 ARG A 208       1.323   4.459 -23.852  1.00 98.03           N  
ATOM   3044 HH11 ARG A 208       1.175   5.246 -24.469  1.00 98.03           H  
ATOM   3045 HH12 ARG A 208       2.139   3.866 -23.904  1.00 98.03           H  
ATOM   3046  NH2 ARG A 208      -0.379   5.273 -22.778  1.00 98.03           N  
ATOM   3047 HH21 ARG A 208      -1.201   5.040 -22.240  1.00 98.03           H  
ATOM   3048 HH22 ARG A 208      -0.002   6.115 -22.366  1.00 98.03           H  
ATOM   3049  CZ  ARG A 208       0.504   4.330 -22.861  1.00 98.03           C  
ATOM   3050  N   ILE A 209       2.124   2.600 -16.945  1.00 97.77           N  
ATOM   3051  H   ILE A 209       2.807   3.069 -17.524  1.00 97.77           H  
ATOM   3052  CA  ILE A 209       2.102   2.918 -15.516  1.00 97.77           C  
ATOM   3053  HA  ILE A 209       1.535   2.136 -15.012  1.00 97.77           H  
ATOM   3054  C   ILE A 209       1.399   4.241 -15.223  1.00 97.77           C  
ATOM   3055  CB  ILE A 209       3.536   2.903 -14.945  1.00 97.77           C  
ATOM   3056  HB  ILE A 209       4.063   2.054 -15.380  1.00 97.77           H  
ATOM   3057  O   ILE A 209       1.585   5.238 -15.921  1.00 97.77           O  
ATOM   3058  CG1 ILE A 209       3.476   2.641 -13.430  1.00 97.77           C  
ATOM   3059 HG12 ILE A 209       3.000   1.673 -13.276  1.00 97.77           H  
ATOM   3060 HG13 ILE A 209       2.864   3.388 -12.925  1.00 97.77           H  
ATOM   3061  CG2 ILE A 209       4.347   4.155 -15.331  1.00 97.77           C  
ATOM   3062 HG21 ILE A 209       3.974   5.035 -14.806  1.00 97.77           H  
ATOM   3063 HG22 ILE A 209       4.276   4.325 -16.406  1.00 97.77           H  
ATOM   3064 HG23 ILE A 209       5.399   4.027 -15.080  1.00 97.77           H  
ATOM   3065  CD1 ILE A 209       4.840   2.599 -12.751  1.00 97.77           C  
ATOM   3066 HD11 ILE A 209       5.639   2.492 -13.485  1.00 97.77           H  
ATOM   3067 HD12 ILE A 209       4.854   1.741 -12.078  1.00 97.77           H  
ATOM   3068 HD13 ILE A 209       5.004   3.523 -12.197  1.00 97.77           H  
ATOM   3069  N   THR A 210       0.654   4.290 -14.127  1.00 97.28           N  
ATOM   3070  H   THR A 210       0.484   3.433 -13.619  1.00 97.28           H  
ATOM   3071  CA  THR A 210       0.027   5.535 -13.656  1.00 97.28           C  
ATOM   3072  HA  THR A 210      -0.267   6.135 -14.518  1.00 97.28           H  
ATOM   3073  C   THR A 210       0.949   6.397 -12.792  1.00 97.28           C  
ATOM   3074  CB  THR A 210      -1.231   5.213 -12.865  1.00 97.28           C  
ATOM   3075  HB  THR A 210      -1.648   6.143 -12.478  1.00 97.28           H  
ATOM   3076  O   THR A 210       0.660   7.570 -12.556  1.00 97.28           O  
ATOM   3077  CG2 THR A 210      -2.291   4.538 -13.716  1.00 97.28           C  
ATOM   3078 HG21 THR A 210      -2.447   5.118 -14.626  1.00 97.28           H  
ATOM   3079 HG22 THR A 210      -1.989   3.525 -13.984  1.00 97.28           H  
ATOM   3080 HG23 THR A 210      -3.229   4.483 -13.162  1.00 97.28           H  
ATOM   3081  OG1 THR A 210      -0.879   4.383 -11.784  1.00 97.28           O  
ATOM   3082  HG1 THR A 210      -0.603   3.514 -12.085  1.00 97.28           H  
ATOM   3083  N   ASN A 211       2.059   5.838 -12.301  1.00 96.84           N  
ATOM   3084  H   ASN A 211       2.200   4.858 -12.496  1.00 96.84           H  
ATOM   3085  CA  ASN A 211       3.003   6.505 -11.402  1.00 96.84           C  
ATOM   3086  HA  ASN A 211       3.657   5.730 -11.003  1.00 96.84           H  
ATOM   3087  C   ASN A 211       2.312   7.148 -10.181  1.00 96.84           C  
ATOM   3088  CB  ASN A 211       3.880   7.478 -12.212  1.00 96.84           C  
ATOM   3089  HB2 ASN A 211       4.259   6.974 -13.101  1.00 96.84           H  
ATOM   3090  HB3 ASN A 211       3.273   8.324 -12.534  1.00 96.84           H  
ATOM   3091  O   ASN A 211       2.623   8.277  -9.789  1.00 96.84           O  
ATOM   3092  CG  ASN A 211       5.066   8.000 -11.420  1.00 96.84           C  
ATOM   3093  ND2 ASN A 211       5.741   9.007 -11.921  1.00 96.84           N  
ATOM   3094 HD21 ASN A 211       5.545   9.302 -12.867  1.00 96.84           H  
ATOM   3095 HD22 ASN A 211       6.623   9.204 -11.469  1.00 96.84           H  
ATOM   3096  OD1 ASN A 211       5.430   7.517 -10.364  1.00 96.84           O  
ATOM   3097  N   SER A 212       1.321   6.464  -9.601  1.00 97.49           N  
ATOM   3098  H   SER A 212       1.066   5.563  -9.978  1.00 97.49           H  
ATOM   3099  CA  SER A 212       0.645   6.974  -8.407  1.00 97.49           C  
ATOM   3100  HA  SER A 212       0.446   8.036  -8.552  1.00 97.49           H  
ATOM   3101  C   SER A 212       1.499   6.805  -7.172  1.00 97.49           C  
ATOM   3102  CB  SER A 212      -0.668   6.296  -8.153  1.00 97.49           C  
ATOM   3103  HB2 SER A 212      -0.988   6.458  -7.124  1.00 97.49           H  
ATOM   3104  HB3 SER A 212      -0.492   5.232  -8.315  1.00 97.49           H  
ATOM   3105  O   SER A 212       1.490   5.764  -6.515  1.00 97.49           O  
ATOM   3106  OG  SER A 212      -1.641   6.827  -9.027  1.00 97.49           O  
ATOM   3107  HG  SER A 212      -1.810   7.733  -8.759  1.00 97.49           H  
ATOM   3108  N   THR A 213       2.190   7.881  -6.849  1.00 98.40           N  
ATOM   3109  H   THR A 213       2.077   8.703  -7.425  1.00 98.40           H  
ATOM   3110  CA  THR A 213       3.099   7.957  -5.723  1.00 98.40           C  
ATOM   3111  HA  THR A 213       3.395   6.948  -5.436  1.00 98.40           H  
ATOM   3112  C   THR A 213       2.405   8.622  -4.543  1.00 98.40           C  
ATOM   3113  CB  THR A 213       4.366   8.708  -6.132  1.00 98.40           C  
ATOM   3114  HB  THR A 213       4.123   9.743  -6.370  1.00 98.40           H  
ATOM   3115  O   THR A 213       1.739   9.647  -4.700  1.00 98.40           O  
ATOM   3116  CG2 THR A 213       5.414   8.670  -5.030  1.00 98.40           C  
ATOM   3117 HG21 THR A 213       5.071   9.260  -4.180  1.00 98.40           H  
ATOM   3118 HG22 THR A 213       6.345   9.100  -5.401  1.00 98.40           H  
ATOM   3119 HG23 THR A 213       5.601   7.643  -4.717  1.00 98.40           H  
ATOM   3120  OG1 THR A 213       4.945   8.089  -7.256  1.00 98.40           O  
ATOM   3121  HG1 THR A 213       4.419   8.296  -8.032  1.00 98.40           H  
ATOM   3122  N   ALA A 214       2.585   8.049  -3.358  1.00 98.55           N  
ATOM   3123  H   ALA A 214       3.126   7.197  -3.337  1.00 98.55           H  
ATOM   3124  CA  ALA A 214       2.246   8.645  -2.074  1.00 98.55           C  
ATOM   3125  HA  ALA A 214       2.099   9.718  -2.199  1.00 98.55           H  
ATOM   3126  C   ALA A 214       3.433   8.442  -1.127  1.00 98.55           C  
ATOM   3127  CB  ALA A 214       0.940   8.026  -1.562  1.00 98.55           C  
ATOM   3128  HB1 ALA A 214       0.138   8.231  -2.272  1.00 98.55           H  
ATOM   3129  HB2 ALA A 214       0.684   8.459  -0.595  1.00 98.55           H  
ATOM   3130  HB3 ALA A 214       1.058   6.948  -1.455  1.00 98.55           H  
ATOM   3131  O   ALA A 214       3.501   7.453  -0.400  1.00 98.55           O  
ATOM   3132  N   GLN A 215       4.405   9.351  -1.191  1.00 98.57           N  
ATOM   3133  H   GLN A 215       4.272  10.178  -1.754  1.00 98.57           H  
ATOM   3134  CA  GLN A 215       5.695   9.196  -0.518  1.00 98.57           C  
ATOM   3135  HA  GLN A 215       5.704   8.250   0.023  1.00 98.57           H  
ATOM   3136  C   GLN A 215       5.944  10.284   0.529  1.00 98.57           C  
ATOM   3137  CB  GLN A 215       6.813   9.097  -1.570  1.00 98.57           C  
ATOM   3138  HB2 GLN A 215       7.728   8.769  -1.076  1.00 98.57           H  
ATOM   3139  HB3 GLN A 215       6.524   8.332  -2.291  1.00 98.57           H  
ATOM   3140  O   GLN A 215       5.260  11.311   0.575  1.00 98.57           O  
ATOM   3141  CG  GLN A 215       7.120  10.400  -2.330  1.00 98.57           C  
ATOM   3142  HG2 GLN A 215       6.238  10.729  -2.878  1.00 98.57           H  
ATOM   3143  HG3 GLN A 215       7.400  11.170  -1.611  1.00 98.57           H  
ATOM   3144  CD  GLN A 215       8.255  10.250  -3.339  1.00 98.57           C  
ATOM   3145  NE2 GLN A 215       8.912  11.336  -3.691  1.00 98.57           N  
ATOM   3146 HE21 GLN A 215       8.613  12.253  -3.389  1.00 98.57           H  
ATOM   3147 HE22 GLN A 215       9.798  11.231  -4.165  1.00 98.57           H  
ATOM   3148  OE1 GLN A 215       8.575   9.165  -3.796  1.00 98.57           O  
ATOM   3149  N   TRP A 216       6.954  10.061   1.367  1.00 98.67           N  
ATOM   3150  H   TRP A 216       7.455   9.187   1.294  1.00 98.67           H  
ATOM   3151  CA  TRP A 216       7.432  11.055   2.321  1.00 98.67           C  
ATOM   3152  HA  TRP A 216       6.687  11.843   2.434  1.00 98.67           H  
ATOM   3153  C   TRP A 216       8.722  11.683   1.822  1.00 98.67           C  
ATOM   3154  CB  TRP A 216       7.630  10.434   3.696  1.00 98.67           C  
ATOM   3155  HB2 TRP A 216       7.965  11.215   4.379  1.00 98.67           H  
ATOM   3156  HB3 TRP A 216       8.433   9.698   3.643  1.00 98.67           H  
ATOM   3157  O   TRP A 216       9.771  11.042   1.815  1.00 98.67           O  
ATOM   3158  CG  TRP A 216       6.414   9.794   4.273  1.00 98.67           C  
ATOM   3159  CD1 TRP A 216       5.996   8.528   4.058  1.00 98.67           C  
ATOM   3160  HD1 TRP A 216       6.487   7.812   3.416  1.00 98.67           H  
ATOM   3161  CD2 TRP A 216       5.451  10.388   5.184  1.00 98.67           C  
ATOM   3162  CE2 TRP A 216       4.490   9.396   5.532  1.00 98.67           C  
ATOM   3163  CE3 TRP A 216       5.331  11.659   5.778  1.00 98.67           C  
ATOM   3164  HE3 TRP A 216       6.036  12.430   5.506  1.00 98.67           H  
ATOM   3165  NE1 TRP A 216       4.849   8.296   4.787  1.00 98.67           N  
ATOM   3166  HE1 TRP A 216       4.358   7.414   4.758  1.00 98.67           H  
ATOM   3167  CH2 TRP A 216       3.405  10.903   7.071  1.00 98.67           C  
ATOM   3168  HH2 TRP A 216       2.638  11.089   7.808  1.00 98.67           H  
ATOM   3169  CZ2 TRP A 216       3.475   9.640   6.464  1.00 98.67           C  
ATOM   3170  HZ2 TRP A 216       2.777   8.862   6.733  1.00 98.67           H  
ATOM   3171  CZ3 TRP A 216       4.313  11.916   6.713  1.00 98.67           C  
ATOM   3172  HZ3 TRP A 216       4.209  12.899   7.149  1.00 98.67           H  
ATOM   3173  N   HIS A 217       8.648  12.951   1.438  1.00 98.29           N  
ATOM   3174  H   HIS A 217       7.748  13.408   1.474  1.00 98.29           H  
ATOM   3175  CA  HIS A 217       9.820  13.773   1.187  1.00 98.29           C  
ATOM   3176  HA  HIS A 217      10.439  13.294   0.429  1.00 98.29           H  
ATOM   3177  C   HIS A 217      10.651  13.925   2.464  1.00 98.29           C  
ATOM   3178  CB  HIS A 217       9.389  15.142   0.659  1.00 98.29           C  
ATOM   3179  HB2 HIS A 217       8.744  15.640   1.383  1.00 98.29           H  
ATOM   3180  HB3 HIS A 217       8.837  15.014  -0.272  1.00 98.29           H  
ATOM   3181  O   HIS A 217      10.116  14.309   3.511  1.00 98.29           O  
ATOM   3182  CG  HIS A 217      10.587  16.002   0.388  1.00 98.29           C  
ATOM   3183  CD2 HIS A 217      10.998  17.066   1.131  1.00 98.29           C  
ATOM   3184  HD2 HIS A 217      10.501  17.481   1.995  1.00 98.29           H  
ATOM   3185  ND1 HIS A 217      11.529  15.738  -0.601  1.00 98.29           N  
ATOM   3186  CE1 HIS A 217      12.485  16.665  -0.446  1.00 98.29           C  
ATOM   3187  HE1 HIS A 217      13.371  16.748  -1.059  1.00 98.29           H  
ATOM   3188  NE2 HIS A 217      12.188  17.477   0.578  1.00 98.29           N  
ATOM   3189  HE2 HIS A 217      12.753  18.267   0.856  1.00 98.29           H  
ATOM   3190  N   ILE A 218      11.951  13.646   2.345  1.00 98.50           N  
ATOM   3191  H   ILE A 218      12.300  13.420   1.424  1.00 98.50           H  
ATOM   3192  CA  ILE A 218      12.953  13.776   3.404  1.00 98.50           C  
ATOM   3193  HA  ILE A 218      12.473  14.140   4.312  1.00 98.50           H  
ATOM   3194  C   ILE A 218      13.980  14.813   2.953  1.00 98.50           C  
ATOM   3195  CB  ILE A 218      13.621  12.417   3.716  1.00 98.50           C  
ATOM   3196  HB  ILE A 218      14.179  12.099   2.835  1.00 98.50           H  
ATOM   3197  O   ILE A 218      14.677  14.625   1.959  1.00 98.50           O  
ATOM   3198  CG1 ILE A 218      12.611  11.292   4.031  1.00 98.50           C  
ATOM   3199 HG12 ILE A 218      13.167  10.375   4.224  1.00 98.50           H  
ATOM   3200 HG13 ILE A 218      12.002  11.104   3.146  1.00 98.50           H  
ATOM   3201  CG2 ILE A 218      14.623  12.566   4.875  1.00 98.50           C  
ATOM   3202 HG21 ILE A 218      14.127  12.999   5.744  1.00 98.50           H  
ATOM   3203 HG22 ILE A 218      15.443  13.217   4.570  1.00 98.50           H  
ATOM   3204 HG23 ILE A 218      15.034  11.589   5.127  1.00 98.50           H  
ATOM   3205  CD1 ILE A 218      11.678  11.539   5.223  1.00 98.50           C  
ATOM   3206 HD11 ILE A 218      12.261  11.655   6.137  1.00 98.50           H  
ATOM   3207 HD12 ILE A 218      11.068  12.428   5.062  1.00 98.50           H  
ATOM   3208 HD13 ILE A 218      11.015  10.681   5.339  1.00 98.50           H  
ATOM   3209  N   GLY A 219      14.082  15.909   3.694  1.00 97.52           N  
ATOM   3210  H   GLY A 219      13.508  15.996   4.520  1.00 97.52           H  
ATOM   3211  CA  GLY A 219      14.932  17.033   3.338  1.00 97.52           C  
ATOM   3212  HA2 GLY A 219      15.974  16.730   3.435  1.00 97.52           H  
ATOM   3213  HA3 GLY A 219      14.748  17.313   2.300  1.00 97.52           H  
ATOM   3214  C   GLY A 219      14.680  18.253   4.215  1.00 97.52           C  
ATOM   3215  O   GLY A 219      13.652  18.380   4.876  1.00 97.52           O  
ATOM   3216  N   VAL A 220      15.657  19.158   4.228  1.00 96.37           N  
ATOM   3217  H   VAL A 220      16.462  18.979   3.644  1.00 96.37           H  
ATOM   3218  CA  VAL A 220      15.622  20.420   4.996  1.00 96.37           C  
ATOM   3219  HA  VAL A 220      15.058  20.258   5.915  1.00 96.37           H  
ATOM   3220  C   VAL A 220      14.918  21.560   4.253  1.00 96.37           C  
ATOM   3221  CB  VAL A 220      17.048  20.860   5.383  1.00 96.37           C  
ATOM   3222  HB  VAL A 220      16.987  21.799   5.933  1.00 96.37           H  
ATOM   3223  O   VAL A 220      14.778  22.663   4.774  1.00 96.37           O  
ATOM   3224  CG1 VAL A 220      17.717  19.838   6.307  1.00 96.37           C  
ATOM   3225 HG11 VAL A 220      17.800  18.865   5.822  1.00 96.37           H  
ATOM   3226 HG12 VAL A 220      18.709  20.188   6.592  1.00 96.37           H  
ATOM   3227 HG13 VAL A 220      17.114  19.737   7.209  1.00 96.37           H  
ATOM   3228  CG2 VAL A 220      17.955  21.086   4.161  1.00 96.37           C  
ATOM   3229 HG21 VAL A 220      18.926  21.454   4.494  1.00 96.37           H  
ATOM   3230 HG22 VAL A 220      18.100  20.157   3.611  1.00 96.37           H  
ATOM   3231 HG23 VAL A 220      17.512  21.831   3.500  1.00 96.37           H  
ATOM   3232  N   ASP A 221      14.542  21.327   3.001  1.00 96.23           N  
ATOM   3233  H   ASP A 221      14.588  20.379   2.654  1.00 96.23           H  
ATOM   3234  CA  ASP A 221      13.974  22.301   2.078  1.00 96.23           C  
ATOM   3235  HA  ASP A 221      14.422  23.274   2.281  1.00 96.23           H  
ATOM   3236  C   ASP A 221      12.461  22.475   2.261  1.00 96.23           C  
ATOM   3237  CB  ASP A 221      14.355  21.907   0.636  1.00 96.23           C  
ATOM   3238  HB2 ASP A 221      13.911  22.633  -0.046  1.00 96.23           H  
ATOM   3239  HB3 ASP A 221      15.438  21.986   0.536  1.00 96.23           H  
ATOM   3240  O   ASP A 221      11.971  23.605   2.233  1.00 96.23           O  
ATOM   3241  CG  ASP A 221      13.939  20.490   0.205  1.00 96.23           C  
ATOM   3242  OD1 ASP A 221      13.866  19.592   1.076  1.00 96.23           O  
ATOM   3243  OD2 ASP A 221      13.699  20.307  -1.005  1.00 96.23           O  
ATOM   3244  N   TRP A 222      11.718  21.387   2.480  1.00 95.86           N  
ATOM   3245  H   TRP A 222      12.176  20.487   2.471  1.00 95.86           H  
ATOM   3246  CA  TRP A 222      10.278  21.420   2.754  1.00 95.86           C  
ATOM   3247  HA  TRP A 222      10.087  22.217   3.473  1.00 95.86           H  
ATOM   3248  C   TRP A 222       9.784  20.103   3.377  1.00 95.86           C  
ATOM   3249  CB  TRP A 222       9.520  21.755   1.457  1.00 95.86           C  
ATOM   3250  HB2 TRP A 222       9.864  22.716   1.073  1.00 95.86           H  
ATOM   3251  HB3 TRP A 222       8.461  21.879   1.681  1.00 95.86           H  
ATOM   3252  O   TRP A 222      10.559  19.216   3.716  1.00 95.86           O  
ATOM   3253  CG  TRP A 222       9.658  20.746   0.369  1.00 95.86           C  
ATOM   3254  CD1 TRP A 222      10.686  20.657  -0.498  1.00 95.86           C  
ATOM   3255  HD1 TRP A 222      11.545  21.311  -0.510  1.00 95.86           H  
ATOM   3256  CD2 TRP A 222       8.750  19.669   0.015  1.00 95.86           C  
ATOM   3257  CE2 TRP A 222       9.309  18.946  -1.081  1.00 95.86           C  
ATOM   3258  CE3 TRP A 222       7.491  19.263   0.497  1.00 95.86           C  
ATOM   3259  HE3 TRP A 222       7.022  19.800   1.308  1.00 95.86           H  
ATOM   3260  NE1 TRP A 222      10.516  19.563  -1.317  1.00 95.86           N  
ATOM   3261  HE1 TRP A 222      11.252  19.217  -1.917  1.00 95.86           H  
ATOM   3262  CH2 TRP A 222       7.354  17.551  -1.226  1.00 95.86           C  
ATOM   3263  HH2 TRP A 222       6.758  16.819  -1.750  1.00 95.86           H  
ATOM   3264  CZ2 TRP A 222       8.634  17.884  -1.693  1.00 95.86           C  
ATOM   3265  HZ2 TRP A 222       9.073  17.366  -2.533  1.00 95.86           H  
ATOM   3266  CZ3 TRP A 222       6.799  18.215  -0.123  1.00 95.86           C  
ATOM   3267  HZ3 TRP A 222       5.805  17.958   0.213  1.00 95.86           H  
ATOM   3268  N   GLY A 223       8.475  19.982   3.612  1.00 90.99           N  
ATOM   3269  H   GLY A 223       7.872  20.729   3.297  1.00 90.99           H  
ATOM   3270  CA  GLY A 223       7.849  18.742   4.095  1.00 90.99           C  
ATOM   3271  HA2 GLY A 223       8.307  17.902   3.573  1.00 90.99           H  
ATOM   3272  HA3 GLY A 223       6.789  18.755   3.842  1.00 90.99           H  
ATOM   3273  C   GLY A 223       7.985  18.487   5.601  1.00 90.99           C  
ATOM   3274  O   GLY A 223       7.180  17.743   6.155  1.00 90.99           O  
ATOM   3275  N   GLY A 224       8.930  19.151   6.277  1.00 94.04           N  
ATOM   3276  H   GLY A 224       9.625  19.639   5.730  1.00 94.04           H  
ATOM   3277  CA  GLY A 224       9.069  19.146   7.739  1.00 94.04           C  
ATOM   3278  HA2 GLY A 224       9.622  20.038   8.032  1.00 94.04           H  
ATOM   3279  HA3 GLY A 224       8.078  19.184   8.192  1.00 94.04           H  
ATOM   3280  C   GLY A 224       9.811  17.935   8.315  1.00 94.04           C  
ATOM   3281  O   GLY A 224       9.699  17.681   9.523  1.00 94.04           O  
ATOM   3282  N   PHE A 225      10.547  17.205   7.474  1.00 97.84           N  
ATOM   3283  H   PHE A 225      10.609  17.506   6.512  1.00 97.84           H  
ATOM   3284  CA  PHE A 225      11.321  16.017   7.833  1.00 97.84           C  
ATOM   3285  HA  PHE A 225      11.344  15.908   8.917  1.00 97.84           H  
ATOM   3286  C   PHE A 225      12.773  16.146   7.364  1.00 97.84           C  
ATOM   3287  CB  PHE A 225      10.665  14.762   7.249  1.00 97.84           C  
ATOM   3288  HB2 PHE A 225      11.257  13.896   7.544  1.00 97.84           H  
ATOM   3289  HB3 PHE A 225      10.698  14.818   6.161  1.00 97.84           H  
ATOM   3290  O   PHE A 225      13.174  15.548   6.373  1.00 97.84           O  
ATOM   3291  CG  PHE A 225       9.236  14.536   7.682  1.00 97.84           C  
ATOM   3292  CD1 PHE A 225       8.936  14.172   9.006  1.00 97.84           C  
ATOM   3293  HD1 PHE A 225       9.734  14.065   9.726  1.00 97.84           H  
ATOM   3294  CD2 PHE A 225       8.203  14.679   6.744  1.00 97.84           C  
ATOM   3295  HD2 PHE A 225       8.448  14.951   5.728  1.00 97.84           H  
ATOM   3296  CE1 PHE A 225       7.604  13.912   9.376  1.00 97.84           C  
ATOM   3297  HE1 PHE A 225       7.365  13.575  10.373  1.00 97.84           H  
ATOM   3298  CE2 PHE A 225       6.870  14.459   7.122  1.00 97.84           C  
ATOM   3299  HE2 PHE A 225       6.076  14.575   6.399  1.00 97.84           H  
ATOM   3300  CZ  PHE A 225       6.574  14.056   8.433  1.00 97.84           C  
ATOM   3301  HZ  PHE A 225       5.555  13.831   8.708  1.00 97.84           H  
ATOM   3302  N   ASP A 226      13.570  16.898   8.119  1.00 97.82           N  
ATOM   3303  H   ASP A 226      13.129  17.547   8.756  1.00 97.82           H  
ATOM   3304  CA  ASP A 226      14.966  17.221   7.795  1.00 97.82           C  
ATOM   3305  HA  ASP A 226      14.992  17.861   6.913  1.00 97.82           H  
ATOM   3306  C   ASP A 226      15.854  15.995   7.518  1.00 97.82           C  
ATOM   3307  CB  ASP A 226      15.562  18.001   8.979  1.00 97.82           C  
ATOM   3308  HB2 ASP A 226      15.463  17.398   9.882  1.00 97.82           H  
ATOM   3309  HB3 ASP A 226      16.629  18.142   8.803  1.00 97.82           H  
ATOM   3310  O   ASP A 226      16.843  16.088   6.794  1.00 97.82           O  
ATOM   3311  CG  ASP A 226      14.928  19.375   9.238  1.00 97.82           C  
ATOM   3312  OD1 ASP A 226      13.813  19.636   8.733  1.00 97.82           O  
ATOM   3313  OD2 ASP A 226      15.540  20.131  10.022  1.00 97.82           O  
ATOM   3314  N   ASN A 227      15.539  14.853   8.135  1.00 98.41           N  
ATOM   3315  H   ASN A 227      14.674  14.837   8.655  1.00 98.41           H  
ATOM   3316  CA  ASN A 227      16.215  13.574   7.936  1.00 98.41           C  
ATOM   3317  HA  ASN A 227      16.411  13.448   6.871  1.00 98.41           H  
ATOM   3318  C   ASN A 227      15.325  12.402   8.395  1.00 98.41           C  
ATOM   3319  CB  ASN A 227      17.561  13.589   8.687  1.00 98.41           C  
ATOM   3320  HB2 ASN A 227      18.076  12.638   8.549  1.00 98.41           H  
ATOM   3321  HB3 ASN A 227      18.197  14.366   8.263  1.00 98.41           H  
ATOM   3322  O   ASN A 227      14.310  12.597   9.072  1.00 98.41           O  
ATOM   3323  CG  ASN A 227      17.394  13.830  10.174  1.00 98.41           C  
ATOM   3324  ND2 ASN A 227      17.790  14.980  10.667  1.00 98.41           N  
ATOM   3325 HD21 ASN A 227      17.601  15.148  11.645  1.00 98.41           H  
ATOM   3326 HD22 ASN A 227      18.092  15.709  10.038  1.00 98.41           H  
ATOM   3327  OD1 ASN A 227      16.894  12.990  10.902  1.00 98.41           O  
ATOM   3328  N   TYR A 228      15.746  11.172   8.087  1.00 98.51           N  
ATOM   3329  H   TYR A 228      16.527  11.073   7.453  1.00 98.51           H  
ATOM   3330  CA  TYR A 228      15.014   9.950   8.439  1.00 98.51           C  
ATOM   3331  HA  TYR A 228      14.039   9.980   7.952  1.00 98.51           H  
ATOM   3332  C   TYR A 228      14.776   9.787   9.946  1.00 98.51           C  
ATOM   3333  CB  TYR A 228      15.769   8.723   7.912  1.00 98.51           C  
ATOM   3334  HB2 TYR A 228      16.714   8.622   8.447  1.00 98.51           H  
ATOM   3335  HB3 TYR A 228      15.176   7.833   8.124  1.00 98.51           H  
ATOM   3336  O   TYR A 228      13.728   9.292  10.341  1.00 98.51           O  
ATOM   3337  CG  TYR A 228      16.039   8.764   6.425  1.00 98.51           C  
ATOM   3338  CD1 TYR A 228      14.991   8.515   5.518  1.00 98.51           C  
ATOM   3339  HD1 TYR A 228      14.009   8.248   5.880  1.00 98.51           H  
ATOM   3340  CD2 TYR A 228      17.328   9.071   5.949  1.00 98.51           C  
ATOM   3341  HD2 TYR A 228      18.143   9.240   6.638  1.00 98.51           H  
ATOM   3342  CE1 TYR A 228      15.231   8.566   4.132  1.00 98.51           C  
ATOM   3343  HE1 TYR A 228      14.439   8.373   3.424  1.00 98.51           H  
ATOM   3344  CE2 TYR A 228      17.561   9.134   4.564  1.00 98.51           C  
ATOM   3345  HE2 TYR A 228      18.541   9.380   4.183  1.00 98.51           H  
ATOM   3346  OH  TYR A 228      16.780   8.871   2.326  1.00 98.51           O  
ATOM   3347  HH  TYR A 228      17.674   9.152   2.116  1.00 98.51           H  
ATOM   3348  CZ  TYR A 228      16.520   8.866   3.655  1.00 98.51           C  
ATOM   3349  N   ALA A 229      15.700  10.221  10.813  1.00 98.35           N  
ATOM   3350  H   ALA A 229      16.491  10.748  10.469  1.00 98.35           H  
ATOM   3351  CA  ALA A 229      15.506  10.112  12.261  1.00 98.35           C  
ATOM   3352  HA  ALA A 229      15.219   9.086  12.492  1.00 98.35           H  
ATOM   3353  C   ALA A 229      14.358  11.009  12.751  1.00 98.35           C  
ATOM   3354  CB  ALA A 229      16.825  10.400  12.990  1.00 98.35           C  
ATOM   3355  HB1 ALA A 229      17.613   9.754  12.605  1.00 98.35           H  
ATOM   3356  HB2 ALA A 229      16.694  10.207  14.055  1.00 98.35           H  
ATOM   3357  HB3 ALA A 229      17.115  11.443  12.862  1.00 98.35           H  
ATOM   3358  O   ALA A 229      13.519  10.552  13.524  1.00 98.35           O  
ATOM   3359  N   VAL A 230      14.270  12.242  12.238  1.00 98.28           N  
ATOM   3360  H   VAL A 230      14.994  12.543  11.601  1.00 98.28           H  
ATOM   3361  CA  VAL A 230      13.143  13.152  12.511  1.00 98.28           C  
ATOM   3362  HA  VAL A 230      13.037  13.270  13.589  1.00 98.28           H  
ATOM   3363  C   VAL A 230      11.831  12.563  11.992  1.00 98.28           C  
ATOM   3364  CB  VAL A 230      13.396  14.540  11.885  1.00 98.28           C  
ATOM   3365  HB  VAL A 230      13.626  14.426  10.826  1.00 98.28           H  
ATOM   3366  O   VAL A 230      10.805  12.647  12.667  1.00 98.28           O  
ATOM   3367  CG1 VAL A 230      12.185  15.478  12.006  1.00 98.28           C  
ATOM   3368 HG11 VAL A 230      11.884  15.552  13.051  1.00 98.28           H  
ATOM   3369 HG12 VAL A 230      12.448  16.466  11.629  1.00 98.28           H  
ATOM   3370 HG13 VAL A 230      11.355  15.099  11.410  1.00 98.28           H  
ATOM   3371  CG2 VAL A 230      14.583  15.230  12.566  1.00 98.28           C  
ATOM   3372 HG21 VAL A 230      14.777  16.192  12.091  1.00 98.28           H  
ATOM   3373 HG22 VAL A 230      14.366  15.385  13.623  1.00 98.28           H  
ATOM   3374 HG23 VAL A 230      15.478  14.614  12.479  1.00 98.28           H  
ATOM   3375  N   TRP A 231      11.850  11.943  10.810  1.00 98.68           N  
ATOM   3376  H   TRP A 231      12.710  11.925  10.281  1.00 98.68           H  
ATOM   3377  CA  TRP A 231      10.674  11.267  10.262  1.00 98.68           C  
ATOM   3378  HA  TRP A 231       9.833  11.961  10.258  1.00 98.68           H  
ATOM   3379  C   TRP A 231      10.221  10.086  11.134  1.00 98.68           C  
ATOM   3380  CB  TRP A 231      10.948  10.876   8.810  1.00 98.68           C  
ATOM   3381  HB2 TRP A 231      11.821  10.224   8.767  1.00 98.68           H  
ATOM   3382  HB3 TRP A 231      11.176  11.775   8.238  1.00 98.68           H  
ATOM   3383  O   TRP A 231       9.044  10.023  11.494  1.00 98.68           O  
ATOM   3384  CG  TRP A 231       9.810  10.171   8.156  1.00 98.68           C  
ATOM   3385  CD1 TRP A 231       8.778  10.738   7.491  1.00 98.68           C  
ATOM   3386  HD1 TRP A 231       8.652  11.796   7.316  1.00 98.68           H  
ATOM   3387  CD2 TRP A 231       9.549   8.741   8.151  1.00 98.68           C  
ATOM   3388  CE2 TRP A 231       8.323   8.501   7.468  1.00 98.68           C  
ATOM   3389  CE3 TRP A 231      10.226   7.631   8.686  1.00 98.68           C  
ATOM   3390  HE3 TRP A 231      11.172   7.779   9.187  1.00 98.68           H  
ATOM   3391  NE1 TRP A 231       7.902   9.752   7.083  1.00 98.68           N  
ATOM   3392  HE1 TRP A 231       7.055   9.933   6.562  1.00 98.68           H  
ATOM   3393  CH2 TRP A 231       8.488   6.133   7.878  1.00 98.68           C  
ATOM   3394  HH2 TRP A 231       8.089   5.133   7.803  1.00 98.68           H  
ATOM   3395  CZ2 TRP A 231       7.793   7.215   7.314  1.00 98.68           C  
ATOM   3396  HZ2 TRP A 231       6.862   7.063   6.789  1.00 98.68           H  
ATOM   3397  CZ3 TRP A 231       9.687   6.343   8.577  1.00 98.68           C  
ATOM   3398  HZ3 TRP A 231      10.204   5.513   9.036  1.00 98.68           H  
ATOM   3399  N   ARG A 232      11.145   9.215  11.566  1.00 98.49           N  
ATOM   3400  H   ARG A 232      12.085   9.326  11.214  1.00 98.49           H  
ATOM   3401  CA  ARG A 232      10.869   8.084  12.476  1.00 98.49           C  
ATOM   3402  HA  ARG A 232      10.131   7.420  12.027  1.00 98.49           H  
ATOM   3403  C   ARG A 232      10.288   8.554  13.807  1.00 98.49           C  
ATOM   3404  CB  ARG A 232      12.160   7.290  12.741  1.00 98.49           C  
ATOM   3405  HB2 ARG A 232      11.982   6.584  13.552  1.00 98.49           H  
ATOM   3406  HB3 ARG A 232      12.933   7.986  13.067  1.00 98.49           H  
ATOM   3407  O   ARG A 232       9.317   7.981  14.289  1.00 98.49           O  
ATOM   3408  CG  ARG A 232      12.668   6.496  11.530  1.00 98.49           C  
ATOM   3409  HG2 ARG A 232      12.047   5.613  11.379  1.00 98.49           H  
ATOM   3410  HG3 ARG A 232      12.613   7.107  10.629  1.00 98.49           H  
ATOM   3411  CD  ARG A 232      14.129   6.076  11.736  1.00 98.49           C  
ATOM   3412  HD2 ARG A 232      14.710   6.957  12.007  1.00 98.49           H  
ATOM   3413  HD3 ARG A 232      14.181   5.344  12.543  1.00 98.49           H  
ATOM   3414  NE  ARG A 232      14.667   5.495  10.502  1.00 98.49           N  
ATOM   3415  HE  ARG A 232      13.992   5.081   9.875  1.00 98.49           H  
ATOM   3416  NH1 ARG A 232      16.882   6.052  10.608  1.00 98.49           N  
ATOM   3417 HH11 ARG A 232      17.784   6.033  10.154  1.00 98.49           H  
ATOM   3418 HH12 ARG A 232      16.720   6.462  11.517  1.00 98.49           H  
ATOM   3419  NH2 ARG A 232      16.104   4.963   8.832  1.00 98.49           N  
ATOM   3420 HH21 ARG A 232      15.311   4.794   8.229  1.00 98.49           H  
ATOM   3421 HH22 ARG A 232      17.018   4.760   8.454  1.00 98.49           H  
ATOM   3422  CZ  ARG A 232      15.877   5.506   9.988  1.00 98.49           C  
ATOM   3423  N   GLU A 233      10.847   9.610  14.397  1.00 98.21           N  
ATOM   3424  H   GLU A 233      11.666  10.019  13.970  1.00 98.21           H  
ATOM   3425  CA  GLU A 233      10.359  10.180  15.660  1.00 98.21           C  
ATOM   3426  HA  GLU A 233      10.356   9.406  16.427  1.00 98.21           H  
ATOM   3427  C   GLU A 233       8.920  10.700  15.525  1.00 98.21           C  
ATOM   3428  CB  GLU A 233      11.312  11.305  16.100  1.00 98.21           C  
ATOM   3429  HB2 GLU A 233      11.311  12.086  15.339  1.00 98.21           H  
ATOM   3430  HB3 GLU A 233      12.320  10.898  16.177  1.00 98.21           H  
ATOM   3431  O   GLU A 233       8.047  10.364  16.331  1.00 98.21           O  
ATOM   3432  CG  GLU A 233      10.925  11.922  17.456  1.00 98.21           C  
ATOM   3433  HG2 GLU A 233       9.883  12.240  17.419  1.00 98.21           H  
ATOM   3434  HG3 GLU A 233      11.016  11.156  18.225  1.00 98.21           H  
ATOM   3435  CD  GLU A 233      11.779  13.142  17.842  1.00 98.21           C  
ATOM   3436  OE1 GLU A 233      11.391  13.818  18.821  1.00 98.21           O  
ATOM   3437  OE2 GLU A 233      12.798  13.409  17.165  1.00 98.21           O  
ATOM   3438  N   LYS A 234       8.656  11.497  14.483  1.00 98.22           N  
ATOM   3439  H   LYS A 234       9.415  11.716  13.853  1.00 98.22           H  
ATOM   3440  CA  LYS A 234       7.355  12.143  14.281  1.00 98.22           C  
ATOM   3441  HA  LYS A 234       7.036  12.584  15.225  1.00 98.22           H  
ATOM   3442  C   LYS A 234       6.253  11.172  13.876  1.00 98.22           C  
ATOM   3443  CB  LYS A 234       7.484  13.243  13.226  1.00 98.22           C  
ATOM   3444  HB2 LYS A 234       6.485  13.526  12.893  1.00 98.22           H  
ATOM   3445  HB3 LYS A 234       8.035  12.850  12.372  1.00 98.22           H  
ATOM   3446  O   LYS A 234       5.119  11.367  14.295  1.00 98.22           O  
ATOM   3447  CG  LYS A 234       8.186  14.494  13.767  1.00 98.22           C  
ATOM   3448  HG2 LYS A 234       9.205  14.254  14.070  1.00 98.22           H  
ATOM   3449  HG3 LYS A 234       7.636  14.871  14.629  1.00 98.22           H  
ATOM   3450  CD  LYS A 234       8.208  15.564  12.672  1.00 98.22           C  
ATOM   3451  HD2 LYS A 234       8.781  15.191  11.823  1.00 98.22           H  
ATOM   3452  HD3 LYS A 234       7.186  15.766  12.349  1.00 98.22           H  
ATOM   3453  CE  LYS A 234       8.846  16.855  13.182  1.00 98.22           C  
ATOM   3454  HE2 LYS A 234       9.881  16.642  13.453  1.00 98.22           H  
ATOM   3455  HE3 LYS A 234       8.321  17.178  14.080  1.00 98.22           H  
ATOM   3456  NZ  LYS A 234       8.793  17.906  12.138  1.00 98.22           N  
ATOM   3457  HZ1 LYS A 234       9.244  17.591  11.291  1.00 98.22           H  
ATOM   3458  HZ2 LYS A 234       7.840  18.124  11.883  1.00 98.22           H  
ATOM   3459  HZ3 LYS A 234       9.278  18.743  12.427  1.00 98.22           H  
ATOM   3460  N   THR A 235       6.548  10.164  13.068  1.00 98.31           N  
ATOM   3461  H   THR A 235       7.491  10.077  12.716  1.00 98.31           H  
ATOM   3462  CA  THR A 235       5.528   9.211  12.598  1.00 98.31           C  
ATOM   3463  HA  THR A 235       4.553   9.697  12.556  1.00 98.31           H  
ATOM   3464  C   THR A 235       5.393   8.013  13.535  1.00 98.31           C  
ATOM   3465  CB  THR A 235       5.848   8.727  11.179  1.00 98.31           C  
ATOM   3466  HB  THR A 235       5.086   8.012  10.868  1.00 98.31           H  
ATOM   3467  O   THR A 235       4.307   7.463  13.710  1.00 98.31           O  
ATOM   3468  CG2 THR A 235       5.897   9.875  10.168  1.00 98.31           C  
ATOM   3469 HG21 THR A 235       4.978  10.457  10.239  1.00 98.31           H  
ATOM   3470 HG22 THR A 235       5.957   9.457   9.164  1.00 98.31           H  
ATOM   3471 HG23 THR A 235       6.755  10.525  10.342  1.00 98.31           H  
ATOM   3472  OG1 THR A 235       7.100   8.080  11.188  1.00 98.31           O  
ATOM   3473  HG1 THR A 235       7.768   8.734  10.969  1.00 98.31           H  
ATOM   3474  N   GLY A 236       6.487   7.609  14.186  1.00 97.91           N  
ATOM   3475  H   GLY A 236       7.355   8.098  14.016  1.00 97.91           H  
ATOM   3476  CA  GLY A 236       6.586   6.324  14.875  1.00 97.91           C  
ATOM   3477  HA2 GLY A 236       7.467   6.341  15.517  1.00 97.91           H  
ATOM   3478  HA3 GLY A 236       5.696   6.165  15.484  1.00 97.91           H  
ATOM   3479  C   GLY A 236       6.715   5.130  13.929  1.00 97.91           C  
ATOM   3480  O   GLY A 236       6.576   3.995  14.390  1.00 97.91           O  
ATOM   3481  N   ALA A 237       6.936   5.373  12.636  1.00 98.70           N  
ATOM   3482  H   ALA A 237       7.053   6.329  12.331  1.00 98.70           H  
ATOM   3483  CA  ALA A 237       7.143   4.346  11.628  1.00 98.70           C  
ATOM   3484  HA  ALA A 237       6.618   3.440  11.932  1.00 98.70           H  
ATOM   3485  C   ALA A 237       8.626   3.987  11.462  1.00 98.70           C  
ATOM   3486  CB  ALA A 237       6.529   4.814  10.306  1.00 98.70           C  
ATOM   3487  HB1 ALA A 237       6.988   5.753   9.997  1.00 98.70           H  
ATOM   3488  HB2 ALA A 237       6.686   4.061   9.534  1.00 98.70           H  
ATOM   3489  HB3 ALA A 237       5.457   4.970  10.424  1.00 98.70           H  
ATOM   3490  O   ALA A 237       9.535   4.695  11.903  1.00 98.70           O  
ATOM   3491  N   ILE A 238       8.844   2.866  10.784  1.00 98.57           N  
ATOM   3492  H   ILE A 238       8.031   2.347  10.487  1.00 98.57           H  
ATOM   3493  CA  ILE A 238      10.131   2.372  10.312  1.00 98.57           C  
ATOM   3494  HA  ILE A 238      10.935   3.013  10.674  1.00 98.57           H  
ATOM   3495  C   ILE A 238      10.091   2.447   8.786  1.00 98.57           C  
ATOM   3496  CB  ILE A 238      10.371   0.933  10.823  1.00 98.57           C  
ATOM   3497  HB  ILE A 238       9.591   0.290  10.416  1.00 98.57           H  
ATOM   3498  O   ILE A 238       9.266   1.797   8.150  1.00 98.57           O  
ATOM   3499  CG1 ILE A 238      10.296   0.865  12.369  1.00 98.57           C  
ATOM   3500 HG12 ILE A 238      11.129   1.422  12.798  1.00 98.57           H  
ATOM   3501 HG13 ILE A 238       9.372   1.328  12.715  1.00 98.57           H  
ATOM   3502  CG2 ILE A 238      11.734   0.421  10.320  1.00 98.57           C  
ATOM   3503 HG21 ILE A 238      11.767   0.444   9.231  1.00 98.57           H  
ATOM   3504 HG22 ILE A 238      12.540   1.045  10.706  1.00 98.57           H  
ATOM   3505 HG23 ILE A 238      11.889  -0.615  10.624  1.00 98.57           H  
ATOM   3506  CD1 ILE A 238      10.297  -0.561  12.931  1.00 98.57           C  
ATOM   3507 HD11 ILE A 238      11.256  -1.046  12.749  1.00 98.57           H  
ATOM   3508 HD12 ILE A 238      10.126  -0.523  14.007  1.00 98.57           H  
ATOM   3509 HD13 ILE A 238       9.499  -1.141  12.468  1.00 98.57           H  
ATOM   3510  N   ASP A 239      10.958   3.256   8.199  1.00 98.78           N  
ATOM   3511  H   ASP A 239      11.654   3.720   8.764  1.00 98.78           H  
ATOM   3512  CA  ASP A 239      11.215   3.312   6.764  1.00 98.78           C  
ATOM   3513  HA  ASP A 239      10.260   3.377   6.242  1.00 98.78           H  
ATOM   3514  C   ASP A 239      11.907   2.023   6.324  1.00 98.78           C  
ATOM   3515  CB  ASP A 239      12.036   4.561   6.388  1.00 98.78           C  
ATOM   3516  HB2 ASP A 239      12.324   4.489   5.339  1.00 98.78           H  
ATOM   3517  HB3 ASP A 239      11.393   5.435   6.494  1.00 98.78           H  
ATOM   3518  O   ASP A 239      12.785   1.503   7.005  1.00 98.78           O  
ATOM   3519  CG  ASP A 239      13.283   4.796   7.246  1.00 98.78           C  
ATOM   3520  OD1 ASP A 239      13.224   4.606   8.479  1.00 98.78           O  
ATOM   3521  OD2 ASP A 239      14.307   5.304   6.757  1.00 98.78           O  
ATOM   3522  N   LEU A 240      11.459   1.481   5.196  1.00 98.78           N  
ATOM   3523  H   LEU A 240      10.700   1.952   4.723  1.00 98.78           H  
ATOM   3524  CA  LEU A 240      11.902   0.195   4.663  1.00 98.78           C  
ATOM   3525  HA  LEU A 240      12.773  -0.152   5.218  1.00 98.78           H  
ATOM   3526  C   LEU A 240      12.337   0.291   3.201  1.00 98.78           C  
ATOM   3527  CB  LEU A 240      10.764  -0.833   4.815  1.00 98.78           C  
ATOM   3528  HB2 LEU A 240       9.886  -0.444   4.299  1.00 98.78           H  
ATOM   3529  HB3 LEU A 240      11.061  -1.755   4.315  1.00 98.78           H  
ATOM   3530  O   LEU A 240      12.995  -0.628   2.713  1.00 98.78           O  
ATOM   3531  CG  LEU A 240      10.366  -1.179   6.261  1.00 98.78           C  
ATOM   3532  HG  LEU A 240      10.051  -0.276   6.785  1.00 98.78           H  
ATOM   3533  CD1 LEU A 240       9.187  -2.152   6.232  1.00 98.78           C  
ATOM   3534 HD11 LEU A 240       9.458  -3.058   5.690  1.00 98.78           H  
ATOM   3535 HD12 LEU A 240       8.912  -2.423   7.251  1.00 98.78           H  
ATOM   3536 HD13 LEU A 240       8.331  -1.676   5.755  1.00 98.78           H  
ATOM   3537  CD2 LEU A 240      11.509  -1.836   7.037  1.00 98.78           C  
ATOM   3538 HD21 LEU A 240      11.151  -2.135   8.022  1.00 98.78           H  
ATOM   3539 HD22 LEU A 240      12.318  -1.118   7.170  1.00 98.78           H  
ATOM   3540 HD23 LEU A 240      11.873  -2.712   6.500  1.00 98.78           H  
ATOM   3541  N   GLY A 241      11.962   1.351   2.484  1.00 98.68           N  
ATOM   3542  H   GLY A 241      11.416   2.075   2.929  1.00 98.68           H  
ATOM   3543  CA  GLY A 241      12.301   1.526   1.077  1.00 98.68           C  
ATOM   3544  HA2 GLY A 241      13.325   1.178   0.937  1.00 98.68           H  
ATOM   3545  HA3 GLY A 241      11.644   0.923   0.450  1.00 98.68           H  
ATOM   3546  C   GLY A 241      12.224   2.978   0.621  1.00 98.68           C  
ATOM   3547  O   GLY A 241      11.433   3.764   1.150  1.00 98.68           O  
ATOM   3548  N   TYR A 242      13.048   3.311  -0.372  1.00 98.73           N  
ATOM   3549  H   TYR A 242      13.626   2.581  -0.763  1.00 98.73           H  
ATOM   3550  CA  TYR A 242      13.387   4.685  -0.738  1.00 98.73           C  
ATOM   3551  HA  TYR A 242      12.696   5.351  -0.221  1.00 98.73           H  
ATOM   3552  C   TYR A 242      13.270   4.919  -2.245  1.00 98.73           C  
ATOM   3553  CB  TYR A 242      14.804   5.023  -0.249  1.00 98.73           C  
ATOM   3554  HB2 TYR A 242      14.957   6.099  -0.340  1.00 98.73           H  
ATOM   3555  HB3 TYR A 242      15.531   4.531  -0.894  1.00 98.73           H  
ATOM   3556  O   TYR A 242      13.775   4.121  -3.037  1.00 98.73           O  
ATOM   3557  CG  TYR A 242      15.064   4.599   1.182  1.00 98.73           C  
ATOM   3558  CD1 TYR A 242      14.748   5.464   2.245  1.00 98.73           C  
ATOM   3559  HD1 TYR A 242      14.361   6.452   2.044  1.00 98.73           H  
ATOM   3560  CD2 TYR A 242      15.549   3.302   1.447  1.00 98.73           C  
ATOM   3561  HD2 TYR A 242      15.772   2.634   0.628  1.00 98.73           H  
ATOM   3562  CE1 TYR A 242      14.916   5.023   3.572  1.00 98.73           C  
ATOM   3563  HE1 TYR A 242      14.675   5.674   4.400  1.00 98.73           H  
ATOM   3564  CE2 TYR A 242      15.669   2.847   2.772  1.00 98.73           C  
ATOM   3565  HE2 TYR A 242      15.974   1.832   2.978  1.00 98.73           H  
ATOM   3566  OH  TYR A 242      15.452   3.263   5.121  1.00 98.73           O  
ATOM   3567  HH  TYR A 242      15.623   2.328   5.253  1.00 98.73           H  
ATOM   3568  CZ  TYR A 242      15.351   3.706   3.841  1.00 98.73           C  
ATOM   3569  N   GLY A 243      12.633   6.020  -2.639  1.00 97.69           N  
ATOM   3570  H   GLY A 243      12.266   6.637  -1.929  1.00 97.69           H  
ATOM   3571  CA  GLY A 243      12.648   6.511  -4.013  1.00 97.69           C  
ATOM   3572  HA2 GLY A 243      11.997   7.381  -4.092  1.00 97.69           H  
ATOM   3573  HA3 GLY A 243      12.276   5.735  -4.683  1.00 97.69           H  
ATOM   3574  C   GLY A 243      14.058   6.919  -4.452  1.00 97.69           C  
ATOM   3575  O   GLY A 243      14.976   7.042  -3.636  1.00 97.69           O  
ATOM   3576  N   GLY A 244      14.246   7.152  -5.754  1.00 94.18           N  
ATOM   3577  H   GLY A 244      13.464   7.040  -6.382  1.00 94.18           H  
ATOM   3578  CA  GLY A 244      15.537   7.599  -6.299  1.00 94.18           C  
ATOM   3579  HA2 GLY A 244      16.306   6.870  -6.043  1.00 94.18           H  
ATOM   3580  HA3 GLY A 244      15.460   7.658  -7.385  1.00 94.18           H  
ATOM   3581  C   GLY A 244      15.995   8.973  -5.784  1.00 94.18           C  
ATOM   3582  O   GLY A 244      17.181   9.287  -5.840  1.00 94.18           O  
ATOM   3583  N   ASP A 245      15.064   9.767  -5.257  1.00 94.89           N  
ATOM   3584  H   ASP A 245      14.120   9.416  -5.181  1.00 94.89           H  
ATOM   3585  CA  ASP A 245      15.277  11.055  -4.591  1.00 94.89           C  
ATOM   3586  HA  ASP A 245      16.162  11.530  -5.014  1.00 94.89           H  
ATOM   3587  C   ASP A 245      15.523  10.929  -3.072  1.00 94.89           C  
ATOM   3588  CB  ASP A 245      14.063  11.961  -4.888  1.00 94.89           C  
ATOM   3589  HB2 ASP A 245      13.990  12.098  -5.967  1.00 94.89           H  
ATOM   3590  HB3 ASP A 245      14.237  12.941  -4.445  1.00 94.89           H  
ATOM   3591  O   ASP A 245      15.782  11.930  -2.408  1.00 94.89           O  
ATOM   3592  CG  ASP A 245      12.719  11.413  -4.373  1.00 94.89           C  
ATOM   3593  OD1 ASP A 245      12.698  10.264  -3.868  1.00 94.89           O  
ATOM   3594  OD2 ASP A 245      11.696  12.115  -4.533  1.00 94.89           O  
ATOM   3595  N   GLY A 246      15.467   9.714  -2.516  1.00 97.30           N  
ATOM   3596  H   GLY A 246      15.240   8.933  -3.115  1.00 97.30           H  
ATOM   3597  CA  GLY A 246      15.586   9.452  -1.081  1.00 97.30           C  
ATOM   3598  HA2 GLY A 246      16.296  10.153  -0.642  1.00 97.30           H  
ATOM   3599  HA3 GLY A 246      15.967   8.441  -0.942  1.00 97.30           H  
ATOM   3600  C   GLY A 246      14.273   9.566  -0.299  1.00 97.30           C  
ATOM   3601  O   GLY A 246      14.276   9.355   0.913  1.00 97.30           O  
ATOM   3602  N   ALA A 247      13.141   9.854  -0.947  1.00 98.53           N  
ATOM   3603  H   ALA A 247      13.152  10.004  -1.946  1.00 98.53           H  
ATOM   3604  CA  ALA A 247      11.850   9.856  -0.268  1.00 98.53           C  
ATOM   3605  HA  ALA A 247      11.906  10.549   0.572  1.00 98.53           H  
ATOM   3606  C   ALA A 247      11.502   8.461   0.274  1.00 98.53           C  
ATOM   3607  CB  ALA A 247      10.784  10.352  -1.241  1.00 98.53           C  
ATOM   3608  HB1 ALA A 247      11.042  11.349  -1.597  1.00 98.53           H  
ATOM   3609  HB2 ALA A 247       9.812  10.382  -0.750  1.00 98.53           H  
ATOM   3610  HB3 ALA A 247      10.733   9.674  -2.094  1.00 98.53           H  
ATOM   3611  O   ALA A 247      11.800   7.451  -0.363  1.00 98.53           O  
ATOM   3612  N   VAL A 248      10.835   8.376   1.427  1.00 98.86           N  
ATOM   3613  H   VAL A 248      10.553   9.236   1.875  1.00 98.86           H  
ATOM   3614  CA  VAL A 248      10.357   7.086   1.953  1.00 98.86           C  
ATOM   3615  HA  VAL A 248      11.138   6.342   1.794  1.00 98.86           H  
ATOM   3616  C   VAL A 248       9.121   6.659   1.163  1.00 98.86           C  
ATOM   3617  CB  VAL A 248      10.078   7.122   3.466  1.00 98.86           C  
ATOM   3618  HB  VAL A 248       9.284   7.840   3.673  1.00 98.86           H  
ATOM   3619  O   VAL A 248       8.099   7.348   1.176  1.00 98.86           O  
ATOM   3620  CG1 VAL A 248       9.598   5.763   3.985  1.00 98.86           C  
ATOM   3621 HG11 VAL A 248       8.648   5.496   3.522  1.00 98.86           H  
ATOM   3622 HG12 VAL A 248      10.340   4.994   3.766  1.00 98.86           H  
ATOM   3623 HG13 VAL A 248       9.443   5.820   5.062  1.00 98.86           H  
ATOM   3624  CG2 VAL A 248      11.323   7.529   4.263  1.00 98.86           C  
ATOM   3625 HG21 VAL A 248      11.083   7.570   5.325  1.00 98.86           H  
ATOM   3626 HG22 VAL A 248      12.125   6.809   4.100  1.00 98.86           H  
ATOM   3627 HG23 VAL A 248      11.660   8.518   3.950  1.00 98.86           H  
ATOM   3628  N   VAL A 249       9.213   5.507   0.497  1.00 98.84           N  
ATOM   3629  H   VAL A 249      10.103   5.031   0.532  1.00 98.84           H  
ATOM   3630  CA  VAL A 249       8.151   4.934  -0.354  1.00 98.84           C  
ATOM   3631  HA  VAL A 249       7.300   5.615  -0.363  1.00 98.84           H  
ATOM   3632  C   VAL A 249       7.618   3.599   0.167  1.00 98.84           C  
ATOM   3633  CB  VAL A 249       8.610   4.779  -1.815  1.00 98.84           C  
ATOM   3634  HB  VAL A 249       7.783   4.346  -2.377  1.00 98.84           H  
ATOM   3635  O   VAL A 249       6.539   3.173  -0.239  1.00 98.84           O  
ATOM   3636  CG1 VAL A 249       8.948   6.119  -2.466  1.00 98.84           C  
ATOM   3637 HG11 VAL A 249       9.760   6.620  -1.940  1.00 98.84           H  
ATOM   3638 HG12 VAL A 249       9.238   5.972  -3.507  1.00 98.84           H  
ATOM   3639 HG13 VAL A 249       8.065   6.759  -2.454  1.00 98.84           H  
ATOM   3640  CG2 VAL A 249       9.818   3.857  -1.981  1.00 98.84           C  
ATOM   3641 HG21 VAL A 249       9.593   2.855  -1.616  1.00 98.84           H  
ATOM   3642 HG22 VAL A 249      10.670   4.267  -1.439  1.00 98.84           H  
ATOM   3643 HG23 VAL A 249      10.069   3.789  -3.040  1.00 98.84           H  
ATOM   3644  N   VAL A 250       8.336   2.940   1.082  1.00 98.93           N  
ATOM   3645  H   VAL A 250       9.221   3.336   1.364  1.00 98.93           H  
ATOM   3646  CA  VAL A 250       7.858   1.758   1.815  1.00 98.93           C  
ATOM   3647  HA  VAL A 250       6.778   1.679   1.690  1.00 98.93           H  
ATOM   3648  C   VAL A 250       8.155   1.943   3.292  1.00 98.93           C  
ATOM   3649  CB  VAL A 250       8.493   0.447   1.313  1.00 98.93           C  
ATOM   3650  HB  VAL A 250       9.560   0.449   1.539  1.00 98.93           H  
ATOM   3651  O   VAL A 250       9.278   2.301   3.646  1.00 98.93           O  
ATOM   3652  CG1 VAL A 250       7.864  -0.778   1.986  1.00 98.93           C  
ATOM   3653 HG11 VAL A 250       7.985  -0.736   3.069  1.00 98.93           H  
ATOM   3654 HG12 VAL A 250       6.800  -0.830   1.753  1.00 98.93           H  
ATOM   3655 HG13 VAL A 250       8.366  -1.675   1.623  1.00 98.93           H  
ATOM   3656  CG2 VAL A 250       8.323   0.267  -0.196  1.00 98.93           C  
ATOM   3657 HG21 VAL A 250       8.949   0.983  -0.728  1.00 98.93           H  
ATOM   3658 HG22 VAL A 250       8.637  -0.733  -0.494  1.00 98.93           H  
ATOM   3659 HG23 VAL A 250       7.279   0.427  -0.467  1.00 98.93           H  
ATOM   3660  N   TRP A 251       7.172   1.701   4.155  1.00 98.87           N  
ATOM   3661  H   TRP A 251       6.272   1.406   3.805  1.00 98.87           H  
ATOM   3662  CA  TRP A 251       7.343   1.808   5.602  1.00 98.87           C  
ATOM   3663  HA  TRP A 251       8.354   1.489   5.855  1.00 98.87           H  
ATOM   3664  C   TRP A 251       6.390   0.906   6.383  1.00 98.87           C  
ATOM   3665  CB  TRP A 251       7.189   3.265   6.050  1.00 98.87           C  
ATOM   3666  HB2 TRP A 251       7.396   3.286   7.120  1.00 98.87           H  
ATOM   3667  HB3 TRP A 251       7.954   3.868   5.560  1.00 98.87           H  
ATOM   3668  O   TRP A 251       5.362   0.467   5.873  1.00 98.87           O  
ATOM   3669  CG  TRP A 251       5.861   3.925   5.833  1.00 98.87           C  
ATOM   3670  CD1 TRP A 251       4.925   4.123   6.790  1.00 98.87           C  
ATOM   3671  HD1 TRP A 251       5.020   3.820   7.822  1.00 98.87           H  
ATOM   3672  CD2 TRP A 251       5.319   4.525   4.615  1.00 98.87           C  
ATOM   3673  CE2 TRP A 251       4.035   5.069   4.920  1.00 98.87           C  
ATOM   3674  CE3 TRP A 251       5.774   4.679   3.287  1.00 98.87           C  
ATOM   3675  HE3 TRP A 251       6.751   4.305   3.018  1.00 98.87           H  
ATOM   3676  NE1 TRP A 251       3.860   4.821   6.261  1.00 98.87           N  
ATOM   3677  HE1 TRP A 251       3.088   5.157   6.819  1.00 98.87           H  
ATOM   3678  CH2 TRP A 251       3.714   5.821   2.645  1.00 98.87           C  
ATOM   3679  HH2 TRP A 251       3.119   6.315   1.891  1.00 98.87           H  
ATOM   3680  CZ2 TRP A 251       3.240   5.711   3.963  1.00 98.87           C  
ATOM   3681  HZ2 TRP A 251       2.281   6.122   4.243  1.00 98.87           H  
ATOM   3682  CZ3 TRP A 251       4.981   5.314   2.312  1.00 98.87           C  
ATOM   3683  HZ3 TRP A 251       5.348   5.430   1.303  1.00 98.87           H  
ATOM   3684  N   GLU A 252       6.726   0.643   7.641  1.00 98.66           N  
ATOM   3685  H   GLU A 252       7.596   1.026   7.983  1.00 98.66           H  
ATOM   3686  CA  GLU A 252       5.907  -0.106   8.592  1.00 98.66           C  
ATOM   3687  HA  GLU A 252       4.950  -0.343   8.128  1.00 98.66           H  
ATOM   3688  C   GLU A 252       5.631   0.731   9.845  1.00 98.66           C  
ATOM   3689  CB  GLU A 252       6.596  -1.439   8.948  1.00 98.66           C  
ATOM   3690  HB2 GLU A 252       6.623  -2.067   8.057  1.00 98.66           H  
ATOM   3691  HB3 GLU A 252       7.620  -1.232   9.259  1.00 98.66           H  
ATOM   3692  O   GLU A 252       6.537   1.338  10.411  1.00 98.66           O  
ATOM   3693  CG  GLU A 252       5.886  -2.208  10.083  1.00 98.66           C  
ATOM   3694  HG2 GLU A 252       5.875  -1.580  10.974  1.00 98.66           H  
ATOM   3695  HG3 GLU A 252       4.857  -2.409   9.786  1.00 98.66           H  
ATOM   3696  CD  GLU A 252       6.557  -3.525  10.493  1.00 98.66           C  
ATOM   3697  OE1 GLU A 252       6.110  -4.155  11.488  1.00 98.66           O  
ATOM   3698  OE2 GLU A 252       7.517  -3.967   9.835  1.00 98.66           O  
ATOM   3699  N   TYR A 253       4.397   0.681  10.344  1.00 98.65           N  
ATOM   3700  H   TYR A 253       3.705   0.160   9.823  1.00 98.65           H  
ATOM   3701  CA  TYR A 253       4.098   0.970  11.743  1.00 98.65           C  
ATOM   3702  HA  TYR A 253       4.865   1.639  12.132  1.00 98.65           H  
ATOM   3703  C   TYR A 253       4.087  -0.351  12.524  1.00 98.65           C  
ATOM   3704  CB  TYR A 253       2.773   1.711  11.890  1.00 98.65           C  
ATOM   3705  HB2 TYR A 253       1.961   1.078  11.529  1.00 98.65           H  
ATOM   3706  HB3 TYR A 253       2.592   1.885  12.950  1.00 98.65           H  
ATOM   3707  O   TYR A 253       3.248  -1.219  12.241  1.00 98.65           O  
ATOM   3708  CG  TYR A 253       2.735   3.041  11.170  1.00 98.65           C  
ATOM   3709  CD1 TYR A 253       3.127   4.212  11.845  1.00 98.65           C  
ATOM   3710  HD1 TYR A 253       3.471   4.167  12.867  1.00 98.65           H  
ATOM   3711  CD2 TYR A 253       2.292   3.111   9.835  1.00 98.65           C  
ATOM   3712  HD2 TYR A 253       1.998   2.212   9.314  1.00 98.65           H  
ATOM   3713  CE1 TYR A 253       3.076   5.454  11.185  1.00 98.65           C  
ATOM   3714  HE1 TYR A 253       3.403   6.355  11.683  1.00 98.65           H  
ATOM   3715  CE2 TYR A 253       2.236   4.356   9.179  1.00 98.65           C  
ATOM   3716  HE2 TYR A 253       1.877   4.419   8.163  1.00 98.65           H  
ATOM   3717  OH  TYR A 253       2.576   6.735   9.219  1.00 98.65           O  
ATOM   3718  HH  TYR A 253       2.759   7.475   9.803  1.00 98.65           H  
ATOM   3719  CZ  TYR A 253       2.630   5.533   9.853  1.00 98.65           C  
ATOM   3720  N   PRO A 254       5.014  -0.539  13.481  1.00 97.44           N  
ATOM   3721  CA  PRO A 254       5.089  -1.774  14.244  1.00 97.44           C  
ATOM   3722  HA  PRO A 254       5.116  -2.623  13.561  1.00 97.44           H  
ATOM   3723  C   PRO A 254       3.878  -1.918  15.173  1.00 97.44           C  
ATOM   3724  CB  PRO A 254       6.411  -1.696  15.013  1.00 97.44           C  
ATOM   3725  HB2 PRO A 254       6.369  -2.221  15.967  1.00 97.44           H  
ATOM   3726  HB3 PRO A 254       7.213  -2.096  14.392  1.00 97.44           H  
ATOM   3727  O   PRO A 254       3.284  -0.929  15.607  1.00 97.44           O  
ATOM   3728  CG  PRO A 254       6.620  -0.193  15.201  1.00 97.44           C  
ATOM   3729  HG2 PRO A 254       6.039   0.153  16.056  1.00 97.44           H  
ATOM   3730  HG3 PRO A 254       7.673   0.060  15.323  1.00 97.44           H  
ATOM   3731  CD  PRO A 254       6.042   0.397  13.918  1.00 97.44           C  
ATOM   3732  HD2 PRO A 254       6.819   0.465  13.156  1.00 97.44           H  
ATOM   3733  HD3 PRO A 254       5.627   1.384  14.122  1.00 97.44           H  
ATOM   3734  N   ALA A 255       3.560  -3.165  15.520  1.00 96.47           N  
ATOM   3735  H   ALA A 255       4.068  -3.933  15.104  1.00 96.47           H  
ATOM   3736  CA  ALA A 255       2.569  -3.485  16.541  1.00 96.47           C  
ATOM   3737  HA  ALA A 255       1.597  -3.120  16.209  1.00 96.47           H  
ATOM   3738  C   ALA A 255       2.896  -2.800  17.879  1.00 96.47           C  
ATOM   3739  CB  ALA A 255       2.495  -5.009  16.692  1.00 96.47           C  
ATOM   3740  HB1 ALA A 255       3.483  -5.418  16.905  1.00 96.47           H  
ATOM   3741  HB2 ALA A 255       2.094  -5.455  15.782  1.00 96.47           H  
ATOM   3742  HB3 ALA A 255       1.833  -5.262  17.519  1.00 96.47           H  
ATOM   3743  O   ALA A 255       4.053  -2.777  18.314  1.00 96.47           O  
ATOM   3744  N   LYS A 256       1.865  -2.260  18.535  1.00 93.41           N  
ATOM   3745  H   LYS A 256       0.948  -2.343  18.120  1.00 93.41           H  
ATOM   3746  CA  LYS A 256       1.934  -1.654  19.869  1.00 93.41           C  
ATOM   3747  HA  LYS A 256       2.903  -1.869  20.319  1.00 93.41           H  
ATOM   3748  C   LYS A 256       0.849  -2.279  20.738  1.00 93.41           C  
ATOM   3749  CB  LYS A 256       1.744  -0.128  19.786  1.00 93.41           C  
ATOM   3750  HB2 LYS A 256       1.691   0.273  20.798  1.00 93.41           H  
ATOM   3751  HB3 LYS A 256       0.792   0.074  19.295  1.00 93.41           H  
ATOM   3752  O   LYS A 256      -0.315  -2.306  20.350  1.00 93.41           O  
ATOM   3753  CG  LYS A 256       2.865   0.606  19.028  1.00 93.41           C  
ATOM   3754  HG2 LYS A 256       2.961   0.184  18.028  1.00 93.41           H  
ATOM   3755  HG3 LYS A 256       3.809   0.477  19.556  1.00 93.41           H  
ATOM   3756  CD  LYS A 256       2.543   2.105  18.896  1.00 93.41           C  
ATOM   3757  HD2 LYS A 256       1.561   2.202  18.434  1.00 93.41           H  
ATOM   3758  HD3 LYS A 256       2.513   2.562  19.885  1.00 93.41           H  
ATOM   3759  CE  LYS A 256       3.579   2.826  18.018  1.00 93.41           C  
ATOM   3760  HE2 LYS A 256       4.524   2.887  18.557  1.00 93.41           H  
ATOM   3761  HE3 LYS A 256       3.744   2.223  17.126  1.00 93.41           H  
ATOM   3762  NZ  LYS A 256       3.117   4.183  17.609  1.00 93.41           N  
ATOM   3763  HZ1 LYS A 256       2.949   4.808  18.385  1.00 93.41           H  
ATOM   3764  HZ2 LYS A 256       2.269   4.140  17.063  1.00 93.41           H  
ATOM   3765  HZ3 LYS A 256       3.783   4.658  17.017  1.00 93.41           H  
ATOM   3766  N   GLU A 257       1.219  -2.737  21.931  1.00 93.08           N  
ATOM   3767  H   GLU A 257       2.201  -2.713  22.168  1.00 93.08           H  
ATOM   3768  CA  GLU A 257       0.296  -3.424  22.845  1.00 93.08           C  
ATOM   3769  HA  GLU A 257       0.879  -3.839  23.668  1.00 93.08           H  
ATOM   3770  C   GLU A 257      -0.371  -4.634  22.162  1.00 93.08           C  
ATOM   3771  CB  GLU A 257      -0.711  -2.430  23.464  1.00 93.08           C  
ATOM   3772  HB2 GLU A 257      -1.321  -2.969  24.190  1.00 93.08           H  
ATOM   3773  HB3 GLU A 257      -1.368  -2.050  22.682  1.00 93.08           H  
ATOM   3774  O   GLU A 257       0.329  -5.566  21.778  1.00 93.08           O  
ATOM   3775  CG  GLU A 257      -0.062  -1.234  24.173  1.00 93.08           C  
ATOM   3776  HG2 GLU A 257       0.526  -1.604  25.013  1.00 93.08           H  
ATOM   3777  HG3 GLU A 257       0.614  -0.725  23.486  1.00 93.08           H  
ATOM   3778  CD  GLU A 257      -1.096  -0.213  24.676  1.00 93.08           C  
ATOM   3779  OE1 GLU A 257      -0.645   0.814  25.232  1.00 93.08           O  
ATOM   3780  OE2 GLU A 257      -2.316  -0.451  24.519  1.00 93.08           O  
ATOM   3781  N   ASN A 258      -1.697  -4.612  21.999  1.00 94.95           N  
ATOM   3782  H   ASN A 258      -2.191  -3.783  22.297  1.00 94.95           H  
ATOM   3783  CA  ASN A 258      -2.462  -5.654  21.315  1.00 94.95           C  
ATOM   3784  HA  ASN A 258      -1.896  -6.586  21.328  1.00 94.95           H  
ATOM   3785  C   ASN A 258      -2.727  -5.334  19.840  1.00 94.95           C  
ATOM   3786  CB  ASN A 258      -3.789  -5.872  22.060  1.00 94.95           C  
ATOM   3787  HB2 ASN A 258      -4.411  -6.565  21.493  1.00 94.95           H  
ATOM   3788  HB3 ASN A 258      -4.324  -4.925  22.122  1.00 94.95           H  
ATOM   3789  O   ASN A 258      -3.458  -6.081  19.199  1.00 94.95           O  
ATOM   3790  CG  ASN A 258      -3.630  -6.462  23.445  1.00 94.95           C  
ATOM   3791  ND2 ASN A 258      -4.609  -6.259  24.294  1.00 94.95           N  
ATOM   3792 HD21 ASN A 258      -4.485  -6.661  25.212  1.00 94.95           H  
ATOM   3793 HD22 ASN A 258      -5.417  -5.729  24.000  1.00 94.95           H  
ATOM   3794  OD1 ASN A 258      -2.666  -7.117  23.800  1.00 94.95           O  
ATOM   3795  N   SER A 259      -2.221  -4.218  19.305  1.00 96.37           N  
ATOM   3796  H   SER A 259      -1.559  -3.659  19.825  1.00 96.37           H  
ATOM   3797  CA  SER A 259      -2.491  -3.870  17.916  1.00 96.37           C  
ATOM   3798  HA  SER A 259      -3.561  -4.029  17.781  1.00 96.37           H  
ATOM   3799  C   SER A 259      -1.763  -4.786  16.943  1.00 96.37           C  
ATOM   3800  CB  SER A 259      -2.201  -2.399  17.604  1.00 96.37           C  
ATOM   3801  HB2 SER A 259      -2.475  -1.786  18.463  1.00 96.37           H  
ATOM   3802  HB3 SER A 259      -2.834  -2.113  16.764  1.00 96.37           H  
ATOM   3803  O   SER A 259      -0.691  -5.303  17.258  1.00 96.37           O  
ATOM   3804  OG  SER A 259      -0.847  -2.150  17.250  1.00 96.37           O  
ATOM   3805  HG  SER A 259      -0.689  -2.546  16.390  1.00 96.37           H  
ATOM   3806  N   GLY A 260      -2.284  -4.907  15.723  1.00 96.78           N  
ATOM   3807  H   GLY A 260      -3.181  -4.493  15.511  1.00 96.78           H  
ATOM   3808  CA  GLY A 260      -1.501  -5.488  14.639  1.00 96.78           C  
ATOM   3809  HA2 GLY A 260      -2.150  -5.783  13.814  1.00 96.78           H  
ATOM   3810  HA3 GLY A 260      -1.006  -6.382  15.017  1.00 96.78           H  
ATOM   3811  C   GLY A 260      -0.411  -4.547  14.126  1.00 96.78           C  
ATOM   3812  O   GLY A 260      -0.215  -3.440  14.633  1.00 96.78           O  
ATOM   3813  N   LYS A 261       0.303  -4.995  13.092  1.00 98.14           N  
ATOM   3814  H   LYS A 261       0.085  -5.931  12.782  1.00 98.14           H  
ATOM   3815  CA  LYS A 261       1.236  -4.188  12.282  1.00 98.14           C  
ATOM   3816  HA  LYS A 261       1.691  -3.416  12.902  1.00 98.14           H  
ATOM   3817  C   LYS A 261       0.517  -3.493  11.127  1.00 98.14           C  
ATOM   3818  CB  LYS A 261       2.331  -5.096  11.711  1.00 98.14           C  
ATOM   3819  HB2 LYS A 261       1.854  -5.908  11.161  1.00 98.14           H  
ATOM   3820  HB3 LYS A 261       2.947  -4.527  11.014  1.00 98.14           H  
ATOM   3821  O   LYS A 261      -0.491  -4.006  10.636  1.00 98.14           O  
ATOM   3822  CG  LYS A 261       3.245  -5.691  12.784  1.00 98.14           C  
ATOM   3823  HG2 LYS A 261       2.656  -6.154  13.576  1.00 98.14           H  
ATOM   3824  HG3 LYS A 261       3.854  -4.891  13.206  1.00 98.14           H  
ATOM   3825  CD  LYS A 261       4.128  -6.765  12.140  1.00 98.14           C  
ATOM   3826  HD2 LYS A 261       4.598  -6.369  11.240  1.00 98.14           H  
ATOM   3827  HD3 LYS A 261       3.500  -7.606  11.846  1.00 98.14           H  
ATOM   3828  CE  LYS A 261       5.211  -7.275  13.085  1.00 98.14           C  
ATOM   3829  HE2 LYS A 261       4.760  -7.635  14.010  1.00 98.14           H  
ATOM   3830  HE3 LYS A 261       5.703  -8.114  12.593  1.00 98.14           H  
ATOM   3831  NZ  LYS A 261       6.199  -6.202  13.338  1.00 98.14           N  
ATOM   3832  HZ1 LYS A 261       7.103  -6.570  13.600  1.00 98.14           H  
ATOM   3833  HZ2 LYS A 261       5.860  -5.525  14.006  1.00 98.14           H  
ATOM   3834  HZ3 LYS A 261       6.336  -5.673  12.489  1.00 98.14           H  
ATOM   3835  N   THR A 262       1.076  -2.395  10.626  1.00 98.75           N  
ATOM   3836  H   THR A 262       1.904  -2.031  11.075  1.00 98.75           H  
ATOM   3837  CA  THR A 262       0.613  -1.753   9.385  1.00 98.75           C  
ATOM   3838  HA  THR A 262      -0.139  -2.379   8.904  1.00 98.75           H  
ATOM   3839  C   THR A 262       1.767  -1.576   8.414  1.00 98.75           C  
ATOM   3840  CB  THR A 262      -0.052  -0.406   9.672  1.00 98.75           C  
ATOM   3841  HB  THR A 262       0.642   0.240  10.209  1.00 98.75           H  
ATOM   3842  O   THR A 262       2.709  -0.858   8.728  1.00 98.75           O  
ATOM   3843  CG2 THR A 262      -0.511   0.328   8.414  1.00 98.75           C  
ATOM   3844 HG21 THR A 262      -0.997  -0.361   7.723  1.00 98.75           H  
ATOM   3845 HG22 THR A 262      -1.208   1.118   8.692  1.00 98.75           H  
ATOM   3846 HG23 THR A 262       0.349   0.777   7.917  1.00 98.75           H  
ATOM   3847  OG1 THR A 262      -1.180  -0.620  10.481  1.00 98.75           O  
ATOM   3848  HG1 THR A 262      -0.872  -0.774  11.378  1.00 98.75           H  
ATOM   3849  N   LEU A 263       1.687  -2.186   7.232  1.00 98.89           N  
ATOM   3850  H   LEU A 263       0.852  -2.713   7.020  1.00 98.89           H  
ATOM   3851  CA  LEU A 263       2.664  -1.999   6.160  1.00 98.89           C  
ATOM   3852  HA  LEU A 263       3.558  -1.534   6.578  1.00 98.89           H  
ATOM   3853  C   LEU A 263       2.104  -1.055   5.093  1.00 98.89           C  
ATOM   3854  CB  LEU A 263       3.065  -3.364   5.580  1.00 98.89           C  
ATOM   3855  HB2 LEU A 263       3.305  -4.047   6.395  1.00 98.89           H  
ATOM   3856  HB3 LEU A 263       2.207  -3.765   5.039  1.00 98.89           H  
ATOM   3857  O   LEU A 263       0.953  -1.191   4.680  1.00 98.89           O  
ATOM   3858  CG  LEU A 263       4.274  -3.296   4.629  1.00 98.89           C  
ATOM   3859  HG  LEU A 263       4.125  -2.507   3.892  1.00 98.89           H  
ATOM   3860  CD1 LEU A 263       5.585  -3.047   5.376  1.00 98.89           C  
ATOM   3861 HD11 LEU A 263       5.770  -3.836   6.105  1.00 98.89           H  
ATOM   3862 HD12 LEU A 263       5.549  -2.088   5.894  1.00 98.89           H  
ATOM   3863 HD13 LEU A 263       6.411  -3.006   4.666  1.00 98.89           H  
ATOM   3864  CD2 LEU A 263       4.414  -4.616   3.880  1.00 98.89           C  
ATOM   3865 HD21 LEU A 263       5.262  -4.549   3.199  1.00 98.89           H  
ATOM   3866 HD22 LEU A 263       3.516  -4.782   3.284  1.00 98.89           H  
ATOM   3867 HD23 LEU A 263       4.556  -5.441   4.578  1.00 98.89           H  
ATOM   3868  N   CYS A 264       2.929  -0.117   4.643  1.00 98.94           N  
ATOM   3869  H   CYS A 264       3.859  -0.064   5.031  1.00 98.94           H  
ATOM   3870  CA  CYS A 264       2.593   0.885   3.644  1.00 98.94           C  
ATOM   3871  HA  CYS A 264       1.569   0.727   3.306  1.00 98.94           H  
ATOM   3872  C   CYS A 264       3.537   0.788   2.439  1.00 98.94           C  
ATOM   3873  CB  CYS A 264       2.651   2.266   4.294  1.00 98.94           C  
ATOM   3874  HB2 CYS A 264       3.613   2.379   4.793  1.00 98.94           H  
ATOM   3875  HB3 CYS A 264       2.562   3.041   3.532  1.00 98.94           H  
ATOM   3876  O   CYS A 264       4.755   0.773   2.612  1.00 98.94           O  
ATOM   3877  SG  CYS A 264       1.308   2.442   5.503  1.00 98.94           S  
ATOM   3878  HG  CYS A 264       1.665   1.384   6.236  1.00 98.94           H  
ATOM   3879  N   ILE A 265       2.979   0.751   1.224  1.00 98.91           N  
ATOM   3880  H   ILE A 265       1.970   0.734   1.174  1.00 98.91           H  
ATOM   3881  CA  ILE A 265       3.733   0.813  -0.040  1.00 98.91           C  
ATOM   3882  HA  ILE A 265       4.774   1.050   0.179  1.00 98.91           H  
ATOM   3883  C   ILE A 265       3.160   1.956  -0.880  1.00 98.91           C  
ATOM   3884  CB  ILE A 265       3.718  -0.529  -0.813  1.00 98.91           C  
ATOM   3885  HB  ILE A 265       2.704  -0.712  -1.170  1.00 98.91           H  
ATOM   3886  O   ILE A 265       2.115   1.821  -1.514  1.00 98.91           O  
ATOM   3887  CG1 ILE A 265       4.151  -1.731   0.062  1.00 98.91           C  
ATOM   3888 HG12 ILE A 265       3.622  -1.707   1.015  1.00 98.91           H  
ATOM   3889 HG13 ILE A 265       5.219  -1.663   0.267  1.00 98.91           H  
ATOM   3890  CG2 ILE A 265       4.621  -0.409  -2.055  1.00 98.91           C  
ATOM   3891 HG21 ILE A 265       4.244   0.362  -2.727  1.00 98.91           H  
ATOM   3892 HG22 ILE A 265       4.629  -1.346  -2.611  1.00 98.91           H  
ATOM   3893 HG23 ILE A 265       5.645  -0.168  -1.769  1.00 98.91           H  
ATOM   3894  CD1 ILE A 265       3.845  -3.097  -0.566  1.00 98.91           C  
ATOM   3895 HD11 ILE A 265       4.406  -3.239  -1.490  1.00 98.91           H  
ATOM   3896 HD12 ILE A 265       4.120  -3.886   0.134  1.00 98.91           H  
ATOM   3897 HD13 ILE A 265       2.780  -3.178  -0.781  1.00 98.91           H  
ATOM   3898  N   GLY A 266       3.838   3.098  -0.845  1.00 98.66           N  
ATOM   3899  H   GLY A 266       4.694   3.122  -0.310  1.00 98.66           H  
ATOM   3900  CA  GLY A 266       3.472   4.323  -1.552  1.00 98.66           C  
ATOM   3901  HA2 GLY A 266       3.615   5.156  -0.863  1.00 98.66           H  
ATOM   3902  HA3 GLY A 266       2.422   4.296  -1.841  1.00 98.66           H  
ATOM   3903  C   GLY A 266       4.304   4.600  -2.806  1.00 98.66           C  
ATOM   3904  O   GLY A 266       4.150   5.663  -3.402  1.00 98.66           O  
ATOM   3905  N   SER A 267       5.194   3.684  -3.201  1.00 98.54           N  
ATOM   3906  H   SER A 267       5.296   2.846  -2.645  1.00 98.54           H  
ATOM   3907  CA  SER A 267       5.996   3.831  -4.420  1.00 98.54           C  
ATOM   3908  HA  SER A 267       6.583   4.747  -4.346  1.00 98.54           H  
ATOM   3909  C   SER A 267       5.112   3.920  -5.663  1.00 98.54           C  
ATOM   3910  CB  SER A 267       6.958   2.653  -4.604  1.00 98.54           C  
ATOM   3911  HB2 SER A 267       7.580   2.524  -3.718  1.00 98.54           H  
ATOM   3912  HB3 SER A 267       6.392   1.740  -4.786  1.00 98.54           H  
ATOM   3913  O   SER A 267       4.264   3.054  -5.873  1.00 98.54           O  
ATOM   3914  OG  SER A 267       7.777   2.942  -5.718  1.00 98.54           O  
ATOM   3915  HG  SER A 267       8.185   2.139  -6.050  1.00 98.54           H  
ATOM   3916  N   GLY A 268       5.384   4.896  -6.533  1.00 97.34           N  
ATOM   3917  H   GLY A 268       6.073   5.593  -6.290  1.00 97.34           H  
ATOM   3918  CA  GLY A 268       4.725   5.020  -7.834  1.00 97.34           C  
ATOM   3919  HA2 GLY A 268       5.104   5.909  -8.339  1.00 97.34           H  
ATOM   3920  HA3 GLY A 268       3.650   5.125  -7.689  1.00 97.34           H  
ATOM   3921  C   GLY A 268       4.963   3.848  -8.778  1.00 97.34           C  
ATOM   3922  O   GLY A 268       4.211   3.691  -9.732  1.00 97.34           O  
ATOM   3923  N   CYS A 269       5.976   3.013  -8.517  1.00 96.57           N  
ATOM   3924  H   CYS A 269       6.567   3.203  -7.720  1.00 96.57           H  
ATOM   3925  CA  CYS A 269       6.226   1.809  -9.303  1.00 96.57           C  
ATOM   3926  HA  CYS A 269       5.807   1.979 -10.294  1.00 96.57           H  
ATOM   3927  C   CYS A 269       5.495   0.557  -8.782  1.00 96.57           C  
ATOM   3928  CB  CYS A 269       7.737   1.637  -9.518  1.00 96.57           C  
ATOM   3929  HB2 CYS A 269       7.907   0.907 -10.309  1.00 96.57           H  
ATOM   3930  HB3 CYS A 269       8.164   2.588  -9.838  1.00 96.57           H  
ATOM   3931  O   CYS A 269       5.586  -0.490  -9.416  1.00 96.57           O  
ATOM   3932  SG  CYS A 269       8.574   1.083  -8.011  1.00 96.57           S  
ATOM   3933  HG  CYS A 269       8.613  -0.208  -8.352  1.00 96.57           H  
ATOM   3934  N   TYR A 270       4.784   0.630  -7.650  1.00 98.38           N  
ATOM   3935  H   TYR A 270       4.664   1.533  -7.213  1.00 98.38           H  
ATOM   3936  CA  TYR A 270       3.909  -0.451  -7.188  1.00 98.38           C  
ATOM   3937  HA  TYR A 270       4.303  -1.408  -7.529  1.00 98.38           H  
ATOM   3938  C   TYR A 270       2.520  -0.270  -7.822  1.00 98.38           C  
ATOM   3939  CB  TYR A 270       3.897  -0.486  -5.653  1.00 98.38           C  
ATOM   3940  HB2 TYR A 270       3.475   0.446  -5.277  1.00 98.38           H  
ATOM   3941  HB3 TYR A 270       4.926  -0.543  -5.300  1.00 98.38           H  
ATOM   3942  O   TYR A 270       1.680   0.472  -7.313  1.00 98.38           O  
ATOM   3943  CG  TYR A 270       3.119  -1.651  -5.066  1.00 98.38           C  
ATOM   3944  CD1 TYR A 270       1.728  -1.532  -4.904  1.00 98.38           C  
ATOM   3945  HD1 TYR A 270       1.228  -0.623  -5.206  1.00 98.38           H  
ATOM   3946  CD2 TYR A 270       3.770  -2.846  -4.689  1.00 98.38           C  
ATOM   3947  HD2 TYR A 270       4.837  -2.945  -4.830  1.00 98.38           H  
ATOM   3948  CE1 TYR A 270       0.984  -2.594  -4.376  1.00 98.38           C  
ATOM   3949  HE1 TYR A 270      -0.090  -2.512  -4.288  1.00 98.38           H  
ATOM   3950  CE2 TYR A 270       3.027  -3.914  -4.141  1.00 98.38           C  
ATOM   3951  HE2 TYR A 270       3.515  -4.835  -3.858  1.00 98.38           H  
ATOM   3952  OH  TYR A 270       0.849  -4.747  -3.454  1.00 98.38           O  
ATOM   3953  HH  TYR A 270       1.276  -5.606  -3.419  1.00 98.38           H  
ATOM   3954  CZ  TYR A 270       1.629  -3.777  -3.984  1.00 98.38           C  
ATOM   3955  N   ASP A 271       2.327  -0.924  -8.962  1.00 98.08           N  
ATOM   3956  H   ASP A 271       3.045  -1.549  -9.300  1.00 98.08           H  
ATOM   3957  CA  ASP A 271       1.190  -0.776  -9.874  1.00 98.08           C  
ATOM   3958  HA  ASP A 271       0.340  -0.349  -9.340  1.00 98.08           H  
ATOM   3959  C   ASP A 271       0.810  -2.190 -10.372  1.00 98.08           C  
ATOM   3960  CB  ASP A 271       1.636   0.215 -10.970  1.00 98.08           C  
ATOM   3961  HB2 ASP A 271       2.093   1.079 -10.487  1.00 98.08           H  
ATOM   3962  HB3 ASP A 271       2.408  -0.257 -11.578  1.00 98.08           H  
ATOM   3963  O   ASP A 271       1.699  -3.034 -10.499  1.00 98.08           O  
ATOM   3964  CG  ASP A 271       0.530   0.728 -11.893  1.00 98.08           C  
ATOM   3965  OD1 ASP A 271       0.007  -0.131 -12.622  1.00 98.08           O  
ATOM   3966  OD2 ASP A 271       0.348   1.976 -11.993  1.00 98.08           O  
ATOM   3967  N   TRP A 272      -0.481  -2.495 -10.526  1.00 98.34           N  
ATOM   3968  H   TRP A 272      -1.150  -1.739 -10.491  1.00 98.34           H  
ATOM   3969  CA  TRP A 272      -1.006  -3.852 -10.772  1.00 98.34           C  
ATOM   3970  HA  TRP A 272      -0.204  -4.581 -10.660  1.00 98.34           H  
ATOM   3971  C   TRP A 272      -1.572  -4.059 -12.175  1.00 98.34           C  
ATOM   3972  CB  TRP A 272      -2.112  -4.164  -9.752  1.00 98.34           C  
ATOM   3973  HB2 TRP A 272      -2.742  -4.961 -10.148  1.00 98.34           H  
ATOM   3974  HB3 TRP A 272      -2.755  -3.294  -9.618  1.00 98.34           H  
ATOM   3975  O   TRP A 272      -1.732  -5.204 -12.616  1.00 98.34           O  
ATOM   3976  CG  TRP A 272      -1.625  -4.629  -8.426  1.00 98.34           C  
ATOM   3977  CD1 TRP A 272      -1.267  -3.839  -7.394  1.00 98.34           C  
ATOM   3978  HD1 TRP A 272      -1.294  -2.760  -7.440  1.00 98.34           H  
ATOM   3979  CD2 TRP A 272      -1.374  -5.994  -8.005  1.00 98.34           C  
ATOM   3980  CE2 TRP A 272      -0.893  -5.961  -6.668  1.00 98.34           C  
ATOM   3981  CE3 TRP A 272      -1.469  -7.254  -8.630  1.00 98.34           C  
ATOM   3982  HE3 TRP A 272      -1.811  -7.300  -9.654  1.00 98.34           H  
ATOM   3983  NE1 TRP A 272      -0.845  -4.625  -6.339  1.00 98.34           N  
ATOM   3984  HE1 TRP A 272      -0.434  -4.254  -5.494  1.00 98.34           H  
ATOM   3985  CH2 TRP A 272      -0.622  -8.361  -6.627  1.00 98.34           C  
ATOM   3986  HH2 TRP A 272      -0.323  -9.260  -6.108  1.00 98.34           H  
ATOM   3987  CZ2 TRP A 272      -0.542  -7.123  -5.977  1.00 98.34           C  
ATOM   3988  HZ2 TRP A 272      -0.219  -7.047  -4.950  1.00 98.34           H  
ATOM   3989  CZ3 TRP A 272      -1.077  -8.423  -7.956  1.00 98.34           C  
ATOM   3990  HZ3 TRP A 272      -1.118  -9.369  -8.476  1.00 98.34           H  
ATOM   3991  N   TYR A 273      -1.939  -2.977 -12.850  1.00 97.97           N  
ATOM   3992  H   TYR A 273      -1.838  -2.078 -12.402  1.00 97.97           H  
ATOM   3993  CA  TYR A 273      -2.648  -3.001 -14.109  1.00 97.97           C  
ATOM   3994  HA  TYR A 273      -2.653  -4.019 -14.500  1.00 97.97           H  
ATOM   3995  C   TYR A 273      -1.985  -2.103 -15.153  1.00 97.97           C  
ATOM   3996  CB  TYR A 273      -4.095  -2.593 -13.853  1.00 97.97           C  
ATOM   3997  HB2 TYR A 273      -4.093  -1.636 -13.331  1.00 97.97           H  
ATOM   3998  HB3 TYR A 273      -4.572  -3.333 -13.212  1.00 97.97           H  
ATOM   3999  O   TYR A 273      -1.727  -0.927 -14.947  1.00 97.97           O  
ATOM   4000  CG  TYR A 273      -4.894  -2.435 -15.119  1.00 97.97           C  
ATOM   4001  CD1 TYR A 273      -5.097  -1.145 -15.626  1.00 97.97           C  
ATOM   4002  HD1 TYR A 273      -4.683  -0.298 -15.100  1.00 97.97           H  
ATOM   4003  CD2 TYR A 273      -5.380  -3.558 -15.812  1.00 97.97           C  
ATOM   4004  HD2 TYR A 273      -5.208  -4.546 -15.411  1.00 97.97           H  
ATOM   4005  CE1 TYR A 273      -5.825  -0.962 -16.809  1.00 97.97           C  
ATOM   4006  HE1 TYR A 273      -6.013   0.050 -17.139  1.00 97.97           H  
ATOM   4007  CE2 TYR A 273      -6.078  -3.382 -17.023  1.00 97.97           C  
ATOM   4008  HE2 TYR A 273      -6.451  -4.235 -17.572  1.00 97.97           H  
ATOM   4009  OH  TYR A 273      -7.007  -1.898 -18.669  1.00 97.97           O  
ATOM   4010  HH  TYR A 273      -7.078  -0.959 -18.855  1.00 97.97           H  
ATOM   4011  CZ  TYR A 273      -6.303  -2.081 -17.520  1.00 97.97           C  
ATOM   4012  N   SER A 274      -1.792  -2.664 -16.346  1.00 98.06           N  
ATOM   4013  H   SER A 274      -2.080  -3.625 -16.463  1.00 98.06           H  
ATOM   4014  CA  SER A 274      -1.336  -1.925 -17.519  1.00 98.06           C  
ATOM   4015  HA  SER A 274      -1.116  -0.894 -17.241  1.00 98.06           H  
ATOM   4016  C   SER A 274      -2.436  -1.910 -18.572  1.00 98.06           C  
ATOM   4017  CB  SER A 274      -0.032  -2.543 -18.031  1.00 98.06           C  
ATOM   4018  HB2 SER A 274       0.763  -2.292 -17.328  1.00 98.06           H  
ATOM   4019  HB3 SER A 274      -0.137  -3.628 -18.069  1.00 98.06           H  
ATOM   4020  O   SER A 274      -2.871  -2.963 -19.043  1.00 98.06           O  
ATOM   4021  OG  SER A 274       0.327  -2.075 -19.321  1.00 98.06           O  
ATOM   4022  HG  SER A 274       0.105  -2.768 -19.948  1.00 98.06           H  
ATOM   4023  N   VAL A 275      -2.821  -0.715 -19.034  1.00 96.92           N  
ATOM   4024  H   VAL A 275      -2.523   0.096 -18.511  1.00 96.92           H  
ATOM   4025  CA  VAL A 275      -3.762  -0.537 -20.163  1.00 96.92           C  
ATOM   4026  HA  VAL A 275      -4.660  -1.111 -19.936  1.00 96.92           H  
ATOM   4027  C   VAL A 275      -3.242  -1.079 -21.503  1.00 96.92           C  
ATOM   4028  CB  VAL A 275      -4.178   0.940 -20.345  1.00 96.92           C  
ATOM   4029  HB  VAL A 275      -4.778   1.018 -21.252  1.00 96.92           H  
ATOM   4030  O   VAL A 275      -3.994  -1.165 -22.473  1.00 96.92           O  
ATOM   4031  CG1 VAL A 275      -5.055   1.431 -19.200  1.00 96.92           C  
ATOM   4032 HG11 VAL A 275      -5.356   2.462 -19.382  1.00 96.92           H  
ATOM   4033 HG12 VAL A 275      -5.961   0.826 -19.154  1.00 96.92           H  
ATOM   4034 HG13 VAL A 275      -4.514   1.392 -18.255  1.00 96.92           H  
ATOM   4035  CG2 VAL A 275      -2.994   1.901 -20.492  1.00 96.92           C  
ATOM   4036 HG21 VAL A 275      -2.435   1.930 -19.557  1.00 96.92           H  
ATOM   4037 HG22 VAL A 275      -3.371   2.905 -20.690  1.00 96.92           H  
ATOM   4038 HG23 VAL A 275      -2.356   1.590 -21.319  1.00 96.92           H  
ATOM   4039  N   GLY A 276      -1.955  -1.427 -21.592  1.00 95.87           N  
ATOM   4040  H   GLY A 276      -1.420  -1.415 -20.735  1.00 95.87           H  
ATOM   4041  CA  GLY A 276      -1.312  -1.945 -22.800  1.00 95.87           C  
ATOM   4042  HA2 GLY A 276      -2.066  -2.117 -23.568  1.00 95.87           H  
ATOM   4043  HA3 GLY A 276      -0.607  -1.204 -23.177  1.00 95.87           H  
ATOM   4044  C   GLY A 276      -0.551  -3.255 -22.570  1.00 95.87           C  
ATOM   4045  O   GLY A 276      -0.257  -3.619 -21.429  1.00 95.87           O  
ATOM   4046  N   PRO A 277      -0.205  -3.979 -23.648  1.00 96.88           N  
ATOM   4047  CA  PRO A 277       0.543  -5.222 -23.541  1.00 96.88           C  
ATOM   4048  HA  PRO A 277       0.082  -5.871 -22.797  1.00 96.88           H  
ATOM   4049  C   PRO A 277       2.002  -4.965 -23.151  1.00 96.88           C  
ATOM   4050  CB  PRO A 277       0.437  -5.869 -24.923  1.00 96.88           C  
ATOM   4051  HB2 PRO A 277       1.294  -6.504 -25.150  1.00 96.88           H  
ATOM   4052  HB3 PRO A 277      -0.488  -6.441 -24.985  1.00 96.88           H  
ATOM   4053  O   PRO A 277       2.647  -4.046 -23.654  1.00 96.88           O  
ATOM   4054  CG  PRO A 277       0.357  -4.662 -25.860  1.00 96.88           C  
ATOM   4055  HG2 PRO A 277      -0.143  -4.909 -26.796  1.00 96.88           H  
ATOM   4056  HG3 PRO A 277       1.357  -4.275 -26.052  1.00 96.88           H  
ATOM   4057  CD  PRO A 277      -0.443  -3.642 -25.046  1.00 96.88           C  
ATOM   4058  HD2 PRO A 277      -0.104  -2.631 -25.272  1.00 96.88           H  
ATOM   4059  HD3 PRO A 277      -1.505  -3.745 -25.266  1.00 96.88           H  
ATOM   4060  N   PHE A 278       2.551  -5.857 -22.335  1.00 97.55           N  
ATOM   4061  H   PHE A 278       1.970  -6.583 -21.939  1.00 97.55           H  
ATOM   4062  CA  PHE A 278       3.968  -5.907 -21.988  1.00 97.55           C  
ATOM   4063  HA  PHE A 278       4.550  -5.490 -22.810  1.00 97.55           H  
ATOM   4064  C   PHE A 278       4.397  -7.369 -21.799  1.00 97.55           C  
ATOM   4065  CB  PHE A 278       4.228  -5.041 -20.746  1.00 97.55           C  
ATOM   4066  HB2 PHE A 278       5.305  -4.922 -20.623  1.00 97.55           H  
ATOM   4067  HB3 PHE A 278       3.817  -4.046 -20.916  1.00 97.55           H  
ATOM   4068  O   PHE A 278       3.565  -8.277 -21.788  1.00 97.55           O  
ATOM   4069  CG  PHE A 278       3.647  -5.594 -19.460  1.00 97.55           C  
ATOM   4070  CD1 PHE A 278       2.273  -5.459 -19.183  1.00 97.55           C  
ATOM   4071  HD1 PHE A 278       1.626  -4.931 -19.868  1.00 97.55           H  
ATOM   4072  CD2 PHE A 278       4.484  -6.249 -18.538  1.00 97.55           C  
ATOM   4073  HD2 PHE A 278       5.541  -6.356 -18.733  1.00 97.55           H  
ATOM   4074  CE1 PHE A 278       1.738  -5.992 -17.997  1.00 97.55           C  
ATOM   4075  HE1 PHE A 278       0.688  -5.877 -17.771  1.00 97.55           H  
ATOM   4076  CE2 PHE A 278       3.949  -6.767 -17.347  1.00 97.55           C  
ATOM   4077  HE2 PHE A 278       4.591  -7.255 -16.629  1.00 97.55           H  
ATOM   4078  CZ  PHE A 278       2.577  -6.642 -17.077  1.00 97.55           C  
ATOM   4079  HZ  PHE A 278       2.171  -7.026 -16.153  1.00 97.55           H  
ATOM   4080  N   THR A 279       5.703  -7.619 -21.709  1.00 98.10           N  
ATOM   4081  H   THR A 279       6.330  -6.831 -21.632  1.00 98.10           H  
ATOM   4082  CA  THR A 279       6.234  -8.942 -21.348  1.00 98.10           C  
ATOM   4083  HA  THR A 279       5.452  -9.699 -21.410  1.00 98.10           H  
ATOM   4084  C   THR A 279       6.717  -8.885 -19.911  1.00 98.10           C  
ATOM   4085  CB  THR A 279       7.366  -9.370 -22.287  1.00 98.10           C  
ATOM   4086  HB  THR A 279       8.170  -8.635 -22.252  1.00 98.10           H  
ATOM   4087  O   THR A 279       7.674  -8.171 -19.623  1.00 98.10           O  
ATOM   4088  CG2 THR A 279       7.927 -10.754 -21.957  1.00 98.10           C  
ATOM   4089 HG21 THR A 279       8.668 -11.032 -22.705  1.00 98.10           H  
ATOM   4090 HG22 THR A 279       8.405 -10.738 -20.977  1.00 98.10           H  
ATOM   4091 HG23 THR A 279       7.123 -11.490 -21.952  1.00 98.10           H  
ATOM   4092  OG1 THR A 279       6.856  -9.432 -23.600  1.00 98.10           O  
ATOM   4093  HG1 THR A 279       6.101  -8.839 -23.616  1.00 98.10           H  
ATOM   4094  N   GLU A 280       6.048  -9.621 -19.028  1.00 97.98           N  
ATOM   4095  H   GLU A 280       5.240 -10.151 -19.322  1.00 97.98           H  
ATOM   4096  CA  GLU A 280       6.381  -9.642 -17.608  1.00 97.98           C  
ATOM   4097  HA  GLU A 280       6.439  -8.612 -17.257  1.00 97.98           H  
ATOM   4098  C   GLU A 280       7.743 -10.301 -17.354  1.00 97.98           C  
ATOM   4099  CB  GLU A 280       5.257 -10.334 -16.820  1.00 97.98           C  
ATOM   4100  HB2 GLU A 280       5.127 -11.352 -17.187  1.00 97.98           H  
ATOM   4101  HB3 GLU A 280       4.329  -9.786 -16.985  1.00 97.98           H  
ATOM   4102  O   GLU A 280       8.032 -11.406 -17.823  1.00 97.98           O  
ATOM   4103  CG  GLU A 280       5.555 -10.373 -15.316  1.00 97.98           C  
ATOM   4104  HG2 GLU A 280       6.401 -11.036 -15.133  1.00 97.98           H  
ATOM   4105  HG3 GLU A 280       5.848  -9.380 -14.977  1.00 97.98           H  
ATOM   4106  CD  GLU A 280       4.347 -10.865 -14.519  1.00 97.98           C  
ATOM   4107  OE1 GLU A 280       4.234 -12.102 -14.369  1.00 97.98           O  
ATOM   4108  OE2 GLU A 280       3.574  -9.994 -14.056  1.00 97.98           O  
ATOM   4109  N   LYS A 281       8.563  -9.615 -16.559  1.00 98.24           N  
ATOM   4110  H   LYS A 281       8.284  -8.674 -16.324  1.00 98.24           H  
ATOM   4111  CA  LYS A 281       9.752 -10.158 -15.905  1.00 98.24           C  
ATOM   4112  HA  LYS A 281       9.643 -11.239 -15.815  1.00 98.24           H  
ATOM   4113  C   LYS A 281       9.858  -9.607 -14.488  1.00 98.24           C  
ATOM   4114  CB  LYS A 281      10.994  -9.844 -16.755  1.00 98.24           C  
ATOM   4115  HB2 LYS A 281      10.904 -10.354 -17.714  1.00 98.24           H  
ATOM   4116  HB3 LYS A 281      11.036  -8.772 -16.949  1.00 98.24           H  
ATOM   4117  O   LYS A 281       9.849 -10.383 -13.537  1.00 98.24           O  
ATOM   4118  CG  LYS A 281      12.298 -10.276 -16.070  1.00 98.24           C  
ATOM   4119  HG2 LYS A 281      12.347  -9.864 -15.062  1.00 98.24           H  
ATOM   4120  HG3 LYS A 281      12.334 -11.363 -16.009  1.00 98.24           H  
ATOM   4121  CD  LYS A 281      13.509  -9.754 -16.844  1.00 98.24           C  
ATOM   4122  HD2 LYS A 281      13.424  -8.672 -16.935  1.00 98.24           H  
ATOM   4123  HD3 LYS A 281      13.532 -10.203 -17.837  1.00 98.24           H  
ATOM   4124  CE  LYS A 281      14.775 -10.109 -16.061  1.00 98.24           C  
ATOM   4125  HE2 LYS A 281      14.638  -9.770 -15.035  1.00 98.24           H  
ATOM   4126  HE3 LYS A 281      14.890 -11.193 -16.043  1.00 98.24           H  
ATOM   4127  NZ  LYS A 281      15.969  -9.455 -16.643  1.00 98.24           N  
ATOM   4128  HZ1 LYS A 281      16.111  -9.743 -17.601  1.00 98.24           H  
ATOM   4129  HZ2 LYS A 281      16.790  -9.666 -16.094  1.00 98.24           H  
ATOM   4130  HZ3 LYS A 281      15.836  -8.454 -16.619  1.00 98.24           H  
ATOM   4131  N   PHE A 282       9.990  -8.291 -14.347  1.00 98.40           N  
ATOM   4132  H   PHE A 282       9.944  -7.709 -15.171  1.00 98.40           H  
ATOM   4133  CA  PHE A 282      10.133  -7.633 -13.050  1.00 98.40           C  
ATOM   4134  HA  PHE A 282      10.606  -8.316 -12.345  1.00 98.40           H  
ATOM   4135  C   PHE A 282       8.794  -7.247 -12.437  1.00 98.40           C  
ATOM   4136  CB  PHE A 282      11.021  -6.403 -13.190  1.00 98.40           C  
ATOM   4137  HB2 PHE A 282      10.572  -5.733 -13.922  1.00 98.40           H  
ATOM   4138  HB3 PHE A 282      11.035  -5.880 -12.234  1.00 98.40           H  
ATOM   4139  O   PHE A 282       8.693  -7.229 -11.216  1.00 98.40           O  
ATOM   4140  CG  PHE A 282      12.450  -6.707 -13.584  1.00 98.40           C  
ATOM   4141  CD1 PHE A 282      13.278  -7.454 -12.727  1.00 98.40           C  
ATOM   4142  HD1 PHE A 282      12.887  -7.832 -11.794  1.00 98.40           H  
ATOM   4143  CD2 PHE A 282      12.965  -6.210 -14.793  1.00 98.40           C  
ATOM   4144  HD2 PHE A 282      12.312  -5.662 -15.457  1.00 98.40           H  
ATOM   4145  CE1 PHE A 282      14.624  -7.667 -13.064  1.00 98.40           C  
ATOM   4146  HE1 PHE A 282      15.258  -8.213 -12.381  1.00 98.40           H  
ATOM   4147  CE2 PHE A 282      14.321  -6.396 -15.116  1.00 98.40           C  
ATOM   4148  HE2 PHE A 282      14.717  -5.944 -16.013  1.00 98.40           H  
ATOM   4149  CZ  PHE A 282      15.156  -7.115 -14.243  1.00 98.40           C  
ATOM   4150  HZ  PHE A 282      16.211  -7.211 -14.451  1.00 98.40           H  
ATOM   4151  N   HIS A 283       7.753  -7.025 -13.243  1.00 98.35           N  
ATOM   4152  H   HIS A 283       7.887  -6.999 -14.244  1.00 98.35           H  
ATOM   4153  CA  HIS A 283       6.408  -6.775 -12.726  1.00 98.35           C  
ATOM   4154  HA  HIS A 283       6.437  -5.896 -12.081  1.00 98.35           H  
ATOM   4155  C   HIS A 283       5.885  -7.912 -11.827  1.00 98.35           C  
ATOM   4156  CB  HIS A 283       5.489  -6.460 -13.903  1.00 98.35           C  
ATOM   4157  HB2 HIS A 283       5.518  -7.284 -14.615  1.00 98.35           H  
ATOM   4158  HB3 HIS A 283       5.846  -5.561 -14.407  1.00 98.35           H  
ATOM   4159  O   HIS A 283       5.199  -7.656 -10.839  1.00 98.35           O  
ATOM   4160  CG  HIS A 283       4.069  -6.243 -13.478  1.00 98.35           C  
ATOM   4161  CD2 HIS A 283       3.543  -5.086 -12.968  1.00 98.35           C  
ATOM   4162  HD2 HIS A 283       4.057  -4.148 -12.820  1.00 98.35           H  
ATOM   4163  ND1 HIS A 283       3.080  -7.204 -13.449  1.00 98.35           N  
ATOM   4164  HD1 HIS A 283       3.178  -8.184 -13.673  1.00 98.35           H  
ATOM   4165  CE1 HIS A 283       1.974  -6.626 -12.950  1.00 98.35           C  
ATOM   4166  HE1 HIS A 283       1.027  -7.118 -12.789  1.00 98.35           H  
ATOM   4167  NE2 HIS A 283       2.212  -5.346 -12.651  1.00 98.35           N  
ATOM   4168  N   ALA A 284       6.359  -9.149 -12.027  1.00 98.40           N  
ATOM   4169  H   ALA A 284       6.891  -9.321 -12.867  1.00 98.40           H  
ATOM   4170  CA  ALA A 284       6.110 -10.271 -11.117  1.00 98.40           C  
ATOM   4171  HA  ALA A 284       5.046 -10.508 -11.150  1.00 98.40           H  
ATOM   4172  C   ALA A 284       6.486  -9.978  -9.644  1.00 98.40           C  
ATOM   4173  CB  ALA A 284       6.899 -11.478 -11.637  1.00 98.40           C  
ATOM   4174  HB1 ALA A 284       7.967 -11.259 -11.636  1.00 98.40           H  
ATOM   4175  HB2 ALA A 284       6.578 -11.719 -12.650  1.00 98.40           H  
ATOM   4176  HB3 ALA A 284       6.706 -12.341 -10.998  1.00 98.40           H  
ATOM   4177  O   ALA A 284       5.916 -10.568  -8.722  1.00 98.40           O  
ATOM   4178  N   ASN A 285       7.421  -9.053  -9.389  1.00 98.69           N  
ATOM   4179  H   ASN A 285       7.819  -8.543 -10.164  1.00 98.69           H  
ATOM   4180  CA  ASN A 285       7.783  -8.643  -8.034  1.00 98.69           C  
ATOM   4181  HA  ASN A 285       8.020  -9.535  -7.455  1.00 98.69           H  
ATOM   4182  C   ASN A 285       6.645  -7.945  -7.290  1.00 98.69           C  
ATOM   4183  CB  ASN A 285       9.018  -7.736  -8.058  1.00 98.69           C  
ATOM   4184  HB2 ASN A 285       9.125  -7.242  -7.093  1.00 98.69           H  
ATOM   4185  HB3 ASN A 285       8.879  -6.951  -8.802  1.00 98.69           H  
ATOM   4186  O   ASN A 285       6.626  -8.036  -6.066  1.00 98.69           O  
ATOM   4187  CG  ASN A 285      10.300  -8.496  -8.308  1.00 98.69           C  
ATOM   4188  ND2 ASN A 285      11.315  -7.839  -8.811  1.00 98.69           N  
ATOM   4189 HD21 ASN A 285      11.141  -6.893  -9.120  1.00 98.69           H  
ATOM   4190 HD22 ASN A 285      12.197  -8.309  -8.956  1.00 98.69           H  
ATOM   4191  OD1 ASN A 285      10.420  -9.669  -7.994  1.00 98.69           O  
ATOM   4192  N   VAL A 286       5.689  -7.311  -7.977  1.00 98.77           N  
ATOM   4193  H   VAL A 286       5.728  -7.297  -8.986  1.00 98.77           H  
ATOM   4194  CA  VAL A 286       4.498  -6.732  -7.333  1.00 98.77           C  
ATOM   4195  HA  VAL A 286       4.816  -6.006  -6.585  1.00 98.77           H  
ATOM   4196  C   VAL A 286       3.728  -7.840  -6.609  1.00 98.77           C  
ATOM   4197  CB  VAL A 286       3.612  -5.996  -8.363  1.00 98.77           C  
ATOM   4198  HB  VAL A 286       3.301  -6.701  -9.135  1.00 98.77           H  
ATOM   4199  O   VAL A 286       3.479  -7.745  -5.406  1.00 98.77           O  
ATOM   4200  CG1 VAL A 286       2.361  -5.414  -7.702  1.00 98.77           C  
ATOM   4201 HG11 VAL A 286       2.632  -4.717  -6.909  1.00 98.77           H  
ATOM   4202 HG12 VAL A 286       1.740  -6.215  -7.300  1.00 98.77           H  
ATOM   4203 HG13 VAL A 286       1.774  -4.882  -8.450  1.00 98.77           H  
ATOM   4204  CG2 VAL A 286       4.378  -4.840  -9.019  1.00 98.77           C  
ATOM   4205 HG21 VAL A 286       5.287  -5.199  -9.502  1.00 98.77           H  
ATOM   4206 HG22 VAL A 286       4.623  -4.074  -8.283  1.00 98.77           H  
ATOM   4207 HG23 VAL A 286       3.755  -4.398  -9.797  1.00 98.77           H  
ATOM   4208  N   ALA A 287       3.469  -8.961  -7.286  1.00 98.77           N  
ATOM   4209  H   ALA A 287       3.709  -8.986  -8.267  1.00 98.77           H  
ATOM   4210  CA  ALA A 287       2.826 -10.133  -6.696  1.00 98.77           C  
ATOM   4211  HA  ALA A 287       1.885  -9.823  -6.243  1.00 98.77           H  
ATOM   4212  C   ALA A 287       3.673 -10.792  -5.589  1.00 98.77           C  
ATOM   4213  CB  ALA A 287       2.509 -11.120  -7.825  1.00 98.77           C  
ATOM   4214  HB1 ALA A 287       1.781 -10.678  -8.505  1.00 98.77           H  
ATOM   4215  HB2 ALA A 287       2.101 -12.039  -7.405  1.00 98.77           H  
ATOM   4216  HB3 ALA A 287       3.413 -11.363  -8.383  1.00 98.77           H  
ATOM   4217  O   ALA A 287       3.156 -11.086  -4.508  1.00 98.77           O  
ATOM   4218  N   ILE A 288       4.977 -11.001  -5.819  1.00 98.76           N  
ATOM   4219  H   ILE A 288       5.341 -10.752  -6.728  1.00 98.76           H  
ATOM   4220  CA  ILE A 288       5.876 -11.639  -4.835  1.00 98.76           C  
ATOM   4221  HA  ILE A 288       5.455 -12.605  -4.556  1.00 98.76           H  
ATOM   4222  C   ILE A 288       5.956 -10.801  -3.552  1.00 98.76           C  
ATOM   4223  CB  ILE A 288       7.282 -11.880  -5.434  1.00 98.76           C  
ATOM   4224  HB  ILE A 288       7.667 -10.926  -5.793  1.00 98.76           H  
ATOM   4225  O   ILE A 288       5.743 -11.317  -2.454  1.00 98.76           O  
ATOM   4226  CG1 ILE A 288       7.218 -12.875  -6.616  1.00 98.76           C  
ATOM   4227 HG12 ILE A 288       6.371 -12.636  -7.259  1.00 98.76           H  
ATOM   4228 HG13 ILE A 288       7.060 -13.884  -6.235  1.00 98.76           H  
ATOM   4229  CG2 ILE A 288       8.254 -12.421  -4.364  1.00 98.76           C  
ATOM   4230 HG21 ILE A 288       9.237 -12.603  -4.797  1.00 98.76           H  
ATOM   4231 HG22 ILE A 288       8.386 -11.702  -3.554  1.00 98.76           H  
ATOM   4232 HG23 ILE A 288       7.874 -13.352  -3.945  1.00 98.76           H  
ATOM   4233  CD1 ILE A 288       8.472 -12.862  -7.501  1.00 98.76           C  
ATOM   4234 HD11 ILE A 288       8.316 -13.524  -8.353  1.00 98.76           H  
ATOM   4235 HD12 ILE A 288       8.654 -11.853  -7.871  1.00 98.76           H  
ATOM   4236 HD13 ILE A 288       9.344 -13.210  -6.946  1.00 98.76           H  
ATOM   4237  N   MET A 289       6.201  -9.497  -3.684  1.00 98.59           N  
ATOM   4238  H   MET A 289       6.328  -9.122  -4.614  1.00 98.59           H  
ATOM   4239  CA  MET A 289       6.281  -8.560  -2.564  1.00 98.59           C  
ATOM   4240  HA  MET A 289       7.056  -8.899  -1.876  1.00 98.59           H  
ATOM   4241  C   MET A 289       4.956  -8.495  -1.796  1.00 98.59           C  
ATOM   4242  CB  MET A 289       6.679  -7.186  -3.115  1.00 98.59           C  
ATOM   4243  HB2 MET A 289       7.587  -7.290  -3.710  1.00 98.59           H  
ATOM   4244  HB3 MET A 289       5.885  -6.809  -3.759  1.00 98.59           H  
ATOM   4245  O   MET A 289       4.954  -8.466  -0.567  1.00 98.59           O  
ATOM   4246  CG  MET A 289       6.954  -6.161  -2.019  1.00 98.59           C  
ATOM   4247  HG2 MET A 289       6.054  -6.040  -1.415  1.00 98.59           H  
ATOM   4248  HG3 MET A 289       7.763  -6.526  -1.386  1.00 98.59           H  
ATOM   4249  SD  MET A 289       7.412  -4.546  -2.693  1.00 98.59           S  
ATOM   4250  CE  MET A 289       7.422  -3.558  -1.180  1.00 98.59           C  
ATOM   4251  HE1 MET A 289       6.513  -3.750  -0.609  1.00 98.59           H  
ATOM   4252  HE2 MET A 289       7.464  -2.501  -1.441  1.00 98.59           H  
ATOM   4253  HE3 MET A 289       8.295  -3.821  -0.583  1.00 98.59           H  
ATOM   4254  N   THR A 290       3.821  -8.554  -2.492  1.00 98.82           N  
ATOM   4255  H   THR A 290       3.872  -8.539  -3.500  1.00 98.82           H  
ATOM   4256  CA  THR A 290       2.496  -8.569  -1.852  1.00 98.82           C  
ATOM   4257  HA  THR A 290       2.440  -7.744  -1.142  1.00 98.82           H  
ATOM   4258  C   THR A 290       2.258  -9.858  -1.078  1.00 98.82           C  
ATOM   4259  CB  THR A 290       1.392  -8.368  -2.887  1.00 98.82           C  
ATOM   4260  HB  THR A 290       1.354  -9.208  -3.580  1.00 98.82           H  
ATOM   4261  O   THR A 290       1.794  -9.822   0.062  1.00 98.82           O  
ATOM   4262  CG2 THR A 290       0.024  -8.153  -2.241  1.00 98.82           C  
ATOM   4263 HG21 THR A 290      -0.230  -8.990  -1.590  1.00 98.82           H  
ATOM   4264 HG22 THR A 290      -0.739  -8.083  -3.017  1.00 98.82           H  
ATOM   4265 HG23 THR A 290       0.020  -7.232  -1.659  1.00 98.82           H  
ATOM   4266  OG1 THR A 290       1.719  -7.193  -3.572  1.00 98.82           O  
ATOM   4267  HG1 THR A 290       2.293  -7.425  -4.307  1.00 98.82           H  
ATOM   4268  N   LYS A 291       2.640 -11.013  -1.634  1.00 98.60           N  
ATOM   4269  H   LYS A 291       3.008 -10.999  -2.574  1.00 98.60           H  
ATOM   4270  CA  LYS A 291       2.562 -12.287  -0.909  1.00 98.60           C  
ATOM   4271  HA  LYS A 291       1.539 -12.402  -0.553  1.00 98.60           H  
ATOM   4272  C   LYS A 291       3.455 -12.274   0.331  1.00 98.60           C  
ATOM   4273  CB  LYS A 291       2.915 -13.442  -1.858  1.00 98.60           C  
ATOM   4274  HB2 LYS A 291       3.961 -13.356  -2.153  1.00 98.60           H  
ATOM   4275  HB3 LYS A 291       2.311 -13.359  -2.761  1.00 98.60           H  
ATOM   4276  O   LYS A 291       3.028 -12.733   1.390  1.00 98.60           O  
ATOM   4277  CG  LYS A 291       2.690 -14.835  -1.247  1.00 98.60           C  
ATOM   4278  HG2 LYS A 291       3.307 -14.950  -0.355  1.00 98.60           H  
ATOM   4279  HG3 LYS A 291       3.017 -15.576  -1.976  1.00 98.60           H  
ATOM   4280  CD  LYS A 291       1.220 -15.114  -0.891  1.00 98.60           C  
ATOM   4281  HD2 LYS A 291       0.902 -14.446  -0.090  1.00 98.60           H  
ATOM   4282  HD3 LYS A 291       0.597 -14.941  -1.769  1.00 98.60           H  
ATOM   4283  CE  LYS A 291       1.053 -16.563  -0.421  1.00 98.60           C  
ATOM   4284  HE2 LYS A 291       1.402 -17.226  -1.212  1.00 98.60           H  
ATOM   4285  HE3 LYS A 291       1.676 -16.716   0.460  1.00 98.60           H  
ATOM   4286  NZ  LYS A 291      -0.360 -16.876  -0.094  1.00 98.60           N  
ATOM   4287  HZ1 LYS A 291      -0.970 -16.718  -0.883  1.00 98.60           H  
ATOM   4288  HZ2 LYS A 291      -0.696 -16.293   0.659  1.00 98.60           H  
ATOM   4289  HZ3 LYS A 291      -0.482 -17.843   0.173  1.00 98.60           H  
ATOM   4290  N   ASN A 292       4.653 -11.702   0.229  1.00 98.69           N  
ATOM   4291  H   ASN A 292       4.962 -11.403  -0.685  1.00 98.69           H  
ATOM   4292  CA  ASN A 292       5.544 -11.512   1.369  1.00 98.69           C  
ATOM   4293  HA  ASN A 292       5.731 -12.476   1.842  1.00 98.69           H  
ATOM   4294  C   ASN A 292       4.932 -10.595   2.432  1.00 98.69           C  
ATOM   4295  CB  ASN A 292       6.879 -10.938   0.892  1.00 98.69           C  
ATOM   4296  HB2 ASN A 292       6.714 -10.027   0.316  1.00 98.69           H  
ATOM   4297  HB3 ASN A 292       7.472 -10.680   1.769  1.00 98.69           H  
ATOM   4298  O   ASN A 292       5.020 -10.912   3.616  1.00 98.69           O  
ATOM   4299  CG  ASN A 292       7.707 -11.896   0.068  1.00 98.69           C  
ATOM   4300  ND2 ASN A 292       8.684 -11.355  -0.614  1.00 98.69           N  
ATOM   4301 HD21 ASN A 292       9.289 -11.968  -1.142  1.00 98.69           H  
ATOM   4302 HD22 ASN A 292       8.838 -10.358  -0.577  1.00 98.69           H  
ATOM   4303  OD1 ASN A 292       7.507 -13.103   0.064  1.00 98.69           O  
ATOM   4304  N   ALA A 293       4.274  -9.503   2.028  1.00 98.75           N  
ATOM   4305  H   ALA A 293       4.285  -9.263   1.047  1.00 98.75           H  
ATOM   4306  CA  ALA A 293       3.551  -8.623   2.941  1.00 98.75           C  
ATOM   4307  HA  ALA A 293       4.252  -8.241   3.683  1.00 98.75           H  
ATOM   4308  C   ALA A 293       2.451  -9.382   3.695  1.00 98.75           C  
ATOM   4309  CB  ALA A 293       2.979  -7.431   2.166  1.00 98.75           C  
ATOM   4310  HB1 ALA A 293       2.270  -7.765   1.408  1.00 98.75           H  
ATOM   4311  HB2 ALA A 293       3.783  -6.878   1.680  1.00 98.75           H  
ATOM   4312  HB3 ALA A 293       2.453  -6.774   2.858  1.00 98.75           H  
ATOM   4313  O   ALA A 293       2.395  -9.297   4.917  1.00 98.75           O  
ATOM   4314  N   PHE A 294       1.637 -10.191   3.008  1.00 98.57           N  
ATOM   4315  H   PHE A 294       1.695 -10.196   2.000  1.00 98.57           H  
ATOM   4316  CA  PHE A 294       0.639 -11.037   3.671  1.00 98.57           C  
ATOM   4317  HA  PHE A 294      -0.007 -10.401   4.276  1.00 98.57           H  
ATOM   4318  C   PHE A 294       1.274 -12.038   4.635  1.00 98.57           C  
ATOM   4319  CB  PHE A 294      -0.229 -11.769   2.642  1.00 98.57           C  
ATOM   4320  HB2 PHE A 294      -0.632 -12.673   3.098  1.00 98.57           H  
ATOM   4321  HB3 PHE A 294       0.378 -12.077   1.790  1.00 98.57           H  
ATOM   4322  O   PHE A 294       0.856 -12.116   5.784  1.00 98.57           O  
ATOM   4323  CG  PHE A 294      -1.402 -10.941   2.178  1.00 98.57           C  
ATOM   4324  CD1 PHE A 294      -2.485 -10.730   3.051  1.00 98.57           C  
ATOM   4325  HD1 PHE A 294      -2.463 -11.144   4.049  1.00 98.57           H  
ATOM   4326  CD2 PHE A 294      -1.408 -10.356   0.900  1.00 98.57           C  
ATOM   4327  HD2 PHE A 294      -0.581 -10.513   0.224  1.00 98.57           H  
ATOM   4328  CE1 PHE A 294      -3.578  -9.950   2.643  1.00 98.57           C  
ATOM   4329  HE1 PHE A 294      -4.406  -9.773   3.313  1.00 98.57           H  
ATOM   4330  CE2 PHE A 294      -2.490  -9.556   0.500  1.00 98.57           C  
ATOM   4331  HE2 PHE A 294      -2.488  -9.086  -0.472  1.00 98.57           H  
ATOM   4332  CZ  PHE A 294      -3.574  -9.357   1.371  1.00 98.57           C  
ATOM   4333  HZ  PHE A 294      -4.400  -8.729   1.072  1.00 98.57           H  
ATOM   4334  N   ASN A 295       2.314 -12.759   4.214  1.00 97.33           N  
ATOM   4335  H   ASN A 295       2.609 -12.665   3.253  1.00 97.33           H  
ATOM   4336  CA  ASN A 295       3.001 -13.717   5.082  1.00 97.33           C  
ATOM   4337  HA  ASN A 295       2.283 -14.456   5.439  1.00 97.33           H  
ATOM   4338  C   ASN A 295       3.610 -13.036   6.318  1.00 97.33           C  
ATOM   4339  CB  ASN A 295       4.099 -14.424   4.275  1.00 97.33           C  
ATOM   4340  HB2 ASN A 295       4.748 -13.674   3.823  1.00 97.33           H  
ATOM   4341  HB3 ASN A 295       4.704 -15.026   4.953  1.00 97.33           H  
ATOM   4342  O   ASN A 295       3.608 -13.612   7.403  1.00 97.33           O  
ATOM   4343  CG  ASN A 295       3.587 -15.352   3.188  1.00 97.33           C  
ATOM   4344  ND2 ASN A 295       4.450 -15.715   2.268  1.00 97.33           N  
ATOM   4345 HD21 ASN A 295       4.116 -16.337   1.546  1.00 97.33           H  
ATOM   4346 HD22 ASN A 295       5.373 -15.306   2.247  1.00 97.33           H  
ATOM   4347  OD1 ASN A 295       2.451 -15.797   3.152  1.00 97.33           O  
ATOM   4348  N   TYR A 296       4.129 -11.819   6.166  1.00 97.88           N  
ATOM   4349  H   TYR A 296       4.145 -11.413   5.242  1.00 97.88           H  
ATOM   4350  CA  TYR A 296       4.685 -11.035   7.264  1.00 97.88           C  
ATOM   4351  HA  TYR A 296       5.359 -11.665   7.844  1.00 97.88           H  
ATOM   4352  C   TYR A 296       3.593 -10.538   8.221  1.00 97.88           C  
ATOM   4353  CB  TYR A 296       5.490  -9.875   6.668  1.00 97.88           C  
ATOM   4354  HB2 TYR A 296       4.847  -9.293   6.006  1.00 97.88           H  
ATOM   4355  HB3 TYR A 296       6.301 -10.283   6.064  1.00 97.88           H  
ATOM   4356  O   TYR A 296       3.717 -10.690   9.434  1.00 97.88           O  
ATOM   4357  CG  TYR A 296       6.089  -8.954   7.707  1.00 97.88           C  
ATOM   4358  CD1 TYR A 296       5.678  -7.609   7.786  1.00 97.88           C  
ATOM   4359  HD1 TYR A 296       4.936  -7.222   7.103  1.00 97.88           H  
ATOM   4360  CD2 TYR A 296       7.047  -9.456   8.609  1.00 97.88           C  
ATOM   4361  HD2 TYR A 296       7.351 -10.491   8.558  1.00 97.88           H  
ATOM   4362  CE1 TYR A 296       6.244  -6.761   8.757  1.00 97.88           C  
ATOM   4363  HE1 TYR A 296       5.955  -5.721   8.812  1.00 97.88           H  
ATOM   4364  CE2 TYR A 296       7.592  -8.614   9.596  1.00 97.88           C  
ATOM   4365  HE2 TYR A 296       8.326  -8.987  10.295  1.00 97.88           H  
ATOM   4366  OH  TYR A 296       7.748  -6.460  10.614  1.00 97.88           O  
ATOM   4367  HH  TYR A 296       7.651  -5.540  10.358  1.00 97.88           H  
ATOM   4368  CZ  TYR A 296       7.201  -7.262   9.665  1.00 97.88           C  
ATOM   4369  N   LEU A 297       2.499  -9.997   7.681  1.00 98.34           N  
ATOM   4370  H   LEU A 297       2.458  -9.910   6.676  1.00 98.34           H  
ATOM   4371  CA  LEU A 297       1.395  -9.438   8.459  1.00 98.34           C  
ATOM   4372  HA  LEU A 297       1.804  -8.865   9.291  1.00 98.34           H  
ATOM   4373  C   LEU A 297       0.490 -10.508   9.083  1.00 98.34           C  
ATOM   4374  CB  LEU A 297       0.574  -8.497   7.562  1.00 98.34           C  
ATOM   4375  HB2 LEU A 297      -0.320  -8.199   8.111  1.00 98.34           H  
ATOM   4376  HB3 LEU A 297       0.251  -9.059   6.685  1.00 98.34           H  
ATOM   4377  O   LEU A 297      -0.125 -10.241  10.103  1.00 98.34           O  
ATOM   4378  CG  LEU A 297       1.291  -7.216   7.099  1.00 98.34           C  
ATOM   4379  HG  LEU A 297       2.244  -7.459   6.630  1.00 98.34           H  
ATOM   4380  CD1 LEU A 297       0.408  -6.510   6.072  1.00 98.34           C  
ATOM   4381 HD11 LEU A 297      -0.554  -6.255   6.516  1.00 98.34           H  
ATOM   4382 HD12 LEU A 297       0.251  -7.164   5.214  1.00 98.34           H  
ATOM   4383 HD13 LEU A 297       0.892  -5.595   5.731  1.00 98.34           H  
ATOM   4384  CD2 LEU A 297       1.569  -6.253   8.254  1.00 98.34           C  
ATOM   4385 HD21 LEU A 297       2.279  -6.706   8.946  1.00 98.34           H  
ATOM   4386 HD22 LEU A 297       2.003  -5.329   7.869  1.00 98.34           H  
ATOM   4387 HD23 LEU A 297       0.643  -6.015   8.776  1.00 98.34           H  
ATOM   4388  N   MET A 298       0.393 -11.716   8.526  1.00 94.21           N  
ATOM   4389  H   MET A 298       0.846 -11.873   7.637  1.00 94.21           H  
ATOM   4390  CA  MET A 298      -0.434 -12.795   9.091  1.00 94.21           C  
ATOM   4391  HA  MET A 298      -1.358 -12.367   9.481  1.00 94.21           H  
ATOM   4392  C   MET A 298       0.224 -13.534  10.267  1.00 94.21           C  
ATOM   4393  CB  MET A 298      -0.801 -13.805   7.994  1.00 94.21           C  
ATOM   4394  HB2 MET A 298       0.092 -14.090   7.438  1.00 94.21           H  
ATOM   4395  HB3 MET A 298      -1.204 -14.703   8.462  1.00 94.21           H  
ATOM   4396  O   MET A 298      -0.484 -14.183  11.032  1.00 94.21           O  
ATOM   4397  CG  MET A 298      -1.868 -13.275   7.033  1.00 94.21           C  
ATOM   4398  HG2 MET A 298      -1.505 -12.380   6.527  1.00 94.21           H  
ATOM   4399  HG3 MET A 298      -2.748 -13.007   7.618  1.00 94.21           H  
ATOM   4400  SD  MET A 298      -2.358 -14.502   5.793  1.00 94.21           S  
ATOM   4401  CE  MET A 298      -3.848 -13.715   5.140  1.00 94.21           C  
ATOM   4402  HE1 MET A 298      -4.471 -13.373   5.966  1.00 94.21           H  
ATOM   4403  HE2 MET A 298      -3.581 -12.871   4.503  1.00 94.21           H  
ATOM   4404  HE3 MET A 298      -4.413 -14.442   4.555  1.00 94.21           H  
ATOM   4405  N   ASN A 299       1.550 -13.457  10.410  1.00 83.91           N  
ATOM   4406  H   ASN A 299       2.059 -12.855   9.778  1.00 83.91           H  
ATOM   4407  CA  ASN A 299       2.333 -14.250  11.368  1.00 83.91           C  
ATOM   4408  HA  ASN A 299       1.697 -15.033  11.780  1.00 83.91           H  
ATOM   4409  C   ASN A 299       2.818 -13.447  12.594  1.00 83.91           C  
ATOM   4410  CB  ASN A 299       3.493 -14.934  10.615  1.00 83.91           C  
ATOM   4411  HB2 ASN A 299       4.181 -15.386  11.330  1.00 83.91           H  
ATOM   4412  HB3 ASN A 299       4.048 -14.183  10.052  1.00 83.91           H  
ATOM   4413  O   ASN A 299       3.882 -13.758  13.135  1.00 83.91           O  
ATOM   4414  CG  ASN A 299       3.052 -16.059   9.702  1.00 83.91           C  
ATOM   4415  ND2 ASN A 299       3.615 -16.153   8.525  1.00 83.91           N  
ATOM   4416 HD21 ASN A 299       3.224 -16.867   7.927  1.00 83.91           H  
ATOM   4417 HD22 ASN A 299       4.041 -15.314   8.158  1.00 83.91           H  
ATOM   4418  OD1 ASN A 299       2.227 -16.894  10.025  1.00 83.91           O  
ATOM   4419  N   HIS A 300       2.084 -12.411  13.009  1.00 67.07           N  
ATOM   4420  H   HIS A 300       1.150 -12.300  12.641  1.00 67.07           H  
ATOM   4421  CA  HIS A 300       2.419 -11.618  14.198  1.00 67.07           C  
ATOM   4422  HA  HIS A 300       3.455 -11.824  14.471  1.00 67.07           H  
ATOM   4423  C   HIS A 300       1.614 -12.032  15.436  1.00 67.07           C  
ATOM   4424  CB  HIS A 300       2.348 -10.117  13.892  1.00 67.07           C  
ATOM   4425  HB2 HIS A 300       2.864  -9.586  14.692  1.00 67.07           H  
ATOM   4426  HB3 HIS A 300       2.869  -9.913  12.957  1.00 67.07           H  
ATOM   4427  O   HIS A 300       0.494 -12.573  15.277  1.00 67.07           O  
ATOM   4428  CG  HIS A 300       0.947  -9.580  13.809  1.00 67.07           C  
ATOM   4429  CD2 HIS A 300       0.219  -9.042  14.833  1.00 67.07           C  
ATOM   4430  HD2 HIS A 300       0.544  -8.941  15.858  1.00 67.07           H  
ATOM   4431  ND1 HIS A 300       0.139  -9.571  12.702  1.00 67.07           N  
ATOM   4432  HD1 HIS A 300       0.350  -9.940  11.785  1.00 67.07           H  
ATOM   4433  CE1 HIS A 300      -1.046  -9.051  13.040  1.00 67.07           C  
ATOM   4434  HE1 HIS A 300      -1.889  -8.929  12.376  1.00 67.07           H  
ATOM   4435  NE2 HIS A 300      -1.033  -8.689  14.326  1.00 67.07           N  
ATOM   4436  OXT HIS A 300       2.176 -11.804  16.528  1.00 67.07           O  
TER    4437      HIS A 300                                                       
END   
