# Supplementary material for: New carbohydrate binding domains identified by phage display based functional metagenomic screens of human gut microbiota
Source: Commun Biol. 2023 Apr 5;6:371. doi: 10.1038/s42003-023-04718-0 (PMC10076258; doi:10.1038/s42003-023-04718-0)
Supplement: Supplementary file 5 — Supplementary Data 2 [file 42003_2023_4718_MOESM5_ESM.zip › SupplementaryData2/S10A_AG-Gal2.pdb]

ATOM      1  N   GLY A   1      19.575 -12.437   8.084  1.00 68.19           N  
ATOM      2  H   GLY A   1      19.252 -13.371   8.294  1.00 68.19           H  
ATOM      3  H2  GLY A   1      19.720 -11.941   8.952  1.00 68.19           H  
ATOM      4  H3  GLY A   1      18.870 -11.956   7.545  1.00 68.19           H  
ATOM      5  CA  GLY A   1      20.843 -12.505   7.332  1.00 68.19           C  
ATOM      6  HA2 GLY A   1      21.186 -11.502   7.075  1.00 68.19           H  
ATOM      7  HA3 GLY A   1      21.605 -12.992   7.940  1.00 68.19           H  
ATOM      8  C   GLY A   1      20.695 -13.308   6.058  1.00 68.19           C  
ATOM      9  O   GLY A   1      21.486 -14.205   5.826  1.00 68.19           O  
ATOM     10  N   ILE A   2      19.690 -12.995   5.242  1.00 72.84           N  
ATOM     11  H   ILE A   2      19.156 -12.150   5.380  1.00 72.84           H  
ATOM     12  CA  ILE A   2      19.504 -13.617   3.933  1.00 72.84           C  
ATOM     13  HA  ILE A   2      20.178 -14.464   3.806  1.00 72.84           H  
ATOM     14  C   ILE A   2      19.866 -12.543   2.910  1.00 72.84           C  
ATOM     15  CB  ILE A   2      18.057 -14.125   3.789  1.00 72.84           C  
ATOM     16  HB  ILE A   2      17.376 -13.281   3.901  1.00 72.84           H  
ATOM     17  O   ILE A   2      19.312 -11.447   2.974  1.00 72.84           O  
ATOM     18  CG1 ILE A   2      17.725 -15.178   4.876  1.00 72.84           C  
ATOM     19 HG12 ILE A   2      17.842 -14.721   5.859  1.00 72.84           H  
ATOM     20 HG13 ILE A   2      18.430 -16.006   4.808  1.00 72.84           H  
ATOM     21  CG2 ILE A   2      17.871 -14.706   2.391  1.00 72.84           C  
ATOM     22 HG21 ILE A   2      16.806 -14.889   2.246  1.00 72.84           H  
ATOM     23 HG22 ILE A   2      18.449 -15.625   2.288  1.00 72.84           H  
ATOM     24 HG23 ILE A   2      18.166 -13.999   1.616  1.00 72.84           H  
ATOM     25  CD1 ILE A   2      16.301 -15.744   4.820  1.00 72.84           C  
ATOM     26 HD11 ILE A   2      16.092 -16.288   5.741  1.00 72.84           H  
ATOM     27 HD12 ILE A   2      15.576 -14.937   4.711  1.00 72.84           H  
ATOM     28 HD13 ILE A   2      16.214 -16.443   3.987  1.00 72.84           H  
ATOM     29  N   SER A   3      20.820 -12.828   2.024  1.00 74.97           N  
ATOM     30  H   SER A   3      21.221 -13.755   2.013  1.00 74.97           H  
ATOM     31  CA  SER A   3      21.178 -11.912   0.940  1.00 74.97           C  
ATOM     32  HA  SER A   3      21.209 -10.893   1.327  1.00 74.97           H  
ATOM     33  C   SER A   3      20.109 -11.996  -0.145  1.00 74.97           C  
ATOM     34  CB  SER A   3      22.566 -12.240   0.386  1.00 74.97           C  
ATOM     35  HB2 SER A   3      23.280 -12.288   1.208  1.00 74.97           H  
ATOM     36  HB3 SER A   3      22.546 -13.201  -0.127  1.00 74.97           H  
ATOM     37  O   SER A   3      19.909 -13.057  -0.737  1.00 74.97           O  
ATOM     38  OG  SER A   3      22.964 -11.223  -0.509  1.00 74.97           O  
ATOM     39  HG  SER A   3      23.861 -11.394  -0.804  1.00 74.97           H  
ATOM     40  N   LEU A   4      19.392 -10.897  -0.363  1.00 77.50           N  
ATOM     41  H   LEU A   4      19.629 -10.060   0.150  1.00 77.50           H  
ATOM     42  CA  LEU A   4      18.396 -10.762  -1.421  1.00 77.50           C  
ATOM     43  HA  LEU A   4      18.266 -11.710  -1.942  1.00 77.50           H  
ATOM     44  C   LEU A   4      18.922  -9.743  -2.430  1.00 77.50           C  
ATOM     45  CB  LEU A   4      17.038 -10.336  -0.826  1.00 77.50           C  
ATOM     46  HB2 LEU A   4      17.178  -9.398  -0.290  1.00 77.50           H  
ATOM     47  HB3 LEU A   4      16.347 -10.146  -1.647  1.00 77.50           H  
ATOM     48  O   LEU A   4      19.315  -8.639  -2.051  1.00 77.50           O  
ATOM     49  CG  LEU A   4      16.393 -11.359   0.130  1.00 77.50           C  
ATOM     50  HG  LEU A   4      17.085 -11.592   0.940  1.00 77.50           H  
ATOM     51  CD1 LEU A   4      15.127 -10.764   0.746  1.00 77.50           C  
ATOM     52 HD11 LEU A   4      15.375  -9.851   1.286  1.00 77.50           H  
ATOM     53 HD12 LEU A   4      14.684 -11.477   1.442  1.00 77.50           H  
ATOM     54 HD13 LEU A   4      14.404 -10.534  -0.037  1.00 77.50           H  
ATOM     55  CD2 LEU A   4      16.013 -12.660  -0.580  1.00 77.50           C  
ATOM     56 HD21 LEU A   4      15.484 -13.321   0.107  1.00 77.50           H  
ATOM     57 HD22 LEU A   4      16.912 -13.173  -0.923  1.00 77.50           H  
ATOM     58 HD23 LEU A   4      15.370 -12.449  -1.435  1.00 77.50           H  
ATOM     59  N   LYS A   5      18.923 -10.103  -3.716  1.00 80.33           N  
ATOM     60  H   LYS A   5      18.541 -11.006  -3.959  1.00 80.33           H  
ATOM     61  CA  LYS A   5      19.132  -9.131  -4.794  1.00 80.33           C  
ATOM     62  HA  LYS A   5      19.839  -8.371  -4.465  1.00 80.33           H  
ATOM     63  C   LYS A   5      17.799  -8.442  -5.069  1.00 80.33           C  
ATOM     64  CB  LYS A   5      19.697  -9.810  -6.051  1.00 80.33           C  
ATOM     65  HB2 LYS A   5      19.716  -9.081  -6.861  1.00 80.33           H  
ATOM     66  HB3 LYS A   5      19.038 -10.626  -6.349  1.00 80.33           H  
ATOM     67  O   LYS A   5      16.775  -9.114  -5.158  1.00 80.33           O  
ATOM     68  CG  LYS A   5      21.123 -10.341  -5.835  1.00 80.33           C  
ATOM     69  HG2 LYS A   5      21.775  -9.518  -5.542  1.00 80.33           H  
ATOM     70  HG3 LYS A   5      21.122 -11.093  -5.045  1.00 80.33           H  
ATOM     71  CD  LYS A   5      21.650 -10.972  -7.129  1.00 80.33           C  
ATOM     72  HD2 LYS A   5      21.627 -10.227  -7.925  1.00 80.33           H  
ATOM     73  HD3 LYS A   5      20.995 -11.796  -7.411  1.00 80.33           H  
ATOM     74  CE  LYS A   5      23.082 -11.487  -6.947  1.00 80.33           C  
ATOM     75  HE2 LYS A   5      23.106 -12.174  -6.102  1.00 80.33           H  
ATOM     76  HE3 LYS A   5      23.728 -10.639  -6.718  1.00 80.33           H  
ATOM     77  NZ  LYS A   5      23.548 -12.169  -8.180  1.00 80.33           N  
ATOM     78  HZ1 LYS A   5      23.481 -11.535  -8.963  1.00 80.33           H  
ATOM     79  HZ2 LYS A   5      22.963 -12.964  -8.395  1.00 80.33           H  
ATOM     80  HZ3 LYS A   5      24.508 -12.472  -8.096  1.00 80.33           H  
ATOM     81  N   ALA A   6      17.803  -7.118  -5.209  1.00 82.94           N  
ATOM     82  H   ALA A   6      18.685  -6.632  -5.127  1.00 82.94           H  
ATOM     83  CA  ALA A   6      16.611  -6.314  -5.496  1.00 82.94           C  
ATOM     84  HA  ALA A   6      15.789  -6.704  -4.896  1.00 82.94           H  
ATOM     85  C   ALA A   6      16.165  -6.430  -6.970  1.00 82.94           C  
ATOM     86  CB  ALA A   6      16.871  -4.870  -5.044  1.00 82.94           C  
ATOM     87  HB1 ALA A   6      15.967  -4.277  -5.181  1.00 82.94           H  
ATOM     88  HB2 ALA A   6      17.148  -4.853  -3.990  1.00 82.94           H  
ATOM     89  HB3 ALA A   6      17.673  -4.433  -5.639  1.00 82.94           H  
ATOM     90  O   ALA A   6      15.879  -5.435  -7.631  1.00 82.94           O  
ATOM     91  N   GLU A   7      16.141  -7.650  -7.500  1.00 86.61           N  
ATOM     92  H   GLU A   7      16.286  -8.436  -6.883  1.00 86.61           H  
ATOM     93  CA  GLU A   7      15.709  -7.949  -8.859  1.00 86.61           C  
ATOM     94  HA  GLU A   7      15.731  -7.035  -9.453  1.00 86.61           H  
ATOM     95  C   GLU A   7      14.285  -8.520  -8.812  1.00 86.61           C  
ATOM     96  CB  GLU A   7      16.680  -8.928  -9.529  1.00 86.61           C  
ATOM     97  HB2 GLU A   7      16.828  -9.790  -8.878  1.00 86.61           H  
ATOM     98  HB3 GLU A   7      16.235  -9.267 -10.465  1.00 86.61           H  
ATOM     99  O   GLU A   7      14.048  -9.485  -8.084  1.00 86.61           O  
ATOM    100  CG  GLU A   7      18.037  -8.274  -9.835  1.00 86.61           C  
ATOM    101  HG2 GLU A   7      17.882  -7.454 -10.537  1.00 86.61           H  
ATOM    102  HG3 GLU A   7      18.445  -7.858  -8.913  1.00 86.61           H  
ATOM    103  CD  GLU A   7      19.056  -9.263 -10.422  1.00 86.61           C  
ATOM    104  OE1 GLU A   7      20.260  -8.919 -10.410  1.00 86.61           O  
ATOM    105  OE2 GLU A   7      18.654 -10.386 -10.803  1.00 86.61           O  
ATOM    106  N   PRO A   8      13.326  -7.988  -9.595  1.00 85.72           N  
ATOM    107  CA  PRO A   8      11.958  -8.517  -9.646  1.00 85.72           C  
ATOM    108  HA  PRO A   8      11.495  -8.391  -8.667  1.00 85.72           H  
ATOM    109  C   PRO A   8      11.876 -10.000 -10.044  1.00 85.72           C  
ATOM    110  CB  PRO A   8      11.231  -7.647 -10.677  1.00 85.72           C  
ATOM    111  HB2 PRO A   8      11.308  -8.095 -11.668  1.00 85.72           H  
ATOM    112  HB3 PRO A   8      10.185  -7.499 -10.410  1.00 85.72           H  
ATOM    113  O   PRO A   8      10.891 -10.667  -9.748  1.00 85.72           O  
ATOM    114  CG  PRO A   8      12.009  -6.333 -10.665  1.00 85.72           C  
ATOM    115  HG2 PRO A   8      11.662  -5.711  -9.839  1.00 85.72           H  
ATOM    116  HG3 PRO A   8      11.922  -5.800 -11.611  1.00 85.72           H  
ATOM    117  CD  PRO A   8      13.441  -6.780 -10.396  1.00 85.72           C  
ATOM    118  HD2 PRO A   8      13.943  -7.012 -11.336  1.00 85.72           H  
ATOM    119  HD3 PRO A   8      13.970  -5.989  -9.865  1.00 85.72           H  
ATOM    120  N   SER A   9      12.907 -10.507 -10.725  1.00 88.16           N  
ATOM    121  H   SER A   9      13.671  -9.889 -10.960  1.00 88.16           H  
ATOM    122  CA  SER A   9      13.054 -11.895 -11.167  1.00 88.16           C  
ATOM    123  HA  SER A   9      12.064 -12.333 -11.293  1.00 88.16           H  
ATOM    124  C   SER A   9      13.811 -12.790 -10.180  1.00 88.16           C  
ATOM    125  CB  SER A   9      13.756 -11.902 -12.530  1.00 88.16           C  
ATOM    126  HB2 SER A   9      13.081 -11.467 -13.267  1.00 88.16           H  
ATOM    127  HB3 SER A   9      13.989 -12.921 -12.839  1.00 88.16           H  
ATOM    128  O   SER A   9      14.067 -13.954 -10.496  1.00 88.16           O  
ATOM    129  OG  SER A   9      14.938 -11.119 -12.488  1.00 88.16           O  
ATOM    130  HG  SER A   9      15.680 -11.637 -12.166  1.00 88.16           H  
ATOM    131  N   PHE A  10      14.213 -12.278  -9.011  1.00 88.13           N  
ATOM    132  H   PHE A  10      13.966 -11.329  -8.769  1.00 88.13           H  
ATOM    133  CA  PHE A  10      14.943 -13.070  -8.026  1.00 88.13           C  
ATOM    134  HA  PHE A  10      15.794 -13.529  -8.529  1.00 88.13           H  
ATOM    135  C   PHE A  10      14.048 -14.184  -7.472  1.00 88.13           C  
ATOM    136  CB  PHE A  10      15.496 -12.175  -6.911  1.00 88.13           C  
ATOM    137  HB2 PHE A  10      14.667 -11.730  -6.360  1.00 88.13           H  
ATOM    138  HB3 PHE A  10      16.067 -11.361  -7.357  1.00 88.13           H  
ATOM    139  O   PHE A  10      12.994 -13.934  -6.886  1.00 88.13           O  
ATOM    140  CG  PHE A  10      16.402 -12.920  -5.950  1.00 88.13           C  
ATOM    141  CD1 PHE A  10      15.893 -13.424  -4.739  1.00 88.13           C  
ATOM    142  HD1 PHE A  10      14.851 -13.283  -4.491  1.00 88.13           H  
ATOM    143  CD2 PHE A  10      17.750 -13.144  -6.288  1.00 88.13           C  
ATOM    144  HD2 PHE A  10      18.135 -12.775  -7.228  1.00 88.13           H  
ATOM    145  CE1 PHE A  10      16.730 -14.139  -3.865  1.00 88.13           C  
ATOM    146  HE1 PHE A  10      16.323 -14.553  -2.955  1.00 88.13           H  
ATOM    147  CE2 PHE A  10      18.591 -13.852  -5.409  1.00 88.13           C  
ATOM    148  HE2 PHE A  10      19.622 -14.032  -5.673  1.00 88.13           H  
ATOM    149  CZ  PHE A  10      18.081 -14.346  -4.196  1.00 88.13           C  
ATOM    150  HZ  PHE A  10      18.719 -14.904  -3.527  1.00 88.13           H  
ATOM    151  N   LYS A  11      14.474 -15.435  -7.661  1.00 88.34           N  
ATOM    152  H   LYS A  11      15.358 -15.573  -8.129  1.00 88.34           H  
ATOM    153  CA  LYS A  11      13.754 -16.602  -7.149  1.00 88.34           C  
ATOM    154  HA  LYS A  11      12.686 -16.448  -7.306  1.00 88.34           H  
ATOM    155  C   LYS A  11      13.988 -16.719  -5.645  1.00 88.34           C  
ATOM    156  CB  LYS A  11      14.177 -17.874  -7.897  1.00 88.34           C  
ATOM    157  HB2 LYS A  11      15.253 -18.014  -7.794  1.00 88.34           H  
ATOM    158  HB3 LYS A  11      13.677 -18.726  -7.436  1.00 88.34           H  
ATOM    159  O   LYS A  11      15.131 -16.805  -5.202  1.00 88.34           O  
ATOM    160  CG  LYS A  11      13.802 -17.824  -9.388  1.00 88.34           C  
ATOM    161  HG2 LYS A  11      14.337 -17.008  -9.875  1.00 88.34           H  
ATOM    162  HG3 LYS A  11      12.730 -17.649  -9.482  1.00 88.34           H  
ATOM    163  CD  LYS A  11      14.161 -19.144 -10.082  1.00 88.34           C  
ATOM    164  HD2 LYS A  11      15.234 -19.314  -9.991  1.00 88.34           H  
ATOM    165  HD3 LYS A  11      13.628 -19.958  -9.592  1.00 88.34           H  
ATOM    166  CE  LYS A  11      13.769 -19.089 -11.564  1.00 88.34           C  
ATOM    167  HE2 LYS A  11      12.702 -18.875 -11.631  1.00 88.34           H  
ATOM    168  HE3 LYS A  11      14.303 -18.263 -12.034  1.00 88.34           H  
ATOM    169  NZ  LYS A  11      14.080 -20.366 -12.258  1.00 88.34           N  
ATOM    170  HZ1 LYS A  11      13.811 -20.317 -13.231  1.00 88.34           H  
ATOM    171  HZ2 LYS A  11      13.581 -21.132 -11.829  1.00 88.34           H  
ATOM    172  HZ3 LYS A  11      15.069 -20.565 -12.212  1.00 88.34           H  
ATOM    173  N   LEU A  12      12.905 -16.738  -4.874  1.00 87.48           N  
ATOM    174  H   LEU A  12      12.000 -16.661  -5.316  1.00 87.48           H  
ATOM    175  CA  LEU A  12      12.949 -17.006  -3.438  1.00 87.48           C  
ATOM    176  HA  LEU A  12      13.764 -16.430  -3.001  1.00 87.48           H  
ATOM    177  C   LEU A  12      13.232 -18.495  -3.205  1.00 87.48           C  
ATOM    178  CB  LEU A  12      11.621 -16.575  -2.791  1.00 87.48           C  
ATOM    179  HB2 LEU A  12      10.807 -17.021  -3.362  1.00 87.48           H  
ATOM    180  HB3 LEU A  12      11.565 -16.981  -1.780  1.00 87.48           H  
ATOM    181  O   LEU A  12      12.647 -19.342  -3.878  1.00 87.48           O  
ATOM    182  CG  LEU A  12      11.436 -15.046  -2.728  1.00 87.48           C  
ATOM    183  HG  LEU A  12      11.822 -14.585  -3.637  1.00 87.48           H  
ATOM    184  CD1 LEU A  12       9.952 -14.698  -2.620  1.00 87.48           C  
ATOM    185 HD11 LEU A  12       9.426 -15.065  -3.501  1.00 87.48           H  
ATOM    186 HD12 LEU A  12       9.524 -15.157  -1.728  1.00 87.48           H  
ATOM    187 HD13 LEU A  12       9.830 -13.616  -2.568  1.00 87.48           H  
ATOM    188  CD2 LEU A  12      12.151 -14.439  -1.519  1.00 87.48           C  
ATOM    189 HD21 LEU A  12      13.219 -14.643  -1.584  1.00 87.48           H  
ATOM    190 HD22 LEU A  12      11.751 -14.862  -0.597  1.00 87.48           H  
ATOM    191 HD23 LEU A  12      12.005 -13.359  -1.514  1.00 87.48           H  
ATOM    192  N   SER A  13      14.107 -18.817  -2.254  1.00 90.29           N  
ATOM    193  H   SER A  13      14.531 -18.070  -1.722  1.00 90.29           H  
ATOM    194  CA  SER A  13      14.261 -20.199  -1.791  1.00 90.29           C  
ATOM    195  HA  SER A  13      14.289 -20.847  -2.667  1.00 90.29           H  
ATOM    196  C   SER A  13      13.057 -20.625  -0.947  1.00 90.29           C  
ATOM    197  CB  SER A  13      15.579 -20.398  -1.033  1.00 90.29           C  
ATOM    198  HB2 SER A  13      16.397 -19.988  -1.625  1.00 90.29           H  
ATOM    199  HB3 SER A  13      15.746 -21.468  -0.913  1.00 90.29           H  
ATOM    200  O   SER A  13      12.394 -19.787  -0.331  1.00 90.29           O  
ATOM    201  OG  SER A  13      15.575 -19.797   0.251  1.00 90.29           O  
ATOM    202  HG  SER A  13      16.370 -20.087   0.705  1.00 90.29           H  
ATOM    203  N   ASP A  14      12.800 -21.930  -0.847  1.00 91.83           N  
ATOM    204  H   ASP A  14      13.230 -22.565  -1.504  1.00 91.83           H  
ATOM    205  CA  ASP A  14      11.667 -22.459  -0.070  1.00 91.83           C  
ATOM    206  HA  ASP A  14      10.736 -22.108  -0.514  1.00 91.83           H  
ATOM    207  C   ASP A  14      11.699 -21.994   1.393  1.00 91.83           C  
ATOM    208  CB  ASP A  14      11.680 -23.995  -0.122  1.00 91.83           C  
ATOM    209  HB2 ASP A  14      10.876 -24.370   0.511  1.00 91.83           H  
ATOM    210  HB3 ASP A  14      12.625 -24.356   0.283  1.00 91.83           H  
ATOM    211  O   ASP A  14      10.675 -21.623   1.967  1.00 91.83           O  
ATOM    212  CG  ASP A  14      11.483 -24.562  -1.531  1.00 91.83           C  
ATOM    213  OD1 ASP A  14      10.998 -23.809  -2.404  1.00 91.83           O  
ATOM    214  OD2 ASP A  14      11.863 -25.735  -1.721  1.00 91.83           O  
ATOM    215  N   GLN A  15      12.896 -21.915   1.982  1.00 91.01           N  
ATOM    216  H   GLN A  15      13.695 -22.236   1.453  1.00 91.01           H  
ATOM    217  CA  GLN A  15      13.097 -21.402   3.337  1.00 91.01           C  
ATOM    218  HA  GLN A  15      12.468 -21.975   4.019  1.00 91.01           H  
ATOM    219  C   GLN A  15      12.707 -19.919   3.460  1.00 91.01           C  
ATOM    220  CB  GLN A  15      14.569 -21.612   3.717  1.00 91.01           C  
ATOM    221  HB2 GLN A  15      15.194 -20.966   3.100  1.00 91.01           H  
ATOM    222  HB3 GLN A  15      14.845 -22.649   3.521  1.00 91.01           H  
ATOM    223  O   GLN A  15      12.107 -19.513   4.455  1.00 91.01           O  
ATOM    224  CG  GLN A  15      14.830 -21.314   5.202  1.00 91.01           C  
ATOM    225  HG2 GLN A  15      14.509 -20.300   5.440  1.00 91.01           H  
ATOM    226  HG3 GLN A  15      14.250 -22.008   5.810  1.00 91.01           H  
ATOM    227  CD  GLN A  15      16.300 -21.434   5.585  1.00 91.01           C  
ATOM    228  NE2 GLN A  15      16.621 -21.326   6.854  1.00 91.01           N  
ATOM    229 HE21 GLN A  15      17.595 -21.484   7.072  1.00 91.01           H  
ATOM    230 HE22 GLN A  15      15.902 -21.267   7.561  1.00 91.01           H  
ATOM    231  OE1 GLN A  15      17.191 -21.591   4.768  1.00 91.01           O  
ATOM    232  N   GLN A  16      13.029 -19.101   2.452  1.00 90.02           N  
ATOM    233  H   GLN A  16      13.418 -19.505   1.612  1.00 90.02           H  
ATOM    234  CA  GLN A  16      12.646 -17.687   2.418  1.00 90.02           C  
ATOM    235  HA  GLN A  16      12.946 -17.205   3.349  1.00 90.02           H  
ATOM    236  C   GLN A  16      11.130 -17.539   2.286  1.00 90.02           C  
ATOM    237  CB  GLN A  16      13.332 -16.983   1.240  1.00 90.02           C  
ATOM    238  HB2 GLN A  16      13.116 -17.528   0.321  1.00 90.02           H  
ATOM    239  HB3 GLN A  16      12.914 -15.982   1.136  1.00 90.02           H  
ATOM    240  O   GLN A  16      10.527 -16.736   2.996  1.00 90.02           O  
ATOM    241  CG  GLN A  16      14.848 -16.844   1.418  1.00 90.02           C  
ATOM    242  HG2 GLN A  16      15.272 -17.761   1.828  1.00 90.02           H  
ATOM    243  HG3 GLN A  16      15.011 -16.041   2.137  1.00 90.02           H  
ATOM    244  CD  GLN A  16      15.572 -16.510   0.114  1.00 90.02           C  
ATOM    245  NE2 GLN A  16      16.871 -16.345   0.113  1.00 90.02           N  
ATOM    246 HE21 GLN A  16      17.414 -16.463   0.956  1.00 90.02           H  
ATOM    247 HE22 GLN A  16      17.280 -16.136  -0.787  1.00 90.02           H  
ATOM    248  OE1 GLN A  16      15.006 -16.391  -0.952  1.00 90.02           O  
ATOM    249  N   TYR A  17      10.509 -18.343   1.423  1.00 91.72           N  
ATOM    250  H   TYR A  17      11.065 -18.979   0.869  1.00 91.72           H  
ATOM    251  CA  TYR A  17       9.062 -18.359   1.247  1.00 91.72           C  
ATOM    252  HA  TYR A  17       8.728 -17.357   0.979  1.00 91.72           H  
ATOM    253  C   TYR A  17       8.324 -18.757   2.535  1.00 91.72           C  
ATOM    254  CB  TYR A  17       8.716 -19.304   0.094  1.00 91.72           C  
ATOM    255  HB2 TYR A  17       9.141 -20.289   0.286  1.00 91.72           H  
ATOM    256  HB3 TYR A  17       9.163 -18.926  -0.825  1.00 91.72           H  
ATOM    257  O   TYR A  17       7.362 -18.094   2.926  1.00 91.72           O  
ATOM    258  CG  TYR A  17       7.223 -19.443  -0.102  1.00 91.72           C  
ATOM    259  CD1 TYR A  17       6.540 -20.539   0.461  1.00 91.72           C  
ATOM    260  HD1 TYR A  17       7.088 -21.304   0.990  1.00 91.72           H  
ATOM    261  CD2 TYR A  17       6.514 -18.442  -0.791  1.00 91.72           C  
ATOM    262  HD2 TYR A  17       7.039 -17.600  -1.217  1.00 91.72           H  
ATOM    263  CE1 TYR A  17       5.142 -20.636   0.334  1.00 91.72           C  
ATOM    264  HE1 TYR A  17       4.616 -21.473   0.769  1.00 91.72           H  
ATOM    265  CE2 TYR A  17       5.117 -18.540  -0.925  1.00 91.72           C  
ATOM    266  HE2 TYR A  17       4.556 -17.783  -1.453  1.00 91.72           H  
ATOM    267  OH  TYR A  17       3.081 -19.725  -0.497  1.00 91.72           O  
ATOM    268  HH  TYR A  17       2.741 -20.501  -0.045  1.00 91.72           H  
ATOM    269  CZ  TYR A  17       4.430 -19.635  -0.361  1.00 91.72           C  
ATOM    270  N   GLN A  18       8.796 -19.791   3.239  1.00 92.87           N  
ATOM    271  H   GLN A  18       9.556 -20.333   2.851  1.00 92.87           H  
ATOM    272  CA  GLN A  18       8.222 -20.207   4.522  1.00 92.87           C  
ATOM    273  HA  GLN A  18       7.155 -20.391   4.394  1.00 92.87           H  
ATOM    274  C   GLN A  18       8.367 -19.119   5.592  1.00 92.87           C  
ATOM    275  CB  GLN A  18       8.888 -21.503   4.998  1.00 92.87           C  
ATOM    276  HB2 GLN A  18       8.621 -21.670   6.041  1.00 92.87           H  
ATOM    277  HB3 GLN A  18       9.972 -21.400   4.933  1.00 92.87           H  
ATOM    278  O   GLN A  18       7.404 -18.821   6.296  1.00 92.87           O  
ATOM    279  CG  GLN A  18       8.435 -22.727   4.188  1.00 92.87           C  
ATOM    280  HG2 GLN A  18       8.642 -22.576   3.129  1.00 92.87           H  
ATOM    281  HG3 GLN A  18       7.358 -22.854   4.305  1.00 92.87           H  
ATOM    282  CD  GLN A  18       9.121 -24.011   4.643  1.00 92.87           C  
ATOM    283  NE2 GLN A  18       8.879 -25.118   3.979  1.00 92.87           N  
ATOM    284 HE21 GLN A  18       9.360 -25.944   4.305  1.00 92.87           H  
ATOM    285 HE22 GLN A  18       8.293 -25.116   3.156  1.00 92.87           H  
ATOM    286  OE1 GLN A  18       9.877 -24.053   5.600  1.00 92.87           O  
ATOM    287  N   ALA A  19       9.530 -18.464   5.675  1.00 90.69           N  
ATOM    288  H   ALA A  19      10.300 -18.758   5.092  1.00 90.69           H  
ATOM    289  CA  ALA A  19       9.735 -17.350   6.598  1.00 90.69           C  
ATOM    290  HA  ALA A  19       9.524 -17.697   7.610  1.00 90.69           H  
ATOM    291  C   ALA A  19       8.782 -16.173   6.312  1.00 90.69           C  
ATOM    292  CB  ALA A  19      11.206 -16.925   6.533  1.00 90.69           C  
ATOM    293  HB1 ALA A  19      11.383 -16.123   7.250  1.00 90.69           H  
ATOM    294  HB2 ALA A  19      11.847 -17.772   6.779  1.00 90.69           H  
ATOM    295  HB3 ALA A  19      11.451 -16.571   5.532  1.00 90.69           H  
ATOM    296  O   ALA A  19       8.205 -15.614   7.245  1.00 90.69           O  
ATOM    297  N   LEU A  20       8.565 -15.834   5.034  1.00 89.88           N  
ATOM    298  H   LEU A  20       9.084 -16.320   4.316  1.00 89.88           H  
ATOM    299  CA  LEU A  20       7.600 -14.808   4.622  1.00 89.88           C  
ATOM    300  HA  LEU A  20       7.797 -13.892   5.180  1.00 89.88           H  
ATOM    301  C   LEU A  20       6.161 -15.216   4.955  1.00 89.88           C  
ATOM    302  CB  LEU A  20       7.741 -14.534   3.113  1.00 89.88           C  
ATOM    303  HB2 LEU A  20       7.699 -15.485   2.582  1.00 89.88           H  
ATOM    304  HB3 LEU A  20       6.887 -13.941   2.785  1.00 89.88           H  
ATOM    305  O   LEU A  20       5.405 -14.415   5.497  1.00 89.88           O  
ATOM    306  CG  LEU A  20       9.025 -13.792   2.705  1.00 89.88           C  
ATOM    307  HG  LEU A  20       9.900 -14.305   3.104  1.00 89.88           H  
ATOM    308  CD1 LEU A  20       9.134 -13.762   1.180  1.00 89.88           C  
ATOM    309 HD11 LEU A  20       9.168 -14.783   0.800  1.00 89.88           H  
ATOM    310 HD12 LEU A  20       8.276 -13.245   0.751  1.00 89.88           H  
ATOM    311 HD13 LEU A  20      10.051 -13.252   0.884  1.00 89.88           H  
ATOM    312  CD2 LEU A  20       9.046 -12.353   3.222  1.00 89.88           C  
ATOM    313 HD21 LEU A  20       9.107 -12.355   4.310  1.00 89.88           H  
ATOM    314 HD22 LEU A  20       8.147 -11.827   2.903  1.00 89.88           H  
ATOM    315 HD23 LEU A  20       9.923 -11.835   2.832  1.00 89.88           H  
ATOM    316  N   THR A  21       5.789 -16.466   4.688  1.00 91.50           N  
ATOM    317  H   THR A  21       6.453 -17.075   4.232  1.00 91.50           H  
ATOM    318  CA  THR A  21       4.449 -16.982   4.999  1.00 91.50           C  
ATOM    319  HA  THR A  21       3.707 -16.357   4.502  1.00 91.50           H  
ATOM    320  C   THR A  21       4.174 -16.914   6.501  1.00 91.50           C  
ATOM    321  CB  THR A  21       4.283 -18.418   4.484  1.00 91.50           C  
ATOM    322  HB  THR A  21       4.989 -19.078   4.988  1.00 91.50           H  
ATOM    323  O   THR A  21       3.126 -16.427   6.916  1.00 91.50           O  
ATOM    324  CG2 THR A  21       2.863 -18.944   4.694  1.00 91.50           C  
ATOM    325 HG21 THR A  21       2.771 -19.927   4.230  1.00 91.50           H  
ATOM    326 HG22 THR A  21       2.142 -18.264   4.242  1.00 91.50           H  
ATOM    327 HG23 THR A  21       2.651 -19.046   5.758  1.00 91.50           H  
ATOM    328  OG1 THR A  21       4.526 -18.456   3.094  1.00 91.50           O  
ATOM    329  HG1 THR A  21       5.468 -18.346   2.942  1.00 91.50           H  
ATOM    330  N   ASN A  22       5.137 -17.309   7.333  1.00 91.92           N  
ATOM    331  H   ASN A  22       5.968 -17.734   6.948  1.00 91.92           H  
ATOM    332  CA  ASN A  22       4.988 -17.263   8.786  1.00 91.92           C  
ATOM    333  HA  ASN A  22       4.058 -17.762   9.059  1.00 91.92           H  
ATOM    334  C   ASN A  22       4.884 -15.821   9.309  1.00 91.92           C  
ATOM    335  CB  ASN A  22       6.154 -18.033   9.427  1.00 91.92           C  
ATOM    336  HB2 ASN A  22       7.100 -17.642   9.053  1.00 91.92           H  
ATOM    337  HB3 ASN A  22       6.120 -17.889  10.507  1.00 91.92           H  
ATOM    338  O   ASN A  22       4.032 -15.545  10.148  1.00 91.92           O  
ATOM    339  CG  ASN A  22       6.091 -19.529   9.161  1.00 91.92           C  
ATOM    340  ND2 ASN A  22       7.137 -20.252   9.481  1.00 91.92           N  
ATOM    341 HD21 ASN A  22       7.957 -19.829   9.892  1.00 91.92           H  
ATOM    342 HD22 ASN A  22       7.052 -21.242   9.300  1.00 91.92           H  
ATOM    343  OD1 ASN A  22       5.113 -20.076   8.686  1.00 91.92           O  
ATOM    344  N   ALA A  23       5.697 -14.896   8.785  1.00 90.58           N  
ATOM    345  H   ALA A  23       6.381 -15.181   8.099  1.00 90.58           H  
ATOM    346  CA  ALA A  23       5.702 -13.500   9.224  1.00 90.58           C  
ATOM    347  HA  ALA A  23       5.708 -13.479  10.314  1.00 90.58           H  
ATOM    348  C   ALA A  23       4.465 -12.703   8.767  1.00 90.58           C  
ATOM    349  CB  ALA A  23       6.999 -12.850   8.726  1.00 90.58           C  
ATOM    350  HB1 ALA A  23       7.029 -12.865   7.637  1.00 90.58           H  
ATOM    351  HB2 ALA A  23       7.860 -13.390   9.118  1.00 90.58           H  
ATOM    352  HB3 ALA A  23       7.040 -11.816   9.069  1.00 90.58           H  
ATOM    353  O   ALA A  23       3.960 -11.878   9.523  1.00 90.58           O  
ATOM    354  N   PHE A  24       3.969 -12.944   7.548  1.00 92.98           N  
ATOM    355  H   PHE A  24       4.451 -13.609   6.961  1.00 92.98           H  
ATOM    356  CA  PHE A  24       2.901 -12.143   6.930  1.00 92.98           C  
ATOM    357  HA  PHE A  24       2.734 -11.254   7.538  1.00 92.98           H  
ATOM    358  C   PHE A  24       1.538 -12.845   6.863  1.00 92.98           C  
ATOM    359  CB  PHE A  24       3.357 -11.648   5.550  1.00 92.98           C  
ATOM    360  HB2 PHE A  24       3.614 -12.504   4.926  1.00 92.98           H  
ATOM    361  HB3 PHE A  24       2.526 -11.136   5.065  1.00 92.98           H  
ATOM    362  O   PHE A  24       0.570 -12.233   6.420  1.00 92.98           O  
ATOM    363  CG  PHE A  24       4.522 -10.677   5.601  1.00 92.98           C  
ATOM    364  CD1 PHE A  24       4.291  -9.329   5.931  1.00 92.98           C  
ATOM    365  HD1 PHE A  24       3.289  -8.986   6.140  1.00 92.98           H  
ATOM    366  CD2 PHE A  24       5.832 -11.110   5.324  1.00 92.98           C  
ATOM    367  HD2 PHE A  24       6.017 -12.138   5.053  1.00 92.98           H  
ATOM    368  CE1 PHE A  24       5.365  -8.424   5.992  1.00 92.98           C  
ATOM    369  HE1 PHE A  24       5.178  -7.392   6.252  1.00 92.98           H  
ATOM    370  CE2 PHE A  24       6.907 -10.208   5.395  1.00 92.98           C  
ATOM    371  HE2 PHE A  24       7.914 -10.544   5.196  1.00 92.98           H  
ATOM    372  CZ  PHE A  24       6.674  -8.863   5.728  1.00 92.98           C  
ATOM    373  HZ  PHE A  24       7.498  -8.168   5.785  1.00 92.98           H  
ATOM    374  N   SER A  25       1.418 -14.094   7.322  1.00 90.27           N  
ATOM    375  H   SER A  25       2.248 -14.589   7.614  1.00 90.27           H  
ATOM    376  CA  SER A  25       0.125 -14.795   7.439  1.00 90.27           C  
ATOM    377  HA  SER A  25      -0.283 -14.960   6.441  1.00 90.27           H  
ATOM    378  C   SER A  25      -0.906 -13.982   8.226  1.00 90.27           C  
ATOM    379  CB  SER A  25       0.297 -16.157   8.123  1.00 90.27           C  
ATOM    380  HB2 SER A  25       0.770 -16.861   7.438  1.00 90.27           H  
ATOM    381  HB3 SER A  25      -0.684 -16.552   8.386  1.00 90.27           H  
ATOM    382  O   SER A  25      -2.025 -13.788   7.759  1.00 90.27           O  
ATOM    383  OG  SER A  25       1.081 -16.032   9.299  1.00 90.27           O  
ATOM    384  HG  SER A  25       1.984 -16.279   9.090  1.00 90.27           H  
ATOM    385  N   HIS A  26      -0.496 -13.426   9.366  1.00 89.69           N  
ATOM    386  H   HIS A  26       0.412 -13.699   9.714  1.00 89.69           H  
ATOM    387  CA  HIS A  26      -1.343 -12.583  10.208  1.00 89.69           C  
ATOM    388  HA  HIS A  26      -2.261 -13.122  10.440  1.00 89.69           H  
ATOM    389  C   HIS A  26      -1.739 -11.275   9.499  1.00 89.69           C  
ATOM    390  CB  HIS A  26      -0.600 -12.290  11.521  1.00 89.69           C  
ATOM    391  HB2 HIS A  26      -1.203 -11.597  12.108  1.00 89.69           H  
ATOM    392  HB3 HIS A  26       0.347 -11.797  11.300  1.00 89.69           H  
ATOM    393  O   HIS A  26      -2.891 -10.858   9.568  1.00 89.69           O  
ATOM    394  CG  HIS A  26      -0.326 -13.512  12.367  1.00 89.69           C  
ATOM    395  CD2 HIS A  26      -1.019 -13.891  13.486  1.00 89.69           C  
ATOM    396  HD2 HIS A  26      -1.871 -13.379  13.908  1.00 89.69           H  
ATOM    397  ND1 HIS A  26       0.672 -14.447  12.179  1.00 89.69           N  
ATOM    398  HD1 HIS A  26       1.321 -14.507  11.407  1.00 89.69           H  
ATOM    399  CE1 HIS A  26       0.575 -15.359  13.158  1.00 89.69           C  
ATOM    400  HE1 HIS A  26       1.206 -16.230  13.259  1.00 89.69           H  
ATOM    401  NE2 HIS A  26      -0.429 -15.053  13.991  1.00 89.69           N  
ATOM    402  N   ASP A  27      -0.811 -10.644   8.770  1.00 91.23           N  
ATOM    403  H   ASP A  27       0.112 -11.049   8.700  1.00 91.23           H  
ATOM    404  CA  ASP A  27      -1.092  -9.415   8.010  1.00 91.23           C  
ATOM    405  HA  ASP A  27      -1.575  -8.697   8.673  1.00 91.23           H  
ATOM    406  C   ASP A  27      -2.047  -9.677   6.837  1.00 91.23           C  
ATOM    407  CB  ASP A  27       0.222  -8.792   7.516  1.00 91.23           C  
ATOM    408  HB2 ASP A  27       0.912  -8.701   8.355  1.00 91.23           H  
ATOM    409  HB3 ASP A  27       0.679  -9.446   6.774  1.00 91.23           H  
ATOM    410  O   ASP A  27      -2.929  -8.868   6.560  1.00 91.23           O  
ATOM    411  CG  ASP A  27      -0.003  -7.396   6.917  1.00 91.23           C  
ATOM    412  OD1 ASP A  27      -0.517  -6.526   7.654  1.00 91.23           O  
ATOM    413  OD2 ASP A  27       0.368  -7.197   5.736  1.00 91.23           O  
ATOM    414  N   LYS A  28      -1.941 -10.848   6.194  1.00 89.03           N  
ATOM    415  H   LYS A  28      -1.187 -11.464   6.463  1.00 89.03           H  
ATOM    416  CA  LYS A  28      -2.885 -11.291   5.164  1.00 89.03           C  
ATOM    417  HA  LYS A  28      -2.902 -10.546   4.369  1.00 89.03           H  
ATOM    418  C   LYS A  28      -4.308 -11.369   5.722  1.00 89.03           C  
ATOM    419  CB  LYS A  28      -2.418 -12.634   4.588  1.00 89.03           C  
ATOM    420  HB2 LYS A  28      -1.374 -12.558   4.287  1.00 89.03           H  
ATOM    421  HB3 LYS A  28      -2.503 -13.402   5.357  1.00 89.03           H  
ATOM    422  O   LYS A  28      -5.225 -10.843   5.101  1.00 89.03           O  
ATOM    423  CG  LYS A  28      -3.260 -13.046   3.375  1.00 89.03           C  
ATOM    424  HG2 LYS A  28      -3.058 -12.371   2.544  1.00 89.03           H  
ATOM    425  HG3 LYS A  28      -4.319 -12.986   3.627  1.00 89.03           H  
ATOM    426  CD  LYS A  28      -2.947 -14.485   2.966  1.00 89.03           C  
ATOM    427  HD2 LYS A  28      -1.914 -14.566   2.628  1.00 89.03           H  
ATOM    428  HD3 LYS A  28      -3.100 -15.127   3.834  1.00 89.03           H  
ATOM    429  CE  LYS A  28      -3.915 -14.884   1.851  1.00 89.03           C  
ATOM    430  HE2 LYS A  28      -3.585 -14.440   0.912  1.00 89.03           H  
ATOM    431  HE3 LYS A  28      -4.892 -14.463   2.087  1.00 89.03           H  
ATOM    432  NZ  LYS A  28      -4.029 -16.358   1.745  1.00 89.03           N  
ATOM    433  HZ1 LYS A  28      -4.375 -16.722   2.621  1.00 89.03           H  
ATOM    434  HZ2 LYS A  28      -3.131 -16.775   1.546  1.00 89.03           H  
ATOM    435  HZ3 LYS A  28      -4.691 -16.601   1.022  1.00 89.03           H  
ATOM    436  N   GLU A  29      -4.496 -11.951   6.906  1.00 89.53           N  
ATOM    437  H   GLU A  29      -3.705 -12.370   7.373  1.00 89.53           H  
ATOM    438  CA  GLU A  29      -5.814 -12.012   7.552  1.00 89.53           C  
ATOM    439  HA  GLU A  29      -6.530 -12.451   6.857  1.00 89.53           H  
ATOM    440  C   GLU A  29      -6.344 -10.623   7.930  1.00 89.53           C  
ATOM    441  CB  GLU A  29      -5.756 -12.884   8.809  1.00 89.53           C  
ATOM    442  HB2 GLU A  29      -6.707 -12.783   9.332  1.00 89.53           H  
ATOM    443  HB3 GLU A  29      -4.960 -12.529   9.462  1.00 89.53           H  
ATOM    444  O   GLU A  29      -7.514 -10.320   7.684  1.00 89.53           O  
ATOM    445  CG  GLU A  29      -5.535 -14.366   8.484  1.00 89.53           C  
ATOM    446  HG2 GLU A  29      -4.599 -14.482   7.938  1.00 89.53           H  
ATOM    447  HG3 GLU A  29      -6.344 -14.702   7.836  1.00 89.53           H  
ATOM    448  CD  GLU A  29      -5.502 -15.247   9.742  1.00 89.53           C  
ATOM    449  OE1 GLU A  29      -5.200 -16.449   9.573  1.00 89.53           O  
ATOM    450  OE2 GLU A  29      -5.827 -14.735  10.838  1.00 89.53           O  
ATOM    451  N   VAL A  30      -5.489  -9.753   8.479  1.00 90.37           N  
ATOM    452  H   VAL A  30      -4.555 -10.074   8.689  1.00 90.37           H  
ATOM    453  CA  VAL A  30      -5.845  -8.358   8.792  1.00 90.37           C  
ATOM    454  HA  VAL A  30      -6.712  -8.358   9.453  1.00 90.37           H  
ATOM    455  C   VAL A  30      -6.243  -7.605   7.524  1.00 90.37           C  
ATOM    456  CB  VAL A  30      -4.683  -7.647   9.514  1.00 90.37           C  
ATOM    457  HB  VAL A  30      -3.763  -7.791   8.947  1.00 90.37           H  
ATOM    458  O   VAL A  30      -7.239  -6.877   7.523  1.00 90.37           O  
ATOM    459  CG1 VAL A  30      -4.921  -6.137   9.675  1.00 90.37           C  
ATOM    460 HG11 VAL A  30      -4.912  -5.649   8.700  1.00 90.37           H  
ATOM    461 HG12 VAL A  30      -5.876  -5.958  10.168  1.00 90.37           H  
ATOM    462 HG13 VAL A  30      -4.116  -5.704  10.269  1.00 90.37           H  
ATOM    463  CG2 VAL A  30      -4.495  -8.222  10.923  1.00 90.37           C  
ATOM    464 HG21 VAL A  30      -4.354  -9.302  10.881  1.00 90.37           H  
ATOM    465 HG22 VAL A  30      -3.611  -7.781  11.384  1.00 90.37           H  
ATOM    466 HG23 VAL A  30      -5.371  -8.011  11.537  1.00 90.37           H  
ATOM    467  N   ARG A  31      -5.518  -7.809   6.422  1.00 90.95           N  
ATOM    468  H   ARG A  31      -4.699  -8.396   6.499  1.00 90.95           H  
ATOM    469  CA  ARG A  31      -5.832  -7.221   5.121  1.00 90.95           C  
ATOM    470  HA  ARG A  31      -5.940  -6.145   5.254  1.00 90.95           H  
ATOM    471  C   ARG A  31      -7.155  -7.742   4.574  1.00 90.95           C  
ATOM    472  CB  ARG A  31      -4.681  -7.490   4.150  1.00 90.95           C  
ATOM    473  HB2 ARG A  31      -3.733  -7.225   4.618  1.00 90.95           H  
ATOM    474  HB3 ARG A  31      -4.661  -8.548   3.889  1.00 90.95           H  
ATOM    475  O   ARG A  31      -7.971  -6.929   4.157  1.00 90.95           O  
ATOM    476  CG  ARG A  31      -4.863  -6.644   2.891  1.00 90.95           C  
ATOM    477  HG2 ARG A  31      -5.866  -6.774   2.486  1.00 90.95           H  
ATOM    478  HG3 ARG A  31      -4.714  -5.593   3.140  1.00 90.95           H  
ATOM    479  CD  ARG A  31      -3.872  -7.069   1.819  1.00 90.95           C  
ATOM    480  HD2 ARG A  31      -2.859  -7.045   2.222  1.00 90.95           H  
ATOM    481  HD3 ARG A  31      -4.097  -8.093   1.524  1.00 90.95           H  
ATOM    482  NE  ARG A  31      -4.027  -6.187   0.654  1.00 90.95           N  
ATOM    483  HE  ARG A  31      -4.899  -6.299   0.157  1.00 90.95           H  
ATOM    484  NH1 ARG A  31      -2.149  -4.898   0.991  1.00 90.95           N  
ATOM    485 HH11 ARG A  31      -1.941  -5.455   1.807  1.00 90.95           H  
ATOM    486 HH12 ARG A  31      -1.531  -4.148   0.715  1.00 90.95           H  
ATOM    487  NH2 ARG A  31      -3.525  -4.491  -0.736  1.00 90.95           N  
ATOM    488 HH21 ARG A  31      -4.382  -4.738  -1.209  1.00 90.95           H  
ATOM    489 HH22 ARG A  31      -2.927  -3.738  -1.046  1.00 90.95           H  
ATOM    490  CZ  ARG A  31      -3.227  -5.200   0.313  1.00 90.95           C  
ATOM    491  N   ASP A  32      -7.409  -9.046   4.632  1.00 90.09           N  
ATOM    492  H   ASP A  32      -6.663  -9.665   4.913  1.00 90.09           H  
ATOM    493  CA  ASP A  32      -8.672  -9.646   4.187  1.00 90.09           C  
ATOM    494  HA  ASP A  32      -8.845  -9.381   3.144  1.00 90.09           H  
ATOM    495  C   ASP A  32      -9.862  -9.120   5.015  1.00 90.09           C  
ATOM    496  CB  ASP A  32      -8.590 -11.182   4.294  1.00 90.09           C  
ATOM    497  HB2 ASP A  32      -8.260 -11.455   5.296  1.00 90.09           H  
ATOM    498  HB3 ASP A  32      -9.595 -11.583   4.162  1.00 90.09           H  
ATOM    499  O   ASP A  32     -10.933  -8.819   4.477  1.00 90.09           O  
ATOM    500  CG  ASP A  32      -7.683 -11.869   3.258  1.00 90.09           C  
ATOM    501  OD1 ASP A  32      -7.290 -11.212   2.271  1.00 90.09           O  
ATOM    502  OD2 ASP A  32      -7.457 -13.092   3.418  1.00 90.09           O  
ATOM    503  N   GLN A  33      -9.691  -8.954   6.332  1.00 90.43           N  
ATOM    504  H   GLN A  33      -8.810  -9.243   6.732  1.00 90.43           H  
ATOM    505  CA  GLN A  33     -10.690  -8.326   7.205  1.00 90.43           C  
ATOM    506  HA  GLN A  33     -11.648  -8.829   7.068  1.00 90.43           H  
ATOM    507  C   GLN A  33     -10.905  -6.847   6.855  1.00 90.43           C  
ATOM    508  CB  GLN A  33     -10.273  -8.461   8.676  1.00 90.43           C  
ATOM    509  HB2 GLN A  33      -9.247  -8.116   8.796  1.00 90.43           H  
ATOM    510  HB3 GLN A  33     -10.919  -7.819   9.275  1.00 90.43           H  
ATOM    511  O   GLN A  33     -12.049  -6.392   6.758  1.00 90.43           O  
ATOM    512  CG  GLN A  33     -10.393  -9.895   9.218  1.00 90.43           C  
ATOM    513  HG2 GLN A  33      -9.793 -10.577   8.614  1.00 90.43           H  
ATOM    514  HG3 GLN A  33     -11.432 -10.218   9.156  1.00 90.43           H  
ATOM    515  CD  GLN A  33      -9.947  -9.998  10.675  1.00 90.43           C  
ATOM    516  NE2 GLN A  33      -9.678 -11.184  11.172  1.00 90.43           N  
ATOM    517 HE21 GLN A  33      -9.559 -11.985  10.569  1.00 90.43           H  
ATOM    518 HE22 GLN A  33      -9.310 -11.189  12.112  1.00 90.43           H  
ATOM    519  OE1 GLN A  33      -9.877  -9.024  11.405  1.00 90.43           O  
ATOM    520  N   ALA A  34      -9.827  -6.100   6.607  1.00 89.34           N  
ATOM    521  H   ALA A  34      -8.915  -6.517   6.726  1.00 89.34           H  
ATOM    522  CA  ALA A  34      -9.893  -4.706   6.192  1.00 89.34           C  
ATOM    523  HA  ALA A  34     -10.493  -4.158   6.920  1.00 89.34           H  
ATOM    524  C   ALA A  34     -10.576  -4.560   4.823  1.00 89.34           C  
ATOM    525  CB  ALA A  34      -8.478  -4.120   6.203  1.00 89.34           C  
ATOM    526  HB1 ALA A  34      -8.025  -4.260   7.184  1.00 89.34           H  
ATOM    527  HB2 ALA A  34      -7.858  -4.615   5.455  1.00 89.34           H  
ATOM    528  HB3 ALA A  34      -8.524  -3.053   5.987  1.00 89.34           H  
ATOM    529  O   ALA A  34     -11.461  -3.721   4.666  1.00 89.34           O  
ATOM    530  N   GLU A  35     -10.251  -5.408   3.846  1.00 87.75           N  
ATOM    531  H   GLU A  35      -9.506  -6.068   4.015  1.00 87.75           H  
ATOM    532  CA  GLU A  35     -10.887  -5.429   2.527  1.00 87.75           C  
ATOM    533  HA  GLU A  35     -10.816  -4.431   2.093  1.00 87.75           H  
ATOM    534  C   GLU A  35     -12.384  -5.748   2.630  1.00 87.75           C  
ATOM    535  CB  GLU A  35     -10.161  -6.402   1.579  1.00 87.75           C  
ATOM    536  HB2 GLU A  35      -9.970  -7.346   2.087  1.00 87.75           H  
ATOM    537  HB3 GLU A  35     -10.816  -6.590   0.728  1.00 87.75           H  
ATOM    538  O   GLU A  35     -13.189  -5.096   1.959  1.00 87.75           O  
ATOM    539  CG  GLU A  35      -8.843  -5.792   1.055  1.00 87.75           C  
ATOM    540  HG2 GLU A  35      -9.074  -4.829   0.600  1.00 87.75           H  
ATOM    541  HG3 GLU A  35      -8.179  -5.595   1.897  1.00 87.75           H  
ATOM    542  CD  GLU A  35      -8.098  -6.647   0.011  1.00 87.75           C  
ATOM    543  OE1 GLU A  35      -6.912  -6.307  -0.267  1.00 87.75           O  
ATOM    544  OE2 GLU A  35      -8.737  -7.551  -0.569  1.00 87.75           O  
ATOM    545  N   LYS A  36     -12.805  -6.644   3.536  1.00 87.02           N  
ATOM    546  H   LYS A  36     -12.102  -7.184   4.019  1.00 87.02           H  
ATOM    547  CA  LYS A  36     -14.233  -6.873   3.837  1.00 87.02           C  
ATOM    548  HA  LYS A  36     -14.747  -7.112   2.905  1.00 87.02           H  
ATOM    549  C   LYS A  36     -14.923  -5.627   4.402  1.00 87.02           C  
ATOM    550  CB  LYS A  36     -14.390  -8.059   4.802  1.00 87.02           C  
ATOM    551  HB2 LYS A  36     -13.696  -7.942   5.635  1.00 87.02           H  
ATOM    552  HB3 LYS A  36     -15.402  -8.063   5.206  1.00 87.02           H  
ATOM    553  O   LYS A  36     -16.078  -5.365   4.060  1.00 87.02           O  
ATOM    554  CG  LYS A  36     -14.147  -9.411   4.114  1.00 87.02           C  
ATOM    555  HG2 LYS A  36     -13.217  -9.376   3.547  1.00 87.02           H  
ATOM    556  HG3 LYS A  36     -14.961  -9.611   3.418  1.00 87.02           H  
ATOM    557  CD  LYS A  36     -14.065 -10.542   5.149  1.00 87.02           C  
ATOM    558  HD2 LYS A  36     -15.027 -10.654   5.650  1.00 87.02           H  
ATOM    559  HD3 LYS A  36     -13.301 -10.289   5.884  1.00 87.02           H  
ATOM    560  CE  LYS A  36     -13.671 -11.852   4.456  1.00 87.02           C  
ATOM    561  HE2 LYS A  36     -14.443 -12.123   3.736  1.00 87.02           H  
ATOM    562  HE3 LYS A  36     -12.751 -11.672   3.900  1.00 87.02           H  
ATOM    563  NZ  LYS A  36     -13.451 -12.955   5.428  1.00 87.02           N  
ATOM    564  HZ1 LYS A  36     -12.707 -12.710   6.065  1.00 87.02           H  
ATOM    565  HZ2 LYS A  36     -14.287 -13.164   5.956  1.00 87.02           H  
ATOM    566  HZ3 LYS A  36     -13.153 -13.790   4.944  1.00 87.02           H  
ATOM    567  N   LEU A  37     -14.241  -4.837   5.233  1.00 85.31           N  
ATOM    568  H   LEU A  37     -13.307  -5.120   5.491  1.00 85.31           H  
ATOM    569  CA  LEU A  37     -14.773  -3.574   5.764  1.00 85.31           C  
ATOM    570  HA  LEU A  37     -15.801  -3.736   6.086  1.00 85.31           H  
ATOM    571  C   LEU A  37     -14.830  -2.474   4.689  1.00 85.31           C  
ATOM    572  CB  LEU A  37     -13.936  -3.131   6.980  1.00 85.31           C  
ATOM    573  HB2 LEU A  37     -12.887  -3.097   6.688  1.00 85.31           H  
ATOM    574  HB3 LEU A  37     -14.228  -2.117   7.255  1.00 85.31           H  
ATOM    575  O   LEU A  37     -15.834  -1.763   4.588  1.00 85.31           O  
ATOM    576  CG  LEU A  37     -14.076  -4.029   8.224  1.00 85.31           C  
ATOM    577  HG  LEU A  37     -13.910  -5.072   7.954  1.00 85.31           H  
ATOM    578  CD1 LEU A  37     -13.038  -3.622   9.269  1.00 85.31           C  
ATOM    579 HD11 LEU A  37     -12.036  -3.749   8.858  1.00 85.31           H  
ATOM    580 HD12 LEU A  37     -13.180  -2.583   9.567  1.00 85.31           H  
ATOM    581 HD13 LEU A  37     -13.124  -4.265  10.145  1.00 85.31           H  
ATOM    582  CD2 LEU A  37     -15.465  -3.909   8.858  1.00 85.31           C  
ATOM    583 HD21 LEU A  37     -15.670  -2.871   9.119  1.00 85.31           H  
ATOM    584 HD22 LEU A  37     -16.227  -4.277   8.170  1.00 85.31           H  
ATOM    585 HD23 LEU A  37     -15.499  -4.515   9.763  1.00 85.31           H  
ATOM    586  N   PHE A  38     -13.800  -2.356   3.846  1.00 78.92           N  
ATOM    587  H   PHE A  38     -12.987  -2.933   4.005  1.00 78.92           H  
ATOM    588  CA  PHE A  38     -13.754  -1.368   2.763  1.00 78.92           C  
ATOM    589  HA  PHE A  38     -14.058  -0.402   3.168  1.00 78.92           H  
ATOM    590  C   PHE A  38     -14.738  -1.687   1.632  1.00 78.92           C  
ATOM    591  CB  PHE A  38     -12.321  -1.233   2.226  1.00 78.92           C  
ATOM    592  HB2 PHE A  38     -12.350  -0.642   1.311  1.00 78.92           H  
ATOM    593  HB3 PHE A  38     -11.944  -2.221   1.964  1.00 78.92           H  
ATOM    594  O   PHE A  38     -15.368  -0.771   1.100  1.00 78.92           O  
ATOM    595  CG  PHE A  38     -11.355  -0.550   3.178  1.00 78.92           C  
ATOM    596  CD1 PHE A  38     -11.595   0.774   3.597  1.00 78.92           C  
ATOM    597  HD1 PHE A  38     -12.462   1.306   3.234  1.00 78.92           H  
ATOM    598  CD2 PHE A  38     -10.204  -1.220   3.633  1.00 78.92           C  
ATOM    599  HD2 PHE A  38      -9.984  -2.220   3.288  1.00 78.92           H  
ATOM    600  CE1 PHE A  38     -10.715   1.404   4.495  1.00 78.92           C  
ATOM    601  HE1 PHE A  38     -10.907   2.414   4.825  1.00 78.92           H  
ATOM    602  CE2 PHE A  38      -9.329  -0.593   4.536  1.00 78.92           C  
ATOM    603  HE2 PHE A  38      -8.447  -1.111   4.881  1.00 78.92           H  
ATOM    604  CZ  PHE A  38      -9.588   0.715   4.975  1.00 78.92           C  
ATOM    605  HZ  PHE A  38      -8.913   1.190   5.671  1.00 78.92           H  
ATOM    606  N   SER A  39     -14.945  -2.968   1.314  1.00 69.65           N  
ATOM    607  H   SER A  39     -14.358  -3.668   1.744  1.00 69.65           H  
ATOM    608  CA  SER A  39     -15.920  -3.407   0.304  1.00 69.65           C  
ATOM    609  HA  SER A  39     -15.678  -2.940  -0.651  1.00 69.65           H  
ATOM    610  C   SER A  39     -17.349  -3.010   0.674  1.00 69.65           C  
ATOM    611  CB  SER A  39     -15.861  -4.925   0.121  1.00 69.65           C  
ATOM    612  HB2 SER A  39     -16.095  -5.422   1.063  1.00 69.65           H  
ATOM    613  HB3 SER A  39     -16.595  -5.225  -0.627  1.00 69.65           H  
ATOM    614  O   SER A  39     -18.131  -2.644  -0.203  1.00 69.65           O  
ATOM    615  OG  SER A  39     -14.580  -5.317  -0.313  1.00 69.65           O  
ATOM    616  HG  SER A  39     -13.975  -5.292   0.432  1.00 69.65           H  
ATOM    617  N   LYS A  40     -17.680  -3.009   1.974  1.00 63.99           N  
ATOM    618  H   LYS A  40     -16.996  -3.335   2.642  1.00 63.99           H  
ATOM    619  CA  LYS A  40     -18.982  -2.537   2.468  1.00 63.99           C  
ATOM    620  HA  LYS A  40     -19.773  -2.925   1.826  1.00 63.99           H  
ATOM    621  C   LYS A  40     -19.109  -1.013   2.367  1.00 63.99           C  
ATOM    622  CB  LYS A  40     -19.224  -3.065   3.892  1.00 63.99           C  
ATOM    623  HB2 LYS A  40     -20.118  -2.588   4.293  1.00 63.99           H  
ATOM    624  HB3 LYS A  40     -18.378  -2.808   4.529  1.00 63.99           H  
ATOM    625  O   LYS A  40     -20.126  -0.505   1.927  1.00 63.99           O  
ATOM    626  CG  LYS A  40     -19.440  -4.590   3.892  1.00 63.99           C  
ATOM    627  HG2 LYS A  40     -20.302  -4.823   3.268  1.00 63.99           H  
ATOM    628  HG3 LYS A  40     -18.568  -5.091   3.471  1.00 63.99           H  
ATOM    629  CD  LYS A  40     -19.694  -5.129   5.306  1.00 63.99           C  
ATOM    630  HD2 LYS A  40     -18.833  -4.905   5.937  1.00 63.99           H  
ATOM    631  HD3 LYS A  40     -20.578  -4.637   5.713  1.00 63.99           H  
ATOM    632  CE  LYS A  40     -19.921  -6.646   5.254  1.00 63.99           C  
ATOM    633  HE2 LYS A  40     -19.004  -7.121   4.906  1.00 63.99           H  
ATOM    634  HE3 LYS A  40     -20.702  -6.851   4.522  1.00 63.99           H  
ATOM    635  NZ  LYS A  40     -20.319  -7.193   6.578  1.00 63.99           N  
ATOM    636  HZ1 LYS A  40     -19.606  -7.017   7.272  1.00 63.99           H  
ATOM    637  HZ2 LYS A  40     -20.476  -8.189   6.519  1.00 63.99           H  
ATOM    638  HZ3 LYS A  40     -21.181  -6.767   6.888  1.00 63.99           H  
ATOM    639  N   LYS A  41     -18.045  -0.256   2.648  1.00 62.83           N  
ATOM    640  H   LYS A  41     -17.207  -0.722   2.967  1.00 62.83           H  
ATOM    641  CA  LYS A  41     -18.085   1.221   2.606  1.00 62.83           C  
ATOM    642  HA  LYS A  41     -19.016   1.543   3.074  1.00 62.83           H  
ATOM    643  C   LYS A  41     -18.152   1.824   1.191  1.00 62.83           C  
ATOM    644  CB  LYS A  41     -16.897   1.778   3.409  1.00 62.83           C  
ATOM    645  HB2 LYS A  41     -15.982   1.316   3.039  1.00 62.83           H  
ATOM    646  HB3 LYS A  41     -16.814   2.851   3.239  1.00 62.83           H  
ATOM    647  O   LYS A  41     -18.477   3.002   1.059  1.00 62.83           O  
ATOM    648  CG  LYS A  41     -16.996   1.527   4.926  1.00 62.83           C  
ATOM    649  HG2 LYS A  41     -16.014   1.712   5.363  1.00 62.83           H  
ATOM    650  HG3 LYS A  41     -17.256   0.486   5.117  1.00 62.83           H  
ATOM    651  CD  LYS A  41     -18.014   2.444   5.624  1.00 62.83           C  
ATOM    652  HD2 LYS A  41     -19.006   2.260   5.212  1.00 62.83           H  
ATOM    653  HD3 LYS A  41     -17.741   3.484   5.449  1.00 62.83           H  
ATOM    654  CE  LYS A  41     -18.030   2.157   7.133  1.00 62.83           C  
ATOM    655  HE2 LYS A  41     -17.033   2.333   7.536  1.00 62.83           H  
ATOM    656  HE3 LYS A  41     -18.261   1.101   7.275  1.00 62.83           H  
ATOM    657  NZ  LYS A  41     -19.033   2.989   7.850  1.00 62.83           N  
ATOM    658  HZ1 LYS A  41     -18.829   3.974   7.758  1.00 62.83           H  
ATOM    659  HZ2 LYS A  41     -19.958   2.815   7.484  1.00 62.83           H  
ATOM    660  HZ3 LYS A  41     -19.051   2.755   8.832  1.00 62.83           H  
ATOM    661  N   GLY A  42     -17.841   1.056   0.142  1.00 61.78           N  
ATOM    662  H   GLY A  42     -17.534   0.113   0.332  1.00 61.78           H  
ATOM    663  CA  GLY A  42     -17.758   1.556  -1.237  1.00 61.78           C  
ATOM    664  HA2 GLY A  42     -17.411   2.589  -1.229  1.00 61.78           H  
ATOM    665  HA3 GLY A  42     -17.012   0.960  -1.763  1.00 61.78           H  
ATOM    666  C   GLY A  42     -19.049   1.500  -2.064  1.00 61.78           C  
ATOM    667  O   GLY A  42     -19.143   2.221  -3.056  1.00 61.78           O  
ATOM    668  N   LYS A  43     -20.038   0.676  -1.688  1.00 57.47           N  
ATOM    669  H   LYS A  43     -19.918   0.122  -0.851  1.00 57.47           H  
ATOM    670  CA  LYS A  43     -21.275   0.495  -2.478  1.00 57.47           C  
ATOM    671  HA  LYS A  43     -21.126   0.921  -3.470  1.00 57.47           H  
ATOM    672  C   LYS A  43     -22.488   1.266  -1.953  1.00 57.47           C  
ATOM    673  CB  LYS A  43     -21.573  -1.000  -2.676  1.00 57.47           C  
ATOM    674  HB2 LYS A  43     -21.430  -1.537  -1.738  1.00 57.47           H  
ATOM    675  HB3 LYS A  43     -22.615  -1.113  -2.976  1.00 57.47           H  
ATOM    676  O   LYS A  43     -23.379   1.571  -2.741  1.00 57.47           O  
ATOM    677  CG  LYS A  43     -20.684  -1.596  -3.783  1.00 57.47           C  
ATOM    678  HG2 LYS A  43     -20.818  -1.017  -4.697  1.00 57.47           H  
ATOM    679  HG3 LYS A  43     -19.638  -1.537  -3.480  1.00 57.47           H  
ATOM    680  CD  LYS A  43     -21.048  -3.059  -4.067  1.00 57.47           C  
ATOM    681  HD2 LYS A  43     -22.108  -3.123  -4.312  1.00 57.47           H  
ATOM    682  HD3 LYS A  43     -20.858  -3.648  -3.169  1.00 57.47           H  
ATOM    683  CE  LYS A  43     -20.214  -3.605  -5.235  1.00 57.47           C  
ATOM    684  HE2 LYS A  43     -19.159  -3.485  -4.992  1.00 57.47           H  
ATOM    685  HE3 LYS A  43     -20.425  -3.006  -6.121  1.00 57.47           H  
ATOM    686  NZ  LYS A  43     -20.514  -5.037  -5.502  1.00 57.47           N  
ATOM    687  HZ1 LYS A  43     -20.305  -5.600  -4.690  1.00 57.47           H  
ATOM    688  HZ2 LYS A  43     -19.966  -5.384  -6.275  1.00 57.47           H  
ATOM    689  HZ3 LYS A  43     -21.491  -5.164  -5.725  1.00 57.47           H  
ATOM    690  N   ASP A  44     -22.476   1.697  -0.697  1.00 56.32           N  
ATOM    691  H   ASP A  44     -21.799   1.289  -0.068  1.00 56.32           H  
ATOM    692  CA  ASP A  44     -23.683   2.271  -0.085  1.00 56.32           C  
ATOM    693  HA  ASP A  44     -24.557   1.768  -0.500  1.00 56.32           H  
ATOM    694  C   ASP A  44     -23.877   3.766  -0.384  1.00 56.32           C  
ATOM    695  CB  ASP A  44     -23.680   1.957   1.417  1.00 56.32           C  
ATOM    696  HB2 ASP A  44     -24.578   2.378   1.870  1.00 56.32           H  
ATOM    697  HB3 ASP A  44     -22.811   2.430   1.876  1.00 56.32           H  
ATOM    698  O   ASP A  44     -24.979   4.289  -0.277  1.00 56.32           O  
ATOM    699  CG  ASP A  44     -23.653   0.446   1.691  1.00 56.32           C  
ATOM    700  OD1 ASP A  44     -24.095  -0.319   0.803  1.00 56.32           O  
ATOM    701  OD2 ASP A  44     -23.089   0.075   2.743  1.00 56.32           O  
ATOM    702  N   LYS A  45     -22.843   4.480  -0.853  1.00 61.01           N  
ATOM    703  H   LYS A  45     -21.961   4.000  -0.957  1.00 61.01           H  
ATOM    704  CA  LYS A  45     -22.923   5.944  -1.027  1.00 61.01           C  
ATOM    705  HA  LYS A  45     -23.686   6.285  -0.328  1.00 61.01           H  
ATOM    706  C   LYS A  45     -23.457   6.428  -2.382  1.00 61.01           C  
ATOM    707  CB  LYS A  45     -21.599   6.596  -0.600  1.00 61.01           C  
ATOM    708  HB2 LYS A  45     -21.112   5.954   0.134  1.00 61.01           H  
ATOM    709  HB3 LYS A  45     -20.936   6.706  -1.458  1.00 61.01           H  
ATOM    710  O   LYS A  45     -23.465   7.627  -2.634  1.00 61.01           O  
ATOM    711  CG  LYS A  45     -21.859   7.960   0.058  1.00 61.01           C  
ATOM    712  HG2 LYS A  45     -22.660   7.853   0.789  1.00 61.01           H  
ATOM    713  HG3 LYS A  45     -22.167   8.686  -0.694  1.00 61.01           H  
ATOM    714  CD  LYS A  45     -20.619   8.482   0.785  1.00 61.01           C  
ATOM    715  HD2 LYS A  45     -19.825   8.686   0.067  1.00 61.01           H  
ATOM    716  HD3 LYS A  45     -20.288   7.730   1.502  1.00 61.01           H  
ATOM    717  CE  LYS A  45     -21.022   9.762   1.524  1.00 61.01           C  
ATOM    718  HE2 LYS A  45     -21.954   9.568   2.054  1.00 61.01           H  
ATOM    719  HE3 LYS A  45     -21.229  10.543   0.791  1.00 61.01           H  
ATOM    720  NZ  LYS A  45     -19.985  10.197   2.488  1.00 61.01           N  
ATOM    721  HZ1 LYS A  45     -19.838   9.474   3.178  1.00 61.01           H  
ATOM    722  HZ2 LYS A  45     -19.118  10.400   2.012  1.00 61.01           H  
ATOM    723  HZ3 LYS A  45     -20.304  11.025   2.970  1.00 61.01           H  
ATOM    724  N   LYS A  46     -23.872   5.520  -3.270  1.00 56.04           N  
ATOM    725  H   LYS A  46     -23.817   4.551  -2.991  1.00 56.04           H  
ATOM    726  CA  LYS A  46     -24.517   5.879  -4.550  1.00 56.04           C  
ATOM    727  HA  LYS A  46     -24.853   6.915  -4.501  1.00 56.04           H  
ATOM    728  C   LYS A  46     -25.810   5.128  -4.854  1.00 56.04           C  
ATOM    729  CB  LYS A  46     -23.529   5.747  -5.720  1.00 56.04           C  
ATOM    730  HB2 LYS A  46     -22.929   4.844  -5.610  1.00 56.04           H  
ATOM    731  HB3 LYS A  46     -24.104   5.651  -6.641  1.00 56.04           H  
ATOM    732  O   LYS A  46     -26.485   5.505  -5.798  1.00 56.04           O  
ATOM    733  CG  LYS A  46     -22.621   6.979  -5.847  1.00 56.04           C  
ATOM    734  HG2 LYS A  46     -23.208   7.882  -5.680  1.00 56.04           H  
ATOM    735  HG3 LYS A  46     -21.819   6.931  -5.110  1.00 56.04           H  
ATOM    736  CD  LYS A  46     -22.045   7.029  -7.265  1.00 56.04           C  
ATOM    737  HD2 LYS A  46     -22.877   6.993  -7.968  1.00 56.04           H  
ATOM    738  HD3 LYS A  46     -21.406   6.163  -7.431  1.00 56.04           H  
ATOM    739  CE  LYS A  46     -21.262   8.320  -7.495  1.00 56.04           C  
ATOM    740  HE2 LYS A  46     -20.315   8.265  -6.959  1.00 56.04           H  
ATOM    741  HE3 LYS A  46     -21.844   9.146  -7.084  1.00 56.04           H  
ATOM    742  NZ  LYS A  46     -21.059   8.523  -8.950  1.00 56.04           N  
ATOM    743  HZ1 LYS A  46     -20.570   9.386  -9.138  1.00 56.04           H  
ATOM    744  HZ2 LYS A  46     -20.577   7.736  -9.359  1.00 56.04           H  
ATOM    745  HZ3 LYS A  46     -21.962   8.573  -9.399  1.00 56.04           H  
ATOM    746  N   ARG A  47     -26.153   4.098  -4.078  1.00 50.91           N  
ATOM    747  H   ARG A  47     -25.551   3.840  -3.309  1.00 50.91           H  
ATOM    748  CA  ARG A  47     -27.381   3.316  -4.282  1.00 50.91           C  
ATOM    749  HA  ARG A  47     -27.843   3.624  -5.220  1.00 50.91           H  
ATOM    750  C   ARG A  47     -28.462   3.591  -3.232  1.00 50.91           C  
ATOM    751  CB  ARG A  47     -27.007   1.832  -4.413  1.00 50.91           C  
ATOM    752  HB2 ARG A  47     -26.881   1.391  -3.424  1.00 50.91           H  
ATOM    753  HB3 ARG A  47     -26.062   1.753  -4.950  1.00 50.91           H  
ATOM    754  O   ARG A  47     -29.615   3.280  -3.479  1.00 50.91           O  
ATOM    755  CG  ARG A  47     -28.068   1.056  -5.204  1.00 50.91           C  
ATOM    756  HG2 ARG A  47     -28.995   1.003  -4.633  1.00 50.91           H  
ATOM    757  HG3 ARG A  47     -28.262   1.569  -6.146  1.00 50.91           H  
ATOM    758  CD  ARG A  47     -27.578  -0.361  -5.503  1.00 50.91           C  
ATOM    759  HD2 ARG A  47     -27.469  -0.897  -4.560  1.00 50.91           H  
ATOM    760  HD3 ARG A  47     -26.612  -0.302  -6.004  1.00 50.91           H  
ATOM    761  NE  ARG A  47     -28.537  -1.068  -6.367  1.00 50.91           N  
ATOM    762  HE  ARG A  47     -29.443  -0.632  -6.465  1.00 50.91           H  
ATOM    763  NH1 ARG A  47     -27.307  -2.969  -6.722  1.00 50.91           N  
ATOM    764 HH11 ARG A  47     -26.671  -2.644  -6.008  1.00 50.91           H  
ATOM    765 HH12 ARG A  47     -27.254  -3.899  -7.112  1.00 50.91           H  
ATOM    766  NH2 ARG A  47     -29.283  -2.723  -7.732  1.00 50.91           N  
ATOM    767 HH21 ARG A  47     -30.127  -2.188  -7.883  1.00 50.91           H  
ATOM    768 HH22 ARG A  47     -29.195  -3.634  -8.160  1.00 50.91           H  
ATOM    769  CZ  ARG A  47     -28.371  -2.245  -6.938  1.00 50.91           C  
ATOM    770  N   ALA A  48     -28.107   4.230  -2.117  1.00 52.91           N  
ATOM    771  H   ALA A  48     -27.131   4.421  -1.942  1.00 52.91           H  
ATOM    772  CA  ALA A  48     -29.037   4.546  -1.031  1.00 52.91           C  
ATOM    773  HA  ALA A  48     -29.781   3.753  -0.958  1.00 52.91           H  
ATOM    774  C   ALA A  48     -29.829   5.856  -1.222  1.00 52.91           C  
ATOM    775  CB  ALA A  48     -28.241   4.545   0.280  1.00 52.91           C  
ATOM    776  HB1 ALA A  48     -28.931   4.684   1.112  1.00 52.91           H  
ATOM    777  HB2 ALA A  48     -27.733   3.590   0.412  1.00 52.91           H  
ATOM    778  HB3 ALA A  48     -27.515   5.358   0.285  1.00 52.91           H  
ATOM    779  O   ALA A  48     -30.623   6.203  -0.369  1.00 52.91           O  
ATOM    780  N   GLN A  49     -29.628   6.616  -2.307  1.00 57.31           N  
ATOM    781  H   GLN A  49     -29.004   6.296  -3.034  1.00 57.31           H  
ATOM    782  CA  GLN A  49     -30.314   7.909  -2.477  1.00 57.31           C  
ATOM    783  HA  GLN A  49     -30.756   8.184  -1.519  1.00 57.31           H  
ATOM    784  C   GLN A  49     -31.534   7.873  -3.411  1.00 57.31           C  
ATOM    785  CB  GLN A  49     -29.295   9.016  -2.820  1.00 57.31           C  
ATOM    786  HB2 GLN A  49     -29.456   9.371  -3.838  1.00 57.31           H  
ATOM    787  HB3 GLN A  49     -28.280   8.625  -2.748  1.00 57.31           H  
ATOM    788  O   GLN A  49     -32.204   8.886  -3.540  1.00 57.31           O  
ATOM    789  CG  GLN A  49     -29.442  10.184  -1.832  1.00 57.31           C  
ATOM    790  HG2 GLN A  49     -30.455  10.578  -1.916  1.00 57.31           H  
ATOM    791  HG3 GLN A  49     -29.306   9.818  -0.814  1.00 57.31           H  
ATOM    792  CD  GLN A  49     -28.451  11.321  -2.054  1.00 57.31           C  
ATOM    793  NE2 GLN A  49     -28.816  12.525  -1.674  1.00 57.31           N  
ATOM    794 HE21 GLN A  49     -28.192  13.288  -1.892  1.00 57.31           H  
ATOM    795 HE22 GLN A  49     -29.758  12.660  -1.336  1.00 57.31           H  
ATOM    796  OE1 GLN A  49     -27.330  11.166  -2.525  1.00 57.31           O  
ATOM    797  N   GLU A  50     -31.834   6.733  -4.043  1.00 54.30           N  
ATOM    798  H   GLU A  50     -31.243   5.927  -3.899  1.00 54.30           H  
ATOM    799  CA  GLU A  50     -32.972   6.601  -4.978  1.00 54.30           C  
ATOM    800  HA  GLU A  50     -33.636   7.458  -4.867  1.00 54.30           H  
ATOM    801  C   GLU A  50     -33.860   5.373  -4.694  1.00 54.30           C  
ATOM    802  CB  GLU A  50     -32.458   6.604  -6.433  1.00 54.30           C  
ATOM    803  HB2 GLU A  50     -31.689   5.838  -6.535  1.00 54.30           H  
ATOM    804  HB3 GLU A  50     -33.282   6.356  -7.103  1.00 54.30           H  
ATOM    805  O   GLU A  50     -34.821   5.129  -5.414  1.00 54.30           O  
ATOM    806  CG  GLU A  50     -31.893   7.971  -6.867  1.00 54.30           C  
ATOM    807  HG2 GLU A  50     -31.059   8.230  -6.215  1.00 54.30           H  
ATOM    808  HG3 GLU A  50     -32.670   8.724  -6.737  1.00 54.30           H  
ATOM    809  CD  GLU A  50     -31.393   8.007  -8.323  1.00 54.30           C  
ATOM    810  OE1 GLU A  50     -31.010   9.114  -8.773  1.00 54.30           O  
ATOM    811  OE2 GLU A  50     -31.293   6.932  -8.958  1.00 54.30           O  
ATOM    812  N   GLN A  51     -33.566   4.587  -3.650  1.00 57.54           N  
ATOM    813  H   GLN A  51     -32.796   4.846  -3.050  1.00 57.54           H  
ATOM    814  CA  GLN A  51     -34.377   3.416  -3.268  1.00 57.54           C  
ATOM    815  HA  GLN A  51     -35.259   3.375  -3.907  1.00 57.54           H  
ATOM    816  C   GLN A  51     -34.967   3.498  -1.849  1.00 57.54           C  
ATOM    817  CB  GLN A  51     -33.591   2.111  -3.511  1.00 57.54           C  
ATOM    818  HB2 GLN A  51     -32.642   2.141  -2.977  1.00 57.54           H  
ATOM    819  HB3 GLN A  51     -34.175   1.275  -3.126  1.00 57.54           H  
ATOM    820  O   GLN A  51     -35.763   2.632  -1.491  1.00 57.54           O  
ATOM    821  CG  GLN A  51     -33.344   1.870  -5.011  1.00 57.54           C  
ATOM    822  HG2 GLN A  51     -32.607   2.585  -5.378  1.00 57.54           H  
ATOM    823  HG3 GLN A  51     -34.276   2.048  -5.548  1.00 57.54           H  
ATOM    824  CD  GLN A  51     -32.853   0.459  -5.334  1.00 57.54           C  
ATOM    825  NE2 GLN A  51     -33.492  -0.221  -6.261  1.00 57.54           N  
ATOM    826 HE21 GLN A  51     -33.301  -1.212  -6.302  1.00 57.54           H  
ATOM    827 HE22 GLN A  51     -34.331   0.179  -6.655  1.00 57.54           H  
ATOM    828  OE1 GLN A  51     -31.874  -0.063  -4.818  1.00 57.54           O  
ATOM    829  N   ASP A  52     -34.650   4.540  -1.073  1.00 54.77           N  
ATOM    830  H   ASP A  52     -34.022   5.254  -1.415  1.00 54.77           H  
ATOM    831  CA  ASP A  52     -35.131   4.680   0.310  1.00 54.77           C  
ATOM    832  HA  ASP A  52     -35.224   3.683   0.741  1.00 54.77           H  
ATOM    833  C   ASP A  52     -36.552   5.268   0.419  1.00 54.77           C  
ATOM    834  CB  ASP A  52     -34.092   5.438   1.167  1.00 54.77           C  
ATOM    835  HB2 ASP A  52     -33.698   6.280   0.597  1.00 54.77           H  
ATOM    836  HB3 ASP A  52     -34.594   5.840   2.047  1.00 54.77           H  
ATOM    837  O   ASP A  52     -37.184   5.102   1.457  1.00 54.77           O  
ATOM    838  CG  ASP A  52     -32.927   4.558   1.668  1.00 54.77           C  
ATOM    839  OD1 ASP A  52     -32.966   3.321   1.468  1.00 54.77           O  
ATOM    840  OD2 ASP A  52     -31.975   5.119   2.259  1.00 54.77           O  
ATOM    841  N   ASP A  53     -37.122   5.836  -0.652  1.00 53.44           N  
ATOM    842  H   ASP A  53     -36.553   6.026  -1.464  1.00 53.44           H  
ATOM    843  CA  ASP A  53     -38.476   6.418  -0.594  1.00 53.44           C  
ATOM    844  HA  ASP A  53     -38.646   6.793   0.415  1.00 53.44           H  
ATOM    845  C   ASP A  53     -39.613   5.407  -0.852  1.00 53.44           C  
ATOM    846  CB  ASP A  53     -38.569   7.634  -1.531  1.00 53.44           C  
ATOM    847  HB2 ASP A  53     -38.283   7.328  -2.537  1.00 53.44           H  
ATOM    848  HB3 ASP A  53     -39.604   7.975  -1.568  1.00 53.44           H  
ATOM    849  O   ASP A  53     -40.776   5.725  -0.628  1.00 53.44           O  
ATOM    850  CG  ASP A  53     -37.702   8.818  -1.077  1.00 53.44           C  
ATOM    851  OD1 ASP A  53     -37.576   9.042   0.147  1.00 53.44           O  
ATOM    852  OD2 ASP A  53     -37.157   9.499  -1.975  1.00 53.44           O  
ATOM    853  N   LEU A  54     -39.316   4.176  -1.299  1.00 55.16           N  
ATOM    854  H   LEU A  54     -38.341   3.972  -1.466  1.00 55.16           H  
ATOM    855  CA  LEU A  54     -40.348   3.159  -1.597  1.00 55.16           C  
ATOM    856  HA  LEU A  54     -41.311   3.509  -1.224  1.00 55.16           H  
ATOM    857  C   LEU A  54     -40.149   1.811  -0.887  1.00 55.16           C  
ATOM    858  CB  LEU A  54     -40.475   2.976  -3.122  1.00 55.16           C  
ATOM    859  HB2 LEU A  54     -41.143   2.138  -3.318  1.00 55.16           H  
ATOM    860  HB3 LEU A  54     -39.493   2.718  -3.519  1.00 55.16           H  
ATOM    861  O   LEU A  54     -41.043   0.968  -0.915  1.00 55.16           O  
ATOM    862  CG  LEU A  54     -41.019   4.204  -3.880  1.00 55.16           C  
ATOM    863  HG  LEU A  54     -40.382   5.068  -3.692  1.00 55.16           H  
ATOM    864  CD1 LEU A  54     -40.993   3.912  -5.383  1.00 55.16           C  
ATOM    865 HD11 LEU A  54     -41.346   4.787  -5.928  1.00 55.16           H  
ATOM    866 HD12 LEU A  54     -39.971   3.696  -5.695  1.00 55.16           H  
ATOM    867 HD13 LEU A  54     -41.634   3.061  -5.610  1.00 55.16           H  
ATOM    868  CD2 LEU A  54     -42.461   4.549  -3.500  1.00 55.16           C  
ATOM    869 HD21 LEU A  54     -43.108   3.681  -3.629  1.00 55.16           H  
ATOM    870 HD22 LEU A  54     -42.504   4.877  -2.462  1.00 55.16           H  
ATOM    871 HD23 LEU A  54     -42.821   5.370  -4.120  1.00 55.16           H  
ATOM    872  N   HIS A  55     -39.006   1.589  -0.235  1.00 54.61           N  
ATOM    873  H   HIS A  55     -38.294   2.306  -0.254  1.00 54.61           H  
ATOM    874  CA  HIS A  55     -38.734   0.350   0.509  1.00 54.61           C  
ATOM    875  HA  HIS A  55     -39.506  -0.378   0.259  1.00 54.61           H  
ATOM    876  C   HIS A  55     -38.830   0.500   2.035  1.00 54.61           C  
ATOM    877  CB  HIS A  55     -37.391  -0.244   0.055  1.00 54.61           C  
ATOM    878  HB2 HIS A  55     -36.769  -0.455   0.924  1.00 54.61           H  
ATOM    879  HB3 HIS A  55     -36.846   0.471  -0.561  1.00 54.61           H  
ATOM    880  O   HIS A  55     -38.801  -0.513   2.742  1.00 54.61           O  
ATOM    881  CG  HIS A  55     -37.568  -1.525  -0.718  1.00 54.61           C  
ATOM    882  CD2 HIS A  55     -37.342  -1.722  -2.052  1.00 54.61           C  
ATOM    883  HD2 HIS A  55     -36.997  -0.974  -2.750  1.00 54.61           H  
ATOM    884  ND1 HIS A  55     -38.016  -2.716  -0.199  1.00 54.61           N  
ATOM    885  HD1 HIS A  55     -38.297  -2.868   0.759  1.00 54.61           H  
ATOM    886  CE1 HIS A  55     -38.053  -3.615  -1.197  1.00 54.61           C  
ATOM    887  HE1 HIS A  55     -38.378  -4.640  -1.095  1.00 54.61           H  
ATOM    888  NE2 HIS A  55     -37.636  -3.060  -2.347  1.00 54.61           N  
ATOM    889  N   ALA A  56     -38.964   1.734   2.535  1.00 53.87           N  
ATOM    890  H   ALA A  56     -38.959   2.522   1.904  1.00 53.87           H  
ATOM    891  CA  ALA A  56     -39.071   2.028   3.961  1.00 53.87           C  
ATOM    892  HA  ALA A  56     -38.329   1.433   4.494  1.00 53.87           H  
ATOM    893  C   ALA A  56     -40.441   1.665   4.560  1.00 53.87           C  
ATOM    894  CB  ALA A  56     -38.720   3.503   4.176  1.00 53.87           C  
ATOM    895  HB1 ALA A  56     -37.716   3.709   3.806  1.00 53.87           H  
ATOM    896  HB2 ALA A  56     -38.762   3.737   5.240  1.00 53.87           H  
ATOM    897  HB3 ALA A  56     -39.431   4.140   3.649  1.00 53.87           H  
ATOM    898  O   ALA A  56     -40.486   1.251   5.714  1.00 53.87           O  
ATOM    899  N   GLU A  57     -41.524   1.720   3.781  1.00 57.79           N  
ATOM    900  H   GLU A  57     -41.454   2.162   2.875  1.00 57.79           H  
ATOM    901  CA  GLU A  57     -42.861   1.337   4.262  1.00 57.79           C  
ATOM    902  HA  GLU A  57     -43.035   1.772   5.246  1.00 57.79           H  
ATOM    903  C   GLU A  57     -42.950  -0.192   4.452  1.00 57.79           C  
ATOM    904  CB  GLU A  57     -43.927   1.913   3.312  1.00 57.79           C  
ATOM    905  HB2 GLU A  57     -44.895   1.472   3.547  1.00 57.79           H  
ATOM    906  HB3 GLU A  57     -43.674   1.626   2.292  1.00 57.79           H  
ATOM    907  O   GLU A  57     -43.121  -0.683   5.561  1.00 57.79           O  
ATOM    908  CG  GLU A  57     -44.031   3.452   3.384  1.00 57.79           C  
ATOM    909  HG2 GLU A  57     -44.628   3.786   2.536  1.00 57.79           H  
ATOM    910  HG3 GLU A  57     -43.040   3.890   3.265  1.00 57.79           H  
ATOM    911  CD  GLU A  57     -44.694   3.959   4.678  1.00 57.79           C  
ATOM    912  OE1 GLU A  57     -44.081   4.816   5.356  1.00 57.79           O  
ATOM    913  OE2 GLU A  57     -45.826   3.512   4.952  1.00 57.79           O  
ATOM    914  N   ASN A  58     -42.607  -1.000   3.442  1.00 56.47           N  
ATOM    915  H   ASN A  58     -42.442  -0.572   2.543  1.00 56.47           H  
ATOM    916  CA  ASN A  58     -42.767  -2.464   3.532  1.00 56.47           C  
ATOM    917  HA  ASN A  58     -43.773  -2.650   3.909  1.00 56.47           H  
ATOM    918  C   ASN A  58     -41.847  -3.203   4.537  1.00 56.47           C  
ATOM    919  CB  ASN A  58     -42.647  -3.063   2.115  1.00 56.47           C  
ATOM    920  HB2 ASN A  58     -42.313  -4.098   2.188  1.00 56.47           H  
ATOM    921  HB3 ASN A  58     -41.906  -2.509   1.538  1.00 56.47           H  
ATOM    922  O   ASN A  58     -42.053  -4.394   4.785  1.00 56.47           O  
ATOM    923  CG  ASN A  58     -43.967  -3.097   1.363  1.00 56.47           C  
ATOM    924  ND2 ASN A  58     -43.927  -3.241   0.061  1.00 56.47           N  
ATOM    925 HD21 ASN A  58     -43.050  -3.211  -0.439  1.00 56.47           H  
ATOM    926 HD22 ASN A  58     -44.830  -3.210  -0.390  1.00 56.47           H  
ATOM    927  OD1 ASN A  58     -45.050  -3.047   1.906  1.00 56.47           O  
ATOM    928  N   SER A  59     -40.832  -2.550   5.121  1.00 55.97           N  
ATOM    929  H   SER A  59     -40.769  -1.555   4.955  1.00 55.97           H  
ATOM    930  CA  SER A  59     -39.986  -3.159   6.171  1.00 55.97           C  
ATOM    931  HA  SER A  59     -40.017  -4.243   6.060  1.00 55.97           H  
ATOM    932  C   SER A  59     -40.472  -2.882   7.600  1.00 55.97           C  
ATOM    933  CB  SER A  59     -38.517  -2.758   6.022  1.00 55.97           C  
ATOM    934  HB2 SER A  59     -37.953  -3.127   6.880  1.00 55.97           H  
ATOM    935  HB3 SER A  59     -38.430  -1.672   5.985  1.00 55.97           H  
ATOM    936  O   SER A  59     -39.924  -3.461   8.540  1.00 55.97           O  
ATOM    937  OG  SER A  59     -37.971  -3.335   4.853  1.00 55.97           O  
ATOM    938  HG  SER A  59     -38.317  -2.819   4.121  1.00 55.97           H  
ATOM    939  N   LEU A  60     -41.498  -2.044   7.780  1.00 56.13           N  
ATOM    940  H   LEU A  60     -41.905  -1.583   6.979  1.00 56.13           H  
ATOM    941  CA  LEU A  60     -42.134  -1.789   9.078  1.00 56.13           C  
ATOM    942  HA  LEU A  60     -41.459  -2.102   9.874  1.00 56.13           H  
ATOM    943  C   LEU A  60     -43.412  -2.623   9.284  1.00 56.13           C  
ATOM    944  CB  LEU A  60     -42.359  -0.271   9.217  1.00 56.13           C  
ATOM    945  HB2 LEU A  60     -43.135  -0.082   9.959  1.00 56.13           H  
ATOM    946  HB3 LEU A  60     -42.722   0.118   8.266  1.00 56.13           H  
ATOM    947  O   LEU A  60     -43.752  -2.938  10.426  1.00 56.13           O  
ATOM    948  CG  LEU A  60     -41.072   0.470   9.634  1.00 56.13           C  
ATOM    949  HG  LEU A  60     -40.212   0.030   9.128  1.00 56.13           H  
ATOM    950  CD1 LEU A  60     -41.130   1.947   9.255  1.00 56.13           C  
ATOM    951 HD11 LEU A  60     -40.207   2.452   9.542  1.00 56.13           H  
ATOM    952 HD12 LEU A  60     -41.983   2.426   9.735  1.00 56.13           H  
ATOM    953 HD13 LEU A  60     -41.254   2.036   8.175  1.00 56.13           H  
ATOM    954  CD2 LEU A  60     -40.849   0.387  11.150  1.00 56.13           C  
ATOM    955 HD21 LEU A  60     -41.687   0.854  11.669  1.00 56.13           H  
ATOM    956 HD22 LEU A  60     -39.927   0.906  11.411  1.00 56.13           H  
ATOM    957 HD23 LEU A  60     -40.772  -0.656  11.456  1.00 56.13           H  
ATOM    958  N   GLU A  61     -44.052  -3.094   8.211  1.00 58.16           N  
ATOM    959  H   GLU A  61     -43.871  -2.631   7.332  1.00 58.16           H  
ATOM    960  CA  GLU A  61     -45.274  -3.910   8.289  1.00 58.16           C  
ATOM    961  HA  GLU A  61     -45.892  -3.516   9.096  1.00 58.16           H  
ATOM    962  C   GLU A  61     -45.070  -5.401   8.619  1.00 58.16           C  
ATOM    963  CB  GLU A  61     -46.077  -3.781   6.981  1.00 58.16           C  
ATOM    964  HB2 GLU A  61     -45.419  -3.547   6.144  1.00 58.16           H  
ATOM    965  HB3 GLU A  61     -46.531  -4.745   6.748  1.00 58.16           H  
ATOM    966  O   GLU A  61     -46.037  -6.086   8.956  1.00 58.16           O  
ATOM    967  CG  GLU A  61     -47.233  -2.774   7.081  1.00 58.16           C  
ATOM    968  HG2 GLU A  61     -47.817  -2.995   7.974  1.00 58.16           H  
ATOM    969  HG3 GLU A  61     -47.887  -2.928   6.222  1.00 58.16           H  
ATOM    970  CD  GLU A  61     -46.774  -1.317   7.085  1.00 58.16           C  
ATOM    971  OE1 GLU A  61     -47.348  -0.547   7.886  1.00 58.16           O  
ATOM    972  OE2 GLU A  61     -45.845  -1.026   6.308  1.00 58.16           O  
ATOM    973  N   SER A  62     -43.850  -5.949   8.561  1.00 58.73           N  
ATOM    974  H   SER A  62     -43.069  -5.351   8.331  1.00 58.73           H  
ATOM    975  CA  SER A  62     -43.637  -7.391   8.758  1.00 58.73           C  
ATOM    976  HA  SER A  62     -44.609  -7.863   8.906  1.00 58.73           H  
ATOM    977  C   SER A  62     -42.831  -7.713  10.026  1.00 58.73           C  
ATOM    978  CB  SER A  62     -43.123  -8.065   7.477  1.00 58.73           C  
ATOM    979  HB2 SER A  62     -43.084  -9.142   7.642  1.00 58.73           H  
ATOM    980  HB3 SER A  62     -43.826  -7.871   6.667  1.00 58.73           H  
ATOM    981  O   SER A  62     -41.629  -7.485  10.116  1.00 58.73           O  
ATOM    982  OG  SER A  62     -41.842  -7.625   7.086  1.00 58.73           O  
ATOM    983  HG  SER A  62     -41.927  -6.758   6.682  1.00 58.73           H  
ATOM    984  N   SER A  63     -43.507  -8.336  11.002  1.00 56.70           N  
ATOM    985  H   SER A  63     -44.506  -8.379  10.861  1.00 56.70           H  
ATOM    986  CA  SER A  63     -42.959  -9.213  12.062  1.00 56.70           C  
ATOM    987  HA  SER A  63     -43.777  -9.912  12.233  1.00 56.70           H  
ATOM    988  C   SER A  63     -42.682  -8.700  13.490  1.00 56.70           C  
ATOM    989  CB  SER A  63     -41.826 -10.122  11.543  1.00 56.70           C  
ATOM    990  HB2 SER A  63     -42.077 -10.489  10.548  1.00 56.70           H  
ATOM    991  HB3 SER A  63     -41.723 -10.983  12.202  1.00 56.70           H  
ATOM    992  O   SER A  63     -42.166  -9.491  14.280  1.00 56.70           O  
ATOM    993  OG  SER A  63     -40.589  -9.438  11.494  1.00 56.70           O  
ATOM    994  HG  SER A  63     -40.722  -8.682  10.918  1.00 56.70           H  
ATOM    995  N   LYS A  64     -43.080  -7.483  13.910  1.00 59.96           N  
ATOM    996  H   LYS A  64     -43.430  -6.832  13.222  1.00 59.96           H  
ATOM    997  CA  LYS A  64     -42.998  -7.072  15.345  1.00 59.96           C  
ATOM    998  HA  LYS A  64     -43.130  -7.971  15.946  1.00 59.96           H  
ATOM    999  C   LYS A  64     -44.107  -6.139  15.865  1.00 59.96           C  
ATOM   1000  CB  LYS A  64     -41.603  -6.501  15.689  1.00 59.96           C  
ATOM   1001  HB2 LYS A  64     -41.607  -6.111  16.707  1.00 59.96           H  
ATOM   1002  HB3 LYS A  64     -41.371  -5.677  15.014  1.00 59.96           H  
ATOM   1003  O   LYS A  64     -43.880  -5.414  16.832  1.00 59.96           O  
ATOM   1004  CG  LYS A  64     -40.483  -7.545  15.637  1.00 59.96           C  
ATOM   1005  HG2 LYS A  64     -40.297  -7.821  14.600  1.00 59.96           H  
ATOM   1006  HG3 LYS A  64     -40.777  -8.425  16.209  1.00 59.96           H  
ATOM   1007  CD  LYS A  64     -39.188  -6.993  16.223  1.00 59.96           C  
ATOM   1008  HD2 LYS A  64     -38.913  -6.084  15.688  1.00 59.96           H  
ATOM   1009  HD3 LYS A  64     -39.329  -6.769  17.281  1.00 59.96           H  
ATOM   1010  CE  LYS A  64     -38.102  -8.054  16.043  1.00 59.96           C  
ATOM   1011  HE2 LYS A  64     -38.044  -8.306  14.984  1.00 59.96           H  
ATOM   1012  HE3 LYS A  64     -38.401  -8.954  16.581  1.00 59.96           H  
ATOM   1013  NZ  LYS A  64     -36.795  -7.557  16.529  1.00 59.96           N  
ATOM   1014  HZ1 LYS A  64     -36.853  -7.323  17.510  1.00 59.96           H  
ATOM   1015  HZ2 LYS A  64     -36.538  -6.728  16.013  1.00 59.96           H  
ATOM   1016  HZ3 LYS A  64     -36.082  -8.259  16.391  1.00 59.96           H  
ATOM   1017  N   GLN A  65     -45.311  -6.149  15.290  1.00 64.99           N  
ATOM   1018  H   GLN A  65     -45.496  -6.762  14.508  1.00 64.99           H  
ATOM   1019  CA  GLN A  65     -46.425  -5.409  15.899  1.00 64.99           C  
ATOM   1020  HA  GLN A  65     -46.108  -4.380  16.067  1.00 64.99           H  
ATOM   1021  C   GLN A  65     -46.765  -6.017  17.273  1.00 64.99           C  
ATOM   1022  CB  GLN A  65     -47.639  -5.362  14.962  1.00 64.99           C  
ATOM   1023  HB2 GLN A  65     -48.495  -4.991  15.526  1.00 64.99           H  
ATOM   1024  HB3 GLN A  65     -47.868  -6.366  14.608  1.00 64.99           H  
ATOM   1025  O   GLN A  65     -47.230  -7.154  17.370  1.00 64.99           O  
ATOM   1026  CG  GLN A  65     -47.406  -4.420  13.764  1.00 64.99           C  
ATOM   1027  HG2 GLN A  65     -47.147  -3.428  14.133  1.00 64.99           H  
ATOM   1028  HG3 GLN A  65     -46.579  -4.787  13.157  1.00 64.99           H  
ATOM   1029  CD  GLN A  65     -48.638  -4.291  12.870  1.00 64.99           C  
ATOM   1030  NE2 GLN A  65     -48.665  -3.337  11.967  1.00 64.99           N  
ATOM   1031 HE21 GLN A  65     -47.881  -2.722  11.804  1.00 64.99           H  
ATOM   1032 HE22 GLN A  65     -49.473  -3.304  11.361  1.00 64.99           H  
ATOM   1033  OE1 GLN A  65     -49.587  -5.052  12.973  1.00 64.99           O  
ATOM   1034  N   GLN A  66     -46.476  -5.272  18.345  1.00 74.21           N  
ATOM   1035  H   GLN A  66     -46.060  -4.364  18.194  1.00 74.21           H  
ATOM   1036  CA  GLN A  66     -46.815  -5.644  19.717  1.00 74.21           C  
ATOM   1037  HA  GLN A  66     -46.384  -6.620  19.939  1.00 74.21           H  
ATOM   1038  C   GLN A  66     -48.340  -5.747  19.844  1.00 74.21           C  
ATOM   1039  CB  GLN A  66     -46.242  -4.615  20.710  1.00 74.21           C  
ATOM   1040  HB2 GLN A  66     -46.514  -3.611  20.384  1.00 74.21           H  
ATOM   1041  HB3 GLN A  66     -46.692  -4.785  21.687  1.00 74.21           H  
ATOM   1042  O   GLN A  66     -49.058  -4.756  19.753  1.00 74.21           O  
ATOM   1043  CG  GLN A  66     -44.713  -4.714  20.864  1.00 74.21           C  
ATOM   1044  HG2 GLN A  66     -44.235  -4.561  19.896  1.00 74.21           H  
ATOM   1045  HG3 GLN A  66     -44.461  -5.714  21.217  1.00 74.21           H  
ATOM   1046  CD  GLN A  66     -44.150  -3.683  21.843  1.00 74.21           C  
ATOM   1047  NE2 GLN A  66     -43.051  -3.967  22.507  1.00 74.21           N  
ATOM   1048 HE21 GLN A  66     -42.739  -3.241  23.137  1.00 74.21           H  
ATOM   1049 HE22 GLN A  66     -42.580  -4.852  22.389  1.00 74.21           H  
ATOM   1050  OE1 GLN A  66     -44.668  -2.600  22.033  1.00 74.21           O  
ATOM   1051  N   GLN A  67     -48.836  -6.967  20.040  1.00 78.97           N  
ATOM   1052  H   GLN A  67     -48.197  -7.749  20.020  1.00 78.97           H  
ATOM   1053  CA  GLN A  67     -50.243  -7.234  20.319  1.00 78.97           C  
ATOM   1054  HA  GLN A  67     -50.872  -6.678  19.624  1.00 78.97           H  
ATOM   1055  C   GLN A  67     -50.556  -6.774  21.751  1.00 78.97           C  
ATOM   1056  CB  GLN A  67     -50.507  -8.741  20.138  1.00 78.97           C  
ATOM   1057  HB2 GLN A  67     -51.498  -8.983  20.521  1.00 78.97           H  
ATOM   1058  HB3 GLN A  67     -49.786  -9.290  20.743  1.00 78.97           H  
ATOM   1059  O   GLN A  67     -50.102  -7.392  22.717  1.00 78.97           O  
ATOM   1060  CG  GLN A  67     -50.378  -9.229  18.679  1.00 78.97           C  
ATOM   1061  HG2 GLN A  67     -50.153 -10.296  18.691  1.00 78.97           H  
ATOM   1062  HG3 GLN A  67     -49.546  -8.728  18.184  1.00 78.97           H  
ATOM   1063  CD  GLN A  67     -51.653  -9.052  17.859  1.00 78.97           C  
ATOM   1064  NE2 GLN A  67     -51.560  -8.644  16.614  1.00 78.97           N  
ATOM   1065 HE21 GLN A  67     -52.430  -8.527  16.116  1.00 78.97           H  
ATOM   1066 HE22 GLN A  67     -50.673  -8.380  16.209  1.00 78.97           H  
ATOM   1067  OE1 GLN A  67     -52.750  -9.312  18.321  1.00 78.97           O  
ATOM   1068  N   PHE A  68     -51.330  -5.699  21.903  1.00 77.64           N  
ATOM   1069  H   PHE A  68     -51.621  -5.188  21.081  1.00 77.64           H  
ATOM   1070  CA  PHE A  68     -51.837  -5.265  23.205  1.00 77.64           C  
ATOM   1071  HA  PHE A  68     -51.036  -5.345  23.939  1.00 77.64           H  
ATOM   1072  C   PHE A  68     -52.990  -6.178  23.648  1.00 77.64           C  
ATOM   1073  CB  PHE A  68     -52.267  -3.789  23.150  1.00 77.64           C  
ATOM   1074  HB2 PHE A  68     -52.850  -3.566  24.043  1.00 77.64           H  
ATOM   1075  HB3 PHE A  68     -52.922  -3.633  22.293  1.00 77.64           H  
ATOM   1076  O   PHE A  68     -54.038  -6.224  23.008  1.00 77.64           O  
ATOM   1077  CG  PHE A  68     -51.110  -2.808  23.088  1.00 77.64           C  
ATOM   1078  CD1 PHE A  68     -50.509  -2.354  24.279  1.00 77.64           C  
ATOM   1079  HD1 PHE A  68     -50.877  -2.693  25.236  1.00 77.64           H  
ATOM   1080  CD2 PHE A  68     -50.625  -2.352  21.847  1.00 77.64           C  
ATOM   1081  HD2 PHE A  68     -51.069  -2.697  20.926  1.00 77.64           H  
ATOM   1082  CE1 PHE A  68     -49.431  -1.452  24.229  1.00 77.64           C  
ATOM   1083  HE1 PHE A  68     -48.973  -1.101  25.142  1.00 77.64           H  
ATOM   1084  CE2 PHE A  68     -49.547  -1.450  21.799  1.00 77.64           C  
ATOM   1085  HE2 PHE A  68     -49.174  -1.108  20.845  1.00 77.64           H  
ATOM   1086  CZ  PHE A  68     -48.949  -1.001  22.988  1.00 77.64           C  
ATOM   1087  HZ  PHE A  68     -48.118  -0.311  22.946  1.00 77.64           H  
ATOM   1088  N   LYS A  69     -52.811  -6.894  24.765  1.00 83.06           N  
ATOM   1089  H   LYS A  69     -51.913  -6.828  25.223  1.00 83.06           H  
ATOM   1090  CA  LYS A  69     -53.896  -7.586  25.480  1.00 83.06           C  
ATOM   1091  HA  LYS A  69     -54.755  -7.694  24.817  1.00 83.06           H  
ATOM   1092  C   LYS A  69     -54.291  -6.729  26.688  1.00 83.06           C  
ATOM   1093  CB  LYS A  69     -53.463  -8.995  25.917  1.00 83.06           C  
ATOM   1094  HB2 LYS A  69     -54.244  -9.412  26.554  1.00 83.06           H  
ATOM   1095  HB3 LYS A  69     -52.546  -8.929  26.502  1.00 83.06           H  
ATOM   1096  O   LYS A  69     -53.477  -6.618  27.603  1.00 83.06           O  
ATOM   1097  CG  LYS A  69     -53.244  -9.938  24.726  1.00 83.06           C  
ATOM   1098  HG2 LYS A  69     -52.434  -9.557  24.104  1.00 83.06           H  
ATOM   1099  HG3 LYS A  69     -54.156  -9.982  24.130  1.00 83.06           H  
ATOM   1100  CD  LYS A  69     -52.888 -11.350  25.210  1.00 83.06           C  
ATOM   1101  HD2 LYS A  69     -51.982 -11.301  25.814  1.00 83.06           H  
ATOM   1102  HD3 LYS A  69     -53.706 -11.736  25.818  1.00 83.06           H  
ATOM   1103  CE  LYS A  69     -52.659 -12.266  24.003  1.00 83.06           C  
ATOM   1104  HE2 LYS A  69     -51.858 -11.844  23.396  1.00 83.06           H  
ATOM   1105  HE3 LYS A  69     -53.564 -12.269  23.396  1.00 83.06           H  
ATOM   1106  NZ  LYS A  69     -52.316 -13.649  24.421  1.00 83.06           N  
ATOM   1107  HZ1 LYS A  69     -52.176 -14.233  23.609  1.00 83.06           H  
ATOM   1108  HZ2 LYS A  69     -53.067 -14.044  24.968  1.00 83.06           H  
ATOM   1109  HZ3 LYS A  69     -51.472 -13.652  24.975  1.00 83.06           H  
ATOM   1110  N   PRO A  70     -55.480  -6.103  26.719  1.00 82.78           N  
ATOM   1111  CA  PRO A  70     -55.894  -5.308  27.872  1.00 82.78           C  
ATOM   1112  HA  PRO A  70     -55.128  -4.570  28.110  1.00 82.78           H  
ATOM   1113  C   PRO A  70     -56.109  -6.216  29.095  1.00 82.78           C  
ATOM   1114  CB  PRO A  70     -57.164  -4.575  27.420  1.00 82.78           C  
ATOM   1115  HB2 PRO A  70     -56.887  -3.611  26.993  1.00 82.78           H  
ATOM   1116  HB3 PRO A  70     -57.870  -4.434  28.238  1.00 82.78           H  
ATOM   1117  O   PRO A  70     -56.969  -7.096  29.071  1.00 82.78           O  
ATOM   1118  CG  PRO A  70     -57.738  -5.467  26.317  1.00 82.78           C  
ATOM   1119  HG2 PRO A  70     -58.319  -4.894  25.594  1.00 82.78           H  
ATOM   1120  HG3 PRO A  70     -58.351  -6.250  26.764  1.00 82.78           H  
ATOM   1121  CD  PRO A  70     -56.500  -6.092  25.679  1.00 82.78           C  
ATOM   1122  HD2 PRO A  70     -56.161  -5.477  24.845  1.00 82.78           H  
ATOM   1123  HD3 PRO A  70     -56.736  -7.099  25.335  1.00 82.78           H  
ATOM   1124  N   LEU A  71     -55.325  -6.013  30.161  1.00 79.15           N  
ATOM   1125  H   LEU A  71     -54.616  -5.296  30.105  1.00 79.15           H  
ATOM   1126  CA  LEU A  71     -55.553  -6.626  31.473  1.00 79.15           C  
ATOM   1127  HA  LEU A  71     -56.085  -7.569  31.346  1.00 79.15           H  
ATOM   1128  C   LEU A  71     -56.451  -5.702  32.309  1.00 79.15           C  
ATOM   1129  CB  LEU A  71     -54.228  -6.927  32.214  1.00 79.15           C  
ATOM   1130  HB2 LEU A  71     -54.465  -6.944  33.278  1.00 79.15           H  
ATOM   1131  HB3 LEU A  71     -53.518  -6.113  32.067  1.00 79.15           H  
ATOM   1132  O   LEU A  71     -55.985  -4.707  32.856  1.00 79.15           O  
ATOM   1133  CG  LEU A  71     -53.573  -8.281  31.875  1.00 79.15           C  
ATOM   1134  HG  LEU A  71     -54.349  -9.020  31.677  1.00 79.15           H  
ATOM   1135  CD1 LEU A  71     -52.649  -8.195  30.662  1.00 79.15           C  
ATOM   1136 HD11 LEU A  71     -53.231  -7.898  29.788  1.00 79.15           H  
ATOM   1137 HD12 LEU A  71     -52.198  -9.168  30.468  1.00 79.15           H  
ATOM   1138 HD13 LEU A  71     -51.866  -7.457  30.837  1.00 79.15           H  
ATOM   1139  CD2 LEU A  71     -52.743  -8.782  33.059  1.00 79.15           C  
ATOM   1140 HD21 LEU A  71     -51.964  -8.059  33.300  1.00 79.15           H  
ATOM   1141 HD22 LEU A  71     -53.385  -8.918  33.929  1.00 79.15           H  
ATOM   1142 HD23 LEU A  71     -52.284  -9.740  32.813  1.00 79.15           H  
ATOM   1143  N   GLY A  72     -57.731  -6.062  32.424  1.00 83.08           N  
ATOM   1144  H   GLY A  72     -58.048  -6.848  31.875  1.00 83.08           H  
ATOM   1145  CA  GLY A  72     -58.680  -5.427  33.343  1.00 83.08           C  
ATOM   1146  HA2 GLY A  72     -59.465  -6.145  33.582  1.00 83.08           H  
ATOM   1147  HA3 GLY A  72     -58.167  -5.183  34.273  1.00 83.08           H  
ATOM   1148  C   GLY A  72     -59.344  -4.144  32.832  1.00 83.08           C  
ATOM   1149  O   GLY A  72     -58.971  -3.567  31.810  1.00 83.08           O  
ATOM   1150  N   LYS A  73     -60.390  -3.726  33.549  1.00 85.03           N  
ATOM   1151  H   LYS A  73     -60.607  -4.228  34.398  1.00 85.03           H  
ATOM   1152  CA  LYS A  73     -61.072  -2.440  33.383  1.00 85.03           C  
ATOM   1153  HA  LYS A  73     -60.704  -1.926  32.495  1.00 85.03           H  
ATOM   1154  C   LYS A  73     -60.708  -1.587  34.593  1.00 85.03           C  
ATOM   1155  CB  LYS A  73     -62.597  -2.643  33.269  1.00 85.03           C  
ATOM   1156  HB2 LYS A  73     -63.074  -1.668  33.165  1.00 85.03           H  
ATOM   1157  HB3 LYS A  73     -62.963  -3.085  34.195  1.00 85.03           H  
ATOM   1158  O   LYS A  73     -60.876  -2.041  35.720  1.00 85.03           O  
ATOM   1159  CG  LYS A  73     -63.042  -3.542  32.101  1.00 85.03           C  
ATOM   1160  HG2 LYS A  73     -62.606  -4.534  32.215  1.00 85.03           H  
ATOM   1161  HG3 LYS A  73     -64.126  -3.644  32.146  1.00 85.03           H  
ATOM   1162  CD  LYS A  73     -62.656  -2.969  30.731  1.00 85.03           C  
ATOM   1163  HD2 LYS A  73     -61.571  -2.899  30.658  1.00 85.03           H  
ATOM   1164  HD3 LYS A  73     -63.089  -1.974  30.630  1.00 85.03           H  
ATOM   1165  CE  LYS A  73     -63.177  -3.879  29.615  1.00 85.03           C  
ATOM   1166  HE2 LYS A  73     -62.733  -4.867  29.736  1.00 85.03           H  
ATOM   1167  HE3 LYS A  73     -64.257  -3.980  29.728  1.00 85.03           H  
ATOM   1168  NZ  LYS A  73     -62.851  -3.323  28.278  1.00 85.03           N  
ATOM   1169  HZ1 LYS A  73     -63.280  -2.415  28.171  1.00 85.03           H  
ATOM   1170  HZ2 LYS A  73     -63.201  -3.925  27.547  1.00 85.03           H  
ATOM   1171  HZ3 LYS A  73     -61.852  -3.216  28.175  1.00 85.03           H  
ATOM   1172  N   ILE A  74     -60.159  -0.403  34.354  1.00 80.20           N  
ATOM   1173  H   ILE A  74     -60.082  -0.081  33.400  1.00 80.20           H  
ATOM   1174  CA  ILE A  74     -59.910   0.581  35.407  1.00 80.20           C  
ATOM   1175  HA  ILE A  74     -59.822   0.085  36.373  1.00 80.20           H  
ATOM   1176  C   ILE A  74     -61.133   1.483  35.433  1.00 80.20           C  
ATOM   1177  CB  ILE A  74     -58.604   1.363  35.155  1.00 80.20           C  
ATOM   1178  HB  ILE A  74     -58.670   1.843  34.178  1.00 80.20           H  
ATOM   1179  O   ILE A  74     -61.426   2.140  34.435  1.00 80.20           O  
ATOM   1180  CG1 ILE A  74     -57.391   0.403  35.155  1.00 80.20           C  
ATOM   1181 HG12 ILE A  74     -57.243   0.003  36.158  1.00 80.20           H  
ATOM   1182 HG13 ILE A  74     -57.587  -0.435  34.487  1.00 80.20           H  
ATOM   1183  CG2 ILE A  74     -58.431   2.456  36.224  1.00 80.20           C  
ATOM   1184 HG21 ILE A  74     -59.272   3.149  36.197  1.00 80.20           H  
ATOM   1185 HG22 ILE A  74     -58.373   2.012  37.218  1.00 80.20           H  
ATOM   1186 HG23 ILE A  74     -57.529   3.038  36.034  1.00 80.20           H  
ATOM   1187  CD1 ILE A  74     -56.088   1.054  34.676  1.00 80.20           C  
ATOM   1188 HD11 ILE A  74     -56.238   1.511  33.697  1.00 80.20           H  
ATOM   1189 HD12 ILE A  74     -55.315   0.291  34.595  1.00 80.20           H  
ATOM   1190 HD13 ILE A  74     -55.753   1.811  35.385  1.00 80.20           H  
ATOM   1191  N   ASP A  75     -61.844   1.477  36.553  1.00 81.18           N  
ATOM   1192  H   ASP A  75     -61.559   0.898  37.330  1.00 81.18           H  
ATOM   1193  CA  ASP A  75     -62.967   2.374  36.773  1.00 81.18           C  
ATOM   1194  HA  ASP A  75     -63.463   2.542  35.817  1.00 81.18           H  
ATOM   1195  C   ASP A  75     -62.436   3.718  37.293  1.00 81.18           C  
ATOM   1196  CB  ASP A  75     -63.977   1.698  37.712  1.00 81.18           C  
ATOM   1197  HB2 ASP A  75     -63.629   1.761  38.743  1.00 81.18           H  
ATOM   1198  HB3 ASP A  75     -64.053   0.644  37.446  1.00 81.18           H  
ATOM   1199  O   ASP A  75     -61.922   3.811  38.412  1.00 81.18           O  
ATOM   1200  CG  ASP A  75     -65.373   2.306  37.595  1.00 81.18           C  
ATOM   1201  OD1 ASP A  75     -65.525   3.243  36.782  1.00 81.18           O  
ATOM   1202  OD2 ASP A  75     -66.258   1.804  38.316  1.00 81.18           O  
ATOM   1203  N   LEU A  76     -62.473   4.743  36.438  1.00 82.01           N  
ATOM   1204  H   LEU A  76     -62.972   4.607  35.571  1.00 82.01           H  
ATOM   1205  CA  LEU A  76     -61.875   6.057  36.706  1.00 82.01           C  
ATOM   1206  HA  LEU A  76     -60.851   5.912  37.050  1.00 82.01           H  
ATOM   1207  C   LEU A  76     -62.598   6.806  37.836  1.00 82.01           C  
ATOM   1208  CB  LEU A  76     -61.860   6.888  35.407  1.00 82.01           C  
ATOM   1209  HB2 LEU A  76     -61.550   7.904  35.651  1.00 82.01           H  
ATOM   1210  HB3 LEU A  76     -62.880   6.943  35.027  1.00 82.01           H  
ATOM   1211  O   LEU A  76     -61.979   7.612  38.526  1.00 82.01           O  
ATOM   1212  CG  LEU A  76     -60.934   6.347  34.300  1.00 82.01           C  
ATOM   1213  HG  LEU A  76     -61.185   5.308  34.086  1.00 82.01           H  
ATOM   1214  CD1 LEU A  76     -61.128   7.153  33.015  1.00 82.01           C  
ATOM   1215 HD11 LEU A  76     -60.871   8.198  33.189  1.00 82.01           H  
ATOM   1216 HD12 LEU A  76     -62.172   7.093  32.705  1.00 82.01           H  
ATOM   1217 HD13 LEU A  76     -60.502   6.747  32.221  1.00 82.01           H  
ATOM   1218  CD2 LEU A  76     -59.453   6.429  34.684  1.00 82.01           C  
ATOM   1219 HD21 LEU A  76     -59.201   7.445  34.987  1.00 82.01           H  
ATOM   1220 HD22 LEU A  76     -59.254   5.741  35.506  1.00 82.01           H  
ATOM   1221 HD23 LEU A  76     -58.835   6.136  33.836  1.00 82.01           H  
ATOM   1222  N   ASP A  77     -63.865   6.476  38.091  1.00 80.08           N  
ATOM   1223  H   ASP A  77     -64.320   5.817  37.476  1.00 80.08           H  
ATOM   1224  CA  ASP A  77     -64.706   7.144  39.092  1.00 80.08           C  
ATOM   1225  HA  ASP A  77     -64.515   8.216  39.045  1.00 80.08           H  
ATOM   1226  C   ASP A  77     -64.424   6.698  40.537  1.00 80.08           C  
ATOM   1227  CB  ASP A  77     -66.178   6.903  38.731  1.00 80.08           C  
ATOM   1228  HB2 ASP A  77     -66.363   5.830  38.687  1.00 80.08           H  
ATOM   1229  HB3 ASP A  77     -66.807   7.322  39.516  1.00 80.08           H  
ATOM   1230  O   ASP A  77     -64.941   7.292  41.495  1.00 80.08           O  
ATOM   1231  CG  ASP A  77     -66.585   7.554  37.404  1.00 80.08           C  
ATOM   1232  OD1 ASP A  77     -65.941   8.558  37.023  1.00 80.08           O  
ATOM   1233  OD2 ASP A  77     -67.579   7.083  36.818  1.00 80.08           O  
ATOM   1234  N   SER A  78     -63.605   5.653  40.694  1.00 72.10           N  
ATOM   1235  H   SER A  78     -63.264   5.216  39.850  1.00 72.10           H  
ATOM   1236  CA  SER A  78     -63.146   5.121  41.984  1.00 72.10           C  
ATOM   1237  HA  SER A  78     -63.824   5.447  42.773  1.00 72.10           H  
ATOM   1238  C   SER A  78     -61.744   5.617  42.363  1.00 72.10           C  
ATOM   1239  CB  SER A  78     -63.184   3.592  41.949  1.00 72.10           C  
ATOM   1240  HB2 SER A  78     -62.545   3.221  41.148  1.00 72.10           H  
ATOM   1241  HB3 SER A  78     -62.818   3.204  42.899  1.00 72.10           H  
ATOM   1242  O   SER A  78     -61.302   5.439  43.500  1.00 72.10           O  
ATOM   1243  OG  SER A  78     -64.510   3.137  41.756  1.00 72.10           O  
ATOM   1244  HG  SER A  78     -64.757   3.207  40.831  1.00 72.10           H  
ATOM   1245  N   ILE A  79     -61.032   6.271  41.440  1.00 74.41           N  
ATOM   1246  H   ILE A  79     -61.467   6.477  40.552  1.00 74.41           H  
ATOM   1247  CA  ILE A  79     -59.686   6.794  41.683  1.00 74.41           C  
ATOM   1248  HA  ILE A  79     -59.150   6.086  42.314  1.00 74.41           H  
ATOM   1249  C   ILE A  79     -59.812   8.119  42.443  1.00 74.41           C  
ATOM   1250  CB  ILE A  79     -58.891   6.929  40.364  1.00 74.41           C  
ATOM   1251  HB  ILE A  79     -59.398   7.653  39.726  1.00 74.41           H  
ATOM   1252  O   ILE A  79     -60.224   9.132  41.892  1.00 74.41           O  
ATOM   1253  CG1 ILE A  79     -58.834   5.574  39.618  1.00 74.41           C  
ATOM   1254 HG12 ILE A  79     -59.849   5.223  39.431  1.00 74.41           H  
ATOM   1255 HG13 ILE A  79     -58.328   4.833  40.237  1.00 74.41           H  
ATOM   1256  CG2 ILE A  79     -57.467   7.444  40.656  1.00 74.41           C  
ATOM   1257 HG21 ILE A  79     -56.930   7.615  39.723  1.00 74.41           H  
ATOM   1258 HG22 ILE A  79     -57.512   8.401  41.176  1.00 74.41           H  
ATOM   1259 HG23 ILE A  79     -56.921   6.723  41.265  1.00 74.41           H  
ATOM   1260  CD1 ILE A  79     -58.138   5.651  38.256  1.00 74.41           C  
ATOM   1261 HD11 ILE A  79     -58.547   6.480  37.678  1.00 74.41           H  
ATOM   1262 HD12 ILE A  79     -58.311   4.719  37.718  1.00 74.41           H  
ATOM   1263 HD13 ILE A  79     -57.064   5.786  38.381  1.00 74.41           H  
ATOM   1264  N   GLY A  80     -59.458   8.113  43.729  1.00 71.28           N  
ATOM   1265  H   GLY A  80     -59.194   7.228  44.139  1.00 71.28           H  
ATOM   1266  CA  GLY A  80     -59.462   9.313  44.578  1.00 71.28           C  
ATOM   1267  HA2 GLY A  80     -58.529   9.343  45.142  1.00 71.28           H  
ATOM   1268  HA3 GLY A  80     -59.501  10.209  43.959  1.00 71.28           H  
ATOM   1269  C   GLY A  80     -60.612   9.398  45.583  1.00 71.28           C  
ATOM   1270  O   GLY A  80     -60.601  10.285  46.433  1.00 71.28           O  
ATOM   1271  N   LYS A  81     -61.554   8.446  45.572  1.00 66.13           N  
ATOM   1272  H   LYS A  81     -61.512   7.738  44.852  1.00 66.13           H  
ATOM   1273  CA  LYS A  81     -62.513   8.266  46.671  1.00 66.13           C  
ATOM   1274  HA  LYS A  81     -62.710   9.225  47.149  1.00 66.13           H  
ATOM   1275  C   LYS A  81     -61.885   7.370  47.738  1.00 66.13           C  
ATOM   1276  CB  LYS A  81     -63.854   7.731  46.147  1.00 66.13           C  
ATOM   1277  HB2 LYS A  81     -63.679   6.820  45.575  1.00 66.13           H  
ATOM   1278  HB3 LYS A  81     -64.493   7.486  46.995  1.00 66.13           H  
ATOM   1279  O   LYS A  81     -62.118   6.169  47.782  1.00 66.13           O  
ATOM   1280  CG  LYS A  81     -64.575   8.766  45.269  1.00 66.13           C  
ATOM   1281  HG2 LYS A  81     -64.803   9.654  45.859  1.00 66.13           H  
ATOM   1282  HG3 LYS A  81     -63.928   9.049  44.438  1.00 66.13           H  
ATOM   1283  CD  LYS A  81     -65.869   8.176  44.702  1.00 66.13           C  
ATOM   1284  HD2 LYS A  81     -66.567   7.956  45.510  1.00 66.13           H  
ATOM   1285  HD3 LYS A  81     -65.620   7.249  44.186  1.00 66.13           H  
ATOM   1286  CE  LYS A  81     -66.505   9.153  43.706  1.00 66.13           C  
ATOM   1287  HE2 LYS A  81     -67.033   9.936  44.251  1.00 66.13           H  
ATOM   1288  HE3 LYS A  81     -65.705   9.614  43.127  1.00 66.13           H  
ATOM   1289  NZ  LYS A  81     -67.408   8.439  42.774  1.00 66.13           N  
ATOM   1290  HZ1 LYS A  81     -68.120   7.912  43.261  1.00 66.13           H  
ATOM   1291  HZ2 LYS A  81     -66.846   7.796  42.235  1.00 66.13           H  
ATOM   1292  HZ3 LYS A  81     -67.831   9.071  42.110  1.00 66.13           H  
ATOM   1293  N   GLY A  82     -61.036   7.954  48.581  1.00 54.15           N  
ATOM   1294  H   GLY A  82     -60.870   8.943  48.466  1.00 54.15           H  
ATOM   1295  CA  GLY A  82     -60.726   7.342  49.871  1.00 54.15           C  
ATOM   1296  HA2 GLY A  82     -60.390   6.315  49.729  1.00 54.15           H  
ATOM   1297  HA3 GLY A  82     -59.949   7.910  50.382  1.00 54.15           H  
ATOM   1298  C   GLY A  82     -61.991   7.366  50.722  1.00 54.15           C  
ATOM   1299  O   GLY A  82     -62.551   8.441  50.874  1.00 54.15           O  
ATOM   1300  N   ASN A  83     -62.461   6.193  51.149  1.00 54.01           N  
ATOM   1301  H   ASN A  83     -62.067   5.379  50.697  1.00 54.01           H  
ATOM   1302  CA  ASN A  83     -63.470   5.884  52.178  1.00 54.01           C  
ATOM   1303  HA  ASN A  83     -63.061   6.024  53.178  1.00 54.01           H  
ATOM   1304  C   ASN A  83     -63.824   4.402  51.968  1.00 54.01           C  
ATOM   1305  CB  ASN A  83     -64.754   6.726  51.995  1.00 54.01           C  
ATOM   1306  HB2 ASN A  83     -64.992   6.797  50.934  1.00 54.01           H  
ATOM   1307  HB3 ASN A  83     -65.590   6.229  52.488  1.00 54.01           H  
ATOM   1308  O   ASN A  83     -63.942   3.967  50.832  1.00 54.01           O  
ATOM   1309  CG  ASN A  83     -64.661   8.123  52.587  1.00 54.01           C  
ATOM   1310  ND2 ASN A  83     -65.552   9.009  52.206  1.00 54.01           N  
ATOM   1311 HD21 ASN A  83     -65.437   9.935  52.592  1.00 54.01           H  
ATOM   1312 HD22 ASN A  83     -66.261   8.761  51.531  1.00 54.01           H  
ATOM   1313  OD1 ASN A  83     -63.809   8.437  53.402  1.00 54.01           O  
ATOM   1314  N   SER A  84     -64.054   3.530  52.931  1.00 49.30           N  
ATOM   1315  H   SER A  84     -64.431   2.675  52.547  1.00 49.30           H  
ATOM   1316  CA  SER A  84     -63.964   3.481  54.388  1.00 49.30           C  
ATOM   1317  HA  SER A  84     -62.936   3.631  54.717  1.00 49.30           H  
ATOM   1318  C   SER A  84     -64.415   2.044  54.708  1.00 49.30           C  
ATOM   1319  CB  SER A  84     -64.897   4.489  55.074  1.00 49.30           C  
ATOM   1320  HB2 SER A  84     -65.031   4.216  56.121  1.00 49.30           H  
ATOM   1321  HB3 SER A  84     -64.441   5.479  55.035  1.00 49.30           H  
ATOM   1322  O   SER A  84     -65.172   1.455  53.942  1.00 49.30           O  
ATOM   1323  OG  SER A  84     -66.154   4.557  54.436  1.00 49.30           O  
ATOM   1324  HG  SER A  84     -66.554   3.684  54.406  1.00 49.30           H  
ATOM   1325  N   ALA A  85     -63.914   1.456  55.788  1.00 44.44           N  
ATOM   1326  H   ALA A  85     -63.341   2.008  56.410  1.00 44.44           H  
ATOM   1327  CA  ALA A  85     -64.146   0.065  56.167  1.00 44.44           C  
ATOM   1328  HA  ALA A  85     -63.563  -0.577  55.506  1.00 44.44           H  
ATOM   1329  C   ALA A  85     -65.620  -0.401  56.112  1.00 44.44           C  
ATOM   1330  CB  ALA A  85     -63.605  -0.074  57.595  1.00 44.44           C  
ATOM   1331  HB1 ALA A  85     -62.547   0.184  57.628  1.00 44.44           H  
ATOM   1332  HB2 ALA A  85     -64.161   0.578  58.269  1.00 44.44           H  
ATOM   1333  HB3 ALA A  85     -63.727  -1.104  57.930  1.00 44.44           H  
ATOM   1334  O   ALA A  85     -66.476   0.179  56.771  1.00 44.44           O  
ATOM   1335  N   GLU A  86     -65.864  -1.521  55.427  1.00 49.42           N  
ATOM   1336  H   GLU A  86     -65.170  -1.847  54.770  1.00 49.42           H  
ATOM   1337  CA  GLU A  86     -67.015  -2.411  55.635  1.00 49.42           C  
ATOM   1338  HA  GLU A  86     -67.287  -2.367  56.690  1.00 49.42           H  
ATOM   1339  C   GLU A  86     -66.527  -3.836  55.288  1.00 49.42           C  
ATOM   1340  CB  GLU A  86     -68.218  -1.923  54.804  1.00 49.42           C  
ATOM   1341  HB2 GLU A  86     -68.163  -0.838  54.720  1.00 49.42           H  
ATOM   1342  HB3 GLU A  86     -68.180  -2.344  53.799  1.00 49.42           H  
ATOM   1343  O   GLU A  86     -66.209  -4.148  54.146  1.00 49.42           O  
ATOM   1344  CG  GLU A  86     -69.556  -2.268  55.478  1.00 49.42           C  
ATOM   1345  HG2 GLU A  86     -69.717  -3.344  55.411  1.00 49.42           H  
ATOM   1346  HG3 GLU A  86     -69.488  -2.008  56.534  1.00 49.42           H  
ATOM   1347  CD  GLU A  86     -70.754  -1.519  54.864  1.00 49.42           C  
ATOM   1348  OE1 GLU A  86     -71.770  -1.391  55.584  1.00 49.42           O  
ATOM   1349  OE2 GLU A  86     -70.652  -1.082  53.695  1.00 49.42           O  
ATOM   1350  N   SER A  87     -66.037  -4.609  56.258  1.00 47.21           N  
ATOM   1351  H   SER A  87     -65.214  -5.089  55.923  1.00 47.21           H  
ATOM   1352  CA  SER A  87     -66.824  -5.438  57.180  1.00 47.21           C  
ATOM   1353  HA  SER A  87     -66.108  -5.953  57.821  1.00 47.21           H  
ATOM   1354  C   SER A  87     -67.633  -6.521  56.457  1.00 47.21           C  
ATOM   1355  CB  SER A  87     -67.702  -4.631  58.139  1.00 47.21           C  
ATOM   1356  HB2 SER A  87     -68.469  -4.104  57.572  1.00 47.21           H  
ATOM   1357  HB3 SER A  87     -68.193  -5.306  58.840  1.00 47.21           H  
ATOM   1358  O   SER A  87     -68.763  -6.307  56.056  1.00 47.21           O  
ATOM   1359  OG  SER A  87     -66.916  -3.699  58.855  1.00 47.21           O  
ATOM   1360  HG  SER A  87     -67.478  -2.959  59.093  1.00 47.21           H  
ATOM   1361  N   ALA A  88     -67.017  -7.704  56.367  1.00 43.18           N  
ATOM   1362  H   ALA A  88     -66.024  -7.673  56.548  1.00 43.18           H  
ATOM   1363  CA  ALA A  88     -67.627  -9.019  56.573  1.00 43.18           C  
ATOM   1364  HA  ALA A  88     -66.917  -9.757  56.198  1.00 43.18           H  
ATOM   1365  C   ALA A  88     -68.983  -9.343  55.908  1.00 43.18           C  
ATOM   1366  CB  ALA A  88     -67.720  -9.221  58.097  1.00 43.18           C  
ATOM   1367  HB1 ALA A  88     -68.404  -8.490  58.527  1.00 43.18           H  
ATOM   1368  HB2 ALA A  88     -66.737  -9.107  58.555  1.00 43.18           H  
ATOM   1369  HB3 ALA A  88     -68.100 -10.220  58.313  1.00 43.18           H  
ATOM   1370  O   ALA A  88     -70.023  -8.974  56.434  1.00 43.18           O  
ATOM   1371  N   ALA A  89     -68.976 -10.234  54.907  1.00 43.02           N  
ATOM   1372  H   ALA A  89     -68.166 -10.247  54.303  1.00 43.02           H  
ATOM   1373  CA  ALA A  89     -69.818 -11.446  54.852  1.00 43.02           C  
ATOM   1374  HA  ALA A  89     -69.495 -12.115  55.648  1.00 43.02           H  
ATOM   1375  C   ALA A  89     -69.636 -12.195  53.515  1.00 43.02           C  
ATOM   1376  CB  ALA A  89     -71.311 -11.141  55.068  1.00 43.02           C  
ATOM   1377  HB1 ALA A  89     -71.620 -10.319  54.422  1.00 43.02           H  
ATOM   1378  HB2 ALA A  89     -71.920 -12.014  54.835  1.00 43.02           H  
ATOM   1379  HB3 ALA A  89     -71.504 -10.875  56.108  1.00 43.02           H  
ATOM   1380  O   ALA A  89     -69.202 -11.606  52.536  1.00 43.02           O  
ATOM   1381  N   HIS A  90     -70.017 -13.483  53.508  1.00 50.48           N  
ATOM   1382  H   HIS A  90     -70.457 -13.789  54.364  1.00 50.48           H  
ATOM   1383  CA  HIS A  90     -69.905 -14.519  52.455  1.00 50.48           C  
ATOM   1384  HA  HIS A  90     -70.694 -15.244  52.655  1.00 50.48           H  
ATOM   1385  C   HIS A  90     -68.580 -15.319  52.537  1.00 50.48           C  
ATOM   1386  CB  HIS A  90     -70.260 -13.956  51.060  1.00 50.48           C  
ATOM   1387  HB2 HIS A  90     -70.330 -14.786  50.356  1.00 50.48           H  
ATOM   1388  HB3 HIS A  90     -69.461 -13.305  50.706  1.00 50.48           H  
ATOM   1389  O   HIS A  90     -67.567 -14.923  51.976  1.00 50.48           O  
ATOM   1390  CG  HIS A  90     -71.574 -13.201  51.042  1.00 50.48           C  
ATOM   1391  CD2 HIS A  90     -71.760 -11.867  50.782  1.00 50.48           C  
ATOM   1392  HD2 HIS A  90     -70.988 -11.154  50.532  1.00 50.48           H  
ATOM   1393  ND1 HIS A  90     -72.808 -13.724  51.359  1.00 50.48           N  
ATOM   1394  HD1 HIS A  90     -73.020 -14.701  51.501  1.00 50.48           H  
ATOM   1395  CE1 HIS A  90     -73.712 -12.731  51.296  1.00 50.48           C  
ATOM   1396  HE1 HIS A  90     -74.774 -12.839  51.463  1.00 50.48           H  
ATOM   1397  NE2 HIS A  90     -73.120 -11.583  50.948  1.00 50.48           N  
ATOM   1398  N   LYS A  91     -68.430 -16.401  53.335  1.00 44.03           N  
ATOM   1399  H   LYS A  91     -67.445 -16.529  53.517  1.00 44.03           H  
ATOM   1400  CA  LYS A  91     -69.208 -17.671  53.422  1.00 44.03           C  
ATOM   1401  HA  LYS A  91     -68.542 -18.434  53.825  1.00 44.03           H  
ATOM   1402  C   LYS A  91     -69.619 -18.168  52.028  1.00 44.03           C  
ATOM   1403  CB  LYS A  91     -70.445 -17.588  54.351  1.00 44.03           C  
ATOM   1404  HB2 LYS A  91     -70.853 -16.577  54.340  1.00 44.03           H  
ATOM   1405  HB3 LYS A  91     -71.214 -18.247  53.949  1.00 44.03           H  
ATOM   1406  O   LYS A  91     -70.309 -17.440  51.339  1.00 44.03           O  
ATOM   1407  CG  LYS A  91     -70.201 -18.014  55.809  1.00 44.03           C  
ATOM   1408  HG2 LYS A  91     -69.751 -19.007  55.831  1.00 44.03           H  
ATOM   1409  HG3 LYS A  91     -69.524 -17.305  56.286  1.00 44.03           H  
ATOM   1410  CD  LYS A  91     -71.540 -18.051  56.570  1.00 44.03           C  
ATOM   1411  HD2 LYS A  91     -72.194 -18.779  56.090  1.00 44.03           H  
ATOM   1412  HD3 LYS A  91     -72.008 -17.069  56.503  1.00 44.03           H  
ATOM   1413  CE  LYS A  91     -71.355 -18.431  58.045  1.00 44.03           C  
ATOM   1414  HE2 LYS A  91     -70.688 -17.705  58.510  1.00 44.03           H  
ATOM   1415  HE3 LYS A  91     -70.877 -19.409  58.093  1.00 44.03           H  
ATOM   1416  NZ  LYS A  91     -72.657 -18.464  58.763  1.00 44.03           N  
ATOM   1417  HZ1 LYS A  91     -72.530 -18.715  59.733  1.00 44.03           H  
ATOM   1418  HZ2 LYS A  91     -73.278 -19.138  58.339  1.00 44.03           H  
ATOM   1419  HZ3 LYS A  91     -73.108 -17.560  58.726  1.00 44.03           H  
ATOM   1420  N   SER A  92     -69.359 -19.379  51.546  1.00 44.03           N  
ATOM   1421  H   SER A  92     -69.823 -19.499  50.656  1.00 44.03           H  
ATOM   1422  CA  SER A  92     -68.667 -20.592  51.996  1.00 44.03           C  
ATOM   1423  HA  SER A  92     -67.583 -20.477  51.977  1.00 44.03           H  
ATOM   1424  C   SER A  92     -69.114 -21.653  50.984  1.00 44.03           C  
ATOM   1425  CB  SER A  92     -69.152 -21.087  53.377  1.00 44.03           C  
ATOM   1426  HB2 SER A  92     -68.910 -22.144  53.486  1.00 44.03           H  
ATOM   1427  HB3 SER A  92     -68.622 -20.546  54.162  1.00 44.03           H  
ATOM   1428  O   SER A  92     -70.309 -21.907  50.951  1.00 44.03           O  
ATOM   1429  OG  SER A  92     -70.543 -20.899  53.555  1.00 44.03           O  
ATOM   1430  HG  SER A  92     -70.974 -21.300  52.796  1.00 44.03           H  
ATOM   1431  N   GLU A  93     -68.225 -22.282  50.210  1.00 43.08           N  
ATOM   1432  H   GLU A  93     -67.295 -21.904  50.093  1.00 43.08           H  
ATOM   1433  CA  GLU A  93     -68.458 -23.652  49.716  1.00 43.08           C  
ATOM   1434  HA  GLU A  93     -68.751 -24.232  50.591  1.00 43.08           H  
ATOM   1435  C   GLU A  93     -67.165 -24.296  49.174  1.00 43.08           C  
ATOM   1436  CB  GLU A  93     -69.631 -23.768  48.711  1.00 43.08           C  
ATOM   1437  HB2 GLU A  93     -70.068 -22.787  48.528  1.00 43.08           H  
ATOM   1438  HB3 GLU A  93     -69.270 -24.159  47.759  1.00 43.08           H  
ATOM   1439  O   GLU A  93     -66.497 -23.813  48.266  1.00 43.08           O  
ATOM   1440  CG  GLU A  93     -70.696 -24.731  49.283  1.00 43.08           C  
ATOM   1441  HG2 GLU A  93     -70.249 -25.723  49.355  1.00 43.08           H  
ATOM   1442  HG3 GLU A  93     -70.948 -24.416  50.296  1.00 43.08           H  
ATOM   1443  CD  GLU A  93     -71.998 -24.814  48.471  1.00 43.08           C  
ATOM   1444  OE1 GLU A  93     -72.817 -25.693  48.821  1.00 43.08           O  
ATOM   1445  OE2 GLU A  93     -72.166 -24.005  47.533  1.00 43.08           O  
ATOM   1446  N   LYS A  94     -66.804 -25.397  49.827  1.00 47.68           N  
ATOM   1447  H   LYS A  94     -67.510 -25.696  50.485  1.00 47.68           H  
ATOM   1448  CA  LYS A  94     -65.897 -26.502  49.457  1.00 47.68           C  
ATOM   1449  HA  LYS A  94     -65.394 -26.303  48.510  1.00 47.68           H  
ATOM   1450  C   LYS A  94     -66.834 -27.736  49.306  1.00 47.68           C  
ATOM   1451  CB  LYS A  94     -64.916 -26.681  50.645  1.00 47.68           C  
ATOM   1452  HB2 LYS A  94     -64.842 -27.739  50.894  1.00 47.68           H  
ATOM   1453  HB3 LYS A  94     -65.342 -26.215  51.533  1.00 47.68           H  
ATOM   1454  O   LYS A  94     -67.954 -27.613  49.801  1.00 47.68           O  
ATOM   1455  CG  LYS A  94     -63.496 -26.127  50.451  1.00 47.68           C  
ATOM   1456  HG2 LYS A  94     -63.551 -25.051  50.284  1.00 47.68           H  
ATOM   1457  HG3 LYS A  94     -63.038 -26.600  49.582  1.00 47.68           H  
ATOM   1458  CD  LYS A  94     -62.647 -26.418  51.705  1.00 47.68           C  
ATOM   1459  HD2 LYS A  94     -63.149 -25.986  52.571  1.00 47.68           H  
ATOM   1460  HD3 LYS A  94     -62.574 -27.497  51.843  1.00 47.68           H  
ATOM   1461  CE  LYS A  94     -61.240 -25.816  51.587  1.00 47.68           C  
ATOM   1462  HE2 LYS A  94     -61.341 -24.747  51.404  1.00 47.68           H  
ATOM   1463  HE3 LYS A  94     -60.745 -26.252  50.719  1.00 47.68           H  
ATOM   1464  NZ  LYS A  94     -60.430 -26.047  52.815  1.00 47.68           N  
ATOM   1465  HZ1 LYS A  94     -60.311 -27.035  52.990  1.00 47.68           H  
ATOM   1466  HZ2 LYS A  94     -59.517 -25.627  52.716  1.00 47.68           H  
ATOM   1467  HZ3 LYS A  94     -60.880 -25.627  53.616  1.00 47.68           H  
ATOM   1468  N   PRO A  95     -66.422 -28.955  48.872  1.00 44.25           N  
ATOM   1469  CA  PRO A  95     -65.100 -29.432  48.425  1.00 44.25           C  
ATOM   1470  HA  PRO A  95     -64.448 -28.600  48.159  1.00 44.25           H  
ATOM   1471  C   PRO A  95     -65.114 -30.485  47.260  1.00 44.25           C  
ATOM   1472  CB  PRO A  95     -64.592 -30.147  49.695  1.00 44.25           C  
ATOM   1473  HB2 PRO A  95     -64.081 -31.080  49.455  1.00 44.25           H  
ATOM   1474  HB3 PRO A  95     -63.909 -29.519  50.267  1.00 44.25           H  
ATOM   1475  O   PRO A  95     -66.154 -30.973  46.851  1.00 44.25           O  
ATOM   1476  CG  PRO A  95     -65.842 -30.507  50.511  1.00 44.25           C  
ATOM   1477  HG2 PRO A  95     -65.869 -29.925  51.432  1.00 44.25           H  
ATOM   1478  HG3 PRO A  95     -65.892 -31.573  50.730  1.00 44.25           H  
ATOM   1479  CD  PRO A  95     -66.987 -30.089  49.602  1.00 44.25           C  
ATOM   1480  HD2 PRO A  95     -67.868 -29.860  50.202  1.00 44.25           H  
ATOM   1481  HD3 PRO A  95     -67.255 -30.902  48.928  1.00 44.25           H  
ATOM   1482  N   LYS A  96     -63.900 -30.923  46.863  1.00 44.55           N  
ATOM   1483  H   LYS A  96     -63.139 -30.303  47.102  1.00 44.55           H  
ATOM   1484  CA  LYS A  96     -63.471 -32.299  46.475  1.00 44.55           C  
ATOM   1485  HA  LYS A  96     -62.408 -32.239  46.243  1.00 44.55           H  
ATOM   1486  C   LYS A  96     -64.093 -33.012  45.254  1.00 44.55           C  
ATOM   1487  CB  LYS A  96     -63.593 -33.238  47.696  1.00 44.55           C  
ATOM   1488  HB2 LYS A  96     -64.584 -33.113  48.131  1.00 44.55           H  
ATOM   1489  HB3 LYS A  96     -63.530 -34.272  47.357  1.00 44.55           H  
ATOM   1490  O   LYS A  96     -65.218 -33.483  45.303  1.00 44.55           O  
ATOM   1491  CG  LYS A  96     -62.506 -33.047  48.768  1.00 44.55           C  
ATOM   1492  HG2 LYS A  96     -61.582 -33.501  48.413  1.00 44.55           H  
ATOM   1493  HG3 LYS A  96     -62.297 -31.991  48.944  1.00 44.55           H  
ATOM   1494  CD  LYS A  96     -62.939 -33.738  50.070  1.00 44.55           C  
ATOM   1495  HD2 LYS A  96     -62.997 -34.810  49.879  1.00 44.55           H  
ATOM   1496  HD3 LYS A  96     -63.928 -33.386  50.362  1.00 44.55           H  
ATOM   1497  CE  LYS A  96     -61.951 -33.470  51.211  1.00 44.55           C  
ATOM   1498  HE2 LYS A  96     -60.944 -33.668  50.842  1.00 44.55           H  
ATOM   1499  HE3 LYS A  96     -62.012 -32.420  51.497  1.00 44.55           H  
ATOM   1500  NZ  LYS A  96     -62.233 -34.353  52.373  1.00 44.55           N  
ATOM   1501  HZ1 LYS A  96     -62.146 -35.319  52.091  1.00 44.55           H  
ATOM   1502  HZ2 LYS A  96     -61.575 -34.199  53.123  1.00 44.55           H  
ATOM   1503  HZ3 LYS A  96     -63.174 -34.221  52.716  1.00 44.55           H  
ATOM   1504  N   HIS A  97     -63.219 -33.347  44.297  1.00 50.51           N  
ATOM   1505  H   HIS A  97     -62.373 -32.801  44.213  1.00 50.51           H  
ATOM   1506  CA  HIS A  97     -63.114 -34.710  43.762  1.00 50.51           C  
ATOM   1507  HA  HIS A  97     -63.444 -35.397  44.542  1.00 50.51           H  
ATOM   1508  C   HIS A  97     -61.643 -35.051  43.453  1.00 50.51           C  
ATOM   1509  CB  HIS A  97     -64.038 -34.932  42.550  1.00 50.51           C  
ATOM   1510  HB2 HIS A  97     -63.466 -35.350  41.722  1.00 50.51           H  
ATOM   1511  HB3 HIS A  97     -64.457 -33.983  42.215  1.00 50.51           H  
ATOM   1512  O   HIS A  97     -60.983 -34.378  42.664  1.00 50.51           O  
ATOM   1513  CG  HIS A  97     -65.163 -35.886  42.872  1.00 50.51           C  
ATOM   1514  CD2 HIS A  97     -66.430 -35.556  43.275  1.00 50.51           C  
ATOM   1515  HD2 HIS A  97     -66.816 -34.555  43.406  1.00 50.51           H  
ATOM   1516  ND1 HIS A  97     -65.078 -37.261  42.884  1.00 50.51           N  
ATOM   1517  HD1 HIS A  97     -64.272 -37.811  42.622  1.00 50.51           H  
ATOM   1518  CE1 HIS A  97     -66.272 -37.745  43.270  1.00 50.51           C  
ATOM   1519  HE1 HIS A  97     -66.518 -38.793  43.361  1.00 50.51           H  
ATOM   1520  NE2 HIS A  97     -67.126 -36.743  43.523  1.00 50.51           N  
ATOM   1521  N   GLU A  98     -61.133 -36.077  44.136  1.00 45.97           N  
ATOM   1522  H   GLU A  98     -61.757 -36.546  44.777  1.00 45.97           H  
ATOM   1523  CA  GLU A  98     -59.966 -36.879  43.753  1.00 45.97           C  
ATOM   1524  HA  GLU A  98     -59.143 -36.241  43.432  1.00 45.97           H  
ATOM   1525  C   GLU A  98     -60.370 -37.830  42.612  1.00 45.97           C  
ATOM   1526  CB  GLU A  98     -59.537 -37.747  44.959  1.00 45.97           C  
ATOM   1527  HB2 GLU A  98     -58.791 -38.467  44.623  1.00 45.97           H  
ATOM   1528  HB3 GLU A  98     -60.411 -38.302  45.299  1.00 45.97           H  
ATOM   1529  O   GLU A  98     -61.540 -38.213  42.541  1.00 45.97           O  
ATOM   1530  CG  GLU A  98     -58.935 -36.961  46.135  1.00 45.97           C  
ATOM   1531  HG2 GLU A  98     -59.603 -36.138  46.393  1.00 45.97           H  
ATOM   1532  HG3 GLU A  98     -57.989 -36.527  45.812  1.00 45.97           H  
ATOM   1533  CD  GLU A  98     -58.726 -37.822  47.395  1.00 45.97           C  
ATOM   1534  OE1 GLU A  98     -57.691 -37.617  48.067  1.00 45.97           O  
ATOM   1535  OE2 GLU A  98     -59.641 -38.607  47.726  1.00 45.97           O  
ATOM   1536  N   THR A  99     -59.426 -38.246  41.755  1.00 47.44           N  
ATOM   1537  H   THR A  99     -58.643 -37.620  41.626  1.00 47.44           H  
ATOM   1538  CA  THR A  99     -59.112 -39.664  41.431  1.00 47.44           C  
ATOM   1539  HA  THR A  99     -58.543 -40.058  42.273  1.00 47.44           H  
ATOM   1540  C   THR A  99     -58.215 -39.819  40.188  1.00 47.44           C  
ATOM   1541  CB  THR A  99     -60.323 -40.608  41.243  1.00 47.44           C  
ATOM   1542  HB  THR A  99     -60.014 -41.460  40.637  1.00 47.44           H  
ATOM   1543  O   THR A  99     -58.345 -39.087  39.216  1.00 47.44           O  
ATOM   1544  CG2 THR A  99     -60.815 -41.183  42.577  1.00 47.44           C  
ATOM   1545 HG21 THR A  99     -61.810 -41.609  42.446  1.00 47.44           H  
ATOM   1546 HG22 THR A  99     -60.140 -41.978  42.894  1.00 47.44           H  
ATOM   1547 HG23 THR A  99     -60.847 -40.428  43.363  1.00 47.44           H  
ATOM   1548  OG1 THR A  99     -61.396 -39.998  40.581  1.00 47.44           O  
ATOM   1549  HG1 THR A  99     -61.644 -39.256  41.137  1.00 47.44           H  
ATOM   1550  N   ALA A 100     -57.345 -40.839  40.268  1.00 47.08           N  
ATOM   1551  H   ALA A 100     -57.304 -41.287  41.173  1.00 47.08           H  
ATOM   1552  CA  ALA A 100     -56.688 -41.621  39.206  1.00 47.08           C  
ATOM   1553  HA  ALA A 100     -56.105 -42.373  39.737  1.00 47.08           H  
ATOM   1554  C   ALA A 100     -55.689 -40.891  38.271  1.00 47.08           C  
ATOM   1555  CB  ALA A 100     -57.776 -42.397  38.459  1.00 47.08           C  
ATOM   1556  HB1 ALA A 100     -58.381 -42.978  39.155  1.00 47.08           H  
ATOM   1557  HB2 ALA A 100     -58.418 -41.702  37.917  1.00 47.08           H  
ATOM   1558  HB3 ALA A 100     -57.312 -43.074  37.742  1.00 47.08           H  
ATOM   1559  O   ALA A 100     -56.057 -40.073  37.443  1.00 47.08           O  
ATOM   1560  N   ALA A 101     -54.367 -41.062  38.398  1.00 44.26           N  
ATOM   1561  H   ALA A 101     -53.906 -40.234  38.050  1.00 44.26           H  
ATOM   1562  CA  ALA A 101     -53.565 -42.275  38.157  1.00 44.26           C  
ATOM   1563  HA  ALA A 101     -52.527 -41.957  38.259  1.00 44.26           H  
ATOM   1564  C   ALA A 101     -53.701 -42.837  36.725  1.00 44.26           C  
ATOM   1565  CB  ALA A 101     -53.759 -43.357  39.233  1.00 44.26           C  
ATOM   1566  HB1 ALA A 101     -54.710 -43.869  39.083  1.00 44.26           H  
ATOM   1567  HB2 ALA A 101     -53.728 -42.912  40.227  1.00 44.26           H  
ATOM   1568  HB3 ALA A 101     -52.962 -44.096  39.151  1.00 44.26           H  
ATOM   1569  O   ALA A 101     -54.765 -43.311  36.353  1.00 44.26           O  
ATOM   1570  N   VAL A 102     -52.600 -42.824  35.957  1.00 48.90           N  
ATOM   1571  H   VAL A 102     -51.952 -42.080  36.171  1.00 48.90           H  
ATOM   1572  CA  VAL A 102     -51.946 -43.996  35.324  1.00 48.90           C  
ATOM   1573  HA  VAL A 102     -51.323 -44.448  36.096  1.00 48.90           H  
ATOM   1574  C   VAL A 102     -50.986 -43.541  34.206  1.00 48.90           C  
ATOM   1575  CB  VAL A 102     -52.895 -45.131  34.850  1.00 48.90           C  
ATOM   1576  HB  VAL A 102     -53.757 -44.712  34.331  1.00 48.90           H  
ATOM   1577  O   VAL A 102     -51.340 -42.905  33.215  1.00 48.90           O  
ATOM   1578  CG1 VAL A 102     -52.199 -46.138  33.917  1.00 48.90           C  
ATOM   1579 HG11 VAL A 102     -51.897 -45.658  32.987  1.00 48.90           H  
ATOM   1580 HG12 VAL A 102     -51.320 -46.569  34.397  1.00 48.90           H  
ATOM   1581 HG13 VAL A 102     -52.890 -46.940  33.655  1.00 48.90           H  
ATOM   1582  CG2 VAL A 102     -53.347 -46.012  36.034  1.00 48.90           C  
ATOM   1583 HG21 VAL A 102     -54.083 -46.737  35.685  1.00 48.90           H  
ATOM   1584 HG22 VAL A 102     -52.498 -46.551  36.456  1.00 48.90           H  
ATOM   1585 HG23 VAL A 102     -53.813 -45.441  36.837  1.00 48.90           H  
ATOM   1586  N   SER A 103     -49.728 -43.914  34.409  1.00 51.25           N  
ATOM   1587  H   SER A 103     -49.575 -44.490  35.225  1.00 51.25           H  
ATOM   1588  CA  SER A 103     -48.555 -43.836  33.537  1.00 51.25           C  
ATOM   1589  HA  SER A 103     -48.270 -42.797  33.375  1.00 51.25           H  
ATOM   1590  C   SER A 103     -48.709 -44.556  32.196  1.00 51.25           C  
ATOM   1591  CB  SER A 103     -47.444 -44.578  34.290  1.00 51.25           C  
ATOM   1592  HB2 SER A 103     -46.577 -44.706  33.642  1.00 51.25           H  
ATOM   1593  HB3 SER A 103     -47.147 -44.000  35.165  1.00 51.25           H  
ATOM   1594  O   SER A 103     -49.173 -45.692  32.177  1.00 51.25           O  
ATOM   1595  OG  SER A 103     -47.931 -45.846  34.714  1.00 51.25           O  
ATOM   1596  HG  SER A 103     -48.347 -46.271  33.960  1.00 51.25           H  
ATOM   1597  N   HIS A 104     -48.205 -43.962  31.109  1.00 58.40           N  
ATOM   1598  H   HIS A 104     -47.857 -43.016  31.174  1.00 58.40           H  
ATOM   1599  CA  HIS A 104     -47.940 -44.662  29.848  1.00 58.40           C  
ATOM   1600  HA  HIS A 104     -47.939 -45.736  30.037  1.00 58.40           H  
ATOM   1601  C   HIS A 104     -46.541 -44.267  29.347  1.00 58.40           C  
ATOM   1602  CB  HIS A 104     -49.040 -44.393  28.809  1.00 58.40           C  
ATOM   1603  HB2 HIS A 104     -48.799 -44.940  27.898  1.00 58.40           H  
ATOM   1604  HB3 HIS A 104     -49.047 -43.331  28.563  1.00 58.40           H  
ATOM   1605  O   HIS A 104     -46.207 -43.087  29.243  1.00 58.40           O  
ATOM   1606  CG  HIS A 104     -50.434 -44.779  29.257  1.00 58.40           C  
ATOM   1607  CD2 HIS A 104     -51.318 -45.578  28.584  1.00 58.40           C  
ATOM   1608  HD2 HIS A 104     -51.139 -46.073  27.641  1.00 58.40           H  
ATOM   1609  ND1 HIS A 104     -51.094 -44.338  30.386  1.00 58.40           N  
ATOM   1610  HD1 HIS A 104     -50.751 -43.704  31.093  1.00 58.40           H  
ATOM   1611  CE1 HIS A 104     -52.311 -44.890  30.416  1.00 58.40           C  
ATOM   1612  HE1 HIS A 104     -53.055 -44.720  31.181  1.00 58.40           H  
ATOM   1613  NE2 HIS A 104     -52.499 -45.646  29.329  1.00 58.40           N  
ATOM   1614  N   ALA A 105     -45.716 -45.291  29.144  1.00 56.86           N  
ATOM   1615  H   ALA A 105     -46.132 -46.209  29.208  1.00 56.86           H  
ATOM   1616  CA  ALA A 105     -44.289 -45.278  28.833  1.00 56.86           C  
ATOM   1617  HA  ALA A 105     -43.806 -44.524  29.455  1.00 56.86           H  
ATOM   1618  C   ALA A 105     -43.990 -44.960  27.343  1.00 56.86           C  
ATOM   1619  CB  ALA A 105     -43.794 -46.673  29.248  1.00 56.86           C  
ATOM   1620  HB1 ALA A 105     -42.710 -46.750  29.163  1.00 56.86           H  
ATOM   1621  HB2 ALA A 105     -44.064 -46.868  30.285  1.00 56.86           H  
ATOM   1622  HB3 ALA A 105     -44.247 -47.430  28.608  1.00 56.86           H  
ATOM   1623  O   ALA A 105     -44.907 -44.988  26.522  1.00 56.86           O  
ATOM   1624  N   PRO A 106     -42.724 -44.681  26.961  1.00 46.38           N  
ATOM   1625  CA  PRO A 106     -42.357 -44.273  25.607  1.00 46.38           C  
ATOM   1626  HA  PRO A 106     -43.164 -43.698  25.152  1.00 46.38           H  
ATOM   1627  C   PRO A 106     -42.029 -45.479  24.711  1.00 46.38           C  
ATOM   1628  CB  PRO A 106     -41.138 -43.367  25.810  1.00 46.38           C  
ATOM   1629  HB2 PRO A 106     -41.473 -42.366  26.081  1.00 46.38           H  
ATOM   1630  HB3 PRO A 106     -40.501 -43.324  24.927  1.00 46.38           H  
ATOM   1631  O   PRO A 106     -41.291 -46.375  25.120  1.00 46.38           O  
ATOM   1632  CG  PRO A 106     -40.420 -44.000  27.004  1.00 46.38           C  
ATOM   1633  HG2 PRO A 106     -39.892 -43.249  27.592  1.00 46.38           H  
ATOM   1634  HG3 PRO A 106     -39.724 -44.762  26.653  1.00 46.38           H  
ATOM   1635  CD  PRO A 106     -41.538 -44.661  27.812  1.00 46.38           C  
ATOM   1636  HD2 PRO A 106     -41.232 -45.674  28.074  1.00 46.38           H  
ATOM   1637  HD3 PRO A 106     -41.731 -44.075  28.711  1.00 46.38           H  
ATOM   1638  N   VAL A 107     -42.496 -45.473  23.457  1.00 52.13           N  
ATOM   1639  H   VAL A 107     -43.137 -44.745  23.175  1.00 52.13           H  
ATOM   1640  CA  VAL A 107     -42.084 -46.443  22.428  1.00 52.13           C  
ATOM   1641  HA  VAL A 107     -41.150 -46.900  22.754  1.00 52.13           H  
ATOM   1642  C   VAL A 107     -41.802 -45.724  21.107  1.00 52.13           C  
ATOM   1643  CB  VAL A 107     -43.092 -47.601  22.259  1.00 52.13           C  
ATOM   1644  HB  VAL A 107     -44.059 -47.202  21.953  1.00 52.13           H  
ATOM   1645  O   VAL A 107     -42.578 -44.901  20.634  1.00 52.13           O  
ATOM   1646  CG1 VAL A 107     -42.618 -48.615  21.208  1.00 52.13           C  
ATOM   1647 HG11 VAL A 107     -41.624 -48.989  21.453  1.00 52.13           H  
ATOM   1648 HG12 VAL A 107     -43.314 -49.453  21.166  1.00 52.13           H  
ATOM   1649 HG13 VAL A 107     -42.612 -48.156  20.220  1.00 52.13           H  
ATOM   1650  CG2 VAL A 107     -43.271 -48.378  23.572  1.00 52.13           C  
ATOM   1651 HG21 VAL A 107     -42.310 -48.747  23.931  1.00 52.13           H  
ATOM   1652 HG22 VAL A 107     -43.715 -47.735  24.332  1.00 52.13           H  
ATOM   1653 HG23 VAL A 107     -43.945 -49.220  23.417  1.00 52.13           H  
ATOM   1654  N   LYS A 108     -40.624 -46.037  20.559  1.00 44.88           N  
ATOM   1655  H   LYS A 108     -40.118 -46.766  21.041  1.00 44.88           H  
ATOM   1656  CA  LYS A 108     -40.104 -45.651  19.246  1.00 44.88           C  
ATOM   1657  HA  LYS A 108     -40.096 -44.565  19.142  1.00 44.88           H  
ATOM   1658  C   LYS A 108     -40.953 -46.252  18.130  1.00 44.88           C  
ATOM   1659  CB  LYS A 108     -38.694 -46.250  19.091  1.00 44.88           C  
ATOM   1660  HB2 LYS A 108     -38.743 -47.310  19.340  1.00 44.88           H  
ATOM   1661  HB3 LYS A 108     -38.400 -46.177  18.044  1.00 44.88           H  
ATOM   1662  O   LYS A 108     -41.204 -47.452  18.155  1.00 44.88           O  
ATOM   1663  CG  LYS A 108     -37.595 -45.587  19.926  1.00 44.88           C  
ATOM   1664  HG2 LYS A 108     -37.380 -44.600  19.516  1.00 44.88           H  
ATOM   1665  HG3 LYS A 108     -37.922 -45.482  20.961  1.00 44.88           H  
ATOM   1666  CD  LYS A 108     -36.332 -46.462  19.886  1.00 44.88           C  
ATOM   1667  HD2 LYS A 108     -36.083 -46.689  18.849  1.00 44.88           H  
ATOM   1668  HD3 LYS A 108     -36.539 -47.394  20.413  1.00 44.88           H  
ATOM   1669  CE  LYS A 108     -35.148 -45.746  20.543  1.00 44.88           C  
ATOM   1670  HE2 LYS A 108     -35.451 -45.416  21.537  1.00 44.88           H  
ATOM   1671  HE3 LYS A 108     -34.912 -44.858  19.956  1.00 44.88           H  
ATOM   1672  NZ  LYS A 108     -33.961 -46.635  20.638  1.00 44.88           N  
ATOM   1673  HZ1 LYS A 108     -33.684 -46.957  19.722  1.00 44.88           H  
ATOM   1674  HZ2 LYS A 108     -34.171 -47.441  21.210  1.00 44.88           H  
ATOM   1675  HZ3 LYS A 108     -33.183 -46.145  21.057  1.00 44.88           H  
ATOM   1676  N   GLU A 109     -41.198 -45.480  17.077  1.00 51.25           N  
ATOM   1677  H   GLU A 109     -41.028 -44.486  17.126  1.00 51.25           H  
ATOM   1678  CA  GLU A 109     -41.680 -46.019  15.809  1.00 51.25           C  
ATOM   1679  HA  GLU A 109     -41.535 -47.099  15.835  1.00 51.25           H  
ATOM   1680  C   GLU A 109     -40.839 -45.471  14.651  1.00 51.25           C  
ATOM   1681  CB  GLU A 109     -43.189 -45.785  15.671  1.00 51.25           C  
ATOM   1682  HB2 GLU A 109     -43.381 -44.799  15.245  1.00 51.25           H  
ATOM   1683  HB3 GLU A 109     -43.608 -45.797  16.677  1.00 51.25           H  
ATOM   1684  O   GLU A 109     -40.707 -44.267  14.445  1.00 51.25           O  
ATOM   1685  CG  GLU A 109     -43.878 -46.872  14.822  1.00 51.25           C  
ATOM   1686  HG2 GLU A 109     -43.175 -47.678  14.610  1.00 51.25           H  
ATOM   1687  HG3 GLU A 109     -44.152 -46.440  13.860  1.00 51.25           H  
ATOM   1688  CD  GLU A 109     -45.128 -47.460  15.500  1.00 51.25           C  
ATOM   1689  OE1 GLU A 109     -45.363 -48.670  15.281  1.00 51.25           O  
ATOM   1690  OE2 GLU A 109     -45.834 -46.701  16.198  1.00 51.25           O  
ATOM   1691  N   ALA A 110     -40.204 -46.400  13.942  1.00 42.81           N  
ATOM   1692  H   ALA A 110     -40.412 -47.361  14.172  1.00 42.81           H  
ATOM   1693  CA  ALA A 110     -39.449 -46.201  12.718  1.00 42.81           C  
ATOM   1694  HA  ALA A 110     -39.339 -45.136  12.513  1.00 42.81           H  
ATOM   1695  C   ALA A 110     -40.215 -46.869  11.571  1.00 42.81           C  
ATOM   1696  CB  ALA A 110     -38.063 -46.839  12.898  1.00 42.81           C  
ATOM   1697  HB1 ALA A 110     -37.478 -46.706  11.988  1.00 42.81           H  
ATOM   1698  HB2 ALA A 110     -38.165 -47.904  13.108  1.00 42.81           H  
ATOM   1699  HB3 ALA A 110     -37.542 -46.358  13.726  1.00 42.81           H  
ATOM   1700  O   ALA A 110     -40.706 -47.980  11.765  1.00 42.81           O  
ATOM   1701  N   ARG A 111     -40.283 -46.202  10.407  1.00 47.12           N  
ATOM   1702  H   ARG A 111     -40.040 -45.224  10.474  1.00 47.12           H  
ATOM   1703  CA  ARG A 111     -40.632 -46.657   9.030  1.00 47.12           C  
ATOM   1704  HA  ARG A 111     -39.814 -47.231   8.594  1.00 47.12           H  
ATOM   1705  C   ARG A 111     -40.815 -45.351   8.208  1.00 47.12           C  
ATOM   1706  CB  ARG A 111     -41.939 -47.496   9.063  1.00 47.12           C  
ATOM   1707  HB2 ARG A 111     -42.573 -47.103   9.858  1.00 47.12           H  
ATOM   1708  HB3 ARG A 111     -42.498 -47.357   8.138  1.00 47.12           H  
ATOM   1709  O   ARG A 111     -41.409 -44.427   8.737  1.00 47.12           O  
ATOM   1710  CG  ARG A 111     -41.727 -49.020   9.261  1.00 47.12           C  
ATOM   1711  HG2 ARG A 111     -40.792 -49.222   9.783  1.00 47.12           H  
ATOM   1712  HG3 ARG A 111     -41.628 -49.489   8.281  1.00 47.12           H  
ATOM   1713  CD  ARG A 111     -42.905 -49.678  10.006  1.00 47.12           C  
ATOM   1714  HD2 ARG A 111     -43.745 -49.791   9.320  1.00 47.12           H  
ATOM   1715  HD3 ARG A 111     -43.223 -49.004  10.801  1.00 47.12           H  
ATOM   1716  NE  ARG A 111     -42.542 -50.961  10.652  1.00 47.12           N  
ATOM   1717  HE  ARG A 111     -41.854 -50.874  11.386  1.00 47.12           H  
ATOM   1718  NH1 ARG A 111     -44.089 -52.368   9.682  1.00 47.12           N  
ATOM   1719 HH11 ARG A 111     -44.482 -51.574   9.196  1.00 47.12           H  
ATOM   1720 HH12 ARG A 111     -44.588 -53.246   9.705  1.00 47.12           H  
ATOM   1721  NH2 ARG A 111     -42.810 -53.121  11.337  1.00 47.12           N  
ATOM   1722 HH21 ARG A 111     -42.157 -52.957  12.090  1.00 47.12           H  
ATOM   1723 HH22 ARG A 111     -43.309 -53.998  11.306  1.00 47.12           H  
ATOM   1724  CZ  ARG A 111     -43.143 -52.137  10.549  1.00 47.12           C  
ATOM   1725  N   LYS A 112     -40.372 -45.134   6.962  1.00 43.75           N  
ATOM   1726  H   LYS A 112     -40.549 -44.184   6.668  1.00 43.75           H  
ATOM   1727  CA  LYS A 112     -39.929 -46.008   5.862  1.00 43.75           C  
ATOM   1728  HA  LYS A 112     -39.175 -46.713   6.213  1.00 43.75           H  
ATOM   1729  C   LYS A 112     -39.363 -45.130   4.703  1.00 43.75           C  
ATOM   1730  CB  LYS A 112     -41.199 -46.727   5.351  1.00 43.75           C  
ATOM   1731  HB2 LYS A 112     -41.634 -46.155   4.531  1.00 43.75           H  
ATOM   1732  HB3 LYS A 112     -41.958 -46.739   6.134  1.00 43.75           H  
ATOM   1733  O   LYS A 112     -39.929 -44.073   4.464  1.00 43.75           O  
ATOM   1734  CG  LYS A 112     -40.995 -48.173   4.892  1.00 43.75           C  
ATOM   1735  HG2 LYS A 112     -40.386 -48.189   3.987  1.00 43.75           H  
ATOM   1736  HG3 LYS A 112     -40.490 -48.735   5.678  1.00 43.75           H  
ATOM   1737  CD  LYS A 112     -42.370 -48.806   4.615  1.00 43.75           C  
ATOM   1738  HD2 LYS A 112     -42.886 -48.200   3.871  1.00 43.75           H  
ATOM   1739  HD3 LYS A 112     -42.957 -48.809   5.533  1.00 43.75           H  
ATOM   1740  CE  LYS A 112     -42.234 -50.240   4.089  1.00 43.75           C  
ATOM   1741  HE2 LYS A 112     -41.758 -50.855   4.852  1.00 43.75           H  
ATOM   1742  HE3 LYS A 112     -41.578 -50.223   3.219  1.00 43.75           H  
ATOM   1743  NZ  LYS A 112     -43.554 -50.812   3.710  1.00 43.75           N  
ATOM   1744  HZ1 LYS A 112     -43.446 -51.749   3.348  1.00 43.75           H  
ATOM   1745  HZ2 LYS A 112     -44.188 -50.839   4.496  1.00 43.75           H  
ATOM   1746  HZ3 LYS A 112     -43.979 -50.256   2.983  1.00 43.75           H  
ATOM   1747  N   ALA A 113     -38.291 -45.610   4.046  1.00 46.01           N  
ATOM   1748  H   ALA A 113     -37.853 -46.387   4.520  1.00 46.01           H  
ATOM   1749  CA  ALA A 113     -37.807 -45.498   2.636  1.00 46.01           C  
ATOM   1750  HA  ALA A 113     -36.718 -45.514   2.679  1.00 46.01           H  
ATOM   1751  C   ALA A 113     -38.169 -44.272   1.743  1.00 46.01           C  
ATOM   1752  CB  ALA A 113     -38.252 -46.798   1.956  1.00 46.01           C  
ATOM   1753  HB1 ALA A 113     -37.874 -47.663   2.501  1.00 46.01           H  
ATOM   1754  HB2 ALA A 113     -37.860 -46.827   0.940  1.00 46.01           H  
ATOM   1755  HB3 ALA A 113     -39.340 -46.831   1.904  1.00 46.01           H  
ATOM   1756  O   ALA A 113     -39.342 -43.949   1.617  1.00 46.01           O  
ATOM   1757  N   GLU A 114     -37.207 -43.510   1.174  1.00 40.97           N  
ATOM   1758  H   GLU A 114     -37.549 -42.560   1.202  1.00 40.97           H  
ATOM   1759  CA  GLU A 114     -36.432 -43.687  -0.108  1.00 40.97           C  
ATOM   1760  HA  GLU A 114     -35.830 -42.783  -0.195  1.00 40.97           H  
ATOM   1761  C   GLU A 114     -37.294 -43.660  -1.404  1.00 40.97           C  
ATOM   1762  CB  GLU A 114     -35.429 -44.868  -0.090  1.00 40.97           C  
ATOM   1763  HB2 GLU A 114     -35.493 -45.382  -1.049  1.00 40.97           H  
ATOM   1764  HB3 GLU A 114     -35.701 -45.591   0.680  1.00 40.97           H  
ATOM   1765  O   GLU A 114     -38.406 -44.182  -1.348  1.00 40.97           O  
ATOM   1766  CG  GLU A 114     -33.964 -44.421   0.124  1.00 40.97           C  
ATOM   1767  HG2 GLU A 114     -33.832 -44.145   1.171  1.00 40.97           H  
ATOM   1768  HG3 GLU A 114     -33.781 -43.530  -0.477  1.00 40.97           H  
ATOM   1769  CD  GLU A 114     -32.918 -45.487  -0.267  1.00 40.97           C  
ATOM   1770  OE1 GLU A 114     -31.744 -45.107  -0.503  1.00 40.97           O  
ATOM   1771  OE2 GLU A 114     -33.287 -46.675  -0.384  1.00 40.97           O  
ATOM   1772  N   PRO A 115     -36.845 -43.100  -2.569  1.00 49.62           N  
ATOM   1773  CA  PRO A 115     -35.543 -43.379  -3.207  1.00 49.62           C  
ATOM   1774  HA  PRO A 115     -34.818 -43.750  -2.483  1.00 49.62           H  
ATOM   1775  C   PRO A 115     -34.859 -42.226  -4.011  1.00 49.62           C  
ATOM   1776  CB  PRO A 115     -35.924 -44.524  -4.160  1.00 49.62           C  
ATOM   1777  HB2 PRO A 115     -35.221 -44.673  -4.979  1.00 49.62           H  
ATOM   1778  HB3 PRO A 115     -36.018 -45.448  -3.590  1.00 49.62           H  
ATOM   1779  O   PRO A 115     -35.293 -41.079  -4.045  1.00 49.62           O  
ATOM   1780  CG  PRO A 115     -37.306 -44.108  -4.677  1.00 49.62           C  
ATOM   1781  HG2 PRO A 115     -37.991 -44.956  -4.651  1.00 49.62           H  
ATOM   1782  HG3 PRO A 115     -37.237 -43.703  -5.686  1.00 49.62           H  
ATOM   1783  CD  PRO A 115     -37.760 -43.014  -3.708  1.00 49.62           C  
ATOM   1784  HD2 PRO A 115     -38.805 -43.160  -3.435  1.00 49.62           H  
ATOM   1785  HD3 PRO A 115     -37.665 -42.037  -4.182  1.00 49.62           H  
ATOM   1786  N   LYS A 116     -33.730 -42.601  -4.633  1.00 43.61           N  
ATOM   1787  H   LYS A 116     -33.569 -43.597  -4.591  1.00 43.61           H  
ATOM   1788  CA  LYS A 116     -32.658 -41.855  -5.325  1.00 43.61           C  
ATOM   1789  HA  LYS A 116     -32.407 -40.964  -4.751  1.00 43.61           H  
ATOM   1790  C   LYS A 116     -32.950 -41.439  -6.785  1.00 43.61           C  
ATOM   1791  CB  LYS A 116     -31.455 -42.823  -5.388  1.00 43.61           C  
ATOM   1792  HB2 LYS A 116     -30.631 -42.332  -5.906  1.00 43.61           H  
ATOM   1793  HB3 LYS A 116     -31.746 -43.687  -5.985  1.00 43.61           H  
ATOM   1794  O   LYS A 116     -33.676 -42.135  -7.483  1.00 43.61           O  
ATOM   1795  CG  LYS A 116     -30.934 -43.320  -4.030  1.00 43.61           C  
ATOM   1796  HG2 LYS A 116     -31.756 -43.682  -3.411  1.00 43.61           H  
ATOM   1797  HG3 LYS A 116     -30.447 -42.493  -3.513  1.00 43.61           H  
ATOM   1798  CD  LYS A 116     -29.942 -44.474  -4.220  1.00 43.61           C  
ATOM   1799  HD2 LYS A 116     -30.466 -45.314  -4.676  1.00 43.61           H  
ATOM   1800  HD3 LYS A 116     -29.121 -44.163  -4.866  1.00 43.61           H  
ATOM   1801  CE  LYS A 116     -29.402 -44.880  -2.845  1.00 43.61           C  
ATOM   1802  HE2 LYS A 116     -28.716 -44.111  -2.490  1.00 43.61           H  
ATOM   1803  HE3 LYS A 116     -30.239 -44.915  -2.147  1.00 43.61           H  
ATOM   1804  NZ  LYS A 116     -28.744 -46.206  -2.876  1.00 43.61           N  
ATOM   1805  HZ1 LYS A 116     -27.966 -46.218  -3.520  1.00 43.61           H  
ATOM   1806  HZ2 LYS A 116     -29.423 -46.904  -3.142  1.00 43.61           H  
ATOM   1807  HZ3 LYS A 116     -28.434 -46.442  -1.944  1.00 43.61           H  
ATOM   1808  N   HIS A 117     -32.226 -40.416  -7.264  1.00 45.96           N  
ATOM   1809  H   HIS A 117     -31.777 -39.823  -6.581  1.00 45.96           H  
ATOM   1810  CA  HIS A 117     -31.782 -40.179  -8.661  1.00 45.96           C  
ATOM   1811  HA  HIS A 117     -31.467 -41.119  -9.115  1.00 45.96           H  
ATOM   1812  C   HIS A 117     -30.590 -39.188  -8.567  1.00 45.96           C  
ATOM   1813  CB  HIS A 117     -32.949 -39.575  -9.472  1.00 45.96           C  
ATOM   1814  HB2 HIS A 117     -33.866 -40.105  -9.212  1.00 45.96           H  
ATOM   1815  HB3 HIS A 117     -33.091 -38.530  -9.199  1.00 45.96           H  
ATOM   1816  O   HIS A 117     -30.766 -38.131  -7.974  1.00 45.96           O  
ATOM   1817  CG  HIS A 117     -32.797 -39.676 -10.971  1.00 45.96           C  
ATOM   1818  CD2 HIS A 117     -33.816 -39.737 -11.884  1.00 45.96           C  
ATOM   1819  HD2 HIS A 117     -34.871 -39.709 -11.656  1.00 45.96           H  
ATOM   1820  ND1 HIS A 117     -31.624 -39.757 -11.687  1.00 45.96           N  
ATOM   1821  HD1 HIS A 117     -30.698 -39.520 -11.360  1.00 45.96           H  
ATOM   1822  CE1 HIS A 117     -31.931 -39.893 -12.984  1.00 45.96           C  
ATOM   1823  HE1 HIS A 117     -31.210 -39.911 -13.789  1.00 45.96           H  
ATOM   1824  NE2 HIS A 117     -33.258 -39.877 -13.159  1.00 45.96           N  
ATOM   1825  N   ASP A 118     -29.308 -39.438  -8.859  1.00 49.35           N  
ATOM   1826  H   ASP A 118     -28.766 -38.690  -8.450  1.00 49.35           H  
ATOM   1827  CA  ASP A 118     -28.513 -40.143  -9.884  1.00 49.35           C  
ATOM   1828  HA  ASP A 118     -27.565 -40.284  -9.365  1.00 49.35           H  
ATOM   1829  C   ASP A 118     -28.141 -39.279 -11.116  1.00 49.35           C  
ATOM   1830  CB  ASP A 118     -28.977 -41.578 -10.211  1.00 49.35           C  
ATOM   1831  HB2 ASP A 118     -29.799 -41.542 -10.926  1.00 49.35           H  
ATOM   1832  HB3 ASP A 118     -29.339 -42.044  -9.294  1.00 49.35           H  
ATOM   1833  O   ASP A 118     -29.013 -38.624 -11.681  1.00 49.35           O  
ATOM   1834  CG  ASP A 118     -27.849 -42.460 -10.770  1.00 49.35           C  
ATOM   1835  OD1 ASP A 118     -26.666 -42.084 -10.589  1.00 49.35           O  
ATOM   1836  OD2 ASP A 118     -28.183 -43.481 -11.402  1.00 49.35           O  
ATOM   1837  N   GLN A 119     -26.866 -39.395 -11.543  1.00 46.46           N  
ATOM   1838  H   GLN A 119     -26.353 -40.103 -11.038  1.00 46.46           H  
ATOM   1839  CA  GLN A 119     -26.196 -38.919 -12.784  1.00 46.46           C  
ATOM   1840  HA  GLN A 119     -25.323 -39.562 -12.899  1.00 46.46           H  
ATOM   1841  C   GLN A 119     -25.631 -37.468 -12.766  1.00 46.46           C  
ATOM   1842  CB  GLN A 119     -27.100 -39.221 -14.000  1.00 46.46           C  
ATOM   1843  HB2 GLN A 119     -27.983 -38.583 -13.971  1.00 46.46           H  
ATOM   1844  HB3 GLN A 119     -26.561 -38.977 -14.915  1.00 46.46           H  
ATOM   1845  O   GLN A 119     -26.350 -36.536 -12.446  1.00 46.46           O  
ATOM   1846  CG  GLN A 119     -27.540 -40.702 -14.049  1.00 46.46           C  
ATOM   1847  HG2 GLN A 119     -26.662 -41.342 -14.143  1.00 46.46           H  
ATOM   1848  HG3 GLN A 119     -28.054 -40.982 -13.129  1.00 46.46           H  
ATOM   1849  CD  GLN A 119     -28.485 -41.011 -15.196  1.00 46.46           C  
ATOM   1850  NE2 GLN A 119     -29.548 -41.746 -14.957  1.00 46.46           N  
ATOM   1851 HE21 GLN A 119     -29.667 -42.169 -14.047  1.00 46.46           H  
ATOM   1852 HE22 GLN A 119     -30.156 -41.970 -15.731  1.00 46.46           H  
ATOM   1853  OE1 GLN A 119     -28.276 -40.609 -16.329  1.00 46.46           O  
ATOM   1854  N   ARG A 120     -24.377 -37.132 -13.145  1.00 45.25           N  
ATOM   1855  H   ARG A 120     -24.191 -36.158 -12.949  1.00 45.25           H  
ATOM   1856  CA  ARG A 120     -23.312 -37.776 -13.959  1.00 45.25           C  
ATOM   1857  HA  ARG A 120     -23.181 -38.810 -13.641  1.00 45.25           H  
ATOM   1858  C   ARG A 120     -21.957 -36.994 -13.831  1.00 45.25           C  
ATOM   1859  CB  ARG A 120     -23.757 -37.692 -15.439  1.00 45.25           C  
ATOM   1860  HB2 ARG A 120     -24.707 -37.161 -15.509  1.00 45.25           H  
ATOM   1861  HB3 ARG A 120     -23.038 -37.108 -16.013  1.00 45.25           H  
ATOM   1862  O   ARG A 120     -22.014 -35.810 -13.505  1.00 45.25           O  
ATOM   1863  CG  ARG A 120     -23.905 -39.059 -16.115  1.00 45.25           C  
ATOM   1864  HG2 ARG A 120     -24.551 -39.711 -15.527  1.00 45.25           H  
ATOM   1865  HG3 ARG A 120     -22.921 -39.525 -16.175  1.00 45.25           H  
ATOM   1866  CD  ARG A 120     -24.465 -38.920 -17.539  1.00 45.25           C  
ATOM   1867  HD2 ARG A 120     -23.850 -38.213 -18.096  1.00 45.25           H  
ATOM   1868  HD3 ARG A 120     -24.372 -39.893 -18.022  1.00 45.25           H  
ATOM   1869  NE  ARG A 120     -25.874 -38.465 -17.560  1.00 45.25           N  
ATOM   1870  HE  ARG A 120     -26.115 -37.697 -16.950  1.00 45.25           H  
ATOM   1871  NH1 ARG A 120     -26.692 -39.943 -19.126  1.00 45.25           N  
ATOM   1872 HH11 ARG A 120     -27.488 -40.333 -19.610  1.00 45.25           H  
ATOM   1873 HH12 ARG A 120     -25.784 -40.380 -19.193  1.00 45.25           H  
ATOM   1874  NH2 ARG A 120     -28.059 -38.450 -18.204  1.00 45.25           N  
ATOM   1875 HH21 ARG A 120     -28.829 -38.956 -18.618  1.00 45.25           H  
ATOM   1876 HH22 ARG A 120     -28.266 -37.779 -17.478  1.00 45.25           H  
ATOM   1877  CZ  ARG A 120     -26.863 -38.956 -18.292  1.00 45.25           C  
ATOM   1878  N   PRO A 121     -20.770 -37.585 -14.134  1.00 45.25           N  
ATOM   1879  CA  PRO A 121     -19.434 -36.953 -14.022  1.00 45.25           C  
ATOM   1880  HA  PRO A 121     -19.497 -36.008 -13.483  1.00 45.25           H  
ATOM   1881  C   PRO A 121     -18.682 -36.714 -15.366  1.00 45.25           C  
ATOM   1882  CB  PRO A 121     -18.661 -37.973 -13.178  1.00 45.25           C  
ATOM   1883  HB2 PRO A 121     -18.961 -37.882 -12.134  1.00 45.25           H  
ATOM   1884  HB3 PRO A 121     -17.581 -37.863 -13.272  1.00 45.25           H  
ATOM   1885  O   PRO A 121     -18.944 -37.399 -16.350  1.00 45.25           O  
ATOM   1886  CG  PRO A 121     -19.152 -39.312 -13.740  1.00 45.25           C  
ATOM   1887  HG2 PRO A 121     -19.153 -40.083 -12.970  1.00 45.25           H  
ATOM   1888  HG3 PRO A 121     -18.520 -39.617 -14.575  1.00 45.25           H  
ATOM   1889  CD  PRO A 121     -20.569 -39.026 -14.250  1.00 45.25           C  
ATOM   1890  HD2 PRO A 121     -20.664 -39.340 -15.290  1.00 45.25           H  
ATOM   1891  HD3 PRO A 121     -21.275 -39.575 -13.627  1.00 45.25           H  
ATOM   1892  N   HIS A 122     -17.659 -35.838 -15.366  1.00 46.67           N  
ATOM   1893  H   HIS A 122     -17.540 -35.268 -14.541  1.00 46.67           H  
ATOM   1894  CA  HIS A 122     -16.569 -35.705 -16.371  1.00 46.67           C  
ATOM   1895  HA  HIS A 122     -16.435 -36.650 -16.898  1.00 46.67           H  
ATOM   1896  C   HIS A 122     -15.272 -35.337 -15.600  1.00 46.67           C  
ATOM   1897  CB  HIS A 122     -16.921 -34.591 -17.380  1.00 46.67           C  
ATOM   1898  HB2 HIS A 122     -17.095 -33.661 -16.840  1.00 46.67           H  
ATOM   1899  HB3 HIS A 122     -16.062 -34.433 -18.032  1.00 46.67           H  
ATOM   1900  O   HIS A 122     -15.333 -34.419 -14.790  1.00 46.67           O  
ATOM   1901  CG  HIS A 122     -18.120 -34.879 -18.253  1.00 46.67           C  
ATOM   1902  CD2 HIS A 122     -19.344 -34.263 -18.208  1.00 46.67           C  
ATOM   1903  HD2 HIS A 122     -19.632 -33.475 -17.528  1.00 46.67           H  
ATOM   1904  ND1 HIS A 122     -18.177 -35.808 -19.266  1.00 46.67           N  
ATOM   1905  HD1 HIS A 122     -17.421 -36.401 -19.575  1.00 46.67           H  
ATOM   1906  CE1 HIS A 122     -19.406 -35.762 -19.807  1.00 46.67           C  
ATOM   1907  HE1 HIS A 122     -19.744 -36.370 -20.633  1.00 46.67           H  
ATOM   1908  NE2 HIS A 122     -20.156 -34.836 -19.194  1.00 46.67           N  
ATOM   1909  N   GLN A 123     -14.135 -36.054 -15.554  1.00 46.86           N  
ATOM   1910  H   GLN A 123     -13.625 -35.730 -14.746  1.00 46.86           H  
ATOM   1911  CA  GLN A 123     -13.220 -36.727 -16.505  1.00 46.86           C  
ATOM   1912  HA  GLN A 123     -12.566 -37.291 -15.839  1.00 46.86           H  
ATOM   1913  C   GLN A 123     -12.223 -35.818 -17.272  1.00 46.86           C  
ATOM   1914  CB  GLN A 123     -13.846 -37.814 -17.401  1.00 46.86           C  
ATOM   1915  HB2 GLN A 123     -13.110 -38.066 -18.165  1.00 46.86           H  
ATOM   1916  HB3 GLN A 123     -14.717 -37.427 -17.929  1.00 46.86           H  
ATOM   1917  O   GLN A 123     -12.641 -34.907 -17.971  1.00 46.86           O  
ATOM   1918  CG  GLN A 123     -14.200 -39.112 -16.650  1.00 46.86           C  
ATOM   1919  HG2 GLN A 123     -15.200 -39.019 -16.228  1.00 46.86           H  
ATOM   1920  HG3 GLN A 123     -13.501 -39.273 -15.829  1.00 46.86           H  
ATOM   1921  CD  GLN A 123     -14.116 -40.346 -17.551  1.00 46.86           C  
ATOM   1922  NE2 GLN A 123     -15.173 -41.114 -17.690  1.00 46.86           N  
ATOM   1923 HE21 GLN A 123     -15.058 -41.911 -18.300  1.00 46.86           H  
ATOM   1924 HE22 GLN A 123     -16.051 -40.890 -17.242  1.00 46.86           H  
ATOM   1925  OE1 GLN A 123     -13.088 -40.646 -18.135  1.00 46.86           O  
ATOM   1926  N   GLN A 124     -10.934 -36.225 -17.189  1.00 42.76           N  
ATOM   1927  H   GLN A 124     -10.781 -36.966 -16.520  1.00 42.76           H  
ATOM   1928  CA  GLN A 124      -9.729 -35.921 -18.012  1.00 42.76           C  
ATOM   1929  HA  GLN A 124      -9.040 -36.742 -17.813  1.00 42.76           H  
ATOM   1930  C   GLN A 124      -8.908 -34.647 -17.676  1.00 42.76           C  
ATOM   1931  CB  GLN A 124     -10.066 -36.038 -19.510  1.00 42.76           C  
ATOM   1932  HB2 GLN A 124     -10.865 -35.339 -19.758  1.00 42.76           H  
ATOM   1933  HB3 GLN A 124      -9.190 -35.755 -20.094  1.00 42.76           H  
ATOM   1934  O   GLN A 124      -9.467 -33.574 -17.532  1.00 42.76           O  
ATOM   1935  CG  GLN A 124     -10.473 -37.469 -19.913  1.00 42.76           C  
ATOM   1936  HG2 GLN A 124      -9.603 -38.120 -19.831  1.00 42.76           H  
ATOM   1937  HG3 GLN A 124     -11.239 -37.852 -19.239  1.00 42.76           H  
ATOM   1938  CD  GLN A 124     -11.023 -37.574 -21.333  1.00 42.76           C  
ATOM   1939  NE2 GLN A 124     -11.276 -38.771 -21.814  1.00 42.76           N  
ATOM   1940 HE21 GLN A 124     -11.638 -38.788 -22.756  1.00 42.76           H  
ATOM   1941 HE22 GLN A 124     -11.158 -39.601 -21.251  1.00 42.76           H  
ATOM   1942  OE1 GLN A 124     -11.241 -36.607 -22.036  1.00 42.76           O  
ATOM   1943  N   GLY A 125      -7.567 -34.661 -17.543  1.00 39.30           N  
ATOM   1944  H   GLY A 125      -7.180 -33.743 -17.377  1.00 39.30           H  
ATOM   1945  CA  GLY A 125      -6.561 -35.723 -17.713  1.00 39.30           C  
ATOM   1946  HA2 GLY A 125      -6.611 -36.101 -18.734  1.00 39.30           H  
ATOM   1947  HA3 GLY A 125      -6.792 -36.542 -17.033  1.00 39.30           H  
ATOM   1948  C   GLY A 125      -5.099 -35.257 -17.460  1.00 39.30           C  
ATOM   1949  O   GLY A 125      -4.823 -34.062 -17.449  1.00 39.30           O  
ATOM   1950  N   SER A 126      -4.207 -36.255 -17.281  1.00 42.21           N  
ATOM   1951  H   SER A 126      -4.633 -37.171 -17.256  1.00 42.21           H  
ATOM   1952  CA  SER A 126      -2.720 -36.316 -17.445  1.00 42.21           C  
ATOM   1953  HA  SER A 126      -2.420 -37.301 -17.086  1.00 42.21           H  
ATOM   1954  C   SER A 126      -1.839 -35.305 -16.682  1.00 42.21           C  
ATOM   1955  CB  SER A 126      -2.371 -36.295 -18.940  1.00 42.21           C  
ATOM   1956  HB2 SER A 126      -1.288 -36.277 -19.062  1.00 42.21           H  
ATOM   1957  HB3 SER A 126      -2.751 -37.195 -19.423  1.00 42.21           H  
ATOM   1958  O   SER A 126      -1.868 -34.120 -16.972  1.00 42.21           O  
ATOM   1959  OG  SER A 126      -2.935 -35.167 -19.575  1.00 42.21           O  
ATOM   1960  HG  SER A 126      -2.854 -34.411 -18.989  1.00 42.21           H  
ATOM   1961  N   GLN A 127      -1.043 -35.648 -15.657  1.00 43.65           N  
ATOM   1962  H   GLN A 127      -0.932 -34.834 -15.070  1.00 43.65           H  
ATOM   1963  CA  GLN A 127       0.152 -36.523 -15.593  1.00 43.65           C  
ATOM   1964  HA  GLN A 127       0.646 -36.244 -14.662  1.00 43.65           H  
ATOM   1965  C   GLN A 127       1.224 -36.291 -16.678  1.00 43.65           C  
ATOM   1966  CB  GLN A 127      -0.138 -38.030 -15.440  1.00 43.65           C  
ATOM   1967  HB2 GLN A 127       0.825 -38.538 -15.473  1.00 43.65           H  
ATOM   1968  HB3 GLN A 127      -0.730 -38.397 -16.279  1.00 43.65           H  
ATOM   1969  O   GLN A 127       1.102 -36.805 -17.782  1.00 43.65           O  
ATOM   1970  CG  GLN A 127      -0.825 -38.409 -14.116  1.00 43.65           C  
ATOM   1971  HG2 GLN A 127      -1.871 -38.107 -14.159  1.00 43.65           H  
ATOM   1972  HG3 GLN A 127      -0.350 -37.871 -13.296  1.00 43.65           H  
ATOM   1973  CD  GLN A 127      -0.743 -39.905 -13.797  1.00 43.65           C  
ATOM   1974  NE2 GLN A 127      -1.369 -40.356 -12.733  1.00 43.65           N  
ATOM   1975 HE21 GLN A 127      -1.958 -39.755 -12.176  1.00 43.65           H  
ATOM   1976 HE22 GLN A 127      -1.323 -41.356 -12.598  1.00 43.65           H  
ATOM   1977  OE1 GLN A 127      -0.092 -40.694 -14.458  1.00 43.65           O  
ATOM   1978  N   GLN A 128       2.348 -35.669 -16.295  1.00 43.19           N  
ATOM   1979  H   GLN A 128       2.328 -35.103 -15.459  1.00 43.19           H  
ATOM   1980  CA  GLN A 128       3.681 -36.076 -16.756  1.00 43.19           C  
ATOM   1981  HA  GLN A 128       3.647 -37.161 -16.847  1.00 43.19           H  
ATOM   1982  C   GLN A 128       4.753 -35.752 -15.701  1.00 43.19           C  
ATOM   1983  CB  GLN A 128       4.030 -35.506 -18.144  1.00 43.19           C  
ATOM   1984  HB2 GLN A 128       4.942 -34.912 -18.085  1.00 43.19           H  
ATOM   1985  HB3 GLN A 128       3.225 -34.861 -18.495  1.00 43.19           H  
ATOM   1986  O   GLN A 128       4.800 -34.670 -15.123  1.00 43.19           O  
ATOM   1987  CG  GLN A 128       4.237 -36.654 -19.152  1.00 43.19           C  
ATOM   1988  HG2 GLN A 128       3.338 -37.270 -19.186  1.00 43.19           H  
ATOM   1989  HG3 GLN A 128       5.069 -37.277 -18.824  1.00 43.19           H  
ATOM   1990  CD  GLN A 128       4.527 -36.173 -20.570  1.00 43.19           C  
ATOM   1991  NE2 GLN A 128       4.680 -37.069 -21.520  1.00 43.19           N  
ATOM   1992 HE21 GLN A 128       4.840 -36.692 -22.443  1.00 43.19           H  
ATOM   1993 HE22 GLN A 128       4.529 -38.053 -21.349  1.00 43.19           H  
ATOM   1994  OE1 GLN A 128       4.640 -34.996 -20.853  1.00 43.19           O  
ATOM   1995  N   LYS A 129       5.575 -36.766 -15.427  1.00 41.27           N  
ATOM   1996  H   LYS A 129       5.483 -37.573 -16.028  1.00 41.27           H  
ATOM   1997  CA  LYS A 129       6.582 -36.899 -14.372  1.00 41.27           C  
ATOM   1998  HA  LYS A 129       6.725 -35.950 -13.856  1.00 41.27           H  
ATOM   1999  C   LYS A 129       7.878 -37.332 -15.065  1.00 41.27           C  
ATOM   2000  CB  LYS A 129       6.040 -37.983 -13.406  1.00 41.27           C  
ATOM   2001  HB2 LYS A 129       5.044 -37.672 -13.089  1.00 41.27           H  
ATOM   2002  HB3 LYS A 129       5.919 -38.910 -13.967  1.00 41.27           H  
ATOM   2003  O   LYS A 129       7.895 -38.419 -15.626  1.00 41.27           O  
ATOM   2004  CG  LYS A 129       6.850 -38.292 -12.134  1.00 41.27           C  
ATOM   2005  HG2 LYS A 129       6.847 -37.414 -11.488  1.00 41.27           H  
ATOM   2006  HG3 LYS A 129       7.877 -38.543 -12.396  1.00 41.27           H  
ATOM   2007  CD  LYS A 129       6.199 -39.485 -11.401  1.00 41.27           C  
ATOM   2008  HD2 LYS A 129       5.129 -39.299 -11.305  1.00 41.27           H  
ATOM   2009  HD3 LYS A 129       6.339 -40.380 -12.008  1.00 41.27           H  
ATOM   2010  CE  LYS A 129       6.782 -39.719 -10.000  1.00 41.27           C  
ATOM   2011  HE2 LYS A 129       6.591 -38.832  -9.394  1.00 41.27           H  
ATOM   2012  HE3 LYS A 129       7.861 -39.840 -10.092  1.00 41.27           H  
ATOM   2013  NZ  LYS A 129       6.185 -40.920  -9.354  1.00 41.27           N  
ATOM   2014  HZ1 LYS A 129       6.373 -41.749  -9.900  1.00 41.27           H  
ATOM   2015  HZ2 LYS A 129       6.556 -41.059  -8.425  1.00 41.27           H  
ATOM   2016  HZ3 LYS A 129       5.182 -40.823  -9.280  1.00 41.27           H  
ATOM   2017  N   GLN A 130       8.930 -36.515 -15.018  1.00 46.50           N  
ATOM   2018  H   GLN A 130       8.774 -35.577 -14.678  1.00 46.50           H  
ATOM   2019  CA  GLN A 130      10.341 -36.847 -15.321  1.00 46.50           C  
ATOM   2020  HA  GLN A 130      10.562 -37.877 -15.043  1.00 46.50           H  
ATOM   2021  C   GLN A 130      11.170 -35.873 -14.452  1.00 46.50           C  
ATOM   2022  CB  GLN A 130      10.648 -36.640 -16.826  1.00 46.50           C  
ATOM   2023  HB2 GLN A 130      10.402 -35.616 -17.106  1.00 46.50           H  
ATOM   2024  HB3 GLN A 130      11.720 -36.777 -16.968  1.00 46.50           H  
ATOM   2025  O   GLN A 130      10.984 -34.671 -14.583  1.00 46.50           O  
ATOM   2026  CG  GLN A 130       9.911 -37.604 -17.780  1.00 46.50           C  
ATOM   2027  HG2 GLN A 130      10.095 -38.633 -17.470  1.00 46.50           H  
ATOM   2028  HG3 GLN A 130       8.840 -37.407 -17.726  1.00 46.50           H  
ATOM   2029  CD  GLN A 130      10.312 -37.462 -19.248  1.00 46.50           C  
ATOM   2030  NE2 GLN A 130       9.665 -38.170 -20.148  1.00 46.50           N  
ATOM   2031 HE21 GLN A 130       8.945 -38.827 -19.883  1.00 46.50           H  
ATOM   2032 HE22 GLN A 130       9.978 -38.045 -21.100  1.00 46.50           H  
ATOM   2033  OE1 GLN A 130      11.196 -36.715 -19.622  1.00 46.50           O  
ATOM   2034  N   GLN A 131      11.853 -36.218 -13.352  1.00 43.63           N  
ATOM   2035  H   GLN A 131      11.911 -35.397 -12.766  1.00 43.63           H  
ATOM   2036  CA  GLN A 131      12.990 -37.124 -13.100  1.00 43.63           C  
ATOM   2037  HA  GLN A 131      13.334 -36.857 -12.100  1.00 43.63           H  
ATOM   2038  C   GLN A 131      14.233 -36.895 -13.976  1.00 43.63           C  
ATOM   2039  CB  GLN A 131      12.640 -38.621 -12.994  1.00 43.63           C  
ATOM   2040  HB2 GLN A 131      13.577 -39.176 -13.024  1.00 43.63           H  
ATOM   2041  HB3 GLN A 131      12.042 -38.939 -13.848  1.00 43.63           H  
ATOM   2042  O   GLN A 131      14.335 -37.502 -15.027  1.00 43.63           O  
ATOM   2043  CG  GLN A 131      11.927 -38.982 -11.681  1.00 43.63           C  
ATOM   2044  HG2 GLN A 131      10.908 -38.597 -11.720  1.00 43.63           H  
ATOM   2045  HG3 GLN A 131      12.440 -38.511 -10.842  1.00 43.63           H  
ATOM   2046  CD  GLN A 131      11.893 -40.488 -11.413  1.00 43.63           C  
ATOM   2047  NE2 GLN A 131      10.985 -40.957 -10.587  1.00 43.63           N  
ATOM   2048 HE21 GLN A 131      11.052 -41.952 -10.428  1.00 43.63           H  
ATOM   2049 HE22 GLN A 131      10.394 -40.329 -10.061  1.00 43.63           H  
ATOM   2050  OE1 GLN A 131      12.696 -41.272 -11.877  1.00 43.63           O  
ATOM   2051  N   MET A 132      15.181 -36.097 -13.458  1.00 43.73           N  
ATOM   2052  H   MET A 132      14.855 -35.408 -12.795  1.00 43.73           H  
ATOM   2053  CA  MET A 132      16.659 -36.249 -13.447  1.00 43.73           C  
ATOM   2054  HA  MET A 132      16.948 -37.258 -13.153  1.00 43.73           H  
ATOM   2055  C   MET A 132      17.147 -35.236 -12.383  1.00 43.73           C  
ATOM   2056  CB  MET A 132      17.300 -35.901 -14.808  1.00 43.73           C  
ATOM   2057  HB2 MET A 132      18.375 -35.817 -14.651  1.00 43.73           H  
ATOM   2058  HB3 MET A 132      16.937 -34.934 -15.158  1.00 43.73           H  
ATOM   2059  O   MET A 132      16.833 -34.060 -12.507  1.00 43.73           O  
ATOM   2060  CG  MET A 132      17.074 -36.955 -15.902  1.00 43.73           C  
ATOM   2061  HG2 MET A 132      17.053 -37.942 -15.441  1.00 43.73           H  
ATOM   2062  HG3 MET A 132      16.113 -36.771 -16.381  1.00 43.73           H  
ATOM   2063  SD  MET A 132      18.324 -36.991 -17.209  1.00 43.73           S  
ATOM   2064  CE  MET A 132      17.985 -35.407 -18.020  1.00 43.73           C  
ATOM   2065  HE1 MET A 132      18.154 -34.589 -17.319  1.00 43.73           H  
ATOM   2066  HE2 MET A 132      16.952 -35.385 -18.367  1.00 43.73           H  
ATOM   2067  HE3 MET A 132      18.654 -35.290 -18.873  1.00 43.73           H  
ATOM   2068  N   LYS A 133      17.629 -35.556 -11.173  1.00 43.01           N  
ATOM   2069  H   LYS A 133      17.510 -34.733 -10.599  1.00 43.01           H  
ATOM   2070  CA  LYS A 133      18.725 -36.404 -10.663  1.00 43.01           C  
ATOM   2071  HA  LYS A 133      18.699 -36.197  -9.593  1.00 43.01           H  
ATOM   2072  C   LYS A 133      20.121 -35.940 -11.111  1.00 43.01           C  
ATOM   2073  CB  LYS A 133      18.487 -37.926 -10.780  1.00 43.01           C  
ATOM   2074  HB2 LYS A 133      18.905 -38.295 -11.716  1.00 43.01           H  
ATOM   2075  HB3 LYS A 133      17.414 -38.113 -10.782  1.00 43.01           H  
ATOM   2076  O   LYS A 133      20.361 -35.850 -12.304  1.00 43.01           O  
ATOM   2077  CG  LYS A 133      19.109 -38.680  -9.581  1.00 43.01           C  
ATOM   2078  HG2 LYS A 133      20.193 -38.565  -9.604  1.00 43.01           H  
ATOM   2079  HG3 LYS A 133      18.734 -38.240  -8.657  1.00 43.01           H  
ATOM   2080  CD  LYS A 133      18.763 -40.178  -9.573  1.00 43.01           C  
ATOM   2081  HD2 LYS A 133      17.682 -40.300  -9.652  1.00 43.01           H  
ATOM   2082  HD3 LYS A 133      19.234 -40.645 -10.438  1.00 43.01           H  
ATOM   2083  CE  LYS A 133      19.259 -40.846  -8.279  1.00 43.01           C  
ATOM   2084  HE2 LYS A 133      18.713 -40.428  -7.434  1.00 43.01           H  
ATOM   2085  HE3 LYS A 133      20.313 -40.598  -8.149  1.00 43.01           H  
ATOM   2086  NZ  LYS A 133      19.099 -42.325  -8.318  1.00 43.01           N  
ATOM   2087  HZ1 LYS A 133      19.443 -42.744  -7.466  1.00 43.01           H  
ATOM   2088  HZ2 LYS A 133      18.131 -42.584  -8.441  1.00 43.01           H  
ATOM   2089  HZ3 LYS A 133      19.630 -42.713  -9.085  1.00 43.01           H  
ATOM   2090  N   GLN A 134      20.982 -35.781 -10.093  1.00 47.63           N  
ATOM   2091  H   GLN A 134      20.560 -35.838  -9.177  1.00 47.63           H  
ATOM   2092  CA  GLN A 134      22.435 -35.518 -10.048  1.00 47.63           C  
ATOM   2093  HA  GLN A 134      22.767 -36.079  -9.174  1.00 47.63           H  
ATOM   2094  C   GLN A 134      22.843 -34.055  -9.772  1.00 47.63           C  
ATOM   2095  CB  GLN A 134      23.184 -36.107 -11.260  1.00 47.63           C  
ATOM   2096  HB2 GLN A 134      24.234 -35.822 -11.212  1.00 47.63           H  
ATOM   2097  HB3 GLN A 134      22.799 -35.675 -12.184  1.00 47.63           H  
ATOM   2098  O   GLN A 134      22.248 -33.142 -10.321  1.00 47.63           O  
ATOM   2099  CG  GLN A 134      23.106 -37.643 -11.312  1.00 47.63           C  
ATOM   2100  HG2 GLN A 134      22.066 -37.966 -11.335  1.00 47.63           H  
ATOM   2101  HG3 GLN A 134      23.577 -38.054 -10.419  1.00 47.63           H  
ATOM   2102  CD  GLN A 134      23.800 -38.229 -12.536  1.00 47.63           C  
ATOM   2103  NE2 GLN A 134      23.868 -39.536 -12.648  1.00 47.63           N  
ATOM   2104 HE21 GLN A 134      24.419 -39.835 -13.439  1.00 47.63           H  
ATOM   2105 HE22 GLN A 134      23.759 -40.111 -11.824  1.00 47.63           H  
ATOM   2106  OE1 GLN A 134      24.263 -37.551 -13.432  1.00 47.63           O  
ATOM   2107  N   GLU A 135      23.847 -33.722  -8.955  1.00 41.67           N  
ATOM   2108  H   GLU A 135      24.105 -32.749  -9.040  1.00 41.67           H  
ATOM   2109  CA  GLU A 135      24.701 -34.456  -8.007  1.00 41.67           C  
ATOM   2110  HA  GLU A 135      24.090 -34.906  -7.224  1.00 41.67           H  
ATOM   2111  C   GLU A 135      25.670 -33.430  -7.361  1.00 41.67           C  
ATOM   2112  CB  GLU A 135      25.481 -35.569  -8.741  1.00 41.67           C  
ATOM   2113  HB2 GLU A 135      25.984 -35.154  -9.615  1.00 41.67           H  
ATOM   2114  HB3 GLU A 135      24.751 -36.309  -9.071  1.00 41.67           H  
ATOM   2115  O   GLU A 135      26.108 -32.507  -8.035  1.00 41.67           O  
ATOM   2116  CG  GLU A 135      26.494 -36.346  -7.906  1.00 41.67           C  
ATOM   2117  HG2 GLU A 135      26.081 -36.509  -6.910  1.00 41.67           H  
ATOM   2118  HG3 GLU A 135      27.391 -35.729  -7.842  1.00 41.67           H  
ATOM   2119  CD  GLU A 135      26.927 -37.691  -8.503  1.00 41.67           C  
ATOM   2120  OE1 GLU A 135      27.890 -38.249  -7.930  1.00 41.67           O  
ATOM   2121  OE2 GLU A 135      26.265 -38.171  -9.450  1.00 41.67           O  
ATOM   2122  N   ASN A 136      25.988 -33.634  -6.075  1.00 41.20           N  
ATOM   2123  H   ASN A 136      25.489 -34.398  -5.641  1.00 41.20           H  
ATOM   2124  CA  ASN A 136      27.219 -33.271  -5.339  1.00 41.20           C  
ATOM   2125  HA  ASN A 136      26.983 -33.563  -4.315  1.00 41.20           H  
ATOM   2126  C   ASN A 136      27.671 -31.808  -5.147  1.00 41.20           C  
ATOM   2127  CB  ASN A 136      28.340 -34.200  -5.820  1.00 41.20           C  
ATOM   2128  HB2 ASN A 136      29.325 -33.805  -5.569  1.00 41.20           H  
ATOM   2129  HB3 ASN A 136      28.360 -34.216  -6.910  1.00 41.20           H  
ATOM   2130  O   ASN A 136      27.841 -31.048  -6.086  1.00 41.20           O  
ATOM   2131  CG  ASN A 136      28.214 -35.594  -5.228  1.00 41.20           C  
ATOM   2132  ND2 ASN A 136      28.984 -36.536  -5.704  1.00 41.20           N  
ATOM   2133 HD21 ASN A 136      29.493 -36.360  -6.558  1.00 41.20           H  
ATOM   2134 HD22 ASN A 136      28.683 -37.490  -5.568  1.00 41.20           H  
ATOM   2135  OD1 ASN A 136      27.438 -35.843  -4.312  1.00 41.20           O  
ATOM   2136  N   GLN A 137      27.774 -31.361  -3.879  1.00 44.48           N  
ATOM   2137  H   GLN A 137      27.367 -30.437  -3.868  1.00 44.48           H  
ATOM   2138  CA  GLN A 137      28.980 -31.361  -3.001  1.00 44.48           C  
ATOM   2139  HA  GLN A 137      28.640 -31.061  -2.010  1.00 44.48           H  
ATOM   2140  C   GLN A 137      29.986 -30.274  -3.443  1.00 44.48           C  
ATOM   2141  CB  GLN A 137      29.653 -32.744  -2.829  1.00 44.48           C  
ATOM   2142  HB2 GLN A 137      30.596 -32.591  -2.304  1.00 44.48           H  
ATOM   2143  HB3 GLN A 137      29.961 -33.140  -3.797  1.00 44.48           H  
ATOM   2144  O   GLN A 137      30.308 -30.181  -4.610  1.00 44.48           O  
ATOM   2145  CG  GLN A 137      28.852 -33.802  -2.047  1.00 44.48           C  
ATOM   2146  HG2 GLN A 137      28.590 -33.388  -1.073  1.00 44.48           H  
ATOM   2147  HG3 GLN A 137      27.919 -34.040  -2.557  1.00 44.48           H  
ATOM   2148  CD  GLN A 137      29.656 -35.083  -1.807  1.00 44.48           C  
ATOM   2149  NE2 GLN A 137      29.215 -36.237  -2.247  1.00 44.48           N  
ATOM   2150 HE21 GLN A 137      28.422 -36.270  -2.870  1.00 44.48           H  
ATOM   2151 HE22 GLN A 137      29.816 -37.039  -2.120  1.00 44.48           H  
ATOM   2152  OE1 GLN A 137      30.694 -35.058  -1.166  1.00 44.48           O  
ATOM   2153  N   GLN A 138      30.549 -29.397  -2.610  1.00 45.88           N  
ATOM   2154  H   GLN A 138      31.030 -28.665  -3.115  1.00 45.88           H  
ATOM   2155  CA  GLN A 138      31.021 -29.521  -1.231  1.00 45.88           C  
ATOM   2156  HA  GLN A 138      30.227 -29.879  -0.575  1.00 45.88           H  
ATOM   2157  C   GLN A 138      31.531 -28.124  -0.780  1.00 45.88           C  
ATOM   2158  CB  GLN A 138      32.223 -30.500  -1.264  1.00 45.88           C  
ATOM   2159  HB2 GLN A 138      33.149 -29.957  -1.074  1.00 45.88           H  
ATOM   2160  HB3 GLN A 138      32.331 -30.906  -2.270  1.00 45.88           H  
ATOM   2161  O   GLN A 138      31.928 -27.340  -1.632  1.00 45.88           O  
ATOM   2162  CG  GLN A 138      32.152 -31.694  -0.299  1.00 45.88           C  
ATOM   2163  HG2 GLN A 138      32.357 -31.352   0.715  1.00 45.88           H  
ATOM   2164  HG3 GLN A 138      31.154 -32.133  -0.303  1.00 45.88           H  
ATOM   2165  CD  GLN A 138      33.179 -32.769  -0.676  1.00 45.88           C  
ATOM   2166  NE2 GLN A 138      33.081 -33.970  -0.166  1.00 45.88           N  
ATOM   2167 HE21 GLN A 138      32.149 -34.336  -0.038  1.00 45.88           H  
ATOM   2168 HE22 GLN A 138      33.766 -34.603  -0.554  1.00 45.88           H  
ATOM   2169  OE1 GLN A 138      34.127 -32.543  -1.397  1.00 45.88           O  
ATOM   2170  N   LYS A 139      31.550 -27.864   0.545  1.00 39.82           N  
ATOM   2171  H   LYS A 139      30.988 -28.506   1.086  1.00 39.82           H  
ATOM   2172  CA  LYS A 139      32.599 -27.159   1.342  1.00 39.82           C  
ATOM   2173  HA  LYS A 139      32.148 -26.836   2.280  1.00 39.82           H  
ATOM   2174  C   LYS A 139      33.258 -25.885   0.739  1.00 39.82           C  
ATOM   2175  CB  LYS A 139      33.670 -28.227   1.651  1.00 39.82           C  
ATOM   2176  HB2 LYS A 139      34.621 -27.749   1.887  1.00 39.82           H  
ATOM   2177  HB3 LYS A 139      33.861 -28.821   0.757  1.00 39.82           H  
ATOM   2178  O   LYS A 139      33.834 -25.922  -0.327  1.00 39.82           O  
ATOM   2179  CG  LYS A 139      33.279 -29.152   2.815  1.00 39.82           C  
ATOM   2180  HG2 LYS A 139      33.215 -28.565   3.732  1.00 39.82           H  
ATOM   2181  HG3 LYS A 139      32.307 -29.603   2.614  1.00 39.82           H  
ATOM   2182  CD  LYS A 139      34.319 -30.267   2.991  1.00 39.82           C  
ATOM   2183  HD2 LYS A 139      34.354 -30.867   2.082  1.00 39.82           H  
ATOM   2184  HD3 LYS A 139      35.300 -29.815   3.141  1.00 39.82           H  
ATOM   2185  CE  LYS A 139      33.988 -31.166   4.191  1.00 39.82           C  
ATOM   2186  HE2 LYS A 139      33.971 -30.556   5.094  1.00 39.82           H  
ATOM   2187  HE3 LYS A 139      32.992 -31.586   4.048  1.00 39.82           H  
ATOM   2188  NZ  LYS A 139      34.983 -32.263   4.334  1.00 39.82           N  
ATOM   2189  HZ1 LYS A 139      34.761 -32.860   5.117  1.00 39.82           H  
ATOM   2190  HZ2 LYS A 139      35.912 -31.892   4.472  1.00 39.82           H  
ATOM   2191  HZ3 LYS A 139      35.004 -32.836   3.502  1.00 39.82           H  
ATOM   2192  N   SER A 140      33.393 -24.737   1.412  1.00 43.31           N  
ATOM   2193  H   SER A 140      33.694 -23.989   0.804  1.00 43.31           H  
ATOM   2194  CA  SER A 140      33.712 -24.507   2.827  1.00 43.31           C  
ATOM   2195  HA  SER A 140      32.894 -24.837   3.467  1.00 43.31           H  
ATOM   2196  C   SER A 140      34.010 -23.011   3.096  1.00 43.31           C  
ATOM   2197  CB  SER A 140      34.999 -25.271   3.181  1.00 43.31           C  
ATOM   2198  HB2 SER A 140      34.765 -26.322   3.350  1.00 43.31           H  
ATOM   2199  HB3 SER A 140      35.382 -24.901   4.132  1.00 43.31           H  
ATOM   2200  O   SER A 140      34.472 -22.323   2.197  1.00 43.31           O  
ATOM   2201  OG  SER A 140      36.025 -25.164   2.213  1.00 43.31           O  
ATOM   2202  HG  SER A 140      35.882 -24.402   1.647  1.00 43.31           H  
ATOM   2203  N   GLN A 141      33.874 -22.603   4.370  1.00 46.19           N  
ATOM   2204  H   GLN A 141      33.373 -23.239   4.974  1.00 46.19           H  
ATOM   2205  CA  GLN A 141      34.683 -21.592   5.096  1.00 46.19           C  
ATOM   2206  HA  GLN A 141      34.487 -21.825   6.142  1.00 46.19           H  
ATOM   2207  C   GLN A 141      34.333 -20.073   5.038  1.00 46.19           C  
ATOM   2208  CB  GLN A 141      36.183 -21.925   4.970  1.00 46.19           C  
ATOM   2209  HB2 GLN A 141      36.445 -22.106   3.927  1.00 46.19           H  
ATOM   2210  HB3 GLN A 141      36.773 -21.077   5.316  1.00 46.19           H  
ATOM   2211  O   GLN A 141      34.758 -19.309   4.184  1.00 46.19           O  
ATOM   2212  CG  GLN A 141      36.546 -23.146   5.837  1.00 46.19           C  
ATOM   2213  HG2 GLN A 141      36.577 -22.816   6.876  1.00 46.19           H  
ATOM   2214  HG3 GLN A 141      35.785 -23.926   5.800  1.00 46.19           H  
ATOM   2215  CD  GLN A 141      37.912 -23.735   5.508  1.00 46.19           C  
ATOM   2216  NE2 GLN A 141      38.049 -24.691   4.613  1.00 46.19           N  
ATOM   2217 HE21 GLN A 141      37.326 -24.920   3.945  1.00 46.19           H  
ATOM   2218 HE22 GLN A 141      39.008 -24.967   4.460  1.00 46.19           H  
ATOM   2219  OE1 GLN A 141      38.903 -23.345   6.085  1.00 46.19           O  
ATOM   2220  N   GLN A 142      33.558 -19.693   6.067  1.00 44.28           N  
ATOM   2221  H   GLN A 142      33.145 -20.493   6.525  1.00 44.28           H  
ATOM   2222  CA  GLN A 142      33.517 -18.498   6.954  1.00 44.28           C  
ATOM   2223  HA  GLN A 142      32.814 -17.761   6.566  1.00 44.28           H  
ATOM   2224  C   GLN A 142      34.873 -17.768   7.293  1.00 44.28           C  
ATOM   2225  CB  GLN A 142      32.966 -19.162   8.248  1.00 44.28           C  
ATOM   2226  HB2 GLN A 142      33.278 -20.205   8.312  1.00 44.28           H  
ATOM   2227  HB3 GLN A 142      33.425 -18.729   9.137  1.00 44.28           H  
ATOM   2228  O   GLN A 142      35.913 -18.367   7.049  1.00 44.28           O  
ATOM   2229  CG  GLN A 142      31.454 -19.112   8.480  1.00 44.28           C  
ATOM   2230  HG2 GLN A 142      31.098 -18.095   8.314  1.00 44.28           H  
ATOM   2231  HG3 GLN A 142      30.954 -19.775   7.775  1.00 44.28           H  
ATOM   2232  CD  GLN A 142      31.090 -19.520   9.914  1.00 44.28           C  
ATOM   2233  NE2 GLN A 142      29.823 -19.581  10.249  1.00 44.28           N  
ATOM   2234 HE21 GLN A 142      29.643 -19.883  11.196  1.00 44.28           H  
ATOM   2235 HE22 GLN A 142      29.089 -19.415   9.576  1.00 44.28           H  
ATOM   2236  OE1 GLN A 142      31.920 -19.767  10.771  1.00 44.28           O  
ATOM   2237  N   PRO A 143      34.921 -16.649   8.088  1.00 48.77           N  
ATOM   2238  CA  PRO A 143      34.373 -15.277   7.919  1.00 48.77           C  
ATOM   2239  HA  PRO A 143      34.134 -15.070   6.876  1.00 48.77           H  
ATOM   2240  C   PRO A 143      35.340 -14.153   8.477  1.00 48.77           C  
ATOM   2241  CB  PRO A 143      33.093 -15.360   8.770  1.00 48.77           C  
ATOM   2242  HB2 PRO A 143      32.325 -15.894   8.211  1.00 48.77           H  
ATOM   2243  HB3 PRO A 143      32.705 -14.388   9.077  1.00 48.77           H  
ATOM   2244  O   PRO A 143      36.500 -14.427   8.769  1.00 48.77           O  
ATOM   2245  CG  PRO A 143      33.527 -16.208   9.976  1.00 48.77           C  
ATOM   2246  HG2 PRO A 143      33.667 -15.585  10.859  1.00 48.77           H  
ATOM   2247  HG3 PRO A 143      32.777 -16.967  10.196  1.00 48.77           H  
ATOM   2248  CD  PRO A 143      34.873 -16.819   9.539  1.00 48.77           C  
ATOM   2249  HD2 PRO A 143      35.004 -17.851   9.864  1.00 48.77           H  
ATOM   2250  HD3 PRO A 143      35.692 -16.272  10.006  1.00 48.77           H  
ATOM   2251  N   LYS A 144      34.813 -12.939   8.778  1.00 42.58           N  
ATOM   2252  H   LYS A 144      33.880 -12.792   8.419  1.00 42.58           H  
ATOM   2253  CA  LYS A 144      35.392 -11.776   9.543  1.00 42.58           C  
ATOM   2254  HA  LYS A 144      34.544 -11.178   9.877  1.00 42.58           H  
ATOM   2255  C   LYS A 144      36.237 -10.789   8.698  1.00 42.58           C  
ATOM   2256  CB  LYS A 144      36.121 -12.228  10.827  1.00 42.58           C  
ATOM   2257  HB2 LYS A 144      36.262 -11.339  11.443  1.00 42.58           H  
ATOM   2258  HB3 LYS A 144      37.104 -12.621  10.568  1.00 42.58           H  
ATOM   2259  O   LYS A 144      36.926 -11.226   7.797  1.00 42.58           O  
ATOM   2260  CG  LYS A 144      35.374 -13.268  11.677  1.00 42.58           C  
ATOM   2261  HG2 LYS A 144      34.335 -12.962  11.792  1.00 42.58           H  
ATOM   2262  HG3 LYS A 144      35.414 -14.239  11.183  1.00 42.58           H  
ATOM   2263  CD  LYS A 144      36.009 -13.415  13.063  1.00 42.58           C  
ATOM   2264  HD2 LYS A 144      37.051 -13.714  12.944  1.00 42.58           H  
ATOM   2265  HD3 LYS A 144      35.972 -12.455  13.578  1.00 42.58           H  
ATOM   2266  CE  LYS A 144      35.252 -14.474  13.873  1.00 42.58           C  
ATOM   2267  HE2 LYS A 144      34.204 -14.179  13.942  1.00 42.58           H  
ATOM   2268  HE3 LYS A 144      35.302 -15.420  13.334  1.00 42.58           H  
ATOM   2269  NZ  LYS A 144      35.832 -14.632  15.231  1.00 42.58           N  
ATOM   2270  HZ1 LYS A 144      35.790 -13.762  15.742  1.00 42.58           H  
ATOM   2271  HZ2 LYS A 144      36.801 -14.907  15.163  1.00 42.58           H  
ATOM   2272  HZ3 LYS A 144      35.342 -15.343  15.754  1.00 42.58           H  
ATOM   2273  N   MET A 145      36.195  -9.452   8.834  1.00 45.85           N  
ATOM   2274  H   MET A 145      36.542  -9.006   7.997  1.00 45.85           H  
ATOM   2275  CA  MET A 145      36.238  -8.512   9.982  1.00 45.85           C  
ATOM   2276  HA  MET A 145      35.694  -8.889  10.848  1.00 45.85           H  
ATOM   2277  C   MET A 145      35.651  -7.137   9.543  1.00 45.85           C  
ATOM   2278  CB  MET A 145      37.733  -8.306  10.309  1.00 45.85           C  
ATOM   2279  HB2 MET A 145      37.871  -7.400  10.899  1.00 45.85           H  
ATOM   2280  HB3 MET A 145      38.278  -8.149   9.378  1.00 45.85           H  
ATOM   2281  O   MET A 145      35.804  -6.770   8.385  1.00 45.85           O  
ATOM   2282  CG  MET A 145      38.382  -9.479  11.051  1.00 45.85           C  
ATOM   2283  HG2 MET A 145      39.464  -9.366  10.981  1.00 45.85           H  
ATOM   2284  HG3 MET A 145      38.138 -10.413  10.544  1.00 45.85           H  
ATOM   2285  SD  MET A 145      37.946  -9.594  12.809  1.00 45.85           S  
ATOM   2286  CE  MET A 145      39.093  -8.335  13.440  1.00 45.85           C  
ATOM   2287  HE1 MET A 145      40.116  -8.616  13.190  1.00 45.85           H  
ATOM   2288  HE2 MET A 145      38.871  -7.364  12.997  1.00 45.85           H  
ATOM   2289  HE3 MET A 145      38.999  -8.264  14.524  1.00 45.85           H  
ATOM   2290  N   ASN A 146      34.772  -6.488  10.324  1.00 42.86           N  
ATOM   2291  H   ASN A 146      33.949  -6.290   9.773  1.00 42.86           H  
ATOM   2292  CA  ASN A 146      35.007  -5.342  11.238  1.00 42.86           C  
ATOM   2293  HA  ASN A 146      34.018  -5.016  11.560  1.00 42.86           H  
ATOM   2294  C   ASN A 146      35.654  -4.078  10.640  1.00 42.86           C  
ATOM   2295  CB  ASN A 146      35.756  -5.741  12.524  1.00 42.86           C  
ATOM   2296  HB2 ASN A 146      36.181  -4.842  12.969  1.00 42.86           H  
ATOM   2297  HB3 ASN A 146      36.591  -6.402  12.290  1.00 42.86           H  
ATOM   2298  O   ASN A 146      36.805  -4.130  10.238  1.00 42.86           O  
ATOM   2299  CG  ASN A 146      34.893  -6.383  13.585  1.00 42.86           C  
ATOM   2300  ND2 ASN A 146      35.486  -6.729  14.702  1.00 42.86           N  
ATOM   2301 HD21 ASN A 146      34.894  -7.094  15.434  1.00 42.86           H  
ATOM   2302 HD22 ASN A 146      36.462  -6.504  14.837  1.00 42.86           H  
ATOM   2303  OD1 ASN A 146      33.696  -6.576  13.450  1.00 42.86           O  
ATOM   2304  N   ASP A 147      34.924  -2.951  10.707  1.00 44.75           N  
ATOM   2305  H   ASP A 147      33.922  -3.075  10.686  1.00 44.75           H  
ATOM   2306  CA  ASP A 147      35.326  -1.638  11.269  1.00 44.75           C  
ATOM   2307  HA  ASP A 147      35.232  -1.694  12.354  1.00 44.75           H  
ATOM   2308  C   ASP A 147      34.340  -0.544  10.803  1.00 44.75           C  
ATOM   2309  CB  ASP A 147      36.765  -1.224  10.868  1.00 44.75           C  
ATOM   2310  HB2 ASP A 147      37.016  -1.624   9.886  1.00 44.75           H  
ATOM   2311  HB3 ASP A 147      36.813  -0.139  10.775  1.00 44.75           H  
ATOM   2312  O   ASP A 147      33.808  -0.629   9.704  1.00 44.75           O  
ATOM   2313  CG  ASP A 147      37.817  -1.623  11.913  1.00 44.75           C  
ATOM   2314  OD1 ASP A 147      37.427  -1.718  13.105  1.00 44.75           O  
ATOM   2315  OD2 ASP A 147      39.012  -1.682  11.563  1.00 44.75           O  
ATOM   2316  N   SER A 148      34.043   0.567  11.478  1.00 47.12           N  
ATOM   2317  H   SER A 148      33.563   1.217  10.871  1.00 47.12           H  
ATOM   2318  CA  SER A 148      34.151   1.067  12.856  1.00 47.12           C  
ATOM   2319  HA  SER A 148      33.487   0.504  13.512  1.00 47.12           H  
ATOM   2320  C   SER A 148      33.681   2.544  12.805  1.00 47.12           C  
ATOM   2321  CB  SER A 148      35.592   1.007  13.396  1.00 47.12           C  
ATOM   2322  HB2 SER A 148      36.317   0.985  12.582  1.00 47.12           H  
ATOM   2323  HB3 SER A 148      35.797   1.888  14.006  1.00 47.12           H  
ATOM   2324  O   SER A 148      33.798   3.182  11.760  1.00 47.12           O  
ATOM   2325  OG  SER A 148      35.746  -0.101  14.255  1.00 47.12           O  
ATOM   2326  HG  SER A 148      36.409  -0.695  13.895  1.00 47.12           H  
ATOM   2327  N   LYS A 149      33.260   3.098  13.958  1.00 44.39           N  
ATOM   2328  H   LYS A 149      33.203   2.452  14.733  1.00 44.39           H  
ATOM   2329  CA  LYS A 149      33.002   4.534  14.281  1.00 44.39           C  
ATOM   2330  HA  LYS A 149      33.000   4.602  15.369  1.00 44.39           H  
ATOM   2331  C   LYS A 149      31.641   5.094  13.809  1.00 44.39           C  
ATOM   2332  CB  LYS A 149      34.167   5.431  13.800  1.00 44.39           C  
ATOM   2333  HB2 LYS A 149      34.159   5.481  12.711  1.00 44.39           H  
ATOM   2334  HB3 LYS A 149      34.000   6.443  14.168  1.00 44.39           H  
ATOM   2335  O   LYS A 149      31.351   5.117  12.628  1.00 44.39           O  
ATOM   2336  CG  LYS A 149      35.553   4.958  14.275  1.00 44.39           C  
ATOM   2337  HG2 LYS A 149      35.717   3.926  13.963  1.00 44.39           H  
ATOM   2338  HG3 LYS A 149      35.594   5.005  15.363  1.00 44.39           H  
ATOM   2339  CD  LYS A 149      36.701   5.782  13.683  1.00 44.39           C  
ATOM   2340  HD2 LYS A 149      36.628   6.814  14.026  1.00 44.39           H  
ATOM   2341  HD3 LYS A 149      36.625   5.759  12.595  1.00 44.39           H  
ATOM   2342  CE  LYS A 149      38.036   5.162  14.122  1.00 44.39           C  
ATOM   2343  HE2 LYS A 149      38.111   5.223  15.207  1.00 44.39           H  
ATOM   2344  HE3 LYS A 149      38.032   4.107  13.849  1.00 44.39           H  
ATOM   2345  NZ  LYS A 149      39.200   5.834  13.489  1.00 44.39           N  
ATOM   2346  HZ1 LYS A 149      40.063   5.403  13.788  1.00 44.39           H  
ATOM   2347  HZ2 LYS A 149      39.149   5.749  12.484  1.00 44.39           H  
ATOM   2348  HZ3 LYS A 149      39.229   6.814  13.730  1.00 44.39           H  
ATOM   2349  N   GLY A 150      30.719   5.571  14.651  1.00 37.56           N  
ATOM   2350  H   GLY A 150      29.892   5.837  14.136  1.00 37.56           H  
ATOM   2351  CA  GLY A 150      30.803   6.100  16.016  1.00 37.56           C  
ATOM   2352  HA2 GLY A 150      30.001   5.671  16.617  1.00 37.56           H  
ATOM   2353  HA3 GLY A 150      31.759   5.856  16.479  1.00 37.56           H  
ATOM   2354  C   GLY A 150      30.666   7.625  15.987  1.00 37.56           C  
ATOM   2355  O   GLY A 150      31.469   8.258  15.327  1.00 37.56           O  
ATOM   2356  N   HIS A 151      29.653   8.190  16.659  1.00 49.12           N  
ATOM   2357  H   HIS A 151      28.845   7.607  16.817  1.00 49.12           H  
ATOM   2358  CA  HIS A 151      29.760   9.327  17.593  1.00 49.12           C  
ATOM   2359  HA  HIS A 151      30.427   9.004  18.392  1.00 49.12           H  
ATOM   2360  C   HIS A 151      28.395   9.618  18.247  1.00 49.12           C  
ATOM   2361  CB  HIS A 151      30.385  10.603  16.993  1.00 49.12           C  
ATOM   2362  HB2 HIS A 151      30.108  10.695  15.942  1.00 49.12           H  
ATOM   2363  HB3 HIS A 151      29.997  11.476  17.517  1.00 49.12           H  
ATOM   2364  O   HIS A 151      27.367   9.754  17.589  1.00 49.12           O  
ATOM   2365  CG  HIS A 151      31.894  10.614  17.143  1.00 49.12           C  
ATOM   2366  CD2 HIS A 151      32.822  10.540  16.137  1.00 49.12           C  
ATOM   2367  HD2 HIS A 151      32.607  10.500  15.079  1.00 49.12           H  
ATOM   2368  ND1 HIS A 151      32.597  10.603  18.331  1.00 49.12           N  
ATOM   2369  HD1 HIS A 151      32.224  10.802  19.248  1.00 49.12           H  
ATOM   2370  CE1 HIS A 151      33.904  10.488  18.041  1.00 49.12           C  
ATOM   2371  HE1 HIS A 151      34.706  10.495  18.765  1.00 49.12           H  
ATOM   2372  NE2 HIS A 151      34.089  10.430  16.717  1.00 49.12           N  
ATOM   2373  N   LYS A 152      28.430   9.644  19.582  1.00 41.74           N  
ATOM   2374  H   LYS A 152      29.358   9.628  19.981  1.00 41.74           H  
ATOM   2375  CA  LYS A 152      27.365   9.968  20.539  1.00 41.74           C  
ATOM   2376  HA  LYS A 152      26.389   9.713  20.126  1.00 41.74           H  
ATOM   2377  C   LYS A 152      27.411  11.469  20.860  1.00 41.74           C  
ATOM   2378  CB  LYS A 152      27.644   9.198  21.850  1.00 41.74           C  
ATOM   2379  HB2 LYS A 152      26.858   9.437  22.567  1.00 41.74           H  
ATOM   2380  HB3 LYS A 152      28.582   9.567  22.264  1.00 41.74           H  
ATOM   2381  O   LYS A 152      28.484  12.040  20.726  1.00 41.74           O  
ATOM   2382  CG  LYS A 152      27.738   7.665  21.730  1.00 41.74           C  
ATOM   2383  HG2 LYS A 152      26.761   7.264  21.461  1.00 41.74           H  
ATOM   2384  HG3 LYS A 152      28.456   7.394  20.955  1.00 41.74           H  
ATOM   2385  CD  LYS A 152      28.207   7.051  23.062  1.00 41.74           C  
ATOM   2386  HD2 LYS A 152      29.186   7.460  23.312  1.00 41.74           H  
ATOM   2387  HD3 LYS A 152      27.503   7.322  23.849  1.00 41.74           H  
ATOM   2388  CE  LYS A 152      28.302   5.521  22.963  1.00 41.74           C  
ATOM   2389  HE2 LYS A 152      28.937   5.268  22.114  1.00 41.74           H  
ATOM   2390  HE3 LYS A 152      27.306   5.124  22.765  1.00 41.74           H  
ATOM   2391  NZ  LYS A 152      28.858   4.918  24.206  1.00 41.74           N  
ATOM   2392  HZ1 LYS A 152      28.275   5.133  25.002  1.00 41.74           H  
ATOM   2393  HZ2 LYS A 152      29.787   5.268  24.392  1.00 41.74           H  
ATOM   2394  HZ3 LYS A 152      28.915   3.914  24.122  1.00 41.74           H  
ATOM   2395  N   ASN A 153      26.298  12.027  21.350  1.00 46.98           N  
ATOM   2396  H   ASN A 153      25.441  11.528  21.159  1.00 46.98           H  
ATOM   2397  CA  ASN A 153      26.147  13.104  22.361  1.00 46.98           C  
ATOM   2398  HA  ASN A 153      26.654  12.829  23.286  1.00 46.98           H  
ATOM   2399  C   ASN A 153      24.620  13.219  22.615  1.00 46.98           C  
ATOM   2400  CB  ASN A 153      26.718  14.440  21.832  1.00 46.98           C  
ATOM   2401  HB2 ASN A 153      26.289  15.263  22.405  1.00 46.98           H  
ATOM   2402  HB3 ASN A 153      26.432  14.572  20.789  1.00 46.98           H  
ATOM   2403  O   ASN A 153      23.889  13.414  21.653  1.00 46.98           O  
ATOM   2404  CG  ASN A 153      28.231  14.555  21.968  1.00 46.98           C  
ATOM   2405  ND2 ASN A 153      28.869  15.352  21.142  1.00 46.98           N  
ATOM   2406 HD21 ASN A 153      29.870  15.406  21.264  1.00 46.98           H  
ATOM   2407 HD22 ASN A 153      28.370  15.870  20.433  1.00 46.98           H  
ATOM   2408  OD1 ASN A 153      28.853  13.947  22.825  1.00 46.98           O  
ATOM   2409  N   ALA A 154      23.985  12.883  23.747  1.00 39.11           N  
ATOM   2410  H   ALA A 154      23.005  12.778  23.524  1.00 39.11           H  
ATOM   2411  CA  ALA A 154      24.176  13.139  25.183  1.00 39.11           C  
ATOM   2412  HA  ALA A 154      23.456  12.479  25.666  1.00 39.11           H  
ATOM   2413  C   ALA A 154      23.789  14.566  25.640  1.00 39.11           C  
ATOM   2414  CB  ALA A 154      25.532  12.665  25.722  1.00 39.11           C  
ATOM   2415  HB1 ALA A 154      25.743  11.653  25.375  1.00 39.11           H  
ATOM   2416  HB2 ALA A 154      26.320  13.341  25.392  1.00 39.11           H  
ATOM   2417  HB3 ALA A 154      25.513  12.671  26.812  1.00 39.11           H  
ATOM   2418  O   ALA A 154      24.444  15.520  25.237  1.00 39.11           O  
ATOM   2419  N   ALA A 155      22.783  14.616  26.541  1.00 42.58           N  
ATOM   2420  H   ALA A 155      22.233  13.771  26.599  1.00 42.58           H  
ATOM   2421  CA  ALA A 155      22.403  15.631  27.556  1.00 42.58           C  
ATOM   2422  HA  ALA A 155      22.417  15.093  28.504  1.00 42.58           H  
ATOM   2423  C   ALA A 155      20.962  16.180  27.395  1.00 42.58           C  
ATOM   2424  CB  ALA A 155      23.430  16.774  27.651  1.00 42.58           C  
ATOM   2425  HB1 ALA A 155      24.432  16.376  27.812  1.00 42.58           H  
ATOM   2426  HB2 ALA A 155      23.417  17.357  26.729  1.00 42.58           H  
ATOM   2427  HB3 ALA A 155      23.182  17.445  28.472  1.00 42.58           H  
ATOM   2428  O   ALA A 155      20.558  16.451  26.276  1.00 42.58           O  
ATOM   2429  N   GLN A 156      20.116  16.424  28.410  1.00 44.61           N  
ATOM   2430  H   GLN A 156      19.296  16.910  28.077  1.00 44.61           H  
ATOM   2431  CA  GLN A 156      20.044  16.183  29.866  1.00 44.61           C  
ATOM   2432  HA  GLN A 156      20.143  15.120  30.088  1.00 44.61           H  
ATOM   2433  C   GLN A 156      18.644  16.684  30.337  1.00 44.61           C  
ATOM   2434  CB  GLN A 156      21.100  17.019  30.625  1.00 44.61           C  
ATOM   2435  HB2 GLN A 156      20.625  17.510  31.475  1.00 44.61           H  
ATOM   2436  HB3 GLN A 156      21.466  17.817  29.978  1.00 44.61           H  
ATOM   2437  O   GLN A 156      18.108  17.603  29.727  1.00 44.61           O  
ATOM   2438  CG  GLN A 156      22.289  16.218  31.185  1.00 44.61           C  
ATOM   2439  HG2 GLN A 156      21.924  15.483  31.901  1.00 44.61           H  
ATOM   2440  HG3 GLN A 156      22.807  15.684  30.388  1.00 44.61           H  
ATOM   2441  CD  GLN A 156      23.317  17.111  31.878  1.00 44.61           C  
ATOM   2442  NE2 GLN A 156      24.453  16.582  32.271  1.00 44.61           N  
ATOM   2443 HE21 GLN A 156      25.109  17.237  32.673  1.00 44.61           H  
ATOM   2444 HE22 GLN A 156      24.702  15.628  32.054  1.00 44.61           H  
ATOM   2445  OE1 GLN A 156      23.118  18.288  32.102  1.00 44.61           O  
ATOM   2446  N   GLY A 157      18.108  16.151  31.451  1.00 41.74           N  
ATOM   2447  H   GLY A 157      18.568  15.340  31.840  1.00 41.74           H  
ATOM   2448  CA  GLY A 157      17.028  16.756  32.274  1.00 41.74           C  
ATOM   2449  HA2 GLY A 157      16.644  17.646  31.775  1.00 41.74           H  
ATOM   2450  HA3 GLY A 157      17.454  17.078  33.225  1.00 41.74           H  
ATOM   2451  C   GLY A 157      15.823  15.821  32.521  1.00 41.74           C  
ATOM   2452  O   GLY A 157      15.030  15.648  31.608  1.00 41.74           O  
ATOM   2453  N   LYS A 158      15.717  15.019  33.607  1.00 43.31           N  
ATOM   2454  H   LYS A 158      15.189  14.210  33.313  1.00 43.31           H  
ATOM   2455  CA  LYS A 158      15.427  15.332  35.045  1.00 43.31           C  
ATOM   2456  HA  LYS A 158      15.370  14.384  35.580  1.00 43.31           H  
ATOM   2457  C   LYS A 158      14.013  15.967  35.218  1.00 43.31           C  
ATOM   2458  CB  LYS A 158      16.570  16.151  35.688  1.00 43.31           C  
ATOM   2459  HB2 LYS A 158      16.261  16.437  36.694  1.00 43.31           H  
ATOM   2460  HB3 LYS A 158      16.711  17.090  35.154  1.00 43.31           H  
ATOM   2461  O   LYS A 158      13.749  16.924  34.513  1.00 43.31           O  
ATOM   2462  CG  LYS A 158      17.915  15.423  35.865  1.00 43.31           C  
ATOM   2463  HG2 LYS A 158      18.448  15.402  34.915  1.00 43.31           H  
ATOM   2464  HG3 LYS A 158      17.731  14.399  36.192  1.00 43.31           H  
ATOM   2465  CD  LYS A 158      18.766  16.137  36.936  1.00 43.31           C  
ATOM   2466  HD2 LYS A 158      18.928  17.170  36.627  1.00 43.31           H  
ATOM   2467  HD3 LYS A 158      18.217  16.137  37.878  1.00 43.31           H  
ATOM   2468  CE  LYS A 158      20.122  15.448  37.153  1.00 43.31           C  
ATOM   2469  HE2 LYS A 158      20.693  15.516  36.228  1.00 43.31           H  
ATOM   2470  HE3 LYS A 158      19.948  14.393  37.363  1.00 43.31           H  
ATOM   2471  NZ  LYS A 158      20.887  16.065  38.273  1.00 43.31           N  
ATOM   2472  HZ1 LYS A 158      21.786  15.619  38.382  1.00 43.31           H  
ATOM   2473  HZ2 LYS A 158      21.049  17.047  38.100  1.00 43.31           H  
ATOM   2474  HZ3 LYS A 158      20.389  15.977  39.148  1.00 43.31           H  
ATOM   2475  N   GLN A 159      13.060  15.552  36.081  1.00 49.28           N  
ATOM   2476  H   GLN A 159      12.169  15.984  35.879  1.00 49.28           H  
ATOM   2477  CA  GLN A 159      13.052  14.874  37.402  1.00 49.28           C  
ATOM   2478  HA  GLN A 159      13.864  14.150  37.472  1.00 49.28           H  
ATOM   2479  C   GLN A 159      11.694  14.169  37.728  1.00 49.28           C  
ATOM   2480  CB  GLN A 159      13.203  15.952  38.503  1.00 49.28           C  
ATOM   2481  HB2 GLN A 159      13.125  15.474  39.480  1.00 49.28           H  
ATOM   2482  HB3 GLN A 159      12.385  16.668  38.418  1.00 49.28           H  
ATOM   2483  O   GLN A 159      10.660  14.641  37.274  1.00 49.28           O  
ATOM   2484  CG  GLN A 159      14.529  16.712  38.468  1.00 49.28           C  
ATOM   2485  HG2 GLN A 159      15.340  15.988  38.545  1.00 49.28           H  
ATOM   2486  HG3 GLN A 159      14.573  17.270  37.533  1.00 49.28           H  
ATOM   2487  CD  GLN A 159      14.691  17.758  39.557  1.00 49.28           C  
ATOM   2488  NE2 GLN A 159      15.779  17.755  40.296  1.00 49.28           N  
ATOM   2489 HE21 GLN A 159      16.456  17.006  40.255  1.00 49.28           H  
ATOM   2490 HE22 GLN A 159      15.798  18.485  40.994  1.00 49.28           H  
ATOM   2491  OE1 GLN A 159      13.870  18.628  39.740  1.00 49.28           O  
ATOM   2492  N   ASN A 160      11.769  13.087  38.536  1.00 42.61           N  
ATOM   2493  H   ASN A 160      12.694  12.680  38.552  1.00 42.61           H  
ATOM   2494  CA  ASN A 160      11.033  12.665  39.772  1.00 42.61           C  
ATOM   2495  HA  ASN A 160      11.145  11.583  39.838  1.00 42.61           H  
ATOM   2496  C   ASN A 160       9.512  12.920  39.948  1.00 42.61           C  
ATOM   2497  CB  ASN A 160      11.790  13.271  40.970  1.00 42.61           C  
ATOM   2498  HB2 ASN A 160      11.334  12.922  41.897  1.00 42.61           H  
ATOM   2499  HB3 ASN A 160      11.686  14.355  40.940  1.00 42.61           H  
ATOM   2500  O   ASN A 160       9.017  13.957  39.543  1.00 42.61           O  
ATOM   2501  CG  ASN A 160      13.265  12.910  41.022  1.00 42.61           C  
ATOM   2502  ND2 ASN A 160      14.023  13.556  41.874  1.00 42.61           N  
ATOM   2503 HD21 ASN A 160      13.612  14.227  42.507  1.00 42.61           H  
ATOM   2504 HD22 ASN A 160      14.973  13.227  41.969  1.00 42.61           H  
ATOM   2505  OD1 ASN A 160      13.768  12.072  40.292  1.00 42.61           O  
ATOM   2506  N   GLY A 161       8.710  12.100  40.651  1.00 41.79           N  
ATOM   2507  H   GLY A 161       7.748  12.404  40.612  1.00 41.79           H  
ATOM   2508  CA  GLY A 161       8.882  10.910  41.522  1.00 41.79           C  
ATOM   2509  HA2 GLY A 161       9.595  10.215  41.079  1.00 41.79           H  
ATOM   2510  HA3 GLY A 161       9.229  11.215  42.509  1.00 41.79           H  
ATOM   2511  C   GLY A 161       7.507  10.200  41.665  1.00 41.79           C  
ATOM   2512  O   GLY A 161       6.507  10.779  41.258  1.00 41.79           O  
ATOM   2513  N   ASN A 162       7.328   8.920  42.010  1.00 40.56           N  
ATOM   2514  H   ASN A 162       6.386   8.676  41.740  1.00 40.56           H  
ATOM   2515  CA  ASN A 162       7.789   8.009  43.078  1.00 40.56           C  
ATOM   2516  HA  ASN A 162       7.966   7.068  42.558  1.00 40.56           H  
ATOM   2517  C   ASN A 162       6.659   7.699  44.099  1.00 40.56           C  
ATOM   2518  CB  ASN A 162       9.124   8.387  43.760  1.00 40.56           C  
ATOM   2519  HB2 ASN A 162       8.950   9.185  44.482  1.00 40.56           H  
ATOM   2520  HB3 ASN A 162       9.843   8.724  43.012  1.00 40.56           H  
ATOM   2521  O   ASN A 162       5.839   8.569  44.370  1.00 40.56           O  
ATOM   2522  CG  ASN A 162       9.748   7.183  44.461  1.00 40.56           C  
ATOM   2523  ND2 ASN A 162      10.524   7.373  45.499  1.00 40.56           N  
ATOM   2524 HD21 ASN A 162      10.664   8.293  45.892  1.00 40.56           H  
ATOM   2525 HD22 ASN A 162      10.868   6.537  45.950  1.00 40.56           H  
ATOM   2526  OD1 ASN A 162       9.544   6.046  44.070  1.00 40.56           O  
ATOM   2527  N   ALA A 163       6.716   6.480  44.668  1.00 40.85           N  
ATOM   2528  H   ALA A 163       7.509   5.927  44.376  1.00 40.85           H  
ATOM   2529  CA  ALA A 163       5.862   5.803  45.672  1.00 40.85           C  
ATOM   2530  HA  ALA A 163       6.528   5.123  46.204  1.00 40.85           H  
ATOM   2531  C   ALA A 163       4.735   4.919  45.078  1.00 40.85           C  
ATOM   2532  CB  ALA A 163       5.398   6.785  46.756  1.00 40.85           C  
ATOM   2533  HB1 ALA A 163       4.956   6.227  47.582  1.00 40.85           H  
ATOM   2534  HB2 ALA A 163       6.242   7.364  47.131  1.00 40.85           H  
ATOM   2535  HB3 ALA A 163       4.641   7.458  46.354  1.00 40.85           H  
ATOM   2536  O   ALA A 163       3.706   5.426  44.653  1.00 40.85           O  
ATOM   2537  N   GLN A 164       4.903   3.606  44.828  1.00 41.49           N  
ATOM   2538  H   GLN A 164       4.282   3.355  44.072  1.00 41.49           H  
ATOM   2539  CA  GLN A 164       5.118   2.456  45.743  1.00 41.49           C  
ATOM   2540  HA  GLN A 164       4.888   1.569  45.152  1.00 41.49           H  
ATOM   2541  C   GLN A 164       4.150   2.403  46.932  1.00 41.49           C  
ATOM   2542  CB  GLN A 164       6.566   2.256  46.250  1.00 41.49           C  
ATOM   2543  HB2 GLN A 164       7.012   3.204  46.550  1.00 41.49           H  
ATOM   2544  HB3 GLN A 164       6.526   1.634  47.144  1.00 41.49           H  
ATOM   2545  O   GLN A 164       4.224   3.278  47.773  1.00 41.49           O  
ATOM   2546  CG  GLN A 164       7.491   1.535  45.261  1.00 41.49           C  
ATOM   2547  HG2 GLN A 164       7.028   0.595  44.962  1.00 41.49           H  
ATOM   2548  HG3 GLN A 164       7.629   2.153  44.373  1.00 41.49           H  
ATOM   2549  CD  GLN A 164       8.861   1.241  45.877  1.00 41.49           C  
ATOM   2550  NE2 GLN A 164       9.473   0.117  45.573  1.00 41.49           N  
ATOM   2551 HE21 GLN A 164      10.360  -0.019  46.037  1.00 41.49           H  
ATOM   2552 HE22 GLN A 164       9.064  -0.560  44.945  1.00 41.49           H  
ATOM   2553  OE1 GLN A 164       9.416   2.009  46.639  1.00 41.49           O  
ATOM   2554  N   HIS A 165       3.347   1.332  47.027  1.00 43.63           N  
ATOM   2555  H   HIS A 165       3.103   0.867  46.165  1.00 43.63           H  
ATOM   2556  CA  HIS A 165       3.235   0.451  48.204  1.00 43.63           C  
ATOM   2557  HA  HIS A 165       4.247   0.270  48.567  1.00 43.63           H  
ATOM   2558  C   HIS A 165       2.665  -0.924  47.782  1.00 43.63           C  
ATOM   2559  CB  HIS A 165       2.449   1.080  49.371  1.00 43.63           C  
ATOM   2560  HB2 HIS A 165       1.939   0.293  49.926  1.00 43.63           H  
ATOM   2561  HB3 HIS A 165       1.691   1.761  48.985  1.00 43.63           H  
ATOM   2562  O   HIS A 165       1.802  -1.021  46.913  1.00 43.63           O  
ATOM   2563  CG  HIS A 165       3.354   1.810  50.341  1.00 43.63           C  
ATOM   2564  CD2 HIS A 165       3.547   3.164  50.432  1.00 43.63           C  
ATOM   2565  HD2 HIS A 165       3.048   3.917  49.840  1.00 43.63           H  
ATOM   2566  ND1 HIS A 165       4.192   1.230  51.270  1.00 43.63           N  
ATOM   2567  HD1 HIS A 165       4.218   0.254  51.529  1.00 43.63           H  
ATOM   2568  CE1 HIS A 165       4.894   2.209  51.869  1.00 43.63           C  
ATOM   2569  HE1 HIS A 165       5.620   2.064  52.655  1.00 43.63           H  
ATOM   2570  NE2 HIS A 165       4.544   3.404  51.381  1.00 43.63           N  
ATOM   2571  N   GLN A 166       3.248  -1.977  48.360  1.00 43.40           N  
ATOM   2572  H   GLN A 166       3.837  -1.774  49.154  1.00 43.40           H  
ATOM   2573  CA  GLN A 166       3.094  -3.412  48.087  1.00 43.40           C  
ATOM   2574  HA  GLN A 166       2.577  -3.574  47.140  1.00 43.40           H  
ATOM   2575  C   GLN A 166       2.325  -4.118  49.224  1.00 43.40           C  
ATOM   2576  CB  GLN A 166       4.508  -4.035  48.050  1.00 43.40           C  
ATOM   2577  HB2 GLN A 166       4.971  -3.862  49.022  1.00 43.40           H  
ATOM   2578  HB3 GLN A 166       4.415  -5.113  47.918  1.00 43.40           H  
ATOM   2579  O   GLN A 166       2.258  -3.563  50.317  1.00 43.40           O  
ATOM   2580  CG  GLN A 166       5.463  -3.528  46.958  1.00 43.40           C  
ATOM   2581  HG2 GLN A 166       5.061  -3.802  45.983  1.00 43.40           H  
ATOM   2582  HG3 GLN A 166       5.541  -2.442  47.007  1.00 43.40           H  
ATOM   2583  CD  GLN A 166       6.874  -4.106  47.105  1.00 43.40           C  
ATOM   2584  NE2 GLN A 166       7.710  -3.995  46.096  1.00 43.40           N  
ATOM   2585 HE21 GLN A 166       7.413  -3.614  45.209  1.00 43.40           H  
ATOM   2586 HE22 GLN A 166       8.616  -4.414  46.253  1.00 43.40           H  
ATOM   2587  OE1 GLN A 166       7.271  -4.650  48.118  1.00 43.40           O  
ATOM   2588  N   ASN A 167       1.959  -5.393  48.977  1.00 39.85           N  
ATOM   2589  H   ASN A 167       2.048  -5.696  48.018  1.00 39.85           H  
ATOM   2590  CA  ASN A 167       1.769  -6.503  49.945  1.00 39.85           C  
ATOM   2591  HA  ASN A 167       1.585  -7.405  49.362  1.00 39.85           H  
ATOM   2592  C   ASN A 167       0.551  -6.421  50.888  1.00 39.85           C  
ATOM   2593  CB  ASN A 167       3.106  -6.707  50.694  1.00 39.85           C  
ATOM   2594  HB2 ASN A 167       2.945  -7.295  51.598  1.00 39.85           H  
ATOM   2595  HB3 ASN A 167       3.501  -5.748  51.028  1.00 39.85           H  
ATOM   2596  O   ASN A 167       0.108  -5.339  51.233  1.00 39.85           O  
ATOM   2597  CG  ASN A 167       4.149  -7.421  49.856  1.00 39.85           C  
ATOM   2598  ND2 ASN A 167       5.403  -7.325  50.221  1.00 39.85           N  
ATOM   2599 HD21 ASN A 167       6.079  -7.807  49.646  1.00 39.85           H  
ATOM   2600 HD22 ASN A 167       5.662  -6.803  51.047  1.00 39.85           H  
ATOM   2601  OD1 ASN A 167       3.859  -8.056  48.856  1.00 39.85           O  
ATOM   2602  N   ALA A 168      -0.062  -7.492  51.402  1.00 38.90           N  
ATOM   2603  H   ALA A 168      -0.783  -7.211  52.052  1.00 38.90           H  
ATOM   2604  CA  ALA A 168       0.029  -8.960  51.323  1.00 38.90           C  
ATOM   2605  HA  ALA A 168       0.083  -9.304  50.290  1.00 38.90           H  
ATOM   2606  C   ALA A 168      -1.295  -9.468  51.975  1.00 38.90           C  
ATOM   2607  CB  ALA A 168       1.261  -9.430  52.112  1.00 38.90           C  
ATOM   2608  HB1 ALA A 168       2.157  -9.322  51.502  1.00 38.90           H  
ATOM   2609  HB2 ALA A 168       1.359  -8.862  53.038  1.00 38.90           H  
ATOM   2610  HB3 ALA A 168       1.174 -10.485  52.373  1.00 38.90           H  
ATOM   2611  O   ALA A 168      -1.818  -8.809  52.864  1.00 38.90           O  
ATOM   2612  N   GLU A 169      -2.027 -10.420  51.394  1.00 38.87           N  
ATOM   2613  H   GLU A 169      -2.979 -10.081  51.389  1.00 38.87           H  
ATOM   2614  CA  GLU A 169      -2.057 -11.848  51.763  1.00 38.87           C  
ATOM   2615  HA  GLU A 169      -2.536 -12.318  50.904  1.00 38.87           H  
ATOM   2616  C   GLU A 169      -2.944 -12.217  52.983  1.00 38.87           C  
ATOM   2617  CB  GLU A 169      -0.644 -12.461  51.809  1.00 38.87           C  
ATOM   2618  HB2 GLU A 169      -0.231 -12.348  52.811  1.00 38.87           H  
ATOM   2619  HB3 GLU A 169      -0.023 -11.912  51.101  1.00 38.87           H  
ATOM   2620  O   GLU A 169      -2.888 -11.596  54.034  1.00 38.87           O  
ATOM   2621  CG  GLU A 169      -0.586 -13.933  51.374  1.00 38.87           C  
ATOM   2622  HG2 GLU A 169      -1.123 -14.032  50.431  1.00 38.87           H  
ATOM   2623  HG3 GLU A 169      -1.098 -14.558  52.105  1.00 38.87           H  
ATOM   2624  CD  GLU A 169       0.857 -14.431  51.182  1.00 38.87           C  
ATOM   2625  OE1 GLU A 169       1.005 -15.433  50.450  1.00 38.87           O  
ATOM   2626  OE2 GLU A 169       1.776 -13.833  51.781  1.00 38.87           O  
ATOM   2627  N   GLN A 170      -3.688 -13.323  52.808  1.00 45.13           N  
ATOM   2628  H   GLN A 170      -3.642 -13.701  51.873  1.00 45.13           H  
ATOM   2629  CA  GLN A 170      -4.320 -14.214  53.806  1.00 45.13           C  
ATOM   2630  HA  GLN A 170      -4.227 -15.185  53.320  1.00 45.13           H  
ATOM   2631  C   GLN A 170      -5.839 -14.117  54.096  1.00 45.13           C  
ATOM   2632  CB  GLN A 170      -3.467 -14.429  55.069  1.00 45.13           C  
ATOM   2633  HB2 GLN A 170      -3.945 -15.204  55.668  1.00 45.13           H  
ATOM   2634  HB3 GLN A 170      -3.428 -13.518  55.666  1.00 45.13           H  
ATOM   2635  O   GLN A 170      -6.334 -13.294  54.852  1.00 45.13           O  
ATOM   2636  CG  GLN A 170      -2.043 -14.890  54.707  1.00 45.13           C  
ATOM   2637  HG2 GLN A 170      -1.488 -14.051  54.286  1.00 45.13           H  
ATOM   2638  HG3 GLN A 170      -2.093 -15.687  53.966  1.00 45.13           H  
ATOM   2639  CD  GLN A 170      -1.229 -15.403  55.882  1.00 45.13           C  
ATOM   2640  NE2 GLN A 170      -0.013 -15.838  55.641  1.00 45.13           N  
ATOM   2641 HE21 GLN A 170       0.526 -16.085  56.459  1.00 45.13           H  
ATOM   2642 HE22 GLN A 170       0.422 -15.674  54.744  1.00 45.13           H  
ATOM   2643  OE1 GLN A 170      -1.668 -15.471  57.013  1.00 45.13           O  
ATOM   2644  N   LYS A 171      -6.542 -15.105  53.508  1.00 37.24           N  
ATOM   2645  H   LYS A 171      -6.059 -15.501  52.714  1.00 37.24           H  
ATOM   2646  CA  LYS A 171      -7.541 -16.026  54.097  1.00 37.24           C  
ATOM   2647  HA  LYS A 171      -8.189 -16.375  53.293  1.00 37.24           H  
ATOM   2648  C   LYS A 171      -8.474 -15.496  55.198  1.00 37.24           C  
ATOM   2649  CB  LYS A 171      -6.795 -17.249  54.683  1.00 37.24           C  
ATOM   2650  HB2 LYS A 171      -5.926 -16.898  55.240  1.00 37.24           H  
ATOM   2651  HB3 LYS A 171      -7.450 -17.746  55.398  1.00 37.24           H  
ATOM   2652  O   LYS A 171      -8.062 -15.350  56.340  1.00 37.24           O  
ATOM   2653  CG  LYS A 171      -6.363 -18.316  53.669  1.00 37.24           C  
ATOM   2654  HG2 LYS A 171      -7.249 -18.742  53.198  1.00 37.24           H  
ATOM   2655  HG3 LYS A 171      -5.729 -17.868  52.904  1.00 37.24           H  
ATOM   2656  CD  LYS A 171      -5.580 -19.422  54.400  1.00 37.24           C  
ATOM   2657  HD2 LYS A 171      -4.646 -19.000  54.770  1.00 37.24           H  
ATOM   2658  HD3 LYS A 171      -6.164 -19.768  55.253  1.00 37.24           H  
ATOM   2659  CE  LYS A 171      -5.282 -20.616  53.484  1.00 37.24           C  
ATOM   2660  HE2 LYS A 171      -6.227 -21.044  53.151  1.00 37.24           H  
ATOM   2661  HE3 LYS A 171      -4.745 -20.256  52.607  1.00 37.24           H  
ATOM   2662  NZ  LYS A 171      -4.472 -21.644  54.189  1.00 37.24           N  
ATOM   2663  HZ1 LYS A 171      -3.587 -21.254  54.483  1.00 37.24           H  
ATOM   2664  HZ2 LYS A 171      -4.950 -21.976  55.015  1.00 37.24           H  
ATOM   2665  HZ3 LYS A 171      -4.282 -22.433  53.588  1.00 37.24           H  
ATOM   2666  N   SER A 172      -9.780 -15.578  54.940  1.00 38.24           N  
ATOM   2667  H   SER A 172     -10.092 -15.309  54.018  1.00 38.24           H  
ATOM   2668  CA  SER A 172     -10.662 -16.529  55.649  1.00 38.24           C  
ATOM   2669  HA  SER A 172     -10.229 -17.521  55.519  1.00 38.24           H  
ATOM   2670  C   SER A 172     -12.059 -16.570  55.025  1.00 38.24           C  
ATOM   2671  CB  SER A 172     -10.769 -16.313  57.172  1.00 38.24           C  
ATOM   2672  HB2 SER A 172     -10.071 -16.984  57.672  1.00 38.24           H  
ATOM   2673  HB3 SER A 172     -11.773 -16.559  57.516  1.00 38.24           H  
ATOM   2674  O   SER A 172     -12.635 -15.566  54.621  1.00 38.24           O  
ATOM   2675  OG  SER A 172     -10.451 -14.998  57.557  1.00 38.24           O  
ATOM   2676  HG  SER A 172      -9.527 -14.844  57.348  1.00 38.24           H  
ATOM   2677  N   GLN A 173     -12.558 -17.795  54.890  1.00 40.96           N  
ATOM   2678  H   GLN A 173     -12.036 -18.541  55.326  1.00 40.96           H  
ATOM   2679  CA  GLN A 173     -13.924 -18.139  54.532  1.00 40.96           C  
ATOM   2680  HA  GLN A 173     -14.260 -17.551  53.678  1.00 40.96           H  
ATOM   2681  C   GLN A 173     -14.830 -17.889  55.742  1.00 40.96           C  
ATOM   2682  CB  GLN A 173     -13.957 -19.647  54.213  1.00 40.96           C  
ATOM   2683  HB2 GLN A 173     -13.573 -20.178  55.084  1.00 40.96           H  
ATOM   2684  HB3 GLN A 173     -14.991 -19.959  54.066  1.00 40.96           H  
ATOM   2685  O   GLN A 173     -14.431 -18.245  56.845  1.00 40.96           O  
ATOM   2686  CG  GLN A 173     -13.144 -20.064  52.973  1.00 40.96           C  
ATOM   2687  HG2 GLN A 173     -12.185 -19.546  52.967  1.00 40.96           H  
ATOM   2688  HG3 GLN A 173     -13.690 -19.771  52.076  1.00 40.96           H  
ATOM   2689  CD  GLN A 173     -12.845 -21.563  52.917  1.00 40.96           C  
ATOM   2690  NE2 GLN A 173     -12.253 -22.044  51.847  1.00 40.96           N  
ATOM   2691 HE21 GLN A 173     -12.104 -23.043  51.857  1.00 40.96           H  
ATOM   2692 HE22 GLN A 173     -12.053 -21.458  51.049  1.00 40.96           H  
ATOM   2693  OE1 GLN A 173     -13.098 -22.333  53.825  1.00 40.96           O  
ATOM   2694  N   GLN A 174     -16.040 -17.382  55.495  1.00 40.15           N  
ATOM   2695  H   GLN A 174     -16.119 -16.847  54.642  1.00 40.15           H  
ATOM   2696  CA  GLN A 174     -17.328 -17.770  56.099  1.00 40.15           C  
ATOM   2697  HA  GLN A 174     -17.831 -18.395  55.360  1.00 40.15           H  
ATOM   2698  C   GLN A 174     -18.241 -16.563  56.333  1.00 40.15           C  
ATOM   2699  CB  GLN A 174     -17.251 -18.614  57.391  1.00 40.15           C  
ATOM   2700  HB2 GLN A 174     -16.500 -18.221  58.076  1.00 40.15           H  
ATOM   2701  HB3 GLN A 174     -18.205 -18.541  57.914  1.00 40.15           H  
ATOM   2702  O   GLN A 174     -17.886 -15.627  57.034  1.00 40.15           O  
ATOM   2703  CG  GLN A 174     -17.031 -20.106  57.079  1.00 40.15           C  
ATOM   2704  HG2 GLN A 174     -17.876 -20.466  56.492  1.00 40.15           H  
ATOM   2705  HG3 GLN A 174     -16.126 -20.240  56.487  1.00 40.15           H  
ATOM   2706  CD  GLN A 174     -16.907 -20.977  58.326  1.00 40.15           C  
ATOM   2707  NE2 GLN A 174     -17.006 -22.281  58.193  1.00 40.15           N  
ATOM   2708 HE21 GLN A 174     -17.123 -22.712  57.287  1.00 40.15           H  
ATOM   2709 HE22 GLN A 174     -16.894 -22.805  59.049  1.00 40.15           H  
ATOM   2710  OE1 GLN A 174     -16.730 -20.526  59.440  1.00 40.15           O  
ATOM   2711  N   ASN A 175     -19.460 -16.708  55.800  1.00 39.48           N  
ATOM   2712  H   ASN A 175     -19.595 -17.552  55.263  1.00 39.48           H  
ATOM   2713  CA  ASN A 175     -20.715 -16.095  56.242  1.00 39.48           C  
ATOM   2714  HA  ASN A 175     -21.492 -16.490  55.589  1.00 39.48           H  
ATOM   2715  C   ASN A 175     -20.780 -14.564  56.080  1.00 39.48           C  
ATOM   2716  CB  ASN A 175     -21.027 -16.642  57.652  1.00 39.48           C  
ATOM   2717  HB2 ASN A 175     -20.297 -16.241  58.355  1.00 39.48           H  
ATOM   2718  HB3 ASN A 175     -22.015 -16.305  57.967  1.00 39.48           H  
ATOM   2719  O   ASN A 175     -20.063 -13.797  56.700  1.00 39.48           O  
ATOM   2720  CG  ASN A 175     -20.993 -18.169  57.719  1.00 39.48           C  
ATOM   2721  ND2 ASN A 175     -20.859 -18.734  58.894  1.00 39.48           N  
ATOM   2722 HD21 ASN A 175     -20.729 -18.171  59.722  1.00 39.48           H  
ATOM   2723 HD22 ASN A 175     -20.805 -19.743  58.919  1.00 39.48           H  
ATOM   2724  OD1 ASN A 175     -21.067 -18.871  56.720  1.00 39.48           O  
ATOM   2725  N   THR A 176     -21.668 -14.047  55.239  1.00 41.71           N  
ATOM   2726  H   THR A 176     -21.302 -13.240  54.755  1.00 41.71           H  
ATOM   2727  CA  THR A 176     -23.009 -13.718  55.727  1.00 41.71           C  
ATOM   2728  HA  THR A 176     -23.376 -14.517  56.371  1.00 41.71           H  
ATOM   2729  C   THR A 176     -23.977 -13.555  54.556  1.00 41.71           C  
ATOM   2730  CB  THR A 176     -22.994 -12.406  56.550  1.00 41.71           C  
ATOM   2731  HB  THR A 176     -23.950 -11.897  56.429  1.00 41.71           H  
ATOM   2732  O   THR A 176     -23.821 -12.709  53.678  1.00 41.71           O  
ATOM   2733  CG2 THR A 176     -22.782 -12.662  58.043  1.00 41.71           C  
ATOM   2734 HG21 THR A 176     -22.853 -11.714  58.576  1.00 41.71           H  
ATOM   2735 HG22 THR A 176     -21.809 -13.106  58.254  1.00 41.71           H  
ATOM   2736 HG23 THR A 176     -23.567 -13.320  58.416  1.00 41.71           H  
ATOM   2737  OG1 THR A 176     -21.954 -11.550  56.131  1.00 41.71           O  
ATOM   2738  HG1 THR A 176     -21.147 -11.873  56.538  1.00 41.71           H  
ATOM   2739  N   ALA A 177     -25.010 -14.394  54.563  1.00 35.53           N  
ATOM   2740  H   ALA A 177     -25.039 -15.078  55.305  1.00 35.53           H  
ATOM   2741  CA  ALA A 177     -26.301 -14.034  54.008  1.00 35.53           C  
ATOM   2742  HA  ALA A 177     -26.178 -13.736  52.967  1.00 35.53           H  
ATOM   2743  C   ALA A 177     -26.875 -12.854  54.815  1.00 35.53           C  
ATOM   2744  CB  ALA A 177     -27.202 -15.275  54.090  1.00 35.53           C  
ATOM   2745  HB1 ALA A 177     -27.324 -15.579  55.130  1.00 35.53           H  
ATOM   2746  HB2 ALA A 177     -28.183 -15.045  53.674  1.00 35.53           H  
ATOM   2747  HB3 ALA A 177     -26.760 -16.093  53.522  1.00 35.53           H  
ATOM   2748  O   ALA A 177     -26.598 -12.754  56.006  1.00 35.53           O  
ATOM   2749  N   ALA A 178     -27.715 -12.043  54.165  1.00 38.95           N  
ATOM   2750  H   ALA A 178     -27.846 -12.243  53.184  1.00 38.95           H  
ATOM   2751  CA  ALA A 178     -28.451 -10.885  54.693  1.00 38.95           C  
ATOM   2752  HA  ALA A 178     -29.362 -10.841  54.097  1.00 38.95           H  
ATOM   2753  C   ALA A 178     -27.784  -9.511  54.489  1.00 38.95           C  
ATOM   2754  CB  ALA A 178     -28.966 -11.112  56.126  1.00 38.95           C  
ATOM   2755  HB1 ALA A 178     -28.152 -11.008  56.844  1.00 38.95           H  
ATOM   2756  HB2 ALA A 178     -29.716 -10.359  56.367  1.00 38.95           H  
ATOM   2757  HB3 ALA A 178     -29.411 -12.102  56.223  1.00 38.95           H  
ATOM   2758  O   ALA A 178     -27.165  -8.942  55.378  1.00 38.95           O  
ATOM   2759  N   SER A 179     -28.028  -8.930  53.312  1.00 44.14           N  
ATOM   2760  H   SER A 179     -28.393  -9.516  52.574  1.00 44.14           H  
ATOM   2761  CA  SER A 179     -28.322  -7.497  53.187  1.00 44.14           C  
ATOM   2762  HA  SER A 179     -28.978  -7.206  54.007  1.00 44.14           H  
ATOM   2763  C   SER A 179     -29.077  -7.258  51.880  1.00 44.14           C  
ATOM   2764  CB  SER A 179     -27.081  -6.617  53.302  1.00 44.14           C  
ATOM   2765  HB2 SER A 179     -26.380  -6.858  52.503  1.00 44.14           H  
ATOM   2766  HB3 SER A 179     -26.597  -6.773  54.266  1.00 44.14           H  
ATOM   2767  O   SER A 179     -28.540  -6.941  50.820  1.00 44.14           O  
ATOM   2768  OG  SER A 179     -27.483  -5.268  53.198  1.00 44.14           O  
ATOM   2769  HG  SER A 179     -26.725  -4.702  53.364  1.00 44.14           H  
ATOM   2770  N   SER A 180     -30.367  -7.551  51.960  1.00 44.31           N  
ATOM   2771  H   SER A 180     -30.704  -7.876  52.854  1.00 44.31           H  
ATOM   2772  CA  SER A 180     -31.412  -7.060  51.081  1.00 44.31           C  
ATOM   2773  HA  SER A 180     -31.148  -7.221  50.036  1.00 44.31           H  
ATOM   2774  C   SER A 180     -31.627  -5.574  51.358  1.00 44.31           C  
ATOM   2775  CB  SER A 180     -32.699  -7.826  51.432  1.00 44.31           C  
ATOM   2776  HB2 SER A 180     -33.565  -7.332  50.991  1.00 44.31           H  
ATOM   2777  HB3 SER A 180     -32.631  -8.836  51.029  1.00 44.31           H  
ATOM   2778  O   SER A 180     -32.048  -5.256  52.464  1.00 44.31           O  
ATOM   2779  OG  SER A 180     -32.852  -7.906  52.842  1.00 44.31           O  
ATOM   2780  HG  SER A 180     -32.845  -7.007  53.180  1.00 44.31           H  
ATOM   2781  N   GLN A 181     -31.359  -4.711  50.374  1.00 50.01           N  
ATOM   2782  H   GLN A 181     -30.719  -5.043  49.667  1.00 50.01           H  
ATOM   2783  CA  GLN A 181     -32.102  -3.480  50.039  1.00 50.01           C  
ATOM   2784  HA  GLN A 181     -32.999  -3.759  49.486  1.00 50.01           H  
ATOM   2785  C   GLN A 181     -31.255  -2.605  49.099  1.00 50.01           C  
ATOM   2786  CB  GLN A 181     -32.541  -2.648  51.272  1.00 50.01           C  
ATOM   2787  HB2 GLN A 181     -32.586  -1.595  50.994  1.00 50.01           H  
ATOM   2788  HB3 GLN A 181     -31.821  -2.742  52.085  1.00 50.01           H  
ATOM   2789  O   GLN A 181     -30.492  -1.768  49.559  1.00 50.01           O  
ATOM   2790  CG  GLN A 181     -33.960  -3.037  51.732  1.00 50.01           C  
ATOM   2791  HG2 GLN A 181     -34.027  -4.084  52.026  1.00 50.01           H  
ATOM   2792  HG3 GLN A 181     -34.638  -2.907  50.888  1.00 50.01           H  
ATOM   2793  CD  GLN A 181     -34.504  -2.184  52.868  1.00 50.01           C  
ATOM   2794  NE2 GLN A 181     -35.656  -2.531  53.397  1.00 50.01           N  
ATOM   2795 HE21 GLN A 181     -36.138  -3.373  53.114  1.00 50.01           H  
ATOM   2796 HE22 GLN A 181     -35.978  -1.935  54.146  1.00 50.01           H  
ATOM   2797  OE1 GLN A 181     -33.959  -1.174  53.268  1.00 50.01           O  
ATOM   2798  N   ALA A 182     -31.379  -2.794  47.780  1.00 46.77           N  
ATOM   2799  H   ALA A 182     -31.894  -3.602  47.460  1.00 46.77           H  
ATOM   2800  CA  ALA A 182     -31.127  -1.745  46.783  1.00 46.77           C  
ATOM   2801  HA  ALA A 182     -31.759  -0.889  47.021  1.00 46.77           H  
ATOM   2802  C   ALA A 182     -31.480  -2.240  45.370  1.00 46.77           C  
ATOM   2803  CB  ALA A 182     -29.667  -1.264  46.792  1.00 46.77           C  
ATOM   2804  HB1 ALA A 182     -29.452  -0.666  47.678  1.00 46.77           H  
ATOM   2805  HB2 ALA A 182     -28.992  -2.119  46.760  1.00 46.77           H  
ATOM   2806  HB3 ALA A 182     -29.479  -0.636  45.921  1.00 46.77           H  
ATOM   2807  O   ALA A 182     -31.001  -3.280  44.928  1.00 46.77           O  
ATOM   2808  N   SER A 183     -32.262  -1.432  44.654  1.00 56.35           N  
ATOM   2809  H   SER A 183     -32.550  -0.587  45.126  1.00 56.35           H  
ATOM   2810  CA  SER A 183     -32.760  -1.582  43.277  1.00 56.35           C  
ATOM   2811  HA  SER A 183     -33.162  -0.597  43.039  1.00 56.35           H  
ATOM   2812  C   SER A 183     -33.946  -2.542  43.079  1.00 56.35           C  
ATOM   2813  CB  SER A 183     -31.627  -1.735  42.250  1.00 56.35           C  
ATOM   2814  HB2 SER A 183     -30.856  -0.991  42.454  1.00 56.35           H  
ATOM   2815  HB3 SER A 183     -32.025  -1.544  41.253  1.00 56.35           H  
ATOM   2816  O   SER A 183     -33.836  -3.762  43.047  1.00 56.35           O  
ATOM   2817  OG  SER A 183     -31.046  -3.017  42.258  1.00 56.35           O  
ATOM   2818  HG  SER A 183     -30.972  -3.303  43.171  1.00 56.35           H  
ATOM   2819  N   SER A 184     -35.119  -1.938  42.905  1.00 64.74           N  
ATOM   2820  H   SER A 184     -35.130  -0.928  42.900  1.00 64.74           H  
ATOM   2821  CA  SER A 184     -36.431  -2.528  42.613  1.00 64.74           C  
ATOM   2822  HA  SER A 184     -36.603  -3.365  43.289  1.00 64.74           H  
ATOM   2823  C   SER A 184     -36.579  -3.063  41.178  1.00 64.74           C  
ATOM   2824  CB  SER A 184     -37.483  -1.443  42.887  1.00 64.74           C  
ATOM   2825  HB2 SER A 184     -38.466  -1.767  42.543  1.00 64.74           H  
ATOM   2826  HB3 SER A 184     -37.538  -1.262  43.960  1.00 64.74           H  
ATOM   2827  O   SER A 184     -37.692  -3.165  40.664  1.00 64.74           O  
ATOM   2828  OG  SER A 184     -37.104  -0.237  42.236  1.00 64.74           O  
ATOM   2829  HG  SER A 184     -37.891   0.295  42.103  1.00 64.74           H  
ATOM   2830  N   VAL A 185     -35.478  -3.397  40.500  1.00 81.34           N  
ATOM   2831  H   VAL A 185     -34.600  -3.438  40.998  1.00 81.34           H  
ATOM   2832  CA  VAL A 185     -35.520  -3.859  39.108  1.00 81.34           C  
ATOM   2833  HA  VAL A 185     -36.422  -3.466  38.639  1.00 81.34           H  
ATOM   2834  C   VAL A 185     -35.614  -5.380  39.093  1.00 81.34           C  
ATOM   2835  CB  VAL A 185     -34.343  -3.317  38.279  1.00 81.34           C  
ATOM   2836  HB  VAL A 185     -33.405  -3.718  38.665  1.00 81.34           H  
ATOM   2837  O   VAL A 185     -34.691  -6.087  39.499  1.00 81.34           O  
ATOM   2838  CG1 VAL A 185     -34.490  -3.713  36.804  1.00 81.34           C  
ATOM   2839 HG11 VAL A 185     -35.428  -3.332  36.399  1.00 81.34           H  
ATOM   2840 HG12 VAL A 185     -34.469  -4.797  36.698  1.00 81.34           H  
ATOM   2841 HG13 VAL A 185     -33.660  -3.304  36.227  1.00 81.34           H  
ATOM   2842  CG2 VAL A 185     -34.287  -1.782  38.345  1.00 81.34           C  
ATOM   2843 HG21 VAL A 185     -34.091  -1.453  39.365  1.00 81.34           H  
ATOM   2844 HG22 VAL A 185     -33.482  -1.416  37.709  1.00 81.34           H  
ATOM   2845 HG23 VAL A 185     -35.232  -1.358  38.006  1.00 81.34           H  
ATOM   2846  N   PHE A 186     -36.754  -5.893  38.633  1.00 80.15           N  
ATOM   2847  H   PHE A 186     -37.482  -5.259  38.338  1.00 80.15           H  
ATOM   2848  CA  PHE A 186     -36.941  -7.320  38.394  1.00 80.15           C  
ATOM   2849  HA  PHE A 186     -36.724  -7.857  39.318  1.00 80.15           H  
ATOM   2850  C   PHE A 186     -35.958  -7.769  37.302  1.00 80.15           C  
ATOM   2851  CB  PHE A 186     -38.408  -7.568  38.006  1.00 80.15           C  
ATOM   2852  HB2 PHE A 186     -38.553  -7.333  36.951  1.00 80.15           H  
ATOM   2853  HB3 PHE A 186     -39.041  -6.882  38.570  1.00 80.15           H  
ATOM   2854  O   PHE A 186     -35.988  -7.235  36.198  1.00 80.15           O  
ATOM   2855  CG  PHE A 186     -38.904  -8.972  38.284  1.00 80.15           C  
ATOM   2856  CD1 PHE A 186     -38.768  -9.988  37.320  1.00 80.15           C  
ATOM   2857  HD1 PHE A 186     -38.292  -9.773  36.375  1.00 80.15           H  
ATOM   2858  CD2 PHE A 186     -39.534  -9.254  39.512  1.00 80.15           C  
ATOM   2859  HD2 PHE A 186     -39.651  -8.475  40.251  1.00 80.15           H  
ATOM   2860  CE1 PHE A 186     -39.268 -11.278  37.582  1.00 80.15           C  
ATOM   2861  HE1 PHE A 186     -39.176 -12.051  36.833  1.00 80.15           H  
ATOM   2862  CE2 PHE A 186     -40.033 -10.542  39.773  1.00 80.15           C  
ATOM   2863  HE2 PHE A 186     -40.530 -10.747  40.710  1.00 80.15           H  
ATOM   2864  CZ  PHE A 186     -39.902 -11.553  38.807  1.00 80.15           C  
ATOM   2865  HZ  PHE A 186     -40.301 -12.538  39.001  1.00 80.15           H  
ATOM   2866  N   THR A 187     -35.079  -8.727  37.606  1.00 79.86           N  
ATOM   2867  H   THR A 187     -35.102  -9.133  38.530  1.00 79.86           H  
ATOM   2868  CA  THR A 187     -34.108  -9.285  36.646  1.00 79.86           C  
ATOM   2869  HA  THR A 187     -34.263  -8.828  35.668  1.00 79.86           H  
ATOM   2870  C   THR A 187     -34.340 -10.781  36.470  1.00 79.86           C  
ATOM   2871  CB  THR A 187     -32.647  -8.996  37.034  1.00 79.86           C  
ATOM   2872  HB  THR A 187     -31.988  -9.562  36.375  1.00 79.86           H  
ATOM   2873  O   THR A 187     -34.631 -11.505  37.430  1.00 79.86           O  
ATOM   2874  CG2 THR A 187     -32.304  -7.513  36.914  1.00 79.86           C  
ATOM   2875 HG21 THR A 187     -31.256  -7.353  37.172  1.00 79.86           H  
ATOM   2876 HG22 THR A 187     -32.936  -6.915  37.570  1.00 79.86           H  
ATOM   2877 HG23 THR A 187     -32.462  -7.192  35.885  1.00 79.86           H  
ATOM   2878  OG1 THR A 187     -32.380  -9.354  38.375  1.00 79.86           O  
ATOM   2879  HG1 THR A 187     -32.700  -8.612  38.893  1.00 79.86           H  
ATOM   2880  N   LEU A 188     -34.239 -11.269  35.232  1.00 82.08           N  
ATOM   2881  H   LEU A 188     -33.949 -10.631  34.505  1.00 82.08           H  
ATOM   2882  CA  LEU A 188     -34.439 -12.687  34.918  1.00 82.08           C  
ATOM   2883  HA  LEU A 188     -35.316 -13.031  35.465  1.00 82.08           H  
ATOM   2884  C   LEU A 188     -33.243 -13.527  35.402  1.00 82.08           C  
ATOM   2885  CB  LEU A 188     -34.699 -12.859  33.408  1.00 82.08           C  
ATOM   2886  HB2 LEU A 188     -33.901 -12.350  32.867  1.00 82.08           H  
ATOM   2887  HB3 LEU A 188     -34.645 -13.918  33.155  1.00 82.08           H  
ATOM   2888  O   LEU A 188     -32.094 -13.087  35.387  1.00 82.08           O  
ATOM   2889  CG  LEU A 188     -36.057 -12.315  32.919  1.00 82.08           C  
ATOM   2890  HG  LEU A 188     -36.201 -11.296  33.279  1.00 82.08           H  
ATOM   2891  CD1 LEU A 188     -36.088 -12.301  31.391  1.00 82.08           C  
ATOM   2892 HD11 LEU A 188     -35.938 -13.305  30.992  1.00 82.08           H  
ATOM   2893 HD12 LEU A 188     -35.304 -11.639  31.025  1.00 82.08           H  
ATOM   2894 HD13 LEU A 188     -37.044 -11.907  31.047  1.00 82.08           H  
ATOM   2895  CD2 LEU A 188     -37.222 -13.188  33.403  1.00 82.08           C  
ATOM   2896 HD21 LEU A 188     -37.093 -14.217  33.066  1.00 82.08           H  
ATOM   2897 HD22 LEU A 188     -38.154 -12.795  32.997  1.00 82.08           H  
ATOM   2898 HD23 LEU A 188     -37.292 -13.153  34.490  1.00 82.08           H  
ATOM   2899  N   LYS A 189     -33.475 -14.799  35.768  1.00 80.10           N  
ATOM   2900  H   LYS A 189     -34.435 -15.113  35.778  1.00 80.10           H  
ATOM   2901  CA  LYS A 189     -32.388 -15.734  36.152  1.00 80.10           C  
ATOM   2902  HA  LYS A 189     -31.863 -15.314  37.011  1.00 80.10           H  
ATOM   2903  C   LYS A 189     -31.322 -15.889  35.051  1.00 80.10           C  
ATOM   2904  CB  LYS A 189     -32.954 -17.116  36.533  1.00 80.10           C  
ATOM   2905  HB2 LYS A 189     -33.562 -17.489  35.708  1.00 80.10           H  
ATOM   2906  HB3 LYS A 189     -32.119 -17.803  36.670  1.00 80.10           H  
ATOM   2907  O   LYS A 189     -30.174 -16.202  35.360  1.00 80.10           O  
ATOM   2908  CG  LYS A 189     -33.790 -17.118  37.825  1.00 80.10           C  
ATOM   2909  HG2 LYS A 189     -33.175 -16.760  38.651  1.00 80.10           H  
ATOM   2910  HG3 LYS A 189     -34.643 -16.450  37.706  1.00 80.10           H  
ATOM   2911  CD  LYS A 189     -34.302 -18.534  38.147  1.00 80.10           C  
ATOM   2912  HD2 LYS A 189     -33.450 -19.200  38.289  1.00 80.10           H  
ATOM   2913  HD3 LYS A 189     -34.894 -18.893  37.305  1.00 80.10           H  
ATOM   2914  CE  LYS A 189     -35.172 -18.532  39.414  1.00 80.10           C  
ATOM   2915  HE2 LYS A 189     -34.565 -18.195  40.255  1.00 80.10           H  
ATOM   2916  HE3 LYS A 189     -35.975 -17.807  39.279  1.00 80.10           H  
ATOM   2917  NZ  LYS A 189     -35.749 -19.873  39.705  1.00 80.10           N  
ATOM   2918  HZ1 LYS A 189     -36.320 -19.839  40.538  1.00 80.10           H  
ATOM   2919  HZ2 LYS A 189     -36.340 -20.181  38.946  1.00 80.10           H  
ATOM   2920  HZ3 LYS A 189     -35.025 -20.562  39.850  1.00 80.10           H  
ATOM   2921  N   SER A 190     -31.694 -15.665  33.788  1.00 78.99           N  
ATOM   2922  H   SER A 190     -32.646 -15.373  33.613  1.00 78.99           H  
ATOM   2923  CA  SER A 190     -30.799 -15.634  32.626  1.00 78.99           C  
ATOM   2924  HA  SER A 190     -30.127 -16.492  32.668  1.00 78.99           H  
ATOM   2925  C   SER A 190     -29.924 -14.375  32.566  1.00 78.99           C  
ATOM   2926  CB  SER A 190     -31.629 -15.737  31.340  1.00 78.99           C  
ATOM   2927  HB2 SER A 190     -30.998 -15.516  30.479  1.00 78.99           H  
ATOM   2928  HB3 SER A 190     -32.017 -16.751  31.240  1.00 78.99           H  
ATOM   2929  O   SER A 190     -28.781 -14.460  32.130  1.00 78.99           O  
ATOM   2930  OG  SER A 190     -32.716 -14.830  31.392  1.00 78.99           O  
ATOM   2931  HG  SER A 190     -32.906 -14.501  30.511  1.00 78.99           H  
ATOM   2932  N   GLU A 191     -30.400 -13.229  33.055  1.00 70.65           N  
ATOM   2933  H   GLU A 191     -31.335 -13.207  33.437  1.00 70.65           H  
ATOM   2934  CA  GLU A 191     -29.658 -11.958  33.054  1.00 70.65           C  
ATOM   2935  HA  GLU A 191     -29.214 -11.796  32.071  1.00 70.65           H  
ATOM   2936  C   GLU A 191     -28.509 -11.957  34.069  1.00 70.65           C  
ATOM   2937  CB  GLU A 191     -30.617 -10.791  33.291  1.00 70.65           C  
ATOM   2938  HB2 GLU A 191     -30.043  -9.883  33.479  1.00 70.65           H  
ATOM   2939  HB3 GLU A 191     -31.223 -11.007  34.171  1.00 70.65           H  
ATOM   2940  O   GLU A 191     -27.441 -11.412  33.796  1.00 70.65           O  
ATOM   2941  CG  GLU A 191     -31.502 -10.564  32.054  1.00 70.65           C  
ATOM   2942  HG2 GLU A 191     -30.877 -10.191  31.243  1.00 70.65           H  
ATOM   2943  HG3 GLU A 191     -31.925 -11.517  31.734  1.00 70.65           H  
ATOM   2944  CD  GLU A 191     -32.658  -9.592  32.311  1.00 70.65           C  
ATOM   2945  OE1 GLU A 191     -33.340  -9.265  31.319  1.00 70.65           O  
ATOM   2946  OE2 GLU A 191     -32.920  -9.290  33.500  1.00 70.65           O  
ATOM   2947  N   LYS A 192     -28.648 -12.703  35.177  1.00 67.38           N  
ATOM   2948  H   LYS A 192     -29.565 -13.087  35.351  1.00 67.38           H  
ATOM   2949  CA  LYS A 192     -27.554 -12.954  36.138  1.00 67.38           C  
ATOM   2950  HA  LYS A 192     -27.169 -11.989  36.469  1.00 67.38           H  
ATOM   2951  C   LYS A 192     -26.333 -13.667  35.539  1.00 67.38           C  
ATOM   2952  CB  LYS A 192     -28.078 -13.743  37.354  1.00 67.38           C  
ATOM   2953  HB2 LYS A 192     -28.921 -14.370  37.062  1.00 67.38           H  
ATOM   2954  HB3 LYS A 192     -27.290 -14.396  37.727  1.00 67.38           H  
ATOM   2955  O   LYS A 192     -25.285 -13.701  36.174  1.00 67.38           O  
ATOM   2956  CG  LYS A 192     -28.489 -12.810  38.499  1.00 67.38           C  
ATOM   2957  HG2 LYS A 192     -29.331 -12.196  38.180  1.00 67.38           H  
ATOM   2958  HG3 LYS A 192     -27.650 -12.158  38.742  1.00 67.38           H  
ATOM   2959  CD  LYS A 192     -28.876 -13.605  39.754  1.00 67.38           C  
ATOM   2960  HD2 LYS A 192     -28.042 -14.244  40.047  1.00 67.38           H  
ATOM   2961  HD3 LYS A 192     -29.750 -14.220  39.536  1.00 67.38           H  
ATOM   2962  CE  LYS A 192     -29.196 -12.622  40.887  1.00 67.38           C  
ATOM   2963  HE2 LYS A 192     -30.034 -11.997  40.577  1.00 67.38           H  
ATOM   2964  HE3 LYS A 192     -28.338 -11.964  41.023  1.00 67.38           H  
ATOM   2965  NZ  LYS A 192     -29.512 -13.308  42.166  1.00 67.38           N  
ATOM   2966  HZ1 LYS A 192     -29.699 -12.619  42.880  1.00 67.38           H  
ATOM   2967  HZ2 LYS A 192     -28.732 -13.871  42.474  1.00 67.38           H  
ATOM   2968  HZ3 LYS A 192     -30.336 -13.884  42.068  1.00 67.38           H  
ATOM   2969  N   LYS A 193     -26.448 -14.276  34.352  1.00 65.70           N  
ATOM   2970  H   LYS A 193     -27.333 -14.204  33.870  1.00 65.70           H  
ATOM   2971  CA  LYS A 193     -25.309 -14.895  33.650  1.00 65.70           C  
ATOM   2972  HA  LYS A 193     -24.585 -15.250  34.384  1.00 65.70           H  
ATOM   2973  C   LYS A 193     -24.528 -13.887  32.801  1.00 65.70           C  
ATOM   2974  CB  LYS A 193     -25.789 -16.089  32.808  1.00 65.70           C  
ATOM   2975  HB2 LYS A 193     -24.948 -16.482  32.236  1.00 65.70           H  
ATOM   2976  HB3 LYS A 193     -26.527 -15.736  32.088  1.00 65.70           H  
ATOM   2977  O   LYS A 193     -23.369 -14.148  32.497  1.00 65.70           O  
ATOM   2978  CG  LYS A 193     -26.409 -17.239  33.625  1.00 65.70           C  
ATOM   2979  HG2 LYS A 193     -26.875 -17.934  32.927  1.00 65.70           H  
ATOM   2980  HG3 LYS A 193     -27.188 -16.854  34.283  1.00 65.70           H  
ATOM   2981  CD  LYS A 193     -25.365 -18.008  34.450  1.00 65.70           C  
ATOM   2982  HD2 LYS A 193     -24.594 -18.384  33.776  1.00 65.70           H  
ATOM   2983  HD3 LYS A 193     -24.906 -17.336  35.175  1.00 65.70           H  
ATOM   2984  CE  LYS A 193     -26.024 -19.180  35.187  1.00 65.70           C  
ATOM   2985  HE2 LYS A 193     -26.572 -19.780  34.459  1.00 65.70           H  
ATOM   2986  HE3 LYS A 193     -26.745 -18.780  35.900  1.00 65.70           H  
ATOM   2987  NZ  LYS A 193     -25.015 -20.023  35.880  1.00 65.70           N  
ATOM   2988  HZ1 LYS A 193     -25.457 -20.794  36.361  1.00 65.70           H  
ATOM   2989  HZ2 LYS A 193     -24.358 -20.402  35.214  1.00 65.70           H  
ATOM   2990  HZ3 LYS A 193     -24.497 -19.475  36.552  1.00 65.70           H  
ATOM   2991  N   PHE A 194     -25.117 -12.738  32.463  1.00 62.96           N  
ATOM   2992  H   PHE A 194     -26.056 -12.553  32.787  1.00 62.96           H  
ATOM   2993  CA  PHE A 194     -24.448 -11.682  31.697  1.00 62.96           C  
ATOM   2994  HA  PHE A 194     -23.739 -12.142  31.009  1.00 62.96           H  
ATOM   2995  C   PHE A 194     -23.625 -10.737  32.577  1.00 62.96           C  
ATOM   2996  CB  PHE A 194     -25.472 -10.919  30.852  1.00 62.96           C  
ATOM   2997  HB2 PHE A 194     -24.991 -10.034  30.435  1.00 62.96           H  
ATOM   2998  HB3 PHE A 194     -26.290 -10.574  31.484  1.00 62.96           H  
ATOM   2999  O   PHE A 194     -22.628 -10.203  32.102  1.00 62.96           O  
ATOM   3000  CG  PHE A 194     -26.019 -11.739  29.701  1.00 62.96           C  
ATOM   3001  CD1 PHE A 194     -25.289 -11.843  28.502  1.00 62.96           C  
ATOM   3002  HD1 PHE A 194     -24.348 -11.325  28.397  1.00 62.96           H  
ATOM   3003  CD2 PHE A 194     -27.245 -12.413  29.826  1.00 62.96           C  
ATOM   3004  HD2 PHE A 194     -27.793 -12.359  30.755  1.00 62.96           H  
ATOM   3005  CE1 PHE A 194     -25.793 -12.607  27.434  1.00 62.96           C  
ATOM   3006  HE1 PHE A 194     -25.237 -12.677  26.511  1.00 62.96           H  
ATOM   3007  CE2 PHE A 194     -27.758 -13.165  28.757  1.00 62.96           C  
ATOM   3008  HE2 PHE A 194     -28.707 -13.670  28.861  1.00 62.96           H  
ATOM   3009  CZ  PHE A 194     -27.031 -13.262  27.559  1.00 62.96           C  
ATOM   3010  HZ  PHE A 194     -27.423 -13.838  26.734  1.00 62.96           H  
ATOM   3011  N   SER A 195     -23.947 -10.612  33.867  1.00 63.34           N  
ATOM   3012  H   SER A 195     -24.796 -11.030  34.218  1.00 63.34           H  
ATOM   3013  CA  SER A 195     -23.129  -9.860  34.831  1.00 63.34           C  
ATOM   3014  HA  SER A 195     -22.902  -8.885  34.399  1.00 63.34           H  
ATOM   3015  C   SER A 195     -21.767 -10.505  35.130  1.00 63.34           C  
ATOM   3016  CB  SER A 195     -23.921  -9.600  36.118  1.00 63.34           C  
ATOM   3017  HB2 SER A 195     -24.571  -8.742  35.953  1.00 63.34           H  
ATOM   3018  HB3 SER A 195     -23.234  -9.355  36.928  1.00 63.34           H  
ATOM   3019  O   SER A 195     -20.887  -9.848  35.669  1.00 63.34           O  
ATOM   3020  OG  SER A 195     -24.731 -10.707  36.482  1.00 63.34           O  
ATOM   3021  HG  SER A 195     -25.062 -10.528  37.365  1.00 63.34           H  
ATOM   3022  N   ALA A 196     -21.538 -11.762  34.728  1.00 65.42           N  
ATOM   3023  H   ALA A 196     -22.299 -12.276  34.307  1.00 65.42           H  
ATOM   3024  CA  ALA A 196     -20.209 -12.382  34.757  1.00 65.42           C  
ATOM   3025  HA  ALA A 196     -19.695 -12.066  35.666  1.00 65.42           H  
ATOM   3026  C   ALA A 196     -19.311 -11.962  33.571  1.00 65.42           C  
ATOM   3027  CB  ALA A 196     -20.387 -13.903  34.821  1.00 65.42           C  
ATOM   3028  HB1 ALA A 196     -19.409 -14.378  34.898  1.00 65.42           H  
ATOM   3029  HB2 ALA A 196     -20.983 -14.169  35.693  1.00 65.42           H  
ATOM   3030  HB3 ALA A 196     -20.883 -14.257  33.917  1.00 65.42           H  
ATOM   3031  O   ALA A 196     -18.096 -12.137  33.637  1.00 65.42           O  
ATOM   3032  N   ASN A 197     -19.895 -11.397  32.507  1.00 67.38           N  
ATOM   3033  H   ASN A 197     -20.885 -11.203  32.557  1.00 67.38           H  
ATOM   3034  CA  ASN A 197     -19.187 -10.854  31.342  1.00 67.38           C  
ATOM   3035  HA  ASN A 197     -18.179 -11.267  31.313  1.00 67.38           H  
ATOM   3036  C   ASN A 197     -19.008  -9.334  31.449  1.00 67.38           C  
ATOM   3037  CB  ASN A 197     -19.914 -11.267  30.049  1.00 67.38           C  
ATOM   3038  HB2 ASN A 197     -20.973 -11.020  30.135  1.00 67.38           H  
ATOM   3039  HB3 ASN A 197     -19.508 -10.710  29.205  1.00 67.38           H  
ATOM   3040  O   ASN A 197     -18.978  -8.628  30.440  1.00 67.38           O  
ATOM   3041  CG  ASN A 197     -19.737 -12.728  29.708  1.00 67.38           C  
ATOM   3042  ND2 ASN A 197     -20.750 -13.352  29.154  1.00 67.38           N  
ATOM   3043 HD21 ASN A 197     -21.622 -12.867  28.999  1.00 67.38           H  
ATOM   3044 HD22 ASN A 197     -20.600 -14.326  28.936  1.00 67.38           H  
ATOM   3045  OD1 ASN A 197     -18.694 -13.328  29.890  1.00 67.38           O  
ATOM   3046  N   GLU A 198     -18.919  -8.810  32.668  1.00 71.57           N  
ATOM   3047  H   GLU A 198     -18.950  -9.410  33.480  1.00 71.57           H  
ATOM   3048  CA  GLU A 198     -18.596  -7.407  32.866  1.00 71.57           C  
ATOM   3049  HA  GLU A 198     -19.246  -6.837  32.203  1.00 71.57           H  
ATOM   3050  C   GLU A 198     -17.119  -7.190  32.480  1.00 71.57           C  
ATOM   3051  CB  GLU A 198     -18.933  -6.996  34.302  1.00 71.57           C  
ATOM   3052  HB2 GLU A 198     -18.111  -7.260  34.968  1.00 71.57           H  
ATOM   3053  HB3 GLU A 198     -19.827  -7.535  34.617  1.00 71.57           H  
ATOM   3054  O   GLU A 198     -16.232  -7.880  33.001  1.00 71.57           O  
ATOM   3055  CG  GLU A 198     -19.238  -5.497  34.387  1.00 71.57           C  
ATOM   3056  HG2 GLU A 198     -18.332  -4.938  34.151  1.00 71.57           H  
ATOM   3057  HG3 GLU A 198     -19.989  -5.252  33.635  1.00 71.57           H  
ATOM   3058  CD  GLU A 198     -19.761  -5.074  35.768  1.00 71.57           C  
ATOM   3059  OE1 GLU A 198     -20.354  -3.974  35.832  1.00 71.57           O  
ATOM   3060  OE2 GLU A 198     -19.554  -5.830  36.744  1.00 71.57           O  
ATOM   3061  N   PRO A 199     -16.815  -6.302  31.516  1.00 73.95           N  
ATOM   3062  CA  PRO A 199     -15.447  -6.103  31.069  1.00 73.95           C  
ATOM   3063  HA  PRO A 199     -15.035  -7.049  30.717  1.00 73.95           H  
ATOM   3064  C   PRO A 199     -14.599  -5.583  32.234  1.00 73.95           C  
ATOM   3065  CB  PRO A 199     -15.533  -5.123  29.894  1.00 73.95           C  
ATOM   3066  HB2 PRO A 199     -14.678  -4.449  29.854  1.00 73.95           H  
ATOM   3067  HB3 PRO A 199     -15.616  -5.685  28.963  1.00 73.95           H  
ATOM   3068  O   PRO A 199     -14.856  -4.511  32.781  1.00 73.95           O  
ATOM   3069  CG  PRO A 199     -16.840  -4.368  30.143  1.00 73.95           C  
ATOM   3070  HG2 PRO A 199     -16.661  -3.544  30.834  1.00 73.95           H  
ATOM   3071  HG3 PRO A 199     -17.280  -4.001  29.216  1.00 73.95           H  
ATOM   3072  CD  PRO A 199     -17.727  -5.412  30.815  1.00 73.95           C  
ATOM   3073  HD2 PRO A 199     -18.417  -4.922  31.502  1.00 73.95           H  
ATOM   3074  HD3 PRO A 199     -18.276  -5.976  30.061  1.00 73.95           H  
ATOM   3075  N   LYS A 200     -13.554  -6.332  32.608  1.00 77.75           N  
ATOM   3076  H   LYS A 200     -13.449  -7.239  32.176  1.00 77.75           H  
ATOM   3077  CA  LYS A 200     -12.569  -5.879  33.598  1.00 77.75           C  
ATOM   3078  HA  LYS A 200     -13.097  -5.600  34.509  1.00 77.75           H  
ATOM   3079  C   LYS A 200     -11.867  -4.633  33.059  1.00 77.75           C  
ATOM   3080  CB  LYS A 200     -11.558  -6.991  33.927  1.00 77.75           C  
ATOM   3081  HB2 LYS A 200     -11.142  -7.388  33.001  1.00 77.75           H  
ATOM   3082  HB3 LYS A 200     -10.744  -6.558  34.507  1.00 77.75           H  
ATOM   3083  O   LYS A 200     -11.087  -4.714  32.112  1.00 77.75           O  
ATOM   3084  CG  LYS A 200     -12.186  -8.129  34.745  1.00 77.75           C  
ATOM   3085  HG2 LYS A 200     -13.000  -8.580  34.176  1.00 77.75           H  
ATOM   3086  HG3 LYS A 200     -12.589  -7.722  35.673  1.00 77.75           H  
ATOM   3087  CD  LYS A 200     -11.143  -9.206  35.074  1.00 77.75           C  
ATOM   3088  HD2 LYS A 200     -10.328  -8.756  35.641  1.00 77.75           H  
ATOM   3089  HD3 LYS A 200     -10.751  -9.615  34.143  1.00 77.75           H  
ATOM   3090  CE  LYS A 200     -11.794 -10.323  35.898  1.00 77.75           C  
ATOM   3091  HE2 LYS A 200     -12.642 -10.716  35.337  1.00 77.75           H  
ATOM   3092  HE3 LYS A 200     -12.187  -9.890  36.818  1.00 77.75           H  
ATOM   3093  NZ  LYS A 200     -10.833 -11.412  36.208  1.00 77.75           N  
ATOM   3094  HZ1 LYS A 200     -11.289 -12.130  36.753  1.00 77.75           H  
ATOM   3095  HZ2 LYS A 200     -10.053 -11.054  36.741  1.00 77.75           H  
ATOM   3096  HZ3 LYS A 200     -10.487 -11.830  35.356  1.00 77.75           H  
ATOM   3097  N   VAL A 201     -12.138  -3.479  33.665  1.00 78.47           N  
ATOM   3098  H   VAL A 201     -12.880  -3.475  34.351  1.00 78.47           H  
ATOM   3099  CA  VAL A 201     -11.513  -2.202  33.296  1.00 78.47           C  
ATOM   3100  HA  VAL A 201     -11.488  -2.133  32.208  1.00 78.47           H  
ATOM   3101  C   VAL A 201     -10.065  -2.186  33.796  1.00 78.47           C  
ATOM   3102  CB  VAL A 201     -12.348  -1.007  33.805  1.00 78.47           C  
ATOM   3103  HB  VAL A 201     -12.427  -1.053  34.892  1.00 78.47           H  
ATOM   3104  O   VAL A 201      -9.779  -1.787  34.923  1.00 78.47           O  
ATOM   3105  CG1 VAL A 201     -11.717   0.335  33.416  1.00 78.47           C  
ATOM   3106 HG11 VAL A 201     -12.376   1.155  33.700  1.00 78.47           H  
ATOM   3107 HG12 VAL A 201     -11.545   0.373  32.340  1.00 78.47           H  
ATOM   3108 HG13 VAL A 201     -10.767   0.461  33.935  1.00 78.47           H  
ATOM   3109  CG2 VAL A 201     -13.765  -1.029  33.216  1.00 78.47           C  
ATOM   3110 HG21 VAL A 201     -14.296  -1.927  33.531  1.00 78.47           H  
ATOM   3111 HG22 VAL A 201     -14.334  -0.168  33.568  1.00 78.47           H  
ATOM   3112 HG23 VAL A 201     -13.723  -1.011  32.127  1.00 78.47           H  
ATOM   3113  N   LEU A 202      -9.138  -2.644  32.952  1.00 76.05           N  
ATOM   3114  H   LEU A 202      -9.466  -3.055  32.089  1.00 76.05           H  
ATOM   3115  CA  LEU A 202      -7.690  -2.636  33.194  1.00 76.05           C  
ATOM   3116  HA  LEU A 202      -7.511  -2.785  34.259  1.00 76.05           H  
ATOM   3117  C   LEU A 202      -7.074  -1.268  32.851  1.00 76.05           C  
ATOM   3118  CB  LEU A 202      -7.021  -3.793  32.423  1.00 76.05           C  
ATOM   3119  HB2 LEU A 202      -5.939  -3.673  32.483  1.00 76.05           H  
ATOM   3120  HB3 LEU A 202      -7.301  -3.713  31.373  1.00 76.05           H  
ATOM   3121  O   LEU A 202      -6.244  -1.150  31.953  1.00 76.05           O  
ATOM   3122  CG  LEU A 202      -7.361  -5.206  32.927  1.00 76.05           C  
ATOM   3123  HG  LEU A 202      -8.442  -5.347  32.933  1.00 76.05           H  
ATOM   3124  CD1 LEU A 202      -6.745  -6.239  31.983  1.00 76.05           C  
ATOM   3125 HD11 LEU A 202      -5.661  -6.128  31.962  1.00 76.05           H  
ATOM   3126 HD12 LEU A 202      -7.139  -6.096  30.977  1.00 76.05           H  
ATOM   3127 HD13 LEU A 202      -6.999  -7.245  32.317  1.00 76.05           H  
ATOM   3128  CD2 LEU A 202      -6.818  -5.467  34.335  1.00 76.05           C  
ATOM   3129 HD21 LEU A 202      -7.004  -6.504  34.616  1.00 76.05           H  
ATOM   3130 HD22 LEU A 202      -5.745  -5.277  34.364  1.00 76.05           H  
ATOM   3131 HD23 LEU A 202      -7.319  -4.823  35.057  1.00 76.05           H  
ATOM   3132  N   GLY A 203      -7.501  -0.224  33.563  1.00 78.57           N  
ATOM   3133  H   GLY A 203      -8.232  -0.394  34.238  1.00 78.57           H  
ATOM   3134  CA  GLY A 203      -6.919   1.119  33.470  1.00 78.57           C  
ATOM   3135  HA2 GLY A 203      -6.136   1.143  32.712  1.00 78.57           H  
ATOM   3136  HA3 GLY A 203      -6.452   1.355  34.426  1.00 78.57           H  
ATOM   3137  C   GLY A 203      -7.919   2.225  33.136  1.00 78.57           C  
ATOM   3138  O   GLY A 203      -9.056   1.981  32.734  1.00 78.57           O  
ATOM   3139  N   LYS A 204      -7.493   3.473  33.341  1.00 83.54           N  
ATOM   3140  H   LYS A 204      -6.530   3.605  33.619  1.00 83.54           H  
ATOM   3141  CA  LYS A 204      -8.250   4.680  32.992  1.00 83.54           C  
ATOM   3142  HA  LYS A 204      -9.264   4.410  32.697  1.00 83.54           H  
ATOM   3143  C   LYS A 204      -7.582   5.328  31.782  1.00 83.54           C  
ATOM   3144  CB  LYS A 204      -8.319   5.643  34.195  1.00 83.54           C  
ATOM   3145  HB2 LYS A 204      -8.883   6.529  33.905  1.00 83.54           H  
ATOM   3146  HB3 LYS A 204      -7.308   5.967  34.440  1.00 83.54           H  
ATOM   3147  O   LYS A 204      -6.376   5.550  31.801  1.00 83.54           O  
ATOM   3148  CG  LYS A 204      -8.950   5.047  35.469  1.00 83.54           C  
ATOM   3149  HG2 LYS A 204      -8.885   5.796  36.259  1.00 83.54           H  
ATOM   3150  HG3 LYS A 204      -8.376   4.178  35.789  1.00 83.54           H  
ATOM   3151  CD  LYS A 204     -10.424   4.647  35.296  1.00 83.54           C  
ATOM   3152  HD2 LYS A 204     -10.998   5.523  34.993  1.00 83.54           H  
ATOM   3153  HD3 LYS A 204     -10.504   3.879  34.527  1.00 83.54           H  
ATOM   3154  CE  LYS A 204     -10.973   4.095  36.619  1.00 83.54           C  
ATOM   3155  HE2 LYS A 204     -10.854   4.856  37.390  1.00 83.54           H  
ATOM   3156  HE3 LYS A 204     -10.372   3.233  36.909  1.00 83.54           H  
ATOM   3157  NZ  LYS A 204     -12.402   3.702  36.505  1.00 83.54           N  
ATOM   3158  HZ1 LYS A 204     -12.736   3.330  37.382  1.00 83.54           H  
ATOM   3159  HZ2 LYS A 204     -12.520   2.994  35.795  1.00 83.54           H  
ATOM   3160  HZ3 LYS A 204     -12.972   4.501  36.266  1.00 83.54           H  
ATOM   3161  N   ILE A 205      -8.356   5.607  30.735  1.00 79.77           N  
ATOM   3162  H   ILE A 205      -9.345   5.412  30.794  1.00 79.77           H  
ATOM   3163  CA  ILE A 205      -7.884   6.375  29.580  1.00 79.77           C  
ATOM   3164  HA  ILE A 205      -6.796   6.325  29.523  1.00 79.77           H  
ATOM   3165  C   ILE A 205      -8.288   7.824  29.816  1.00 79.77           C  
ATOM   3166  CB  ILE A 205      -8.443   5.825  28.248  1.00 79.77           C  
ATOM   3167  HB  ILE A 205      -9.532   5.870  28.286  1.00 79.77           H  
ATOM   3168  O   ILE A 205      -9.478   8.135  29.856  1.00 79.77           O  
ATOM   3169  CG1 ILE A 205      -8.020   4.351  28.045  1.00 79.77           C  
ATOM   3170 HG12 ILE A 205      -8.272   3.771  28.933  1.00 79.77           H  
ATOM   3171 HG13 ILE A 205      -6.940   4.297  27.908  1.00 79.77           H  
ATOM   3172  CG2 ILE A 205      -7.957   6.697  27.072  1.00 79.77           C  
ATOM   3173 HG21 ILE A 205      -8.279   7.731  27.201  1.00 79.77           H  
ATOM   3174 HG22 ILE A 205      -8.383   6.342  26.133  1.00 79.77           H  
ATOM   3175 HG23 ILE A 205      -6.870   6.670  27.006  1.00 79.77           H  
ATOM   3176  CD1 ILE A 205      -8.712   3.665  26.861  1.00 79.77           C  
ATOM   3177 HD11 ILE A 205      -8.383   4.102  25.918  1.00 79.77           H  
ATOM   3178 HD12 ILE A 205      -9.793   3.763  26.954  1.00 79.77           H  
ATOM   3179 HD13 ILE A 205      -8.452   2.606  26.859  1.00 79.77           H  
ATOM   3180  N   ASP A 206      -7.305   8.704  29.963  1.00 81.36           N  
ATOM   3181  H   ASP A 206      -6.344   8.392  29.960  1.00 81.36           H  
ATOM   3182  CA  ASP A 206      -7.554  10.139  30.012  1.00 81.36           C  
ATOM   3183  HA  ASP A 206      -8.481  10.318  30.558  1.00 81.36           H  
ATOM   3184  C   ASP A 206      -7.725  10.688  28.589  1.00 81.36           C  
ATOM   3185  CB  ASP A 206      -6.445  10.844  30.794  1.00 81.36           C  
ATOM   3186  HB2 ASP A 206      -5.494  10.711  30.277  1.00 81.36           H  
ATOM   3187  HB3 ASP A 206      -6.367  10.391  31.783  1.00 81.36           H  
ATOM   3188  O   ASP A 206      -6.762  10.862  27.836  1.00 81.36           O  
ATOM   3189  CG  ASP A 206      -6.728  12.338  30.958  1.00 81.36           C  
ATOM   3190  OD1 ASP A 206      -7.783  12.819  30.471  1.00 81.36           O  
ATOM   3191  OD2 ASP A 206      -5.857  13.025  31.513  1.00 81.36           O  
ATOM   3192  N   LEU A 207      -8.978  10.960  28.222  1.00 76.23           N  
ATOM   3193  H   LEU A 207      -9.701  10.793  28.907  1.00 76.23           H  
ATOM   3194  CA  LEU A 207      -9.366  11.488  26.913  1.00 76.23           C  
ATOM   3195  HA  LEU A 207      -8.935  10.851  26.140  1.00 76.23           H  
ATOM   3196  C   LEU A 207      -8.836  12.906  26.652  1.00 76.23           C  
ATOM   3197  CB  LEU A 207     -10.902  11.467  26.796  1.00 76.23           C  
ATOM   3198  HB2 LEU A 207     -11.312  12.087  27.593  1.00 76.23           H  
ATOM   3199  HB3 LEU A 207     -11.184  11.924  25.848  1.00 76.23           H  
ATOM   3200  O   LEU A 207      -8.800  13.317  25.492  1.00 76.23           O  
ATOM   3201  CG  LEU A 207     -11.547  10.071  26.871  1.00 76.23           C  
ATOM   3202  HG  LEU A 207     -11.264   9.583  27.804  1.00 76.23           H  
ATOM   3203  CD1 LEU A 207     -13.069  10.215  26.852  1.00 76.23           C  
ATOM   3204 HD11 LEU A 207     -13.532   9.232  26.935  1.00 76.23           H  
ATOM   3205 HD12 LEU A 207     -13.393  10.691  25.926  1.00 76.23           H  
ATOM   3206 HD13 LEU A 207     -13.390  10.821  27.699  1.00 76.23           H  
ATOM   3207  CD2 LEU A 207     -11.134   9.179  25.697  1.00 76.23           C  
ATOM   3208 HD21 LEU A 207     -11.662   8.227  25.761  1.00 76.23           H  
ATOM   3209 HD22 LEU A 207     -10.064   8.976  25.744  1.00 76.23           H  
ATOM   3210 HD23 LEU A 207     -11.375   9.665  24.752  1.00 76.23           H  
ATOM   3211  N   SER A 208      -8.410  13.638  27.689  1.00 78.99           N  
ATOM   3212  H   SER A 208      -8.415  13.236  28.616  1.00 78.99           H  
ATOM   3213  CA  SER A 208      -7.823  14.974  27.541  1.00 78.99           C  
ATOM   3214  HA  SER A 208      -8.437  15.546  26.846  1.00 78.99           H  
ATOM   3215  C   SER A 208      -6.404  14.931  26.959  1.00 78.99           C  
ATOM   3216  CB  SER A 208      -7.844  15.706  28.886  1.00 78.99           C  
ATOM   3217  HB2 SER A 208      -8.822  15.609  29.357  1.00 78.99           H  
ATOM   3218  HB3 SER A 208      -7.656  16.763  28.701  1.00 78.99           H  
ATOM   3219  O   SER A 208      -5.996  15.841  26.238  1.00 78.99           O  
ATOM   3220  OG  SER A 208      -6.845  15.228  29.757  1.00 78.99           O  
ATOM   3221  HG  SER A 208      -7.125  14.424  30.200  1.00 78.99           H  
ATOM   3222  N   SER A 209      -5.685  13.828  27.193  1.00 76.67           N  
ATOM   3223  H   SER A 209      -6.070  13.158  27.844  1.00 76.67           H  
ATOM   3224  CA  SER A 209      -4.361  13.568  26.617  1.00 76.67           C  
ATOM   3225  HA  SER A 209      -3.808  14.507  26.586  1.00 76.67           H  
ATOM   3226  C   SER A 209      -4.422  13.023  25.184  1.00 76.67           C  
ATOM   3227  CB  SER A 209      -3.596  12.604  27.530  1.00 76.67           C  
ATOM   3228  HB2 SER A 209      -3.657  12.948  28.563  1.00 76.67           H  
ATOM   3229  HB3 SER A 209      -2.547  12.600  27.233  1.00 76.67           H  
ATOM   3230  O   SER A 209      -3.428  13.050  24.451  1.00 76.67           O  
ATOM   3231  OG  SER A 209      -4.095  11.280  27.435  1.00 76.67           O  
ATOM   3232  HG  SER A 209      -5.011  11.241  27.719  1.00 76.67           H  
ATOM   3233  N   LEU A 210      -5.592  12.533  24.760  1.00 75.58           N  
ATOM   3234  H   LEU A 210      -6.385  12.593  25.383  1.00 75.58           H  
ATOM   3235  CA  LEU A 210      -5.774  11.942  23.444  1.00 75.58           C  
ATOM   3236  HA  LEU A 210      -4.917  11.292  23.269  1.00 75.58           H  
ATOM   3237  C   LEU A 210      -5.779  13.048  22.387  1.00 75.58           C  
ATOM   3238  CB  LEU A 210      -7.049  11.080  23.433  1.00 75.58           C  
ATOM   3239  HB2 LEU A 210      -7.022  10.403  24.286  1.00 75.58           H  
ATOM   3240  HB3 LEU A 210      -7.912  11.736  23.552  1.00 75.58           H  
ATOM   3241  O   LEU A 210      -6.662  13.903  22.360  1.00 75.58           O  
ATOM   3242  CG  LEU A 210      -7.230  10.250  22.150  1.00 75.58           C  
ATOM   3243  HG  LEU A 210      -7.257  10.915  21.287  1.00 75.58           H  
ATOM   3244  CD1 LEU A 210      -6.108   9.225  21.951  1.00 75.58           C  
ATOM   3245 HD11 LEU A 210      -6.334   8.593  21.092  1.00 75.58           H  
ATOM   3246 HD12 LEU A 210      -6.015   8.601  22.839  1.00 75.58           H  
ATOM   3247 HD13 LEU A 210      -5.160   9.729  21.762  1.00 75.58           H  
ATOM   3248  CD2 LEU A 210      -8.555   9.488  22.213  1.00 75.58           C  
ATOM   3249 HD21 LEU A 210      -8.548   8.797  23.056  1.00 75.58           H  
ATOM   3250 HD22 LEU A 210      -9.377  10.193  22.338  1.00 75.58           H  
ATOM   3251 HD23 LEU A 210      -8.707   8.931  21.289  1.00 75.58           H  
ATOM   3252  N   ASN A 211      -4.793  13.021  21.489  1.00 73.61           N  
ATOM   3253  H   ASN A 211      -4.064  12.334  21.618  1.00 73.61           H  
ATOM   3254  CA  ASN A 211      -4.647  14.011  20.427  1.00 73.61           C  
ATOM   3255  HA  ASN A 211      -4.740  14.994  20.889  1.00 73.61           H  
ATOM   3256  C   ASN A 211      -5.796  13.858  19.408  1.00 73.61           C  
ATOM   3257  CB  ASN A 211      -3.224  13.894  19.838  1.00 73.61           C  
ATOM   3258  HB2 ASN A 211      -2.561  13.508  20.613  1.00 73.61           H  
ATOM   3259  HB3 ASN A 211      -3.204  13.191  19.006  1.00 73.61           H  
ATOM   3260  O   ASN A 211      -5.685  13.143  18.414  1.00 73.61           O  
ATOM   3261  CG  ASN A 211      -2.642  15.222  19.383  1.00 73.61           C  
ATOM   3262  ND2 ASN A 211      -1.337  15.352  19.446  1.00 73.61           N  
ATOM   3263 HD21 ASN A 211      -0.957  16.258  19.211  1.00 73.61           H  
ATOM   3264 HD22 ASN A 211      -0.775  14.609  19.835  1.00 73.61           H  
ATOM   3265  OD1 ASN A 211      -3.328  16.153  18.987  1.00 73.61           O  
ATOM   3266  N   GLN A 212      -6.921  14.529  19.676  1.00 75.44           N  
ATOM   3267  H   GLN A 212      -6.985  14.925  20.603  1.00 75.44           H  
ATOM   3268  CA  GLN A 212      -8.154  14.490  18.872  1.00 75.44           C  
ATOM   3269  HA  GLN A 212      -8.519  13.464  18.824  1.00 75.44           H  
ATOM   3270  C   GLN A 212      -7.937  14.971  17.425  1.00 75.44           C  
ATOM   3271  CB  GLN A 212      -9.222  15.372  19.551  1.00 75.44           C  
ATOM   3272  HB2 GLN A 212      -8.812  16.373  19.682  1.00 75.44           H  
ATOM   3273  HB3 GLN A 212     -10.083  15.459  18.890  1.00 75.44           H  
ATOM   3274  O   GLN A 212      -8.758  14.734  16.539  1.00 75.44           O  
ATOM   3275  CG  GLN A 212      -9.710  14.867  20.922  1.00 75.44           C  
ATOM   3276  HG2 GLN A 212      -8.863  14.733  21.596  1.00 75.44           H  
ATOM   3277  HG3 GLN A 212     -10.350  15.632  21.363  1.00 75.44           H  
ATOM   3278  CD  GLN A 212     -10.520  13.576  20.858  1.00 75.44           C  
ATOM   3279  NE2 GLN A 212     -10.538  12.795  21.916  1.00 75.44           N  
ATOM   3280 HE21 GLN A 212     -11.124  11.974  21.864  1.00 75.44           H  
ATOM   3281 HE22 GLN A 212     -10.028  13.052  22.749  1.00 75.44           H  
ATOM   3282  OE1 GLN A 212     -11.159  13.256  19.869  1.00 75.44           O  
ATOM   3283  N   SER A 213      -6.818  15.646  17.152  1.00 75.21           N  
ATOM   3284  H   SER A 213      -6.141  15.749  17.895  1.00 75.21           H  
ATOM   3285  CA  SER A 213      -6.469  16.117  15.817  1.00 75.21           C  
ATOM   3286  HA  SER A 213      -7.392  16.357  15.289  1.00 75.21           H  
ATOM   3287  C   SER A 213      -5.744  15.031  15.018  1.00 75.21           C  
ATOM   3288  CB  SER A 213      -5.669  17.417  15.910  1.00 75.21           C  
ATOM   3289  HB2 SER A 213      -6.174  18.093  16.601  1.00 75.21           H  
ATOM   3290  HB3 SER A 213      -4.667  17.220  16.289  1.00 75.21           H  
ATOM   3291  O   SER A 213      -4.542  15.108  14.789  1.00 75.21           O  
ATOM   3292  OG  SER A 213      -5.603  18.042  14.639  1.00 75.21           O  
ATOM   3293  HG  SER A 213      -5.046  17.516  14.061  1.00 75.21           H  
ATOM   3294  N   THR A 214      -6.492  14.055  14.501  1.00 71.96           N  
ATOM   3295  H   THR A 214      -7.453  13.979  14.804  1.00 71.96           H  
ATOM   3296  CA  THR A 214      -5.993  13.098  13.484  1.00 71.96           C  
ATOM   3297  HA  THR A 214      -5.020  12.724  13.801  1.00 71.96           H  
ATOM   3298  C   THR A 214      -5.803  13.738  12.106  1.00 71.96           C  
ATOM   3299  CB  THR A 214      -6.939  11.903  13.335  1.00 71.96           C  
ATOM   3300  HB  THR A 214      -6.566  11.238  12.556  1.00 71.96           H  
ATOM   3301  O   THR A 214      -5.255  13.133  11.184  1.00 71.96           O  
ATOM   3302  CG2 THR A 214      -7.063  11.108  14.632  1.00 71.96           C  
ATOM   3303 HG21 THR A 214      -6.074  10.785  14.958  1.00 71.96           H  
ATOM   3304 HG22 THR A 214      -7.510  11.715  15.419  1.00 71.96           H  
ATOM   3305 HG23 THR A 214      -7.678  10.224  14.467  1.00 71.96           H  
ATOM   3306  OG1 THR A 214      -8.230  12.355  12.985  1.00 71.96           O  
ATOM   3307  HG1 THR A 214      -8.848  11.796  13.461  1.00 71.96           H  
ATOM   3308  N   ARG A 215      -6.253  14.985  11.945  1.00 77.43           N  
ATOM   3309  H   ARG A 215      -6.660  15.425  12.758  1.00 77.43           H  
ATOM   3310  CA  ARG A 215      -6.046  15.782  10.741  1.00 77.43           C  
ATOM   3311  HA  ARG A 215      -5.855  15.092   9.919  1.00 77.43           H  
ATOM   3312  C   ARG A 215      -4.826  16.684  10.911  1.00 77.43           C  
ATOM   3313  CB  ARG A 215      -7.311  16.581  10.425  1.00 77.43           C  
ATOM   3314  HB2 ARG A 215      -7.057  17.419   9.775  1.00 77.43           H  
ATOM   3315  HB3 ARG A 215      -7.730  16.978  11.350  1.00 77.43           H  
ATOM   3316  O   ARG A 215      -4.730  17.371  11.931  1.00 77.43           O  
ATOM   3317  CG  ARG A 215      -8.335  15.697   9.702  1.00 77.43           C  
ATOM   3318  HG2 ARG A 215      -7.961  15.480   8.702  1.00 77.43           H  
ATOM   3319  HG3 ARG A 215      -8.469  14.757  10.237  1.00 77.43           H  
ATOM   3320  CD  ARG A 215      -9.687  16.416   9.627  1.00 77.43           C  
ATOM   3321  HD2 ARG A 215     -10.339  16.001  10.395  1.00 77.43           H  
ATOM   3322  HD3 ARG A 215      -9.541  17.475   9.839  1.00 77.43           H  
ATOM   3323  NE  ARG A 215     -10.315  16.290   8.299  1.00 77.43           N  
ATOM   3324  HE  ARG A 215      -9.814  15.749   7.609  1.00 77.43           H  
ATOM   3325  NH1 ARG A 215     -12.220  17.462   8.807  1.00 77.43           N  
ATOM   3326 HH11 ARG A 215     -13.124  17.833   8.550  1.00 77.43           H  
ATOM   3327 HH12 ARG A 215     -11.931  17.494   9.774  1.00 77.43           H  
ATOM   3328  NH2 ARG A 215     -11.897  16.737   6.723  1.00 77.43           N  
ATOM   3329 HH21 ARG A 215     -12.802  17.116   6.484  1.00 77.43           H  
ATOM   3330 HH22 ARG A 215     -11.366  16.214   6.041  1.00 77.43           H  
ATOM   3331  CZ  ARG A 215     -11.469  16.828   7.950  1.00 77.43           C  
ATOM   3332  N   PRO A 216      -3.926  16.746   9.914  1.00 78.59           N  
ATOM   3333  CA  PRO A 216      -2.830  17.701   9.942  1.00 78.59           C  
ATOM   3334  HA  PRO A 216      -2.203  17.511  10.813  1.00 78.59           H  
ATOM   3335  C   PRO A 216      -3.392  19.124  10.029  1.00 78.59           C  
ATOM   3336  CB  PRO A 216      -2.015  17.447   8.670  1.00 78.59           C  
ATOM   3337  HB2 PRO A 216      -1.620  18.368   8.242  1.00 78.59           H  
ATOM   3338  HB3 PRO A 216      -1.199  16.761   8.900  1.00 78.59           H  
ATOM   3339  O   PRO A 216      -4.336  19.480   9.312  1.00 78.59           O  
ATOM   3340  CG  PRO A 216      -2.998  16.758   7.725  1.00 78.59           C  
ATOM   3341  HG2 PRO A 216      -3.563  17.513   7.178  1.00 78.59           H  
ATOM   3342  HG3 PRO A 216      -2.491  16.084   7.034  1.00 78.59           H  
ATOM   3343  CD  PRO A 216      -3.937  16.005   8.661  1.00 78.59           C  
ATOM   3344  HD2 PRO A 216      -3.559  14.998   8.836  1.00 78.59           H  
ATOM   3345  HD3 PRO A 216      -4.933  15.968   8.220  1.00 78.59           H  
ATOM   3346  N   LYS A 217      -2.822  19.937  10.925  1.00 78.08           N  
ATOM   3347  H   LYS A 217      -2.060  19.579  11.483  1.00 78.08           H  
ATOM   3348  CA  LYS A 217      -3.222  21.338  11.082  1.00 78.08           C  
ATOM   3349  HA  LYS A 217      -4.292  21.355  11.289  1.00 78.08           H  
ATOM   3350  C   LYS A 217      -3.002  22.083   9.763  1.00 78.08           C  
ATOM   3351  CB  LYS A 217      -2.486  22.009  12.257  1.00 78.08           C  
ATOM   3352  HB2 LYS A 217      -2.617  23.088  12.179  1.00 78.08           H  
ATOM   3353  HB3 LYS A 217      -1.420  21.793  12.196  1.00 78.08           H  
ATOM   3354  O   LYS A 217      -2.015  21.876   9.059  1.00 78.08           O  
ATOM   3355  CG  LYS A 217      -3.040  21.555  13.622  1.00 78.08           C  
ATOM   3356  HG2 LYS A 217      -2.863  20.487  13.749  1.00 78.08           H  
ATOM   3357  HG3 LYS A 217      -4.115  21.734  13.643  1.00 78.08           H  
ATOM   3358  CD  LYS A 217      -2.389  22.321  14.787  1.00 78.08           C  
ATOM   3359  HD2 LYS A 217      -1.322  22.097  14.801  1.00 78.08           H  
ATOM   3360  HD3 LYS A 217      -2.523  23.392  14.639  1.00 78.08           H  
ATOM   3361  CE  LYS A 217      -3.023  21.907  16.126  1.00 78.08           C  
ATOM   3362  HE2 LYS A 217      -4.080  22.173  16.111  1.00 78.08           H  
ATOM   3363  HE3 LYS A 217      -2.961  20.823  16.217  1.00 78.08           H  
ATOM   3364  NZ  LYS A 217      -2.353  22.544  17.294  1.00 78.08           N  
ATOM   3365  HZ1 LYS A 217      -2.788  22.247  18.156  1.00 78.08           H  
ATOM   3366  HZ2 LYS A 217      -2.412  23.551  17.250  1.00 78.08           H  
ATOM   3367  HZ3 LYS A 217      -1.380  22.280  17.342  1.00 78.08           H  
ATOM   3368  N   LYS A 218      -3.952  22.953   9.413  1.00 80.21           N  
ATOM   3369  H   LYS A 218      -4.720  23.085  10.056  1.00 80.21           H  
ATOM   3370  CA  LYS A 218      -3.868  23.799   8.218  1.00 80.21           C  
ATOM   3371  HA  LYS A 218      -3.763  23.152   7.347  1.00 80.21           H  
ATOM   3372  C   LYS A 218      -2.622  24.684   8.329  1.00 80.21           C  
ATOM   3373  CB  LYS A 218      -5.165  24.615   8.114  1.00 80.21           C  
ATOM   3374  HB2 LYS A 218      -5.218  25.297   8.961  1.00 80.21           H  
ATOM   3375  HB3 LYS A 218      -6.007  23.926   8.184  1.00 80.21           H  
ATOM   3376  O   LYS A 218      -2.449  25.337   9.354  1.00 80.21           O  
ATOM   3377  CG  LYS A 218      -5.307  25.416   6.811  1.00 80.21           C  
ATOM   3378  HG2 LYS A 218      -4.497  26.141   6.732  1.00 80.21           H  
ATOM   3379  HG3 LYS A 218      -5.273  24.738   5.958  1.00 80.21           H  
ATOM   3380  CD  LYS A 218      -6.655  26.153   6.835  1.00 80.21           C  
ATOM   3381  HD2 LYS A 218      -7.454  25.419   6.945  1.00 80.21           H  
ATOM   3382  HD3 LYS A 218      -6.672  26.813   7.703  1.00 80.21           H  
ATOM   3383  CE  LYS A 218      -6.901  26.981   5.570  1.00 80.21           C  
ATOM   3384  HE2 LYS A 218      -6.090  27.702   5.472  1.00 80.21           H  
ATOM   3385  HE3 LYS A 218      -6.882  26.313   4.709  1.00 80.21           H  
ATOM   3386  NZ  LYS A 218      -8.212  27.681   5.659  1.00 80.21           N  
ATOM   3387  HZ1 LYS A 218      -8.964  27.018   5.777  1.00 80.21           H  
ATOM   3388  HZ2 LYS A 218      -8.406  28.240   4.841  1.00 80.21           H  
ATOM   3389  HZ3 LYS A 218      -8.233  28.287   6.467  1.00 80.21           H  
ATOM   3390  N   LYS A 219      -1.793  24.721   7.276  1.00 82.17           N  
ATOM   3391  H   LYS A 219      -1.946  24.061   6.528  1.00 82.17           H  
ATOM   3392  CA  LYS A 219      -0.590  25.572   7.228  1.00 82.17           C  
ATOM   3393  HA  LYS A 219       0.128  25.207   7.962  1.00 82.17           H  
ATOM   3394  C   LYS A 219      -0.941  27.015   7.597  1.00 82.17           C  
ATOM   3395  CB  LYS A 219       0.092  25.540   5.848  1.00 82.17           C  
ATOM   3396  HB2 LYS A 219      -0.568  25.990   5.106  1.00 82.17           H  
ATOM   3397  HB3 LYS A 219       0.990  26.155   5.912  1.00 82.17           H  
ATOM   3398  O   LYS A 219      -1.940  27.549   7.091  1.00 82.17           O  
ATOM   3399  CG  LYS A 219       0.503  24.138   5.367  1.00 82.17           C  
ATOM   3400  HG2 LYS A 219      -0.391  23.579   5.088  1.00 82.17           H  
ATOM   3401  HG3 LYS A 219       1.017  23.609   6.170  1.00 82.17           H  
ATOM   3402  CD  LYS A 219       1.445  24.246   4.155  1.00 82.17           C  
ATOM   3403  HD2 LYS A 219       2.409  24.614   4.504  1.00 82.17           H  
ATOM   3404  HD3 LYS A 219       1.043  24.963   3.440  1.00 82.17           H  
ATOM   3405  CE  LYS A 219       1.638  22.899   3.443  1.00 82.17           C  
ATOM   3406  HE2 LYS A 219       1.961  22.161   4.178  1.00 82.17           H  
ATOM   3407  HE3 LYS A 219       0.684  22.577   3.024  1.00 82.17           H  
ATOM   3408  NZ  LYS A 219       2.659  23.007   2.369  1.00 82.17           N  
ATOM   3409  HZ1 LYS A 219       3.570  23.229   2.744  1.00 82.17           H  
ATOM   3410  HZ2 LYS A 219       2.477  23.765   1.726  1.00 82.17           H  
ATOM   3411  HZ3 LYS A 219       2.762  22.184   1.793  1.00 82.17           H  
ATOM   3412  N   SER A 220      -0.118  27.634   8.445  1.00 84.00           N  
ATOM   3413  H   SER A 220       0.697  27.129   8.763  1.00 84.00           H  
ATOM   3414  CA  SER A 220      -0.260  29.049   8.804  1.00 84.00           C  
ATOM   3415  HA  SER A 220      -1.236  29.188   9.270  1.00 84.00           H  
ATOM   3416  C   SER A 220      -0.199  29.923   7.545  1.00 84.00           C  
ATOM   3417  CB  SER A 220       0.807  29.471   9.824  1.00 84.00           C  
ATOM   3418  HB2 SER A 220       1.798  29.242   9.431  1.00 84.00           H  
ATOM   3419  HB3 SER A 220       0.659  28.925  10.755  1.00 84.00           H  
ATOM   3420  O   SER A 220       0.418  29.558   6.538  1.00 84.00           O  
ATOM   3421  OG  SER A 220       0.706  30.864  10.060  1.00 84.00           O  
ATOM   3422  HG  SER A 220       1.331  31.116  10.743  1.00 84.00           H  
ATOM   3423  N   LYS A 221      -0.848  31.094   7.581  1.00 83.03           N  
ATOM   3424  H   LYS A 221      -1.221  31.375   8.477  1.00 83.03           H  
ATOM   3425  CA  LYS A 221      -0.844  32.061   6.469  1.00 83.03           C  
ATOM   3426  HA  LYS A 221      -1.310  31.593   5.602  1.00 83.03           H  
ATOM   3427  C   LYS A 221       0.587  32.429   6.054  1.00 83.03           C  
ATOM   3428  CB  LYS A 221      -1.658  33.298   6.890  1.00 83.03           C  
ATOM   3429  HB2 LYS A 221      -1.130  33.818   7.689  1.00 83.03           H  
ATOM   3430  HB3 LYS A 221      -2.616  32.960   7.284  1.00 83.03           H  
ATOM   3431  O   LYS A 221       0.832  32.637   4.868  1.00 83.03           O  
ATOM   3432  CG  LYS A 221      -1.930  34.283   5.738  1.00 83.03           C  
ATOM   3433  HG2 LYS A 221      -2.424  33.755   4.922  1.00 83.03           H  
ATOM   3434  HG3 LYS A 221      -0.988  34.696   5.377  1.00 83.03           H  
ATOM   3435  CD  LYS A 221      -2.833  35.432   6.219  1.00 83.03           C  
ATOM   3436  HD2 LYS A 221      -2.323  35.958   7.027  1.00 83.03           H  
ATOM   3437  HD3 LYS A 221      -3.760  35.015   6.612  1.00 83.03           H  
ATOM   3438  CE  LYS A 221      -3.161  36.428   5.095  1.00 83.03           C  
ATOM   3439  HE2 LYS A 221      -3.666  35.897   4.288  1.00 83.03           H  
ATOM   3440  HE3 LYS A 221      -2.224  36.827   4.706  1.00 83.03           H  
ATOM   3441  NZ  LYS A 221      -4.018  37.544   5.586  1.00 83.03           N  
ATOM   3442  HZ1 LYS A 221      -4.223  38.210   4.854  1.00 83.03           H  
ATOM   3443  HZ2 LYS A 221      -4.893  37.209   5.963  1.00 83.03           H  
ATOM   3444  HZ3 LYS A 221      -3.552  38.051   6.325  1.00 83.03           H  
ATOM   3445  N   GLU A 222       1.501  32.444   7.016  1.00 77.50           N  
ATOM   3446  H   GLU A 222       1.190  32.262   7.960  1.00 77.50           H  
ATOM   3447  CA  GLU A 222       2.917  32.784   6.864  1.00 77.50           C  
ATOM   3448  HA  GLU A 222       3.002  33.699   6.278  1.00 77.50           H  
ATOM   3449  C   GLU A 222       3.703  31.680   6.145  1.00 77.50           C  
ATOM   3450  CB  GLU A 222       3.447  33.043   8.280  1.00 77.50           C  
ATOM   3451  HB2 GLU A 222       3.794  32.114   8.733  1.00 77.50           H  
ATOM   3452  HB3 GLU A 222       2.599  33.383   8.874  1.00 77.50           H  
ATOM   3453  O   GLU A 222       4.356  31.919   5.131  1.00 77.50           O  
ATOM   3454  CG  GLU A 222       4.555  34.103   8.348  1.00 77.50           C  
ATOM   3455  HG2 GLU A 222       4.630  34.618   7.390  1.00 77.50           H  
ATOM   3456  HG3 GLU A 222       5.509  33.609   8.534  1.00 77.50           H  
ATOM   3457  CD  GLU A 222       4.254  35.119   9.459  1.00 77.50           C  
ATOM   3458  OE1 GLU A 222       4.398  36.323   9.165  1.00 77.50           O  
ATOM   3459  OE2 GLU A 222       3.774  34.679  10.527  1.00 77.50           O  
ATOM   3460  N   GLU A 223       3.520  30.434   6.572  1.00 82.25           N  
ATOM   3461  H   GLU A 223       2.978  30.297   7.413  1.00 82.25           H  
ATOM   3462  CA  GLU A 223       4.149  29.256   5.969  1.00 82.25           C  
ATOM   3463  HA  GLU A 223       5.228  29.402   5.935  1.00 82.25           H  
ATOM   3464  C   GLU A 223       3.644  29.014   4.536  1.00 82.25           C  
ATOM   3465  CB  GLU A 223       3.831  28.077   6.888  1.00 82.25           C  
ATOM   3466  HB2 GLU A 223       3.957  28.393   7.924  1.00 82.25           H  
ATOM   3467  HB3 GLU A 223       2.787  27.799   6.742  1.00 82.25           H  
ATOM   3468  O   GLU A 223       4.414  28.728   3.619  1.00 82.25           O  
ATOM   3469  CG  GLU A 223       4.741  26.871   6.655  1.00 82.25           C  
ATOM   3470  HG2 GLU A 223       4.632  26.540   5.622  1.00 82.25           H  
ATOM   3471  HG3 GLU A 223       5.775  27.174   6.816  1.00 82.25           H  
ATOM   3472  CD  GLU A 223       4.372  25.716   7.595  1.00 82.25           C  
ATOM   3473  OE1 GLU A 223       5.260  24.876   7.839  1.00 82.25           O  
ATOM   3474  OE2 GLU A 223       3.181  25.652   7.998  1.00 82.25           O  
ATOM   3475  N   ARG A 224       2.345  29.244   4.299  1.00 85.63           N  
ATOM   3476  H   ARG A 224       1.768  29.463   5.099  1.00 85.63           H  
ATOM   3477  CA  ARG A 224       1.748  29.201   2.956  1.00 85.63           C  
ATOM   3478  HA  ARG A 224       2.024  28.251   2.498  1.00 85.63           H  
ATOM   3479  C   ARG A 224       2.287  30.300   2.038  1.00 85.63           C  
ATOM   3480  CB  ARG A 224       0.224  29.296   3.099  1.00 85.63           C  
ATOM   3481  HB2 ARG A 224      -0.049  30.302   3.418  1.00 85.63           H  
ATOM   3482  HB3 ARG A 224      -0.097  28.593   3.867  1.00 85.63           H  
ATOM   3483  O   ARG A 224       2.269  30.135   0.817  1.00 85.63           O  
ATOM   3484  CG  ARG A 224      -0.496  28.948   1.789  1.00 85.63           C  
ATOM   3485  HG2 ARG A 224      -0.209  27.939   1.493  1.00 85.63           H  
ATOM   3486  HG3 ARG A 224      -0.217  29.645   0.999  1.00 85.63           H  
ATOM   3487  CD  ARG A 224      -2.011  29.013   1.985  1.00 85.63           C  
ATOM   3488  HD2 ARG A 224      -2.303  30.056   2.111  1.00 85.63           H  
ATOM   3489  HD3 ARG A 224      -2.265  28.465   2.893  1.00 85.63           H  
ATOM   3490  NE  ARG A 224      -2.720  28.404   0.843  1.00 85.63           N  
ATOM   3491  HE  ARG A 224      -2.146  27.871   0.206  1.00 85.63           H  
ATOM   3492  NH1 ARG A 224      -4.849  28.987   1.462  1.00 85.63           N  
ATOM   3493 HH11 ARG A 224      -5.838  29.018   1.257  1.00 85.63           H  
ATOM   3494 HH12 ARG A 224      -4.465  29.483   2.253  1.00 85.63           H  
ATOM   3495  NH2 ARG A 224      -4.536  27.730  -0.355  1.00 85.63           N  
ATOM   3496 HH21 ARG A 224      -5.535  27.702  -0.500  1.00 85.63           H  
ATOM   3497 HH22 ARG A 224      -3.938  27.195  -0.968  1.00 85.63           H  
ATOM   3498  CZ  ARG A 224      -4.027  28.374   0.657  1.00 85.63           C  
ATOM   3499  N   ARG A 225       2.697  31.444   2.592  1.00 85.15           N  
ATOM   3500  H   ARG A 225       2.718  31.500   3.601  1.00 85.15           H  
ATOM   3501  CA  ARG A 225       3.300  32.540   1.823  1.00 85.15           C  
ATOM   3502  HA  ARG A 225       2.763  32.641   0.879  1.00 85.15           H  
ATOM   3503  C   ARG A 225       4.735  32.183   1.443  1.00 85.15           C  
ATOM   3504  CB  ARG A 225       3.183  33.859   2.603  1.00 85.15           C  
ATOM   3505  HB2 ARG A 225       2.216  33.885   3.104  1.00 85.15           H  
ATOM   3506  HB3 ARG A 225       3.963  33.914   3.362  1.00 85.15           H  
ATOM   3507  O   ARG A 225       5.048  32.276   0.262  1.00 85.15           O  
ATOM   3508  CG  ARG A 225       3.266  35.088   1.687  1.00 85.15           C  
ATOM   3509  HG2 ARG A 225       4.245  35.129   1.210  1.00 85.15           H  
ATOM   3510  HG3 ARG A 225       2.496  35.015   0.919  1.00 85.15           H  
ATOM   3511  CD  ARG A 225       3.041  36.366   2.507  1.00 85.15           C  
ATOM   3512  HD2 ARG A 225       3.891  36.505   3.175  1.00 85.15           H  
ATOM   3513  HD3 ARG A 225       2.143  36.238   3.111  1.00 85.15           H  
ATOM   3514  NE  ARG A 225       2.895  37.555   1.643  1.00 85.15           N  
ATOM   3515  HE  ARG A 225       3.423  37.550   0.782  1.00 85.15           H  
ATOM   3516  NH1 ARG A 225       1.800  38.899   3.155  1.00 85.15           N  
ATOM   3517 HH11 ARG A 225       2.069  38.257   3.886  1.00 85.15           H  
ATOM   3518 HH12 ARG A 225       1.519  39.834   3.416  1.00 85.15           H  
ATOM   3519  NH2 ARG A 225       2.240  39.673   1.110  1.00 85.15           N  
ATOM   3520 HH21 ARG A 225       2.743  39.608   0.237  1.00 85.15           H  
ATOM   3521 HH22 ARG A 225       1.884  40.576   1.388  1.00 85.15           H  
ATOM   3522  CZ  ARG A 225       2.310  38.697   1.970  1.00 85.15           C  
ATOM   3523  N   LYS A 226       5.512  31.645   2.389  1.00 86.81           N  
ATOM   3524  H   LYS A 226       5.157  31.629   3.335  1.00 86.81           H  
ATOM   3525  CA  LYS A 226       6.881  31.153   2.168  1.00 86.81           C  
ATOM   3526  HA  LYS A 226       7.485  31.980   1.796  1.00 86.81           H  
ATOM   3527  C   LYS A 226       6.949  30.056   1.100  1.00 86.81           C  
ATOM   3528  CB  LYS A 226       7.461  30.699   3.518  1.00 86.81           C  
ATOM   3529  HB2 LYS A 226       7.301  31.492   4.249  1.00 86.81           H  
ATOM   3530  HB3 LYS A 226       6.945  29.803   3.862  1.00 86.81           H  
ATOM   3531  O   LYS A 226       7.717  30.181   0.157  1.00 86.81           O  
ATOM   3532  CG  LYS A 226       8.968  30.420   3.426  1.00 86.81           C  
ATOM   3533  HG2 LYS A 226       9.143  29.570   2.768  1.00 86.81           H  
ATOM   3534  HG3 LYS A 226       9.468  31.296   3.012  1.00 86.81           H  
ATOM   3535  CD  LYS A 226       9.557  30.118   4.811  1.00 86.81           C  
ATOM   3536  HD2 LYS A 226       9.370  30.964   5.472  1.00 86.81           H  
ATOM   3537  HD3 LYS A 226       9.080  29.227   5.218  1.00 86.81           H  
ATOM   3538  CE  LYS A 226      11.068  29.888   4.684  1.00 86.81           C  
ATOM   3539  HE2 LYS A 226      11.518  30.773   4.234  1.00 86.81           H  
ATOM   3540  HE3 LYS A 226      11.235  29.055   4.001  1.00 86.81           H  
ATOM   3541  NZ  LYS A 226      11.700  29.605   5.998  1.00 86.81           N  
ATOM   3542  HZ1 LYS A 226      11.302  28.773   6.410  1.00 86.81           H  
ATOM   3543  HZ2 LYS A 226      11.573  30.382   6.631  1.00 86.81           H  
ATOM   3544  HZ3 LYS A 226      12.691  29.453   5.880  1.00 86.81           H  
ATOM   3545  N   GLU A 227       6.069  29.053   1.160  1.00 84.31           N  
ATOM   3546  H   GLU A 227       5.514  28.956   1.999  1.00 84.31           H  
ATOM   3547  CA  GLU A 227       5.996  27.994   0.135  1.00 84.31           C  
ATOM   3548  HA  GLU A 227       6.964  27.499   0.057  1.00 84.31           H  
ATOM   3549  C   GLU A 227       5.640  28.554  -1.254  1.00 84.31           C  
ATOM   3550  CB  GLU A 227       4.940  26.965   0.576  1.00 84.31           C  
ATOM   3551  HB2 GLU A 227       3.976  27.472   0.625  1.00 84.31           H  
ATOM   3552  HB3 GLU A 227       5.188  26.614   1.577  1.00 84.31           H  
ATOM   3553  O   GLU A 227       6.129  28.081  -2.278  1.00 84.31           O  
ATOM   3554  CG  GLU A 227       4.818  25.737  -0.349  1.00 84.31           C  
ATOM   3555  HG2 GLU A 227       4.601  26.068  -1.365  1.00 84.31           H  
ATOM   3556  HG3 GLU A 227       5.768  25.202  -0.355  1.00 84.31           H  
ATOM   3557  CD  GLU A 227       3.689  24.787   0.083  1.00 84.31           C  
ATOM   3558  OE1 GLU A 227       3.698  23.587  -0.268  1.00 84.31           O  
ATOM   3559  OE2 GLU A 227       2.745  25.205   0.800  1.00 84.31           O  
ATOM   3560  N   ARG A 228       4.781  29.581  -1.315  1.00 86.12           N  
ATOM   3561  H   ARG A 228       4.455  29.974  -0.443  1.00 86.12           H  
ATOM   3562  CA  ARG A 228       4.410  30.218  -2.585  1.00 86.12           C  
ATOM   3563  HA  ARG A 228       4.200  29.426  -3.304  1.00 86.12           H  
ATOM   3564  C   ARG A 228       5.581  31.009  -3.172  1.00 86.12           C  
ATOM   3565  CB  ARG A 228       3.151  31.074  -2.383  1.00 86.12           C  
ATOM   3566  HB2 ARG A 228       3.412  31.985  -1.844  1.00 86.12           H  
ATOM   3567  HB3 ARG A 228       2.432  30.508  -1.791  1.00 86.12           H  
ATOM   3568  O   ARG A 228       5.770  30.980  -4.383  1.00 86.12           O  
ATOM   3569  CG  ARG A 228       2.495  31.433  -3.724  1.00 86.12           C  
ATOM   3570  HG2 ARG A 228       3.225  31.952  -4.344  1.00 86.12           H  
ATOM   3571  HG3 ARG A 228       2.194  30.522  -4.241  1.00 86.12           H  
ATOM   3572  CD  ARG A 228       1.283  32.360  -3.560  1.00 86.12           C  
ATOM   3573  HD2 ARG A 228       1.011  32.721  -4.552  1.00 86.12           H  
ATOM   3574  HD3 ARG A 228       1.583  33.233  -2.981  1.00 86.12           H  
ATOM   3575  NE  ARG A 228       0.103  31.684  -2.972  1.00 86.12           N  
ATOM   3576  HE  ARG A 228      -0.351  31.009  -3.570  1.00 86.12           H  
ATOM   3577  NH1 ARG A 228       0.081  32.756  -0.940  1.00 86.12           N  
ATOM   3578 HH11 ARG A 228       0.999  33.117  -1.156  1.00 86.12           H  
ATOM   3579 HH12 ARG A 228      -0.316  32.920  -0.026  1.00 86.12           H  
ATOM   3580  NH2 ARG A 228      -1.618  31.425  -1.505  1.00 86.12           N  
ATOM   3581 HH21 ARG A 228      -2.112  30.908  -2.218  1.00 86.12           H  
ATOM   3582 HH22 ARG A 228      -2.089  31.751  -0.673  1.00 86.12           H  
ATOM   3583  CZ  ARG A 228      -0.464  31.952  -1.808  1.00 86.12           C  
ATOM   3584  N   GLU A 229       6.345  31.687  -2.328  1.00 83.39           N  
ATOM   3585  H   GLU A 229       6.126  31.651  -1.342  1.00 83.39           H  
ATOM   3586  CA  GLU A 229       7.505  32.491  -2.715  1.00 83.39           C  
ATOM   3587  HA  GLU A 229       7.231  33.122  -3.561  1.00 83.39           H  
ATOM   3588  C   GLU A 229       8.679  31.610  -3.162  1.00 83.39           C  
ATOM   3589  CB  GLU A 229       7.848  33.397  -1.527  1.00 83.39           C  
ATOM   3590  HB2 GLU A 229       8.448  32.847  -0.802  1.00 83.39           H  
ATOM   3591  HB3 GLU A 229       6.913  33.682  -1.046  1.00 83.39           H  
ATOM   3592  O   GLU A 229       9.253  31.848  -4.222  1.00 83.39           O  
ATOM   3593  CG  GLU A 229       8.553  34.697  -1.925  1.00 83.39           C  
ATOM   3594  HG2 GLU A 229       9.590  34.484  -2.182  1.00 83.39           H  
ATOM   3595  HG3 GLU A 229       8.056  35.109  -2.803  1.00 83.39           H  
ATOM   3596  CD  GLU A 229       8.479  35.710  -0.773  1.00 83.39           C  
ATOM   3597  OE1 GLU A 229       8.221  36.897  -1.073  1.00 83.39           O  
ATOM   3598  OE2 GLU A 229       8.564  35.274   0.398  1.00 83.39           O  
ATOM   3599  N   GLU A 230       8.939  30.509  -2.453  1.00 83.11           N  
ATOM   3600  H   GLU A 230       8.474  30.389  -1.565  1.00 83.11           H  
ATOM   3601  CA  GLU A 230       9.924  29.491  -2.840  1.00 83.11           C  
ATOM   3602  HA  GLU A 230      10.900  29.964  -2.952  1.00 83.11           H  
ATOM   3603  C   GLU A 230       9.564  28.831  -4.179  1.00 83.11           C  
ATOM   3604  CB  GLU A 230      10.010  28.463  -1.705  1.00 83.11           C  
ATOM   3605  HB2 GLU A 230       9.049  27.957  -1.608  1.00 83.11           H  
ATOM   3606  HB3 GLU A 230      10.216  29.000  -0.779  1.00 83.11           H  
ATOM   3607  O   GLU A 230      10.409  28.686  -5.066  1.00 83.11           O  
ATOM   3608  CG  GLU A 230      11.119  27.425  -1.921  1.00 83.11           C  
ATOM   3609  HG2 GLU A 230      12.049  27.952  -2.133  1.00 83.11           H  
ATOM   3610  HG3 GLU A 230      10.869  26.813  -2.788  1.00 83.11           H  
ATOM   3611  CD  GLU A 230      11.316  26.516  -0.698  1.00 83.11           C  
ATOM   3612  OE1 GLU A 230      12.378  25.861  -0.645  1.00 83.11           O  
ATOM   3613  OE2 GLU A 230      10.410  26.477   0.171  1.00 83.11           O  
ATOM   3614  N   LYS A 231       8.277  28.525  -4.392  1.00 83.28           N  
ATOM   3615  H   LYS A 231       7.641  28.612  -3.613  1.00 83.28           H  
ATOM   3616  CA  LYS A 231       7.799  27.963  -5.661  1.00 83.28           C  
ATOM   3617  HA  LYS A 231       8.457  27.130  -5.908  1.00 83.28           H  
ATOM   3618  C   LYS A 231       7.896  28.960  -6.822  1.00 83.28           C  
ATOM   3619  CB  LYS A 231       6.376  27.437  -5.457  1.00 83.28           C  
ATOM   3620  HB2 LYS A 231       5.664  28.262  -5.494  1.00 83.28           H  
ATOM   3621  HB3 LYS A 231       6.315  26.958  -4.480  1.00 83.28           H  
ATOM   3622  O   LYS A 231       8.168  28.555  -7.955  1.00 83.28           O  
ATOM   3623  CG  LYS A 231       6.032  26.371  -6.496  1.00 83.28           C  
ATOM   3624  HG2 LYS A 231       6.123  26.787  -7.500  1.00 83.28           H  
ATOM   3625  HG3 LYS A 231       6.731  25.542  -6.390  1.00 83.28           H  
ATOM   3626  CD  LYS A 231       4.604  25.864  -6.290  1.00 83.28           C  
ATOM   3627  HD2 LYS A 231       4.466  25.567  -5.251  1.00 83.28           H  
ATOM   3628  HD3 LYS A 231       3.906  26.662  -6.544  1.00 83.28           H  
ATOM   3629  CE  LYS A 231       4.409  24.655  -7.206  1.00 83.28           C  
ATOM   3630  HE2 LYS A 231       4.768  24.916  -8.201  1.00 83.28           H  
ATOM   3631  HE3 LYS A 231       5.037  23.845  -6.836  1.00 83.28           H  
ATOM   3632  NZ  LYS A 231       2.992  24.237  -7.263  1.00 83.28           N  
ATOM   3633  HZ1 LYS A 231       2.903  23.422  -7.854  1.00 83.28           H  
ATOM   3634  HZ2 LYS A 231       2.422  24.986  -7.629  1.00 83.28           H  
ATOM   3635  HZ3 LYS A 231       2.681  23.994  -6.333  1.00 83.28           H  
ATOM   3636  N   LEU A 232       7.686  30.254  -6.562  1.00 78.68           N  
ATOM   3637  H   LEU A 232       7.467  30.520  -5.612  1.00 78.68           H  
ATOM   3638  CA  LEU A 232       7.932  31.309  -7.550  1.00 78.68           C  
ATOM   3639  HA  LEU A 232       7.474  31.013  -8.494  1.00 78.68           H  
ATOM   3640  C   LEU A 232       9.430  31.464  -7.844  1.00 78.68           C  
ATOM   3641  CB  LEU A 232       7.329  32.658  -7.099  1.00 78.68           C  
ATOM   3642  HB2 LEU A 232       7.233  32.697  -6.014  1.00 78.68           H  
ATOM   3643  HB3 LEU A 232       8.039  33.439  -7.372  1.00 78.68           H  
ATOM   3644  O   LEU A 232       9.797  31.613  -9.009  1.00 78.68           O  
ATOM   3645  CG  LEU A 232       5.985  32.994  -7.776  1.00 78.68           C  
ATOM   3646  HG  LEU A 232       5.950  32.548  -8.770  1.00 78.68           H  
ATOM   3647  CD1 LEU A 232       4.786  32.493  -6.970  1.00 78.68           C  
ATOM   3648 HD11 LEU A 232       4.865  31.413  -6.849  1.00 78.68           H  
ATOM   3649 HD12 LEU A 232       3.862  32.734  -7.495  1.00 78.68           H  
ATOM   3650 HD13 LEU A 232       4.789  32.965  -5.988  1.00 78.68           H  
ATOM   3651  CD2 LEU A 232       5.837  34.505  -7.951  1.00 78.68           C  
ATOM   3652 HD21 LEU A 232       5.891  34.999  -6.981  1.00 78.68           H  
ATOM   3653 HD22 LEU A 232       4.884  34.737  -8.426  1.00 78.68           H  
ATOM   3654 HD23 LEU A 232       6.641  34.883  -8.582  1.00 78.68           H  
ATOM   3655  N   ALA A 233      10.289  31.380  -6.826  1.00 77.76           N  
ATOM   3656  H   ALA A 233       9.925  31.314  -5.886  1.00 77.76           H  
ATOM   3657  CA  ALA A 233      11.739  31.463  -6.980  1.00 77.76           C  
ATOM   3658  HA  ALA A 233      11.978  32.377  -7.524  1.00 77.76           H  
ATOM   3659  C   ALA A 233      12.301  30.283  -7.792  1.00 77.76           C  
ATOM   3660  CB  ALA A 233      12.373  31.561  -5.587  1.00 77.76           C  
ATOM   3661  HB1 ALA A 233      12.173  30.656  -5.014  1.00 77.76           H  
ATOM   3662  HB2 ALA A 233      11.964  32.418  -5.052  1.00 77.76           H  
ATOM   3663  HB3 ALA A 233      13.451  31.688  -5.683  1.00 77.76           H  
ATOM   3664  O   ALA A 233      13.143  30.481  -8.668  1.00 77.76           O  
ATOM   3665  N   GLN A 234      11.788  29.066  -7.586  1.00 72.78           N  
ATOM   3666  H   GLN A 234      11.173  28.932  -6.796  1.00 72.78           H  
ATOM   3667  CA  GLN A 234      12.138  27.905  -8.414  1.00 72.78           C  
ATOM   3668  HA  GLN A 234      13.224  27.821  -8.459  1.00 72.78           H  
ATOM   3669  C   GLN A 234      11.672  28.075  -9.866  1.00 72.78           C  
ATOM   3670  CB  GLN A 234      11.587  26.622  -7.779  1.00 72.78           C  
ATOM   3671  HB2 GLN A 234      10.628  26.831  -7.303  1.00 72.78           H  
ATOM   3672  HB3 GLN A 234      11.433  25.867  -8.550  1.00 72.78           H  
ATOM   3673  O   GLN A 234      12.472  27.905 -10.783  1.00 72.78           O  
ATOM   3674  CG  GLN A 234      12.594  26.065  -6.759  1.00 72.78           C  
ATOM   3675  HG2 GLN A 234      12.898  26.861  -6.079  1.00 72.78           H  
ATOM   3676  HG3 GLN A 234      13.478  25.712  -7.290  1.00 72.78           H  
ATOM   3677  CD  GLN A 234      12.035  24.929  -5.910  1.00 72.78           C  
ATOM   3678  NE2 GLN A 234      12.883  24.125  -5.307  1.00 72.78           N  
ATOM   3679 HE21 GLN A 234      13.877  24.300  -5.342  1.00 72.78           H  
ATOM   3680 HE22 GLN A 234      12.480  23.471  -4.651  1.00 72.78           H  
ATOM   3681  OE1 GLN A 234      10.837  24.748  -5.763  1.00 72.78           O  
ATOM   3682  N   GLN A 235      10.437  28.540 -10.099  1.00 69.86           N  
ATOM   3683  H   GLN A 235       9.814  28.683  -9.317  1.00 69.86           H  
ATOM   3684  CA  GLN A 235       9.964  28.817 -11.463  1.00 69.86           C  
ATOM   3685  HA  GLN A 235      10.089  27.910 -12.055  1.00 69.86           H  
ATOM   3686  C   GLN A 235      10.768  29.904 -12.189  1.00 69.86           C  
ATOM   3687  CB  GLN A 235       8.484  29.231 -11.454  1.00 69.86           C  
ATOM   3688  HB2 GLN A 235       8.309  29.907 -12.291  1.00 69.86           H  
ATOM   3689  HB3 GLN A 235       8.239  29.768 -10.538  1.00 69.86           H  
ATOM   3690  O   GLN A 235      10.834  29.894 -13.421  1.00 69.86           O  
ATOM   3691  CG  GLN A 235       7.548  28.033 -11.633  1.00 69.86           C  
ATOM   3692  HG2 GLN A 235       7.947  27.383 -12.412  1.00 69.86           H  
ATOM   3693  HG3 GLN A 235       7.499  27.464 -10.704  1.00 69.86           H  
ATOM   3694  CD  GLN A 235       6.141  28.460 -12.042  1.00 69.86           C  
ATOM   3695  NE2 GLN A 235       5.441  27.650 -12.806  1.00 69.86           N  
ATOM   3696 HE21 GLN A 235       4.495  27.934 -13.018  1.00 69.86           H  
ATOM   3697 HE22 GLN A 235       5.823  26.751 -13.062  1.00 69.86           H  
ATOM   3698  OE1 GLN A 235       5.646  29.537 -11.756  1.00 69.86           O  
ATOM   3699  N   HIS A 236      11.349  30.861 -11.464  1.00 65.30           N  
ATOM   3700  H   HIS A 236      11.207  30.869 -10.464  1.00 65.30           H  
ATOM   3701  CA  HIS A 236      12.119  31.946 -12.070  1.00 65.30           C  
ATOM   3702  HA  HIS A 236      11.616  32.230 -12.994  1.00 65.30           H  
ATOM   3703  C   HIS A 236      13.545  31.530 -12.460  1.00 65.30           C  
ATOM   3704  CB  HIS A 236      12.106  33.169 -11.146  1.00 65.30           C  
ATOM   3705  HB2 HIS A 236      13.013  33.195 -10.542  1.00 65.30           H  
ATOM   3706  HB3 HIS A 236      11.256  33.117 -10.465  1.00 65.30           H  
ATOM   3707  O   HIS A 236      14.150  32.164 -13.328  1.00 65.30           O  
ATOM   3708  CG  HIS A 236      11.972  34.443 -11.932  1.00 65.30           C  
ATOM   3709  CD2 HIS A 236      10.827  35.174 -12.097  1.00 65.30           C  
ATOM   3710  HD2 HIS A 236       9.870  34.963 -11.644  1.00 65.30           H  
ATOM   3711  ND1 HIS A 236      12.948  35.036 -12.696  1.00 65.30           N  
ATOM   3712  HD1 HIS A 236      13.889  34.690 -12.817  1.00 65.30           H  
ATOM   3713  CE1 HIS A 236      12.410  36.116 -13.289  1.00 65.30           C  
ATOM   3714  HE1 HIS A 236      12.935  36.791 -13.948  1.00 65.30           H  
ATOM   3715  NE2 HIS A 236      11.110  36.223 -12.975  1.00 65.30           N  
ATOM   3716  N   ASN A 237      14.071  30.452 -11.871  1.00 63.98           N  
ATOM   3717  H   ASN A 237      13.532  29.965 -11.169  1.00 63.98           H  
ATOM   3718  CA  ASN A 237      15.354  29.881 -12.276  1.00 63.98           C  
ATOM   3719  HA  ASN A 237      16.032  30.696 -12.531  1.00 63.98           H  
ATOM   3720  C   ASN A 237      15.230  29.047 -13.562  1.00 63.98           C  
ATOM   3721  CB  ASN A 237      15.973  29.132 -11.089  1.00 63.98           C  
ATOM   3722  HB2 ASN A 237      15.236  28.471 -10.633  1.00 63.98           H  
ATOM   3723  HB3 ASN A 237      16.801  28.516 -11.443  1.00 63.98           H  
ATOM   3724  O   ASN A 237      16.107  29.145 -14.417  1.00 63.98           O  
ATOM   3725  CG  ASN A 237      16.533  30.109 -10.067  1.00 63.98           C  
ATOM   3726  ND2 ASN A 237      16.047  30.083  -8.850  1.00 63.98           N  
ATOM   3727 HD21 ASN A 237      15.209  29.555  -8.652  1.00 63.98           H  
ATOM   3728 HD22 ASN A 237      16.425  30.739  -8.181  1.00 63.98           H  
ATOM   3729  OD1 ASN A 237      17.389  30.936 -10.373  1.00 63.98           O  
ATOM   3730  N   ASP A 238      14.102  28.366 -13.782  1.00 62.05           N  
ATOM   3731  H   ASP A 238      13.473  28.220 -13.005  1.00 62.05           H  
ATOM   3732  CA  ASP A 238      13.858  27.587 -15.010  1.00 62.05           C  
ATOM   3733  HA  ASP A 238      14.753  27.011 -15.246  1.00 62.05           H  
ATOM   3734  C   ASP A 238      13.539  28.451 -16.245  1.00 62.05           C  
ATOM   3735  CB  ASP A 238      12.709  26.601 -14.766  1.00 62.05           C  
ATOM   3736  HB2 ASP A 238      11.827  27.157 -14.449  1.00 62.05           H  
ATOM   3737  HB3 ASP A 238      12.469  26.099 -15.704  1.00 62.05           H  
ATOM   3738  O   ASP A 238      13.673  28.005 -17.385  1.00 62.05           O  
ATOM   3739  CG  ASP A 238      13.043  25.527 -13.730  1.00 62.05           C  
ATOM   3740  OD1 ASP A 238      14.222  25.115 -13.677  1.00 62.05           O  
ATOM   3741  OD2 ASP A 238      12.091  25.127 -13.024  1.00 62.05           O  
ATOM   3742  N   ARG A 239      13.120  29.710 -16.046  1.00 62.06           N  
ATOM   3743  H   ARG A 239      12.995  29.997 -15.085  1.00 62.06           H  
ATOM   3744  CA  ARG A 239      12.829  30.659 -17.139  1.00 62.06           C  
ATOM   3745  HA  ARG A 239      12.604  30.084 -18.037  1.00 62.06           H  
ATOM   3746  C   ARG A 239      14.012  31.536 -17.536  1.00 62.06           C  
ATOM   3747  CB  ARG A 239      11.605  31.519 -16.813  1.00 62.06           C  
ATOM   3748  HB2 ARG A 239      11.489  32.286 -17.578  1.00 62.06           H  
ATOM   3749  HB3 ARG A 239      11.761  32.011 -15.854  1.00 62.06           H  
ATOM   3750  O   ARG A 239      13.863  32.366 -18.438  1.00 62.06           O  
ATOM   3751  CG  ARG A 239      10.314  30.699 -16.772  1.00 62.06           C  
ATOM   3752  HG2 ARG A 239      10.179  30.154 -17.706  1.00 62.06           H  
ATOM   3753  HG3 ARG A 239      10.365  29.987 -15.949  1.00 62.06           H  
ATOM   3754  CD  ARG A 239       9.145  31.663 -16.564  1.00 62.06           C  
ATOM   3755  HD2 ARG A 239       8.868  32.107 -17.521  1.00 62.06           H  
ATOM   3756  HD3 ARG A 239       9.472  32.456 -15.892  1.00 62.06           H  
ATOM   3757  NE  ARG A 239       7.989  30.983 -15.960  1.00 62.06           N  
ATOM   3758  HE  ARG A 239       8.018  29.974 -15.950  1.00 62.06           H  
ATOM   3759  NH1 ARG A 239       6.927  32.872 -15.198  1.00 62.06           N  
ATOM   3760 HH11 ARG A 239       7.610  33.444 -15.673  1.00 62.06           H  
ATOM   3761 HH12 ARG A 239       6.202  33.305 -14.644  1.00 62.06           H  
ATOM   3762  NH2 ARG A 239       6.173  30.859 -14.602  1.00 62.06           N  
ATOM   3763 HH21 ARG A 239       5.554  31.303 -13.939  1.00 62.06           H  
ATOM   3764 HH22 ARG A 239       6.284  29.856 -14.552  1.00 62.06           H  
ATOM   3765  CZ  ARG A 239       7.034  31.574 -15.266  1.00 62.06           C  
ATOM   3766  N   LYS A 240      15.188  31.374 -16.918  1.00 66.16           N  
ATOM   3767  H   LYS A 240      15.269  30.649 -16.219  1.00 66.16           H  
ATOM   3768  CA  LYS A 240      16.405  32.006 -17.439  1.00 66.16           C  
ATOM   3769  HA  LYS A 240      16.229  33.076 -17.552  1.00 66.16           H  
ATOM   3770  C   LYS A 240      16.660  31.427 -18.826  1.00 66.16           C  
ATOM   3771  CB  LYS A 240      17.596  31.815 -16.488  1.00 66.16           C  
ATOM   3772  HB2 LYS A 240      18.524  31.949 -17.043  1.00 66.16           H  
ATOM   3773  HB3 LYS A 240      17.584  30.804 -16.081  1.00 66.16           H  
ATOM   3774  O   LYS A 240      17.003  30.257 -18.975  1.00 66.16           O  
ATOM   3775  CG  LYS A 240      17.556  32.853 -15.354  1.00 66.16           C  
ATOM   3776  HG2 LYS A 240      17.680  33.851 -15.774  1.00 66.16           H  
ATOM   3777  HG3 LYS A 240      16.589  32.800 -14.852  1.00 66.16           H  
ATOM   3778  CD  LYS A 240      18.660  32.593 -14.321  1.00 66.16           C  
ATOM   3779  HD2 LYS A 240      19.635  32.607 -14.809  1.00 66.16           H  
ATOM   3780  HD3 LYS A 240      18.495  31.606 -13.890  1.00 66.16           H  
ATOM   3781  CE  LYS A 240      18.622  33.651 -13.209  1.00 66.16           C  
ATOM   3782  HE2 LYS A 240      17.583  33.810 -12.921  1.00 66.16           H  
ATOM   3783  HE3 LYS A 240      19.013  34.591 -13.600  1.00 66.16           H  
ATOM   3784  NZ  LYS A 240      19.396  33.219 -12.014  1.00 66.16           N  
ATOM   3785  HZ1 LYS A 240      19.408  33.940 -11.307  1.00 66.16           H  
ATOM   3786  HZ2 LYS A 240      18.966  32.407 -11.594  1.00 66.16           H  
ATOM   3787  HZ3 LYS A 240      20.349  32.984 -12.252  1.00 66.16           H  
ATOM   3788  N   LYS A 241      16.431  32.259 -19.850  1.00 67.16           N  
ATOM   3789  H   LYS A 241      16.043  33.164 -19.624  1.00 67.16           H  
ATOM   3790  CA  LYS A 241      16.742  31.942 -21.245  1.00 67.16           C  
ATOM   3791  HA  LYS A 241      16.046  31.186 -21.607  1.00 67.16           H  
ATOM   3792  C   LYS A 241      18.154  31.370 -21.270  1.00 67.16           C  
ATOM   3793  CB  LYS A 241      16.661  33.198 -22.132  1.00 67.16           C  
ATOM   3794  HB2 LYS A 241      17.074  32.952 -23.110  1.00 67.16           H  
ATOM   3795  HB3 LYS A 241      17.274  33.988 -21.698  1.00 67.16           H  
ATOM   3796  O   LYS A 241      19.090  32.047 -20.849  1.00 67.16           O  
ATOM   3797  CG  LYS A 241      15.225  33.711 -22.325  1.00 67.16           C  
ATOM   3798  HG2 LYS A 241      14.812  34.006 -21.360  1.00 67.16           H  
ATOM   3799  HG3 LYS A 241      14.612  32.911 -22.741  1.00 67.16           H  
ATOM   3800  CD  LYS A 241      15.197  34.918 -23.279  1.00 67.16           C  
ATOM   3801  HD2 LYS A 241      15.809  35.715 -22.856  1.00 67.16           H  
ATOM   3802  HD3 LYS A 241      15.612  34.624 -24.242  1.00 67.16           H  
ATOM   3803  CE  LYS A 241      13.758  35.422 -23.470  1.00 67.16           C  
ATOM   3804  HE2 LYS A 241      13.344  35.658 -22.490  1.00 67.16           H  
ATOM   3805  HE3 LYS A 241      13.159  34.616 -23.894  1.00 67.16           H  
ATOM   3806  NZ  LYS A 241      13.694  36.623 -24.347  1.00 67.16           N  
ATOM   3807  HZ1 LYS A 241      14.226  37.384 -23.950  1.00 67.16           H  
ATOM   3808  HZ2 LYS A 241      14.054  36.423 -25.269  1.00 67.16           H  
ATOM   3809  HZ3 LYS A 241      12.740  36.940 -24.445  1.00 67.16           H  
ATOM   3810  N   ARG A 242      18.275  30.122 -21.731  1.00 66.86           N  
ATOM   3811  H   ARG A 242      17.424  29.615 -21.925  1.00 66.86           H  
ATOM   3812  CA  ARG A 242      19.559  29.467 -21.986  1.00 66.86           C  
ATOM   3813  HA  ARG A 242      19.997  29.135 -21.044  1.00 66.86           H  
ATOM   3814  C   ARG A 242      20.503  30.476 -22.637  1.00 66.86           C  
ATOM   3815  CB  ARG A 242      19.346  28.270 -22.925  1.00 66.86           C  
ATOM   3816  HB2 ARG A 242      20.322  27.901 -23.239  1.00 66.86           H  
ATOM   3817  HB3 ARG A 242      18.809  28.602 -23.813  1.00 66.86           H  
ATOM   3818  O   ARG A 242      20.123  31.115 -23.622  1.00 66.86           O  
ATOM   3819  CG  ARG A 242      18.579  27.112 -22.268  1.00 66.86           C  
ATOM   3820  HG2 ARG A 242      17.620  27.452 -21.878  1.00 66.86           H  
ATOM   3821  HG3 ARG A 242      19.181  26.729 -21.444  1.00 66.86           H  
ATOM   3822  CD  ARG A 242      18.345  26.000 -23.301  1.00 66.86           C  
ATOM   3823  HD2 ARG A 242      17.456  26.232 -23.887  1.00 66.86           H  
ATOM   3824  HD3 ARG A 242      19.204  25.970 -23.971  1.00 66.86           H  
ATOM   3825  NE  ARG A 242      18.202  24.679 -22.660  1.00 66.86           N  
ATOM   3826  HE  ARG A 242      17.957  24.667 -21.680  1.00 66.86           H  
ATOM   3827  NH1 ARG A 242      18.759  23.395 -24.488  1.00 66.86           N  
ATOM   3828 HH11 ARG A 242      18.986  22.492 -24.881  1.00 66.86           H  
ATOM   3829 HH12 ARG A 242      18.790  24.219 -25.071  1.00 66.86           H  
ATOM   3830  NH2 ARG A 242      18.444  22.419 -22.513  1.00 66.86           N  
ATOM   3831 HH21 ARG A 242      18.675  21.531 -22.936  1.00 66.86           H  
ATOM   3832 HH22 ARG A 242      18.254  22.451 -21.521  1.00 66.86           H  
ATOM   3833  CZ  ARG A 242      18.465  23.510 -23.222  1.00 66.86           C  
ATOM   3834  N   VAL A 243      21.709  30.626 -22.094  1.00 64.89           N  
ATOM   3835  H   VAL A 243      21.953  30.088 -21.274  1.00 64.89           H  
ATOM   3836  CA  VAL A 243      22.766  31.371 -22.780  1.00 64.89           C  
ATOM   3837  HA  VAL A 243      22.404  32.376 -22.998  1.00 64.89           H  
ATOM   3838  C   VAL A 243      23.014  30.633 -24.090  1.00 64.89           C  
ATOM   3839  CB  VAL A 243      24.043  31.491 -21.926  1.00 64.89           C  
ATOM   3840  HB  VAL A 243      24.407  30.496 -21.669  1.00 64.89           H  
ATOM   3841  O   VAL A 243      23.392  29.464 -24.091  1.00 64.89           O  
ATOM   3842  CG1 VAL A 243      25.144  32.248 -22.682  1.00 64.89           C  
ATOM   3843 HG11 VAL A 243      24.793  33.237 -22.975  1.00 64.89           H  
ATOM   3844 HG12 VAL A 243      26.021  32.348 -22.042  1.00 64.89           H  
ATOM   3845 HG13 VAL A 243      25.447  31.688 -23.566  1.00 64.89           H  
ATOM   3846  CG2 VAL A 243      23.749  32.261 -20.631  1.00 64.89           C  
ATOM   3847 HG21 VAL A 243      23.361  33.254 -20.856  1.00 64.89           H  
ATOM   3848 HG22 VAL A 243      23.022  31.721 -20.024  1.00 64.89           H  
ATOM   3849 HG23 VAL A 243      24.665  32.358 -20.047  1.00 64.89           H  
ATOM   3850  N   ARG A 244      22.696  31.282 -25.211  1.00 64.33           N  
ATOM   3851  H   ARG A 244      22.300  32.208 -25.129  1.00 64.33           H  
ATOM   3852  CA  ARG A 244      22.950  30.736 -26.543  1.00 64.33           C  
ATOM   3853  HA  ARG A 244      22.492  29.750 -26.612  1.00 64.33           H  
ATOM   3854  C   ARG A 244      24.470  30.579 -26.671  1.00 64.33           C  
ATOM   3855  CB  ARG A 244      22.321  31.677 -27.592  1.00 64.33           C  
ATOM   3856  HB2 ARG A 244      22.942  32.567 -27.699  1.00 64.33           H  
ATOM   3857  HB3 ARG A 244      21.339  31.990 -27.239  1.00 64.33           H  
ATOM   3858  O   ARG A 244      25.169  31.585 -26.607  1.00 64.33           O  
ATOM   3859  CG  ARG A 244      22.139  31.014 -28.966  1.00 64.33           C  
ATOM   3860  HG2 ARG A 244      23.107  30.643 -29.302  1.00 64.33           H  
ATOM   3861  HG3 ARG A 244      21.455  30.169 -28.885  1.00 64.33           H  
ATOM   3862  CD  ARG A 244      21.618  32.004 -30.022  1.00 64.33           C  
ATOM   3863  HD2 ARG A 244      21.717  31.533 -31.000  1.00 64.33           H  
ATOM   3864  HD3 ARG A 244      22.270  32.878 -30.015  1.00 64.33           H  
ATOM   3865  NE  ARG A 244      20.200  32.396 -29.822  1.00 64.33           N  
ATOM   3866  HE  ARG A 244      19.609  31.719 -29.362  1.00 64.33           H  
ATOM   3867  NH1 ARG A 244      20.295  34.391 -30.958  1.00 64.33           N  
ATOM   3868 HH11 ARG A 244      21.276  34.228 -31.135  1.00 64.33           H  
ATOM   3869 HH12 ARG A 244      19.847  35.194 -31.376  1.00 64.33           H  
ATOM   3870  NH2 ARG A 244      18.337  33.674 -30.175  1.00 64.33           N  
ATOM   3871 HH21 ARG A 244      17.911  34.474 -30.620  1.00 64.33           H  
ATOM   3872 HH22 ARG A 244      17.760  32.951 -29.771  1.00 64.33           H  
ATOM   3873  CZ  ARG A 244      19.621  33.481 -30.313  1.00 64.33           C  
ATOM   3874  N   ILE A 245      24.948  29.338 -26.787  1.00 66.01           N  
ATOM   3875  H   ILE A 245      24.299  28.569 -26.713  1.00 66.01           H  
ATOM   3876  CA  ILE A 245      26.383  28.994 -26.816  1.00 66.01           C  
ATOM   3877  HA  ILE A 245      26.867  29.488 -25.974  1.00 66.01           H  
ATOM   3878  C   ILE A 245      27.090  29.570 -28.058  1.00 66.01           C  
ATOM   3879  CB  ILE A 245      26.561  27.463 -26.602  1.00 66.01           C  
ATOM   3880  HB  ILE A 245      25.868  26.941 -27.263  1.00 66.01           H  
ATOM   3881  O   ILE A 245      28.289  29.782 -28.014  1.00 66.01           O  
ATOM   3882  CG1 ILE A 245      26.198  27.127 -25.131  1.00 66.01           C  
ATOM   3883 HG12 ILE A 245      26.911  27.614 -24.466  1.00 66.01           H  
ATOM   3884 HG13 ILE A 245      25.209  27.528 -24.905  1.00 66.01           H  
ATOM   3885  CG2 ILE A 245      27.976  26.955 -26.927  1.00 66.01           C  
ATOM   3886 HG21 ILE A 245      28.053  25.879 -26.777  1.00 66.01           H  
ATOM   3887 HG22 ILE A 245      28.715  27.460 -26.305  1.00 66.01           H  
ATOM   3888 HG23 ILE A 245      28.220  27.144 -27.973  1.00 66.01           H  
ATOM   3889  CD1 ILE A 245      26.159  25.632 -24.790  1.00 66.01           C  
ATOM   3890 HD11 ILE A 245      25.515  25.105 -25.495  1.00 66.01           H  
ATOM   3891 HD12 ILE A 245      27.162  25.206 -24.821  1.00 66.01           H  
ATOM   3892 HD13 ILE A 245      25.763  25.503 -23.782  1.00 66.01           H  
ATOM   3893  N   ASN A 246      26.345  29.989 -29.088  1.00 57.82           N  
ATOM   3894  H   ASN A 246      25.357  29.778 -29.081  1.00 57.82           H  
ATOM   3895  CA  ASN A 246      26.881  30.704 -30.248  1.00 57.82           C  
ATOM   3896  HA  ASN A 246      27.954  30.859 -30.132  1.00 57.82           H  
ATOM   3897  C   ASN A 246      26.214  32.085 -30.364  1.00 57.82           C  
ATOM   3898  CB  ASN A 246      26.686  29.827 -31.499  1.00 57.82           C  
ATOM   3899  HB2 ASN A 246      25.625  29.624 -31.649  1.00 57.82           H  
ATOM   3900  HB3 ASN A 246      27.054  30.376 -32.366  1.00 57.82           H  
ATOM   3901  O   ASN A 246      25.096  32.210 -30.872  1.00 57.82           O  
ATOM   3902  CG  ASN A 246      27.443  28.507 -31.434  1.00 57.82           C  
ATOM   3903  ND2 ASN A 246      27.090  27.545 -32.249  1.00 57.82           N  
ATOM   3904 HD21 ASN A 246      26.494  27.736 -33.042  1.00 57.82           H  
ATOM   3905 HD22 ASN A 246      27.710  26.748 -32.237  1.00 57.82           H  
ATOM   3906  OD1 ASN A 246      28.324  28.293 -30.631  1.00 57.82           O  
ATOM   3907  N   LYS A 247      26.856  33.123 -29.814  1.00 61.35           N  
ATOM   3908  H   LYS A 247      27.735  32.927 -29.358  1.00 61.35           H  
ATOM   3909  CA  LYS A 247      26.499  34.536 -30.063  1.00 61.35           C  
ATOM   3910  HA  LYS A 247      25.452  34.597 -30.358  1.00 61.35           H  
ATOM   3911  C   LYS A 247      27.259  35.127 -31.254  1.00 61.35           C  
ATOM   3912  CB  LYS A 247      26.696  35.382 -28.800  1.00 61.35           C  
ATOM   3913  HB2 LYS A 247      26.698  36.439 -29.066  1.00 61.35           H  
ATOM   3914  HB3 LYS A 247      27.670  35.144 -28.372  1.00 61.35           H  
ATOM   3915  O   LYS A 247      26.915  36.222 -31.685  1.00 61.35           O  
ATOM   3916  CG  LYS A 247      25.585  35.151 -27.765  1.00 61.35           C  
ATOM   3917  HG2 LYS A 247      25.431  34.082 -27.615  1.00 61.35           H  
ATOM   3918  HG3 LYS A 247      24.657  35.603 -28.115  1.00 61.35           H  
ATOM   3919  CD  LYS A 247      26.016  35.784 -26.439  1.00 61.35           C  
ATOM   3920  HD2 LYS A 247      26.233  36.840 -26.603  1.00 61.35           H  
ATOM   3921  HD3 LYS A 247      26.930  35.291 -26.108  1.00 61.35           H  
ATOM   3922  CE  LYS A 247      24.948  35.644 -25.355  1.00 61.35           C  
ATOM   3923  HE2 LYS A 247      24.066  36.209 -25.657  1.00 61.35           H  
ATOM   3924  HE3 LYS A 247      24.682  34.590 -25.273  1.00 61.35           H  
ATOM   3925  NZ  LYS A 247      25.478  36.145 -24.061  1.00 61.35           N  
ATOM   3926  HZ1 LYS A 247      26.291  35.611 -23.790  1.00 61.35           H  
ATOM   3927  HZ2 LYS A 247      25.781  37.104 -24.155  1.00 61.35           H  
ATOM   3928  HZ3 LYS A 247      24.792  36.092 -23.321  1.00 61.35           H  
ATOM   3929  N   GLU A 248      28.207  34.385 -31.818  1.00 62.13           N  
ATOM   3930  H   GLU A 248      28.474  33.506 -31.399  1.00 62.13           H  
ATOM   3931  CA  GLU A 248      28.675  34.612 -33.180  1.00 62.13           C  
ATOM   3932  HA  GLU A 248      28.681  35.682 -33.388  1.00 62.13           H  
ATOM   3933  C   GLU A 248      27.707  33.954 -34.162  1.00 62.13           C  
ATOM   3934  CB  GLU A 248      30.107  34.103 -33.361  1.00 62.13           C  
ATOM   3935  HB2 GLU A 248      30.204  33.111 -32.920  1.00 62.13           H  
ATOM   3936  HB3 GLU A 248      30.325  34.045 -34.428  1.00 62.13           H  
ATOM   3937  O   GLU A 248      27.193  32.856 -33.923  1.00 62.13           O  
ATOM   3938  CG  GLU A 248      31.085  35.091 -32.713  1.00 62.13           C  
ATOM   3939  HG2 GLU A 248      30.908  35.112 -31.637  1.00 62.13           H  
ATOM   3940  HG3 GLU A 248      30.883  36.087 -33.105  1.00 62.13           H  
ATOM   3941  CD  GLU A 248      32.547  34.726 -32.977  1.00 62.13           C  
ATOM   3942  OE1 GLU A 248      33.354  35.677 -33.042  1.00 62.13           O  
ATOM   3943  OE2 GLU A 248      32.824  33.511 -33.066  1.00 62.13           O  
ATOM   3944  N   ARG A 249      27.408  34.660 -35.254  1.00 61.03           N  
ATOM   3945  H   ARG A 249      27.949  35.495 -35.428  1.00 61.03           H  
ATOM   3946  CA  ARG A 249      26.680  34.080 -36.380  1.00 61.03           C  
ATOM   3947  HA  ARG A 249      25.759  33.609 -36.038  1.00 61.03           H  
ATOM   3948  C   ARG A 249      27.582  32.993 -36.963  1.00 61.03           C  
ATOM   3949  CB  ARG A 249      26.362  35.156 -37.436  1.00 61.03           C  
ATOM   3950  HB2 ARG A 249      27.291  35.594 -37.801  1.00 61.03           H  
ATOM   3951  HB3 ARG A 249      25.877  34.661 -38.278  1.00 61.03           H  
ATOM   3952  O   ARG A 249      28.517  33.312 -37.679  1.00 61.03           O  
ATOM   3953  CG  ARG A 249      25.453  36.287 -36.932  1.00 61.03           C  
ATOM   3954  HG2 ARG A 249      26.003  36.901 -36.219  1.00 61.03           H  
ATOM   3955  HG3 ARG A 249      24.573  35.865 -36.447  1.00 61.03           H  
ATOM   3956  CD  ARG A 249      25.014  37.144 -38.127  1.00 61.03           C  
ATOM   3957  HD2 ARG A 249      24.384  36.531 -38.771  1.00 61.03           H  
ATOM   3958  HD3 ARG A 249      25.901  37.431 -38.692  1.00 61.03           H  
ATOM   3959  NE  ARG A 249      24.298  38.368 -37.708  1.00 61.03           N  
ATOM   3960  HE  ARG A 249      24.545  38.739 -36.802  1.00 61.03           H  
ATOM   3961  NH1 ARG A 249      23.181  38.739 -39.681  1.00 61.03           N  
ATOM   3962 HH11 ARG A 249      23.630  37.922 -40.069  1.00 61.03           H  
ATOM   3963 HH12 ARG A 249      22.632  39.337 -40.282  1.00 61.03           H  
ATOM   3964  NH2 ARG A 249      23.010  40.222 -38.024  1.00 61.03           N  
ATOM   3965 HH21 ARG A 249      23.314  40.584 -37.132  1.00 61.03           H  
ATOM   3966 HH22 ARG A 249      22.456  40.802 -38.638  1.00 61.03           H  
ATOM   3967  CZ  ARG A 249      23.500  39.098 -38.469  1.00 61.03           C  
ATOM   3968  N   VAL A 250      27.336  31.732 -36.612  1.00 60.71           N  
ATOM   3969  H   VAL A 250      26.671  31.554 -35.873  1.00 60.71           H  
ATOM   3970  CA  VAL A 250      27.985  30.602 -37.284  1.00 60.71           C  
ATOM   3971  HA  VAL A 250      29.065  30.749 -37.274  1.00 60.71           H  
ATOM   3972  C   VAL A 250      27.499  30.628 -38.727  1.00 60.71           C  
ATOM   3973  CB  VAL A 250      27.674  29.254 -36.603  1.00 60.71           C  
ATOM   3974  HB  VAL A 250      26.599  29.076 -36.624  1.00 60.71           H  
ATOM   3975  O   VAL A 250      26.319  30.379 -38.987  1.00 60.71           O  
ATOM   3976  CG1 VAL A 250      28.377  28.086 -37.304  1.00 60.71           C  
ATOM   3977 HG11 VAL A 250      29.457  28.239 -37.305  1.00 60.71           H  
ATOM   3978 HG12 VAL A 250      28.040  27.998 -38.337  1.00 60.71           H  
ATOM   3979 HG13 VAL A 250      28.160  27.148 -36.793  1.00 60.71           H  
ATOM   3980  CG2 VAL A 250      28.123  29.268 -35.138  1.00 60.71           C  
ATOM   3981 HG21 VAL A 250      27.562  30.015 -34.577  1.00 60.71           H  
ATOM   3982 HG22 VAL A 250      27.970  28.282 -34.699  1.00 60.71           H  
ATOM   3983 HG23 VAL A 250      29.185  29.508 -35.084  1.00 60.71           H  
ATOM   3984  N   ASP A 251      28.384  30.987 -39.651  1.00 62.99           N  
ATOM   3985  H   ASP A 251      29.301  31.295 -39.359  1.00 62.99           H  
ATOM   3986  CA  ASP A 251      28.131  30.881 -41.079  1.00 62.99           C  
ATOM   3987  HA  ASP A 251      27.168  31.338 -41.307  1.00 62.99           H  
ATOM   3988  C   ASP A 251      28.046  29.394 -41.437  1.00 62.99           C  
ATOM   3989  CB  ASP A 251      29.216  31.615 -41.889  1.00 62.99           C  
ATOM   3990  HB2 ASP A 251      29.189  31.245 -42.913  1.00 62.99           H  
ATOM   3991  HB3 ASP A 251      30.198  31.385 -41.476  1.00 62.99           H  
ATOM   3992  O   ASP A 251      29.045  28.709 -41.642  1.00 62.99           O  
ATOM   3993  CG  ASP A 251      29.012  33.135 -41.947  1.00 62.99           C  
ATOM   3994  OD1 ASP A 251      27.834  33.571 -41.928  1.00 62.99           O  
ATOM   3995  OD2 ASP A 251      30.027  33.846 -42.089  1.00 62.99           O  
ATOM   3996  N   ILE A 252      26.818  28.884 -41.536  1.00 62.46           N  
ATOM   3997  H   ILE A 252      26.065  29.481 -41.224  1.00 62.46           H  
ATOM   3998  CA  ILE A 252      26.505  27.478 -41.857  1.00 62.46           C  
ATOM   3999  HA  ILE A 252      26.989  26.847 -41.112  1.00 62.46           H  
ATOM   4000  C   ILE A 252      27.092  27.067 -43.232  1.00 62.46           C  
ATOM   4001  CB  ILE A 252      24.968  27.263 -41.755  1.00 62.46           C  
ATOM   4002  HB  ILE A 252      24.494  27.868 -42.528  1.00 62.46           H  
ATOM   4003  O   ILE A 252      27.255  25.886 -43.522  1.00 62.46           O  
ATOM   4004  CG1 ILE A 252      24.411  27.713 -40.376  1.00 62.46           C  
ATOM   4005 HG12 ILE A 252      24.752  27.024 -39.604  1.00 62.46           H  
ATOM   4006 HG13 ILE A 252      24.788  28.704 -40.123  1.00 62.46           H  
ATOM   4007  CG2 ILE A 252      24.582  25.790 -41.994  1.00 62.46           C  
ATOM   4008 HG21 ILE A 252      23.507  25.642 -41.887  1.00 62.46           H  
ATOM   4009 HG22 ILE A 252      25.111  25.145 -41.292  1.00 62.46           H  
ATOM   4010 HG23 ILE A 252      24.842  25.491 -43.009  1.00 62.46           H  
ATOM   4011  CD1 ILE A 252      22.882  27.833 -40.310  1.00 62.46           C  
ATOM   4012 HD11 ILE A 252      22.411  26.854 -40.399  1.00 62.46           H  
ATOM   4013 HD12 ILE A 252      22.528  28.484 -41.109  1.00 62.46           H  
ATOM   4014 HD13 ILE A 252      22.600  28.265 -39.351  1.00 62.46           H  
ATOM   4015  N   ASN A 253      27.489  28.042 -44.057  1.00 62.74           N  
ATOM   4016  H   ASN A 253      27.382  28.990 -43.725  1.00 62.74           H  
ATOM   4017  CA  ASN A 253      28.132  27.836 -45.356  1.00 62.74           C  
ATOM   4018  HA  ASN A 253      27.774  26.897 -45.778  1.00 62.74           H  
ATOM   4019  C   ASN A 253      29.671  27.718 -45.287  1.00 62.74           C  
ATOM   4020  CB  ASN A 253      27.693  28.980 -46.287  1.00 62.74           C  
ATOM   4021  HB2 ASN A 253      28.225  28.887 -47.234  1.00 62.74           H  
ATOM   4022  HB3 ASN A 253      27.964  29.935 -45.838  1.00 62.74           H  
ATOM   4023  O   ASN A 253      30.279  27.284 -46.267  1.00 62.74           O  
ATOM   4024  CG  ASN A 253      26.206  28.973 -46.599  1.00 62.74           C  
ATOM   4025  ND2 ASN A 253      25.686  30.065 -47.105  1.00 62.74           N  
ATOM   4026 HD21 ASN A 253      26.260  30.882 -47.260  1.00 62.74           H  
ATOM   4027 HD22 ASN A 253      24.699  30.026 -47.315  1.00 62.74           H  
ATOM   4028  OD1 ASN A 253      25.484  28.011 -46.410  1.00 62.74           O  
ATOM   4029  N   ALA A 254      30.304  28.093 -44.169  1.00 60.32           N  
ATOM   4030  H   ALA A 254      29.759  28.419 -43.383  1.00 60.32           H  
ATOM   4031  CA  ALA A 254      31.746  27.942 -43.948  1.00 60.32           C  
ATOM   4032  HA  ALA A 254      32.262  27.948 -44.908  1.00 60.32           H  
ATOM   4033  C   ALA A 254      32.079  26.599 -43.268  1.00 60.32           C  
ATOM   4034  CB  ALA A 254      32.247  29.148 -43.145  1.00 60.32           C  
ATOM   4035  HB1 ALA A 254      32.019  30.074 -43.673  1.00 60.32           H  
ATOM   4036  HB2 ALA A 254      31.771  29.170 -42.164  1.00 60.32           H  
ATOM   4037  HB3 ALA A 254      33.325  29.073 -43.007  1.00 60.32           H  
ATOM   4038  O   ALA A 254      33.041  25.936 -43.651  1.00 60.32           O  
ATOM   4039  N   GLU A 255      31.227  26.138 -42.346  1.00 57.64           N  
ATOM   4040  H   GLU A 255      30.516  26.769 -42.004  1.00 57.64           H  
ATOM   4041  CA  GLU A 255      31.423  24.875 -41.614  1.00 57.64           C  
ATOM   4042  HA  GLU A 255      32.467  24.826 -41.303  1.00 57.64           H  
ATOM   4043  C   GLU A 255      31.139  23.616 -42.463  1.00 57.64           C  
ATOM   4044  CB  GLU A 255      30.543  24.885 -40.351  1.00 57.64           C  
ATOM   4045  HB2 GLU A 255      29.641  24.304 -40.544  1.00 57.64           H  
ATOM   4046  HB3 GLU A 255      30.213  25.899 -40.123  1.00 57.64           H  
ATOM   4047  O   GLU A 255      31.611  22.525 -42.153  1.00 57.64           O  
ATOM   4048  CG  GLU A 255      31.256  24.298 -39.121  1.00 57.64           C  
ATOM   4049  HG2 GLU A 255      30.510  24.136 -38.344  1.00 57.64           H  
ATOM   4050  HG3 GLU A 255      31.673  23.326 -39.383  1.00 57.64           H  
ATOM   4051  CD  GLU A 255      32.349  25.225 -38.565  1.00 57.64           C  
ATOM   4052  OE1 GLU A 255      33.424  24.698 -38.209  1.00 57.64           O  
ATOM   4053  OE2 GLU A 255      32.089  26.447 -38.499  1.00 57.64           O  
ATOM   4054  N   ALA A 256      30.414  23.755 -43.581  1.00 57.61           N  
ATOM   4055  H   ALA A 256      30.015  24.662 -43.774  1.00 57.61           H  
ATOM   4056  CA  ALA A 256      30.145  22.660 -44.520  1.00 57.61           C  
ATOM   4057  HA  ALA A 256      29.896  21.771 -43.941  1.00 57.61           H  
ATOM   4058  C   ALA A 256      31.353  22.281 -45.406  1.00 57.61           C  
ATOM   4059  CB  ALA A 256      28.912  23.033 -45.355  1.00 57.61           C  
ATOM   4060  HB1 ALA A 256      29.126  23.911 -45.963  1.00 57.61           H  
ATOM   4061  HB2 ALA A 256      28.070  23.248 -44.697  1.00 57.61           H  
ATOM   4062  HB3 ALA A 256      28.648  22.201 -46.007  1.00 57.61           H  
ATOM   4063  O   ALA A 256      31.262  21.332 -46.182  1.00 57.61           O  
ATOM   4064  N   LYS A 257      32.479  23.005 -45.312  1.00 58.28           N  
ATOM   4065  H   LYS A 257      32.490  23.777 -44.660  1.00 58.28           H  
ATOM   4066  CA  LYS A 257      33.694  22.747 -46.108  1.00 58.28           C  
ATOM   4067  HA  LYS A 257      33.438  22.106 -46.952  1.00 58.28           H  
ATOM   4068  C   LYS A 257      34.788  21.966 -45.377  1.00 58.28           C  
ATOM   4069  CB  LYS A 257      34.241  24.067 -46.671  1.00 58.28           C  
ATOM   4070  HB2 LYS A 257      34.307  24.809 -45.876  1.00 58.28           H  
ATOM   4071  HB3 LYS A 257      35.245  23.895 -47.059  1.00 58.28           H  
ATOM   4072  O   LYS A 257      35.724  21.529 -46.033  1.00 58.28           O  
ATOM   4073  CG  LYS A 257      33.366  24.591 -47.818  1.00 58.28           C  
ATOM   4074  HG2 LYS A 257      32.369  24.827 -47.445  1.00 58.28           H  
ATOM   4075  HG3 LYS A 257      33.286  23.822 -48.586  1.00 58.28           H  
ATOM   4076  CD  LYS A 257      33.996  25.847 -48.425  1.00 58.28           C  
ATOM   4077  HD2 LYS A 257      34.002  26.637 -47.674  1.00 58.28           H  
ATOM   4078  HD3 LYS A 257      35.021  25.624 -48.719  1.00 58.28           H  
ATOM   4079  CE  LYS A 257      33.194  26.291 -49.650  1.00 58.28           C  
ATOM   4080  HE2 LYS A 257      33.170  25.467 -50.364  1.00 58.28           H  
ATOM   4081  HE3 LYS A 257      32.171  26.496 -49.335  1.00 58.28           H  
ATOM   4082  NZ  LYS A 257      33.801  27.495 -50.267  1.00 58.28           N  
ATOM   4083  HZ1 LYS A 257      34.753  27.298 -50.542  1.00 58.28           H  
ATOM   4084  HZ2 LYS A 257      33.276  27.780 -51.082  1.00 58.28           H  
ATOM   4085  HZ3 LYS A 257      33.814  28.253 -49.599  1.00 58.28           H  
ATOM   4086  N   ASN A 258      34.673  21.764 -44.062  1.00 59.55           N  
ATOM   4087  H   ASN A 258      33.869  22.145 -43.585  1.00 59.55           H  
ATOM   4088  CA  ASN A 258      35.751  21.176 -43.253  1.00 59.55           C  
ATOM   4089  HA  ASN A 258      36.643  21.069 -43.871  1.00 59.55           H  
ATOM   4090  C   ASN A 258      35.484  19.743 -42.754  1.00 59.55           C  
ATOM   4091  CB  ASN A 258      36.112  22.161 -42.125  1.00 59.55           C  
ATOM   4092  HB2 ASN A 258      35.209  22.488 -41.609  1.00 59.55           H  
ATOM   4093  HB3 ASN A 258      36.749  21.657 -41.398  1.00 59.55           H  
ATOM   4094  O   ASN A 258      36.370  19.152 -42.153  1.00 59.55           O  
ATOM   4095  CG  ASN A 258      36.894  23.362 -42.635  1.00 59.55           C  
ATOM   4096  ND2 ASN A 258      36.626  24.539 -42.124  1.00 59.55           N  
ATOM   4097 HD21 ASN A 258      37.195  25.308 -42.449  1.00 59.55           H  
ATOM   4098 HD22 ASN A 258      35.958  24.633 -41.372  1.00 59.55           H  
ATOM   4099  OD1 ASN A 258      37.749  23.271 -43.498  1.00 59.55           O  
ATOM   4100  N   ASN A 259      34.310  19.159 -43.032  1.00 56.16           N  
ATOM   4101  H   ASN A 259      33.633  19.686 -43.564  1.00 56.16           H  
ATOM   4102  CA  ASN A 259      33.927  17.814 -42.565  1.00 56.16           C  
ATOM   4103  HA  ASN A 259      34.806  17.312 -42.160  1.00 56.16           H  
ATOM   4104  C   ASN A 259      33.446  16.904 -43.711  1.00 56.16           C  
ATOM   4105  CB  ASN A 259      32.902  17.946 -41.420  1.00 56.16           C  
ATOM   4106  HB2 ASN A 259      32.452  16.974 -41.218  1.00 56.16           H  
ATOM   4107  HB3 ASN A 259      32.110  18.633 -41.717  1.00 56.16           H  
ATOM   4108  O   ASN A 259      32.390  16.279 -43.619  1.00 56.16           O  
ATOM   4109  CG  ASN A 259      33.525  18.389 -40.112  1.00 56.16           C  
ATOM   4110  ND2 ASN A 259      32.813  19.152 -39.319  1.00 56.16           N  
ATOM   4111 HD21 ASN A 259      31.932  19.534 -39.632  1.00 56.16           H  
ATOM   4112 HD22 ASN A 259      33.298  19.480 -38.496  1.00 56.16           H  
ATOM   4113  OD1 ASN A 259      34.630  18.036 -39.754  1.00 56.16           O  
ATOM   4114  N   GLY A 260      34.200  16.865 -44.812  1.00 45.72           N  
ATOM   4115  H   GLY A 260      35.063  17.389 -44.820  1.00 45.72           H  
ATOM   4116  CA  GLY A 260      33.902  16.039 -45.982  1.00 45.72           C  
ATOM   4117  HA2 GLY A 260      33.148  15.288 -45.744  1.00 45.72           H  
ATOM   4118  HA3 GLY A 260      33.513  16.670 -46.781  1.00 45.72           H  
ATOM   4119  C   GLY A 260      35.145  15.328 -46.498  1.00 45.72           C  
ATOM   4120  O   GLY A 260      35.790  15.811 -47.422  1.00 45.72           O  
ATOM   4121  N   ASP A 261      35.454  14.189 -45.882  1.00 43.03           N  
ATOM   4122  H   ASP A 261      34.903  13.940 -45.073  1.00 43.03           H  
ATOM   4123  CA  ASP A 261      36.225  13.085 -46.464  1.00 43.03           C  
ATOM   4124  HA  ASP A 261      37.292  13.290 -46.384  1.00 43.03           H  
ATOM   4125  C   ASP A 261      35.840  12.907 -47.946  1.00 43.03           C  
ATOM   4126  CB  ASP A 261      35.870  11.805 -45.671  1.00 43.03           C  
ATOM   4127  HB2 ASP A 261      35.499  11.036 -46.349  1.00 43.03           H  
ATOM   4128  HB3 ASP A 261      35.068  12.006 -44.961  1.00 43.03           H  
ATOM   4129  O   ASP A 261      34.692  12.586 -48.260  1.00 43.03           O  
ATOM   4130  CG  ASP A 261      37.063  11.211 -44.932  1.00 43.03           C  
ATOM   4131  OD1 ASP A 261      38.101  11.021 -45.603  1.00 43.03           O  
ATOM   4132  OD2 ASP A 261      36.909  10.939 -43.721  1.00 43.03           O  
ATOM   4133  N   GLY A 262      36.753  13.204 -48.872  1.00 46.35           N  
ATOM   4134  H   GLY A 262      37.652  13.541 -48.560  1.00 46.35           H  
ATOM   4135  CA  GLY A 262      36.359  13.399 -50.269  1.00 46.35           C  
ATOM   4136  HA2 GLY A 262      35.787  12.534 -50.604  1.00 46.35           H  
ATOM   4137  HA3 GLY A 262      35.715  14.276 -50.330  1.00 46.35           H  
ATOM   4138  C   GLY A 262      37.521  13.596 -51.227  1.00 46.35           C  
ATOM   4139  O   GLY A 262      37.631  14.619 -51.894  1.00 46.35           O  
ATOM   4140  N   ASN A 263      38.388  12.592 -51.279  1.00 41.13           N  
ATOM   4141  H   ASN A 263      38.218  11.843 -50.624  1.00 41.13           H  
ATOM   4142  CA  ASN A 263      39.290  12.293 -52.386  1.00 41.13           C  
ATOM   4143  HA  ASN A 263      40.194  12.896 -52.299  1.00 41.13           H  
ATOM   4144  C   ASN A 263      38.599  12.559 -53.750  1.00 41.13           C  
ATOM   4145  CB  ASN A 263      39.611  10.793 -52.177  1.00 41.13           C  
ATOM   4146  HB2 ASN A 263      39.743  10.592 -51.114  1.00 41.13           H  
ATOM   4147  HB3 ASN A 263      38.774  10.187 -52.526  1.00 41.13           H  
ATOM   4148  O   ASN A 263      37.591  11.919 -54.045  1.00 41.13           O  
ATOM   4149  CG  ASN A 263      40.878  10.306 -52.833  1.00 41.13           C  
ATOM   4150  ND2 ASN A 263      41.082   9.009 -52.859  1.00 41.13           N  
ATOM   4151 HD21 ASN A 263      40.405   8.373 -52.463  1.00 41.13           H  
ATOM   4152 HD22 ASN A 263      41.951   8.705 -53.276  1.00 41.13           H  
ATOM   4153  OD1 ASN A 263      41.715  11.067 -53.279  1.00 41.13           O  
ATOM   4154  N   GLY A 264      39.082  13.500 -54.575  1.00 47.31           N  
ATOM   4155  H   GLY A 264      39.855  14.072 -54.268  1.00 47.31           H  
ATOM   4156  CA  GLY A 264      38.420  13.775 -55.861  1.00 47.31           C  
ATOM   4157  HA2 GLY A 264      38.651  12.963 -56.550  1.00 47.31           H  
ATOM   4158  HA3 GLY A 264      37.341  13.774 -55.707  1.00 47.31           H  
ATOM   4159  C   GLY A 264      38.763  15.095 -56.546  1.00 47.31           C  
ATOM   4160  O   GLY A 264      37.935  15.991 -56.640  1.00 47.31           O  
ATOM   4161  N   GLN A 265      39.999  15.186 -57.025  1.00 48.47           N  
ATOM   4162  H   GLN A 265      40.603  14.431 -56.734  1.00 48.47           H  
ATOM   4163  CA  GLN A 265      40.421  15.821 -58.276  1.00 48.47           C  
ATOM   4164  HA  GLN A 265      41.241  16.492 -58.022  1.00 48.47           H  
ATOM   4165  C   GLN A 265      39.410  16.651 -59.107  1.00 48.47           C  
ATOM   4166  CB  GLN A 265      40.981  14.673 -59.141  1.00 48.47           C  
ATOM   4167  HB2 GLN A 265      40.670  14.777 -60.181  1.00 48.47           H  
ATOM   4168  HB3 GLN A 265      40.546  13.728 -58.815  1.00 48.47           H  
ATOM   4169  O   GLN A 265      38.395  16.157 -59.589  1.00 48.47           O  
ATOM   4170  CG  GLN A 265      42.516  14.597 -59.089  1.00 48.47           C  
ATOM   4171  HG2 GLN A 265      42.943  15.161 -59.918  1.00 48.47           H  
ATOM   4172  HG3 GLN A 265      42.883  15.034 -58.160  1.00 48.47           H  
ATOM   4173  CD  GLN A 265      43.019  13.162 -59.115  1.00 48.47           C  
ATOM   4174  NE2 GLN A 265      43.953  12.818 -59.973  1.00 48.47           N  
ATOM   4175 HE21 GLN A 265      44.366  13.495 -60.599  1.00 48.47           H  
ATOM   4176 HE22 GLN A 265      44.263  11.859 -59.910  1.00 48.47           H  
ATOM   4177  OE1 GLN A 265      42.592  12.329 -58.340  1.00 48.47           O  
ATOM   4178  N   ASN A 266      39.911  17.835 -59.481  1.00 49.55           N  
ATOM   4179  H   ASN A 266      40.685  18.151 -58.915  1.00 49.55           H  
ATOM   4180  CA  ASN A 266      39.820  18.472 -60.801  1.00 49.55           C  
ATOM   4181  HA  ASN A 266      40.826  18.867 -60.938  1.00 49.55           H  
ATOM   4182  C   ASN A 266      38.905  19.696 -60.969  1.00 49.55           C  
ATOM   4183  CB  ASN A 266      39.686  17.469 -61.967  1.00 49.55           C  
ATOM   4184  HB2 ASN A 266      39.633  18.017 -62.908  1.00 49.55           H  
ATOM   4185  HB3 ASN A 266      38.754  16.910 -61.878  1.00 49.55           H  
ATOM   4186  O   ASN A 266      37.689  19.621 -61.078  1.00 49.55           O  
ATOM   4187  CG  ASN A 266      40.861  16.519 -62.076  1.00 49.55           C  
ATOM   4188  ND2 ASN A 266      40.666  15.368 -62.673  1.00 49.55           N  
ATOM   4189 HD21 ASN A 266      39.731  15.089 -62.935  1.00 49.55           H  
ATOM   4190 HD22 ASN A 266      41.452  14.735 -62.714  1.00 49.55           H  
ATOM   4191  OD1 ASN A 266      41.965  16.802 -61.643  1.00 49.55           O  
ATOM   4192  N   ASN A 267      39.619  20.786 -61.262  1.00 52.24           N  
ATOM   4193  H   ASN A 267      40.595  20.723 -61.008  1.00 52.24           H  
ATOM   4194  CA  ASN A 267      39.350  21.745 -62.327  1.00 52.24           C  
ATOM   4195  HA  ASN A 267      40.311  22.248 -62.435  1.00 52.24           H  
ATOM   4196  C   ASN A 267      38.377  22.911 -62.076  1.00 52.24           C  
ATOM   4197  CB  ASN A 267      39.143  21.024 -63.680  1.00 52.24           C  
ATOM   4198  HB2 ASN A 267      38.706  21.720 -64.395  1.00 52.24           H  
ATOM   4199  HB3 ASN A 267      38.429  20.207 -63.568  1.00 52.24           H  
ATOM   4200  O   ASN A 267      37.184  22.842 -62.326  1.00 52.24           O  
ATOM   4201  CG  ASN A 267      40.437  20.512 -64.289  1.00 52.24           C  
ATOM   4202  ND2 ASN A 267      40.369  19.528 -65.153  1.00 52.24           N  
ATOM   4203 HD21 ASN A 267      41.247  19.166 -65.496  1.00 52.24           H  
ATOM   4204 HD22 ASN A 267      39.483  19.093 -65.365  1.00 52.24           H  
ATOM   4205  OD1 ASN A 267      41.518  21.015 -64.034  1.00 52.24           O  
ATOM   4206  N   LYS A 268      39.030  24.061 -61.840  1.00 49.34           N  
ATOM   4207  H   LYS A 268      39.866  23.938 -61.287  1.00 49.34           H  
ATOM   4208  CA  LYS A 268      39.125  25.166 -62.816  1.00 49.34           C  
ATOM   4209  HA  LYS A 268      39.940  25.802 -62.470  1.00 49.34           H  
ATOM   4210  C   LYS A 268      37.891  26.067 -62.941  1.00 49.34           C  
ATOM   4211  CB  LYS A 268      39.572  24.586 -64.183  1.00 49.34           C  
ATOM   4212  HB2 LYS A 268      38.708  24.151 -64.687  1.00 49.34           H  
ATOM   4213  HB3 LYS A 268      40.284  23.783 -63.994  1.00 49.34           H  
ATOM   4214  O   LYS A 268      36.894  25.703 -63.546  1.00 49.34           O  
ATOM   4215  CG  LYS A 268      40.281  25.550 -65.143  1.00 49.34           C  
ATOM   4216  HG2 LYS A 268      41.147  25.978 -64.638  1.00 49.34           H  
ATOM   4217  HG3 LYS A 268      39.604  26.350 -65.441  1.00 49.34           H  
ATOM   4218  CD  LYS A 268      40.747  24.766 -66.386  1.00 49.34           C  
ATOM   4219  HD2 LYS A 268      41.268  23.864 -66.063  1.00 49.34           H  
ATOM   4220  HD3 LYS A 268      39.872  24.472 -66.966  1.00 49.34           H  
ATOM   4221  CE  LYS A 268      41.700  25.591 -67.262  1.00 49.34           C  
ATOM   4222  HE2 LYS A 268      41.178  26.484 -67.603  1.00 49.34           H  
ATOM   4223  HE3 LYS A 268      42.543  25.911 -66.648  1.00 49.34           H  
ATOM   4224  NZ  LYS A 268      42.192  24.807 -68.426  1.00 49.34           N  
ATOM   4225  HZ1 LYS A 268      42.679  23.978 -68.117  1.00 49.34           H  
ATOM   4226  HZ2 LYS A 268      42.832  25.357 -68.982  1.00 49.34           H  
ATOM   4227  HZ3 LYS A 268      41.424  24.523 -69.017  1.00 49.34           H  
ATOM   4228  N   GLY A 269      38.073  27.326 -62.536  1.00 46.21           N  
ATOM   4229  H   GLY A 269      38.874  27.524 -61.953  1.00 46.21           H  
ATOM   4230  CA  GLY A 269      37.406  28.450 -63.195  1.00 46.21           C  
ATOM   4231  HA2 GLY A 269      38.122  28.959 -63.841  1.00 46.21           H  
ATOM   4232  HA3 GLY A 269      36.601  28.088 -63.834  1.00 46.21           H  
ATOM   4233  C   GLY A 269      36.789  29.486 -62.268  1.00 46.21           C  
ATOM   4234  O   GLY A 269      35.575  29.541 -62.121  1.00 46.21           O  
ATOM   4235  N   ASN A 270      37.629  30.374 -61.733  1.00 47.35           N  
ATOM   4236  H   ASN A 270      38.617  30.217 -61.873  1.00 47.35           H  
ATOM   4237  CA  ASN A 270      37.241  31.758 -61.465  1.00 47.35           C  
ATOM   4238  HA  ASN A 270      36.543  31.816 -60.630  1.00 47.35           H  
ATOM   4239  C   ASN A 270      36.592  32.352 -62.725  1.00 47.35           C  
ATOM   4240  CB  ASN A 270      38.525  32.584 -61.190  1.00 47.35           C  
ATOM   4241  HB2 ASN A 270      39.350  32.210 -61.796  1.00 47.35           H  
ATOM   4242  HB3 ASN A 270      38.351  33.615 -61.499  1.00 47.35           H  
ATOM   4243  O   ASN A 270      37.263  32.404 -63.752  1.00 47.35           O  
ATOM   4244  CG  ASN A 270      38.958  32.670 -59.744  1.00 47.35           C  
ATOM   4245  ND2 ASN A 270      40.184  33.070 -59.499  1.00 47.35           N  
ATOM   4246 HD21 ASN A 270      40.808  33.337 -60.247  1.00 47.35           H  
ATOM   4247 HD22 ASN A 270      40.435  33.156 -58.524  1.00 47.35           H  
ATOM   4248  OD1 ASN A 270      38.203  32.423 -58.826  1.00 47.35           O  
ATOM   4249  N   ASN A 271      35.361  32.857 -62.643  1.00 47.86           N  
ATOM   4250  H   ASN A 271      34.752  32.452 -61.946  1.00 47.86           H  
ATOM   4251  CA  ASN A 271      35.096  34.267 -62.941  1.00 47.86           C  
ATOM   4252  HA  ASN A 271      35.781  34.836 -62.313  1.00 47.86           H  
ATOM   4253  C   ASN A 271      33.667  34.647 -62.538  1.00 47.86           C  
ATOM   4254  CB  ASN A 271      35.337  34.664 -64.417  1.00 47.86           C  
ATOM   4255  HB2 ASN A 271      36.010  33.978 -64.930  1.00 47.86           H  
ATOM   4256  HB3 ASN A 271      34.396  34.645 -64.967  1.00 47.86           H  
ATOM   4257  O   ASN A 271      32.711  33.932 -62.835  1.00 47.86           O  
ATOM   4258  CG  ASN A 271      35.928  36.059 -64.519  1.00 47.86           C  
ATOM   4259  ND2 ASN A 271      36.509  36.399 -65.644  1.00 47.86           N  
ATOM   4260 HD21 ASN A 271      36.883  37.337 -65.687  1.00 47.86           H  
ATOM   4261 HD22 ASN A 271      36.547  35.754 -66.420  1.00 47.86           H  
ATOM   4262  OD1 ASN A 271      35.899  36.849 -63.589  1.00 47.86           O  
ATOM   4263  N   GLY A 272      33.537  35.784 -61.861  1.00 44.69           N  
ATOM   4264  H   GLY A 272      34.348  36.382 -61.803  1.00 44.69           H  
ATOM   4265  CA  GLY A 272      32.254  36.345 -61.474  1.00 44.69           C  
ATOM   4266  HA2 GLY A 272      32.410  37.188 -60.801  1.00 44.69           H  
ATOM   4267  HA3 GLY A 272      31.674  35.585 -60.951  1.00 44.69           H  
ATOM   4268  C   GLY A 272      31.465  36.835 -62.684  1.00 44.69           C  
ATOM   4269  O   GLY A 272      32.028  37.394 -63.619  1.00 44.69           O  
ATOM   4270  N   ASN A 273      30.144  36.663 -62.634  1.00 48.42           N  
ATOM   4271  H   ASN A 273      29.756  36.063 -61.920  1.00 48.42           H  
ATOM   4272  CA  ASN A 273      29.229  37.534 -63.354  1.00 48.42           C  
ATOM   4273  HA  ASN A 273      29.625  38.543 -63.240  1.00 48.42           H  
ATOM   4274  C   ASN A 273      27.841  37.542 -62.701  1.00 48.42           C  
ATOM   4275  CB  ASN A 273      29.195  37.198 -64.862  1.00 48.42           C  
ATOM   4276  HB2 ASN A 273      29.696  36.247 -65.045  1.00 48.42           H  
ATOM   4277  HB3 ASN A 273      28.161  37.102 -65.192  1.00 48.42           H  
ATOM   4278  O   ASN A 273      27.073  36.587 -62.768  1.00 48.42           O  
ATOM   4279  CG  ASN A 273      29.858  38.269 -65.724  1.00 48.42           C  
ATOM   4280  ND2 ASN A 273      29.987  38.029 -67.006  1.00 48.42           N  
ATOM   4281 HD21 ASN A 273      29.740  37.128 -67.389  1.00 48.42           H  
ATOM   4282 HD22 ASN A 273      30.459  38.747 -67.536  1.00 48.42           H  
ATOM   4283  OD1 ASN A 273      30.213  39.354 -65.294  1.00 48.42           O  
ATOM   4284  N   ASN A 274      27.584  38.663 -62.030  1.00 47.27           N  
ATOM   4285  H   ASN A 274      28.396  39.248 -61.894  1.00 47.27           H  
ATOM   4286  CA  ASN A 274      26.323  39.391 -61.910  1.00 47.27           C  
ATOM   4287  HA  ASN A 274      26.126  39.504 -60.844  1.00 47.27           H  
ATOM   4288  C   ASN A 274      25.077  38.707 -62.523  1.00 47.27           C  
ATOM   4289  CB  ASN A 274      26.599  40.793 -62.514  1.00 47.27           C  
ATOM   4290  HB2 ASN A 274      25.959  40.975 -63.377  1.00 47.27           H  
ATOM   4291  HB3 ASN A 274      27.625  40.867 -62.875  1.00 47.27           H  
ATOM   4292  O   ASN A 274      24.813  38.790 -63.723  1.00 47.27           O  
ATOM   4293  CG  ASN A 274      26.362  41.919 -61.529  1.00 47.27           C  
ATOM   4294  ND2 ASN A 274      27.094  43.002 -61.642  1.00 47.27           N  
ATOM   4295 HD21 ASN A 274      27.780  43.093 -62.377  1.00 47.27           H  
ATOM   4296 HD22 ASN A 274      26.908  43.740 -60.978  1.00 47.27           H  
ATOM   4297  OD1 ASN A 274      25.520  41.842 -60.653  1.00 47.27           O  
ATOM   4298  N   GLY A 275      24.287  38.058 -61.662  1.00 44.94           N  
ATOM   4299  H   GLY A 275      24.577  38.028 -60.695  1.00 44.94           H  
ATOM   4300  CA  GLY A 275      23.003  37.445 -61.993  1.00 44.94           C  
ATOM   4301  HA2 GLY A 275      23.084  36.922 -62.946  1.00 44.94           H  
ATOM   4302  HA3 GLY A 275      22.743  36.715 -61.227  1.00 44.94           H  
ATOM   4303  C   GLY A 275      21.886  38.483 -62.066  1.00 44.94           C  
ATOM   4304  O   GLY A 275      21.347  38.916 -61.049  1.00 44.94           O  
ATOM   4305  N   GLY A 276      21.538  38.865 -63.291  1.00 43.99           N  
ATOM   4306  H   GLY A 276      22.091  38.510 -64.058  1.00 43.99           H  
ATOM   4307  CA  GLY A 276      20.377  39.683 -63.598  1.00 43.99           C  
ATOM   4308  HA2 GLY A 276      20.354  40.522 -62.903  1.00 43.99           H  
ATOM   4309  HA3 GLY A 276      20.485  40.086 -64.605  1.00 43.99           H  
ATOM   4310  C   GLY A 276      19.043  38.929 -63.519  1.00 43.99           C  
ATOM   4311  O   GLY A 276      18.933  37.757 -63.856  1.00 43.99           O  
ATOM   4312  N   ASN A 277      18.021  39.701 -63.150  1.00 45.06           N  
ATOM   4313  H   ASN A 277      18.299  40.528 -62.641  1.00 45.06           H  
ATOM   4314  CA  ASN A 277      16.732  39.831 -63.829  1.00 45.06           C  
ATOM   4315  HA  ASN A 277      16.146  40.450 -63.149  1.00 45.06           H  
ATOM   4316  C   ASN A 277      15.836  38.600 -64.094  1.00 45.06           C  
ATOM   4317  CB  ASN A 277      16.942  40.658 -65.121  1.00 45.06           C  
ATOM   4318  HB2 ASN A 277      16.179  40.394 -65.853  1.00 45.06           H  
ATOM   4319  HB3 ASN A 277      17.903  40.409 -65.571  1.00 45.06           H  
ATOM   4320  O   ASN A 277      16.112  37.737 -64.917  1.00 45.06           O  
ATOM   4321  CG  ASN A 277      16.861  42.159 -64.920  1.00 45.06           C  
ATOM   4322  ND2 ASN A 277      17.323  42.937 -65.866  1.00 45.06           N  
ATOM   4323 HD21 ASN A 277      17.854  42.542 -66.629  1.00 45.06           H  
ATOM   4324 HD22 ASN A 277      17.421  43.912 -65.619  1.00 45.06           H  
ATOM   4325  OD1 ASN A 277      16.324  42.662 -63.950  1.00 45.06           O  
ATOM   4326  N   LYS A 278      14.604  38.755 -63.580  1.00 47.30           N  
ATOM   4327  H   LYS A 278      14.570  39.370 -62.780  1.00 47.30           H  
ATOM   4328  CA  LYS A 278      13.324  38.606 -64.300  1.00 47.30           C  
ATOM   4329  HA  LYS A 278      12.526  38.739 -63.570  1.00 47.30           H  
ATOM   4330  C   LYS A 278      13.061  37.262 -64.988  1.00 47.30           C  
ATOM   4331  CB  LYS A 278      13.175  39.737 -65.346  1.00 47.30           C  
ATOM   4332  HB2 LYS A 278      14.023  39.701 -66.030  1.00 47.30           H  
ATOM   4333  HB3 LYS A 278      12.280  39.545 -65.937  1.00 47.30           H  
ATOM   4334  O   LYS A 278      13.466  37.049 -66.125  1.00 47.30           O  
ATOM   4335  CG  LYS A 278      13.045  41.154 -64.769  1.00 47.30           C  
ATOM   4336  HG2 LYS A 278      13.869  41.349 -64.083  1.00 47.30           H  
ATOM   4337  HG3 LYS A 278      12.106  41.232 -64.222  1.00 47.30           H  
ATOM   4338  CD  LYS A 278      13.079  42.205 -65.892  1.00 47.30           C  
ATOM   4339  HD2 LYS A 278      14.037  42.136 -66.406  1.00 47.30           H  
ATOM   4340  HD3 LYS A 278      12.277  42.007 -66.604  1.00 47.30           H  
ATOM   4341  CE  LYS A 278      12.914  43.613 -65.304  1.00 47.30           C  
ATOM   4342  HE2 LYS A 278      13.644  43.733 -64.504  1.00 47.30           H  
ATOM   4343  HE3 LYS A 278      11.921  43.698 -64.863  1.00 47.30           H  
ATOM   4344  NZ  LYS A 278      13.118  44.678 -66.323  1.00 47.30           N  
ATOM   4345  HZ1 LYS A 278      13.006  45.590 -65.905  1.00 47.30           H  
ATOM   4346  HZ2 LYS A 278      14.054  44.632 -66.701  1.00 47.30           H  
ATOM   4347  HZ3 LYS A 278      12.458  44.595 -67.082  1.00 47.30           H  
ATOM   4348  N   LYS A 279      12.125  36.495 -64.417  1.00 47.94           N  
ATOM   4349  H   LYS A 279      11.943  36.634 -63.433  1.00 47.94           H  
ATOM   4350  CA  LYS A 279      11.101  35.786 -65.206  1.00 47.94           C  
ATOM   4351  HA  LYS A 279      10.855  36.423 -66.056  1.00 47.94           H  
ATOM   4352  C   LYS A 279       9.805  35.608 -64.412  1.00 47.94           C  
ATOM   4353  CB  LYS A 279      11.651  34.466 -65.790  1.00 47.94           C  
ATOM   4354  HB2 LYS A 279      10.953  33.650 -65.609  1.00 47.94           H  
ATOM   4355  HB3 LYS A 279      12.590  34.218 -65.294  1.00 47.94           H  
ATOM   4356  O   LYS A 279       9.683  34.756 -63.540  1.00 47.94           O  
ATOM   4357  CG  LYS A 279      11.880  34.586 -67.314  1.00 47.94           C  
ATOM   4358  HG2 LYS A 279      12.314  35.554 -67.562  1.00 47.94           H  
ATOM   4359  HG3 LYS A 279      10.918  34.525 -67.822  1.00 47.94           H  
ATOM   4360  CD  LYS A 279      12.811  33.498 -67.862  1.00 47.94           C  
ATOM   4361  HD2 LYS A 279      13.686  33.423 -67.216  1.00 47.94           H  
ATOM   4362  HD3 LYS A 279      12.289  32.541 -67.868  1.00 47.94           H  
ATOM   4363  CE  LYS A 279      13.277  33.869 -69.278  1.00 47.94           C  
ATOM   4364  HE2 LYS A 279      13.767  34.841 -69.230  1.00 47.94           H  
ATOM   4365  HE3 LYS A 279      12.404  33.971 -69.924  1.00 47.94           H  
ATOM   4366  NZ  LYS A 279      14.218  32.864 -69.839  1.00 47.94           N  
ATOM   4367  HZ1 LYS A 279      15.035  32.782 -69.251  1.00 47.94           H  
ATOM   4368  HZ2 LYS A 279      13.786  31.955 -69.922  1.00 47.94           H  
ATOM   4369  HZ3 LYS A 279      14.537  33.149 -70.754  1.00 47.94           H  
ATOM   4370  N   ASN A 280       8.835  36.441 -64.783  1.00 48.31           N  
ATOM   4371  H   ASN A 280       9.103  37.161 -65.439  1.00 48.31           H  
ATOM   4372  CA  ASN A 280       7.401  36.236 -64.626  1.00 48.31           C  
ATOM   4373  HA  ASN A 280       7.083  36.495 -63.616  1.00 48.31           H  
ATOM   4374  C   ASN A 280       6.997  34.786 -64.947  1.00 48.31           C  
ATOM   4375  CB  ASN A 280       6.704  37.145 -65.669  1.00 48.31           C  
ATOM   4376  HB2 ASN A 280       5.677  36.805 -65.800  1.00 48.31           H  
ATOM   4377  HB3 ASN A 280       7.198  37.047 -66.636  1.00 48.31           H  
ATOM   4378  O   ASN A 280       7.228  34.330 -66.068  1.00 48.31           O  
ATOM   4379  CG  ASN A 280       6.613  38.608 -65.290  1.00 48.31           C  
ATOM   4380  ND2 ASN A 280       6.600  39.507 -66.247  1.00 48.31           N  
ATOM   4381 HD21 ASN A 280       6.485  40.464 -65.946  1.00 48.31           H  
ATOM   4382 HD22 ASN A 280       6.628  39.247 -67.223  1.00 48.31           H  
ATOM   4383  OD1 ASN A 280       6.519  38.957 -64.133  1.00 48.31           O  
ATOM   4384  N   ARG A 281       6.264  34.126 -64.043  1.00 48.85           N  
ATOM   4385  H   ARG A 281       6.231  34.488 -63.101  1.00 48.85           H  
ATOM   4386  CA  ARG A 281       5.233  33.148 -64.426  1.00 48.85           C  
ATOM   4387  HA  ARG A 281       5.004  33.309 -65.479  1.00 48.85           H  
ATOM   4388  C   ARG A 281       3.936  33.431 -63.675  1.00 48.85           C  
ATOM   4389  CB  ARG A 281       5.700  31.688 -64.326  1.00 48.85           C  
ATOM   4390  HB2 ARG A 281       4.829  31.047 -64.186  1.00 48.85           H  
ATOM   4391  HB3 ARG A 281       6.368  31.558 -63.474  1.00 48.85           H  
ATOM   4392  O   ARG A 281       3.755  33.123 -62.506  1.00 48.85           O  
ATOM   4393  CG  ARG A 281       6.396  31.272 -65.634  1.00 48.85           C  
ATOM   4394  HG2 ARG A 281       7.340  31.809 -65.719  1.00 48.85           H  
ATOM   4395  HG3 ARG A 281       5.764  31.522 -66.487  1.00 48.85           H  
ATOM   4396  CD  ARG A 281       6.688  29.773 -65.676  1.00 48.85           C  
ATOM   4397  HD2 ARG A 281       5.746  29.224 -65.658  1.00 48.85           H  
ATOM   4398  HD3 ARG A 281       7.264  29.514 -64.788  1.00 48.85           H  
ATOM   4399  NE  ARG A 281       7.450  29.420 -66.891  1.00 48.85           N  
ATOM   4400  HE  ARG A 281       7.421  30.082 -67.654  1.00 48.85           H  
ATOM   4401  NH1 ARG A 281       8.244  27.392 -66.165  1.00 48.85           N  
ATOM   4402 HH11 ARG A 281       8.780  26.551 -66.326  1.00 48.85           H  
ATOM   4403 HH12 ARG A 281       7.724  27.497 -65.305  1.00 48.85           H  
ATOM   4404  NH2 ARG A 281       8.823  28.138 -68.182  1.00 48.85           N  
ATOM   4405 HH21 ARG A 281       9.332  27.278 -68.324  1.00 48.85           H  
ATOM   4406 HH22 ARG A 281       8.737  28.795 -68.945  1.00 48.85           H  
ATOM   4407  CZ  ARG A 281       8.166  28.324 -67.072  1.00 48.85           C  
ATOM   4408  N   ASN A 282       3.091  34.107 -64.439  1.00 51.19           N  
ATOM   4409  H   ASN A 282       3.438  34.280 -65.372  1.00 51.19           H  
ATOM   4410  CA  ASN A 282       1.700  34.468 -64.245  1.00 51.19           C  
ATOM   4411  HA  ASN A 282       1.619  35.156 -63.404  1.00 51.19           H  
ATOM   4412  C   ASN A 282       0.803  33.237 -64.004  1.00 51.19           C  
ATOM   4413  CB  ASN A 282       1.287  35.157 -65.578  1.00 51.19           C  
ATOM   4414  HB2 ASN A 282       2.143  35.251 -66.246  1.00 51.19           H  
ATOM   4415  HB3 ASN A 282       0.568  34.531 -66.106  1.00 51.19           H  
ATOM   4416  O   ASN A 282       0.998  32.209 -64.644  1.00 51.19           O  
ATOM   4417  CG  ASN A 282       0.681  36.538 -65.456  1.00 51.19           C  
ATOM   4418  ND2 ASN A 282       0.655  37.285 -66.536  1.00 51.19           N  
ATOM   4419 HD21 ASN A 282       1.062  36.945 -67.396  1.00 51.19           H  
ATOM   4420 HD22 ASN A 282       0.458  38.265 -66.398  1.00 51.19           H  
ATOM   4421  OD1 ASN A 282       0.205  36.968 -64.425  1.00 51.19           O  
ATOM   4422  N   LYS A 283      -0.246  33.451 -63.198  1.00 50.25           N  
ATOM   4423  H   LYS A 283      -0.154  34.267 -62.609  1.00 50.25           H  
ATOM   4424  CA  LYS A 283      -1.638  32.986 -63.379  1.00 50.25           C  
ATOM   4425  HA  LYS A 283      -2.173  33.177 -62.449  1.00 50.25           H  
ATOM   4426  C   LYS A 283      -1.880  31.503 -63.711  1.00 50.25           C  
ATOM   4427  CB  LYS A 283      -2.299  33.851 -64.478  1.00 50.25           C  
ATOM   4428  HB2 LYS A 283      -3.262  33.415 -64.744  1.00 50.25           H  
ATOM   4429  HB3 LYS A 283      -1.673  33.819 -65.370  1.00 50.25           H  
ATOM   4430  O   LYS A 283      -1.781  31.110 -64.867  1.00 50.25           O  
ATOM   4431  CG  LYS A 283      -2.547  35.310 -64.069  1.00 50.25           C  
ATOM   4432  HG2 LYS A 283      -3.387  35.346 -63.374  1.00 50.25           H  
ATOM   4433  HG3 LYS A 283      -1.673  35.698 -63.547  1.00 50.25           H  
ATOM   4434  CD  LYS A 283      -2.860  36.188 -65.294  1.00 50.25           C  
ATOM   4435  HD2 LYS A 283      -2.080  36.053 -66.043  1.00 50.25           H  
ATOM   4436  HD3 LYS A 283      -3.814  35.879 -65.721  1.00 50.25           H  
ATOM   4437  CE  LYS A 283      -2.920  37.667 -64.887  1.00 50.25           C  
ATOM   4438  HE2 LYS A 283      -1.965  37.933 -64.434  1.00 50.25           H  
ATOM   4439  HE3 LYS A 283      -3.690  37.790 -64.125  1.00 50.25           H  
ATOM   4440  NZ  LYS A 283      -3.199  38.559 -66.044  1.00 50.25           N  
ATOM   4441  HZ1 LYS A 283      -4.102  38.353 -66.447  1.00 50.25           H  
ATOM   4442  HZ2 LYS A 283      -2.495  38.452 -66.760  1.00 50.25           H  
ATOM   4443  HZ3 LYS A 283      -3.210  39.525 -65.749  1.00 50.25           H  
ATOM   4444  N   ASN A 284      -2.474  30.773 -62.761  1.00 47.97           N  
ATOM   4445  H   ASN A 284      -2.265  31.007 -61.801  1.00 47.97           H  
ATOM   4446  CA  ASN A 284      -3.801  30.178 -62.992  1.00 47.97           C  
ATOM   4447  HA  ASN A 284      -4.443  30.992 -63.327  1.00 47.97           H  
ATOM   4448  C   ASN A 284      -4.456  29.615 -61.713  1.00 47.97           C  
ATOM   4449  CB  ASN A 284      -3.771  29.095 -64.103  1.00 47.97           C  
ATOM   4450  HB2 ASN A 284      -4.251  28.185 -63.744  1.00 47.97           H  
ATOM   4451  HB3 ASN A 284      -2.743  28.823 -64.342  1.00 47.97           H  
ATOM   4452  O   ASN A 284      -3.928  28.702 -61.093  1.00 47.97           O  
ATOM   4453  CG  ASN A 284      -4.492  29.511 -65.381  1.00 47.97           C  
ATOM   4454  ND2 ASN A 284      -4.338  28.762 -66.446  1.00 47.97           N  
ATOM   4455 HD21 ASN A 284      -3.696  27.982 -66.421  1.00 47.97           H  
ATOM   4456 HD22 ASN A 284      -4.740  29.096 -67.310  1.00 47.97           H  
ATOM   4457  OD1 ASN A 284      -5.244  30.474 -65.440  1.00 47.97           O  
ATOM   4458  N   ARG A 285      -5.642  30.167 -61.402  1.00 48.73           N  
ATOM   4459  H   ARG A 285      -5.787  31.085 -61.796  1.00 48.73           H  
ATOM   4460  CA  ARG A 285      -6.912  29.455 -61.135  1.00 48.73           C  
ATOM   4461  HA  ARG A 285      -7.641  30.167 -60.751  1.00 48.73           H  
ATOM   4462  C   ARG A 285      -6.844  28.343 -60.074  1.00 48.73           C  
ATOM   4463  CB  ARG A 285      -7.446  28.945 -62.494  1.00 48.73           C  
ATOM   4464  HB2 ARG A 285      -6.708  28.289 -62.954  1.00 48.73           H  
ATOM   4465  HB3 ARG A 285      -8.348  28.356 -62.327  1.00 48.73           H  
ATOM   4466  O   ARG A 285      -6.430  27.232 -60.359  1.00 48.73           O  
ATOM   4467  CG  ARG A 285      -7.788  30.094 -63.463  1.00 48.73           C  
ATOM   4468  HG2 ARG A 285      -6.938  30.770 -63.562  1.00 48.73           H  
ATOM   4469  HG3 ARG A 285      -8.627  30.660 -63.058  1.00 48.73           H  
ATOM   4470  CD  ARG A 285      -8.156  29.566 -64.855  1.00 48.73           C  
ATOM   4471  HD2 ARG A 285      -7.365  28.893 -65.189  1.00 48.73           H  
ATOM   4472  HD3 ARG A 285      -9.087  29.003 -64.787  1.00 48.73           H  
ATOM   4473  NE  ARG A 285      -8.308  30.666 -65.831  1.00 48.73           N  
ATOM   4474  HE  ARG A 285      -8.259  31.606 -65.464  1.00 48.73           H  
ATOM   4475  NH1 ARG A 285      -8.475  29.370 -67.717  1.00 48.73           N  
ATOM   4476 HH11 ARG A 285      -8.631  29.283 -68.711  1.00 48.73           H  
ATOM   4477 HH12 ARG A 285      -8.407  28.546 -67.138  1.00 48.73           H  
ATOM   4478  NH2 ARG A 285      -8.568  31.589 -67.901  1.00 48.73           N  
ATOM   4479 HH21 ARG A 285      -8.711  31.477 -68.895  1.00 48.73           H  
ATOM   4480 HH22 ARG A 285      -8.603  32.512 -67.492  1.00 48.73           H  
ATOM   4481  CZ  ARG A 285      -8.443  30.538 -67.140  1.00 48.73           C  
ATOM   4482  N   ASN A 286      -7.281  28.589 -58.835  1.00 48.13           N  
ATOM   4483  H   ASN A 286      -6.678  28.161 -58.147  1.00 48.13           H  
ATOM   4484  CA  ASN A 286      -8.698  28.467 -58.446  1.00 48.13           C  
ATOM   4485  HA  ASN A 286      -8.732  27.854 -57.545  1.00 48.13           H  
ATOM   4486  C   ASN A 286      -9.538  27.698 -59.473  1.00 48.13           C  
ATOM   4487  CB  ASN A 286      -9.332  29.839 -58.097  1.00 48.13           C  
ATOM   4488  HB2 ASN A 286      -8.876  30.632 -58.689  1.00 48.13           H  
ATOM   4489  HB3 ASN A 286     -10.394  29.811 -58.340  1.00 48.13           H  
ATOM   4490  O   ASN A 286     -10.048  28.301 -60.412  1.00 48.13           O  
ATOM   4491  CG  ASN A 286      -9.241  30.195 -56.622  1.00 48.13           C  
ATOM   4492  ND2 ASN A 286      -9.868  31.270 -56.206  1.00 48.13           N  
ATOM   4493 HD21 ASN A 286      -9.812  31.458 -55.216  1.00 48.13           H  
ATOM   4494 HD22 ASN A 286     -10.436  31.821 -56.834  1.00 48.13           H  
ATOM   4495  OD1 ASN A 286      -8.621  29.518 -55.822  1.00 48.13           O  
ATOM   4496  N   ASN A 287      -9.653  26.383 -59.289  1.00 52.72           N  
ATOM   4497  H   ASN A 287      -9.032  25.930 -58.633  1.00 52.72           H  
ATOM   4498  CA  ASN A 287     -10.816  25.606 -59.696  1.00 52.72           C  
ATOM   4499  HA  ASN A 287     -11.699  26.106 -59.300  1.00 52.72           H  
ATOM   4500  C   ASN A 287     -10.784  24.209 -59.071  1.00 52.72           C  
ATOM   4501  CB  ASN A 287     -10.929  25.507 -61.234  1.00 52.72           C  
ATOM   4502  HB2 ASN A 287     -11.283  24.515 -61.513  1.00 52.72           H  
ATOM   4503  HB3 ASN A 287      -9.949  25.651 -61.688  1.00 52.72           H  
ATOM   4504  O   ASN A 287      -9.775  23.516 -59.133  1.00 52.72           O  
ATOM   4505  CG  ASN A 287     -11.918  26.505 -61.819  1.00 52.72           C  
ATOM   4506  ND2 ASN A 287     -11.908  26.685 -63.119  1.00 52.72           N  
ATOM   4507 HD21 ASN A 287     -11.299  26.134 -63.706  1.00 52.72           H  
ATOM   4508 HD22 ASN A 287     -12.633  27.296 -63.469  1.00 52.72           H  
ATOM   4509  OD1 ASN A 287     -12.743  27.097 -61.147  1.00 52.72           O  
ATOM   4510  N   ASN A 288     -11.963  23.821 -58.590  1.00 50.07           N  
ATOM   4511  H   ASN A 288     -12.694  24.518 -58.611  1.00 50.07           H  
ATOM   4512  CA  ASN A 288     -12.449  22.461 -58.393  1.00 50.07           C  
ATOM   4513  HA  ASN A 288     -13.485  22.598 -58.086  1.00 50.07           H  
ATOM   4514  C   ASN A 288     -11.812  21.665 -57.246  1.00 50.07           C  
ATOM   4515  CB  ASN A 288     -12.494  21.760 -59.761  1.00 50.07           C  
ATOM   4516  HB2 ASN A 288     -11.504  21.762 -60.218  1.00 50.07           H  
ATOM   4517  HB3 ASN A 288     -12.794  20.721 -59.624  1.00 50.07           H  
ATOM   4518  O   ASN A 288     -10.660  21.259 -57.277  1.00 50.07           O  
ATOM   4519  CG  ASN A 288     -13.507  22.409 -60.686  1.00 50.07           C  
ATOM   4520  ND2 ASN A 288     -13.373  22.235 -61.978  1.00 50.07           N  
ATOM   4521 HD21 ASN A 288     -12.640  21.640 -62.337  1.00 50.07           H  
ATOM   4522 HD22 ASN A 288     -14.096  22.637 -62.559  1.00 50.07           H  
ATOM   4523  OD1 ASN A 288     -14.438  23.073 -60.262  1.00 50.07           O  
ATOM   4524  N   ASN A 289     -12.533  21.487 -56.137  1.00 50.38           N  
ATOM   4525  H   ASN A 289     -11.938  21.512 -55.321  1.00 50.38           H  
ATOM   4526  CA  ASN A 289     -13.613  20.497 -55.996  1.00 50.38           C  
ATOM   4527  HA  ASN A 289     -13.720  20.341 -54.922  1.00 50.38           H  
ATOM   4528  C   ASN A 289     -13.231  19.129 -56.571  1.00 50.38           C  
ATOM   4529  CB  ASN A 289     -15.003  20.960 -56.493  1.00 50.38           C  
ATOM   4530  HB2 ASN A 289     -15.658  20.089 -56.522  1.00 50.38           H  
ATOM   4531  HB3 ASN A 289     -14.963  21.340 -57.514  1.00 50.38           H  
ATOM   4532  O   ASN A 289     -12.948  19.007 -57.757  1.00 50.38           O  
ATOM   4533  CG  ASN A 289     -15.679  21.960 -55.574  1.00 50.38           C  
ATOM   4534  ND2 ASN A 289     -16.685  22.655 -56.046  1.00 50.38           N  
ATOM   4535 HD21 ASN A 289     -17.128  23.297 -55.404  1.00 50.38           H  
ATOM   4536 HD22 ASN A 289     -16.980  22.557 -57.007  1.00 50.38           H  
ATOM   4537  OD1 ASN A 289     -15.341  22.098 -54.412  1.00 50.38           O  
ATOM   4538  N   ASN A 290     -13.355  18.114 -55.712  1.00 51.35           N  
ATOM   4539  H   ASN A 290     -13.682  18.366 -54.790  1.00 51.35           H  
ATOM   4540  CA  ASN A 290     -13.236  16.675 -55.977  1.00 51.35           C  
ATOM   4541  HA  ASN A 290     -13.961  16.218 -55.303  1.00 51.35           H  
ATOM   4542  C   ASN A 290     -11.908  16.021 -55.568  1.00 51.35           C  
ATOM   4543  CB  ASN A 290     -13.727  16.266 -57.383  1.00 51.35           C  
ATOM   4544  HB2 ASN A 290     -13.001  16.583 -58.132  1.00 51.35           H  
ATOM   4545  HB3 ASN A 290     -13.784  15.179 -57.441  1.00 51.35           H  
ATOM   4546  O   ASN A 290     -11.325  15.272 -56.337  1.00 51.35           O  
ATOM   4547  CG  ASN A 290     -15.098  16.814 -57.733  1.00 51.35           C  
ATOM   4548  ND2 ASN A 290     -15.394  16.957 -59.001  1.00 51.35           N  
ATOM   4549 HD21 ASN A 290     -16.303  17.338 -59.221  1.00 51.35           H  
ATOM   4550 HD22 ASN A 290     -14.691  16.777 -59.703  1.00 51.35           H  
ATOM   4551  OD1 ASN A 290     -15.921  17.097 -56.876  1.00 51.35           O  
ATOM   4552  N   ASN A 291     -11.529  16.145 -54.291  1.00 51.97           N  
ATOM   4553  H   ASN A 291     -11.983  16.842 -53.719  1.00 51.97           H  
ATOM   4554  CA  ASN A 291     -10.913  15.006 -53.594  1.00 51.97           C  
ATOM   4555  HA  ASN A 291     -10.537  14.301 -54.335  1.00 51.97           H  
ATOM   4556  C   ASN A 291     -12.009  14.205 -52.878  1.00 51.97           C  
ATOM   4557  CB  ASN A 291      -9.702  15.433 -52.743  1.00 51.97           C  
ATOM   4558  HB2 ASN A 291      -9.611  14.766 -51.885  1.00 51.97           H  
ATOM   4559  HB3 ASN A 291      -9.841  16.448 -52.369  1.00 51.97           H  
ATOM   4560  O   ASN A 291     -12.109  14.148 -51.655  1.00 51.97           O  
ATOM   4561  CG  ASN A 291      -8.387  15.340 -53.509  1.00 51.97           C  
ATOM   4562  ND2 ASN A 291      -7.319  15.872 -52.968  1.00 51.97           N  
ATOM   4563 HD21 ASN A 291      -6.470  15.775 -53.506  1.00 51.97           H  
ATOM   4564 HD22 ASN A 291      -7.360  16.340 -52.074  1.00 51.97           H  
ATOM   4565  OD1 ASN A 291      -8.275  14.765 -54.574  1.00 51.97           O  
ATOM   4566  N   LYS A 292     -12.874  13.618 -53.711  1.00 45.01           N  
ATOM   4567  H   LYS A 292     -12.691  13.764 -54.693  1.00 45.01           H  
ATOM   4568  CA  LYS A 292     -13.763  12.503 -53.393  1.00 45.01           C  
ATOM   4569  HA  LYS A 292     -13.818  12.366 -52.313  1.00 45.01           H  
ATOM   4570  C   LYS A 292     -13.103  11.278 -54.019  1.00 45.01           C  
ATOM   4571  CB  LYS A 292     -15.172  12.806 -53.943  1.00 45.01           C  
ATOM   4572  HB2 LYS A 292     -15.475  13.786 -53.574  1.00 45.01           H  
ATOM   4573  HB3 LYS A 292     -15.134  12.859 -55.031  1.00 45.01           H  
ATOM   4574  O   LYS A 292     -13.326  10.983 -55.185  1.00 45.01           O  
ATOM   4575  CG  LYS A 292     -16.239  11.783 -53.516  1.00 45.01           C  
ATOM   4576  HG2 LYS A 292     -15.966  10.792 -53.878  1.00 45.01           H  
ATOM   4577  HG3 LYS A 292     -16.296  11.761 -52.427  1.00 45.01           H  
ATOM   4578  CD  LYS A 292     -17.611  12.174 -54.092  1.00 45.01           C  
ATOM   4579  HD2 LYS A 292     -17.838  13.198 -53.795  1.00 45.01           H  
ATOM   4580  HD3 LYS A 292     -17.561  12.130 -55.180  1.00 45.01           H  
ATOM   4581  CE  LYS A 292     -18.726  11.246 -53.589  1.00 45.01           C  
ATOM   4582  HE2 LYS A 292     -18.733  11.270 -52.499  1.00 45.01           H  
ATOM   4583  HE3 LYS A 292     -18.494  10.228 -53.900  1.00 45.01           H  
ATOM   4584  NZ  LYS A 292     -20.056  11.652 -54.118  1.00 45.01           N  
ATOM   4585  HZ1 LYS A 292     -20.287  12.594 -53.834  1.00 45.01           H  
ATOM   4586  HZ2 LYS A 292     -20.781  11.033 -53.784  1.00 45.01           H  
ATOM   4587  HZ3 LYS A 292     -20.061  11.617 -55.127  1.00 45.01           H  
ATOM   4588  N   GLY A 293     -12.225  10.628 -53.266  1.00 49.55           N  
ATOM   4589  H   GLY A 293     -11.993  10.997 -52.355  1.00 49.55           H  
ATOM   4590  CA  GLY A 293     -11.480   9.471 -53.743  1.00 49.55           C  
ATOM   4591  HA2 GLY A 293     -10.739   9.792 -54.475  1.00 49.55           H  
ATOM   4592  HA3 GLY A 293     -12.154   8.767 -54.233  1.00 49.55           H  
ATOM   4593  C   GLY A 293     -10.752   8.785 -52.599  1.00 49.55           C  
ATOM   4594  O   GLY A 293      -9.798   9.330 -52.063  1.00 49.55           O  
ATOM   4595  N   ASN A 294     -11.210   7.577 -52.281  1.00 50.40           N  
ATOM   4596  H   ASN A 294     -11.971   7.241 -52.854  1.00 50.40           H  
ATOM   4597  CA  ASN A 294     -10.471   6.526 -51.581  1.00 50.40           C  
ATOM   4598  HA  ASN A 294     -11.078   5.625 -51.663  1.00 50.40           H  
ATOM   4599  C   ASN A 294     -10.234   6.704 -50.074  1.00 50.40           C  
ATOM   4600  CB  ASN A 294      -9.183   6.212 -52.369  1.00 50.40           C  
ATOM   4601  HB2 ASN A 294      -8.635   5.426 -51.850  1.00 50.40           H  
ATOM   4602  HB3 ASN A 294      -8.538   7.090 -52.404  1.00 50.40           H  
ATOM   4603  O   ASN A 294      -9.197   7.202 -49.654  1.00 50.40           O  
ATOM   4604  CG  ASN A 294      -9.457   5.730 -53.781  1.00 50.40           C  
ATOM   4605  ND2 ASN A 294      -8.430   5.540 -54.572  1.00 50.40           N  
ATOM   4606 HD21 ASN A 294      -7.491   5.727 -54.253  1.00 50.40           H  
ATOM   4607 HD22 ASN A 294      -8.633   5.213 -55.506  1.00 50.40           H  
ATOM   4608  OD1 ASN A 294     -10.588   5.508 -54.184  1.00 50.40           O  
ATOM   4609  N   ASN A 295     -11.174   6.191 -49.263  1.00 50.58           N  
ATOM   4610  H   ASN A 295     -12.087   6.102 -49.685  1.00 50.58           H  
ATOM   4611  CA  ASN A 295     -10.865   5.173 -48.232  1.00 50.58           C  
ATOM   4612  HA  ASN A 295     -10.512   4.298 -48.779  1.00 50.58           H  
ATOM   4613  C   ASN A 295     -12.094   4.604 -47.478  1.00 50.58           C  
ATOM   4614  CB  ASN A 295      -9.718   5.622 -47.287  1.00 50.58           C  
ATOM   4615  HB2 ASN A 295      -9.736   6.705 -47.164  1.00 50.58           H  
ATOM   4616  HB3 ASN A 295      -9.825   5.183 -46.295  1.00 50.58           H  
ATOM   4617  O   ASN A 295     -11.978   4.163 -46.338  1.00 50.58           O  
ATOM   4618  CG  ASN A 295      -8.348   5.180 -47.792  1.00 50.58           C  
ATOM   4619  ND2 ASN A 295      -7.288   5.678 -47.205  1.00 50.58           N  
ATOM   4620 HD21 ASN A 295      -7.389   6.431 -46.540  1.00 50.58           H  
ATOM   4621 HD22 ASN A 295      -6.404   5.425 -47.623  1.00 50.58           H  
ATOM   4622  OD1 ASN A 295      -8.202   4.359 -48.684  1.00 50.58           O  
ATOM   4623  N   ASN A 296     -13.261   4.499 -48.127  1.00 56.35           N  
ATOM   4624  H   ASN A 296     -13.330   4.839 -49.076  1.00 56.35           H  
ATOM   4625  CA  ASN A 296     -14.437   3.805 -47.570  1.00 56.35           C  
ATOM   4626  HA  ASN A 296     -14.371   3.839 -46.483  1.00 56.35           H  
ATOM   4627  C   ASN A 296     -14.472   2.295 -47.893  1.00 56.35           C  
ATOM   4628  CB  ASN A 296     -15.729   4.560 -47.953  1.00 56.35           C  
ATOM   4629  HB2 ASN A 296     -15.715   4.819 -49.012  1.00 56.35           H  
ATOM   4630  HB3 ASN A 296     -16.594   3.919 -47.779  1.00 56.35           H  
ATOM   4631  O   ASN A 296     -15.542   1.737 -48.102  1.00 56.35           O  
ATOM   4632  CG  ASN A 296     -15.965   5.805 -47.119  1.00 56.35           C  
ATOM   4633  ND2 ASN A 296     -16.979   6.569 -47.441  1.00 56.35           N  
ATOM   4634 HD21 ASN A 296     -17.146   7.352 -46.826  1.00 56.35           H  
ATOM   4635 HD22 ASN A 296     -17.627   6.284 -48.162  1.00 56.35           H  
ATOM   4636  OD1 ASN A 296     -15.266   6.113 -46.172  1.00 56.35           O  
ATOM   4637  N   ASN A 297     -13.317   1.618 -47.927  1.00 57.39           N  
ATOM   4638  H   ASN A 297     -12.466   2.108 -47.692  1.00 57.39           H  
ATOM   4639  CA  ASN A 297     -13.244   0.174 -48.190  1.00 57.39           C  
ATOM   4640  HA  ASN A 297     -14.233  -0.232 -47.979  1.00 57.39           H  
ATOM   4641  C   ASN A 297     -12.334  -0.559 -47.186  1.00 57.39           C  
ATOM   4642  CB  ASN A 297     -12.944  -0.085 -49.689  1.00 57.39           C  
ATOM   4643  HB2 ASN A 297     -13.048   0.843 -50.253  1.00 57.39           H  
ATOM   4644  HB3 ASN A 297     -11.919  -0.431 -49.821  1.00 57.39           H  
ATOM   4645  O   ASN A 297     -11.313  -1.150 -47.520  1.00 57.39           O  
ATOM   4646  CG  ASN A 297     -13.896  -1.084 -50.339  1.00 57.39           C  
ATOM   4647  ND2 ASN A 297     -13.602  -1.521 -51.540  1.00 57.39           N  
ATOM   4648 HD21 ASN A 297     -12.754  -1.238 -52.010  1.00 57.39           H  
ATOM   4649 HD22 ASN A 297     -14.256  -2.176 -51.944  1.00 57.39           H  
ATOM   4650  OD1 ASN A 297     -14.922  -1.467 -49.807  1.00 57.39           O  
ATOM   4651  N   ARG A 298     -12.727  -0.494 -45.914  1.00 50.87           N  
ATOM   4652  H   ARG A 298     -13.466   0.167 -45.721  1.00 50.87           H  
ATOM   4653  CA  ARG A 298     -12.587  -1.583 -44.934  1.00 50.87           C  
ATOM   4654  HA  ARG A 298     -12.410  -2.531 -45.442  1.00 50.87           H  
ATOM   4655  C   ARG A 298     -13.953  -1.650 -44.258  1.00 50.87           C  
ATOM   4656  CB  ARG A 298     -11.448  -1.325 -43.932  1.00 50.87           C  
ATOM   4657  HB2 ARG A 298     -11.518  -0.305 -43.552  1.00 50.87           H  
ATOM   4658  HB3 ARG A 298     -11.574  -2.009 -43.093  1.00 50.87           H  
ATOM   4659  O   ARG A 298     -14.208  -0.959 -43.286  1.00 50.87           O  
ATOM   4660  CG  ARG A 298     -10.057  -1.559 -44.538  1.00 50.87           C  
ATOM   4661  HG2 ARG A 298     -10.009  -2.564 -44.957  1.00 50.87           H  
ATOM   4662  HG3 ARG A 298      -9.876  -0.830 -45.328  1.00 50.87           H  
ATOM   4663  CD  ARG A 298      -8.980  -1.404 -43.459  1.00 50.87           C  
ATOM   4664  HD2 ARG A 298      -9.174  -2.118 -42.659  1.00 50.87           H  
ATOM   4665  HD3 ARG A 298      -9.049  -0.394 -43.055  1.00 50.87           H  
ATOM   4666  NE  ARG A 298      -7.630  -1.643 -44.008  1.00 50.87           N  
ATOM   4667  HE  ARG A 298      -7.584  -2.193 -44.854  1.00 50.87           H  
ATOM   4668  NH1 ARG A 298      -6.436  -0.493 -42.419  1.00 50.87           N  
ATOM   4669 HH11 ARG A 298      -7.302  -0.285 -41.942  1.00 50.87           H  
ATOM   4670 HH12 ARG A 298      -5.550  -0.193 -42.040  1.00 50.87           H  
ATOM   4671  NH2 ARG A 298      -5.359  -1.510 -44.086  1.00 50.87           N  
ATOM   4672 HH21 ARG A 298      -4.481  -1.198 -43.698  1.00 50.87           H  
ATOM   4673 HH22 ARG A 298      -5.357  -2.079 -44.921  1.00 50.87           H  
ATOM   4674  CZ  ARG A 298      -6.487  -1.215 -43.504  1.00 50.87           C  
ATOM   4675  N   GLY A 299     -14.942  -2.205 -44.941  1.00 48.68           N  
ATOM   4676  H   GLY A 299     -15.833  -1.791 -44.708  1.00 48.68           H  
ATOM   4677  CA  GLY A 299     -15.008  -3.645 -45.127  1.00 48.68           C  
ATOM   4678  HA2 GLY A 299     -14.017  -4.086 -45.234  1.00 48.68           H  
ATOM   4679  HA3 GLY A 299     -15.613  -3.891 -46.000  1.00 48.68           H  
ATOM   4680  C   GLY A 299     -15.656  -4.173 -43.862  1.00 48.68           C  
ATOM   4681  O   GLY A 299     -14.973  -4.345 -42.860  1.00 48.68           O  
ATOM   4682  N   ASN A 300     -16.982  -4.304 -43.919  1.00 51.21           N  
ATOM   4683  H   ASN A 300     -17.434  -4.046 -44.784  1.00 51.21           H  
ATOM   4684  CA  ASN A 300     -17.833  -4.909 -42.906  1.00 51.21           C  
ATOM   4685  HA  ASN A 300     -18.048  -4.192 -42.113  1.00 51.21           H  
ATOM   4686  C   ASN A 300     -17.153  -6.136 -42.285  1.00 51.21           C  
ATOM   4687  CB  ASN A 300     -19.146  -5.350 -43.594  1.00 51.21           C  
ATOM   4688  HB2 ASN A 300     -19.619  -6.112 -42.974  1.00 51.21           H  
ATOM   4689  HB3 ASN A 300     -18.927  -5.808 -44.558  1.00 51.21           H  
ATOM   4690  O   ASN A 300     -17.286  -7.246 -42.797  1.00 51.21           O  
ATOM   4691  CG  ASN A 300     -20.190  -4.270 -43.769  1.00 51.21           C  
ATOM   4692  ND2 ASN A 300     -21.251  -4.570 -44.478  1.00 51.21           N  
ATOM   4693 HD21 ASN A 300     -21.930  -3.829 -44.580  1.00 51.21           H  
ATOM   4694 HD22 ASN A 300     -21.319  -5.452 -44.966  1.00 51.21           H  
ATOM   4695  OD1 ASN A 300     -20.088  -3.169 -43.266  1.00 51.21           O  
ATOM   4696  N   GLN A 301     -16.471  -5.952 -41.158  1.00 58.46           N  
ATOM   4697  H   GLN A 301     -16.271  -5.012 -40.848  1.00 58.46           H  
ATOM   4698  CA  GLN A 301     -16.210  -7.048 -40.242  1.00 58.46           C  
ATOM   4699  HA  GLN A 301     -16.040  -7.970 -40.798  1.00 58.46           H  
ATOM   4700  C   GLN A 301     -17.499  -7.218 -39.456  1.00 58.46           C  
ATOM   4701  CB  GLN A 301     -14.962  -6.791 -39.392  1.00 58.46           C  
ATOM   4702  HB2 GLN A 301     -15.011  -5.805 -38.932  1.00 58.46           H  
ATOM   4703  HB3 GLN A 301     -14.913  -7.547 -38.609  1.00 58.46           H  
ATOM   4704  O   GLN A 301     -17.753  -6.546 -38.456  1.00 58.46           O  
ATOM   4705  CG  GLN A 301     -13.705  -6.906 -40.271  1.00 58.46           C  
ATOM   4706  HG2 GLN A 301     -13.680  -6.086 -40.989  1.00 58.46           H  
ATOM   4707  HG3 GLN A 301     -13.747  -7.844 -40.824  1.00 58.46           H  
ATOM   4708  CD  GLN A 301     -12.410  -6.885 -39.470  1.00 58.46           C  
ATOM   4709  NE2 GLN A 301     -11.348  -7.465 -39.985  1.00 58.46           N  
ATOM   4710 HE21 GLN A 301     -10.557  -7.533 -39.362  1.00 58.46           H  
ATOM   4711 HE22 GLN A 301     -11.429  -8.024 -40.823  1.00 58.46           H  
ATOM   4712  OE1 GLN A 301     -12.309  -6.339 -38.387  1.00 58.46           O  
ATOM   4713  N   ARG A 302     -18.379  -8.052 -40.016  1.00 55.38           N  
ATOM   4714  H   ARG A 302     -18.086  -8.519 -40.863  1.00 55.38           H  
ATOM   4715  CA  ARG A 302     -19.503  -8.608 -39.277  1.00 55.38           C  
ATOM   4716  HA  ARG A 302     -20.194  -7.814 -38.994  1.00 55.38           H  
ATOM   4717  C   ARG A 302     -18.914  -9.219 -38.011  1.00 55.38           C  
ATOM   4718  CB  ARG A 302     -20.225  -9.666 -40.121  1.00 55.38           C  
ATOM   4719  HB2 ARG A 302     -20.980 -10.143 -39.496  1.00 55.38           H  
ATOM   4720  HB3 ARG A 302     -19.510 -10.424 -40.442  1.00 55.38           H  
ATOM   4721  O   ARG A 302     -17.991 -10.021 -38.092  1.00 55.38           O  
ATOM   4722  CG  ARG A 302     -20.918  -9.064 -41.351  1.00 55.38           C  
ATOM   4723  HG2 ARG A 302     -20.181  -8.602 -42.007  1.00 55.38           H  
ATOM   4724  HG3 ARG A 302     -21.632  -8.309 -41.020  1.00 55.38           H  
ATOM   4725  CD  ARG A 302     -21.660 -10.161 -42.121  1.00 55.38           C  
ATOM   4726  HD2 ARG A 302     -22.295 -10.696 -41.415  1.00 55.38           H  
ATOM   4727  HD3 ARG A 302     -20.934 -10.863 -42.531  1.00 55.38           H  
ATOM   4728  NE  ARG A 302     -22.484  -9.600 -43.213  1.00 55.38           N  
ATOM   4729  HE  ARG A 302     -22.168  -8.732 -43.620  1.00 55.38           H  
ATOM   4730  NH1 ARG A 302     -24.063 -11.271 -43.280  1.00 55.38           N  
ATOM   4731 HH11 ARG A 302     -24.904 -11.672 -43.668  1.00 55.38           H  
ATOM   4732 HH12 ARG A 302     -23.555 -11.781 -42.571  1.00 55.38           H  
ATOM   4733  NH2 ARG A 302     -24.257  -9.526 -44.647  1.00 55.38           N  
ATOM   4734 HH21 ARG A 302     -25.095  -9.954 -45.015  1.00 55.38           H  
ATOM   4735 HH22 ARG A 302     -23.938  -8.645 -45.024  1.00 55.38           H  
ATOM   4736  CZ  ARG A 302     -23.591 -10.133 -43.705  1.00 55.38           C  
ATOM   4737  N   GLN A 303     -19.415  -8.769 -36.870  1.00 52.65           N  
ATOM   4738  H   GLN A 303     -20.157  -8.085 -36.908  1.00 52.65           H  
ATOM   4739  CA  GLN A 303     -19.120  -9.353 -35.572  1.00 52.65           C  
ATOM   4740  HA  GLN A 303     -18.046  -9.356 -35.389  1.00 52.65           H  
ATOM   4741  C   GLN A 303     -19.637 -10.787 -35.632  1.00 52.65           C  
ATOM   4742  CB  GLN A 303     -19.839  -8.543 -34.481  1.00 52.65           C  
ATOM   4743  HB2 GLN A 303     -20.918  -8.628 -34.614  1.00 52.65           H  
ATOM   4744  HB3 GLN A 303     -19.584  -8.965 -33.509  1.00 52.65           H  
ATOM   4745  O   GLN A 303     -20.848 -11.002 -35.630  1.00 52.65           O  
ATOM   4746  CG  GLN A 303     -19.471  -7.050 -34.500  1.00 52.65           C  
ATOM   4747  HG2 GLN A 303     -19.691  -6.622 -35.478  1.00 52.65           H  
ATOM   4748  HG3 GLN A 303     -18.402  -6.941 -34.312  1.00 52.65           H  
ATOM   4749  CD  GLN A 303     -20.233  -6.239 -33.459  1.00 52.65           C  
ATOM   4750  NE2 GLN A 303     -20.222  -4.929 -33.564  1.00 52.65           N  
ATOM   4751 HE21 GLN A 303     -20.751  -4.442 -32.855  1.00 52.65           H  
ATOM   4752 HE22 GLN A 303     -19.708  -4.475 -34.305  1.00 52.65           H  
ATOM   4753  OE1 GLN A 303     -20.857  -6.736 -32.542  1.00 52.65           O  
ATOM   4754  N   ILE A 304     -18.745 -11.744 -35.833  1.00 57.38           N  
ATOM   4755  H   ILE A 304     -17.763 -11.518 -35.904  1.00 57.38           H  
ATOM   4756  CA  ILE A 304     -19.094 -13.154 -35.892  1.00 57.38           C  
ATOM   4757  HA  ILE A 304     -20.076 -13.308 -35.445  1.00 57.38           H  
ATOM   4758  C   ILE A 304     -18.062 -13.830 -35.016  1.00 57.38           C  
ATOM   4759  CB  ILE A 304     -19.159 -13.697 -37.335  1.00 57.38           C  
ATOM   4760  HB  ILE A 304     -18.190 -13.553 -37.812  1.00 57.38           H  
ATOM   4761  O   ILE A 304     -16.887 -13.872 -35.355  1.00 57.38           O  
ATOM   4762  CG1 ILE A 304     -20.242 -12.943 -38.146  1.00 57.38           C  
ATOM   4763 HG12 ILE A 304     -20.078 -11.869 -38.058  1.00 57.38           H  
ATOM   4764 HG13 ILE A 304     -21.226 -13.168 -37.735  1.00 57.38           H  
ATOM   4765  CG2 ILE A 304     -19.485 -15.203 -37.297  1.00 57.38           C  
ATOM   4766 HG21 ILE A 304     -18.712 -15.744 -36.751  1.00 57.38           H  
ATOM   4767 HG22 ILE A 304     -20.444 -15.383 -36.811  1.00 57.38           H  
ATOM   4768 HG23 ILE A 304     -19.504 -15.623 -38.302  1.00 57.38           H  
ATOM   4769  CD1 ILE A 304     -20.241 -13.247 -39.646  1.00 57.38           C  
ATOM   4770 HD11 ILE A 304     -20.984 -12.622 -40.142  1.00 57.38           H  
ATOM   4771 HD12 ILE A 304     -20.496 -14.292 -39.825  1.00 57.38           H  
ATOM   4772 HD13 ILE A 304     -19.257 -13.036 -40.065  1.00 57.38           H  
ATOM   4773  N   GLU A 305     -18.576 -14.262 -33.872  1.00 60.00           N  
ATOM   4774  H   GLU A 305     -19.576 -14.158 -33.771  1.00 60.00           H  
ATOM   4775  CA  GLU A 305     -17.902 -14.976 -32.799  1.00 60.00           C  
ATOM   4776  HA  GLU A 305     -18.699 -15.289 -32.125  1.00 60.00           H  
ATOM   4777  C   GLU A 305     -16.994 -14.096 -31.933  1.00 60.00           C  
ATOM   4778  CB  GLU A 305     -17.324 -16.306 -33.301  1.00 60.00           C  
ATOM   4779  HB2 GLU A 305     -16.817 -16.813 -32.480  1.00 60.00           H  
ATOM   4780  HB3 GLU A 305     -16.607 -16.129 -34.103  1.00 60.00           H  
ATOM   4781  O   GLU A 305     -16.113 -13.357 -32.367  1.00 60.00           O  
ATOM   4782  CG  GLU A 305     -18.488 -17.188 -33.802  1.00 60.00           C  
ATOM   4783  HG2 GLU A 305     -19.057 -17.531 -32.938  1.00 60.00           H  
ATOM   4784  HG3 GLU A 305     -19.172 -16.604 -34.418  1.00 60.00           H  
ATOM   4785  CD  GLU A 305     -18.047 -18.397 -34.627  1.00 60.00           C  
ATOM   4786  OE1 GLU A 305     -18.842 -18.779 -35.517  1.00 60.00           O  
ATOM   4787  OE2 GLU A 305     -16.962 -18.945 -34.347  1.00 60.00           O  
ATOM   4788  N   VAL A 306     -17.325 -14.101 -30.646  1.00 69.17           N  
ATOM   4789  H   VAL A 306     -18.004 -14.782 -30.339  1.00 69.17           H  
ATOM   4790  CA  VAL A 306     -16.566 -13.418 -29.612  1.00 69.17           C  
ATOM   4791  HA  VAL A 306     -16.278 -12.424 -29.953  1.00 69.17           H  
ATOM   4792  C   VAL A 306     -15.303 -14.245 -29.399  1.00 69.17           C  
ATOM   4793  CB  VAL A 306     -17.432 -13.289 -28.341  1.00 69.17           C  
ATOM   4794  HB  VAL A 306     -17.787 -14.274 -28.037  1.00 69.17           H  
ATOM   4795  O   VAL A 306     -15.320 -15.202 -28.634  1.00 69.17           O  
ATOM   4796  CG1 VAL A 306     -16.664 -12.670 -27.178  1.00 69.17           C  
ATOM   4797 HG11 VAL A 306     -16.269 -11.698 -27.475  1.00 69.17           H  
ATOM   4798 HG12 VAL A 306     -15.845 -13.333 -26.898  1.00 69.17           H  
ATOM   4799 HG13 VAL A 306     -17.319 -12.559 -26.314  1.00 69.17           H  
ATOM   4800  CG2 VAL A 306     -18.658 -12.397 -28.592  1.00 69.17           C  
ATOM   4801 HG21 VAL A 306     -18.336 -11.405 -28.909  1.00 69.17           H  
ATOM   4802 HG22 VAL A 306     -19.248 -12.316 -27.679  1.00 69.17           H  
ATOM   4803 HG23 VAL A 306     -19.287 -12.834 -29.368  1.00 69.17           H  
ATOM   4804  N   ASP A 307     -14.222 -13.900 -30.095  1.00 80.88           N  
ATOM   4805  H   ASP A 307     -14.338 -13.314 -30.909  1.00 80.88           H  
ATOM   4806  CA  ASP A 307     -12.914 -14.489 -29.821  1.00 80.88           C  
ATOM   4807  HA  ASP A 307     -12.990 -15.575 -29.888  1.00 80.88           H  
ATOM   4808  C   ASP A 307     -12.483 -14.114 -28.396  1.00 80.88           C  
ATOM   4809  CB  ASP A 307     -11.858 -14.003 -30.831  1.00 80.88           C  
ATOM   4810  HB2 ASP A 307     -11.942 -12.921 -30.941  1.00 80.88           H  
ATOM   4811  HB3 ASP A 307     -10.871 -14.213 -30.421  1.00 80.88           H  
ATOM   4812  O   ASP A 307     -12.393 -12.927 -28.051  1.00 80.88           O  
ATOM   4813  CG  ASP A 307     -11.935 -14.672 -32.206  1.00 80.88           C  
ATOM   4814  OD1 ASP A 307     -12.356 -15.845 -32.260  1.00 80.88           O  
ATOM   4815  OD2 ASP A 307     -11.485 -14.007 -33.168  1.00 80.88           O  
ATOM   4816  N   ASP A 308     -12.149 -15.111 -27.575  1.00 84.00           N  
ATOM   4817  H   ASP A 308     -12.371 -16.054 -27.860  1.00 84.00           H  
ATOM   4818  CA  ASP A 308     -11.640 -14.905 -26.211  1.00 84.00           C  
ATOM   4819  HA  ASP A 308     -12.423 -14.451 -25.603  1.00 84.00           H  
ATOM   4820  C   ASP A 308     -10.426 -13.958 -26.189  1.00 84.00           C  
ATOM   4821  CB  ASP A 308     -11.243 -16.257 -25.594  1.00 84.00           C  
ATOM   4822  HB2 ASP A 308     -10.607 -16.067 -24.729  1.00 84.00           H  
ATOM   4823  HB3 ASP A 308     -10.655 -16.824 -26.315  1.00 84.00           H  
ATOM   4824  O   ASP A 308     -10.238 -13.181 -25.249  1.00 84.00           O  
ATOM   4825  CG  ASP A 308     -12.426 -17.101 -25.107  1.00 84.00           C  
ATOM   4826  OD1 ASP A 308     -13.461 -16.501 -24.739  1.00 84.00           O  
ATOM   4827  OD2 ASP A 308     -12.238 -18.333 -25.023  1.00 84.00           O  
ATOM   4828  N   GLU A 309      -9.622 -13.947 -27.259  1.00 85.96           N  
ATOM   4829  H   GLU A 309      -9.838 -14.590 -28.007  1.00 85.96           H  
ATOM   4830  CA  GLU A 309      -8.500 -13.022 -27.407  1.00 85.96           C  
ATOM   4831  HA  GLU A 309      -7.916 -13.071 -26.488  1.00 85.96           H  
ATOM   4832  C   GLU A 309      -8.960 -11.563 -27.587  1.00 85.96           C  
ATOM   4833  CB  GLU A 309      -7.600 -13.461 -28.575  1.00 85.96           C  
ATOM   4834  HB2 GLU A 309      -7.459 -14.542 -28.546  1.00 85.96           H  
ATOM   4835  HB3 GLU A 309      -8.065 -13.183 -29.521  1.00 85.96           H  
ATOM   4836  O   GLU A 309      -8.361 -10.646 -27.014  1.00 85.96           O  
ATOM   4837  CG  GLU A 309      -6.231 -12.782 -28.425  1.00 85.96           C  
ATOM   4838  HG2 GLU A 309      -6.376 -11.707 -28.315  1.00 85.96           H  
ATOM   4839  HG3 GLU A 309      -5.763 -13.141 -27.509  1.00 85.96           H  
ATOM   4840  CD  GLU A 309      -5.257 -12.979 -29.587  1.00 85.96           C  
ATOM   4841  OE1 GLU A 309      -4.158 -12.381 -29.464  1.00 85.96           O  
ATOM   4842  OE2 GLU A 309      -5.624 -13.522 -30.644  1.00 85.96           O  
ATOM   4843  N   ALA A 310     -10.038 -11.322 -28.340  1.00 86.65           N  
ATOM   4844  H   ALA A 310     -10.573 -12.109 -28.678  1.00 86.65           H  
ATOM   4845  CA  ALA A 310     -10.610  -9.988 -28.509  1.00 86.65           C  
ATOM   4846  HA  ALA A 310      -9.812  -9.305 -28.803  1.00 86.65           H  
ATOM   4847  C   ALA A 310     -11.199  -9.472 -27.188  1.00 86.65           C  
ATOM   4848  CB  ALA A 310     -11.649 -10.018 -29.636  1.00 86.65           C  
ATOM   4849  HB1 ALA A 310     -12.477 -10.676 -29.371  1.00 86.65           H  
ATOM   4850  HB2 ALA A 310     -11.193 -10.387 -30.555  1.00 86.65           H  
ATOM   4851  HB3 ALA A 310     -12.039  -9.015 -29.807  1.00 86.65           H  
ATOM   4852  O   ALA A 310     -10.945  -8.322 -26.813  1.00 86.65           O  
ATOM   4853  N   VAL A 311     -11.882 -10.341 -26.430  1.00 88.85           N  
ATOM   4854  H   VAL A 311     -12.050 -11.263 -26.806  1.00 88.85           H  
ATOM   4855  CA  VAL A 311     -12.361 -10.029 -25.073  1.00 88.85           C  
ATOM   4856  HA  VAL A 311     -12.991  -9.142 -25.124  1.00 88.85           H  
ATOM   4857  C   VAL A 311     -11.188  -9.715 -24.153  1.00 88.85           C  
ATOM   4858  CB  VAL A 311     -13.197 -11.178 -24.480  1.00 88.85           C  
ATOM   4859  HB  VAL A 311     -12.596 -12.086 -24.436  1.00 88.85           H  
ATOM   4860  O   VAL A 311     -11.192  -8.676 -23.493  1.00 88.85           O  
ATOM   4861  CG1 VAL A 311     -13.696 -10.850 -23.064  1.00 88.85           C  
ATOM   4862 HG11 VAL A 311     -14.265  -9.921 -23.071  1.00 88.85           H  
ATOM   4863 HG12 VAL A 311     -12.855 -10.764 -22.375  1.00 88.85           H  
ATOM   4864 HG13 VAL A 311     -14.334 -11.660 -22.711  1.00 88.85           H  
ATOM   4865  CG2 VAL A 311     -14.425 -11.440 -25.343  1.00 88.85           C  
ATOM   4866 HG21 VAL A 311     -15.009 -12.248 -24.902  1.00 88.85           H  
ATOM   4867 HG22 VAL A 311     -14.111 -11.762 -26.336  1.00 88.85           H  
ATOM   4868 HG23 VAL A 311     -15.039 -10.544 -25.426  1.00 88.85           H  
ATOM   4869  N   ALA A 312     -10.140 -10.543 -24.144  1.00 90.13           N  
ATOM   4870  H   ALA A 312     -10.199 -11.400 -24.673  1.00 90.13           H  
ATOM   4871  CA  ALA A 312      -8.954 -10.318 -23.322  1.00 90.13           C  
ATOM   4872  HA  ALA A 312      -9.265 -10.270 -22.278  1.00 90.13           H  
ATOM   4873  C   ALA A 312      -8.255  -8.993 -23.665  1.00 90.13           C  
ATOM   4874  CB  ALA A 312      -8.007 -11.512 -23.485  1.00 90.13           C  
ATOM   4875  HB1 ALA A 312      -8.521 -12.430 -23.198  1.00 90.13           H  
ATOM   4876  HB2 ALA A 312      -7.688 -11.600 -24.523  1.00 90.13           H  
ATOM   4877  HB3 ALA A 312      -7.133 -11.383 -22.847  1.00 90.13           H  
ATOM   4878  O   ALA A 312      -7.862  -8.248 -22.763  1.00 90.13           O  
ATOM   4879  N   ARG A 313      -8.140  -8.645 -24.955  1.00 91.94           N  
ATOM   4880  H   ARG A 313      -8.460  -9.308 -25.646  1.00 91.94           H  
ATOM   4881  CA  ARG A 313      -7.598  -7.348 -25.398  1.00 91.94           C  
ATOM   4882  HA  ARG A 313      -6.627  -7.191 -24.928  1.00 91.94           H  
ATOM   4883  C   ARG A 313      -8.479  -6.185 -24.946  1.00 91.94           C  
ATOM   4884  CB  ARG A 313      -7.418  -7.337 -26.924  1.00 91.94           C  
ATOM   4885  HB2 ARG A 313      -8.332  -7.701 -27.392  1.00 91.94           H  
ATOM   4886  HB3 ARG A 313      -7.259  -6.309 -27.251  1.00 91.94           H  
ATOM   4887  O   ARG A 313      -7.947  -5.208 -24.420  1.00 91.94           O  
ATOM   4888  CG  ARG A 313      -6.221  -8.181 -27.397  1.00 91.94           C  
ATOM   4889  HG2 ARG A 313      -5.294  -7.756 -27.010  1.00 91.94           H  
ATOM   4890  HG3 ARG A 313      -6.314  -9.205 -27.034  1.00 91.94           H  
ATOM   4891  CD  ARG A 313      -6.184  -8.183 -28.929  1.00 91.94           C  
ATOM   4892  HD2 ARG A 313      -5.977  -7.174 -29.284  1.00 91.94           H  
ATOM   4893  HD3 ARG A 313      -7.172  -8.478 -29.281  1.00 91.94           H  
ATOM   4894  NE  ARG A 313      -5.190  -9.122 -29.491  1.00 91.94           N  
ATOM   4895  HE  ARG A 313      -4.652  -9.702 -28.863  1.00 91.94           H  
ATOM   4896  NH1 ARG A 313      -5.926  -9.001 -31.665  1.00 91.94           N  
ATOM   4897 HH11 ARG A 313      -6.716  -8.450 -31.360  1.00 91.94           H  
ATOM   4898 HH12 ARG A 313      -5.936  -9.432 -32.578  1.00 91.94           H  
ATOM   4899  NH2 ARG A 313      -4.253 -10.358 -31.166  1.00 91.94           N  
ATOM   4900 HH21 ARG A 313      -4.367 -10.785 -32.074  1.00 91.94           H  
ATOM   4901 HH22 ARG A 313      -3.935 -11.030 -30.482  1.00 91.94           H  
ATOM   4902  CZ  ARG A 313      -5.119  -9.483 -30.762  1.00 91.94           C  
ATOM   4903  N   GLN A 314      -9.800  -6.297 -25.074  1.00 91.54           N  
ATOM   4904  H   GLN A 314     -10.172  -7.120 -25.526  1.00 91.54           H  
ATOM   4905  CA  GLN A 314     -10.743  -5.264 -24.636  1.00 91.54           C  
ATOM   4906  HA  GLN A 314     -10.444  -4.318 -25.088  1.00 91.54           H  
ATOM   4907  C   GLN A 314     -10.729  -5.081 -23.109  1.00 91.54           C  
ATOM   4908  CB  GLN A 314     -12.140  -5.626 -25.161  1.00 91.54           C  
ATOM   4909  HB2 GLN A 314     -12.074  -5.781 -26.238  1.00 91.54           H  
ATOM   4910  HB3 GLN A 314     -12.476  -6.554 -24.699  1.00 91.54           H  
ATOM   4911  O   GLN A 314     -10.705  -3.947 -22.621  1.00 91.54           O  
ATOM   4912  CG  GLN A 314     -13.173  -4.520 -24.890  1.00 91.54           C  
ATOM   4913  HG2 GLN A 314     -13.286  -4.382 -23.815  1.00 91.54           H  
ATOM   4914  HG3 GLN A 314     -12.822  -3.585 -25.326  1.00 91.54           H  
ATOM   4915  CD  GLN A 314     -14.546  -4.840 -25.476  1.00 91.54           C  
ATOM   4916  NE2 GLN A 314     -15.552  -4.038 -25.206  1.00 91.54           N  
ATOM   4917 HE21 GLN A 314     -16.432  -4.331 -25.607  1.00 91.54           H  
ATOM   4918 HE22 GLN A 314     -15.450  -3.246 -24.588  1.00 91.54           H  
ATOM   4919  OE1 GLN A 314     -14.758  -5.802 -26.185  1.00 91.54           O  
ATOM   4920  N   VAL A 315     -10.675  -6.174 -22.341  1.00 92.62           N  
ATOM   4921  H   VAL A 315     -10.756  -7.070 -22.799  1.00 92.62           H  
ATOM   4922  CA  VAL A 315     -10.536  -6.165 -20.873  1.00 92.62           C  
ATOM   4923  HA  VAL A 315     -11.322  -5.542 -20.447  1.00 92.62           H  
ATOM   4924  C   VAL A 315      -9.189  -5.559 -20.461  1.00 92.62           C  
ATOM   4925  CB  VAL A 315     -10.730  -7.580 -20.291  1.00 92.62           C  
ATOM   4926  HB  VAL A 315     -10.075  -8.279 -20.811  1.00 92.62           H  
ATOM   4927  O   VAL A 315      -9.131  -4.727 -19.555  1.00 92.62           O  
ATOM   4928  CG1 VAL A 315     -10.410  -7.636 -18.789  1.00 92.62           C  
ATOM   4929 HG11 VAL A 315      -9.347  -7.468 -18.622  1.00 92.62           H  
ATOM   4930 HG12 VAL A 315     -10.658  -8.624 -18.400  1.00 92.62           H  
ATOM   4931 HG13 VAL A 315     -10.989  -6.885 -18.252  1.00 92.62           H  
ATOM   4932  CG2 VAL A 315     -12.187  -8.038 -20.450  1.00 92.62           C  
ATOM   4933 HG21 VAL A 315     -12.283  -9.075 -20.129  1.00 92.62           H  
ATOM   4934 HG22 VAL A 315     -12.848  -7.414 -19.850  1.00 92.62           H  
ATOM   4935 HG23 VAL A 315     -12.504  -7.978 -21.491  1.00 92.62           H  
ATOM   4936  N   LYS A 316      -8.098  -5.891 -21.162  1.00 92.07           N  
ATOM   4937  H   LYS A 316      -8.193  -6.607 -21.869  1.00 92.07           H  
ATOM   4938  CA  LYS A 316      -6.766  -5.313 -20.923  1.00 92.07           C
[truncated: 29,817 more chars]
