# Supplementary material for: New carbohydrate binding domains identified by phage display based functional metagenomic screens of human gut microbiota
Source: Commun Biol. 2023 Apr 5;6:371. doi: 10.1038/s42003-023-04718-0 (PMC10076258; doi:10.1038/s42003-023-04718-0)
Supplement: Supplementary file 5 — Supplementary Data 2 [file 42003_2023_4718_MOESM5_ESM.zip › SupplementaryData2/S10B_Iln-Glc6.pdb]

ATOM      1  N   GLY A   1     -18.898   5.048  -9.843  1.00 76.44           N  
ATOM      2  H   GLY A   1     -19.273   4.839  -8.929  1.00 76.44           H  
ATOM      3  H2  GLY A   1     -19.451   5.769 -10.283  1.00 76.44           H  
ATOM      4  H3  GLY A   1     -18.935   4.206 -10.400  1.00 76.44           H  
ATOM      5  CA  GLY A   1     -17.500   5.490  -9.694  1.00 76.44           C  
ATOM      6  HA2 GLY A   1     -17.459   6.418  -9.125  1.00 76.44           H  
ATOM      7  HA3 GLY A   1     -17.044   5.639 -10.673  1.00 76.44           H  
ATOM      8  C   GLY A   1     -16.736   4.431  -8.936  1.00 76.44           C  
ATOM      9  O   GLY A   1     -17.323   3.804  -8.064  1.00 76.44           O  
ATOM     10  N   ILE A   2     -15.479   4.190  -9.297  1.00 85.69           N  
ATOM     11  H   ILE A   2     -15.032   4.772  -9.991  1.00 85.69           H  
ATOM     12  CA  ILE A   2     -14.616   3.234  -8.595  1.00 85.69           C  
ATOM     13  HA  ILE A   2     -15.219   2.409  -8.215  1.00 85.69           H  
ATOM     14  C   ILE A   2     -13.989   3.965  -7.404  1.00 85.69           C  
ATOM     15  CB  ILE A   2     -13.562   2.644  -9.560  1.00 85.69           C  
ATOM     16  HB  ILE A   2     -12.979   3.474  -9.960  1.00 85.69           H  
ATOM     17  O   ILE A   2     -13.447   5.058  -7.570  1.00 85.69           O  
ATOM     18  CG1 ILE A   2     -14.244   1.906 -10.739  1.00 85.69           C  
ATOM     19 HG12 ILE A   2     -15.033   2.528 -11.163  1.00 85.69           H  
ATOM     20 HG13 ILE A   2     -14.706   0.989 -10.374  1.00 85.69           H  
ATOM     21  CG2 ILE A   2     -12.600   1.701  -8.816  1.00 85.69           C  
ATOM     22 HG21 ILE A   2     -11.842   1.317  -9.499  1.00 85.69           H  
ATOM     23 HG22 ILE A   2     -13.145   0.861  -8.385  1.00 85.69           H  
ATOM     24 HG23 ILE A   2     -12.071   2.235  -8.026  1.00 85.69           H  
ATOM     25  CD1 ILE A   2     -13.299   1.562 -11.897  1.00 85.69           C  
ATOM     26 HD11 ILE A   2     -12.536   0.853 -11.577  1.00 85.69           H  
ATOM     27 HD12 ILE A   2     -12.824   2.467 -12.275  1.00 85.69           H  
ATOM     28 HD13 ILE A   2     -13.872   1.106 -12.705  1.00 85.69           H  
ATOM     29  N   SER A   3     -14.090   3.373  -6.214  1.00 89.34           N  
ATOM     30  H   SER A   3     -14.571   2.488  -6.145  1.00 89.34           H  
ATOM     31  CA  SER A   3     -13.545   3.934  -4.977  1.00 89.34           C  
ATOM     32  HA  SER A   3     -12.796   4.684  -5.233  1.00 89.34           H  
ATOM     33  C   SER A   3     -12.871   2.852  -4.139  1.00 89.34           C  
ATOM     34  CB  SER A   3     -14.641   4.627  -4.158  1.00 89.34           C  
ATOM     35  HB2 SER A   3     -15.092   5.422  -4.752  1.00 89.34           H  
ATOM     36  HB3 SER A   3     -14.195   5.070  -3.268  1.00 89.34           H  
ATOM     37  O   SER A   3     -13.442   1.776  -3.947  1.00 89.34           O  
ATOM     38  OG  SER A   3     -15.641   3.695  -3.777  1.00 89.34           O  
ATOM     39  HG  SER A   3     -15.207   2.863  -3.577  1.00 89.34           H  
ATOM     40  N   LEU A   4     -11.694   3.150  -3.598  1.00 88.75           N  
ATOM     41  H   LEU A   4     -11.324   4.076  -3.762  1.00 88.75           H  
ATOM     42  CA  LEU A   4     -10.979   2.292  -2.659  1.00 88.75           C  
ATOM     43  HA  LEU A   4     -11.296   1.260  -2.810  1.00 88.75           H  
ATOM     44  C   LEU A   4     -11.327   2.716  -1.230  1.00 88.75           C  
ATOM     45  CB  LEU A   4      -9.473   2.389  -2.951  1.00 88.75           C  
ATOM     46  HB2 LEU A   4      -9.293   2.137  -3.996  1.00 88.75           H  
ATOM     47  HB3 LEU A   4      -9.166   3.424  -2.803  1.00 88.75           H  
ATOM     48  O   LEU A   4     -11.075   3.855  -0.847  1.00 88.75           O  
ATOM     49  CG  LEU A   4      -8.593   1.496  -2.061  1.00 88.75           C  
ATOM     50  HG  LEU A   4      -8.852   1.646  -1.013  1.00 88.75           H  
ATOM     51  CD1 LEU A   4      -8.769   0.016  -2.410  1.00 88.75           C  
ATOM     52 HD11 LEU A   4      -9.794  -0.302  -2.216  1.00 88.75           H  
ATOM     53 HD12 LEU A   4      -8.532  -0.149  -3.461  1.00 88.75           H  
ATOM     54 HD13 LEU A   4      -8.097  -0.585  -1.799  1.00 88.75           H  
ATOM     55  CD2 LEU A   4      -7.124   1.870  -2.243  1.00 88.75           C  
ATOM     56 HD21 LEU A   4      -6.498   1.248  -1.604  1.00 88.75           H  
ATOM     57 HD22 LEU A   4      -6.825   1.729  -3.282  1.00 88.75           H  
ATOM     58 HD23 LEU A   4      -6.969   2.914  -1.969  1.00 88.75           H  
ATOM     59  N   VAL A   5     -11.894   1.800  -0.443  1.00 87.91           N  
ATOM     60  H   VAL A   5     -12.069   0.881  -0.825  1.00 87.91           H  
ATOM     61  CA  VAL A   5     -12.328   2.070   0.936  1.00 87.91           C  
ATOM     62  HA  VAL A   5     -12.167   3.125   1.160  1.00 87.91           H  
ATOM     63  C   VAL A   5     -11.494   1.256   1.921  1.00 87.91           C  
ATOM     64  CB  VAL A   5     -13.835   1.805   1.124  1.00 87.91           C  
ATOM     65  HB  VAL A   5     -14.033   0.741   0.992  1.00 87.91           H  
ATOM     66  O   VAL A   5     -11.537   0.024   1.931  1.00 87.91           O  
ATOM     67  CG1 VAL A   5     -14.286   2.208   2.536  1.00 87.91           C  
ATOM     68 HG11 VAL A   5     -14.013   3.243   2.743  1.00 87.91           H  
ATOM     69 HG12 VAL A   5     -15.367   2.099   2.627  1.00 87.91           H  
ATOM     70 HG13 VAL A   5     -13.817   1.566   3.280  1.00 87.91           H  
ATOM     71  CG2 VAL A   5     -14.679   2.570   0.095  1.00 87.91           C  
ATOM     72 HG21 VAL A   5     -15.740   2.444   0.310  1.00 87.91           H  
ATOM     73 HG22 VAL A   5     -14.431   3.631   0.119  1.00 87.91           H  
ATOM     74 HG23 VAL A   5     -14.489   2.188  -0.908  1.00 87.91           H  
ATOM     75  N   GLY A   6     -10.749   1.943   2.786  1.00 86.62           N  
ATOM     76  H   GLY A   6     -10.741   2.950   2.710  1.00 86.62           H  
ATOM     77  CA  GLY A   6     -10.014   1.326   3.882  1.00 86.62           C  
ATOM     78  HA2 GLY A   6      -9.338   2.063   4.317  1.00 86.62           H  
ATOM     79  HA3 GLY A   6      -9.422   0.493   3.504  1.00 86.62           H  
ATOM     80  C   GLY A   6     -10.966   0.840   4.974  1.00 86.62           C  
ATOM     81  O   GLY A   6     -11.575   1.646   5.665  1.00 86.62           O  
ATOM     82  N   LYS A   7     -11.077  -0.479   5.182  1.00 84.07           N  
ATOM     83  H   LYS A   7     -10.635  -1.086   4.507  1.00 84.07           H  
ATOM     84  CA  LYS A   7     -11.998  -1.060   6.186  1.00 84.07           C  
ATOM     85  HA  LYS A   7     -13.011  -0.717   5.976  1.00 84.07           H  
ATOM     86  C   LYS A   7     -11.711  -0.615   7.624  1.00 84.07           C  
ATOM     87  CB  LYS A   7     -11.962  -2.594   6.131  1.00 84.07           C  
ATOM     88  HB2 LYS A   7     -10.935  -2.937   6.256  1.00 84.07           H  
ATOM     89  HB3 LYS A   7     -12.553  -2.982   6.961  1.00 84.07           H  
ATOM     90  O   LYS A   7     -12.635  -0.511   8.417  1.00 84.07           O  
ATOM     91  CG  LYS A   7     -12.538  -3.159   4.827  1.00 84.07           C  
ATOM     92  HG2 LYS A   7     -13.563  -2.806   4.706  1.00 84.07           H  
ATOM     93  HG3 LYS A   7     -11.943  -2.813   3.982  1.00 84.07           H  
ATOM     94  CD  LYS A   7     -12.530  -4.693   4.859  1.00 84.07           C  
ATOM     95  HD2 LYS A   7     -11.504  -5.043   4.973  1.00 84.07           H  
ATOM     96  HD3 LYS A   7     -13.124  -5.038   5.705  1.00 84.07           H  
ATOM     97  CE  LYS A   7     -13.121  -5.241   3.556  1.00 84.07           C  
ATOM     98  HE2 LYS A   7     -14.143  -4.873   3.458  1.00 84.07           H  
ATOM     99  HE3 LYS A   7     -12.548  -4.841   2.720  1.00 84.07           H  
ATOM    100  NZ  LYS A   7     -13.107  -6.726   3.519  1.00 84.07           N  
ATOM    101  HZ1 LYS A   7     -13.647  -7.108   4.282  1.00 84.07           H  
ATOM    102  HZ2 LYS A   7     -13.507  -7.056   2.652  1.00 84.07           H  
ATOM    103  HZ3 LYS A   7     -12.162  -7.075   3.576  1.00 84.07           H  
ATOM    104  N   ARG A   8     -10.432  -0.410   7.959  1.00 82.09           N  
ATOM    105  H   ARG A   8      -9.745  -0.509   7.225  1.00 82.09           H  
ATOM    106  CA  ARG A   8      -9.990  -0.008   9.306  1.00 82.09           C  
ATOM    107  HA  ARG A   8     -10.722  -0.326  10.048  1.00 82.09           H  
ATOM    108  C   ARG A   8      -9.924   1.506   9.458  1.00 82.09           C  
ATOM    109  CB  ARG A   8      -8.635  -0.646   9.648  1.00 82.09           C  
ATOM    110  HB2 ARG A   8      -8.292  -0.227  10.594  1.00 82.09           H  
ATOM    111  HB3 ARG A   8      -7.905  -0.394   8.879  1.00 82.09           H  
ATOM    112  O   ARG A   8     -10.384   2.043  10.448  1.00 82.09           O  
ATOM    113  CG  ARG A   8      -8.727  -2.170   9.797  1.00 82.09           C  
ATOM    114  HG2 ARG A   8      -9.024  -2.619   8.850  1.00 82.09           H  
ATOM    115  HG3 ARG A   8      -9.471  -2.411  10.557  1.00 82.09           H  
ATOM    116  CD  ARG A   8      -7.368  -2.736  10.224  1.00 82.09           C  
ATOM    117  HD2 ARG A   8      -6.633  -2.503   9.453  1.00 82.09           H  
ATOM    118  HD3 ARG A   8      -7.065  -2.252  11.153  1.00 82.09           H  
ATOM    119  NE  ARG A   8      -7.426  -4.195  10.435  1.00 82.09           N  
ATOM    120  HE  ARG A   8      -8.345  -4.615  10.451  1.00 82.09           H  
ATOM    121  NH1 ARG A   8      -5.183  -4.520  10.817  1.00 82.09           N  
ATOM    122 HH11 ARG A   8      -5.026  -3.527  10.726  1.00 82.09           H  
ATOM    123 HH12 ARG A   8      -4.413  -5.127  11.060  1.00 82.09           H  
ATOM    124  NH2 ARG A   8      -6.577  -6.258  10.904  1.00 82.09           N  
ATOM    125 HH21 ARG A   8      -7.507  -6.651  10.894  1.00 82.09           H  
ATOM    126 HH22 ARG A   8      -5.789  -6.841  11.145  1.00 82.09           H  
ATOM    127  CZ  ARG A   8      -6.399  -4.980  10.715  1.00 82.09           C  
ATOM    128  N   THR A   9      -9.368   2.192   8.465  1.00 81.54           N  
ATOM    129  H   THR A   9      -9.019   1.708   7.650  1.00 81.54           H  
ATOM    130  CA  THR A   9      -9.161   3.644   8.525  1.00 81.54           C  
ATOM    131  HA  THR A   9      -8.926   3.932   9.550  1.00 81.54           H  
ATOM    132  C   THR A   9     -10.400   4.444   8.127  1.00 81.54           C  
ATOM    133  CB  THR A   9      -7.973   4.043   7.639  1.00 81.54           C  
ATOM    134  HB  THR A   9      -7.857   5.127   7.665  1.00 81.54           H  
ATOM    135  O   THR A   9     -10.453   5.639   8.383  1.00 81.54           O  
ATOM    136  CG2 THR A   9      -6.659   3.419   8.109  1.00 81.54           C  
ATOM    137 HG21 THR A   9      -5.836   3.809   7.511  1.00 81.54           H  
ATOM    138 HG22 THR A   9      -6.484   3.684   9.151  1.00 81.54           H  
ATOM    139 HG23 THR A   9      -6.689   2.333   8.013  1.00 81.54           H  
ATOM    140  OG1 THR A   9      -8.188   3.606   6.310  1.00 81.54           O  
ATOM    141  HG1 THR A   9      -7.497   4.008   5.778  1.00 81.54           H  
ATOM    142  N   GLY A  10     -11.376   3.824   7.452  1.00 81.76           N  
ATOM    143  H   GLY A  10     -11.279   2.842   7.240  1.00 81.76           H  
ATOM    144  CA  GLY A  10     -12.527   4.516   6.866  1.00 81.76           C  
ATOM    145  HA2 GLY A  10     -13.023   5.102   7.640  1.00 81.76           H  
ATOM    146  HA3 GLY A  10     -13.229   3.774   6.486  1.00 81.76           H  
ATOM    147  C   GLY A  10     -12.161   5.460   5.715  1.00 81.76           C  
ATOM    148  O   GLY A  10     -13.020   6.187   5.220  1.00 81.76           O  
ATOM    149  N   VAL A  11     -10.896   5.478   5.278  1.00 83.03           N  
ATOM    150  H   VAL A  11     -10.229   4.860   5.718  1.00 83.03           H  
ATOM    151  CA  VAL A  11     -10.432   6.394   4.234  1.00 83.03           C  
ATOM    152  HA  VAL A  11     -10.869   7.372   4.436  1.00 83.03           H  
ATOM    153  C   VAL A  11     -10.946   5.917   2.882  1.00 83.03           C  
ATOM    154  CB  VAL A  11      -8.903   6.572   4.240  1.00 83.03           C  
ATOM    155  HB  VAL A  11      -8.420   5.610   4.068  1.00 83.03           H  
ATOM    156  O   VAL A  11     -10.768   4.757   2.513  1.00 83.03           O  
ATOM    157  CG1 VAL A  11      -8.467   7.566   3.157  1.00 83.03           C  
ATOM    158 HG11 VAL A  11      -8.984   8.518   3.280  1.00 83.03           H  
ATOM    159 HG12 VAL A  11      -8.676   7.168   2.164  1.00 83.03           H  
ATOM    160 HG13 VAL A  11      -7.394   7.742   3.237  1.00 83.03           H  
ATOM    161  CG2 VAL A  11      -8.419   7.147   5.577  1.00 83.03           C  
ATOM    162 HG21 VAL A  11      -8.784   8.166   5.704  1.00 83.03           H  
ATOM    163 HG22 VAL A  11      -8.792   6.555   6.413  1.00 83.03           H  
ATOM    164 HG23 VAL A  11      -7.330   7.158   5.604  1.00 83.03           H  
ATOM    165  N   ILE A  12     -11.588   6.827   2.154  1.00 86.48           N  
ATOM    166  H   ILE A  12     -11.678   7.759   2.534  1.00 86.48           H  
ATOM    167  CA  ILE A  12     -12.111   6.598   0.809  1.00 86.48           C  
ATOM    168  HA  ILE A  12     -12.045   5.535   0.575  1.00 86.48           H  
ATOM    169  C   ILE A  12     -11.232   7.369  -0.173  1.00 86.48           C  
ATOM    170  CB  ILE A  12     -13.600   7.003   0.702  1.00 86.48           C  
ATOM    171  HB  ILE A  12     -13.680   8.078   0.866  1.00 86.48           H  
ATOM    172  O   ILE A  12     -11.079   8.585  -0.028  1.00 86.48           O  
ATOM    173  CG1 ILE A  12     -14.440   6.290   1.788  1.00 86.48           C  
ATOM    174 HG12 ILE A  12     -14.326   5.211   1.683  1.00 86.48           H  
ATOM    175 HG13 ILE A  12     -14.063   6.570   2.772  1.00 86.48           H  
ATOM    176  CG2 ILE A  12     -14.120   6.696  -0.717  1.00 86.48           C  
ATOM    177 HG21 ILE A  12     -14.030   5.632  -0.932  1.00 86.48           H  
ATOM    178 HG22 ILE A  12     -13.555   7.252  -1.465  1.00 86.48           H  
ATOM    179 HG23 ILE A  12     -15.163   6.996  -0.822  1.00 86.48           H  
ATOM    180  CD1 ILE A  12     -15.934   6.631   1.783  1.00 86.48           C  
ATOM    181 HD11 ILE A  12     -16.417   6.216   0.898  1.00 86.48           H  
ATOM    182 HD12 ILE A  12     -16.069   7.712   1.805  1.00 86.48           H  
ATOM    183 HD13 ILE A  12     -16.403   6.196   2.666  1.00 86.48           H  
ATOM    184  N   TYR A  13     -10.692   6.664  -1.162  1.00 88.79           N  
ATOM    185  H   TYR A  13     -10.842   5.665  -1.167  1.00 88.79           H  
ATOM    186  CA  TYR A  13      -9.995   7.233  -2.312  1.00 88.79           C  
ATOM    187  HA  TYR A  13      -9.817   8.297  -2.155  1.00 88.79           H  
ATOM    188  C   TYR A  13     -10.861   7.059  -3.551  1.00 88.79           C  
ATOM    189  CB  TYR A  13      -8.640   6.552  -2.516  1.00 88.79           C  
ATOM    190  HB2 TYR A  13      -8.797   5.497  -2.745  1.00 88.79           H  
ATOM    191  HB3 TYR A  13      -8.157   6.998  -3.385  1.00 88.79           H  
ATOM    192  O   TYR A  13     -11.256   5.939  -3.879  1.00 88.79           O  
ATOM    193  CG  TYR A  13      -7.708   6.664  -1.335  1.00 88.79           C  
ATOM    194  CD1 TYR A  13      -6.886   7.797  -1.223  1.00 88.79           C  
ATOM    195  HD1 TYR A  13      -6.905   8.559  -1.988  1.00 88.79           H  
ATOM    196  CD2 TYR A  13      -7.651   5.644  -0.363  1.00 88.79           C  
ATOM    197  HD2 TYR A  13      -8.287   4.776  -0.454  1.00 88.79           H  
ATOM    198  CE1 TYR A  13      -6.008   7.913  -0.136  1.00 88.79           C  
ATOM    199  HE1 TYR A  13      -5.325   8.748  -0.087  1.00 88.79           H  
ATOM    200  CE2 TYR A  13      -6.784   5.774   0.740  1.00 88.79           C  
ATOM    201  HE2 TYR A  13      -6.741   5.012   1.504  1.00 88.79           H  
ATOM    202  OH  TYR A  13      -5.185   7.088   1.957  1.00 88.79           O  
ATOM    203  HH  TYR A  13      -4.710   7.921   1.918  1.00 88.79           H  
ATOM    204  CZ  TYR A  13      -5.974   6.922   0.864  1.00 88.79           C  
ATOM    205  N   ASN A  14     -11.146   8.156  -4.238  1.00 90.47           N  
ATOM    206  H   ASN A  14     -10.757   9.038  -3.935  1.00 90.47           H  
ATOM    207  CA  ASN A  14     -11.825   8.148  -5.524  1.00 90.47           C  
ATOM    208  HA  ASN A  14     -12.324   7.190  -5.675  1.00 90.47           H  
ATOM    209  C   ASN A  14     -10.804   8.323  -6.650  1.00 90.47           C  
ATOM    210  CB  ASN A  14     -12.892   9.247  -5.535  1.00 90.47           C  
ATOM    211  HB2 ASN A  14     -13.391   9.266  -6.504  1.00 90.47           H  
ATOM    212  HB3 ASN A  14     -12.407  10.213  -5.394  1.00 90.47           H  
ATOM    213  O   ASN A  14      -9.745   8.924  -6.462  1.00 90.47           O  
ATOM    214  CG  ASN A  14     -13.948   9.041  -4.467  1.00 90.47           C  
ATOM    215  ND2 ASN A  14     -14.315  10.088  -3.768  1.00 90.47           N  
ATOM    216 HD21 ASN A  14     -13.876  10.977  -3.961  1.00 90.47           H  
ATOM    217 HD22 ASN A  14     -15.046   9.947  -3.085  1.00 90.47           H  
ATOM    218  OD1 ASN A  14     -14.464   7.956  -4.251  1.00 90.47           O  
ATOM    219  N   LEU A  15     -11.135   7.823  -7.839  1.00 90.82           N  
ATOM    220  H   LEU A  15     -12.009   7.328  -7.940  1.00 90.82           H  
ATOM    221  CA  LEU A  15     -10.350   8.124  -9.036  1.00 90.82           C  
ATOM    222  HA  LEU A  15      -9.323   7.795  -8.875  1.00 90.82           H  
ATOM    223  C   LEU A  15     -10.316   9.643  -9.279  1.00 90.82           C  
ATOM    224  CB  LEU A  15     -10.940   7.387 -10.248  1.00 90.82           C  
ATOM    225  HB2 LEU A  15     -10.430   7.741 -11.144  1.00 90.82           H  
ATOM    226  HB3 LEU A  15     -11.991   7.659 -10.340  1.00 90.82           H  
ATOM    227  O   LEU A  15     -11.359  10.293  -9.249  1.00 90.82           O  
ATOM    228  CG  LEU A  15     -10.820   5.854 -10.197  1.00 90.82           C  
ATOM    229  HG  LEU A  15     -11.314   5.471  -9.304  1.00 90.82           H  
ATOM    230  CD1 LEU A  15     -11.517   5.268 -11.425  1.00 90.82           C  
ATOM    231 HD11 LEU A  15     -11.386   4.186 -11.444  1.00 90.82           H  
ATOM    232 HD12 LEU A  15     -12.579   5.511 -11.403  1.00 90.82           H  
ATOM    233 HD13 LEU A  15     -11.075   5.680 -12.333  1.00 90.82           H  
ATOM    234  CD2 LEU A  15      -9.366   5.379 -10.204  1.00 90.82           C  
ATOM    235 HD21 LEU A  15      -8.839   5.791 -11.064  1.00 90.82           H  
ATOM    236 HD22 LEU A  15      -9.331   4.291 -10.256  1.00 90.82           H  
ATOM    237 HD23 LEU A  15      -8.863   5.688  -9.288  1.00 90.82           H  
ATOM    238  N   GLY A  16      -9.121  10.187  -9.521  1.00 89.64           N  
ATOM    239  H   GLY A  16      -8.309   9.587  -9.505  1.00 89.64           H  
ATOM    240  CA  GLY A  16      -8.890  11.624  -9.714  1.00 89.64           C  
ATOM    241  HA2 GLY A  16      -8.047  11.757 -10.392  1.00 89.64           H  
ATOM    242  HA3 GLY A  16      -9.768  12.074 -10.177  1.00 89.64           H  
ATOM    243  C   GLY A  16      -8.585  12.411  -8.435  1.00 89.64           C  
ATOM    244  O   GLY A  16      -8.247  13.589  -8.530  1.00 89.64           O  
ATOM    245  N   ASP A  17      -8.656  11.790  -7.250  1.00 87.38           N  
ATOM    246  H   ASP A  17      -8.940  10.821  -7.209  1.00 87.38           H  
ATOM    247  CA  ASP A  17      -8.235  12.446  -6.009  1.00 87.38           C  
ATOM    248  HA  ASP A  17      -8.789  13.382  -5.930  1.00 87.38           H  
ATOM    249  C   ASP A  17      -6.717  12.751  -6.056  1.00 87.38           C  
ATOM    250  CB  ASP A  17      -8.572  11.587  -4.770  1.00 87.38           C  
ATOM    251  HB2 ASP A  17      -8.261  10.558  -4.948  1.00 87.38           H  
ATOM    252  HB3 ASP A  17      -7.976  11.959  -3.937  1.00 87.38           H  
ATOM    253  O   ASP A  17      -5.920  11.847  -6.332  1.00 87.38           O  
ATOM    254  CG  ASP A  17     -10.039  11.608  -4.301  1.00 87.38           C  
ATOM    255  OD1 ASP A  17     -10.808  12.540  -4.617  1.00 87.38           O  
ATOM    256  OD2 ASP A  17     -10.421  10.780  -3.434  1.00 87.38           O  
ATOM    257  N   PRO A  18      -6.277  13.989  -5.756  1.00 89.51           N  
ATOM    258  CA  PRO A  18      -4.858  14.314  -5.693  1.00 89.51           C  
ATOM    259  HA  PRO A  18      -4.363  13.974  -6.602  1.00 89.51           H  
ATOM    260  C   PRO A  18      -4.205  13.634  -4.481  1.00 89.51           C  
ATOM    261  CB  PRO A  18      -4.787  15.842  -5.627  1.00 89.51           C  
ATOM    262  HB2 PRO A  18      -4.766  16.245  -6.640  1.00 89.51           H  
ATOM    263  HB3 PRO A  18      -3.925  16.193  -5.060  1.00 89.51           H  
ATOM    264  O   PRO A  18      -4.677  13.751  -3.346  1.00 89.51           O  
ATOM    265  CG  PRO A  18      -6.106  16.227  -4.956  1.00 89.51           C  
ATOM    266  HG2 PRO A  18      -6.423  17.232  -5.234  1.00 89.51           H  
ATOM    267  HG3 PRO A  18      -6.006  16.143  -3.874  1.00 89.51           H  
ATOM    268  CD  PRO A  18      -7.083  15.166  -5.465  1.00 89.51           C  
ATOM    269  HD2 PRO A  18      -7.834  14.956  -4.703  1.00 89.51           H  
ATOM    270  HD3 PRO A  18      -7.560  15.511  -6.382  1.00 89.51           H  
ATOM    271  N   VAL A  19      -3.091  12.942  -4.718  1.00 89.53           N  
ATOM    272  H   VAL A  19      -2.761  12.876  -5.670  1.00 89.53           H  
ATOM    273  CA  VAL A  19      -2.311  12.241  -3.689  1.00 89.53           C  
ATOM    274  HA  VAL A  19      -2.592  12.625  -2.708  1.00 89.53           H  
ATOM    275  C   VAL A  19      -0.824  12.517  -3.858  1.00 89.53           C  
ATOM    276  CB  VAL A  19      -2.579  10.722  -3.685  1.00 89.53           C  
ATOM    277  HB  VAL A  19      -1.888  10.272  -2.972  1.00 89.53           H  
ATOM    278  O   VAL A  19      -0.334  12.677  -4.975  1.00 89.53           O  
ATOM    279  CG1 VAL A  19      -4.003  10.410  -3.209  1.00 89.53           C  
ATOM    280 HG11 VAL A  19      -4.180  10.882  -2.243  1.00 89.53           H  
ATOM    281 HG12 VAL A  19      -4.730  10.785  -3.929  1.00 89.53           H  
ATOM    282 HG13 VAL A  19      -4.128   9.332  -3.108  1.00 89.53           H  
ATOM    283  CG2 VAL A  19      -2.353  10.044  -5.043  1.00 89.53           C  
ATOM    284 HG21 VAL A  19      -1.346  10.247  -5.409  1.00 89.53           H  
ATOM    285 HG22 VAL A  19      -2.472   8.965  -4.938  1.00 89.53           H  
ATOM    286 HG23 VAL A  19      -3.076  10.407  -5.772  1.00 89.53           H  
ATOM    287  N   ARG A  20      -0.090  12.559  -2.744  1.00 91.24           N  
ATOM    288  H   ARG A  20      -0.537  12.416  -1.849  1.00 91.24           H  
ATOM    289  CA  ARG A  20       1.371  12.661  -2.762  1.00 91.24           C  
ATOM    290  HA  ARG A  20       1.695  13.048  -3.728  1.00 91.24           H  
ATOM    291  C   ARG A  20       1.961  11.268  -2.593  1.00 91.24           C  
ATOM    292  CB  ARG A  20       1.866  13.628  -1.680  1.00 91.24           C  
ATOM    293  HB2 ARG A  20       2.955  13.672  -1.722  1.00 91.24           H  
ATOM    294  HB3 ARG A  20       1.578  13.238  -0.704  1.00 91.24           H  
ATOM    295  O   ARG A  20       1.699  10.590  -1.599  1.00 91.24           O  
ATOM    296  CG  ARG A  20       1.293  15.047  -1.847  1.00 91.24           C  
ATOM    297  HG2 ARG A  20       0.209  15.007  -1.742  1.00 91.24           H  
ATOM    298  HG3 ARG A  20       1.530  15.431  -2.839  1.00 91.24           H  
ATOM    299  CD  ARG A  20       1.828  16.008  -0.780  1.00 91.24           C  
ATOM    300  HD2 ARG A  20       1.214  16.908  -0.781  1.00 91.24           H  
ATOM    301  HD3 ARG A  20       1.727  15.542   0.201  1.00 91.24           H  
ATOM    302  NE  ARG A  20       3.233  16.388  -1.018  1.00 91.24           N  
ATOM    303  HE  ARG A  20       3.620  16.171  -1.926  1.00 91.24           H  
ATOM    304  NH1 ARG A  20       3.616  17.386   1.029  1.00 91.24           N  
ATOM    305 HH11 ARG A  20       4.199  17.890   1.682  1.00 91.24           H  
ATOM    306 HH12 ARG A  20       2.793  16.970   1.442  1.00 91.24           H  
ATOM    307  NH2 ARG A  20       5.184  17.450  -0.536  1.00 91.24           N  
ATOM    308 HH21 ARG A  20       5.744  17.974   0.121  1.00 91.24           H  
ATOM    309 HH22 ARG A  20       5.523  17.254  -1.467  1.00 91.24           H  
ATOM    310  CZ  ARG A  20       3.993  17.065  -0.173  1.00 91.24           C  
ATOM    311  N   ILE A  21       2.770  10.857  -3.562  1.00 92.70           N  
ATOM    312  H   ILE A  21       2.950  11.480  -4.336  1.00 92.70           H  
ATOM    313  CA  ILE A  21       3.408   9.540  -3.599  1.00 92.70           C  
ATOM    314  HA  ILE A  21       3.124   8.989  -2.702  1.00 92.70           H  
ATOM    315  C   ILE A  21       4.931   9.665  -3.565  1.00 92.70           C  
ATOM    316  CB  ILE A  21       2.917   8.708  -4.806  1.00 92.70           C  
ATOM    317  HB  ILE A  21       3.421   7.743  -4.760  1.00 92.70           H  
ATOM    318  O   ILE A  21       5.500  10.670  -3.992  1.00 92.70           O  
ATOM    319  CG1 ILE A  21       3.287   9.371  -6.154  1.00 92.70           C  
ATOM    320 HG12 ILE A  21       2.847  10.366  -6.216  1.00 92.70           H  
ATOM    321 HG13 ILE A  21       4.371   9.475  -6.209  1.00 92.70           H  
ATOM    322  CG2 ILE A  21       1.406   8.440  -4.676  1.00 92.70           C  
ATOM    323 HG21 ILE A  21       0.842   9.360  -4.829  1.00 92.70           H  
ATOM    324 HG22 ILE A  21       1.092   7.704  -5.416  1.00 92.70           H  
ATOM    325 HG23 ILE A  21       1.184   8.040  -3.686  1.00 92.70           H  
ATOM    326  CD1 ILE A  21       2.842   8.574  -7.383  1.00 92.70           C  
ATOM    327 HD11 ILE A  21       3.112   7.524  -7.266  1.00 92.70           H  
ATOM    328 HD12 ILE A  21       3.326   8.975  -8.274  1.00 92.70           H  
ATOM    329 HD13 ILE A  21       1.762   8.651  -7.508  1.00 92.70           H  
ATOM    330  N   ARG A  22       5.593   8.623  -3.072  1.00 93.59           N  
ATOM    331  H   ARG A  22       5.038   7.860  -2.709  1.00 93.59           H  
ATOM    332  CA  ARG A  22       7.034   8.390  -3.193  1.00 93.59           C  
ATOM    333  HA  ARG A  22       7.497   9.220  -3.727  1.00 93.59           H  
ATOM    334  C   ARG A  22       7.262   7.142  -4.023  1.00 93.59           C  
ATOM    335  CB  ARG A  22       7.666   8.253  -1.801  1.00 93.59           C  
ATOM    336  HB2 ARG A  22       8.576   7.655  -1.861  1.00 93.59           H  
ATOM    337  HB3 ARG A  22       6.969   7.750  -1.132  1.00 93.59           H  
ATOM    338  O   ARG A  22       6.520   6.176  -3.901  1.00 93.59           O  
ATOM    339  CG  ARG A  22       8.030   9.640  -1.267  1.00 93.59           C  
ATOM    340  HG2 ARG A  22       8.896  10.015  -1.812  1.00 93.59           H  
ATOM    341  HG3 ARG A  22       7.221  10.335  -1.490  1.00 93.59           H  
ATOM    342  CD  ARG A  22       8.340   9.609   0.236  1.00 93.59           C  
ATOM    343  HD2 ARG A  22       7.736   8.842   0.719  1.00 93.59           H  
ATOM    344  HD3 ARG A  22       8.093  10.580   0.666  1.00 93.59           H  
ATOM    345  NE  ARG A  22       9.768   9.346   0.454  1.00 93.59           N  
ATOM    346  HE  ARG A  22      10.381   9.517  -0.331  1.00 93.59           H  
ATOM    347  NH1 ARG A  22       9.649   8.566   2.612  1.00 93.59           N  
ATOM    348 HH11 ARG A  22       8.642   8.542   2.537  1.00 93.59           H  
ATOM    349 HH12 ARG A  22      10.091   8.104   3.394  1.00 93.59           H  
ATOM    350  NH2 ARG A  22      11.630   8.756   1.593  1.00 93.59           N  
ATOM    351 HH21 ARG A  22      12.186   8.946   0.772  1.00 93.59           H  
ATOM    352 HH22 ARG A  22      12.067   8.367   2.416  1.00 93.59           H  
ATOM    353  CZ  ARG A  22      10.335   8.893   1.553  1.00 93.59           C  
ATOM    354  N   VAL A  23       8.291   7.159  -4.860  1.00 94.65           N  
ATOM    355  H   VAL A  23       8.885   7.975  -4.893  1.00 94.65           H  
ATOM    356  CA  VAL A  23       8.717   5.968  -5.601  1.00 94.65           C  
ATOM    357  HA  VAL A  23       7.840   5.435  -5.969  1.00 94.65           H  
ATOM    358  C   VAL A  23       9.468   5.055  -4.637  1.00 94.65           C  
ATOM    359  CB  VAL A  23       9.583   6.348  -6.814  1.00 94.65           C  
ATOM    360  HB  VAL A  23      10.500   6.828  -6.472  1.00 94.65           H  
ATOM    361  O   VAL A  23      10.420   5.501  -3.995  1.00 94.65           O  
ATOM    362  CG1 VAL A  23       9.949   5.107  -7.635  1.00 94.65           C  
ATOM    363 HG11 VAL A  23       9.049   4.581  -7.953  1.00 94.65           H  
ATOM    364 HG12 VAL A  23      10.519   5.401  -8.516  1.00 94.65           H  
ATOM    365 HG13 VAL A  23      10.566   4.429  -7.045  1.00 94.65           H  
ATOM    366  CG2 VAL A  23       8.840   7.325  -7.736  1.00 94.65           C  
ATOM    367 HG21 VAL A  23       9.449   7.537  -8.615  1.00 94.65           H  
ATOM    368 HG22 VAL A  23       7.898   6.879  -8.054  1.00 94.65           H  
ATOM    369 HG23 VAL A  23       8.644   8.268  -7.224  1.00 94.65           H  
ATOM    370  N   LYS A  24       9.022   3.803  -4.509  1.00 94.27           N  
ATOM    371  H   LYS A  24       8.242   3.520  -5.085  1.00 94.27           H  
ATOM    372  CA  LYS A  24       9.622   2.801  -3.620  1.00 94.27           C  
ATOM    373  HA  LYS A  24      10.147   3.307  -2.810  1.00 94.27           H  
ATOM    374  C   LYS A  24      10.664   1.955  -4.347  1.00 94.27           C  
ATOM    375  CB  LYS A  24       8.505   1.940  -3.015  1.00 94.27           C  
ATOM    376  HB2 LYS A  24       7.790   2.590  -2.511  1.00 94.27           H  
ATOM    377  HB3 LYS A  24       7.986   1.405  -3.811  1.00 94.27           H  
ATOM    378  O   LYS A  24      11.771   1.781  -3.847  1.00 94.27           O  
ATOM    379  CG  LYS A  24       9.069   0.933  -2.005  1.00 94.27           C  
ATOM    380  HG2 LYS A  24       9.783   0.274  -2.499  1.00 94.27           H  
ATOM    381  HG3 LYS A  24       9.575   1.471  -1.203  1.00 94.27           H  
ATOM    382  CD  LYS A  24       7.948   0.078  -1.418  1.00 94.27           C  
ATOM    383  HD2 LYS A  24       7.435  -0.439  -2.229  1.00 94.27           H  
ATOM    384  HD3 LYS A  24       7.242   0.720  -0.892  1.00 94.27           H  
ATOM    385  CE  LYS A  24       8.558  -0.940  -0.454  1.00 94.27           C  
ATOM    386  HE2 LYS A  24       9.067  -0.400   0.345  1.00 94.27           H  
ATOM    387  HE3 LYS A  24       9.302  -1.522  -0.997  1.00 94.27           H  
ATOM    388  NZ  LYS A  24       7.512  -1.829   0.098  1.00 94.27           N  
ATOM    389  HZ1 LYS A  24       7.049  -2.311  -0.659  1.00 94.27           H  
ATOM    390  HZ2 LYS A  24       6.828  -1.280   0.600  1.00 94.27           H  
ATOM    391  HZ3 LYS A  24       7.921  -2.511   0.720  1.00 94.27           H  
ATOM    392  N   SER A  25      10.308   1.443  -5.518  1.00 93.91           N  
ATOM    393  H   SER A  25       9.372   1.616  -5.856  1.00 93.91           H  
ATOM    394  CA  SER A  25      11.161   0.600  -6.355  1.00 93.91           C  
ATOM    395  HA  SER A  25      12.197   0.913  -6.224  1.00 93.91           H  
ATOM    396  C   SER A  25      10.814   0.796  -7.821  1.00 93.91           C  
ATOM    397  CB  SER A  25      11.074  -0.893  -5.975  1.00 93.91           C  
ATOM    398  HB2 SER A  25      11.305  -1.519  -6.838  1.00 93.91           H  
ATOM    399  HB3 SER A  25      11.834  -1.082  -5.217  1.00 93.91           H  
ATOM    400  O   SER A  25       9.687   1.154  -8.170  1.00 93.91           O  
ATOM    401  OG  SER A  25       9.827  -1.278  -5.425  1.00 93.91           O  
ATOM    402  HG  SER A  25       9.247  -1.690  -6.069  1.00 93.91           H  
ATOM    403  N   THR A  26      11.802   0.572  -8.681  1.00 96.08           N  
ATOM    404  H   THR A  26      12.713   0.292  -8.346  1.00 96.08           H  
ATOM    405  CA  THR A  26      11.649   0.642 -10.131  1.00 96.08           C  
ATOM    406  HA  THR A  26      10.593   0.756 -10.376  1.00 96.08           H  
ATOM    407  C   THR A  26      12.108  -0.678 -10.738  1.00 96.08           C  
ATOM    408  CB  THR A  26      12.394   1.857 -10.720  1.00 96.08           C  
ATOM    409  HB  THR A  26      12.169   1.921 -11.784  1.00 96.08           H  
ATOM    410  O   THR A  26      13.210  -1.148 -10.466  1.00 96.08           O  
ATOM    411  CG2 THR A  26      12.003   3.169 -10.034  1.00 96.08           C  
ATOM    412 HG21 THR A  26      12.604   3.323  -9.138  1.00 96.08           H  
ATOM    413 HG22 THR A  26      10.959   3.132  -9.720  1.00 96.08           H  
ATOM    414 HG23 THR A  26      12.155   4.003 -10.720  1.00 96.08           H  
ATOM    415  OG1 THR A  26      13.785   1.760 -10.536  1.00 96.08           O  
ATOM    416  HG1 THR A  26      14.212   2.416 -11.092  1.00 96.08           H  
ATOM    417  N   ASN A  27      11.249  -1.303 -11.541  1.00 95.24           N  
ATOM    418  H   ASN A  27      10.339  -0.897 -11.704  1.00 95.24           H  
ATOM    419  CA  ASN A  27      11.598  -2.481 -12.323  1.00 95.24           C  
ATOM    420  HA  ASN A  27      12.614  -2.797 -12.085  1.00 95.24           H  
ATOM    421  C   ASN A  27      11.572  -2.100 -13.805  1.00 95.24           C  
ATOM    422  CB  ASN A  27      10.673  -3.655 -11.964  1.00 95.24           C  
ATOM    423  HB2 ASN A  27       9.645  -3.429 -12.250  1.00 95.24           H  
ATOM    424  HB3 ASN A  27      10.708  -3.821 -10.887  1.00 95.24           H  
ATOM    425  O   ASN A  27      10.508  -2.008 -14.420  1.00 95.24           O  
ATOM    426  CG  ASN A  27      11.109  -4.932 -12.665  1.00 95.24           C  
ATOM    427  ND2 ASN A  27      10.732  -6.081 -12.167  1.00 95.24           N  
ATOM    428 HD21 ASN A  27      11.067  -6.904 -12.648  1.00 95.24           H  
ATOM    429 HD22 ASN A  27      10.034  -6.135 -11.439  1.00 95.24           H  
ATOM    430  OD1 ASN A  27      11.790  -4.915 -13.677  1.00 95.24           O  
ATOM    431  N   LEU A  28      12.755  -1.847 -14.367  1.00 93.36           N  
ATOM    432  H   LEU A  28      13.586  -1.964 -13.806  1.00 93.36           H  
ATOM    433  CA  LEU A  28      12.904  -1.387 -15.749  1.00 93.36           C  
ATOM    434  HA  LEU A  28      12.181  -0.593 -15.936  1.00 93.36           H  
ATOM    435  C   LEU A  28      12.599  -2.482 -16.776  1.00 93.36           C  
ATOM    436  CB  LEU A  28      14.323  -0.830 -15.955  1.00 93.36           C  
ATOM    437  HB2 LEU A  28      14.440  -0.574 -17.008  1.00 93.36           H  
ATOM    438  HB3 LEU A  28      15.042  -1.617 -15.728  1.00 93.36           H  
ATOM    439  O   LEU A  28      12.078  -2.168 -17.843  1.00 93.36           O  
ATOM    440  CG  LEU A  28      14.659   0.414 -15.112  1.00 93.36           C  
ATOM    441  HG  LEU A  28      14.564   0.175 -14.053  1.00 93.36           H  
ATOM    442  CD1 LEU A  28      16.105   0.831 -15.379  1.00 93.36           C  
ATOM    443 HD11 LEU A  28      16.365   1.689 -14.760  1.00 93.36           H  
ATOM    444 HD12 LEU A  28      16.234   1.092 -16.430  1.00 93.36           H  
ATOM    445 HD13 LEU A  28      16.776   0.008 -15.132  1.00 93.36           H  
ATOM    446  CD2 LEU A  28      13.749   1.602 -15.433  1.00 93.36           C  
ATOM    447 HD21 LEU A  28      13.778   1.816 -16.501  1.00 93.36           H  
ATOM    448 HD22 LEU A  28      14.086   2.481 -14.883  1.00 93.36           H  
ATOM    449 HD23 LEU A  28      12.725   1.383 -15.132  1.00 93.36           H  
ATOM    450  N   GLU A  29      12.860  -3.749 -16.448  1.00 94.68           N  
ATOM    451  H   GLU A  29      13.230  -3.959 -15.532  1.00 94.68           H  
ATOM    452  CA  GLU A  29      12.591  -4.881 -17.343  1.00 94.68           C  
ATOM    453  HA  GLU A  29      13.083  -4.721 -18.302  1.00 94.68           H  
ATOM    454  C   GLU A  29      11.089  -5.023 -17.605  1.00 94.68           C  
ATOM    455  CB  GLU A  29      13.119  -6.184 -16.725  1.00 94.68           C  
ATOM    456  HB2 GLU A  29      12.613  -6.356 -15.775  1.00 94.68           H  
ATOM    457  HB3 GLU A  29      12.871  -7.004 -17.399  1.00 94.68           H  
ATOM    458  O   GLU A  29      10.653  -5.167 -18.745  1.00 94.68           O  
ATOM    459  CG  GLU A  29      14.638  -6.178 -16.496  1.00 94.68           C  
ATOM    460  HG2 GLU A  29      15.131  -5.999 -17.451  1.00 94.68           H  
ATOM    461  HG3 GLU A  29      14.895  -5.360 -15.823  1.00 94.68           H  
ATOM    462  CD  GLU A  29      15.152  -7.495 -15.891  1.00 94.68           C  
ATOM    463  OE1 GLU A  29      16.391  -7.617 -15.783  1.00 94.68           O  
ATOM    464  OE2 GLU A  29      14.315  -8.352 -15.522  1.00 94.68           O  
ATOM    465  N   GLN A  30      10.288  -4.908 -16.541  1.00 95.31           N  
ATOM    466  H   GLN A  30      10.728  -4.811 -15.638  1.00 95.31           H  
ATOM    467  CA  GLN A  30       8.827  -4.985 -16.613  1.00 95.31           C  
ATOM    468  HA  GLN A  30       8.553  -5.625 -17.451  1.00 95.31           H  
ATOM    469  C   GLN A  30       8.158  -3.629 -16.874  1.00 95.31           C  
ATOM    470  CB  GLN A  30       8.288  -5.635 -15.331  1.00 95.31           C  
ATOM    471  HB2 GLN A  30       8.566  -5.029 -14.469  1.00 95.31           H  
ATOM    472  HB3 GLN A  30       7.200  -5.679 -15.390  1.00 95.31           H  
ATOM    473  O   GLN A  30       6.946  -3.577 -17.070  1.00 95.31           O  
ATOM    474  CG  GLN A  30       8.815  -7.066 -15.151  1.00 95.31           C  
ATOM    475  HG2 GLN A  30       8.613  -7.632 -16.061  1.00 95.31           H  
ATOM    476  HG3 GLN A  30       9.892  -7.055 -14.989  1.00 95.31           H  
ATOM    477  CD  GLN A  30       8.162  -7.771 -13.969  1.00 95.31           C  
ATOM    478  NE2 GLN A  30       7.761  -9.013 -14.123  1.00 95.31           N  
ATOM    479 HE21 GLN A  30       7.357  -9.451 -13.308  1.00 95.31           H  
ATOM    480 HE22 GLN A  30       7.922  -9.498 -14.994  1.00 95.31           H  
ATOM    481  OE1 GLN A  30       8.005  -7.234 -12.885  1.00 95.31           O  
ATOM    482  N   LYS A  31       8.928  -2.531 -16.873  1.00 94.54           N  
ATOM    483  H   LYS A  31       9.920  -2.671 -16.745  1.00 94.54           H  
ATOM    484  CA  LYS A  31       8.431  -1.144 -16.934  1.00 94.54           C  
ATOM    485  HA  LYS A  31       9.278  -0.490 -16.725  1.00 94.54           H  
ATOM    486  C   LYS A  31       7.402  -0.838 -15.832  1.00 94.54           C  
ATOM    487  CB  LYS A  31       7.919  -0.812 -18.347  1.00 94.54           C  
ATOM    488  HB2 LYS A  31       7.624   0.238 -18.375  1.00 94.54           H  
ATOM    489  HB3 LYS A  31       7.035  -1.414 -18.559  1.00 94.54           H  
ATOM    490  O   LYS A  31       6.415  -0.144 -16.068  1.00 94.54           O  
ATOM    491  CG  LYS A  31       8.970  -1.052 -19.439  1.00 94.54           C  
ATOM    492  HG2 LYS A  31       9.835  -0.413 -19.256  1.00 94.54           H  
ATOM    493  HG3 LYS A  31       9.290  -2.094 -19.427  1.00 94.54           H  
ATOM    494  CD  LYS A  31       8.379  -0.739 -20.816  1.00 94.54           C  
ATOM    495  HD2 LYS A  31       7.507  -1.372 -20.980  1.00 94.54           H  
ATOM    496  HD3 LYS A  31       8.078   0.308 -20.850  1.00 94.54           H  
ATOM    497  CE  LYS A  31       9.431  -1.018 -21.892  1.00 94.54           C  
ATOM    498  HE2 LYS A  31      10.301  -0.390 -21.700  1.00 94.54           H  
ATOM    499  HE3 LYS A  31       9.750  -2.056 -21.798  1.00 94.54           H  
ATOM    500  NZ  LYS A  31       8.898  -0.765 -23.253  1.00 94.54           N  
ATOM    501  HZ1 LYS A  31       9.604  -0.963 -23.947  1.00 94.54           H  
ATOM    502  HZ2 LYS A  31       8.611   0.198 -23.349  1.00 94.54           H  
ATOM    503  HZ3 LYS A  31       8.103  -1.362 -23.431  1.00 94.54           H  
ATOM    504  N   LEU A  32       7.644  -1.358 -14.627  1.00 96.03           N  
ATOM    505  H   LEU A  32       8.529  -1.829 -14.501  1.00 96.03           H  
ATOM    506  CA  LEU A  32       6.788  -1.173 -13.454  1.00 96.03           C  
ATOM    507  HA  LEU A  32       5.866  -0.683 -13.766  1.00 96.03           H  
ATOM    508  C   LEU A  32       7.440  -0.243 -12.427  1.00 96.03           C  
ATOM    509  CB  LEU A  32       6.411  -2.531 -12.832  1.00 96.03           C  
ATOM    510  HB2 LEU A  32       5.872  -2.350 -11.902  1.00 96.03           H  
ATOM    511  HB3 LEU A  32       7.328  -3.064 -12.582  1.00 96.03           H  
ATOM    512  O   LEU A  32       8.655  -0.263 -12.215  1.00 96.03           O  
ATOM    513  CG  LEU A  32       5.541  -3.437 -13.724  1.00 96.03           C  
ATOM    514  HG  LEU A  32       6.075  -3.650 -14.650  1.00 96.03           H  
ATOM    515  CD1 LEU A  32       5.282  -4.762 -13.008  1.00 96.03           C  
ATOM    516 HD11 LEU A  32       6.232  -5.237 -12.763  1.00 96.03           H  
ATOM    517 HD12 LEU A  32       4.720  -5.430 -13.661  1.00 96.03           H  
ATOM    518 HD13 LEU A  32       4.722  -4.591 -12.089  1.00 96.03           H  
ATOM    519  CD2 LEU A  32       4.187  -2.809 -14.066  1.00 96.03           C  
ATOM    520 HD21 LEU A  32       4.333  -1.939 -14.707  1.00 96.03           H  
ATOM    521 HD22 LEU A  32       3.665  -2.517 -13.155  1.00 96.03           H  
ATOM    522 HD23 LEU A  32       3.582  -3.528 -14.618  1.00 96.03           H  
ATOM    523  N   LEU A  33       6.605   0.559 -11.771  1.00 95.57           N  
ATOM    524  H   LEU A  33       5.616   0.478 -11.959  1.00 95.57           H  
ATOM    525  CA  LEU A  33       6.987   1.454 -10.685  1.00 95.57           C  
ATOM    526  HA  LEU A  33       8.019   1.266 -10.387  1.00 95.57           H  
ATOM    527  C   LEU A  33       6.105   1.161  -9.476  1.00 95.57           C  
ATOM    528  CB  LEU A  33       6.842   2.922 -11.131  1.00 95.57           C  
ATOM    529  HB2 LEU A  33       5.818   3.072 -11.473  1.00 95.57           H  
ATOM    530  HB3 LEU A  33       7.000   3.563 -10.264  1.00 95.57           H  
ATOM    531  O   LEU A  33       4.879   1.218  -9.571  1.00 95.57           O  
ATOM    532  CG  LEU A  33       7.801   3.362 -12.252  1.00 95.57           C  
ATOM    533  HG  LEU A  33       7.690   2.709 -13.117  1.00 95.57           H  
ATOM    534  CD1 LEU A  33       7.502   4.797 -12.687  1.00 95.57           C  
ATOM    535 HD11 LEU A  33       6.496   4.838 -13.104  1.00 95.57           H  
ATOM    536 HD12 LEU A  33       7.588   5.474 -11.838  1.00 95.57           H  
ATOM    537 HD13 LEU A  33       8.202   5.098 -13.467  1.00 95.57           H  
ATOM    538  CD2 LEU A  33       9.252   3.345 -11.795  1.00 95.57           C  
ATOM    539 HD21 LEU A  33       9.537   2.323 -11.545  1.00 95.57           H  
ATOM    540 HD22 LEU A  33       9.362   3.999 -10.930  1.00 95.57           H  
ATOM    541 HD23 LEU A  33       9.899   3.690 -12.602  1.00 95.57           H  
ATOM    542  N   ASP A  34       6.737   0.886  -8.342  1.00 95.35           N  
ATOM    543  H   ASP A  34       7.747   0.870  -8.332  1.00 95.35           H  
ATOM    544  CA  ASP A  34       6.037   0.743  -7.074  1.00 95.35           C  
ATOM    545  HA  ASP A  34       5.013   0.420  -7.261  1.00 95.35           H  
ATOM    546  C   ASP A  34       6.012   2.085  -6.353  1.00 95.35           C  
ATOM    547  CB  ASP A  34       6.695  -0.309  -6.187  1.00 95.35           C  
ATOM    548  HB2 ASP A  34       7.723   0.002  -5.999  1.00 95.35           H  
ATOM    549  HB3 ASP A  34       6.175  -0.338  -5.229  1.00 95.35           H  
ATOM    550  O   ASP A  34       7.034   2.771  -6.230  1.00 95.35           O  
ATOM    551  CG  ASP A  34       6.667  -1.710  -6.792  1.00 95.35           C  
ATOM    552  OD1 ASP A  34       5.589  -2.112  -7.277  1.00 95.35           O  
ATOM    553  OD2 ASP A  34       7.726  -2.373  -6.695  1.00 95.35           O  
ATOM    554  N   TYR A  35       4.848   2.437  -5.818  1.00 94.89           N  
ATOM    555  H   TYR A  35       4.060   1.815  -5.928  1.00 94.89           H  
ATOM    556  CA  TYR A  35       4.640   3.696  -5.118  1.00 94.89           C  
ATOM    557  HA  TYR A  35       5.574   4.257  -5.113  1.00 94.89           H  
ATOM    558  C   TYR A  35       4.241   3.469  -3.663  1.00 94.89           C  
ATOM    559  CB  TYR A  35       3.611   4.549  -5.863  1.00 94.89           C  
ATOM    560  HB2 TYR A  35       3.513   5.504  -5.347  1.00 94.89           H  
ATOM    561  HB3 TYR A  35       2.642   4.052  -5.815  1.00 94.89           H  
ATOM    562  O   TYR A  35       3.527   2.529  -3.320  1.00 94.89           O  
ATOM    563  CG  TYR A  35       3.962   4.821  -7.313  1.00 94.89           C  
ATOM    564  CD1 TYR A  35       4.995   5.722  -7.641  1.00 94.89           C  
ATOM    565  HD1 TYR A  35       5.553   6.207  -6.853  1.00 94.89           H  
ATOM    566  CD2 TYR A  35       3.247   4.170  -8.336  1.00 94.89           C  
ATOM    567  HD2 TYR A  35       2.483   3.445  -8.094  1.00 94.89           H  
ATOM    568  CE1 TYR A  35       5.274   6.012  -8.992  1.00 94.89           C  
ATOM    569  HE1 TYR A  35       6.037   6.729  -9.255  1.00 94.89           H  
ATOM    570  CE2 TYR A  35       3.534   4.445  -9.684  1.00 94.89           C  
ATOM    571  HE2 TYR A  35       3.000   3.941 -10.475  1.00 94.89           H  
ATOM    572  OH  TYR A  35       4.770   5.675 -11.315  1.00 94.89           O  
ATOM    573  HH  TYR A  35       5.485   6.306 -11.427  1.00 94.89           H  
ATOM    574  CZ  TYR A  35       4.535   5.378 -10.013  1.00 94.89           C  
ATOM    575  N   GLU A  36       4.678   4.382  -2.809  1.00 92.72           N  
ATOM    576  H   GLU A  36       5.285   5.105  -3.167  1.00 92.72           H  
ATOM    577  CA  GLU A  36       4.260   4.504  -1.421  1.00 92.72           C  
ATOM    578  HA  GLU A  36       3.601   3.674  -1.167  1.00 92.72           H  
ATOM    579  C   GLU A  36       3.482   5.810  -1.240  1.00 92.72           C  
ATOM    580  CB  GLU A  36       5.493   4.419  -0.517  1.00 92.72           C  
ATOM    581  HB2 GLU A  36       6.027   3.495  -0.742  1.00 92.72           H  
ATOM    582  HB3 GLU A  36       6.150   5.264  -0.726  1.00 92.72           H  
ATOM    583  O   GLU A  36       3.862   6.858  -1.765  1.00 92.72           O  
ATOM    584  CG  GLU A  36       5.111   4.414   0.969  1.00 92.72           C  
ATOM    585  HG2 GLU A  36       4.380   3.623   1.136  1.00 92.72           H  
ATOM    586  HG3 GLU A  36       4.646   5.367   1.221  1.00 92.72           H  
ATOM    587  CD  GLU A  36       6.321   4.197   1.890  1.00 92.72           C  
ATOM    588  OE1 GLU A  36       6.095   3.743   3.033  1.00 92.72           O  
ATOM    589  OE2 GLU A  36       7.463   4.482   1.461  1.00 92.72           O  
ATOM    590  N   LEU A  37       2.378   5.757  -0.498  1.00 89.90           N  
ATOM    591  H   LEU A  37       2.151   4.891  -0.029  1.00 89.90           H  
ATOM    592  CA  LEU A  37       1.548   6.923  -0.216  1.00 89.90           C  
ATOM    593  HA  LEU A  37       1.529   7.556  -1.103  1.00 89.90           H  
ATOM    594  C   LEU A  37       2.158   7.722   0.945  1.00 89.90           C  
ATOM    595  CB  LEU A  37       0.125   6.423   0.074  1.00 89.90           C  
ATOM    596  HB2 LEU A  37      -0.177   5.746  -0.725  1.00 89.90           H  
ATOM    597  HB3 LEU A  37       0.142   5.855   1.005  1.00 89.90           H  
ATOM    598  O   LEU A  37       2.290   7.194   2.045  1.00 89.90           O  
ATOM    599  CG  LEU A  37      -0.927   7.534   0.191  1.00 89.90           C  
ATOM    600  HG  LEU A  37      -0.632   8.255   0.953  1.00 89.90           H  
ATOM    601  CD1 LEU A  37      -1.157   8.265  -1.132  1.00 89.90           C  
ATOM    602 HD11 LEU A  37      -0.256   8.803  -1.427  1.00 89.90           H  
ATOM    603 HD12 LEU A  37      -1.956   8.996  -1.006  1.00 89.90           H  
ATOM    604 HD13 LEU A  37      -1.431   7.558  -1.915  1.00 89.90           H  
ATOM    605  CD2 LEU A  37      -2.252   6.898   0.602  1.00 89.90           C  
ATOM    606 HD21 LEU A  37      -3.039   7.651   0.566  1.00 89.90           H  
ATOM    607 HD22 LEU A  37      -2.515   6.094  -0.086  1.00 89.90           H  
ATOM    608 HD23 LEU A  37      -2.174   6.501   1.614  1.00 89.90           H  
ATOM    609  N   VAL A  38       2.526   8.983   0.704  1.00 85.87           N  
ATOM    610  H   VAL A  38       2.358   9.364  -0.217  1.00 85.87           H  
ATOM    611  CA  VAL A  38       3.167   9.852   1.714  1.00 85.87           C  
ATOM    612  HA  VAL A  38       3.726   9.241   2.423  1.00 85.87           H  
ATOM    613  C   VAL A  38       2.138  10.640   2.495  1.00 85.87           C  
ATOM    614  CB  VAL A  38       4.121  10.866   1.066  1.00 85.87           C  
ATOM    615  HB  VAL A  38       3.562  11.539   0.416  1.00 85.87           H  
ATOM    616  O   VAL A  38       2.193  10.705   3.715  1.00 85.87           O  
ATOM    617  CG1 VAL A  38       4.890  11.711   2.093  1.00 85.87           C  
ATOM    618 HG11 VAL A  38       4.195  12.318   2.672  1.00 85.87           H  
ATOM    619 HG12 VAL A  38       5.580  12.388   1.589  1.00 85.87           H  
ATOM    620 HG13 VAL A  38       5.440  11.063   2.775  1.00 85.87           H  
ATOM    621  CG2 VAL A  38       5.143  10.146   0.213  1.00 85.87           C  
ATOM    622 HG21 VAL A  38       5.828  10.914  -0.146  1.00 85.87           H  
ATOM    623 HG22 VAL A  38       5.647   9.389   0.813  1.00 85.87           H  
ATOM    624 HG23 VAL A  38       4.659   9.671  -0.640  1.00 85.87           H  
ATOM    625  N   GLU A  39       1.226  11.256   1.755  1.00 72.89           N  
ATOM    626  H   GLU A  39       1.256  11.126   0.754  1.00 72.89           H  
ATOM    627  CA  GLU A  39       0.254  12.203   2.265  1.00 72.89           C  
ATOM    628  HA  GLU A  39      -0.030  11.941   3.284  1.00 72.89           H  
ATOM    629  C   GLU A  39      -0.959  12.103   1.354  1.00 72.89           C  
ATOM    630  CB  GLU A  39       0.885  13.601   2.320  1.00 72.89           C  
ATOM    631  HB2 GLU A  39       1.491  13.752   1.427  1.00 72.89           H  
ATOM    632  HB3 GLU A  39       1.571  13.612   3.167  1.00 72.89           H  
ATOM    633  O   GLU A  39      -0.902  12.288   0.132  1.00 72.89           O  
ATOM    634  CG  GLU A  39      -0.095  14.782   2.441  1.00 72.89           C  
ATOM    635  HG2 GLU A  39      -0.950  14.537   3.070  1.00 72.89           H  
ATOM    636  HG3 GLU A  39      -0.505  14.968   1.449  1.00 72.89           H  
ATOM    637  CD  GLU A  39       0.622  16.060   2.919  1.00 72.89           C  
ATOM    638  OE1 GLU A  39      -0.064  17.025   3.312  1.00 72.89           O  
ATOM    639  OE2 GLU A  39       1.840  16.186   2.625  1.00 72.89           O  
ATOM    640  N   THR A  40      -2.080  11.746   1.962  1.00 66.94           N  
ATOM    641  H   THR A  40      -2.051  11.731   2.971  1.00 66.94           H  
ATOM    642  CA  THR A  40      -3.367  11.986   1.326  1.00 66.94           C  
ATOM    643  HA  THR A  40      -3.294  11.888   0.243  1.00 66.94           H  
ATOM    644  C   THR A  40      -3.707  13.417   1.698  1.00 66.94           C  
ATOM    645  CB  THR A  40      -4.418  11.006   1.860  1.00 66.94           C  
ATOM    646  HB  THR A  40      -4.633  11.234   2.904  1.00 66.94           H  
ATOM    647  O   THR A  40      -3.660  13.716   2.883  1.00 66.94           O  
ATOM    648  CG2 THR A  40      -5.709  11.090   1.048  1.00 66.94           C  
ATOM    649 HG21 THR A  40      -6.153  12.078   1.166  1.00 66.94           H  
ATOM    650 HG22 THR A  40      -5.501  10.935  -0.010  1.00 66.94           H  
ATOM    651 HG23 THR A  40      -6.415  10.340   1.406  1.00 66.94           H  
ATOM    652  OG1 THR A  40      -3.925   9.687   1.787  1.00 66.94           O  
ATOM    653  HG1 THR A  40      -3.006   9.737   2.059  1.00 66.94           H  
ATOM    654  N   GLY A  41      -4.118  14.291   0.777  1.00 63.17           N  
ATOM    655  H   GLY A  41      -4.085  14.029  -0.198  1.00 63.17           H  
ATOM    656  CA  GLY A  41      -4.595  15.653   1.109  1.00 63.17           C  
ATOM    657  HA2 GLY A  41      -3.806  16.172   1.653  1.00 63.17           H  
ATOM    658  HA3 GLY A  41      -4.791  16.203   0.189  1.00 63.17           H  
ATOM    659  C   GLY A  41      -5.870  15.697   1.983  1.00 63.17           C  
ATOM    660  O   GLY A  41      -6.665  16.625   1.897  1.00 63.17           O  
ATOM    661  N   ARG A  42      -6.116  14.639   2.761  1.00 62.57           N  
ATOM    662  H   ARG A  42      -5.342  13.992   2.815  1.00 62.57           H  
ATOM    663  CA  ARG A  42      -7.197  14.369   3.702  1.00 62.57           C  
ATOM    664  HA  ARG A  42      -7.721  15.303   3.906  1.00 62.57           H  
ATOM    665  C   ARG A  42      -6.650  13.870   5.051  1.00 62.57           C  
ATOM    666  CB  ARG A  42      -8.172  13.339   3.096  1.00 62.57           C  
ATOM    667  HB2 ARG A  42      -8.982  13.177   3.808  1.00 62.57           H  
ATOM    668  HB3 ARG A  42      -7.654  12.390   2.957  1.00 62.57           H  
ATOM    669  O   ARG A  42      -7.381  13.181   5.759  1.00 62.57           O  
ATOM    670  CG  ARG A  42      -8.801  13.778   1.769  1.00 62.57           C  
ATOM    671  HG2 ARG A  42      -9.273  14.749   1.911  1.00 62.57           H  
ATOM    672  HG3 ARG A  42      -8.034  13.868   0.999  1.00 62.57           H  
ATOM    673  CD  ARG A  42      -9.856  12.759   1.312  1.00 62.57           C  
ATOM    674  HD2 ARG A  42      -9.350  11.831   1.044  1.00 62.57           H  
ATOM    675  HD3 ARG A  42     -10.546  12.561   2.132  1.00 62.57           H  
ATOM    676  NE  ARG A  42     -10.615  13.278   0.159  1.00 62.57           N  
ATOM    677  HE  ARG A  42     -10.549  14.273  -0.003  1.00 62.57           H  
ATOM    678  NH1 ARG A  42     -11.269  11.287  -0.833  1.00 62.57           N  
ATOM    679 HH11 ARG A  42     -11.275  10.880  -1.758  1.00 62.57           H  
ATOM    680 HH12 ARG A  42     -10.899  10.689  -0.108  1.00 62.57           H  
ATOM    681  NH2 ARG A  42     -11.547  13.183  -1.910  1.00 62.57           N  
ATOM    682 HH21 ARG A  42     -11.554  12.643  -2.764  1.00 62.57           H  
ATOM    683 HH22 ARG A  42     -11.378  14.168  -2.055  1.00 62.57           H  
ATOM    684  CZ  ARG A  42     -11.145  12.579  -0.831  1.00 62.57           C  
ATOM    685  N   GLU A  43      -5.392  14.161   5.394  1.00 58.25           N  
ATOM    686  H   GLU A  43      -4.826  14.694   4.750  1.00 58.25           H  
ATOM    687  CA  GLU A  43      -4.735  13.759   6.656  1.00 58.25           C  
ATOM    688  HA  GLU A  43      -4.585  12.679   6.661  1.00 58.25           H  
ATOM    689  C   GLU A  43      -5.553  14.086   7.913  1.00 58.25           C  
ATOM    690  CB  GLU A  43      -3.366  14.443   6.736  1.00 58.25           C  
ATOM    691  HB2 GLU A  43      -3.052  14.529   7.776  1.00 58.25           H  
ATOM    692  HB3 GLU A  43      -3.451  15.443   6.311  1.00 58.25           H  
ATOM    693  O   GLU A  43      -5.521  13.330   8.886  1.00 58.25           O  
ATOM    694  CG  GLU A  43      -2.323  13.609   5.985  1.00 58.25           C  
ATOM    695  HG2 GLU A  43      -2.744  13.235   5.052  1.00 58.25           H  
ATOM    696  HG3 GLU A  43      -2.093  12.734   6.593  1.00 58.25           H  
ATOM    697  CD  GLU A  43      -1.034  14.371   5.686  1.00 58.25           C  
ATOM    698  OE1 GLU A  43      -0.121  13.686   5.177  1.00 58.25           O  
ATOM    699  OE2 GLU A  43      -0.956  15.571   6.022  1.00 58.25           O  
ATOM    700  N   ASP A  44      -6.401  15.114   7.855  1.00 56.55           N  
ATOM    701  H   ASP A  44      -6.290  15.779   7.103  1.00 56.55           H  
ATOM    702  CA  ASP A  44      -7.344  15.449   8.925  1.00 56.55           C  
ATOM    703  HA  ASP A  44      -6.779  15.703   9.822  1.00 56.55           H  
ATOM    704  C   ASP A  44      -8.290  14.288   9.281  1.00 56.55           C  
ATOM    705  CB  ASP A  44      -8.157  16.680   8.504  1.00 56.55           C  
ATOM    706  HB2 ASP A  44      -8.701  16.451   7.587  1.00 56.55           H  
ATOM    707  HB3 ASP A  44      -8.887  16.904   9.282  1.00 56.55           H  
ATOM    708  O   ASP A  44      -8.658  14.115  10.444  1.00 56.55           O  
ATOM    709  CG  ASP A  44      -7.281  17.917   8.292  1.00 56.55           C  
ATOM    710  OD1 ASP A  44      -6.329  18.098   9.082  1.00 56.55           O  
ATOM    711  OD2 ASP A  44      -7.584  18.656   7.331  1.00 56.55           O  
ATOM    712  N   ARG A  45      -8.638  13.424   8.316  1.00 58.01           N  
ATOM    713  H   ARG A  45      -8.202  13.548   7.413  1.00 58.01           H  
ATOM    714  CA  ARG A  45      -9.553  12.286   8.524  1.00 58.01           C  
ATOM    715  HA  ARG A  45     -10.376  12.622   9.155  1.00 58.01           H  
ATOM    716  C   ARG A  45      -8.924  11.121   9.288  1.00 58.01           C  
ATOM    717  CB  ARG A  45     -10.123  11.795   7.185  1.00 58.01           C  
ATOM    718  HB2 ARG A  45     -10.769  10.939   7.384  1.00 58.01           H  
ATOM    719  HB3 ARG A  45      -9.310  11.463   6.539  1.00 58.01           H  
ATOM    720  O   ARG A  45      -9.656  10.285   9.806  1.00 58.01           O  
ATOM    721  CG  ARG A  45     -10.946  12.873   6.468  1.00 58.01           C  
ATOM    722  HG2 ARG A  45     -11.671  13.294   7.164  1.00 58.01           H  
ATOM    723  HG3 ARG A  45     -10.286  13.665   6.117  1.00 58.01           H  
ATOM    724  CD  ARG A  45     -11.693  12.261   5.279  1.00 58.01           C  
ATOM    725  HD2 ARG A  45     -10.964  11.823   4.597  1.00 58.01           H  
ATOM    726  HD3 ARG A  45     -12.347  11.473   5.651  1.00 58.01           H  
ATOM    727  NE  ARG A  45     -12.493  13.276   4.568  1.00 58.01           N  
ATOM    728  HE  ARG A  45     -12.392  14.228   4.890  1.00 58.01           H  
ATOM    729  NH1 ARG A  45     -13.546  11.860   3.099  1.00 58.01           N  
ATOM    730 HH11 ARG A  45     -14.207  11.709   2.350  1.00 58.01           H  
ATOM    731 HH12 ARG A  45     -13.100  11.078   3.556  1.00 58.01           H  
ATOM    732  NH2 ARG A  45     -13.976  14.051   3.023  1.00 58.01           N  
ATOM    733 HH21 ARG A  45     -13.846  14.989   3.372  1.00 58.01           H  
ATOM    734 HH22 ARG A  45     -14.634  13.886   2.275  1.00 58.01           H  
ATOM    735  CZ  ARG A  45     -13.333  13.058   3.571  1.00 58.01           C  
ATOM    736  N   MET A  46      -7.594  11.050   9.364  1.00 57.36           N  
ATOM    737  H   MET A  46      -7.054  11.802   8.961  1.00 57.36           H  
ATOM    738  CA  MET A  46      -6.876   9.969  10.055  1.00 57.36           C  
ATOM    739  HA  MET A  46      -7.465   9.054  10.003  1.00 57.36           H  
ATOM    740  C   MET A  46      -6.667  10.252  11.547  1.00 57.36           C  
ATOM    741  CB  MET A  46      -5.540   9.713   9.343  1.00 57.36           C  
ATOM    742  HB2 MET A  46      -5.034  10.661   9.161  1.00 57.36           H  
ATOM    743  HB3 MET A  46      -4.901   9.097   9.977  1.00 57.36           H  
ATOM    744  O   MET A  46      -6.376   9.333  12.307  1.00 57.36           O  
ATOM    745  CG  MET A  46      -5.759   8.976   8.016  1.00 57.36           C  
ATOM    746  HG2 MET A  46      -6.605   9.428   7.498  1.00 57.36           H  
ATOM    747  HG3 MET A  46      -6.017   7.939   8.232  1.00 57.36           H  
ATOM    748  SD  MET A  46      -4.360   9.004   6.861  1.00 57.36           S  
ATOM    749  CE  MET A  46      -3.022   8.334   7.888  1.00 57.36           C  
ATOM    750  HE1 MET A  46      -2.803   9.024   8.702  1.00 57.36           H  
ATOM    751  HE2 MET A  46      -3.316   7.366   8.294  1.00 57.36           H  
ATOM    752  HE3 MET A  46      -2.127   8.215   7.278  1.00 57.36           H  
ATOM    753  N   SER A  47      -6.855  11.501  11.981  1.00 55.22           N  
ATOM    754  H   SER A  47      -7.106  12.210  11.307  1.00 55.22           H  
ATOM    755  CA  SER A  47      -6.594  11.928  13.360  1.00 55.22           C  
ATOM    756  HA  SER A  47      -5.642  11.497  13.669  1.00 55.22           H  
ATOM    757  C   SER A  47      -7.627  11.451  14.391  1.00 55.22           C  
ATOM    758  CB  SER A  47      -6.432  13.452  13.403  1.00 55.22           C  
ATOM    759  HB2 SER A  47      -5.662  13.759  12.696  1.00 55.22           H  
ATOM    760  HB3 SER A  47      -6.116  13.742  14.405  1.00 55.22           H  
ATOM    761  O   SER A  47      -7.400  11.618  15.584  1.00 55.22           O  
ATOM    762  OG  SER A  47      -7.644  14.119  13.100  1.00 55.22           O  
ATOM    763  HG  SER A  47      -7.816  14.143  12.155  1.00 55.22           H  
ATOM    764  N   HIS A  48      -8.731  10.830  13.956  1.00 54.92           N  
ATOM    765  H   HIS A  48      -8.850  10.723  12.959  1.00 54.92           H  
ATOM    766  CA  HIS A  48      -9.854  10.477  14.831  1.00 54.92           C  
ATOM    767  HA  HIS A  48      -9.583  10.778  15.844  1.00 54.92           H  
ATOM    768  C   HIS A  48     -10.138   8.971  14.955  1.00 54.92           C  
ATOM    769  CB  HIS A  48     -11.090  11.308  14.446  1.00 54.92           C  
ATOM    770  HB2 HIS A  48     -11.823  10.682  13.938  1.00 54.92           H  
ATOM    771  HB3 HIS A  48     -10.801  12.101  13.756  1.00 54.92           H  
ATOM    772  O   HIS A  48     -11.196   8.595  15.458  1.00 54.92           O  
ATOM    773  CG  HIS A  48     -11.729  11.958  15.646  1.00 54.92           C  
ATOM    774  CD2 HIS A  48     -11.885  13.301  15.857  1.00 54.92           C  
ATOM    775  HD2 HIS A  48     -11.595  14.087  15.175  1.00 54.92           H  
ATOM    776  ND1 HIS A  48     -12.173  11.314  16.777  1.00 54.92           N  
ATOM    777  HD1 HIS A  48     -12.143  10.317  16.933  1.00 54.92           H  
ATOM    778  CE1 HIS A  48     -12.589  12.249  17.648  1.00 54.92           C  
ATOM    779  HE1 HIS A  48     -12.973  12.044  18.637  1.00 54.92           H  
ATOM    780  NE2 HIS A  48     -12.447  13.478  17.126  1.00 54.92           N  
ATOM    781  N   HIS A  49      -9.202   8.100  14.552  1.00 59.32           N  
ATOM    782  H   HIS A  49      -8.336   8.469  14.184  1.00 59.32           H  
ATOM    783  CA  HIS A  49      -9.241   6.674  14.912  1.00 59.32           C  
ATOM    784  HA  HIS A  49     -10.284   6.358  14.938  1.00 59.32           H  
ATOM    785  C   HIS A  49      -8.704   6.483  16.346  1.00 59.32           C  
ATOM    786  CB  HIS A  49      -8.552   5.816  13.834  1.00 59.32           C  
ATOM    787  HB2 HIS A  49      -8.935   6.111  12.857  1.00 59.32           H  
ATOM    788  HB3 HIS A  49      -7.481   6.015  13.848  1.00 59.32           H  
ATOM    789  O   HIS A  49      -7.738   5.763  16.591  1.00 59.32           O  
ATOM    790  CG  HIS A  49      -8.779   4.326  14.002  1.00 59.32           C  
ATOM    791  CD2 HIS A  49      -9.549   3.501  13.225  1.00 59.32           C  
ATOM    792  HD2 HIS A  49     -10.119   3.799  12.357  1.00 59.32           H  
ATOM    793  ND1 HIS A  49      -8.257   3.548  15.006  1.00 59.32           N  
ATOM    794  HD1 HIS A  49      -7.768   3.920  15.807  1.00 59.32           H  
ATOM    795  CE1 HIS A  49      -8.699   2.292  14.848  1.00 59.32           C  
ATOM    796  HE1 HIS A  49      -8.495   1.478  15.527  1.00 59.32           H  
ATOM    797  NE2 HIS A  49      -9.477   2.205  13.758  1.00 59.32           N  
ATOM    798  N   GLU A  50      -9.325   7.180  17.295  1.00 60.27           N  
ATOM    799  H   GLU A  50     -10.121   7.732  17.011  1.00 60.27           H  
ATOM    800  CA  GLU A  50      -9.291   6.789  18.700  1.00 60.27           C  
ATOM    801  HA  GLU A  50      -8.270   6.569  19.011  1.00 60.27           H  
ATOM    802  C   GLU A  50     -10.145   5.518  18.792  1.00 60.27           C  
ATOM    803  CB  GLU A  50      -9.847   7.917  19.586  1.00 60.27           C  
ATOM    804  HB2 GLU A  50     -10.838   8.180  19.215  1.00 60.27           H  
ATOM    805  HB3 GLU A  50      -9.965   7.550  20.605  1.00 60.27           H  
ATOM    806  O   GLU A  50     -11.280   5.500  18.315  1.00 60.27           O  
ATOM    807  CG  GLU A  50      -8.990   9.199  19.599  1.00 60.27           C  
ATOM    808  HG2 GLU A  50      -8.602   9.399  18.600  1.00 60.27           H  
ATOM    809  HG3 GLU A  50      -9.649  10.032  19.847  1.00 60.27           H  
ATOM    810  CD  GLU A  50      -7.848   9.177  20.631  1.00 60.27           C  
ATOM    811  OE1 GLU A  50      -6.667   9.231  20.214  1.00 60.27           O  
ATOM    812  OE2 GLU A  50      -8.164   9.188  21.843  1.00 60.27           O  
ATOM    813  N   ASP A  51      -9.535   4.448  19.297  1.00 59.24           N  
ATOM    814  H   ASP A  51      -8.591   4.602  19.621  1.00 59.24           H  
ATOM    815  CA  ASP A  51     -10.133   3.195  19.761  1.00 59.24           C  
ATOM    816  HA  ASP A  51      -9.693   2.364  19.211  1.00 59.24           H  
ATOM    817  C   ASP A  51     -11.660   3.122  19.633  1.00 59.24           C  
ATOM    818  CB  ASP A  51      -9.745   3.060  21.242  1.00 59.24           C  
ATOM    819  HB2 ASP A  51     -10.167   2.138  21.639  1.00 59.24           H  
ATOM    820  HB3 ASP A  51     -10.150   3.895  21.813  1.00 59.24           H  
ATOM    821  O   ASP A  51     -12.368   3.693  20.456  1.00 59.24           O  
ATOM    822  CG  ASP A  51      -8.231   3.024  21.408  1.00 59.24           C  
ATOM    823  OD1 ASP A  51      -7.654   1.997  20.983  1.00 59.24           O  
ATOM    824  OD2 ASP A  51      -7.667   4.009  21.927  1.00 59.24           O  
ATOM    825  N   ILE A  52     -12.201   2.391  18.650  1.00 60.89           N  
ATOM    826  H   ILE A  52     -11.593   1.955  17.972  1.00 60.89           H  
ATOM    827  CA  ILE A  52     -13.617   2.009  18.719  1.00 60.89           C  
ATOM    828  HA  ILE A  52     -14.196   2.899  18.968  1.00 60.89           H  
ATOM    829  C   ILE A  52     -13.711   0.986  19.858  1.00 60.89           C  
ATOM    830  CB  ILE A  52     -14.164   1.459  17.382  1.00 60.89           C  
ATOM    831  HB  ILE A  52     -13.595   0.572  17.103  1.00 60.89           H  
ATOM    832  O   ILE A  52     -13.261  -0.153  19.667  1.00 60.89           O  
ATOM    833  CG1 ILE A  52     -14.006   2.517  16.267  1.00 60.89           C  
ATOM    834 HG12 ILE A  52     -14.634   3.379  16.496  1.00 60.89           H  
ATOM    835 HG13 ILE A  52     -12.973   2.864  16.241  1.00 60.89           H  
ATOM    836  CG2 ILE A  52     -15.651   1.080  17.568  1.00 60.89           C  
ATOM    837 HG21 ILE A  52     -15.760   0.308  18.329  1.00 60.89           H  
ATOM    838 HG22 ILE A  52     -16.073   0.703  16.637  1.00 60.89           H  
ATOM    839 HG23 ILE A  52     -16.217   1.958  17.879  1.00 60.89           H  
ATOM    840  CD1 ILE A  52     -14.334   2.025  14.855  1.00 60.89           C  
ATOM    841 HD11 ILE A  52     -13.719   1.158  14.617  1.00 60.89           H  
ATOM    842 HD12 ILE A  52     -14.100   2.817  14.143  1.00 60.89           H  
ATOM    843 HD13 ILE A  52     -15.395   1.793  14.768  1.00 60.89           H  
ATOM    844  N   PRO A  53     -14.262   1.339  21.038  1.00 56.94           N  
ATOM    845  CA  PRO A  53     -14.354   0.387  22.129  1.00 56.94           C  
ATOM    846  HA  PRO A  53     -13.368  -0.015  22.362  1.00 56.94           H  
ATOM    847  C   PRO A  53     -15.285  -0.746  21.680  1.00 56.94           C  
ATOM    848  CB  PRO A  53     -14.874   1.190  23.327  1.00 56.94           C  
ATOM    849  HB2 PRO A  53     -15.470   0.578  24.003  1.00 56.94           H  
ATOM    850  HB3 PRO A  53     -14.030   1.631  23.857  1.00 56.94           H  
ATOM    851  O   PRO A  53     -16.456  -0.517  21.390  1.00 56.94           O  
ATOM    852  CG  PRO A  53     -15.703   2.303  22.688  1.00 56.94           C  
ATOM    853  HG2 PRO A  53     -16.713   1.944  22.490  1.00 56.94           H  
ATOM    854  HG3 PRO A  53     -15.733   3.195  23.314  1.00 56.94           H  
ATOM    855  CD  PRO A  53     -14.987   2.566  21.369  1.00 56.94           C  
ATOM    856  HD2 PRO A  53     -15.712   2.820  20.596  1.00 56.94           H  
ATOM    857  HD3 PRO A  53     -14.310   3.404  21.537  1.00 56.94           H  
ATOM    858  N   GLY A  54     -14.747  -1.964  21.562  1.00 60.24           N  
ATOM    859  H   GLY A  54     -13.758  -2.058  21.741  1.00 60.24           H  
ATOM    860  CA  GLY A  54     -15.528  -3.174  21.272  1.00 60.24           C  
ATOM    861  HA2 GLY A  54     -15.311  -3.902  22.053  1.00 60.24           H  
ATOM    862  HA3 GLY A  54     -16.594  -2.952  21.333  1.00 60.24           H  
ATOM    863  C   GLY A  54     -15.285  -3.866  19.923  1.00 60.24           C  
ATOM    864  O   GLY A  54     -15.816  -4.952  19.720  1.00 60.24           O  
ATOM    865  N   GLN A  55     -14.458  -3.339  19.007  1.00 57.65           N  
ATOM    866  H   GLN A  55     -14.048  -2.430  19.169  1.00 57.65           H  
ATOM    867  CA  GLN A  55     -14.143  -4.089  17.764  1.00 57.65           C  
ATOM    868  HA  GLN A  55     -15.061  -4.557  17.407  1.00 57.65           H  
ATOM    869  C   GLN A  55     -13.161  -5.250  17.968  1.00 57.65           C  
ATOM    870  CB  GLN A  55     -13.646  -3.163  16.654  1.00 57.65           C  
ATOM    871  HB2 GLN A  55     -13.326  -3.786  15.820  1.00 57.65           H  
ATOM    872  HB3 GLN A  55     -12.798  -2.570  16.997  1.00 57.65           H  
ATOM    873  O   GLN A  55     -13.085  -6.173  17.159  1.00 57.65           O  
ATOM    874  CG  GLN A  55     -14.781  -2.246  16.189  1.00 57.65           C  
ATOM    875  HG2 GLN A  55     -15.719  -2.801  16.175  1.00 57.65           H  
ATOM    876  HG3 GLN A  55     -14.886  -1.428  16.902  1.00 57.65           H  
ATOM    877  CD  GLN A  55     -14.575  -1.684  14.788  1.00 57.65           C  
ATOM    878  NE2 GLN A  55     -15.466  -0.836  14.334  1.00 57.65           N  
ATOM    879 HE21 GLN A  55     -15.266  -0.437  13.428  1.00 57.65           H  
ATOM    880 HE22 GLN A  55     -16.216  -0.511  14.927  1.00 57.65           H  
ATOM    881  OE1 GLN A  55     -13.665  -2.025  14.050  1.00 57.65           O  
ATOM    882  N   TYR A  56     -12.446  -5.216  19.083  1.00 58.90           N  
ATOM    883  H   TYR A  56     -12.514  -4.379  19.645  1.00 58.90           H  
ATOM    884  CA  TYR A  56     -11.664  -6.308  19.643  1.00 58.90           C  
ATOM    885  HA  TYR A  56     -11.791  -7.202  19.032  1.00 58.90           H  
ATOM    886  C   TYR A  56     -12.242  -6.645  21.011  1.00 58.90           C  
ATOM    887  CB  TYR A  56     -10.166  -5.954  19.658  1.00 58.90           C  
ATOM    888  HB2 TYR A  56      -9.741  -6.299  18.715  1.00 58.90           H  
ATOM    889  HB3 TYR A  56      -9.638  -6.497  20.442  1.00 58.90           H  
ATOM    890  O   TYR A  56     -11.524  -6.673  22.006  1.00 58.90           O  
ATOM    891  CG  TYR A  56      -9.884  -4.469  19.779  1.00 58.90           C  
ATOM    892  CD1 TYR A  56      -9.708  -3.731  18.595  1.00 58.90           C  
ATOM    893  HD1 TYR A  56      -9.744  -4.227  17.636  1.00 58.90           H  
ATOM    894  CD2 TYR A  56      -9.877  -3.813  21.028  1.00 58.90           C  
ATOM    895  HD2 TYR A  56     -10.024  -4.380  21.935  1.00 58.90           H  
ATOM    896  CE1 TYR A  56      -9.515  -2.343  18.653  1.00 58.90           C  
ATOM    897  HE1 TYR A  56      -9.383  -1.763  17.751  1.00 58.90           H  
ATOM    898  CE2 TYR A  56      -9.657  -2.417  21.088  1.00 58.90           C  
ATOM    899  HE2 TYR A  56      -9.625  -1.906  22.039  1.00 58.90           H  
ATOM    900  OH  TYR A  56      -9.241  -0.340  19.881  1.00 58.90           O  
ATOM    901  HH  TYR A  56      -8.938   0.058  20.700  1.00 58.90           H  
ATOM    902  CZ  TYR A  56      -9.472  -1.680  19.894  1.00 58.90           C  
ATOM    903  N   GLU A  57     -13.556  -6.895  21.075  1.00 58.32           N  
ATOM    904  H   GLU A  57     -14.134  -6.764  20.257  1.00 58.32           H  
ATOM    905  CA  GLU A  57     -14.074  -7.751  22.136  1.00 58.32           C  
ATOM    906  HA  GLU A  57     -13.910  -7.277  23.103  1.00 58.32           H  
ATOM    907  C   GLU A  57     -13.253  -9.038  22.094  1.00 58.32           C  
ATOM    908  CB  GLU A  57     -15.578  -8.028  21.976  1.00 58.32           C  
ATOM    909  HB2 GLU A  57     -15.822  -8.968  22.469  1.00 58.32           H  
ATOM    910  HB3 GLU A  57     -15.823  -8.111  20.917  1.00 58.32           H  
ATOM    911  O   GLU A  57     -13.435  -9.904  21.232  1.00 58.32           O  
ATOM    912  CG  GLU A  57     -16.406  -6.916  22.637  1.00 58.32           C  
ATOM    913  HG2 GLU A  57     -16.174  -6.905  23.702  1.00 58.32           H  
ATOM    914  HG3 GLU A  57     -16.099  -5.956  22.222  1.00 58.32           H  
ATOM    915  CD  GLU A  57     -17.923  -7.076  22.455  1.00 58.32           C  
ATOM    916  OE1 GLU A  57     -18.649  -6.297  23.112  1.00 58.32           O  
ATOM    917  OE2 GLU A  57     -18.354  -7.989  21.713  1.00 58.32           O  
ATOM    918  N   GLU A  58     -12.269  -9.096  22.994  1.00 61.20           N  
ATOM    919  H   GLU A  58     -12.039  -8.244  23.485  1.00 61.20           H  
ATOM    920  CA  GLU A  58     -11.580 -10.301  23.397  1.00 61.20           C  
ATOM    921  HA  GLU A  58     -10.794 -10.553  22.685  1.00 61.20           H  
ATOM    922  C   GLU A  58     -12.650 -11.373  23.429  1.00 61.20           C  
ATOM    923  CB  GLU A  58     -10.990 -10.125  24.803  1.00 61.20           C  
ATOM    924  HB2 GLU A  58     -10.672 -11.100  25.170  1.00 61.20           H  
ATOM    925  HB3 GLU A  58     -11.774  -9.749  25.461  1.00 61.20           H  
ATOM    926  O   GLU A  58     -13.630 -11.249  24.171  1.00 61.20           O  
ATOM    927  CG  GLU A  58      -9.784  -9.178  24.839  1.00 61.20           C  
ATOM    928  HG2 GLU A  58      -8.993  -9.604  24.222  1.00 61.20           H  
ATOM    929  HG3 GLU A  58     -10.071  -8.219  24.408  1.00 61.20           H  
ATOM    930  CD  GLU A  58      -9.270  -8.943  26.269  1.00 61.20           C  
ATOM    931  OE1 GLU A  58      -8.066  -8.632  26.398  1.00 61.20           O  
ATOM    932  OE2 GLU A  58     -10.078  -9.079  27.220  1.00 61.20           O  
ATOM    933  N   ARG A  59     -12.521 -12.377  22.556  1.00 60.38           N  
ATOM    934  H   ARG A  59     -11.749 -12.340  21.905  1.00 60.38           H  
ATOM    935  CA  ARG A  59     -13.386 -13.547  22.593  1.00 60.38           C  
ATOM    936  HA  ARG A  59     -14.426 -13.239  22.488  1.00 60.38           H  
ATOM    937  C   ARG A  59     -13.192 -14.148  23.975  1.00 60.38           C  
ATOM    938  CB  ARG A  59     -13.010 -14.552  21.493  1.00 60.38           C  
ATOM    939  HB2 ARG A  59     -13.532 -15.486  21.697  1.00 60.38           H  
ATOM    940  HB3 ARG A  59     -11.939 -14.747  21.537  1.00 60.38           H  
ATOM    941  O   ARG A  59     -12.298 -14.968  24.163  1.00 60.38           O  
ATOM    942  CG  ARG A  59     -13.381 -14.095  20.078  1.00 60.38           C  
ATOM    943  HG2 ARG A  59     -14.457 -13.931  20.019  1.00 60.38           H  
ATOM    944  HG3 ARG A  59     -12.860 -13.169  19.836  1.00 60.38           H  
ATOM    945  CD  ARG A  59     -12.965 -15.198  19.096  1.00 60.38           C  
ATOM    946  HD2 ARG A  59     -13.443 -16.130  19.399  1.00 60.38           H  
ATOM    947  HD3 ARG A  59     -11.884 -15.324  19.151  1.00 60.38           H  
ATOM    948  NE  ARG A  59     -13.353 -14.881  17.712  1.00 60.38           N  
ATOM    949  HE  ARG A  59     -13.734 -13.960  17.553  1.00 60.38           H  
ATOM    950  NH1 ARG A  59     -12.752 -16.896  16.782  1.00 60.38           N  
ATOM    951 HH11 ARG A  59     -12.656 -17.494  15.974  1.00 60.38           H  
ATOM    952 HH12 ARG A  59     -12.406 -17.194  17.682  1.00 60.38           H  
ATOM    953  NH2 ARG A  59     -13.632 -15.301  15.492  1.00 60.38           N  
ATOM    954 HH21 ARG A  59     -13.545 -15.918  14.697  1.00 60.38           H  
ATOM    955 HH22 ARG A  59     -13.997 -14.368  15.370  1.00 60.38           H  
ATOM    956  CZ  ARG A  59     -13.245 -15.692  16.673  1.00 60.38           C  
ATOM    957  N   LYS A  60     -13.999 -13.715  24.948  1.00 61.70           N  
ATOM    958  H   LYS A  60     -14.521 -12.872  24.758  1.00 61.70           H  
ATOM    959  CA  LYS A  60     -14.097 -14.354  26.250  1.00 61.70           C  
ATOM    960  HA  LYS A  60     -13.148 -14.230  26.771  1.00 61.70           H  
ATOM    961  C   LYS A  60     -14.338 -15.817  25.902  1.00 61.70           C  
ATOM    962  CB  LYS A  60     -15.239 -13.749  27.084  1.00 61.70           C  
ATOM    963  HB2 LYS A  60     -15.404 -14.381  27.957  1.00 61.70           H  
ATOM    964  HB3 LYS A  60     -16.154 -13.730  26.493  1.00 61.70           H  
ATOM    965  O   LYS A  60     -15.294 -16.084  25.161  1.00 61.70           O  
ATOM    966  CG  LYS A  60     -14.897 -12.328  27.558  1.00 61.70           C  
ATOM    967  HG2 LYS A  60     -14.734 -11.686  26.692  1.00 61.70           H  
ATOM    968  HG3 LYS A  60     -13.978 -12.361  28.144  1.00 61.70           H  
ATOM    969  CD  LYS A  60     -16.018 -11.727  28.416  1.00 61.70           C  
ATOM    970  HD2 LYS A  60     -16.202 -12.369  29.277  1.00 61.70           H  
ATOM    971  HD3 LYS A  60     -16.924 -11.655  27.814  1.00 61.70           H  
ATOM    972  CE  LYS A  60     -15.591 -10.332  28.885  1.00 61.70           C  
ATOM    973  HE2 LYS A  60     -15.316  -9.746  28.009  1.00 61.70           H  
ATOM    974  HE3 LYS A  60     -14.695 -10.427  29.499  1.00 61.70           H  
ATOM    975  NZ  LYS A  60     -16.666  -9.639  29.638  1.00 61.70           N  
ATOM    976  HZ1 LYS A  60     -17.475  -9.513  29.047  1.00 61.70           H  
ATOM    977  HZ2 LYS A  60     -16.924 -10.161  30.463  1.00 61.70           H  
ATOM    978  HZ3 LYS A  60     -16.345  -8.723  29.916  1.00 61.70           H  
ATOM    979  N   PRO A  61     -13.446 -16.744  26.298  1.00 67.50           N  
ATOM    980  CA  PRO A  61     -13.641 -18.147  25.980  1.00 67.50           C  
ATOM    981  HA  PRO A  61     -13.549 -18.314  24.907  1.00 67.50           H  
ATOM    982  C   PRO A  61     -15.045 -18.485  26.454  1.00 67.50           C  
ATOM    983  CB  PRO A  61     -12.550 -18.909  26.738  1.00 67.50           C  
ATOM    984  HB2 PRO A  61     -11.690 -19.051  26.083  1.00 67.50           H  
ATOM    985  HB3 PRO A  61     -12.901 -19.869  27.115  1.00 67.50           H  
ATOM    986  O   PRO A  61     -15.400 -18.093  27.565  1.00 67.50           O  
ATOM    987  CG  PRO A  61     -12.165 -17.960  27.875  1.00 67.50           C  
ATOM    988  HG2 PRO A  61     -12.853 -18.089  28.711  1.00 67.50           H  
ATOM    989  HG3 PRO A  61     -11.136 -18.112  28.200  1.00 67.50           H  
ATOM    990  CD  PRO A  61     -12.364 -16.579  27.256  1.00 67.50           C  
ATOM    991  HD2 PRO A  61     -12.616 -15.863  28.039  1.00 67.50           H  
ATOM    992  HD3 PRO A  61     -11.460 -16.268  26.732  1.00 67.50           H  
ATOM    993  N   ALA A  62     -15.857 -19.090  25.582  1.00 65.24           N  
ATOM    994  H   ALA A  62     -15.506 -19.301  24.659  1.00 65.24           H  
ATOM    995  CA  ALA A  62     -17.251 -19.382  25.873  1.00 65.24           C  
ATOM    996  HA  ALA A  62     -17.802 -18.444  25.954  1.00 65.24           H  
ATOM    997  C   ALA A  62     -17.310 -20.111  27.215  1.00 65.24           C  
ATOM    998  CB  ALA A  62     -17.847 -20.210  24.726  1.00 65.24           C  
ATOM    999  HB1 ALA A  62     -18.886 -20.447  24.951  1.00 65.24           H  
ATOM   1000  HB2 ALA A  62     -17.808 -19.637  23.799  1.00 65.24           H  
ATOM   1001  HB3 ALA A  62     -17.289 -21.138  24.602  1.00 65.24           H  
ATOM   1002  O   ALA A  62     -17.012 -21.305  27.303  1.00 65.24           O  
ATOM   1003  N   VAL A  63     -17.629 -19.371  28.279  1.00 68.05           N  
ATOM   1004  H   VAL A  63     -17.684 -18.368  28.170  1.00 68.05           H  
ATOM   1005  CA  VAL A  63     -17.864 -19.956  29.584  1.00 68.05           C  
ATOM   1006  HA  VAL A  63     -17.003 -20.560  29.871  1.00 68.05           H  
ATOM   1007  C   VAL A  63     -19.062 -20.840  29.327  1.00 68.05           C  
ATOM   1008  CB  VAL A  63     -18.121 -18.898  30.674  1.00 68.05           C  
ATOM   1009  HB  VAL A  63     -18.998 -18.306  30.412  1.00 68.05           H  
ATOM   1010  O   VAL A  63     -20.126 -20.348  28.952  1.00 68.05           O  
ATOM   1011  CG1 VAL A  63     -18.368 -19.574  32.030  1.00 68.05           C  
ATOM   1012 HG11 VAL A  63     -18.531 -18.814  32.793  1.00 68.05           H  
ATOM   1013 HG12 VAL A  63     -19.256 -20.203  31.982  1.00 68.05           H  
ATOM   1014 HG13 VAL A  63     -17.507 -20.180  32.312  1.00 68.05           H  
ATOM   1015  CG2 VAL A  63     -16.921 -17.954  30.825  1.00 68.05           C  
ATOM   1016 HG21 VAL A  63     -16.758 -17.398  29.902  1.00 68.05           H  
ATOM   1017 HG22 VAL A  63     -17.110 -17.239  31.626  1.00 68.05           H  
ATOM   1018 HG23 VAL A  63     -16.021 -18.522  31.058  1.00 68.05           H  
ATOM   1019  N   LYS A  64     -18.858 -22.156  29.402  1.00 66.59           N  
ATOM   1020  H   LYS A  64     -17.915 -22.472  29.578  1.00 66.59           H  
ATOM   1021  CA  LYS A  64     -19.932 -23.137  29.303  1.00 66.59           C  
ATOM   1022  HA  LYS A  64     -20.472 -23.005  28.365  1.00 66.59           H  
ATOM   1023  C   LYS A  64     -20.886 -22.830  30.452  1.00 66.59           C  
ATOM   1024  CB  LYS A  64     -19.363 -24.567  29.383  1.00 66.59           C  
ATOM   1025  HB2 LYS A  64     -20.189 -25.261  29.533  1.00 66.59           H  
ATOM   1026  HB3 LYS A  64     -18.704 -24.638  30.248  1.00 66.59           H  
ATOM   1027  O   LYS A  64     -20.692 -23.317  31.563  1.00 66.59           O  
ATOM   1028  CG  LYS A  64     -18.598 -24.995  28.120  1.00 66.59           C  
ATOM   1029  HG2 LYS A  64     -19.292 -25.050  27.281  1.00 66.59           H  
ATOM   1030  HG3 LYS A  64     -17.829 -24.257  27.891  1.00 66.59           H  
ATOM   1031  CD  LYS A  64     -17.928 -26.364  28.328  1.00 66.59           C  
ATOM   1032  HD2 LYS A  64     -17.221 -26.279  29.153  1.00 66.59           H  
ATOM   1033  HD3 LYS A  64     -18.686 -27.104  28.585  1.00 66.59           H  
ATOM   1034  CE  LYS A  64     -17.186 -26.804  27.059  1.00 66.59           C  
ATOM   1035  HE2 LYS A  64     -17.918 -27.024  26.282  1.00 66.59           H  
ATOM   1036  HE3 LYS A  64     -16.580 -25.967  26.711  1.00 66.59           H  
ATOM   1037  NZ  LYS A  64     -16.312 -27.983  27.301  1.00 66.59           N  
ATOM   1038  HZ1 LYS A  64     -16.849 -28.776  27.620  1.00 66.59           H  
ATOM   1039  HZ2 LYS A  64     -15.609 -27.770  27.995  1.00 66.59           H  
ATOM   1040  HZ3 LYS A  64     -15.833 -28.249  26.453  1.00 66.59           H  
ATOM   1041  N   VAL A  65     -21.883 -21.982  30.205  1.00 63.86           N  
ATOM   1042  H   VAL A  65     -21.860 -21.464  29.338  1.00 63.86           H  
ATOM   1043  CA  VAL A  65     -22.990 -21.763  31.127  1.00 63.86           C  
ATOM   1044  HA  VAL A  65     -22.593 -21.636  32.134  1.00 63.86           H  
ATOM   1045  C   VAL A  65     -23.792 -23.052  31.075  1.00 63.86           C  
ATOM   1046  CB  VAL A  65     -23.825 -20.510  30.796  1.00 63.86           C  
ATOM   1047  HB  VAL A  65     -24.320 -20.635  29.833  1.00 63.86           H  
ATOM   1048  O   VAL A  65     -24.621 -23.279  30.199  1.00 63.86           O  
ATOM   1049  CG1 VAL A  65     -24.882 -20.290  31.887  1.00 63.86           C  
ATOM   1050 HG11 VAL A  65     -25.567 -21.137  31.924  1.00 63.86           H  
ATOM   1051 HG12 VAL A  65     -24.408 -20.160  32.860  1.00 63.86           H  
ATOM   1052 HG13 VAL A  65     -25.467 -19.400  31.656  1.00 63.86           H  
ATOM   1053  CG2 VAL A  65     -22.950 -19.251  30.735  1.00 63.86           C  
ATOM   1054 HG21 VAL A  65     -23.579 -18.371  30.596  1.00 63.86           H  
ATOM   1055 HG22 VAL A  65     -22.266 -19.307  29.889  1.00 63.86           H  
ATOM   1056 HG23 VAL A  65     -22.379 -19.140  31.657  1.00 63.86           H  
ATOM   1057  N   PHE A  66     -23.425 -23.974  31.956  1.00 59.51           N  
ATOM   1058  H   PHE A  66     -22.629 -23.770  32.543  1.00 59.51           H  
ATOM   1059  CA  PHE A  66     -24.119 -25.228  32.147  1.00 59.51           C  
ATOM   1060  HA  PHE A  66     -24.324 -25.684  31.179  1.00 59.51           H  
ATOM   1061  C   PHE A  66     -25.435 -24.895  32.837  1.00 59.51           C  
ATOM   1062  CB  PHE A  66     -23.209 -26.148  32.954  1.00 59.51           C  
ATOM   1063  HB2 PHE A  66     -22.197 -26.052  32.561  1.00 59.51           H  
ATOM   1064  HB3 PHE A  66     -23.164 -25.809  33.989  1.00 59.51           H  
ATOM   1065  O   PHE A  66     -25.513 -24.796  34.064  1.00 59.51           O  
ATOM   1066  CG  PHE A  66     -23.571 -27.614  32.937  1.00 59.51           C  
ATOM   1067  CD1 PHE A  66     -24.584 -28.110  33.779  1.00 59.51           C  
ATOM   1068  HD1 PHE A  66     -25.219 -27.425  34.321  1.00 59.51           H  
ATOM   1069  CD2 PHE A  66     -22.751 -28.499  32.216  1.00 59.51           C  
ATOM   1070  HD2 PHE A  66     -21.970 -28.116  31.576  1.00 59.51           H  
ATOM   1071  CE1 PHE A  66     -24.687 -29.491  34.004  1.00 59.51           C  
ATOM   1072  HE1 PHE A  66     -25.410 -29.873  34.710  1.00 59.51           H  
ATOM   1073  CE2 PHE A  66     -22.818 -29.873  32.479  1.00 59.51           C  
ATOM   1074  HE2 PHE A  66     -22.087 -30.538  32.044  1.00 59.51           H  
ATOM   1075  CZ  PHE A  66     -23.742 -30.352  33.425  1.00 59.51           C  
ATOM   1076  HZ  PHE A  66     -23.707 -31.385  33.738  1.00 59.51           H  
ATOM   1077  N   ASP A  67     -26.458 -24.644  32.032  1.00 64.63           N  
ATOM   1078  H   ASP A  67     -26.292 -24.558  31.039  1.00 64.63           H  
ATOM   1079  CA  ASP A  67     -27.768 -24.296  32.540  1.00 64.63           C  
ATOM   1080  HA  ASP A  67     -27.634 -23.551  33.324  1.00 64.63           H  
ATOM   1081  C   ASP A  67     -28.409 -25.545  33.160  1.00 64.63           C  
ATOM   1082  CB  ASP A  67     -28.597 -23.637  31.431  1.00 64.63           C  
ATOM   1083  HB2 ASP A  67     -27.947 -22.986  30.847  1.00 64.63           H  
ATOM   1084  HB3 ASP A  67     -29.009 -24.393  30.763  1.00 64.63           H  
ATOM   1085  O   ASP A  67     -28.983 -26.397  32.474  1.00 64.63           O  
ATOM   1086  CG  ASP A  67     -29.717 -22.778  32.013  1.00 64.63           C  
ATOM   1087  OD1 ASP A  67     -30.027 -22.973  33.218  1.00 64.63           O  
ATOM   1088  OD2 ASP A  67     -30.258 -21.961  31.247  1.00 64.63           O  
ATOM   1089  N   ARG A  68     -28.259 -25.690  34.484  1.00 62.85           N  
ATOM   1090  H   ARG A  68     -27.706 -24.982  34.946  1.00 62.85           H  
ATOM   1091  CA  ARG A  68     -28.819 -26.801  35.275  1.00 62.85           C  
ATOM   1092  HA  ARG A  68     -28.472 -27.742  34.847  1.00 62.85           H  
ATOM   1093  C   ARG A  68     -30.348 -26.871  35.185  1.00 62.85           C  
ATOM   1094  CB  ARG A  68     -28.346 -26.706  36.742  1.00 62.85           C  
ATOM   1095  HB2 ARG A  68     -28.971 -27.356  37.353  1.00 62.85           H  
ATOM   1096  HB3 ARG A  68     -28.464 -25.684  37.103  1.00 62.85           H  
ATOM   1097  O   ARG A  68     -30.924 -27.888  35.559  1.00 62.85           O  
ATOM   1098  CG  ARG A  68     -26.886 -27.159  36.912  1.00 62.85           C  
ATOM   1099  HG2 ARG A  68     -26.223 -26.513  36.335  1.00 62.85           H  
ATOM   1100  HG3 ARG A  68     -26.800 -28.171  36.514  1.00 62.85           H  
ATOM   1101  CD  ARG A  68     -26.435 -27.192  38.383  1.00 62.85           C  
ATOM   1102  HD2 ARG A  68     -25.663 -27.956  38.477  1.00 62.85           H  
ATOM   1103  HD3 ARG A  68     -27.276 -27.482  39.013  1.00 62.85           H  
ATOM   1104  NE  ARG A  68     -25.868 -25.906  38.837  1.00 62.85           N  
ATOM   1105  HE  ARG A  68     -25.754 -25.185  38.139  1.00 62.85           H  
ATOM   1106  NH1 ARG A  68     -25.524 -26.481  41.042  1.00 62.85           N  
ATOM   1107 HH11 ARG A  68     -25.165 -26.253  41.958  1.00 62.85           H  
ATOM   1108 HH12 ARG A  68     -25.966 -27.375  40.883  1.00 62.85           H  
ATOM   1109  NH2 ARG A  68     -24.834 -24.496  40.303  1.00 62.85           N  
ATOM   1110 HH21 ARG A  68     -24.725 -23.804  39.576  1.00 62.85           H  
ATOM   1111 HH22 ARG A  68     -24.490 -24.295  41.231  1.00 62.85           H  
ATOM   1112  CZ  ARG A  68     -25.416 -25.635  40.054  1.00 62.85           C  
ATOM   1113  N   THR A  69     -31.002 -25.833  34.664  1.00 61.17           N  
ATOM   1114  H   THR A  69     -30.475 -25.028  34.356  1.00 61.17           H  
ATOM   1115  CA  THR A  69     -32.457 -25.790  34.491  1.00 61.17           C  
ATOM   1116  HA  THR A  69     -32.922 -26.344  35.306  1.00 61.17           H  
ATOM   1117  C   THR A  69     -32.929 -26.457  33.196  1.00 61.17           C  
ATOM   1118  CB  THR A  69     -32.973 -24.351  34.586  1.00 61.17           C  
ATOM   1119  HB  THR A  69     -34.062 -24.392  34.608  1.00 61.17           H  
ATOM   1120  O   THR A  69     -34.032 -26.995  33.164  1.00 61.17           O  
ATOM   1121  CG2 THR A  69     -32.497 -23.642  35.856  1.00 61.17           C  
ATOM   1122 HG21 THR A  69     -33.007 -22.681  35.933  1.00 61.17           H  
ATOM   1123 HG22 THR A  69     -32.739 -24.243  36.733  1.00 61.17           H  
ATOM   1124 HG23 THR A  69     -31.423 -23.459  35.814  1.00 61.17           H  
ATOM   1125  OG1 THR A  69     -32.592 -23.606  33.459  1.00 61.17           O  
ATOM   1126  HG1 THR A  69     -31.694 -23.271  33.516  1.00 61.17           H  
ATOM   1127  N   THR A  70     -32.072 -26.548  32.172  1.00 57.06           N  
ATOM   1128  H   THR A  70     -31.185 -26.073  32.254  1.00 57.06           H  
ATOM   1129  CA  THR A  70     -32.401 -27.213  30.892  1.00 57.06           C  
ATOM   1130  HA  THR A  70     -33.458 -27.046  30.680  1.00 57.06           H  
ATOM   1131  C   THR A  70     -32.208 -28.727  30.921  1.00 57.06           C  
ATOM   1132  CB  THR A  70     -31.612 -26.623  29.717  1.00 57.06           C  
ATOM   1133  HB  THR A  70     -31.933 -27.118  28.800  1.00 57.06           H  
ATOM   1134  O   THR A  70     -32.625 -29.427  30.006  1.00 57.06           O  
ATOM   1135  CG2 THR A  70     -31.860 -25.124  29.555  1.00 57.06           C  
ATOM   1136 HG21 THR A  70     -31.538 -24.573  30.439  1.00 57.06           H  
ATOM   1137 HG22 THR A  70     -31.305 -24.756  28.692  1.00 57.06           H  
ATOM   1138 HG23 THR A  70     -32.922 -24.942  29.393  1.00 57.06           H  
ATOM   1139  OG1 THR A  70     -30.226 -26.845  29.878  1.00 57.06           O  
ATOM   1140  HG1 THR A  70     -29.914 -26.359  30.645  1.00 57.06           H  
ATOM   1141  N   ARG A  71     -31.609 -29.261  31.993  1.00 55.99           N  
ATOM   1142  H   ARG A  71     -31.293 -28.622  32.709  1.00 55.99           H  
ATOM   1143  CA  ARG A  71     -31.354 -30.699  32.155  1.00 55.99           C  
ATOM   1144  HA  ARG A  71     -31.451 -31.151  31.167  1.00 55.99           H  
ATOM   1145  C   ARG A  71     -32.410 -31.427  32.993  1.00 55.99           C  
ATOM   1146  CB  ARG A  71     -29.911 -30.907  32.629  1.00 55.99           C  
ATOM   1147  HB2 ARG A  71     -29.888 -31.041  33.711  1.00 55.99           H  
ATOM   1148  HB3 ARG A  71     -29.309 -30.034  32.376  1.00 55.99           H  
ATOM   1149  O   ARG A  71     -32.207 -32.569  33.397  1.00 55.99           O  
ATOM   1150  CG  ARG A  71     -29.312 -32.124  31.923  1.00 55.99           C  
ATOM   1151  HG2 ARG A  71     -29.325 -31.981  30.842  1.00 55.99           H  
ATOM   1152  HG3 ARG A  71     -29.915 -33.001  32.159  1.00 55.99           H  
ATOM   1153  CD  ARG A  71     -27.887 -32.395  32.389  1.00 55.99           C  
ATOM   1154  HD2 ARG A  71     -27.838 -32.322  33.476  1.00 55.99           H  
ATOM   1155  HD3 ARG A  71     -27.647 -33.419  32.102  1.00 55.99           H  
ATOM   1156  NE  ARG A  71     -26.928 -31.472  31.766  1.00 55.99           N  
ATOM   1157  HE  ARG A  71     -27.308 -30.650  31.318  1.00 55.99           H  
ATOM   1158  NH1 ARG A  71     -25.080 -32.765  32.150  1.00 55.99           N  
ATOM   1159 HH11 ARG A  71     -24.127 -33.013  31.924  1.00 55.99           H  
ATOM   1160 HH12 ARG A  71     -25.646 -33.389  32.708  1.00 55.99           H  
ATOM   1161  NH2 ARG A  71     -24.945 -30.949  30.831  1.00 55.99           N  
ATOM   1162 HH21 ARG A  71     -25.376 -30.140  30.408  1.00 55.99           H  
ATOM   1163 HH22 ARG A  71     -23.946 -31.081  30.763  1.00 55.99           H  
ATOM   1164  CZ  ARG A  71     -25.652 -31.729  31.594  1.00 55.99           C  
ATOM   1165  N   LYS A  72     -33.541 -30.773  33.262  1.00 54.50           N  
ATOM   1166  H   LYS A  72     -33.667 -29.863  32.842  1.00 54.50           H  
ATOM   1167  CA  LYS A  72     -34.679 -31.378  33.950  1.00 54.50           C  
ATOM   1168  HA  LYS A  72     -34.323 -32.235  34.522  1.00 54.50           H  
ATOM   1169  C   LYS A  72     -35.673 -31.911  32.914  1.00 54.50           C  
ATOM   1170  CB  LYS A  72     -35.299 -30.369  34.946  1.00 54.50           C  
ATOM   1171  HB2 LYS A  72     -34.803 -29.403  34.856  1.00 54.50           H  
ATOM   1172  HB3 LYS A  72     -36.353 -30.220  34.713  1.00 54.50           H  
ATOM   1173  O   LYS A  72     -36.351 -31.132  32.256  1.00 54.50           O  
ATOM   1174  CG  LYS A  72     -35.184 -30.862  36.400  1.00 54.50           C  
ATOM   1175  HG2 LYS A  72     -34.136 -31.051  36.631  1.00 54.50           H  
ATOM   1176  HG3 LYS A  72     -35.741 -31.793  36.503  1.00 54.50           H  
ATOM   1177  CD  LYS A  72     -35.736 -29.827  37.394  1.00 54.50           C  
ATOM   1178  HD2 LYS A  72     -36.771 -29.606  37.136  1.00 54.50           H  
ATOM   1179  HD3 LYS A  72     -35.148 -28.912  37.314  1.00 54.50           H  
ATOM   1180  CE  LYS A  72     -35.665 -30.370  38.829  1.00 54.50           C  
ATOM   1181  HE2 LYS A  72     -36.245 -31.291  38.880  1.00 54.50           H  
ATOM   1182  HE3 LYS A  72     -34.629 -30.622  39.053  1.00 54.50           H  
ATOM   1183  NZ  LYS A  72     -36.178 -29.390  39.822  1.00 54.50           N  
ATOM   1184  HZ1 LYS A  72     -36.125 -29.772  40.756  1.00 54.50           H  
ATOM   1185  HZ2 LYS A  72     -35.639 -28.536  39.796  1.00 54.50           H  
ATOM   1186  HZ3 LYS A  72     -37.144 -29.163  39.634  1.00 54.50           H  
ATOM   1187  N   LYS A  73     -35.821 -33.242  32.912  1.00 51.07           N  
ATOM   1188  H   LYS A  73     -35.115 -33.762  33.413  1.00 51.07           H  
ATOM   1189  CA  LYS A  73     -37.052 -33.972  32.559  1.00 51.07           C  
ATOM   1190  HA  LYS A  73     -36.989 -34.910  33.110  1.00 51.07           H  
ATOM   1191  C   LYS A  73     -37.230 -34.434  31.100  1.00 51.07           C  
ATOM   1192  CB  LYS A  73     -38.264 -33.223  33.156  1.00 51.07           C  
ATOM   1193  HB2 LYS A  73     -37.944 -32.672  34.041  1.00 51.07           H  
ATOM   1194  HB3 LYS A  73     -38.654 -32.503  32.436  1.00 51.07           H  
ATOM   1195  O   LYS A  73     -38.265 -34.192  30.494  1.00 51.07           O  
ATOM   1196  CG  LYS A  73     -39.377 -34.160  33.609  1.00 51.07           C  
ATOM   1197  HG2 LYS A  73     -39.813 -34.666  32.748  1.00 51.07           H  
ATOM   1198  HG3 LYS A  73     -38.956 -34.909  34.281  1.00 51.07           H  
ATOM   1199  CD  LYS A  73     -40.461 -33.368  34.354  1.00 51.07           C  
ATOM   1200  HD2 LYS A  73     -40.986 -32.714  33.659  1.00 51.07           H  
ATOM   1201  HD3 LYS A  73     -40.016 -32.785  35.160  1.00 51.07           H  
ATOM   1202  CE  LYS A  73     -41.410 -34.409  34.935  1.00 51.07           C  
ATOM   1203  HE2 LYS A  73     -40.835 -35.092  35.560  1.00 51.07           H  
ATOM   1204  HE3 LYS A  73     -41.797 -35.023  34.121  1.00 51.07           H  
ATOM   1205  NZ  LYS A  73     -42.539 -33.868  35.720  1.00 51.07           N  
ATOM   1206  HZ1 LYS A  73     -43.070 -34.665  36.040  1.00 51.07           H  
ATOM   1207  HZ2 LYS A  73     -42.213 -33.363  36.531  1.00 51.07           H  
ATOM   1208  HZ3 LYS A  73     -43.142 -33.297  35.145  1.00 51.07           H  
ATOM   1209  N   ASP A  74     -36.283 -35.236  30.611  1.00 55.60           N  
ATOM   1210  H   ASP A  74     -35.397 -35.291  31.093  1.00 55.60           H  
ATOM   1211  CA  ASP A  74     -36.560 -36.260  29.579  1.00 55.60           C  
ATOM   1212  HA  ASP A  74     -37.500 -36.013  29.084  1.00 55.60           H  
ATOM   1213  C   ASP A  74     -36.801 -37.664  30.184  1.00 55.60           C  
ATOM   1214  CB  ASP A  74     -35.472 -36.257  28.489  1.00 55.60           C  
ATOM   1215  HB2 ASP A  74     -35.509 -37.194  27.933  1.00 55.60           H  
ATOM   1216  HB3 ASP A  74     -34.491 -36.191  28.959  1.00 55.60           H  
ATOM   1217  O   ASP A  74     -36.868 -38.662  29.468  1.00 55.60           O  
ATOM   1218  CG  ASP A  74     -35.651 -35.129  27.466  1.00 55.60           C  
ATOM   1219  OD1 ASP A  74     -36.813 -34.862  27.076  1.00 55.60           O  
ATOM   1220  OD2 ASP A  74     -34.611 -34.571  27.058  1.00 55.60           O  
ATOM   1221  N   SER A  75     -36.967 -37.770  31.508  1.00 57.58           N  
ATOM   1222  H   SER A  75     -36.938 -36.942  32.085  1.00 57.58           H  
ATOM   1223  CA  SER A  75     -37.167 -39.050  32.206  1.00 57.58           C  
ATOM   1224  HA  SER A  75     -36.542 -39.803  31.726  1.00 57.58           H  
ATOM   1225  C   SER A  75     -38.598 -39.604  32.158  1.00 57.58           C  
ATOM   1226  CB  SER A  75     -36.684 -38.934  33.656  1.00 57.58           C  
ATOM   1227  HB2 SER A  75     -35.603 -38.794  33.658  1.00 57.58           H  
ATOM   1228  HB3 SER A  75     -36.918 -39.847  34.203  1.00 57.58           H  
ATOM   1229  O   SER A  75     -38.779 -40.775  32.460  1.00 57.58           O  
ATOM   1230  OG  SER A  75     -37.292 -37.822  34.288  1.00 57.58           O  
ATOM   1231  HG  SER A  75     -38.186 -38.091  34.511  1.00 57.58           H  
ATOM   1232  N   ASP A  76     -39.605 -38.834  31.730  1.00 56.78           N  
ATOM   1233  H   ASP A  76     -39.394 -37.872  31.506  1.00 56.78           H  
ATOM   1234  CA  ASP A  76     -41.011 -39.199  32.006  1.00 56.78           C  
ATOM   1235  HA  ASP A  76     -41.034 -40.129  32.576  1.00 56.78           H  
ATOM   1236  C   ASP A  76     -41.853 -39.484  30.746  1.00 56.78           C  
ATOM   1237  CB  ASP A  76     -41.668 -38.146  32.918  1.00 56.78           C  
ATOM   1238  HB2 ASP A  76     -41.648 -37.183  32.406  1.00 56.78           H  
ATOM   1239  HB3 ASP A  76     -42.713 -38.415  33.072  1.00 56.78           H  
ATOM   1240  O   ASP A  76     -43.077 -39.532  30.813  1.00 56.78           O  
ATOM   1241  CG  ASP A  76     -41.039 -37.975  34.310  1.00 56.78           C  
ATOM   1242  OD1 ASP A  76     -39.946 -38.516  34.586  1.00 56.78           O  
ATOM   1243  OD2 ASP A  76     -41.595 -37.144  35.064  1.00 56.78           O  
ATOM   1244  N   ARG A  77     -41.239 -39.670  29.567  1.00 53.41           N  
ATOM   1245  H   ARG A  77     -40.230 -39.621  29.560  1.00 53.41           H  
ATOM   1246  CA  ARG A  77     -41.980 -39.998  28.324  1.00 53.41           C  
ATOM   1247  HA  ARG A  77     -43.048 -39.971  28.541  1.00 53.41           H  
ATOM   1248  C   ARG A  77     -41.801 -41.432  27.822  1.00 53.41           C  
ATOM   1249  CB  ARG A  77     -41.731 -38.945  27.231  1.00 53.41           C  
ATOM   1250  HB2 ARG A  77     -40.660 -38.795  27.098  1.00 53.41           H  
ATOM   1251  HB3 ARG A  77     -42.144 -39.305  26.288  1.00 53.41           H  
ATOM   1252  O   ARG A  77     -42.197 -41.719  26.693  1.00 53.41           O  
ATOM   1253  CG  ARG A  77     -42.416 -37.611  27.555  1.00 53.41           C  
ATOM   1254  HG2 ARG A  77     -43.447 -37.790  27.861  1.00 53.41           H  
ATOM   1255  HG3 ARG A  77     -41.883 -37.112  28.363  1.00 53.41           H  
ATOM   1256  CD  ARG A  77     -42.413 -36.734  26.299  1.00 53.41           C  
ATOM   1257  HD2 ARG A  77     -42.983 -37.238  25.519  1.00 53.41           H  
ATOM   1258  HD3 ARG A  77     -41.385 -36.635  25.951  1.00 53.41           H  
ATOM   1259  NE  ARG A  77     -43.022 -35.414  26.552  1.00 53.41           N  
ATOM   1260  HE  ARG A  77     -43.962 -35.421  26.922  1.00 53.41           H  
ATOM   1261  NH1 ARG A  77     -41.238 -34.096  25.920  1.00 53.41           N  
ATOM   1262 HH11 ARG A  77     -40.799 -33.188  25.866  1.00 53.41           H  
ATOM   1263 HH12 ARG A  77     -40.645 -34.910  25.849  1.00 53.41           H  
ATOM   1264  NH2 ARG A  77     -43.145 -33.144  26.575  1.00 53.41           N  
ATOM   1265 HH21 ARG A  77     -42.711 -32.244  26.430  1.00 53.41           H  
ATOM   1266 HH22 ARG A  77     -44.097 -33.201  26.907  1.00 53.41           H  
ATOM   1267  CZ  ARG A  77     -42.465 -34.232  26.345  1.00 53.41           C  
ATOM   1268  N   ARG A  78     -41.209 -42.326  28.622  1.00 55.67           N  
ATOM   1269  H   ARG A  78     -40.974 -42.048  29.564  1.00 55.67           H  
ATOM   1270  CA  ARG A  78     -40.909 -43.703  28.190  1.00 55.67           C  
ATOM   1271  HA  ARG A  78     -41.057 -43.730  27.110  1.00 55.67           H  
ATOM   1272  C   ARG A  78     -41.902 -44.782  28.637  1.00 55.67           C  
ATOM   1273  CB  ARG A  78     -39.429 -44.055  28.434  1.00 55.67           C  
ATOM   1274  HB2 ARG A  78     -38.876 -43.172  28.754  1.00 55.67           H  
ATOM   1275  HB3 ARG A  78     -39.356 -44.811  29.215  1.00 55.67           H  
ATOM   1276  O   ARG A  78     -41.761 -45.904  28.180  1.00 55.67           O  
ATOM   1277  CG  ARG A  78     -38.811 -44.582  27.128  1.00 55.67           C  
ATOM   1278  HG2 ARG A  78     -38.857 -43.815  26.355  1.00 55.67           H  
ATOM   1279  HG3 ARG A  78     -39.401 -45.436  26.794  1.00 55.67           H  
ATOM   1280  CD  ARG A  78     -37.365 -45.060  27.285  1.00 55.67           C  
ATOM   1281  HD2 ARG A  78     -37.285 -45.644  28.202  1.00 55.67           H  
ATOM   1282  HD3 ARG A  78     -37.146 -45.719  26.444  1.00 55.67           H  
ATOM   1283  NE  ARG A  78     -36.383 -43.955  27.294  1.00 55.67           N  
ATOM   1284  HE  ARG A  78     -36.749 -43.015  27.336  1.00 55.67           H  
ATOM   1285  NH1 ARG A  78     -34.517 -45.290  27.288  1.00 55.67           N  
ATOM   1286 HH11 ARG A  78     -35.117 -46.100  27.357  1.00 55.67           H  
ATOM   1287 HH12 ARG A  78     -33.513 -45.405  27.287  1.00 55.67           H  
ATOM   1288  NH2 ARG A  78     -34.279 -43.072  27.236  1.00 55.67           N  
ATOM   1289 HH21 ARG A  78     -33.278 -43.204  27.232  1.00 55.67           H  
ATOM   1290 HH22 ARG A  78     -34.669 -42.141  27.257  1.00 55.67           H  
ATOM   1291  CZ  ARG A  78     -35.070 -44.108  27.272  1.00 55.67           C  
ATOM   1292  N   ASP A  79     -42.960 -44.426  29.360  1.00 54.36           N  
ATOM   1293  H   ASP A  79     -43.024 -43.487  29.725  1.00 54.36           H  
ATOM   1294  CA  ASP A  79     -44.070 -45.332  29.670  1.00 54.36           C  
ATOM   1295  HA  ASP A  79     -44.002 -46.237  29.067  1.00 54.36           H  
ATOM   1296  C   ASP A  79     -45.399 -44.649  29.334  1.00 54.36           C  
ATOM   1297  CB  ASP A  79     -44.008 -45.747  31.148  1.00 54.36           C  
ATOM   1298  HB2 ASP A  79     -44.996 -46.090  31.458  1.00 54.36           H  
ATOM   1299  HB3 ASP A  79     -43.741 -44.891  31.768  1.00 54.36           H  
ATOM   1300  O   ASP A  79     -45.687 -43.569  29.845  1.00 54.36           O  
ATOM   1301  CG  ASP A  79     -43.026 -46.899  31.358  1.00 54.36           C  
ATOM   1302  OD1 ASP A  79     -43.254 -47.943  30.710  1.00 54.36           O  
ATOM   1303  OD2 ASP A  79     -42.065 -46.711  32.136  1.00 54.36           O  
ATOM   1304  N   GLY A  80     -46.206 -45.238  28.445  1.00 51.77           N  
ATOM   1305  H   GLY A  80     -45.933 -46.152  28.113  1.00 51.77           H  
ATOM   1306  CA  GLY A  80     -47.608 -44.817  28.298  1.00 51.77           C  
ATOM   1307  HA2 GLY A  80     -48.221 -45.485  28.903  1.00 51.77           H  
ATOM   1308  HA3 GLY A  80     -47.740 -43.815  28.705  1.00 51.77           H  
ATOM   1309  C   GLY A  80     -48.216 -44.789  26.896  1.00 51.77           C  
ATOM   1310  O   GLY A  80     -49.411 -44.525  26.787  1.00 51.77           O  
ATOM   1311  N   ARG A  81     -47.482 -45.092  25.814  1.00 48.04           N  
ATOM   1312  H   ARG A  81     -46.509 -45.333  25.941  1.00 48.04           H  
ATOM   1313  CA  ARG A  81     -48.125 -45.319  24.504  1.00 48.04           C  
ATOM   1314  HA  ARG A  81     -49.052 -44.746  24.481  1.00 48.04           H  
ATOM   1315  C   ARG A  81     -48.611 -46.762  24.387  1.00 48.04           C  
ATOM   1316  CB  ARG A  81     -47.289 -44.804  23.317  1.00 48.04           C  
ATOM   1317  HB2 ARG A  81     -47.394 -45.491  22.477  1.00 48.04           H  
ATOM   1318  HB3 ARG A  81     -46.235 -44.738  23.584  1.00 48.04           H  
ATOM   1319  O   ARG A  81     -47.943 -47.631  23.840  1.00 48.04           O  
ATOM   1320  CG  ARG A  81     -47.830 -43.430  22.881  1.00 48.04           C  
ATOM   1321  HG2 ARG A  81     -47.700 -42.704  23.683  1.00 48.04           H  
ATOM   1322  HG3 ARG A  81     -48.899 -43.532  22.691  1.00 48.04           H  
ATOM   1323  CD  ARG A  81     -47.201 -42.913  21.584  1.00 48.04           C  
ATOM   1324  HD2 ARG A  81     -46.911 -43.758  20.960  1.00 48.04           H  
ATOM   1325  HD3 ARG A  81     -47.967 -42.349  21.052  1.00 48.04           H  
ATOM   1326  NE  ARG A  81     -46.048 -42.025  21.826  1.00 48.04           N  
ATOM   1327  HE  ARG A  81     -45.771 -41.895  22.788  1.00 48.04           H  
ATOM   1328  NH1 ARG A  81     -45.657 -41.517  19.623  1.00 48.04           N  
ATOM   1329 HH11 ARG A  81     -46.390 -42.161  19.364  1.00 48.04           H  
ATOM   1330 HH12 ARG A  81     -45.150 -41.017  18.907  1.00 48.04           H  
ATOM   1331  NH2 ARG A  81     -44.440 -40.530  21.215  1.00 48.04           N  
ATOM   1332 HH21 ARG A  81     -44.187 -40.420  22.187  1.00 48.04           H  
ATOM   1333 HH22 ARG A  81     -43.929 -40.050  20.489  1.00 48.04           H  
ATOM   1334  CZ  ARG A  81     -45.389 -41.363  20.891  1.00 48.04           C  
ATOM   1335  N   LYS A  82     -49.802 -46.973  24.948  1.00 53.66           N  
ATOM   1336  H   LYS A  82     -50.194 -46.181  25.438  1.00 53.66           H  
ATOM   1337  CA  LYS A  82     -50.716 -48.074  24.649  1.00 53.66           C  
ATOM   1338  HA  LYS A  82     -50.252 -49.024  24.916  1.00 53.66           H  
ATOM   1339  C   LYS A  82     -50.981 -48.030  23.139  1.00 53.66           C  
ATOM   1340  CB  LYS A  82     -51.988 -47.828  25.493  1.00 53.66           C  
ATOM   1341  HB2 LYS A  82     -52.663 -47.160  24.957  1.00 53.66           H  
ATOM   1342  HB3 LYS A  82     -51.697 -47.318  26.412  1.00 53.66           H  
ATOM   1343  O   LYS A  82     -51.519 -47.040  22.657  1.00 53.66           O  
ATOM   1344  CG  LYS A  82     -52.749 -49.090  25.913  1.00 53.66           C  
ATOM   1345  HG2 LYS A  82     -52.075 -49.745  26.466  1.00 53.66           H  
ATOM   1346  HG3 LYS A  82     -53.115 -49.613  25.030  1.00 53.66           H  
ATOM   1347  CD  LYS A  82     -53.933 -48.694  26.814  1.00 53.66           C  
ATOM   1348  HD2 LYS A  82     -54.654 -48.134  26.218  1.00 53.66           H  
ATOM   1349  HD3 LYS A  82     -53.573 -48.056  27.621  1.00 53.66           H  
ATOM   1350  CE  LYS A  82     -54.611 -49.927  27.422  1.00 53.66           C  
ATOM   1351  HE2 LYS A  82     -54.948 -50.570  26.608  1.00 53.66           H  
ATOM   1352  HE3 LYS A  82     -53.872 -50.483  27.999  1.00 53.66           H  
ATOM   1353  NZ  LYS A  82     -55.760 -49.551  28.285  1.00 53.66           N  
ATOM   1354  HZ1 LYS A  82     -56.455 -49.057  27.745  1.00 53.66           H  
ATOM   1355  HZ2 LYS A  82     -56.195 -50.376  28.673  1.00 53.66           H  
ATOM   1356  HZ3 LYS A  82     -55.460 -48.958  29.046  1.00 53.66           H  
ATOM   1357  N   TYR A  83     -50.511 -49.031  22.397  1.00 53.65           N  
ATOM   1358  H   TYR A  83     -50.035 -49.799  22.848  1.00 53.65           H  
ATOM   1359  CA  TYR A  83     -50.853 -49.166  20.985  1.00 53.65           C  
ATOM   1360  HA  TYR A  83     -50.672 -48.207  20.498  1.00 53.65           H  
ATOM   1361  C   TYR A  83     -52.345 -49.472  20.879  1.00 53.65           C  
ATOM   1362  CB  TYR A  83     -49.986 -50.222  20.280  1.00 53.65           C  
ATOM   1363  HB2 TYR A  83     -49.417 -50.791  21.015  1.00 53.65           H  
ATOM   1364  HB3 TYR A  83     -50.635 -50.935  19.770  1.00 53.65           H  
ATOM   1365  O   TYR A  83     -52.861 -50.377  21.538  1.00 53.65           O  
ATOM   1366  CG  TYR A  83     -49.030 -49.636  19.256  1.00 53.65           C  
ATOM   1367  CD1 TYR A  83     -49.407 -49.563  17.900  1.00 53.65           C  
ATOM   1368  HD1 TYR A  83     -50.380 -49.915  17.591  1.00 53.65           H  
ATOM   1369  CD2 TYR A  83     -47.766 -49.164  19.660  1.00 53.65           C  
ATOM   1370  HD2 TYR A  83     -47.484 -49.217  20.701  1.00 53.65           H  
ATOM   1371  CE1 TYR A  83     -48.515 -49.036  16.946  1.00 53.65           C  
ATOM   1372  HE1 TYR A  83     -48.795 -48.984  15.904  1.00 53.65           H  
ATOM   1373  CE2 TYR A  83     -46.867 -48.644  18.708  1.00 53.65           C  
ATOM   1374  HE2 TYR A  83     -45.891 -48.303  19.019  1.00 53.65           H  
ATOM   1375  OH  TYR A  83     -46.373 -48.092  16.424  1.00 53.65           O  
ATOM   1376  HH  TYR A  83     -45.510 -47.919  16.807  1.00 53.65           H  
ATOM   1377  CZ  TYR A  83     -47.241 -48.583  17.347  1.00 53.65           C  
ATOM   1378  N   ASP A  84     -53.003 -48.650  20.078  1.00 54.89           N  
ATOM   1379  H   ASP A  84     -52.489 -47.882  19.671  1.00 54.89           H  
ATOM   1380  CA  ASP A  84     -54.420 -48.655  19.782  1.00 54.89           C  
ATOM   1381  HA  ASP A  84     -54.980 -48.484  20.701  1.00 54.89           H  
ATOM   1382  C   ASP A  84     -54.867 -49.976  19.144  1.00 54.89           C  
ATOM   1383  CB  ASP A  84     -54.681 -47.485  18.829  1.00 54.89           C  
ATOM   1384  HB2 ASP A  84     -54.084 -47.631  17.929  1.00 54.89           H  
ATOM   1385  HB3 ASP A  84     -55.735 -47.481  18.549  1.00 54.89           H  
ATOM   1386  O   ASP A  84     -54.374 -50.400  18.097  1.00 54.89           O  
ATOM   1387  CG  ASP A  84     -54.324 -46.140  19.464  1.00 54.89           C  
ATOM   1388  OD1 ASP A  84     -55.097 -45.701  20.341  1.00 54.89           O  
ATOM   1389  OD2 ASP A  84     -53.262 -45.587  19.090  1.00 54.89           O  
ATOM   1390  N   SER A  85     -55.865 -50.601  19.758  1.00 50.42           N  
ATOM   1391  H   SER A  85     -56.190 -50.238  20.643  1.00 50.42           H  
ATOM   1392  CA  SER A  85     -56.731 -51.572  19.104  1.00 50.42           C  
ATOM   1393  HA  SER A  85     -56.125 -52.313  18.582  1.00 50.42           H  
ATOM   1394  C   SER A  85     -57.608 -50.838  18.086  1.00 50.42           C  
ATOM   1395  CB  SER A  85     -57.570 -52.293  20.168  1.00 50.42           C  
ATOM   1396  HB2 SER A  85     -58.331 -52.906  19.685  1.00 50.42           H  
ATOM   1397  HB3 SER A  85     -56.919 -52.940  20.756  1.00 50.42           H  
ATOM   1398  O   SER A  85     -58.638 -50.264  18.441  1.00 50.42           O  
ATOM   1399  OG  SER A  85     -58.185 -51.353  21.033  1.00 50.42           O  
ATOM   1400  HG  SER A  85     -58.750 -50.810  20.478  1.00 50.42           H  
ATOM   1401  N   PHE A  86     -57.189 -50.841  16.820  1.00 51.58           N  
ATOM   1402  H   PHE A  86     -56.273 -51.220  16.625  1.00 51.58           H  
ATOM   1403  CA  PHE A  86     -58.033 -50.455  15.693  1.00 51.58           C  
ATOM   1404  HA  PHE A  86     -58.711 -49.664  16.014  1.00 51.58           H  
ATOM   1405  C   PHE A  86     -58.894 -51.642  15.264  1.00 51.58           C  
ATOM   1406  CB  PHE A  86     -57.198 -49.889  14.538  1.00 51.58           C  
ATOM   1407  HB2 PHE A  86     -56.332 -50.527  14.364  1.00 51.58           H  
ATOM   1408  HB3 PHE A  86     -57.803 -49.906  13.631  1.00 51.58           H  
ATOM   1409  O   PHE A  86     -58.494 -52.479  14.459  1.00 51.58           O  
ATOM   1410  CG  PHE A  86     -56.754 -48.459  14.769  1.00 51.58           C  
ATOM   1411  CD1 PHE A  86     -57.647 -47.399  14.515  1.00 51.58           C  
ATOM   1412  HD1 PHE A  86     -58.645 -47.611  14.161  1.00 51.58           H  
ATOM   1413  CD2 PHE A  86     -55.466 -48.185  15.263  1.00 51.58           C  
ATOM   1414  HD2 PHE A  86     -54.786 -48.992  15.489  1.00 51.58           H  
ATOM   1415  CE1 PHE A  86     -57.254 -46.071  14.757  1.00 51.58           C  
ATOM   1416  HE1 PHE A  86     -57.948 -45.260  14.593  1.00 51.58           H  
ATOM   1417  CE2 PHE A  86     -55.070 -46.855  15.488  1.00 51.58           C  
ATOM   1418  HE2 PHE A  86     -54.085 -46.642  15.878  1.00 51.58           H  
ATOM   1419  CZ  PHE A  86     -55.964 -45.800  15.245  1.00 51.58           C  
ATOM   1420  HZ  PHE A  86     -55.663 -44.784  15.455  1.00 51.58           H  
ATOM   1421  N   ASP A  87     -60.108 -51.664  15.800  1.00 50.51           N  
ATOM   1422  H   ASP A  87     -60.311 -51.002  16.536  1.00 50.51           H  
ATOM   1423  CA  ASP A  87     -61.247 -52.357  15.219  1.00 50.51           C  
ATOM   1424  HA  ASP A  87     -60.936 -53.352  14.901  1.00 50.51           H  
ATOM   1425  C   ASP A  87     -61.717 -51.541  14.002  1.00 50.51           C  
ATOM   1426  CB  ASP A  87     -62.336 -52.504  16.299  1.00 50.51           C  
ATOM   1427  HB2 ASP A  87     -61.890 -52.399  17.287  1.00 50.51           H  
ATOM   1428  HB3 ASP A  87     -63.084 -51.717  16.199  1.00 50.51           H  
ATOM   1429  O   ASP A  87     -62.185 -50.404  14.125  1.00 50.51           O  
ATOM   1430  CG  ASP A  87     -63.014 -53.869  16.228  1.00 50.51           C  
ATOM   1431  OD1 ASP A  87     -63.803 -54.068  15.277  1.00 50.51           O  
ATOM   1432  OD2 ASP A  87     -62.703 -54.702  17.105  1.00 50.51           O  
ATOM   1433  N   LYS A  88     -61.533 -52.073  12.792  1.00 56.14           N  
ATOM   1434  H   LYS A  88     -61.044 -52.955  12.738  1.00 56.14           H  
ATOM   1435  CA  LYS A  88     -62.240 -51.582  11.605  1.00 56.14           C  
ATOM   1436  HA  LYS A  88     -63.199 -51.207  11.961  1.00 56.14           H  
ATOM   1437  C   LYS A  88     -62.519 -52.757  10.685  1.00 56.14           C  
ATOM   1438  CB  LYS A  88     -61.495 -50.421  10.919  1.00 56.14           C  
ATOM   1439  HB2 LYS A  88     -61.008 -50.765  10.006  1.00 56.14           H  
ATOM   1440  HB3 LYS A  88     -60.730 -50.031  11.590  1.00 56.14           H  
ATOM   1441  O   LYS A  88     -61.622 -53.325  10.070  1.00 56.14           O  
ATOM   1442  CG  LYS A  88     -62.490 -49.294  10.599  1.00 56.14           C  
ATOM   1443  HG2 LYS A  88     -62.970 -48.977  11.525  1.00 56.14           H  
ATOM   1444  HG3 LYS A  88     -63.253 -49.668   9.917  1.00 56.14           H  
ATOM   1445  CD  LYS A  88     -61.797 -48.083   9.967  1.00 56.14           C  
ATOM   1446  HD2 LYS A  88     -61.400 -48.364   8.992  1.00 56.14           H  
ATOM   1447  HD3 LYS A  88     -60.976 -47.774  10.613  1.00 56.14           H  
ATOM   1448  CE  LYS A  88     -62.803 -46.936   9.828  1.00 56.14           C  
ATOM   1449  HE2 LYS A  88     -63.229 -46.738  10.812  1.00 56.14           H  
ATOM   1450  HE3 LYS A  88     -63.613 -47.261   9.175  1.00 56.14           H  
ATOM   1451  NZ  LYS A  88     -62.161 -45.710   9.295  1.00 56.14           N  
ATOM   1452  HZ1 LYS A  88     -61.764 -45.887   8.383  1.00 56.14           H  
ATOM   1453  HZ2 LYS A  88     -62.836 -44.962   9.222  1.00 56.14           H  
ATOM   1454  HZ3 LYS A  88     -61.421 -45.414   9.915  1.00 56.14           H  
ATOM   1455  N   GLY A  89     -63.788 -53.138  10.671  1.00 49.29           N  
ATOM   1456  H   GLY A  89     -64.432 -52.628  11.259  1.00 49.29           H  
ATOM   1457  CA  GLY A  89     -64.263 -54.346  10.037  1.00 49.29           C  
ATOM   1458  HA2 GLY A  89     -63.659 -55.177  10.401  1.00 49.29           H  
ATOM   1459  HA3 GLY A  89     -65.292 -54.524  10.351  1.00 49.29           H  
ATOM   1460  C   GLY A  89     -64.221 -54.349   8.511  1.00 49.29           C  
ATOM   1461  O   GLY A  89     -64.070 -53.331   7.839  1.00 49.29           O  
ATOM   1462  N   GLY A  90     -64.496 -55.546   7.998  1.00 46.36           N  
ATOM   1463  H   GLY A  90     -64.447 -56.326   8.639  1.00 46.36           H  
ATOM   1464  CA  GLY A  90     -65.311 -55.726   6.806  1.00 46.36           C  
ATOM   1465  HA2 GLY A  90     -65.986 -54.876   6.706  1.00 46.36           H  
ATOM   1466  HA3 GLY A  90     -65.927 -56.616   6.941  1.00 46.36           H  
ATOM   1467  C   GLY A  90     -64.548 -55.863   5.496  1.00 46.36           C  
ATOM   1468  O   GLY A  90     -64.377 -54.887   4.775  1.00 46.36           O  
ATOM   1469  N   ARG A  91     -64.224 -57.108   5.133  1.00 50.96           N  
ATOM   1470  H   ARG A  91     -64.152 -57.786   5.879  1.00 50.96           H  
ATOM   1471  CA  ARG A  91     -64.286 -57.668   3.766  1.00 50.96           C  
ATOM   1472  HA  ARG A  91     -65.231 -57.383   3.305  1.00 50.96           H  
ATOM   1473  C   ARG A  91     -64.287 -59.197   3.912  1.00 50.96           C  
ATOM   1474  CB  ARG A  91     -63.118 -57.153   2.902  1.00 50.96           C  
ATOM   1475  HB2 ARG A  91     -62.746 -57.960   2.270  1.00 50.96           H  
ATOM   1476  HB3 ARG A  91     -62.301 -56.840   3.552  1.00 50.96           H  
ATOM   1477  O   ARG A  91     -63.352 -59.760   4.454  1.00 50.96           O  
ATOM   1478  CG  ARG A  91     -63.549 -55.989   1.984  1.00 50.96           C  
ATOM   1479  HG2 ARG A  91     -64.149 -56.385   1.165  1.00 50.96           H  
ATOM   1480  HG3 ARG A  91     -64.178 -55.273   2.514  1.00 50.96           H  
ATOM   1481  CD  ARG A  91     -62.340 -55.250   1.404  1.00 50.96           C  
ATOM   1482  HD2 ARG A  91     -61.969 -55.814   0.549  1.00 50.96           H  
ATOM   1483  HD3 ARG A  91     -61.552 -55.222   2.157  1.00 50.96           H  
ATOM   1484  NE  ARG A  91     -62.668 -53.854   1.044  1.00 50.96           N  
ATOM   1485  HE  ARG A  91     -63.205 -53.346   1.732  1.00 50.96           H  
ATOM   1486  NH1 ARG A  91     -61.442 -53.704  -0.898  1.00 50.96           N  
ATOM   1487 HH11 ARG A  91     -61.055 -53.150  -1.648  1.00 50.96           H  
ATOM   1488 HH12 ARG A  91     -61.164 -54.670  -0.797  1.00 50.96           H  
ATOM   1489  NH2 ARG A  91     -62.454 -51.890  -0.093  1.00 50.96           N  
ATOM   1490 HH21 ARG A  91     -62.988 -51.417   0.622  1.00 50.96           H  
ATOM   1491 HH22 ARG A  91     -62.064 -51.360  -0.859  1.00 50.96           H  
ATOM   1492  CZ  ARG A  91     -62.189 -53.161   0.023  1.00 50.96           C  
ATOM   1493  N   LYS A  92     -65.469 -59.804   3.774  1.00 53.25           N  
ATOM   1494  H   LYS A  92     -65.632 -60.344   4.612  1.00 53.25           H  
ATOM   1495  CA  LYS A  92     -65.939 -60.562   2.595  1.00 53.25           C  
ATOM   1496  HA  LYS A  92     -67.007 -60.729   2.731  1.00 53.25           H  
ATOM   1497  C   LYS A  92     -65.327 -61.970   2.500  1.00 53.25           C  
ATOM   1498  CB  LYS A  92     -65.813 -59.787   1.267  1.00 53.25           C  
ATOM   1499  HB2 LYS A  92     -65.909 -60.504   0.451  1.00 53.25           H  
ATOM   1500  HB3 LYS A  92     -64.826 -59.331   1.188  1.00 53.25           H  
ATOM   1501  O   LYS A  92     -64.179 -62.117   2.113  1.00 53.25           O  
ATOM   1502  CG  LYS A  92     -66.913 -58.728   1.091  1.00 53.25           C  
ATOM   1503  HG2 LYS A  92     -67.886 -59.207   1.201  1.00 53.25           H  
ATOM   1504  HG3 LYS A  92     -66.813 -57.961   1.860  1.00 53.25           H  
ATOM   1505  CD  LYS A  92     -66.839 -58.073  -0.295  1.00 53.25           C  
ATOM   1506  HD2 LYS A  92     -66.908 -58.851  -1.056  1.00 53.25           H  
ATOM   1507  HD3 LYS A  92     -65.883 -57.559  -0.400  1.00 53.25           H  
ATOM   1508  CE  LYS A  92     -67.995 -57.080  -0.476  1.00 53.25           C  
ATOM   1509  HE2 LYS A  92     -68.931 -57.611  -0.307  1.00 53.25           H  
ATOM   1510  HE3 LYS A  92     -67.915 -56.304   0.285  1.00 53.25           H  
ATOM   1511  NZ  LYS A  92     -67.998 -56.476  -1.833  1.00 53.25           N  
ATOM   1512  HZ1 LYS A  92     -67.138 -55.980  -2.018  1.00 53.25           H  
ATOM   1513  HZ2 LYS A  92     -68.774 -55.838  -1.937  1.00 53.25           H  
ATOM   1514  HZ3 LYS A  92     -68.103 -57.197  -2.532  1.00 53.25           H  
ATOM   1515  N   SER A  93     -66.171 -62.942   2.868  1.00 46.98           N  
ATOM   1516  H   SER A  93     -67.005 -62.605   3.327  1.00 46.98           H  
ATOM   1517  CA  SER A  93     -66.362 -64.288   2.294  1.00 46.98           C  
ATOM   1518  HA  SER A  93     -66.426 -65.007   3.110  1.00 46.98           H  
ATOM   1519  C   SER A  93     -65.307 -64.794   1.304  1.00 46.98           C  
ATOM   1520  CB  SER A  93     -67.709 -64.277   1.544  1.00 46.98           C  
ATOM   1521  HB2 SER A  93     -68.518 -64.085   2.248  1.00 46.98           H  
ATOM   1522  HB3 SER A  93     -67.874 -65.248   1.078  1.00 46.98           H  
ATOM   1523  O   SER A  93     -65.103 -64.151   0.283  1.00 46.98           O  
ATOM   1524  OG  SER A  93     -67.708 -63.269   0.544  1.00 46.98           O  
ATOM   1525  HG  SER A  93     -66.970 -63.481  -0.033  1.00 46.98           H  
ATOM   1526  N   PHE A  94     -64.746 -65.981   1.536  1.00 45.75           N  
ATOM   1527  H   PHE A  94     -64.339 -66.109   2.452  1.00 45.75           H  
ATOM   1528  CA  PHE A  94     -65.139 -67.277   0.947  1.00 45.75           C  
ATOM   1529  HA  PHE A  94     -66.210 -67.421   1.089  1.00 45.75           H  
ATOM   1530  C   PHE A  94     -64.444 -68.398   1.753  1.00 45.75           C  
ATOM   1531  CB  PHE A  94     -64.845 -67.346  -0.566  1.00 45.75           C  
ATOM   1532  HB2 PHE A  94     -63.891 -66.861  -0.774  1.00 45.75           H  
ATOM   1533  HB3 PHE A  94     -64.746 -68.389  -0.865  1.00 45.75           H  
ATOM   1534  O   PHE A  94     -63.553 -68.091   2.539  1.00 45.75           O  
ATOM   1535  CG  PHE A  94     -65.952 -66.728  -1.414  1.00 45.75           C  
ATOM   1536  CD1 PHE A  94     -67.188 -67.389  -1.551  1.00 45.75           C  
ATOM   1537  HD1 PHE A  94     -67.332 -68.364  -1.109  1.00 45.75           H  
ATOM   1538  CD2 PHE A  94     -65.772 -65.483  -2.043  1.00 45.75           C  
ATOM   1539  HD2 PHE A  94     -64.812 -64.990  -1.988  1.00 45.75           H  
ATOM   1540  CE1 PHE A  94     -68.243 -66.784  -2.259  1.00 45.75           C  
ATOM   1541  HE1 PHE A  94     -69.185 -67.301  -2.366  1.00 45.75           H  
ATOM   1542  CE2 PHE A  94     -66.837 -64.855  -2.713  1.00 45.75           C  
ATOM   1543  HE2 PHE A  94     -66.688 -63.891  -3.177  1.00 45.75           H  
ATOM   1544  CZ  PHE A  94     -68.076 -65.507  -2.820  1.00 45.75           C  
ATOM   1545  HZ  PHE A  94     -68.889 -65.043  -3.359  1.00 45.75           H  
ATOM   1546  N   GLY A  95     -64.945 -69.637   1.644  1.00 46.93           N  
ATOM   1547  H   GLY A  95     -65.621 -69.798   0.911  1.00 46.93           H  
ATOM   1548  CA  GLY A  95     -64.614 -70.811   2.474  1.00 46.93           C  
ATOM   1549  HA2 GLY A  95     -65.082 -70.694   3.451  1.00 46.93           H  
ATOM   1550  HA3 GLY A  95     -65.025 -71.709   2.011  1.00 46.93           H  
ATOM   1551  C   GLY A  95     -63.119 -71.053   2.706  1.00 46.93           C  
ATOM   1552  O   GLY A  95     -62.271 -70.570   1.971  1.00 46.93           O  
ATOM   1553  N   ASP A  96     -62.722 -71.768   3.747  1.00 46.75           N  
ATOM   1554  H   ASP A  96     -61.776 -71.566   4.036  1.00 46.75           H  
ATOM   1555  CA  ASP A  96     -63.072 -73.164   4.012  1.00 46.75           C  
ATOM   1556  HA  ASP A  96     -64.151 -73.320   3.990  1.00 46.75           H  
ATOM   1557  C   ASP A  96     -62.511 -73.549   5.403  1.00 46.75           C  
ATOM   1558  CB  ASP A  96     -62.386 -73.986   2.894  1.00 46.75           C  
ATOM   1559  HB2 ASP A  96     -62.698 -73.592   1.927  1.00 46.75           H  
ATOM   1560  HB3 ASP A  96     -61.308 -73.851   2.975  1.00 46.75           H  
ATOM   1561  O   ASP A  96     -61.597 -72.890   5.894  1.00 46.75           O  
ATOM   1562  CG  ASP A  96     -62.688 -75.482   2.876  1.00 46.75           C  
ATOM   1563  OD1 ASP A  96     -63.638 -75.885   3.586  1.00 46.75           O  
ATOM   1564  OD2 ASP A  96     -61.982 -76.183   2.125  1.00 46.75           O  
ATOM   1565  N   SER A  97     -62.988 -74.658   5.972  1.00 48.58           N  
ATOM   1566  H   SER A  97     -63.568 -75.210   5.357  1.00 48.58           H  
ATOM   1567  CA  SER A  97     -62.420 -75.395   7.121  1.00 48.58           C  
ATOM   1568  HA  SER A  97     -62.790 -76.413   6.997  1.00 48.58           H  
ATOM   1569  C   SER A  97     -62.852 -74.989   8.547  1.00 48.58           C  
ATOM   1570  CB  SER A  97     -60.901 -75.568   7.000  1.00 48.58           C  
ATOM   1571  HB2 SER A  97     -60.401 -74.640   7.275  1.00 48.58           H  
ATOM   1572  HB3 SER A  97     -60.575 -76.349   7.688  1.00 48.58           H  
ATOM   1573  O   SER A  97     -62.172 -74.273   9.271  1.00 48.58           O  
ATOM   1574  OG  SER A  97     -60.532 -75.924   5.681  1.00 48.58           O  
ATOM   1575  HG  SER A  97     -60.748 -75.190   5.101  1.00 48.58           H  
ATOM   1576  N   SER A  98     -64.004 -75.549   8.940  1.00 51.11           N  
ATOM   1577  H   SER A  98     -64.549 -75.860   8.150  1.00 51.11           H  
ATOM   1578  CA  SER A  98     -64.193 -76.419  10.123  1.00 51.11           C  
ATOM   1579  HA  SER A  98     -65.260 -76.638  10.127  1.00 51.11           H  
ATOM   1580  C   SER A  98     -63.863 -75.939  11.560  1.00 51.11           C  
ATOM   1581  CB  SER A  98     -63.526 -77.777   9.842  1.00 51.11           C  
ATOM   1582  HB2 SER A  98     -63.729 -78.480  10.650  1.00 51.11           H  
ATOM   1583  HB3 SER A  98     -63.931 -78.196   8.921  1.00 51.11           H  
ATOM   1584  O   SER A  98     -62.716 -75.712  11.916  1.00 51.11           O  
ATOM   1585  OG  SER A  98     -62.132 -77.636   9.701  1.00 51.11           O  
ATOM   1586  HG  SER A  98     -61.802 -77.147  10.459  1.00 51.11           H  
ATOM   1587  N   GLU A  99     -64.912 -76.031  12.400  1.00 50.47           N  
ATOM   1588  H   GLU A  99     -65.796 -76.141  11.926  1.00 50.47           H  
ATOM   1589  CA  GLU A  99     -64.942 -76.371  13.846  1.00 50.47           C  
ATOM   1590  HA  GLU A  99     -65.902 -76.880  13.934  1.00 50.47           H  
ATOM   1591  C   GLU A  99     -65.071 -75.268  14.933  1.00 50.47           C  
ATOM   1592  CB  GLU A  99     -63.958 -77.500  14.224  1.00 50.47           C  
ATOM   1593  HB2 GLU A  99     -63.963 -77.612  15.309  1.00 50.47           H  
ATOM   1594  HB3 GLU A  99     -62.944 -77.249  13.914  1.00 50.47           H  
ATOM   1595  O   GLU A  99     -64.111 -74.621  15.320  1.00 50.47           O  
ATOM   1596  CG  GLU A  99     -64.402 -78.842  13.616  1.00 50.47           C  
ATOM   1597  HG2 GLU A  99     -64.466 -78.757  12.531  1.00 50.47           H  
ATOM   1598  HG3 GLU A  99     -65.411 -79.050  13.972  1.00 50.47           H  
ATOM   1599  CD  GLU A  99     -63.498 -80.026  13.983  1.00 50.47           C  
ATOM   1600  OE1 GLU A  99     -64.074 -81.134  14.100  1.00 50.47           O  
ATOM   1601  OE2 GLU A  99     -62.288 -79.819  14.202  1.00 50.47           O  
ATOM   1602  N   ARG A 100     -66.311 -75.176  15.476  1.00 45.84           N  
ATOM   1603  H   ARG A 100     -67.022 -75.537  14.856  1.00 45.84           H  
ATOM   1604  CA  ARG A 100     -66.748 -75.146  16.909  1.00 45.84           C  
ATOM   1605  HA  ARG A 100     -67.807 -74.889  16.933  1.00 45.84           H  
ATOM   1606  C   ARG A 100     -66.058 -74.153  17.882  1.00 45.84           C  
ATOM   1607  CB  ARG A 100     -66.587 -76.577  17.474  1.00 45.84           C  
ATOM   1608  HB2 ARG A 100     -65.539 -76.861  17.390  1.00 45.84           H  
ATOM   1609  HB3 ARG A 100     -66.829 -76.551  18.536  1.00 45.84           H  
ATOM   1610  O   ARG A 100     -64.858 -74.204  18.055  1.00 45.84           O  
ATOM   1611  CG  ARG A 100     -67.455 -77.670  16.821  1.00 45.84           C  
ATOM   1612  HG2 ARG A 100     -67.259 -77.709  15.749  1.00 45.84           H  
ATOM   1613  HG3 ARG A 100     -68.508 -77.445  16.987  1.00 45.84           H  
ATOM   1614  CD  ARG A 100     -67.109 -79.034  17.439  1.00 45.84           C  
ATOM   1615  HD2 ARG A 100     -66.046 -79.213  17.272  1.00 45.84           H  
ATOM   1616  HD3 ARG A 100     -67.286 -78.994  18.514  1.00 45.84           H  
ATOM   1617  NE  ARG A 100     -67.894 -80.145  16.859  1.00 45.84           N  
ATOM   1618  HE  ARG A 100     -68.762 -79.911  16.399  1.00 45.84           H  
ATOM   1619  NH1 ARG A 100     -66.442 -81.841  17.421  1.00 45.84           N  
ATOM   1620 HH11 ARG A 100     -66.115 -82.783  17.260  1.00 45.84           H  
ATOM   1621 HH12 ARG A 100     -65.766 -81.155  17.724  1.00 45.84           H  
ATOM   1622  NH2 ARG A 100     -68.310 -82.324  16.314  1.00 45.84           N  
ATOM   1623 HH21 ARG A 100     -69.147 -82.053  15.818  1.00 45.84           H  
ATOM   1624 HH22 ARG A 100     -67.989 -83.281  16.278  1.00 45.84           H  
ATOM   1625  CZ  ARG A 100     -67.546 -81.424  16.870  1.00 45.84           C  
ATOM   1626  N   GLY A 101     -66.719 -73.316  18.695  1.00 45.68           N  
ATOM   1627  H   GLY A 101     -66.076 -72.790  19.269  1.00 45.68           H  
ATOM   1628  CA  GLY A 101     -68.121 -73.137  19.083  1.00 45.68           C  
ATOM   1629  HA2 GLY A 101     -68.690 -72.799  18.217  1.00 45.68           H  
ATOM   1630  HA3 GLY A 101     -68.531 -74.084  19.434  1.00 45.68           H  
ATOM   1631  C   GLY A 101     -68.270 -72.091  20.226  1.00 45.68           C  
ATOM   1632  O   GLY A 101     -67.311 -71.798  20.925  1.00 45.68           O  
ATOM   1633  N   GLU A 102     -69.496 -71.557  20.368  1.00 51.19           N  
ATOM   1634  H   GLU A 102     -70.134 -71.843  19.640  1.00 51.19           H  
ATOM   1635  CA  GLU A 102     -70.184 -71.039  21.588  1.00 51.19           C  
ATOM   1636  HA  GLU A 102     -71.169 -70.746  21.222  1.00 51.19           H  
ATOM   1637  C   GLU A 102     -69.686 -69.748  22.315  1.00 51.19           C  
ATOM   1638  CB  GLU A 102     -70.459 -72.225  22.531  1.00 51.19           C  
ATOM   1639  HB2 GLU A 102     -69.518 -72.638  22.895  1.00 51.19           H  
ATOM   1640  HB3 GLU A 102     -71.041 -71.877  23.383  1.00 51.19           H  
ATOM   1641  O   GLU A 102     -68.621 -69.715  22.905  1.00 51.19           O  
ATOM   1642  CG  GLU A 102     -71.259 -73.316  21.795  1.00 51.19           C  
ATOM   1643  HG2 GLU A 102     -72.074 -72.842  21.249  1.00 51.19           H  
ATOM   1644  HG3 GLU A 102     -70.623 -73.818  21.066  1.00 51.19           H  
ATOM   1645  CD  GLU A 102     -71.830 -74.360  22.751  1.00 51.19           C  
ATOM   1646  OE1 GLU A 102     -73.080 -74.467  22.760  1.00 51.19           O  
ATOM   1647  OE2 GLU A 102     -71.028 -75.010  23.448  1.00 51.19           O  
ATOM   1648  N   ARG A 103     -70.366 -68.582  22.189  1.00 47.75           N  
ATOM   1649  H   ARG A 103     -69.645 -67.880  22.101  1.00 47.75           H  
ATOM   1650  CA  ARG A 103     -71.542 -68.002  22.936  1.00 47.75           C  
ATOM   1651  HA  ARG A 103     -72.058 -67.363  22.219  1.00 47.75           H  
ATOM   1652  C   ARG A 103     -71.157 -67.039  24.105  1.00 47.75           C  
ATOM   1653  CB  ARG A 103     -72.560 -69.065  23.407  1.00 47.75           C  
ATOM   1654  HB2 ARG A 103     -73.144 -68.640  24.223  1.00 47.75           H  
ATOM   1655  HB3 ARG A 103     -72.028 -69.921  23.822  1.00 47.75           H  
ATOM   1656  O   ARG A 103     -70.659 -67.483  25.121  1.00 47.75           O  
ATOM   1657  CG  ARG A 103     -73.557 -69.520  22.328  1.00 47.75           C  
ATOM   1658  HG2 ARG A 103     -74.159 -68.665  22.020  1.00 47.75           H  
ATOM   1659  HG3 ARG A 103     -73.029 -69.899  21.453  1.00 47.75           H  
ATOM   1660  CD  ARG A 103     -74.485 -70.612  22.879  1.00 47.75           C  
ATOM   1661  HD2 ARG A 103     -73.879 -71.455  23.208  1.00 47.75           H  
ATOM   1662  HD3 ARG A 103     -75.016 -70.213  23.743  1.00 47.75           H  
ATOM   1663  NE  ARG A 103     -75.443 -71.085  21.856  1.00 47.75           N  
ATOM   1664  HE  ARG A 103     -75.090 -71.151  20.912  1.00 47.75           H  
ATOM   1665  NH1 ARG A 103     -77.073 -71.850  23.288  1.00 47.75           N  
ATOM   1666 HH11 ARG A 103     -77.895 -72.418  23.437  1.00 47.75           H  
ATOM   1667 HH12 ARG A 103     -76.431 -71.723  24.057  1.00 47.75           H  
ATOM   1668  NH2 ARG A 103     -77.330 -72.112  21.090  1.00 47.75           N  
ATOM   1669 HH21 ARG A 103     -76.937 -72.141  20.160  1.00 47.75           H  
ATOM   1670 HH22 ARG A 103     -78.162 -72.651  21.284  1.00 47.75           H  
ATOM   1671  CZ  ARG A 103     -76.606 -71.676  22.084  1.00 47.75           C  
ATOM   1672  N   ARG A 104     -71.292 -65.703  23.932  1.00 43.15           N  
ATOM   1673  H   ARG A 104     -70.385 -65.306  24.130  1.00 43.15           H  
ATOM   1674  CA  ARG A 104     -72.365 -64.748  24.391  1.00 43.15           C  
ATOM   1675  HA  ARG A 104     -72.251 -63.853  23.779  1.00 43.15           H  
ATOM   1676  C   ARG A 104     -72.297 -64.229  25.856  1.00 43.15           C  
ATOM   1677  CB  ARG A 104     -73.794 -65.284  24.139  1.00 43.15           C  
ATOM   1678  HB2 ARG A 104     -74.487 -64.667  24.711  1.00 43.15           H  
ATOM   1679  HB3 ARG A 104     -73.872 -66.297  24.532  1.00 43.15           H  
ATOM   1680  O   ARG A 104     -72.406 -65.024  26.775  1.00 43.15           O  
ATOM   1681  CG  ARG A 104     -74.268 -65.256  22.679  1.00 43.15           C  
ATOM   1682  HG2 ARG A 104     -74.149 -64.249  22.280  1.00 43.15           H  
ATOM   1683  HG3 ARG A 104     -73.671 -65.945  22.081  1.00 43.15           H  
ATOM   1684  CD  ARG A 104     -75.749 -65.658  22.603  1.00 43.15           C  
ATOM   1685  HD2 ARG A 104     -76.337 -64.934  23.167  1.00 43.15           H  
ATOM   1686  HD3 ARG A 104     -75.868 -66.639  23.063  1.00 43.15           H  
ATOM   1687  NE  ARG A 104     -76.235 -65.712  21.209  1.00 43.15           N  
ATOM   1688  HE  ARG A 104     -75.558 -65.520  20.484  1.00 43.15           H  
ATOM   1689  NH1 ARG A 104     -78.436 -66.209  21.663  1.00 43.15           N  
ATOM   1690 HH11 ARG A 104     -79.376 -66.389  21.340  1.00 43.15           H  
ATOM   1691 HH12 ARG A 104     -78.242 -66.164  22.653  1.00 43.15           H  
ATOM   1692  NH2 ARG A 104     -77.763 -66.024  19.545  1.00 43.15           N  
ATOM   1693 HH21 ARG A 104     -77.059 -65.833  18.847  1.00 43.15           H  
ATOM   1694 HH22 ARG A 104     -78.711 -66.208  19.248  1.00 43.15           H  
ATOM   1695  CZ  ARG A 104     -77.470 -65.980  20.815  1.00 43.15           C  
ATOM   1696  N   GLY A 105     -72.345 -62.894  26.062  1.00 42.13           N  
ATOM   1697  H   GLY A 105     -72.132 -62.277  25.292  1.00 42.13           H  
ATOM   1698  CA  GLY A 105     -72.788 -62.262  27.333  1.00 42.13           C  
ATOM   1699  HA2 GLY A 105     -73.859 -62.428  27.447  1.00 42.13           H  
ATOM   1700  HA3 GLY A 105     -72.297 -62.771  28.163  1.00 42.13           H  
ATOM   1701  C   GLY A 105     -72.496 -60.749  27.499  1.00 42.13           C  
ATOM   1702  O   GLY A 105     -71.366 -60.329  27.325  1.00 42.13           O  
ATOM   1703  N   PHE A 106     -73.517 -59.944  27.834  1.00 41.76           N  
ATOM   1704  H   PHE A 106     -74.362 -60.417  28.121  1.00 41.76           H  
ATOM   1705  CA  PHE A 106     -73.600 -58.461  27.876  1.00 41.76           C  
ATOM   1706  HA  PHE A 106     -72.864 -58.016  27.206  1.00 41.76           H  
ATOM   1707  C   PHE A 106     -73.450 -57.834  29.295  1.00 41.76           C  
ATOM   1708  CB  PHE A 106     -75.034 -58.097  27.425  1.00 41.76           C  
ATOM   1709  HB2 PHE A 106     -75.743 -58.697  27.996  1.00 41.76           H  
ATOM   1710  HB3 PHE A 106     -75.218 -57.062  27.712  1.00 41.76           H  
ATOM   1711  O   PHE A 106     -73.763 -58.525  30.259  1.00 41.76           O  
ATOM   1712  CG  PHE A 106     -75.410 -58.192  25.960  1.00 41.76           C  
ATOM   1713  CD1 PHE A 106     -75.603 -57.000  25.236  1.00 41.76           C  
ATOM   1714  HD1 PHE A 106     -75.407 -56.042  25.695  1.00 41.76           H  
ATOM   1715  CD2 PHE A 106     -75.689 -59.430  25.348  1.00 41.76           C  
ATOM   1716  HD2 PHE A 106     -75.572 -60.349  25.903  1.00 41.76           H  
ATOM   1717  CE1 PHE A 106     -76.058 -57.040  23.909  1.00 41.76           C  
ATOM   1718  HE1 PHE A 106     -76.199 -56.122  23.358  1.00 41.76           H  
ATOM   1719  CE2 PHE A 106     -76.139 -59.469  24.014  1.00 41.76           C  
ATOM   1720  HE2 PHE A 106     -76.352 -60.416  23.541  1.00 41.76           H  
ATOM   1721  CZ  PHE A 106     -76.325 -58.274  23.297  1.00 41.76           C  
ATOM   1722  HZ  PHE A 106     -76.673 -58.302  22.275  1.00 41.76           H  
ATOM   1723  N   ARG A 107     -73.196 -56.500  29.379  1.00 45.08           N  
ATOM   1724  H   ARG A 107     -72.663 -56.138  28.601  1.00 45.08           H  
ATOM   1725  CA  ARG A 107     -73.891 -55.430  30.189  1.00 45.08           C  
ATOM   1726  HA  ARG A 107     -74.400 -54.807  29.454  1.00 45.08           H  
ATOM   1727  C   ARG A 107     -72.997 -54.419  30.962  1.00 45.08           C  
ATOM   1728  CB  ARG A 107     -74.989 -55.938  31.155  1.00 45.08           C  
ATOM   1729  HB2 ARG A 107     -74.654 -56.814  31.710  1.00 45.08           H  
ATOM   1730  HB3 ARG A 107     -75.169 -55.163  31.900  1.00 45.08           H  
ATOM   1731  O   ARG A 107     -72.068 -54.804  31.656  1.00 45.08           O  
ATOM   1732  CG  ARG A 107     -76.335 -56.193  30.460  1.00 45.08           C  
ATOM   1733  HG2 ARG A 107     -76.653 -55.279  29.959  1.00 45.08           H  
ATOM   1734  HG3 ARG A 107     -76.226 -56.988  29.722  1.00 45.08           H  
ATOM   1735  CD  ARG A 107     -77.406 -56.615  31.470  1.00 45.08           C  
ATOM   1736  HD2 ARG A 107     -77.406 -55.908  32.300  1.00 45.08           H  
ATOM   1737  HD3 ARG A 107     -77.136 -57.598  31.855  1.00 45.08           H  
ATOM   1738  NE  ARG A 107     -78.752 -56.634  30.858  1.00 45.08           N  
ATOM   1739  HE  ARG A 107     -78.928 -55.941  30.144  1.00 45.08           H  
ATOM   1740  NH1 ARG A 107     -79.663 -58.337  32.107  1.00 45.08           N  
ATOM   1741 HH11 ARG A 107     -80.455 -58.910  32.361  1.00 45.08           H  
ATOM   1742 HH12 ARG A 107     -78.776 -58.461  32.574  1.00 45.08           H  
ATOM   1743  NH2 ARG A 107     -80.928 -57.271  30.612  1.00 45.08           N  
ATOM   1744 HH21 ARG A 107     -81.070 -56.549  29.921  1.00 45.08           H  
ATOM   1745 HH22 ARG A 107     -81.705 -57.856  30.885  1.00 45.08           H  
ATOM   1746  CZ  ARG A 107     -79.769 -57.412  31.193  1.00 45.08           C  
ATOM   1747  N   SER A 108     -73.380 -53.134  30.862  1.00 40.59           N  
ATOM   1748  H   SER A 108     -74.146 -52.954  30.229  1.00 40.59           H  
ATOM   1749  CA  SER A 108     -72.825 -51.889  31.454  1.00 40.59           C  
ATOM   1750  HA  SER A 108     -71.737 -51.912  31.393  1.00 40.59           H  
ATOM   1751  C   SER A 108     -73.246 -51.585  32.913  1.00 40.59           C  
ATOM   1752  CB  SER A 108     -73.359 -50.698  30.631  1.00 40.59           C  
ATOM   1753  HB2 SER A 108     -72.790 -49.805  30.891  1.00 40.59           H  
ATOM   1754  HB3 SER A 108     -74.403 -50.522  30.889  1.00 40.59           H  
ATOM   1755  O   SER A 108     -74.270 -52.111  33.350  1.00 40.59           O  
ATOM   1756  OG  SER A 108     -73.276 -50.913  29.233  1.00 40.59           O  
ATOM   1757  HG  SER A 108     -73.368 -50.063  28.797  1.00 40.59           H  
ATOM   1758  N   LYS A 109     -72.517 -50.677  33.605  1.00 50.83           N  
ATOM   1759  H   LYS A 109     -71.610 -50.448  33.224  1.00 50.83           H  
ATOM   1760  CA  LYS A 109     -72.926 -49.801  34.750  1.00 50.83           C  
ATOM   1761  HA  LYS A 109     -73.749 -49.149  34.457  1.00 50.83           H  
ATOM   1762  C   LYS A 109     -71.742 -48.874  35.138  1.00 50.83           C  
ATOM   1763  CB  LYS A 109     -73.351 -50.664  35.958  1.00 50.83           C  
ATOM   1764  HB2 LYS A 109     -73.025 -51.695  35.819  1.00 50.83           H  
ATOM   1765  HB3 LYS A 109     -72.883 -50.287  36.868  1.00 50.83           H  
ATOM   1766  O   LYS A 109     -70.655 -49.394  35.350  1.00 50.83           O  
ATOM   1767  CG  LYS A 109     -74.873 -50.608  36.145  1.00 50.83           C  
ATOM   1768  HG2 LYS A 109     -75.119 -49.628  36.554  1.00 50.83           H  
ATOM   1769  HG3 LYS A 109     -75.380 -50.731  35.189  1.00 50.83           H  
ATOM   1770  CD  LYS A 109     -75.396 -51.650  37.130  1.00 50.83           C  
ATOM   1771  HD2 LYS A 109     -75.211 -52.649  36.735  1.00 50.83           H  
ATOM   1772  HD3 LYS A 109     -74.882 -51.526  38.083  1.00 50.83           H  
ATOM   1773  CE  LYS A 109     -76.898 -51.405  37.300  1.00 50.83           C  
ATOM   1774  HE2 LYS A 109     -77.040 -50.358  37.565  1.00 50.83           H  
ATOM   1775  HE3 LYS A 109     -77.387 -51.566  36.340  1.00 50.83           H  
ATOM   1776  NZ  LYS A 109     -77.474 -52.282  38.346  1.00 50.83           N  
ATOM   1777  HZ1 LYS A 109     -78.459 -52.091  38.454  1.00 50.83           H  
ATOM   1778  HZ2 LYS A 109     -77.333 -53.255  38.111  1.00 50.83           H  
ATOM   1779  HZ3 LYS A 109     -77.018 -52.090  39.227  1.00 50.83           H  
ATOM   1780  N   ASP A 110     -71.809 -47.560  34.892  1.00 42.93           N  
ATOM   1781  H   ASP A 110     -70.967 -47.291  34.405  1.00 42.93           H  
ATOM   1782  CA  ASP A 110     -72.163 -46.452  35.821  1.00 42.93           C  
ATOM   1783  HA  ASP A 110     -72.250 -45.559  35.202  1.00 42.93           H  
ATOM   1784  C   ASP A 110     -71.086 -46.122  36.884  1.00 42.93           C  
ATOM   1785  CB  ASP A 110     -73.547 -46.627  36.477  1.00 42.93           C  
ATOM   1786  HB2 ASP A 110     -73.703 -45.808  37.179  1.00 42.93           H  
ATOM   1787  HB3 ASP A 110     -73.556 -47.557  37.046  1.00 42.93           H  
ATOM   1788  O   ASP A 110     -70.658 -47.028  37.592  1.00 42.93           O  
ATOM   1789  CG  ASP A 110     -74.705 -46.618  35.476  1.00 42.93           C  
ATOM   1790  OD1 ASP A 110     -74.677 -45.780  34.551  1.00 42.93           O  
ATOM   1791  OD2 ASP A 110     -75.594 -47.491  35.614  1.00 42.93           O  
ATOM   1792  N   VAL A 111     -70.675 -44.839  36.981  1.00 49.17           N  
ATOM   1793  H   VAL A 111     -70.915 -44.263  36.186  1.00 49.17           H  
ATOM   1794  CA  VAL A 111     -70.444 -44.015  38.206  1.00 49.17           C  
ATOM   1795  HA  VAL A 111     -71.424 -43.680  38.546  1.00 49.17           H  
ATOM   1796  C   VAL A 111     -69.648 -42.731  37.862  1.00 49.17           C  
ATOM   1797  CB  VAL A 111     -69.807 -44.761  39.407  1.00 49.17           C  
ATOM   1798  HB  VAL A 111     -68.976 -45.370  39.050  1.00 49.17           H  
ATOM   1799  O   VAL A 111     -68.549 -42.776  37.310  1.00 49.17           O  
ATOM   1800  CG1 VAL A 111     -69.287 -43.822  40.509  1.00 49.17           C  
ATOM   1801 HG11 VAL A 111     -68.440 -43.241  40.141  1.00 49.17           H  
ATOM   1802 HG12 VAL A 111     -70.068 -43.131  40.827  1.00 49.17           H  
ATOM   1803 HG13 VAL A 111     -68.942 -44.401  41.366  1.00 49.17           H  
ATOM   1804  CG2 VAL A 111     -70.834 -45.660  40.132  1.00 49.17           C  
ATOM   1805 HG21 VAL A 111     -71.675 -45.916  39.486  1.00 49.17           H  
ATOM   1806 HG22 VAL A 111     -70.340 -46.576  40.456  1.00 49.17           H  
ATOM   1807 HG23 VAL A 111     -71.259 -45.157  41.000  1.00 49.17           H  
ATOM   1808  N   ASP A 112     -70.268 -41.600  38.194  1.00 47.04           N  
ATOM   1809  H   ASP A 112     -71.198 -41.709  38.574  1.00 47.04           H  
ATOM   1810  CA  ASP A 112     -69.864 -40.190  38.125  1.00 47.04           C  
ATOM   1811  HA  ASP A 112     -69.847 -39.866  37.085  1.00 47.04           H  
ATOM   1812  C   ASP A 112     -68.528 -39.821  38.807  1.00 47.04           C  
ATOM   1813  CB  ASP A 112     -70.961 -39.417  38.885  1.00 47.04           C  
ATOM   1814  HB2 ASP A 112     -70.720 -38.354  38.858  1.00 47.04           H  
ATOM   1815  HB3 ASP A 112     -70.964 -39.725  39.930  1.00 47.04           H  
ATOM   1816  O   ASP A 112     -68.215 -40.372  39.855  1.00 47.04           O  
ATOM   1817  CG  ASP A 112     -72.364 -39.621  38.311  1.00 47.04           C  
ATOM   1818  OD1 ASP A 112     -72.804 -38.715  37.571  1.00 47.04           O  
ATOM   1819  OD2 ASP A 112     -72.964 -40.685  38.596  1.00 47.04           O  
ATOM   1820  N   ASP A 113     -67.806 -38.816  38.275  1.00 49.03           N  
ATOM   1821  H   ASP A 113     -68.007 -38.597  37.310  1.00 49.03           H  
ATOM   1822  CA  ASP A 113     -67.257 -37.679  39.053  1.00 49.03           C  
ATOM   1823  HA  ASP A 113     -68.106 -37.231  39.569  1.00 49.03           H  
ATOM   1824  C   ASP A 113     -66.645 -36.587  38.129  1.00 49.03           C  
ATOM   1825  CB  ASP A 113     -66.230 -38.080  40.142  1.00 49.03           C  
ATOM   1826  HB2 ASP A 113     -66.184 -39.159  40.286  1.00 49.03           H  
ATOM   1827  HB3 ASP A 113     -65.232 -37.774  39.830  1.00 49.03           H  
ATOM   1828  O   ASP A 113     -65.951 -36.851  37.147  1.00 49.03           O  
ATOM   1829  CG  ASP A 113     -66.559 -37.396  41.479  1.00 49.03           C  
ATOM   1830  OD1 ASP A 113     -66.602 -36.141  41.463  1.00 49.03           O  
ATOM   1831  OD2 ASP A 113     -66.738 -38.097  42.498  1.00 49.03           O  
ATOM   1832  N   SER A 114     -66.911 -35.320  38.422  1.00 43.74           N  
ATOM   1833  H   SER A 114     -67.428 -35.181  39.279  1.00 43.74           H  
ATOM   1834  CA  SER A 114     -66.334 -34.094  37.830  1.00 43.74           C  
ATOM   1835  HA  SER A 114     -65.262 -34.211  37.667  1.00 43.74           H  
ATOM   1836  C   SER A 114     -66.588 -32.991  38.864  1.00 43.74           C  
ATOM   1837  CB  SER A 114     -67.054 -33.737  36.519  1.00 43.74           C  
ATOM   1838  HB2 SER A 114     -66.876 -32.692  36.262  1.00 43.74           H  
ATOM   1839  HB3 SER A 114     -68.127 -33.887  36.640  1.00 43.74           H  
ATOM   1840  O   SER A 114     -67.679 -33.038  39.437  1.00 43.74           O  
ATOM   1841  OG  SER A 114     -66.577 -34.541  35.464  1.00 43.74           O  
ATOM   1842  HG  SER A 114     -66.459 -35.424  35.820  1.00 43.74           H  
ATOM   1843  N   PRO A 115     -65.740 -31.943  39.086  1.00 53.94           N  
ATOM   1844  CA  PRO A 115     -65.314 -31.010  38.019  1.00 53.94           C  
ATOM   1845  HA  PRO A 115     -65.179 -31.528  37.070  1.00 53.94           H  
ATOM   1846  C   PRO A 115     -64.050 -30.107  38.300  1.00 53.94           C  
ATOM   1847  CB  PRO A 115     -66.580 -30.132  37.983  1.00 53.94           C  
ATOM   1848  HB2 PRO A 115     -67.382 -30.686  37.494  1.00 53.94           H  
ATOM   1849  HB3 PRO A 115     -66.448 -29.195  37.442  1.00 53.94           H  
ATOM   1850  O   PRO A 115     -63.409 -30.188  39.341  1.00 53.94           O  
ATOM   1851  CG  PRO A 115     -66.941 -29.953  39.473  1.00 53.94           C  
ATOM   1852  HG2 PRO A 115     -66.633 -28.980  39.856  1.00 53.94           H  
ATOM   1853  HG3 PRO A 115     -68.012 -30.098  39.619  1.00 53.94           H  
ATOM   1854  CD  PRO A 115     -66.148 -31.057  40.177  1.00 53.94           C  
ATOM   1855  HD2 PRO A 115     -66.757 -31.548  40.936  1.00 53.94           H  
ATOM   1856  HD3 PRO A 115     -65.281 -30.641  40.690  1.00 53.94           H  
ATOM   1857  N   ARG A 116     -63.793 -29.130  37.397  1.00 45.97           N  
ATOM   1858  H   ARG A 116     -64.299 -29.239  36.530  1.00 45.97           H  
ATOM   1859  CA  ARG A 116     -63.078 -27.820  37.567  1.00 45.97           C  
ATOM   1860  HA  ARG A 116     -63.348 -27.216  36.701  1.00 45.97           H  
ATOM   1861  C   ARG A 116     -61.531 -27.765  37.614  1.00 45.97           C  
ATOM   1862  CB  ARG A 116     -63.625 -27.054  38.799  1.00 45.97           C  
ATOM   1863  HB2 ARG A 116     -63.476 -27.658  39.693  1.00 45.97           H  
ATOM   1864  HB3 ARG A 116     -63.046 -26.140  38.927  1.00 45.97           H  
ATOM   1865  O   ARG A 116     -60.928 -28.104  38.624  1.00 45.97           O  
ATOM   1866  CG  ARG A 116     -65.101 -26.653  38.695  1.00 45.97           C  
ATOM   1867  HG2 ARG A 116     -65.699 -27.522  38.420  1.00 45.97           H  
ATOM   1868  HG3 ARG A 116     -65.214 -25.901  37.914  1.00 45.97           H  
ATOM   1869  CD  ARG A 116     -65.637 -26.100  40.019  1.00 45.97           C  
ATOM   1870  HD2 ARG A 116     -65.422 -26.817  40.811  1.00 45.97           H  
ATOM   1871  HD3 ARG A 116     -65.126 -25.163  40.238  1.00 45.97           H  
ATOM   1872  NE  ARG A 116     -67.096 -25.883  39.949  1.00 45.97           N  
ATOM   1873  HE  ARG A 116     -67.576 -26.281  39.154  1.00 45.97           H  
ATOM   1874  NH1 ARG A 116     -67.346 -24.726  41.917  1.00 45.97           N  
ATOM   1875 HH11 ARG A 116     -66.358 -24.834  42.096  1.00 45.97           H  
ATOM   1876 HH12 ARG A 116     -67.949 -24.293  42.602  1.00 45.97           H  
ATOM   1877  NH2 ARG A 116     -69.138 -25.175  40.670  1.00 45.97           N  
ATOM   1878 HH21 ARG A 116     -69.718 -24.731  41.368  1.00 45.97           H  
ATOM   1879 HH22 ARG A 116     -69.581 -25.612  39.874  1.00 45.97           H  
ATOM   1880  CZ  ARG A 116     -67.849 -25.263  40.841  1.00 45.97           C  
ATOM   1881  N   ARG A 117     -60.922 -27.052  36.644  1.00 46.08           N  
ATOM   1882  H   ARG A 117     -61.332 -27.137  35.724  1.00 46.08           H  
ATOM   1883  CA  ARG A 117     -60.229 -25.753  36.878  1.00 46.08           C  
ATOM   1884  HA  ARG A 117     -60.975 -25.076  37.293  1.00 46.08           H  
ATOM   1885  C   ARG A 117     -59.718 -25.064  35.598  1.00 46.08           C  
ATOM   1886  CB  ARG A 117     -59.063 -25.854  37.888  1.00 46.08           C  
ATOM   1887  HB2 ARG A 117     -58.215 -25.271  37.531  1.00 46.08           H  
ATOM   1888  HB3 ARG A 117     -58.731 -26.887  37.988  1.00 46.08           H  
ATOM   1889  O   ARG A 117     -59.095 -25.672  34.738  1.00 46.08           O  
ATOM   1890  CG  ARG A 117     -59.484 -25.286  39.256  1.00 46.08           C  
ATOM   1891  HG2 ARG A 117     -60.338 -25.844  39.638  1.00 46.08           H  
ATOM   1892  HG3 ARG A 117     -59.774 -24.242  39.138  1.00 46.08           H  
ATOM   1893  CD  ARG A 117     -58.339 -25.370  40.267  1.00 46.08           C  
ATOM   1894  HD2 ARG A 117     -57.991 -26.402  40.310  1.00 46.08           H  
ATOM   1895  HD3 ARG A 117     -57.523 -24.736  39.920  1.00 46.08           H  
ATOM   1896  NE  ARG A 117     -58.778 -24.950  41.613  1.00 46.08           N  
ATOM   1897  HE  ARG A 117     -59.775 -24.891  41.761  1.00 46.08           H  
ATOM   1898  NH1 ARG A 117     -56.701 -24.831  42.580  1.00 46.08           N  
ATOM   1899 HH11 ARG A 117     -56.118 -24.688  43.392  1.00 46.08           H  
ATOM   1900 HH12 ARG A 117     -56.295 -25.094  41.694  1.00 46.08           H  
ATOM   1901  NH2 ARG A 117     -58.514 -24.425  43.817  1.00 46.08           N  
ATOM   1902 HH21 ARG A 117     -57.916 -24.288  44.619  1.00 46.08           H  
ATOM   1903 HH22 ARG A 117     -59.517 -24.377  43.929  1.00 46.08           H  
ATOM   1904  CZ  ARG A 117     -57.999 -24.736  42.660  1.00 46.08           C  
ATOM   1905  N   ASP A 118     -60.006 -23.767  35.559  1.00 44.68           N  
ATOM   1906  H   ASP A 118     -60.601 -23.444  36.308  1.00 44.68           H  
ATOM   1907  CA  ASP A 118     -59.719 -22.712  34.586  1.00 44.68           C  
ATOM   1908  HA  ASP A 118     -60.195 -22.955  33.636  1.00 44.68           H  
ATOM   1909  C   ASP A 118     -58.235 -22.314  34.337  1.00 44.68           C  
ATOM   1910  CB  ASP A 118     -60.369 -21.450  35.186  1.00 44.68           C  
ATOM   1911  HB2 ASP A 118     -60.108 -20.602  34.552  1.00 44.68           H  
ATOM   1912  HB3 ASP A 118     -59.936 -21.254  36.167  1.00 44.68           H  
ATOM   1913  O   ASP A 118     -57.414 -22.356  35.248  1.00 44.68           O  
ATOM   1914  CG  ASP A 118     -61.888 -21.432  35.316  1.00 44.68           C  
ATOM   1915  OD1 ASP A 118     -62.475 -20.569  34.620  1.00 44.68           O  
ATOM   1916  OD2 ASP A 118     -62.413 -22.147  36.195  1.00 44.68           O  
ATOM   1917  N   ARG A 119     -58.026 -21.706  33.147  1.00 43.00           N  
ATOM   1918  H   ARG A 119     -58.706 -21.976  32.450  1.00 43.00           H  
ATOM   1919  CA  ARG A 119     -57.310 -20.434  32.821  1.00 43.00           C  
ATOM   1920  HA  ARG A 119     -57.544 -20.278  31.768  1.00 43.00           H  
ATOM   1921  C   ARG A 119     -55.767 -20.295  32.838  1.00 43.00           C  
ATOM   1922  CB  ARG A 119     -57.948 -19.246  33.581  1.00 43.00           C  
ATOM   1923  HB2 ARG A 119     -57.222 -18.438  33.661  1.00 43.00           H  
ATOM   1924  HB3 ARG A 119     -58.196 -19.536  34.602  1.00 43.00           H  
ATOM   1925  O   ARG A 119     -55.072 -20.835  33.684  1.00 43.00           O  
ATOM   1926  CG  ARG A 119     -59.164 -18.650  32.857  1.00 43.00           C  
ATOM   1927  HG2 ARG A 119     -58.821 -18.237  31.909  1.00 43.00           H  
ATOM   1928  HG3 ARG A 119     -59.899 -19.424  32.633  1.00 43.00           H  
ATOM   1929  CD  ARG A 119     -59.810 -17.516  33.667  1.00 43.00           C  
ATOM   1930  HD2 ARG A 119     -59.089 -17.110  34.376  1.00 43.00           H  
ATOM   1931  HD3 ARG A 119     -60.089 -16.723  32.972  1.00 43.00           H  
ATOM   1932  NE  ARG A 119     -61.024 -17.969  34.366  1.00 43.00           N  
ATOM   1933  HE  ARG A 119     -61.343 -18.913  34.205  1.00 43.00           H  
ATOM   1934  NH1 ARG A 119     -61.554 -16.015  35.463  1.00 43.00           N  
ATOM   1935 HH11 ARG A 119     -62.202 -15.495  36.038  1.00 43.00           H  
ATOM   1936 HH12 ARG A 119     -60.710 -15.588  35.109  1.00 43.00           H  
ATOM   1937  NH2 ARG A 119     -62.907 -17.815  35.562  1.00 43.00           N  
ATOM   1938 HH21 ARG A 119     -63.579 -17.329  36.138  1.00 43.00           H  
ATOM   1939 HH22 ARG A 119     -63.053 -18.783  35.314  1.00 43.00           H  
ATOM   1940  CZ  ARG A 119     -61.819 -17.252  35.131  1.00 43.00           C  
ATOM   1941  N   PHE A 120     -55.345 -19.367  31.954  1.00 44.44           N  
ATOM   1942  H   PHE A 120     -56.082 -19.025  31.355  1.00 44.44           H  
ATOM   1943  CA  PHE A 120     -54.053 -18.669  31.720  1.00 44.44           C  
ATOM   1944  HA  PHE A 120     -54.354 -17.691  31.343  1.00 44.44           H  
ATOM   1945  C   PHE A 120     -53.169 -19.259  30.596  1.00 44.44           C  
ATOM   1946  CB  PHE A 120     -53.294 -18.355  33.022  1.00 44.44           C  
ATOM   1947  HB2 PHE A 120     -52.281 -18.059  32.752  1.00 44.44           H  
ATOM   1948  HB3 PHE A 120     -53.194 -19.244  33.645  1.00 44.44           H  
ATOM   1949  O   PHE A 120     -52.575 -20.313  30.773  1.00 44.44           O  
ATOM   1950  CG  PHE A 120     -53.909 -17.217  33.818  1.00 44.44           C  
ATOM   1951  CD1 PHE A 120     -53.446 -15.906  33.609  1.00 44.44           C  
ATOM   1952  HD1 PHE A 120     -52.624 -15.723  32.933  1.00 44.44           H  
ATOM   1953  CD2 PHE A 120     -54.946 -17.443  34.743  1.00 44.44           C  
ATOM   1954  HD2 PHE A 120     -55.268 -18.453  34.950  1.00 44.44           H  
ATOM   1955  CE1 PHE A 120     -54.044 -14.822  34.271  1.00 44.44           C  
ATOM   1956  HE1 PHE A 120     -53.688 -13.818  34.090  1.00 44.44           H  
ATOM   1957  CE2 PHE A 120     -55.548 -16.358  35.409  1.00 44.44           C  
ATOM   1958  HE2 PHE A 120     -56.338 -16.537  36.123  1.00 44.44           H  
ATOM   1959  CZ  PHE A 120     -55.102 -15.046  35.166  1.00 44.44           C  
ATOM   1960  HZ  PHE A 120     -55.556 -14.213  35.682  1.00 44.44           H  
ATOM   1961  N   SER A 121     -53.181 -18.771  29.342  1.00 50.65           N  
ATOM   1962  H   SER A 121     -52.909 -19.521  28.722  1.00 50.65           H  
ATOM   1963  CA  SER A 121     -52.834 -17.454  28.738  1.00 50.65           C  
ATOM   1964  HA  SER A 121     -53.196 -17.545  27.713  1.00 50.65           H  
ATOM   1965  C   SER A 121     -51.325 -17.166  28.602  1.00 50.65           C  
ATOM   1966  CB  SER A 121     -53.605 -16.230  29.252  1.00 50.65           C  
ATOM   1967  HB2 SER A 121     -53.472 -15.404  28.553  1.00 50.65           H  
ATOM   1968  HB3 SER A 121     -54.668 -16.461  29.315  1.00 50.65           H  
ATOM   1969  O   SER A 121     -50.621 -17.013  29.593  1.00 50.65           O  
ATOM   1970  OG  SER A 121     -53.125 -15.839  30.514  1.00 50.65           O  
ATOM   1971  HG  SER A 121     -52.173 -15.738  30.437  1.00 50.65           H  
ATOM   1972  N   ASP A 122     -50.910 -17.015  27.338  1.00 45.62           N  
ATOM   1973  H   ASP A 122     -51.632 -17.172  26.649  1.00 45.62           H  
ATOM   1974  CA  ASP A 122     -49.842 -16.165  26.789  1.00 45.62           C  
ATOM   1975  HA  ASP A 122     -49.850 -16.367  25.718  1.00 45.62           H  
ATOM   1976  C   ASP A 122     -48.382 -16.359  27.225  1.00 45.62           C  
ATOM   1977  CB  ASP A 122     -50.263 -14.689  26.914  1.00 45.62           C  
ATOM   1978  HB2 ASP A 122     -50.260 -14.401  27.965  1.00 45.62           H  
ATOM   1979  HB3 ASP A 122     -49.540 -14.067  26.385  1.00 45.62           H  
ATOM   1980  O   ASP A 122     -47.999 -16.024  28.341  1.00 45.62           O  
ATOM   1981  CG  ASP A 122     -51.651 -14.450  26.318  1.00 45.62           C  
ATOM   1982  OD1 ASP A 122     -51.941 -15.105  25.291  1.00 45.62           O  
ATOM   1983  OD2 ASP A 122     -52.416 -13.675  26.925  1.00 45.62           O  
ATOM   1984  N   SER A 123     -47.518 -16.733  26.262  1.00 50.52           N  
ATOM   1985  H   SER A 123     -47.940 -17.206  25.476  1.00 50.52           H  
ATOM   1986  CA  SER A 123     -46.260 -16.012  25.962  1.00 50.52           C  
ATOM   1987  HA  SER A 123     -46.533 -14.996  25.675  1.00 50.52           H  
ATOM   1988  C   SER A 123     -45.448 -16.627  24.803  1.00 50.52           C  
ATOM   1989  CB  SER A 123     -45.323 -15.893  27.174  1.00 50.52           C  
ATOM   1990  HB2 SER A 123     -44.312 -15.670  26.835  1.00 50.52           H  
ATOM   1991  HB3 SER A 123     -45.307 -16.831  27.729  1.00 50.52           H  
ATOM   1992  O   SER A 123     -44.760 -17.628  24.962  1.00 50.52           O  
ATOM   1993  OG  SER A 123     -45.750 -14.836  28.005  1.00 50.52           O  
ATOM   1994  HG  SER A 123     -46.592 -15.129  28.362  1.00 50.52           H  
ATOM   1995  N   ARG A 124     -45.436 -15.896  23.677  1.00 47.46           N  
ATOM   1996  H   ARG A 124     -46.182 -15.217  23.619  1.00 47.46           H  
ATOM   1997  CA  ARG A 124     -44.286 -15.636  22.778  1.00 47.46           C  
ATOM   1998  HA  ARG A 124     -44.646 -14.951  22.010  1.00 47.46           H  
ATOM   1999  C   ARG A 124     -43.696 -16.805  21.976  1.00 47.46           C  
ATOM   2000  CB  ARG A 124     -43.199 -14.852  23.534  1.00 47.46           C  
ATOM   2001  HB2 ARG A 124     -42.755 -15.497  24.293  1.00 47.46           H  
ATOM   2002  HB3 ARG A 124     -42.419 -14.567  22.828  1.00 47.46           H  
ATOM   2003  O   ARG A 124     -42.624 -17.331  22.266  1.00 47.46           O  
ATOM   2004  CG  ARG A 124     -43.749 -13.586  24.205  1.00 47.46           C  
ATOM   2005  HG2 ARG A 124     -44.233 -12.947  23.466  1.00 47.46           H  
ATOM   2006  HG3 ARG A 124     -44.485 -13.868  24.958  1.00 47.46           H  
ATOM   2007  CD  ARG A 124     -42.629 -12.806  24.892  1.00 47.46           C  
ATOM   2008  HD2 ARG A 124     -42.214 -12.087  24.186  1.00 47.46           H  
ATOM   2009  HD3 ARG A 124     -41.843 -13.500  25.191  1.00 47.46           H  
ATOM   2010  NE  ARG A 124     -43.131 -12.128  26.100  1.00 47.46           N  
ATOM   2011  HE  ARG A 124     -44.050 -12.393  26.424  1.00 47.46           H  
ATOM   2012  NH1 ARG A 124     -41.250 -10.898  26.562  1.00 47.46           N  
ATOM   2013 HH11 ARG A 124     -40.835 -11.225  25.701  1.00 47.46           H  
ATOM   2014 HH12 ARG A 124     -40.760 -10.248  27.160  1.00 47.46           H  
ATOM   2015  NH2 ARG A 124     -42.988 -10.846  27.966  1.00 47.46           N  
ATOM   2016 HH21 ARG A 124     -43.911 -11.152  28.241  1.00 47.46           H  
ATOM   2017 HH22 ARG A 124     -42.485 -10.202  28.560  1.00 47.46           H  
ATOM   2018  CZ  ARG A 124     -42.456 -11.294  26.866  1.00 47.46           C  
ATOM   2019  N   GLY A 125     -44.346 -17.082  20.847  1.00 45.95           N  
ATOM   2020  H   GLY A 125     -45.237 -16.628  20.707  1.00 45.95           H  
ATOM   2021  CA  GLY A 125     -43.696 -17.638  19.664  1.00 45.95           C  
ATOM   2022  HA2 GLY A 125     -44.448 -18.095  19.022  1.00 45.95           H  
ATOM   2023  HA3 GLY A 125     -42.998 -18.416  19.974  1.00 45.95           H  
ATOM   2024  C   GLY A 125     -42.933 -16.585  18.844  1.00 45.95           C  
ATOM   2025  O   GLY A 125     -43.159 -15.384  18.960  1.00 45.95           O  
ATOM   2026  N   THR A 126     -42.091 -17.104  17.949  1.00 52.77           N  
ATOM   2027  H   THR A 126     -42.025 -18.111  17.991  1.00 52.77           H  
ATOM   2028  CA  THR A 126     -41.332 -16.466  16.852  1.00 52.77           C  
ATOM   2029  HA  THR A 126     -41.178 -17.299  16.166  1.00 52.77           H  
ATOM   2030  C   THR A 126     -39.905 -15.990  17.160  1.00 52.77           C  
ATOM   2031  CB  THR A 126     -42.136 -15.518  15.949  1.00 52.77           C  
ATOM   2032  HB  THR A 126     -41.526 -15.276  15.078  1.00 52.77           H  
ATOM   2033  O   THR A 126     -39.614 -14.897  17.632  1.00 52.77           O  
ATOM   2034  CG2 THR A 126     -43.426 -16.175  15.453  1.00 52.77           C  
ATOM   2035 HG21 THR A 126     -44.107 -16.369  16.281  1.00 52.77           H  
ATOM   2036 HG22 THR A 126     -43.920 -15.499  14.756  1.00 52.77           H  
ATOM   2037 HG23 THR A 126     -43.201 -17.105  14.929  1.00 52.77           H  
ATOM   2038  OG1 THR A 126     -42.472 -14.323  16.591  1.00 52.77           O  
ATOM   2039  HG1 THR A 126     -42.785 -14.534  17.473  1.00 52.77           H  
ATOM   2040  N   ARG A 127     -38.985 -16.892  16.802  1.00 46.29           N  
ATOM   2041  H   ARG A 127     -39.360 -17.756  16.438  1.00 46.29           H  
ATOM   2042  CA  ARG A 127     -37.575 -16.661  16.500  1.00 46.29           C  
ATOM   2043  HA  ARG A 127     -37.106 -16.067  17.285  1.00 46.29           H  
ATOM   2044  C   ARG A 127     -37.484 -15.912  15.164  1.00 46.29           C  
ATOM   2045  CB  ARG A 127     -36.900 -18.042  16.357  1.00 46.29           C  
ATOM   2046  HB2 ARG A 127     -37.445 -18.616  15.607  1.00 46.29           H  
ATOM   2047  HB3 ARG A 127     -35.885 -17.898  15.987  1.00 46.29           H  
ATOM   2048  O   ARG A 127     -37.894 -16.462  14.147  1.00 46.29           O  
ATOM   2049  CG  ARG A 127     -36.830 -18.873  17.648  1.00 46.29           C  
ATOM   2050  HG2 ARG A 127     -36.127 -18.406  18.338  1.00 46.29           H  
ATOM   2051  HG3 ARG A 127     -37.811 -18.916  18.120  1.00 46.29           H  
ATOM   2052  CD  ARG A 127     -36.377 -20.306  17.323  1.00 46.29           C  
ATOM   2053  HD2 ARG A 127     -35.438 -20.261  16.772  1.00 46.29           H  
ATOM   2054  HD3 ARG A 127     -37.133 -20.766  16.688  1.00 46.29           H  
ATOM   2055  NE  ARG A 127     -36.179 -21.113  18.543  1.00 46.29           N  
ATOM   2056  HE  ARG A 127     -36.026 -20.603  19.402  1.00 46.29           H  
ATOM   2057  NH1 ARG A 127     -36.370 -23.212  17.605  1.00 46.29           N  
ATOM   2058 HH11 ARG A 127     -36.586 -22.800  16.709  1.00 46.29           H  
ATOM   2059 HH12 ARG A 127     -36.376 -24.216  17.714  1.00 46.29           H  
ATOM   2060  NH2 ARG A 127     -35.926 -23.011  19.778  1.00 46.29           N  
ATOM   2061 HH21 ARG A 127     -35.926 -24.018  19.853  1.00 46.29           H  
ATOM   2062 HH22 ARG A 127     -35.775 -22.458  20.610  1.00 46.29           H  
ATOM   2063  CZ  ARG A 127     -36.160 -22.435  18.633  1.00 46.29           C  
ATOM   2064  N   GLY A 128     -36.915 -14.710  15.147  1.00 42.85           N  
ATOM   2065  H   GLY A 128     -36.686 -14.270  16.026  1.00 42.85           H  
ATOM   2066  CA  GLY A 128     -36.541 -14.005  13.918  1.00 42.85           C  
ATOM   2067  HA2 GLY A 128     -37.118 -14.365  13.066  1.00 42.85           H  
ATOM   2068  HA3 GLY A 128     -36.751 -12.942  14.036  1.00 42.85           H  
ATOM   2069  C   GLY A 128     -35.048 -14.166  13.636  1.00 42.85           C  
ATOM   2070  O   GLY A 128     -34.233 -13.473  14.238  1.00 42.85           O  
ATOM   2071  N   ARG A 129     -34.677 -15.092  12.741  1.00 51.01           N  
ATOM   2072  H   ARG A 129     -35.420 -15.600  12.283  1.00 51.01           H  
ATOM   2073  CA  ARG A 129     -33.356 -15.086  12.089  1.00 51.01           C  
ATOM   2074  HA  ARG A 129     -32.577 -14.942  12.838  1.00 51.01           H  
ATOM   2075  C   ARG A 129     -33.303 -13.903  11.122  1.00 51.01           C  
ATOM   2076  CB  ARG A 129     -33.097 -16.372  11.283  1.00 51.01           C  
ATOM   2077  HB2 ARG A 129     -34.030 -16.736  10.853  1.00 51.01           H  
ATOM   2078  HB3 ARG A 129     -32.455 -16.097  10.446  1.00 51.01           H  
ATOM   2079  O   ARG A 129     -34.234 -13.709  10.347  1.00 51.01           O  
ATOM   2080  CG  ARG A 129     -32.392 -17.512  12.033  1.00 51.01           C  
ATOM   2081  HG2 ARG A 129     -33.122 -18.060  12.629  1.00 51.01           H  
ATOM   2082  HG3 ARG A 129     -31.611 -17.115  12.680  1.00 51.01           H  
ATOM   2083  CD  ARG A 129     -31.754 -18.429  10.974  1.00 51.01           C  
ATOM   2084  HD2 ARG A 129     -32.492 -18.637  10.200  1.00 51.01           H  
ATOM   2085  HD3 ARG A 129     -30.925 -17.890  10.516  1.00 51.01           H  
ATOM   2086  NE  ARG A 129     -31.282 -19.716  11.521  1.00 51.01           N  
ATOM   2087  HE  ARG A 129     -31.730 -20.046  12.364  1.00 51.01           H  
ATOM   2088  NH1 ARG A 129     -29.741 -20.192   9.876  1.00 51.01           N  
ATOM   2089 HH11 ARG A 129     -29.091 -20.833   9.443  1.00 51.01           H  
ATOM   2090 HH12 ARG A 129     -29.915 -19.294   9.448  1.00 51.01           H  
ATOM   2091  NH2 ARG A 129     -30.170 -21.706  11.450  1.00 51.01           N  
ATOM   2092 HH21 ARG A 129     -30.668 -22.030  12.267  1.00 51.01           H  
ATOM   2093 HH22 ARG A 129     -29.511 -22.321  10.993  1.00 51.01           H  
ATOM   2094  CZ  ARG A 129     -30.402 -20.525  10.950  1.00 51.01           C  
ATOM   2095  N   GLY A 130     -32.194 -13.169  11.149  1.00 43.68           N  
ATOM   2096  H   GLY A 130     -31.491 -13.389  11.839  1.00 43.68           H  
ATOM   2097  CA  GLY A 130     -31.913 -12.081  10.220  1.00 43.68           C  
ATOM   2098  HA2 GLY A 130     -30.927 -11.665  10.426  1.00 43.68           H  
ATOM   2099  HA3 GLY A 130     -32.650 -11.292  10.369  1.00 43.68           H  
ATOM   2100  C   GLY A 130     -31.943 -12.535   8.760  1.00 43.68           C  
ATOM   2101  O   GLY A 130     -31.297 -13.514   8.387  1.00 43.68           O  
ATOM   2102  N   SER A 131     -32.689 -11.788   7.953  1.00 52.17           N  
ATOM   2103  H   SER A 131     -33.213 -11.029   8.366  1.00 52.17           H  
ATOM   2104  CA  SER A 131     -32.659 -11.816   6.496  1.00 52.17           C  
ATOM   2105  HA  SER A 131     -31.969 -12.583   6.143  1.00 52.17           H  
ATOM   2106  C   SER A 131     -32.170 -10.442   6.046  1.00 52.17           C  
ATOM   2107  CB  SER A 131     -34.057 -12.134   5.952  1.00 52.17           C  
ATOM   2108  HB2 SER A 131     -34.414 -13.062   6.398  1.00 52.17           H  
ATOM   2109  HB3 SER A 131     -34.747 -11.330   6.207  1.00 52.17           H  
ATOM   2110  O   SER A 131     -32.883  -9.452   6.203  1.00 52.17           O  
ATOM   2111  OG  SER A 131     -34.001 -12.289   4.550  1.00 52.17           O  
ATOM   2112  HG  SER A 131     -34.891 -12.417   4.214  1.00 52.17           H  
ATOM   2113  N   TYR A 132     -30.933 -10.360   5.556  1.00 54.76           N  
ATOM   2114  H   TYR A 132     -30.401 -11.213   5.454  1.00 54.76           H  
ATOM   2115  CA  TYR A 132     -30.473  -9.196   4.801  1.00 54.76           C  
ATOM   2116  HA  TYR A 132     -31.055  -8.325   5.101  1.00 54.76           H  
ATOM   2117  C   TYR A 132     -30.694  -9.498   3.313  1.00 54.76           C  
ATOM   2118  CB  TYR A 132     -29.002  -8.872   5.091  1.00 54.76           C  
ATOM   2119  HB2 TYR A 132     -28.390  -9.741   4.851  1.00 54.76           H  
ATOM   2120  HB3 TYR A 132     -28.691  -8.064   4.429  1.00 54.76           H  
ATOM   2121  O   TYR A 132     -30.185 -10.514   2.832  1.00 54.76           O  
ATOM   2122  CG  TYR A 132     -28.726  -8.442   6.519  1.00 54.76           C  
ATOM   2123  CD1 TYR A 132     -29.032  -7.132   6.939  1.00 54.76           C  
ATOM   2124  HD1 TYR A 132     -29.470  -6.431   6.243  1.00 54.76           H  
ATOM   2125  CD2 TYR A 132     -28.158  -9.356   7.427  1.00 54.76           C  
ATOM   2126  HD2 TYR A 132     -27.919 -10.359   7.107  1.00 54.76           H  
ATOM   2127  CE1 TYR A 132     -28.772  -6.734   8.265  1.00 54.76           C  
ATOM   2128  HE1 TYR A 132     -29.009  -5.730   8.586  1.00 54.76           H  
ATOM   2129  CE2 TYR A 132     -27.896  -8.962   8.753  1.00 54.76           C  
ATOM   2130  HE2 TYR A 132     -27.455  -9.652   9.458  1.00 54.76           H  
ATOM   2131  OH  TYR A 132     -27.948  -7.286  10.456  1.00 54.76           O  
ATOM   2132  HH  TYR A 132     -28.186  -6.372  10.626  1.00 54.76           H  
ATOM   2133  CZ  TYR A 132     -28.202  -7.652   9.174  1.00 54.76           C  
ATOM   2134  N   PRO A 133     -31.438  -8.661   2.571  1.00 59.64           N  
ATOM   2135  CA  PRO A 133     -31.680  -8.887   1.155  1.00 59.64           C  
ATOM   2136  HA  PRO A 133     -31.986  -9.922   0.996  1.00 59.64           H  
ATOM   2137  C   PRO A 133     -30.408  -8.611   0.341  1.00 59.64           C  
ATOM   2138  CB  PRO A 133     -32.855  -7.974   0.791  1.00 59.64           C  
ATOM   2139  HB2 PRO A 133     -33.790  -8.510   0.953  1.00 59.64           H  
ATOM   2140  HB3 PRO A 133     -32.798  -7.618  -0.237  1.00 59.64           H  
ATOM   2141  O   PRO A 133     -29.889  -7.494   0.312  1.00 59.64           O  
ATOM   2142  CG  PRO A 133     -32.750  -6.829   1.798  1.00 59.64           C  
ATOM   2143  HG2 PRO A 133     -33.723  -6.382   2.004  1.00 59.64           H  
ATOM   2144  HG3 PRO A 133     -32.058  -6.076   1.421  1.00 59.64           H  
ATOM   2145  CD  PRO A 133     -32.157  -7.488   3.041  1.00 59.64           C  
ATOM   2146  HD2 PRO A 133     -32.960  -7.801   3.709  1.00 59.64           H  
ATOM   2147  HD3 PRO A 133     -31.492  -6.790   3.549  1.00 59.64           H  
ATOM   2148  N   ARG A 134     -29.921  -9.648  -0.346  1.00 45.00           N  
ATOM   2149  H   ARG A 134     -30.389 -10.534  -0.215  1.00 45.00           H  
ATOM   2150  CA  ARG A 134     -28.920  -9.575  -1.416  1.00 45.00           C  
ATOM   2151  HA  ARG A 134     -28.038  -9.040  -1.064  1.00 45.00           H  
ATOM   2152  C   ARG A 134     -29.540  -8.811  -2.590  1.00 45.00           C  
ATOM   2153  CB  ARG A 134     -28.542 -11.025  -1.789  1.00 45.00           C  
ATOM   2154  HB2 ARG A 134     -28.202 -11.533  -0.887  1.00 45.00           H  
ATOM   2155  HB3 ARG A 134     -29.439 -11.539  -2.134  1.00 45.00           H  
ATOM   2156  O   ARG A 134     -30.376  -9.356  -3.299  1.00 45.00           O  
ATOM   2157  CG  ARG A 134     -27.450 -11.179  -2.861  1.00 45.00           C  
ATOM   2158  HG2 ARG A 134     -27.723 -10.625  -3.759  1.00 45.00           H  
ATOM   2159  HG3 ARG A 134     -26.506 -10.797  -2.474  1.00 45.00           H  
ATOM   2160  CD  ARG A 134     -27.311 -12.669  -3.213  1.00 45.00           C  
ATOM   2161  HD2 ARG A 134     -28.235 -12.990  -3.694  1.00 45.00           H  
ATOM   2162  HD3 ARG A 134     -27.199 -13.242  -2.292  1.00 45.00           H  
ATOM   2163  NE  ARG A 134     -26.150 -12.952  -4.081  1.00 45.00           N  
ATOM   2164  HE  ARG A 134     -25.273 -12.517  -3.834  1.00 45.00           H  
ATOM   2165  NH1 ARG A 134     -27.190 -14.373  -5.588  1.00 45.00           N  
ATOM   2166 HH11 ARG A 134     -28.075 -13.890  -5.531  1.00 45.00           H  
ATOM   2167 HH12 ARG A 134     -27.139 -14.963  -6.406  1.00 45.00           H  
ATOM   2168  NH2 ARG A 134     -24.982 -14.132  -5.637  1.00 45.00           N  
ATOM   2169 HH21 ARG A 134     -24.986 -14.760  -6.429  1.00 45.00           H  
ATOM   2170 HH22 ARG A 134     -24.118 -13.711  -5.328  1.00 45.00           H  
ATOM   2171  CZ  ARG A 134     -26.122 -13.814  -5.089  1.00 45.00           C  
ATOM   2172  N   LYS A 135     -29.166  -7.542  -2.777  1.00 54.72           N  
ATOM   2173  H   LYS A 135     -28.533  -7.128  -2.107  1.00 54.72           H  
ATOM   2174  CA  LYS A 135     -29.519  -6.786  -3.986  1.00 54.72           C  
ATOM   2175  HA  LYS A 135     -30.541  -7.031  -4.276  1.00 54.72           H  
ATOM   2176  C   LYS A 135     -28.622  -7.235  -5.135  1.00 54.72           C  
ATOM   2177  CB  LYS A 135     -29.451  -5.268  -3.761  1.00 54.72           C  
ATOM   2178  HB2 LYS A 135     -28.524  -5.008  -3.251  1.00 54.72           H  
ATOM   2179  HB3 LYS A 135     -29.454  -4.780  -4.736  1.00 54.72           H  
ATOM   2180  O   LYS A 135     -27.445  -6.892  -5.190  1.00 54.72           O  
ATOM   2181  CG  LYS A 135     -30.661  -4.757  -2.964  1.00 54.72           C  
ATOM   2182  HG2 LYS A 135     -30.635  -5.173  -1.957  1.00 54.72           H  
ATOM   2183  HG3 LYS A 135     -31.577  -5.082  -3.457  1.00 54.72           H  
ATOM   2184  CD  LYS A 135     -30.655  -3.224  -2.888  1.00 54.72           C  
ATOM   2185  HD2 LYS A 135     -29.755  -2.894  -2.369  1.00 54.72           H  
ATOM   2186  HD3 LYS A 135     -30.650  -2.823  -3.901  1.00 54.72           H  
ATOM   2187  CE  LYS A 135     -31.902  -2.728  -2.147  1.00 54.72           C  
ATOM   2188  HE2 LYS A 135     -32.781  -3.127  -2.653  1.00 54.72           H  
ATOM   2189  HE3 LYS A 135     -31.889  -3.132  -1.135  1.00 54.72           H  
ATOM   2190  NZ  LYS A 135     -31.967  -1.245  -2.112  1.00 54.72           N  
ATOM   2191  HZ1 LYS A 135     -31.160  -0.860  -1.642  1.00 54.72           H  
ATOM   2192  HZ2 LYS A 135     -31.997  -0.878  -3.053  1.00 54.72           H  
ATOM   2193  HZ3 LYS A 135     -32.801  -0.938  -1.632  1.00 54.72           H  
ATOM   2194  N   GLU A 136     -29.207  -8.027  -6.018  1.00 43.59           N  
ATOM   2195  H   GLU A 136     -30.152  -8.326  -5.827  1.00 43.59           H  
ATOM   2196  CA  GLU A 136     -28.735  -8.275  -7.372  1.00 43.59           C  
ATOM   2197  HA  GLU A 136     -27.662  -8.467  -7.379  1.00 43.59           H  
ATOM   2198  C   GLU A 136     -29.036  -7.026  -8.205  1.00 43.59           C  
ATOM   2199  CB  GLU A 136     -29.476  -9.505  -7.933  1.00 43.59           C  
ATOM   2200  HB2 GLU A 136     -30.551  -9.351  -7.832  1.00 43.59           H  
ATOM   2201  HB3 GLU A 136     -29.231  -9.619  -8.989  1.00 43.59           H  
ATOM   2202  O   GLU A 136     -30.195  -6.732  -8.467  1.00 43.59           O  
ATOM   2203  CG  GLU A 136     -29.065 -10.782  -7.183  1.00 43.59           C  
ATOM   2204  HG2 GLU A 136     -28.005 -10.959  -7.367  1.00 43.59           H  
ATOM   2205  HG3 GLU A 136     -29.181 -10.626  -6.111  1.00 43.59           H  
ATOM   2206  CD  GLU A 136     -29.859 -12.041  -7.554  1.00 43.59           C  
ATOM   2207  OE1 GLU A 136     -29.409 -13.110  -7.062  1.00 43.59           O  
ATOM   2208  OE2 GLU A 136     -30.886 -11.927  -8.255  1.00 43.59           O  
ATOM   2209  N   ASN A 137     -28.008  -6.278  -8.604  1.00 53.70           N  
ATOM   2210  H   ASN A 137     -27.074  -6.525  -8.308  1.00 53.70           H  
ATOM   2211  CA  ASN A 137     -28.136  -5.296  -9.677  1.00 53.70           C  
ATOM   2212  HA  ASN A 137     -29.154  -5.308 -10.068  1.00 53.70           H  
ATOM   2213  C   ASN A 137     -27.238  -5.732 -10.833  1.00 53.70           C  
ATOM   2214  CB  ASN A 137     -27.884  -3.862  -9.183  1.00 53.70           C  
ATOM   2215  HB2 ASN A 137     -27.135  -3.860  -8.390  1.00 53.70           H  
ATOM   2216  HB3 ASN A 137     -27.490  -3.285 -10.019  1.00 53.70           H  
ATOM   2217  O   ASN A 137     -26.028  -5.518 -10.824  1.00 53.70           O  
ATOM   2218  CG  ASN A 137     -29.147  -3.156  -8.701  1.00 53.70           C  
ATOM   2219  ND2 ASN A 137     -29.126  -1.847  -8.639  1.00 53.70           N  
ATOM   2220 HD21 ASN A 137     -30.016  -1.415  -8.437  1.00 53.70           H  
ATOM   2221 HD22 ASN A 137     -28.327  -1.342  -8.996  1.00 53.70           H  
ATOM   2222  OD1 ASN A 137     -30.167  -3.724  -8.364  1.00 53.70           O  
ATOM   2223  N   SER A 138     -27.893  -6.430 -11.760  1.00 52.30           N  
ATOM   2224  H   SER A 138     -28.825  -6.697 -11.476  1.00 52.30           H  
ATOM   2225  CA  SER A 138     -27.762  -6.309 -13.213  1.00 52.30           C  
ATOM   2226  HA  SER A 138     -28.007  -7.287 -13.626  1.00 52.30           H  
ATOM   2227  C   SER A 138     -26.382  -5.949 -13.767  1.00 52.30           C  
ATOM   2228  CB  SER A 138     -28.845  -5.368 -13.757  1.00 52.30           C  
ATOM   2229  HB2 SER A 138     -29.811  -5.871 -13.703  1.00 52.30           H  
ATOM   2230  HB3 SER A 138     -28.636  -5.147 -14.804  1.00 52.30           H  
ATOM   2231  O   SER A 138     -26.014  -4.791 -13.959  1.00 52.30           O  
ATOM   2232  OG  SER A 138     -28.925  -4.162 -13.017  1.00 52.30           O  
ATOM   2233  HG  SER A 138     -29.197  -3.467 -13.621  1.00 52.30           H  
ATOM   2234  N   PHE A 139     -25.688  -7.013 -14.159  1.00 38.64           N  
ATOM   2235  H   PHE A 139     -25.980  -7.882 -13.733  1.00 38.64           H  
ATOM   2236  CA  PHE A 139     -25.149  -7.191 -15.506  1.00 38.64           C  
ATOM   2237  HA  PHE A 139     -24.070  -7.038 -15.490  1.00 38.64           H  
ATOM   2238  C   PHE A 139     -25.797  -6.220 -16.517  1.00 38.64           C  
ATOM   2239  CB  PHE A 139     -25.456  -8.664 -15.859  1.00 38.64           C  
ATOM   2240  HB2 PHE A 139     -26.500  -8.768 -16.152  1.00 38.64           H  
ATOM   2241  HB3 PHE A 139     -25.337  -9.270 -14.961  1.00 38.64           H  
ATOM   2242  O   PHE A 139     -26.965  -6.372 -16.875  1.00 38.64           O  
ATOM   2243  CG  PHE A 139     -24.579  -9.311 -16.907  1.00 38.64           C  
ATOM   2244  CD1 PHE A 139     -25.046  -9.495 -18.222  1.00 38.64           C  
ATOM   2245  HD1 PHE A 139     -26.015  -9.122 -18.520  1.00 38.64           H  
ATOM   2246  CD2 PHE A 139     -23.321  -9.819 -16.532  1.00 38.64           C  
ATOM   2247  HD2 PHE A 139     -22.963  -9.696 -15.521  1.00 38.64           H  
ATOM   2248  CE1 PHE A 139     -24.256 -10.186 -19.157  1.00 38.64           C  
ATOM   2249  HE1 PHE A 139     -24.618 -10.327 -20.164  1.00 38.64           H  
ATOM   2250  CE2 PHE A 139     -22.531 -10.509 -17.468  1.00 38.64           C  
ATOM   2251  HE2 PHE A 139     -21.565 -10.901 -17.184  1.00 38.64           H  
ATOM   2252  CZ  PHE A 139     -23.000 -10.695 -18.780  1.00 38.64           C  
ATOM   2253  HZ  PHE A 139     -22.399 -11.224 -19.504  1.00 38.64           H  
ATOM   2254  N   ARG A 140     -25.056  -5.192 -16.937  1.00 49.00           N  
ATOM   2255  H   ARG A 140     -24.136  -5.067 -16.539  1.00 49.00           H  
ATOM   2256  CA  ARG A 140     -25.353  -4.455 -18.163  1.00 49.00           C  
ATOM   2257  HA  ARG A 140     -26.138  -5.006 -18.681  1.00 49.00           H  
ATOM   2258  C   ARG A 140     -24.115  -4.512 -19.034  1.00 49.00           C  
ATOM   2259  CB  ARG A 140     -25.882  -3.034 -17.911  1.00 49.00           C  
ATOM   2260  HB2 ARG A 140     -26.307  -2.978 -16.909  1.00 49.00           H  
ATOM   2261  HB3 ARG A 140     -25.069  -2.312 -17.989  1.00 49.00           H  
ATOM   2262  O   ARG A 140     -23.031  -4.081 -18.650  1.00 49.00           O  
ATOM   2263  CG  ARG A 140     -26.989  -2.711 -18.931  1.00 49.00           C  
ATOM   2264  HG2 ARG A 140     -27.810  -3.412 -18.783  1.00 49.00           H  
ATOM   2265  HG3 ARG A 140     -26.603  -2.830 -19.943  1.00 49.00           H  
ATOM   2266  CD  ARG A 140     -27.514  -1.282 -18.760  1.00 49.00           C  
ATOM   2267  HD2 ARG A 140     -27.674  -1.091 -17.699  1.00 49.00           H  
ATOM   2268  HD3 ARG A 140     -26.757  -0.592 -19.134  1.00 49.00           H  
ATOM   2269  NE  ARG A 140     -28.789  -1.085 -19.478  1.00 49.00           N  
ATOM   2270  HE  ARG A 140     -29.213  -1.913 -19.872  1.00 49.00           H  
ATOM   2271  NH1 ARG A 140     -28.902   1.201 -19.289  1.00 49.00           N  
ATOM   2272 HH11 ARG A 140     -27.971   1.196 -18.897  1.00 49.00           H  
ATOM   2273 HH12 ARG A 140     -29.366   2.072 -19.505  1.00 49.00           H  
ATOM   2274  NH2 ARG A 140     -30.573   0.092 -20.269  1.00 49.00           N  
ATOM   2275 HH21 ARG A 140     -30.973  -0.764 -20.625  1.00 49.00           H  
ATOM   2276 HH22 ARG A 140     -31.030   0.971 -20.461  1.00 49.00           H  
ATOM   2277  CZ  ARG A 140     -29.414   0.064 -19.674  1.00 49.00           C  
ATOM   2278  N   GLU A 141     -24.343  -5.174 -20.147  1.00 52.37           N  
ATOM   2279  H   GLU A 141     -25.296  -5.468 -20.307  1.00 52.37           H  
ATOM   2280  CA  GLU A 141     -23.437  -5.557 -21.201  1.00 52.37           C  
ATOM   2281  HA  GLU A 141     -22.692  -6.254 -20.816  1.00 52.37           H  
ATOM   2282  C   GLU A 141     -22.727  -4.350 -21.824  1.00 52.37           C  
ATOM   2283  CB  GLU A 141     -24.318  -6.280 -22.235  1.00 52.37           C  
ATOM   2284  HB2 GLU A 141     -25.138  -5.614 -22.502  1.00 52.37           H  
ATOM   2285  HB3 GLU A 141     -23.743  -6.475 -23.141  1.00 52.37           H  
ATOM   2286  O   GLU A 141     -23.304  -3.276 -21.972  1.00 52.37           O  
ATOM   2287  CG  GLU A 141     -24.859  -7.622 -21.698  1.00 52.37           C  
ATOM   2288  HG2 GLU A 141     -24.060  -8.361 -21.762  1.00 52.37           H  
ATOM   2289  HG3 GLU A 141     -25.126  -7.528 -20.646  1.00 52.37           H  
ATOM   2290  CD  GLU A 141     -26.107  -8.119 -22.440  1.00 52.37           C  
ATOM   2291  OE1 GLU A 141     -26.207  -9.351 -22.616  1.00 52.37           O  
ATOM   2292  OE2 GLU A 141     -26.975  -7.270 -22.744  1.00 52.37           O  
ATOM   2293  N   ASN A 142     -21.477  -4.599 -22.209  1.00 51.57           N  
ATOM   2294  H   ASN A 142     -21.104  -5.485 -21.898  1.00 51.57           H  
ATOM   2295  CA  ASN A 142     -20.846  -4.136 -23.441  1.00 51.57           C  
ATOM   2296  HA  ASN A 142     -19.796  -4.419 -23.370  1.00 51.57           H  
ATOM   2297  C   ASN A 142     -20.865  -2.628 -23.731  1.00 51.57           C  
ATOM   2298  CB  ASN A 142     -21.430  -4.965 -24.602  1.00 51.57           C  
ATOM   2299  HB2 ASN A 142     -20.915  -4.710 -25.528  1.00 51.57           H  
ATOM   2300  HB3 ASN A 142     -22.483  -4.713 -24.725  1.00 51.57           H  
ATOM   2301  O   ASN A 142     -21.823  -2.077 -24.262  1.00 51.57           O  
ATOM   2302  CG  ASN A 142     -21.299  -6.465 -24.385  1.00 51.57           C  
ATOM   2303  ND2 ASN A 142     -22.113  -7.259 -25.038  1.00 51.57           N  
ATOM   2304 HD21 ASN A 142     -22.039  -8.248 -24.847  1.00 51.57           H  
ATOM   2305 HD22 ASN A 142     -22.825  -6.884 -25.648  1.00 51.57           H  
ATOM   2306  OD1 ASN A 142     -20.489  -6.937 -23.602  1.00 51.57           O  
ATOM   2307  N   SER A 143     -19.702  -2.003 -23.554  1.00 55.44           N  
ATOM   2308  H   SER A 143     -18.980  -2.473 -23.028  1.00 55.44           H  
ATOM   2309  CA  SER A 143     -19.261  -0.969 -24.490  1.00 55.44           C  
ATOM   2310  HA  SER A 143     -19.681  -1.191 -25.471  1.00 55.44           H  
ATOM   2311  C   SER A 143     -17.731  -1.003 -24.581  1.00 55.44           C  
ATOM   2312  CB  SER A 143     -19.794   0.410 -24.089  1.00 55.44           C  
ATOM   2313  HB2 SER A 143     -20.764   0.299 -23.603  1.00 55.44           H  
ATOM   2314  HB3 SER A 143     -19.110   0.912 -23.405  1.00 55.44           H  
ATOM   2315  O   SER A 143     -17.058  -0.529 -23.660  1.00 55.44           O  
ATOM   2316  OG  SER A 143     -19.974   1.168 -25.264  1.00 55.44           O  
ATOM   2317  HG  SER A 143     -20.374   2.014 -25.050  1.00 55.44           H  
ATOM   2318  N   PRO A 144     -17.151  -1.643 -25.614  1.00 52.49           N  
ATOM   2319  CA  PRO A 144     -15.728  -1.555 -25.864  1.00 52.49           C  
ATOM   2320  HA  PRO A 144     -15.166  -1.622 -24.933  1.00 52.49           H  
ATOM   2321  C   PRO A 144     -15.447  -0.211 -26.543  1.00 52.49           C  
ATOM   2322  CB  PRO A 144     -15.389  -2.766 -26.732  1.00 52.49           C  
ATOM   2323  HB2 PRO A 144     -14.526  -2.584 -27.372  1.00 52.49           H  
ATOM   2324  HB3 PRO A 144     -15.213  -3.631 -26.092  1.00 52.49           H  
ATOM   2325  O   PRO A 144     -15.972   0.088 -27.609  1.00 52.49           O  
ATOM   2326  CG  PRO A 144     -16.665  -2.987 -27.545  1.00 52.49           C  
ATOM   2327  HG2 PRO A 144     -16.604  -2.428 -28.479  1.00 52.49           H  
ATOM   2328  HG3 PRO A 144     -16.824  -4.045 -27.754  1.00 52.49           H  
ATOM   2329  CD  PRO A 144     -17.791  -2.410 -26.677  1.00 52.49           C  
ATOM   2330  HD2 PRO A 144     -18.430  -1.767 -27.283  1.00 52.49           H  
ATOM   2331  HD3 PRO A 144     -18.375  -3.222 -26.246  1.00 52.49           H  
ATOM   2332  N   PHE A 145     -14.654   0.601 -25.851  1.00 37.94           N  
ATOM   2333  H   PHE A 145     -14.477   0.309 -24.900  1.00 37.94           H  
ATOM   2334  CA  PHE A 145     -13.696   1.572 -26.377  1.00 37.94           C  
ATOM   2335  HA  PHE A 145     -13.888   2.530 -25.894  1.00 37.94           H  
ATOM   2336  C   PHE A 145     -13.766   1.798 -27.902  1.00 37.94           C  
ATOM   2337  CB  PHE A 145     -12.309   1.070 -25.918  1.00 37.94           C  
ATOM   2338  HB2 PHE A 145     -12.424   0.378 -25.083  1.00 37.94           H  
ATOM   2339  HB3 PHE A 145     -11.823   0.493 -26.705  1.00 37.94           H  
ATOM   2340  O   PHE A 145     -13.158   1.060 -28.674  1.00 37.94           O  
ATOM   2341  CG  PHE A 145     -11.375   2.154 -25.440  1.00 37.94           C  
ATOM   2342  CD1 PHE A 145     -10.422   2.706 -26.312  1.00 37.94           C  
ATOM   2343  HD1 PHE A 145     -10.376   2.383 -27.342  1.00 37.94           H  
ATOM   2344  CD2 PHE A 145     -11.440   2.584 -24.101  1.00 37.94           C  
ATOM   2345  HD2 PHE A 145     -12.174   2.160 -23.431  1.00 37.94           H  
ATOM   2346  CE1 PHE A 145      -9.527   3.682 -25.841  1.00 37.94           C  
ATOM   2347  HE1 PHE A 145      -8.799   4.111 -26.513  1.00 37.94           H  
ATOM   2348  CE2 PHE A 145     -10.546   3.561 -23.631  1.00 37.94           C  
ATOM   2349  HE2 PHE A 145     -10.595   3.896 -22.605  1.00 37.94           H  
ATOM   2350  CZ  PHE A 145      -9.587   4.107 -24.502  1.00 37.94           C  
ATOM   2351  HZ  PHE A 145      -8.901   4.863 -24.149  1.00 37.94           H  
ATOM   2352  N   SER A 146     -14.508   2.818 -28.335  1.00 52.86           N  
ATOM   2353  H   SER A 146     -15.039   3.366 -27.672  1.00 52.86           H  
ATOM   2354  CA  SER A 146     -14.408   3.333 -29.700  1.00 52.86           C  
ATOM   2355  HA  SER A 146     -14.094   2.530 -30.366  1.00 52.86           H  
ATOM   2356  C   SER A 146     -13.345   4.424 -29.735  1.00 52.86           C  
ATOM   2357  CB  SER A 146     -15.749   3.840 -30.234  1.00 52.86           C  
ATOM   2358  HB2 SER A 146     -15.647   4.072 -31.294  1.00 52.86           H  
ATOM   2359  HB3 SER A 146     -16.042   4.744 -29.700  1.00 52.86           H  
ATOM   2360  O   SER A 146     -13.415   5.401 -28.990  1.00 52.86           O  
ATOM   2361  OG  SER A 146     -16.743   2.846 -30.054  1.00 52.86           O  
ATOM   2362  HG  SER A 146     -16.311   1.989 -30.038  1.00 52.86           H  
ATOM   2363  N   GLU A 147     -12.350   4.171 -30.578  1.00 49.50           N  
ATOM   2364  H   GLU A 147     -12.397   3.282 -31.055  1.00 49.50           H  
ATOM   2365  CA  GLU A 147     -11.387   5.093 -31.167  1.00 49.50           C  
ATOM   2366  HA  GLU A 147     -10.428   5.013 -30.655  1.00 49.50           H  
ATOM   2367  C   GLU A 147     -11.830   6.560 -31.183  1.00 49.50           C  
ATOM   2368  CB  GLU A 147     -11.209   4.662 -32.633  1.00 49.50           C  
ATOM   2369  HB2 GLU A 147     -10.694   5.451 -33.182  1.00 49.50           H  
ATOM   2370  HB3 GLU A 147     -12.196   4.537 -33.079  1.00 49.50           H  
ATOM   2371  O   GLU A 147     -12.789   6.934 -31.853  1.00 49.50           O  
ATOM   2372  CG  GLU A 147     -10.398   3.375 -32.801  1.00 49.50           C  
ATOM   2373  HG2 GLU A 147     -10.685   2.660 -32.030  1.00 49.50           H  
ATOM   2374  HG3 GLU A 147      -9.341   3.602 -32.663  1.00 49.50           H  
ATOM   2375  CD  GLU A 147     -10.650   2.735 -34.171  1.00 49.50           C  
ATOM   2376  OE1 GLU A 147      -9.686   2.648 -34.961  1.00 49.50           O  
ATOM   2377  OE2 GLU A 147     -11.806   2.307 -34.386  1.00 49.50           O  
ATOM   2378  N   GLU A 148     -11.034   7.419 -30.553  1.00 47.49           N  
ATOM   2379  H   GLU A 148     -10.345   7.060 -29.908  1.00 47.49           H  
ATOM   2380  CA  GLU A 148     -10.816   8.757 -31.085  1.00 47.49           C  
ATOM   2381  HA  GLU A 148     -10.974   8.709 -32.163  1.00 47.49           H  
ATOM   2382  C   GLU A 148      -9.352   9.131 -30.850  1.00 47.49           C  
ATOM   2383  CB  GLU A 148     -11.825   9.778 -30.542  1.00 47.49           C  
ATOM   2384  HB2 GLU A 148     -12.791   9.303 -30.372  1.00 47.49           H  
ATOM   2385  HB3 GLU A 148     -11.472  10.181 -29.593  1.00 47.49           H  
ATOM   2386  O   GLU A 148      -8.944   9.668 -29.820  1.00 47.49           O  
ATOM   2387  CG  GLU A 148     -12.015  10.897 -31.574  1.00 47.49           C  
ATOM   2388  HG2 GLU A 148     -11.044  11.204 -31.962  1.00 47.49           H  
ATOM   2389  HG3 GLU A 148     -12.607  10.525 -32.411  1.00 47.49           H  
ATOM   2390  CD  GLU A 148     -12.692  12.106 -30.938  1.00 47.49           C  
ATOM   2391  OE1 GLU A 148     -11.988  12.828 -30.207  1.00 47.49           O  
ATOM   2392  OE2 GLU A 148     -13.868  12.430 -31.220  1.00 47.49           O  
ATOM   2393  N   VAL A 149      -8.534   8.739 -31.823  1.00 47.84           N  
ATOM   2394  H   VAL A 149      -8.944   8.260 -32.612  1.00 47.84           H  
ATOM   2395  CA  VAL A 149      -7.147   9.161 -31.970  1.00 47.84           C  
ATOM   2396  HA  VAL A 149      -6.623   9.048 -31.022  1.00 47.84           H  
ATOM   2397  C   VAL A 149      -7.178  10.640 -32.358  1.00 47.84           C  
ATOM   2398  CB  VAL A 149      -6.448   8.288 -33.039  1.00 47.84           C  
ATOM   2399  HB  VAL A 149      -6.955   8.411 -33.996  1.00 47.84           H  
ATOM   2400  O   VAL A 149      -7.415  10.984 -33.512  1.00 47.84           O  
ATOM   2401  CG1 VAL A 149      -4.976   8.671 -33.213  1.00 47.84           C  
ATOM   2402 HG11 VAL A 149      -4.509   8.028 -33.960  1.00 47.84           H  
ATOM   2403 HG12 VAL A 149      -4.439   8.575 -32.270  1.00 47.84           H  
ATOM   2404 HG13 VAL A 149      -4.902   9.697 -33.573  1.00 47.84           H  
ATOM   2405  CG2 VAL A 149      -6.507   6.799 -32.662  1.00 47.84           C  
ATOM   2406 HG21 VAL A 149      -5.970   6.212 -33.408  1.00 47.84           H  
ATOM   2407 HG22 VAL A 149      -6.049   6.640 -31.686  1.00 47.84           H  
ATOM   2408 HG23 VAL A 149      -7.538   6.447 -32.645  1.00 47.84           H  
ATOM   2409  N   ARG A 150      -6.984  11.533 -31.384  1.00 50.73           N  
ATOM   2410  H   ARG A 150      -6.959  11.193 -30.434  1.00 50.73           H  
ATOM   2411  CA  ARG A 150      -6.570  12.915 -31.650  1.00 50.73           C  
ATOM   2412  HA  ARG A 150      -6.619  13.108 -32.722  1.00 50.73           H  
ATOM   2413  C   ARG A 150      -5.107  13.049 -31.265  1.00 50.73           C  
ATOM   2414  CB  ARG A 150      -7.482  13.949 -30.973  1.00 50.73           C  
ATOM   2415  HB2 ARG A 150      -7.002  14.924 -31.052  1.00 50.73           H  
ATOM   2416  HB3 ARG A 150      -7.600  13.707 -29.916  1.00 50.73           H  
ATOM   2417  O   ARG A 150      -4.763  13.198 -30.095  1.00 50.73           O  
ATOM   2418  CG  ARG A 150      -8.862  14.027 -31.650  1.00 50.73           C  
ATOM   2419  HG2 ARG A 150      -9.425  13.121 -31.424  1.00 50.73           H  
ATOM   2420  HG3 ARG A 150      -8.734  14.102 -32.730  1.00 50.73           H  
ATOM   2421  CD  ARG A 150      -9.639  15.257 -31.157  1.00 50.73           C  
ATOM   2422  HD2 ARG A 150      -9.699  15.204 -30.070  1.00 50.73           H  
ATOM   2423  HD3 ARG A 150      -9.082  16.155 -31.424  1.00 50.73           H  
ATOM   2424  NE  ARG A 150     -10.988  15.328 -31.759  1.00 50.73           N  
ATOM   2425  HE  ARG A 150     -11.045  15.094 -32.740  1.00 50.73           H  
ATOM   2426  NH1 ARG A 150     -12.214  15.546 -29.818  1.00 50.73           N  
ATOM   2427 HH11 ARG A 150     -13.113  15.289 -29.436  1.00 50.73           H  
ATOM   2428 HH12 ARG A 150     -11.405  15.184 -29.333  1.00 50.73           H  
ATOM   2429  NH2 ARG A 150     -13.258  15.119 -31.716  1.00 50.73           N  
ATOM   2430 HH21 ARG A 150     -13.749  14.353 -31.277  1.00 50.73           H  
ATOM   2431 HH22 ARG A 150     -13.227  14.985 -32.717  1.00 50.73           H  
ATOM   2432  CZ  ARG A 150     -12.138  15.371 -31.105  1.00 50.73           C  
ATOM   2433  N   GLU A 151      -4.261  12.947 -32.279  1.00 47.85           N  
ATOM   2434  H   GLU A 151      -4.642  12.761 -33.196  1.00 47.85           H  
ATOM   2435  CA  GLU A 151      -2.857  13.328 -32.235  1.00 47.85           C  
ATOM   2436  HA  GLU A 151      -2.327  12.716 -31.504  1.00 47.85           H  
ATOM   2437  C   GLU A 151      -2.768  14.805 -31.827  1.00 47.85           C  
ATOM   2438  CB  GLU A 151      -2.233  13.103 -33.625  1.00 47.85           C  
ATOM   2439  HB2 GLU A 151      -1.202  13.457 -33.608  1.00 47.85           H  
ATOM   2440  HB3 GLU A 151      -2.791  13.688 -34.356  1.00 47.85           H  
ATOM   2441  O   GLU A 151      -3.279  15.685 -32.519  1.00 47.85           O  
ATOM   2442  CG  GLU A 151      -2.242  11.621 -34.042  1.00 47.85           C  
ATOM   2443  HG2 GLU A 151      -3.265  11.245 -33.993  1.00 47.85           H  
ATOM   2444  HG3 GLU A 151      -1.646  11.058 -33.324  1.00 47.85           H  
ATOM   2445  CD  GLU A 151      -1.714  11.370 -35.464  1.00 47.85           C  
ATOM   2446  OE1 GLU A 151      -1.454  10.183 -35.763  1.00 47.85           O  
ATOM   2447  OE2 GLU A 151      -1.595  12.346 -36.237  1.00 47.85           O  
ATOM   2448  N   VAL A 152      -2.167  15.090 -30.672  1.00 56.87           N  
ATOM   2449  H   VAL A 152      -1.833  14.330 -30.096  1.00 56.87           H  
ATOM   2450  CA  VAL A 152      -1.796  16.454 -30.283  1.00 56.87           C  
ATOM   2451  HA  VAL A 152      -1.891  17.102 -31.154  1.00 56.87           H  
ATOM   2452  C   VAL A 152      -0.327  16.415 -29.892  1.00 56.87           C  
ATOM   2453  CB  VAL A 152      -2.705  17.051 -29.191  1.00 56.87           C  
ATOM   2454  HB  VAL A 152      -2.581  16.495 -28.262  1.00 56.87           H  
ATOM   2455  O   VAL A 152       0.057  15.830 -28.880  1.00 56.87           O  
ATOM   2456  CG1 VAL A 152      -2.341  18.524 -28.947  1.00 56.87           C  
ATOM   2457 HG11 VAL A 152      -2.455  19.094 -29.869  1.00 56.87           H  
ATOM   2458 HG12 VAL A 152      -2.991  18.942 -28.179  1.00 56.87           H  
ATOM   2459 HG13 VAL A 152      -1.309  18.598 -28.604  1.00 56.87           H  
ATOM   2460  CG2 VAL A 152      -4.188  17.011 -29.593  1.00 56.87           C  
ATOM   2461 HG21 VAL A 152      -4.516  15.976 -29.687  1.00 56.87           H  
ATOM   2462 HG22 VAL A 152      -4.328  17.511 -30.552  1.00 56.87           H  
ATOM   2463 HG23 VAL A 152      -4.797  17.498 -28.831  1.00 56.87           H  
ATOM   2464  N   GLU A 153       0.481  16.980 -30.780  1.00 57.75           N  
ATOM   2465  H   GLU A 153       0.046  17.383 -31.597  1.00 57.75           H  
ATOM   2466  CA  GLU A 153       1.940  17.002 -30.777  1.00 57.75           C  
ATOM   2467  HA  GLU A 153       2.304  16.016 -31.067  1.00 57.75           H  
ATOM   2468  C   GLU A 153       2.546  17.423 -29.425  1.00 57.75           C  
ATOM   2469  CB  GLU A 153       2.402  18.027 -31.825  1.00 57.75           C  
ATOM   2470  HB2 GLU A 153       2.059  19.011 -31.507  1.00 57.75           H  
ATOM   2471  HB3 GLU A 153       3.492  18.036 -31.837  1.00 57.75           H  
ATOM   2472  O   GLU A 153       2.125  18.430 -28.840  1.00 57.75           O  
ATOM   2473  CG  GLU A 153       1.900  17.762 -33.254  1.00 57.75           C  
ATOM   2474  HG2 GLU A 153       2.245  16.776 -33.566  1.00 57.75           H  
ATOM   2475  HG3 GLU A 153       0.810  17.763 -33.264  1.00 57.75           H  
ATOM   2476  CD  GLU A 153       2.401  18.836 -34.232  1.00 57.75           C  
ATOM   2477  OE1 GLU A 153       2.630  18.485 -35.408  1.00 57.75           O  
ATOM   2478  OE2 GLU A 153       2.544  20.006 -33.796  1.00 57.75           O  
ATOM   2479  N   PRO A 154       3.604  16.749 -28.935  1.00 58.47           N  
ATOM   2480  CA  PRO A 154       4.410  17.306 -27.865  1.00 58.47           C  
ATOM   2481  HA  PRO A 154       3.776  17.728 -27.086  1.00 58.47           H  
ATOM   2482  C   PRO A 154       5.304  18.408 -28.450  1.00 58.47           C  
ATOM   2483  CB  PRO A 154       5.176  16.115 -27.286  1.00 58.47           C  
ATOM   2484  HB2 PRO A 154       6.126  16.409 -26.839  1.00 58.47           H  
ATOM   2485  HB3 PRO A 154       4.551  15.613 -26.547  1.00 58.47           H  
ATOM   2486  O   PRO A 154       6.319  18.136 -29.090  1.00 58.47           O  
ATOM   2487  CG  PRO A 154       5.370  15.193 -28.491  1.00 58.47           C  
ATOM   2488  HG2 PRO A 154       5.415  14.146 -28.191  1.00 58.47           H  
ATOM   2489  HG3 PRO A 154       6.279  15.469 -29.025  1.00 58.47           H  
ATOM   2490  CD  PRO A 154       4.151  15.472 -29.378  1.00 58.47           C  
ATOM   2491  HD2 PRO A 154       4.453  15.516 -30.424  1.00 58.47           H  
ATOM   2492  HD3 PRO A 154       3.404  14.691 -29.235  1.00 58.47           H  
ATOM   2493  N   LYS A 155       4.952  19.674 -28.199  1.00 53.45           N  
ATOM   2494  H   LYS A 155       4.040  19.825 -27.792  1.00 53.45           H  
ATOM   2495  CA  LYS A 155       5.867  20.815 -28.366  1.00 53.45           C  
ATOM   2496  HA  LYS A 155       6.278  20.796 -29.376  1.00 53.45           H  
ATOM   2497  C   LYS A 155       7.043  20.660 -27.397  1.00 53.45           C  
ATOM   2498  CB  LYS A 155       5.131  22.150 -28.154  1.00 53.45           C  
ATOM   2499  HB2 LYS A 155       5.868  22.935 -27.981  1.00 53.45           H  
ATOM   2500  HB3 LYS A 155       4.495  22.080 -27.272  1.00 53.45           H  
ATOM   2501  O   LYS A 155       6.999  21.136 -26.266  1.00 53.45           O  
ATOM   2502  CG  LYS A 155       4.298  22.545 -29.378  1.00 53.45           C  
ATOM   2503  HG2 LYS A 155       3.597  21.743 -29.611  1.00 53.45           H  
ATOM   2504  HG3 LYS A 155       4.962  22.689 -30.230  1.00 53.45           H  
ATOM   2505  CD  LYS A 155       3.511  23.836 -29.121  1.00 53.45           C  
ATOM   2506  HD2 LYS A 155       4.202  24.640 -28.866  1.00 53.45           H  
ATOM   2507  HD3 LYS A 155       2.819  23.673 -28.295  1.00 53.45           H  
ATOM   2508  CE  LYS A 155       2.736  24.196 -30.392  1.00 53.45           C  
ATOM   2509  HE2 LYS A 155       2.142  23.332 -30.689  1.00 53.45           H  
ATOM   2510  HE3 LYS A 155       3.450  24.380 -31.195  1.00 53.45           H  
ATOM   2511  NZ  LYS A 155       1.860  25.376 -30.195  1.00 53.45           N  
ATOM   2512  HZ1 LYS A 155       1.367  25.571 -31.055  1.00 53.45           H  
ATOM   2513  HZ2 LYS A 155       2.410  26.184 -29.944  1.00 53.45           H  
ATOM   2514  HZ3 LYS A 155       1.180  25.185 -29.473  1.00 53.45           H  
ATOM   2515  N   ILE A 156       8.087  19.967 -27.839  1.00 51.09           N  
ATOM   2516  H   ILE A 156       7.981  19.488 -28.722  1.00 51.09           H  
ATOM   2517  CA  ILE A 156       9.388  19.913 -27.173  1.00 51.09           C  
ATOM   2518  HA  ILE A 156       9.249  20.025 -26.097  1.00 51.09           H  
ATOM   2519  C   ILE A 156      10.183  21.116 -27.680  1.00 51.09           C  
ATOM   2520  CB  ILE A 156      10.085  18.552 -27.411  1.00 51.09           C  
ATOM   2521  HB  ILE A 156      10.198  18.402 -28.485  1.00 51.09           H  
ATOM   2522  O   ILE A 156      10.770  21.092 -28.758  1.00 51.09           O  
ATOM   2523  CG1 ILE A 156       9.223  17.401 -26.837  1.00 51.09           C  
ATOM   2524 HG12 ILE A 156       8.204  17.490 -27.213  1.00 51.09           H  
ATOM   2525 HG13 ILE A 156       9.184  17.481 -25.750  1.00 51.09           H  
ATOM   2526  CG2 ILE A 156      11.485  18.545 -26.762  1.00 51.09           C  
ATOM   2527 HG21 ILE A 156      12.105  19.336 -27.184  1.00 51.09           H  
ATOM   2528 HG22 ILE A 156      11.406  18.688 -25.685  1.00 51.09           H  
ATOM   2529 HG23 ILE A 156      11.991  17.601 -26.965  1.00 51.09           H  
ATOM   2530  CD1 ILE A 156       9.706  15.998 -27.220  1.00 51.09           C  
ATOM   2531 HD11 ILE A 156       8.979  15.262 -26.876  1.00 51.09           H  
ATOM   2532 HD12 ILE A 156       9.799  15.922 -28.304  1.00 51.09           H  
ATOM   2533 HD13 ILE A 156      10.667  15.780 -26.753  1.00 51.09           H  
ATOM   2534  N   THR A 157      10.158  22.204 -26.915  1.00 46.34           N  
ATOM   2535  H   THR A 157       9.567  22.204 -26.096  1.00 46.34           H  
ATOM   2536  CA  THR A 157      11.043  23.352 -27.123  1.00 46.34           C  
ATOM   2537  HA  THR A 157      11.085  23.587 -28.187  1.00 46.34           H  
ATOM   2538  C   THR A 157      12.444  22.968 -26.654  1.00 46.34           C  
ATOM   2539  CB  THR A 157      10.513  24.586 -26.377  1.00 46.34           C  
ATOM   2540  HB  THR A 157      10.458  24.372 -25.310  1.00 46.34           H  
ATOM   2541  O   THR A 157      12.696  22.859 -25.456  1.00 46.34           O  
ATOM   2542  CG2 THR A 157      11.368  25.833 -26.595  1.00 46.34           C  
ATOM   2543 HG21 THR A 157      12.355  25.689 -26.155  1.00 46.34           H  
ATOM   2544 HG22 THR A 157      11.483  26.036 -27.660  1.00 46.34           H  
ATOM   2545 HG23 THR A 157      10.898  26.689 -26.110  1.00 46.34           H  
ATOM   2546  OG1 THR A 157       9.219  24.898 -26.847  1.00 46.34           O  
ATOM   2547  HG1 THR A 157       9.313  25.195 -27.755  1.00 46.34           H  
ATOM   2548  N   VAL A 158      13.343  22.733 -27.607  1.00 61.01           N  
ATOM   2549  H   VAL A 158      13.030  22.772 -28.567  1.00 61.01           H  
ATOM   2550  CA  VAL A 158      14.786  22.572 -27.393  1.00 61.01           C  
ATOM   2551  HA  VAL A 158      14.965  21.943 -26.521  1.00 61.01           H  
ATOM   2552  C   VAL A 158      15.390  23.966 -27.173  1.00 61.01           C  
ATOM   2553  CB  VAL A 158      15.422  21.900 -28.634  1.00 61.01           C  
ATOM   2554  HB  VAL A 158      15.231  22.517 -29.512  1.00 61.01           H  
ATOM   2555  O   VAL A 158      15.281  24.791 -28.079  1.00 61.01           O  
ATOM   2556  CG1 VAL A 158      16.940  21.729 -28.491  1.00 61.01           C  
ATOM   2557 HG11 VAL A 158      17.173  21.139 -27.605  1.00 61.01           H  
ATOM   2558 HG12 VAL A 158      17.424  22.702 -28.411  1.00 61.01           H  
ATOM   2559 HG13 VAL A 158      17.340  21.229 -29.373  1.00 61.01           H  
ATOM   2560  CG2 VAL A 158      14.812  20.514 -28.894  1.00 61.01           C  
ATOM   2561 HG21 VAL A 158      13.746  20.599 -29.106  1.00 61.01           H  
ATOM   2562 HG22 VAL A 158      14.957  19.872 -28.025  1.00 61.01           H  
ATOM   2563 HG23 VAL A 158      15.291  20.059 -29.761  1.00 61.01           H  
ATOM   2564  N   PRO A 159      16.001  24.285 -26.016  1.00 60.67           N  
ATOM   2565  CA  PRO A 159      16.817  25.482 -25.902  1.00 60.67           C  
ATOM   2566  HA  PRO A 159      16.336  26.315 -26.415  1.00 60.67           H  
ATOM   2567  C   PRO A 159      18.188  25.229 -26.541  1.00 60.67           C  
ATOM   2568  CB  PRO A 159      16.871  25.817 -24.415  1.00 60.67           C  
ATOM   2569  HB2 PRO A 159      16.010  26.432 -24.151  1.00 60.67           H  
ATOM   2570  HB3 PRO A 159      17.798  26.319 -24.140  1.00 60.67           H  
ATOM   2571  O   PRO A 159      18.958  24.366 -26.119  1.00 60.67           O  
ATOM   2572  CG  PRO A 159      16.742  24.448 -23.750  1.00 60.67           C  
ATOM   2573  HG2 PRO A 159      17.731  24.003 -23.647  1.00 60.67           H  
ATOM   2574  HG3 PRO A 159      16.259  24.520 -22.775  1.00 60.67           H  
ATOM   2575  CD  PRO A 159      15.911  23.612 -24.730  1.00 60.67           C  
ATOM   2576  HD2 PRO A 159      16.308  22.598 -24.790  1.00 60.67           H  
ATOM   2577  HD3 PRO A 159      14.872  23.593 -24.400  1.00 60.67           H  
ATOM   2578  N   GLU A 160      18.425  25.994 -27.596  1.00 54.17           N  
ATOM   2579  H   GLU A 160      17.670  26.602 -27.879  1.00 54.17           H  
ATOM   2580  CA  GLU A 160      19.660  26.198 -28.345  1.00 54.17           C  
ATOM   2581  HA  GLU A 160      19.866  25.312 -28.944  1.00 54.17           H  
ATOM   2582  C   GLU A 160      20.865  26.487 -27.426  1.00 54.17           C  
ATOM   2583  CB  GLU A 160      19.318  27.365 -29.281  1.00 54.17           C  
ATOM   2584  HB2 GLU A 160      19.166  28.260 -28.677  1.00 54.17           H  
ATOM   2585  HB3 GLU A 160      18.368  27.117 -29.754  1.00 54.17           H  
ATOM   2586  O   GLU A 160      20.760  27.196 -26.422  1.00 54.17           O  
ATOM   2587  CG  GLU A 160      20.302  27.697 -30.404  1.00 54.17           C  
ATOM   2588  HG2 GLU A 160      21.254  27.993 -29.964  1.00 54.17           H  
ATOM   2589  HG3 GLU A 160      20.462  26.801 -31.003  1.00 54.17           H  
ATOM   2590  CD  GLU A 160      19.754  28.831 -31.299  1.00 54.17           C  
ATOM   2591  OE1 GLU A 160      20.549  29.371 -32.095  1.00 54.17           O  
ATOM   2592  OE2 GLU A 160      18.542  29.143 -31.201  1.00 54.17           O  
ATOM   2593  N   ALA A 161      22.002  25.870 -27.748  1.00 60.25           N  
ATOM   2594  H   ALA A 161      22.036  25.392 -28.637  1.00 60.25           H  
ATOM   2595  CA  ALA A 161      23.236  25.884 -26.968  1.00 60.25           C  
ATOM   2596  HA  ALA A 161      22.997  25.554 -25.957  1.00 60.25           H  
ATOM   2597  C   ALA A 161      23.901  27.278 -26.912  1.00 60.25           C  
ATOM   2598  CB  ALA A 161      24.182  24.864 -27.618  1.00 60.25           C  
ATOM   2599  HB1 ALA A 161      25.109  24.811 -27.047  1.00 60.25           H  
ATOM   2600  HB2 ALA A 161      24.415  25.174 -28.636  1.00 60.25           H  
ATOM   2601  HB3 ALA A 161      23.717  23.879 -27.634  1.00 60.25           H  
ATOM   2602  O   ALA A 161      23.885  27.991 -27.912  1.00 60.25           O  
ATOM   2603  N   PRO A 162      24.559  27.664 -25.799  1.00 57.19           N  
ATOM   2604  CA  PRO A 162      25.373  28.875 -25.762  1.00 57.19           C  
ATOM   2605  HA  PRO A 162      24.924  29.652 -26.380  1.00 57.19           H  
ATOM   2606  C   PRO A 162      26.801  28.605 -26.271  1.00 57.19           C  
ATOM   2607  CB  PRO A 162      25.323  29.333 -24.303  1.00 57.19           C  
ATOM   2608  HB2 PRO A 162      24.428  29.935 -24.147  1.00 57.19           H  
ATOM   2609  HB3 PRO A 162      26.213  29.895 -24.018  1.00 57.19           H  
ATOM   2610  O   PRO A 162      27.551  27.822 -25.682  1.00 57.19           O  
ATOM   2611  CG  PRO A 162      25.198  28.023 -23.522  1.00 57.19           C  
ATOM   2612  HG2 PRO A 162      26.192  27.624 -23.318  1.00 57.19           H  
ATOM   2613  HG3 PRO A 162      24.651  28.165 -22.590  1.00 57.19           H  
ATOM   2614  CD  PRO A 162      24.456  27.077 -24.471  1.00 57.19           C  
ATOM   2615  HD2 PRO A 162      23.406  27.021 -24.184  1.00 57.19           H  
ATOM   2616  HD3 PRO A 162      24.909  26.086 -24.449  1.00 57.19           H  
ATOM   2617  N   GLU A 163      27.185  29.282 -27.356  1.00 52.34           N  
ATOM   2618  H   GLU A 163      26.503  29.857 -27.829  1.00 52.34           H  
ATOM   2619  CA  GLU A 163      28.557  29.334 -27.867  1.00 52.34           C  
ATOM   2620  HA  GLU A 163      28.936  28.314 -27.924  1.00 52.34           H  
ATOM   2621  C   GLU A 163      29.494  30.143 -26.944  1.00 52.34           C  
ATOM   2622  CB  GLU A 163      28.601  29.920 -29.293  1.00 52.34           C  
ATOM   2623  HB2 GLU A 163      29.628  30.223 -29.499  1.00 52.34           H  
ATOM   2624  HB3 GLU A 163      27.970  30.807 -29.339  1.00 52.34           H  
ATOM   2625  O   GLU A 163      29.259  31.308 -26.645  1.00 52.34           O  
ATOM   2626  CG  GLU A 163      28.189  28.921 -30.386  1.00 52.34           C  
ATOM   2627  HG2 GLU A 163      28.752  27.999 -30.236  1.00 52.34           H  
ATOM   2628  HG3 GLU A 163      27.130  28.690 -30.274  1.00 52.34           H  
ATOM   2629  CD  GLU A 163      28.459  29.460 -31.804  1.00 52.34           C  
ATOM   2630  OE1 GLU A 163      28.815  28.632 -32.673  1.00 52.34           O  
ATOM   2631  OE2 GLU A 163      28.342  30.690 -32.001  1.00 52.34           O  
ATOM   2632  N   VAL A 164      30.566  29.457 -26.529  1.00 58.10           N  
ATOM   2633  H   VAL A 164      30.456  28.463 -26.672  1.00 58.10           H  
ATOM   2634  CA  VAL A 164      31.980  29.862 -26.357  1.00 58.10           C  
ATOM   2635  HA  VAL A 164      32.391  29.005 -25.824  1.00 58.10           H  
ATOM   2636  C   VAL A 164      32.337  31.139 -25.544  1.00 58.10           C  
ATOM   2637  CB  VAL A 164      32.722  29.825 -27.708  1.00 58.10           C  
ATOM   2638  HB  VAL A 164      32.406  30.670 -28.321  1.00 58.10           H  
ATOM   2639  O   VAL A 164      31.939  32.249 -25.887  1.00 58.10           O  
ATOM   2640  CG1 VAL A 164      34.247  29.879 -27.527  1.00 58.10           C  
ATOM   2641 HG11 VAL A 164      34.596  29.015 -26.961  1.00 58.10           H  
ATOM   2642 HG12 VAL A 164      34.539  30.801 -27.023  1.00 58.10           H  
ATOM   2643 HG13 VAL A 164      34.725  29.875 -28.506  1.00 58.10           H  
ATOM   2644  CG2 VAL A 164      32.432  28.518 -28.470  1.00 58.10           C  
ATOM   2645 HG21 VAL A 164      31.393  28.486 -28.797  1.00 58.10           H  
ATOM   2646 HG22 VAL A 164      33.043  28.475 -29.372  1.00 58.10           H  
ATOM   2647 HG23 VAL A 164      32.651  27.650 -27.848  1.00 58.10           H  
ATOM   2648  N   PRO A 165      33.209  31.017 -24.512  1.00 50.39           N  
ATOM   2649  CA  PRO A 165      33.559  32.088 -23.576  1.00 50.39           C  
ATOM   2650  HA  PRO A 165      32.739  32.798 -23.473  1.00 50.39           H  
ATOM   2651  C   PRO A 165      34.845  32.825 -23.972  1.00 50.39           C  
ATOM   2652  CB  PRO A 165      33.781  31.339 -22.257  1.00 50.39           C  
ATOM   2653  HB2 PRO A 165      32.815  31.125 -21.800  1.00 50.39           H  
ATOM   2654  HB3 PRO A 165      34.409  31.899 -21.563  1.00 50.39           H  
ATOM   2655  O   PRO A 165      35.840  32.167 -24.265  1.00 50.39           O  
ATOM   2656  CG  PRO A 165      34.442  30.028 -22.692  1.00 50.39           C  
ATOM   2657  HG2 PRO A 165      35.524  30.144 -22.751  1.00 50.39           H  
ATOM   2658  HG3 PRO A 165      34.192  29.217 -22.008  1.00 50.39           H  
ATOM   2659  CD  PRO A 165      33.864  29.782 -24.081  1.00 50.39           C  
ATOM   2660  HD2 PRO A 165      34.661  29.499 -24.767  1.00 50.39           H  
ATOM   2661  HD3 PRO A 165      33.134  28.977 -23.987  1.00 50.39           H  
ATOM   2662  N   GLN A 166      34.893  34.160 -23.873  1.00 52.04           N  
ATOM   2663  H   GLN A 166      34.046  34.680 -23.697  1.00 52.04           H  
ATOM   2664  CA  GLN A 166      36.161  34.904 -23.907  1.00 52.04           C  
ATOM   2665  HA  GLN A 166      36.922  34.276 -23.443  1.00 52.04           H  
ATOM   2666  C   GLN A 166      36.136  36.223 -23.108  1.00 52.04           C  
ATOM   2667  CB  GLN A 166      36.614  35.166 -25.361  1.00 52.04           C  
ATOM   2668  HB2 GLN A 166      37.401  35.920 -25.347  1.00 52.04           H  
ATOM   2669  HB3 GLN A 166      35.786  35.571 -25.944  1.00 52.04           H  
ATOM   2670  O   GLN A 166      35.261  37.057 -23.308  1.00 52.04           O  
ATOM   2671  CG  GLN A 166      37.167  33.905 -26.053  1.00 52.04           C  
ATOM   2672  HG2 GLN A 166      36.328  33.293 -26.385  1.00 52.04           H  
ATOM   2673  HG3 GLN A 166      37.772  33.337 -25.347  1.00 52.04           H  
ATOM   2674  CD  GLN A 166      38.046  34.152 -27.264  1.00 52.04           C  
ATOM   2675  NE2 GLN A 166      38.389  33.110 -27.988  1.00 52.04           N  
ATOM   2676 HE21 GLN A 166      38.949  33.302 -28.806  1.00 52.04           H  
ATOM   2677 HE22 GLN A 166      38.010  32.197 -27.780  1.00 52.04           H  
ATOM   2678  OE1 GLN A 166      38.479  35.256 -27.553  1.00 52.04           O  
ATOM   2679  N   GLN A 167      37.208  36.388 -22.312  1.00 46.54           N  
ATOM   2680  H   GLN A 167      37.778  35.562 -22.206  1.00 46.54           H  
ATOM   2681  CA  GLN A 167      37.825  37.622 -21.782  1.00 46.54           C  
ATOM   2682  HA  GLN A 167      38.794  37.303 -21.397  1.00 46.54           H  
ATOM   2683  C   GLN A 167      37.131  38.323 -20.601  1.00 46.54           C  
ATOM   2684  CB  GLN A 167      38.085  38.606 -22.941  1.00 46.54           C  
ATOM   2685  HB2 GLN A 167      37.129  38.878 -23.388  1.00 46.54           H  
ATOM   2686  HB3 GLN A 167      38.523  39.522 -22.545  1.00 46.54           H  
ATOM   2687  O   GLN A 167      35.923  38.487 -20.599  1.00 46.54           O  
ATOM   2688  CG  GLN A 167      39.021  38.065 -24.040  1.00 46.54           C  
ATOM   2689  HG2 GLN A 167      38.818  37.014 -24.246  1.00 46.54           H  
ATOM   2690  HG3 GLN A 167      40.053  38.125 -23.694  1.00 46.54           H  
ATOM   2691  CD  GLN A 167      38.907  38.862 -25.337  1.00 46.54           C  
ATOM   2692  NE2 GLN A 167      39.076  38.252 -26.491  1.00 46.54           N  
ATOM   2693 HE21 GLN A 167      38.945  38.833 -27.307  1.00 46.54           H  
ATOM   2694 HE22 GLN A 167      39.135  37.247 -26.575  1.00 46.54           H  
ATOM   2695  OE1 GLN A 167      38.683  40.060 -25.339  1.00 46.54           O  
ATOM   2696  N   MET A 168      37.782  38.856 -19.564  1.00 55.07           N  
ATOM   2697  H   MET A 168      37.125  39.355 -18.981  1.00 55.07           H  
ATOM   2698  CA  MET A 168      39.139  38.904 -18.979  1.00 55.07           C  
ATOM   2699  HA  MET A 168      39.525  37.897 -18.818  1.00 55.07           H  
ATOM   2700  C   MET A 168      38.934  39.595 -17.588  1.00 55.07           C  
ATOM   2701  CB  MET A 168      40.113  39.714 -19.868  1.00 55.07           C  
ATOM   2702  HB2 MET A 168      39.528  40.320 -20.560  1.00 55.07           H  
ATOM   2703  HB3 MET A 168      40.683  40.425 -19.270  1.00 55.07           H  
ATOM   2704  O   MET A 168      37.839  40.103 -17.330  1.00 55.07           O  
ATOM   2705  CG  MET A 168      41.100  38.862 -20.692  1.00 55.07           C  
ATOM   2706  HG2 MET A 168      41.427  39.466 -21.538  1.00 55.07           H  
ATOM   2707  HG3 MET A 168      40.579  37.999 -21.108  1.00 55.07           H  
ATOM   2708  SD  MET A 168      42.594  38.234 -19.875  1.00 55.07           S  
ATOM   2709  CE  MET A 168      43.587  39.755 -19.818  1.00 55.07           C  
ATOM   2710  HE1 MET A 168      44.555  39.537 -19.368  1.00 55.07           H  
ATOM   2711  HE2 MET A 168      43.740  40.134 -20.829  1.00 55.07           H  
ATOM   2712  HE3 MET A 168      43.081  40.515 -19.222  1.00 55.07           H  
ATOM   2713  N   PRO A 169      39.909  39.572 -16.660  1.00 55.30           N  
ATOM   2714  CA  PRO A 169      39.691  39.751 -15.221  1.00 55.30           C  
ATOM   2715  HA  PRO A 169      38.703  39.381 -14.945  1.00 55.30           H  
ATOM   2716  C   PRO A 169      39.817  41.204 -14.727  1.00 55.30           C  
ATOM   2717  CB  PRO A 169      40.763  38.848 -14.592  1.00 55.30           C  
ATOM   2718  HB2 PRO A 169      40.415  37.815 -14.600  1.00 55.30           H  
ATOM   2719  HB3 PRO A 169      41.031  39.146 -13.579  1.00 55.30           H  
ATOM   2720  O   PRO A 169      40.246  42.078 -15.466  1.00 55.30           O  
ATOM   2721  CG  PRO A 169      41.947  38.988 -15.548  1.00 55.30           C  
ATOM   2722  HG2 PRO A 169      42.585  38.105 -15.530  1.00 55.30           H  
ATOM   2723  HG3 PRO A 169      42.529  39.878 -15.309  1.00 55.30           H  
ATOM   2724  CD  PRO A 169      41.285  39.174 -16.903  1.00 55.30           C  
ATOM   2725  HD2 PRO A 169      41.304  38.220 -17.431  1.00 55.30           H  
ATOM   2726  HD3 PRO A 169      41.820  39.941 -17.462  1.00 55.30           H  
ATOM   2727  N   GLU A 170      39.515  41.376 -13.431  1.00 48.56           N  
ATOM   2728  H   GLU A 170      39.044  40.590 -13.006  1.00 48.56           H  
ATOM   2729  CA  GLU A 170      40.044  42.381 -12.485  1.00 48.56           C  
ATOM   2730  HA  GLU A 170      40.379  41.758 -11.655  1.00 48.56           H  
ATOM   2731  C   GLU A 170      39.045  43.354 -11.822  1.00 48.56           C  
ATOM   2732  CB  GLU A 170      41.357  43.078 -12.913  1.00 48.56           C  
ATOM   2733  HB2 GLU A 170      41.252  43.576 -13.877  1.00 48.56           H  
ATOM   2734  HB3 GLU A 170      41.586  43.862 -12.191  1.00 48.56           H  
ATOM   2735  O   GLU A 170      38.455  44.243 -12.422  1.00 48.56           O  
ATOM   2736  CG  GLU A 170      42.528  42.081 -12.917  1.00 48.56           C  
ATOM   2737  HG2 GLU A 170      42.341  41.310 -13.664  1.00 48.56           H  
ATOM   2738  HG3 GLU A 170      42.560  41.590 -11.944  1.00 48.56           H  
ATOM   2739  CD  GLU A 170      43.901  42.711 -13.186  1.00 48.56           C  
ATOM   2740  OE1 GLU A 170      44.890  41.965 -13.002  1.00 48.56           O  
ATOM   2741  OE2 GLU A 170      43.964  43.912 -13.524  1.00 48.56           O  
ATOM   2742  N   THR A 171      39.026  43.241 -10.488  1.00 46.51           N  
ATOM   2743  H   THR A 171      39.476  42.404 -10.147  1.00 46.51           H  
ATOM   2744  CA  THR A 171      38.945  44.322  -9.486  1.00 46.51           C  
ATOM   2745  HA  THR A 171      39.289  43.827  -8.578  1.00 46.51           H  
ATOM   2746  C   THR A 171      37.593  44.939  -9.076  1.00 46.51           C  
ATOM   2747  CB  THR A 171      40.029  45.397  -9.692  1.00 46.51           C  
ATOM   2748  HB  THR A 171      39.900  46.162  -8.926  1.00 46.51           H  
ATOM   2749  O   THR A 171      36.996  45.762  -9.755  1.00 46.51           O  
ATOM   2750  CG2 THR A 171      41.441  44.823  -9.513  1.00 46.51           C  
ATOM   2751 HG21 THR A 171      41.636  44.655  -8.453  1.00 46.51           H  
ATOM   2752 HG22 THR A 171      41.568  43.879 -10.043  1.00 46.51           H  
ATOM   2753 HG23 THR A 171      42.172  45.538  -9.890  1.00 46.51           H  
ATOM   2754  OG1 THR A 171      39.950  46.040 -10.936  1.00 46.51           O  
ATOM   2755  HG1 THR A 171      39.357  45.555 -11.515  1.00 46.51           H  
ATOM   2756  N   ALA A 172      37.276  44.661  -7.800  1.00 54.98           N  
ATOM   2757  H   ALA A 172      37.745  43.853  -7.416  1.00 54.98           H  
ATOM   2758  CA  ALA A 172      36.725  45.582  -6.792  1.00 54.98           C  
ATOM   2759  HA  ALA A 172      36.885  45.069  -5.844  1.00 54.98           H  
ATOM   2760  C   ALA A 172      35.197  45.866  -6.797  1.00 54.98           C  
ATOM   2761  CB  ALA A 172      37.650  46.810  -6.723  1.00 54.98           C  
ATOM   2762  HB1 ALA A 172      38.689  46.512  -6.857  1.00 54.98           H  
ATOM   2763  HB2 ALA A 172      37.582  47.291  -5.748  1.00 54.98           H  
ATOM   2764  HB3 ALA A 172      37.384  47.517  -7.510  1.00 54.98           H  
ATOM   2765  O   ALA A 172      34.471  45.484  -7.706  1.00 54.98           O  
ATOM   2766  N   PRO A 173      34.644  46.370  -5.676  1.00 48.43           N  
ATOM   2767  CA  PRO A 173      34.004  45.568  -4.640  1.00 48.43           C  
ATOM   2768  HA  PRO A 173      34.281  44.521  -4.766  1.00 48.43           H  
ATOM   2769  C   PRO A 173      32.470  45.671  -4.666  1.00 48.43           C  
ATOM   2770  CB  PRO A 173      34.596  46.090  -3.323  1.00 48.43           C  
ATOM   2771  HB2 PRO A 173      35.455  45.479  -3.047  1.00 48.43           H  
ATOM   2772  HB3 PRO A 173      33.862  46.085  -2.518  1.00 48.43           H  
ATOM   2773  O   PRO A 173      31.891  46.659  -5.110  1.00 48.43           O  
ATOM   2774  CG  PRO A 173      35.072  47.517  -3.634  1.00 48.43           C  
ATOM   2775  HG2 PRO A 173      34.478  48.251  -3.090  1.00 48.43           H  
ATOM   2776  HG3 PRO A 173      36.126  47.621  -3.377  1.00 48.43           H  
ATOM   2777  CD  PRO A 173      34.875  47.696  -5.139  1.00 48.43           C  
ATOM   2778  HD2 PRO A 173      33.983  48.299  -5.313  1.00 48.43           H  
ATOM   2779  HD3 PRO A 173      35.721  48.208  -5.597  1.00 48.43           H  
ATOM   2780  N   ALA A 174      31.811  44.632  -4.145  1.00 45.53           N  
ATOM   2781  H   ALA A 174      32.366  43.874  -3.774  1.00 45.53           H  
ATOM   2782  CA  ALA A 174      30.362  44.443  -4.150  1.00 45.53           C  
ATOM   2783  HA  ALA A 174      30.062  44.213  -5.172  1.00 45.53           H  
ATOM   2784  C   ALA A 174      29.566  45.682  -3.689  1.00 45.53           C  
ATOM   2785  CB  ALA A 174      30.052  43.215  -3.282  1.00 45.53           C  
ATOM   2786  HB1 ALA A 174      30.370  43.394  -2.254  1.00 45.53           H  
ATOM   2787  HB2 ALA A 174      28.979  43.025  -3.292  1.00 45.53           H  
ATOM   2788  HB3 ALA A 174      30.569  42.340  -3.674  1.00 45.53           H  
ATOM   2789  O   ALA A 174      29.493  46.008  -2.502  1.00 45.53           O  
ATOM   2790  N   VAL A 175      28.905  46.330  -4.652  1.00 53.37           N  
ATOM   2791  H   VAL A 175      29.109  46.076  -5.608  1.00 53.37           H  
ATOM   2792  CA  VAL A 175      27.922  47.388  -4.420  1.00 53.37           C  
ATOM   2793  HA  VAL A 175      28.336  48.065  -3.674  1.00 53.37           H  
ATOM   2794  C   VAL A 175      26.639  46.773  -3.863  1.00 53.37           C  
ATOM   2795  CB  VAL A 175      27.665  48.219  -5.692  1.00 53.37           C  
ATOM   2796  HB  VAL A 175      27.364  47.555  -6.502  1.00 53.37           H  
ATOM   2797  O   VAL A 175      25.960  45.956  -4.486  1.00 53.37           O  
ATOM   2798  CG1 VAL A 175      26.564  49.270  -5.487  1.00 53.37           C  
ATOM   2799 HG11 VAL A 175      26.459  49.868  -6.392  1.00 53.37           H  
ATOM   2800 HG12 VAL A 175      26.823  49.928  -4.658  1.00 53.37           H  
ATOM   2801 HG13 VAL A 175      25.608  48.788  -5.285  1.00 53.37           H  
ATOM   2802  CG2 VAL A 175      28.943  48.959  -6.105  1.00 53.37           C  
ATOM   2803 HG21 VAL A 175      29.744  48.251  -6.318  1.00 53.37           H  
ATOM   2804 HG22 VAL A 175      28.762  49.542  -7.008  1.00 53.37           H  
ATOM   2805 HG23 VAL A 175      29.271  49.628  -5.309  1.00 53.37           H  
ATOM   2806  N   VAL A 176      26.321  47.220  -2.655  1.00 44.42           N  
ATOM   2807  H   VAL A 176      27.005  47.832  -2.233  1.00 44.42           H  
ATOM   2808  CA  VAL A 176      25.129  46.936  -1.863  1.00 44.42           C  
ATOM   2809  HA  VAL A 176      25.148  45.891  -1.555  1.00 44.42           H  
ATOM   2810  C   VAL A 176      23.853  47.208  -2.668  1.00 44.42           C  
ATOM   2811  CB  VAL A 176      25.184  47.837  -0.606  1.00 44.42           C  
ATOM   2812  HB  VAL A 176      25.190  48.882  -0.914  1.00 44.42           H  
ATOM   2813  O   VAL A 176      23.492  48.357  -2.911  1.00 44.42           O  
ATOM   2814  CG1 VAL A 176      23.986  47.627   0.330  1.00 44.42           C  
ATOM   2815 HG11 VAL A 176      23.061  47.900  -0.179  1.00 44.42           H  
ATOM   2816 HG12 VAL A 176      23.939  46.585   0.644  1.00 44.42           H  
ATOM   2817 HG13 VAL A 176      24.094  48.263   1.208  1.00 44.42           H  
ATOM   2818  CG2 VAL A 176      26.464  47.585   0.208  1.00 44.42           C  
ATOM   2819 HG21 VAL A 176      26.458  48.194   1.112  1.00 44.42           H  
ATOM   2820 HG22 VAL A 176      26.534  46.534   0.487  1.00 44.42           H  
ATOM   2821 HG23 VAL A 176      27.353  47.858  -0.361  1.00 44.42           H  
ATOM   2822  N   LYS A 177      23.095  46.156  -2.994  1.00 55.20           N  
ATOM   2823  H   LYS A 177      23.496  45.236  -2.886  1.00 55.20           H  
ATOM   2824  CA  LYS A 177      21.656  46.269  -3.268  1.00 55.20           C  
ATOM   2825  HA  LYS A 177      21.389  47.322  -3.358  1.00 55.20           H  
ATOM   2826  C   LYS A 177      20.892  45.721  -2.067  1.00 55.20           C  
ATOM   2827  CB  LYS A 177      21.273  45.610  -4.607  1.00 55.20           C  
ATOM   2828  HB2 LYS A 177      21.709  44.612  -4.666  1.00 55.20           H  
ATOM   2829  HB3 LYS A 177      20.188  45.516  -4.652  1.00 55.20           H  
ATOM   2830  O   LYS A 177      20.807  44.515  -1.860  1.00 55.20           O  
ATOM   2831  CG  LYS A 177      21.740  46.462  -5.802  1.00 55.20           C  
ATOM   2832  HG2 LYS A 177      21.329  47.467  -5.704  1.00 55.20           H  
ATOM   2833  HG3 LYS A 177      22.828  46.530  -5.791  1.00 55.20           H  
ATOM   2834  CD  LYS A 177      21.288  45.873  -7.148  1.00 55.20           C  
ATOM   2835  HD2 LYS A 177      20.200  45.801  -7.165  1.00 55.20           H  
ATOM   2836  HD3 LYS A 177      21.714  44.876  -7.255  1.00 55.20           H  
ATOM   2837  CE  LYS A 177      21.766  46.767  -8.303  1.00 55.20           C  
ATOM   2838  HE2 LYS A 177      21.313  47.752  -8.194  1.00 55.20           H  
ATOM   2839  HE3 LYS A 177      22.845  46.893  -8.214  1.00 55.20           H  
ATOM   2840  NZ  LYS A 177      21.438  46.196  -9.636  1.00 55.20           N  
ATOM   2841  HZ1 LYS A 177      21.883  45.297  -9.758  1.00 55.20           H  
ATOM   2842  HZ2 LYS A 177      21.777  46.801 -10.371  1.00 55.20           H  
ATOM   2843  HZ3 LYS A 177      20.441  46.085  -9.754  1.00 55.20           H  
ATOM   2844  N   LYS A 178      20.333  46.635  -1.267  1.00 49.47           N  
ATOM   2845  H   LYS A 178      20.511  47.601  -1.506  1.00 49.47           H  
ATOM   2846  CA  LYS A 178      19.311  46.359  -0.246  1.00 49.47           C  
ATOM   2847  HA  LYS A 178      19.687  45.626   0.468  1.00 49.47           H  
ATOM   2848  C   LYS A 178      18.087  45.750  -0.939  1.00 49.47           C  
ATOM   2849  CB  LYS A 178      18.937  47.671   0.489  1.00 49.47           C  
ATOM   2850  HB2 LYS A 178      19.178  48.525  -0.144  1.00 49.47           H  
ATOM   2851  HB3 LYS A 178      17.862  47.696   0.665  1.00 49.47           H  
ATOM   2852  O   LYS A 178      17.211  46.476  -1.398  1.00 49.47           O  
ATOM   2853  CG  LYS A 178      19.600  47.839   1.863  1.00 49.47           C  
ATOM   2854  HG2 LYS A 178      19.216  47.075   2.539  1.00 49.47           H  
ATOM   2855  HG3 LYS A 178      20.679  47.717   1.764  1.00 49.47           H  
ATOM   2856  CD  LYS A 178      19.298  49.236   2.432  1.00 49.47           C  
ATOM   2857  HD2 LYS A 178      18.221  49.407   2.417  1.00 49.47           H  
ATOM   2858  HD3 LYS A 178      19.779  49.980   1.797  1.00 49.47           H  
ATOM   2859  CE  LYS A 178      19.812  49.377   3.871  1.00 49.47           C  
ATOM   2860  HE2 LYS A 178      20.858  49.072   3.895  1.00 49.47           H  
ATOM   2861  HE3 LYS A 178      19.253  48.694   4.511  1.00 49.47           H  
ATOM   2862  NZ  LYS A 178      19.686  50.772   4.371  1.00 49.47           N  
ATOM   2863  HZ1 LYS A 178      20.025  50.843   5.320  1.00 49.47           H  
ATOM   2864  HZ2 LYS A 178      18.725  51.084   4.351  1.00 49.47           H  
ATOM   2865  HZ3 LYS A 178      20.235  51.403   3.805  1.00 49.47           H  
ATOM   2866  N   VAL A 179      18.022  44.424  -1.022  1.00 53.46           N  
ATOM   2867  H   VAL A 179      18.831  43.883  -0.751  1.00 53.46           H  
ATOM   2868  CA  VAL A 179      16.810  43.707  -1.428  1.00 53.46           C  
ATOM   2869  HA  VAL A 179      16.115  44.424  -1.866  1.00 53.46           H  
ATOM   2870  C   VAL A 179      16.159  43.140  -0.171  1.00 53.46           C  
ATOM   2871  CB  VAL A 179      17.059  42.665  -2.531  1.00 53.46           C  
ATOM   2872  HB  VAL A 179      17.724  41.885  -2.158  1.00 53.46           H  
ATOM   2873  O   VAL A 179      16.750  42.387   0.596  1.00 53.46           O  
ATOM   2874  CG1 VAL A 179      15.735  42.031  -2.982  1.00 53.46           C  
ATOM   2875 HG11 VAL A 179      15.929  41.312  -3.778  1.00 53.46           H  
ATOM   2876 HG12 VAL A 179      15.272  41.494  -2.154  1.00 53.46           H  
ATOM   2877 HG13 VAL A 179      15.052  42.794  -3.354  1.00 53.46           H  
ATOM   2878  CG2 VAL A 179      17.698  43.329  -3.761  1.00 53.46           C  
ATOM   2879 HG21 VAL A 179      18.690  43.704  -3.509  1.00 53.46           H  
ATOM   2880 HG22 VAL A 179      17.811  42.593  -4.557  1.00 53.46           H  
ATOM   2881 HG23 VAL A 179      17.077  44.151  -4.116  1.00 53.46           H  
ATOM   2882  N   ARG A 180      14.939  43.617   0.057  1.00 48.29           N  
ATOM   2883  H   ARG A 180      14.600  44.250  -0.654  1.00 48.29           H  
ATOM   2884  CA  ARG A 180      13.999  43.291   1.130  1.00 48.29           C  
ATOM   2885  HA  ARG A 180      14.272  43.844   2.029  1.00 48.29           H  
ATOM   2886  C   ARG A 180      13.980  41.786   1.450  1.00 48.29           C  
ATOM   2887  CB  ARG A 180      12.662  43.801   0.577  1.00 48.29           C  
ATOM   2888  HB2 ARG A 180      12.802  44.842   0.285  1.00 48.29           H  
ATOM   2889  HB3 ARG A 180      12.433  43.237  -0.327  1.00 48.29           H  
ATOM   2890  O   ARG A 180      13.734  40.971   0.569  1.00 48.29           O  
ATOM   2891  CG  ARG A 180      11.441  43.749   1.494  1.00 48.29           C  
ATOM   2892  HG2 ARG A 180      11.198  42.713   1.730  1.00 48.29           H  
ATOM   2893  HG3 ARG A 180      11.630  44.309   2.410  1.00 48.29           H  
ATOM   2894  CD  ARG A 180      10.299  44.397   0.698  1.00 48.29           C  
ATOM   2895  HD2 ARG A 180      10.544  45.442   0.510  1.00 48.29           H  
ATOM   2896  HD3 ARG A 180      10.225  43.884  -0.261  1.00 48.29           H  
ATOM   2897  NE  ARG A 180       9.000  44.321   1.386  1.00 48.29           N  
ATOM   2898  HE  ARG A 180       9.018  44.166   2.384  1.00 48.29           H  
ATOM   2899  NH1 ARG A 180       7.693  44.647  -0.484  1.00 48.29           N  
ATOM   2900 HH11 ARG A 180       6.786  44.749  -0.915  1.00 48.29           H  
ATOM   2901 HH12 ARG A 180       8.522  44.712  -1.058  1.00 48.29           H  
ATOM   2902  NH2 ARG A 180       6.725  44.384   1.503  1.00 48.29           N  
ATOM   2903 HH21 ARG A 180       6.771  44.323   2.510  1.00 48.29           H  
ATOM   2904 HH22 ARG A 180       5.837  44.522   1.042  1.00 48.29           H  
ATOM   2905  CZ  ARG A 180       7.820  44.448   0.800  1.00 48.29           C  
ATOM   2906  N   ALA A 181      14.208  41.449   2.720  1.00 57.60           N  
ATOM   2907  H   ALA A 181      14.446  42.185   3.369  1.00 57.60           H  
ATOM   2908  CA  ALA A 181      14.251  40.079   3.229  1.00 57.60           C  
ATOM   2909  HA  ALA A 181      15.125  39.592   2.797  1.00 57.60           H  
ATOM   2910  C   ALA A 181      12.982  39.264   2.893  1.00 57.60           C  
ATOM   2911  CB  ALA A 181      14.433  40.157   4.753  1.00 57.60           C  
ATOM   2912  HB1 ALA A 181      14.498  39.148   5.161  1.00 57.60           H  
ATOM   2913  HB2 ALA A 181      13.585  40.668   5.209  1.00 57.60           H  
ATOM   2914  HB3 ALA A 181      15.353  40.689   4.993  1.00 57.60           H  
ATOM   2915  O   ALA A 181      11.871  39.777   3.089  1.00 57.60           O  
ATOM   2916  N   PRO A 182      13.102  37.984   2.488  1.00 60.33           N  
ATOM   2917  CA  PRO A 182      11.997  37.048   2.617  1.00 60.33           C  
ATOM   2918  HA  PRO A 182      11.090  37.473   2.188  1.00 60.33           H  
ATOM   2919  C   PRO A 182      11.781  36.768   4.112  1.00 60.33           C  
ATOM   2920  CB  PRO A 182      12.403  35.814   1.808  1.00 60.33           C  
ATOM   2921  HB2 PRO A 182      11.970  34.898   2.208  1.00 60.33           H  
ATOM   2922  HB3 PRO A 182      12.108  35.951   0.768  1.00 60.33           H  
ATOM   2923  O   PRO A 182      12.718  36.466   4.851  1.00 60.33           O  
ATOM   2924  CG  PRO A 182      13.929  35.809   1.903  1.00 60.33           C  
ATOM   2925  HG2 PRO A 182      14.235  35.269   2.799  1.00 60.33           H  
ATOM   2926  HG3 PRO A 182      14.386  35.363   1.020  1.00 60.33           H  
ATOM   2927  CD  PRO A 182      14.308  37.287   2.049  1.00 60.33           C  
ATOM   2928  HD2 PRO A 182      14.622  37.684   1.083  1.00 60.33           H  
ATOM   2929  HD3 PRO A 182      15.112  37.387   2.777  1.00 60.33           H  
ATOM   2930  N   LYS A 183      10.538  36.922   4.582  1.00 61.78           N  
ATOM   2931  H   LYS A 183       9.819  37.155   3.912  1.00 61.78           H  
ATOM   2932  CA  LYS A 183      10.141  36.565   5.952  1.00 61.78           C  
ATOM   2933  HA  LYS A 183      10.695  37.193   6.649  1.00 61.78           H  
ATOM   2934  C   LYS A 183      10.498  35.092   6.215  1.00 61.78           C  
ATOM   2935  CB  LYS A 183       8.627  36.760   6.135  1.00 61.78           C  
ATOM   2936  HB2 LYS A 183       8.105  36.222   5.344  1.00 61.78           H  
ATOM   2937  HB3 LYS A 183       8.333  36.319   7.088  1.00 61.78           H  
ATOM   2938  O   LYS A 183      10.240  34.270   5.334  1.00 61.78           O  
ATOM   2939  CG  LYS A 183       8.191  38.233   6.132  1.00 61.78           C  
ATOM   2940  HG2 LYS A 183       8.541  38.719   5.221  1.00 61.78           H  
ATOM   2941  HG3 LYS A 183       8.626  38.739   6.993  1.00 61.78           H  
ATOM   2942  CD  LYS A 183       6.659  38.331   6.194  1.00 61.78           C  
ATOM   2943  HD2 LYS A 183       6.245  37.844   5.311  1.00 61.78           H  
ATOM   2944  HD3 LYS A 183       6.301  37.811   7.082  1.00 61.78           H  
ATOM   2945  CE  LYS A 183       6.206  39.794   6.237  1.00 61.78           C  
ATOM   2946  HE2 LYS A 183       6.544  40.235   7.175  1.00 61.78           H  
ATOM   2947  HE3 LYS A 183       6.691  40.329   5.421  1.00 61.78           H  
ATOM   2948  NZ  LYS A 183       4.729  39.908   6.113  1.00 61.78           N  
ATOM   2949  HZ1 LYS A 183       4.411  39.510   5.241  1.00 61.78           H  
ATOM   2950  HZ2 LYS A 183       4.274  39.408   6.863  1.00 61.78           H  
ATOM   2951  HZ3 LYS A 183       4.432  40.872   6.156  1.00 61.78           H  
ATOM   2952  N   PRO A 184      11.014  34.729   7.404  1.00 55.70           N  
ATOM   2953  CA  PRO A 184      11.173  33.326   7.758  1.00 55.70           C  
ATOM   2954  HA  PRO A 184      11.806  32.821   7.029  1.00 55.70           H  
ATOM   2955  C   PRO A 184       9.785  32.678   7.772  1.00 55.70           C  
ATOM   2956  CB  PRO A 184      11.860  33.319   9.128  1.00 55.70           C  
ATOM   2957  HB2 PRO A 184      12.941  33.309   8.989  1.00 55.70           H  
ATOM   2958  HB3 PRO A 184      11.551  32.471   9.741  1.00 55.70           H  
ATOM   2959  O   PRO A 184       8.876  33.166   8.449  1.00 55.70           O  
ATOM   2960  CG  PRO A 184      11.440  34.653   9.748  1.00 55.70           C  
ATOM   2961  HG2 PRO A 184      12.178  35.015  10.464  1.00 55.70           H  
ATOM   2962  HG3 PRO A 184      10.467  34.544  10.227  1.00 55.70           H  
ATOM   2963  CD  PRO A 184      11.316  35.585   8.542  1.00 55.70           C  
ATOM   2964  HD2 PRO A 184      10.525  36.313   8.719  1.00 55.70           H  
ATOM   2965  HD3 PRO A 184      12.266  36.091   8.368  1.00 55.70           H  
ATOM   2966  N   ALA A 185       9.610  31.605   7.000  1.00 51.91           N  
ATOM   2967  H   ALA A 185      10.372  31.288   6.418  1.00 51.91           H  
ATOM   2968  CA  ALA A 185       8.421  30.771   7.072  1.00 51.91           C  
ATOM   2969  HA  ALA A 185       7.541  31.395   6.918  1.00 51.91           H  
ATOM   2970  C   ALA A 185       8.355  30.165   8.482  1.00 51.91           C  
ATOM   2971  CB  ALA A 185       8.455  29.723   5.954  1.00 51.91           C  
ATOM   2972  HB1 ALA A 185       8.489  30.215   4.981  1.00 51.91           H  
ATOM   2973  HB2 ALA A 185       9.331  29.083   6.064  1.00 51.91           H  
ATOM   2974  HB3 ALA A 185       7.560  29.103   6.006  1.00 51.91           H  
ATOM   2975  O   ALA A 185       9.055  29.215   8.828  1.00 51.91           O  
ATOM   2976  N   ALA A 186       7.545  30.795   9.327  1.00 47.80           N  
ATOM   2977  H   ALA A 186       7.117  31.651   9.007  1.00 47.80           H  
ATOM   2978  CA  ALA A 186       7.203  30.326  10.652  1.00 47.80           C  
ATOM   2979  HA  ALA A 186       8.111  30.165  11.232  1.00 47.80           H  
ATOM   2980  C   ALA A 186       6.443  29.003  10.511  1.00 47.80           C  
ATOM   2981  CB  ALA A 186       6.352  31.417  11.318  1.00 47.80           C  
ATOM   2982  HB1 ALA A 186       6.931  32.336  11.401  1.00 47.80           H  
ATOM   2983  HB2 ALA A 186       6.056  31.093  12.315  1.00 47.80           H  
ATOM   2984  HB3 ALA A 186       5.455  31.610  10.728  1.00 47.80           H  
ATOM   2985  O   ALA A 186       5.271  29.009  10.148  1.00 47.80           O  
ATOM   2986  N   GLY A 187       7.089  27.865  10.763  1.00 51.96           N  
ATOM   2987  H   GLY A 187       8.097  27.878  10.835  1.00 51.96           H  
ATOM   2988  CA  GLY A 187       6.353  26.611  10.620  1.00 51.96           C  
ATOM   2989  HA2 GLY A 187       6.052  26.517   9.577  1.00 51.96           H  
ATOM   2990  HA3 GLY A 187       5.441  26.670  11.213  1.00 51.96           H  
ATOM   2991  C   GLY A 187       7.037  25.308  10.986  1.00 51.96           C  
ATOM   2992  O   GLY A 187       6.358  24.294  10.958  1.00 51.96           O  
ATOM   2993  N   GLU A 188       8.323  25.269  11.343  1.00 47.87           N  
ATOM   2994  H   GLU A 188       8.900  26.084  11.192  1.00 47.87           H  
ATOM   2995  CA  GLU A 188       8.992  23.959  11.443  1.00 47.87           C  
ATOM   2996  HA  GLU A 188       8.252  23.226  11.767  1.00 47.87           H  
ATOM   2997  C   GLU A 188      10.078  23.873  12.522  1.00 47.87           C  
ATOM   2998  CB  GLU A 188       9.455  23.527  10.041  1.00 47.87           C  
ATOM   2999  HB2 GLU A 188      10.483  23.845   9.865  1.00 47.87           H  
ATOM   3000  HB3 GLU A 188       8.818  24.009   9.300  1.00 47.87           H  
ATOM   3001  O   GLU A 188      11.010  23.090  12.430  1.00 47.87           O  
ATOM   3002  CG  GLU A 188       9.317  22.007   9.871  1.00 47.87           C  
ATOM   3003  HG2 GLU A 188       8.321  21.706  10.194  1.00 47.87           H  
ATOM   3004  HG3 GLU A 188      10.036  21.507  10.519  1.00 47.87           H  
ATOM   3005  CD  GLU A 188       9.510  21.534   8.426  1.00 47.87           C  
ATOM   3006  OE1 GLU A 188       9.523  20.293   8.263  1.00 47.87           O  
ATOM   3007  OE2 GLU A 188       9.582  22.389   7.517  1.00 47.87           O  
ATOM   3008  N   GLY A 189       9.963  24.678  13.582  1.00 51.82           N  
ATOM   3009  H   GLY A 189       9.226  25.368  13.572  1.00 51.82           H  
ATOM   3010  CA  GLY A 189      10.942  24.691  14.681  1.00 51.82           C  
ATOM   3011  HA2 GLY A 189      11.191  25.729  14.901  1.00 51.82           H  
ATOM   3012  HA3 GLY A 189      11.866  24.202  14.375  1.00 51.82           H  
ATOM   3013  C   GLY A 189      10.488  24.047  15.994  1.00 51.82           C  
ATOM   3014  O   GLY A 189      11.309  23.837  16.877  1.00 51.82           O  
ATOM   3015  N   ASP A 190       9.197  23.737  16.171  1.00 58.25           N  
ATOM   3016  H   ASP A 190       8.582  23.920  15.392  1.00 58.25           H  
ATOM   3017  CA  ASP A 190       8.633  23.763  17.535  1.00 58.25           C  
ATOM   3018  HA  ASP A 190       9.461  23.701  18.240  1.00 58.25           H  
ATOM   3019  C   ASP A 190       7.756  22.565  17.937  1.00 58.25           C  
ATOM   3020  CB  ASP A 190       7.928  25.122  17.739  1.00 58.25           C  
ATOM   3021  HB2 ASP A 190       7.983  25.707  16.822  1.00 58.25           H  
ATOM   3022  HB3 ASP A 190       6.867  24.959  17.928  1.00 58.25           H  
ATOM   3023  O   ASP A 190       7.063  22.604  18.958  1.00 58.25           O  
ATOM   3024  CG  ASP A 190       8.501  25.986  18.870  1.00 58.25           C  
ATOM   3025  OD1 ASP A 190       9.463  25.566  19.543  1.00 58.25           O  
ATOM   3026  OD2 ASP A 190       7.884  27.047  19.097  1.00 58.25           O  
ATOM   3027  N   LYS A 191       7.780  21.454  17.187  1.00 59.83           N  
ATOM   3028  H   LYS A 191       8.360  21.455  16.361  1.00 59.83           H  
ATOM   3029  CA  LYS A 191       7.050  20.230  17.593  1.00 59.83           C  
ATOM   3030  HA  LYS A 191       6.023  20.506  17.829  1.00 59.83           H  
ATOM   3031  C   LYS A 191       7.621  19.643  18.897  1.00 59.83           C  
ATOM   3032  CB  LYS A 191       7.010  19.200  16.445  1.00 59.83           C  
ATOM   3033  HB2 LYS A 191       6.622  18.259  16.836  1.00 59.83           H  
ATOM   3034  HB3 LYS A 191       8.022  19.024  16.079  1.00 59.83           H  
ATOM   3035  O   LYS A 191       6.862  19.182  19.753  1.00 59.83           O  
ATOM   3036  CG  LYS A 191       6.107  19.643  15.273  1.00 59.83           C  
ATOM   3037  HG2 LYS A 191       5.098  19.816  15.648  1.00 59.83           H  
ATOM   3038  HG3 LYS A 191       6.487  20.580  14.865  1.00 59.83           H  
ATOM   3039  CD  LYS A 191       6.046  18.599  14.138  1.00 59.83           C  
ATOM   3040  HD2 LYS A 191       7.058  18.421  13.776  1.00 59.83           H  
ATOM   3041  HD3 LYS A 191       5.641  17.664  14.524  1.00 59.83           H  
ATOM   3042  CE  LYS A 191       5.173  19.093  12.966  1.00 59.83           C  
ATOM   3043  HE2 LYS A 191       5.509  20.091  12.683  1.00 59.83           H  
ATOM   3044  HE3 LYS A 191       4.140  19.178  13.304  1.00 59.83           H  
ATOM   3045  NZ  LYS A 191       5.240  18.209  11.766  1.00 59.83           N  
ATOM   3046  HZ1 LYS A 191       6.176  18.169  11.389  1.00 59.83           H  
ATOM   3047  HZ2 LYS A 191       4.924  17.269  11.956  1.00 59.83           H  
ATOM   3048  HZ3 LYS A 191       4.663  18.573  11.020  1.00 59.83           H  
ATOM   3049  N   ALA A 192       8.939  19.730  19.098  1.00 60.36           N  
ATOM   3050  H   ALA A 192       9.505  20.135  18.366  1.00 60.36           H  
ATOM   3051  CA  ALA A 192       9.609  19.266  20.314  1.00 60.36           C  
ATOM   3052  HA  ALA A 192       9.224  18.277  20.564  1.00 60.36           H  
ATOM   3053  C   ALA A 192       9.339  20.176  21.532  1.00 60.36           C  
ATOM   3054  CB  ALA A 192      11.105  19.117  20.014  1.00 60.36           C  
ATOM   3055  HB1 ALA A 192      11.537  20.081  19.748  1.00 60.36           H  
ATOM   3056  HB2 ALA A 192      11.256  18.420  19.189  1.00 60.36           H  
ATOM   3057  HB3 ALA A 192      11.620  18.733  20.894  1.00 60.36           H  
ATOM   3058  O   ALA A 192       9.028  19.671  22.615  1.00 60.36           O  
ATOM   3059  N   ALA A 193       9.355  21.505  21.363  1.00 60.60           N  
ATOM   3060  H   ALA A 193       9.635  21.892  20.472  1.00 60.60           H  
ATOM   3061  CA  ALA A 193       9.111  22.445  22.462  1.00 60.60           C  
ATOM   3062  HA  ALA A 193       9.700  22.128  23.322  1.00 60.60           H  
ATOM   3063  C   ALA A 193       7.632  22.495  22.889  1.00 60.60           C  
ATOM   3064  CB  ALA A 193       9.592  23.833  22.055  1.00 60.60           C  
ATOM   3065  HB1 ALA A 193       9.699  24.463  22.938  1.00 60.60           H  
ATOM   3066  HB2 ALA A 193       8.840  24.283  21.406  1.00 60.60           H  
ATOM   3067  HB3 ALA A 193      10.550  23.786  21.538  1.00 60.60           H  
ATOM   3068  O   ALA A 193       7.334  22.588  24.084  1.00 60.60           O  
ATOM   3069  N   ARG A 194       6.684  22.346  21.948  1.00 61.13           N  
ATOM   3070  H   ARG A 194       6.972  22.356  20.980  1.00 61.13           H  
ATOM   3071  CA  ARG A 194       5.247  22.225  22.268  1.00 61.13           C  
ATOM   3072  HA  ARG A 194       4.960  23.058  22.910  1.00 61.13           H  
ATOM   3073  C   ARG A 194       4.956  20.959  23.082  1.00 61.13           C  
ATOM   3074  CB  ARG A 194       4.400  22.293  20.984  1.00 61.13           C  
ATOM   3075  HB2 ARG A 194       3.376  22.003  21.222  1.00 61.13           H  
ATOM   3076  HB3 ARG A 194       4.793  21.585  20.255  1.00 61.13           H  
ATOM   3077  O   ARG A 194       4.221  21.023  24.066  1.00 61.13           O  
ATOM   3078  CG  ARG A 194       4.371  23.707  20.374  1.00 61.13           C  
ATOM   3079  HG2 ARG A 194       3.908  24.396  21.080  1.00 61.13           H  
ATOM   3080  HG3 ARG A 194       5.388  24.050  20.181  1.00 61.13           H  
ATOM   3081  CD  ARG A 194       3.574  23.721  19.062  1.00 61.13           C  
ATOM   3082  HD2 ARG A 194       2.535  23.480  19.285  1.00 61.13           H  
ATOM   3083  HD3 ARG A 194       3.979  22.956  18.400  1.00 61.13           H  
ATOM   3084  NE  ARG A 194       3.662  25.029  18.383  1.00 61.13           N  
ATOM   3085  HE  ARG A 194       4.464  25.600  18.606  1.00 61.13           H  
ATOM   3086  NH1 ARG A 194       1.825  24.816  17.004  1.00 61.13           N  
ATOM   3087 HH11 ARG A 194       1.247  25.184  16.262  1.00 61.13           H  
ATOM   3088 HH12 ARG A 194       1.611  23.915  17.408  1.00 61.13           H  
ATOM   3089  NH2 ARG A 194       3.098  26.640  16.876  1.00 61.13           N  
ATOM   3090 HH21 ARG A 194       2.505  26.981  16.133  1.00 61.13           H  
ATOM   3091 HH22 ARG A 194       3.907  27.181  17.147  1.00 61.13           H  
ATOM   3092  CZ  ARG A 194       2.862  25.485  17.431  1.00 61.13           C  
ATOM   3093  N   LYS A 195       5.605  19.831  22.758  1.00 64.62           N  
ATOM   3094  H   LYS A 195       6.187  19.848  21.933  1.00 64.62           H  
ATOM   3095  CA  LYS A 195       5.480  18.571  23.518  1.00 64.62           C  
ATOM   3096  HA  LYS A 195       4.416  18.379  23.658  1.00 64.62           H  
ATOM   3097  C   LYS A 195       6.088  18.675  24.927  1.00 64.62           C  
ATOM   3098  CB  LYS A 195       6.074  17.423  22.676  1.00 64.62           C  
ATOM   3099  HB2 LYS A 195       7.161  17.422  22.768  1.00 64.62           H  
ATOM   3100  HB3 LYS A 195       5.828  17.610  21.631  1.00 64.62           H  
ATOM   3101  O   LYS A 195       5.559  18.074  25.863  1.00 64.62           O  
ATOM   3102  CG  LYS A 195       5.512  16.034  23.036  1.00 64.62           C  
ATOM   3103  HG2 LYS A 195       5.840  15.752  24.036  1.00 64.62           H  
ATOM   3104  HG3 LYS A 195       4.423  16.081  23.022  1.00 64.62           H  
ATOM   3105  CD  LYS A 195       5.976  14.974  22.017  1.00 64.62           C  
ATOM   3106  HD2 LYS A 195       5.726  15.323  21.015  1.00 64.62           H  
ATOM   3107  HD3 LYS A 195       7.059  14.867  22.082  1.00 64.62           H  
ATOM   3108  CE  LYS A 195       5.300  13.611  22.246  1.00 64.62           C  
ATOM   3109  HE2 LYS A 195       5.563  13.245  23.238  1.00 64.62           H  
ATOM   3110  HE3 LYS A 195       4.220  13.759  22.221  1.00 64.62           H  
ATOM   3111  NZ  LYS A 195       5.684  12.610  21.211  1.00 64.62           N  
ATOM   3112  HZ1 LYS A 195       5.212  11.729  21.358  1.00 64.62           H  
ATOM   3113  HZ2 LYS A 195       5.409  12.926  20.292  1.00 64.62           H  
ATOM   3114  HZ3 LYS A 195       6.679  12.440  21.190  1.00 64.62           H  
ATOM   3115  N   ALA A 196       7.145  19.473  25.105  1.00 66.37           N  
ATOM   3116  H   ALA A 196       7.581  19.884  24.292  1.00 66.37           H  
ATOM   3117  CA  ALA A 196       7.723  19.769  26.419  1.00 66.37           C  
ATOM   3118  HA  ALA A 196       7.848  18.830  26.958  1.00 66.37           H  
ATOM   3119  C   ALA A 196       6.807  20.664  27.282  1.00 66.37           C  
ATOM   3120  CB  ALA A 196       9.118  20.373  26.221  1.00 66.37           C  
ATOM   3121  HB1 ALA A 196       9.739  19.697  25.634  1.00 66.37           H  
ATOM   3122  HB2 ALA A 196       9.049  21.330  25.704  1.00 66.37           H  
ATOM   3123  HB3 ALA A 196       9.590  20.533  27.191  1.00 66.37           H  
ATOM   3124  O   ALA A 196       6.573  20.337  28.448  1.00 66.37           O  
ATOM   3125  N   LYS A 197       6.206  21.720  26.705  1.00 66.00           N  
ATOM   3126  H   LYS A 197       6.478  21.958  25.762  1.00 66.00           H  
ATOM   3127  CA  LYS A 197       5.240  22.598  27.402  1.00 66.00           C  
ATOM   3128  HA  LYS A 197       5.709  22.972  28.313  1.00 66.00           H  
ATOM   3129  C   LYS A 197       3.989  21.849  27.876  1.00 66.00           C  
ATOM   3130  CB  LYS A 197       4.864  23.804  26.514  1.00 66.00           C  
ATOM   3131  HB2 LYS A 197       4.934  23.529  25.461  1.00 66.00           H  
ATOM   3132  HB3 LYS A 197       3.832  24.089  26.717  1.00 66.00           H  
ATOM   3133  O   LYS A 197       3.565  22.036  29.015  1.00 66.00           O  
ATOM   3134  CG  LYS A 197       5.752  25.027  26.802  1.00 66.00           C  
ATOM   3135  HG2 LYS A 197       6.796  24.751  26.658  1.00 66.00           H  
ATOM   3136  HG3 LYS A 197       5.610  25.328  27.840  1.00 66.00           H  
ATOM   3137  CD  LYS A 197       5.417  26.214  25.882  1.00 66.00           C  
ATOM   3138  HD2 LYS A 197       5.634  25.930  24.853  1.00 66.00           H  
ATOM   3139  HD3 LYS A 197       4.357  26.454  25.971  1.00 66.00           H  
ATOM   3140  CE  LYS A 197       6.255  27.442  26.269  1.00 66.00           C  
ATOM   3141  HE2 LYS A 197       5.974  27.756  27.275  1.00 66.00           H  
ATOM   3142  HE3 LYS A 197       7.304  27.146  26.301  1.00 66.00           H  
ATOM   3143  NZ  LYS A 197       6.088  28.570  25.314  1.00 66.00           N  
ATOM   3144  HZ1 LYS A 197       6.653  29.359  25.595  1.00 66.00           H  
ATOM   3145  HZ2 LYS A 197       6.392  28.304  24.388  1.00 66.00           H  
ATOM   3146  HZ3 LYS A 197       5.126  28.874  25.266  1.00 66.00           H  
ATOM   3147  N   VAL A 198       3.436  20.946  27.060  1.00 74.45           N  
ATOM   3148  H   VAL A 198       3.786  20.883  26.114  1.00 74.45           H  
ATOM   3149  CA  VAL A 198       2.259  20.138  27.444  1.00 74.45           C  
ATOM   3150  HA  VAL A 198       1.493  20.810  27.830  1.00 74.45           H  
ATOM   3151  C   VAL A 198       2.589  19.162  28.585  1.00 74.45           C  
ATOM   3152  CB  VAL A 198       1.661  19.421  26.215  1.00 74.45           C  
ATOM   3153  HB  VAL A 198       2.446  18.845  25.724  1.00 74.45           H  
ATOM   3154  O   VAL A 198       1.818  19.042  29.538  1.00 74.45           O  
ATOM   3155  CG1 VAL A 198       0.517  18.470  26.588  1.00 74.45           C  
ATOM   3156 HG11 VAL A 198       0.072  18.053  25.685  1.00 74.45           H  
ATOM   3157 HG12 VAL A 198       0.886  17.643  27.194  1.00 74.45           H  
ATOM   3158 HG13 VAL A 198      -0.253  19.006  27.143  1.00 74.45           H  
ATOM   3159  CG2 VAL A 198       1.093  20.441  25.217  1.00 74.45           C  
ATOM   3160 HG21 VAL A 198       1.852  21.164  24.918  1.00 74.45           H  
ATOM   3161 HG22 VAL A 198       0.258  20.979  25.666  1.00 74.45           H  
ATOM   3162 HG23 VAL A 198       0.739  19.926  24.324  1.00 74.45           H  
ATOM   3163  N   LYS A 199       3.770  18.521  28.570  1.00 69.84           N  
ATOM   3164  H   LYS A 199       4.376  18.656  27.773  1.00 69.84           H  
ATOM   3165  CA  LYS A 199       4.216  17.644  29.673  1.00 69.84           C  
ATOM   3166  HA  LYS A 199       3.423  16.927  29.887  1.00 69.84           H  
ATOM   3167  C   LYS A 199       4.440  18.404  30.989  1.00 69.84           C  
ATOM   3168  CB  LYS A 199       5.486  16.876  29.269  1.00 69.84           C  
ATOM   3169  HB2 LYS A 199       6.194  17.560  28.801  1.00 69.84           H  
ATOM   3170  HB3 LYS A 199       5.948  16.479  30.173  1.00 69.84           H  
ATOM   3171  O   LYS A 199       4.132  17.864  32.052  1.00 69.84           O  
ATOM   3172  CG  LYS A 199       5.197  15.696  28.327  1.00 69.84           C  
ATOM   3173  HG2 LYS A 199       4.763  16.061  27.396  1.00 69.84           H  
ATOM   3174  HG3 LYS A 199       4.484  15.025  28.805  1.00 69.84           H  
ATOM   3175  CD  LYS A 199       6.490  14.921  28.025  1.00 69.84           C  
ATOM   3176  HD2 LYS A 199       7.192  15.585  27.520  1.00 69.84           H  
ATOM   3177  HD3 LYS A 199       6.931  14.593  28.967  1.00 69.84           H  
ATOM   3178  CE  LYS A 199       6.213  13.697  27.142  1.00 69.84           C  
ATOM   3179  HE2 LYS A 199       5.830  14.043  26.182  1.00 69.84           H  
ATOM   3180  HE3 LYS A 199       5.430  13.102  27.614  1.00 69.84           H  
ATOM   3181  NZ  LYS A 199       7.432  12.864  26.950  1.00 69.84           N  
ATOM   3182  HZ1 LYS A 199       7.232  12.048  26.390  1.00 69.84           H  
ATOM   3183  HZ2 LYS A 199       8.170  13.389  26.503  1.00 69.84           H  
ATOM   3184  HZ3 LYS A 199       7.783  12.532  27.837  1.00 69.84           H  
ATOM   3185  N   GLN A 200       4.951  19.636  30.939  1.00 69.89           N  
ATOM   3186  H   GLN A 200       5.222  20.012  30.042  1.00 69.89           H  
ATOM   3187  CA  GLN A 200       5.111  20.484  32.129  1.00 69.89           C  
ATOM   3188  HA  GLN A 200       5.594  19.903  32.914  1.00 69.89           H  
ATOM   3189  C   GLN A 200       3.754  20.935  32.701  1.00 69.89           C  
ATOM   3190  CB  GLN A 200       6.017  21.681  31.801  1.00 69.89           C  
ATOM   3191  HB2 GLN A 200       5.673  22.154  30.882  1.00 69.89           H  
ATOM   3192  HB3 GLN A 200       5.941  22.408  32.609  1.00 69.89           H  
ATOM   3193  O   GLN A 200       3.572  20.907  33.917  1.00 69.89           O  
ATOM   3194  CG  GLN A 200       7.497  21.275  31.659  1.00 69.89           C  
ATOM   3195  HG2 GLN A 200       7.836  20.840  32.600  1.00 69.89           H  
ATOM   3196  HG3 GLN A 200       7.605  20.524  30.877  1.00 69.89           H  
ATOM   3197  CD  GLN A 200       8.406  22.456  31.318  1.00 69.89           C  
ATOM   3198  NE2 GLN A 200       9.709  22.301  31.405  1.00 69.89           N  
ATOM   3199 HE21 GLN A 200      10.259  23.122  31.195  1.00 69.89           H  
ATOM   3200 HE22 GLN A 200      10.132  21.439  31.720  1.00 69.89           H  
ATOM   3201  OE1 GLN A 200       7.967  23.534  30.961  1.00 69.89           O  
ATOM   3202  N   ALA A 201       2.769  21.244  31.849  1.00 66.69           N  
ATOM   3203  H   ALA A 201       2.978  21.302  30.863  1.00 66.69           H  
ATOM   3204  CA  ALA A 201       1.423  21.626  32.284  1.00 66.69           C  
ATOM   3205  HA  ALA A 201       1.511  22.448  32.995  1.00 66.69           H  
ATOM   3206  C   ALA A 201       0.670  20.485  33.002  1.00 66.69           C  
ATOM   3207  CB  ALA A 201       0.652  22.140  31.063  1.00 66.69           C  
ATOM   3208  HB1 ALA A 201      -0.336  22.482  31.371  1.00 66.69           H  
ATOM   3209  HB2 ALA A 201       1.187  22.974  30.609  1.00 66.69           H  
ATOM   3210  HB3 ALA A 201       0.537  21.345  30.326  1.00 66.69           H  
ATOM   3211  O   ALA A 201       0.051  20.717  34.039  1.00 66.69           O  
ATOM   3212  N   ILE A 202       0.783  19.242  32.514  1.00 70.22           N  
ATOM   3213  H   ILE A 202       1.248  19.127  31.625  1.00 70.22           H  
ATOM   3214  CA  ILE A 202       0.152  18.064  33.143  1.00 70.22           C  
ATOM   3215  HA  ILE A 202      -0.894  18.300  33.342  1.00 70.22           H  
ATOM   3216  C   ILE A 202       0.793  17.731  34.503  1.00 70.22           C  
ATOM   3217  CB  ILE A 202       0.188  16.857  32.173  1.00 70.22           C  
ATOM   3218  HB  ILE A 202       1.222  16.696  31.868  1.00 70.22           H  
ATOM   3219  O   ILE A 202       0.104  17.326  35.441  1.00 70.22           O  
ATOM   3220  CG1 ILE A 202      -0.662  17.148  30.912  1.00 70.22           C  
ATOM   3221 HG12 ILE A 202      -0.426  18.139  30.523  1.00 70.22           H  
ATOM   3222 HG13 ILE A 202      -1.719  17.148  31.177  1.00 70.22           H  
ATOM   3223  CG2 ILE A 202      -0.323  15.570  32.855  1.00 70.22           C  
ATOM   3224 HG21 ILE A 202      -0.326  14.738  32.151  1.00 70.22           H  
ATOM   3225 HG22 ILE A 202      -1.336  15.726  33.225  1.00 70.22           H  
ATOM   3226 HG23 ILE A 202       0.324  15.292  33.686  1.00 70.22           H  
ATOM   3227  CD1 ILE A 202      -0.435  16.152  29.765  1.00 70.22           C  
ATOM   3228 HD11 ILE A 202       0.627  16.095  29.527  1.00 70.22           H  
ATOM   3229 HD12 ILE A 202      -0.976  16.496  28.883  1.00 70.22           H  
ATOM   3230 HD13 ILE A 202      -0.808  15.163  30.030  1.00 70.22           H  
ATOM   3231  N   LYS A 203       2.114  17.920  34.648  1.00 69.77           N  
ATOM   3232  H   LYS A 203       2.640  18.248  33.851  1.00 69.77           H  
ATOM   3233  CA  LYS A 203       2.800  17.733  35.939  1.00 69.77           C  
ATOM   3234  HA  LYS A 203       2.498  16.776  36.365  1.00 69.77           H  
ATOM   3235  C   LYS A 203       2.370  18.777  36.977  1.00 69.77           C  
ATOM   3236  CB  LYS A 203       4.326  17.729  35.751  1.00 69.77           C  
ATOM   3237  HB2 LYS A 203       4.789  17.911  36.721  1.00 69.77           H  
ATOM   3238  HB3 LYS A 203       4.619  18.537  35.080  1.00 69.77           H  
ATOM   3239  O   LYS A 203       2.193  18.430  38.142  1.00 69.77           O  
ATOM   3240  CG  LYS A 203       4.848  16.384  35.219  1.00 69.77           C  
ATOM   3241  HG2 LYS A 203       4.515  15.586  35.883  1.00 69.77           H  
ATOM   3242  HG3 LYS A 203       4.448  16.202  34.222  1.00 69.77           H  
ATOM   3243  CD  LYS A 203       6.384  16.382  35.168  1.00 69.77           C  
ATOM   3244  HD2 LYS A 203       6.718  17.153  34.474  1.00 69.77           H  
ATOM   3245  HD3 LYS A 203       6.766  16.615  36.162  1.00 69.77           H  
ATOM   3246  CE  LYS A 203       6.924  15.015  34.726  1.00 69.77           C  
ATOM   3247  HE2 LYS A 203       6.580  14.814  33.711  1.00 69.77           H  
ATOM   3248  HE3 LYS A 203       6.500  14.252  35.379  1.00 69.77           H  
ATOM   3249  NZ  LYS A 203       8.409  14.962  34.795  1.00 69.77           N  
ATOM   3250  HZ1 LYS A 203       8.834  15.659  34.199  1.00 69.77           H  
ATOM   3251  HZ2 LYS A 203       8.754  14.051  34.527  1.00 69.77           H  
ATOM   3252  HZ3 LYS A 203       8.724  15.131  35.739  1.00 69.77           H  
ATOM   3253  N   LEU A 204       2.152  20.027  36.564  1.00 62.75           N  
ATOM   3254  H   LEU A 204       2.340  20.252  35.597  1.00 62.75           H  
ATOM   3255  CA  LEU A 204       1.712  21.103  37.459  1.00 62.75           C  
ATOM   3256  HA  LEU A 204       2.255  21.015  38.401  1.00 62.75           H  
ATOM   3257  C   LEU A 204       0.222  21.008  37.832  1.00 62.75           C  
ATOM   3258  CB  LEU A 204       2.058  22.460  36.820  1.00 62.75           C  
ATOM   3259  HB2 LEU A 204       1.642  22.480  35.813  1.00 62.75           H  
ATOM   3260  HB3 LEU A 204       1.576  23.253  37.392  1.00 62.75           H  
ATOM   3261  O   LEU A 204      -0.147  21.418  38.932  1.00 62.75           O  
ATOM   3262  CG  LEU A 204       3.569  22.761  36.750  1.00 62.75           C  
ATOM   3263  HG  LEU A 204       4.095  21.921  36.296  1.00 62.75           H  
ATOM   3264  CD1 LEU A 204       3.805  23.999  35.886  1.00 62.75           C  
ATOM   3265 HD11 LEU A 204       3.426  23.821  34.880  1.00 62.75           H  
ATOM   3266 HD12 LEU A 204       4.873  24.204  35.820  1.00 62.75           H  
ATOM   3267 HD13 LEU A 204       3.300  24.864  36.317  1.00 62.75           H  
ATOM   3268  CD2 LEU A 204       4.175  23.019  38.132  1.00 62.75           C  
ATOM   3269 HD21 LEU A 204       3.653  23.839  38.627  1.00 62.75           H  
ATOM   3270 HD22 LEU A 204       4.112  22.123  38.749  1.00 62.75           H  
ATOM   3271 HD23 LEU A 204       5.227  23.283  38.027  1.00 62.75           H  
ATOM   3272  N   SER A 205      -0.634  20.435  36.974  1.00 57.57           N  
ATOM   3273  H   SER A 205      -0.316  20.170  36.053  1.00 57.57           H  
ATOM   3274  CA  SER A 205      -2.058  20.243  37.292  1.00 57.57           C  
ATOM   3275  HA  SER A 205      -2.414  21.144  37.792  1.00 57.57           H  
ATOM   3276  C   SER A 205      -2.300  19.087  38.271  1.00 57.57           C  
ATOM   3277  CB  SER A 205      -2.897  20.100  36.019  1.00 57.57           C  
ATOM   3278  HB2 SER A 205      -2.755  20.984  35.398  1.00 57.57           H  
ATOM   3279  HB3 SER A 205      -3.950  20.030  36.293  1.00 57.57           H  
ATOM   3280  O   SER A 205      -3.088  19.250  39.201  1.00 57.57           O  
ATOM   3281  OG  SER A 205      -2.531  18.953  35.283  1.00 57.57           O  
ATOM   3282  HG  SER A 205      -3.109  18.894  34.519  1.00 57.57           H  
ATOM   3283  N   LYS A 206      -1.549  17.979  38.170  1.00 59.94           N  
ATOM   3284  H   LYS A 206      -0.970  17.883  37.348  1.00 59.94           H  
ATOM   3285  CA  LYS A 206      -1.587  16.884  39.166  1.00 59.94           C  
ATOM   3286  HA  LYS A 206      -2.629  16.629  39.358  1.00 59.94           H  
ATOM   3287  C   LYS A 206      -1.035  17.283  40.540  1.00 59.94           C  
ATOM   3288  CB  LYS A 206      -0.861  15.641  38.619  1.00 59.94           C  
ATOM   3289  HB2 LYS A 206      -0.018  15.943  37.999  1.00 59.94           H  
ATOM   3290  HB3 LYS A 206      -0.478  15.053  39.453  1.00 59.94           H  
ATOM   3291  O   LYS A 206      -1.471  16.735  41.547  1.00 59.94           O  
ATOM   3292  CG  LYS A 206      -1.826  14.755  37.818  1.00 59.94           C  
ATOM   3293  HG2 LYS A 206      -2.278  15.344  37.021  1.00 59.94           H  
ATOM   3294  HG3 LYS A 206      -2.616  14.408  38.484  1.00 59.94           H  
ATOM   3295  CD  LYS A 206      -1.119  13.539  37.202  1.00 59.94           C  
ATOM   3296  HD2 LYS A 206      -0.578  13.002  37.981  1.00 59.94           H  
ATOM   3297  HD3 LYS A 206      -0.417  13.885  36.443  1.00 59.94           H  
ATOM   3298  CE  LYS A 206      -2.169  12.613  36.572  1.00 59.94           C  
ATOM   3299  HE2 LYS A 206      -2.832  12.259  37.361  1.00 59.94           H  
ATOM   3300  HE3 LYS A 206      -2.772  13.197  35.877  1.00 59.94           H  
ATOM   3301  NZ  LYS A 206      -1.562  11.456  35.864  1.00 59.94           N  
ATOM   3302  HZ1 LYS A 206      -0.974  11.764  35.103  1.00 59.94           H  
ATOM   3303  HZ2 LYS A 206      -1.017  10.895  36.503  1.00 59.94           H  
ATOM   3304  HZ3 LYS A 206      -2.287  10.865  35.483  1.00 59.94           H  
ATOM   3305  N   ALA A 207      -0.120  18.252  40.597  1.00 56.02           N  
ATOM   3306  H   ALA A 207       0.254  18.608  39.729  1.00 56.02           H  
ATOM   3307  CA  ALA A 207       0.427  18.767  41.854  1.00 56.02           C  
ATOM   3308  HA  ALA A 207       0.518  17.941  42.560  1.00 56.02           H  
ATOM   3309  C   ALA A 207      -0.471  19.826  42.533  1.00 56.02           C  
ATOM   3310  CB  ALA A 207       1.839  19.293  41.577  1.00 56.02           C  
ATOM   3311  HB1 ALA A 207       2.294  19.624  42.510  1.00 56.02           H  
ATOM   3312  HB2 ALA A 207       2.453  18.501  41.147  1.00 56.02           H  
ATOM   3313  HB3 ALA A 207       1.796  20.133  40.883  1.00 56.02           H  
ATOM   3314  O   ALA A 207      -0.341  20.047  43.735  1.00 56.02           O  
ATOM   3315  N   LYS A 208      -1.401  20.465  41.802  1.00 54.31           N  
ATOM   3316  H   LYS A 208      -1.436  20.272  40.811  1.00 54.31           H  
ATOM   3317  CA  LYS A 208      -2.375  21.425  42.365  1.00 54.31           C  
ATOM   3318  HA  LYS A 208      -1.964  21.834  43.288  1.00 54.31           H  
ATOM   3319  C   LYS A 208      -3.700  20.793  42.808  1.00 54.31           C  
ATOM   3320  CB  LYS A 208      -2.613  22.597  41.395  1.00 54.31           C  
ATOM   3321  HB2 LYS A 208      -3.596  23.023  41.594  1.00 54.31           H  
ATOM   3322  HB3 LYS A 208      -2.605  22.236  40.366  1.00 54.31           H  
ATOM   3323  O   LYS A 208      -4.375  21.387  43.641  1.00 54.31           O  
ATOM   3324  CG  LYS A 208      -1.572  23.714  41.577  1.00 54.31           C  
ATOM   3325  HG2 LYS A 208      -0.580  23.329  41.340  1.00 54.31           H  
ATOM   3326  HG3 LYS A 208      -1.584  24.044  42.615  1.00 54.31           H  
ATOM   3327  CD  LYS A 208      -1.887  24.912  40.669  1.00 54.31           C  
ATOM   3328  HD2 LYS A 208      -1.793  24.600  39.629  1.00 54.31           H  
ATOM   3329  HD3 LYS A 208      -2.912  25.235  40.851  1.00 54.31           H  
ATOM   3330  CE  LYS A 208      -0.930  26.076  40.957  1.00 54.31           C  
ATOM   3331  HE2 LYS A 208       0.091  25.732  40.789  1.00 54.31           H  
ATOM   3332  HE3 LYS A 208      -1.019  26.345  42.009  1.00 54.31           H  
ATOM   3333  NZ  LYS A 208      -1.221  27.257  40.103  1.00 54.31           N  
ATOM   3334  HZ1 LYS A 208      -1.130  27.024  39.125  1.00 54.31           H  
ATOM   3335  HZ2 LYS A 208      -0.583  28.012  40.311  1.00 54.31           H  
ATOM   3336  HZ3 LYS A 208      -2.161  27.589  40.265  1.00 54.31           H  
ATOM   3337  N   SER A 209      -4.062  19.606  42.312  1.00 50.13           N  
ATOM   3338  H   SER A 209      -3.518  19.198  41.565  1.00 50.13           H  
ATOM   3339  CA  SER A 209      -5.271  18.882  42.748  1.00 50.13           C  
ATOM   3340  HA  SER A 209      -5.998  19.611  43.106  1.00 50.13           H  
ATOM   3341  C   SER A 209      -5.035  17.915  43.916  1.00 50.13           C  
ATOM   3342  CB  SER A 209      -5.924  18.172  41.560  1.00 50.13           C  
ATOM   3343  HB2 SER A 209      -6.091  18.892  40.759  1.00 50.13           H  
ATOM   3344  HB3 SER A 209      -6.886  17.758  41.862  1.00 50.13           H  
ATOM   3345  O   SER A 209      -5.963  17.240  44.350  1.00 50.13           O  
ATOM   3346  OG  SER A 209      -5.093  17.131  41.084  1.00 50.13           O  
ATOM   3347  HG  SER A 209      -5.203  16.375  41.665  1.00 50.13           H  
ATOM   3348  N   ALA A 210      -3.808  17.842  44.437  1.00 46.22           N  
ATOM   3349  H   ALA A 210      -3.077  18.396  44.014  1.00 46.22           H  
ATOM   3350  CA  ALA A 210      -3.443  17.029  45.590  1.00 46.22           C  
ATOM   3351  HA  ALA A 210      -4.269  16.370  45.855  1.00 46.22           H  
ATOM   3352  C   ALA A 210      -3.171  17.930  46.807  1.00 46.22           C  
ATOM   3353  CB  ALA A 210      -2.256  16.137  45.198  1.00 46.22           C  
ATOM   3354  HB1 ALA A 210      -1.401  16.752  44.914  1.00 46.22           H  
ATOM   3355  HB2 ALA A 210      -1.975  15.508  46.042  1.00 46.22           H  
ATOM   3356  HB3 ALA A 210      -2.532  15.501  44.357  1.00 46.22           H  
ATOM   3357  O   ALA A 210      -2.024  18.170  47.170  1.00 46.22           O  
ATOM   3358  N   LYS A 211      -4.226  18.470  47.428  1.00 49.33           N  
ATOM   3359  H   LYS A 211      -5.145  18.301  47.044  1.00 49.33           H  
ATOM   3360  CA  LYS A 211      -4.161  19.071  48.773  1.00 49.33           C  
ATOM   3361  HA  LYS A 211      -3.487  18.449  49.362  1.00 49.33           H  
ATOM   3362  C   LYS A 211      -5.523  18.972  49.478  1.00 49.33           C  
ATOM   3363  CB  LYS A 211      -3.590  20.506  48.722  1.00 49.33           C  
ATOM   3364  HB2 LYS A 211      -3.541  20.860  47.692  1.00 49.33           H  
ATOM   3365  HB3 LYS A 211      -4.246  21.184  49.267  1.00 49.33           H  
ATOM   3366  O   LYS A 211      -6.545  18.876  48.806  1.00 49.33           O  
ATOM   3367  CG  LYS A 211      -2.175  20.538  49.342  1.00 49.33           C  
ATOM   3368  HG2 LYS A 211      -1.475  20.054  48.661  1.00 49.33           H  
ATOM   3369  HG3 LYS A 211      -2.155  19.981  50.279  1.00 49.33           H  
ATOM   3370  CD  LYS A 211      -1.665  21.955  49.611  1.00 49.33           C  
ATOM   3371  HD2 LYS A 211      -2.356  22.477  50.272  1.00 49.33           H  
ATOM   3372  HD3 LYS A 211      -1.592  22.489  48.663  1.00 49.33           H  
ATOM   3373  CE  LYS A 211      -0.283  21.849  50.272  1.00 49.33           C  
ATOM   3374  HE2 LYS A 211       0.332  21.181  49.670  1.00 49.33           H  
ATOM   3375  HE3 LYS A 211      -0.401  21.390  51.253  1.00 49.33           H  
ATOM   3376  NZ  LYS A 211       0.386  23.168  50.396  1.00 49.33           N  
ATOM   3377  HZ1 LYS A 211       0.526  23.585  49.487  1.00 49.33           H  
ATOM   3378  HZ2 LYS A 211      -0.165  23.796  50.964  1.00 49.33           H  
ATOM   3379  HZ3 LYS A 211       1.288  23.061  50.837  1.00 49.33           H  
ATOM   3380  N   PRO A 212      -5.535  18.897  50.816  1.00 41.93           N  
ATOM   3381  CA  PRO A 212      -5.983  17.709  51.528  1.00 41.93           C  
ATOM   3382  HA  PRO A 212      -6.264  16.922  50.828  1.00 41.93           H  
ATOM   3383  C   PRO A 212      -7.179  18.010  52.443  1.00 41.93           C  
ATOM   3384  CB  PRO A 212      -4.738  17.276  52.328  1.00 41.93           C  
ATOM   3385  HB2 PRO A 212      -4.167  16.555  51.743  1.00 41.93           H  
ATOM   3386  HB3 PRO A 212      -5.000  16.836  53.290  1.00 41.93           H  
ATOM   3387  O   PRO A 212      -7.504  19.163  52.697  1.00 41.93           O  
ATOM   3388  CG  PRO A 212      -3.901  18.548  52.510  1.00 41.93           C  
ATOM   3389  HG2 PRO A 212      -2.907  18.404  52.087  1.00 41.93           H  
ATOM   3390  HG3 PRO A 212      -3.832  18.825  53.562  1.00 41.93           H  
ATOM   3391  CD  PRO A 212      -4.661  19.612  51.731  1.00 41.93           C  
ATOM   3392  HD2 PRO A 212      -3.980  20.313  51.249  1.00 41.93           H  
ATOM   3393  HD3 PRO A 212      -5.273  20.186  52.427  1.00 41.93           H  
ATOM   3394  N   SER A 213      -7.770  16.943  52.982  1.00 40.33           N  
ATOM   3395  H   SER A 213      -7.474  16.052  52.610  1.00 40.33           H  
ATOM   3396  CA  SER A 213      -8.395  16.887  54.313  1.00 40.33           C  
ATOM   3397  HA  SER A 213      -8.846  15.896  54.371  1.00 40.33           H  
ATOM   3398  C   SER A 213      -9.508  17.888  54.680  1.00 40.33           C  
ATOM   3399  CB  SER A 213      -7.309  16.887  55.400  1.00 40.33           C  
ATOM   3400  HB2 SER A 213      -6.663  16.018  55.271  1.00 40.33           H  
ATOM   3401  HB3 SER A 213      -7.776  16.825  56.383  1.00 40.33           H  
ATOM   3402  O   SER A 213      -9.321  19.095  54.789  1.00 40.33           O  
ATOM   3403  OG  SER A 213      -6.521  18.057  55.329  1.00 40.33           O  
ATOM   3404  HG  SER A 213      -7.113  18.799  55.186  1.00 40.33           H  
ATOM   3405  N   SER A 214     -10.633  17.291  55.085  1.00 43.80           N  
ATOM   3406  H   SER A 214     -10.706  16.312  54.846  1.00 43.80           H  
ATOM   3407  CA  SER A 214     -11.488  17.719  56.200  1.00 43.80           C  
ATOM   3408  HA  SER A 214     -12.300  16.994  56.252  1.00 43.80           H  
ATOM   3409  C   SER A 214     -12.153  19.097  56.118  1.00 43.80           C  
ATOM   3410  CB  SER A 214     -10.728  17.574  57.533  1.00 43.80           C  
ATOM   3411  HB2 SER A 214     -11.406  17.801  58.355  1.00 43.80           H  
ATOM   3412  HB3 SER A 214     -10.385  16.546  57.647  1.00 43.80           H  
ATOM   3413  O   SER A 214     -11.584  20.104  56.526  1.00 43.80           O  
ATOM   3414  OG  SER A 214      -9.617  18.440  57.608  1.00 43.80           O  
ATOM   3415  HG  SER A 214      -9.853  19.275  57.198  1.00 43.80           H  
ATOM   3416  N   LYS A 215     -13.449  19.118  55.793  1.00 45.19           N  
ATOM   3417  H   LYS A 215     -13.848  18.299  55.357  1.00 45.19           H  
ATOM   3418  CA  LYS A 215     -14.375  20.101  56.377  1.00 45.19           C  
ATOM   3419  HA  LYS A 215     -13.911  20.515  57.273  1.00 45.19           H  
ATOM   3420  C   LYS A 215     -15.636  19.404  56.878  1.00 45.19           C  
ATOM   3421  CB  LYS A 215     -14.637  21.295  55.439  1.00 45.19           C  
ATOM   3422  HB2 LYS A 215     -14.663  20.966  54.400  1.00 45.19           H  
ATOM   3423  HB3 LYS A 215     -15.602  21.735  55.688  1.00 45.19           H  
ATOM   3424  O   LYS A 215     -16.630  19.267  56.175  1.00 45.19           O  
ATOM   3425  CG  LYS A 215     -13.556  22.373  55.640  1.00 45.19           C  
ATOM   3426  HG2 LYS A 215     -12.598  21.986  55.295  1.00 45.19           H  
ATOM   3427  HG3 LYS A 215     -13.481  22.614  56.700  1.00 45.19           H  
ATOM   3428  CD  LYS A 215     -13.837  23.663  54.869  1.00 45.19           C  
ATOM   3429  HD2 LYS A 215     -13.852  23.441  53.802  1.00 45.19           H  
ATOM   3430  HD3 LYS A 215     -14.802  24.071  55.170  1.00 45.19           H  
ATOM   3431  CE  LYS A 215     -12.720  24.666  55.186  1.00 45.19           C  
ATOM   3432  HE2 LYS A 215     -11.761  24.174  55.029  1.00 45.19           H  
ATOM   3433  HE3 LYS A 215     -12.781  24.933  56.241  1.00 45.19           H  
ATOM   3434  NZ  LYS A 215     -12.809  25.881  54.339  1.00 45.19           N  
ATOM   3435  HZ1 LYS A 215     -13.695  26.346  54.477  1.00 45.19           H  
ATOM   3436  HZ2 LYS A 215     -12.071  26.528  54.577  1.00 45.19           H  
ATOM   3437  HZ3 LYS A 215     -12.718  25.638  53.363  1.00 45.19           H  
ATOM   3438  N   LYS A 216     -15.539  18.955  58.131  1.00 48.91           N  
ATOM   3439  H   LYS A 216     -14.657  19.128  58.591  1.00 48.91           H  
ATOM   3440  CA  LYS A 216     -16.638  18.576  59.018  1.00 48.91           C  
ATOM   3441  HA  LYS A 216     -17.503  18.280  58.424  1.00 48.91           H  
ATOM   3442  C   LYS A 216     -16.983  19.820  59.850  1.00 48.91           C  
ATOM   3443  CB  LYS A 216     -16.169  17.373  59.870  1.00 48.91           C  
ATOM   3444  HB2 LYS A 216     -15.363  17.698  60.528  1.00 48.91           H  
ATOM   3445  HB3 LYS A 216     -15.763  16.620  59.195  1.00 48.91           H  
ATOM   3446  O   LYS A 216     -16.121  20.326  60.549  1.00 48.91           O  
ATOM   3447  CG  LYS A 216     -17.260  16.699  60.719  1.00 48.91           C  
ATOM   3448  HG2 LYS A 216     -18.077  16.383  60.070  1.00 48.91           H  
ATOM   3449  HG3 LYS A 216     -17.640  17.414  61.449  1.00 48.91           H  
ATOM   3450  CD  LYS A 216     -16.707  15.479  61.478  1.00 48.91           C  
ATOM   3451  HD2 LYS A 216     -15.902  15.811  62.135  1.00 48.91           H  
ATOM   3452  HD3 LYS A 216     -16.304  14.765  60.759  1.00 48.91           H  
ATOM   3453  CE  LYS A 216     -17.803  14.801  62.314  1.00 48.91           C  
ATOM   3454  HE2 LYS A 216     -18.600  14.476  61.645  1.00 48.91           H  
ATOM   3455  HE3 LYS A 216     -18.223  15.542  62.994  1.00 48.91           H  
ATOM   3456  NZ  LYS A 216     -17.280  13.642  63.087  1.00 48.91           N  
ATOM   3457  HZ1 LYS A 216     -18.015  13.214  63.632  1.00 48.91           H  
ATOM   3458  HZ2 LYS A 216     -16.555  13.935  63.725  1.00 48.91           H  
ATOM   3459  HZ3 LYS A 216     -16.898  12.937  62.472  1.00 48.91           H  
ATOM   3460  N   SER A 217     -18.215  20.303  59.690  1.00 47.88           N  
ATOM   3461  H   SER A 217     -18.724  19.872  58.931  1.00 47.88           H  
ATOM   3462  CA  SER A 217     -19.059  21.058  60.638  1.00 47.88           C  
ATOM   3463  HA  SER A 217     -19.839  21.511  60.027  1.00 47.88           H  
ATOM   3464  C   SER A 217     -18.496  22.187  61.532  1.00 47.88           C  
ATOM   3465  CB  SER A 217     -19.774  20.054  61.551  1.00 47.88           C  
ATOM   3466  HB2 SER A 217     -20.479  20.583  62.192  1.00 47.88           H  
ATOM   3467  HB3 SER A 217     -20.327  19.335  60.947  1.00 47.88           H  
ATOM   3468  O   SER A 217     -17.633  21.955  62.367  1.00 47.88           O  
ATOM   3469  OG  SER A 217     -18.837  19.369  62.355  1.00 47.88           O  
ATOM   3470  HG  SER A 217     -18.184  20.006  62.655  1.00 47.88           H  
ATOM   3471  N   LYS A 218     -19.274  23.286  61.534  1.00 50.26           N  
ATOM   3472  H   LYS A 218     -19.836  23.403  60.703  1.00 50.26           H  
ATOM   3473  CA  LYS A 218     -19.685  24.137  62.680  1.00 50.26           C  
ATOM   3474  HA  LYS A 218     -20.533  24.711  62.304  1.00 50.26           H  
ATOM   3475  C   LYS A 218     -18.729  25.210  63.238  1.00 50.26           C  
ATOM   3476  CB  LYS A 218     -20.247  23.271  63.836  1.00 50.26           C  
ATOM   3477  HB2 LYS A 218     -19.999  23.742  64.787  1.00 50.26           H  
ATOM   3478  HB3 LYS A 218     -19.778  22.287  63.849  1.00 50.26           H  
ATOM   3479  O   LYS A 218     -17.643  24.895  63.696  1.00 50.26           O  
ATOM   3480  CG  LYS A 218     -21.773  23.121  63.787  1.00 50.26           C  
ATOM   3481  HG2 LYS A 218     -22.068  22.735  62.811  1.00 50.26           H  
ATOM   3482  HG3 LYS A 218     -22.225  24.102  63.930  1.00 50.26           H  
ATOM   3483  CD  LYS A 218     -22.277  22.165  64.880  1.00 50.26           C  
ATOM   3484  HD2 LYS A 218     -21.924  21.158  64.657  1.00 50.26           H  
ATOM   3485  HD3 LYS A 218     -21.874  22.474  65.844  1.00 50.26           H  
ATOM   3486  CE  LYS A 218     -23.811  22.188  64.938  1.00 50.26           C  
ATOM   3487  HE2 LYS A 218     -24.202  22.020  63.934  1.00 50.26           H  
ATOM   3488  HE3 LYS A 218     -24.129  23.182  65.253  1.00 50.26           H  
ATOM   3489  NZ  LYS A 218     -24.357  21.164  65.866  1.00 50.26           N  
ATOM   3490  HZ1 LYS A 218     -25.365  21.220  65.908  1.00 50.26           H  
ATOM   3491  HZ2 LYS A 218     -24.008  21.310  66.803  1.00 50.26           H  
ATOM   3492  HZ3 LYS A 218     -24.105  20.230  65.575  1.00 50.26           H  
ATOM   3493  N   SER A 219     -19.312  26.425  63.345  1.00 48.91           N  
ATOM   3494  H   SER A 219     -20.185  26.510  62.845  1.00 48.91           H  
ATOM   3495  CA  SER A 219     -19.072  27.533  64.312  1.00 48.91           C  
ATOM   3496  HA  SER A 219     -19.748  28.343  64.037  1.00 48.91           H  
ATOM   3497  C   SER A 219     -17.669  28.159  64.360  1.00 48.91           C  
ATOM   3498  CB  SER A 219     -19.484  27.072  65.722  1.00 48.91           C  
ATOM   3499  HB2 SER A 219     -19.253  27.848  66.451  1.00 48.91           H  
ATOM   3500  HB3 SER A 219     -20.559  26.892  65.742  1.00 48.91           H  
ATOM   3501  O   SER A 219     -16.691  27.444  64.289  1.00 48.91           O  
ATOM   3502  OG  SER A 219     -18.816  25.894  66.119  1.00 48.91           O  
ATOM   3503  HG  SER A 219     -17.942  25.872  65.723  1.00 48.91           H  
ATOM   3504  N   ALA A 220     -17.413  29.449  64.577  1.00 52.96           N  
ATOM   3505  H   ALA A 220     -16.414  29.590  64.623  1.00 52.96           H  
ATOM   3506  CA  ALA A 220     -18.120  30.735  64.643  1.00 52.96           C  
ATOM   3507  HA  ALA A 220     -18.731  30.859  63.749  1.00 52.96           H  
ATOM   3508  C   ALA A 220     -16.973  31.823  64.615  1.00 52.96           C  
ATOM   3509  CB  ALA A 220     -19.033  30.727  65.878  1.00 52.96           C  
ATOM   3510  HB1 ALA A 220     -18.442  30.777  66.792  1.00 52.96           H  
ATOM   3511  HB2 ALA A 220     -19.644  29.824  65.897  1.00 52.96           H  
ATOM   3512  HB3 ALA A 220     -19.753  31.543  65.821  1.00 52.96           H  
ATOM   3513  O   ALA A 220     -15.875  31.461  64.197  1.00 52.96           O  
ATOM   3514  N   PRO A 221     -17.135  33.129  64.935  1.00 60.31           N  
ATOM   3515  CA  PRO A 221     -16.739  34.220  64.028  1.00 60.31           C  
ATOM   3516  HA  PRO A 221     -16.353  33.820  63.090  1.00 60.31           H  
ATOM   3517  C   PRO A 221     -15.703  35.237  64.587  1.00 60.31           C  
ATOM   3518  CB  PRO A 221     -18.104  34.890  63.783  1.00 60.31           C  
ATOM   3519  HB2 PRO A 221     -18.025  35.931  63.470  1.00 60.31           H  
ATOM   3520  HB3 PRO A 221     -18.633  34.329  63.013  1.00 60.31           H  
ATOM   3521  O   PRO A 221     -15.318  35.158  65.748  1.00 60.31           O  
ATOM   3522  CG  PRO A 221     -18.864  34.740  65.112  1.00 60.31           C  
ATOM   3523  HG2 PRO A 221     -18.921  35.688  65.648  1.00 60.31           H  
ATOM   3524  HG3 PRO A 221     -19.864  34.346  64.929  1.00 60.31           H  
ATOM   3525  CD  PRO A 221     -18.029  33.743  65.906  1.00 60.31           C  
ATOM   3526  HD2 PRO A 221     -17.428  34.287  66.635  1.00 60.31           H  
ATOM   3527  HD3 PRO A 221     -18.654  33.061  66.482  1.00 60.31           H  
ATOM   3528  N   LYS A 222     -15.418  36.280  63.776  1.00 52.29           N  
ATOM   3529  H   LYS A 222     -15.724  36.172  62.819  1.00 52.29           H  
ATOM   3530  CA  LYS A 222     -14.756  37.580  64.095  1.00 52.29           C  
ATOM   3531  HA  LYS A 222     -14.930  38.242  63.246  1.00 52.29           H  
ATOM   3532  C   LYS A 222     -13.212  37.492  64.208  1.00 52.29           C  
ATOM   3533  CB  LYS A 222     -15.435  38.242  65.319  1.00 52.29           C  
ATOM   3534  HB2 LYS A 222     -15.177  37.681  66.217  1.00 52.29           H  
ATOM   3535  HB3 LYS A 222     -15.037  39.250  65.434  1.00 52.29           H  
ATOM   3536  O   LYS A 222     -12.698  36.465  64.610  1.00 52.29           O  
ATOM   3537  CG  LYS A 222     -16.968  38.373  65.224  1.00 52.29           C  
ATOM   3538  HG2 LYS A 222     -17.225  38.982  64.357  1.00 52.29           H  
ATOM   3539  HG3 LYS A 222     -17.419  37.387  65.112  1.00 52.29           H  
ATOM   3540  CD  LYS A 222     -17.551  39.015  66.491  1.00 52.29           C  
ATOM   3541  HD2 LYS A 222     -17.107  40.000  66.631  1.00 52.29           H  
ATOM   3542  HD3 LYS A 222     -17.297  38.391  67.347  1.00 52.29           H  
ATOM   3543  CE  LYS A 222     -19.077  39.148  66.381  1.00 52.29           C  
ATOM   3544  HE2 LYS A 222     -19.495  38.166  66.161  1.00 52.29           H  
ATOM   3545  HE3 LYS A 222     -19.308  39.808  65.545  1.00 52.29           H  
ATOM   3546  NZ  LYS A 222     -19.667  39.682  67.636  1.00 52.29           N  
ATOM   3547  HZ1 LYS A 222     -19.285  40.593  67.848  1.00 52.29           H  
ATOM   3548  HZ2 LYS A 222     -20.670  39.770  67.561  1.00 52.29           H  
ATOM   3549  HZ3 LYS A 222     -19.458  39.075  68.416  1.00 52.29           H  
ATOM   3550  N   ALA A 223     -12.389  38.474  63.836  1.00 56.10           N  
ATOM   3551  H   ALA A 223     -11.416  38.203  63.853  1.00 56.10           H  
ATOM   3552  CA  ALA A 223     -12.570  39.914  63.697  1.00 56.10           C  
ATOM   3553  HA  ALA A 223     -13.543  40.143  63.262  1.00 56.10           H  
ATOM   3554  C   ALA A 223     -11.448  40.541  62.826  1.00 56.10           C  
ATOM   3555  CB  ALA A 223     -12.471  40.494  65.118  1.00 56.10           C  
ATOM   3556  HB1 ALA A 223     -12.844  41.518  65.131  1.00 56.10           H  
ATOM   3557  HB2 ALA A 223     -13.037  39.906  65.841  1.00 56.10           H  
ATOM   3558  HB3 ALA A 223     -11.432  40.497  65.445  1.00 56.10           H  
ATOM   3559  O   ALA A 223     -10.410  39.916  62.633  1.00 56.10           O  
ATOM   3560  N   ASP A 224     -11.691  41.790  62.401  1.00 57.60           N  
ATOM   3561  H   ASP A 224     -12.601  42.145  62.660  1.00 57.60           H  
ATOM   3562  CA  ASP A 224     -10.722  42.883  62.168  1.00 57.60           C  
ATOM   3563  HA  ASP A 224     -11.318  43.761  61.922  1.00 57.60           H  
ATOM   3564  C   ASP A 224      -9.688  42.770  61.035  1.00 57.60           C  
ATOM   3565  CB  ASP A 224     -10.020  43.204  63.502  1.00 57.60           C  
ATOM   3566  HB2 ASP A 224      -9.429  42.344  63.819  1.00 57.60           H  
ATOM   3567  HB3 ASP A 224      -9.341  44.045  63.360  1.00 57.60           H  
ATOM   3568  O   ASP A 224      -9.102  41.733  60.777  1.00 57.60           O  
ATOM   3569  CG  ASP A 224     -11.020  43.572  64.600  1.00 57.60           C  
ATOM   3570  OD1 ASP A 224     -11.999  44.285  64.259  1.00 57.60           O  
ATOM   3571  OD2 ASP A 224     -10.839  43.110  65.745  1.00 57.60           O  
ATOM   3572  N   LYS A 225      -9.250  43.839  60.373  1.00 63.44           N  
ATOM   3573  H   LYS A 225      -8.330  43.640  60.008  1.00 63.44           H  
ATOM   3574  CA  LYS A 225      -9.817  45.068  59.790  1.00 63.44           C  
ATOM   3575  HA  LYS A 225     -10.672  44.794  59.172  1.00 63.44           H  
ATOM   3576  C   LYS A 225      -8.686  45.588  58.861  1.00 63.44           C  
ATOM   3577  CB  LYS A 225     -10.215  46.140  60.833  1.00 63.44           C  
ATOM   3578  HB2 LYS A 225      -9.994  45.777  61.837  1.00 63.44           H  
ATOM   3579  HB3 LYS A 225      -9.603  47.031  60.688  1.00 63.44           H  
ATOM   3580  O   LYS A 225      -7.535  45.181  59.007  1.00 63.44           O  
ATOM   3581  CG  LYS A 225     -11.706  46.543  60.760  1.00 63.44           C  
ATOM   3582  HG2 LYS A 225     -11.977  46.870  59.756  1.00 63.44           H  
ATOM   3583  HG3 LYS A 225     -12.320  45.679  61.013  1.00 63.44           H  
ATOM   3584  CD  LYS A 225     -12.011  47.684  61.740  1.00 63.44           C  
ATOM   3585  HD2 LYS A 225     -11.382  48.542  61.506  1.00 63.44           H  
ATOM   3586  HD3 LYS A 225     -11.769  47.336  62.744  1.00 63.44           H  
ATOM   3587  CE  LYS A 225     -13.488  48.100  61.693  1.00 63.44           C  
ATOM   3588  HE2 LYS A 225     -13.709  48.529  60.715  1.00 63.44           H  
ATOM   3589  HE3 LYS A 225     -14.099  47.207  61.820  1.00 63.44           H  
ATOM   3590  NZ  LYS A 225     -13.788  49.071  62.775  1.00 63.44           N  
ATOM   3591  HZ1 LYS A 225     -14.761  49.343  62.767  1.00 63.44           H  
ATOM   3592  HZ2 LYS A 225     -13.586  48.651  63.671  1.00 63.44           H  
ATOM   3593  HZ3 LYS A 225     -13.214  49.898  62.686  1.00 63.44           H  
ATOM   3594  N   PRO A 226      -8.997  46.449  57.883  1.00 61.26           N  
ATOM   3595  CA  PRO A 226      -8.170  46.747  56.716  1.00 61.26           C  
ATOM   3596  HA  PRO A 226      -7.589  45.877  56.410  1.00 61.26           H  
ATOM   3597  C   PRO A 226      -7.240  47.941  56.954  1.00 61.26           C  
ATOM   3598  CB  PRO A 226      -9.212  47.103  55.650  1.00 61.26           C  
ATOM   3599  HB2 PRO A 226      -9.643  46.189  55.242  1.00 61.26           H  
ATOM   3600  HB3 PRO A 226      -8.797  47.716  54.850  1.00 61.26           H  
ATOM   3601  O   PRO A 226      -7.583  48.813  57.745  1.00 61.26           O  
ATOM   3602  CG  PRO A 226     -10.275  47.863  56.448  1.00 61.26           C  
ATOM   3603  HG2 PRO A 226      -9.981  48.905  56.574  1.00 61.26           H  
ATOM   3604  HG3 PRO A 226     -11.256  47.799  55.977  1.00 61.26           H  
ATOM   3605  CD  PRO A 226     -10.258  47.159  57.793  1.00 61.26           C  
ATOM   3606  HD2 PRO A 226     -10.349  47.893  58.594  1.00 61.26           H  
ATOM   3607  HD3 PRO A 226     -11.082  46.446  57.812  1.00 61.26           H  
ATOM   3608  N   ALA A 227      -6.151  48.063  56.189  1.00 54.22           N  
ATOM   3609  H   ALA A 227      -5.812  47.259  55.681  1.00 54.22           H  
ATOM   3610  CA  ALA A 227      -5.599  49.368  55.815  1.00 54.22           C  
ATOM   3611  HA  ALA A 227      -6.393  49.943  55.338  1.00 54.22           H  
ATOM   3612  C   ALA A 227      -4.429  49.263  54.832  1.00 54.22           C  
ATOM   3613  CB  ALA A 227      -5.107  50.159  57.043  1.00 54.22           C  
ATOM   3614  HB1 ALA A 227      -5.941  50.548  57.627  1.00 54.22           H  
ATOM   3615  HB2 ALA A 227      -4.492  49.518  57.675  1.00 54.22           H  
ATOM   3616  HB3 ALA A 227      -4.509  51.016  56.732  1.00 54.22           H  
ATOM   3617  O   ALA A 227      -3.644  48.324  54.873  1.00 54.22           O  
ATOM   3618  N   ALA A 228      -4.295  50.358  54.080  1.00 57.75           N  
ATOM   3619  H   ALA A 228      -5.093  50.977  54.097  1.00 57.75           H  
ATOM   3620  CA  ALA A 228      -3.094  50.922  53.465  1.00 57.75           C  
ATOM   3621  HA  ALA A 228      -3.212  51.990  53.652  1.00 57.75           H  
ATOM   3622  C   ALA A 228      -3.041  50.759  51.935  1.00 57.75           C  
ATOM   3623  CB  ALA A 228      -1.813  50.533  54.217  1.00 57.75           C  
ATOM   3624  HB1 ALA A 228      -1.942  50.667  55.291  1.00 57.75           H  
ATOM   3625  HB2 ALA A 228      -1.569  49.491  54.014  1.00 57.75           H  
ATOM   3626  HB3 ALA A 228      -0.972  51.138  53.877  1.00 57.75           H  
ATOM   3627  O   ALA A 228      -2.756  49.696  51.405  1.00 57.75           O  
ATOM   3628  N   ARG A 229      -3.524  51.772  51.200  1.00 58.95           N  
ATOM   3629  H   ARG A 229      -3.996  51.374  50.401  1.00 58.95           H  
ATOM   3630  CA  ARG A 229      -2.827  53.037  50.841  1.00 58.95           C  
ATOM   3631  HA  ARG A 229      -3.590  53.742  50.510  1.00 58.95           H  
ATOM   3632  C   ARG A 229      -1.920  52.812  49.625  1.00 58.95           C  
ATOM   3633  CB  ARG A 229      -2.052  53.699  52.008  1.00 58.95           C  
ATOM   3634  HB2 ARG A 229      -1.152  54.167  51.607  1.00 58.95           H  
ATOM   3635  HB3 ARG A 229      -1.656  52.960  52.704  1.00 58.95           H  
ATOM   3636  O   ARG A 229      -0.929  52.116  49.731  1.00 58.95           O  
ATOM   3637  CG  ARG A 229      -2.829  54.795  52.751  1.00 58.95           C  
ATOM   3638  HG2 ARG A 229      -3.056  55.596  52.047  1.00 58.95           H  
ATOM   3639  HG3 ARG A 229      -3.761  54.395  53.151  1.00 58.95           H  
ATOM   3640  CD  ARG A 229      -1.968  55.349  53.897  1.00 58.95           C  
ATOM   3641  HD2 ARG A 229      -2.040  54.674  54.749  1.00 58.95           H  
ATOM   3642  HD3 ARG A 229      -0.928  55.372  53.569  1.00 58.95           H  
ATOM   3643  NE  ARG A 229      -2.359  56.719  54.294  1.00 58.95           N  
ATOM   3644  HE  ARG A 229      -3.218  57.085  53.910  1.00 58.95           H  
ATOM   3645  NH1 ARG A 229      -0.611  57.102  55.741  1.00 58.95           N  
ATOM   3646 HH11 ARG A 229      -0.145  57.694  56.414  1.00 58.95           H  
ATOM   3647 HH12 ARG A 229      -0.305  56.146  55.631  1.00 58.95           H  
ATOM   3648  NH2 ARG A 229      -2.071  58.733  55.334  1.00 58.95           N  
ATOM   3649 HH21 ARG A 229      -1.577  59.305  56.004  1.00 58.95           H  
ATOM   3650 HH22 ARG A 229      -2.930  59.085  54.935  1.00 58.95           H  
ATOM   3651  CZ  ARG A 229      -1.683  57.507  55.117  1.00 58.95           C  
ATOM   3652  N   SER A 230      -2.306  53.359  48.464  1.00 57.37           N  
ATOM   3653  H   SER A 230      -2.264  52.641  47.755  1.00 57.37           H  
ATOM   3654  CA  SER A 230      -1.771  54.629  47.905  1.00 57.37           C  
ATOM   3655  HA  SER A 230      -2.480  54.984  47.157  1.00 57.37           H  
ATOM   3656  C   SER A 230      -0.430  54.386  47.185  1.00 57.37           C  
ATOM   3657  CB  SER A 230      -1.679  55.701  49.004  1.00 57.37           C  
ATOM   3658  HB2 SER A 230      -1.730  56.691  48.551  1.00 57.37           H  
ATOM   3659  HB3 SER A 230      -2.542  55.620  49.664  1.00 57.37           H  
ATOM   3660  O   SER A 230       0.386  53.671  47.732  1.00 57.37           O  
ATOM   3661  OG  SER A 230      -0.486  55.589  49.766  1.00 57.37           O  
ATOM   3662  HG  SER A 230      -0.023  54.788  49.509  1.00 57.37           H  
ATOM   3663  N   LYS A 231      -0.043  54.906  46.019  1.00 56.61           N  
ATOM   3664  H   LYS A 231       0.777  54.417  45.689  1.00 56.61           H  
ATOM   3665  CA  LYS A 231      -0.309  56.101  45.192  1.00 56.61           C  
ATOM   3666  HA  LYS A 231      -1.365  56.369  45.166  1.00 56.61           H  
ATOM   3667  C   LYS A 231       0.178  55.691  43.773  1.00 56.61           C  
ATOM   3668  CB  LYS A 231       0.583  57.252  45.715  1.00 56.61           C  
ATOM   3669  HB2 LYS A 231       1.627  56.950  45.630  1.00 56.61           H  
ATOM   3670  HB3 LYS A 231       0.441  58.125  45.078  1.00 56.61           H  
ATOM   3671  O   LYS A 231       1.053  54.845  43.678  1.00 56.61           O  
ATOM   3672  CG  LYS A 231       0.309  57.654  47.173  1.00 56.61           C  
ATOM   3673  HG2 LYS A 231      -0.708  58.040  47.248  1.00 56.61           H  
ATOM   3674  HG3 LYS A 231       0.434  56.766  47.793  1.00 56.61           H  
ATOM   3675  CD  LYS A 231       1.283  58.682  47.753  1.00 56.61           C  
ATOM   3676  HD2 LYS A 231       2.294  58.279  47.683  1.00 56.61           H  
ATOM   3677  HD3 LYS A 231       1.229  59.602  47.172  1.00 56.61           H  
ATOM   3678  CE  LYS A 231       0.931  58.962  49.223  1.00 56.61           C  
ATOM   3679  HE2 LYS A 231       0.848  58.008  49.743  1.00 56.61           H  
ATOM   3680  HE3 LYS A 231      -0.040  59.455  49.263  1.00 56.61           H  
ATOM   3681  NZ  LYS A 231       1.967  59.804  49.879  1.00 56.61           N  
ATOM   3682  HZ1 LYS A 231       1.739  59.987  50.846  1.00 56.61           H  
ATOM   3683  HZ2 LYS A 231       2.076  60.687  49.402  1.00 56.61           H  
ATOM   3684  HZ3 LYS A 231       2.863  59.338  49.857  1.00 56.61           H  
ATOM   3685  N   LYS A 232      -0.457  56.037  42.650  1.00 47.10           N  
ATOM   3686  H   LYS A 232      -0.372  55.252  42.021  1.00 47.10           H  
ATOM   3687  CA  LYS A 232      -0.408  57.308  41.895  1.00 47.10           C  
ATOM   3688  HA  LYS A 232      -0.820  57.049  40.920  1.00 47.10           H  
ATOM   3689  C   LYS A 232       1.010  57.844  41.605  1.00 47.10           C  
ATOM   3690  CB  LYS A 232      -1.330  58.395  42.494  1.00 47.10           C  
ATOM   3691  HB2 LYS A 232      -1.962  57.956  43.265  1.00 47.10           H  
ATOM   3692  HB3 LYS A 232      -0.728  59.178  42.956  1.00 47.10           H  
ATOM   3693  O   LYS A 232       1.735  58.108  42.558  1.00 47.10           O  
ATOM   3694  CG  LYS A 232      -2.245  59.010  41.418  1.00 47.10           C  
ATOM   3695  HG2 LYS A 232      -1.636  59.384  40.595  1.00 47.10           H  
ATOM   3696  HG3 LYS A 232      -2.898  58.226  41.035  1.00 47.10           H  
ATOM   3697  CD  LYS A 232      -3.112  60.161  41.957  1.00 47.10           C  
ATOM   3698  HD2 LYS A 232      -2.470  61.011  42.193  1.00 47.10           H  
ATOM   3699  HD3 LYS A 232      -3.615  59.832  42.866  1.00 47.10           H  
ATOM   3700  CE  LYS A 232      -4.167  60.566  40.913  1.00 47.10           C  
ATOM   3701  HE2 LYS A 232      -3.657  60.840  39.989  1.00 47.10           H  
ATOM   3702  HE3 LYS A 232      -4.783  59.694  40.692  1.00 47.10           H  
ATOM   3703  NZ  LYS A 232      -5.033  61.689  41.364  1.00 47.10           N  
ATOM   3704  HZ1 LYS A 232      -5.721  61.903  40.656  1.00 47.10           H  
ATOM   3705  HZ2 LYS A 232      -5.535  61.448  42.207  1.00 47.10           H  
ATOM   3706  HZ3 LYS A 232      -4.497  62.529  41.530  1.00 47.10           H  
ATOM   3707  N   LYS A 233       1.219  58.181  40.315  1.00 48.82           N  
ATOM   3708  H   LYS A 233       0.551  57.799  39.661  1.00 48.82           H  
ATOM   3709  CA  LYS A 233       2.293  58.992  39.685  1.00 48.82           C  
ATOM   3710  HA  LYS A 233       1.990  59.218  38.662  1.00 48.82           H  
ATOM   3711  C   LYS A 233       3.644  58.278  39.518  1.00 48.82           C  
ATOM   3712  CB  LYS A 233       2.445  60.332  40.426  1.00 48.82           C  
ATOM   3713  HB2 LYS A 233       3.400  60.778  40.149  1.00 48.82           H  
ATOM   3714  HB3 LYS A 233       2.499  60.181  41.504  1.00 48.82           H  
ATOM   3715  O   LYS A 233       4.009  57.515  40.394  1.00 48.82           O  
ATOM   3716  CG  LYS A 233       1.336  61.336  40.093  1.00 48.82           C  
ATOM   3717  HG2 LYS A 233       1.294  61.476  39.012  1.00 48.82           H  
ATOM   3718  HG3 LYS A 233       0.374  60.966  40.447  1.00 48.82           H  
ATOM   3719  CD  LYS A 233       1.661  62.676  40.765  1.00 48.82           C  
ATOM   3720  HD2 LYS A 233       2.684  62.949  40.507  1.00 48.82           H  
ATOM   3721  HD3 LYS A 233       1.596  62.566  41.848  1.00 48.82           H  
ATOM   3722  CE  LYS A 233       0.726  63.790  40.285  1.00 48.82           C  
ATOM   3723  HE2 LYS A 233      -0.287  63.590  40.634  1.00 48.82           H  
ATOM   3724  HE3 LYS A 233       0.720  63.781  39.195  1.00 48.82           H  
ATOM   3725  NZ  LYS A 233       1.195  65.119  40.758  1.00 48.82           N  
ATOM   3726  HZ1 LYS A 233       0.615  65.866  40.405  1.00 48.82           H  
ATOM   3727  HZ2 LYS A 233       2.126  65.292  40.410  1.00 48.82           H  
ATOM   3728  HZ3 LYS A 233       1.238  65.173  41.766  1.00 48.82           H  
ATOM   3729  N   SER A 234       4.422  58.475  38.458  1.00 47.20           N  
ATOM   3730  H   SER A 234       5.288  57.957  38.506  1.00 47.20           H  
ATOM   3731  CA  SER A 234       4.406  59.374  37.286  1.00 47.20           C  
ATOM   3732  HA  SER A 234       3.497  59.254  36.696  1.00 47.20           H  
ATOM   3733  C   SER A 234       5.622  59.004  36.423  1.00 47.20           C  
ATOM   3734  CB  SER A 234       4.615  60.846  37.692  1.00 47.20           C  
ATOM   3735  HB2 SER A 234       3.652  61.270  37.976  1.00 47.20           H  
ATOM   3736  HB3 SER A 234       4.993  61.422  36.848  1.00 47.20           H  
ATOM   3737  O   SER A 234       6.562  58.459  36.991  1.00 47.20           O  
ATOM   3738  OG  SER A 234       5.507  60.970  38.783  1.00 47.20           O  
ATOM   3739  HG  SER A 234       6.392  60.826  38.441  1.00 47.20           H  
ATOM   3740  N   GLU A 235       5.591  59.406  35.145  1.00 40.41           N  
ATOM   3741  H   GLU A 235       4.734  59.811  34.797  1.00 40.41           H  
ATOM   3742  CA  GLU A 235       6.734  59.506  34.204  1.00 40.41           C  
ATOM   3743  HA  GLU A 235       6.320  59.849  33.256  1.00 40.41           H  
ATOM   3744  C   GLU A 235       7.446  58.222  33.755  1.00 40.41           C  
ATOM   3745  CB  GLU A 235       7.706  60.618  34.641  1.00 40.41           C  
ATOM   3746  HB2 GLU A 235       7.764  60.657  35.729  1.00 40.41           H  
ATOM   3747  HB3 GLU A 235       8.704  60.403  34.258  1.00 40.41           H  
ATOM   3748  O   GLU A 235       7.877  57.404  34.594  1.00 40.41           O  
ATOM   3749  CG  GLU A 235       7.267  61.979  34.081  1.00 40.41           C  
ATOM   3750  HG2 GLU A 235       7.414  61.987  33.001  1.00 40.41           H  
ATOM   3751  HG3 GLU A 235       6.200  62.105  34.263  1.00 40.41           H  
ATOM   3752  CD  GLU A 235       8.012  63.151  34.738  1.00 40.41           C  
ATOM   3753  OE1 GLU A 235       8.751  63.866  34.025  1.00 40.41           O  
ATOM   3754  OE2 GLU A 235       7.755  63.375  35.948  1.00 40.41           O  
ATOM   3755  OXT GLU A 235       7.491  58.079  32.514  1.00 40.41           O  
TER    3756      GLU A 235                                                       
END   
