# Supplementary material for: New carbohydrate binding domains identified by phage display based functional metagenomic screens of human gut microbiota
Source: Commun Biol. 2023 Apr 5;6:371. doi: 10.1038/s42003-023-04718-0 (PMC10076258; doi:10.1038/s42003-023-04718-0)
Supplement: Supplementary file 5 — Supplementary Data 2 [file 42003_2023_4718_MOESM5_ESM.zip › SupplementaryData2/S10C_PBGal-Gal8.pdb]

ATOM      1  N   GLY A   1     -62.552 -22.086  26.947  1.00 36.07           N  
ATOM      2  H   GLY A   1     -63.294 -21.410  26.838  1.00 36.07           H  
ATOM      3  H2  GLY A   1     -61.895 -21.735  27.629  1.00 36.07           H  
ATOM      4  H3  GLY A   1     -62.944 -22.958  27.273  1.00 36.07           H  
ATOM      5  CA  GLY A   1     -61.887 -22.278  25.647  1.00 36.07           C  
ATOM      6  HA2 GLY A   1     -62.596 -22.676  24.920  1.00 36.07           H  
ATOM      7  HA3 GLY A   1     -61.039 -22.956  25.746  1.00 36.07           H  
ATOM      8  C   GLY A   1     -61.413 -20.932  25.162  1.00 36.07           C  
ATOM      9  O   GLY A   1     -62.242 -20.046  25.031  1.00 36.07           O  
ATOM     10  N   ILE A   2     -60.104 -20.745  25.006  1.00 35.61           N  
ATOM     11  H   ILE A   2     -59.466 -21.524  25.088  1.00 35.61           H  
ATOM     12  CA  ILE A   2     -59.503 -19.475  24.580  1.00 35.61           C  
ATOM     13  HA  ILE A   2     -60.283 -18.750  24.345  1.00 35.61           H  
ATOM     14  C   ILE A   2     -58.728 -19.762  23.295  1.00 35.61           C  
ATOM     15  CB  ILE A   2     -58.620 -18.863  25.699  1.00 35.61           C  
ATOM     16  HB  ILE A   2     -57.852 -19.588  25.966  1.00 35.61           H  
ATOM     17  O   ILE A   2     -57.693 -20.423  23.327  1.00 35.61           O  
ATOM     18  CG1 ILE A   2     -59.469 -18.559  26.960  1.00 35.61           C  
ATOM     19 HG12 ILE A   2     -59.999 -19.461  27.265  1.00 35.61           H  
ATOM     20 HG13 ILE A   2     -60.213 -17.798  26.722  1.00 35.61           H  
ATOM     21  CG2 ILE A   2     -57.922 -17.583  25.198  1.00 35.61           C  
ATOM     22 HG21 ILE A   2     -57.309 -17.795  24.322  1.00 35.61           H  
ATOM     23 HG22 ILE A   2     -58.660 -16.823  24.939  1.00 35.61           H  
ATOM     24 HG23 ILE A   2     -57.256 -17.187  25.964  1.00 35.61           H  
ATOM     25  CD1 ILE A   2     -58.657 -18.096  28.177  1.00 35.61           C  
ATOM     26 HD11 ILE A   2     -59.313 -18.035  29.045  1.00 35.61           H  
ATOM     27 HD12 ILE A   2     -58.230 -17.109  28.001  1.00 35.61           H  
ATOM     28 HD13 ILE A   2     -57.859 -18.808  28.385  1.00 35.61           H  
ATOM     29  N   SER A   3     -59.271 -19.303  22.169  1.00 29.62           N  
ATOM     30  H   SER A   3     -60.163 -18.834  22.221  1.00 29.62           H  
ATOM     31  CA  SER A   3     -58.604 -19.296  20.868  1.00 29.62           C  
ATOM     32  HA  SER A   3     -58.060 -20.230  20.728  1.00 29.62           H  
ATOM     33  C   SER A   3     -57.624 -18.125  20.821  1.00 29.62           C  
ATOM     34  CB  SER A   3     -59.639 -19.167  19.743  1.00 29.62           C  
ATOM     35  HB2 SER A   3     -59.125 -19.157  18.782  1.00 29.62           H  
ATOM     36  HB3 SER A   3     -60.192 -18.235  19.859  1.00 29.62           H  
ATOM     37  O   SER A   3     -58.034 -16.970  20.923  1.00 29.62           O  
ATOM     38  OG  SER A   3     -60.536 -20.262  19.783  1.00 29.62           O  
ATOM     39  HG  SER A   3     -61.110 -20.224  19.014  1.00 29.62           H  
ATOM     40  N   LEU A   4     -56.330 -18.418  20.680  1.00 29.95           N  
ATOM     41  H   LEU A   4     -56.062 -19.390  20.620  1.00 29.95           H  
ATOM     42  CA  LEU A   4     -55.272 -17.420  20.534  1.00 29.95           C  
ATOM     43  HA  LEU A   4     -55.622 -16.478  20.957  1.00 29.95           H  
ATOM     44  C   LEU A   4     -54.988 -17.208  19.038  1.00 29.95           C  
ATOM     45  CB  LEU A   4     -54.034 -17.883  21.335  1.00 29.95           C  
ATOM     46  HB2 LEU A   4     -53.496 -18.622  20.741  1.00 29.95           H  
ATOM     47  HB3 LEU A   4     -54.358 -18.377  22.251  1.00 29.95           H  
ATOM     48  O   LEU A   4     -54.489 -18.104  18.359  1.00 29.95           O  
ATOM     49  CG  LEU A   4     -53.078 -16.739  21.720  1.00 29.95           C  
ATOM     50  HG  LEU A   4     -52.948 -16.069  20.870  1.00 29.95           H  
ATOM     51  CD1 LEU A   4     -53.614 -15.944  22.916  1.00 29.95           C  
ATOM     52 HD11 LEU A   4     -52.916 -15.144  23.166  1.00 29.95           H  
ATOM     53 HD12 LEU A   4     -54.576 -15.494  22.671  1.00 29.95           H  
ATOM     54 HD13 LEU A   4     -53.733 -16.596  23.781  1.00 29.95           H  
ATOM     55  CD2 LEU A   4     -51.710 -17.301  22.111  1.00 29.95           C  
ATOM     56 HD21 LEU A   4     -51.040 -16.485  22.380  1.00 29.95           H  
ATOM     57 HD22 LEU A   4     -51.283 -17.839  21.264  1.00 29.95           H  
ATOM     58 HD23 LEU A   4     -51.812 -17.982  22.956  1.00 29.95           H  
ATOM     59  N   PHE A   5     -55.328 -16.027  18.523  1.00 34.35           N  
ATOM     60  H   PHE A   5     -55.766 -15.351  19.133  1.00 34.35           H  
ATOM     61  CA  PHE A   5     -54.984 -15.589  17.170  1.00 34.35           C  
ATOM     62  HA  PHE A   5     -55.215 -16.386  16.463  1.00 34.35           H  
ATOM     63  C   PHE A   5     -53.480 -15.280  17.082  1.00 34.35           C  
ATOM     64  CB  PHE A   5     -55.824 -14.352  16.801  1.00 34.35           C  
ATOM     65  HB2 PHE A   5     -55.867 -13.671  17.651  1.00 34.35           H  
ATOM     66  HB3 PHE A   5     -55.310 -13.818  16.002  1.00 34.35           H  
ATOM     67  O   PHE A   5     -52.977 -14.413  17.794  1.00 34.35           O  
ATOM     68  CG  PHE A   5     -57.234 -14.651  16.321  1.00 34.35           C  
ATOM     69  CD1 PHE A   5     -57.499 -14.705  14.939  1.00 34.35           C  
ATOM     70  HD1 PHE A   5     -56.704 -14.544  14.227  1.00 34.35           H  
ATOM     71  CD2 PHE A   5     -58.284 -14.858  17.238  1.00 34.35           C  
ATOM     72  HD2 PHE A   5     -58.096 -14.814  18.301  1.00 34.35           H  
ATOM     73  CE1 PHE A   5     -58.801 -14.962  14.475  1.00 34.35           C  
ATOM     74  HE1 PHE A   5     -59.001 -14.997  13.414  1.00 34.35           H  
ATOM     75  CE2 PHE A   5     -59.587 -15.116  16.772  1.00 34.35           C  
ATOM     76  HE2 PHE A   5     -60.392 -15.267  17.477  1.00 34.35           H  
ATOM     77  CZ  PHE A   5     -59.846 -15.167  15.391  1.00 34.35           C  
ATOM     78  HZ  PHE A   5     -60.848 -15.359  15.035  1.00 34.35           H  
ATOM     79  N   ILE A   6     -52.762 -15.966  16.187  1.00 39.30           N  
ATOM     80  H   ILE A   6     -53.228 -16.689  15.658  1.00 39.30           H  
ATOM     81  CA  ILE A   6     -51.383 -15.627  15.811  1.00 39.30           C  
ATOM     82  HA  ILE A   6     -50.870 -15.211  16.678  1.00 39.30           H  
ATOM     83  C   ILE A   6     -51.443 -14.543  14.728  1.00 39.30           C  
ATOM     84  CB  ILE A   6     -50.595 -16.887  15.364  1.00 39.30           C  
ATOM     85  HB  ILE A   6     -51.140 -17.369  14.553  1.00 39.30           H  
ATOM     86  O   ILE A   6     -51.797 -14.815  13.583  1.00 39.30           O  
ATOM     87  CG1 ILE A   6     -50.480 -17.887  16.541  1.00 39.30           C  
ATOM     88 HG12 ILE A   6     -51.482 -18.160  16.873  1.00 39.30           H  
ATOM     89 HG13 ILE A   6     -49.973 -17.404  17.377  1.00 39.30           H  
ATOM     90  CG2 ILE A   6     -49.194 -16.506  14.839  1.00 39.30           C  
ATOM     91 HG21 ILE A   6     -48.674 -17.390  14.470  1.00 39.30           H  
ATOM     92 HG22 ILE A   6     -49.273 -15.815  14.000  1.00 39.30           H  
ATOM     93 HG23 ILE A   6     -48.608 -16.043  15.632  1.00 39.30           H  
ATOM     94  CD1 ILE A   6     -49.742 -19.191  16.211  1.00 39.30           C  
ATOM     95 HD11 ILE A   6     -50.172 -19.646  15.319  1.00 39.30           H  
ATOM     96 HD12 ILE A   6     -48.680 -19.003  16.056  1.00 39.30           H  
ATOM     97 HD13 ILE A   6     -49.847 -19.884  17.047  1.00 39.30           H  
ATOM     98  N   VAL A   7     -51.087 -13.308  15.088  1.00 33.94           N  
ATOM     99  H   VAL A   7     -50.866 -13.147  16.060  1.00 33.94           H  
ATOM    100  CA  VAL A   7     -50.798 -12.228  14.133  1.00 33.94           C  
ATOM    101  HA  VAL A   7     -51.423 -12.357  13.250  1.00 33.94           H  
ATOM    102  C   VAL A   7     -49.334 -12.351  13.709  1.00 33.94           C  
ATOM    103  CB  VAL A   7     -51.120 -10.845  14.735  1.00 33.94           C  
ATOM    104  HB  VAL A   7     -50.620 -10.747  15.699  1.00 33.94           H  
ATOM    105  O   VAL A   7     -48.429 -12.262  14.536  1.00 33.94           O  
ATOM    106  CG1 VAL A   7     -50.665  -9.687  13.835  1.00 33.94           C  
ATOM    107 HG11 VAL A   7     -50.961  -8.738  14.280  1.00 33.94           H  
ATOM    108 HG12 VAL A   7     -49.579  -9.689  13.737  1.00 33.94           H  
ATOM    109 HG13 VAL A   7     -51.118  -9.777  12.848  1.00 33.94           H  
ATOM    110  CG2 VAL A   7     -52.634 -10.701  14.949  1.00 33.94           C  
ATOM    111 HG21 VAL A   7     -52.856  -9.727  15.385  1.00 33.94           H  
ATOM    112 HG22 VAL A   7     -53.161 -10.799  14.000  1.00 33.94           H  
ATOM    113 HG23 VAL A   7     -52.990 -11.470  15.635  1.00 33.94           H  
ATOM    114  N   GLY A   8     -49.106 -12.583  12.416  1.00 29.80           N  
ATOM    115  H   GLY A   8     -49.905 -12.685  11.806  1.00 29.80           H  
ATOM    116  CA  GLY A   8     -47.776 -12.654  11.816  1.00 29.80           C  
ATOM    117  HA2 GLY A   8     -47.857 -13.005  10.787  1.00 29.80           H  
ATOM    118  HA3 GLY A   8     -47.175 -13.372  12.373  1.00 29.80           H  
ATOM    119  C   GLY A   8     -47.068 -11.297  11.806  1.00 29.80           C  
ATOM    120  O   GLY A   8     -47.597 -10.303  11.306  1.00 29.80           O  
ATOM    121  N   SER A   9     -45.844 -11.265  12.327  1.00 37.37           N  
ATOM    122  H   SER A   9     -45.504 -12.085  12.810  1.00 37.37           H  
ATOM    123  CA  SER A   9     -44.925 -10.136  12.188  1.00 37.37           C  
ATOM    124  HA  SER A   9     -45.444  -9.215  12.455  1.00 37.37           H  
ATOM    125  C   SER A   9     -44.439 -10.053  10.739  1.00 37.37           C  
ATOM    126  CB  SER A   9     -43.728 -10.309  13.129  1.00 37.37           C  
ATOM    127  HB2 SER A   9     -43.086  -9.431  13.059  1.00 37.37           H  
ATOM    128  HB3 SER A   9     -43.158 -11.189  12.833  1.00 37.37           H  
ATOM    129  O   SER A   9     -43.734 -10.943  10.271  1.00 37.37           O  
ATOM    130  OG  SER A   9     -44.170 -10.471  14.464  1.00 37.37           O  
ATOM    131  HG  SER A   9     -43.405 -10.574  15.036  1.00 37.37           H  
ATOM    132  N   LYS A  10     -44.814  -8.989  10.023  1.00 35.75           N  
ATOM    133  H   LYS A  10     -45.448  -8.335  10.459  1.00 35.75           H  
ATOM    134  CA  LYS A  10     -44.290  -8.673   8.686  1.00 35.75           C  
ATOM    135  HA  LYS A  10     -44.473  -9.511   8.014  1.00 35.75           H  
ATOM    136  C   LYS A  10     -42.773  -8.450   8.756  1.00 35.75           C  
ATOM    137  CB  LYS A  10     -44.981  -7.407   8.137  1.00 35.75           C  
ATOM    138  HB2 LYS A  10     -44.398  -7.045   7.290  1.00 35.75           H  
ATOM    139  HB3 LYS A  10     -44.972  -6.631   8.902  1.00 35.75           H  
ATOM    140  O   LYS A  10     -42.330  -7.479   9.366  1.00 35.75           O  
ATOM    141  CG  LYS A  10     -46.422  -7.636   7.652  1.00 35.75           C  
ATOM    142  HG2 LYS A  10     -46.411  -8.376   6.851  1.00 35.75           H  
ATOM    143  HG3 LYS A  10     -47.030  -8.014   8.474  1.00 35.75           H  
ATOM    144  CD  LYS A  10     -47.035  -6.327   7.127  1.00 35.75           C  
ATOM    145  HD2 LYS A  10     -47.118  -5.617   7.951  1.00 35.75           H  
ATOM    146  HD3 LYS A  10     -46.379  -5.909   6.364  1.00 35.75           H  
ATOM    147  CE  LYS A  10     -48.420  -6.585   6.520  1.00 35.75           C  
ATOM    148  HE2 LYS A  10     -49.058  -7.025   7.287  1.00 35.75           H  
ATOM    149  HE3 LYS A  10     -48.313  -7.319   5.720  1.00 35.75           H  
ATOM    150  NZ  LYS A  10     -49.038  -5.342   5.990  1.00 35.75           N  
ATOM    151  HZ1 LYS A  10     -49.159  -4.661   6.727  1.00 35.75           H  
ATOM    152  HZ2 LYS A  10     -49.944  -5.542   5.593  1.00 35.75           H  
ATOM    153  HZ3 LYS A  10     -48.460  -4.939   5.266  1.00 35.75           H  
ATOM    154  N   GLU A  11     -41.986  -9.301   8.101  1.00 40.03           N  
ATOM    155  H   GLU A  11     -42.389 -10.138   7.704  1.00 40.03           H  
ATOM    156  CA  GLU A  11     -40.620  -8.951   7.703  1.00 40.03           C  
ATOM    157  HA  GLU A  11     -40.056  -8.631   8.579  1.00 40.03           H  
ATOM    158  C   GLU A  11     -40.697  -7.779   6.713  1.00 40.03           C  
ATOM    159  CB  GLU A  11     -39.890 -10.148   7.067  1.00 40.03           C  
ATOM    160  HB2 GLU A  11     -40.509 -10.574   6.278  1.00 40.03           H  
ATOM    161  HB3 GLU A  11     -38.966  -9.779   6.622  1.00 40.03           H  
ATOM    162  O   GLU A  11     -41.258  -7.893   5.624  1.00 40.03           O  
ATOM    163  CG  GLU A  11     -39.528 -11.237   8.091  1.00 40.03           C  
ATOM    164  HG2 GLU A  11     -40.447 -11.670   8.486  1.00 40.03           H  
ATOM    165  HG3 GLU A  11     -38.997 -10.765   8.917  1.00 40.03           H  
ATOM    166  CD  GLU A  11     -38.650 -12.357   7.501  1.00 40.03           C  
ATOM    167  OE1 GLU A  11     -37.969 -13.029   8.309  1.00 40.03           O  
ATOM    168  OE2 GLU A  11     -38.642 -12.517   6.260  1.00 40.03           O  
ATOM    169  N   THR A  12     -40.195  -6.609   7.104  1.00 43.48           N  
ATOM    170  H   THR A  12     -39.820  -6.509   8.037  1.00 43.48           H  
ATOM    171  CA  THR A  12     -40.113  -5.454   6.207  1.00 43.48           C  
ATOM    172  HA  THR A  12     -41.051  -5.356   5.661  1.00 43.48           H  
ATOM    173  C   THR A  12     -38.995  -5.683   5.194  1.00 43.48           C  
ATOM    174  CB  THR A  12     -39.885  -4.151   6.986  1.00 43.48           C  
ATOM    175  HB  THR A  12     -39.599  -3.364   6.289  1.00 43.48           H  
ATOM    176  O   THR A  12     -37.816  -5.621   5.551  1.00 43.48           O  
ATOM    177  CG2 THR A  12     -41.147  -3.711   7.728  1.00 43.48           C  
ATOM    178 HG21 THR A  12     -41.952  -3.539   7.014  1.00 43.48           H  
ATOM    179 HG22 THR A  12     -41.449  -4.482   8.437  1.00 43.48           H  
ATOM    180 HG23 THR A  12     -40.946  -2.787   8.270  1.00 43.48           H  
ATOM    181  OG1 THR A  12     -38.857  -4.332   7.934  1.00 43.48           O  
ATOM    182  HG1 THR A  12     -38.115  -4.686   7.438  1.00 43.48           H  
ATOM    183  N   MET A  13     -39.375  -5.940   3.940  1.00 40.22           N  
ATOM    184  H   MET A  13     -40.358  -6.096   3.771  1.00 40.22           H  
ATOM    185  CA  MET A  13     -38.477  -5.945   2.780  1.00 40.22           C  
ATOM    186  HA  MET A  13     -37.795  -6.790   2.879  1.00 40.22           H  
ATOM    187  C   MET A  13     -37.675  -4.628   2.717  1.00 40.22           C  
ATOM    188  CB  MET A  13     -39.304  -6.118   1.492  1.00 40.22           C  
ATOM    189  HB2 MET A  13     -38.675  -5.914   0.626  1.00 40.22           H  
ATOM    190  HB3 MET A  13     -40.117  -5.391   1.493  1.00 40.22           H  
ATOM    191  O   MET A  13     -38.232  -3.573   3.047  1.00 40.22           O  
ATOM    192  CG  MET A  13     -39.892  -7.527   1.346  1.00 40.22           C  
ATOM    193  HG2 MET A  13     -40.677  -7.496   0.590  1.00 40.22           H  
ATOM    194  HG3 MET A  13     -40.345  -7.832   2.289  1.00 40.22           H  
ATOM    195  SD  MET A  13     -38.681  -8.775   0.836  1.00 40.22           S  
ATOM    196  CE  MET A  13     -39.647 -10.285   1.109  1.00 40.22           C  
ATOM    197  HE1 MET A  13     -39.044 -11.154   0.848  1.00 40.22           H  
ATOM    198  HE2 MET A  13     -39.935 -10.352   2.158  1.00 40.22           H  
ATOM    199  HE3 MET A  13     -40.541 -10.267   0.485  1.00 40.22           H  
ATOM    200  N   PRO A  14     -36.388  -4.644   2.309  1.00 47.82           N  
ATOM    201  CA  PRO A  14     -35.627  -3.417   2.085  1.00 47.82           C  
ATOM    202  HA  PRO A  14     -35.472  -2.915   3.040  1.00 47.82           H  
ATOM    203  C   PRO A  14     -36.377  -2.493   1.121  1.00 47.82           C  
ATOM    204  CB  PRO A  14     -34.278  -3.846   1.492  1.00 47.82           C  
ATOM    205  HB2 PRO A  14     -34.293  -3.739   0.407  1.00 47.82           H  
ATOM    206  HB3 PRO A  14     -33.454  -3.270   1.915  1.00 47.82           H  
ATOM    207  O   PRO A  14     -37.001  -2.960   0.171  1.00 47.82           O  
ATOM    208  CG  PRO A  14     -34.166  -5.329   1.841  1.00 47.82           C  
ATOM    209  HG2 PRO A  14     -33.596  -5.878   1.092  1.00 47.82           H  
ATOM    210  HG3 PRO A  14     -33.708  -5.436   2.824  1.00 47.82           H  
ATOM    211  CD  PRO A  14     -35.614  -5.805   1.905  1.00 47.82           C  
ATOM    212  HD2 PRO A  14     -35.702  -6.620   2.623  1.00 47.82           H  
ATOM    213  HD3 PRO A  14     -35.941  -6.131   0.918  1.00 47.82           H  
ATOM    214  N   SER A  15     -36.297  -1.177   1.332  1.00 66.28           N  
ATOM    215  H   SER A  15     -35.789  -0.849   2.141  1.00 66.28           H  
ATOM    216  CA  SER A  15     -36.809  -0.231   0.328  1.00 66.28           C  
ATOM    217  HA  SER A  15     -37.879  -0.403   0.208  1.00 66.28           H  
ATOM    218  C   SER A  15     -36.133  -0.478  -1.028  1.00 66.28           C  
ATOM    219  CB  SER A  15     -36.597   1.220   0.776  1.00 66.28           C  
ATOM    220  HB2 SER A  15     -37.040   1.891   0.039  1.00 66.28           H  
ATOM    221  HB3 SER A  15     -37.093   1.379   1.733  1.00 66.28           H  
ATOM    222  O   SER A  15     -34.950  -0.823  -1.061  1.00 66.28           O  
ATOM    223  OG  SER A  15     -35.216   1.517   0.906  1.00 66.28           O  
ATOM    224  HG  SER A  15     -34.871   0.915   1.568  1.00 66.28           H  
ATOM    225  N   GLU A  16     -36.822  -0.234  -2.147  1.00 62.77           N  
ATOM    226  H   GLU A  16     -37.817  -0.071  -2.091  1.00 62.77           H  
ATOM    227  CA  GLU A  16     -36.242  -0.396  -3.495  1.00 62.77           C  
ATOM    228  HA  GLU A  16     -36.072  -1.453  -3.698  1.00 62.77           H  
ATOM    229  C   GLU A  16     -34.895   0.334  -3.645  1.00 62.77           C  
ATOM    230  CB  GLU A  16     -37.205   0.161  -4.550  1.00 62.77           C  
ATOM    231  HB2 GLU A  16     -37.484   1.173  -4.258  1.00 62.77           H  
ATOM    232  HB3 GLU A  16     -36.678   0.211  -5.503  1.00 62.77           H  
ATOM    233  O   GLU A  16     -33.966  -0.183  -4.261  1.00 62.77           O  
ATOM    234  CG  GLU A  16     -38.463  -0.696  -4.747  1.00 62.77           C  
ATOM    235  HG2 GLU A  16     -38.157  -1.703  -5.029  1.00 62.77           H  
ATOM    236  HG3 GLU A  16     -39.003  -0.753  -3.802  1.00 62.77           H  
ATOM    237  CD  GLU A  16     -39.391  -0.110  -5.824  1.00 62.77           C  
ATOM    238  OE1 GLU A  16     -40.229  -0.879  -6.336  1.00 62.77           O  
ATOM    239  OE2 GLU A  16     -39.264   1.108  -6.096  1.00 62.77           O  
ATOM    240  N   LYS A  17     -34.733   1.500  -2.997  1.00 62.21           N  
ATOM    241  H   LYS A  17     -35.536   1.855  -2.497  1.00 62.21           H  
ATOM    242  CA  LYS A  17     -33.459   2.240  -2.957  1.00 62.21           C  
ATOM    243  HA  LYS A  17     -33.100   2.353  -3.980  1.00 62.21           H  
ATOM    244  C   LYS A  17     -32.352   1.489  -2.211  1.00 62.21           C  
ATOM    245  CB  LYS A  17     -33.659   3.634  -2.339  1.00 62.21           C  
ATOM    246  HB2 LYS A  17     -32.677   4.069  -2.156  1.00 62.21           H  
ATOM    247  HB3 LYS A  17     -34.176   3.542  -1.383  1.00 62.21           H  
ATOM    248  O   LYS A  17     -31.208   1.495  -2.662  1.00 62.21           O  
ATOM    249  CG  LYS A  17     -34.438   4.581  -3.264  1.00 62.21           C  
ATOM    250  HG2 LYS A  17     -33.951   4.606  -4.239  1.00 62.21           H  
ATOM    251  HG3 LYS A  17     -35.455   4.212  -3.389  1.00 62.21           H  
ATOM    252  CD  LYS A  17     -34.478   6.005  -2.689  1.00 62.21           C  
ATOM    253  HD2 LYS A  17     -33.459   6.368  -2.556  1.00 62.21           H  
ATOM    254  HD3 LYS A  17     -34.985   5.988  -1.724  1.00 62.21           H  
ATOM    255  CE  LYS A  17     -35.232   6.930  -3.655  1.00 62.21           C  
ATOM    256  HE2 LYS A  17     -34.739   6.893  -4.626  1.00 62.21           H  
ATOM    257  HE3 LYS A  17     -36.241   6.541  -3.790  1.00 62.21           H  
ATOM    258  NZ  LYS A  17     -35.288   8.332  -3.167  1.00 62.21           N  
ATOM    259  HZ1 LYS A  17     -34.360   8.717  -3.063  1.00 62.21           H  
ATOM    260  HZ2 LYS A  17     -35.793   8.906  -3.828  1.00 62.21           H  
ATOM    261  HZ3 LYS A  17     -35.773   8.383  -2.282  1.00 62.21           H  
ATOM    262  N   GLN A  18     -32.661   0.852  -1.079  1.00 48.79           N  
ATOM    263  H   GLN A  18     -33.636   0.788  -0.825  1.00 48.79           H  
ATOM    264  CA  GLN A  18     -31.696   0.018  -0.350  1.00 48.79           C  
ATOM    265  HA  GLN A  18     -30.768   0.573  -0.212  1.00 48.79           H  
ATOM    266  C   GLN A  18     -31.347  -1.244  -1.134  1.00 48.79           C  
ATOM    267  CB  GLN A  18     -32.248  -0.379   1.025  1.00 48.79           C  
ATOM    268  HB2 GLN A  18     -33.297  -0.657   0.917  1.00 48.79           H  
ATOM    269  HB3 GLN A  18     -31.709  -1.252   1.393  1.00 48.79           H  
ATOM    270  O   GLN A  18     -30.182  -1.633  -1.151  1.00 48.79           O  
ATOM    271  CG  GLN A  18     -32.083   0.742   2.060  1.00 48.79           C  
ATOM    272  HG2 GLN A  18     -31.033   0.808   2.347  1.00 48.79           H  
ATOM    273  HG3 GLN A  18     -32.379   1.694   1.621  1.00 48.79           H  
ATOM    274  CD  GLN A  18     -32.936   0.519   3.304  1.00 48.79           C  
ATOM    275  NE2 GLN A  18     -32.641   1.178   4.401  1.00 48.79           N  
ATOM    276 HE21 GLN A  18     -31.850   1.805   4.442  1.00 48.79           H  
ATOM    277 HE22 GLN A  18     -33.257   1.018   5.185  1.00 48.79           H  
ATOM    278  OE1 GLN A  18     -33.923  -0.200   3.295  1.00 48.79           O  
ATOM    279  N   GLN A  19     -32.323  -1.852  -1.807  1.00 49.99           N  
ATOM    280  H   GLN A  19     -33.268  -1.503  -1.734  1.00 49.99           H  
ATOM    281  CA  GLN A  19     -32.091  -3.039  -2.622  1.00 49.99           C  
ATOM    282  HA  GLN A  19     -31.525  -3.746  -2.015  1.00 49.99           H  
ATOM    283  C   GLN A  19     -31.229  -2.712  -3.847  1.00 49.99           C  
ATOM    284  CB  GLN A  19     -33.442  -3.683  -2.950  1.00 49.99           C  
ATOM    285  HB2 GLN A  19     -33.961  -3.117  -3.723  1.00 49.99           H  
ATOM    286  HB3 GLN A  19     -34.042  -3.639  -2.041  1.00 49.99           H  
ATOM    287  O   GLN A  19     -30.196  -3.343  -4.036  1.00 49.99           O  
ATOM    288  CG  GLN A  19     -33.287  -5.152  -3.384  1.00 49.99           C  
ATOM    289  HG2 GLN A  19     -33.159  -5.197  -4.465  1.00 49.99           H  
ATOM    290  HG3 GLN A  19     -32.394  -5.581  -2.929  1.00 49.99           H  
ATOM    291  CD  GLN A  19     -34.467  -6.034  -2.975  1.00 49.99           C  
ATOM    292  NE2 GLN A  19     -34.432  -7.305  -3.300  1.00 49.99           N  
ATOM    293 HE21 GLN A  19     -33.695  -7.661  -3.892  1.00 49.99           H  
ATOM    294 HE22 GLN A  19     -35.248  -7.844  -3.049  1.00 49.99           H  
ATOM    295  OE1 GLN A  19     -35.408  -5.629  -2.317  1.00 49.99           O  
ATOM    296  N   ALA A  20     -31.528  -1.628  -4.571  1.00 63.66           N  
ATOM    297  H   ALA A  20     -32.407  -1.160  -4.400  1.00 63.66           H  
ATOM    298  CA  ALA A  20     -30.694  -1.138  -5.670  1.00 63.66           C  
ATOM    299  HA  ALA A  20     -30.611  -1.926  -6.418  1.00 63.66           H  
ATOM    300  C   ALA A  20     -29.269  -0.769  -5.212  1.00 63.66           C  
ATOM    301  CB  ALA A  20     -31.399   0.068  -6.303  1.00 63.66           C  
ATOM    302  HB1 ALA A  20     -30.817   0.435  -7.148  1.00 63.66           H  
ATOM    303  HB2 ALA A  20     -31.515   0.866  -5.569  1.00 63.66           H  
ATOM    304  HB3 ALA A  20     -32.385  -0.230  -6.660  1.00 63.66           H  
ATOM    305  O   ALA A  20     -28.288  -1.057  -5.904  1.00 63.66           O  
ATOM    306  N   HIS A  21     -29.127  -0.166  -4.025  1.00 53.45           N  
ATOM    307  H   HIS A  21     -29.957   0.103  -3.517  1.00 53.45           H  
ATOM    308  CA  HIS A  21     -27.814   0.114  -3.445  1.00 53.45           C  
ATOM    309  HA  HIS A  21     -27.234   0.664  -4.185  1.00 53.45           H  
ATOM    310  C   HIS A  21     -27.045  -1.176  -3.124  1.00 53.45           C  
ATOM    311  CB  HIS A  21     -27.959   1.001  -2.202  1.00 53.45           C  
ATOM    312  HB2 HIS A  21     -28.509   0.463  -1.430  1.00 53.45           H  
ATOM    313  HB3 HIS A  21     -28.529   1.891  -2.467  1.00 53.45           H  
ATOM    314  O   HIS A  21     -25.874  -1.290  -3.494  1.00 53.45           O  
ATOM    315  CG  HIS A  21     -26.626   1.443  -1.652  1.00 53.45           C  
ATOM    316  CD2 HIS A  21     -26.085   1.132  -0.433  1.00 53.45           C  
ATOM    317  HD2 HIS A  21     -26.545   0.508   0.319  1.00 53.45           H  
ATOM    318  ND1 HIS A  21     -25.715   2.236  -2.308  1.00 53.45           N  
ATOM    319  HD1 HIS A  21     -25.814   2.599  -3.246  1.00 53.45           H  
ATOM    320  CE1 HIS A  21     -24.658   2.413  -1.502  1.00 53.45           C  
ATOM    321  HE1 HIS A  21     -23.785   2.995  -1.756  1.00 53.45           H  
ATOM    322  NE2 HIS A  21     -24.835   1.767  -0.337  1.00 53.45           N  
ATOM    323  N   ASN A  22     -27.694  -2.164  -2.505  1.00 52.64           N  
ATOM    324  H   ASN A  22     -28.659  -2.022  -2.243  1.00 52.64           H  
ATOM    325  CA  ASN A  22     -27.097  -3.469  -2.219  1.00 52.64           C  
ATOM    326  HA  ASN A  22     -26.185  -3.323  -1.638  1.00 52.64           H  
ATOM    327  C   ASN A  22     -26.687  -4.193  -3.508  1.00 52.64           C  
ATOM    328  CB  ASN A  22     -28.078  -4.308  -1.386  1.00 52.64           C  
ATOM    329  HB2 ASN A  22     -27.724  -5.339  -1.352  1.00 52.64           H  
ATOM    330  HB3 ASN A  22     -29.056  -4.312  -1.868  1.00 52.64           H  
ATOM    331  O   ASN A  22     -25.556  -4.664  -3.598  1.00 52.64           O  
ATOM    332  CG  ASN A  22     -28.226  -3.826   0.046  1.00 52.64           C  
ATOM    333  ND2 ASN A  22     -29.233  -4.303   0.739  1.00 52.64           N  
ATOM    334 HD21 ASN A  22     -29.336  -3.962   1.684  1.00 52.64           H  
ATOM    335 HD22 ASN A  22     -29.901  -4.915   0.293  1.00 52.64           H  
ATOM    336  OD1 ASN A  22     -27.434  -3.061   0.579  1.00 52.64           O  
ATOM    337  N   ASP A  23     -27.534  -4.185  -4.535  1.00 60.48           N  
ATOM    338  H   ASP A  23     -28.481  -3.873  -4.375  1.00 60.48           H  
ATOM    339  CA  ASP A  23     -27.241  -4.782  -5.840  1.00 60.48           C  
ATOM    340  HA  ASP A  23     -27.006  -5.839  -5.712  1.00 60.48           H  
ATOM    341  C   ASP A  23     -26.045  -4.109  -6.520  1.00 60.48           C  
ATOM    342  CB  ASP A  23     -28.469  -4.672  -6.752  1.00 60.48           C  
ATOM    343  HB2 ASP A  23     -28.807  -3.636  -6.778  1.00 60.48           H  
ATOM    344  HB3 ASP A  23     -28.169  -4.947  -7.763  1.00 60.48           H  
ATOM    345  O   ASP A  23     -25.200  -4.779  -7.116  1.00 60.48           O  
ATOM    346  CG  ASP A  23     -29.635  -5.578  -6.352  1.00 60.48           C  
ATOM    347  OD1 ASP A  23     -29.453  -6.430  -5.455  1.00 60.48           O  
ATOM    348  OD2 ASP A  23     -30.679  -5.424  -7.019  1.00 60.48           O  
ATOM    349  N   SER A  24     -25.921  -2.782  -6.404  1.00 62.25           N  
ATOM    350  H   SER A  24     -26.682  -2.277  -5.973  1.00 62.25           H  
ATOM    351  CA  SER A  24     -24.768  -2.043  -6.934  1.00 62.25           C  
ATOM    352  HA  SER A  24     -24.658  -2.307  -7.986  1.00 62.25           H  
ATOM    353  C   SER A  24     -23.461  -2.431  -6.229  1.00 62.25           C  
ATOM    354  CB  SER A  24     -25.021  -0.530  -6.867  1.00 62.25           C  
ATOM    355  HB2 SER A  24     -26.040  -0.316  -7.190  1.00 62.25           H  
ATOM    356  HB3 SER A  24     -24.337  -0.033  -7.555  1.00 62.25           H  
ATOM    357  O   SER A  24     -22.430  -2.626  -6.882  1.00 62.25           O  
ATOM    358  OG  SER A  24     -24.813   0.012  -5.575  1.00 62.25           O  
ATOM    359  HG  SER A  24     -25.336  -0.472  -4.933  1.00 62.25           H  
ATOM    360  N   ILE A  25     -23.512  -2.620  -4.903  1.00 54.18           N  
ATOM    361  H   ILE A  25     -24.401  -2.478  -4.446  1.00 54.18           H  
ATOM    362  CA  ILE A  25     -22.391  -3.113  -4.097  1.00 54.18           C  
ATOM    363  HA  ILE A  25     -21.523  -2.483  -4.290  1.00 54.18           H  
ATOM    364  C   ILE A  25     -22.023  -4.526  -4.539  1.00 54.18           C  
ATOM    365  CB  ILE A  25     -22.734  -3.049  -2.588  1.00 54.18           C  
ATOM    366  HB  ILE A  25     -23.731  -3.461  -2.430  1.00 54.18           H  
ATOM    367  O   ILE A  25     -20.832  -4.790  -4.720  1.00 54.18           O  
ATOM    368  CG1 ILE A  25     -22.753  -1.573  -2.135  1.00 54.18           C  
ATOM    369 HG12 ILE A  25     -21.761  -1.140  -2.260  1.00 54.18           H  
ATOM    370 HG13 ILE A  25     -23.429  -1.006  -2.775  1.00 54.18           H  
ATOM    371  CG2 ILE A  25     -21.753  -3.889  -1.741  1.00 54.18           C  
ATOM    372 HG21 ILE A  25     -21.862  -4.944  -1.993  1.00 54.18           H  
ATOM    373 HG22 ILE A  25     -20.721  -3.596  -1.932  1.00 54.18           H  
ATOM    374 HG23 ILE A  25     -21.987  -3.816  -0.679  1.00 54.18           H  
ATOM    375  CD1 ILE A  25     -23.216  -1.371  -0.688  1.00 54.18           C  
ATOM    376 HD11 ILE A  25     -22.525  -1.830   0.019  1.00 54.18           H  
ATOM    377 HD12 ILE A  25     -24.214  -1.789  -0.555  1.00 54.18           H  
ATOM    378 HD13 ILE A  25     -23.244  -0.302  -0.474  1.00 54.18           H  
ATOM    379  N   ILE A  26     -23.030  -5.381  -4.746  1.00 52.02           N  
ATOM    380  H   ILE A  26     -23.970  -5.074  -4.537  1.00 52.02           H  
ATOM    381  CA  ILE A  26     -22.858  -6.766  -5.172  1.00 52.02           C  
ATOM    382  HA  ILE A  26     -22.205  -7.221  -4.427  1.00 52.02           H  
ATOM    383  C   ILE A  26     -22.123  -6.811  -6.514  1.00 52.02           C  
ATOM    384  CB  ILE A  26     -24.208  -7.538  -5.170  1.00 52.02           C  
ATOM    385  HB  ILE A  26     -24.945  -6.927  -5.692  1.00 52.02           H  
ATOM    386  O   ILE A  26     -21.013  -7.334  -6.598  1.00 52.02           O  
ATOM    387  CG1 ILE A  26     -24.722  -7.794  -3.732  1.00 52.02           C  
ATOM    388 HG12 ILE A  26     -24.201  -8.657  -3.317  1.00 52.02           H  
ATOM    389 HG13 ILE A  26     -24.513  -6.932  -3.099  1.00 52.02           H  
ATOM    390  CG2 ILE A  26     -24.116  -8.885  -5.915  1.00 52.02           C  
ATOM    391 HG21 ILE A  26     -23.833  -8.739  -6.958  1.00 52.02           H  
ATOM    392 HG22 ILE A  26     -23.395  -9.550  -5.438  1.00 52.02           H  
ATOM    393 HG23 ILE A  26     -25.087  -9.380  -5.914  1.00 52.02           H  
ATOM    394  CD1 ILE A  26     -26.214  -8.118  -3.617  1.00 52.02           C  
ATOM    395 HD11 ILE A  26     -26.809  -7.300  -4.022  1.00 52.02           H  
ATOM    396 HD12 ILE A  26     -26.473  -8.251  -2.567  1.00 52.02           H  
ATOM    397 HD13 ILE A  26     -26.453  -9.038  -4.152  1.00 52.02           H  
ATOM    398  N   ARG A  27     -22.669  -6.155  -7.546  1.00 56.86           N  
ATOM    399  H   ARG A  27     -23.560  -5.707  -7.384  1.00 56.86           H  
ATOM    400  CA  ARG A  27     -22.090  -6.138  -8.903  1.00 56.86           C  
ATOM    401  HA  ARG A  27     -22.055  -7.156  -9.290  1.00 56.86           H  
ATOM    402  C   ARG A  27     -20.656  -5.616  -8.925  1.00 56.86           C  
ATOM    403  CB  ARG A  27     -22.953  -5.261  -9.822  1.00 56.86           C  
ATOM    404  HB2 ARG A  27     -23.073  -4.282  -9.358  1.00 56.86           H  
ATOM    405  HB3 ARG A  27     -22.431  -5.128 -10.770  1.00 56.86           H  
ATOM    406  O   ARG A  27     -19.804  -6.153  -9.633  1.00 56.86           O  
ATOM    407  CG  ARG A  27     -24.337  -5.855 -10.120  1.00 56.86           C  
ATOM    408  HG2 ARG A  27     -24.231  -6.799 -10.654  1.00 56.86           H  
ATOM    409  HG3 ARG A  27     -24.866  -6.050  -9.188  1.00 56.86           H  
ATOM    410  CD  ARG A  27     -25.139  -4.868 -10.980  1.00 56.86           C  
ATOM    411  HD2 ARG A  27     -24.921  -5.054 -12.031  1.00 56.86           H  
ATOM    412  HD3 ARG A  27     -24.830  -3.852 -10.734  1.00 56.86           H  
ATOM    413  NE  ARG A  27     -26.589  -4.968 -10.736  1.00 56.86           N  
ATOM    414  HE  ARG A  27     -26.895  -5.631 -10.038  1.00 56.86           H  
ATOM    415  NH1 ARG A  27     -27.249  -3.309 -12.183  1.00 56.86           N  
ATOM    416 HH11 ARG A  27     -26.302  -3.230 -12.525  1.00 56.86           H  
ATOM    417 HH12 ARG A  27     -27.991  -2.750 -12.579  1.00 56.86           H  
ATOM    418  NH2 ARG A  27     -28.763  -4.302 -10.877  1.00 56.86           N  
ATOM    419 HH21 ARG A  27     -29.490  -3.728 -11.279  1.00 56.86           H  
ATOM    420 HH22 ARG A  27     -29.026  -4.940 -10.140  1.00 56.86           H  
ATOM    421  CZ  ARG A  27     -27.524  -4.198 -11.266  1.00 56.86           C  
ATOM    422  N   HIS A  28     -20.378  -4.556  -8.168  1.00 50.89           N  
ATOM    423  H   HIS A  28     -21.121  -4.145  -7.622  1.00 50.89           H  
ATOM    424  CA  HIS A  28     -19.051  -3.949  -8.147  1.00 50.89           C  
ATOM    425  HA  HIS A  28     -18.710  -3.828  -9.175  1.00 50.89           H  
ATOM    426  C   HIS A  28     -18.023  -4.826  -7.425  1.00 50.89           C  
ATOM    427  CB  HIS A  28     -19.155  -2.565  -7.510  1.00 50.89           C  
ATOM    428  HB2 HIS A  28     -19.950  -2.007  -8.005  1.00 50.89           H  
ATOM    429  HB3 HIS A  28     -19.426  -2.669  -6.459  1.00 50.89           H  
ATOM    430  O   HIS A  28     -16.864  -4.889  -7.840  1.00 50.89           O  
ATOM    431  CG  HIS A  28     -17.888  -1.763  -7.629  1.00 50.89           C  
ATOM    432  CD2 HIS A  28     -17.353  -1.240  -8.775  1.00 50.89           C  
ATOM    433  HD2 HIS A  28     -17.734  -1.379  -9.776  1.00 50.89           H  
ATOM    434  ND1 HIS A  28     -17.148  -1.280  -6.581  1.00 50.89           N  
ATOM    435  HD1 HIS A  28     -17.426  -1.337  -5.612  1.00 50.89           H  
ATOM    436  CE1 HIS A  28     -16.257  -0.413  -7.079  1.00 50.89           C  
ATOM    437  HE1 HIS A  28     -15.652   0.258  -6.487  1.00 50.89           H  
ATOM    438  NE2 HIS A  28     -16.265  -0.437  -8.415  1.00 50.89           N  
ATOM    439  N   ALA A  29     -18.440  -5.516  -6.364  1.00 45.64           N  
ATOM    440  H   ALA A  29     -19.407  -5.465  -6.078  1.00 45.64           H  
ATOM    441  CA  ALA A  29     -17.574  -6.431  -5.647  1.00 45.64           C  
ATOM    442  HA  ALA A  29     -16.619  -5.935  -5.472  1.00 45.64           H  
ATOM    443  C   ALA A  29     -17.273  -7.692  -6.478  1.00 45.64           C  
ATOM    444  CB  ALA A  29     -18.207  -6.696  -4.290  1.00 45.64           C  
ATOM    445  HB1 ALA A  29     -17.432  -7.111  -3.645  1.00 45.64           H  
ATOM    446  HB2 ALA A  29     -19.045  -7.385  -4.388  1.00 45.64           H  
ATOM    447  HB3 ALA A  29     -18.552  -5.767  -3.837  1.00 45.64           H  
ATOM    448  O   ALA A  29     -16.101  -8.044  -6.605  1.00 45.64           O  
ATOM    449  N   THR A  30     -18.275  -8.256  -7.170  1.00 52.40           N  
ATOM    450  H   THR A  30     -19.226  -7.983  -6.968  1.00 52.40           H  
ATOM    451  CA  THR A  30     -18.091  -9.366  -8.124  1.00 52.40           C  
ATOM    452  HA  THR A  30     -17.617 -10.195  -7.598  1.00 52.40           H  
ATOM    453  C   THR A  30     -17.179  -8.985  -9.297  1.00 52.40           C  
ATOM    454  CB  THR A  30     -19.442  -9.864  -8.670  1.00 52.40           C  
ATOM    455  HB  THR A  30     -19.839  -9.137  -9.379  1.00 52.40           H  
ATOM    456  O   THR A  30     -16.356  -9.786  -9.720  1.00 52.40           O  
ATOM    457  CG2 THR A  30     -19.340 -11.227  -9.349  1.00 52.40           C  
ATOM    458 HG21 THR A  30     -18.674 -11.170 -10.210  1.00 52.40           H  
ATOM    459 HG22 THR A  30     -20.322 -11.550  -9.696  1.00 52.40           H  
ATOM    460 HG23 THR A  30     -18.944 -11.966  -8.652  1.00 52.40           H  
ATOM    461  OG1 THR A  30     -20.371 -10.024  -7.628  1.00 52.40           O  
ATOM    462  HG1 THR A  30     -20.994 -10.703  -7.897  1.00 52.40           H  
ATOM    463  N   ARG A  31     -17.235  -7.745  -9.812  1.00 60.01           N  
ATOM    464  H   ARG A  31     -17.971  -7.132  -9.490  1.00 60.01           H  
ATOM    465  CA  ARG A  31     -16.311  -7.288 -10.878  1.00 60.01           C  
ATOM    466  HA  ARG A  31     -16.324  -8.016 -11.690  1.00 60.01           H  
ATOM    467  C   ARG A  31     -14.846  -7.223 -10.441  1.00 60.01           C  
ATOM    468  CB  ARG A  31     -16.731  -5.907 -11.410  1.00 60.01           C  
ATOM    469  HB2 ARG A  31     -17.199  -5.325 -10.616  1.00 60.01           H  
ATOM    470  HB3 ARG A  31     -15.841  -5.369 -11.735  1.00 60.01           H  
ATOM    471  O   ARG A  31     -13.950  -7.401 -11.256  1.00 60.01           O  
ATOM    472  CG  ARG A  31     -17.672  -6.005 -12.615  1.00 60.01           C  
ATOM    473  HG2 ARG A  31     -18.612  -6.466 -12.311  1.00 60.01           H  
ATOM    474  HG3 ARG A  31     -17.205  -6.617 -13.387  1.00 60.01           H  
ATOM    475  CD  ARG A  31     -17.936  -4.602 -13.176  1.00 60.01           C  
ATOM    476  HD2 ARG A  31     -16.980  -4.126 -13.393  1.00 60.01           H  
ATOM    477  HD3 ARG A  31     -18.458  -4.017 -12.419  1.00 60.01           H  
ATOM    478  NE  ARG A  31     -18.740  -4.647 -14.411  1.00 60.01           N  
ATOM    479  HE  ARG A  31     -18.969  -5.563 -14.771  1.00 60.01           H  
ATOM    480  NH1 ARG A  31     -18.910  -2.377 -14.754  1.00 60.01           N  
ATOM    481 HH11 ARG A  31     -18.346  -2.204 -13.934  1.00 60.01           H  
ATOM    482 HH12 ARG A  31     -19.221  -1.602 -15.322  1.00 60.01           H  
ATOM    483  NH2 ARG A  31     -19.855  -3.785 -16.201  1.00 60.01           N  
ATOM    484 HH21 ARG A  31     -20.151  -2.993 -16.753  1.00 60.01           H  
ATOM    485 HH22 ARG A  31     -20.055  -4.716 -16.538  1.00 60.01           H  
ATOM    486  CZ  ARG A  31     -19.162  -3.607 -15.112  1.00 60.01           C  
ATOM    487  N   GLN A  32     -14.598  -6.876  -9.184  1.00 53.94           N  
ATOM    488  H   GLN A  32     -15.392  -6.768  -8.568  1.00 53.94           H  
ATOM    489  CA  GLN A  32     -13.253  -6.653  -8.645  1.00 53.94           C  
ATOM    490  HA  GLN A  32     -12.599  -6.229  -9.407  1.00 53.94           H  
ATOM    491  C   GLN A  32     -12.594  -7.928  -8.146  1.00 53.94           C  
ATOM    492  CB  GLN A  32     -13.395  -5.688  -7.474  1.00 53.94           C  
ATOM    493  HB2 GLN A  32     -12.527  -5.766  -6.820  1.00 53.94           H  
ATOM    494  HB3 GLN A  32     -14.269  -5.959  -6.882  1.00 53.94           H  
ATOM    495  O   GLN A  32     -11.379  -8.088  -8.239  1.00 53.94           O  
ATOM    496  CG  GLN A  32     -13.557  -4.263  -7.990  1.00 53.94           C  
ATOM    497  HG2 GLN A  32     -13.957  -4.252  -9.004  1.00 53.94           H  
ATOM    498  HG3 GLN A  32     -14.281  -3.754  -7.353  1.00 53.94           H  
ATOM    499  CD  GLN A  32     -12.230  -3.534  -7.933  1.00 53.94           C  
ATOM    500  NE2 GLN A  32     -11.839  -2.865  -8.991  1.00 53.94           N  
ATOM    501 HE21 GLN A  32     -12.349  -2.960  -9.858  1.00 53.94           H  
ATOM    502 HE22 GLN A  32     -10.891  -2.516  -8.971  1.00 53.94           H  
ATOM    503  OE1 GLN A  32     -11.572  -3.464  -6.902  1.00 53.94           O  
ATOM    504  N   GLN A  33     -13.410  -8.804  -7.581  1.00 52.24           N  
ATOM    505  H   GLN A  33     -14.389  -8.573  -7.495  1.00 52.24           H  
ATOM    506  CA  GLN A  33     -13.034 -10.125  -7.141  1.00 52.24           C  
ATOM    507  HA  GLN A  33     -12.094 -10.429  -7.601  1.00 52.24           H  
ATOM    508  C   GLN A  33     -14.164 -11.043  -7.601  1.00 52.24           C  
ATOM    509  CB  GLN A  33     -12.833 -10.127  -5.622  1.00 52.24           C  
ATOM    510  HB2 GLN A  33     -12.706 -11.158  -5.291  1.00 52.24           H  
ATOM    511  HB3 GLN A  33     -13.703  -9.700  -5.122  1.00 52.24           H  
ATOM    512  O   GLN A  33     -15.216 -11.049  -6.963  1.00 52.24           O  
ATOM    513  CG  GLN A  33     -11.578  -9.325  -5.246  1.00 52.24           C  
ATOM    514  HG2 GLN A  33     -11.747  -8.262  -5.417  1.00 52.24           H  
ATOM    515  HG3 GLN A  33     -10.748  -9.649  -5.874  1.00 52.24           H  
ATOM    516  CD  GLN A  33     -11.182  -9.520  -3.795  1.00 52.24           C  
ATOM    517  NE2 GLN A  33      -9.927  -9.339  -3.451  1.00 52.24           N  
ATOM    518 HE21 GLN A  33      -9.231  -9.158  -4.161  1.00 52.24           H  
ATOM    519 HE22 GLN A  33      -9.730  -9.593  -2.494  1.00 52.24           H  
ATOM    520  OE1 GLN A  33     -11.980  -9.816  -2.930  1.00 52.24           O  
ATOM    521  N   PRO A  34     -13.970 -11.794  -8.702  1.00 51.16           N  
ATOM    522  CA  PRO A  34     -14.992 -12.677  -9.268  1.00 51.16           C  
ATOM    523  HA  PRO A  34     -15.794 -12.076  -9.695  1.00 51.16           H  
ATOM    524  C   PRO A  34     -15.622 -13.635  -8.248  1.00 51.16           C  
ATOM    525  CB  PRO A  34     -14.294 -13.422 -10.409  1.00 51.16           C  
ATOM    526  HB2 PRO A  34     -14.986 -13.656 -11.218  1.00 51.16           H  
ATOM    527  HB3 PRO A  34     -13.831 -14.333 -10.031  1.00 51.16           H  
ATOM    528  O   PRO A  34     -16.757 -14.048  -8.438  1.00 51.16           O  
ATOM    529  CG  PRO A  34     -13.206 -12.449 -10.857  1.00 51.16           C  
ATOM    530  HG2 PRO A  34     -13.635 -11.713 -11.537  1.00 51.16           H  
ATOM    531  HG3 PRO A  34     -12.369 -12.965 -11.327  1.00 51.16           H  
ATOM    532  CD  PRO A  34     -12.795 -11.763  -9.560  1.00 51.16           C  
ATOM    533  HD2 PRO A  34     -11.986 -12.322  -9.090  1.00 51.16           H  
ATOM    534  HD3 PRO A  34     -12.479 -10.742  -9.773  1.00 51.16           H  
ATOM    535  N   GLY A  35     -14.925 -13.913  -7.139  1.00 53.65           N  
ATOM    536  H   GLY A  35     -13.982 -13.559  -7.074  1.00 53.65           H  
ATOM    537  CA  GLY A  35     -15.407 -14.738  -6.033  1.00 53.65           C  
ATOM    538  HA2 GLY A  35     -14.608 -15.401  -5.699  1.00 53.65           H  
ATOM    539  HA3 GLY A  35     -16.212 -15.361  -6.420  1.00 53.65           H  
ATOM    540  C   GLY A  35     -15.958 -13.998  -4.807  1.00 53.65           C  
ATOM    541  O   GLY A  35     -16.091 -14.603  -3.753  1.00 53.65           O  
ATOM    542  N   TYR A  36     -16.271 -12.700  -4.879  1.00 43.81           N  
ATOM    543  H   TYR A  36     -16.120 -12.210  -5.749  1.00 43.81           H  
ATOM    544  CA  TYR A  36     -16.733 -11.944  -3.699  1.00 43.81           C  
ATOM    545  HA  TYR A  36     -15.982 -12.052  -2.917  1.00 43.81           H  
ATOM    546  C   TYR A  36     -18.060 -12.470  -3.104  1.00 43.81           C  
ATOM    547  CB  TYR A  36     -16.827 -10.459  -4.063  1.00 43.81           C  
ATOM    548  HB2 TYR A  36     -17.627 -10.325  -4.792  1.00 43.81           H  
ATOM    549  HB3 TYR A  36     -15.896 -10.156  -4.542  1.00 43.81           H  
ATOM    550  O   TYR A  36     -18.311 -12.284  -1.916  1.00 43.81           O  
ATOM    551  CG  TYR A  36     -17.070  -9.532  -2.886  1.00 43.81           C  
ATOM    552  CD1 TYR A  36     -18.383  -9.291  -2.453  1.00 43.81           C  
ATOM    553  HD1 TYR A  36     -19.177  -9.888  -2.875  1.00 43.81           H  
ATOM    554  CD2 TYR A  36     -16.002  -8.882  -2.240  1.00 43.81           C  
ATOM    555  HD2 TYR A  36     -14.987  -9.100  -2.541  1.00 43.81           H  
ATOM    556  CE1 TYR A  36     -18.657  -8.345  -1.450  1.00 43.81           C  
ATOM    557  HE1 TYR A  36     -19.670  -8.172  -1.118  1.00 43.81           H  
ATOM    558  CE2 TYR A  36     -16.262  -7.953  -1.211  1.00 43.81           C  
ATOM    559  HE2 TYR A  36     -15.436  -7.457  -0.723  1.00 43.81           H  
ATOM    560  OH  TYR A  36     -17.840  -6.739   0.133  1.00 43.81           O  
ATOM    561  HH  TYR A  36     -17.017  -6.437   0.524  1.00 43.81           H  
ATOM    562  CZ  TYR A  36     -17.593  -7.666  -0.832  1.00 43.81           C  
ATOM    563  N   TYR A  37     -18.882 -13.147  -3.913  1.00 45.85           N  
ATOM    564  H   TYR A  37     -18.581 -13.292  -4.866  1.00 45.85           H  
ATOM    565  CA  TYR A  37     -20.066 -13.903  -3.473  1.00 45.85           C  
ATOM    566  HA  TYR A  37     -20.111 -13.889  -2.384  1.00 45.85           H  
ATOM    567  C   TYR A  37     -19.992 -15.379  -3.869  1.00 45.85           C  
ATOM    568  CB  TYR A  37     -21.360 -13.274  -4.012  1.00 45.85           C  
ATOM    569  HB2 TYR A  37     -22.215 -13.869  -3.691  1.00 45.85           H  
ATOM    570  HB3 TYR A  37     -21.341 -13.293  -5.102  1.00 45.85           H  
ATOM    571  O   TYR A  37     -21.033 -16.026  -3.954  1.00 45.85           O  
ATOM    572  CG  TYR A  37     -21.593 -11.868  -3.534  1.00 45.85           C  
ATOM    573  CD1 TYR A  37     -22.159 -11.637  -2.268  1.00 45.85           C  
ATOM    574  HD1 TYR A  37     -22.459 -12.478  -1.659  1.00 45.85           H  
ATOM    575  CD2 TYR A  37     -21.189 -10.799  -4.340  1.00 45.85           C  
ATOM    576  HD2 TYR A  37     -20.726 -10.989  -5.297  1.00 45.85           H  
ATOM    577  CE1 TYR A  37     -22.317 -10.321  -1.798  1.00 45.85           C  
ATOM    578  HE1 TYR A  37     -22.751 -10.148  -0.824  1.00 45.85           H  
ATOM    579  CE2 TYR A  37     -21.319  -9.488  -3.867  1.00 45.85           C  
ATOM    580  HE2 TYR A  37     -20.906  -8.687  -4.463  1.00 45.85           H  
ATOM    581  OH  TYR A  37     -22.004  -7.973  -2.119  1.00 45.85           O  
ATOM    582  HH  TYR A  37     -22.477  -7.977  -1.284  1.00 45.85           H  
ATOM    583  CZ  TYR A  37     -21.879  -9.242  -2.593  1.00 45.85           C  
ATOM    584  N   ASP A  38     -18.798 -15.909  -4.150  1.00 45.70           N  
ATOM    585  H   ASP A  38     -17.950 -15.411  -3.920  1.00 45.70           H  
ATOM    586  CA  ASP A  38     -18.688 -17.341  -4.405  1.00 45.70           C  
ATOM    587  HA  ASP A  38     -19.423 -17.607  -5.166  1.00 45.70           H  
ATOM    588  C   ASP A  38     -19.048 -18.089  -3.117  1.00 45.70           C  
ATOM    589  CB  ASP A  38     -17.312 -17.710  -4.972  1.00 45.70           C  
ATOM    590  HB2 ASP A  38     -16.544 -17.571  -4.212  1.00 45.70           H  
ATOM    591  HB3 ASP A  38     -17.113 -17.042  -5.810  1.00 45.70           H  
ATOM    592  O   ASP A  38     -18.462 -17.877  -2.053  1.00 45.70           O  
ATOM    593  CG  ASP A  38     -17.251 -19.133  -5.533  1.00 45.70           C  
ATOM    594  OD1 ASP A  38     -18.269 -19.854  -5.418  1.00 45.70           O  
ATOM    595  OD2 ASP A  38     -16.193 -19.465  -6.107  1.00 45.70           O  
ATOM    596  N   GLU A  39     -20.093 -18.908  -3.201  1.00 47.14           N  
ATOM    597  H   GLU A  39     -20.477 -19.071  -4.120  1.00 47.14           H  
ATOM    598  CA  GLU A  39     -20.635 -19.667  -2.077  1.00 47.14           C  
ATOM    599  HA  GLU A  39     -20.613 -19.023  -1.198  1.00 47.14           H  
ATOM    600  C   GLU A  39     -19.772 -20.893  -1.721  1.00 47.14           C  
ATOM    601  CB  GLU A  39     -22.098 -20.053  -2.346  1.00 47.14           C  
ATOM    602  HB2 GLU A  39     -22.167 -20.616  -3.277  1.00 47.14           H  
ATOM    603  HB3 GLU A  39     -22.417 -20.706  -1.533  1.00 47.14           H  
ATOM    604  O   GLU A  39     -20.138 -21.679  -0.841  1.00 47.14           O  
ATOM    605  CG  GLU A  39     -23.072 -18.863  -2.385  1.00 47.14           C  
ATOM    606  HG2 GLU A  39     -23.073 -18.416  -3.380  1.00 47.14           H  
ATOM    607  HG3 GLU A  39     -22.741 -18.110  -1.670  1.00 47.14           H  
ATOM    608  CD  GLU A  39     -24.482 -19.336  -1.998  1.00 47.14           C  
ATOM    609  OE1 GLU A  39     -25.005 -18.844  -0.963  1.00 47.14           O  
ATOM    610  OE2 GLU A  39     -24.972 -20.322  -2.582  1.00 47.14           O  
ATOM    611  N   GLY A  40     -18.613 -21.047  -2.366  1.00 41.50           N  
ATOM    612  H   GLY A  40     -18.415 -20.401  -3.116  1.00 41.50           H  
ATOM    613  CA  GLY A  40     -17.644 -22.112  -2.145  1.00 41.50           C  
ATOM    614  HA2 GLY A  40     -16.907 -22.077  -2.948  1.00 41.50           H  
ATOM    615  HA3 GLY A  40     -18.153 -23.075  -2.191  1.00 41.50           H  
ATOM    616  C   GLY A  40     -16.900 -22.010  -0.814  1.00 41.50           C  
ATOM    617  O   GLY A  40     -15.715 -21.701  -0.774  1.00 41.50           O  
ATOM    618  N   LEU A  41     -17.562 -22.359   0.291  1.00 47.36           N  
ATOM    619  H   LEU A  41     -18.552 -22.525   0.185  1.00 47.36           H  
ATOM    620  CA  LEU A  41     -16.873 -22.809   1.504  1.00 47.36           C  
ATOM    621  HA  LEU A  41     -16.115 -22.076   1.783  1.00 47.36           H  
ATOM    622  C   LEU A  41     -16.137 -24.124   1.189  1.00 47.36           C  
ATOM    623  CB  LEU A  41     -17.898 -22.952   2.651  1.00 47.36           C  
ATOM    624  HB2 LEU A  41     -17.621 -23.790   3.291  1.00 47.36           H  
ATOM    625  HB3 LEU A  41     -18.867 -23.196   2.216  1.00 47.36           H  
ATOM    626  O   LEU A  41     -16.661 -25.208   1.450  1.00 47.36           O  
ATOM    627  CG  LEU A  41     -18.014 -21.689   3.523  1.00 47.36           C  
ATOM    628  HG  LEU A  41     -17.814 -20.798   2.927  1.00 47.36           H  
ATOM    629  CD1 LEU A  41     -19.431 -21.559   4.088  1.00 47.36           C  
ATOM    630 HD11 LEU A  41     -19.476 -20.734   4.798  1.00 47.36           H  
ATOM    631 HD12 LEU A  41     -19.755 -22.493   4.548  1.00 47.36           H  
ATOM    632 HD13 LEU A  41     -20.105 -21.336   3.260  1.00 47.36           H  
ATOM    633  CD2 LEU A  41     -17.022 -21.743   4.689  1.00 47.36           C  
ATOM    634 HD21 LEU A  41     -16.015 -21.668   4.278  1.00 47.36           H  
ATOM    635 HD22 LEU A  41     -17.090 -22.688   5.228  1.00 47.36           H  
ATOM    636 HD23 LEU A  41     -17.166 -20.896   5.360  1.00 47.36           H  
ATOM    637  N   GLN A  42     -14.930 -24.040   0.621  1.00 52.28           N  
ATOM    638  H   GLN A  42     -14.599 -23.132   0.327  1.00 52.28           H  
ATOM    639  CA  GLN A  42     -14.005 -25.172   0.604  1.00 52.28           C  
ATOM    640  HA  GLN A  42     -14.496 -26.014   0.115  1.00 52.28           H  
ATOM    641  C   GLN A  42     -13.721 -25.566   2.059  1.00 52.28           C  
ATOM    642  CB  GLN A  42     -12.714 -24.854  -0.169  1.00 52.28           C  
ATOM    643  HB2 GLN A  42     -12.260 -23.937   0.205  1.00 52.28           H  
ATOM    644  HB3 GLN A  42     -12.024 -25.677   0.018  1.00 52.28           H  
ATOM    645  O   GLN A  42     -13.312 -24.724   2.854  1.00 52.28           O  
ATOM    646  CG  GLN A  42     -12.950 -24.745  -1.688  1.00 52.28           C  
ATOM    647  HG2 GLN A  42     -13.751 -25.427  -1.973  1.00 52.28           H  
ATOM    648  HG3 GLN A  42     -13.268 -23.733  -1.936  1.00 52.28           H  
ATOM    649  CD  GLN A  42     -11.723 -25.110  -2.527  1.00 52.28           C  
ATOM    650  NE2 GLN A  42     -11.889 -25.325  -3.813  1.00 52.28           N  
ATOM    651 HE21 GLN A  42     -11.053 -25.564  -4.326  1.00 52.28           H  
ATOM    652 HE22 GLN A  42     -12.788 -25.178  -4.251  1.00 52.28           H  
ATOM    653  OE1 GLN A  42     -10.604 -25.243  -2.062  1.00 52.28           O  
ATOM    654  N   SER A  43     -14.074 -26.811   2.405  1.00 48.55           N  
ATOM    655  H   SER A  43     -14.434 -27.382   1.653  1.00 48.55           H  
ATOM    656  CA  SER A  43     -13.913 -27.492   3.703  1.00 48.55           C  
ATOM    657  HA  SER A  43     -14.880 -27.915   3.974  1.00 48.55           H  
ATOM    658  C   SER A  43     -13.476 -26.591   4.869  1.00 48.55           C  
ATOM    659  CB  SER A  43     -12.944 -28.671   3.544  1.00 48.55           C  
ATOM    660  HB2 SER A  43     -13.334 -29.367   2.802  1.00 48.55           H  
ATOM    661  HB3 SER A  43     -12.850 -29.194   4.496  1.00 48.55           H  
ATOM    662  O   SER A  43     -12.293 -26.491   5.184  1.00 48.55           O  
ATOM    663  OG  SER A  43     -11.673 -28.221   3.134  1.00 48.55           O  
ATOM    664  HG  SER A  43     -11.399 -27.545   3.758  1.00 48.55           H  
ATOM    665  N   SER A  44     -14.435 -25.937   5.528  1.00 64.56           N  
ATOM    666  H   SER A  44     -15.389 -26.003   5.202  1.00 64.56           H  
ATOM    667  CA  SER A  44     -14.143 -25.179   6.746  1.00 64.56           C  
ATOM    668  HA  SER A  44     -13.239 -24.590   6.595  1.00 64.56           H  
ATOM    669  C   SER A  44     -13.915 -26.144   7.903  1.00 64.56           C  
ATOM    670  CB  SER A  44     -15.283 -24.221   7.090  1.00 64.56           C  
ATOM    671  HB2 SER A  44     -15.040 -23.698   8.015  1.00 64.56           H  
ATOM    672  HB3 SER A  44     -15.389 -23.489   6.289  1.00 64.56           H  
ATOM    673  O   SER A  44     -14.856 -26.826   8.326  1.00 64.56           O  
ATOM    674  OG  SER A  44     -16.481 -24.970   7.260  1.00 64.56           O  
ATOM    675  HG  SER A  44     -16.186 -25.746   7.741  1.00 64.56           H  
ATOM    676  N   GLU A  45     -12.710 -26.160   8.453  1.00 76.52           N  
ATOM    677  H   GLU A  45     -11.995 -25.556   8.072  1.00 76.52           H  
ATOM    678  CA  GLU A  45     -12.523 -26.657   9.807  1.00 76.52           C  
ATOM    679  HA  GLU A  45     -12.942 -27.660   9.883  1.00 76.52           H  
ATOM    680  C   GLU A  45     -13.275 -25.734  10.767  1.00 76.52           C  
ATOM    681  CB  GLU A  45     -11.043 -26.722  10.181  1.00 76.52           C  
ATOM    682  HB2 GLU A  45     -10.984 -26.938  11.248  1.00 76.52           H  
ATOM    683  HB3 GLU A  45     -10.580 -25.752  10.005  1.00 76.52           H  
ATOM    684  O   GLU A  45     -13.322 -24.515  10.591  1.00 76.52           O  
ATOM    685  CG  GLU A  45     -10.273 -27.808   9.416  1.00 76.52           C  
ATOM    686  HG2 GLU A  45     -10.738 -28.777   9.599  1.00 76.52           H  
ATOM    687  HG3 GLU A  45     -10.313 -27.598   8.348  1.00 76.52           H  
ATOM    688  CD  GLU A  45      -8.819 -27.832   9.899  1.00 76.52           C  
ATOM    689  OE1 GLU A  45      -7.887 -27.641   9.092  1.00 76.52           O  
ATOM    690  OE2 GLU A  45      -8.604 -27.909  11.129  1.00 76.52           O  
ATOM    691  N   VAL A  46     -13.898 -26.316  11.784  1.00 77.12           N  
ATOM    692  H   VAL A  46     -13.812 -27.315  11.905  1.00 77.12           H  
ATOM    693  CA  VAL A  46     -14.686 -25.567  12.757  1.00 77.12           C  
ATOM    694  HA  VAL A  46     -14.673 -24.505  12.511  1.00 77.12           H  
ATOM    695  C   VAL A  46     -14.030 -25.733  14.118  1.00 77.12           C  
ATOM    696  CB  VAL A  46     -16.152 -26.019  12.727  1.00 77.12           C  
ATOM    697  HB  VAL A  46     -16.232 -27.056  13.052  1.00 77.12           H  
ATOM    698  O   VAL A  46     -14.135 -26.784  14.744  1.00 77.12           O  
ATOM    699  CG1 VAL A  46     -16.960 -25.137  13.659  1.00 77.12           C  
ATOM    700 HG11 VAL A  46     -18.001 -25.459  13.614  1.00 77.12           H  
ATOM    701 HG12 VAL A  46     -16.596 -25.260  14.679  1.00 77.12           H  
ATOM    702 HG13 VAL A  46     -16.879 -24.093  13.359  1.00 77.12           H  
ATOM    703  CG2 VAL A  46     -16.789 -25.889  11.336  1.00 77.12           C  
ATOM    704 HG21 VAL A  46     -17.847 -26.150  11.383  1.00 77.12           H  
ATOM    705 HG22 VAL A  46     -16.674 -24.869  10.968  1.00 77.12           H  
ATOM    706 HG23 VAL A  46     -16.301 -26.574  10.643  1.00 77.12           H  
ATOM    707  N   PHE A  47     -13.332 -24.696  14.571  1.00 91.67           N  
ATOM    708  H   PHE A  47     -13.246 -23.874  13.991  1.00 91.67           H  
ATOM    709  CA  PHE A  47     -12.678 -24.662  15.876  1.00 91.67           C  
ATOM    710  HA  PHE A  47     -13.149 -25.402  16.524  1.00 91.67           H  
ATOM    711  C   PHE A  47     -12.870 -23.297  16.534  1.00 91.67           C  
ATOM    712  CB  PHE A  47     -11.195 -25.041  15.748  1.00 91.67           C  
ATOM    713  HB2 PHE A  47     -11.130 -26.054  15.350  1.00 91.67           H  
ATOM    714  HB3 PHE A  47     -10.751 -25.063  16.743  1.00 91.67           H  
ATOM    715  O   PHE A  47     -13.111 -22.293  15.862  1.00 91.67           O  
ATOM    716  CG  PHE A  47     -10.372 -24.121  14.867  1.00 91.67           C  
ATOM    717  CD1 PHE A  47     -10.293 -24.362  13.483  1.00 91.67           C  
ATOM    718  HD1 PHE A  47     -10.815 -25.201  13.046  1.00 91.67           H  
ATOM    719  CD2 PHE A  47      -9.676 -23.032  15.425  1.00 91.67           C  
ATOM    720  HD2 PHE A  47      -9.710 -22.853  16.490  1.00 91.67           H  
ATOM    721  CE1 PHE A  47      -9.535 -23.514  12.662  1.00 91.67           C  
ATOM    722  HE1 PHE A  47      -9.487 -23.698  11.599  1.00 91.67           H  
ATOM    723  CE2 PHE A  47      -8.916 -22.182  14.604  1.00 91.67           C  
ATOM    724  HE2 PHE A  47      -8.374 -21.353  15.034  1.00 91.67           H  
ATOM    725  CZ  PHE A  47      -8.848 -22.425  13.221  1.00 91.67           C  
ATOM    726  HZ  PHE A  47      -8.266 -21.778  12.582  1.00 91.67           H  
ATOM    727  N   ALA A  48     -12.795 -23.262  17.865  1.00 94.27           N  
ATOM    728  H   ALA A  48     -12.516 -24.097  18.361  1.00 94.27           H  
ATOM    729  CA  ALA A  48     -12.915 -22.017  18.606  1.00 94.27           C  
ATOM    730  HA  ALA A  48     -13.792 -21.502  18.215  1.00 94.27           H  
ATOM    731  C   ALA A  48     -11.688 -21.124  18.377  1.00 94.27           C  
ATOM    732  CB  ALA A  48     -13.151 -22.314  20.090  1.00 94.27           C  
ATOM    733  HB1 ALA A  48     -14.035 -22.941  20.206  1.00 94.27           H  
ATOM    734  HB2 ALA A  48     -13.302 -21.376  20.625  1.00 94.27           H  
ATOM    735  HB3 ALA A  48     -12.284 -22.826  20.506  1.00 94.27           H  
ATOM    736  O   ALA A  48     -10.560 -21.607  18.433  1.00 94.27           O  
ATOM    737  N   PHE A  49     -11.895 -19.828  18.158  1.00 95.58           N  
ATOM    738  H   PHE A  49     -12.842 -19.479  18.138  1.00 95.58           H  
ATOM    739  CA  PHE A  49     -10.808 -18.892  17.868  1.00 95.58           C  
ATOM    740  HA  PHE A  49      -9.882 -19.286  18.287  1.00 95.58           H  
ATOM    741  C   PHE A  49     -11.049 -17.525  18.505  1.00 95.58           C  
ATOM    742  CB  PHE A  49     -10.613 -18.773  16.347  1.00 95.58           C  
ATOM    743  HB2 PHE A  49      -9.672 -18.255  16.163  1.00 95.58           H  
ATOM    744  HB3 PHE A  49     -10.508 -19.773  15.925  1.00 95.58           H  
ATOM    745  O   PHE A  49     -12.193 -17.085  18.640  1.00 95.58           O  
ATOM    746  CG  PHE A  49     -11.722 -18.044  15.607  1.00 95.58           C  
ATOM    747  CD1 PHE A  49     -12.912 -18.719  15.271  1.00 95.58           C  
ATOM    748  HD1 PHE A  49     -13.038 -19.757  15.543  1.00 95.58           H  
ATOM    749  CD2 PHE A  49     -11.556 -16.696  15.233  1.00 95.58           C  
ATOM    750  HD2 PHE A  49     -10.648 -16.173  15.492  1.00 95.58           H  
ATOM    751  CE1 PHE A  49     -13.919 -18.061  14.544  1.00 95.58           C  
ATOM    752  HE1 PHE A  49     -14.819 -18.592  14.274  1.00 95.58           H  
ATOM    753  CE2 PHE A  49     -12.564 -16.038  14.505  1.00 95.58           C  
ATOM    754  HE2 PHE A  49     -12.440 -15.006  14.212  1.00 95.58           H  
ATOM    755  CZ  PHE A  49     -13.733 -16.728  14.140  1.00 95.58           C  
ATOM    756  HZ  PHE A  49     -14.497 -16.226  13.565  1.00 95.58           H  
ATOM    757  N   ASP A  50      -9.965 -16.834  18.856  1.00 96.04           N  
ATOM    758  H   ASP A  50      -9.053 -17.248  18.727  1.00 96.04           H  
ATOM    759  CA  ASP A  50     -10.005 -15.418  19.217  1.00 96.04           C  
ATOM    760  HA  ASP A  50     -11.041 -15.139  19.409  1.00 96.04           H  
ATOM    761  C   ASP A  50      -9.482 -14.583  18.045  1.00 96.04           C  
ATOM    762  CB  ASP A  50      -9.230 -15.151  20.517  1.00 96.04           C  
ATOM    763  HB2 ASP A  50      -8.177 -15.384  20.361  1.00 96.04           H  
ATOM    764  HB3 ASP A  50      -9.594 -15.828  21.290  1.00 96.04           H  
ATOM    765  O   ASP A  50      -8.308 -14.700  17.694  1.00 96.04           O  
ATOM    766  CG  ASP A  50      -9.358 -13.703  21.022  1.00 96.04           C  
ATOM    767  OD1 ASP A  50      -9.721 -12.790  20.241  1.00 96.04           O  
ATOM    768  OD2 ASP A  50      -9.099 -13.476  22.221  1.00 96.04           O  
ATOM    769  N   PRO A  51     -10.304 -13.728  17.413  1.00 95.52           N  
ATOM    770  CA  PRO A  51      -9.867 -12.912  16.290  1.00 95.52           C  
ATOM    771  HA  PRO A  51      -9.498 -13.567  15.501  1.00 95.52           H  
ATOM    772  C   PRO A  51      -8.749 -11.922  16.644  1.00 95.52           C  
ATOM    773  CB  PRO A  51     -11.133 -12.204  15.808  1.00 95.52           C  
ATOM    774  HB2 PRO A  51     -10.927 -11.229  15.366  1.00 95.52           H  
ATOM    775  HB3 PRO A  51     -11.634 -12.849  15.087  1.00 95.52           H  
ATOM    776  O   PRO A  51      -8.101 -11.420  15.731  1.00 95.52           O  
ATOM    777  CG  PRO A  51     -11.990 -12.109  17.066  1.00 95.52           C  
ATOM    778  HG2 PRO A  51     -13.050 -11.995  16.838  1.00 95.52           H  
ATOM    779  HG3 PRO A  51     -11.630 -11.299  17.700  1.00 95.52           H  
ATOM    780  CD  PRO A  51     -11.688 -13.441  17.737  1.00 95.52           C  
ATOM    781  HD2 PRO A  51     -12.315 -14.227  17.314  1.00 95.52           H  
ATOM    782  HD3 PRO A  51     -11.839 -13.354  18.813  1.00 95.52           H  
ATOM    783  N   ASN A  52      -8.489 -11.646  17.927  1.00 95.57           N  
ATOM    784  H   ASN A  52      -9.043 -12.090  18.645  1.00 95.57           H  
ATOM    785  CA  ASN A  52      -7.364 -10.816  18.362  1.00 95.57           C  
ATOM    786  HA  ASN A  52      -7.244  -9.991  17.660  1.00 95.57           H  
ATOM    787  C   ASN A  52      -6.026 -11.568  18.407  1.00 95.57           C  
ATOM    788  CB  ASN A  52      -7.660 -10.218  19.739  1.00 95.57           C  
ATOM    789  HB2 ASN A  52      -6.838  -9.564  20.030  1.00 95.57           H  
ATOM    790  HB3 ASN A  52      -7.726 -11.019  20.475  1.00 95.57           H  
ATOM    791  O   ASN A  52      -4.980 -10.915  18.452  1.00 95.57           O  
ATOM    792  CG  ASN A  52      -8.924  -9.396  19.769  1.00 95.57           C  
ATOM    793  ND2 ASN A  52      -9.939  -9.904  20.418  1.00 95.57           N  
ATOM    794 HD21 ASN A  52      -9.865 -10.860  20.738  1.00 95.57           H  
ATOM    795 HD22 ASN A  52     -10.771  -9.350  20.564  1.00 95.57           H  
ATOM    796  OD1 ASN A  52      -9.017  -8.330  19.175  1.00 95.57           O  
ATOM    797  N   THR A  53      -6.028 -12.906  18.360  1.00 95.35           N  
ATOM    798  H   THR A  53      -6.916 -13.386  18.364  1.00 95.35           H  
ATOM    799  CA  THR A  53      -4.812 -13.739  18.433  1.00 95.35           C  
ATOM    800  HA  THR A  53      -3.933 -13.094  18.425  1.00 95.35           H  
ATOM    801  C   THR A  53      -4.654 -14.692  17.245  1.00 95.35           C  
ATOM    802  CB  THR A  53      -4.721 -14.505  19.758  1.00 95.35           C  
ATOM    803  HB  THR A  53      -3.790 -15.072  19.776  1.00 95.35           H  
ATOM    804  O   THR A  53      -3.525 -14.878  16.795  1.00 95.35           O  
ATOM    805  CG2 THR A  53      -4.751 -13.575  20.972  1.00 95.35           C  
ATOM    806 HG21 THR A  53      -3.986 -12.806  20.872  1.00 95.35           H  
ATOM    807 HG22 THR A  53      -5.727 -13.098  21.064  1.00 95.35           H  
ATOM    808 HG23 THR A  53      -4.552 -14.148  21.878  1.00 95.35           H  
ATOM    809  OG1 THR A  53      -5.798 -15.392  19.872  1.00 95.35           O  
ATOM    810  HG1 THR A  53      -5.822 -15.701  20.780  1.00 95.35           H  
ATOM    811  N   ALA A  54      -5.752 -15.192  16.666  1.00 95.63           N  
ATOM    812  H   ALA A  54      -6.635 -14.997  17.115  1.00 95.63           H  
ATOM    813  CA  ALA A  54      -5.785 -16.152  15.559  1.00 95.63           C  
ATOM    814  HA  ALA A  54      -5.428 -17.113  15.929  1.00 95.63           H  
ATOM    815  C   ALA A  54      -4.893 -15.748  14.374  1.00 95.63           C  
ATOM    816  CB  ALA A  54      -7.243 -16.328  15.112  1.00 95.63           C  
ATOM    817  HB1 ALA A  54      -7.294 -17.028  14.278  1.00 95.63           H  
ATOM    818  HB2 ALA A  54      -7.653 -15.368  14.800  1.00 95.63           H  
ATOM    819  HB3 ALA A  54      -7.833 -16.721  15.940  1.00 95.63           H  
ATOM    820  O   ALA A  54      -4.887 -14.595  13.938  1.00 95.63           O  
ATOM    821  N   SER A  55      -4.121 -16.691  13.846  1.00 95.78           N  
ATOM    822  H   SER A  55      -4.222 -17.637  14.185  1.00 95.78           H  
ATOM    823  CA  SER A  55      -3.198 -16.457  12.736  1.00 95.78           C  
ATOM    824  HA  SER A  55      -2.643 -15.542  12.940  1.00 95.78           H  
ATOM    825  C   SER A  55      -3.928 -16.275  11.399  1.00 95.78           C  
ATOM    826  CB  SER A  55      -2.185 -17.605  12.661  1.00 95.78           C  
ATOM    827  HB2 SER A  55      -1.414 -17.364  11.930  1.00 95.78           H  
ATOM    828  HB3 SER A  55      -1.713 -17.745  13.633  1.00 95.78           H  
ATOM    829  O   SER A  55      -5.112 -16.582  11.252  1.00 95.78           O  
ATOM    830  OG  SER A  55      -2.833 -18.795  12.273  1.00 95.78           O  
ATOM    831  HG  SER A  55      -3.308 -19.132  13.036  1.00 95.78           H  
ATOM    832  N   GLN A  56      -3.209 -15.801  10.376  1.00 93.08           N  
ATOM    833  H   GLN A  56      -2.235 -15.578  10.522  1.00 93.08           H  
ATOM    834  CA  GLN A  56      -3.757 -15.742   9.018  1.00 93.08           C  
ATOM    835  HA  GLN A  56      -4.646 -15.111   9.034  1.00 93.08           H  
ATOM    836  C   GLN A  56      -4.188 -17.134   8.519  1.00 93.08           C  
ATOM    837  CB  GLN A  56      -2.722 -15.107   8.080  1.00 93.08           C  
ATOM    838  HB2 GLN A  56      -1.863 -15.771   7.977  1.00 93.08           H  
ATOM    839  HB3 GLN A  56      -2.382 -14.165   8.509  1.00 93.08           H  
ATOM    840  O   GLN A  56      -5.249 -17.253   7.907  1.00 93.08           O  
ATOM    841  CG  GLN A  56      -3.326 -14.836   6.695  1.00 93.08           C  
ATOM    842  HG2 GLN A  56      -4.178 -14.164   6.801  1.00 93.08           H  
ATOM    843  HG3 GLN A  56      -3.673 -15.772   6.258  1.00 93.08           H  
ATOM    844  CD  GLN A  56      -2.344 -14.184   5.735  1.00 93.08           C  
ATOM    845  NE2 GLN A  56      -2.392 -14.532   4.469  1.00 93.08           N  
ATOM    846 HE21 GLN A  56      -1.592 -14.247   3.922  1.00 93.08           H  
ATOM    847 HE22 GLN A  56      -2.953 -15.331   4.210  1.00 93.08           H  
ATOM    848  OE1 GLN A  56      -1.549 -13.326   6.077  1.00 93.08           O  
ATOM    849  N   SER A  57      -3.397 -18.169   8.821  1.00 93.49           N  
ATOM    850  H   SER A  57      -2.553 -18.016   9.354  1.00 93.49           H  
ATOM    851  CA  SER A  57      -3.711 -19.568   8.512  1.00 93.49           C  
ATOM    852  HA  SER A  57      -3.909 -19.658   7.444  1.00 93.49           H  
ATOM    853  C   SER A  57      -4.956 -20.068   9.241  1.00 93.49           C  
ATOM    854  CB  SER A  57      -2.518 -20.475   8.846  1.00 93.49           C  
ATOM    855  HB2 SER A  57      -2.855 -21.504   8.974  1.00 93.49           H  
ATOM    856  HB3 SER A  57      -1.824 -20.449   8.006  1.00 93.49           H  
ATOM    857  O   SER A  57      -5.738 -20.807   8.651  1.00 93.49           O  
ATOM    858  OG  SER A  57      -1.817 -20.046  10.002  1.00 93.49           O  
ATOM    859  HG  SER A  57      -2.366 -20.096  10.788  1.00 93.49           H  
ATOM    860  N   ASP A  58      -5.196 -19.638  10.484  1.00 94.80           N  
ATOM    861  H   ASP A  58      -4.526 -19.035  10.940  1.00 94.80           H  
ATOM    862  CA  ASP A  58      -6.400 -20.031  11.227  1.00 94.80           C  
ATOM    863  HA  ASP A  58      -6.471 -21.119  11.231  1.00 94.80           H  
ATOM    864  C   ASP A  58      -7.666 -19.495  10.556  1.00 94.80           C  
ATOM    865  CB  ASP A  58      -6.333 -19.545  12.682  1.00 94.80           C  
ATOM    866  HB2 ASP A  58      -7.274 -19.770  13.183  1.00 94.80           H  
ATOM    867  HB3 ASP A  58      -6.205 -18.462  12.692  1.00 94.80           H  
ATOM    868  O   ASP A  58      -8.628 -20.234  10.364  1.00 94.80           O  
ATOM    869  CG  ASP A  58      -5.201 -20.205  13.461  1.00 94.80           C  
ATOM    870  OD1 ASP A  58      -4.961 -21.413  13.248  1.00 94.80           O  
ATOM    871  OD2 ASP A  58      -4.512 -19.451  14.191  1.00 94.80           O  
ATOM    872  N   PHE A  59      -7.651 -18.233  10.117  1.00 94.08           N  
ATOM    873  H   PHE A  59      -6.837 -17.668  10.313  1.00 94.08           H  
ATOM    874  CA  PHE A  59      -8.769 -17.657   9.368  1.00 94.08           C  
ATOM    875  HA  PHE A  59      -9.679 -17.761   9.959  1.00 94.08           H  
ATOM    876  C   PHE A  59      -9.031 -18.391   8.051  1.00 94.08           C  
ATOM    877  CB  PHE A  59      -8.499 -16.171   9.113  1.00 94.08           C  
ATOM    878  HB2 PHE A  59      -9.241 -15.784   8.415  1.00 94.08           H  
ATOM    879  HB3 PHE A  59      -7.527 -16.083   8.627  1.00 94.08           H  
ATOM    880  O   PHE A  59     -10.189 -18.616   7.704  1.00 94.08           O  
ATOM    881  CG  PHE A  59      -8.515 -15.304  10.356  1.00 94.08           C  
ATOM    882  CD1 PHE A  59      -9.603 -15.347  11.251  1.00 94.08           C  
ATOM    883  HD1 PHE A  59     -10.446 -15.995  11.059  1.00 94.08           H  
ATOM    884  CD2 PHE A  59      -7.422 -14.463  10.631  1.00 94.08           C  
ATOM    885  HD2 PHE A  59      -6.574 -14.442   9.963  1.00 94.08           H  
ATOM    886  CE1 PHE A  59      -9.584 -14.570  12.421  1.00 94.08           C  
ATOM    887  HE1 PHE A  59     -10.407 -14.627  13.119  1.00 94.08           H  
ATOM    888  CE2 PHE A  59      -7.401 -13.693  11.804  1.00 94.08           C  
ATOM    889  HE2 PHE A  59      -6.537 -13.089  12.037  1.00 94.08           H  
ATOM    890  CZ  PHE A  59      -8.479 -13.749  12.700  1.00 94.08           C  
ATOM    891  HZ  PHE A  59      -8.444 -13.168  13.610  1.00 94.08           H  
ATOM    892  N   GLN A  60      -7.977 -18.796   7.340  1.00 92.63           N  
ATOM    893  H   GLN A  60      -7.049 -18.598   7.687  1.00 92.63           H  
ATOM    894  CA  GLN A  60      -8.116 -19.573   6.107  1.00 92.63           C  
ATOM    895  HA  GLN A  60      -8.808 -19.059   5.440  1.00 92.63           H  
ATOM    896  C   GLN A  60      -8.727 -20.955   6.367  1.00 92.63           C  
ATOM    897  CB  GLN A  60      -6.759 -19.680   5.402  1.00 92.63           C  
ATOM    898  HB2 GLN A  60      -6.012 -20.027   6.116  1.00 92.63           H  
ATOM    899  HB3 GLN A  60      -6.831 -20.415   4.600  1.00 92.63           H  
ATOM    900  O   GLN A  60      -9.652 -21.348   5.664  1.00 92.63           O  
ATOM    901  CG  GLN A  60      -6.322 -18.340   4.791  1.00 92.63           C  
ATOM    902  HG2 GLN A  60      -6.998 -18.090   3.974  1.00 92.63           H  
ATOM    903  HG3 GLN A  60      -6.382 -17.546   5.535  1.00 92.63           H  
ATOM    904  CD  GLN A  60      -4.889 -18.398   4.275  1.00 92.63           C  
ATOM    905  NE2 GLN A  60      -4.593 -17.904   3.094  1.00 92.63           N  
ATOM    906 HE21 GLN A  60      -5.320 -17.679   2.430  1.00 92.63           H  
ATOM    907 HE22 GLN A  60      -3.673 -18.164   2.769  1.00 92.63           H  
ATOM    908  OE1 GLN A  60      -3.967 -18.851   4.927  1.00 92.63           O  
ATOM    909  N   ARG A  61      -8.290 -21.653   7.424  1.00 92.53           N  
ATOM    910  H   ARG A  61      -7.523 -21.274   7.959  1.00 92.53           H  
ATOM    911  CA  ARG A  61      -8.865 -22.947   7.844  1.00 92.53           C  
ATOM    912  HA  ARG A  61      -8.847 -23.645   7.008  1.00 92.53           H  
ATOM    913  C   ARG A  61     -10.336 -22.843   8.256  1.00 92.53           C  
ATOM    914  CB  ARG A  61      -8.031 -23.527   8.993  1.00 92.53           C  
ATOM    915  HB2 ARG A  61      -8.574 -24.366   9.428  1.00 92.53           H  
ATOM    916  HB3 ARG A  61      -7.897 -22.768   9.763  1.00 92.53           H  
ATOM    917  O   ARG A  61     -11.105 -23.765   8.008  1.00 92.53           O  
ATOM    918  CG  ARG A  61      -6.663 -24.037   8.519  1.00 92.53           C  
ATOM    919  HG2 ARG A  61      -6.170 -23.282   7.907  1.00 92.53           H  
ATOM    920  HG3 ARG A  61      -6.803 -24.932   7.912  1.00 92.53           H  
ATOM    921  CD  ARG A  61      -5.757 -24.364   9.708  1.00 92.53           C  
ATOM    922  HD2 ARG A  61      -5.613 -23.451  10.287  1.00 92.53           H  
ATOM    923  HD3 ARG A  61      -4.787 -24.684   9.327  1.00 92.53           H  
ATOM    924  NE  ARG A  61      -6.313 -25.440  10.550  1.00 92.53           N  
ATOM    925  HE  ARG A  61      -6.805 -26.190  10.086  1.00 92.53           H  
ATOM    926  NH1 ARG A  61      -5.519 -24.696  12.591  1.00 92.53           N  
ATOM    927 HH11 ARG A  61      -5.196 -23.827  12.192  1.00 92.53           H  
ATOM    928 HH12 ARG A  61      -5.491 -24.796  13.596  1.00 92.53           H  
ATOM    929  NH2 ARG A  61      -6.689 -26.582  12.467  1.00 92.53           N  
ATOM    930 HH21 ARG A  61      -7.295 -27.191  11.936  1.00 92.53           H  
ATOM    931 HH22 ARG A  61      -6.624 -26.703  13.468  1.00 92.53           H  
ATOM    932  CZ  ARG A  61      -6.167 -25.565  11.856  1.00 92.53           C  
ATOM    933  N   LEU A  62     -10.748 -21.702   8.816  1.00 92.07           N  
ATOM    934  H   LEU A  62     -10.038 -21.025   9.056  1.00 92.07           H  
ATOM    935  CA  LEU A  62     -12.152 -21.379   9.114  1.00 92.07           C  
ATOM    936  HA  LEU A  62     -12.612 -22.249   9.583  1.00 92.07           H  
ATOM    937  C   LEU A  62     -12.994 -21.084   7.853  1.00 92.07           C  
ATOM    938  CB  LEU A  62     -12.187 -20.201  10.105  1.00 92.07           C  
ATOM    939  HB2 LEU A  62     -13.206 -19.820  10.180  1.00 92.07           H  
ATOM    940  HB3 LEU A  62     -11.571 -19.397   9.704  1.00 92.07           H  
ATOM    941  O   LEU A  62     -14.204 -20.863   7.954  1.00 92.07           O  
ATOM    942  CG  LEU A  62     -11.699 -20.555  11.521  1.00 92.07           C  
ATOM    943  HG  LEU A  62     -10.782 -21.141  11.462  1.00 92.07           H  
ATOM    944  CD1 LEU A  62     -11.400 -19.269  12.288  1.00 92.07           C  
ATOM    945 HD11 LEU A  62     -12.291 -18.644  12.344  1.00 92.07           H  
ATOM    946 HD12 LEU A  62     -11.059 -19.528  13.291  1.00 92.07           H  
ATOM    947 HD13 LEU A  62     -10.596 -18.726  11.790  1.00 92.07           H  
ATOM    948  CD2 LEU A  62     -12.734 -21.356  12.313  1.00 92.07           C  
ATOM    949 HD21 LEU A  62     -12.332 -21.585  13.299  1.00 92.07           H  
ATOM    950 HD22 LEU A  62     -12.939 -22.297  11.802  1.00 92.07           H  
ATOM    951 HD23 LEU A  62     -13.659 -20.788  12.419  1.00 92.07           H  
ATOM    952  N   GLY A  63     -12.377 -21.089   6.667  1.00 90.20           N  
ATOM    953  H   GLY A  63     -11.392 -21.309   6.637  1.00 90.20           H  
ATOM    954  CA  GLY A  63     -13.031 -20.853   5.381  1.00 90.20           C  
ATOM    955  HA2 GLY A  63     -14.042 -21.260   5.402  1.00 90.20           H  
ATOM    956  HA3 GLY A  63     -12.467 -21.379   4.611  1.00 90.20           H  
ATOM    957  C   GLY A  63     -13.106 -19.381   4.977  1.00 90.20           C  
ATOM    958  O   GLY A  63     -13.960 -19.020   4.169  1.00 90.20           O  
ATOM    959  N   LEU A  64     -12.265 -18.515   5.555  1.00 90.90           N  
ATOM    960  H   LEU A  64     -11.577 -18.871   6.204  1.00 90.90           H  
ATOM    961  CA  LEU A  64     -12.114 -17.142   5.079  1.00 90.90           C  
ATOM    962  HA  LEU A  64     -13.064 -16.814   4.658  1.00 90.90           H  
ATOM    963  C   LEU A  64     -11.090 -17.074   3.949  1.00 90.90           C  
ATOM    964  CB  LEU A  64     -11.742 -16.176   6.217  1.00 90.90           C  
ATOM    965  HB2 LEU A  64     -11.653 -15.176   5.792  1.00 90.90           H  
ATOM    966  HB3 LEU A  64     -10.763 -16.448   6.610  1.00 90.90           H  
ATOM    967  O   LEU A  64     -10.006 -17.650   4.014  1.00 90.90           O  
ATOM    968  CG  LEU A  64     -12.761 -16.126   7.366  1.00 90.90           C  
ATOM    969  HG  LEU A  64     -12.834 -17.100   7.850  1.00 90.90           H  
ATOM    970  CD1 LEU A  64     -12.318 -15.099   8.407  1.00 90.90           C  
ATOM    971 HD11 LEU A  64     -11.369 -15.411   8.843  1.00 90.90           H  
ATOM    972 HD12 LEU A  64     -12.213 -14.120   7.941  1.00 90.90           H  
ATOM    973 HD13 LEU A  64     -13.065 -15.055   9.200  1.00 90.90           H  
ATOM    974  CD2 LEU A  64     -14.146 -15.700   6.878  1.00 90.90           C  
ATOM    975 HD21 LEU A  64     -14.568 -16.482   6.247  1.00 90.90           H  
ATOM    976 HD22 LEU A  64     -14.812 -15.555   7.729  1.00 90.90           H  
ATOM    977 HD23 LEU A  64     -14.077 -14.776   6.303  1.00 90.90           H  
ATOM    978  N   GLU A  65     -11.396 -16.273   2.941  1.00 89.40           N  
ATOM    979  H   GLU A  65     -12.299 -15.821   2.955  1.00 89.40           H  
ATOM    980  CA  GLU A  65     -10.500 -16.021   1.828  1.00 89.40           C  
ATOM    981  HA  GLU A  65     -10.273 -16.971   1.345  1.00 89.40           H  
ATOM    982  C   GLU A  65      -9.179 -15.396   2.290  1.00 89.40           C  
ATOM    983  CB  GLU A  65     -11.189 -15.086   0.828  1.00 89.40           C  
ATOM    984  HB2 GLU A  65     -11.633 -14.246   1.361  1.00 89.40           H  
ATOM    985  HB3 GLU A  65     -10.430 -14.682   0.158  1.00 89.40           H  
ATOM    986  O   GLU A  65      -9.119 -14.588   3.224  1.00 89.40           O  
ATOM    987  CG  GLU A  65     -12.267 -15.786  -0.009  1.00 89.40           C  
ATOM    988  HG2 GLU A  65     -13.049 -16.160   0.653  1.00 89.40           H  
ATOM    989  HG3 GLU A  65     -12.711 -15.052  -0.681  1.00 89.40           H  
ATOM    990  CD  GLU A  65     -11.649 -16.924  -0.828  1.00 89.40           C  
ATOM    991  OE1 GLU A  65     -12.253 -18.009  -0.861  1.00 89.40           O  
ATOM    992  OE2 GLU A  65     -10.520 -16.690  -1.333  1.00 89.40           O  
ATOM    993  N   SER A  66      -8.101 -15.670   1.553  1.00 86.44           N  
ATOM    994  H   SER A  66      -8.217 -16.353   0.818  1.00 86.44           H  
ATOM    995  CA  SER A  66      -6.757 -15.150   1.861  1.00 86.44           C  
ATOM    996  HA  SER A  66      -6.411 -15.593   2.795  1.00 86.44           H  
ATOM    997  C   SER A  66      -6.722 -13.624   2.014  1.00 86.44           C  
ATOM    998  CB  SER A  66      -5.794 -15.535   0.736  1.00 86.44           C  
ATOM    999  HB2 SER A  66      -6.145 -15.131  -0.214  1.00 86.44           H  
ATOM   1000  HB3 SER A  66      -4.809 -15.122   0.955  1.00 86.44           H  
ATOM   1001  O   SER A  66      -5.920 -13.064   2.761  1.00 86.44           O  
ATOM   1002  OG  SER A  66      -5.682 -16.937   0.641  1.00 86.44           O  
ATOM   1003  HG  SER A  66      -6.319 -17.292   0.017  1.00 86.44           H  
ATOM   1004  N   TRP A  67      -7.579 -12.906   1.289  1.00 83.34           N  
ATOM   1005  H   TRP A  67      -8.278 -13.407   0.760  1.00 83.34           H  
ATOM   1006  CA  TRP A  67      -7.686 -11.454   1.402  1.00 83.34           C  
ATOM   1007  HA  TRP A  67      -6.691 -11.033   1.542  1.00 83.34           H  
ATOM   1008  C   TRP A  67      -8.504 -11.004   2.626  1.00 83.34           C  
ATOM   1009  CB  TRP A  67      -8.234 -10.906   0.086  1.00 83.34           C  
ATOM   1010  HB2 TRP A  67      -7.655 -11.306  -0.747  1.00 83.34           H  
ATOM   1011  HB3 TRP A  67      -8.107  -9.824   0.086  1.00 83.34           H  
ATOM   1012  O   TRP A  67      -8.138  -9.996   3.232  1.00 83.34           O  
ATOM   1013  CG  TRP A  67      -9.677 -11.201  -0.141  1.00 83.34           C  
ATOM   1014  CD1 TRP A  67     -10.201 -12.249  -0.818  1.00 83.34           C  
ATOM   1015  HD1 TRP A  67      -9.650 -13.035  -1.312  1.00 83.34           H  
ATOM   1016  CD2 TRP A  67     -10.814 -10.431   0.338  1.00 83.34           C  
ATOM   1017  CE2 TRP A  67     -12.011 -11.053  -0.116  1.00 83.34           C  
ATOM   1018  CE3 TRP A  67     -10.936  -9.266   1.120  1.00 83.34           C  
ATOM   1019  HE3 TRP A  67     -10.042  -8.812   1.521  1.00 83.34           H  
ATOM   1020  NE1 TRP A  67     -11.580 -12.181  -0.774  1.00 83.34           N  
ATOM   1021  HE1 TRP A  67     -12.184 -12.861  -1.213  1.00 83.34           H  
ATOM   1022  CH2 TRP A  67     -13.353  -9.283   0.808  1.00 83.34           C  
ATOM   1023  HH2 TRP A  67     -14.309  -8.789   0.903  1.00 83.34           H  
ATOM   1024  CZ2 TRP A  67     -13.272 -10.493   0.108  1.00 83.34           C  
ATOM   1025  HZ2 TRP A  67     -14.156 -10.964  -0.297  1.00 83.34           H  
ATOM   1026  CZ3 TRP A  67     -12.201  -8.709   1.366  1.00 83.34           C  
ATOM   1027  HZ3 TRP A  67     -12.302  -7.829   1.984  1.00 83.34           H  
ATOM   1028  N   GLN A  68      -9.543 -11.749   3.029  1.00 88.53           N  
ATOM   1029  H   GLN A  68      -9.741 -12.613   2.544  1.00 88.53           H  
ATOM   1030  CA  GLN A  68     -10.298 -11.497   4.262  1.00 88.53           C  
ATOM   1031  HA  GLN A  68     -10.662 -10.469   4.266  1.00 88.53           H  
ATOM   1032  C   GLN A  68      -9.376 -11.682   5.474  1.00 88.53           C  
ATOM   1033  CB  GLN A  68     -11.506 -12.446   4.370  1.00 88.53           C  
ATOM   1034  HB2 GLN A  68     -11.933 -12.352   5.368  1.00 88.53           H  
ATOM   1035  HB3 GLN A  68     -11.151 -13.471   4.261  1.00 88.53           H  
ATOM   1036  O   GLN A  68      -9.246 -10.772   6.292  1.00 88.53           O  
ATOM   1037  CG  GLN A  68     -12.634 -12.195   3.351  1.00 88.53           C  
ATOM   1038  HG2 GLN A  68     -12.225 -12.195   2.341  1.00 88.53           H  
ATOM   1039  HG3 GLN A  68     -13.085 -11.221   3.544  1.00 88.53           H  
ATOM   1040  CD  GLN A  68     -13.707 -13.284   3.427  1.00 88.53           C  
ATOM   1041  NE2 GLN A  68     -14.979 -12.990   3.305  1.00 88.53           N  
ATOM   1042 HE21 GLN A  68     -15.621 -13.767   3.383  1.00 88.53           H  
ATOM   1043 HE22 GLN A  68     -15.331 -12.082   3.039  1.00 88.53           H  
ATOM   1044  OE1 GLN A  68     -13.423 -14.449   3.620  1.00 88.53           O  
ATOM   1045  N   ALA A  69      -8.638 -12.798   5.521  1.00 92.61           N  
ATOM   1046  H   ALA A  69      -8.815 -13.512   4.829  1.00 92.61           H  
ATOM   1047  CA  ALA A  69      -7.660 -13.089   6.567  1.00 92.61           C  
ATOM   1048  HA  ALA A  69      -8.177 -13.155   7.524  1.00 92.61           H  
ATOM   1049  C   ALA A  69      -6.596 -11.981   6.684  1.00 92.61           C  
ATOM   1050  CB  ALA A  69      -7.041 -14.459   6.266  1.00 92.61           C  
ATOM   1051  HB1 ALA A  69      -6.482 -14.433   5.331  1.00 92.61           H  
ATOM   1052  HB2 ALA A  69      -6.375 -14.748   7.080  1.00 92.61           H  
ATOM   1053  HB3 ALA A  69      -7.825 -15.211   6.184  1.00 92.61           H  
ATOM   1054  O   ALA A  69      -6.378 -11.430   7.764  1.00 92.61           O  
ATOM   1055  N   ARG A  70      -5.993 -11.563   5.559  1.00 89.28           N  
ATOM   1056  H   ARG A  70      -6.196 -12.066   4.706  1.00 89.28           H  
ATOM   1057  CA  ARG A  70      -5.026 -10.448   5.533  1.00 89.28           C  
ATOM   1058  HA  ARG A  70      -4.198 -10.688   6.200  1.00 89.28           H  
ATOM   1059  C   ARG A  70      -5.611  -9.137   6.057  1.00 89.28           C  
ATOM   1060  CB  ARG A  70      -4.485 -10.235   4.112  1.00 89.28           C  
ATOM   1061  HB2 ARG A  70      -5.310 -10.270   3.400  1.00 89.28           H  
ATOM   1062  HB3 ARG A  70      -4.027  -9.248   4.055  1.00 89.28           H  
ATOM   1063  O   ARG A  70      -4.906  -8.392   6.734  1.00 89.28           O  
ATOM   1064  CG  ARG A  70      -3.413 -11.271   3.750  1.00 89.28           C  
ATOM   1065  HG2 ARG A  70      -2.612 -11.218   4.488  1.00 89.28           H  
ATOM   1066  HG3 ARG A  70      -3.830 -12.277   3.789  1.00 89.28           H  
ATOM   1067  CD  ARG A  70      -2.801 -11.016   2.367  1.00 89.28           C  
ATOM   1068  HD2 ARG A  70      -2.337 -10.030   2.368  1.00 89.28           H  
ATOM   1069  HD3 ARG A  70      -2.024 -11.763   2.203  1.00 89.28           H  
ATOM   1070  NE  ARG A  70      -3.798 -11.102   1.282  1.00 89.28           N  
ATOM   1071  HE  ARG A  70      -4.694 -11.487   1.547  1.00 89.28           H  
ATOM   1072  NH1 ARG A  70      -2.381 -10.573  -0.446  1.00 89.28           N  
ATOM   1073 HH11 ARG A  70      -2.206 -10.482  -1.436  1.00 89.28           H  
ATOM   1074 HH12 ARG A  70      -1.601 -10.621   0.195  1.00 89.28           H  
ATOM   1075  NH2 ARG A  70      -4.537 -10.942  -0.874  1.00 89.28           N  
ATOM   1076 HH21 ARG A  70      -5.452 -11.258  -0.586  1.00 89.28           H  
ATOM   1077 HH22 ARG A  70      -4.334 -10.838  -1.858  1.00 89.28           H  
ATOM   1078  CZ  ARG A  70      -3.572 -10.868  -0.001  1.00 89.28           C  
ATOM   1079  N   ASN A  71      -6.873  -8.835   5.757  1.00 86.38           N  
ATOM   1080  H   ASN A  71      -7.408  -9.482   5.195  1.00 86.38           H  
ATOM   1081  CA  ASN A  71      -7.520  -7.620   6.249  1.00 86.38           C  
ATOM   1082  HA  ASN A  71      -6.869  -6.768   6.054  1.00 86.38           H  
ATOM   1083  C   ASN A  71      -7.734  -7.651   7.765  1.00 86.38           C  
ATOM   1084  CB  ASN A  71      -8.840  -7.399   5.501  1.00 86.38           C  
ATOM   1085  HB2 ASN A  71      -9.430  -6.652   6.033  1.00 86.38           H  
ATOM   1086  HB3 ASN A  71      -9.415  -8.324   5.479  1.00 86.38           H  
ATOM   1087  O   ASN A  71      -7.525  -6.627   8.415  1.00 86.38           O  
ATOM   1088  CG  ASN A  71      -8.647  -6.891   4.087  1.00 86.38           C  
ATOM   1089  ND2 ASN A  71      -9.684  -6.964   3.290  1.00 86.38           N  
ATOM   1090 HD21 ASN A  71     -10.499  -7.480   3.591  1.00 86.38           H  
ATOM   1091 HD22 ASN A  71      -9.545  -6.659   2.338  1.00 86.38           H  
ATOM   1092  OD1 ASN A  71      -7.604  -6.388   3.689  1.00 86.38           O  
ATOM   1093  N   ILE A  72      -8.077  -8.810   8.335  1.00 92.04           N  
ATOM   1094  H   ILE A  72      -8.256  -9.610   7.746  1.00 92.04           H  
ATOM   1095  CA  ILE A  72      -8.193  -8.974   9.791  1.00 92.04           C  
ATOM   1096  HA  ILE A  72      -8.882  -8.220  10.172  1.00 92.04           H  
ATOM   1097  C   ILE A  72      -6.837  -8.733  10.466  1.00 92.04           C  
ATOM   1098  CB  ILE A  72      -8.757 -10.366  10.155  1.00 92.04           C  
ATOM   1099  HB  ILE A  72      -8.088 -11.135   9.769  1.00 92.04           H  
ATOM   1100  O   ILE A  72      -6.756  -7.975  11.433  1.00 92.04           O  
ATOM   1101  CG1 ILE A  72     -10.167 -10.588   9.568  1.00 92.04           C  
ATOM   1102 HG12 ILE A  72     -10.223 -10.210   8.547  1.00 92.04           H  
ATOM   1103 HG13 ILE A  72     -10.891 -10.034  10.165  1.00 92.04           H  
ATOM   1104  CG2 ILE A  72      -8.824 -10.490  11.689  1.00 92.04           C  
ATOM   1105 HG21 ILE A  72      -9.332  -9.625  12.117  1.00 92.04           H  
ATOM   1106 HG22 ILE A  72      -7.823 -10.566  12.115  1.00 92.04           H  
ATOM   1107 HG23 ILE A  72      -9.375 -11.383  11.983  1.00 92.04           H  
ATOM   1108  CD1 ILE A  72     -10.573 -12.067   9.532  1.00 92.04           C  
ATOM   1109 HD11 ILE A  72     -10.603 -12.489  10.537  1.00 92.04           H  
ATOM   1110 HD12 ILE A  72      -9.864 -12.634   8.929  1.00 92.04           H  
ATOM   1111 HD13 ILE A  72     -11.565 -12.166   9.091  1.00 92.04           H  
ATOM   1112  N   ILE A  73      -5.753  -9.300   9.923  1.00 93.60           N  
ATOM   1113  H   ILE A  73      -5.883  -9.950   9.161  1.00 93.60           H  
ATOM   1114  CA  ILE A  73      -4.395  -9.066  10.442  1.00 93.60           C  
ATOM   1115  HA  ILE A  73      -4.385  -9.299  11.507  1.00 93.60           H  
ATOM   1116  C   ILE A  73      -4.005  -7.586  10.333  1.00 93.60           C  
ATOM   1117  CB  ILE A  73      -3.370  -9.985   9.739  1.00 93.60           C  
ATOM   1118  HB  ILE A  73      -3.397  -9.775   8.670  1.00 93.60           H  
ATOM   1119  O   ILE A  73      -3.508  -7.007  11.296  1.00 93.60           O  
ATOM   1120  CG1 ILE A  73      -3.681 -11.489   9.920  1.00 93.60           C  
ATOM   1121 HG12 ILE A  73      -2.891 -12.067   9.440  1.00 93.60           H  
ATOM   1122 HG13 ILE A  73      -4.609 -11.734   9.403  1.00 93.60           H  
ATOM   1123  CG2 ILE A  73      -1.942  -9.690  10.231  1.00 93.60           C  
ATOM   1124 HG21 ILE A  73      -1.244 -10.420   9.820  1.00 93.60           H  
ATOM   1125 HG22 ILE A  73      -1.625  -8.700   9.905  1.00 93.60           H  
ATOM   1126 HG23 ILE A  73      -1.895  -9.729  11.319  1.00 93.60           H  
ATOM   1127  CD1 ILE A  73      -3.824 -11.974  11.367  1.00 93.60           C  
ATOM   1128 HD11 ILE A  73      -2.916 -11.762  11.932  1.00 93.60           H  
ATOM   1129 HD12 ILE A  73      -3.992 -13.051  11.370  1.00 93.60           H  
ATOM   1130 HD13 ILE A  73      -4.677 -11.492  11.845  1.00 93.60           H  
ATOM   1131  N   LYS A  74      -4.293  -6.929   9.202  1.00 88.18           N  
ATOM   1132  H   LYS A  74      -4.689  -7.455   8.436  1.00 88.18           H  
ATOM   1133  CA  LYS A  74      -4.060  -5.483   9.048  1.00 88.18           C  
ATOM   1134  HA  LYS A  74      -3.007  -5.276   9.239  1.00 88.18           H  
ATOM   1135  C   LYS A  74      -4.833  -4.653  10.074  1.00 88.18           C  
ATOM   1136  CB  LYS A  74      -4.421  -5.022   7.632  1.00 88.18           C  
ATOM   1137  HB2 LYS A  74      -5.379  -5.452   7.339  1.00 88.18           H  
ATOM   1138  HB3 LYS A  74      -4.528  -3.937   7.640  1.00 88.18           H  
ATOM   1139  O   LYS A  74      -4.277  -3.691  10.594  1.00 88.18           O  
ATOM   1140  CG  LYS A  74      -3.347  -5.382   6.598  1.00 88.18           C  
ATOM   1141  HG2 LYS A  74      -2.402  -4.927   6.893  1.00 88.18           H  
ATOM   1142  HG3 LYS A  74      -3.216  -6.463   6.550  1.00 88.18           H  
ATOM   1143  CD  LYS A  74      -3.759  -4.847   5.221  1.00 88.18           C  
ATOM   1144  HD2 LYS A  74      -4.690  -5.325   4.915  1.00 88.18           H  
ATOM   1145  HD3 LYS A  74      -3.918  -3.771   5.294  1.00 88.18           H  
ATOM   1146  CE  LYS A  74      -2.668  -5.132   4.186  1.00 88.18           C  
ATOM   1147  HE2 LYS A  74      -1.721  -4.747   4.565  1.00 88.18           H  
ATOM   1148  HE3 LYS A  74      -2.567  -6.212   4.078  1.00 88.18           H  
ATOM   1149  NZ  LYS A  74      -2.983  -4.503   2.877  1.00 88.18           N  
ATOM   1150  HZ1 LYS A  74      -2.263  -4.707   2.199  1.00 88.18           H  
ATOM   1151  HZ2 LYS A  74      -3.870  -4.834   2.526  1.00 88.18           H  
ATOM   1152  HZ3 LYS A  74      -3.033  -3.498   2.968  1.00 88.18           H  
ATOM   1153  N   TYR A  75      -6.086  -5.009  10.363  1.00 88.50           N  
ATOM   1154  H   TYR A  75      -6.490  -5.795   9.874  1.00 88.50           H  
ATOM   1155  CA  TYR A  75      -6.894  -4.340  11.385  1.00 88.50           C  
ATOM   1156  HA  TYR A  75      -6.954  -3.278  11.148  1.00 88.50           H  
ATOM   1157  C   TYR A  75      -6.244  -4.449  12.773  1.00 88.50           C  
ATOM   1158  CB  TYR A  75      -8.319  -4.912  11.362  1.00 88.50           C  
ATOM   1159  HB2 TYR A  75      -8.771  -4.688  10.396  1.00 88.50           H  
ATOM   1160  HB3 TYR A  75      -8.279  -5.998  11.455  1.00 88.50           H  
ATOM   1161  O   TYR A  75      -6.065  -3.428  13.435  1.00 88.50           O  
ATOM   1162  CG  TYR A  75      -9.218  -4.373  12.455  1.00 88.50           C  
ATOM   1163  CD1 TYR A  75      -9.506  -5.162  13.587  1.00 88.50           C  
ATOM   1164  HD1 TYR A  75      -9.084  -6.152  13.683  1.00 88.50           H  
ATOM   1165  CD2 TYR A  75      -9.750  -3.074  12.350  1.00 88.50           C  
ATOM   1166  HD2 TYR A  75      -9.519  -2.458  11.494  1.00 88.50           H  
ATOM   1167  CE1 TYR A  75     -10.337  -4.661  14.606  1.00 88.50           C  
ATOM   1168  HE1 TYR A  75     -10.560  -5.264  15.474  1.00 88.50           H  
ATOM   1169  CE2 TYR A  75     -10.563  -2.560  13.377  1.00 88.50           C  
ATOM   1170  HE2 TYR A  75     -10.941  -1.551  13.298  1.00 88.50           H  
ATOM   1171  OH  TYR A  75     -11.601  -2.832  15.517  1.00 88.50           O  
ATOM   1172  HH  TYR A  75     -11.840  -1.922  15.325  1.00 88.50           H  
ATOM   1173  CZ  TYR A  75     -10.857  -3.353  14.507  1.00 88.50           C  
ATOM   1174  N   ARG A  76      -5.790  -5.648  13.167  1.00 92.80           N  
ATOM   1175  H   ARG A  76      -5.963  -6.441  12.566  1.00 92.80           H  
ATOM   1176  CA  ARG A  76      -5.059  -5.872  14.431  1.00 92.80           C  
ATOM   1177  HA  ARG A  76      -5.669  -5.548  15.274  1.00 92.80           H  
ATOM   1178  C   ARG A  76      -3.764  -5.068  14.505  1.00 92.80           C  
ATOM   1179  CB  ARG A  76      -4.722  -7.356  14.596  1.00 92.80           C  
ATOM   1180  HB2 ARG A  76      -4.063  -7.470  15.457  1.00 92.80           H  
ATOM   1181  HB3 ARG A  76      -4.178  -7.694  13.714  1.00 92.80           H  
ATOM   1182  O   ARG A  76      -3.526  -4.382  15.492  1.00 92.80           O  
ATOM   1183  CG  ARG A  76      -5.954  -8.243  14.809  1.00 92.80           C  
ATOM   1184  HG2 ARG A  76      -6.728  -7.998  14.081  1.00 92.80           H  
ATOM   1185  HG3 ARG A  76      -6.356  -8.094  15.811  1.00 92.80           H  
ATOM   1186  CD  ARG A  76      -5.547  -9.702  14.609  1.00 92.80           C  
ATOM   1187  HD2 ARG A  76      -5.091  -9.800  13.624  1.00 92.80           H  
ATOM   1188  HD3 ARG A  76      -6.445 -10.319  14.611  1.00 92.80           H  
ATOM   1189  NE  ARG A  76      -4.602 -10.177  15.640  1.00 92.80           N  
ATOM   1190  HE  ARG A  76      -4.500  -9.633  16.485  1.00 92.80           H  
ATOM   1191  NH1 ARG A  76      -4.144 -12.164  14.651  1.00 92.80           N  
ATOM   1192 HH11 ARG A  76      -4.934 -12.014  14.040  1.00 92.80           H  
ATOM   1193 HH12 ARG A  76      -3.841 -13.124  14.732  1.00 92.80           H  
ATOM   1194  NH2 ARG A  76      -3.086 -11.648  16.521  1.00 92.80           N  
ATOM   1195 HH21 ARG A  76      -2.652 -12.559  16.482  1.00 92.80           H  
ATOM   1196 HH22 ARG A  76      -3.111 -11.134  17.390  1.00 92.80           H  
ATOM   1197  CZ  ARG A  76      -3.940 -11.316  15.602  1.00 92.80           C  
ATOM   1198  N   ASN A  77      -2.961  -5.090  13.440  1.00 90.29           N  
ATOM   1199  H   ASN A  77      -3.188  -5.736  12.698  1.00 90.29           H  
ATOM   1200  CA  ASN A  77      -1.673  -4.386  13.385  1.00 90.29           C  
ATOM   1201  HA  ASN A  77      -1.068  -4.692  14.238  1.00 90.29           H  
ATOM   1202  C   ASN A  77      -1.822  -2.858  13.480  1.00 90.29           C  
ATOM   1203  CB  ASN A  77      -0.939  -4.777  12.091  1.00 90.29           C  
ATOM   1204  HB2 ASN A  77      -0.050  -4.154  11.994  1.00 90.29           H  
ATOM   1205  HB3 ASN A  77      -1.586  -4.593  11.234  1.00 90.29           H  
ATOM   1206  O   ASN A  77      -0.881  -2.172  13.864  1.00 90.29           O  
ATOM   1207  CG  ASN A  77      -0.480  -6.225  12.064  1.00 90.29           C  
ATOM   1208  ND2 ASN A  77       0.080  -6.665  10.962  1.00 90.29           N  
ATOM   1209 HD21 ASN A  77       0.305  -6.028  10.210  1.00 90.29           H  
ATOM   1210 HD22 ASN A  77       0.442  -7.606  11.022  1.00 90.29           H  
ATOM   1211  OD1 ASN A  77      -0.597  -6.980  13.010  1.00 90.29           O  
ATOM   1212  N   LYS A  78      -3.004  -2.323  13.148  1.00 86.73           N  
ATOM   1213  H   LYS A  78      -3.721  -2.949  12.809  1.00 86.73           H  
ATOM   1214  CA  LYS A  78      -3.360  -0.909  13.328  1.00 86.73           C  
ATOM   1215  HA  LYS A  78      -2.453  -0.307  13.267  1.00 86.73           H  
ATOM   1216  C   LYS A  78      -3.941  -0.588  14.717  1.00 86.73           C  
ATOM   1217  CB  LYS A  78      -4.305  -0.473  12.197  1.00 86.73           C  
ATOM   1218  HB2 LYS A  78      -5.137  -1.173  12.125  1.00 86.73           H  
ATOM   1219  HB3 LYS A  78      -4.714   0.507  12.443  1.00 86.73           H  
ATOM   1220  O   LYS A  78      -4.416   0.523  14.926  1.00 86.73           O  
ATOM   1221  CG  LYS A  78      -3.603  -0.354  10.835  1.00 86.73           C  
ATOM   1222  HG2 LYS A  78      -3.260  -1.330  10.491  1.00 86.73           H  
ATOM   1223  HG3 LYS A  78      -2.744   0.309  10.934  1.00 86.73           H  
ATOM   1224  CD  LYS A  78      -4.587   0.246   9.822  1.00 86.73           C  
ATOM   1225  HD2 LYS A  78      -4.962   1.186  10.228  1.00 86.73           H  
ATOM   1226  HD3 LYS A  78      -5.429  -0.433   9.688  1.00 86.73           H  
ATOM   1227  CE  LYS A  78      -3.921   0.524   8.472  1.00 86.73           C  
ATOM   1228  HE2 LYS A  78      -3.743  -0.426   7.967  1.00 86.73           H  
ATOM   1229  HE3 LYS A  78      -2.957   0.999   8.656  1.00 86.73           H  
ATOM   1230  NZ  LYS A  78      -4.769   1.424   7.645  1.00 86.73           N  
ATOM   1231  HZ1 LYS A  78      -5.717   1.084   7.570  1.00 86.73           H  
ATOM   1232  HZ2 LYS A  78      -4.840   2.342   8.061  1.00 86.73           H  
ATOM   1233  HZ3 LYS A  78      -4.375   1.588   6.730  1.00 86.73           H  
ATOM   1234  N   GLY A  79      -3.939  -1.537  15.656  1.00 85.43           N  
ATOM   1235  H   GLY A  79      -3.531  -2.434  15.435  1.00 85.43           H  
ATOM   1236  CA  GLY A  79      -4.506  -1.374  17.001  1.00 85.43           C  
ATOM   1237  HA2 GLY A  79      -4.326  -0.359  17.356  1.00 85.43           H  
ATOM   1238  HA3 GLY A  79      -3.999  -2.066  17.674  1.00 85.43           H  
ATOM   1239  C   GLY A  79      -6.010  -1.656  17.093  1.00 85.43           C  
ATOM   1240  O   GLY A  79      -6.638  -1.362  18.111  1.00 85.43           O  
ATOM   1241  N   GLY A  80      -6.611  -2.216  16.041  1.00 87.47           N  
ATOM   1242  H   GLY A  80      -6.049  -2.469  15.241  1.00 87.47           H  
ATOM   1243  CA  GLY A  80      -7.990  -2.684  16.063  1.00 87.47           C  
ATOM   1244  HA2 GLY A  80      -8.259  -3.001  15.056  1.00 87.47           H  
ATOM   1245  HA3 GLY A  80      -8.647  -1.869  16.367  1.00 87.47           H  
ATOM   1246  C   GLY A  80      -8.163  -3.873  17.011  1.00 87.47           C  
ATOM   1247  O   GLY A  80      -7.395  -4.830  16.955  1.00 87.47           O  
ATOM   1248  N   ILE A  81      -9.186  -3.819  17.868  1.00 90.11           N  
ATOM   1249  H   ILE A  81      -9.812  -3.028  17.811  1.00 90.11           H  
ATOM   1250  CA  ILE A  81      -9.474  -4.848  18.878  1.00 90.11           C  
ATOM   1251  HA  ILE A  81      -8.862  -5.728  18.680  1.00 90.11           H  
ATOM   1252  C   ILE A  81     -10.940  -5.269  18.773  1.00 90.11           C  
ATOM   1253  CB  ILE A  81      -9.127  -4.352  20.304  1.00 90.11           C  
ATOM   1254  HB  ILE A  81      -9.680  -3.431  20.489  1.00 90.11           H  
ATOM   1255  O   ILE A  81     -11.844  -4.430  18.858  1.00 90.11           O  
ATOM   1256  CG1 ILE A  81      -7.617  -4.049  20.442  1.00 90.11           C  
ATOM   1257 HG12 ILE A  81      -7.050  -4.975  20.344  1.00 90.11           H  
ATOM   1258 HG13 ILE A  81      -7.305  -3.384  19.636  1.00 90.11           H  
ATOM   1259  CG2 ILE A  81      -9.563  -5.392  21.354  1.00 90.11           C  
ATOM   1260 HG21 ILE A  81      -9.303  -5.065  22.361  1.00 90.11           H  
ATOM   1261 HG22 ILE A  81     -10.643  -5.542  21.340  1.00 90.11           H  
ATOM   1262 HG23 ILE A  81      -9.079  -6.347  21.149  1.00 90.11           H  
ATOM   1263  CD1 ILE A  81      -7.229  -3.359  21.756  1.00 90.11           C  
ATOM   1264 HD11 ILE A  81      -7.845  -2.472  21.909  1.00 90.11           H  
ATOM   1265 HD12 ILE A  81      -7.345  -4.040  22.599  1.00 90.11           H  
ATOM   1266 HD13 ILE A  81      -6.183  -3.057  21.705  1.00 90.11           H  
ATOM   1267  N   PHE A  82     -11.172  -6.575  18.657  1.00 91.83           N  
ATOM   1268  H   PHE A  82     -10.371  -7.191  18.663  1.00 91.83           H  
ATOM   1269  CA  PHE A  82     -12.487  -7.203  18.752  1.00 91.83           C  
ATOM   1270  HA  PHE A  82     -13.239  -6.540  18.324  1.00 91.83           H  
ATOM   1271  C   PHE A  82     -12.814  -7.446  20.229  1.00 91.83           C  
ATOM   1272  CB  PHE A  82     -12.486  -8.515  17.957  1.00 91.83           C  
ATOM   1273  HB2 PHE A  82     -13.476  -8.966  18.022  1.00 91.83           H  
ATOM   1274  HB3 PHE A  82     -11.784  -9.203  18.428  1.00 91.83           H  
ATOM   1275  O   PHE A  82     -12.244  -8.331  20.860  1.00 91.83           O  
ATOM   1276  CG  PHE A  82     -12.107  -8.371  16.496  1.00 91.83           C  
ATOM   1277  CD1 PHE A  82     -13.079  -8.008  15.548  1.00 91.83           C  
ATOM   1278  HD1 PHE A  82     -14.096  -7.826  15.864  1.00 91.83           H  
ATOM   1279  CD2 PHE A  82     -10.781  -8.598  16.083  1.00 91.83           C  
ATOM   1280  HD2 PHE A  82     -10.028  -8.879  16.803  1.00 91.83           H  
ATOM   1281  CE1 PHE A  82     -12.734  -7.876  14.192  1.00 91.83           C  
ATOM   1282  HE1 PHE A  82     -13.483  -7.589  13.469  1.00 91.83           H  
ATOM   1283  CE2 PHE A  82     -10.435  -8.475  14.726  1.00 91.83           C  
ATOM   1284  HE2 PHE A  82      -9.418  -8.667  14.418  1.00 91.83           H  
ATOM   1285  CZ  PHE A  82     -11.411  -8.114  13.780  1.00 91.83           C  
ATOM   1286  HZ  PHE A  82     -11.144  -8.014  12.738  1.00 91.83           H  
ATOM   1287  N   ARG A  83     -13.718  -6.651  20.804  1.00 88.18           N  
ATOM   1288  H   ARG A  83     -14.251  -6.020  20.222  1.00 88.18           H  
ATOM   1289  CA  ARG A  83     -14.052  -6.709  22.239  1.00 88.18           C  
ATOM   1290  HA  ARG A  83     -13.185  -7.057  22.802  1.00 88.18           H  
ATOM   1291  C   ARG A  83     -15.167  -7.699  22.548  1.00 88.18           C  
ATOM   1292  CB  ARG A  83     -14.434  -5.311  22.732  1.00 88.18           C  
ATOM   1293  HB2 ARG A  83     -15.273  -4.930  22.151  1.00 88.18           H  
ATOM   1294  HB3 ARG A  83     -14.741  -5.387  23.776  1.00 88.18           H  
ATOM   1295  O   ARG A  83     -15.314  -8.163  23.674  1.00 88.18           O  
ATOM   1296  CG  ARG A  83     -13.254  -4.339  22.639  1.00 88.18           C  
ATOM   1297  HG2 ARG A  83     -12.963  -4.199  21.598  1.00 88.18           H  
ATOM   1298  HG3 ARG A  83     -12.404  -4.749  23.186  1.00 88.18           H  
ATOM   1299  CD  ARG A  83     -13.641  -2.990  23.251  1.00 88.18           C  
ATOM   1300  HD2 ARG A  83     -14.361  -2.488  22.605  1.00 88.18           H  
ATOM   1301  HD3 ARG A  83     -14.116  -3.170  24.215  1.00 88.18           H  
ATOM   1302  NE  ARG A  83     -12.458  -2.140  23.475  1.00 88.18           N  
ATOM   1303  HE  ARG A  83     -12.088  -2.136  24.415  1.00 88.18           H  
ATOM   1304  NH1 ARG A  83     -12.081  -1.488  21.301  1.00 88.18           N  
ATOM   1305 HH11 ARG A  83     -11.477  -1.041  20.627  1.00 88.18           H  
ATOM   1306 HH12 ARG A  83     -12.777  -2.151  20.990  1.00 88.18           H  
ATOM   1307  NH2 ARG A  83     -10.735  -0.765  22.927  1.00 88.18           N  
ATOM   1308 HH21 ARG A  83     -10.167  -0.297  22.234  1.00 88.18           H  
ATOM   1309 HH22 ARG A  83     -10.417  -0.782  23.885  1.00 88.18           H  
ATOM   1310  CZ  ARG A  83     -11.772  -1.467  22.569  1.00 88.18           C  
ATOM   1311  N   THR A  84     -15.976  -8.008  21.545  1.00 90.00           N  
ATOM   1312  H   THR A  84     -15.836  -7.504  20.681  1.00 90.00           H  
ATOM   1313  CA  THR A  84     -17.092  -8.947  21.616  1.00 90.00           C  
ATOM   1314  HA  THR A  84     -16.976  -9.558  22.511  1.00 90.00           H  
ATOM   1315  C   THR A  84     -17.086  -9.855  20.385  1.00 90.00           C  
ATOM   1316  CB  THR A  84     -18.433  -8.206  21.714  1.00 90.00           C  
ATOM   1317  HB  THR A  84     -19.219  -8.945  21.868  1.00 90.00           H  
ATOM   1318  O   THR A  84     -16.639  -9.423  19.321  1.00 90.00           O  
ATOM   1319  CG2 THR A  84     -18.495  -7.198  22.861  1.00 90.00           C  
ATOM   1320 HG21 THR A  84     -19.512  -6.815  22.952  1.00 90.00           H  
ATOM   1321 HG22 THR A  84     -17.820  -6.363  22.675  1.00 90.00           H  
ATOM   1322 HG23 THR A  84     -18.214  -7.685  23.795  1.00 90.00           H  
ATOM   1323  OG1 THR A  84     -18.710  -7.514  20.518  1.00 90.00           O  
ATOM   1324  HG1 THR A  84     -18.028  -6.848  20.410  1.00 90.00           H  
ATOM   1325  N   PRO A  85     -17.647 -11.080  20.460  1.00 89.98           N  
ATOM   1326  CA  PRO A  85     -17.794 -11.940  19.283  1.00 89.98           C  
ATOM   1327  HA  PRO A  85     -16.801 -12.260  18.968  1.00 89.98           H  
ATOM   1328  C   PRO A  85     -18.492 -11.253  18.103  1.00 89.98           C  
ATOM   1329  CB  PRO A  85     -18.608 -13.140  19.778  1.00 89.98           C  
ATOM   1330  HB2 PRO A  85     -18.386 -14.049  19.219  1.00 89.98           H  
ATOM   1331  HB3 PRO A  85     -19.674 -12.922  19.726  1.00 89.98           H  
ATOM   1332  O   PRO A  85     -18.173 -11.495  16.942  1.00 89.98           O  
ATOM   1333  CG  PRO A  85     -18.192 -13.258  21.241  1.00 89.98           C  
ATOM   1334  HG2 PRO A  85     -17.223 -13.753  21.310  1.00 89.98           H  
ATOM   1335  HG3 PRO A  85     -18.938 -13.787  21.834  1.00 89.98           H  
ATOM   1336  CD  PRO A  85     -18.064 -11.794  21.662  1.00 89.98           C  
ATOM   1337  HD2 PRO A  85     -19.032 -11.418  21.993  1.00 89.98           H  
ATOM   1338  HD3 PRO A  85     -17.330 -11.703  22.463  1.00 89.98           H  
ATOM   1339  N   ARG A  86     -19.420 -10.338  18.404  1.00 88.68           N  
ATOM   1340  H   ARG A  86     -19.561 -10.122  19.380  1.00 88.68           H  
ATOM   1341  CA  ARG A  86     -20.174  -9.578  17.405  1.00 88.68           C  
ATOM   1342  HA  ARG A  86     -20.483 -10.258  16.611  1.00 88.68           H  
ATOM   1343  C   ARG A  86     -19.352  -8.510  16.691  1.00 88.68           C  
ATOM   1344  CB  ARG A  86     -21.419  -8.956  18.044  1.00 88.68           C  
ATOM   1345  HB2 ARG A  86     -21.127  -8.341  18.896  1.00 88.68           H  
ATOM   1346  HB3 ARG A  86     -21.897  -8.310  17.307  1.00 88.68           H  
ATOM   1347  O   ARG A  86     -19.707  -8.155  15.572  1.00 88.68           O  
ATOM   1348  CG  ARG A  86     -22.433 -10.017  18.489  1.00 88.68           C  
ATOM   1349  HG2 ARG A  86     -22.666 -10.671  17.649  1.00 88.68           H  
ATOM   1350  HG3 ARG A  86     -22.017 -10.613  19.301  1.00 88.68           H  
ATOM   1351  CD  ARG A  86     -23.718  -9.331  18.965  1.00 88.68           C  
ATOM   1352  HD2 ARG A  86     -24.111  -8.722  18.151  1.00 88.68           H  
ATOM   1353  HD3 ARG A  86     -23.491  -8.661  19.794  1.00 88.68           H  
ATOM   1354  NE  ARG A  86     -24.746 -10.316  19.349  1.00 88.68           N  
ATOM   1355  HE  ARG A  86     -25.324 -10.672  18.600  1.00 88.68           H  
ATOM   1356  NH1 ARG A  86     -24.400 -10.320  21.625  1.00 88.68           N  
ATOM   1357 HH11 ARG A  86     -23.720  -9.581  21.515  1.00 88.68           H  
ATOM   1358 HH12 ARG A  86     -24.726 -10.566  22.548  1.00 88.68           H  
ATOM   1359  NH2 ARG A  86     -26.012 -11.584  20.746  1.00 88.68           N  
ATOM   1360 HH21 ARG A  86     -26.278 -11.858  21.681  1.00 88.68           H  
ATOM   1361 HH22 ARG A  86     -26.572 -11.886  19.961  1.00 88.68           H  
ATOM   1362  CZ  ARG A  86     -25.042 -10.733  20.567  1.00 88.68           C  
ATOM   1363  N   ASP A  87     -18.251  -8.030  17.270  1.00 88.97           N  
ATOM   1364  H   ASP A  87     -17.969  -8.387  18.172  1.00 88.97           H  
ATOM   1365  CA  ASP A  87     -17.365  -7.088  16.575  1.00 88.97           C  
ATOM   1366  HA  ASP A  87     -17.945  -6.218  16.269  1.00 88.97           H  
ATOM   1367  C   ASP A  87     -16.776  -7.704  15.299  1.00 88.97           C  
ATOM   1368  CB  ASP A  87     -16.231  -6.613  17.493  1.00 88.97           C  
ATOM   1369  HB2 ASP A  87     -15.702  -7.473  17.903  1.00 88.97           H  
ATOM   1370  HB3 ASP A  87     -15.517  -6.044  16.896  1.00 88.97           H  
ATOM   1371  O   ASP A  87     -16.488  -6.981  14.346  1.00 88.97           O  
ATOM   1372  CG  ASP A  87     -16.715  -5.696  18.614  1.00 88.97           C  
ATOM   1373  OD1 ASP A  87     -17.522  -4.776  18.343  1.00 88.97           O  
ATOM   1374  OD2 ASP A  87     -16.236  -5.874  19.752  1.00 88.97           O  
ATOM   1375  N   PHE A  88     -16.660  -9.034  15.244  1.00 91.86           N  
ATOM   1376  H   PHE A  88     -16.927  -9.580  16.050  1.00 91.86           H  
ATOM   1377  CA  PHE A  88     -16.170  -9.752  14.071  1.00 91.86           C  
ATOM   1378  HA  PHE A  88     -15.196  -9.344  13.803  1.00 91.86           H  
ATOM   1379  C   PHE A  88     -17.080  -9.601  12.841  1.00 91.86           C  
ATOM   1380  CB  PHE A  88     -15.989 -11.220  14.449  1.00 91.86           C  
ATOM   1381  HB2 PHE A  88     -16.969 -11.697  14.479  1.00 91.86           H  
ATOM   1382  HB3 PHE A  88     -15.552 -11.281  15.445  1.00 91.86           H  
ATOM   1383  O   PHE A  88     -16.608  -9.696  11.713  1.00 91.86           O  
ATOM   1384  CG  PHE A  88     -15.082 -11.974  13.505  1.00 91.86           C  
ATOM   1385  CD1 PHE A  88     -15.605 -12.910  12.594  1.00 91.86           C  
ATOM   1386  HD1 PHE A  88     -16.668 -13.099  12.556  1.00 91.86           H  
ATOM   1387  CD2 PHE A  88     -13.699 -11.721  13.533  1.00 91.86           C  
ATOM   1388  HD2 PHE A  88     -13.295 -10.991  14.218  1.00 91.86           H  
ATOM   1389  CE1 PHE A  88     -14.743 -13.598  11.724  1.00 91.86           C  
ATOM   1390  HE1 PHE A  88     -15.145 -14.306  11.014  1.00 91.86           H  
ATOM   1391  CE2 PHE A  88     -12.837 -12.416  12.668  1.00 91.86           C  
ATOM   1392  HE2 PHE A  88     -11.775 -12.226  12.693  1.00 91.86           H  
ATOM   1393  CZ  PHE A  88     -13.359 -13.360  11.770  1.00 91.86           C  
ATOM   1394  HZ  PHE A  88     -12.692 -13.898  11.112  1.00 91.86           H  
ATOM   1395  N   ALA A  89     -18.360  -9.253  13.022  1.00 89.20           N  
ATOM   1396  H   ALA A  89     -18.710  -9.141  13.963  1.00 89.20           H  
ATOM   1397  CA  ALA A  89     -19.262  -8.928  11.914  1.00 89.20           C  
ATOM   1398  HA  ALA A  89     -19.306  -9.781  11.236  1.00 89.20           H  
ATOM   1399  C   ALA A  89     -18.801  -7.705  11.095  1.00 89.20           C  
ATOM   1400  CB  ALA A  89     -20.665  -8.680  12.478  1.00 89.20           C  
ATOM   1401  HB1 ALA A  89     -20.667  -7.783  13.097  1.00 89.20           H  
ATOM   1402  HB2 ALA A  89     -20.985  -9.531  13.079  1.00 89.20           H  
ATOM   1403  HB3 ALA A  89     -21.368  -8.548  11.656  1.00 89.20           H  
ATOM   1404  O   ALA A  89     -19.286  -7.484   9.989  1.00 89.20           O  
ATOM   1405  N   ARG A  90     -17.878  -6.889  11.628  1.00 83.80           N  
ATOM   1406  H   ARG A  90     -17.517  -7.123  12.542  1.00 83.80           H  
ATOM   1407  CA  ARG A  90     -17.315  -5.716  10.940  1.00 83.80           C  
ATOM   1408  HA  ARG A  90     -18.092  -5.268  10.321  1.00 83.80           H  
ATOM   1409  C   ARG A  90     -16.183  -6.064   9.972  1.00 83.80           C  
ATOM   1410  CB  ARG A  90     -16.839  -4.678  11.965  1.00 83.80           C  
ATOM   1411  HB2 ARG A  90     -16.033  -5.106  12.561  1.00 83.80           H  
ATOM   1412  HB3 ARG A  90     -16.439  -3.817  11.430  1.00 83.80           H  
ATOM   1413  O   ARG A  90     -15.682  -5.168   9.294  1.00 83.80           O  
ATOM   1414  CG  ARG A  90     -17.964  -4.195  12.889  1.00 83.80           C  
ATOM   1415  HG2 ARG A  90     -18.770  -3.769  12.292  1.00 83.80           H  
ATOM   1416  HG3 ARG A  90     -18.351  -5.029  13.474  1.00 83.80           H  
ATOM   1417  CD  ARG A  90     -17.406  -3.135  13.841  1.00 83.80           C  
ATOM   1418  HD2 ARG A  90     -17.052  -2.284  13.259  1.00 83.80           H  
ATOM   1419  HD3 ARG A  90     -16.555  -3.577  14.361  1.00 83.80           H  
ATOM   1420  NE  ARG A  90     -18.429  -2.682  14.805  1.00 83.80           N  
ATOM   1421  HE  ARG A  90     -19.369  -2.573  14.452  1.00 83.80           H  
ATOM   1422  NH1 ARG A  90     -17.091  -2.634  16.668  1.00 83.80           N  
ATOM   1423 HH11 ARG A  90     -16.293  -2.793  16.070  1.00 83.80           H  
ATOM   1424 HH12 ARG A  90     -17.088  -3.114  17.557  1.00 83.80           H  
ATOM   1425  NH2 ARG A  90     -19.272  -2.406  16.909  1.00 83.80           N  
ATOM   1426 HH21 ARG A  90     -20.219  -2.460  16.562  1.00 83.80           H  
ATOM   1427 HH22 ARG A  90     -19.086  -2.534  17.893  1.00 83.80           H  
ATOM   1428  CZ  ARG A  90     -18.259  -2.557  16.108  1.00 83.80           C  
ATOM   1429  N   VAL A  91     -15.754  -7.327   9.914  1.00 84.38           N  
ATOM   1430  H   VAL A  91     -16.221  -8.028  10.471  1.00 84.38           H  
ATOM   1431  CA  VAL A  91     -14.705  -7.763   8.989  1.00 84.38           C  
ATOM   1432  HA  VAL A  91     -13.819  -7.155   9.170  1.00 84.38           H  
ATOM   1433  C   VAL A  91     -15.154  -7.523   7.550  1.00 84.38           C  
ATOM   1434  CB  VAL A  91     -14.319  -9.231   9.231  1.00 84.38           C  
ATOM   1435  HB  VAL A  91     -15.221  -9.844   9.250  1.00 84.38           H  
ATOM   1436  O   VAL A  91     -16.198  -7.996   7.103  1.00 84.38           O  
ATOM   1437  CG1 VAL A  91     -13.384  -9.770   8.140  1.00 84.38           C  
ATOM   1438 HG11 VAL A  91     -13.136 -10.807   8.366  1.00 84.38           H  
ATOM   1439 HG12 VAL A  91     -13.881  -9.769   7.169  1.00 84.38           H  
ATOM   1440 HG13 VAL A  91     -12.472  -9.177   8.086  1.00 84.38           H  
ATOM   1441  CG2 VAL A  91     -13.592  -9.353  10.577  1.00 84.38           C  
ATOM   1442 HG21 VAL A  91     -13.332 -10.396  10.756  1.00 84.38           H  
ATOM   1443 HG22 VAL A  91     -14.233  -9.020  11.393  1.00 84.38           H  
ATOM   1444 HG23 VAL A  91     -12.690  -8.742  10.577  1.00 84.38           H  
ATOM   1445  N   TYR A  92     -14.346  -6.769   6.808  1.00 75.69           N  
ATOM   1446  H   TYR A  92     -13.514  -6.387   7.235  1.00 75.69           H  
ATOM   1447  CA  TYR A  92     -14.659  -6.410   5.432  1.00 75.69           C  
ATOM   1448  HA  TYR A  92     -15.642  -5.939   5.429  1.00 75.69           H  
ATOM   1449  C   TYR A  92     -14.724  -7.654   4.535  1.00 75.69           C  
ATOM   1450  CB  TYR A  92     -13.639  -5.388   4.918  1.00 75.69           C  
ATOM   1451  HB2 TYR A  92     -12.637  -5.804   5.020  1.00 75.69           H  
ATOM   1452  HB3 TYR A  92     -13.692  -4.491   5.536  1.00 75.69           H  
ATOM   1453  O   TYR A  92     -13.771  -8.431   4.475  1.00 75.69           O  
ATOM   1454  CG  TYR A  92     -13.882  -4.999   3.475  1.00 75.69           C  
ATOM   1455  CD1 TYR A  92     -12.991  -5.421   2.476  1.00 75.69           C  
ATOM   1456  HD1 TYR A  92     -12.080  -5.922   2.767  1.00 75.69           H  
ATOM   1457  CD2 TYR A  92     -15.036  -4.279   3.122  1.00 75.69           C  
ATOM   1458  HD2 TYR A  92     -15.721  -3.953   3.890  1.00 75.69           H  
ATOM   1459  CE1 TYR A  92     -13.274  -5.198   1.117  1.00 75.69           C  
ATOM   1460  HE1 TYR A  92     -12.597  -5.560   0.358  1.00 75.69           H  
ATOM   1461  CE2 TYR A  92     -15.318  -4.030   1.766  1.00 75.69           C  
ATOM   1462  HE2 TYR A  92     -16.238  -3.532   1.497  1.00 75.69           H  
ATOM   1463  OH  TYR A  92     -14.726  -4.296  -0.556  1.00 75.69           O  
ATOM   1464  HH  TYR A  92     -14.098  -4.761  -1.113  1.00 75.69           H  
ATOM   1465  CZ  TYR A  92     -14.443  -4.497   0.759  1.00 75.69           C  
ATOM   1466  N   GLY A  93     -15.840  -7.803   3.815  1.00 78.05           N  
ATOM   1467  H   GLY A  93     -16.599  -7.155   3.969  1.00 78.05           H  
ATOM   1468  CA  GLY A  93     -16.093  -8.951   2.946  1.00 78.05           C  
ATOM   1469  HA2 GLY A  93     -16.687  -8.652   2.083  1.00 78.05           H  
ATOM   1470  HA3 GLY A  93     -15.135  -9.352   2.614  1.00 78.05           H  
ATOM   1471  C   GLY A  93     -16.768 -10.134   3.614  1.00 78.05           C  
ATOM   1472  O   GLY A  93     -17.051 -11.104   2.924  1.00 78.05           O  
ATOM   1473  N   LEU A  94     -16.999 -10.089   4.926  1.00 83.20           N  
ATOM   1474  H   LEU A  94     -16.738  -9.274   5.463  1.00 83.20           H  
ATOM   1475  CA  LEU A  94     -17.677 -11.166   5.627  1.00 83.20           C  
ATOM   1476  HA  LEU A  94     -17.315 -12.112   5.223  1.00 83.20           H  
ATOM   1477  C   LEU A  94     -19.185 -11.073   5.366  1.00 83.20           C  
ATOM   1478  CB  LEU A  94     -17.309 -11.083   7.118  1.00 83.20           C  
ATOM   1479  HB2 LEU A  94     -17.822 -10.226   7.556  1.00 83.20           H  
ATOM   1480  HB3 LEU A  94     -16.237 -10.914   7.212  1.00 83.20           H  
ATOM   1481  O   LEU A  94     -19.835 -10.095   5.736  1.00 83.20           O  
ATOM   1482  CG  LEU A  94     -17.668 -12.345   7.915  1.00 83.20           C  
ATOM   1483  HG  LEU A  94     -18.715 -12.601   7.752  1.00 83.20           H  
ATOM   1484  CD1 LEU A  94     -16.788 -13.529   7.519  1.00 83.20           C  
ATOM   1485 HD11 LEU A  94     -15.737 -13.274   7.657  1.00 83.20           H  
ATOM   1486 HD12 LEU A  94     -17.032 -14.390   8.141  1.00 83.20           H  
ATOM   1487 HD13 LEU A  94     -16.953 -13.803   6.477  1.00 83.20           H  
ATOM   1488  CD2 LEU A  94     -17.444 -12.095   9.406  1.00 83.20           C  
ATOM   1489 HD21 LEU A  94     -17.721 -12.984   9.974  1.00 83.20           H  
ATOM   1490 HD22 LEU A  94     -16.395 -11.868   9.599  1.00 83.20           H  
ATOM   1491 HD23 LEU A  94     -18.053 -11.254   9.735  1.00 83.20           H  
ATOM   1492  N   THR A  95     -19.750 -12.081   4.708  1.00 82.11           N  
ATOM   1493  H   THR A  95     -19.161 -12.831   4.376  1.00 82.11           H  
ATOM   1494  CA  THR A  95     -21.200 -12.159   4.491  1.00 82.11           C  
ATOM   1495  HA  THR A  95     -21.547 -11.183   4.151  1.00 82.11           H  
ATOM   1496  C   THR A  95     -21.930 -12.490   5.795  1.00 82.11           C  
ATOM   1497  CB  THR A  95     -21.572 -13.186   3.412  1.00 82.11           C  
ATOM   1498  HB  THR A  95     -22.652 -13.163   3.269  1.00 82.11           H  
ATOM   1499  O   THR A  95     -21.354 -13.073   6.716  1.00 82.11           O  
ATOM   1500  CG2 THR A  95     -20.901 -12.915   2.067  1.00 82.11           C  
ATOM   1501 HG21 THR A  95     -21.184 -11.927   1.703  1.00 82.11           H  
ATOM   1502 HG22 THR A  95     -21.226 -13.660   1.340  1.00 82.11           H  
ATOM   1503 HG23 THR A  95     -19.816 -12.960   2.151  1.00 82.11           H  
ATOM   1504  OG1 THR A  95     -21.208 -14.475   3.833  1.00 82.11           O  
ATOM   1505  HG1 THR A  95     -20.279 -14.557   3.603  1.00 82.11           H  
ATOM   1506  N   LYS A  96     -23.234 -12.185   5.864  1.00 81.63           N  
ATOM   1507  H   LYS A  96     -23.649 -11.677   5.095  1.00 81.63           H  
ATOM   1508  CA  LYS A  96     -24.090 -12.577   6.999  1.00 81.63           C  
ATOM   1509  HA  LYS A  96     -23.731 -12.079   7.899  1.00 81.63           H  
ATOM   1510  C   LYS A  96     -23.995 -14.086   7.280  1.00 81.63           C  
ATOM   1511  CB  LYS A  96     -25.540 -12.131   6.729  1.00 81.63           C  
ATOM   1512  HB2 LYS A  96     -25.563 -11.049   6.597  1.00 81.63           H  
ATOM   1513  HB3 LYS A  96     -25.894 -12.600   5.811  1.00 81.63           H  
ATOM   1514  O   LYS A  96     -23.754 -14.471   8.417  1.00 81.63           O  
ATOM   1515  CG  LYS A  96     -26.486 -12.511   7.880  1.00 81.63           C  
ATOM   1516  HG2 LYS A  96     -26.162 -12.020   8.797  1.00 81.63           H  
ATOM   1517  HG3 LYS A  96     -26.445 -13.589   8.031  1.00 81.63           H  
ATOM   1518  CD  LYS A  96     -27.944 -12.133   7.584  1.00 81.63           C  
ATOM   1519  HD2 LYS A  96     -28.056 -11.049   7.576  1.00 81.63           H  
ATOM   1520  HD3 LYS A  96     -28.232 -12.542   6.616  1.00 81.63           H  
ATOM   1521  CE  LYS A  96     -28.820 -12.755   8.677  1.00 81.63           C  
ATOM   1522  HE2 LYS A  96     -28.554 -12.331   9.645  1.00 81.63           H  
ATOM   1523  HE3 LYS A  96     -28.573 -13.815   8.744  1.00 81.63           H  
ATOM   1524  NZ  LYS A  96     -30.273 -12.618   8.422  1.00 81.63           N  
ATOM   1525  HZ1 LYS A  96     -30.522 -13.078   7.558  1.00 81.63           H  
ATOM   1526  HZ2 LYS A  96     -30.560 -11.650   8.396  1.00 81.63           H  
ATOM   1527  HZ3 LYS A  96     -30.770 -13.093   9.162  1.00 81.63           H  
ATOM   1528  N   LYS A  97     -24.092 -14.913   6.232  1.00 81.79           N  
ATOM   1529  H   LYS A  97     -24.261 -14.491   5.330  1.00 81.79           H  
ATOM   1530  CA  LYS A  97     -24.000 -16.384   6.291  1.00 81.79           C  
ATOM   1531  HA  LYS A  97     -24.777 -16.760   6.957  1.00 81.79           H  
ATOM   1532  C   LYS A  97     -22.660 -16.856   6.868  1.00 81.79           C  
ATOM   1533  CB  LYS A  97     -24.245 -16.927   4.869  1.00 81.79           C  
ATOM   1534  HB2 LYS A  97     -23.446 -16.568   4.220  1.00 81.79           H  
ATOM   1535  HB3 LYS A  97     -25.180 -16.502   4.504  1.00 81.79           H  
ATOM   1536  O   LYS A  97     -22.641 -17.703   7.756  1.00 81.79           O  
ATOM   1537  CG  LYS A  97     -24.343 -18.461   4.725  1.00 81.79           C  
ATOM   1538  HG2 LYS A  97     -23.426 -18.929   5.085  1.00 81.79           H  
ATOM   1539  HG3 LYS A  97     -25.189 -18.830   5.306  1.00 81.79           H  
ATOM   1540  CD  LYS A  97     -24.541 -18.804   3.232  1.00 81.79           C  
ATOM   1541  HD2 LYS A  97     -23.674 -18.437   2.682  1.00 81.79           H  
ATOM   1542  HD3 LYS A  97     -25.414 -18.264   2.865  1.00 81.79           H  
ATOM   1543  CE  LYS A  97     -24.733 -20.291   2.891  1.00 81.79           C  
ATOM   1544  HE2 LYS A  97     -23.907 -20.866   3.311  1.00 81.79           H  
ATOM   1545  HE3 LYS A  97     -25.659 -20.636   3.351  1.00 81.79           H  
ATOM   1546  NZ  LYS A  97     -24.794 -20.498   1.407  1.00 81.79           N  
ATOM   1547  HZ1 LYS A  97     -25.069 -21.431   1.134  1.00 81.79           H  
ATOM   1548  HZ2 LYS A  97     -25.412 -19.863   0.923  1.00 81.79           H  
ATOM   1549  HZ3 LYS A  97     -23.917 -20.302   0.946  1.00 81.79           H  
ATOM   1550  N   GLN A  98     -21.541 -16.286   6.407  1.00 86.87           N  
ATOM   1551  H   GLN A  98     -21.612 -15.590   5.679  1.00 86.87           H  
ATOM   1552  CA  GLN A  98     -20.211 -16.602   6.947  1.00 86.87           C  
ATOM   1553  HA  GLN A  98     -20.041 -17.678   6.895  1.00 86.87           H  
ATOM   1554  C   GLN A  98     -20.088 -16.193   8.417  1.00 86.87           C  
ATOM   1555  CB  GLN A  98     -19.119 -15.887   6.141  1.00 86.87           C  
ATOM   1556  HB2 GLN A  98     -18.186 -15.933   6.701  1.00 86.87           H  
ATOM   1557  HB3 GLN A  98     -19.398 -14.839   6.032  1.00 86.87           H  
ATOM   1558  O   GLN A  98     -19.625 -16.981   9.238  1.00 86.87           O  
ATOM   1559  CG  GLN A  98     -18.852 -16.517   4.766  1.00 86.87           C  
ATOM   1560  HG2 GLN A  98     -19.791 -16.726   4.253  1.00 86.87           H  
ATOM   1561  HG3 GLN A  98     -18.330 -17.464   4.907  1.00 86.87           H  
ATOM   1562  CD  GLN A  98     -18.016 -15.598   3.878  1.00 86.87           C  
ATOM   1563  NE2 GLN A  98     -17.039 -16.108   3.165  1.00 86.87           N  
ATOM   1564 HE21 GLN A  98     -16.600 -15.533   2.459  1.00 86.87           H  
ATOM   1565 HE22 GLN A  98     -16.799 -17.089   3.209  1.00 86.87           H  
ATOM   1566  OE1 GLN A  98     -18.266 -14.401   3.805  1.00 86.87           O  
ATOM   1567  N   PHE A  99     -20.529 -14.983   8.767  1.00 91.37           N  
ATOM   1568  H   PHE A  99     -20.900 -14.368   8.056  1.00 91.37           H  
ATOM   1569  CA  PHE A  99     -20.484 -14.514  10.147  1.00 91.37           C  
ATOM   1570  HA  PHE A  99     -19.454 -14.571  10.500  1.00 91.37           H  
ATOM   1571  C   PHE A  99     -21.320 -15.395  11.080  1.00 91.37           C  
ATOM   1572  CB  PHE A  99     -20.942 -13.054  10.218  1.00 91.37           C  
ATOM   1573  HB2 PHE A  99     -21.899 -12.956   9.705  1.00 91.37           H  
ATOM   1574  HB3 PHE A  99     -20.227 -12.419   9.695  1.00 91.37           H  
ATOM   1575  O   PHE A  99     -20.819 -15.814  12.117  1.00 91.37           O  
ATOM   1576  CG  PHE A  99     -21.093 -12.566  11.644  1.00 91.37           C  
ATOM   1577  CD1 PHE A  99     -22.375 -12.295  12.154  1.00 91.37           C  
ATOM   1578  HD1 PHE A  99     -23.243 -12.398  11.520  1.00 91.37           H  
ATOM   1579  CD2 PHE A  99     -19.969 -12.478  12.489  1.00 91.37           C  
ATOM   1580  HD2 PHE A  99     -18.986 -12.712  12.108  1.00 91.37           H  
ATOM   1581  CE1 PHE A  99     -22.535 -11.926  13.499  1.00 91.37           C  
ATOM   1582  HE1 PHE A  99     -23.524 -11.733  13.887  1.00 91.37           H  
ATOM   1583  CE2 PHE A  99     -20.129 -12.122  13.840  1.00 91.37           C  
ATOM   1584  HE2 PHE A  99     -19.273 -12.082  14.497  1.00 91.37           H  
ATOM   1585  CZ  PHE A  99     -21.414 -11.844  14.340  1.00 91.37           C  
ATOM   1586  HZ  PHE A  99     -21.550 -11.585  15.379  1.00 91.37           H  
ATOM   1587  N   GLU A 100     -22.559 -15.722  10.711  1.00 88.43           N  
ATOM   1588  H   GLU A 100     -22.929 -15.343   9.851  1.00 88.43           H  
ATOM   1589  CA  GLU A 100     -23.442 -16.579  11.513  1.00 88.43           C  
ATOM   1590  HA  GLU A 100     -23.546 -16.155  12.512  1.00 88.43           H  
ATOM   1591  C   GLU A 100     -22.867 -17.986  11.699  1.00 88.43           C  
ATOM   1592  CB  GLU A 100     -24.833 -16.647  10.864  1.00 88.43           C  
ATOM   1593  HB2 GLU A 100     -24.722 -16.843   9.798  1.00 88.43           H  
ATOM   1594  HB3 GLU A 100     -25.398 -17.464  11.313  1.00 88.43           H  
ATOM   1595  O   GLU A 100     -22.975 -18.547  12.788  1.00 88.43           O  
ATOM   1596  CG  GLU A 100     -25.611 -15.341  11.092  1.00 88.43           C  
ATOM   1597  HG2 GLU A 100     -25.015 -14.497  10.745  1.00 88.43           H  
ATOM   1598  HG3 GLU A 100     -25.754 -15.213  12.165  1.00 88.43           H  
ATOM   1599  CD  GLU A 100     -26.978 -15.295  10.392  1.00 88.43           C  
ATOM   1600  OE1 GLU A 100     -27.783 -14.410  10.771  1.00 88.43           O  
ATOM   1601  OE2 GLU A 100     -27.206 -16.049   9.421  1.00 88.43           O  
ATOM   1602  N   LYS A 101     -22.184 -18.525  10.681  1.00 88.66           N  
ATOM   1603  H   LYS A 101     -22.175 -18.029   9.801  1.00 88.66           H  
ATOM   1604  CA  LYS A 101     -21.466 -19.801  10.779  1.00 88.66           C  
ATOM   1605  HA  LYS A 101     -22.153 -20.552  11.169  1.00 88.66           H  
ATOM   1606  C   LYS A 101     -20.294 -19.742  11.766  1.00 88.66           C  
ATOM   1607  CB  LYS A 101     -21.019 -20.219   9.370  1.00 88.66           C  
ATOM   1608  HB2 LYS A 101     -20.341 -19.470   8.963  1.00 88.66           H  
ATOM   1609  HB3 LYS A 101     -21.899 -20.274   8.728  1.00 88.66           H  
ATOM   1610  O   LYS A 101     -20.060 -20.709  12.483  1.00 88.66           O  
ATOM   1611  CG  LYS A 101     -20.317 -21.582   9.367  1.00 88.66           C  
ATOM   1612  HG2 LYS A 101     -19.387 -21.513   9.932  1.00 88.66           H  
ATOM   1613  HG3 LYS A 101     -20.963 -22.323   9.839  1.00 88.66           H  
ATOM   1614  CD  LYS A 101     -19.992 -22.032   7.941  1.00 88.66           C  
ATOM   1615  HD2 LYS A 101     -20.920 -22.176   7.387  1.00 88.66           H  
ATOM   1616  HD3 LYS A 101     -19.388 -21.269   7.448  1.00 88.66           H  
ATOM   1617  CE  LYS A 101     -19.207 -23.343   8.007  1.00 88.66           C  
ATOM   1618  HE2 LYS A 101     -18.266 -23.152   8.524  1.00 88.66           H  
ATOM   1619  HE3 LYS A 101     -19.763 -24.072   8.596  1.00 88.66           H  
ATOM   1620  NZ  LYS A 101     -18.923 -23.883   6.661  1.00 88.66           N  
ATOM   1621  HZ1 LYS A 101     -18.186 -24.570   6.740  1.00 88.66           H  
ATOM   1622  HZ2 LYS A 101     -19.733 -24.316   6.240  1.00 88.66           H  
ATOM   1623  HZ3 LYS A 101     -18.557 -23.161   6.057  1.00 88.66           H  
ATOM   1624  N   LEU A 102     -19.563 -18.629  11.813  1.00 91.82           N  
ATOM   1625  H   LEU A 102     -19.802 -17.886  11.172  1.00 91.82           H  
ATOM   1626  CA  LEU A 102     -18.386 -18.464  12.677  1.00 91.82           C  
ATOM   1627  HA  LEU A 102     -17.880 -19.424  12.775  1.00 91.82           H  
ATOM   1628  C   LEU A 102     -18.737 -18.030  14.104  1.00 91.82           C  
ATOM   1629  CB  LEU A 102     -17.422 -17.460  12.025  1.00 91.82           C  
ATOM   1630  HB2 LEU A 102     -17.964 -16.534  11.830  1.00 91.82           H  
ATOM   1631  HB3 LEU A 102     -16.619 -17.237  12.727  1.00 91.82           H  
ATOM   1632  O   LEU A 102     -18.020 -18.375  15.041  1.00 91.82           O  
ATOM   1633  CG  LEU A 102     -16.795 -17.963  10.712  1.00 91.82           C  
ATOM   1634  HG  LEU A 102     -17.576 -18.261  10.012  1.00 91.82           H  
ATOM   1635  CD1 LEU A 102     -15.975 -16.845  10.076  1.00 91.82           C  
ATOM   1636 HD11 LEU A 102     -16.613 -15.979   9.895  1.00 91.82           H  
ATOM   1637 HD12 LEU A 102     -15.142 -16.579  10.726  1.00 91.82           H  
ATOM   1638 HD13 LEU A 102     -15.581 -17.202   9.124  1.00 91.82           H  
ATOM   1639  CD2 LEU A 102     -15.867 -19.157  10.926  1.00 91.82           C  
ATOM   1640 HD21 LEU A 102     -15.442 -19.455   9.968  1.00 91.82           H  
ATOM   1641 HD22 LEU A 102     -15.062 -18.896  11.613  1.00 91.82           H  
ATOM   1642 HD23 LEU A 102     -16.418 -20.013  11.316  1.00 91.82           H  
ATOM   1643  N   LEU A 103     -19.836 -17.295  14.286  1.00 91.92           N  
ATOM   1644  H   LEU A 103     -20.360 -17.040  13.460  1.00 91.92           H  
ATOM   1645  CA  LEU A 103     -20.232 -16.674  15.550  1.00 91.92           C  
ATOM   1646  HA  LEU A 103     -19.491 -15.904  15.766  1.00 91.92           H  
ATOM   1647  C   LEU A 103     -20.212 -17.630  16.762  1.00 91.92           C  
ATOM   1648  CB  LEU A 103     -21.588 -15.967  15.351  1.00 91.92           C  
ATOM   1649  HB2 LEU A 103     -21.462 -15.196  14.590  1.00 91.92           H  
ATOM   1650  HB3 LEU A 103     -22.321 -16.677  14.968  1.00 91.92           H  
ATOM   1651  O   LEU A 103     -19.676 -17.227  17.797  1.00 91.92           O  
ATOM   1652  CG  LEU A 103     -22.165 -15.308  16.615  1.00 91.92           C  
ATOM   1653  HG  LEU A 103     -22.324 -16.063  17.385  1.00 91.92           H  
ATOM   1654  CD1 LEU A 103     -21.241 -14.220  17.172  1.00 91.92           C  
ATOM   1655 HD11 LEU A 103     -21.745 -13.671  17.967  1.00 91.92           H  
ATOM   1656 HD12 LEU A 103     -20.344 -14.681  17.585  1.00 91.92           H  
ATOM   1657 HD13 LEU A 103     -20.942 -13.539  16.375  1.00 91.92           H  
ATOM   1658  CD2 LEU A 103     -23.522 -14.681  16.292  1.00 91.92           C  
ATOM   1659 HD21 LEU A 103     -23.404 -13.916  15.525  1.00 91.92           H  
ATOM   1660 HD22 LEU A 103     -24.195 -15.452  15.917  1.00 91.92           H  
ATOM   1661 HD23 LEU A 103     -23.955 -14.244  17.192  1.00 91.92           H  
ATOM   1662  N   PRO A 104     -20.703 -18.885  16.679  1.00 92.66           N  
ATOM   1663  CA  PRO A 104     -20.663 -19.824  17.804  1.00 92.66           C  
ATOM   1664  HA  PRO A 104     -21.194 -19.379  18.646  1.00 92.66           H  
ATOM   1665  C   PRO A 104     -19.248 -20.206  18.262  1.00 92.66           C  
ATOM   1666  CB  PRO A 104     -21.425 -21.067  17.330  1.00 92.66           C  
ATOM   1667  HB2 PRO A 104     -20.730 -21.797  16.915  1.00 92.66           H  
ATOM   1668  HB3 PRO A 104     -22.003 -21.517  18.138  1.00 92.66           H  
ATOM   1669  O   PRO A 104     -19.071 -20.679  19.388  1.00 92.66           O  
ATOM   1670  CG  PRO A 104     -22.326 -20.549  16.214  1.00 92.66           C  
ATOM   1671  HG2 PRO A 104     -23.222 -20.096  16.639  1.00 92.66           H  
ATOM   1672  HG3 PRO A 104     -22.584 -21.332  15.501  1.00 92.66           H  
ATOM   1673  CD  PRO A 104     -21.457 -19.474  15.579  1.00 92.66           C  
ATOM   1674  HD2 PRO A 104     -20.770 -19.932  14.868  1.00 92.66           H  
ATOM   1675  HD3 PRO A 104     -22.095 -18.748  15.076  1.00 92.66           H  
ATOM   1676  N   PHE A 105     -18.236 -19.996  17.419  1.00 93.45           N  
ATOM   1677  H   PHE A 105     -18.445 -19.599  16.514  1.00 93.45           H  
ATOM   1678  CA  PHE A 105     -16.848 -20.412  17.640  1.00 93.45           C  
ATOM   1679  HA  PHE A 105     -16.817 -21.133  18.457  1.00 93.45           H  
ATOM   1680  C   PHE A 105     -15.931 -19.257  18.047  1.00 93.45           C  
ATOM   1681  CB  PHE A 105     -16.354 -21.138  16.385  1.00 93.45           C  
ATOM   1682  HB2 PHE A 105     -15.365 -21.551  16.583  1.00 93.45           H  
ATOM   1683  HB3 PHE A 105     -16.264 -20.430  15.561  1.00 93.45           H  
ATOM   1684  O   PHE A 105     -14.825 -19.485  18.528  1.00 93.45           O  
ATOM   1685  CG  PHE A 105     -17.282 -22.267  15.992  1.00 93.45           C  
ATOM   1686  CD1 PHE A 105     -17.322 -23.439  16.770  1.00 93.45           C  
ATOM   1687  HD1 PHE A 105     -16.613 -23.583  17.571  1.00 93.45           H  
ATOM   1688  CD2 PHE A 105     -18.199 -22.089  14.941  1.00 93.45           C  
ATOM   1689  HD2 PHE A 105     -18.176 -21.191  14.342  1.00 93.45           H  
ATOM   1690  CE1 PHE A 105     -18.304 -24.415  16.521  1.00 93.45           C  
ATOM   1691  HE1 PHE A 105     -18.336 -25.316  17.115  1.00 93.45           H  
ATOM   1692  CE2 PHE A 105     -19.177 -23.066  14.689  1.00 93.45           C  
ATOM   1693  HE2 PHE A 105     -19.884 -22.922  13.886  1.00 93.45           H  
ATOM   1694  CZ  PHE A 105     -19.242 -24.218  15.492  1.00 93.45           C  
ATOM   1695  HZ  PHE A 105     -19.995 -24.968  15.299  1.00 93.45           H  
ATOM   1696  N   ILE A 106     -16.400 -18.015  17.954  1.00 94.16           N  
ATOM   1697  H   ILE A 106     -17.317 -17.867  17.558  1.00 94.16           H  
ATOM   1698  CA  ILE A 106     -15.613 -16.863  18.386  1.00 94.16           C  
ATOM   1699  HA  ILE A 106     -14.601 -16.991  18.002  1.00 94.16           H  
ATOM   1700  C   ILE A 106     -15.537 -16.832  19.921  1.00 94.16           C  
ATOM   1701  CB  ILE A 106     -16.162 -15.559  17.782  1.00 94.16           C  
ATOM   1702  HB  ILE A 106     -17.198 -15.442  18.099  1.00 94.16           H  
ATOM   1703  O   ILE A 106     -16.552 -16.901  20.622  1.00 94.16           O  
ATOM   1704  CG1 ILE A 106     -16.125 -15.601  16.241  1.00 94.16           C  
ATOM   1705 HG12 ILE A 106     -15.087 -15.511  15.922  1.00 94.16           H  
ATOM   1706 HG13 ILE A 106     -16.516 -16.551  15.876  1.00 94.16           H  
ATOM   1707  CG2 ILE A 106     -15.317 -14.376  18.290  1.00 94.16           C  
ATOM   1708 HG21 ILE A 106     -15.536 -13.465  17.733  1.00 94.16           H  
ATOM   1709 HG22 ILE A 106     -14.259 -14.607  18.162  1.00 94.16           H  
ATOM   1710 HG23 ILE A 106     -15.508 -14.198  19.348  1.00 94.16           H  
ATOM   1711  CD1 ILE A 106     -16.936 -14.489  15.573  1.00 94.16           C  
ATOM   1712 HD11 ILE A 106     -17.937 -14.438  16.000  1.00 94.16           H  
ATOM   1713 HD12 ILE A 106     -16.436 -13.533  15.730  1.00 94.16           H  
ATOM   1714 HD13 ILE A 106     -17.007 -14.685  14.503  1.00 94.16           H  
ATOM   1715  N   ARG A 107     -14.324 -16.724  20.462  1.00 94.12           N  
ATOM   1716  H   ARG A 107     -13.536 -16.731  19.830  1.00 94.12           H  
ATOM   1717  CA  ARG A 107     -14.028 -16.553  21.890  1.00 94.12           C  
ATOM   1718  HA  ARG A 107     -14.947 -16.401  22.455  1.00 94.12           H  
ATOM   1719  C   ARG A 107     -13.165 -15.310  22.044  1.00 94.12           C  
ATOM   1720  CB  ARG A 107     -13.276 -17.789  22.423  1.00 94.12           C  
ATOM   1721  HB2 ARG A 107     -13.000 -17.617  23.463  1.00 94.12           H  
ATOM   1722  HB3 ARG A 107     -12.353 -17.907  21.855  1.00 94.12           H  
ATOM   1723  O   ARG A 107     -12.106 -15.250  21.453  1.00 94.12           O  
ATOM   1724  CG  ARG A 107     -14.057 -19.106  22.329  1.00 94.12           C  
ATOM   1725  HG2 ARG A 107     -13.394 -19.919  22.625  1.00 94.12           H  
ATOM   1726  HG3 ARG A 107     -14.357 -19.278  21.295  1.00 94.12           H  
ATOM   1727  CD  ARG A 107     -15.291 -19.127  23.238  1.00 94.12           C  
ATOM   1728  HD2 ARG A 107     -15.933 -18.276  23.011  1.00 94.12           H  
ATOM   1729  HD3 ARG A 107     -14.964 -19.036  24.274  1.00 94.12           H  
ATOM   1730  NE  ARG A 107     -16.050 -20.381  23.076  1.00 94.12           N  
ATOM   1731  HE  ARG A 107     -15.821 -21.143  23.698  1.00 94.12           H  
ATOM   1732  NH1 ARG A 107     -17.308 -19.717  21.270  1.00 94.12           N  
ATOM   1733 HH11 ARG A 107     -17.993 -19.954  20.567  1.00 94.12           H  
ATOM   1734 HH12 ARG A 107     -16.892 -18.797  21.257  1.00 94.12           H  
ATOM   1735  NH2 ARG A 107     -17.544 -21.774  22.048  1.00 94.12           N  
ATOM   1736 HH21 ARG A 107     -18.209 -21.905  21.299  1.00 94.12           H  
ATOM   1737 HH22 ARG A 107     -17.309 -22.536  22.667  1.00 94.12           H  
ATOM   1738  CZ  ARG A 107     -16.955 -20.616  22.142  1.00 94.12           C  
ATOM   1739  N   ILE A 108     -13.605 -14.323  22.820  1.00 92.58           N  
ATOM   1740  H   ILE A 108     -14.462 -14.448  23.340  1.00 92.58           H  
ATOM   1741  CA  ILE A 108     -12.786 -13.135  23.097  1.00 92.58           C  
ATOM   1742  HA  ILE A 108     -12.007 -13.039  22.341  1.00 92.58           H  
ATOM   1743  C   ILE A 108     -12.089 -13.325  24.440  1.00 92.58           C  
ATOM   1744  CB  ILE A 108     -13.623 -11.840  23.055  1.00 92.58           C  
ATOM   1745  HB  ILE A 108     -14.355 -11.871  23.862  1.00 92.58           H  
ATOM   1746  O   ILE A 108     -12.771 -13.486  25.459  1.00 92.58           O  
ATOM   1747  CG1 ILE A 108     -14.404 -11.658  21.737  1.00 92.58           C  
ATOM   1748 HG12 ILE A 108     -15.160 -12.440  21.663  1.00 92.58           H  
ATOM   1749 HG13 ILE A 108     -14.919 -10.699  21.785  1.00 92.58           H  
ATOM   1750  CG2 ILE A 108     -12.717 -10.626  23.296  1.00 92.58           C  
ATOM   1751 HG21 ILE A 108     -13.262  -9.695  23.140  1.00 92.58           H  
ATOM   1752 HG22 ILE A 108     -12.347 -10.629  24.321  1.00 92.58           H  
ATOM   1753 HG23 ILE A 108     -11.865 -10.648  22.616  1.00 92.58           H  
ATOM   1754  CD1 ILE A 108     -13.570 -11.683  20.452  1.00 92.58           C  
ATOM   1755 HD11 ILE A 108     -14.219 -11.502  19.595  1.00 92.58           H  
ATOM   1756 HD12 ILE A 108     -13.110 -12.666  20.342  1.00 92.58           H  
ATOM   1757 HD13 ILE A 108     -12.794 -10.919  20.476  1.00 92.58           H  
ATOM   1758  N   GLY A 109     -10.756 -13.304  24.434  1.00 88.53           N  
ATOM   1759  H   GLY A 109     -10.273 -13.236  23.549  1.00 88.53           H  
ATOM   1760  CA  GLY A 109      -9.920 -13.369  25.625  1.00 88.53           C  
ATOM   1761  HA2 GLY A 109     -10.061 -14.338  26.104  1.00 88.53           H  
ATOM   1762  HA3 GLY A 109      -8.873 -13.276  25.334  1.00 88.53           H  
ATOM   1763  C   GLY A 109     -10.247 -12.259  26.624  1.00 88.53           C  
ATOM   1764  O   GLY A 109     -10.708 -11.176  26.255  1.00 88.53           O  
ATOM   1765  N   LYS A 110     -10.019 -12.530  27.915  1.00 87.50           N  
ATOM   1766  H   LYS A 110      -9.569 -13.404  28.144  1.00 87.50           H  
ATOM   1767  CA  LYS A 110     -10.353 -11.598  29.009  1.00 87.50           C  
ATOM   1768  HA  LYS A 110     -11.421 -11.383  28.982  1.00 87.50           H  
ATOM   1769  C   LYS A 110      -9.663 -10.240  28.851  1.00 87.50           C  
ATOM   1770  CB  LYS A 110     -10.016 -12.221  30.370  1.00 87.50           C  
ATOM   1771  HB2 LYS A 110     -10.164 -11.462  31.139  1.00 87.50           H  
ATOM   1772  HB3 LYS A 110      -8.966 -12.513  30.383  1.00 87.50           H  
ATOM   1773  O   LYS A 110     -10.289  -9.226  29.133  1.00 87.50           O  
ATOM   1774  CG  LYS A 110     -10.902 -13.433  30.701  1.00 87.50           C  
ATOM   1775  HG2 LYS A 110     -10.744 -14.218  29.961  1.00 87.50           H  
ATOM   1776  HG3 LYS A 110     -11.950 -13.133  30.683  1.00 87.50           H  
ATOM   1777  CD  LYS A 110     -10.550 -13.974  32.092  1.00 87.50           C  
ATOM   1778  HD2 LYS A 110     -10.724 -13.192  32.831  1.00 87.50           H  
ATOM   1779  HD3 LYS A 110      -9.493 -14.238  32.107  1.00 87.50           H  
ATOM   1780  CE  LYS A 110     -11.391 -15.208  32.440  1.00 87.50           C  
ATOM   1781  HE2 LYS A 110     -12.444 -14.924  32.443  1.00 87.50           H  
ATOM   1782  HE3 LYS A 110     -11.244 -15.957  31.662  1.00 87.50           H  
ATOM   1783  NZ  LYS A 110     -11.001 -15.764  33.761  1.00 87.50           N  
ATOM   1784  HZ1 LYS A 110     -10.026 -16.025  33.759  1.00 87.50           H  
ATOM   1785  HZ2 LYS A 110     -11.547 -16.582  33.992  1.00 87.50           H  
ATOM   1786  HZ3 LYS A 110     -11.129 -15.076  34.489  1.00 87.50           H  
ATOM   1787  N   ASP A 111      -8.452 -10.225  28.303  1.00 87.57           N  
ATOM   1788  H   ASP A 111      -7.963 -11.103  28.202  1.00 87.57           H  
ATOM   1789  CA  ASP A 111      -7.653  -9.011  28.091  1.00 87.57           C  
ATOM   1790  HA  ASP A 111      -7.572  -8.475  29.037  1.00 87.57           H  
ATOM   1791  C   ASP A 111      -8.266  -8.045  27.062  1.00 87.57           C  
ATOM   1792  CB  ASP A 111      -6.236  -9.421  27.655  1.00 87.57           C  
ATOM   1793  HB2 ASP A 111      -5.616  -8.528  27.579  1.00 87.57           H  
ATOM   1794  HB3 ASP A 111      -6.294  -9.879  26.667  1.00 87.57           H  
ATOM   1795  O   ASP A 111      -7.962  -6.854  27.059  1.00 87.57           O  
ATOM   1796  CG  ASP A 111      -5.571 -10.401  28.629  1.00 87.57           C  
ATOM   1797  OD1 ASP A 111      -5.899 -10.344  29.835  1.00 87.57           O  
ATOM   1798  OD2 ASP A 111      -4.827 -11.273  28.135  1.00 87.57           O  
ATOM   1799  N   TYR A 112      -9.161  -8.536  26.198  1.00 85.91           N  
ATOM   1800  H   TYR A 112      -9.366  -9.524  26.244  1.00 85.91           H  
ATOM   1801  CA  TYR A 112      -9.836  -7.737  25.171  1.00 85.91           C  
ATOM   1802  HA  TYR A 112      -9.304  -6.794  25.047  1.00 85.91           H  
ATOM   1803  C   TYR A 112     -11.282  -7.382  25.537  1.00 85.91           C  
ATOM   1804  CB  TYR A 112      -9.770  -8.490  23.839  1.00 85.91           C  
ATOM   1805  HB2 TYR A 112     -10.244  -7.890  23.062  1.00 85.91           H  
ATOM   1806  HB3 TYR A 112     -10.336  -9.415  23.940  1.00 85.91           H  
ATOM   1807  O   TYR A 112     -11.925  -6.584  24.848  1.00 85.91           O  
ATOM   1808  CG  TYR A 112      -8.362  -8.828  23.396  1.00 85.91           C  
ATOM   1809  CD1 TYR A 112      -7.481  -7.801  23.004  1.00 85.91           C  
ATOM   1810  HD1 TYR A 112      -7.799  -6.770  23.052  1.00 85.91           H  
ATOM   1811  CD2 TYR A 112      -7.923 -10.166  23.401  1.00 85.91           C  
ATOM   1812  HD2 TYR A 112      -8.590 -10.963  23.695  1.00 85.91           H  
ATOM   1813  CE1 TYR A 112      -6.173  -8.108  22.590  1.00 85.91           C  
ATOM   1814  HE1 TYR A 112      -5.498  -7.318  22.294  1.00 85.91           H  
ATOM   1815  CE2 TYR A 112      -6.608 -10.475  23.009  1.00 85.91           C  
ATOM   1816  HE2 TYR A 112      -6.264 -11.498  23.013  1.00 85.91           H  
ATOM   1817  OH  TYR A 112      -4.478  -9.758  22.182  1.00 85.91           O  
ATOM   1818  HH  TYR A 112      -3.947  -8.974  22.026  1.00 85.91           H  
ATOM   1819  CZ  TYR A 112      -5.734  -9.449  22.596  1.00 85.91           C  
ATOM   1820  N   GLN A 113     -11.815  -7.956  26.615  1.00 77.85           N  
ATOM   1821  H   GLN A 113     -11.208  -8.511  27.201  1.00 77.85           H  
ATOM   1822  CA  GLN A 113     -13.154  -7.647  27.105  1.00 77.85           C  
ATOM   1823  HA  GLN A 113     -13.839  -7.682  26.258  1.00 77.85           H  
ATOM   1824  C   GLN A 113     -13.182  -6.243  27.743  1.00 77.85           C  
ATOM   1825  CB  GLN A 113     -13.576  -8.715  28.114  1.00 77.85           C  
ATOM   1826  HB2 GLN A 113     -12.750  -8.819  28.818  1.00 77.85           H  
ATOM   1827  HB3 GLN A 113     -14.447  -8.369  28.671  1.00 77.85           H  
ATOM   1828  O   GLN A 113     -12.189  -5.794  28.316  1.00 77.85           O  
ATOM   1829  CG  GLN A 113     -13.834 -10.100  27.493  1.00 77.85           C  
ATOM   1830  HG2 GLN A 113     -13.352 -10.850  28.120  1.00 77.85           H  
ATOM   1831  HG3 GLN A 113     -13.371 -10.162  26.509  1.00 77.85           H  
ATOM   1832  CD  GLN A 113     -15.299 -10.504  27.378  1.00 77.85           C  
ATOM   1833  NE2 GLN A 113     -15.567 -11.582  26.674  1.00 77.85           N  
ATOM   1834 HE21 GLN A 113     -16.533 -11.878  26.657  1.00 77.85           H  
ATOM   1835 HE22 GLN A 113     -14.804 -12.114  26.281  1.00 77.85           H  
ATOM   1836  OE1 GLN A 113     -16.218  -9.914  27.932  1.00 77.85           O  
ATOM   1837  N   PRO A 114     -14.312  -5.514  27.686  1.00 74.17           N  
ATOM   1838  CA  PRO A 114     -14.427  -4.215  28.344  1.00 74.17           C  
ATOM   1839  HA  PRO A 114     -13.714  -3.532  27.881  1.00 74.17           H  
ATOM   1840  C   PRO A 114     -14.152  -4.303  29.853  1.00 74.17           C  
ATOM   1841  CB  PRO A 114     -15.855  -3.735  28.054  1.00 74.17           C  
ATOM   1842  HB2 PRO A 114     -16.532  -4.043  28.851  1.00 74.17           H  
ATOM   1843  HB3 PRO A 114     -15.898  -2.654  27.921  1.00 74.17           H  
ATOM   1844  O   PRO A 114     -14.823  -5.053  30.559  1.00 74.17           O  
ATOM   1845  CG  PRO A 114     -16.233  -4.479  26.773  1.00 74.17           C  
ATOM   1846  HG2 PRO A 114     -17.311  -4.611  26.684  1.00 74.17           H  
ATOM   1847  HG3 PRO A 114     -15.838  -3.945  25.909  1.00 74.17           H  
ATOM   1848  CD  PRO A 114     -15.511  -5.815  26.921  1.00 74.17           C  
ATOM   1849  HD2 PRO A 114     -15.278  -6.216  25.935  1.00 74.17           H  
ATOM   1850  HD3 PRO A 114     -16.129  -6.519  27.478  1.00 74.17           H  
ATOM   1851  N   ALA A 115     -13.231  -3.479  30.364  1.00 76.01           N  
ATOM   1852  H   ALA A 115     -12.623  -2.985  29.727  1.00 76.01           H  
ATOM   1853  CA  ALA A 115     -12.882  -3.444  31.791  1.00 76.01           C  
ATOM   1854  HA  ALA A 115     -12.455  -4.408  32.068  1.00 76.01           H  
ATOM   1855  C   ALA A 115     -14.097  -3.197  32.708  1.00 76.01           C  
ATOM   1856  CB  ALA A 115     -11.812  -2.365  31.999  1.00 76.01           C  
ATOM   1857  HB1 ALA A 115     -11.513  -2.348  33.047  1.00 76.01           H  
ATOM   1858  HB2 ALA A 115     -10.934  -2.592  31.395  1.00 76.01           H  
ATOM   1859  HB3 ALA A 115     -12.200  -1.384  31.725  1.00 76.01           H  
ATOM   1860  O   ALA A 115     -14.162  -3.741  33.806  1.00 76.01           O  
ATOM   1861  N   ALA A 116     -15.102  -2.457  32.225  1.00 74.88           N  
ATOM   1862  H   ALA A 116     -14.987  -2.049  31.308  1.00 74.88           H  
ATOM   1863  CA  ALA A 116     -16.363  -2.217  32.930  1.00 74.88           C  
ATOM   1864  HA  ALA A 116     -16.148  -1.694  33.861  1.00 74.88           H  
ATOM   1865  C   ALA A 116     -17.131  -3.505  33.303  1.00 74.88           C  
ATOM   1866  CB  ALA A 116     -17.226  -1.313  32.039  1.00 74.88           C  
ATOM   1867  HB1 ALA A 116     -18.155  -1.077  32.559  1.00 74.88           H  
ATOM   1868  HB2 ALA A 116     -16.697  -0.384  31.828  1.00 74.88           H  
ATOM   1869  HB3 ALA A 116     -17.463  -1.824  31.106  1.00 74.88           H  
ATOM   1870  O   ALA A 116     -17.948  -3.472  34.219  1.00 74.88           O  
ATOM   1871  N   ASN A 117     -16.870  -4.630  32.621  1.00 72.34           N  
ATOM   1872  H   ASN A 117     -16.180  -4.606  31.884  1.00 72.34           H  
ATOM   1873  CA  ASN A 117     -17.472  -5.926  32.945  1.00 72.34           C  
ATOM   1874  HA  ASN A 117     -18.529  -5.783  33.168  1.00 72.34           H  
ATOM   1875  C   ASN A 117     -16.840  -6.581  34.188  1.00 72.34           C  
ATOM   1876  CB  ASN A 117     -17.344  -6.871  31.734  1.00 72.34           C  
ATOM   1877  HB2 ASN A 117     -16.294  -6.979  31.465  1.00 72.34           H  
ATOM   1878  HB3 ASN A 117     -17.706  -7.857  32.026  1.00 72.34           H  
ATOM   1879  O   ASN A 117     -17.506  -7.372  34.848  1.00 72.34           O  
ATOM   1880  CG  ASN A 117     -18.131  -6.452  30.504  1.00 72.34           C  
ATOM   1881  ND2 ASN A 117     -17.928  -7.129  29.397  1.00 72.34           N  
ATOM   1882 HD21 ASN A 117     -18.497  -6.873  28.603  1.00 72.34           H  
ATOM   1883 HD22 ASN A 117     -17.274  -7.898  29.375  1.00 72.34           H  
ATOM   1884  OD1 ASN A 117     -18.949  -5.546  30.500  1.00 72.34           O  
ATOM   1885  N   PHE A 118     -15.574  -6.278  34.493  1.00 75.02           N  
ATOM   1886  H   PHE A 118     -15.099  -5.589  33.928  1.00 75.02           H  
ATOM   1887  CA  PHE A 118     -14.830  -6.850  35.628  1.00 75.02           C  
ATOM   1888  HA  PHE A 118     -15.338  -7.744  35.990  1.00 75.02           H  
ATOM   1889  C   PHE A 118     -14.737  -5.887  36.811  1.00 75.02           C  
ATOM   1890  CB  PHE A 118     -13.426  -7.255  35.167  1.00 75.02           C  
ATOM   1891  HB2 PHE A 118     -12.856  -7.592  36.033  1.00 75.02           H  
ATOM   1892  HB3 PHE A 118     -12.913  -6.383  34.762  1.00 75.02           H  
ATOM   1893  O   PHE A 118     -14.705  -6.322  37.957  1.00 75.02           O  
ATOM   1894  CG  PHE A 118     -13.428  -8.362  34.136  1.00 75.02           C  
ATOM   1895  CD1 PHE A 118     -13.479  -9.709  34.540  1.00 75.02           C  
ATOM   1896  HD1 PHE A 118     -13.503  -9.950  35.592  1.00 75.02           H  
ATOM   1897  CD2 PHE A 118     -13.409  -8.043  32.768  1.00 75.02           C  
ATOM   1898  HD2 PHE A 118     -13.367  -7.013  32.447  1.00 75.02           H  
ATOM   1899  CE1 PHE A 118     -13.505 -10.737  33.580  1.00 75.02           C  
ATOM   1900  HE1 PHE A 118     -13.552 -11.768  33.899  1.00 75.02           H  
ATOM   1901  CE2 PHE A 118     -13.441  -9.070  31.815  1.00 75.02           C  
ATOM   1902  HE2 PHE A 118     -13.424  -8.808  30.767  1.00 75.02           H  
ATOM   1903  CZ  PHE A 118     -13.484 -10.417  32.211  1.00 75.02           C  
ATOM   1904  HZ  PHE A 118     -13.507 -11.197  31.465  1.00 75.02           H  
ATOM   1905  N   TYR A 119     -14.742  -4.585  36.526  1.00 74.82           N  
ATOM   1906  H   TYR A 119     -14.711  -4.317  35.553  1.00 74.82           H  
ATOM   1907  CA  TYR A 119     -14.697  -3.505  37.505  1.00 74.82           C  
ATOM   1908  HA  TYR A 119     -14.696  -3.915  38.515  1.00 74.82           H  
ATOM   1909  C   TYR A 119     -15.948  -2.630  37.345  1.00 74.82           C  
ATOM   1910  CB  TYR A 119     -13.389  -2.721  37.333  1.00 74.82           C  
ATOM   1911  HB2 TYR A 119     -13.339  -1.950  38.102  1.00 74.82           H  
ATOM   1912  HB3 TYR A 119     -13.395  -2.219  36.365  1.00 74.82           H  
ATOM   1913  O   TYR A 119     -15.871  -1.527  36.789  1.00 74.82           O  
ATOM   1914  CG  TYR A 119     -12.145  -3.582  37.422  1.00 74.82           C  
ATOM   1915  CD1 TYR A 119     -11.617  -3.931  38.680  1.00 74.82           C  
ATOM   1916  HD1 TYR A 119     -12.095  -3.582  39.583  1.00 74.82           H  
ATOM   1917  CD2 TYR A 119     -11.531  -4.050  36.244  1.00 74.82           C  
ATOM   1918  HD2 TYR A 119     -11.943  -3.789  35.281  1.00 74.82           H  
ATOM   1919  CE1 TYR A 119     -10.466  -4.738  38.762  1.00 74.82           C  
ATOM   1920  HE1 TYR A 119     -10.061  -5.001  39.728  1.00 74.82           H  
ATOM   1921  CE2 TYR A 119     -10.384  -4.861  36.322  1.00 74.82           C  
ATOM   1922  HE2 TYR A 119      -9.899  -5.226  35.429  1.00 74.82           H  
ATOM   1923  OH  TYR A 119      -8.737  -5.979  37.646  1.00 74.82           O  
ATOM   1924  HH  TYR A 119      -8.452  -6.122  38.552  1.00 74.82           H  
ATOM   1925  CZ  TYR A 119      -9.848  -5.202  37.580  1.00 74.82           C  
ATOM   1926  N   PRO A 120     -17.136  -3.119  37.749  1.00 65.11           N  
ATOM   1927  CA  PRO A 120     -18.323  -2.282  37.777  1.00 65.11           C  
ATOM   1928  HA  PRO A 120     -18.536  -1.910  36.775  1.00 65.11           H  
ATOM   1929  C   PRO A 120     -18.068  -1.105  38.722  1.00 65.11           C  
ATOM   1930  CB  PRO A 120     -19.466  -3.187  38.243  1.00 65.11           C  
ATOM   1931  HB2 PRO A 120     -19.930  -3.657  37.375  1.00 65.11           H  
ATOM   1932  HB3 PRO A 120     -20.210  -2.646  38.828  1.00 65.11           H  
ATOM   1933  O   PRO A 120     -17.500  -1.267  39.799  1.00 65.11           O  
ATOM   1934  CG  PRO A 120     -18.756  -4.255  39.075  1.00 65.11           C  
ATOM   1935  HG2 PRO A 120     -19.307  -5.195  39.086  1.00 65.11           H  
ATOM   1936  HG3 PRO A 120     -18.607  -3.888  40.091  1.00 65.11           H  
ATOM   1937  CD  PRO A 120     -17.401  -4.403  38.385  1.00 65.11           C  
ATOM   1938  HD2 PRO A 120     -17.459  -5.179  37.622  1.00 65.11           H  
ATOM   1939  HD3 PRO A 120     -16.639  -4.656  39.123  1.00 65.11           H  
ATOM   1940  N   ARG A 121     -18.479   0.095  38.306  1.00 57.41           N  
ATOM   1941  H   ARG A 121     -18.912   0.152  37.396  1.00 57.41           H  
ATOM   1942  CA  ARG A 121     -18.356   1.311  39.118  1.00 57.41           C  
ATOM   1943  HA  ARG A 121     -17.297   1.495  39.299  1.00 57.41           H  
ATOM   1944  C   ARG A 121     -19.037   1.065  40.469  1.00 57.41           C  
ATOM   1945  CB  ARG A 121     -18.979   2.477  38.328  1.00 57.41           C  
ATOM   1946  HB2 ARG A 121     -20.063   2.458  38.439  1.00 57.41           H  
ATOM   1947  HB3 ARG A 121     -18.750   2.329  37.272  1.00 57.41           H  
ATOM   1948  O   ARG A 121     -20.215   0.701  40.477  1.00 57.41           O  
ATOM   1949  CG  ARG A 121     -18.443   3.859  38.719  1.00 57.41           C  
ATOM   1950  HG2 ARG A 121     -17.357   3.861  38.632  1.00 57.41           H  
ATOM   1951  HG3 ARG A 121     -18.722   4.087  39.748  1.00 57.41           H  
ATOM   1952  CD  ARG A 121     -19.034   4.910  37.767  1.00 57.41           C  
ATOM   1953  HD2 ARG A 121     -20.108   4.972  37.938  1.00 57.41           H  
ATOM   1954  HD3 ARG A 121     -18.857   4.583  36.742  1.00 57.41           H  
ATOM   1955  NE  ARG A 121     -18.426   6.240  37.958  1.00 57.41           N  
ATOM   1956  HE  ARG A 121     -17.855   6.357  38.783  1.00 57.41           H  
ATOM   1957  NH1 ARG A 121     -19.311   7.257  36.095  1.00 57.41           N  
ATOM   1958 HH11 ARG A 121     -19.815   6.407  35.889  1.00 57.41           H  
ATOM   1959 HH12 ARG A 121     -19.423   8.084  35.527  1.00 57.41           H  
ATOM   1960  NH2 ARG A 121     -17.960   8.410  37.445  1.00 57.41           N  
ATOM   1961 HH21 ARG A 121     -17.389   8.480  38.276  1.00 57.41           H  
ATOM   1962 HH22 ARG A 121     -18.078   9.226  36.862  1.00 57.41           H  
ATOM   1963  CZ  ARG A 121     -18.567   7.291  37.168  1.00 57.41           C  
ATOM   1964  N   GLU A 122     -18.311   1.246  41.575  1.00 57.80           N  
ATOM   1965  H   GLU A 122     -17.322   1.434  41.501  1.00 57.80           H  
ATOM   1966  CA  GLU A 122     -18.886   1.175  42.921  1.00 57.80           C  
ATOM   1967  HA  GLU A 122     -19.199   0.150  43.123  1.00 57.80           H  
ATOM   1968  C   GLU A 122     -20.117   2.085  42.971  1.00 57.80           C  
ATOM   1969  CB  GLU A 122     -17.865   1.583  43.995  1.00 57.80           C  
ATOM   1970  HB2 GLU A 122     -17.380   2.510  43.688  1.00 57.80           H  
ATOM   1971  HB3 GLU A 122     -18.399   1.759  44.928  1.00 57.80           H  
ATOM   1972  O   GLU A 122     -20.052   3.284  42.680  1.00 57.80           O  
ATOM   1973  CG  GLU A 122     -16.812   0.490  44.239  1.00 57.80           C  
ATOM   1974  HG2 GLU A 122     -17.327  -0.422  44.541  1.00 57.80           H  
ATOM   1975  HG3 GLU A 122     -16.296   0.289  43.300  1.00 57.80           H  
ATOM   1976  CD  GLU A 122     -15.774   0.873  45.308  1.00 57.80           C  
ATOM   1977  OE1 GLU A 122     -15.001  -0.031  45.689  1.00 57.80           O  
ATOM   1978  OE2 GLU A 122     -15.749   2.059  45.704  1.00 57.80           O  
ATOM   1979  N   ARG A 123     -21.282   1.492  43.242  1.00 51.96           N  
ATOM   1980  H   ARG A 123     -21.274   0.510  43.478  1.00 51.96           H  
ATOM   1981  CA  ARG A 123     -22.520   2.249  43.394  1.00 51.96           C  
ATOM   1982  HA  ARG A 123     -22.605   2.986  42.595  1.00 51.96           H  
ATOM   1983  C   ARG A 123     -22.430   3.006  44.716  1.00 51.96           C  
ATOM   1984  CB  ARG A 123     -23.746   1.318  43.364  1.00 51.96           C  
ATOM   1985  HB2 ARG A 123     -23.586   0.490  44.054  1.00 51.96           H  
ATOM   1986  HB3 ARG A 123     -24.607   1.886  43.716  1.00 51.96           H  
ATOM   1987  O   ARG A 123     -22.609   2.404  45.769  1.00 51.96           O  
ATOM   1988  CG  ARG A 123     -24.076   0.767  41.968  1.00 51.96           C  
ATOM   1989  HG2 ARG A 123     -24.240   1.598  41.283  1.00 51.96           H  
ATOM   1990  HG3 ARG A 123     -23.246   0.159  41.607  1.00 51.96           H  
ATOM   1991  CD  ARG A 123     -25.348  -0.089  42.056  1.00 51.96           C  
ATOM   1992  HD2 ARG A 123     -25.158  -0.921  42.734  1.00 51.96           H  
ATOM   1993  HD3 ARG A 123     -26.147   0.523  42.476  1.00 51.96           H  
ATOM   1994  NE  ARG A 123     -25.770  -0.608  40.740  1.00 51.96           N  
ATOM   1995  HE  ARG A 123     -25.170  -0.393  39.958  1.00 51.96           H  
ATOM   1996  NH1 ARG A 123     -27.665  -1.687  41.469  1.00 51.96           N  
ATOM   1997 HH11 ARG A 123     -27.471  -1.374  42.409  1.00 51.96           H  
ATOM   1998 HH12 ARG A 123     -28.505  -2.219  41.292  1.00 51.96           H  
ATOM   1999  NH2 ARG A 123     -27.144  -1.727  39.302  1.00 51.96           N  
ATOM   2000 HH21 ARG A 123     -26.547  -1.468  38.530  1.00 51.96           H  
ATOM   2001 HH22 ARG A 123     -27.978  -2.277  39.153  1.00 51.96           H  
ATOM   2002  CZ  ARG A 123     -26.852  -1.335  40.511  1.00 51.96           C  
ATOM   2003  N   TYR A 124     -22.205   4.317  44.662  1.00 45.99           N  
ATOM   2004  H   TYR A 124     -21.925   4.729  43.784  1.00 45.99           H  
ATOM   2005  CA  TYR A 124     -22.557   5.190  45.780  1.00 45.99           C  
ATOM   2006  HA  TYR A 124     -22.034   4.842  46.671  1.00 45.99           H  
ATOM   2007  C   TYR A 124     -24.066   5.059  46.026  1.00 45.99           C  
ATOM   2008  CB  TYR A 124     -22.121   6.637  45.520  1.00 45.99           C  
ATOM   2009  HB2 TYR A 124     -22.723   7.298  46.144  1.00 45.99           H  
ATOM   2010  HB3 TYR A 124     -22.321   6.905  44.482  1.00 45.99           H  
ATOM   2011  O   TYR A 124     -24.887   5.329  45.149  1.00 45.99           O  
ATOM   2012  CG  TYR A 124     -20.662   6.887  45.851  1.00 45.99           C  
ATOM   2013  CD1 TYR A 124     -20.299   7.252  47.164  1.00 45.99           C  
ATOM   2014  HD1 TYR A 124     -21.057   7.364  47.925  1.00 45.99           H  
ATOM   2015  CD2 TYR A 124     -19.666   6.729  44.867  1.00 45.99           C  
ATOM   2016  HD2 TYR A 124     -19.932   6.413  43.869  1.00 45.99           H  
ATOM   2017  CE1 TYR A 124     -18.947   7.470  47.493  1.00 45.99           C  
ATOM   2018  HE1 TYR A 124     -18.671   7.747  48.500  1.00 45.99           H  
ATOM   2019  CE2 TYR A 124     -18.315   6.957  45.192  1.00 45.99           C  
ATOM   2020  HE2 TYR A 124     -17.536   6.821  44.456  1.00 45.99           H  
ATOM   2021  OH  TYR A 124     -16.646   7.551  46.799  1.00 45.99           O  
ATOM   2022  HH  TYR A 124     -16.504   7.703  47.737  1.00 45.99           H  
ATOM   2023  CZ  TYR A 124     -17.952   7.328  46.502  1.00 45.99           C  
ATOM   2024  N   ASN A 125     -24.399   4.540  47.205  1.00 45.10           N  
ATOM   2025  H   ASN A 125     -23.646   4.333  47.846  1.00 45.10           H  
ATOM   2026  CA  ASN A 125     -25.724   4.093  47.606  1.00 45.10           C  
ATOM   2027  HA  ASN A 125     -26.236   3.668  46.742  1.00 45.10           H  
ATOM   2028  C   ASN A 125     -26.544   5.289  48.126  1.00 45.10           C  
ATOM   2029  CB  ASN A 125     -25.492   2.978  48.655  1.00 45.10           C  
ATOM   2030  HB2 ASN A 125     -25.194   3.426  49.603  1.00 45.10           H  
ATOM   2031  HB3 ASN A 125     -24.678   2.333  48.322  1.00 45.10           H  
ATOM   2032  O   ASN A 125     -26.428   5.652  49.293  1.00 45.10           O  
ATOM   2033  CG  ASN A 125     -26.682   2.069  48.891  1.00 45.10           C  
ATOM   2034  ND2 ASN A 125     -26.690   1.339  49.983  1.00 45.10           N  
ATOM   2035 HD21 ASN A 125     -27.499   0.751  50.125  1.00 45.10           H  
ATOM   2036 HD22 ASN A 125     -25.953   1.429  50.669  1.00 45.10           H  
ATOM   2037  OD1 ASN A 125     -27.587   1.956  48.083  1.00 45.10           O  
ATOM   2038  N   TYR A 126     -27.349   5.920  47.267  1.00 40.47           N  
ATOM   2039  H   TYR A 126     -27.350   5.614  46.304  1.00 40.47           H  
ATOM   2040  CA  TYR A 126     -28.455   6.789  47.690  1.00 40.47           C  
ATOM   2041  HA  TYR A 126     -28.348   7.007  48.753  1.00 40.47           H  
ATOM   2042  C   TYR A 126     -29.752   5.994  47.503  1.00 40.47           C  
ATOM   2043  CB  TYR A 126     -28.444   8.140  46.948  1.00 40.47           C  
ATOM   2044  HB2 TYR A 126     -27.580   8.187  46.286  1.00 40.47           H  
ATOM   2045  HB3 TYR A 126     -29.329   8.216  46.316  1.00 40.47           H  
ATOM   2046  O   TYR A 126     -30.058   5.555  46.395  1.00 40.47           O  
ATOM   2047  CG  TYR A 126     -28.400   9.342  47.879  1.00 40.47           C  
ATOM   2048  CD1 TYR A 126     -29.593   9.957  48.313  1.00 40.47           C  
ATOM   2049  HD1 TYR A 126     -30.548   9.581  47.976  1.00 40.47           H  
ATOM   2050  CD2 TYR A 126     -27.158   9.835  48.326  1.00 40.47           C  
ATOM   2051  HD2 TYR A 126     -26.242   9.360  48.008  1.00 40.47           H  
ATOM   2052  CE1 TYR A 126     -29.544  11.063  49.186  1.00 40.47           C  
ATOM   2053  HE1 TYR A 126     -30.459  11.532  49.517  1.00 40.47           H  
ATOM   2054  CE2 TYR A 126     -27.106  10.942  49.196  1.00 40.47           C  
ATOM   2055  HE2 TYR A 126     -26.159  11.323  49.550  1.00 40.47           H  
ATOM   2056  OH  TYR A 126     -28.237  12.626  50.465  1.00 40.47           O  
ATOM   2057  HH  TYR A 126     -29.108  12.951  50.704  1.00 40.47           H  
ATOM   2058  CZ  TYR A 126     -28.297  11.559  49.627  1.00 40.47           C  
ATOM   2059  N   GLY A 127     -30.445   5.731  48.612  1.00 37.90           N  
ATOM   2060  H   GLY A 127     -30.131   6.154  49.474  1.00 37.90           H  
ATOM   2061  CA  GLY A 127     -31.512   4.738  48.711  1.00 37.90           C  
ATOM   2062  HA2 GLY A 127     -31.094   3.753  48.503  1.00 37.90           H  
ATOM   2063  HA3 GLY A 127     -31.896   4.729  49.731  1.00 37.90           H  
ATOM   2064  C   GLY A 127     -32.691   4.988  47.775  1.00 37.90           C  
ATOM   2065  O   GLY A 127     -33.387   5.985  47.916  1.00 37.90           O  
ATOM   2066  N   TYR A 128     -32.938   4.037  46.875  1.00 37.88           N  
ATOM   2067  H   TYR A 128     -32.231   3.330  46.733  1.00 37.88           H  
ATOM   2068  CA  TYR A 128     -34.245   3.753  46.287  1.00 37.88           C  
ATOM   2069  HA  TYR A 128     -35.002   3.962  47.043  1.00 37.88           H  
ATOM   2070  C   TYR A 128     -34.323   2.255  45.958  1.00 37.88           C  
ATOM   2071  CB  TYR A 128     -34.550   4.644  45.069  1.00 37.88           C  
ATOM   2072  HB2 TYR A 128     -33.632   5.109  44.708  1.00 37.88           H  
ATOM   2073  HB3 TYR A 128     -34.937   4.026  44.260  1.00 37.88           H  
ATOM   2074  O   TYR A 128     -33.369   1.659  45.453  1.00 37.88           O  
ATOM   2075  CG  TYR A 128     -35.582   5.719  45.373  1.00 37.88           C  
ATOM   2076  CD1 TYR A 128     -36.957   5.421  45.286  1.00 37.88           C  
ATOM   2077  HD1 TYR A 128     -37.282   4.441  44.967  1.00 37.88           H  
ATOM   2078  CD2 TYR A 128     -35.173   7.001  45.788  1.00 37.88           C  
ATOM   2079  HD2 TYR A 128     -34.120   7.228  45.868  1.00 37.88           H  
ATOM   2080  CE1 TYR A 128     -37.914   6.398  45.622  1.00 37.88           C  
ATOM   2081  HE1 TYR A 128     -38.970   6.177  45.565  1.00 37.88           H  
ATOM   2082  CE2 TYR A 128     -36.126   7.976  46.142  1.00 37.88           C  
ATOM   2083  HE2 TYR A 128     -35.801   8.947  46.485  1.00 37.88           H  
ATOM   2084  OH  TYR A 128     -38.429   8.608  46.394  1.00 37.88           O  
ATOM   2085  HH  TYR A 128     -38.026   9.421  46.709  1.00 37.88           H  
ATOM   2086  CZ  TYR A 128     -37.502   7.674  46.059  1.00 37.88           C  
ATOM   2087  N   GLN A 129     -35.454   1.658  46.327  1.00 40.81           N  
ATOM   2088  H   GLN A 129     -36.193   2.253  46.672  1.00 40.81           H  
ATOM   2089  CA  GLN A 129     -35.752   0.227  46.317  1.00 40.81           C  
ATOM   2090  HA  GLN A 129     -34.964  -0.296  46.859  1.00 40.81           H  
ATOM   2091  C   GLN A 129     -35.836  -0.373  44.900  1.00 40.81           C  
ATOM   2092  CB  GLN A 129     -37.081   0.020  47.072  1.00 40.81           C  
ATOM   2093  HB2 GLN A 129     -37.460  -0.982  46.871  1.00 40.81           H  
ATOM   2094  HB3 GLN A 129     -37.810   0.731  46.683  1.00 40.81           H  
ATOM   2095  O   GLN A 129     -36.416   0.202  43.986  1.00 40.81           O  
ATOM   2096  CG  GLN A 129     -36.943   0.178  48.600  1.00 40.81           C  
ATOM   2097  HG2 GLN A 129     -36.290   1.019  48.830  1.00 40.81           H  
ATOM   2098  HG3 GLN A 129     -36.486  -0.725  49.004  1.00 40.81           H  
ATOM   2099  CD  GLN A 129     -38.273   0.438  49.310  1.00 40.81           C  
ATOM   2100  NE2 GLN A 129     -38.431   0.012  50.544  1.00 40.81           N  
ATOM   2101 HE21 GLN A 129     -39.339   0.194  50.949  1.00 40.81           H  
ATOM   2102 HE22 GLN A 129     -37.737  -0.570  50.992  1.00 40.81           H  
ATOM   2103  OE1 GLN A 129     -39.173   1.080  48.799  1.00 40.81           O  
ATOM   2104  N   GLU A 130     -35.243  -1.560  44.768  1.00 41.12           N  
ATOM   2105  H   GLU A 130     -34.639  -1.789  45.545  1.00 41.12           H  
ATOM   2106  CA  GLU A 130     -35.816  -2.757  44.138  1.00 41.12           C  
ATOM   2107  HA  GLU A 130     -34.970  -3.410  43.925  1.00 41.12           H  
ATOM   2108  C   GLU A 130     -36.570  -2.594  42.799  1.00 41.12           C  
ATOM   2109  CB  GLU A 130     -36.639  -3.474  45.227  1.00 41.12           C  
ATOM   2110  HB2 GLU A 130     -36.179  -3.260  46.192  1.00 41.12           H  
ATOM   2111  HB3 GLU A 130     -37.655  -3.081  45.255  1.00 41.12           H  
ATOM   2112  O   GLU A 130     -37.779  -2.411  42.745  1.00 41.12           O  
ATOM   2113  CG  GLU A 130     -36.659  -4.999  45.086  1.00 41.12           C  
ATOM   2114  HG2 GLU A 130     -35.649  -5.343  44.860  1.00 41.12           H  
ATOM   2115  HG3 GLU A 130     -37.301  -5.276  44.250  1.00 41.12           H  
ATOM   2116  CD  GLU A 130     -37.148  -5.669  46.382  1.00 41.12           C  
ATOM   2117  OE1 GLU A 130     -36.586  -6.737  46.709  1.00 41.12           O  
ATOM   2118  OE2 GLU A 130     -38.045  -5.095  47.037  1.00 41.12           O  
ATOM   2119  N   THR A 131     -35.863  -2.809  41.684  1.00 43.49           N  
ATOM   2120  H   THR A 131     -34.856  -2.836  41.756  1.00 43.49           H  
ATOM   2121  CA  THR A 131     -36.471  -3.374  40.465  1.00 43.49           C  
ATOM   2122  HA  THR A 131     -37.419  -3.833  40.742  1.00 43.49           H  
ATOM   2123  C   THR A 131     -35.595  -4.505  39.936  1.00 43.49           C  
ATOM   2124  CB  THR A 131     -36.819  -2.344  39.377  1.00 43.49           C  
ATOM   2125  HB  THR A 131     -36.906  -2.857  38.419  1.00 43.49           H  
ATOM   2126  O   THR A 131     -34.656  -4.337  39.155  1.00 43.49           O  
ATOM   2127  CG2 THR A 131     -38.144  -1.637  39.661  1.00 43.49           C  
ATOM   2128 HG21 THR A 131     -38.942  -2.372  39.768  1.00 43.49           H  
ATOM   2129 HG22 THR A 131     -38.387  -0.975  38.829  1.00 43.49           H  
ATOM   2130 HG23 THR A 131     -38.078  -1.049  40.576  1.00 43.49           H  
ATOM   2131  OG1 THR A 131     -35.837  -1.342  39.281  1.00 43.49           O  
ATOM   2132  HG1 THR A 131     -35.957  -0.800  40.064  1.00 43.49           H  
ATOM   2133  N   ALA A 132     -35.911  -5.699  40.430  1.00 41.81           N  
ATOM   2134  H   ALA A 132     -36.656  -5.724  41.111  1.00 41.81           H  
ATOM   2135  CA  ALA A 132     -35.630  -6.949  39.755  1.00 41.81           C  
ATOM   2136  HA  ALA A 132     -34.583  -6.963  39.454  1.00 41.81           H  
ATOM   2137  C   ALA A 132     -36.514  -7.072  38.495  1.00 41.81           C  
ATOM   2138  CB  ALA A 132     -35.879  -8.084  40.762  1.00 41.81           C  
ATOM   2139  HB1 ALA A 132     -35.674  -9.049  40.297  1.00 41.81           H  
ATOM   2140  HB2 ALA A 132     -35.226  -7.963  41.626  1.00 41.81           H  
ATOM   2141  HB3 ALA A 132     -36.916  -8.065  41.097  1.00 41.81           H  
ATOM   2142  O   ALA A 132     -37.582  -6.474  38.413  1.00 41.81           O  
ATOM   2143  N   ILE A 133     -36.078  -7.938  37.570  1.00 47.60           N  
ATOM   2144  H   ILE A 133     -35.200  -8.387  37.786  1.00 47.60           H  
ATOM   2145  CA  ILE A 133     -36.802  -8.438  36.384  1.00 47.60           C  
ATOM   2146  HA  ILE A 133     -36.275  -9.346  36.092  1.00 47.60           H  
ATOM   2147  C   ILE A 133     -36.727  -7.514  35.153  1.00 47.60           C  
ATOM   2148  CB  ILE A 133     -38.246  -8.911  36.717  1.00 47.60           C  
ATOM   2149  HB  ILE A 133     -38.877  -8.031  36.837  1.00 47.60           H  
ATOM   2150  O   ILE A 133     -37.672  -6.824  34.789  1.00 47.60           O  
ATOM   2151  CG1 ILE A 133     -38.341  -9.766  38.009  1.00 47.60           C  
ATOM   2152 HG12 ILE A 133     -37.736  -9.348  38.814  1.00 47.60           H  
ATOM   2153 HG13 ILE A 133     -37.964 -10.770  37.814  1.00 47.60           H  
ATOM   2154  CG2 ILE A 133     -38.803  -9.749  35.544  1.00 47.60           C  
ATOM   2155 HG21 ILE A 133     -39.860  -9.955  35.711  1.00 47.60           H  
ATOM   2156 HG22 ILE A 133     -38.263 -10.691  35.452  1.00 47.60           H  
ATOM   2157 HG23 ILE A 133     -38.732  -9.195  34.607  1.00 47.60           H  
ATOM   2158  CD1 ILE A 133     -39.765  -9.863  38.565  1.00 47.60           C  
ATOM   2159 HD11 ILE A 133     -40.149  -8.863  38.769  1.00 47.60           H  
ATOM   2160 HD12 ILE A 133     -40.423 -10.372  37.862  1.00 47.60           H  
ATOM   2161 HD13 ILE A 133     -39.747 -10.428  39.497  1.00 47.60           H  
ATOM   2162  N   ARG A 134     -35.618  -7.611  34.404  1.00 49.18           N  
ATOM   2163  H   ARG A 134     -34.873  -8.198  34.751  1.00 49.18           H  
ATOM   2164  CA  ARG A 134     -35.663  -7.327  32.960  1.00 49.18           C  
ATOM   2165  HA  ARG A 134     -36.253  -6.428  32.780  1.00 49.18           H  
ATOM   2166  C   ARG A 134     -36.379  -8.483  32.276  1.00 49.18           C  
ATOM   2167  CB  ARG A 134     -34.270  -7.106  32.364  1.00 49.18           C  
ATOM   2168  HB2 ARG A 134     -33.589  -7.888  32.701  1.00 49.18           H  
ATOM   2169  HB3 ARG A 134     -34.353  -7.154  31.278  1.00 49.18           H  
ATOM   2170  O   ARG A 134     -35.888  -9.615  32.282  1.00 49.18           O  
ATOM   2171  CG  ARG A 134     -33.729  -5.726  32.746  1.00 49.18           C  
ATOM   2172  HG2 ARG A 134     -34.449  -4.965  32.445  1.00 49.18           H  
ATOM   2173  HG3 ARG A 134     -33.579  -5.667  33.824  1.00 49.18           H  
ATOM   2174  CD  ARG A 134     -32.406  -5.473  32.021  1.00 49.18           C  
ATOM   2175  HD2 ARG A 134     -31.660  -6.178  32.388  1.00 49.18           H  
ATOM   2176  HD3 ARG A 134     -32.565  -5.633  30.955  1.00 49.18           H  
ATOM   2177  NE  ARG A 134     -31.947  -4.093  32.235  1.00 49.18           N  
ATOM   2178  HE  ARG A 134     -32.570  -3.503  32.769  1.00 49.18           H  
ATOM   2179  NH1 ARG A 134     -30.081  -4.179  30.903  1.00 49.18           N  
ATOM   2180 HH11 ARG A 134     -29.312  -3.706  30.450  1.00 49.18           H  
ATOM   2181 HH12 ARG A 134     -30.319  -5.132  30.668  1.00 49.18           H  
ATOM   2182  NH2 ARG A 134     -30.634  -2.266  31.915  1.00 49.18           N  
ATOM   2183 HH21 ARG A 134     -31.279  -1.729  32.478  1.00 49.18           H  
ATOM   2184 HH22 ARG A 134     -29.862  -1.802  31.459  1.00 49.18           H  
ATOM   2185  CZ  ARG A 134     -30.892  -3.522  31.687  1.00 49.18           C  
ATOM   2186  N   THR A 135     -37.547  -8.205  31.721  1.00 49.44           N  
ATOM   2187  H   THR A 135     -37.865  -7.247  31.726  1.00 49.44           H  
ATOM   2188  CA  THR A 135     -38.367  -9.177  31.002  1.00 49.44           C  
ATOM   2189  HA  THR A 135     -38.525 -10.034  31.656  1.00 49.44           H  
ATOM   2190  C   THR A 135     -37.648  -9.669  29.739  1.00 49.44           C  
ATOM   2191  CB  THR A 135     -39.744  -8.576  30.673  1.00 49.44           C  
ATOM   2192  HB  THR A 135     -40.277  -9.239  29.991  1.00 49.44           H  
ATOM   2193  O   THR A 135     -36.859  -8.972  29.098  1.00 49.44           O  
ATOM   2194  CG2 THR A 135     -40.595  -8.376  31.926  1.00 49.44           C  
ATOM   2195 HG21 THR A 135     -40.729  -9.326  32.443  1.00 49.44           H  
ATOM   2196 HG22 THR A 135     -41.576  -7.993  31.644  1.00 49.44           H  
ATOM   2197 HG23 THR A 135     -40.120  -7.665  32.602  1.00 49.44           H  
ATOM   2198  OG1 THR A 135     -39.558  -7.327  30.062  1.00 49.44           O  
ATOM   2199  HG1 THR A 135     -40.374  -6.826  30.124  1.00 49.44           H  
ATOM   2200  N   ARG A 136     -37.924 -10.921  29.357  1.00 53.92           N  
ATOM   2201  H   ARG A 136     -38.574 -11.433  29.937  1.00 53.92           H  
ATOM   2202  CA  ARG A 136     -37.381 -11.607  28.166  1.00 53.92           C  
ATOM   2203  HA  ARG A 136     -36.296 -11.649  28.260  1.00 53.92           H  
ATOM   2204  C   ARG A 136     -37.677 -10.866  26.848  1.00 53.92           C  
ATOM   2205  CB  ARG A 136     -37.960 -13.035  28.190  1.00 53.92           C  
ATOM   2206  HB2 ARG A 136     -39.037 -12.974  28.034  1.00 53.92           H  
ATOM   2207  HB3 ARG A 136     -37.792 -13.447  29.185  1.00 53.92           H  
ATOM   2208  O   ARG A 136     -37.012 -11.124  25.847  1.00 53.92           O  
ATOM   2209  CG  ARG A 136     -37.372 -14.024  27.172  1.00 53.92           C  
ATOM   2210  HG2 ARG A 136     -37.606 -13.698  26.159  1.00 53.92           H  
ATOM   2211  HG3 ARG A 136     -36.290 -14.077  27.297  1.00 53.92           H  
ATOM   2212  CD  ARG A 136     -37.990 -15.411  27.417  1.00 53.92           C  
ATOM   2213  HD2 ARG A 136     -37.773 -15.716  28.440  1.00 53.92           H  
ATOM   2214  HD3 ARG A 136     -39.071 -15.329  27.304  1.00 53.92           H  
ATOM   2215  NE  ARG A 136     -37.479 -16.438  26.486  1.00 53.92           N  
ATOM   2216  HE  ARG A 136     -36.748 -16.160  25.847  1.00 53.92           H  
ATOM   2217  NH1 ARG A 136     -38.823 -18.164  27.206  1.00 53.92           N  
ATOM   2218 HH11 ARG A 136     -39.265 -17.552  27.877  1.00 53.92           H  
ATOM   2219 HH12 ARG A 136     -39.123 -19.127  27.149  1.00 53.92           H  
ATOM   2220  NH2 ARG A 136     -37.368 -18.524  25.560  1.00 53.92           N  
ATOM   2221 HH21 ARG A 136     -36.631 -18.233  24.933  1.00 53.92           H  
ATOM   2222 HH22 ARG A 136     -37.690 -19.481  25.533  1.00 53.92           H  
ATOM   2223  CZ  ARG A 136     -37.890 -17.697  26.423  1.00 53.92           C  
ATOM   2224  N   GLU A 137     -38.630  -9.938  26.858  1.00 49.85           N  
ATOM   2225  H   GLU A 137     -39.128  -9.776  27.722  1.00 49.85           H  
ATOM   2226  CA  GLU A 137     -39.017  -9.100  25.720  1.00 49.85           C  
ATOM   2227  HA  GLU A 137     -38.943  -9.686  24.803  1.00 49.85           H  
ATOM   2228  C   GLU A 137     -38.093  -7.888  25.520  1.00 49.85           C  
ATOM   2229  CB  GLU A 137     -40.487  -8.689  25.881  1.00 49.85           C  
ATOM   2230  HB2 GLU A 137     -40.625  -8.204  26.847  1.00 49.85           H  
ATOM   2231  HB3 GLU A 137     -40.744  -7.988  25.087  1.00 49.85           H  
ATOM   2232  O   GLU A 137     -37.837  -7.506  24.379  1.00 49.85           O  
ATOM   2233  CG  GLU A 137     -41.394  -9.926  25.766  1.00 49.85           C  
ATOM   2234  HG2 GLU A 137     -41.153 -10.444  24.837  1.00 49.85           H  
ATOM   2235  HG3 GLU A 137     -41.180 -10.609  26.589  1.00 49.85           H  
ATOM   2236  CD  GLU A 137     -42.885  -9.584  25.789  1.00 49.85           C  
ATOM   2237  OE1 GLU A 137     -43.633 -10.356  25.149  1.00 49.85           O  
ATOM   2238  OE2 GLU A 137     -43.239  -8.588  26.452  1.00 49.85           O  
ATOM   2239  N   GLU A 138     -37.455  -7.365  26.573  1.00 49.69           N  
ATOM   2240  H   GLU A 138     -37.687  -7.681  27.504  1.00 49.69           H  
ATOM   2241  CA  GLU A 138     -36.460  -6.288  26.443  1.00 49.69           C  
ATOM   2242  HA  GLU A 138     -36.845  -5.530  25.760  1.00 49.69           H  
ATOM   2243  C   GLU A 138     -35.132  -6.786  25.850  1.00 49.69           C  
ATOM   2244  CB  GLU A 138     -36.225  -5.618  27.801  1.00 49.69           C  
ATOM   2245  HB2 GLU A 138     -35.391  -4.923  27.703  1.00 49.69           H  
ATOM   2246  HB3 GLU A 138     -35.957  -6.381  28.532  1.00 49.69           H  
ATOM   2247  O   GLU A 138     -34.450  -6.054  25.132  1.00 49.69           O  
ATOM   2248  CG  GLU A 138     -37.458  -4.836  28.274  1.00 49.69           C  
ATOM   2249  HG2 GLU A 138     -38.293  -5.524  28.409  1.00 49.69           H  
ATOM   2250  HG3 GLU A 138     -37.730  -4.122  27.496  1.00 49.69           H  
ATOM   2251  CD  GLU A 138     -37.196  -4.091  29.589  1.00 49.69           C  
ATOM   2252  OE1 GLU A 138     -37.866  -3.057  29.791  1.00 49.69           O  
ATOM   2253  OE2 GLU A 138     -36.296  -4.530  30.350  1.00 49.69           O  
ATOM   2254  N   ARG A 139     -34.796  -8.074  26.040  1.00 48.63           N  
ATOM   2255  H   ARG A 139     -35.415  -8.618  26.624  1.00 48.63           H  
ATOM   2256  CA  ARG A 139     -33.634  -8.716  25.391  1.00 48.63           C  
ATOM   2257  HA  ARG A 139     -32.778  -8.049  25.494  1.00 48.63           H  
ATOM   2258  C   ARG A 139     -33.786  -8.884  23.871  1.00 48.63           C  
ATOM   2259  CB  ARG A 139     -33.298 -10.060  26.065  1.00 48.63           C  
ATOM   2260  HB2 ARG A 139     -34.217 -10.601  26.292  1.00 48.63           H  
ATOM   2261  HB3 ARG A 139     -32.718 -10.662  25.365  1.00 48.63           H  
ATOM   2262  O   ARG A 139     -32.784  -9.113  23.201  1.00 48.63           O  
ATOM   2263  CG  ARG A 139     -32.456  -9.889  27.340  1.00 48.63           C  
ATOM   2264  HG2 ARG A 139     -31.576  -9.288  27.108  1.00 48.63           H  
ATOM   2265  HG3 ARG A 139     -33.046  -9.380  28.102  1.00 48.63           H  
ATOM   2266  CD  ARG A 139     -32.000 -11.260  27.863  1.00 48.63           C  
ATOM   2267  HD2 ARG A 139     -32.881 -11.836  28.145  1.00 48.63           H  
ATOM   2268  HD3 ARG A 139     -31.484 -11.779  27.055  1.00 48.63           H  
ATOM   2269  NE  ARG A 139     -31.095 -11.142  29.025  1.00 48.63           N  
ATOM   2270  HE  ARG A 139     -31.043 -10.234  29.463  1.00 48.63           H  
ATOM   2271  NH1 ARG A 139     -30.376 -13.327  29.084  1.00 48.63           N  
ATOM   2272 HH11 ARG A 139     -30.964 -13.535  28.290  1.00 48.63           H  
ATOM   2273 HH12 ARG A 139     -29.827 -14.053  29.522  1.00 48.63           H  
ATOM   2274  NH2 ARG A 139     -29.607 -11.880  30.592  1.00 48.63           N  
ATOM   2275 HH21 ARG A 139     -29.072 -12.628  31.010  1.00 48.63           H  
ATOM   2276 HH22 ARG A 139     -29.584 -10.964  31.016  1.00 48.63           H  
ATOM   2277  CZ  ARG A 139     -30.366 -12.111  29.558  1.00 48.63           C  
ATOM   2278  N   LYS A 140     -34.993  -8.746  23.303  1.00 48.17           N  
ATOM   2279  H   LYS A 140     -35.773  -8.516  23.903  1.00 48.17           H  
ATOM   2280  CA  LYS A 140     -35.220  -8.782  21.842  1.00 48.17           C  
ATOM   2281  HA  LYS A 140     -34.458  -9.416  21.389  1.00 48.17           H  
ATOM   2282  C   LYS A 140     -35.014  -7.426  21.144  1.00 48.17           C  
ATOM   2283  CB  LYS A 140     -36.592  -9.404  21.516  1.00 48.17           C  
ATOM   2284  HB2 LYS A 140     -36.882  -9.099  20.511  1.00 48.17           H  
ATOM   2285  HB3 LYS A 140     -37.346  -9.025  22.206  1.00 48.17           H  
ATOM   2286  O   LYS A 140     -35.066  -7.382  19.920  1.00 48.17           O  
ATOM   2287  CG  LYS A 140     -36.569 -10.942  21.550  1.00 48.17           C  
ATOM   2288  HG2 LYS A 140     -35.774 -11.303  20.896  1.00 48.17           H  
ATOM   2289  HG3 LYS A 140     -36.379 -11.286  22.567  1.00 48.17           H  
ATOM   2290  CD  LYS A 140     -37.913 -11.498  21.055  1.00 48.17           C  
ATOM   2291  HD2 LYS A 140     -38.696 -11.196  21.751  1.00 48.17           H  
ATOM   2292  HD3 LYS A 140     -38.133 -11.065  20.079  1.00 48.17           H  
ATOM   2293  CE  LYS A 140     -37.894 -13.027  20.928  1.00 48.17           C  
ATOM   2294  HE2 LYS A 140     -37.701 -13.454  21.911  1.00 48.17           H  
ATOM   2295  HE3 LYS A 140     -37.076 -13.308  20.265  1.00 48.17           H  
ATOM   2296  NZ  LYS A 140     -39.185 -13.531  20.387  1.00 48.17           N  
ATOM   2297  HZ1 LYS A 140     -39.366 -13.135  19.476  1.00 48.17           H  
ATOM   2298  HZ2 LYS A 140     -39.953 -13.266  20.987  1.00 48.17           H  
ATOM   2299  HZ3 LYS A 140     -39.182 -14.537  20.294  1.00 48.17           H  
ATOM   2300  N   LYS A 141     -34.717  -6.349  21.887  1.00 43.99           N  
ATOM   2301  H   LYS A 141     -34.719  -6.451  22.891  1.00 43.99           H  
ATOM   2302  CA  LYS A 141     -34.321  -5.034  21.339  1.00 43.99           C  
ATOM   2303  HA  LYS A 141     -34.704  -4.963  20.321  1.00 43.99           H  
ATOM   2304  C   LYS A 141     -32.812  -4.842  21.153  1.00 43.99           C  
ATOM   2305  CB  LYS A 141     -34.951  -3.891  22.153  1.00 43.99           C  
ATOM   2306  HB2 LYS A 141     -35.172  -4.229  23.166  1.00 43.99           H  
ATOM   2307  HB3 LYS A 141     -34.246  -3.064  22.233  1.00 43.99           H  
ATOM   2308  O   LYS A 141     -32.410  -3.802  20.644  1.00 43.99           O  
ATOM   2309  CG  LYS A 141     -36.230  -3.361  21.489  1.00 43.99           C  
ATOM   2310  HG2 LYS A 141     -36.978  -4.153  21.460  1.00 43.99           H  
ATOM   2311  HG3 LYS A 141     -36.005  -3.043  20.471  1.00 43.99           H  
ATOM   2312  CD  LYS A 141     -36.771  -2.165  22.281  1.00 43.99           C  
ATOM   2313  HD2 LYS A 141     -36.008  -1.387  22.319  1.00 43.99           H  
ATOM   2314  HD3 LYS A 141     -36.995  -2.489  23.297  1.00 43.99           H  
ATOM   2315  CE  LYS A 141     -38.040  -1.605  21.629  1.00 43.99           C  
ATOM   2316  HE2 LYS A 141     -38.768  -2.412  21.545  1.00 43.99           H  
ATOM   2317  HE3 LYS A 141     -37.796  -1.268  20.621  1.00 43.99           H  
ATOM   2318  NZ  LYS A 141     -38.610  -0.489  22.426  1.00 43.99           N  
ATOM   2319  HZ1 LYS A 141     -39.456  -0.140  21.999  1.00 43.99           H  
ATOM   2320  HZ2 LYS A 141     -38.844  -0.805  23.356  1.00 43.99           H  
ATOM   2321  HZ3 LYS A 141     -37.951   0.272  22.507  1.00 43.99           H  
ATOM   2322  N   ASP A 142     -31.996  -5.866  21.411  1.00 39.69           N  
ATOM   2323  H   ASP A 142     -32.374  -6.681  21.872  1.00 39.69           H  
ATOM   2324  CA  ASP A 142     -30.647  -5.985  20.824  1.00 39.69           C  
ATOM   2325  HA  ASP A 142     -30.200  -4.992  20.794  1.00 39.69           H  
ATOM   2326  C   ASP A 142     -30.747  -6.417  19.340  1.00 39.69           C  
ATOM   2327  CB  ASP A 142     -29.746  -6.893  21.697  1.00 39.69           C  
ATOM   2328  HB2 ASP A 142     -29.113  -7.514  21.062  1.00 39.69           H  
ATOM   2329  HB3 ASP A 142     -30.372  -7.576  22.272  1.00 39.69           H  
ATOM   2330  O   ASP A 142     -30.027  -7.280  18.836  1.00 39.69           O  
ATOM   2331  CG  ASP A 142     -28.793  -6.155  22.650  1.00 39.69           C  
ATOM   2332  OD1 ASP A 142     -28.663  -4.915  22.557  1.00 39.69           O  
ATOM   2333  OD2 ASP A 142     -28.148  -6.874  23.449  1.00 39.69           O  
ATOM   2334  N   THR A 143     -31.700  -5.826  18.615  1.00 47.41           N  
ATOM   2335  H   THR A 143     -32.254  -5.118  19.075  1.00 47.41           H  
ATOM   2336  CA  THR A 143     -31.699  -5.786  17.157  1.00 47.41           C  
ATOM   2337  HA  THR A 143     -31.704  -6.803  16.766  1.00 47.41           H  
ATOM   2338  C   THR A 143     -30.427  -5.085  16.722  1.00 47.41           C  
ATOM   2339  CB  THR A 143     -32.913  -5.018  16.611  1.00 47.41           C  
ATOM   2340  HB  THR A 143     -32.701  -4.686  15.595  1.00 47.41           H  
ATOM   2341  O   THR A 143     -30.095  -4.025  17.246  1.00 47.41           O  
ATOM   2342  CG2 THR A 143     -34.153  -5.906  16.580  1.00 47.41           C  
ATOM   2343 HG21 THR A 143     -33.980  -6.761  15.926  1.00 47.41           H  
ATOM   2344 HG22 THR A 143     -34.999  -5.334  16.200  1.00 47.41           H  
ATOM   2345 HG23 THR A 143     -34.382  -6.259  17.585  1.00 47.41           H  
ATOM   2346  OG1 THR A 143     -33.211  -3.896  17.415  1.00 47.41           O  
ATOM   2347  HG1 THR A 143     -32.385  -3.466  17.647  1.00 47.41           H  
ATOM   2348  N   THR A 144     -29.723  -5.678  15.764  1.00 41.81           N  
ATOM   2349  H   THR A 144     -30.077  -6.547  15.391  1.00 41.81           H  
ATOM   2350  CA  THR A 144     -28.525  -5.159  15.104  1.00 41.81           C  
ATOM   2351  HA  THR A 144     -27.726  -5.056  15.838  1.00 41.81           H  
ATOM   2352  C   THR A 144     -28.785  -3.785  14.485  1.00 41.81           C  
ATOM   2353  CB  THR A 144     -28.085  -6.164  14.023  1.00 41.81           C  
ATOM   2354  HB  THR A 144     -27.347  -5.705  13.365  1.00 41.81           H  
ATOM   2355  O   THR A 144     -28.980  -3.653  13.278  1.00 41.81           O  
ATOM   2356  CG2 THR A 144     -27.463  -7.418  14.640  1.00 41.81           C  
ATOM   2357 HG21 THR A 144     -28.161  -7.896  15.327  1.00 41.81           H  
ATOM   2358 HG22 THR A 144     -27.201  -8.120  13.849  1.00 41.81           H  
ATOM   2359 HG23 THR A 144     -26.557  -7.144  15.181  1.00 41.81           H  
ATOM   2360  OG1 THR A 144     -29.199  -6.585  13.264  1.00 41.81           O  
ATOM   2361  HG1 THR A 144     -29.380  -5.892  12.625  1.00 41.81           H  
ATOM   2362  N   GLN A 145     -28.802  -2.738  15.307  1.00 38.39           N  
ATOM   2363  H   GLN A 145     -28.824  -2.909  16.302  1.00 38.39           H  
ATOM   2364  CA  GLN A 145     -28.765  -1.370  14.835  1.00 38.39           C  
ATOM   2365  HA  GLN A 145     -29.469  -1.267  14.009  1.00 38.39           H  
ATOM   2366  C   GLN A 145     -27.345  -1.181  14.317  1.00 38.39           C  
ATOM   2367  CB  GLN A 145     -29.180  -0.394  15.952  1.00 38.39           C  
ATOM   2368  HB2 GLN A 145     -30.025  -0.819  16.494  1.00 38.39           H  
ATOM   2369  HB3 GLN A 145     -28.361  -0.253  16.656  1.00 38.39           H  
ATOM   2370  O   GLN A 145     -26.400  -1.037  15.094  1.00 38.39           O  
ATOM   2371  CG  GLN A 145     -29.627   0.963  15.378  1.00 38.39           C  
ATOM   2372  HG2 GLN A 145     -28.794   1.424  14.848  1.00 38.39           H  
ATOM   2373  HG3 GLN A 145     -30.437   0.798  14.668  1.00 38.39           H  
ATOM   2374  CD  GLN A 145     -30.117   1.940  16.447  1.00 38.39           C  
ATOM   2375  NE2 GLN A 145     -30.824   2.984  16.072  1.00 38.39           N  
ATOM   2376 HE21 GLN A 145     -31.082   3.124  15.105  1.00 38.39           H  
ATOM   2377 HE22 GLN A 145     -31.146   3.581  16.820  1.00 38.39           H  
ATOM   2378  OE1 GLN A 145     -29.867   1.807  17.631  1.00 38.39           O  
ATOM   2379  N   TYR A 146     -27.176  -1.288  12.998  1.00 42.75           N  
ATOM   2380  H   TYR A 146     -27.965  -1.572  12.436  1.00 42.75           H  
ATOM   2381  CA  TYR A 146     -25.946  -0.894  12.328  1.00 42.75           C  
ATOM   2382  HA  TYR A 146     -25.134  -1.553  12.633  1.00 42.75           H  
ATOM   2383  C   TYR A 146     -25.631   0.533  12.780  1.00 42.75           C  
ATOM   2384  CB  TYR A 146     -26.116  -0.988  10.804  1.00 42.75           C  
ATOM   2385  HB2 TYR A 146     -25.293  -0.451  10.333  1.00 42.75           H  
ATOM   2386  HB3 TYR A 146     -27.035  -0.483  10.507  1.00 42.75           H  
ATOM   2387  O   TYR A 146     -26.260   1.494  12.339  1.00 42.75           O  
ATOM   2388  CG  TYR A 146     -26.123  -2.406  10.261  1.00 42.75           C  
ATOM   2389  CD1 TYR A 146     -24.907  -3.028   9.912  1.00 42.75           C  
ATOM   2390  HD1 TYR A 146     -23.975  -2.495  10.033  1.00 42.75           H  
ATOM   2391  CD2 TYR A 146     -27.337  -3.101  10.093  1.00 42.75           C  
ATOM   2392  HD2 TYR A 146     -28.275  -2.634  10.357  1.00 42.75           H  
ATOM   2393  CE1 TYR A 146     -24.901  -4.337   9.392  1.00 42.75           C  
ATOM   2394  HE1 TYR A 146     -23.969  -4.809   9.120  1.00 42.75           H  
ATOM   2395  CE2 TYR A 146     -27.335  -4.409   9.572  1.00 42.75           C  
ATOM   2396  HE2 TYR A 146     -28.262  -4.948   9.434  1.00 42.75           H  
ATOM   2397  OH  TYR A 146     -26.124  -6.291   8.715  1.00 42.75           O  
ATOM   2398  HH  TYR A 146     -25.240  -6.604   8.509  1.00 42.75           H  
ATOM   2399  CZ  TYR A 146     -26.119  -5.029   9.219  1.00 42.75           C  
ATOM   2400  N   SER A 147     -24.710   0.661  13.736  1.00 48.26           N  
ATOM   2401  H   SER A 147     -24.383  -0.177  14.195  1.00 48.26           H  
ATOM   2402  CA  SER A 147     -24.244   1.956  14.205  1.00 48.26           C  
ATOM   2403  HA  SER A 147     -25.098   2.613  14.371  1.00 48.26           H  
ATOM   2404  C   SER A 147     -23.396   2.516  13.081  1.00 48.26           C  
ATOM   2405  CB  SER A 147     -23.483   1.832  15.526  1.00 48.26           C  
ATOM   2406  HB2 SER A 147     -22.582   1.236  15.382  1.00 48.26           H  
ATOM   2407  HB3 SER A 147     -24.124   1.335  16.255  1.00 48.26           H  
ATOM   2408  O   SER A 147     -22.223   2.164  12.930  1.00 48.26           O  
ATOM   2409  OG  SER A 147     -23.137   3.112  16.017  1.00 48.26           O  
ATOM   2410  HG  SER A 147     -22.810   3.012  16.914  1.00 48.26           H  
ATOM   2411  N   TYR A 148     -24.033   3.307  12.219  1.00 54.54           N  
ATOM   2412  H   TYR A 148     -25.034   3.409  12.302  1.00 54.54           H  
ATOM   2413  CA  TYR A 148     -23.319   4.079  11.221  1.00 54.54           C  
ATOM   2414  HA  TYR A 148     -22.856   3.377  10.529  1.00 54.54           H  
ATOM   2415  C   TYR A 148     -22.247   4.890  11.952  1.00 54.54           C  
ATOM   2416  CB  TYR A 148     -24.276   4.986  10.442  1.00 54.54           C  
ATOM   2417  HB2 TYR A 148     -23.688   5.663   9.822  1.00 54.54           H  
ATOM   2418  HB3 TYR A 148     -24.847   5.597  11.142  1.00 54.54           H  
ATOM   2419  O   TYR A 148     -22.546   5.491  12.992  1.00 54.54           O  
ATOM   2420  CG  TYR A 148     -25.222   4.217   9.543  1.00 54.54           C  
ATOM   2421  CD1 TYR A 148     -24.769   3.745   8.295  1.00 54.54           C  
ATOM   2422  HD1 TYR A 148     -23.755   3.942   7.980  1.00 54.54           H  
ATOM   2423  CD2 TYR A 148     -26.539   3.949   9.961  1.00 54.54           C  
ATOM   2424  HD2 TYR A 148     -26.888   4.292  10.924  1.00 54.54           H  
ATOM   2425  CE1 TYR A 148     -25.634   3.011   7.461  1.00 54.54           C  
ATOM   2426  HE1 TYR A 148     -25.289   2.647   6.504  1.00 54.54           H  
ATOM   2427  CE2 TYR A 148     -27.406   3.216   9.130  1.00 54.54           C  
ATOM   2428  HE2 TYR A 148     -28.416   3.000   9.444  1.00 54.54           H  
ATOM   2429  OH  TYR A 148     -27.799   2.038   7.083  1.00 54.54           O  
ATOM   2430  HH  TYR A 148     -27.380   1.750   6.269  1.00 54.54           H  
ATOM   2431  CZ  TYR A 148     -26.957   2.747   7.879  1.00 54.54           C  
ATOM   2432  N   PRO A 149     -20.996   4.890  11.457  1.00 66.27           N  
ATOM   2433  CA  PRO A 149     -19.943   5.658  12.092  1.00 66.27           C  
ATOM   2434  HA  PRO A 149     -19.727   5.244  13.077  1.00 66.27           H  
ATOM   2435  C   PRO A 149     -20.417   7.104  12.232  1.00 66.27           C  
ATOM   2436  CB  PRO A 149     -18.715   5.510  11.189  1.00 66.27           C  
ATOM   2437  HB2 PRO A 149     -18.076   4.712  11.566  1.00 66.27           H  
ATOM   2438  HB3 PRO A 149     -18.158   6.443  11.104  1.00 66.27           H  
ATOM   2439  O   PRO A 149     -20.913   7.698  11.270  1.00 66.27           O  
ATOM   2440  CG  PRO A 149     -19.287   5.105   9.833  1.00 66.27           C  
ATOM   2441  HG2 PRO A 149     -19.568   5.997   9.274  1.00 66.27           H  
ATOM   2442  HG3 PRO A 149     -18.582   4.495   9.269  1.00 66.27           H  
ATOM   2443  CD  PRO A 149     -20.541   4.322  10.198  1.00 66.27           C  
ATOM   2444  HD2 PRO A 149     -20.294   3.270  10.344  1.00 66.27           H  
ATOM   2445  HD3 PRO A 149     -21.284   4.433   9.408  1.00 66.27           H  
ATOM   2446  N   ARG A 150     -20.305   7.655  13.449  1.00 81.45           N  
ATOM   2447  H   ARG A 150     -19.941   7.089  14.202  1.00 81.45           H  
ATOM   2448  CA  ARG A 150     -20.643   9.059  13.689  1.00 81.45           C  
ATOM   2449  HA  ARG A 150     -21.700   9.203  13.468  1.00 81.45           H  
ATOM   2450  C   ARG A 150     -19.846   9.911  12.713  1.00 81.45           C  
ATOM   2451  CB  ARG A 150     -20.356   9.492  15.132  1.00 81.45           C  
ATOM   2452  HB2 ARG A 150     -19.366   9.149  15.434  1.00 81.45           H  
ATOM   2453  HB3 ARG A 150     -20.360  10.582  15.164  1.00 81.45           H  
ATOM   2454  O   ARG A 150     -18.625   9.768  12.623  1.00 81.45           O  
ATOM   2455  CG  ARG A 150     -21.416   8.978  16.112  1.00 81.45           C  
ATOM   2456  HG2 ARG A 150     -21.350   7.893  16.193  1.00 81.45           H  
ATOM   2457  HG3 ARG A 150     -22.407   9.249  15.747  1.00 81.45           H  
ATOM   2458  CD  ARG A 150     -21.199   9.620  17.487  1.00 81.45           C  
ATOM   2459  HD2 ARG A 150     -20.220   9.324  17.864  1.00 81.45           H  
ATOM   2460  HD3 ARG A 150     -21.218  10.703  17.369  1.00 81.45           H  
ATOM   2461  NE  ARG A 150     -22.242   9.216  18.449  1.00 81.45           N  
ATOM   2462  HE  ARG A 150     -22.866   8.477  18.160  1.00 81.45           H  
ATOM   2463  NH1 ARG A 150     -21.717  10.716  20.111  1.00 81.45           N  
ATOM   2464 HH11 ARG A 150     -21.895  11.096  21.030  1.00 81.45           H  
ATOM   2465 HH12 ARG A 150     -20.945  11.057  19.557  1.00 81.45           H  
ATOM   2466  NH2 ARG A 150     -23.419   9.305  20.398  1.00 81.45           N  
ATOM   2467 HH21 ARG A 150     -24.030   8.568  20.075  1.00 81.45           H  
ATOM   2468 HH22 ARG A 150     -23.590   9.720  21.303  1.00 81.45           H  
ATOM   2469  CZ  ARG A 150     -22.454   9.746  19.643  1.00 81.45           C  
ATOM   2470  N   LYS A 151     -20.562  10.753  11.973  1.00 88.74           N  
ATOM   2471  H   LYS A 151     -21.562  10.795  12.108  1.00 88.74           H  
ATOM   2472  CA  LYS A 151     -19.956  11.616  10.972  1.00 88.74           C  
ATOM   2473  HA  LYS A 151     -19.293  10.985  10.379  1.00 88.74           H  
ATOM   2474  C   LYS A 151     -19.064  12.667  11.637  1.00 88.74           C  
ATOM   2475  CB  LYS A 151     -21.028  12.225  10.055  1.00 88.74           C  
ATOM   2476  HB2 LYS A 151     -21.745  12.777  10.662  1.00 88.74           H  
ATOM   2477  HB3 LYS A 151     -20.543  12.941   9.392  1.00 88.74           H  
ATOM   2478  O   LYS A 151     -19.346  13.092  12.759  1.00 88.74           O  
ATOM   2479  CG  LYS A 151     -21.786  11.198   9.188  1.00 88.74           C  
ATOM   2480  HG2 LYS A 151     -22.310  10.486   9.825  1.00 88.74           H  
ATOM   2481  HG3 LYS A 151     -22.527  11.740   8.600  1.00 88.74           H  
ATOM   2482  CD  LYS A 151     -20.854  10.440   8.231  1.00 88.74           C  
ATOM   2483  HD2 LYS A 151     -20.231   9.750   8.801  1.00 88.74           H  
ATOM   2484  HD3 LYS A 151     -20.207  11.164   7.736  1.00 88.74           H  
ATOM   2485  CE  LYS A 151     -21.620   9.649   7.167  1.00 88.74           C  
ATOM   2486  HE2 LYS A 151     -22.178   8.849   7.655  1.00 88.74           H  
ATOM   2487  HE3 LYS A 151     -22.328  10.318   6.677  1.00 88.74           H  
ATOM   2488  NZ  LYS A 151     -20.673   9.091   6.171  1.00 88.74           N  
ATOM   2489  HZ1 LYS A 151     -21.109   8.606   5.400  1.00 88.74           H  
ATOM   2490  HZ2 LYS A 151     -20.062   9.797   5.785  1.00 88.74           H  
ATOM   2491  HZ3 LYS A 151     -20.035   8.445   6.612  1.00 88.74           H  
ATOM   2492  N   LEU A 152     -17.988  13.042  10.951  1.00 88.66           N  
ATOM   2493  H   LEU A 152     -17.837  12.625  10.043  1.00 88.66           H  
ATOM   2494  CA  LEU A 152     -17.089  14.112  11.369  1.00 88.66           C  
ATOM   2495  HA  LEU A 152     -16.719  13.894  12.371  1.00 88.66           H  
ATOM   2496  C   LEU A 152     -17.842  15.440  11.427  1.00 88.66           C  
ATOM   2497  CB  LEU A 152     -15.902  14.233  10.404  1.00 88.66           C  
ATOM   2498  HB2 LEU A 152     -15.316  15.112  10.673  1.00 88.66           H  
ATOM   2499  HB3 LEU A 152     -16.298  14.412   9.404  1.00 88.66           H  
ATOM   2500  O   LEU A 152     -18.773  15.676  10.656  1.00 88.66           O  
ATOM   2501  CG  LEU A 152     -14.966  13.019  10.367  1.00 88.66           C  
ATOM   2502  HG  LEU A 152     -15.548  12.120  10.165  1.00 88.66           H  
ATOM   2503  CD1 LEU A 152     -13.993  13.212   9.216  1.00 88.66           C  
ATOM   2504 HD11 LEU A 152     -13.393  12.313   9.075  1.00 88.66           H  
ATOM   2505 HD12 LEU A 152     -13.341  14.066   9.402  1.00 88.66           H  
ATOM   2506 HD13 LEU A 152     -14.555  13.383   8.298  1.00 88.66           H  
ATOM   2507  CD2 LEU A 152     -14.181  12.812  11.662  1.00 88.66           C  
ATOM   2508 HD21 LEU A 152     -13.532  11.942  11.563  1.00 88.66           H  
ATOM   2509 HD22 LEU A 152     -14.862  12.662  12.499  1.00 88.66           H  
ATOM   2510 HD23 LEU A 152     -13.562  13.689  11.853  1.00 88.66           H  
ATOM   2511  N   LYS A 153     -17.411  16.292  12.352  1.00 90.42           N  
ATOM   2512  H   LYS A 153     -16.610  16.007  12.898  1.00 90.42           H  
ATOM   2513  CA  LYS A 153     -17.836  17.688  12.452  1.00 90.42           C  
ATOM   2514  HA  LYS A 153     -18.770  17.827  11.907  1.00 90.42           H  
ATOM   2515  C   LYS A 153     -16.805  18.596  11.793  1.00 90.42           C  
ATOM   2516  CB  LYS A 153     -18.050  18.066  13.921  1.00 90.42           C  
ATOM   2517  HB2 LYS A 153     -18.319  19.121  13.972  1.00 90.42           H  
ATOM   2518  HB3 LYS A 153     -17.116  17.927  14.465  1.00 90.42           H  
ATOM   2519  O   LYS A 153     -15.672  18.184  11.552  1.00 90.42           O  
ATOM   2520  CG  LYS A 153     -19.160  17.237  14.581  1.00 90.42           C  
ATOM   2521  HG2 LYS A 153     -20.079  17.337  14.004  1.00 90.42           H  
ATOM   2522  HG3 LYS A 153     -18.871  16.186  14.619  1.00 90.42           H  
ATOM   2523  CD  LYS A 153     -19.391  17.753  16.003  1.00 90.42           C  
ATOM   2524  HD2 LYS A 153     -19.660  18.807  15.949  1.00 90.42           H  
ATOM   2525  HD3 LYS A 153     -18.468  17.654  16.573  1.00 90.42           H  
ATOM   2526  CE  LYS A 153     -20.513  16.974  16.691  1.00 90.42           C  
ATOM   2527  HE2 LYS A 153     -21.394  17.009  16.050  1.00 90.42           H  
ATOM   2528  HE3 LYS A 153     -20.206  15.934  16.794  1.00 90.42           H  
ATOM   2529  NZ  LYS A 153     -20.818  17.575  18.013  1.00 90.42           N  
ATOM   2530  HZ1 LYS A 153     -20.001  17.569  18.608  1.00 90.42           H  
ATOM   2531  HZ2 LYS A 153     -21.579  17.097  18.472  1.00 90.42           H  
ATOM   2532  HZ3 LYS A 153     -21.089  18.540  17.890  1.00 90.42           H  
ATOM   2533  N   GLU A 154     -17.207  19.829  11.522  1.00 87.32           N  
ATOM   2534  H   GLU A 154     -18.153  20.106  11.738  1.00 87.32           H  
ATOM   2535  CA  GLU A 154     -16.318  20.866  11.005  1.00 87.32           C  
ATOM   2536  HA  GLU A 154     -16.006  20.582  10.000  1.00 87.32           H  
ATOM   2537  C   GLU A 154     -15.061  21.017  11.884  1.00 87.32           C  
ATOM   2538  CB  GLU A 154     -17.134  22.156  10.905  1.00 87.32           C  
ATOM   2539  HB2 GLU A 154     -17.347  22.531  11.905  1.00 87.32           H  
ATOM   2540  HB3 GLU A 154     -18.077  21.909  10.417  1.00 87.32           H  
ATOM   2541  O   GLU A 154     -15.127  20.904  13.111  1.00 87.32           O  
ATOM   2542  CG  GLU A 154     -16.437  23.238  10.077  1.00 87.32           C  
ATOM   2543  HG2 GLU A 154     -15.570  23.604  10.627  1.00 87.32           H  
ATOM   2544  HG3 GLU A 154     -16.085  22.791   9.147  1.00 87.32           H  
ATOM   2545  CD  GLU A 154     -17.380  24.407   9.752  1.00 87.32           C  
ATOM   2546  OE1 GLU A 154     -16.987  25.219   8.891  1.00 87.32           O  
ATOM   2547  OE2 GLU A 154     -18.481  24.459  10.350  1.00 87.32           O  
ATOM   2548  N   GLY A 155     -13.898  21.179  11.246  1.00 90.63           N  
ATOM   2549  H   GLY A 155     -13.915  21.301  10.243  1.00 90.63           H  
ATOM   2550  CA  GLY A 155     -12.589  21.201  11.907  1.00 90.63           C  
ATOM   2551  HA2 GLY A 155     -11.884  21.721  11.258  1.00 90.63           H  
ATOM   2552  HA3 GLY A 155     -12.670  21.765  12.837  1.00 90.63           H  
ATOM   2553  C   GLY A 155     -11.990  19.826  12.239  1.00 90.63           C  
ATOM   2554  O   GLY A 155     -10.867  19.765  12.738  1.00 90.63           O  
ATOM   2555  N   GLN A 156     -12.692  18.718  11.970  1.00 91.18           N  
ATOM   2556  H   GLN A 156     -13.614  18.814  11.569  1.00 91.18           H  
ATOM   2557  CA  GLN A 156     -12.135  17.367  12.092  1.00 91.18           C  
ATOM   2558  HA  GLN A 156     -11.259  17.403  12.740  1.00 91.18           H  
ATOM   2559  C   GLN A 156     -11.687  16.827  10.733  1.00 91.18           C  
ATOM   2560  CB  GLN A 156     -13.135  16.399  12.733  1.00 91.18           C  
ATOM   2561  HB2 GLN A 156     -12.635  15.438  12.854  1.00 91.18           H  
ATOM   2562  HB3 GLN A 156     -13.987  16.268  12.066  1.00 91.18           H  
ATOM   2563  O   GLN A 156     -12.427  16.896   9.754  1.00 91.18           O  
ATOM   2564  CG  GLN A 156     -13.636  16.849  14.107  1.00 91.18           C  
ATOM   2565  HG2 GLN A 156     -12.777  17.038  14.751  1.00 91.18           H  
ATOM   2566  HG3 GLN A 156     -14.203  17.775  14.012  1.00 91.18           H  
ATOM   2567  CD  GLN A 156     -14.535  15.802  14.754  1.00 91.18           C  
ATOM   2568  NE2 GLN A 156     -14.416  15.594  16.046  1.00 91.18           N  
ATOM   2569 HE21 GLN A 156     -13.736  16.123  16.573  1.00 91.18           H  
ATOM   2570 HE22 GLN A 156     -14.992  14.866  16.444  1.00 91.18           H  
ATOM   2571  OE1 GLN A 156     -15.368  15.152  14.136  1.00 91.18           O  
ATOM   2572  N   TYR A 157     -10.507  16.206  10.704  1.00 92.77           N  
ATOM   2573  H   TYR A 157      -9.961  16.149  11.552  1.00 92.77           H  
ATOM   2574  CA  TYR A 157      -9.886  15.711   9.477  1.00 92.77           C  
ATOM   2575  HA  TYR A 157     -10.615  15.772   8.668  1.00 92.77           H  
ATOM   2576  C   TYR A 157      -9.455  14.254   9.613  1.00 92.77           C  
ATOM   2577  CB  TYR A 157      -8.696  16.597   9.086  1.00 92.77           C  
ATOM   2578  HB2 TYR A 157      -8.346  16.300   8.097  1.00 92.77           H  
ATOM   2579  HB3 TYR A 157      -7.880  16.424   9.787  1.00 92.77           H  
ATOM   2580  O   TYR A 157      -9.125  13.785  10.705  1.00 92.77           O  
ATOM   2581  CG  TYR A 157      -9.017  18.078   9.066  1.00 92.77           C  
ATOM   2582  CD1 TYR A 157      -9.594  18.667   7.924  1.00 92.77           C  
ATOM   2583  HD1 TYR A 157      -9.788  18.083   7.036  1.00 92.77           H  
ATOM   2584  CD2 TYR A 157      -8.775  18.861  10.212  1.00 92.77           C  
ATOM   2585  HD2 TYR A 157      -8.344  18.415  11.096  1.00 92.77           H  
ATOM   2586  CE1 TYR A 157      -9.930  20.034   7.936  1.00 92.77           C  
ATOM   2587  HE1 TYR A 157     -10.370  20.501   7.068  1.00 92.77           H  
ATOM   2588  CE2 TYR A 157      -9.115  20.226  10.224  1.00 92.77           C  
ATOM   2589  HE2 TYR A 157      -8.945  20.818  11.111  1.00 92.77           H  
ATOM   2590  OH  TYR A 157     -10.050  22.126   9.092  1.00 92.77           O  
ATOM   2591  HH  TYR A 157      -9.804  22.571   9.906  1.00 92.77           H  
ATOM   2592  CZ  TYR A 157      -9.704  20.813   9.085  1.00 92.77           C  
ATOM   2593  N   ILE A 158      -9.433  13.543   8.489  1.00 89.56           N  
ATOM   2594  H   ILE A 158      -9.781  13.980   7.648  1.00 89.56           H  
ATOM   2595  CA  ILE A 158      -8.918  12.179   8.384  1.00 89.56           C  
ATOM   2596  HA  ILE A 158      -8.478  11.890   9.338  1.00 89.56           H  
ATOM   2597  C   ILE A 158      -7.800  12.127   7.352  1.00 89.56           C  
ATOM   2598  CB  ILE A 158     -10.066  11.196   8.076  1.00 89.56           C  
ATOM   2599  HB  ILE A 158     -10.695  11.620   7.293  1.00 89.56           H  
ATOM   2600  O   ILE A 158      -7.963  12.596   6.224  1.00 89.56           O  
ATOM   2601  CG1 ILE A 158     -10.898  11.034   9.364  1.00 89.56           C  
ATOM   2602 HG12 ILE A 158     -10.255  10.677  10.169  1.00 89.56           H  
ATOM   2603 HG13 ILE A 158     -11.285  12.007   9.664  1.00 89.56           H  
ATOM   2604  CG2 ILE A 158      -9.554   9.829   7.589  1.00 89.56           C  
ATOM   2605 HG21 ILE A 158      -8.987   9.946   6.665  1.00 89.56           H  
ATOM   2606 HG22 ILE A 158      -8.925   9.370   8.352  1.00 89.56           H  
ATOM   2607 HG23 ILE A 158     -10.389   9.167   7.359  1.00 89.56           H  
ATOM   2608  CD1 ILE A 158     -12.072  10.067   9.232  1.00 89.56           C  
ATOM   2609 HD11 ILE A 158     -12.725  10.175  10.098  1.00 89.56           H  
ATOM   2610 HD12 ILE A 158     -11.696   9.044   9.216  1.00 89.56           H  
ATOM   2611 HD13 ILE A 158     -12.632  10.272   8.320  1.00 89.56           H  
ATOM   2612  N   ASN A 159      -6.696  11.477   7.733  1.00 94.46           N  
ATOM   2613  H   ASN A 159      -6.629  11.140   8.683  1.00 94.46           H  
ATOM   2614  CA  ASN A 159      -5.572  11.252   6.835  1.00 94.46           C  
ATOM   2615  HA  ASN A 159      -5.409  12.149   6.238  1.00 94.46           H  
ATOM   2616  C   ASN A 159      -5.905  10.146   5.849  1.00 94.46           C  
ATOM   2617  CB  ASN A 159      -4.284  11.011   7.627  1.00 94.46           C  
ATOM   2618  HB2 ASN A 159      -4.093  11.879   8.258  1.00 94.46           H  
ATOM   2619  HB3 ASN A 159      -4.400  10.135   8.265  1.00 94.46           H  
ATOM   2620  O   ASN A 159      -5.906   8.961   6.185  1.00 94.46           O  
ATOM   2621  CG  ASN A 159      -3.073  10.810   6.727  1.00 94.46           C  
ATOM   2622  ND2 ASN A 159      -1.918  10.653   7.322  1.00 94.46           N  
ATOM   2623 HD21 ASN A 159      -1.095  10.583   6.741  1.00 94.46           H  
ATOM   2624 HD22 ASN A 159      -1.854  10.670   8.330  1.00 94.46           H  
ATOM   2625  OD1 ASN A 159      -3.131  10.781   5.503  1.00 94.46           O  
ATOM   2626  N   ILE A 160      -6.159  10.542   4.607  1.00 94.34           N  
ATOM   2627  H   ILE A 160      -6.117  11.533   4.419  1.00 94.34           H  
ATOM   2628  CA  ILE A 160      -6.628   9.642   3.556  1.00 94.34           C  
ATOM   2629  HA  ILE A 160      -7.485   9.087   3.937  1.00 94.34           H  
ATOM   2630  C   ILE A 160      -5.572   8.596   3.196  1.00 94.34           C  
ATOM   2631  CB  ILE A 160      -7.083  10.471   2.337  1.00 94.34           C  
ATOM   2632  HB  ILE A 160      -6.211  10.960   1.904  1.00 94.34           H  
ATOM   2633  O   ILE A 160      -5.923   7.473   2.821  1.00 94.34           O  
ATOM   2634  CG1 ILE A 160      -8.089  11.574   2.731  1.00 94.34           C  
ATOM   2635 HG12 ILE A 160      -8.390  12.101   1.825  1.00 94.34           H  
ATOM   2636 HG13 ILE A 160      -7.592  12.306   3.367  1.00 94.34           H  
ATOM   2637  CG2 ILE A 160      -7.706   9.570   1.262  1.00 94.34           C  
ATOM   2638 HG21 ILE A 160      -6.956   8.884   0.869  1.00 94.34           H  
ATOM   2639 HG22 ILE A 160      -8.071  10.181   0.436  1.00 94.34           H  
ATOM   2640 HG23 ILE A 160      -8.531   8.996   1.682  1.00 94.34           H  
ATOM   2641  CD1 ILE A 160      -9.354  11.088   3.454  1.00 94.34           C  
ATOM   2642 HD11 ILE A 160     -10.003  10.557   2.758  1.00 94.34           H  
ATOM   2643 HD12 ILE A 160      -9.106  10.446   4.299  1.00 94.34           H  
ATOM   2644 HD13 ILE A 160      -9.889  11.947   3.858  1.00 94.34           H  
ATOM   2645  N   ASN A 161      -4.285   8.899   3.390  1.00 94.24           N  
ATOM   2646  H   ASN A 161      -4.049   9.801   3.780  1.00 94.24           H  
ATOM   2647  CA  ASN A 161      -3.210   7.950   3.113  1.00 94.24           C  
ATOM   2648  HA  ASN A 161      -3.439   7.483   2.155  1.00 94.24           H  
ATOM   2649  C   ASN A 161      -3.140   6.795   4.123  1.00 94.24           C  
ATOM   2650  CB  ASN A 161      -1.874   8.693   2.940  1.00 94.24           C  
ATOM   2651  HB2 ASN A 161      -1.051   7.982   3.008  1.00 94.24           H  
ATOM   2652  HB3 ASN A 161      -1.746   9.436   3.727  1.00 94.24           H  
ATOM   2653  O   ASN A 161      -2.731   5.695   3.755  1.00 94.24           O  
ATOM   2654  CG  ASN A 161      -1.767   9.363   1.582  1.00 94.24           C  
ATOM   2655  ND2 ASN A 161      -0.849  10.282   1.425  1.00 94.24           N  
ATOM   2656 HD21 ASN A 161      -0.794  10.766   0.540  1.00 94.24           H  
ATOM   2657 HD22 ASN A 161      -0.213  10.523   2.171  1.00 94.24           H  
ATOM   2658  OD1 ASN A 161      -2.490   9.038   0.651  1.00 94.24           O  
ATOM   2659  N   SER A 162      -3.602   6.993   5.361  1.00 89.97           N  
ATOM   2660  H   SER A 162      -3.920   7.917   5.616  1.00 89.97           H  
ATOM   2661  CA  SER A 162      -3.579   5.965   6.414  1.00 89.97           C  
ATOM   2662  HA  SER A 162      -2.952   5.134   6.089  1.00 89.97           H  
ATOM   2663  C   SER A 162      -4.952   5.373   6.741  1.00 89.97           C  
ATOM   2664  CB  SER A 162      -2.923   6.540   7.671  1.00 89.97           C  
ATOM   2665  HB2 SER A 162      -1.903   6.840   7.429  1.00 89.97           H  
ATOM   2666  HB3 SER A 162      -2.886   5.780   8.452  1.00 89.97           H  
ATOM   2667  O   SER A 162      -5.018   4.256   7.274  1.00 89.97           O  
ATOM   2668  OG  SER A 162      -3.629   7.670   8.139  1.00 89.97           O  
ATOM   2669  HG  SER A 162      -4.398   7.392   8.641  1.00 89.97           H  
ATOM   2670  N   ALA A 163      -6.027   6.090   6.400  1.00 87.41           N  
ATOM   2671  H   ALA A 163      -5.877   7.019   6.034  1.00 87.41           H  
ATOM   2672  CA  ALA A 163      -7.388   5.762   6.798  1.00 87.41           C  
ATOM   2673  HA  ALA A 163      -7.405   5.760   7.888  1.00 87.41           H  
ATOM   2674  C   ALA A 163      -7.852   4.387   6.305  1.00 87.41           C  
ATOM   2675  CB  ALA A 163      -8.337   6.861   6.321  1.00 87.41           C  
ATOM   2676  HB1 ALA A 163      -8.303   6.943   5.235  1.00 87.41           H  
ATOM   2677  HB2 ALA A 163      -9.353   6.635   6.643  1.00 87.41           H  
ATOM   2678  HB3 ALA A 163      -8.031   7.807   6.769  1.00 87.41           H  
ATOM   2679  O   ALA A 163      -7.564   3.973   5.173  1.00 87.41           O  
ATOM   2680  N   ASP A 164      -8.593   3.674   7.147  1.00 84.69           N  
ATOM   2681  H   ASP A 164      -8.754   4.056   8.068  1.00 84.69           H  
ATOM   2682  CA  ASP A 164      -9.341   2.491   6.726  1.00 84.69           C  
ATOM   2683  HA  ASP A 164      -8.813   2.050   5.880  1.00 84.69           H  
ATOM   2684  C   ASP A 164     -10.741   2.842   6.183  1.00 84.69           C  
ATOM   2685  CB  ASP A 164      -9.308   1.411   7.822  1.00 84.69           C  
ATOM   2686  HB2 ASP A 164      -9.568   0.459   7.359  1.00 84.69           H  
ATOM   2687  HB3 ASP A 164      -8.286   1.317   8.190  1.00 84.69           H  
ATOM   2688  O   ASP A 164     -11.174   3.996   6.162  1.00 84.69           O  
ATOM   2689  CG  ASP A 164     -10.254   1.616   9.011  1.00 84.69           C  
ATOM   2690  OD1 ASP A 164     -11.246   2.362   8.871  1.00 84.69           O  
ATOM   2691  OD2 ASP A 164     -10.085   0.880  10.002  1.00 84.69           O  
ATOM   2692  N   THR A 165     -11.472   1.832   5.702  1.00 84.86           N  
ATOM   2693  H   THR A 165     -11.127   0.887   5.788  1.00 84.86           H  
ATOM   2694  CA  THR A 165     -12.825   2.027   5.158  1.00 84.86           C  
ATOM   2695  HA  THR A 165     -12.773   2.715   4.313  1.00 84.86           H  
ATOM   2696  C   THR A 165     -13.796   2.622   6.175  1.00 84.86           C  
ATOM   2697  CB  THR A 165     -13.434   0.696   4.692  1.00 84.86           C  
ATOM   2698  HB  THR A 165     -14.502   0.831   4.527  1.00 84.86           H  
ATOM   2699  O   THR A 165     -14.707   3.348   5.787  1.00 84.86           O  
ATOM   2700  CG2 THR A 165     -12.826   0.170   3.396  1.00 84.86           C  
ATOM   2701 HG21 THR A 165     -13.282  -0.789   3.149  1.00 84.86           H  
ATOM   2702 HG22 THR A 165     -11.752   0.025   3.516  1.00 84.86           H  
ATOM   2703 HG23 THR A 165     -13.035   0.872   2.589  1.00 84.86           H  
ATOM   2704  OG1 THR A 165     -13.245  -0.318   5.654  1.00 84.86           O  
ATOM   2705  HG1 THR A 165     -13.698  -0.077   6.466  1.00 84.86           H  
ATOM   2706  N   THR A 166     -13.638   2.290   7.456  1.00 81.09           N  
ATOM   2707  H   THR A 166     -12.756   1.889   7.738  1.00 81.09           H  
ATOM   2708  CA  THR A 166     -14.530   2.706   8.545  1.00 81.09           C  
ATOM   2709  HA  THR A 166     -15.568   2.616   8.224  1.00 81.09           H  
ATOM   2710  C   THR A 166     -14.264   4.155   8.927  1.00 81.09           C  
ATOM   2711  CB  THR A 166     -14.314   1.828   9.787  1.00 81.09           C  
ATOM   2712  HB  THR A 166     -13.360   2.076  10.253  1.00 81.09           H  
ATOM   2713  O   THR A 166     -15.198   4.918   9.163  1.00 81.09           O  
ATOM   2714  CG2 THR A 166     -15.424   2.017  10.821  1.00 81.09           C  
ATOM   2715 HG21 THR A 166     -15.251   1.344  11.661  1.00 81.09           H  
ATOM   2716 HG22 THR A 166     -15.425   3.044  11.187  1.00 81.09           H  
ATOM   2717 HG23 THR A 166     -16.390   1.791  10.371  1.00 81.09           H  
ATOM   2718  OG1 THR A 166     -14.291   0.463   9.436  1.00 81.09           O  
ATOM   2719  HG1 THR A 166     -13.398   0.165   9.622  1.00 81.09           H  
ATOM   2720  N   GLU A 167     -12.994   4.549   8.955  1.00 84.79           N  
ATOM   2721  H   GLU A 167     -12.275   3.855   8.808  1.00 84.79           H  
ATOM   2722  CA  GLU A 167     -12.565   5.927   9.151  1.00 84.79           C  
ATOM   2723  HA  GLU A 167     -13.013   6.319  10.065  1.00 84.79           H  
ATOM   2724  C   GLU A 167     -13.051   6.812   8.010  1.00 84.79           C  
ATOM   2725  CB  GLU A 167     -11.043   5.977   9.294  1.00 84.79           C  
ATOM   2726  HB2 GLU A 167     -10.708   7.014   9.266  1.00 84.79           H  
ATOM   2727  HB3 GLU A 167     -10.586   5.442   8.462  1.00 84.79           H  
ATOM   2728  O   GLU A 167     -13.739   7.793   8.273  1.00 84.79           O  
ATOM   2729  CG  GLU A 167     -10.609   5.359  10.627  1.00 84.79           C  
ATOM   2730  HG2 GLU A 167     -10.943   4.323  10.688  1.00 84.79           H  
ATOM   2731  HG3 GLU A 167     -11.092   5.907  11.436  1.00 84.79           H  
ATOM   2732  CD  GLU A 167      -9.091   5.408  10.789  1.00 84.79           C  
ATOM   2733  OE1 GLU A 167      -8.671   5.826  11.889  1.00 84.79           O  
ATOM   2734  OE2 GLU A 167      -8.389   5.046   9.816  1.00 84.79           O  
ATOM   2735  N   LEU A 168     -12.824   6.426   6.751  1.00 90.81           N  
ATOM   2736  H   LEU A 168     -12.252   5.608   6.593  1.00 90.81           H  
ATOM   2737  CA  LEU A 168     -13.332   7.181   5.599  1.00 90.81           C  
ATOM   2738  HA  LEU A 168     -12.920   8.190   5.629  1.00 90.81           H  
ATOM   2739  C   LEU A 168     -14.857   7.339   5.633  1.00 90.81           C  
ATOM   2740  CB  LEU A 168     -12.901   6.488   4.298  1.00 90.81           C  
ATOM   2741  HB2 LEU A 168     -13.436   6.947   3.466  1.00 90.81           H  
ATOM   2742  HB3 LEU A 168     -13.197   5.441   4.354  1.00 90.81           H  
ATOM   2743  O   LEU A 168     -15.376   8.400   5.301  1.00 90.81           O  
ATOM   2744  CG  LEU A 168     -11.396   6.564   3.998  1.00 90.81           C  
ATOM   2745  HG  LEU A 168     -10.829   6.121   4.817  1.00 90.81           H  
ATOM   2746  CD1 LEU A 168     -11.107   5.775   2.725  1.00 90.81           C  
ATOM   2747 HD11 LEU A 168     -11.453   4.749   2.843  1.00 90.81           H  
ATOM   2748 HD12 LEU A 168     -10.032   5.769   2.544  1.00 90.81           H  
ATOM   2749 HD13 LEU A 168     -11.608   6.237   1.874  1.00 90.81           H  
ATOM   2750  CD2 LEU A 168     -10.909   7.995   3.784  1.00 90.81           C  
ATOM   2751 HD21 LEU A 168     -11.503   8.490   3.016  1.00 90.81           H  
ATOM   2752 HD22 LEU A 168      -9.864   7.984   3.476  1.00 90.81           H  
ATOM   2753 HD23 LEU A 168     -10.974   8.561   4.714  1.00 90.81           H  
ATOM   2754  N   GLN A 169     -15.593   6.327   6.100  1.00 90.25           N  
ATOM   2755  H   GLN A 169     -15.120   5.476   6.369  1.00 90.25           H  
ATOM   2756  CA  GLN A 169     -17.047   6.414   6.262  1.00 90.25           C  
ATOM   2757  HA  GLN A 169     -17.471   6.790   5.330  1.00 90.25           H  
ATOM   2758  C   GLN A 169     -17.502   7.389   7.358  1.00 90.25           C  
ATOM   2759  CB  GLN A 169     -17.627   5.023   6.530  1.00 90.25           C  
ATOM   2760  HB2 GLN A 169     -18.640   5.126   6.920  1.00 90.25           H  
ATOM   2761  HB3 GLN A 169     -17.020   4.517   7.281  1.00 90.25           H  
ATOM   2762  O   GLN A 169     -18.689   7.712   7.405  1.00 90.25           O  
ATOM   2763  CG  GLN A 169     -17.710   4.164   5.267  1.00 90.25           C  
ATOM   2764  HG2 GLN A 169     -18.456   4.589   4.595  1.00 90.25           H  
ATOM   2765  HG3 GLN A 169     -16.755   4.167   4.742  1.00 90.25           H  
ATOM   2766  CD  GLN A 169     -18.110   2.732   5.601  1.00 90.25           C  
ATOM   2767  NE2 GLN A 169     -17.787   1.773   4.766  1.00 90.25           N  
ATOM   2768 HE21 GLN A 169     -17.076   1.969   4.075  1.00 90.25           H  
ATOM   2769 HE22 GLN A 169     -17.971   0.847   5.124  1.00 90.25           H  
ATOM   2770  OE1 GLN A 169     -18.735   2.429   6.601  1.00 90.25           O  
ATOM   2771  N   LYS A 170     -16.612   7.902   8.217  1.00 89.76           N  
ATOM   2772  H   LYS A 170     -15.648   7.608   8.150  1.00 89.76           H  
ATOM   2773  CA  LYS A 170     -16.934   9.026   9.113  1.00 89.76           C  
ATOM   2774  HA  LYS A 170     -17.907   8.856   9.573  1.00 89.76           H  
ATOM   2775  C   LYS A 170     -17.038  10.343   8.341  1.00 89.76           C  
ATOM   2776  CB  LYS A 170     -15.895   9.163  10.236  1.00 89.76           C  
ATOM   2777  HB2 LYS A 170     -14.922   9.374   9.792  1.00 89.76           H  
ATOM   2778  HB3 LYS A 170     -16.165  10.017  10.857  1.00 89.76           H  
ATOM   2779  O   LYS A 170     -17.680  11.266   8.824  1.00 89.76           O  
ATOM   2780  CG  LYS A 170     -15.803   7.937  11.154  1.00 89.76           C  
ATOM   2781  HG2 LYS A 170     -16.698   7.893  11.773  1.00 89.76           H  
ATOM   2782  HG3 LYS A 170     -15.724   7.028  10.557  1.00 89.76           H  
ATOM   2783  CD  LYS A 170     -14.579   8.032  12.069  1.00 89.76           C  
ATOM   2784  HD2 LYS A 170     -14.676   8.907  12.712  1.00 89.76           H  
ATOM   2785  HD3 LYS A 170     -13.690   8.148  11.449  1.00 89.76           H  
ATOM   2786  CE  LYS A 170     -14.445   6.764  12.921  1.00 89.76           C  
ATOM   2787  HE2 LYS A 170     -15.287   6.716  13.612  1.00 89.76           H  
ATOM   2788  HE3 LYS A 170     -14.498   5.901  12.257  1.00 89.76           H  
ATOM   2789  NZ  LYS A 170     -13.154   6.751  13.659  1.00 89.76           N  
ATOM   2790  HZ1 LYS A 170     -13.058   7.566  14.248  1.00 89.76           H  
ATOM   2791  HZ2 LYS A 170     -13.053   5.919  14.222  1.00 89.76           H  
ATOM   2792  HZ3 LYS A 170     -12.378   6.760  13.013  1.00 89.76           H  
ATOM   2793  N   ILE A 171     -16.481  10.456   7.138  1.00 92.54           N  
ATOM   2794  H   ILE A 171     -15.978   9.674   6.742  1.00 92.54           H  
ATOM   2795  CA  ILE A 171     -16.566  11.692   6.357  1.00 92.54           C  
ATOM   2796  HA  ILE A 171     -16.302  12.516   7.019  1.00 92.54           H  
ATOM   2797  C   ILE A 171     -18.018  11.894   5.862  1.00 92.54           C  
ATOM   2798  CB  ILE A 171     -15.513  11.703   5.228  1.00 92.54           C  
ATOM   2799  HB  ILE A 171     -15.690  10.849   4.574  1.00 92.54           H  
ATOM   2800  O   ILE A 171     -18.628  10.957   5.318  1.00 92.54           O  
ATOM   2801  CG1 ILE A 171     -14.078  11.577   5.794  1.00 92.54           C  
ATOM   2802 HG12 ILE A 171     -14.040  10.778   6.534  1.00 92.54           H  
ATOM   2803 HG13 ILE A 171     -13.794  12.508   6.285  1.00 92.54           H  
ATOM   2804  CG2 ILE A 171     -15.670  12.987   4.403  1.00 92.54           C  
ATOM   2805 HG21 ILE A 171     -15.727  13.854   5.061  1.00 92.54           H  
ATOM   2806 HG22 ILE A 171     -14.838  13.121   3.712  1.00 92.54           H  
ATOM   2807 HG23 ILE A 171     -16.591  12.958   3.820  1.00 92.54           H  
ATOM   2808  CD1 ILE A 171     -13.024  11.240   4.736  1.00 92.54           C  
ATOM   2809 HD11 ILE A 171     -12.066  11.063   5.226  1.00 92.54           H  
ATOM   2810 HD12 ILE A 171     -12.908  12.073   4.043  1.00 92.54           H  
ATOM   2811 HD13 ILE A 171     -13.314  10.343   4.188  1.00 92.54           H  
ATOM   2812  N   PRO A 172     -18.634  13.075   6.074  1.00 90.24           N  
ATOM   2813  CA  PRO A 172     -19.924  13.418   5.476  1.00 90.24           C  
ATOM   2814  HA  PRO A 172     -20.692  12.780   5.914  1.00 90.24           H  
ATOM   2815  C   PRO A 172     -19.910  13.238   3.950  1.00 90.24           C  
ATOM   2816  CB  PRO A 172     -20.196  14.869   5.885  1.00 90.24           C  
ATOM   2817  HB2 PRO A 172     -19.763  15.555   5.157  1.00 90.24           H  
ATOM   2818  HB3 PRO A 172     -21.261  15.066   6.008  1.00 90.24           H  
ATOM   2819  O   PRO A 172     -18.948  13.595   3.282  1.00 90.24           O  
ATOM   2820  CG  PRO A 172     -19.440  15.000   7.204  1.00 90.24           C  
ATOM   2821  HG2 PRO A 172     -19.191  16.037   7.432  1.00 90.24           H  
ATOM   2822  HG3 PRO A 172     -20.033  14.574   8.013  1.00 90.24           H  
ATOM   2823  CD  PRO A 172     -18.197  14.149   6.959  1.00 90.24           C  
ATOM   2824  HD2 PRO A 172     -17.432  14.746   6.463  1.00 90.24           H  
ATOM   2825  HD3 PRO A 172     -17.827  13.765   7.909  1.00 90.24           H  
ATOM   2826  N   GLY A 173     -20.953  12.618   3.391  1.00 88.06           N  
ATOM   2827  H   GLY A 173     -21.763  12.425   3.962  1.00 88.06           H  
ATOM   2828  CA  GLY A 173     -21.019  12.283   1.958  1.00 88.06           C  
ATOM   2829  HA2 GLY A 173     -20.618  13.117   1.381  1.00 88.06           H  
ATOM   2830  HA3 GLY A 173     -22.062  12.155   1.667  1.00 88.06           H  
ATOM   2831  C   GLY A 173     -20.249  11.021   1.540  1.00 88.06           C  
ATOM   2832  O   GLY A 173     -20.552  10.437   0.504  1.00 88.06           O  
ATOM   2833  N   ILE A 174     -19.327  10.513   2.365  1.00 88.86           N  
ATOM   2834  H   ILE A 174     -19.062  11.047   3.180  1.00 88.86           H  
ATOM   2835  CA  ILE A 174     -18.578   9.285   2.067  1.00 88.86           C  
ATOM   2836  HA  ILE A 174     -18.566   9.140   0.987  1.00 88.86           H  
ATOM   2837  C   ILE A 174     -19.288   8.076   2.677  1.00 88.86           C  
ATOM   2838  CB  ILE A 174     -17.105   9.417   2.492  1.00 88.86           C  
ATOM   2839  HB  ILE A 174     -17.096   9.561   3.572  1.00 88.86           H  
ATOM   2840  O   ILE A 174     -19.344   7.880   3.894  1.00 88.86           O  
ATOM   2841  CG1 ILE A 174     -16.430  10.643   1.833  1.00 88.86           C  
ATOM   2842 HG12 ILE A 174     -15.402  10.714   2.190  1.00 88.86           H  
ATOM   2843 HG13 ILE A 174     -16.948  11.545   2.161  1.00 88.86           H  
ATOM   2844  CG2 ILE A 174     -16.287   8.148   2.196  1.00 88.86           C  
ATOM   2845 HG21 ILE A 174     -16.273   7.929   1.128  1.00 88.86           H  
ATOM   2846 HG22 ILE A 174     -15.261   8.304   2.529  1.00 88.86           H  
ATOM   2847 HG23 ILE A 174     -16.696   7.299   2.744  1.00 88.86           H  
ATOM   2848  CD1 ILE A 174     -16.402  10.664   0.300  1.00 88.86           C  
ATOM   2849 HD11 ILE A 174     -15.823   9.822  -0.081  1.00 88.86           H  
ATOM   2850 HD12 ILE A 174     -17.412  10.640  -0.110  1.00 88.86           H  
ATOM   2851 HD13 ILE A 174     -15.918  11.584  -0.028  1.00 88.86           H  
ATOM   2852  N   GLY A 175     -19.872   7.264   1.800  1.00 84.49           N  
ATOM   2853  H   GLY A 175     -19.860   7.554   0.833  1.00 84.49           H  
ATOM   2854  CA  GLY A 175     -20.401   5.943   2.117  1.00 84.49           C  
ATOM   2855  HA2 GLY A 175     -20.682   5.890   3.169  1.00 84.49           H  
ATOM   2856  HA3 GLY A 175     -21.296   5.770   1.519  1.00 84.49           H  
ATOM   2857  C   GLY A 175     -19.392   4.834   1.825  1.00 84.49           C  
ATOM   2858  O   GLY A 175     -18.239   5.070   1.462  1.00 84.49           O  
ATOM   2859  N   SER A 176     -19.849   3.589   1.939  1.00 83.75           N  
ATOM   2860  H   SER A 176     -20.809   3.444   2.218  1.00 83.75           H  
ATOM   2861  CA  SER A 176     -19.002   2.417   1.703  1.00 83.75           C  
ATOM   2862  HA  SER A 176     -18.144   2.486   2.372  1.00 83.75           H  
ATOM   2863  C   SER A 176     -18.437   2.352   0.280  1.00 83.75           C  
ATOM   2864  CB  SER A 176     -19.782   1.142   2.038  1.00 83.75           C  
ATOM   2865  HB2 SER A 176     -19.092   0.299   2.071  1.00 83.75           H  
ATOM   2866  HB3 SER A 176     -20.251   1.244   3.016  1.00 83.75           H  
ATOM   2867  O   SER A 176     -17.323   1.863   0.109  1.00 83.75           O  
ATOM   2868  OG  SER A 176     -20.767   0.900   1.048  1.00 83.75           O  
ATOM   2869  HG  SER A 176     -21.628   0.798   1.459  1.00 83.75           H  
ATOM   2870  N   TYR A 177     -19.181   2.834  -0.722  1.00 85.71           N  
ATOM   2871  H   TYR A 177     -20.107   3.172  -0.503  1.00 85.71           H  
ATOM   2872  CA  TYR A 177     -18.743   2.900  -2.118  1.00 85.71           C  
ATOM   2873  HA  TYR A 177     -18.431   1.907  -2.442  1.00 85.71           H  
ATOM   2874  C   TYR A 177     -17.531   3.824  -2.272  1.00 85.71           C  
ATOM   2875  CB  TYR A 177     -19.912   3.344  -3.010  1.00 85.71           C  
ATOM   2876  HB2 TYR A 177     -20.312   4.289  -2.642  1.00 85.71           H  
ATOM   2877  HB3 TYR A 177     -20.709   2.603  -2.946  1.00 85.71           H  
ATOM   2878  O   TYR A 177     -16.448   3.354  -2.610  1.00 85.71           O  
ATOM   2879  CG  TYR A 177     -19.518   3.511  -4.465  1.00 85.71           C  
ATOM   2880  CD1 TYR A 177     -19.240   4.793  -4.985  1.00 85.71           C  
ATOM   2881  HD1 TYR A 177     -19.344   5.673  -4.368  1.00 85.71           H  
ATOM   2882  CD2 TYR A 177     -19.401   2.377  -5.292  1.00 85.71           C  
ATOM   2883  HD2 TYR A 177     -19.636   1.395  -4.910  1.00 85.71           H  
ATOM   2884  CE1 TYR A 177     -18.840   4.943  -6.328  1.00 85.71           C  
ATOM   2885  HE1 TYR A 177     -18.633   5.924  -6.731  1.00 85.71           H  
ATOM   2886  CE2 TYR A 177     -19.002   2.526  -6.634  1.00 85.71           C  
ATOM   2887  HE2 TYR A 177     -18.919   1.672  -7.290  1.00 85.71           H  
ATOM   2888  OH  TYR A 177     -18.336   3.916  -8.452  1.00 85.71           O  
ATOM   2889  HH  TYR A 177     -18.221   4.818  -8.759  1.00 85.71           H  
ATOM   2890  CZ  TYR A 177     -18.723   3.807  -7.156  1.00 85.71           C  
ATOM   2891  N   TYR A 178     -17.681   5.103  -1.918  1.00 90.93           N  
ATOM   2892  H   TYR A 178     -18.604   5.443  -1.685  1.00 90.93           H  
ATOM   2893  CA  TYR A 178     -16.607   6.090  -2.026  1.00 90.93           C  
ATOM   2894  HA  TYR A 178     -16.277   6.135  -3.064  1.00 90.93           H  
ATOM   2895  C   TYR A 178     -15.387   5.721  -1.187  1.00 90.93           C  
ATOM   2896  CB  TYR A 178     -17.129   7.467  -1.616  1.00 90.93           C  
ATOM   2897  HB2 TYR A 178     -16.302   8.177  -1.650  1.00 90.93           H  
ATOM   2898  HB3 TYR A 178     -17.497   7.411  -0.592  1.00 90.93           H  
ATOM   2899  O   TYR A 178     -14.273   5.782  -1.692  1.00 90.93           O  
ATOM   2900  CG  TYR A 178     -18.232   7.992  -2.500  1.00 90.93           C  
ATOM   2901  CD1 TYR A 178     -18.025   8.092  -3.889  1.00 90.93           C  
ATOM   2902  HD1 TYR A 178     -17.079   7.825  -4.337  1.00 90.93           H  
ATOM   2903  CD2 TYR A 178     -19.461   8.390  -1.939  1.00 90.93           C  
ATOM   2904  HD2 TYR A 178     -19.616   8.374  -0.871  1.00 90.93           H  
ATOM   2905  CE1 TYR A 178     -19.053   8.573  -4.712  1.00 90.93           C  
ATOM   2906  HE1 TYR A 178     -18.898   8.644  -5.778  1.00 90.93           H  
ATOM   2907  CE2 TYR A 178     -20.480   8.899  -2.762  1.00 90.93           C  
ATOM   2908  HE2 TYR A 178     -21.402   9.272  -2.341  1.00 90.93           H  
ATOM   2909  OH  TYR A 178     -21.219   9.588  -4.924  1.00 90.93           O  
ATOM   2910  HH  TYR A 178     -20.829   9.939  -5.728  1.00 90.93           H  
ATOM   2911  CZ  TYR A 178     -20.268   9.014  -4.149  1.00 90.93           C  
ATOM   2912  N   ALA A 179     -15.578   5.243   0.048  1.00 90.63           N  
ATOM   2913  H   ALA A 179     -16.512   5.231   0.432  1.00 90.63           H  
ATOM   2914  CA  ALA A 179     -14.468   4.787   0.885  1.00 90.63           C  
ATOM   2915  HA  ALA A 179     -13.809   5.632   1.088  1.00 90.63           H  
ATOM   2916  C   ALA A 179     -13.629   3.698   0.189  1.00 90.63           C  
ATOM   2917  CB  ALA A 179     -15.043   4.278   2.212  1.00 90.63           C  
ATOM   2918  HB1 ALA A 179     -15.747   3.465   2.031  1.00 90.63           H  
ATOM   2919  HB2 ALA A 179     -14.233   3.917   2.845  1.00 90.63           H  
ATOM   2920  HB3 ALA A 179     -15.554   5.091   2.727  1.00 90.63           H  
ATOM   2921  O   ALA A 179     -12.399   3.726   0.225  1.00 90.63           O  
ATOM   2922  N   ARG A 180     -14.287   2.751  -0.491  1.00 89.07           N  
ATOM   2923  H   ARG A 180     -15.292   2.824  -0.552  1.00 89.07           H  
ATOM   2924  CA  ARG A 180     -13.611   1.696  -1.259  1.00 89.07           C  
ATOM   2925  HA  ARG A 180     -12.802   1.278  -0.659  1.00 89.07           H  
ATOM   2926  C   ARG A 180     -12.943   2.229  -2.520  1.00 89.07           C  
ATOM   2927  CB  ARG A 180     -14.609   0.588  -1.610  1.00 89.07           C  
ATOM   2928  HB2 ARG A 180     -15.535   1.021  -1.988  1.00 89.07           H  
ATOM   2929  HB3 ARG A 180     -14.180  -0.040  -2.390  1.00 89.07           H  
ATOM   2930  O   ARG A 180     -11.824   1.813  -2.811  1.00 89.07           O  
ATOM   2931  CG  ARG A 180     -14.895  -0.288  -0.389  1.00 89.07           C  
ATOM   2932  HG2 ARG A 180     -15.243   0.310   0.453  1.00 89.07           H  
ATOM   2933  HG3 ARG A 180     -13.968  -0.779  -0.094  1.00 89.07           H  
ATOM   2934  CD  ARG A 180     -15.923  -1.366  -0.730  1.00 89.07           C  
ATOM   2935  HD2 ARG A 180     -15.742  -1.742  -1.737  1.00 89.07           H  
ATOM   2936  HD3 ARG A 180     -15.767  -2.182  -0.024  1.00 89.07           H  
ATOM   2937  NE  ARG A 180     -17.313  -0.911  -0.561  1.00 89.07           N  
ATOM   2938  HE  ARG A 180     -17.440  -0.037  -0.070  1.00 89.07           H  
ATOM   2939  NH1 ARG A 180     -18.305  -2.475  -1.896  1.00 89.07           N  
ATOM   2940 HH11 ARG A 180     -19.128  -2.963  -2.220  1.00 89.07           H  
ATOM   2941 HH12 ARG A 180     -17.394  -2.852  -2.113  1.00 89.07           H  
ATOM   2942  NH2 ARG A 180     -19.588  -1.159  -0.647  1.00 89.07           N  
ATOM   2943 HH21 ARG A 180     -19.748  -0.376  -0.028  1.00 89.07           H  
ATOM   2944 HH22 ARG A 180     -20.395  -1.651  -1.000  1.00 89.07           H  
ATOM   2945  CZ  ARG A 180     -18.393  -1.509  -1.028  1.00 89.07           C  
ATOM   2946  N   SER A 181     -13.599   3.129  -3.249  1.00 92.85           N  
ATOM   2947  H   SER A 181     -14.544   3.375  -2.994  1.00 92.85           H  
ATOM   2948  CA  SER A 181     -13.029   3.758  -4.446  1.00 92.85           C  
ATOM   2949  HA  SER A 181     -12.736   2.978  -5.148  1.00 92.85           H  
ATOM   2950  C   SER A 181     -11.772   4.561  -4.106  1.00 92.85           C  
ATOM   2951  CB  SER A 181     -14.074   4.636  -5.142  1.00 92.85           C  
ATOM   2952  HB2 SER A 181     -14.414   5.422  -4.468  1.00 92.85           H  
ATOM   2953  HB3 SER A 181     -13.629   5.091  -6.027  1.00 92.85           H  
ATOM   2954  O   SER A 181     -10.746   4.376  -4.756  1.00 92.85           O  
ATOM   2955  OG  SER A 181     -15.168   3.830  -5.537  1.00 92.85           O  
ATOM   2956  HG  SER A 181     -15.763   4.367  -6.065  1.00 92.85           H  
ATOM   2957  N   ILE A 182     -11.810   5.344  -3.022  1.00 94.54           N  
ATOM   2958  H   ILE A 182     -12.695   5.456  -2.550  1.00 94.54           H  
ATOM   2959  CA  ILE A 182     -10.670   6.111  -2.501  1.00 94.54           C  
ATOM   2960  HA  ILE A 182     -10.306   6.779  -3.282  1.00 94.54           H  
ATOM   2961  C   ILE A 182      -9.514   5.177  -2.140  1.00 94.54           C  
ATOM   2962  CB  ILE A 182     -11.115   6.972  -1.294  1.00 94.54           C  
ATOM   2963  HB  ILE A 182     -11.655   6.330  -0.598  1.00 94.54           H  
ATOM   2964  O   ILE A 182      -8.395   5.392  -2.596  1.00 94.54           O  
ATOM   2965  CG1 ILE A 182     -12.055   8.111  -1.754  1.00 94.54           C  
ATOM   2966 HG12 ILE A 182     -11.480   8.862  -2.296  1.00 94.54           H  
ATOM   2967 HG13 ILE A 182     -12.803   7.721  -2.445  1.00 94.54           H  
ATOM   2968  CG2 ILE A 182      -9.911   7.576  -0.549  1.00 94.54           C  
ATOM   2969 HG21 ILE A 182     -10.253   8.176   0.294  1.00 94.54           H  
ATOM   2970 HG22 ILE A 182      -9.340   8.217  -1.221  1.00 94.54           H  
ATOM   2971 HG23 ILE A 182      -9.259   6.800  -0.146  1.00 94.54           H  
ATOM   2972  CD1 ILE A 182     -12.810   8.795  -0.605  1.00 94.54           C  
ATOM   2973 HD11 ILE A 182     -12.123   9.348   0.035  1.00 94.54           H  
ATOM   2974 HD12 ILE A 182     -13.528   9.501  -1.023  1.00 94.54           H  
ATOM   2975 HD13 ILE A 182     -13.347   8.053  -0.014  1.00 94.54           H  
ATOM   2976  N   ILE A 183      -9.768   4.105  -1.378  1.00 93.93           N  
ATOM   2977  H   ILE A 183     -10.696   3.995  -0.995  1.00 93.93           H  
ATOM   2978  CA  ILE A 183      -8.717   3.144  -1.005  1.00 93.93           C  
ATOM   2979  HA  ILE A 183      -7.897   3.694  -0.545  1.00 93.93           H  
ATOM   2980  C   ILE A 183      -8.133   2.464  -2.240  1.00 93.93           C  
ATOM   2981  CB  ILE A 183      -9.242   2.118   0.021  1.00 93.93           C  
ATOM   2982  HB  ILE A 183     -10.221   1.765  -0.305  1.00 93.93           H  
ATOM   2983  O   ILE A 183      -6.919   2.390  -2.373  1.00 93.93           O  
ATOM   2984  CG1 ILE A 183      -9.384   2.837   1.375  1.00 93.93           C  
ATOM   2985 HG12 ILE A 183      -9.919   3.775   1.224  1.00 93.93           H  
ATOM   2986 HG13 ILE A 183      -8.398   3.081   1.772  1.00 93.93           H  
ATOM   2987  CG2 ILE A 183      -8.310   0.896   0.161  1.00 93.93           C  
ATOM   2988 HG21 ILE A 183      -8.275   0.330  -0.770  1.00 93.93           H  
ATOM   2989 HG22 ILE A 183      -7.300   1.223   0.409  1.00 93.93           H  
ATOM   2990 HG23 ILE A 183      -8.671   0.217   0.934  1.00 93.93           H  
ATOM   2991  CD1 ILE A 183     -10.157   2.036   2.418  1.00 93.93           C  
ATOM   2992 HD11 ILE A 183     -11.127   1.775   1.994  1.00 93.93           H  
ATOM   2993 HD12 ILE A 183     -10.303   2.658   3.301  1.00 93.93           H  
ATOM   2994 HD13 ILE A 183      -9.612   1.138   2.709  1.00 93.93           H  
ATOM   2995  N   ARG A 184      -8.965   1.986  -3.170  1.00 93.38           N  
ATOM   2996  H   ARG A 184      -9.959   2.104  -3.031  1.00 93.38           H  
ATOM   2997  CA  ARG A 184      -8.481   1.341  -4.397  1.00 93.38           C  
ATOM   2998  HA  ARG A 184      -7.874   0.475  -4.134  1.00 93.38           H  
ATOM   2999  C   ARG A 184      -7.588   2.277  -5.202  1.00 93.38           C  
ATOM   3000  CB  ARG A 184      -9.684   0.907  -5.231  1.00 93.38           C  
ATOM   3001  HB2 ARG A 184     -10.275   1.788  -5.483  1.00 93.38           H  
ATOM   3002  HB3 ARG A 184     -10.302   0.246  -4.623  1.00 93.38           H  
ATOM   3003  O   ARG A 184      -6.545   1.845  -5.688  1.00 93.38           O  
ATOM   3004  CG  ARG A 184      -9.279   0.181  -6.527  1.00 93.38           C  
ATOM   3005  HG2 ARG A 184      -8.525   0.747  -7.073  1.00 93.38           H  
ATOM   3006  HG3 ARG A 184      -8.875  -0.802  -6.286  1.00 93.38           H  
ATOM   3007  CD  ARG A 184     -10.494   0.041  -7.441  1.00 93.38           C  
ATOM   3008  HD2 ARG A 184     -10.202  -0.504  -8.339  1.00 93.38           H  
ATOM   3009  HD3 ARG A 184     -10.831   1.037  -7.730  1.00 93.38           H  
ATOM   3010  NE  ARG A 184     -11.574  -0.671  -6.752  1.00 93.38           N  
ATOM   3011  HE  ARG A 184     -11.290  -1.302  -6.016  1.00 93.38           H  
ATOM   3012  NH1 ARG A 184     -13.307  -0.194  -8.187  1.00 93.38           N  
ATOM   3013 HH11 ARG A 184     -12.713   0.408  -8.741  1.00 93.38           H  
ATOM   3014 HH12 ARG A 184     -14.288  -0.248  -8.421  1.00 93.38           H  
ATOM   3015  NH2 ARG A 184     -13.640  -1.482  -6.391  1.00 93.38           N  
ATOM   3016 HH21 ARG A 184     -13.222  -2.098  -5.708  1.00 93.38           H  
ATOM   3017 HH22 ARG A 184     -14.557  -1.677  -6.768  1.00 93.38           H  
ATOM   3018  CZ  ARG A 184     -12.836  -0.754  -7.109  1.00 93.38           C  
ATOM   3019  N   TYR A 185      -8.005   3.530  -5.355  1.00 96.53           N  
ATOM   3020  H   TYR A 185      -8.879   3.818  -4.941  1.00 96.53           H  
ATOM   3021  CA  TYR A 185      -7.230   4.521  -6.086  1.00 96.53           C  
ATOM   3022  HA  TYR A 185      -6.974   4.110  -7.062  1.00 96.53           H  
ATOM   3023  C   TYR A 185      -5.916   4.831  -5.368  1.00 96.53           C  
ATOM   3024  CB  TYR A 185      -8.077   5.770  -6.311  1.00 96.53           C  
ATOM   3025  HB2 TYR A 185      -9.078   5.477  -6.626  1.00 96.53           H  
ATOM   3026  HB3 TYR A 185      -8.171   6.330  -5.380  1.00 96.53           H  
ATOM   3027  O   TYR A 185      -4.859   4.719  -5.983  1.00 96.53           O  
ATOM   3028  CG  TYR A 185      -7.491   6.648  -7.390  1.00 96.53           C  
ATOM   3029  CD1 TYR A 185      -6.755   7.799  -7.058  1.00 96.53           C  
ATOM   3030  HD1 TYR A 185      -6.593   8.054  -6.021  1.00 96.53           H  
ATOM   3031  CD2 TYR A 185      -7.673   6.292  -8.738  1.00 96.53           C  
ATOM   3032  HD2 TYR A 185      -8.262   5.426  -9.001  1.00 96.53           H  
ATOM   3033  CE1 TYR A 185      -6.236   8.629  -8.072  1.00 96.53           C  
ATOM   3034  HE1 TYR A 185      -5.712   9.543  -7.836  1.00 96.53           H  
ATOM   3035  CE2 TYR A 185      -7.105   7.084  -9.750  1.00 96.53           C  
ATOM   3036  HE2 TYR A 185      -7.244   6.844 -10.794  1.00 96.53           H  
ATOM   3037  OH  TYR A 185      -5.874   8.978 -10.439  1.00 96.53           O  
ATOM   3038  HH  TYR A 185      -5.681   9.891 -10.214  1.00 96.53           H  
ATOM   3039  CZ  TYR A 185      -6.398   8.256  -9.422  1.00 96.53           C  
ATOM   3040  N   ARG A 186      -5.959   5.059  -4.047  1.00 96.35           N  
ATOM   3041  H   ARG A 186      -6.868   5.150  -3.616  1.00 96.35           H  
ATOM   3042  CA  ARG A 186      -4.777   5.214  -3.188  1.00 96.35           C  
ATOM   3043  HA  ARG A 186      -4.271   6.144  -3.448  1.00 96.35           H  
ATOM   3044  C   ARG A 186      -3.778   4.077  -3.369  1.00 96.35           C  
ATOM   3045  CB  ARG A 186      -5.221   5.265  -1.719  1.00 96.35           C  
ATOM   3046  HB2 ARG A 186      -5.991   6.026  -1.593  1.00 96.35           H  
ATOM   3047  HB3 ARG A 186      -5.655   4.305  -1.439  1.00 96.35           H  
ATOM   3048  O   ARG A 186      -2.591   4.328  -3.543  1.00 96.35           O  
ATOM   3049  CG  ARG A 186      -4.046   5.579  -0.785  1.00 96.35           C  
ATOM   3050  HG2 ARG A 186      -3.215   4.896  -0.959  1.00 96.35           H  
ATOM   3051  HG3 ARG A 186      -3.708   6.597  -0.981  1.00 96.35           H  
ATOM   3052  CD  ARG A 186      -4.448   5.471   0.680  1.00 96.35           C  
ATOM   3053  HD2 ARG A 186      -3.574   5.747   1.271  1.00 96.35           H  
ATOM   3054  HD3 ARG A 186      -5.263   6.169   0.867  1.00 96.35           H  
ATOM   3055  NE  ARG A 186      -4.820   4.103   1.077  1.00 96.35           N  
ATOM   3056  HE  ARG A 186      -4.414   3.338   0.558  1.00 96.35           H  
ATOM   3057  NH1 ARG A 186      -5.996   4.664   2.975  1.00 96.35           N  
ATOM   3058 HH11 ARG A 186      -5.863   5.648   2.790  1.00 96.35           H  
ATOM   3059 HH12 ARG A 186      -6.540   4.401   3.785  1.00 96.35           H  
ATOM   3060  NH2 ARG A 186      -5.666   2.520   2.422  1.00 96.35           N  
ATOM   3061 HH21 ARG A 186      -6.198   2.268   3.242  1.00 96.35           H  
ATOM   3062 HH22 ARG A 186      -5.171   1.855   1.844  1.00 96.35           H  
ATOM   3063  CZ  ARG A 186      -5.492   3.781   2.159  1.00 96.35           C  
ATOM   3064  N   GLU A 187      -4.247   2.829  -3.334  1.00 94.46           N  
ATOM   3065  H   GLU A 187      -5.230   2.697  -3.142  1.00 94.46           H  
ATOM   3066  CA  GLU A 187      -3.382   1.656  -3.473  1.00 94.46           C  
ATOM   3067  HA  GLU A 187      -2.548   1.750  -2.777  1.00 94.46           H  
ATOM   3068  C   GLU A 187      -2.771   1.540  -4.872  1.00 94.46           C  
ATOM   3069  CB  GLU A 187      -4.136   0.352  -3.161  1.00 94.46           C  
ATOM   3070  HB2 GLU A 187      -5.018   0.291  -3.798  1.00 94.46           H  
ATOM   3071  HB3 GLU A 187      -3.490  -0.485  -3.426  1.00 94.46           H  
ATOM   3072  O   GLU A 187      -1.656   1.046  -4.984  1.00 94.46           O  
ATOM   3073  CG  GLU A 187      -4.574   0.147  -1.701  1.00 94.46           C  
ATOM   3074  HG2 GLU A 187      -4.973  -0.863  -1.607  1.00 94.46           H  
ATOM   3075  HG3 GLU A 187      -5.390   0.829  -1.462  1.00 94.46           H  
ATOM   3076  CD  GLU A 187      -3.466   0.338  -0.662  1.00 94.46           C  
ATOM   3077  OE1 GLU A 187      -3.797   0.912   0.411  1.00 94.46           O  
ATOM   3078  OE2 GLU A 187      -2.329  -0.127  -0.924  1.00 94.46           O  
ATOM   3079  N   ARG A 188      -3.450   1.974  -5.940  1.00 95.21           N  
ATOM   3080  H   ARG A 188      -4.362   2.383  -5.793  1.00 95.21           H  
ATOM   3081  CA  ARG A 188      -2.873   1.979  -7.298  1.00 95.21           C  
ATOM   3082  HA  ARG A 188      -2.312   1.060  -7.467  1.00 95.21           H  
ATOM   3083  C   ARG A 188      -1.868   3.109  -7.491  1.00 95.21           C  
ATOM   3084  CB  ARG A 188      -3.980   2.094  -8.347  1.00 95.21           C  
ATOM   3085  HB2 ARG A 188      -3.513   2.304  -9.310  1.00 95.21           H  
ATOM   3086  HB3 ARG A 188      -4.640   2.924  -8.096  1.00 95.21           H  
ATOM   3087  O   ARG A 188      -0.841   2.899  -8.125  1.00 95.21           O  
ATOM   3088  CG  ARG A 188      -4.790   0.801  -8.486  1.00 95.21           C  
ATOM   3089  HG2 ARG A 188      -5.222   0.530  -7.523  1.00 95.21           H  
ATOM   3090  HG3 ARG A 188      -4.135  -0.006  -8.814  1.00 95.21           H  
ATOM   3091  CD  ARG A 188      -5.920   0.990  -9.502  1.00 95.21           C  
ATOM   3092  HD2 ARG A 188      -6.547   1.815  -9.165  1.00 95.21           H  
ATOM   3093  HD3 ARG A 188      -6.519   0.080  -9.529  1.00 95.21           H  
ATOM   3094  NE  ARG A 188      -5.401   1.269 -10.858  1.00 95.21           N  
ATOM   3095  HE  ARG A 188      -4.417   1.106 -11.018  1.00 95.21           H  
ATOM   3096  NH1 ARG A 188      -7.341   2.080 -11.793  1.00 95.21           N  
ATOM   3097 HH11 ARG A 188      -7.802   2.019 -10.897  1.00 95.21           H  
ATOM   3098 HH12 ARG A 188      -7.789   2.538 -12.573  1.00 95.21           H  
ATOM   3099  NH2 ARG A 188      -5.468   1.998 -13.007  1.00 95.21           N  
ATOM   3100 HH21 ARG A 188      -5.939   2.450 -13.778  1.00 95.21           H  
ATOM   3101 HH22 ARG A 188      -4.481   1.810 -13.103  1.00 95.21           H  
ATOM   3102  CZ  ARG A 188      -6.073   1.776 -11.876  1.00 95.21           C  
ATOM   3103  N   LEU A 189      -2.182   4.274  -6.937  1.00 96.85           N  
ATOM   3104  H   LEU A 189      -3.082   4.355  -6.485  1.00 96.85           H  
ATOM   3105  CA  LEU A 189      -1.366   5.478  -7.003  1.00 96.85           C  
ATOM   3106  HA  LEU A 189      -1.038   5.630  -8.031  1.00 96.85           H  
ATOM   3107  C   LEU A 189      -0.101   5.354  -6.134  1.00 96.85           C  
ATOM   3108  CB  LEU A 189      -2.293   6.632  -6.577  1.00 96.85           C  
ATOM   3109  HB2 LEU A 189      -2.505   6.533  -5.513  1.00 96.85           H  
ATOM   3110  HB3 LEU A 189      -3.237   6.543  -7.114  1.00 96.85           H  
ATOM   3111  O   LEU A 189       0.951   5.847  -6.494  1.00 96.85           O  
ATOM   3112  CG  LEU A 189      -1.754   8.041  -6.841  1.00 96.85           C  
ATOM   3113  HG  LEU A 189      -0.797   8.140  -6.329  1.00 96.85           H  
ATOM   3114  CD1 LEU A 189      -1.582   8.328  -8.332  1.00 96.85           C  
ATOM   3115 HD11 LEU A 189      -1.271   9.365  -8.459  1.00 96.85           H  
ATOM   3116 HD12 LEU A 189      -0.796   7.696  -8.746  1.00 96.85           H  
ATOM   3117 HD13 LEU A 189      -2.518   8.172  -8.869  1.00 96.85           H  
ATOM   3118  CD2 LEU A 189      -2.743   9.054  -6.262  1.00 96.85           C  
ATOM   3119 HD21 LEU A 189      -3.714   8.949  -6.747  1.00 96.85           H  
ATOM   3120 HD22 LEU A 189      -2.853   8.902  -5.188  1.00 96.85           H  
ATOM   3121 HD23 LEU A 189      -2.376  10.066  -6.436  1.00 96.85           H  
ATOM   3122  N   GLY A 190      -0.175   4.643  -5.005  1.00 95.85           N  
ATOM   3123  H   GLY A 190      -1.078   4.270  -4.749  1.00 95.85           H  
ATOM   3124  CA  GLY A 190       0.904   4.584  -4.009  1.00 95.85           C  
ATOM   3125  HA2 GLY A 190       1.869   4.739  -4.492  1.00 95.85           H  
ATOM   3126  HA3 GLY A 190       0.902   3.594  -3.551  1.00 95.85           H  
ATOM   3127  C   GLY A 190       0.762   5.621  -2.889  1.00 95.85           C  
ATOM   3128  O   GLY A 190       1.679   5.785  -2.089  1.00 95.85           O  
ATOM   3129  N   GLY A 191      -0.390   6.289  -2.807  1.00 97.05           N  
ATOM   3130  H   GLY A 191      -1.086   6.082  -3.508  1.00 97.05           H  
ATOM   3131  CA  GLY A 191      -0.672   7.386  -1.881  1.00 97.05           C  
ATOM   3132  HA2 GLY A 191      -1.493   7.102  -1.223  1.00 97.05           H  
ATOM   3133  HA3 GLY A 191       0.197   7.599  -1.257  1.00 97.05           H  
ATOM   3134  C   GLY A 191      -1.042   8.670  -2.621  1.00 97.05           C  
ATOM   3135  O   GLY A 191      -0.540   8.947  -3.705  1.00 97.05           O  
ATOM   3136  N   PHE A 192      -1.933   9.464  -2.044  1.00 97.89           N  
ATOM   3137  H   PHE A 192      -2.280   9.226  -1.126  1.00 97.89           H  
ATOM   3138  CA  PHE A 192      -2.243  10.798  -2.543  1.00 97.89           C  
ATOM   3139  HA  PHE A 192      -2.296  10.778  -3.632  1.00 97.89           H  
ATOM   3140  C   PHE A 192      -1.138  11.776  -2.133  1.00 97.89           C  
ATOM   3141  CB  PHE A 192      -3.610  11.234  -2.010  1.00 97.89           C  
ATOM   3142  HB2 PHE A 192      -3.576  11.269  -0.921  1.00 97.89           H  
ATOM   3143  HB3 PHE A 192      -3.808  12.245  -2.367  1.00 97.89           H  
ATOM   3144  O   PHE A 192      -0.718  11.787  -0.977  1.00 97.89           O  
ATOM   3145  CG  PHE A 192      -4.761  10.351  -2.450  1.00 97.89           C  
ATOM   3146  CD1 PHE A 192      -5.305  10.519  -3.732  1.00 97.89           C  
ATOM   3147  HD1 PHE A 192      -4.878  11.253  -4.399  1.00 97.89           H  
ATOM   3148  CD2 PHE A 192      -5.322   9.400  -1.577  1.00 97.89           C  
ATOM   3149  HD2 PHE A 192      -4.917   9.281  -0.583  1.00 97.89           H  
ATOM   3150  CE1 PHE A 192      -6.423   9.777  -4.136  1.00 97.89           C  
ATOM   3151  HE1 PHE A 192      -6.868   9.975  -5.100  1.00 97.89           H  
ATOM   3152  CE2 PHE A 192      -6.433   8.641  -1.989  1.00 97.89           C  
ATOM   3153  HE2 PHE A 192      -6.898   7.948  -1.303  1.00 97.89           H  
ATOM   3154  CZ  PHE A 192      -6.981   8.822  -3.270  1.00 97.89           C  
ATOM   3155  HZ  PHE A 192      -7.852   8.261  -3.576  1.00 97.89           H  
ATOM   3156  N   VAL A 193      -0.677  12.589  -3.075  1.00 97.17           N  
ATOM   3157  H   VAL A 193      -1.053  12.471  -4.005  1.00 97.17           H  
ATOM   3158  CA  VAL A 193       0.266  13.701  -2.892  1.00 97.17           C  
ATOM   3159  HA  VAL A 193       0.840  13.553  -1.978  1.00 97.17           H  
ATOM   3160  C   VAL A 193      -0.485  15.027  -2.753  1.00 97.17           C  
ATOM   3161  CB  VAL A 193       1.246  13.745  -4.082  1.00 97.17           C  
ATOM   3162  HB  VAL A 193       0.676  13.783  -5.011  1.00 97.17           H  
ATOM   3163  O   VAL A 193      -0.034  15.906  -2.023  1.00 97.17           O  
ATOM   3164  CG1 VAL A 193       2.194  14.951  -4.043  1.00 97.17           C  
ATOM   3165 HG11 VAL A 193       1.633  15.875  -4.183  1.00 97.17           H  
ATOM   3166 HG12 VAL A 193       2.716  14.992  -3.088  1.00 97.17           H  
ATOM   3167 HG13 VAL A 193       2.921  14.878  -4.852  1.00 97.17           H  
ATOM   3168  CG2 VAL A 193       2.133  12.496  -4.101  1.00 97.17           C  
ATOM   3169 HG21 VAL A 193       2.623  12.425  -5.072  1.00 97.17           H  
ATOM   3170 HG22 VAL A 193       2.884  12.570  -3.315  1.00 97.17           H  
ATOM   3171 HG23 VAL A 193       1.546  11.590  -3.950  1.00 97.17           H  
ATOM   3172  N   SER A 194      -1.647  15.171  -3.396  1.00 95.67           N  
ATOM   3173  H   SER A 194      -1.962  14.429  -4.004  1.00 95.67           H  
ATOM   3174  CA  SER A 194      -2.460  16.392  -3.351  1.00 95.67           C  
ATOM   3175  HA  SER A 194      -2.197  16.958  -2.458  1.00 95.67           H  
ATOM   3176  C   SER A 194      -3.961  16.102  -3.284  1.00 95.67           C  
ATOM   3177  CB  SER A 194      -2.157  17.274  -4.569  1.00 95.67           C  
ATOM   3178  HB2 SER A 194      -2.669  18.230  -4.463  1.00 95.67           H  
ATOM   3179  HB3 SER A 194      -1.084  17.455  -4.631  1.00 95.67           H  
ATOM   3180  O   SER A 194      -4.430  15.025  -3.654  1.00 95.67           O  
ATOM   3181  OG  SER A 194      -2.599  16.631  -5.744  1.00 95.67           O  
ATOM   3182  HG  SER A 194      -3.115  17.228  -6.291  1.00 95.67           H  
ATOM   3183  N   MET A 195      -4.739  17.094  -2.835  1.00 94.99           N  
ATOM   3184  H   MET A 195      -4.305  17.950  -2.520  1.00 94.99           H  
ATOM   3185  CA  MET A 195      -6.204  16.990  -2.770  1.00 94.99           C  
ATOM   3186  HA  MET A 195      -6.465  16.079  -2.231  1.00 94.99           H  
ATOM   3187  C   MET A 195      -6.853  16.856  -4.148  1.00 94.99           C  
ATOM   3188  CB  MET A 195      -6.797  18.205  -2.037  1.00 94.99           C  
ATOM   3189  HB2 MET A 195      -6.375  19.126  -2.440  1.00 94.99           H  
ATOM   3190  HB3 MET A 195      -7.876  18.227  -2.188  1.00 94.99           H  
ATOM   3191  O   MET A 195      -7.845  16.144  -4.282  1.00 94.99           O  
ATOM   3192  CG  MET A 195      -6.531  18.130  -0.535  1.00 94.99           C  
ATOM   3193  HG2 MET A 195      -5.454  18.103  -0.369  1.00 94.99           H  
ATOM   3194  HG3 MET A 195      -6.929  19.024  -0.055  1.00 94.99           H  
ATOM   3195  SD  MET A 195      -7.289  16.675   0.228  1.00 94.99           S  
ATOM   3196  CE  MET A 195      -6.204  16.504   1.646  1.00 94.99           C  
ATOM   3197  HE1 MET A 195      -5.162  16.474   1.329  1.00 94.99           H  
ATOM   3198  HE2 MET A 195      -6.471  15.593   2.183  1.00 94.99           H  
ATOM   3199  HE3 MET A 195      -6.351  17.363   2.300  1.00 94.99           H  
ATOM   3200  N   SER A 196      -6.263  17.465  -5.182  1.00 94.36           N  
ATOM   3201  H   SER A 196      -5.426  18.009  -5.025  1.00 94.36           H  
ATOM   3202  CA  SER A 196      -6.749  17.355  -6.563  1.00 94.36           C  
ATOM   3203  HA  SER A 196      -7.763  17.751  -6.612  1.00 94.36           H  
ATOM   3204  C   SER A 196      -6.807  15.905  -7.050  1.00 94.36           C  
ATOM   3205  CB  SER A 196      -5.872  18.187  -7.505  1.00 94.36           C  
ATOM   3206  HB2 SER A 196      -6.002  19.244  -7.273  1.00 94.36           H  
ATOM   3207  HB3 SER A 196      -6.201  18.019  -8.530  1.00 94.36           H  
ATOM   3208  O   SER A 196      -7.714  15.540  -7.788  1.00 94.36           O  
ATOM   3209  OG  SER A 196      -4.495  17.851  -7.386  1.00 94.36           O  
ATOM   3210  HG  SER A 196      -4.089  18.061  -8.230  1.00 94.36           H  
ATOM   3211  N   GLN A 197      -5.912  15.037  -6.573  1.00 96.42           N  
ATOM   3212  H   GLN A 197      -5.190  15.369  -5.950  1.00 96.42           H  
ATOM   3213  CA  GLN A 197      -5.923  13.618  -6.935  1.00 96.42           C  
ATOM   3214  HA  GLN A 197      -5.985  13.528  -8.020  1.00 96.42           H  
ATOM   3215  C   GLN A 197      -7.106  12.854  -6.337  1.00 96.42           C  
ATOM   3216  CB  GLN A 197      -4.630  12.969  -6.466  1.00 96.42           C  
ATOM   3217  HB2 GLN A 197      -4.677  11.899  -6.669  1.00 96.42           H  
ATOM   3218  HB3 GLN A 197      -4.529  13.129  -5.393  1.00 96.42           H  
ATOM   3219  O   GLN A 197      -7.503  11.820  -6.866  1.00 96.42           O  
ATOM   3220  CG  GLN A 197      -3.407  13.538  -7.175  1.00 96.42           C  
ATOM   3221  HG2 GLN A 197      -3.321  14.610  -6.997  1.00 96.42           H  
ATOM   3222  HG3 GLN A 197      -3.509  13.391  -8.251  1.00 96.42           H  
ATOM   3223  CD  GLN A 197      -2.157  12.864  -6.653  1.00 96.42           C  
ATOM   3224  NE2 GLN A 197      -1.300  12.379  -7.513  1.00 96.42           N  
ATOM   3225 HE21 GLN A 197      -1.557  12.355  -8.490  1.00 96.42           H  
ATOM   3226 HE22 GLN A 197      -0.545  11.830  -7.128  1.00 96.42           H  
ATOM   3227  OE1 GLN A 197      -1.965  12.721  -5.456  1.00 96.42           O  
ATOM   3228  N   ILE A 198      -7.697  13.340  -5.243  1.00 95.50           N  
ATOM   3229  H   ILE A 198      -7.380  14.223  -4.868  1.00 95.50           H  
ATOM   3230  CA  ILE A 198      -8.905  12.729  -4.678  1.00 95.50           C  
ATOM   3231  HA  ILE A 198      -8.757  11.650  -4.633  1.00 95.50           H  
ATOM   3232  C   ILE A 198     -10.099  12.979  -5.604  1.00 95.50           C  
ATOM   3233  CB  ILE A 198      -9.167  13.228  -3.241  1.00 95.50           C  
ATOM   3234  HB  ILE A 198      -9.370  14.299  -3.272  1.00 95.50           H  
ATOM   3235  O   ILE A 198     -10.957  12.109  -5.734  1.00 95.50           O  
ATOM   3236  CG1 ILE A 198      -7.920  12.988  -2.357  1.00 95.50           C  
ATOM   3237 HG12 ILE A 198      -7.637  11.936  -2.403  1.00 95.50           H  
ATOM   3238 HG13 ILE A 198      -7.089  13.581  -2.739  1.00 95.50           H  
ATOM   3239  CG2 ILE A 198     -10.410  12.525  -2.660  1.00 95.50           C  
ATOM   3240 HG21 ILE A 198     -11.286  12.726  -3.276  1.00 95.50           H  
ATOM   3241 HG22 ILE A 198     -10.244  11.449  -2.606  1.00 95.50           H  
ATOM   3242 HG23 ILE A 198     -10.634  12.914  -1.667  1.00 95.50           H  
ATOM   3243  CD1 ILE A 198      -8.111  13.373  -0.888  1.00 95.50           C  
ATOM   3244 HD11 ILE A 198      -7.146  13.383  -0.381  1.00 95.50           H  
ATOM   3245 HD12 ILE A 198      -8.744  12.634  -0.398  1.00 95.50           H  
ATOM   3246 HD13 ILE A 198      -8.573  14.358  -0.818  1.00 95.50           H  
ATOM   3247  N   GLN A 199     -10.126  14.115  -6.306  1.00 93.89           N  
ATOM   3248  H   GLN A 199      -9.361  14.767  -6.207  1.00 93.89           H  
ATOM   3249  CA  GLN A 199     -11.164  14.434  -7.293  1.00 93.89           C  
ATOM   3250  HA  GLN A 199     -12.139  14.235  -6.848  1.00 93.89           H  
ATOM   3251  C   GLN A 199     -11.078  13.557  -8.554  1.00 93.89           C  
ATOM   3252  CB  GLN A 199     -11.103  15.925  -7.661  1.00 93.89           C  
ATOM   3253  HB2 GLN A 199     -10.125  16.164  -8.080  1.00 93.89           H  
ATOM   3254  HB3 GLN A 199     -11.852  16.130  -8.425  1.00 93.89           H  
ATOM   3255  O   GLN A 199     -12.045  13.465  -9.303  1.00 93.89           O  
ATOM   3256  CG  GLN A 199     -11.388  16.831  -6.456  1.00 93.89           C  
ATOM   3257  HG2 GLN A 199     -10.681  16.621  -5.653  1.00 93.89           H  
ATOM   3258  HG3 GLN A 199     -12.396  16.621  -6.098  1.00 93.89           H  
ATOM   3259  CD  GLN A 199     -11.267  18.313  -6.800  1.00 93.89           C  
ATOM   3260  NE2 GLN A 199     -12.313  19.094  -6.623  1.00 93.89           N  
ATOM   3261 HE21 GLN A 199     -12.211  20.080  -6.814  1.00 93.89           H  
ATOM   3262 HE22 GLN A 199     -13.203  18.746  -6.294  1.00 93.89           H  
ATOM   3263  OE1 GLN A 199     -10.215  18.784  -7.203  1.00 93.89           O  
ATOM   3264  N   GLU A 200      -9.962  12.855  -8.767  1.00 95.30           N  
ATOM   3265  H   GLU A 200      -9.174  13.005  -8.153  1.00 95.30           H  
ATOM   3266  CA  GLU A 200      -9.826  11.842  -9.825  1.00 95.30           C  
ATOM   3267  HA  GLU A 200     -10.265  12.229 -10.744  1.00 95.30           H  
ATOM   3268  C   GLU A 200     -10.570  10.541  -9.477  1.00 95.30           C  
ATOM   3269  CB  GLU A 200      -8.340  11.543 -10.085  1.00 95.30           C  
ATOM   3270  HB2 GLU A 200      -8.260  10.848 -10.921  1.00 95.30           H  
ATOM   3271  HB3 GLU A 200      -7.916  11.058  -9.206  1.00 95.30           H  
ATOM   3272  O   GLU A 200     -10.794   9.687 -10.337  1.00 95.30           O  
ATOM   3273  CG  GLU A 200      -7.537  12.809 -10.422  1.00 95.30           C  
ATOM   3274  HG2 GLU A 200      -7.683  13.558  -9.643  1.00 95.30           H  
ATOM   3275  HG3 GLU A 200      -7.918  13.219 -11.357  1.00 95.30           H  
ATOM   3276  CD  GLU A 200      -6.031  12.575 -10.552  1.00 95.30           C  
ATOM   3277  OE1 GLU A 200      -5.334  13.502 -11.010  1.00 95.30           O  
ATOM   3278  OE2 GLU A 200      -5.508  11.483 -10.230  1.00 95.30           O  
ATOM   3279  N   VAL A 201     -10.972  10.373  -8.212  1.00 94.54           N  
ATOM   3280  H   VAL A 201     -10.818  11.129  -7.559  1.00 94.54           H  
ATOM   3281  CA  VAL A 201     -11.801   9.251  -7.778  1.00 94.54           C  
ATOM   3282  HA  VAL A 201     -11.473   8.363  -8.318  1.00 94.54           H  
ATOM   3283  C   VAL A 201     -13.254   9.537  -8.146  1.00 94.54           C  
ATOM   3284  CB  VAL A 201     -11.649   8.964  -6.276  1.00 94.54           C  
ATOM   3285  HB  VAL A 201     -12.064   9.790  -5.697  1.00 94.54           H  
ATOM   3286  O   VAL A 201     -13.914  10.388  -7.552  1.00 94.54           O  
ATOM   3287  CG1 VAL A 201     -12.393   7.674  -5.900  1.00 94.54           C  
ATOM   3288 HG11 VAL A 201     -12.318   7.520  -4.823  1.00 94.54           H  
ATOM   3289 HG12 VAL A 201     -13.447   7.759  -6.165  1.00 94.54           H  
ATOM   3290 HG13 VAL A 201     -11.953   6.828  -6.427  1.00 94.54           H  
ATOM   3291  CG2 VAL A 201     -10.182   8.777  -5.870  1.00 94.54           C  
ATOM   3292 HG21 VAL A 201      -9.632   9.704  -6.030  1.00 94.54           H  
ATOM   3293 HG22 VAL A 201     -10.112   8.520  -4.813  1.00 94.54           H  
ATOM   3294 HG23 VAL A 201      -9.731   7.997  -6.485  1.00 94.54           H  
ATOM   3295  N   GLU A 202     -13.762   8.770  -9.109  1.00 87.66           N  
ATOM   3296  H   GLU A 202     -13.114   8.190  -9.623  1.00 87.66           H  
ATOM   3297  CA  GLU A 202     -15.091   8.955  -9.691  1.00 87.66           C  
ATOM   3298  HA  GLU A 202     -15.056   9.856 -10.303  1.00 87.66           H  
ATOM   3299  C   GLU A 202     -16.205   9.124  -8.640  1.00 87.66           C  
ATOM   3300  CB  GLU A 202     -15.392   7.775 -10.624  1.00 87.66           C  
ATOM   3301  HB2 GLU A 202     -14.546   7.639 -11.298  1.00 87.66           H  
ATOM   3302  HB3 GLU A 202     -15.503   6.873 -10.022  1.00 87.66           H  
ATOM   3303  O   GLU A 202     -16.452   8.259  -7.788  1.00 87.66           O  
ATOM   3304  CG  GLU A 202     -16.659   7.995 -11.465  1.00 87.66           C  
ATOM   3305  HG2 GLU A 202     -16.508   8.865 -12.104  1.00 87.66           H  
ATOM   3306  HG3 GLU A 202     -17.496   8.205 -10.799  1.00 87.66           H  
ATOM   3307  CD  GLU A 202     -17.019   6.775 -12.330  1.00 87.66           C  
ATOM   3308  OE1 GLU A 202     -18.105   6.817 -12.947  1.00 87.66           O  
ATOM   3309  OE2 GLU A 202     -16.255   5.780 -12.318  1.00 87.66           O  
ATOM   3310  N   GLY A 203     -16.899  10.260  -8.741  1.00 88.88           N  
ATOM   3311  H   GLY A 203     -16.590  10.936  -9.425  1.00 88.88           H  
ATOM   3312  CA  GLY A 203     -18.104  10.580  -7.984  1.00 88.88           C  
ATOM   3313  HA2 GLY A 203     -18.621  11.394  -8.491  1.00 88.88           H  
ATOM   3314  HA3 GLY A 203     -18.759   9.709  -7.984  1.00 88.88           H  
ATOM   3315  C   GLY A 203     -17.883  11.011  -6.535  1.00 88.88           C  
ATOM   3316  O   GLY A 203     -18.880  11.242  -5.850  1.00 88.88           O  
ATOM   3317  N   VAL A 204     -16.640  11.101  -6.042  1.00 91.54           N  
ATOM   3318  H   VAL A 204     -15.856  10.935  -6.657  1.00 91.54           H  
ATOM   3319  CA  VAL A 204     -16.374  11.590  -4.679  1.00 91.54           C  
ATOM   3320  HA  VAL A 204     -16.905  10.936  -3.987  1.00 91.54           H  
ATOM   3321  C   VAL A 204     -16.904  13.027  -4.539  1.00 91.54           C  
ATOM   3322  CB  VAL A 204     -14.879  11.501  -4.315  1.00 91.54           C  
ATOM   3323  HB  VAL A 204     -14.274  11.956  -5.099  1.00 91.54           H  
ATOM   3324  O   VAL A 204     -16.487  13.892  -5.307  1.00 91.54           O  
ATOM   3325  CG1 VAL A 204     -14.562  12.188  -2.978  1.00 91.54           C  
ATOM   3326 HG11 VAL A 204     -15.220  11.811  -2.195  1.00 91.54           H  
ATOM   3327 HG12 VAL A 204     -13.523  12.004  -2.704  1.00 91.54           H  
ATOM   3328 HG13 VAL A 204     -14.693  13.266  -3.072  1.00 91.54           H  
ATOM   3329  CG2 VAL A 204     -14.488  10.025  -4.156  1.00 91.54           C  
ATOM   3330 HG21 VAL A 204     -13.432   9.959  -3.895  1.00 91.54           H  
ATOM   3331 HG22 VAL A 204     -14.653   9.504  -5.099  1.00 91.54           H  
ATOM   3332 HG23 VAL A 204     -15.085   9.557  -3.373  1.00 91.54           H  
ATOM   3333  N   PRO A 205     -17.809  13.310  -3.577  1.00 91.17           N  
ATOM   3334  CA  PRO A 205     -18.358  14.652  -3.404  1.00 91.17           C  
ATOM   3335  HA  PRO A 205     -18.828  14.961  -4.337  1.00 91.17           H  
ATOM   3336  C   PRO A 205     -17.270  15.654  -3.017  1.00 91.17           C  
ATOM   3337  CB  PRO A 205     -19.425  14.541  -2.306  1.00 91.17           C  
ATOM   3338  HB2 PRO A 205     -19.003  14.801  -1.335  1.00 91.17           H  
ATOM   3339  HB3 PRO A 205     -20.287  15.172  -2.520  1.00 91.17           H  
ATOM   3340  O   PRO A 205     -16.524  15.415  -2.067  1.00 91.17           O  
ATOM   3341  CG  PRO A 205     -19.795  13.060  -2.305  1.00 91.17           C  
ATOM   3342  HG2 PRO A 205     -20.545  12.871  -3.073  1.00 91.17           H  
ATOM   3343  HG3 PRO A 205     -20.151  12.730  -1.329  1.00 91.17           H  
ATOM   3344  CD  PRO A 205     -18.488  12.376  -2.690  1.00 91.17           C  
ATOM   3345  HD2 PRO A 205     -18.715  11.430  -3.180  1.00 91.17           H  
ATOM   3346  HD3 PRO A 205     -17.876  12.216  -1.803  1.00 91.17           H  
ATOM   3347  N   GLU A 206     -17.224  16.807  -3.681  1.00 93.43           N  
ATOM   3348  H   GLU A 206     -17.807  16.929  -4.497  1.00 93.43           H  
ATOM   3349  CA  GLU A 206     -16.244  17.861  -3.384  1.00 93.43           C  
ATOM   3350  HA  GLU A 206     -15.240  17.461  -3.527  1.00 93.43           H  
ATOM   3351  C   GLU A 206     -16.345  18.356  -1.933  1.00 93.43           C  
ATOM   3352  CB  GLU A 206     -16.454  19.000  -4.383  1.00 93.43           C  
ATOM   3353  HB2 GLU A 206     -16.417  18.578  -5.388  1.00 93.43           H  
ATOM   3354  HB3 GLU A 206     -17.437  19.443  -4.224  1.00 93.43           H  
ATOM   3355  O   GLU A 206     -15.335  18.541  -1.259  1.00 93.43           O  
ATOM   3356  CG  GLU A 206     -15.370  20.078  -4.265  1.00 93.43           C  
ATOM   3357  HG2 GLU A 206     -14.398  19.585  -4.282  1.00 93.43           H  
ATOM   3358  HG3 GLU A 206     -15.478  20.595  -3.311  1.00 93.43           H  
ATOM   3359  CD  GLU A 206     -15.434  21.095  -5.409  1.00 93.43           C  
ATOM   3360  OE1 GLU A 206     -14.393  21.751  -5.629  1.00 93.43           O  
ATOM   3361  OE2 GLU A 206     -16.492  21.167  -6.074  1.00 93.43           O  
ATOM   3362  N   THR A 207     -17.563  18.425  -1.388  1.00 93.28           N  
ATOM   3363  H   THR A 207     -18.359  18.248  -1.984  1.00 93.28           H  
ATOM   3364  CA  THR A 207     -17.818  18.788   0.016  1.00 93.28           C  
ATOM   3365  HA  THR A 207     -17.443  19.797   0.189  1.00 93.28           H  
ATOM   3366  C   THR A 207     -17.132  17.860   1.021  1.00 93.28           C  
ATOM   3367  CB  THR A 207     -19.325  18.759   0.316  1.00 93.28           C  
ATOM   3368  HB  THR A 207     -19.481  19.005   1.366  1.00 93.28           H  
ATOM   3369  O   THR A 207     -16.923  18.236   2.173  1.00 93.28           O  
ATOM   3370  CG2 THR A 207     -20.110  19.759  -0.530  1.00 93.28           C  
ATOM   3371 HG21 THR A 207     -21.156  19.753  -0.222  1.00 93.28           H  
ATOM   3372 HG22 THR A 207     -19.704  20.760  -0.383  1.00 93.28           H  
ATOM   3373 HG23 THR A 207     -20.050  19.502  -1.587  1.00 93.28           H  
ATOM   3374  OG1 THR A 207     -19.857  17.470   0.063  1.00 93.28           O  
ATOM   3375  HG1 THR A 207     -19.522  16.884   0.745  1.00 93.28           H  
ATOM   3376  N   ALA A 208     -16.806  16.625   0.624  1.00 94.02           N  
ATOM   3377  H   ALA A 208     -16.909  16.389  -0.352  1.00 94.02           H  
ATOM   3378  CA  ALA A 208     -16.115  15.680   1.489  1.00 94.02           C  
ATOM   3379  HA  ALA A 208     -16.590  15.691   2.470  1.00 94.02           H  
ATOM   3380  C   ALA A 208     -14.638  16.050   1.685  1.00 94.02           C  
ATOM   3381  CB  ALA A 208     -16.271  14.273   0.905  1.00 94.02           C  
ATOM   3382  HB1 ALA A 208     -15.840  13.550   1.598  1.00 94.02           H  
ATOM   3383  HB2 ALA A 208     -15.740  14.197  -0.043  1.00 94.02           H  
ATOM   3384  HB3 ALA A 208     -17.326  14.044   0.755  1.00 94.02           H  
ATOM   3385  O   ALA A 208     -14.071  15.696   2.719  1.00 94.02           O  
ATOM   3386  N   LEU A 209     -14.024  16.769   0.733  1.00 94.23           N  
ATOM   3387  H   LEU A 209     -14.568  17.102  -0.051  1.00 94.23           H  
ATOM   3388  CA  LEU A 209     -12.604  17.139   0.767  1.00 94.23           C  
ATOM   3389  HA  LEU A 209     -12.002  16.234   0.844  1.00 94.23           H  
ATOM   3390  C   LEU A 209     -12.257  18.002   1.987  1.00 94.23           C  
ATOM   3391  CB  LEU A 209     -12.214  17.875  -0.528  1.00 94.23           C  
ATOM   3392  HB2 LEU A 209     -11.165  18.158  -0.454  1.00 94.23           H  
ATOM   3393  HB3 LEU A 209     -12.795  18.795  -0.594  1.00 94.23           H  
ATOM   3394  O   LEU A 209     -11.157  17.887   2.516  1.00 94.23           O  
ATOM   3395  CG  LEU A 209     -12.405  17.073  -1.827  1.00 94.23           C  
ATOM   3396  HG  LEU A 209     -13.455  16.806  -1.945  1.00 94.23           H  
ATOM   3397  CD1 LEU A 209     -11.990  17.934  -3.015  1.00 94.23           C  
ATOM   3398 HD11 LEU A 209     -12.517  18.888  -2.984  1.00 94.23           H  
ATOM   3399 HD12 LEU A 209     -10.916  18.120  -3.001  1.00 94.23           H  
ATOM   3400 HD13 LEU A 209     -12.265  17.424  -3.938  1.00 94.23           H  
ATOM   3401  CD2 LEU A 209     -11.577  15.788  -1.856  1.00 94.23           C  
ATOM   3402 HD21 LEU A 209     -11.686  15.312  -2.831  1.00 94.23           H  
ATOM   3403 HD22 LEU A 209     -11.934  15.097  -1.093  1.00 94.23           H  
ATOM   3404 HD23 LEU A 209     -10.526  16.017  -1.683  1.00 94.23           H  
ATOM   3405  N   HIS A 210     -13.211  18.786   2.503  1.00 93.52           N  
ATOM   3406  H   HIS A 210     -14.083  18.867   2.001  1.00 93.52           H  
ATOM   3407  CA  HIS A 210     -13.036  19.604   3.711  1.00 93.52           C  
ATOM   3408  HA  HIS A 210     -12.204  20.290   3.551  1.00 93.52           H  
ATOM   3409  C   HIS A 210     -12.712  18.799   4.976  1.00 93.52           C  
ATOM   3410  CB  HIS A 210     -14.310  20.421   3.954  1.00 93.52           C  
ATOM   3411  HB2 HIS A 210     -14.171  21.042   4.840  1.00 93.52           H  
ATOM   3412  HB3 HIS A 210     -15.140  19.742   4.147  1.00 93.52           H  
ATOM   3413  O   HIS A 210     -12.226  19.359   5.948  1.00 93.52           O  
ATOM   3414  CG  HIS A 210     -14.667  21.323   2.806  1.00 93.52           C  
ATOM   3415  CD2 HIS A 210     -15.886  21.407   2.193  1.00 93.52           C  
ATOM   3416  HD2 HIS A 210     -16.770  20.845   2.458  1.00 93.52           H  
ATOM   3417  ND1 HIS A 210     -13.829  22.211   2.171  1.00 93.52           N  
ATOM   3418  HD1 HIS A 210     -12.870  22.413   2.412  1.00 93.52           H  
ATOM   3419  CE1 HIS A 210     -14.527  22.809   1.190  1.00 93.52           C  
ATOM   3420  HE1 HIS A 210     -14.142  23.560   0.516  1.00 93.52           H  
ATOM   3421  NE2 HIS A 210     -15.786  22.345   1.166  1.00 93.52           N  
ATOM   3422  N   TYR A 211     -12.966  17.491   4.974  1.00 96.20           N  
ATOM   3423  H   TYR A 211     -13.359  17.088   4.135  1.00 96.20           H  
ATOM   3424  CA  TYR A 211     -12.694  16.595   6.100  1.00 96.20           C  
ATOM   3425  HA  TYR A 211     -12.504  17.180   6.999  1.00 96.20           H  
ATOM   3426  C   TYR A 211     -11.464  15.713   5.860  1.00 96.20           C  
ATOM   3427  CB  TYR A 211     -13.931  15.740   6.341  1.00 96.20           C  
ATOM   3428  HB2 TYR A 211     -14.073  15.114   5.460  1.00 96.20           H  
ATOM   3429  HB3 TYR A 211     -13.731  15.088   7.192  1.00 96.20           H  
ATOM   3430  O   TYR A 211     -11.230  14.742   6.585  1.00 96.20           O  
ATOM   3431  CG  TYR A 211     -15.194  16.524   6.624  1.00 96.20           C  
ATOM   3432  CD1 TYR A 211     -15.501  16.891   7.946  1.00 96.20           C  
ATOM   3433  HD1 TYR A 211     -14.827  16.637   8.751  1.00 96.20           H  
ATOM   3434  CD2 TYR A 211     -16.038  16.918   5.567  1.00 96.20           C  
ATOM   3435  HD2 TYR A 211     -15.784  16.667   4.548  1.00 96.20           H  
ATOM   3436  CE1 TYR A 211     -16.663  17.634   8.212  1.00 96.20           C  
ATOM   3437  HE1 TYR A 211     -16.909  17.928   9.222  1.00 96.20           H  
ATOM   3438  CE2 TYR A 211     -17.182  17.695   5.828  1.00 96.20           C  
ATOM   3439  HE2 TYR A 211     -17.800  18.033   5.009  1.00 96.20           H  
ATOM   3440  OH  TYR A 211     -18.598  18.796   7.432  1.00 96.20           O  
ATOM   3441  HH  TYR A 211     -18.974  19.192   6.642  1.00 96.20           H  
ATOM   3442  CZ  TYR A 211     -17.494  18.056   7.157  1.00 96.20           C  
ATOM   3443  N   MET A 212     -10.698  16.000   4.810  1.00 95.46           N  
ATOM   3444  H   MET A 212     -10.906  16.823   4.264  1.00 95.46           H  
ATOM   3445  CA  MET A 212      -9.570  15.192   4.373  1.00 95.46           C  
ATOM   3446  HA  MET A 212      -9.527  14.270   4.952  1.00 95.46           H  
ATOM   3447  C   MET A 212      -8.267  15.949   4.599  1.00 95.46           C  
ATOM   3448  CB  MET A 212      -9.743  14.803   2.898  1.00 95.46           C  
ATOM   3449  HB2 MET A 212      -8.921  14.146   2.613  1.00 95.46           H  
ATOM   3450  HB3 MET A 212      -9.685  15.690   2.267  1.00 95.46           H  
ATOM   3451  O   MET A 212      -8.158  17.133   4.297  1.00 95.46           O  
ATOM   3452  CG  MET A 212     -11.083  14.101   2.644  1.00 95.46           C  
ATOM   3453  HG2 MET A 212     -11.850  14.875   2.598  1.00 95.46           H  
ATOM   3454  HG3 MET A 212     -11.322  13.458   3.491  1.00 95.46           H  
ATOM   3455  SD  MET A 212     -11.162  13.121   1.121  1.00 95.46           S  
ATOM   3456  CE  MET A 212     -12.937  12.795   1.000  1.00 95.46           C  
ATOM   3457  HE1 MET A 212     -13.285  12.262   1.885  1.00 95.46           H  
ATOM   3458  HE2 MET A 212     -13.465  13.744   0.909  1.00 95.46           H  
ATOM   3459  HE3 MET A 212     -13.133  12.195   0.111  1.00 95.46           H  
ATOM   3460  N   ASN A 213      -7.249  15.252   5.092  1.00 95.37           N  
ATOM   3461  H   ASN A 213      -7.397  14.291   5.365  1.00 95.37           H  
ATOM   3462  CA  ASN A 213      -5.869  15.712   5.005  1.00 95.37           C  
ATOM   3463  HA  ASN A 213      -5.837  16.556   4.317  1.00 95.37           H  
ATOM   3464  C   ASN A 213      -4.989  14.629   4.368  1.00 95.37           C  
ATOM   3465  CB  ASN A 213      -5.371  16.271   6.352  1.00 95.37           C  
ATOM   3466  HB2 ASN A 213      -4.420  16.777   6.184  1.00 95.37           H  
ATOM   3467  HB3 ASN A 213      -6.080  17.017   6.709  1.00 95.37           H  
ATOM   3468  O   ASN A 213      -5.358  13.455   4.275  1.00 95.37           O  
ATOM   3469  CG  ASN A 213      -5.163  15.251   7.451  1.00 95.37           C  
ATOM   3470  ND2 ASN A 213      -4.513  15.617   8.526  1.00 95.37           N  
ATOM   3471 HD21 ASN A 213      -4.188  16.569   8.624  1.00 95.37           H  
ATOM   3472 HD22 ASN A 213      -4.407  14.922   9.250  1.00 95.37           H  
ATOM   3473  OD1 ASN A 213      -5.569  14.116   7.388  1.00 95.37           O  
ATOM   3474  N   ILE A 214      -3.832  15.050   3.867  1.00 95.07           N  
ATOM   3475  H   ILE A 214      -3.569  16.018   3.984  1.00 95.07           H  
ATOM   3476  CA  ILE A 214      -2.858  14.179   3.213  1.00 95.07           C  
ATOM   3477  HA  ILE A 214      -3.168  13.137   3.297  1.00 95.07           H  
ATOM   3478  C   ILE A 214      -1.532  14.321   3.949  1.00 95.07           C  
ATOM   3479  CB  ILE A 214      -2.754  14.521   1.708  1.00 95.07           C  
ATOM   3480  HB  ILE A 214      -2.735  15.606   1.598  1.00 95.07           H  
ATOM   3481  O   ILE A 214      -0.996  15.421   4.063  1.00 95.07           O  
ATOM   3482  CG1 ILE A 214      -3.977  13.955   0.952  1.00 95.07           C  
ATOM   3483 HG12 ILE A 214      -4.891  14.166   1.507  1.00 95.07           H  
ATOM   3484 HG13 ILE A 214      -3.892  12.870   0.885  1.00 95.07           H  
ATOM   3485  CG2 ILE A 214      -1.465  13.960   1.089  1.00 95.07           C  
ATOM   3486 HG21 ILE A 214      -1.427  14.165   0.019  1.00 95.07           H  
ATOM   3487 HG22 ILE A 214      -0.590  14.443   1.523  1.00 95.07           H  
ATOM   3488 HG23 ILE A 214      -1.408  12.884   1.255  1.00 95.07           H  
ATOM   3489  CD1 ILE A 214      -4.127  14.533  -0.460  1.00 95.07           C  
ATOM   3490 HD11 ILE A 214      -4.108  15.622  -0.425  1.00 95.07           H  
ATOM   3491 HD12 ILE A 214      -5.072  14.206  -0.892  1.00 95.07           H  
ATOM   3492 HD13 ILE A 214      -3.318  14.183  -1.101  1.00 95.07           H  
ATOM   3493  N   ASP A 215      -0.991  13.196   4.411  1.00 92.26           N  
ATOM   3494  H   ASP A 215      -1.529  12.343   4.350  1.00 92.26           H  
ATOM   3495  CA  ASP A 215       0.424  13.085   4.758  1.00 92.26           C  
ATOM   3496  HA  ASP A 215       0.846  14.079   4.903  1.00 92.26           H  
ATOM   3497  C   ASP A 215       1.170  12.410   3.600  1.00 92.26           C  
ATOM   3498  CB  ASP A 215       0.596  12.326   6.080  1.00 92.26           C  
ATOM   3499  HB2 ASP A 215       0.243  11.303   5.947  1.00 92.26           H  
ATOM   3500  HB3 ASP A 215      -0.005  12.811   6.849  1.00 92.26           H  
ATOM   3501  O   ASP A 215       1.046  11.200   3.384  1.00 92.26           O  
ATOM   3502  CG  ASP A 215       2.053  12.276   6.550  1.00 92.26           C  
ATOM   3503  OD1 ASP A 215       2.933  12.808   5.836  1.00 92.26           O  
ATOM   3504  OD2 ASP A 215       2.297  11.683   7.622  1.00 92.26           O  
ATOM   3505  N   ALA A 216       1.925  13.204   2.839  1.00 92.63           N  
ATOM   3506  H   ALA A 216       1.955  14.187   3.068  1.00 92.63           H  
ATOM   3507  CA  ALA A 216       2.701  12.751   1.686  1.00 92.63           C  
ATOM   3508  HA  ALA A 216       2.195  11.886   1.257  1.00 92.63           H  
ATOM   3509  C   ALA A 216       4.124  12.277   2.052  1.00 92.63           C  
ATOM   3510  CB  ALA A 216       2.687  13.852   0.616  1.00 92.63           C  
ATOM   3511  HB1 ALA A 216       3.206  14.738   0.982  1.00 92.63           H  
ATOM   3512  HB2 ALA A 216       1.660  14.113   0.363  1.00 92.63           H  
ATOM   3513  HB3 ALA A 216       3.185  13.496  -0.286  1.00 92.63           H  
ATOM   3514  O   ALA A 216       4.946  12.062   1.165  1.00 92.63           O  
ATOM   3515  N   LYS A 217       4.451  12.087   3.340  1.00 89.89           N  
ATOM   3516  H   LYS A 217       3.784  12.330   4.059  1.00 89.89           H  
ATOM   3517  CA  LYS A 217       5.784  11.599   3.752  1.00 89.89           C  
ATOM   3518  HA  LYS A 217       6.551  12.234   3.309  1.00 89.89           H  
ATOM   3519  C   LYS A 217       6.088  10.180   3.268  1.00 89.89           C  
ATOM   3520  CB  LYS A 217       5.906  11.659   5.279  1.00 89.89           C  
ATOM   3521  HB2 LYS A 217       5.033  11.185   5.727  1.00 89.89           H  
ATOM   3522  HB3 LYS A 217       6.790  11.102   5.590  1.00 89.89           H  
ATOM   3523  O   LYS A 217       7.243   9.858   3.011  1.00 89.89           O  
ATOM   3524  CG  LYS A 217       6.043  13.100   5.787  1.00 89.89           C  
ATOM   3525  HG2 LYS A 217       5.249  13.724   5.377  1.00 89.89           H  
ATOM   3526  HG3 LYS A 217       7.001  13.506   5.464  1.00 89.89           H  
ATOM   3527  CD  LYS A 217       5.968  13.116   7.315  1.00 89.89           C  
ATOM   3528  HD2 LYS A 217       6.809  12.555   7.723  1.00 89.89           H  
ATOM   3529  HD3 LYS A 217       5.036  12.646   7.628  1.00 89.89           H  
ATOM   3530  CE  LYS A 217       5.999  14.559   7.817  1.00 89.89           C  
ATOM   3531  HE2 LYS A 217       5.161  15.090   7.365  1.00 89.89           H  
ATOM   3532  HE3 LYS A 217       6.922  15.031   7.478  1.00 89.89           H  
ATOM   3533  NZ  LYS A 217       5.898  14.605   9.293  1.00 89.89           N  
ATOM   3534  HZ1 LYS A 217       5.890  15.561   9.619  1.00 89.89           H  
ATOM   3535  HZ2 LYS A 217       5.039  14.158   9.580  1.00 89.89           H  
ATOM   3536  HZ3 LYS A 217       6.674  14.116   9.716  1.00 89.89           H  
ATOM   3537  N   HIS A 218       5.064   9.337   3.136  1.00 88.65           N  
ATOM   3538  H   HIS A 218       4.143   9.698   3.339  1.00 88.65           H  
ATOM   3539  CA  HIS A 218       5.212   7.901   2.876  1.00 88.65           C  
ATOM   3540  HA  HIS A 218       6.272   7.671   2.766  1.00 88.65           H  
ATOM   3541  C   HIS A 218       4.562   7.472   1.553  1.00 88.65           C  
ATOM   3542  CB  HIS A 218       4.709   7.101   4.086  1.00 88.65           C  
ATOM   3543  HB2 HIS A 218       4.867   6.039   3.899  1.00 88.65           H  
ATOM   3544  HB3 HIS A 218       3.638   7.266   4.204  1.00 88.65           H  
ATOM   3545  O   HIS A 218       3.807   6.500   1.507  1.00 88.65           O  
ATOM   3546  CG  HIS A 218       5.403   7.458   5.376  1.00 88.65           C  
ATOM   3547  CD2 HIS A 218       6.639   7.034   5.786  1.00 88.65           C  
ATOM   3548  HD2 HIS A 218       7.303   6.382   5.239  1.00 88.65           H  
ATOM   3549  ND1 HIS A 218       4.906   8.280   6.363  1.00 88.65           N  
ATOM   3550  HD1 HIS A 218       4.025   8.773   6.355  1.00 88.65           H  
ATOM   3551  CE1 HIS A 218       5.816   8.339   7.348  1.00 88.65           C  
ATOM   3552  HE1 HIS A 218       5.706   8.907   8.260  1.00 88.65           H  
ATOM   3553  NE2 HIS A 218       6.888   7.594   7.043  1.00 88.65           N  
ATOM   3554  N   ILE A 219       4.836   8.204   0.469  1.00 96.15           N  
ATOM   3555  H   ILE A 219       5.451   9.000   0.563  1.00 96.15           H  
ATOM   3556  CA  ILE A 219       4.392   7.812  -0.875  1.00 96.15           C  
ATOM   3557  HA  ILE A 219       3.344   7.520  -0.819  1.00 96.15           H  
ATOM   3558  C   ILE A 219       5.184   6.593  -1.342  1.00 96.15           C  
ATOM   3559  CB  ILE A 219       4.505   8.976  -1.879  1.00 96.15           C  
ATOM   3560  HB  ILE A 219       5.549   9.283  -1.934  1.00 96.15           H  
ATOM   3561  O   ILE A 219       6.417   6.597  -1.373  1.00 96.15           O  
ATOM   3562  CG1 ILE A 219       3.689  10.201  -1.424  1.00 96.15           C  
ATOM   3563 HG12 ILE A 219       3.860  11.008  -2.136  1.00 96.15           H  
ATOM   3564 HG13 ILE A 219       4.082  10.539  -0.465  1.00 96.15           H  
ATOM   3565  CG2 ILE A 219       4.071   8.542  -3.289  1.00 96.15           C  
ATOM   3566 HG21 ILE A 219       4.034   9.408  -3.950  1.00 96.15           H  
ATOM   3567 HG22 ILE A 219       3.088   8.072  -3.260  1.00 96.15           H  
ATOM   3568 HG23 ILE A 219       4.790   7.839  -3.710  1.00 96.15           H  
ATOM   3569  CD1 ILE A 219       2.178   9.995  -1.256  1.00 96.15           C  
ATOM   3570 HD11 ILE A 219       1.730   9.679  -2.198  1.00 96.15           H  
ATOM   3571 HD12 ILE A 219       1.973   9.257  -0.480  1.00 96.15           H  
ATOM   3572 HD13 ILE A 219       1.732  10.944  -0.958  1.00 96.15           H  
ATOM   3573  N   ARG A 220       4.468   5.539  -1.734  1.00 95.57           N  
ATOM   3574  H   ARG A 220       3.461   5.624  -1.718  1.00 95.57           H  
ATOM   3575  CA  ARG A 220       5.068   4.327  -2.284  1.00 95.57           C  
ATOM   3576  HA  ARG A 220       5.965   4.103  -1.706  1.00 95.57           H  
ATOM   3577  C   ARG A 220       5.482   4.576  -3.729  1.00 95.57           C  
ATOM   3578  CB  ARG A 220       4.101   3.148  -2.144  1.00 95.57           C  
ATOM   3579  HB2 ARG A 220       3.238   3.303  -2.791  1.00 95.57           H  
ATOM   3580  HB3 ARG A 220       3.755   3.091  -1.112  1.00 95.57           H  
ATOM   3581  O   ARG A 220       4.643   4.587  -4.626  1.00 95.57           O  
ATOM   3582  CG  ARG A 220       4.810   1.832  -2.505  1.00 95.57           C  
ATOM   3583  HG2 ARG A 220       5.197   1.874  -3.523  1.00 95.57           H  
ATOM   3584  HG3 ARG A 220       5.649   1.687  -1.824  1.00 95.57           H  
ATOM   3585  CD  ARG A 220       3.866   0.635  -2.376  1.00 95.57           C  
ATOM   3586  HD2 ARG A 220       3.401   0.658  -1.390  1.00 95.57           H  
ATOM   3587  HD3 ARG A 220       4.454  -0.278  -2.460  1.00 95.57           H  
ATOM   3588  NE  ARG A 220       2.857   0.653  -3.445  1.00 95.57           N  
ATOM   3589  HE  ARG A 220       3.182   0.991  -4.340  1.00 95.57           H  
ATOM   3590  NH1 ARG A 220       0.993  -0.062  -2.275  1.00 95.57           N  
ATOM   3591 HH11 ARG A 220      -0.011  -0.159  -2.235  1.00 95.57           H  
ATOM   3592 HH12 ARG A 220       1.530  -0.085  -1.420  1.00 95.57           H  
ATOM   3593  NH2 ARG A 220       0.876   0.464  -4.450  1.00 95.57           N  
ATOM   3594 HH21 ARG A 220       1.286   0.862  -5.283  1.00 95.57           H  
ATOM   3595 HH22 ARG A 220      -0.132   0.417  -4.425  1.00 95.57           H  
ATOM   3596  CZ  ARG A 220       1.579   0.342  -3.372  1.00 95.57           C  
ATOM   3597  N   LYS A 221       6.786   4.722  -3.937  1.00 96.76           N  
ATOM   3598  H   LYS A 221       7.387   4.762  -3.126  1.00 96.76           H  
ATOM   3599  CA  LYS A 221       7.388   4.874  -5.262  1.00 96.76           C  
ATOM   3600  HA  LYS A 221       6.719   5.484  -5.868  1.00 96.76           H  
ATOM   3601  C   LYS A 221       7.527   3.529  -5.975  1.00 96.76           C  
ATOM   3602  CB  LYS A 221       8.733   5.602  -5.150  1.00 96.76           C  
ATOM   3603  HB2 LYS A 221       9.413   5.021  -4.527  1.00 96.76           H  
ATOM   3604  HB3 LYS A 221       9.162   5.691  -6.148  1.00 96.76           H  
ATOM   3605  O   LYS A 221       7.708   2.493  -5.335  1.00 96.76           O  
ATOM   3606  CG  LYS A 221       8.562   7.009  -4.562  1.00 96.76           C  
ATOM   3607  HG2 LYS A 221       8.132   6.955  -3.562  1.00 96.76           H  
ATOM   3608  HG3 LYS A 221       7.889   7.575  -5.207  1.00 96.76           H  
ATOM   3609  CD  LYS A 221       9.908   7.728  -4.478  1.00 96.76           C  
ATOM   3610  HD2 LYS A 221      10.554   7.218  -3.765  1.00 96.76           H  
ATOM   3611  HD3 LYS A 221      10.379   7.710  -5.461  1.00 96.76           H  
ATOM   3612  CE  LYS A 221       9.683   9.177  -4.043  1.00 96.76           C  
ATOM   3613  HE2 LYS A 221       9.358   9.192  -3.003  1.00 96.76           H  
ATOM   3614  HE3 LYS A 221       8.879   9.593  -4.649  1.00 96.76           H  
ATOM   3615  NZ  LYS A 221      10.916   9.976  -4.230  1.00 96.76           N  
ATOM   3616  HZ1 LYS A 221      11.676   9.603  -3.679  1.00 96.76           H  
ATOM   3617  HZ2 LYS A 221      11.178   9.950  -5.205  1.00 96.76           H  
ATOM   3618  HZ3 LYS A 221      10.752  10.939  -3.972  1.00 96.76           H  
ATOM   3619  N   MET A 222       7.464   3.554  -7.299  1.00 95.69           N  
ATOM   3620  H   MET A 222       7.318   4.452  -7.739  1.00 95.69           H  
ATOM   3621  CA  MET A 222       7.712   2.416  -8.175  1.00 95.69           C  
ATOM   3622  HA  MET A 222       7.721   1.503  -7.580  1.00 95.69           H  
ATOM   3623  C   MET A 222       9.083   2.544  -8.842  1.00 95.69           C  
ATOM   3624  CB  MET A 222       6.573   2.276  -9.195  1.00 95.69           C  
ATOM   3625  HB2 MET A 222       6.798   1.412  -9.820  1.00 95.69           H  
ATOM   3626  HB3 MET A 222       5.646   2.075  -8.658  1.00 95.69           H  
ATOM   3627  O   MET A 222       9.384   3.580  -9.430  1.00 95.69           O  
ATOM   3628  CG  MET A 222       6.343   3.469 -10.129  1.00 95.69           C  
ATOM   3629  HG2 MET A 222       7.248   3.683 -10.697  1.00 95.69           H  
ATOM   3630  HG3 MET A 222       6.086   4.342  -9.529  1.00 95.69           H  
ATOM   3631  SD  MET A 222       4.990   3.189 -11.294  1.00 95.69           S  
ATOM   3632  CE  MET A 222       4.900   4.846 -12.006  1.00 95.69           C  
ATOM   3633  HE1 MET A 222       3.996   4.915 -12.611  1.00 95.69           H  
ATOM   3634  HE2 MET A 222       4.845   5.590 -11.212  1.00 95.69           H  
ATOM   3635  HE3 MET A 222       5.776   5.026 -12.628  1.00 95.69           H  
ATOM   3636  N   ASN A 223       9.912   1.497  -8.764  1.00 96.87           N  
ATOM   3637  H   ASN A 223       9.626   0.661  -8.275  1.00 96.87           H  
ATOM   3638  CA  ASN A 223      11.187   1.474  -9.480  1.00 96.87           C  
ATOM   3639  HA  ASN A 223      11.637   2.465  -9.411  1.00 96.87           H  
ATOM   3640  C   ASN A 223      10.936   1.186 -10.970  1.00 96.87           C  
ATOM   3641  CB  ASN A 223      12.187   0.505  -8.816  1.00 96.87           C  
ATOM   3642  HB2 ASN A 223      12.302   0.764  -7.764  1.00 96.87           H  
ATOM   3643  HB3 ASN A 223      11.834  -0.524  -8.892  1.00 96.87           H  
ATOM   3644  O   ASN A 223      10.722   0.037 -11.360  1.00 96.87           O  
ATOM   3645  CG  ASN A 223      13.545   0.600  -9.504  1.00 96.87           C  
ATOM   3646  ND2 ASN A 223      14.634   0.726  -8.791  1.00 96.87           N  
ATOM   3647 HD21 ASN A 223      15.426   1.086  -9.303  1.00 96.87           H  
ATOM   3648 HD22 ASN A 223      14.614   0.806  -7.784  1.00 96.87           H  
ATOM   3649  OD1 ASN A 223      13.631   0.603 -10.719  1.00 96.87           O  
ATOM   3650  N   VAL A 224      10.966   2.218 -11.816  1.00 96.44           N  
ATOM   3651  H   VAL A 224      11.212   3.128 -11.454  1.00 96.44           H  
ATOM   3652  CA  VAL A 224      10.643   2.077 -13.249  1.00 96.44           C  
ATOM   3653  HA  VAL A 224       9.682   1.569 -13.330  1.00 96.44           H  
ATOM   3654  C   VAL A 224      11.639   1.219 -14.015  1.00 96.44           C  
ATOM   3655  CB  VAL A 224      10.518   3.432 -13.960  1.00 96.44           C  
ATOM   3656  HB  VAL A 224      10.345   3.246 -15.021  1.00 96.44           H  
ATOM   3657  O   VAL A 224      11.277   0.628 -15.032  1.00 96.44           O  
ATOM   3658  CG1 VAL A 224       9.295   4.167 -13.428  1.00 96.44           C  
ATOM   3659 HG11 VAL A 224       9.439   4.403 -12.373  1.00 96.44           H  
ATOM   3660 HG12 VAL A 224       9.160   5.081 -14.007  1.00 96.44           H  
ATOM   3661 HG13 VAL A 224       8.405   3.548 -13.543  1.00 96.44           H  
ATOM   3662  CG2 VAL A 224      11.757   4.328 -13.836  1.00 96.44           C  
ATOM   3663 HG21 VAL A 224      11.938   4.605 -12.797  1.00 96.44           H  
ATOM   3664 HG22 VAL A 224      12.639   3.823 -14.230  1.00 96.44           H  
ATOM   3665 HG23 VAL A 224      11.603   5.243 -14.408  1.00 96.44           H  
ATOM   3666  N   ASN A 225      12.872   1.106 -13.521  1.00 97.41           N  
ATOM   3667  H   ASN A 225      13.091   1.554 -12.643  1.00 97.41           H  
ATOM   3668  CA  ASN A 225      13.910   0.298 -14.143  1.00 97.41           C  
ATOM   3669  HA  ASN A 225      13.870   0.456 -15.221  1.00 97.41           H  
ATOM   3670  C   ASN A 225      13.688  -1.201 -13.934  1.00 97.41           C  
ATOM   3671  CB  ASN A 225      15.282   0.789 -13.667  1.00 97.41           C  
ATOM   3672  HB2 ASN A 225      15.327   0.807 -12.579  1.00 97.41           H  
ATOM   3673  HB3 ASN A 225      16.060   0.117 -14.029  1.00 97.41           H  
ATOM   3674  O   ASN A 225      14.103  -1.989 -14.782  1.00 97.41           O  
ATOM   3675  CG  ASN A 225      15.578   2.168 -14.219  1.00 97.41           C  
ATOM   3676  ND2 ASN A 225      16.126   3.042 -13.415  1.00 97.41           N  
ATOM   3677 HD21 ASN A 225      16.371   3.958 -13.764  1.00 97.41           H  
ATOM   3678 HD22 ASN A 225      16.287   2.816 -12.444  1.00 97.41           H  
ATOM   3679  OD1 ASN A 225      15.310   2.447 -15.380  1.00 97.41           O  
ATOM   3680  N   GLN A 226      12.951  -1.590 -12.893  1.00 96.27           N  
ATOM   3681  H   GLN A 226      12.669  -0.877 -12.236  1.00 96.27           H  
ATOM   3682  CA  GLN A 226      12.729  -2.991 -12.519  1.00 96.27           C  
ATOM   3683  HA  GLN A 226      13.463  -3.619 -13.024  1.00 96.27           H  
ATOM   3684  C   GLN A 226      11.353  -3.547 -12.910  1.00 96.27           C  
ATOM   3685  CB  GLN A 226      12.964  -3.125 -11.011  1.00 96.27           C  
ATOM   3686  HB2 GLN A 226      12.714  -4.139 -10.700  1.00 96.27           H  
ATOM   3687  HB3 GLN A 226      12.311  -2.430 -10.483  1.00 96.27           H  
ATOM   3688  O   GLN A 226      11.176  -4.761 -12.932  1.00 96.27           O  
ATOM   3689  CG  GLN A 226      14.431  -2.850 -10.643  1.00 96.27           C  
ATOM   3690  HG2 GLN A 226      14.722  -1.845 -10.951  1.00 96.27           H  
ATOM   3691  HG3 GLN A 226      15.066  -3.562 -11.169  1.00 96.27           H  
ATOM   3692  CD  GLN A 226      14.694  -2.973  -9.148  1.00 96.27           C  
ATOM   3693  NE2 GLN A 226      15.941  -3.091  -8.749  1.00 96.27           N  
ATOM   3694 HE21 GLN A 226      16.086  -3.136  -7.751  1.00 96.27           H  
ATOM   3695 HE22 GLN A 226      16.701  -3.039  -9.412  1.00 96.27           H  
ATOM   3696  OE1 GLN A 226      13.803  -2.962  -8.313  1.00 96.27           O  
ATOM   3697  N   LEU A 227      10.375  -2.697 -13.239  1.00 97.07           N  
ATOM   3698  H   LEU A 227      10.560  -1.707 -13.166  1.00 97.07           H  
ATOM   3699  CA  LEU A 227       9.013  -3.149 -13.541  1.00 97.07           C  
ATOM   3700  HA  LEU A 227       8.796  -4.027 -12.932  1.00 97.07           H  
ATOM   3701  C   LEU A 227       8.830  -3.599 -14.996  1.00 97.07           C  
ATOM   3702  CB  LEU A 227       8.004  -2.053 -13.173  1.00 97.07           C  
ATOM   3703  HB2 LEU A 227       8.284  -1.134 -13.687  1.00 97.07           H  
ATOM   3704  HB3 LEU A 227       7.024  -2.357 -13.540  1.00 97.07           H  
ATOM   3705  O   LEU A 227       9.333  -2.975 -15.934  1.00 97.07           O  
ATOM   3706  CG  LEU A 227       7.887  -1.763 -11.667  1.00 97.07           C  
ATOM   3707  HG  LEU A 227       8.825  -1.359 -11.288  1.00 97.07           H  
ATOM   3708  CD1 LEU A 227       6.793  -0.719 -11.467  1.00 97.07           C  
ATOM   3709 HD11 LEU A 227       6.592  -0.615 -10.401  1.00 97.07           H  
ATOM   3710 HD12 LEU A 227       7.123   0.235 -11.878  1.00 97.07           H  
ATOM   3711 HD13 LEU A 227       5.874  -1.030 -11.964  1.00 97.07           H  
ATOM   3712  CD2 LEU A 227       7.558  -2.987 -10.812  1.00 97.07           C  
ATOM   3713 HD21 LEU A 227       6.670  -3.494 -11.188  1.00 97.07           H  
ATOM   3714 HD22 LEU A 227       8.394  -3.686 -10.828  1.00 97.07           H  
ATOM   3715 HD23 LEU A 227       7.402  -2.689  -9.775  1.00 97.07           H  
ATOM   3716  N   SER A 228       8.044  -4.651 -15.207  1.00 97.14           N  
ATOM   3717  H   SER A 228       7.695  -5.148 -14.400  1.00 97.14           H  
ATOM   3718  CA  SER A 228       7.567  -5.055 -16.535  1.00 97.14           C  
ATOM   3719  HA  SER A 228       8.420  -5.074 -17.214  1.00 97.14           H  
ATOM   3720  C   SER A 228       6.525  -4.076 -17.098  1.00 97.14           C  
ATOM   3721  CB  SER A 228       6.987  -6.471 -16.470  1.00 97.14           C  
ATOM   3722  HB2 SER A 228       7.725  -7.151 -16.043  1.00 97.14           H  
ATOM   3723  HB3 SER A 228       6.738  -6.811 -17.475  1.00 97.14           H  
ATOM   3724  O   SER A 228       5.925  -3.284 -16.368  1.00 97.14           O  
ATOM   3725  OG  SER A 228       5.824  -6.476 -15.671  1.00 97.14           O  
ATOM   3726  HG  SER A 228       6.142  -6.453 -14.766  1.00 97.14           H  
ATOM   3727  N   LEU A 229       6.239  -4.166 -18.405  1.00 97.05           N  
ATOM   3728  H   LEU A 229       6.772  -4.812 -18.970  1.00 97.05           H  
ATOM   3729  CA  LEU A 229       5.170  -3.386 -19.052  1.00 97.05           C  
ATOM   3730  HA  LEU A 229       5.433  -2.329 -19.007  1.00 97.05           H  
ATOM   3731  C   LEU A 229       3.824  -3.559 -18.330  1.00 97.05           C  
ATOM   3732  CB  LEU A 229       5.081  -3.814 -20.534  1.00 97.05           C  
ATOM   3733  HB2 LEU A 229       4.819  -4.870 -20.600  1.00 97.05           H  
ATOM   3734  HB3 LEU A 229       6.077  -3.710 -20.964  1.00 97.05           H  
ATOM   3735  O   LEU A 229       3.103  -2.589 -18.105  1.00 97.05           O  
ATOM   3736  CG  LEU A 229       4.092  -2.987 -21.387  1.00 97.05           C  
ATOM   3737  HG  LEU A 229       4.080  -1.954 -21.041  1.00 97.05           H  
ATOM   3738  CD1 LEU A 229       4.523  -3.003 -22.854  1.00 97.05           C  
ATOM   3739 HD11 LEU A 229       5.521  -2.574 -22.946  1.00 97.05           H  
ATOM   3740 HD12 LEU A 229       4.535  -4.022 -23.239  1.00 97.05           H  
ATOM   3741 HD13 LEU A 229       3.839  -2.395 -23.446  1.00 97.05           H  
ATOM   3742  CD2 LEU A 229       2.668  -3.555 -21.363  1.00 97.05           C  
ATOM   3743 HD21 LEU A 229       2.262  -3.538 -20.351  1.00 97.05           H  
ATOM   3744 HD22 LEU A 229       2.669  -4.580 -21.733  1.00 97.05           H  
ATOM   3745 HD23 LEU A 229       2.037  -2.941 -22.005  1.00 97.05           H  
ATOM   3746  N   ALA A 230       3.483  -4.796 -17.956  1.00 96.72           N  
ATOM   3747  H   ALA A 230       4.146  -5.544 -18.101  1.00 96.72           H  
ATOM   3748  CA  ALA A 230       2.225  -5.108 -17.284  1.00 96.72           C  
ATOM   3749  HA  ALA A 230       1.403  -4.675 -17.855  1.00 96.72           H  
ATOM   3750  C   ALA A 230       2.153  -4.521 -15.866  1.00 96.72           C  
ATOM   3751  CB  ALA A 230       2.057  -6.631 -17.262  1.00 96.72           C  
ATOM   3752  HB1 ALA A 230       2.068  -7.023 -18.279  1.00 96.72           H  
ATOM   3753  HB2 ALA A 230       2.867  -7.088 -16.693  1.00 96.72           H  
ATOM   3754  HB3 ALA A 230       1.107  -6.887 -16.794  1.00 96.72           H  
ATOM   3755  O   ALA A 230       1.071  -4.164 -15.404  1.00 96.72           O  
ATOM   3756  N   GLU A 231       3.285  -4.412 -15.171  1.00 96.82           N  
ATOM   3757  H   GLU A 231       4.152  -4.717 -15.589  1.00 96.82           H  
ATOM   3758  CA  GLU A 231       3.344  -3.822 -13.834  1.00 96.82           C  
ATOM   3759  HA  GLU A 231       2.474  -4.143 -13.260  1.00 96.82           H  
ATOM   3760  C   GLU A 231       3.298  -2.298 -13.865  1.00 96.82           C  
ATOM   3761  CB  GLU A 231       4.595  -4.302 -13.109  1.00 96.82           C  
ATOM   3762  HB2 GLU A 231       4.706  -3.730 -12.188  1.00 96.82           H  
ATOM   3763  HB3 GLU A 231       5.458  -4.119 -13.750  1.00 96.82           H  
ATOM   3764  O   GLU A 231       2.561  -1.720 -13.071  1.00 96.82           O  
ATOM   3765  CG  GLU A 231       4.479  -5.785 -12.747  1.00 96.82           C  
ATOM   3766  HG2 GLU A 231       3.767  -5.888 -11.928  1.00 96.82           H  
ATOM   3767  HG3 GLU A 231       4.084  -6.355 -13.588  1.00 96.82           H  
ATOM   3768  CD  GLU A 231       5.838  -6.362 -12.364  1.00 96.82           C  
ATOM   3769  OE1 GLU A 231       5.877  -7.015 -11.303  1.00 96.82           O  
ATOM   3770  OE2 GLU A 231       6.770  -6.173 -13.180  1.00 96.82           O  
ATOM   3771  N   LEU A 232       3.994  -1.661 -14.813  1.00 96.92           N  
ATOM   3772  H   LEU A 232       4.600  -2.207 -15.407  1.00 96.92           H  
ATOM   3773  CA  LEU A 232       3.934  -0.210 -15.033  1.00 96.92           C  
ATOM   3774  HA  LEU A 232       4.307   0.307 -14.150  1.00 96.92           H  
ATOM   3775  C   LEU A 232       2.485   0.261 -15.240  1.00 96.92           C  
ATOM   3776  CB  LEU A 232       4.813   0.135 -16.251  1.00 96.92           C  
ATOM   3777  HB2 LEU A 232       4.581  -0.566 -17.053  1.00 96.92           H  
ATOM   3778  HB3 LEU A 232       4.555   1.131 -16.612  1.00 96.92           H  
ATOM   3779  O   LEU A 232       2.022   1.180 -14.569  1.00 96.92           O  
ATOM   3780  CG  LEU A 232       6.328   0.091 -15.979  1.00 96.92           C  
ATOM   3781  HG  LEU A 232       6.585  -0.856 -15.505  1.00 96.92           H  
ATOM   3782  CD1 LEU A 232       7.096   0.188 -17.299  1.00 96.92           C  
ATOM   3783 HD11 LEU A 232       6.819  -0.644 -17.946  1.00 96.92           H  
ATOM   3784 HD12 LEU A 232       8.166   0.142 -17.098  1.00 96.92           H  
ATOM   3785 HD13 LEU A 232       6.865   1.129 -17.798  1.00 96.92           H  
ATOM   3786  CD2 LEU A 232       6.797   1.234 -15.075  1.00 96.92           C  
ATOM   3787 HD21 LEU A 232       6.314   1.176 -14.100  1.00 96.92           H  
ATOM   3788 HD22 LEU A 232       6.566   2.197 -15.532  1.00 96.92           H  
ATOM   3789 HD23 LEU A 232       7.875   1.164 -14.930  1.00 96.92           H  
ATOM   3790  N   ARG A 233       1.721  -0.459 -16.070  1.00 96.20           N  
ATOM   3791  H   ARG A 233       2.178  -1.206 -16.573  1.00 96.20           H  
ATOM   3792  CA  ARG A 233       0.303  -0.173 -16.367  1.00 96.20           C  
ATOM   3793  HA  ARG A 233       0.212   0.860 -16.703  1.00 96.20           H  
ATOM   3794  C   ARG A 233      -0.652  -0.294 -15.176  1.00 96.20           C  
ATOM   3795  CB  ARG A 233      -0.168  -1.114 -17.477  1.00 96.20           C  
ATOM   3796  HB2 ARG A 233      -1.252  -1.046 -17.565  1.00 96.20           H  
ATOM   3797  HB3 ARG A 233       0.090  -2.140 -17.210  1.00 96.20           H  
ATOM   3798  O   ARG A 233      -1.832   0.033 -15.298  1.00 96.20           O  
ATOM   3799  CG  ARG A 233       0.448  -0.754 -18.831  1.00 96.20           C  
ATOM   3800  HG2 ARG A 233       0.109   0.235 -19.139  1.00 96.20           H  
ATOM   3801  HG3 ARG A 233       1.536  -0.734 -18.756  1.00 96.20           H  
ATOM   3802  CD  ARG A 233       0.047  -1.794 -19.876  1.00 96.20           C  
ATOM   3803  HD2 ARG A 233       0.609  -1.582 -20.786  1.00 96.20           H  
ATOM   3804  HD3 ARG A 233       0.328  -2.781 -19.507  1.00 96.20           H  
ATOM   3805  NE  ARG A 233      -1.400  -1.746 -20.159  1.00 96.20           N  
ATOM   3806  HE  ARG A 233      -1.876  -0.909 -19.854  1.00 96.20           H  
ATOM   3807  NH1 ARG A 233      -1.595  -3.766 -21.235  1.00 96.20           N  
ATOM   3808 HH11 ARG A 233      -0.604  -3.915 -21.108  1.00 96.20           H  
ATOM   3809 HH12 ARG A 233      -2.160  -4.443 -21.727  1.00 96.20           H  
ATOM   3810  NH2 ARG A 233      -3.396  -2.473 -20.968  1.00 96.20           N  
ATOM   3811 HH21 ARG A 233      -3.826  -1.612 -20.662  1.00 96.20           H  
ATOM   3812 HH22 ARG A 233      -3.942  -3.142 -21.492  1.00 96.20           H  
ATOM   3813  CZ  ARG A 233      -2.121  -2.661 -20.780  1.00 96.20           C  
ATOM   3814  N   LYS A 234      -0.203  -0.810 -14.026  1.00 94.44           N  
ATOM   3815  H   LYS A 234       0.776  -1.046 -13.960  1.00 94.44           H  
ATOM   3816  CA  LYS A 234      -1.039  -0.834 -12.813  1.00 94.44           C  
ATOM   3817  HA  LYS A 234      -2.039  -1.174 -13.084  1.00 94.44           H  
ATOM   3818  C   LYS A 234      -1.216   0.576 -12.236  1.00 94.44           C  
ATOM   3819  CB  LYS A 234      -0.459  -1.804 -11.772  1.00 94.44           C  
ATOM   3820  HB2 LYS A 234      -1.053  -1.735 -10.861  1.00 94.44           H  
ATOM   3821  HB3 LYS A 234       0.560  -1.504 -11.528  1.00 94.44           H  
ATOM   3822  O   LYS A 234      -2.243   0.835 -11.595  1.00 94.44           O  
ATOM   3823  CG  LYS A 234      -0.479  -3.264 -12.257  1.00 94.44           C  
ATOM   3824  HG2 LYS A 234      -1.512  -3.581 -12.403  1.00 94.44           H  
ATOM   3825  HG3 LYS A 234       0.046  -3.335 -13.210  1.00 94.44           H  
ATOM   3826  CD  LYS A 234       0.209  -4.199 -11.253  1.00 94.44           C  
ATOM   3827  HD2 LYS A 234      -0.308  -4.152 -10.294  1.00 94.44           H  
ATOM   3828  HD3 LYS A 234       1.236  -3.861 -11.120  1.00 94.44           H  
ATOM   3829  CE  LYS A 234       0.206  -5.641 -11.780  1.00 94.44           C  
ATOM   3830  HE2 LYS A 234      -0.820  -6.009 -11.796  1.00 94.44           H  
ATOM   3831  HE3 LYS A 234       0.567  -5.625 -12.808  1.00 94.44           H  
ATOM   3832  NZ  LYS A 234       1.073  -6.533 -10.964  1.00 94.44           N  
ATOM   3833  HZ1 LYS A 234       1.064  -7.475 -11.327  1.00 94.44           H  
ATOM   3834  HZ2 LYS A 234       0.789  -6.548  -9.994  1.00 94.44           H  
ATOM   3835  HZ3 LYS A 234       2.034  -6.225 -11.004  1.00 94.44           H  
ATOM   3836  N   HIS A 235      -0.252   1.467 -12.482  1.00 96.83           N  
ATOM   3837  H   HIS A 235       0.511   1.207 -13.090  1.00 96.83           H  
ATOM   3838  CA  HIS A 235      -0.274   2.847 -12.010  1.00 96.83           C  
ATOM   3839  HA  HIS A 235      -0.538   2.822 -10.953  1.00 96.83           H  
ATOM   3840  C   HIS A 235      -1.296   3.693 -12.802  1.00 96.83           C  
ATOM   3841  CB  HIS A 235       1.135   3.440 -12.104  1.00 96.83           C  
ATOM   3842  HB2 HIS A 235       1.856   2.734 -11.692  1.00 96.83           H  
ATOM   3843  HB3 HIS A 235       1.392   3.620 -13.148  1.00 96.83           H  
ATOM   3844  O   HIS A 235      -1.339   3.582 -14.024  1.00 96.83           O  
ATOM   3845  CG  HIS A 235       1.237   4.725 -11.332  1.00 96.83           C  
ATOM   3846  CD2 HIS A 235       1.482   4.842  -9.991  1.00 96.83           C  
ATOM   3847  HD2 HIS A 235       1.666   4.034  -9.298  1.00 96.83           H  
ATOM   3848  ND1 HIS A 235       1.016   5.993 -11.822  1.00 96.83           N  
ATOM   3849  HD1 HIS A 235       0.990   6.257 -12.797  1.00 96.83           H  
ATOM   3850  CE1 HIS A 235       1.108   6.853 -10.793  1.00 96.83           C  
ATOM   3851  HE1 HIS A 235       1.031   7.928 -10.859  1.00 96.83           H  
ATOM   3852  NE2 HIS A 235       1.387   6.192  -9.664  1.00 96.83           N  
ATOM   3853  N   PRO A 236      -2.125   4.541 -12.158  1.00 95.42           N  
ATOM   3854  CA  PRO A 236      -3.168   5.311 -12.848  1.00 95.42           C  
ATOM   3855  HA  PRO A 236      -3.854   4.611 -13.326  1.00 95.42           H  
ATOM   3856  C   PRO A 236      -2.657   6.278 -13.924  1.00 95.42           C  
ATOM   3857  CB  PRO A 236      -3.915   6.071 -11.747  1.00 95.42           C  
ATOM   3858  HB2 PRO A 236      -3.461   7.048 -11.587  1.00 95.42           H  
ATOM   3859  HB3 PRO A 236      -4.974   6.183 -11.981  1.00 95.42           H  
ATOM   3860  O   PRO A 236      -3.382   6.541 -14.874  1.00 95.42           O  
ATOM   3861  CG  PRO A 236      -3.695   5.208 -10.508  1.00 95.42           C  
ATOM   3862  HG2 PRO A 236      -3.788   5.787  -9.589  1.00 95.42           H  
ATOM   3863  HG3 PRO A 236      -4.393   4.371 -10.513  1.00 95.42           H  
ATOM   3864  CD  PRO A 236      -2.272   4.702 -10.718  1.00 95.42           C  
ATOM   3865  HD2 PRO A 236      -1.558   5.443 -10.359  1.00 95.42           H  
ATOM   3866  HD3 PRO A 236      -2.140   3.761 -10.184  1.00 95.42           H  
ATOM   3867  N   TYR A 237      -1.426   6.780 -13.783  1.00 96.43           N  
ATOM   3868  H   TYR A 237      -0.943   6.580 -12.919  1.00 96.43           H  
ATOM   3869  CA  TYR A 237      -0.796   7.728 -14.721  1.00 96.43           C  
ATOM   3870  HA  TYR A 237      -1.575   8.216 -15.308  1.00 96.43           H  
ATOM   3871  C   TYR A 237       0.123   7.064 -15.756  1.00 96.43           C  
ATOM   3872  CB  TYR A 237      -0.048   8.827 -13.948  1.00 96.43           C  
ATOM   3873  HB2 TYR A 237       0.286   9.582 -14.659  1.00 96.43           H  
ATOM   3874  HB3 TYR A 237       0.843   8.388 -13.499  1.00 96.43           H  
ATOM   3875  O   TYR A 237       1.009   7.717 -16.288  1.00 96.43           O  
ATOM   3876  CG  TYR A 237      -0.829   9.549 -12.869  1.00 96.43           C  
ATOM   3877  CD1 TYR A 237      -2.234   9.663 -12.932  1.00 96.43           C  
ATOM   3878  HD1 TYR A 237      -2.787   9.234 -13.755  1.00 96.43           H  
ATOM   3879  CD2 TYR A 237      -0.127  10.148 -11.809  1.00 96.43           C  
ATOM   3880  HD2 TYR A 237       0.952  10.108 -11.781  1.00 96.43           H  
ATOM   3881  CE1 TYR A 237      -2.931  10.323 -11.908  1.00 96.43           C  
ATOM   3882  HE1 TYR A 237      -4.010  10.357 -11.917  1.00 96.43           H  
ATOM   3883  CE2 TYR A 237      -0.819  10.861 -10.815  1.00 96.43           C  
ATOM   3884  HE2 TYR A 237      -0.273  11.361 -10.029  1.00 96.43           H  
ATOM   3885  OH  TYR A 237      -2.886  11.644  -9.910  1.00 96.43           O  
ATOM   3886  HH  TYR A 237      -3.834  11.655 -10.061  1.00 96.43           H  
ATOM   3887  CZ  TYR A 237      -2.223  10.948 -10.863  1.00 96.43           C  
ATOM   3888  N   LEU A 238      -0.010   5.751 -15.968  1.00 96.00           N  
ATOM   3889  H   LEU A 238      -0.758   5.254 -15.507  1.00 96.00           H  
ATOM   3890  CA  LEU A 238       0.716   5.038 -17.017  1.00 96.00           C  
ATOM   3891  HA  LEU A 238       1.179   5.752 -17.698  1.00 96.00           H  
ATOM   3892  C   LEU A 238      -0.255   4.216 -17.849  1.00 96.00           C  
ATOM   3893  CB  LEU A 238       1.817   4.146 -16.426  1.00 96.00           C  
ATOM   3894  HB2 LEU A 238       1.383   3.544 -15.628  1.00 96.00           H  
ATOM   3895  HB3 LEU A 238       2.167   3.468 -17.205  1.00 96.00           H  
ATOM   3896  O   LEU A 238      -0.714   3.148 -17.432  1.00 96.00           O  
ATOM   3897  CG  LEU A 238       3.022   4.919 -15.882  1.00 96.00           C  
ATOM   3898  HG  LEU A 238       2.675   5.587 -15.094  1.00 96.00           H  
ATOM   3899  CD1 LEU A 238       4.027   3.935 -15.286  1.00 96.00           C  
ATOM   3900 HD11 LEU A 238       3.558   3.362 -14.486  1.00 96.00           H  
ATOM   3901 HD12 LEU A 238       4.375   3.261 -16.068  1.00 96.00           H  
ATOM   3902 HD13 LEU A 238       4.886   4.474 -14.886  1.00 96.00           H  
ATOM   3903  CD2 LEU A 238       3.761   5.704 -16.971  1.00 96.00           C  
ATOM   3904 HD21 LEU A 238       4.702   6.101 -16.590  1.00 96.00           H  
ATOM   3905 HD22 LEU A 238       3.970   5.055 -17.822  1.00 96.00           H  
ATOM   3906 HD23 LEU A 238       3.154   6.545 -17.306  1.00 96.00           H  
ATOM   3907  N   ASP A 239      -0.533   4.695 -19.053  1.00 94.78           N  
ATOM   3908  H   ASP A 239      -0.149   5.589 -19.324  1.00 94.78           H  
ATOM   3909  CA  ASP A 239      -1.244   3.904 -20.042  1.00 94.78           C  
ATOM   3910  HA  ASP A 239      -2.006   3.334 -19.510  1.00 94.78           H  
ATOM   3911  C   ASP A 239      -0.327   2.862 -20.717  1.00 94.78           C  
ATOM   3912  CB  ASP A 239      -2.026   4.823 -20.997  1.00 94.78           C  
ATOM   3913  HB2 ASP A 239      -2.791   4.220 -21.486  1.00 94.78           H  
ATOM   3914  HB3 ASP A 239      -2.544   5.582 -20.411  1.00 94.78           H  
ATOM   3915  O   ASP A 239       0.831   2.635 -20.344  1.00 94.78           O  
ATOM   3916  CG  ASP A 239      -1.207   5.507 -22.094  1.00 94.78           C  
ATOM   3917  OD1 ASP A 239      -0.076   5.048 -22.368  1.00 94.78           O  
ATOM   3918  OD2 ASP A 239      -1.794   6.363 -22.775  1.00 94.78           O  
ATOM   3919  N   PHE A 240      -0.873   2.149 -21.703  1.00 96.17           N  
ATOM   3920  H   PHE A 240      -1.764   2.460 -22.062  1.00 96.17           H  
ATOM   3921  CA  PHE A 240      -0.115   1.143 -22.441  1.00 96.17           C  
ATOM   3922  HA  PHE A 240       0.324   0.444 -21.729  1.00 96.17           H  
ATOM   3923  C   PHE A 240       1.055   1.733 -23.241  1.00 96.17           C  
ATOM   3924  CB  PHE A 240      -1.075   0.383 -23.361  1.00 96.17           C  
ATOM   3925  HB2 PHE A 240      -1.807  -0.150 -22.753  1.00 96.17           H  
ATOM   3926  HB3 PHE A 240      -1.620   1.102 -23.974  1.00 96.17           H  
ATOM   3927  O   PHE A 240       2.120   1.114 -23.278  1.00 96.17           O  
ATOM   3928  CG  PHE A 240      -0.380  -0.604 -24.279  1.00 96.17           C  
ATOM   3929  CD1 PHE A 240      -0.080  -0.244 -25.605  1.00 96.17           C  
ATOM   3930  HD1 PHE A 240      -0.355   0.732 -25.977  1.00 96.17           H  
ATOM   3931  CD2 PHE A 240       0.002  -1.870 -23.800  1.00 96.17           C  
ATOM   3932  HD2 PHE A 240      -0.205  -2.136 -22.774  1.00 96.17           H  
ATOM   3933  CE1 PHE A 240       0.581  -1.153 -26.448  1.00 96.17           C  
ATOM   3934  HE1 PHE A 240       0.787  -0.872 -27.470  1.00 96.17           H  
ATOM   3935  CE2 PHE A 240       0.664  -2.781 -24.641  1.00 96.17           C  
ATOM   3936  HE2 PHE A 240       0.957  -3.753 -24.273  1.00 96.17           H  
ATOM   3937  CZ  PHE A 240       0.950  -2.423 -25.969  1.00 96.17           C  
ATOM   3938  HZ  PHE A 240       1.445  -3.126 -26.622  1.00 96.17           H  
ATOM   3939  N   TYR A 241       0.861   2.886 -23.883  1.00 95.85           N  
ATOM   3940  H   TYR A 241       0.087   3.472 -23.605  1.00 95.85           H  
ATOM   3941  CA  TYR A 241       1.853   3.512 -24.754  1.00 95.85           C  
ATOM   3942  HA  TYR A 241       2.276   2.759 -25.419  1.00 95.85           H  
ATOM   3943  C   TYR A 241       3.003   4.080 -23.928  1.00 95.85           C  
ATOM   3944  CB  TYR A 241       1.175   4.584 -25.616  1.00 95.85           C  
ATOM   3945  HB2 TYR A 241       0.725   5.341 -24.974  1.00 95.85           H  
ATOM   3946  HB3 TYR A 241       1.938   5.081 -26.215  1.00 95.85           H  
ATOM   3947  O   TYR A 241       4.155   3.730 -24.167  1.00 95.85           O  
ATOM   3948  CG  TYR A 241       0.129   4.022 -26.559  1.00 95.85           C  
ATOM   3949  CD1 TYR A 241       0.537   3.275 -27.681  1.00 95.85           C  
ATOM   3950  HD1 TYR A 241       1.592   3.148 -27.872  1.00 95.85           H  
ATOM   3951  CD2 TYR A 241      -1.241   4.249 -26.322  1.00 95.85           C  
ATOM   3952  HD2 TYR A 241      -1.541   4.854 -25.479  1.00 95.85           H  
ATOM   3953  CE1 TYR A 241      -0.423   2.747 -28.566  1.00 95.85           C  
ATOM   3954  HE1 TYR A 241      -0.126   2.198 -29.447  1.00 95.85           H  
ATOM   3955  CE2 TYR A 241      -2.205   3.733 -27.211  1.00 95.85           C  
ATOM   3956  HE2 TYR A 241      -3.251   3.939 -27.041  1.00 95.85           H  
ATOM   3957  OH  TYR A 241      -2.711   2.488 -29.206  1.00 95.85           O  
ATOM   3958  HH  TYR A 241      -3.593   2.813 -29.007  1.00 95.85           H  
ATOM   3959  CZ  TYR A 241      -1.794   2.983 -28.335  1.00 95.85           C  
ATOM   3960  N   GLN A 242       2.686   4.793 -22.851  1.00 96.63           N  
ATOM   3961  H   GLN A 242       1.712   5.019 -22.707  1.00 96.63           H  
ATOM   3962  CA  GLN A 242       3.646   5.294 -21.873  1.00 96.63           C  
ATOM   3963  HA  GLN A 242       4.311   6.012 -22.353  1.00 96.63           H  
ATOM   3964  C   GLN A 242       4.504   4.171 -21.275  1.00 96.63           C  
ATOM   3965  CB  GLN A 242       2.847   5.993 -20.770  1.00 96.63           C  
ATOM   3966  HB2 GLN A 242       2.031   5.346 -20.450  1.00 96.63           H  
ATOM   3967  HB3 GLN A 242       3.488   6.179 -19.908  1.00 96.63           H  
ATOM   3968  O   GLN A 242       5.736   4.240 -21.269  1.00 96.63           O  
ATOM   3969  CG  GLN A 242       2.294   7.334 -21.261  1.00 96.63           C  
ATOM   3970  HG2 GLN A 242       3.141   7.983 -21.481  1.00 96.63           H  
ATOM   3971  HG3 GLN A 242       1.707   7.205 -22.170  1.00 96.63           H  
ATOM   3972  CD  GLN A 242       1.410   8.003 -20.221  1.00 96.63           C  
ATOM   3973  NE2 GLN A 242       1.428   9.314 -20.162  1.00 96.63           N  
ATOM   3974 HE21 GLN A 242       1.930   9.821 -20.877  1.00 96.63           H  
ATOM   3975 HE22 GLN A 242       0.829   9.752 -19.478  1.00 96.63           H  
ATOM   3976  OE1 GLN A 242       0.710   7.353 -19.456  1.00 96.63           O  
ATOM   3977  N   ALA A 243       3.875   3.082 -20.822  1.00 97.25           N  
ATOM   3978  H   ALA A 243       2.865   3.074 -20.821  1.00 97.25           H  
ATOM   3979  CA  ALA A 243       4.605   1.933 -20.290  1.00 97.25           C  
ATOM   3980  HA  ALA A 243       5.255   2.276 -19.486  1.00 97.25           H  
ATOM   3981  C   ALA A 243       5.495   1.261 -21.352  1.00 97.25           C  
ATOM   3982  CB  ALA A 243       3.591   0.943 -19.711  1.00 97.25           C  
ATOM   3983  HB1 ALA A 243       3.024   1.426 -18.915  1.00 97.25           H  
ATOM   3984  HB2 ALA A 243       4.113   0.076 -19.307  1.00 97.25           H  
ATOM   3985  HB3 ALA A 243       2.903   0.619 -20.492  1.00 97.25           H  
ATOM   3986  O   ALA A 243       6.613   0.837 -21.048  1.00 97.25           O  
ATOM   3987  N   LYS A 244       5.016   1.164 -22.599  1.00 96.99           N  
ATOM   3988  H   LYS A 244       4.105   1.556 -22.787  1.00 96.99           H  
ATOM   3989  CA  LYS A 244       5.775   0.607 -23.726  1.00 96.99           C  
ATOM   3990  HA  LYS A 244       6.159  -0.372 -23.440  1.00 96.99           H  
ATOM   3991  C   LYS A 244       6.997   1.465 -24.060  1.00 96.99           C  
ATOM   3992  CB  LYS A 244       4.832   0.443 -24.927  1.00 96.99           C  
ATOM   3993  HB2 LYS A 244       4.458   1.422 -25.227  1.00 96.99           H  
ATOM   3994  HB3 LYS A 244       3.983  -0.170 -24.627  1.00 96.99           H  
ATOM   3995  O   LYS A 244       8.074   0.903 -24.254  1.00 96.99           O  
ATOM   3996  CG  LYS A 244       5.513  -0.219 -26.130  1.00 96.99           C  
ATOM   3997  HG2 LYS A 244       6.364   0.384 -26.445  1.00 96.99           H  
ATOM   3998  HG3 LYS A 244       5.861  -1.213 -25.849  1.00 96.99           H  
ATOM   3999  CD  LYS A 244       4.529  -0.326 -27.300  1.00 96.99           C  
ATOM   4000  HD2 LYS A 244       3.683  -0.947 -27.005  1.00 96.99           H  
ATOM   4001  HD3 LYS A 244       4.170   0.673 -27.546  1.00 96.99           H  
ATOM   4002  CE  LYS A 244       5.232  -0.935 -28.517  1.00 96.99           C  
ATOM   4003  HE2 LYS A 244       6.109  -0.327 -28.739  1.00 96.99           H  
ATOM   4004  HE3 LYS A 244       5.573  -1.938 -28.261  1.00 96.99           H  
ATOM   4005  NZ  LYS A 244       4.336  -0.972 -29.699  1.00 96.99           N  
ATOM   4006  HZ1 LYS A 244       3.515  -1.529 -29.510  1.00 96.99           H  
ATOM   4007  HZ2 LYS A 244       4.038  -0.036 -29.934  1.00 96.99           H  
ATOM   4008  HZ3 LYS A 244       4.814  -1.360 -30.501  1.00 96.99           H  
ATOM   4009  N   GLU A 245       6.860   2.788 -24.070  1.00 96.27           N  
ATOM   4010  H   GLU A 245       5.938   3.184 -23.957  1.00 96.27           H  
ATOM   4011  CA  GLU A 245       7.970   3.715 -24.311  1.00 96.27           C  
ATOM   4012  HA  GLU A 245       8.457   3.455 -25.251  1.00 96.27           H  
ATOM   4013  C   GLU A 245       9.043   3.606 -23.219  1.00 96.27           C  
ATOM   4014  CB  GLU A 245       7.455   5.156 -24.439  1.00 96.27           C  
ATOM   4015  HB2 GLU A 245       8.310   5.833 -24.422  1.00 96.27           H  
ATOM   4016  HB3 GLU A 245       6.823   5.392 -23.583  1.00 96.27           H  
ATOM   4017  O   GLU A 245      10.219   3.477 -23.550  1.00 96.27           O  
ATOM   4018  CG  GLU A 245       6.670   5.418 -25.733  1.00 96.27           C  
ATOM   4019  HG2 GLU A 245       5.809   4.751 -25.780  1.00 96.27           H  
ATOM   4020  HG3 GLU A 245       6.306   6.445 -25.698  1.00 96.27           H  
ATOM   4021  CD  GLU A 245       7.522   5.238 -26.997  1.00 96.27           C  
ATOM   4022  OE1 GLU A 245       7.295   4.255 -27.751  1.00 96.27           O  
ATOM   4023  OE2 GLU A 245       8.434   6.066 -27.206  1.00 96.27           O  
ATOM   4024  N   ILE A 246       8.666   3.515 -21.934  1.00 96.65           N  
ATOM   4025  H   ILE A 246       7.692   3.670 -21.714  1.00 96.65           H  
ATOM   4026  CA  ILE A 246       9.626   3.286 -20.834  1.00 96.65           C  
ATOM   4027  HA  ILE A 246      10.355   4.096 -20.838  1.00 96.65           H  
ATOM   4028  C   ILE A 246      10.408   1.978 -21.040  1.00 96.65           C  
ATOM   4029  CB  ILE A 246       8.903   3.287 -19.462  1.00 96.65           C  
ATOM   4030  HB  ILE A 246       8.035   2.631 -19.528  1.00 96.65           H  
ATOM   4031  O   ILE A 246      11.625   1.928 -20.864  1.00 96.65           O  
ATOM   4032  CG1 ILE A 246       8.415   4.710 -19.108  1.00 96.65           C  
ATOM   4033 HG12 ILE A 246       7.874   5.131 -19.955  1.00 96.65           H  
ATOM   4034 HG13 ILE A 246       9.279   5.348 -18.921  1.00 96.65           H  
ATOM   4035  CG2 ILE A 246       9.824   2.750 -18.342  1.00 96.65           C  
ATOM   4036 HG21 ILE A 246      10.070   1.701 -18.507  1.00 96.65           H  
ATOM   4037 HG22 ILE A 246       9.335   2.799 -17.369  1.00 96.65           H  
ATOM   4038 HG23 ILE A 246      10.744   3.332 -18.304  1.00 96.65           H  
ATOM   4039  CD1 ILE A 246       7.484   4.765 -17.886  1.00 96.65           C  
ATOM   4040 HD11 ILE A 246       7.989   4.419 -16.985  1.00 96.65           H  
ATOM   4041 HD12 ILE A 246       7.188   5.799 -17.708  1.00 96.65           H  
ATOM   4042 HD13 ILE A 246       6.595   4.161 -18.066  1.00 96.65           H  
ATOM   4043  N   VAL A 247       9.731   0.885 -21.405  1.00 96.90           N  
ATOM   4044  H   VAL A 247       8.736   0.977 -21.553  1.00 96.90           H  
ATOM   4045  CA  VAL A 247      10.388  -0.412 -21.662  1.00 96.90           C  
ATOM   4046  HA  VAL A 247      10.998  -0.689 -20.802  1.00 96.90           H  
ATOM   4047  C   VAL A 247      11.339  -0.317 -22.859  1.00 96.90           C  
ATOM   4048  CB  VAL A 247       9.340  -1.517 -21.891  1.00 96.90           C  
ATOM   4049  HB  VAL A 247       8.719  -1.232 -22.740  1.00 96.90           H  
ATOM   4050  O   VAL A 247      12.469  -0.803 -22.788  1.00 96.90           O  
ATOM   4051  CG1 VAL A 247       9.991  -2.870 -22.208  1.00 96.90           C  
ATOM   4052 HG11 VAL A 247       9.222  -3.638 -22.296  1.00 96.90           H  
ATOM   4053 HG12 VAL A 247      10.692  -3.147 -21.421  1.00 96.90           H  
ATOM   4054 HG13 VAL A 247      10.524  -2.821 -23.157  1.00 96.90           H  
ATOM   4055  CG2 VAL A 247       8.415  -1.724 -20.679  1.00 96.90           C  
ATOM   4056 HG21 VAL A 247       7.415  -1.940 -21.055  1.00 96.90           H  
ATOM   4057 HG22 VAL A 247       8.336  -0.822 -20.072  1.00 96.90           H  
ATOM   4058 HG23 VAL A 247       8.742  -2.563 -20.065  1.00 96.90           H  
ATOM   4059  N   ASN A 248      10.906   0.329 -23.942  1.00 96.06           N  
ATOM   4060  H   ASN A 248       9.976   0.723 -23.930  1.00 96.06           H  
ATOM   4061  CA  ASN A 248      11.720   0.524 -25.138  1.00 96.06           C  
ATOM   4062  HA  ASN A 248      12.090  -0.443 -25.480  1.00 96.06           H  
ATOM   4063  C   ASN A 248      12.949   1.391 -24.860  1.00 96.06           C  
ATOM   4064  CB  ASN A 248      10.852   1.153 -26.237  1.00 96.06           C  
ATOM   4065  HB2 ASN A 248      10.272   1.977 -25.822  1.00 96.06           H  
ATOM   4066  HB3 ASN A 248      11.496   1.568 -27.012  1.00 96.06           H  
ATOM   4067  O   ASN A 248      14.042   1.041 -25.310  1.00 96.06           O  
ATOM   4068  CG  ASN A 248       9.919   0.173 -26.913  1.00 96.06           C  
ATOM   4069  ND2 ASN A 248       8.923   0.677 -27.602  1.00 96.06           N  
ATOM   4070 HD21 ASN A 248       8.758   1.673 -27.594  1.00 96.06           H  
ATOM   4071 HD22 ASN A 248       8.336   0.026 -28.103  1.00 96.06           H  
ATOM   4072  OD1 ASN A 248      10.109  -1.037 -26.909  1.00 96.06           O  
ATOM   4073  N   TYR A 249      12.790   2.472 -24.094  1.00 96.49           N  
ATOM   4074  H   TYR A 249      11.857   2.736 -23.812  1.00 96.49           H  
ATOM   4075  CA  TYR A 249      13.886   3.338 -23.673  1.00 96.49           C  
ATOM   4076  HA  TYR A 249      14.378   3.744 -24.557  1.00 96.49           H  
ATOM   4077  C   TYR A 249      14.923   2.550 -22.876  1.00 96.49           C  
ATOM   4078  CB  TYR A 249      13.340   4.511 -22.860  1.00 96.49           C  
ATOM   4079  HB2 TYR A 249      12.563   5.000 -23.447  1.00 96.49           H  
ATOM   4080  HB3 TYR A 249      12.878   4.147 -21.942  1.00 96.49           H  
ATOM   4081  O   TYR A 249      16.089   2.527 -23.262  1.00 96.49           O  
ATOM   4082  CG  TYR A 249      14.412   5.522 -22.509  1.00 96.49           C  
ATOM   4083  CD1 TYR A 249      15.178   5.367 -21.336  1.00 96.49           C  
ATOM   4084  HD1 TYR A 249      15.006   4.537 -20.667  1.00 96.49           H  
ATOM   4085  CD2 TYR A 249      14.677   6.595 -23.383  1.00 96.49           C  
ATOM   4086  HD2 TYR A 249      14.118   6.704 -24.301  1.00 96.49           H  
ATOM   4087  CE1 TYR A 249      16.190   6.295 -21.029  1.00 96.49           C  
ATOM   4088  HE1 TYR A 249      16.790   6.188 -20.138  1.00 96.49           H  
ATOM   4089  CE2 TYR A 249      15.670   7.538 -23.065  1.00 96.49           C  
ATOM   4090  HE2 TYR A 249      15.863   8.366 -23.731  1.00 96.49           H  
ATOM   4091  OH  TYR A 249      17.390   8.295 -21.573  1.00 96.49           O  
ATOM   4092  HH  TYR A 249      17.437   9.014 -22.207  1.00 96.49           H  
ATOM   4093  CZ  TYR A 249      16.425   7.392 -21.882  1.00 96.49           C  
ATOM   4094  N   ARG A 250      14.491   1.783 -21.862  1.00 96.29           N  
ATOM   4095  H   ARG A 250      13.517   1.853 -21.603  1.00 96.29           H  
ATOM   4096  CA  ARG A 250      15.387   0.929 -21.060  1.00 96.29           C  
ATOM   4097  HA  ARG A 250      16.105   1.569 -20.547  1.00 96.29           H  
ATOM   4098  C   ARG A 250      16.222  -0.025 -21.906  1.00 96.29           C  
ATOM   4099  CB  ARG A 250      14.601   0.147 -20.006  1.00 96.29           C  
ATOM   4100  HB2 ARG A 250      13.750  -0.340 -20.482  1.00 96.29           H  
ATOM   4101  HB3 ARG A 250      15.247  -0.621 -19.581  1.00 96.29           H  
ATOM   4102  O   ARG A 250      17.405  -0.215 -21.644  1.00 96.29           O  
ATOM   4103  CG  ARG A 250      14.135   1.061 -18.866  1.00 96.29           C  
ATOM   4104  HG2 ARG A 250      15.005   1.517 -18.394  1.00 96.29           H  
ATOM   4105  HG3 ARG A 250      13.504   1.865 -19.246  1.00 96.29           H  
ATOM   4106  CD  ARG A 250      13.370   0.269 -17.807  1.00 96.29           C  
ATOM   4107  HD2 ARG A 250      14.042  -0.466 -17.364  1.00 96.29           H  
ATOM   4108  HD3 ARG A 250      13.055   0.974 -17.038  1.00 96.29           H  
ATOM   4109  NE  ARG A 250      12.172  -0.388 -18.353  1.00 96.29           N  
ATOM   4110  HE  ARG A 250      11.795   0.027 -19.193  1.00 96.29           H  
ATOM   4111  NH1 ARG A 250      11.835  -1.898 -16.634  1.00 96.29           N  
ATOM   4112 HH11 ARG A 250      12.737  -1.709 -16.220  1.00 96.29           H  
ATOM   4113 HH12 ARG A 250      11.168  -2.471 -16.137  1.00 96.29           H  
ATOM   4114  NH2 ARG A 250      10.304  -1.673 -18.182  1.00 96.29           N  
ATOM   4115 HH21 ARG A 250       9.880  -1.179 -18.954  1.00 96.29           H  
ATOM   4116 HH22 ARG A 250       9.757  -2.241 -17.551  1.00 96.29           H  
ATOM   4117  CZ  ARG A 250      11.460  -1.307 -17.728  1.00 96.29           C  
ATOM   4118  N   ARG A 251      15.609  -0.603 -22.941  1.00 95.33           N  
ATOM   4119  H   ARG A 251      14.627  -0.399 -23.061  1.00 95.33           H  
ATOM   4120  CA  ARG A 251      16.267  -1.535 -23.865  1.00 95.33           C  
ATOM   4121  HA  ARG A 251      16.829  -2.265 -23.284  1.00 95.33           H  
ATOM   4122  C   ARG A 251      17.285  -0.857 -24.788  1.00 95.33           C  
ATOM   4123  CB  ARG A 251      15.171  -2.252 -24.667  1.00 95.33           C  
ATOM   4124  HB2 ARG A 251      14.665  -1.523 -25.301  1.00 95.33           H  
ATOM   4125  HB3 ARG A 251      14.439  -2.663 -23.971  1.00 95.33           H  
ATOM   4126  O   ARG A 251      18.228  -1.512 -25.214  1.00 95.33           O  
ATOM   4127  CG  ARG A 251      15.717  -3.398 -25.533  1.00 95.33           C  
ATOM   4128  HG2 ARG A 251      16.460  -3.022 -26.236  1.00 95.33           H  
ATOM   4129  HG3 ARG A 251      16.194  -4.134 -24.885  1.00 95.33           H  
ATOM   4130  CD  ARG A 251      14.599  -4.085 -26.326  1.00 95.33           C  
ATOM   4131  HD2 ARG A 251      13.839  -4.435 -25.628  1.00 95.33           H  
ATOM   4132  HD3 ARG A 251      15.008  -4.960 -26.831  1.00 95.33           H  
ATOM   4133  NE  ARG A 251      13.975  -3.178 -27.314  1.00 95.33           N  
ATOM   4134  HE  ARG A 251      13.101  -2.751 -27.044  1.00 95.33           H  
ATOM   4135  NH1 ARG A 251      15.573  -3.337 -28.964  1.00 95.33           N  
ATOM   4136 HH11 ARG A 251      15.932  -3.057 -29.866  1.00 95.33           H  
ATOM   4137 HH12 ARG A 251      16.119  -3.951 -28.377  1.00 95.33           H  
ATOM   4138  NH2 ARG A 251      13.801  -2.014 -29.259  1.00 95.33           N  
ATOM   4139 HH21 ARG A 251      12.944  -1.596 -28.928  1.00 95.33           H  
ATOM   4140 HH22 ARG A 251      14.182  -1.740 -30.153  1.00 95.33           H  
ATOM   4141  CZ  ARG A 251      14.453  -2.852 -28.503  1.00 95.33           C  
ATOM   4142  N   THR A 252      17.067   0.405 -25.148  1.00 95.48           N  
ATOM   4143  H   THR A 252      16.309   0.903 -24.703  1.00 95.48           H  
ATOM   4144  CA  THR A 252      17.838   1.103 -26.195  1.00 95.48           C  
ATOM   4145  HA  THR A 252      18.414   0.375 -26.767  1.00 95.48           H  
ATOM   4146  C   THR A 252      18.871   2.085 -25.647  1.00 95.48           C  
ATOM   4147  CB  THR A 252      16.903   1.815 -27.185  1.00 95.48           C  
ATOM   4148  HB  THR A 252      17.491   2.467 -27.831  1.00 95.48           H  
ATOM   4149  O   THR A 252      19.910   2.260 -26.270  1.00 95.48           O  
ATOM   4150  CG2 THR A 252      16.135   0.821 -28.059  1.00 95.48           C  
ATOM   4151 HG21 THR A 252      16.845   0.224 -28.631  1.00 95.48           H  
ATOM   4152 HG22 THR A 252      15.500   1.373 -28.752  1.00 95.48           H  
ATOM   4153 HG23 THR A 252      15.521   0.164 -27.443  1.00 95.48           H  
ATOM   4154  OG1 THR A 252      15.929   2.581 -26.511  1.00 95.48           O  
ATOM   4155  HG1 THR A 252      15.281   1.979 -26.138  1.00 95.48           H  
ATOM   4156  N   HIS A 253      18.617   2.680 -24.481  1.00 95.25           N  
ATOM   4157  H   HIS A 253      17.716   2.522 -24.054  1.00 95.25           H  
ATOM   4158  CA  HIS A 253      19.447   3.725 -23.871  1.00 95.25           C  
ATOM   4159  HA  HIS A 253      20.323   3.908 -24.493  1.00 95.25           H  
ATOM   4160  C   HIS A 253      19.971   3.341 -22.475  1.00 95.25           C  
ATOM   4161  CB  HIS A 253      18.628   5.025 -23.817  1.00 95.25           C  
ATOM   4162  HB2 HIS A 253      19.224   5.799 -23.334  1.00 95.25           H  
ATOM   4163  HB3 HIS A 253      17.741   4.865 -23.205  1.00 95.25           H  
ATOM   4164  O   HIS A 253      20.837   4.026 -21.933  1.00 95.25           O  
ATOM   4165  CG  HIS A 253      18.199   5.529 -25.175  1.00 95.25           C  
ATOM   4166  CD2 HIS A 253      18.802   6.511 -25.915  1.00 95.25           C  
ATOM   4167  HD2 HIS A 253      19.676   7.075 -25.626  1.00 95.25           H  
ATOM   4168  ND1 HIS A 253      17.136   5.071 -25.917  1.00 95.25           N  
ATOM   4169  HD1 HIS A 253      16.545   4.282 -25.696  1.00 95.25           H  
ATOM   4170  CE1 HIS A 253      17.102   5.749 -27.073  1.00 95.25           C  
ATOM   4171  HE1 HIS A 253      16.388   5.588 -27.867  1.00 95.25           H  
ATOM   4172  NE2 HIS A 253      18.098   6.643 -27.117  1.00 95.25           N  
ATOM   4173  N   GLY A 254      19.486   2.234 -21.899  1.00 95.13           N  
ATOM   4174  H   GLY A 254      18.757   1.727 -22.379  1.00 95.13           H  
ATOM   4175  CA  GLY A 254      19.791   1.830 -20.526  1.00 95.13           C  
ATOM   4176  HA2 GLY A 254      19.778   0.742 -20.465  1.00 95.13           H  
ATOM   4177  HA3 GLY A 254      20.792   2.173 -20.264  1.00 95.13           H  
ATOM   4178  C   GLY A 254      18.789   2.382 -19.501  1.00 95.13           C  
ATOM   4179  O   GLY A 254      17.747   2.918 -19.879  1.00 95.13           O  
ATOM   4180  N   PRO A 255      19.048   2.203 -18.191  1.00 96.67           N  
ATOM   4181  CA  PRO A 255      18.104   2.586 -17.143  1.00 96.67           C  
ATOM   4182  HA  PRO A 255      17.158   2.065 -17.292  1.00 96.67           H  
ATOM   4183  C   PRO A 255      17.839   4.096 -17.137  1.00 96.67           C  
ATOM   4184  CB  PRO A 255      18.738   2.117 -15.829  1.00 96.67           C  
ATOM   4185  HB2 PRO A 255      18.421   1.096 -15.616  1.00 96.67           H  
ATOM   4186  HB3 PRO A 255      18.492   2.773 -14.994  1.00 96.67           H  
ATOM   4187  O   PRO A 255      18.761   4.890 -17.318  1.00 96.67           O  
ATOM   4188  CG  PRO A 255      20.235   2.137 -16.135  1.00 96.67           C  
ATOM   4189  HG2 PRO A 255      20.618   3.151 -16.023  1.00 96.67           H  
ATOM   4190  HG3 PRO A 255      20.788   1.445 -15.499  1.00 96.67           H  
ATOM   4191  CD  PRO A 255      20.292   1.725 -17.606  1.00 96.67           C  
ATOM   4192  HD2 PRO A 255      20.338   0.639 -17.687  1.00 96.67           H  
ATOM   4193  HD3 PRO A 255      21.161   2.180 -18.083  1.00 96.67           H  
ATOM   4194  N   LEU A 256      16.589   4.473 -16.856  1.00 96.21           N  
ATOM   4195  H   LEU A 256      15.930   3.751 -16.603  1.00 96.21           H  
ATOM   4196  CA  LEU A 256      16.213   5.858 -16.579  1.00 96.21           C  
ATOM   4197  HA  LEU A 256      16.541   6.483 -17.410  1.00 96.21           H  
ATOM   4198  C   LEU A 256      16.921   6.328 -15.306  1.00 96.21           C  
ATOM   4199  CB  LEU A 256      14.686   5.976 -16.407  1.00 96.21           C  
ATOM   4200  HB2 LEU A 256      14.363   5.199 -15.714  1.00 96.21           H  
ATOM   4201  HB3 LEU A 256      14.458   6.939 -15.951  1.00 96.21           H  
ATOM   4202  O   LEU A 256      16.912   5.624 -14.296  1.00 96.21           O  
ATOM   4203  CG  LEU A 256      13.881   5.860 -17.712  1.00 96.21           C  
ATOM   4204  HG  LEU A 256      14.246   5.017 -18.299  1.00 96.21           H  
ATOM   4205  CD1 LEU A 256      12.406   5.617 -17.386  1.00 96.21           C  
ATOM   4206 HD11 LEU A 256      12.026   6.431 -16.768  1.00 96.21           H  
ATOM   4207 HD12 LEU A 256      11.833   5.572 -18.312  1.00 96.21           H  
ATOM   4208 HD13 LEU A 256      12.302   4.673 -16.852  1.00 96.21           H  
ATOM   4209  CD2 LEU A 256      13.960   7.137 -18.548  1.00 96.21           C  
ATOM   4210 HD21 LEU A 256      13.525   7.975 -18.003  1.00 96.21           H  
ATOM   4211 HD22 LEU A 256      13.430   7.005 -19.491  1.00 96.21           H  
ATOM   4212 HD23 LEU A 256      14.999   7.378 -18.769  1.00 96.21           H  
ATOM   4213  N   LYS A 257      17.499   7.524 -15.336  1.00 95.29           N  
ATOM   4214  H   LYS A 257      17.499   7.992 -16.231  1.00 95.29           H  
ATOM   4215  CA  LYS A 257      18.215   8.152 -14.217  1.00 95.29           C  
ATOM   4216  HA  LYS A 257      18.433   7.406 -13.452  1.00 95.29           H  
ATOM   4217  C   LYS A 257      17.398   9.246 -13.540  1.00 95.29           C  
ATOM   4218  CB  LYS A 257      19.534   8.733 -14.740  1.00 95.29           C  
ATOM   4219  HB2 LYS A 257      20.054   9.230 -13.920  1.00 95.29           H  
ATOM   4220  HB3 LYS A 257      19.311   9.476 -15.505  1.00 95.29           H  
ATOM   4221  O   LYS A 257      17.675   9.602 -12.397  1.00 95.29           O  
ATOM   4222  CG  LYS A 257      20.455   7.657 -15.331  1.00 95.29           C  
ATOM   4223  HG2 LYS A 257      19.933   7.109 -16.116  1.00 95.29           H  
ATOM   4224  HG3 LYS A 257      20.754   6.960 -14.548  1.00 95.29           H  
ATOM   4225  CD  LYS A 257      21.689   8.314 -15.945  1.00 95.29           C  
ATOM   4226  HD2 LYS A 257      21.359   9.030 -16.698  1.00 95.29           H  
ATOM   4227  HD3 LYS A 257      22.256   8.833 -15.173  1.00 95.29           H  
ATOM   4228  CE  LYS A 257      22.548   7.238 -16.607  1.00 95.29           C  
ATOM   4229  HE2 LYS A 257      22.939   6.571 -15.838  1.00 95.29           H  
ATOM   4230  HE3 LYS A 257      21.904   6.654 -17.264  1.00 95.29           H  
ATOM   4231  NZ  LYS A 257      23.644   7.851 -17.391  1.00 95.29           N  
ATOM   4232  HZ1 LYS A 257      24.243   8.407 -16.798  1.00 95.29           H  
ATOM   4233  HZ2 LYS A 257      24.186   7.139 -17.859  1.00 95.29           H  
ATOM   4234  HZ3 LYS A 257      23.240   8.451 -18.096  1.00 95.29           H  
ATOM   4235  N   SER A 258      16.420   9.817 -14.242  1.00 95.71           N  
ATOM   4236  H   SER A 258      16.235   9.473 -15.174  1.00 95.71           H  
ATOM   4237  CA  SER A 258      15.566  10.877 -13.707  1.00 95.71           C  
ATOM   4238  HA  SER A 258      15.363  10.659 -12.659  1.00 95.71           H  
ATOM   4239  C   SER A 258      14.224  10.967 -14.435  1.00 95.71           C  
ATOM   4240  CB  SER A 258      16.295  12.225 -13.784  1.00 95.71           C  
ATOM   4241  HB2 SER A 258      15.763  12.951 -13.169  1.00 95.71           H  
ATOM   4242  HB3 SER A 258      17.308  12.127 -13.395  1.00 95.71           H  
ATOM   4243  O   SER A 258      14.068  10.461 -15.544  1.00 95.71           O  
ATOM   4244  OG  SER A 258      16.335  12.706 -15.111  1.00 95.71           O  
ATOM   4245  HG  SER A 258      16.908  12.139 -15.633  1.00 95.71           H  
ATOM   4246  N   ALA A 259      13.265  11.676 -13.832  1.00 94.21           N  
ATOM   4247  H   ALA A 259      13.448  12.074 -12.922  1.00 94.21           H  
ATOM   4248  CA  ALA A 259      11.953  11.913 -14.444  1.00 94.21           C  
ATOM   4249  HA  ALA A 259      11.518  10.958 -14.741  1.00 94.21           H  
ATOM   4250  C   ALA A 259      12.071  12.786 -15.700  1.00 94.21           C  
ATOM   4251  CB  ALA A 259      11.030  12.590 -13.419  1.00 94.21           C  
ATOM   4252  HB1 ALA A 259      11.423  13.572 -13.157  1.00 94.21           H  
ATOM   4253  HB2 ALA A 259      10.042  12.719 -13.860  1.00 94.21           H  
ATOM   4254  HB3 ALA A 259      10.931  11.985 -12.517  1.00 94.21           H  
ATOM   4255  O   ALA A 259      11.220  12.733 -16.580  1.00 94.21           O  
ATOM   4256  N   GLU A 260      13.137  13.584 -15.785  1.00 93.30           N  
ATOM   4257  H   GLU A 260      13.839  13.534 -15.061  1.00 93.30           H  
ATOM   4258  CA  GLU A 260      13.370  14.525 -16.876  1.00 93.30           C  
ATOM   4259  HA  GLU A 260      12.466  15.114 -17.031  1.00 93.30           H  
ATOM   4260  C   GLU A 260      13.670  13.792 -18.194  1.00 93.30           C  
ATOM   4261  CB  GLU A 260      14.514  15.479 -16.490  1.00 93.30           C  
ATOM   4262  HB2 GLU A 260      14.572  16.272 -17.236  1.00 93.30           H  
ATOM   4263  HB3 GLU A 260      15.453  14.928 -16.527  1.00 93.30           H  
ATOM   4264  O   GLU A 260      13.317  14.293 -19.259  1.00 93.30           O  
ATOM   4265  CG  GLU A 260      14.393  16.115 -15.086  1.00 93.30           C  
ATOM   4266  HG2 GLU A 260      14.366  15.333 -14.327  1.00 93.30           H  
ATOM   4267  HG3 GLU A 260      15.301  16.690 -14.904  1.00 93.30           H  
ATOM   4268  CD  GLU A 260      13.189  17.053 -14.914  1.00 93.30           C  
ATOM   4269  OE1 GLU A 260      12.350  16.851 -13.998  1.00 93.30           O  
ATOM   4270  OE2 GLU A 260      13.129  18.044 -15.668  1.00 93.30           O  
ATOM   4271  N   GLU A 261      14.228  12.577 -18.136  1.00 94.77           N  
ATOM   4272  H   GLU A 261      14.453  12.188 -17.231  1.00 94.77           H  
ATOM   4273  CA  GLU A 261      14.467  11.735 -19.319  1.00 94.77           C  
ATOM   4274  HA  GLU A 261      14.984  12.323 -20.077  1.00 94.77           H  
ATOM   4275  C   GLU A 261      13.162  11.247 -19.965  1.00 94.77           C  
ATOM   4276  CB  GLU A 261      15.357  10.538 -18.952  1.00 94.77           C  
ATOM   4277  HB2 GLU A 261      14.928  10.043 -18.081  1.00 94.77           H  
ATOM   4278  HB3 GLU A 261      15.364   9.833 -19.783  1.00 94.77           H  
ATOM   4279  O   GLU A 261      13.150  10.951 -21.159  1.00 94.77           O  
ATOM   4280  CG  GLU A 261      16.810  10.955 -18.663  1.00 94.77           C  
ATOM   4281  HG2 GLU A 261      16.814  11.713 -17.881  1.00 94.77           H  
ATOM   4282  HG3 GLU A 261      17.232  11.397 -19.566  1.00 94.77           H  
ATOM   4283  CD  GLU A 261      17.692   9.784 -18.202  1.00 94.77           C  
ATOM   4284  OE1 GLU A 261      18.935   9.941 -18.189  1.00 94.77           O  
ATOM   4285  OE2 GLU A 261      17.128   8.779 -17.720  1.00 94.77           O  
ATOM   4286  N   LEU A 262      12.036  11.253 -19.237  1.00 94.28           N  
ATOM   4287  H   LEU A 262      12.079  11.561 -18.276  1.00 94.28           H  
ATOM   4288  CA  LEU A 262      10.726  10.956 -19.825  1.00 94.28           C  
ATOM   4289  HA  LEU A 262      10.791  10.001 -20.347  1.00 94.28           H  
ATOM   4290  C   LEU A 262      10.321  11.988 -20.884  1.00 94.28           C  
ATOM   4291  CB  LEU A 262       9.638  10.852 -18.743  1.00 94.28           C  
ATOM   4292  HB2 LEU A 262       8.685  10.673 -19.241  1.00 94.28           H  
ATOM   4293  HB3 LEU A 262       9.558  11.812 -18.232  1.00 94.28           H  
ATOM   4294  O   LEU A 262       9.557  11.647 -21.777  1.00 94.28           O  
ATOM   4295  CG  LEU A 262       9.853   9.739 -17.705  1.00 94.28           C  
ATOM   4296  HG  LEU A 262      10.798   9.892 -17.184  1.00 94.28           H  
ATOM   4297  CD1 LEU A 262       8.722   9.787 -16.679  1.00 94.28           C  
ATOM   4298 HD11 LEU A 262       8.853   8.973 -15.965  1.00 94.28           H  
ATOM   4299 HD12 LEU A 262       7.760   9.677 -17.179  1.00 94.28           H  
ATOM   4300 HD13 LEU A 262       8.749  10.740 -16.151  1.00 94.28           H  
ATOM   4301  CD2 LEU A 262       9.852   8.343 -18.333  1.00 94.28           C  
ATOM   4302 HD21 LEU A 262       9.926   7.586 -17.552  1.00 94.28           H  
ATOM   4303 HD22 LEU A 262       8.931   8.192 -18.895  1.00 94.28           H  
ATOM   4304 HD23 LEU A 262      10.709   8.234 -18.997  1.00 94.28           H  
ATOM   4305  N   ARG A 263      10.873  13.212 -20.862  1.00 93.71           N  
ATOM   4306  H   ARG A 263      11.552  13.415 -20.142  1.00 93.71           H  
ATOM   4307  CA  ARG A 263      10.629  14.219 -21.914  1.00 93.71           C  
ATOM   4308  HA  ARG A 263       9.555  14.359 -22.036  1.00 93.71           H  
ATOM   4309  C   ARG A 263      11.137  13.795 -23.290  1.00 93.71           C  
ATOM   4310  CB  ARG A 263      11.289  15.557 -21.557  1.00 93.71           C  
ATOM   4311  HB2 ARG A 263      12.356  15.409 -21.392  1.00 93.71           H  
ATOM   4312  HB3 ARG A 263      11.173  16.232 -22.405  1.00 93.71           H  
ATOM   4313  O   ARG A 263      10.713  14.364 -24.289  1.00 93.71           O  
ATOM   4314  CG  ARG A 263      10.655  16.219 -20.336  1.00 93.71           C  
ATOM   4315  HG2 ARG A 263      10.859  15.625 -19.445  1.00 93.71           H  
ATOM   4316  HG3 ARG A 263       9.580  16.301 -20.497  1.00 93.71           H  
ATOM   4317  CD  ARG A 263      11.220  17.625 -20.155  1.00 93.71           C  
ATOM   4318  HD2 ARG A 263      10.954  18.231 -21.021  1.00 93.71           H  
ATOM   4319  HD3 ARG A 263      12.306  17.544 -20.115  1.00 93.71           H  
ATOM   4320  NE  ARG A 263      10.677  18.254 -18.936  1.00 93.71           N  
ATOM   4321  HE  ARG A 263       9.685  18.168 -18.770  1.00 93.71           H  
ATOM   4322  NH1 ARG A 263      12.677  18.943 -18.074  1.00 93.71           N  
ATOM   4323 HH11 ARG A 263      13.170  18.942 -17.193  1.00 93.71           H  
ATOM   4324 HH12 ARG A 263      13.152  18.664 -18.921  1.00 93.71           H  
ATOM   4325  NH2 ARG A 263      10.871  19.027 -16.798  1.00 93.71           N  
ATOM   4326 HH21 ARG A 263      11.544  19.011 -16.044  1.00 93.71           H  
ATOM   4327 HH22 ARG A 263       9.906  18.828 -16.579  1.00 93.71           H  
ATOM   4328  CZ  ARG A 263      11.397  18.755 -17.954  1.00 93.71           C  
ATOM   4329  N   LEU A 264      12.054  12.828 -23.347  1.00 90.81           N  
ATOM   4330  H   LEU A 264      12.347  12.394 -22.483  1.00 90.81           H  
ATOM   4331  CA  LEU A 264      12.560  12.265 -24.600  1.00 90.81           C  
ATOM   4332  HA  LEU A 264      12.731  13.071 -25.313  1.00 90.81           H  
ATOM   4333  C   LEU A 264      11.548  11.309 -25.249  1.00 90.81           C  
ATOM   4334  CB  LEU A 264      13.892  11.542 -24.324  1.00 90.81           C  
ATOM   4335  HB2 LEU A 264      13.689  10.686 -23.681  1.00 90.81           H  
ATOM   4336  HB3 LEU A 264      14.276  11.154 -25.267  1.00 90.81           H  
ATOM   4337  O   LEU A 264      11.725  10.913 -26.399  1.00 90.81           O  
ATOM   4338  CG  LEU A 264      14.983  12.410 -23.668  1.00 90.81           C  
ATOM   4339  HG  LEU A 264      14.609  12.849 -22.743  1.00 90.81           H  
ATOM   4340  CD1 LEU A 264      16.186  11.536 -23.313  1.00 90.81           C  
ATOM   4341 HD11 LEU A 264      15.868  10.764 -22.612  1.00 90.81           H  
ATOM   4342 HD12 LEU A 264      16.954  12.144 -22.835  1.00 90.81           H  
ATOM   4343 HD13 LEU A 264      16.592  11.074 -24.213  1.00 90.81           H  
ATOM   4344  CD2 LEU A 264      15.447  13.539 -24.592  1.00 90.81           C  
ATOM   4345 HD21 LEU A 264      14.622  14.224 -24.785  1.00 90.81           H  
ATOM   4346 HD22 LEU A 264      15.803  13.126 -25.537  1.00 90.81           H  
ATOM   4347 HD23 LEU A 264      16.254  14.096 -24.115  1.00 90.81           H  
ATOM   4348  N   LEU A 265      10.504  10.917 -24.513  1.00 92.47           N  
ATOM   4349  H   LEU A 265      10.373  11.332 -23.601  1.00 92.47           H  
ATOM   4350  CA  LEU A 265       9.494   9.962 -24.941  1.00 92.47           C  
ATOM   4351  HA  LEU A 265       9.889   9.363 -25.762  1.00 92.47           H  
ATOM   4352  C   LEU A 265       8.260  10.713 -25.444  1.00 92.47           C  
ATOM   4353  CB  LEU A 265       9.150   9.017 -23.779  1.00 92.47           C  
ATOM   4354  HB2 LEU A 265       8.622   9.599 -23.024  1.00 92.47           H  
ATOM   4355  HB3 LEU A 265       8.476   8.244 -24.150  1.00 92.47           H  
ATOM   4356  O   LEU A 265       7.665  11.518 -24.731  1.00 92.47           O  
ATOM   4357  CG  LEU A 265      10.351   8.357 -23.083  1.00 92.47           C  
ATOM   4358  HG  LEU A 265      10.963   9.124 -22.609  1.00 92.47           H  
ATOM   4359  CD1 LEU A 265       9.868   7.403 -21.988  1.00 92.47           C  
ATOM   4360 HD11 LEU A 265      10.726   6.998 -21.453  1.00 92.47           H  
ATOM   4361 HD12 LEU A 265       9.241   7.955 -21.287  1.00 92.47           H  
ATOM   4362 HD13 LEU A 265       9.288   6.589 -22.423  1.00 92.47           H  
ATOM   4363  CD2 LEU A 265      11.228   7.571 -24.052  1.00 92.47           C  
ATOM   4364 HD21 LEU A 265      10.649   6.792 -24.547  1.00 92.47           H  
ATOM   4365 HD22 LEU A 265      12.044   7.132 -23.479  1.00 92.47           H  
ATOM   4366 HD23 LEU A 265      11.657   8.239 -24.799  1.00 92.47           H  
ATOM   4367  N   LYS A 266       7.840  10.406 -26.673  1.00 90.94           N  
ATOM   4368  H   LYS A 266       8.377   9.720 -27.185  1.00 90.94           H  
ATOM   4369  CA  LYS A 266       6.725  11.083 -27.361  1.00 90.94           C  
ATOM   4370  HA  LYS A 266       6.979  12.137 -27.471  1.00 90.94           H  
ATOM   4371  C   LYS A 266       5.397  11.058 -26.587  1.00 90.94           C  
ATOM   4372  CB  LYS A 266       6.561  10.468 -28.761  1.00 90.94           C  
ATOM   4373  HB2 LYS A 266       5.783  11.012 -29.296  1.00 90.94           H  
ATOM   4374  HB3 LYS A 266       7.496  10.568 -29.312  1.00 90.94           H  
ATOM   4375  O   LYS A 266       4.610  11.989 -26.709  1.00 90.94           O  
ATOM   4376  CG  LYS A 266       6.174   8.987 -28.669  1.00 90.94           C  
ATOM   4377  HG2 LYS A 266       5.238   8.902 -28.118  1.00 90.94           H  
ATOM   4378  HG3 LYS A 266       6.947   8.431 -28.139  1.00 90.94           H  
ATOM   4379  CD  LYS A 266       5.950   8.338 -30.024  1.00 90.94           C  
ATOM   4380  HD2 LYS A 266       6.880   8.337 -30.594  1.00 90.94           H  
ATOM   4381  HD3 LYS A 266       5.167   8.873 -30.561  1.00 90.94           H  
ATOM   4382  CE  LYS A 266       5.505   6.914 -29.702  1.00 90.94           C  
ATOM   4383  HE2 LYS A 266       6.287   6.420 -29.126  1.00 90.94           H  
ATOM   4384  HE3 LYS A 266       4.625   6.963 -29.061  1.00 90.94           H  
ATOM   4385  NZ  LYS A 266       5.209   6.163 -30.933  1.00 90.94           N  
ATOM   4386  HZ1 LYS A 266       4.930   5.232 -30.659  1.00 90.94           H  
ATOM   4387  HZ2 LYS A 266       4.451   6.621 -31.418  1.00 90.94           H  
ATOM   4388  HZ3 LYS A 266       6.038   6.126 -31.509  1.00 90.94           H  
ATOM   4389  N   ASP A 267       5.165  10.016 -25.787  1.00 91.61           N  
ATOM   4390  H   ASP A 267       5.868   9.292 -25.754  1.00 91.61           H  
ATOM   4391  CA  ASP A 267       3.899   9.776 -25.080  1.00 91.61           C  
ATOM   4392  HA  ASP A 267       3.106  10.294 -25.621  1.00 91.61           H  
ATOM   4393  C   ASP A 267       3.892  10.377 -23.653  1.00 91.61           C  
ATOM   4394  CB  ASP A 267       3.554   8.271 -25.137  1.00 91.61           C  
ATOM   4395  HB2 ASP A 267       2.621   8.099 -24.601  1.00 91.61           H  
ATOM   4396  HB3 ASP A 267       4.339   7.710 -24.629  1.00 91.61           H  
ATOM   4397  O   ASP A 267       3.017  10.079 -22.838  1.00 91.61           O  
ATOM   4398  CG  ASP A 267       3.381   7.735 -26.573  1.00 91.61           C  
ATOM   4399  OD1 ASP A 267       2.752   8.418 -27.410  1.00 91.61           O  
ATOM   4400  OD2 ASP A 267       3.911   6.641 -26.879  1.00 91.61           O  
ATOM   4401  N   PHE A 268       4.866  11.239 -23.330  1.00 93.70           N  
ATOM   4402  H   PHE A 268       5.575  11.437 -24.022  1.00 93.70           H  
ATOM   4403  CA  PHE A 268       5.006  11.901 -22.029  1.00 93.70           C  
ATOM   4404  HA  PHE A 268       4.171  11.631 -21.383  1.00 93.70           H  
ATOM   4405  C   PHE A 268       4.993  13.432 -22.165  1.00 93.70           C  
ATOM   4406  CB  PHE A 268       6.267  11.390 -21.331  1.00 93.70           C  
ATOM   4407  HB2 PHE A 268       6.540  12.079 -20.532  1.00 93.70           H  
ATOM   4408  HB3 PHE A 268       7.088  11.374 -22.048  1.00 93.70           H  
ATOM   4409  O   PHE A 268       6.041  14.082 -22.118  1.00 93.70           O  
ATOM   4410  CG  PHE A 268       6.098  10.021 -20.717  1.00 93.70           C  
ATOM   4411  CD1 PHE A 268       5.670   9.897 -19.382  1.00 93.70           C  
ATOM   4412  HD1 PHE A 268       5.450  10.780 -18.799  1.00 93.70           H  
ATOM   4413  CD2 PHE A 268       6.344   8.872 -21.485  1.00 93.70           C  
ATOM   4414  HD2 PHE A 268       6.613   8.968 -22.526  1.00 93.70           H  
ATOM   4415  CE1 PHE A 268       5.508   8.623 -18.814  1.00 93.70           C  
ATOM   4416  HE1 PHE A 268       5.152   8.527 -17.798  1.00 93.70           H  
ATOM   4417  CE2 PHE A 268       6.216   7.600 -20.909  1.00 93.70           C  
ATOM   4418  HE2 PHE A 268       6.422   6.721 -21.502  1.00 93.70           H  
ATOM   4419  CZ  PHE A 268       5.794   7.478 -19.576  1.00 93.70           C  
ATOM   4420  HZ  PHE A 268       5.656   6.495 -19.149  1.00 93.70           H  
ATOM   4421  N   PRO A 269       3.806  14.051 -22.304  1.00 92.80           N  
ATOM   4422  CA  PRO A 269       3.700  15.504 -22.265  1.00 92.80           C  
ATOM   4423  HA  PRO A 269       4.355  15.916 -23.033  1.00 92.80           H  
ATOM   4424  C   PRO A 269       4.109  16.044 -20.877  1.00 92.80           C  
ATOM   4425  CB  PRO A 269       2.246  15.816 -22.624  1.00 92.80           C  
ATOM   4426  HB2 PRO A 269       1.883  16.724 -22.143  1.00 92.80           H  
ATOM   4427  HB3 PRO A 269       2.148  15.893 -23.707  1.00 92.80           H  
ATOM   4428  O   PRO A 269       3.950  15.343 -19.873  1.00 92.80           O  
ATOM   4429  CG  PRO A 269       1.499  14.578 -22.136  1.00 92.80           C  
ATOM   4430  HG2 PRO A 269       0.558  14.428 -22.665  1.00 92.80           H  
ATOM   4431  HG3 PRO A 269       1.331  14.684 -21.064  1.00 92.80           H  
ATOM   4432  CD  PRO A 269       2.485  13.440 -22.388  1.00 92.80           C  
ATOM   4433  HD2 PRO A 269       2.343  12.658 -21.642  1.00 92.80           H  
ATOM   4434  HD3 PRO A 269       2.337  13.035 -23.390  1.00 92.80           H  
ATOM   4435  N   PRO A 270       4.578  17.305 -20.773  1.00 93.45           N  
ATOM   4436  CA  PRO A 270       5.107  17.858 -19.520  1.00 93.45           C  
ATOM   4437  HA  PRO A 270       6.042  17.347 -19.291  1.00 93.45           H  
ATOM   4438  C   PRO A 270       4.173  17.719 -18.308  1.00 93.45           C  
ATOM   4439  CB  PRO A 270       5.403  19.330 -19.829  1.00 93.45           C  
ATOM   4440  HB2 PRO A 270       6.235  19.706 -19.234  1.00 93.45           H  
ATOM   4441  HB3 PRO A 270       4.514  19.938 -19.666  1.00 93.45           H  
ATOM   4442  O   PRO A 270       4.634  17.415 -17.211  1.00 93.45           O  
ATOM   4443  CG  PRO A 270       5.735  19.313 -21.320  1.00 93.45           C  
ATOM   4444  HG2 PRO A 270       6.771  19.003 -21.460  1.00 93.45           H  
ATOM   4445  HG3 PRO A 270       5.557  20.282 -21.787  1.00 93.45           H  
ATOM   4446  CD  PRO A 270       4.801  18.238 -21.872  1.00 93.45           C  
ATOM   4447  HD2 PRO A 270       3.853  18.686 -22.168  1.00 93.45           H  
ATOM   4448  HD3 PRO A 270       5.275  17.757 -22.727  1.00 93.45           H  
ATOM   4449  N   ALA A 271       2.861  17.880 -18.507  1.00 93.08           N  
ATOM   4450  H   ALA A 271       2.535  18.101 -19.437  1.00 93.08           H  
ATOM   4451  CA  ALA A 271       1.871  17.742 -17.440  1.00 93.08           C  
ATOM   4452  HA  ALA A 271       2.146  18.406 -16.621  1.00 93.08           H  
ATOM   4453  C   ALA A 271       1.804  16.314 -16.864  1.00 93.08           C  
ATOM   4454  CB  ALA A 271       0.509  18.184 -17.989  1.00 93.08           C  
ATOM   4455  HB1 ALA A 271      -0.237  18.125 -17.197  1.00 93.08           H  
ATOM   4456  HB2 ALA A 271       0.565  19.213 -18.343  1.00 93.08           H  
ATOM   4457  HB3 ALA A 271       0.203  17.533 -18.808  1.00 93.08           H  
ATOM   4458  O   ALA A 271       1.660  16.150 -15.655  1.00 93.08           O  
ATOM   4459  N   GLU A 272       1.949  15.282 -17.698  1.00 92.99           N  
ATOM   4460  H   GLU A 272       2.171  15.460 -18.667  1.00 92.99           H  
ATOM   4461  CA  GLU A 272       1.943  13.884 -17.246  1.00 92.99           C  
ATOM   4462  HA  GLU A 272       1.118  13.726 -16.551  1.00 92.99           H  
ATOM   4463  C   GLU A 272       3.219  13.536 -16.478  1.00 92.99           C  
ATOM   4464  CB  GLU A 272       1.755  12.935 -18.442  1.00 92.99           C  
ATOM   4465  HB2 GLU A 272       1.942  11.911 -18.119  1.00 92.99           H  
ATOM   4466  HB3 GLU A 272       2.490  13.173 -19.211  1.00 92.99           H  
ATOM   4467  O   GLU A 272       3.165  12.828 -15.471  1.00 92.99           O  
ATOM   4468  CG  GLU A 272       0.345  13.010 -19.051  1.00 92.99           C  
ATOM   4469  HG2 GLU A 272       0.306  12.348 -19.916  1.00 92.99           H  
ATOM   4470  HG3 GLU A 272       0.166  14.028 -19.396  1.00 92.99           H  
ATOM   4471  CD  GLU A 272      -0.778  12.631 -18.072  1.00 92.99           C  
ATOM   4472  OE1 GLU A 272      -1.895  13.161 -18.249  1.00 92.99           O  
ATOM   4473  OE2 GLU A 272      -0.514  11.880 -17.105  1.00 92.99           O  
ATOM   4474  N   ILE A 273       4.360  14.102 -16.887  1.00 95.46           N  
ATOM   4475  H   ILE A 273       4.333  14.684 -17.712  1.00 95.46           H  
ATOM   4476  CA  ILE A 273       5.631  13.937 -16.170  1.00 95.46           C  
ATOM   4477  HA  ILE A 273       5.835  12.870 -16.079  1.00 95.46           H  
ATOM   4478  C   ILE A 273       5.515  14.502 -14.752  1.00 95.46           C  
ATOM   4479  CB  ILE A 273       6.805  14.565 -16.948  1.00 95.46           C  
ATOM   4480  HB  ILE A 273       6.590  15.619 -17.123  1.00 95.46           H  
ATOM   4481  O   ILE A 273       5.878  13.819 -13.796  1.00 95.46           O  
ATOM   4482  CG1 ILE A 273       6.947  13.850 -18.310  1.00 95.46           C  
ATOM   4483 HG12 ILE A 273       5.996  13.877 -18.843  1.00 95.46           H  
ATOM   4484 HG13 ILE A 273       7.212  12.805 -18.149  1.00 95.46           H  
ATOM   4485  CG2 ILE A 273       8.113  14.463 -16.134  1.00 95.46           C  
ATOM   4486 HG21 ILE A 273       8.028  15.016 -15.199  1.00 95.46           H  
ATOM   4487 HG22 ILE A 273       8.947  14.899 -16.684  1.00 95.46           H  
ATOM   4488 HG23 ILE A 273       8.340  13.419 -15.917  1.00 95.46           H  
ATOM   4489  CD1 ILE A 273       7.984  14.492 -19.227  1.00 95.46           C  
ATOM   4490 HD11 ILE A 273       7.935  14.026 -20.211  1.00 95.46           H  
ATOM   4491 HD12 ILE A 273       7.771  15.557 -19.325  1.00 95.46           H  
ATOM   4492 HD13 ILE A 273       8.986  14.339 -18.827  1.00 95.46           H  
ATOM   4493  N   GLU A 274       4.956  15.701 -14.588  1.00 95.21           N  
ATOM   4494  H   GLU A 274       4.697  16.237 -15.404  1.00 95.21           H  
ATOM   4495  CA  GLU A 274       4.762  16.293 -13.258  1.00 95.21           C  
ATOM   4496  HA  GLU A 274       5.713  16.288 -12.726  1.00 95.21           H  
ATOM   4497  C   GLU A 274       3.796  15.475 -12.388  1.00 95.21           C  
ATOM   4498  CB  GLU A 274       4.286  17.749 -13.390  1.00 95.21           C  
ATOM   4499  HB2 GLU A 274       3.975  18.108 -12.409  1.00 95.21           H  
ATOM   4500  HB3 GLU A 274       3.420  17.790 -14.050  1.00 95.21           H  
ATOM   4501  O   GLU A 274       4.047  15.285 -11.197  1.00 95.21           O  
ATOM   4502  CG  GLU A 274       5.379  18.690 -13.930  1.00 95.21           C  
ATOM   4503  HG2 GLU A 274       5.611  18.414 -14.958  1.00 95.21           H  
ATOM   4504  HG3 GLU A 274       4.986  19.707 -13.944  1.00 95.21           H  
ATOM   4505  CD  GLU A 274       6.670  18.655 -13.087  1.00 95.21           C  
ATOM   4506  OE1 GLU A 274       7.771  18.495 -13.666  1.00 95.21           O  
ATOM   4507  OE2 GLU A 274       6.576  18.728 -11.841  1.00 95.21           O  
ATOM   4508  N   ARG A 275       2.732  14.912 -12.979  1.00 95.16           N  
ATOM   4509  H   ARG A 275       2.587  15.099 -13.961  1.00 95.16           H  
ATOM   4510  CA  ARG A 275       1.774  14.047 -12.266  1.00 95.16           C  
ATOM   4511  HA  ARG A 275       1.400  14.574 -11.388  1.00 95.16           H  
ATOM   4512  C   ARG A 275       2.426  12.767 -11.747  1.00 95.16           C  
ATOM   4513  CB  ARG A 275       0.598  13.698 -13.194  1.00 95.16           C  
ATOM   4514  HB2 ARG A 275       0.009  12.901 -12.739  1.00 95.16           H  
ATOM   4515  HB3 ARG A 275       0.987  13.324 -14.141  1.00 95.16           H  
ATOM   4516  O   ARG A 275       2.149  12.346 -10.624  1.00 95.16           O  
ATOM   4517  CG  ARG A 275      -0.335  14.890 -13.456  1.00 95.16           C  
ATOM   4518  HG2 ARG A 275      -0.915  15.100 -12.557  1.00 95.16           H  
ATOM   4519  HG3 ARG A 275       0.250  15.780 -13.685  1.00 95.16           H  
ATOM   4520  CD  ARG A 275      -1.287  14.608 -14.629  1.00 95.16           C  
ATOM   4521  HD2 ARG A 275      -1.802  15.529 -14.901  1.00 95.16           H  
ATOM   4522  HD3 ARG A 275      -0.705  14.299 -15.498  1.00 95.16           H  
ATOM   4523  NE  ARG A 275      -2.256  13.549 -14.301  1.00 95.16           N  
ATOM   4524  HE  ARG A 275      -1.972  12.610 -14.540  1.00 95.16           H  
ATOM   4525  NH1 ARG A 275      -4.063  14.866 -13.745  1.00 95.16           N  
ATOM   4526 HH11 ARG A 275      -4.942  14.922 -13.251  1.00 95.16           H  
ATOM   4527 HH12 ARG A 275      -3.660  15.647 -14.244  1.00 95.16           H  
ATOM   4528  NH2 ARG A 275      -4.080  12.721 -13.256  1.00 95.16           N  
ATOM   4529 HH21 ARG A 275      -4.743  12.955 -12.532  1.00 95.16           H  
ATOM   4530 HH22 ARG A 275      -3.596  11.836 -13.197  1.00 95.16           H  
ATOM   4531  CZ  ARG A 275      -3.457  13.717 -13.787  1.00 95.16           C  
ATOM   4532  N   ILE A 276       3.276  12.129 -12.551  1.00 95.78           N  
ATOM   4533  H   ILE A 276       3.417  12.505 -13.477  1.00 95.78           H  
ATOM   4534  CA  ILE A 276       3.873  10.834 -12.207  1.00 95.78           C  
ATOM   4535  HA  ILE A 276       3.159  10.304 -11.578  1.00 95.78           H  
ATOM   4536  C   ILE A 276       5.159  10.950 -11.378  1.00 95.78           C  
ATOM   4537  CB  ILE A 276       4.050   9.990 -13.480  1.00 95.78           C  
ATOM   4538  HB  ILE A 276       3.138  10.080 -14.071  1.00 95.78           H  
ATOM   4539  O   ILE A 276       5.448  10.058 -10.582  1.00 95.78           O  
ATOM   4540  CG1 ILE A 276       4.202   8.513 -13.084  1.00 95.78           C  
ATOM   4541 HG12 ILE A 276       3.330   8.204 -12.507  1.00 95.78           H  
ATOM   4542 HG13 ILE A 276       5.090   8.374 -12.467  1.00 95.78           H  
ATOM   4543  CG2 ILE A 276       5.222  10.484 -14.342  1.00 95.78           C  
ATOM   4544 HG21 ILE A 276       5.124  11.558 -14.501  1.00 95.78           H  
ATOM   4545 HG22 ILE A 276       5.200  10.012 -15.324  1.00 95.78           H  
ATOM   4546 HG23 ILE A 276       6.177  10.287 -13.854  1.00 95.78           H  
ATOM   4547  CD1 ILE A 276       4.310   7.612 -14.306  1.00 95.78           C  
ATOM   4548 HD11 ILE A 276       5.240   7.799 -14.842  1.00 95.78           H  
ATOM   4549 HD12 ILE A 276       4.317   6.574 -13.974  1.00 95.78           H  
ATOM   4550 HD13 ILE A 276       3.462   7.788 -14.967  1.00 95.78           H  
ATOM   4551  N   LYS A 277       5.908  12.050 -11.506  1.00 95.72           N  
ATOM   4552  H   LYS A 277       5.604  12.732 -12.186  1.00 95.72           H  
ATOM   4553  CA  LYS A 277       7.211  12.289 -10.857  1.00 95.72           C  
ATOM   4554  HA  LYS A 277       7.941  11.640 -11.340  1.00 95.72           H  
ATOM   4555  C   LYS A 277       7.274  11.943  -9.360  1.00 95.72           C  
ATOM   4556  CB  LYS A 277       7.612  13.741 -11.162  1.00 95.72           C  
ATOM   4557  HB2 LYS A 277       7.754  13.800 -12.241  1.00 95.72           H  
ATOM   4558  HB3 LYS A 277       6.796  14.415 -10.903  1.00 95.72           H  
ATOM   4559  O   LYS A 277       8.257  11.304  -8.972  1.00 95.72           O  
ATOM   4560  CG  LYS A 277       8.902  14.261 -10.513  1.00 95.72           C  
ATOM   4561  HG2 LYS A 277       8.770  14.366  -9.436  1.00 95.72           H  
ATOM   4562  HG3 LYS A 277       9.726  13.579 -10.723  1.00 95.72           H  
ATOM   4563  CD  LYS A 277       9.186  15.633 -11.146  1.00 95.72           C  
ATOM   4564  HD2 LYS A 277       9.262  15.496 -12.225  1.00 95.72           H  
ATOM   4565  HD3 LYS A 277       8.342  16.297 -10.962  1.00 95.72           H  
ATOM   4566  CE  LYS A 277      10.465  16.321 -10.669  1.00 95.72           C  
ATOM   4567  HE2 LYS A 277      11.289  15.608 -10.667  1.00 95.72           H  
ATOM   4568  HE3 LYS A 277      10.303  16.688  -9.655  1.00 95.72           H  
ATOM   4569  NZ  LYS A 277      10.775  17.450 -11.588  1.00 95.72           N  
ATOM   4570  HZ1 LYS A 277       9.933  17.944 -11.847  1.00 95.72           H  
ATOM   4571  HZ2 LYS A 277      11.438  18.107 -11.202  1.00 95.72           H  
ATOM   4572  HZ3 LYS A 277      11.170  17.126 -12.460  1.00 95.72           H  
ATOM   4573  N   PRO A 278       6.272  12.256  -8.509  1.00 96.31           N  
ATOM   4574  CA  PRO A 278       6.301  11.892  -7.087  1.00 96.31           C  
ATOM   4575  HA  PRO A 278       7.163  12.366  -6.618  1.00 96.31           H  
ATOM   4576  C   PRO A 278       6.356  10.380  -6.823  1.00 96.31           C  
ATOM   4577  CB  PRO A 278       5.016  12.478  -6.496  1.00 96.31           C  
ATOM   4578  HB2 PRO A 278       4.223  11.731  -6.534  1.00 96.31           H  
ATOM   4579  HB3 PRO A 278       5.163  12.826  -5.474  1.00 96.31           H  
ATOM   4580  O   PRO A 278       6.815   9.951  -5.763  1.00 96.31           O  
ATOM   4581  CG  PRO A 278       4.657  13.623  -7.438  1.00 96.31           C  
ATOM   4582  HG2 PRO A 278       5.246  14.507  -7.192  1.00 96.31           H  
ATOM   4583  HG3 PRO A 278       3.591  13.848  -7.421  1.00 96.31           H  
ATOM   4584  CD  PRO A 278       5.095  13.071  -8.787  1.00 96.31           C  
ATOM   4585  HD2 PRO A 278       5.308  13.896  -9.466  1.00 96.31           H  
ATOM   4586  HD3 PRO A 278       4.303  12.442  -9.194  1.00 96.31           H  
ATOM   4587  N   TYR A 279       5.904   9.580  -7.790  1.00 97.52           N  
ATOM   4588  H   TYR A 279       5.564  10.008  -8.639  1.00 97.52           H  
ATOM   4589  CA  TYR A 279       5.748   8.132  -7.697  1.00 97.52           C  
ATOM   4590  HA  TYR A 279       5.682   7.853  -6.645  1.00 97.52           H  
ATOM   4591  C   TYR A 279       6.920   7.358  -8.294  1.00 97.52           C  
ATOM   4592  CB  TYR A 279       4.426   7.742  -8.371  1.00 97.52           C  
ATOM   4593  HB2 TYR A 279       4.259   6.672  -8.244  1.00 97.52           H  
ATOM   4594  HB3 TYR A 279       4.479   7.941  -9.441  1.00 97.52           H  
ATOM   4595  O   TYR A 279       6.940   6.136  -8.200  1.00 97.52           O  
ATOM   4596  CG  TYR A 279       3.259   8.484  -7.770  1.00 97.52           C  
ATOM   4597  CD1 TYR A 279       2.816   8.103  -6.497  1.00 97.52           C  
ATOM   4598  HD1 TYR A 279       3.248   7.242  -6.010  1.00 97.52           H  
ATOM   4599  CD2 TYR A 279       2.687   9.596  -8.420  1.00 97.52           C  
ATOM   4600  HD2 TYR A 279       3.051   9.911  -9.386  1.00 97.52           H  
ATOM   4601  CE1 TYR A 279       1.781   8.811  -5.878  1.00 97.52           C  
ATOM   4602  HE1 TYR A 279       1.434   8.488  -4.907  1.00 97.52           H  
ATOM   4603  CE2 TYR A 279       1.651  10.316  -7.796  1.00 97.52           C  
ATOM   4604  HE2 TYR A 279       1.222  11.179  -8.283  1.00 97.52           H  
ATOM   4605  OH  TYR A 279       0.173  10.555  -5.912  1.00 97.52           O  
ATOM   4606  HH  TYR A 279      -0.079  10.082  -5.116  1.00 97.52           H  
ATOM   4607  CZ  TYR A 279       1.190   9.909  -6.527  1.00 97.52           C  
ATOM   4608  N   LEU A 280       7.905   8.028  -8.895  1.00 96.43           N  
ATOM   4609  H   LEU A 280       7.859   9.036  -8.924  1.00 96.43           H  
ATOM   4610  CA  LEU A 280       9.018   7.364  -9.569  1.00 96.43           C  
ATOM   4611  HA  LEU A 280       8.692   6.376  -9.893  1.00 96.43           H  
ATOM   4612  C   LEU A 280      10.218   7.147  -8.640  1.00 96.43           C  
ATOM   4613  CB  LEU A 280       9.415   8.149 -10.830  1.00 96.43           C  
ATOM   4614  HB2 LEU A 280       9.794   9.126 -10.529  1.00 96.43           H  
ATOM   4615  HB3 LEU A 280      10.227   7.609 -11.317  1.00 96.43           H  
ATOM   4616  O   LEU A 280      10.634   8.044  -7.902  1.00 96.43           O  
ATOM   4617  CG  LEU A 280       8.285   8.362 -11.853  1.00 96.43           C  
ATOM   4618  HG  LEU A 280       7.554   9.058 -11.442  1.00 96.43           H  
ATOM   4619  CD1 LEU A 280       8.848   8.978 -13.128  1.00 96.43           C  
ATOM   4620 HD11 LEU A 280       9.279   9.955 -12.909  1.00 96.43           H  
ATOM   4621 HD12 LEU A 280       8.048   9.108 -13.856  1.00 96.43           H  
ATOM   4622 HD13 LEU A 280       9.617   8.333 -13.553  1.00 96.43           H  
ATOM   4623  CD2 LEU A 280       7.579   7.059 -12.208  1.00 96.43           C  
ATOM   4624 HD21 LEU A 280       6.933   6.765 -11.381  1.00 96.43           H  
ATOM   4625 HD22 LEU A 280       6.978   7.182 -13.109  1.00 96.43           H  
ATOM   4626 HD23 LEU A 280       8.333   6.290 -12.372  1.00 96.43           H  
ATOM   4627  N   ALA A 281      10.797   5.954  -8.723  1.00 96.21           N  
ATOM   4628  H   ALA A 281      10.367   5.267  -9.326  1.00 96.21           H  
ATOM   4629  CA  ALA A 281      12.136   5.614  -8.257  1.00 96.21           C  
ATOM   4630  HA  ALA A 281      12.655   6.521  -7.948  1.00 96.21           H  
ATOM   4631  C   ALA A 281      12.932   5.001  -9.421  1.00 96.21           C  
ATOM   4632  CB  ALA A 281      12.035   4.671  -7.050  1.00 96.21           C  
ATOM   4633  HB1 ALA A 281      11.515   5.171  -6.233  1.00 96.21           H  
ATOM   4634  HB2 ALA A 281      13.035   4.397  -6.716  1.00 96.21           H  
ATOM   4635  HB3 ALA A 281      11.493   3.767  -7.328  1.00 96.21           H  
ATOM   4636  O   ALA A 281      12.336   4.473 -10.364  1.00 96.21           O  
ATOM   4637  N   TYR A 282      14.259   5.068  -9.340  1.00 93.42           N  
ATOM   4638  H   TYR A 282      14.696   5.380  -8.485  1.00 93.42           H  
ATOM   4639  CA  TYR A 282      15.187   4.647 -10.392  1.00 93.42           C  
ATOM   4640  HA  TYR A 282      14.630   4.202 -11.217  1.00 93.42           H  
ATOM   4641  C   TYR A 282      16.115   3.558  -9.869  1.00 93.42           C  
ATOM   4642  CB  TYR A 282      15.938   5.871 -10.942  1.00 93.42           C  
ATOM   4643  HB2 TYR A 282      16.563   5.557 -11.778  1.00 93.42           H  
ATOM   4644  HB3 TYR A 282      16.605   6.253 -10.169  1.00 93.42           H  
ATOM   4645  O   TYR A 282      16.505   3.650  -8.684  1.00 93.42           O  
ATOM   4646  CG  TYR A 282      15.005   6.978 -11.396  1.00 93.42           C  
ATOM   4647  CD1 TYR A 282      14.320   6.870 -12.621  1.00 93.42           C  
ATOM   4648  HD1 TYR A 282      14.532   6.037 -13.276  1.00 93.42           H  
ATOM   4649  CD2 TYR A 282      14.738   8.054 -10.529  1.00 93.42           C  
ATOM   4650  HD2 TYR A 282      15.282   8.131  -9.599  1.00 93.42           H  
ATOM   4651  CE1 TYR A 282      13.331   7.812 -12.961  1.00 93.42           C  
ATOM   4652  HE1 TYR A 282      12.780   7.726 -13.885  1.00 93.42           H  
ATOM   4653  CE2 TYR A 282      13.735   8.984 -10.848  1.00 93.42           C  
ATOM   4654  HE2 TYR A 282      13.495   9.779 -10.157  1.00 93.42           H  
ATOM   4655  OH  TYR A 282      11.968   9.656 -12.291  1.00 93.42           O  
ATOM   4656  HH  TYR A 282      11.789  10.229 -11.542  1.00 93.42           H  
ATOM   4657  CZ  TYR A 282      13.014   8.837 -12.049  1.00 93.42           C  
ATOM   4658  OXT TYR A 282      16.317   2.593 -10.638  1.00 93.42           O  
TER    4659      TYR A 282                                                       
END   
