# Supplementary material for: New carbohydrate binding domains identified by phage display based functional metagenomic screens of human gut microbiota
Source: Commun Biol. 2023 Apr 5;6:371. doi: 10.1038/s42003-023-04718-0 (PMC10076258; doi:10.1038/s42003-023-04718-0)
Supplement: Supplementary file 5 — Supplementary Data 2 [file 42003_2023_4718_MOESM5_ESM.zip › SupplementaryData2/S10D_MethPG-MethPG8.pdb]

ATOM      1  N   GLY A   1     -29.446   5.617  43.798  1.00 49.10           N  
ATOM      2  H   GLY A   1     -29.413   5.295  42.841  1.00 49.10           H  
ATOM      3  H2  GLY A   1     -29.520   4.800  44.388  1.00 49.10           H  
ATOM      4  H3  GLY A   1     -30.250   6.212  43.934  1.00 49.10           H  
ATOM      5  CA  GLY A   1     -28.193   6.338  44.117  1.00 49.10           C  
ATOM      6  HA2 GLY A   1     -28.206   6.658  45.158  1.00 49.10           H  
ATOM      7  HA3 GLY A   1     -28.089   7.205  43.465  1.00 49.10           H  
ATOM      8  C   GLY A   1     -27.004   5.418  43.900  1.00 49.10           C  
ATOM      9  O   GLY A   1     -27.237   4.278  43.528  1.00 49.10           O  
ATOM     10  N   ILE A   2     -25.780   5.892  44.172  1.00 57.45           N  
ATOM     11  H   ILE A   2     -25.707   6.834  44.527  1.00 57.45           H  
ATOM     12  CA  ILE A   2     -24.493   5.191  43.941  1.00 57.45           C  
ATOM     13  HA  ILE A   2     -23.722   5.825  44.378  1.00 57.45           H  
ATOM     14  C   ILE A   2     -24.132   5.055  42.447  1.00 57.45           C  
ATOM     15  CB  ILE A   2     -24.391   3.837  44.703  1.00 57.45           C  
ATOM     16  HB  ILE A   2     -25.041   3.111  44.213  1.00 57.45           H  
ATOM     17  O   ILE A   2     -24.410   4.040  41.815  1.00 57.45           O  
ATOM     18  CG1 ILE A   2     -24.826   3.944  46.186  1.00 57.45           C  
ATOM     19 HG12 ILE A   2     -24.109   4.552  46.736  1.00 57.45           H  
ATOM     20 HG13 ILE A   2     -25.800   4.430  46.255  1.00 57.45           H  
ATOM     21  CG2 ILE A   2     -22.944   3.305  44.623  1.00 57.45           C  
ATOM     22 HG21 ILE A   2     -22.879   2.319  45.083  1.00 57.45           H  
ATOM     23 HG22 ILE A   2     -22.630   3.189  43.586  1.00 57.45           H  
ATOM     24 HG23 ILE A   2     -22.260   3.980  45.136  1.00 57.45           H  
ATOM     25  CD1 ILE A   2     -24.979   2.586  46.883  1.00 57.45           C  
ATOM     26 HD11 ILE A   2     -25.641   1.941  46.304  1.00 57.45           H  
ATOM     27 HD12 ILE A   2     -25.410   2.737  47.872  1.00 57.45           H  
ATOM     28 HD13 ILE A   2     -24.009   2.102  47.002  1.00 57.45           H  
ATOM     29  N   SER A   3     -23.473   6.077  41.884  1.00 51.11           N  
ATOM     30  H   SER A   3     -23.342   6.926  42.415  1.00 51.11           H  
ATOM     31  CA  SER A   3     -22.872   6.012  40.538  1.00 51.11           C  
ATOM     32  HA  SER A   3     -22.318   5.076  40.464  1.00 51.11           H  
ATOM     33  C   SER A   3     -21.868   7.147  40.252  1.00 51.11           C  
ATOM     34  CB  SER A   3     -23.962   5.972  39.446  1.00 51.11           C  
ATOM     35  HB2 SER A   3     -23.492   6.046  38.466  1.00 51.11           H  
ATOM     36  HB3 SER A   3     -24.486   5.017  39.492  1.00 51.11           H  
ATOM     37  O   SER A   3     -22.149   8.037  39.454  1.00 51.11           O  
ATOM     38  OG  SER A   3     -24.912   7.014  39.596  1.00 51.11           O  
ATOM     39  HG  SER A   3     -25.390   7.106  38.769  1.00 51.11           H  
ATOM     40  N   GLN A   4     -20.672   7.123  40.861  1.00 59.98           N  
ATOM     41  H   GLN A   4     -20.506   6.438  41.585  1.00 59.98           H  
ATOM     42  CA  GLN A   4     -19.504   7.889  40.373  1.00 59.98           C  
ATOM     43  HA  GLN A   4     -19.392   7.677  39.310  1.00 59.98           H  
ATOM     44  C   GLN A   4     -18.192   7.472  41.063  1.00 59.98           C  
ATOM     45  CB  GLN A   4     -19.727   9.412  40.546  1.00 59.98           C  
ATOM     46  HB2 GLN A   4     -18.899   9.863  41.093  1.00 59.98           H  
ATOM     47  HB3 GLN A   4     -20.630   9.589  41.132  1.00 59.98           H  
ATOM     48  O   GLN A   4     -18.042   7.646  42.267  1.00 59.98           O  
ATOM     49  CG  GLN A   4     -19.856  10.130  39.190  1.00 59.98           C  
ATOM     50  HG2 GLN A   4     -20.452   9.536  38.498  1.00 59.98           H  
ATOM     51  HG3 GLN A   4     -18.866  10.248  38.751  1.00 59.98           H  
ATOM     52  CD  GLN A   4     -20.496  11.506  39.328  1.00 59.98           C  
ATOM     53  NE2 GLN A   4     -21.511  11.820  38.553  1.00 59.98           N  
ATOM     54 HE21 GLN A   4     -21.950  11.115  37.979  1.00 59.98           H  
ATOM     55 HE22 GLN A   4     -21.919  12.728  38.726  1.00 59.98           H  
ATOM     56  OE1 GLN A   4     -20.088  12.331  40.121  1.00 59.98           O  
ATOM     57  N   ILE A   5     -17.225   6.970  40.285  1.00 63.63           N  
ATOM     58  H   ILE A   5     -17.427   6.826  39.306  1.00 63.63           H  
ATOM     59  CA  ILE A   5     -15.811   6.790  40.667  1.00 63.63           C  
ATOM     60  HA  ILE A   5     -15.566   7.495  41.461  1.00 63.63           H  
ATOM     61  C   ILE A   5     -14.952   7.126  39.434  1.00 63.63           C  
ATOM     62  CB  ILE A   5     -15.525   5.348  41.188  1.00 63.63           C  
ATOM     63  HB  ILE A   5     -15.847   4.640  40.424  1.00 63.63           H  
ATOM     64  O   ILE A   5     -15.321   6.765  38.317  1.00 63.63           O  
ATOM     65  CG1 ILE A   5     -16.319   5.046  42.485  1.00 63.63           C  
ATOM     66 HG12 ILE A   5     -17.384   5.102  42.259  1.00 63.63           H  
ATOM     67 HG13 ILE A   5     -16.091   5.805  43.232  1.00 63.63           H  
ATOM     68  CG2 ILE A   5     -14.016   5.122  41.427  1.00 63.63           C  
ATOM     69 HG21 ILE A   5     -13.647   5.810  42.187  1.00 63.63           H  
ATOM     70 HG22 ILE A   5     -13.831   4.100  41.758  1.00 63.63           H  
ATOM     71 HG23 ILE A   5     -13.450   5.245  40.504  1.00 63.63           H  
ATOM     72  CD1 ILE A   5     -16.083   3.663  43.111  1.00 63.63           C  
ATOM     73 HD11 ILE A   5     -16.193   2.887  42.354  1.00 63.63           H  
ATOM     74 HD12 ILE A   5     -16.819   3.497  43.898  1.00 63.63           H  
ATOM     75 HD13 ILE A   5     -15.090   3.608  43.556  1.00 63.63           H  
ATOM     76  N   GLY A   6     -13.793   7.772  39.624  1.00 55.00           N  
ATOM     77  H   GLY A   6     -13.568   8.048  40.569  1.00 55.00           H  
ATOM     78  CA  GLY A   6     -12.684   7.671  38.660  1.00 55.00           C  
ATOM     79  HA2 GLY A   6     -11.758   7.597  39.231  1.00 55.00           H  
ATOM     80  HA3 GLY A   6     -12.781   6.739  38.104  1.00 55.00           H  
ATOM     81  C   GLY A   6     -12.480   8.796  37.632  1.00 55.00           C  
ATOM     82  O   GLY A   6     -12.160   8.497  36.484  1.00 55.00           O  
ATOM     83  N   LYS A   7     -12.579  10.080  38.016  1.00 52.17           N  
ATOM     84  H   LYS A   7     -12.919  10.270  38.948  1.00 52.17           H  
ATOM     85  CA  LYS A   7     -11.964  11.195  37.255  1.00 52.17           C  
ATOM     86  HA  LYS A   7     -11.127  10.803  36.679  1.00 52.17           H  
ATOM     87  C   LYS A   7     -11.374  12.279  38.167  1.00 52.17           C  
ATOM     88  CB  LYS A   7     -12.955  11.831  36.256  1.00 52.17           C  
ATOM     89  HB2 LYS A   7     -13.907  12.022  36.751  1.00 52.17           H  
ATOM     90  HB3 LYS A   7     -12.544  12.789  35.939  1.00 52.17           H  
ATOM     91  O   LYS A   7     -12.032  13.274  38.446  1.00 52.17           O  
ATOM     92  CG  LYS A   7     -13.181  10.991  34.993  1.00 52.17           C  
ATOM     93  HG2 LYS A   7     -13.782  10.116  35.242  1.00 52.17           H  
ATOM     94  HG3 LYS A   7     -12.220  10.668  34.595  1.00 52.17           H  
ATOM     95  CD  LYS A   7     -13.910  11.813  33.924  1.00 52.17           C  
ATOM     96  HD2 LYS A   7     -14.873  12.135  34.321  1.00 52.17           H  
ATOM     97  HD3 LYS A   7     -13.312  12.690  33.674  1.00 52.17           H  
ATOM     98  CE  LYS A   7     -14.120  10.954  32.674  1.00 52.17           C  
ATOM     99  HE2 LYS A   7     -14.671  10.059  32.961  1.00 52.17           H  
ATOM    100  HE3 LYS A   7     -13.145  10.639  32.302  1.00 52.17           H  
ATOM    101  NZ  LYS A   7     -14.859  11.704  31.629  1.00 52.17           N  
ATOM    102  HZ1 LYS A   7     -14.347  12.533  31.365  1.00 52.17           H  
ATOM    103  HZ2 LYS A   7     -15.762  11.987  31.982  1.00 52.17           H  
ATOM    104  HZ3 LYS A   7     -14.998  11.127  30.812  1.00 52.17           H  
ATOM    105  N   ALA A   8     -10.118  12.110  38.577  1.00 53.70           N  
ATOM    106  H   ALA A   8      -9.646  11.239  38.380  1.00 53.70           H  
ATOM    107  CA  ALA A   8      -9.317  13.171  39.190  1.00 53.70           C  
ATOM    108  HA  ALA A   8      -9.580  14.129  38.740  1.00 53.70           H  
ATOM    109  C   ALA A   8      -7.818  12.916  38.964  1.00 53.70           C  
ATOM    110  CB  ALA A   8      -9.634  13.246  40.691  1.00 53.70           C  
ATOM    111  HB1 ALA A   8      -9.035  14.029  41.155  1.00 53.70           H  
ATOM    112  HB2 ALA A   8     -10.688  13.479  40.843  1.00 53.70           H  
ATOM    113  HB3 ALA A   8      -9.403  12.296  41.173  1.00 53.70           H  
ATOM    114  O   ALA A   8      -7.312  11.879  39.381  1.00 53.70           O  
ATOM    115  N   ASN A   9      -7.129  13.849  38.295  1.00 52.11           N  
ATOM    116  H   ASN A   9      -7.659  14.603  37.882  1.00 52.11           H  
ATOM    117  CA  ASN A   9      -5.689  14.099  38.451  1.00 52.11           C  
ATOM    118  HA  ASN A   9      -5.516  14.326  39.503  1.00 52.11           H  
ATOM    119  C   ASN A   9      -5.293  15.363  37.667  1.00 52.11           C  
ATOM    120  CB  ASN A   9      -4.829  12.869  38.053  1.00 52.11           C  
ATOM    121  HB2 ASN A   9      -5.438  12.125  37.540  1.00 52.11           H  
ATOM    122  HB3 ASN A   9      -4.030  13.164  37.373  1.00 52.11           H  
ATOM    123  O   ASN A   9      -4.974  15.304  36.481  1.00 52.11           O  
ATOM    124  CG  ASN A   9      -4.152  12.233  39.259  1.00 52.11           C  
ATOM    125  ND2 ASN A   9      -3.825  10.965  39.200  1.00 52.11           N  
ATOM    126 HD21 ASN A   9      -4.071  10.401  38.398  1.00 52.11           H  
ATOM    127 HD22 ASN A   9      -3.385  10.592  40.029  1.00 52.11           H  
ATOM    128  OD1 ASN A   9      -3.869  12.870  40.258  1.00 52.11           O  
ATOM    129  N   ALA A  10      -5.369  16.516  38.335  1.00 44.64           N  
ATOM    130  H   ALA A  10      -5.687  16.493  39.293  1.00 44.64           H  
ATOM    131  CA  ALA A  10      -4.841  17.794  37.862  1.00 44.64           C  
ATOM    132  HA  ALA A  10      -3.878  17.630  37.379  1.00 44.64           H  
ATOM    133  C   ALA A  10      -4.641  18.727  39.069  1.00 44.64           C  
ATOM    134  CB  ALA A  10      -5.806  18.409  36.834  1.00 44.64           C  
ATOM    135  HB1 ALA A  10      -5.425  19.378  36.511  1.00 44.64           H  
ATOM    136  HB2 ALA A  10      -6.791  18.547  37.280  1.00 44.64           H  
ATOM    137  HB3 ALA A  10      -5.892  17.758  35.964  1.00 44.64           H  
ATOM    138  O   ALA A  10      -5.610  19.236  39.628  1.00 44.64           O  
ATOM    139  N   ALA A  11      -3.388  18.935  39.469  1.00 54.06           N  
ATOM    140  H   ALA A  11      -2.635  18.471  38.982  1.00 54.06           H  
ATOM    141  CA  ALA A  11      -2.969  19.882  40.503  1.00 54.06           C  
ATOM    142  HA  ALA A  11      -3.737  20.645  40.627  1.00 54.06           H  
ATOM    143  C   ALA A  11      -1.673  20.554  40.002  1.00 54.06           C  
ATOM    144  CB  ALA A  11      -2.816  19.120  41.827  1.00 54.06           C  
ATOM    145  HB1 ALA A  11      -3.742  18.595  42.062  1.00 54.06           H  
ATOM    146  HB2 ALA A  11      -2.598  19.810  42.642  1.00 54.06           H  
ATOM    147  HB3 ALA A  11      -2.004  18.398  41.749  1.00 54.06           H  
ATOM    148  O   ALA A  11      -0.825  19.883  39.421  1.00 54.06           O  
ATOM    149  N   GLN A  12      -1.648  21.886  39.918  1.00 50.39           N  
ATOM    150  H   GLN A  12      -1.446  22.166  38.969  1.00 50.39           H  
ATOM    151  CA  GLN A  12      -0.956  22.779  40.865  1.00 50.39           C  
ATOM    152  HA  GLN A  12      -1.132  23.788  40.491  1.00 50.39           H  
ATOM    153  C   GLN A  12       0.569  22.550  40.955  1.00 50.39           C  
ATOM    154  CB  GLN A  12      -1.573  22.722  42.276  1.00 50.39           C  
ATOM    155  HB2 GLN A  12      -1.502  21.702  42.655  1.00 50.39           H  
ATOM    156  HB3 GLN A  12      -0.975  23.345  42.941  1.00 50.39           H  
ATOM    157  O   GLN A  12       0.999  21.438  41.220  1.00 50.39           O  
ATOM    158  CG  GLN A  12      -3.029  23.208  42.353  1.00 50.39           C  
ATOM    159  HG2 GLN A  12      -3.069  24.258  42.065  1.00 50.39           H  
ATOM    160  HG3 GLN A  12      -3.647  22.639  41.658  1.00 50.39           H  
ATOM    161  CD  GLN A  12      -3.626  23.065  43.752  1.00 50.39           C  
ATOM    162  NE2 GLN A  12      -4.911  23.288  43.914  1.00 50.39           N  
ATOM    163 HE21 GLN A  12      -5.501  23.567  43.143  1.00 50.39           H  
ATOM    164 HE22 GLN A  12      -5.244  23.187  44.862  1.00 50.39           H  
ATOM    165  OE1 GLN A  12      -2.972  22.745  44.726  1.00 50.39           O  
ATOM    166  N   SER A  13       1.487  23.519  40.898  1.00 48.39           N  
ATOM    167  H   SER A  13       2.371  23.143  41.211  1.00 48.39           H  
ATOM    168  CA  SER A  13       1.583  24.922  40.437  1.00 48.39           C  
ATOM    169  HA  SER A  13       1.891  24.945  39.392  1.00 48.39           H  
ATOM    170  C   SER A  13       2.670  25.573  41.303  1.00 48.39           C  
ATOM    171  CB  SER A  13       0.333  25.804  40.616  1.00 48.39           C  
ATOM    172  HB2 SER A  13      -0.409  25.557  39.856  1.00 48.39           H  
ATOM    173  HB3 SER A  13       0.612  26.846  40.460  1.00 48.39           H  
ATOM    174  O   SER A  13       2.486  25.651  42.516  1.00 48.39           O  
ATOM    175  OG  SER A  13      -0.235  25.675  41.901  1.00 48.39           O  
ATOM    176  HG  SER A  13       0.479  25.706  42.542  1.00 48.39           H  
ATOM    177  N   ALA A  14       3.759  26.081  40.721  1.00 53.23           N  
ATOM    178  H   ALA A  14       3.915  25.954  39.731  1.00 53.23           H  
ATOM    179  CA  ALA A  14       4.711  26.939  41.435  1.00 53.23           C  
ATOM    180  HA  ALA A  14       4.152  27.599  42.098  1.00 53.23           H  
ATOM    181  C   ALA A  14       5.525  27.817  40.466  1.00 53.23           C  
ATOM    182  CB  ALA A  14       5.646  26.081  42.301  1.00 53.23           C  
ATOM    183  HB1 ALA A  14       6.216  25.398  41.670  1.00 53.23           H  
ATOM    184  HB2 ALA A  14       6.338  26.724  42.845  1.00 53.23           H  
ATOM    185  HB3 ALA A  14       5.070  25.504  43.024  1.00 53.23           H  
ATOM    186  O   ALA A  14       5.898  27.377  39.381  1.00 53.23           O  
ATOM    187  N   ALA A  15       5.806  29.049  40.888  1.00 52.76           N  
ATOM    188  H   ALA A  15       5.476  29.305  41.808  1.00 52.76           H  
ATOM    189  CA  ALA A  15       6.759  30.005  40.311  1.00 52.76           C  
ATOM    190  HA  ALA A  15       7.587  29.464  39.851  1.00 52.76           H  
ATOM    191  C   ALA A  15       7.316  30.857  41.481  1.00 52.76           C  
ATOM    192  CB  ALA A  15       6.039  30.836  39.238  1.00 52.76           C  
ATOM    193  HB1 ALA A  15       6.756  31.475  38.721  1.00 52.76           H  
ATOM    194  HB2 ALA A  15       5.262  31.447  39.698  1.00 52.76           H  
ATOM    195  HB3 ALA A  15       5.586  30.170  38.504  1.00 52.76           H  
ATOM    196  O   ALA A  15       6.705  30.828  42.554  1.00 52.76           O  
ATOM    197  N   PRO A  16       8.435  31.603  41.339  1.00 50.14           N  
ATOM    198  CA  PRO A  16       8.332  32.967  40.795  1.00 50.14           C  
ATOM    199  HA  PRO A  16       7.477  33.060  40.126  1.00 50.14           H  
ATOM    200  C   PRO A  16       9.595  33.461  40.031  1.00 50.14           C  
ATOM    201  CB  PRO A  16       8.054  33.800  42.056  1.00 50.14           C  
ATOM    202  HB2 PRO A  16       8.255  34.866  41.946  1.00 50.14           H  
ATOM    203  HB3 PRO A  16       7.016  33.662  42.357  1.00 50.14           H  
ATOM    204  O   PRO A  16      10.422  32.677  39.579  1.00 50.14           O  
ATOM    205  CG  PRO A  16       8.966  33.157  43.101  1.00 50.14           C  
ATOM    206  HG2 PRO A  16       8.452  33.076  44.059  1.00 50.14           H  
ATOM    207  HG3 PRO A  16       9.888  33.728  43.210  1.00 50.14           H  
ATOM    208  CD  PRO A  16       9.278  31.772  42.524  1.00 50.14           C  
ATOM    209  HD2 PRO A  16      10.327  31.725  42.229  1.00 50.14           H  
ATOM    210  HD3 PRO A  16       9.091  31.001  43.271  1.00 50.14           H  
ATOM    211  N   LYS A  17       9.696  34.787  39.835  1.00 46.24           N  
ATOM    212  H   LYS A  17       9.037  35.357  40.347  1.00 46.24           H  
ATOM    213  CA  LYS A  17      10.666  35.519  38.990  1.00 46.24           C  
ATOM    214  HA  LYS A  17      10.977  34.881  38.162  1.00 46.24           H  
ATOM    215  C   LYS A  17      11.929  35.981  39.746  1.00 46.24           C  
ATOM    216  CB  LYS A  17       9.990  36.800  38.452  1.00 46.24           C  
ATOM    217  HB2 LYS A  17       9.890  37.488  39.292  1.00 46.24           H  
ATOM    218  HB3 LYS A  17      10.657  37.269  37.730  1.00 46.24           H  
ATOM    219  O   LYS A  17      11.891  36.129  40.965  1.00 46.24           O  
ATOM    220  CG  LYS A  17       8.604  36.656  37.797  1.00 46.24           C  
ATOM    221  HG2 LYS A  17       7.927  36.115  38.458  1.00 46.24           H  
ATOM    222  HG3 LYS A  17       8.697  36.115  36.855  1.00 46.24           H  
ATOM    223  CD  LYS A  17       8.023  38.059  37.547  1.00 46.24           C  
ATOM    224  HD2 LYS A  17       7.986  38.598  38.494  1.00 46.24           H  
ATOM    225  HD3 LYS A  17       8.679  38.599  36.864  1.00 46.24           H  
ATOM    226  CE  LYS A  17       6.610  37.995  36.956  1.00 46.24           C  
ATOM    227  HE2 LYS A  17       5.988  37.379  37.607  1.00 46.24           H  
ATOM    228  HE3 LYS A  17       6.661  37.508  35.983  1.00 46.24           H  
ATOM    229  NZ  LYS A  17       6.017  39.353  36.826  1.00 46.24           N  
ATOM    230  HZ1 LYS A  17       5.086  39.303  36.437  1.00 46.24           H  
ATOM    231  HZ2 LYS A  17       5.959  39.806  37.726  1.00 46.24           H  
ATOM    232  HZ3 LYS A  17       6.582  39.930  36.220  1.00 46.24           H  
ATOM    233  N   LYS A  18      12.956  36.415  38.998  1.00 52.86           N  
ATOM    234  H   LYS A  18      12.924  36.208  38.010  1.00 52.86           H  
ATOM    235  CA  LYS A  18      13.860  37.534  39.363  1.00 52.86           C  
ATOM    236  HA  LYS A  18      13.287  38.228  39.977  1.00 52.86           H  
ATOM    237  C   LYS A  18      14.259  38.355  38.120  1.00 52.86           C  
ATOM    238  CB  LYS A  18      15.072  37.044  40.188  1.00 52.86           C  
ATOM    239  HB2 LYS A  18      15.116  35.955  40.197  1.00 52.86           H  
ATOM    240  HB3 LYS A  18      15.996  37.416  39.747  1.00 52.86           H  
ATOM    241  O   LYS A  18      13.902  37.966  37.009  1.00 52.86           O  
ATOM    242  CG  LYS A  18      14.959  37.567  41.632  1.00 52.86           C  
ATOM    243  HG2 LYS A  18      14.103  37.099  42.119  1.00 52.86           H  
ATOM    244  HG3 LYS A  18      14.797  38.644  41.604  1.00 52.86           H  
ATOM    245  CD  LYS A  18      16.219  37.298  42.464  1.00 52.86           C  
ATOM    246  HD2 LYS A  18      16.391  36.224  42.534  1.00 52.86           H  
ATOM    247  HD3 LYS A  18      17.070  37.767  41.971  1.00 52.86           H  
ATOM    248  CE  LYS A  18      16.040  37.897  43.868  1.00 52.86           C  
ATOM    249  HE2 LYS A  18      15.275  37.329  44.398  1.00 52.86           H  
ATOM    250  HE3 LYS A  18      15.681  38.920  43.760  1.00 52.86           H  
ATOM    251  NZ  LYS A  18      17.314  37.901  44.632  1.00 52.86           N  
ATOM    252  HZ1 LYS A  18      17.182  38.305  45.548  1.00 52.86           H  
ATOM    253  HZ2 LYS A  18      18.005  38.458  44.151  1.00 52.86           H  
ATOM    254  HZ3 LYS A  18      17.679  36.966  44.736  1.00 52.86           H  
ATOM    255  N   THR A  19      14.883  39.520  38.318  1.00 40.69           N  
ATOM    256  H   THR A  19      15.172  39.761  39.255  1.00 40.69           H  
ATOM    257  CA  THR A  19      14.935  40.630  37.339  1.00 40.69           C  
ATOM    258  HA  THR A  19      14.912  40.242  36.320  1.00 40.69           H  
ATOM    259  C   THR A  19      16.165  41.530  37.499  1.00 40.69           C  
ATOM    260  CB  THR A  19      13.739  41.582  37.557  1.00 40.69           C  
ATOM    261  HB  THR A  19      13.905  42.498  36.990  1.00 40.69           H  
ATOM    262  O   THR A  19      16.432  41.943  38.620  1.00 40.69           O  
ATOM    263  CG2 THR A  19      12.396  40.999  37.124  1.00 40.69           C  
ATOM    264 HG21 THR A  19      12.128  40.153  37.757  1.00 40.69           H  
ATOM    265 HG22 THR A  19      11.630  41.770  37.211  1.00 40.69           H  
ATOM    266 HG23 THR A  19      12.459  40.672  36.086  1.00 40.69           H  
ATOM    267  OG1 THR A  19      13.616  41.899  38.928  1.00 40.69           O  
ATOM    268  HG1 THR A  19      14.455  42.286  39.191  1.00 40.69           H  
ATOM    269  N   GLU A  20      16.784  41.927  36.383  1.00 51.69           N  
ATOM    270  H   GLU A  20      16.589  41.427  35.527  1.00 51.69           H  
ATOM    271  CA  GLU A  20      17.684  43.087  36.175  1.00 51.69           C  
ATOM    272  HA  GLU A  20      17.259  43.961  36.670  1.00 51.69           H  
ATOM    273  C   GLU A  20      17.753  43.306  34.634  1.00 51.69           C  
ATOM    274  CB  GLU A  20      19.084  42.793  36.761  1.00 51.69           C  
ATOM    275  HB2 GLU A  20      19.850  43.157  36.077  1.00 51.69           H  
ATOM    276  HB3 GLU A  20      19.202  41.713  36.846  1.00 51.69           H  
ATOM    277  O   GLU A  20      17.752  42.308  33.917  1.00 51.69           O  
ATOM    278  CG  GLU A  20      19.310  43.470  38.131  1.00 51.69           C  
ATOM    279  HG2 GLU A  20      18.352  43.591  38.637  1.00 51.69           H  
ATOM    280  HG3 GLU A  20      19.698  44.473  37.957  1.00 51.69           H  
ATOM    281  CD  GLU A  20      20.264  42.704  39.070  1.00 51.69           C  
ATOM    282  OE1 GLU A  20      20.174  42.945  40.296  1.00 51.69           O  
ATOM    283  OE2 GLU A  20      21.048  41.860  38.579  1.00 51.69           O  
ATOM    284  N   ALA A  21      17.695  44.470  33.964  1.00 44.72           N  
ATOM    285  H   ALA A  21      17.752  44.276  32.974  1.00 44.72           H  
ATOM    286  CA  ALA A  21      17.693  45.917  34.261  1.00 44.72           C  
ATOM    287  HA  ALA A  21      16.908  46.334  33.630  1.00 44.72           H  
ATOM    288  C   ALA A  21      18.987  46.653  33.841  1.00 44.72           C  
ATOM    289  CB  ALA A  21      17.269  46.269  35.694  1.00 44.72           C  
ATOM    290  HB1 ALA A  21      17.157  47.350  35.778  1.00 44.72           H  
ATOM    291  HB2 ALA A  21      18.039  45.959  36.399  1.00 44.72           H  
ATOM    292  HB3 ALA A  21      16.312  45.805  35.933  1.00 44.72           H  
ATOM    293  O   ALA A  21      19.985  46.555  34.545  1.00 44.72           O  
ATOM    294  N   LYS A  22      18.930  47.439  32.744  1.00 50.59           N  
ATOM    295  H   LYS A  22      18.152  47.311  32.113  1.00 50.59           H  
ATOM    296  CA  LYS A  22      19.650  48.723  32.565  1.00 50.59           C  
ATOM    297  HA  LYS A  22      19.374  49.350  33.413  1.00 50.59           H  
ATOM    298  C   LYS A  22      19.209  49.521  31.316  1.00 50.59           C  
ATOM    299  CB  LYS A  22      21.187  48.549  32.582  1.00 50.59           C  
ATOM    300  HB2 LYS A  22      21.630  49.095  31.748  1.00 50.59           H  
ATOM    301  HB3 LYS A  22      21.463  47.500  32.477  1.00 50.59           H  
ATOM    302  O   LYS A  22      18.662  48.956  30.376  1.00 50.59           O  
ATOM    303  CG  LYS A  22      21.755  49.120  33.895  1.00 50.59           C  
ATOM    304  HG2 LYS A  22      21.377  50.135  34.013  1.00 50.59           H  
ATOM    305  HG3 LYS A  22      21.406  48.541  34.749  1.00 50.59           H  
ATOM    306  CD  LYS A  22      23.287  49.145  33.919  1.00 50.59           C  
ATOM    307  HD2 LYS A  22      23.658  49.634  33.018  1.00 50.59           H  
ATOM    308  HD3 LYS A  22      23.653  48.119  33.928  1.00 50.59           H  
ATOM    309  CE  LYS A  22      23.832  49.880  35.155  1.00 50.59           C  
ATOM    310  HE2 LYS A  22      23.373  49.465  36.052  1.00 50.59           H  
ATOM    311  HE3 LYS A  22      24.906  49.703  35.203  1.00 50.59           H  
ATOM    312  NZ  LYS A  22      23.582  51.339  35.072  1.00 50.59           N  
ATOM    313  HZ1 LYS A  22      23.733  51.690  34.137  1.00 50.59           H  
ATOM    314  HZ2 LYS A  22      24.084  51.901  35.745  1.00 50.59           H  
ATOM    315  HZ3 LYS A  22      22.598  51.562  35.129  1.00 50.59           H  
ATOM    316  N   GLU A  23      19.443  50.831  31.427  1.00 51.03           N  
ATOM    317  H   GLU A  23      19.910  51.069  32.290  1.00 51.03           H  
ATOM    318  CA  GLU A  23      19.279  52.009  30.540  1.00 51.03           C  
ATOM    319  HA  GLU A  23      18.366  52.512  30.860  1.00 51.03           H  
ATOM    320  C   GLU A  23      19.194  51.808  29.000  1.00 51.03           C  
ATOM    321  CB  GLU A  23      20.482  52.921  30.845  1.00 51.03           C  
ATOM    322  HB2 GLU A  23      21.406  52.414  30.569  1.00 51.03           H  
ATOM    323  HB3 GLU A  23      20.401  53.796  30.200  1.00 51.03           H  
ATOM    324  O   GLU A  23      19.837  50.912  28.467  1.00 51.03           O  
ATOM    325  CG  GLU A  23      20.552  53.433  32.305  1.00 51.03           C  
ATOM    326  HG2 GLU A  23      20.834  54.485  32.271  1.00 51.03           H  
ATOM    327  HG3 GLU A  23      19.558  53.388  32.749  1.00 51.03           H  
ATOM    328  CD  GLU A  23      21.564  52.721  33.221  1.00 51.03           C  
ATOM    329  OE1 GLU A  23      21.279  52.550  34.430  1.00 51.03           O  
ATOM    330  OE2 GLU A  23      22.650  52.288  32.775  1.00 51.03           O  
ATOM    331  N   THR A  24      18.436  52.548  28.161  1.00 40.47           N  
ATOM    332  H   THR A  24      18.490  52.122  27.247  1.00 40.47           H  
ATOM    333  CA  THR A  24      17.810  53.910  28.114  1.00 40.47           C  
ATOM    334  HA  THR A  24      17.057  53.800  27.333  1.00 40.47           H  
ATOM    335  C   THR A  24      18.664  55.098  27.632  1.00 40.47           C  
ATOM    336  CB  THR A  24      16.974  54.381  29.320  1.00 40.47           C  
ATOM    337  HB  THR A  24      16.461  55.292  29.011  1.00 40.47           H  
ATOM    338  O   THR A  24      19.433  55.658  28.403  1.00 40.47           O  
ATOM    339  CG2 THR A  24      15.891  53.401  29.762  1.00 40.47           C  
ATOM    340 HG21 THR A  24      15.366  53.812  30.624  1.00 40.47           H  
ATOM    341 HG22 THR A  24      16.326  52.438  30.031  1.00 40.47           H  
ATOM    342 HG23 THR A  24      15.179  53.255  28.950  1.00 40.47           H  
ATOM    343  OG1 THR A  24      17.769  54.725  30.424  1.00 40.47           O  
ATOM    344  HG1 THR A  24      18.499  55.252  30.090  1.00 40.47           H  
ATOM    345  N   GLU A  25      18.365  55.595  26.424  1.00 48.85           N  
ATOM    346  H   GLU A  25      17.773  55.051  25.813  1.00 48.85           H  
ATOM    347  CA  GLU A  25      18.503  57.002  25.991  1.00 48.85           C  
ATOM    348  HA  GLU A  25      18.292  57.647  26.845  1.00 48.85           H  
ATOM    349  C   GLU A  25      17.448  57.285  24.889  1.00 48.85           C  
ATOM    350  CB  GLU A  25      19.927  57.303  25.494  1.00 48.85           C  
ATOM    351  HB2 GLU A  25      20.648  56.673  26.016  1.00 48.85           H  
ATOM    352  HB3 GLU A  25      19.986  57.083  24.428  1.00 48.85           H  
ATOM    353  O   GLU A  25      16.848  56.334  24.377  1.00 48.85           O  
ATOM    354  CG  GLU A  25      20.296  58.771  25.753  1.00 48.85           C  
ATOM    355  HG2 GLU A  25      19.504  59.423  25.385  1.00 48.85           H  
ATOM    356  HG3 GLU A  25      20.378  58.932  26.828  1.00 48.85           H  
ATOM    357  CD  GLU A  25      21.607  59.134  25.052  1.00 48.85           C  
ATOM    358  OE1 GLU A  25      22.639  59.225  25.752  1.00 48.85           O  
ATOM    359  OE2 GLU A  25      21.546  59.315  23.815  1.00 48.85           O  
ATOM    360  N   THR A  26      17.133  58.549  24.555  1.00 39.85           N  
ATOM    361  H   THR A  26      17.664  59.303  24.966  1.00 39.85           H  
ATOM    362  CA  THR A  26      15.909  58.890  23.787  1.00 39.85           C  
ATOM    363  HA  THR A  26      15.665  58.059  23.125  1.00 39.85           H  
ATOM    364  C   THR A  26      15.997  60.158  22.901  1.00 39.85           C  
ATOM    365  CB  THR A  26      14.716  59.073  24.760  1.00 39.85           C  
ATOM    366  HB  THR A  26      13.851  59.385  24.176  1.00 39.85           H  
ATOM    367  O   THR A  26      15.800  61.261  23.410  1.00 39.85           O  
ATOM    368  CG2 THR A  26      14.320  57.832  25.562  1.00 39.85           C  
ATOM    369 HG21 THR A  26      13.395  58.036  26.100  1.00 39.85           H  
ATOM    370 HG22 THR A  26      15.097  57.591  26.288  1.00 39.85           H  
ATOM    371 HG23 THR A  26      14.168  56.986  24.891  1.00 39.85           H  
ATOM    372  OG1 THR A  26      14.995  60.065  25.722  1.00 39.85           O  
ATOM    373  HG1 THR A  26      15.318  60.823  25.229  1.00 39.85           H  
ATOM    374  N   ALA A  27      16.172  60.031  21.572  1.00 47.11           N  
ATOM    375  H   ALA A  27      16.423  59.129  21.193  1.00 47.11           H  
ATOM    376  CA  ALA A  27      16.001  61.138  20.597  1.00 47.11           C  
ATOM    377  HA  ALA A  27      15.098  61.693  20.851  1.00 47.11           H  
ATOM    378  C   ALA A  27      15.889  60.644  19.126  1.00 47.11           C  
ATOM    379  CB  ALA A  27      17.219  62.074  20.719  1.00 47.11           C  
ATOM    380  HB1 ALA A  27      17.250  62.531  21.707  1.00 47.11           H  
ATOM    381  HB2 ALA A  27      18.137  61.507  20.569  1.00 47.11           H  
ATOM    382  HB3 ALA A  27      17.169  62.866  19.971  1.00 47.11           H  
ATOM    383  O   ALA A  27      16.455  59.602  18.812  1.00 47.11           O  
ATOM    384  N   ALA A  28      15.258  61.324  18.150  1.00 47.93           N  
ATOM    385  H   ALA A  28      15.484  60.979  17.228  1.00 47.93           H  
ATOM    386  CA  ALA A  28      14.149  62.301  18.139  1.00 47.93           C  
ATOM    387  HA  ALA A  28      13.339  61.934  18.768  1.00 47.93           H  
ATOM    388  C   ALA A  28      13.604  62.482  16.680  1.00 47.93           C  
ATOM    389  CB  ALA A  28      14.626  63.660  18.681  1.00 47.93           C  
ATOM    390  HB1 ALA A  28      15.493  64.000  18.115  1.00 47.93           H  
ATOM    391  HB2 ALA A  28      13.833  64.403  18.585  1.00 47.93           H  
ATOM    392  HB3 ALA A  28      14.888  63.591  19.737  1.00 47.93           H  
ATOM    393  O   ALA A  28      14.324  62.193  15.733  1.00 47.93           O  
ATOM    394  N   VAL A  29      12.340  62.930  16.525  1.00 46.74           N  
ATOM    395  H   VAL A  29      11.787  62.860  17.367  1.00 46.74           H  
ATOM    396  CA  VAL A  29      11.804  63.980  15.591  1.00 46.74           C  
ATOM    397  HA  VAL A  29      10.778  63.719  15.332  1.00 46.74           H  
ATOM    398  C   VAL A  29      12.555  64.247  14.252  1.00 46.74           C  
ATOM    399  CB  VAL A  29      11.781  65.287  16.433  1.00 46.74           C  
ATOM    400  HB  VAL A  29      12.796  65.475  16.783  1.00 46.74           H  
ATOM    401  O   VAL A  29      13.744  64.524  14.290  1.00 46.74           O  
ATOM    402  CG1 VAL A  29      11.324  66.572  15.735  1.00 46.74           C  
ATOM    403 HG11 VAL A  29      11.909  66.745  14.832  1.00 46.74           H  
ATOM    404 HG12 VAL A  29      11.497  67.420  16.397  1.00 46.74           H  
ATOM    405 HG13 VAL A  29      10.259  66.528  15.507  1.00 46.74           H  
ATOM    406  CG2 VAL A  29      10.878  65.134  17.674  1.00 46.74           C  
ATOM    407 HG21 VAL A  29       9.869  64.855  17.370  1.00 46.74           H  
ATOM    408 HG22 VAL A  29      10.836  66.077  18.220  1.00 46.74           H  
ATOM    409 HG23 VAL A  29      11.273  64.385  18.362  1.00 46.74           H  
ATOM    410  N   SER A  30      11.972  64.382  13.040  1.00 49.54           N  
ATOM    411  H   SER A  30      12.667  64.596  12.339  1.00 49.54           H  
ATOM    412  CA  SER A  30      10.606  64.258  12.454  1.00 49.54           C  
ATOM    413  HA  SER A  30      10.177  63.294  12.728  1.00 49.54           H  
ATOM    414  C   SER A  30      10.692  64.332  10.887  1.00 49.54           C  
ATOM    415  CB  SER A  30       9.702  65.391  12.960  1.00 49.54           C  
ATOM    416  HB2 SER A  30       9.045  65.751  12.168  1.00 49.54           H  
ATOM    417  HB3 SER A  30      10.309  66.239  13.277  1.00 49.54           H  
ATOM    418  O   SER A  30      11.797  64.517  10.379  1.00 49.54           O  
ATOM    419  OG  SER A  30       8.901  64.907  14.022  1.00 49.54           O  
ATOM    420  HG  SER A  30       8.372  65.634  14.358  1.00 49.54           H  
ATOM    421  N   PRO A  31       9.603  64.165  10.089  1.00 56.21           N  
ATOM    422  CA  PRO A  31       9.692  63.855   8.638  1.00 56.21           C  
ATOM    423  HA  PRO A  31      10.694  63.509   8.386  1.00 56.21           H  
ATOM    424  C   PRO A  31       9.309  64.983   7.632  1.00 56.21           C  
ATOM    425  CB  PRO A  31       8.714  62.677   8.512  1.00 56.21           C  
ATOM    426  HB2 PRO A  31       8.388  62.490   7.489  1.00 56.21           H  
ATOM    427  HB3 PRO A  31       9.171  61.779   8.927  1.00 56.21           H  
ATOM    428  O   PRO A  31       8.850  66.045   8.043  1.00 56.21           O  
ATOM    429  CG  PRO A  31       7.554  63.121   9.403  1.00 56.21           C  
ATOM    430  HG2 PRO A  31       6.924  63.831   8.867  1.00 56.21           H  
ATOM    431  HG3 PRO A  31       6.965  62.271   9.749  1.00 56.21           H  
ATOM    432  CD  PRO A  31       8.260  63.828  10.560  1.00 56.21           C  
ATOM    433  HD2 PRO A  31       7.706  64.726  10.833  1.00 56.21           H  
ATOM    434  HD3 PRO A  31       8.319  63.150  11.412  1.00 56.21           H  
ATOM    435  N   ALA A  32       9.349  64.638   6.320  1.00 50.28           N  
ATOM    436  H   ALA A  32       9.855  63.787   6.121  1.00 50.28           H  
ATOM    437  CA  ALA A  32       8.680  65.266   5.140  1.00 50.28           C  
ATOM    438  HA  ALA A  32       8.499  64.441   4.451  1.00 50.28           H  
ATOM    439  C   ALA A  32       9.501  66.305   4.295  1.00 50.28           C  
ATOM    440  CB  ALA A  32       7.279  65.745   5.582  1.00 50.28           C  
ATOM    441  HB1 ALA A  32       7.366  66.691   6.115  1.00 50.28           H  
ATOM    442  HB2 ALA A  32       6.819  65.008   6.240  1.00 50.28           H  
ATOM    443  HB3 ALA A  32       6.607  65.896   4.737  1.00 50.28           H  
ATOM    444  O   ALA A  32      10.529  66.771   4.773  1.00 50.28           O  
ATOM    445  N   PRO A  33       9.071  66.715   3.065  1.00 53.46           N  
ATOM    446  CA  PRO A  33       8.725  65.865   1.895  1.00 53.46           C  
ATOM    447  HA  PRO A  33       9.151  64.868   2.006  1.00 53.46           H  
ATOM    448  C   PRO A  33       9.112  66.427   0.473  1.00 53.46           C  
ATOM    449  CB  PRO A  33       7.197  65.801   1.996  1.00 53.46           C  
ATOM    450  HB2 PRO A  33       6.711  65.478   1.076  1.00 53.46           H  
ATOM    451  HB3 PRO A  33       6.912  65.104   2.784  1.00 53.46           H  
ATOM    452  O   PRO A  33       9.684  67.501   0.350  1.00 53.46           O  
ATOM    453  CG  PRO A  33       6.831  67.244   2.377  1.00 53.46           C  
ATOM    454  HG2 PRO A  33       5.976  67.269   3.053  1.00 53.46           H  
ATOM    455  HG3 PRO A  33       6.604  67.828   1.485  1.00 53.46           H  
ATOM    456  CD  PRO A  33       8.097  67.802   3.046  1.00 53.46           C  
ATOM    457  HD2 PRO A  33       8.490  68.636   2.465  1.00 53.46           H  
ATOM    458  HD3 PRO A  33       7.870  68.148   4.054  1.00 53.46           H  
ATOM    459  N   VAL A  34       8.661  65.716  -0.587  1.00 45.72           N  
ATOM    460  H   VAL A  34       8.307  64.806  -0.329  1.00 45.72           H  
ATOM    461  CA  VAL A  34       8.365  66.087  -2.016  1.00 45.72           C  
ATOM    462  HA  VAL A  34       7.950  65.153  -2.396  1.00 45.72           H  
ATOM    463  C   VAL A  34       9.438  66.421  -3.095  1.00 45.72           C  
ATOM    464  CB  VAL A  34       7.190  67.087  -2.178  1.00 45.72           C  
ATOM    465  HB  VAL A  34       7.046  67.234  -3.249  1.00 45.72           H  
ATOM    466  O   VAL A  34      10.319  67.248  -2.913  1.00 45.72           O  
ATOM    467  CG1 VAL A  34       5.853  66.535  -1.678  1.00 45.72           C  
ATOM    468 HG11 VAL A  34       5.689  65.529  -2.063  1.00 45.72           H  
ATOM    469 HG12 VAL A  34       5.047  67.177  -2.033  1.00 45.72           H  
ATOM    470 HG13 VAL A  34       5.826  66.528  -0.588  1.00 45.72           H  
ATOM    471  CG2 VAL A  34       7.419  68.481  -1.587  1.00 45.72           C  
ATOM    472 HG21 VAL A  34       6.624  69.154  -1.907  1.00 45.72           H  
ATOM    473 HG22 VAL A  34       8.374  68.876  -1.933  1.00 45.72           H  
ATOM    474 HG23 VAL A  34       7.435  68.446  -0.498  1.00 45.72           H  
ATOM    475  N   ASN A  35       9.141  65.903  -4.311  1.00 49.48           N  
ATOM    476  H   ASN A  35       8.402  65.214  -4.300  1.00 49.48           H  
ATOM    477  CA  ASN A  35       9.459  66.384  -5.683  1.00 49.48           C  
ATOM    478  HA  ASN A  35       8.913  65.702  -6.335  1.00 49.48           H  
ATOM    479  C   ASN A  35      10.917  66.267  -6.221  1.00 49.48           C  
ATOM    480  CB  ASN A  35       8.792  67.765  -5.869  1.00 49.48           C  
ATOM    481  HB2 ASN A  35       9.127  68.436  -5.078  1.00 49.48           H  
ATOM    482  HB3 ASN A  35       9.091  68.208  -6.819  1.00 49.48           H  
ATOM    483  O   ASN A  35      11.866  66.245  -5.453  1.00 49.48           O  
ATOM    484  CG  ASN A  35       7.273  67.698  -5.867  1.00 49.48           C  
ATOM    485  ND2 ASN A  35       6.607  68.820  -5.734  1.00 49.48           N  
ATOM    486 HD21 ASN A  35       7.096  69.691  -5.587  1.00 49.48           H  
ATOM    487 HD22 ASN A  35       5.600  68.746  -5.731  1.00 49.48           H  
ATOM    488  OD1 ASN A  35       6.662  66.649  -5.984  1.00 49.48           O  
ATOM    489  N   ASN A  36      11.173  66.149  -7.544  1.00 48.49           N  
ATOM    490  H   ASN A  36      12.145  65.972  -7.751  1.00 48.49           H  
ATOM    491  CA  ASN A  36      10.288  66.249  -8.733  1.00 48.49           C  
ATOM    492  HA  ASN A  36       9.274  65.976  -8.440  1.00 48.49           H  
ATOM    493  C   ASN A  36      10.689  65.305  -9.917  1.00 48.49           C  
ATOM    494  CB  ASN A  36      10.302  67.722  -9.211  1.00 48.49           C  
ATOM    495  HB2 ASN A  36      11.057  67.847  -9.987  1.00 48.49           H  
ATOM    496  HB3 ASN A  36      10.586  68.386  -8.394  1.00 48.49           H  
ATOM    497  O   ASN A  36      11.730  64.657  -9.863  1.00 48.49           O  
ATOM    498  CG  ASN A  36       8.962  68.180  -9.760  1.00 48.49           C  
ATOM    499  ND2 ASN A  36       8.728  69.469  -9.824  1.00 48.49           N  
ATOM    500 HD21 ASN A  36       7.831  69.748 -10.196  1.00 48.49           H  
ATOM    501 HD22 ASN A  36       9.441  70.133  -9.560  1.00 48.49           H  
ATOM    502  OD1 ASN A  36       8.104  67.392 -10.124  1.00 48.49           O  
ATOM    503  N   ALA A  37       9.876  65.250 -10.990  1.00 49.50           N  
ATOM    504  H   ALA A  37       9.057  65.840 -10.950  1.00 49.50           H  
ATOM    505  CA  ALA A  37      10.165  64.601 -12.302  1.00 49.50           C  
ATOM    506  HA  ALA A  37      10.782  63.722 -12.118  1.00 49.50           H  
ATOM    507  C   ALA A  37      10.989  65.542 -13.249  1.00 49.50           C  
ATOM    508  CB  ALA A  37       8.816  64.121 -12.855  1.00 49.50           C  
ATOM    509  HB1 ALA A  37       8.244  64.967 -13.237  1.00 49.50           H  
ATOM    510  HB2 ALA A  37       8.979  63.382 -13.639  1.00 49.50           H  
ATOM    511  HB3 ALA A  37       8.246  63.635 -12.063  1.00 49.50           H  
ATOM    512  O   ALA A  37      11.462  66.542 -12.702  1.00 49.50           O  
ATOM    513  N   PRO A  38      11.229  65.335 -14.589  1.00 50.25           N  
ATOM    514  CA  PRO A  38      10.389  64.801 -15.714  1.00 50.25           C  
ATOM    515  HA  PRO A  38       9.398  64.503 -15.373  1.00 50.25           H  
ATOM    516  C   PRO A  38      11.044  63.607 -16.494  1.00 50.25           C  
ATOM    517  CB  PRO A  38      10.236  66.029 -16.639  1.00 50.25           C  
ATOM    518  HB2 PRO A  38       9.212  66.402 -16.628  1.00 50.25           H  
ATOM    519  HB3 PRO A  38      10.547  65.784 -17.655  1.00 50.25           H  
ATOM    520  O   PRO A  38      12.158  63.232 -16.155  1.00 50.25           O  
ATOM    521  CG  PRO A  38      11.183  67.105 -16.114  1.00 50.25           C  
ATOM    522  HG2 PRO A  38      10.645  67.811 -15.482  1.00 50.25           H  
ATOM    523  HG3 PRO A  38      11.709  67.618 -16.919  1.00 50.25           H  
ATOM    524  CD  PRO A  38      12.126  66.268 -15.272  1.00 50.25           C  
ATOM    525  HD2 PRO A  38      12.816  65.722 -15.914  1.00 50.25           H  
ATOM    526  HD3 PRO A  38      12.709  66.904 -14.606  1.00 50.25           H  
ATOM    527  N   LYS A  39      10.506  62.875 -17.504  1.00 46.60           N  
ATOM    528  H   LYS A  39      11.165  62.133 -17.691  1.00 46.60           H  
ATOM    529  CA  LYS A  39       9.419  62.935 -18.542  1.00 46.60           C  
ATOM    530  HA  LYS A  39       8.936  61.958 -18.519  1.00 46.60           H  
ATOM    531  C   LYS A  39       9.952  63.121 -19.990  1.00 46.60           C  
ATOM    532  CB  LYS A  39       8.307  63.972 -18.267  1.00 46.60           C  
ATOM    533  HB2 LYS A  39       8.727  64.965 -18.428  1.00 46.60           H  
ATOM    534  HB3 LYS A  39       7.964  63.890 -17.235  1.00 46.60           H  
ATOM    535  O   LYS A  39      10.507  64.175 -20.267  1.00 46.60           O  
ATOM    536  CG  LYS A  39       7.089  63.859 -19.212  1.00 46.60           C  
ATOM    537  HG2 LYS A  39       6.419  63.081 -18.846  1.00 46.60           H  
ATOM    538  HG3 LYS A  39       7.413  63.586 -20.216  1.00 46.60           H  
ATOM    539  CD  LYS A  39       6.332  65.195 -19.323  1.00 46.60           C  
ATOM    540  HD2 LYS A  39       7.032  65.964 -19.651  1.00 46.60           H  
ATOM    541  HD3 LYS A  39       5.930  65.472 -18.348  1.00 46.60           H  
ATOM    542  CE  LYS A  39       5.195  65.087 -20.351  1.00 46.60           C  
ATOM    543  HE2 LYS A  39       5.595  64.626 -21.255  1.00 46.60           H  
ATOM    544  HE3 LYS A  39       4.422  64.428 -19.956  1.00 46.60           H  
ATOM    545  NZ  LYS A  39       4.623  66.414 -20.698  1.00 46.60           N  
ATOM    546  HZ1 LYS A  39       5.331  66.993 -21.127  1.00 46.60           H  
ATOM    547  HZ2 LYS A  39       4.258  66.887 -19.883  1.00 46.60           H  
ATOM    548  HZ3 LYS A  39       3.883  66.311 -21.378  1.00 46.60           H  
ATOM    549  N   LYS A  40       9.663  62.166 -20.904  1.00 53.32           N  
ATOM    550  H   LYS A  40       9.412  61.261 -20.533  1.00 53.32           H  
ATOM    551  CA  LYS A  40       9.416  62.300 -22.378  1.00 53.32           C  
ATOM    552  HA  LYS A  40       8.595  63.001 -22.537  1.00 53.32           H  
ATOM    553  C   LYS A  40       8.922  60.936 -22.946  1.00 53.32           C  
ATOM    554  CB  LYS A  40      10.682  62.827 -23.111  1.00 53.32           C  
ATOM    555  HB2 LYS A  40      10.828  62.267 -24.035  1.00 53.32           H  
ATOM    556  HB3 LYS A  40      11.572  62.698 -22.496  1.00 53.32           H  
ATOM    557  O   LYS A  40       9.463  59.919 -22.536  1.00 53.32           O  
ATOM    558  CG  LYS A  40      10.484  64.317 -23.457  1.00 53.32           C  
ATOM    559  HG2 LYS A  40      10.448  64.920 -22.550  1.00 53.32           H  
ATOM    560  HG3 LYS A  40       9.494  64.400 -23.906  1.00 53.32           H  
ATOM    561  CD  LYS A  40      11.511  64.964 -24.404  1.00 53.32           C  
ATOM    562  HD2 LYS A  40      12.165  65.620 -23.829  1.00 53.32           H  
ATOM    563  HD3 LYS A  40      12.104  64.201 -24.908  1.00 53.32           H  
ATOM    564  CE  LYS A  40      10.708  65.759 -25.442  1.00 53.32           C  
ATOM    565  HE2 LYS A  40       9.852  66.226 -24.954  1.00 53.32           H  
ATOM    566  HE3 LYS A  40      10.297  65.035 -26.145  1.00 53.32           H  
ATOM    567  NZ  LYS A  40      11.461  66.779 -26.197  1.00 53.32           N  
ATOM    568  HZ1 LYS A  40      11.797  67.505 -25.581  1.00 53.32           H  
ATOM    569  HZ2 LYS A  40      12.222  66.351 -26.705  1.00 53.32           H  
ATOM    570  HZ3 LYS A  40      10.820  67.184 -26.865  1.00 53.32           H  
ATOM    571  N   GLU A  41       7.731  60.821 -23.563  1.00 50.63           N  
ATOM    572  H   GLU A  41       7.367  59.919 -23.289  1.00 50.63           H  
ATOM    573  CA  GLU A  41       7.353  61.034 -24.998  1.00 50.63           C  
ATOM    574  HA  GLU A  41       6.267  61.130 -25.013  1.00 50.63           H  
ATOM    575  C   GLU A  41       7.635  59.803 -25.910  1.00 50.63           C  
ATOM    576  CB  GLU A  41       7.897  62.363 -25.562  1.00 50.63           C  
ATOM    577  HB2 GLU A  41       8.857  62.595 -25.101  1.00 50.63           H  
ATOM    578  HB3 GLU A  41       8.101  62.268 -26.629  1.00 50.63           H  
ATOM    579  O   GLU A  41       8.673  59.176 -25.750  1.00 50.63           O  
ATOM    580  CG  GLU A  41       6.906  63.518 -25.335  1.00 50.63           C  
ATOM    581  HG2 GLU A  41       6.549  63.466 -24.307  1.00 50.63           H  
ATOM    582  HG3 GLU A  41       6.045  63.388 -25.990  1.00 50.63           H  
ATOM    583  CD  GLU A  41       7.548  64.891 -25.574  1.00 50.63           C  
ATOM    584  OE1 GLU A  41       7.468  65.728 -24.641  1.00 50.63           O  
ATOM    585  OE2 GLU A  41       8.249  65.065 -26.595  1.00 50.63           O  
ATOM    586  N   GLU A  42       6.780  59.366 -26.861  1.00 50.63           N  
ATOM    587  H   GLU A  42       7.119  58.558 -27.364  1.00 50.63           H  
ATOM    588  CA  GLU A  42       5.472  59.874 -27.352  1.00 50.63           C  
ATOM    589  HA  GLU A  42       4.867  60.217 -26.513  1.00 50.63           H  
ATOM    590  C   GLU A  42       4.663  58.806 -28.166  1.00 50.63           C  
ATOM    591  CB  GLU A  42       5.754  61.058 -28.301  1.00 50.63           C  
ATOM    592  HB2 GLU A  42       6.158  60.667 -29.235  1.00 50.63           H  
ATOM    593  HB3 GLU A  42       6.521  61.702 -27.870  1.00 50.63           H  
ATOM    594  O   GLU A  42       5.276  57.953 -28.806  1.00 50.63           O  
ATOM    595  CG  GLU A  42       4.544  61.955 -28.586  1.00 50.63           C  
ATOM    596  HG2 GLU A  42       3.697  61.362 -28.930  1.00 50.63           H  
ATOM    597  HG3 GLU A  42       4.245  62.443 -27.658  1.00 50.63           H  
ATOM    598  CD  GLU A  42       4.874  62.992 -29.666  1.00 50.63           C  
ATOM    599  OE1 GLU A  42       4.762  64.194 -29.359  1.00 50.63           O  
ATOM    600  OE2 GLU A  42       5.178  62.557 -30.805  1.00 50.63           O  
ATOM    601  N   LYS A  43       3.313  58.938 -28.209  1.00 59.48           N  
ATOM    602  H   LYS A  43       2.944  59.531 -27.480  1.00 59.48           H  
ATOM    603  CA  LYS A  43       2.344  58.736 -29.344  1.00 59.48           C  
ATOM    604  HA  LYS A  43       1.962  59.750 -29.469  1.00 59.48           H  
ATOM    605  C   LYS A  43       1.054  57.907 -29.058  1.00 59.48           C  
ATOM    606  CB  LYS A  43       2.979  58.364 -30.707  1.00 59.48           C  
ATOM    607  HB2 LYS A  43       2.186  58.111 -31.411  1.00 59.48           H  
ATOM    608  HB3 LYS A  43       3.627  57.492 -30.616  1.00 59.48           H  
ATOM    609  O   LYS A  43       1.102  57.023 -28.206  1.00 59.48           O  
ATOM    610  CG  LYS A  43       3.745  59.569 -31.274  1.00 59.48           C  
ATOM    611  HG2 LYS A  43       4.627  59.751 -30.661  1.00 59.48           H  
ATOM    612  HG3 LYS A  43       3.100  60.446 -31.214  1.00 59.48           H  
ATOM    613  CD  LYS A  43       4.207  59.432 -32.725  1.00 59.48           C  
ATOM    614  HD2 LYS A  43       4.900  58.596 -32.818  1.00 59.48           H  
ATOM    615  HD3 LYS A  43       3.344  59.290 -33.376  1.00 59.48           H  
ATOM    616  CE  LYS A  43       4.910  60.759 -33.040  1.00 59.48           C  
ATOM    617  HE2 LYS A  43       5.766  60.865 -32.373  1.00 59.48           H  
ATOM    618  HE3 LYS A  43       4.242  61.579 -32.778  1.00 59.48           H  
ATOM    619  NZ  LYS A  43       5.334  60.885 -34.450  1.00 59.48           N  
ATOM    620  HZ1 LYS A  43       4.530  60.841 -35.060  1.00 59.48           H  
ATOM    621  HZ2 LYS A  43       5.995  60.158 -34.683  1.00 59.48           H  
ATOM    622  HZ3 LYS A  43       5.779  61.784 -34.565  1.00 59.48           H  
ATOM    623  N   PRO A  44      -0.109  58.223 -29.700  1.00 48.86           N  
ATOM    624  CA  PRO A  44      -1.451  57.927 -29.148  1.00 48.86           C  
ATOM    625  HA  PRO A  44      -1.393  57.248 -28.297  1.00 48.86           H  
ATOM    626  C   PRO A  44      -2.489  57.351 -30.169  1.00 48.86           C  
ATOM    627  CB  PRO A  44      -1.844  59.335 -28.661  1.00 48.86           C  
ATOM    628  HB2 PRO A  44      -2.912  59.472 -28.494  1.00 48.86           H  
ATOM    629  HB3 PRO A  44      -1.314  59.545 -27.731  1.00 48.86           H  
ATOM    630  O   PRO A  44      -2.094  56.827 -31.207  1.00 48.86           O  
ATOM    631  CG  PRO A  44      -1.313  60.269 -29.759  1.00 48.86           C  
ATOM    632  HG2 PRO A  44      -0.797  61.118 -29.312  1.00 48.86           H  
ATOM    633  HG3 PRO A  44      -2.120  60.615 -30.405  1.00 48.86           H  
ATOM    634  CD  PRO A  44      -0.335  59.394 -30.550  1.00 48.86           C  
ATOM    635  HD2 PRO A  44      -0.807  59.074 -31.479  1.00 48.86           H  
ATOM    636  HD3 PRO A  44       0.560  59.958 -30.812  1.00 48.86           H  
ATOM    637  N   VAL A  45      -3.796  57.558 -29.885  1.00 57.67           N  
ATOM    638  H   VAL A  45      -3.969  57.975 -28.982  1.00 57.67           H  
ATOM    639  CA  VAL A  45      -5.035  57.345 -30.698  1.00 57.67           C  
ATOM    640  HA  VAL A  45      -5.742  58.054 -30.266  1.00 57.67           H  
ATOM    641  C   VAL A  45      -5.692  55.945 -30.593  1.00 57.67           C  
ATOM    642  CB  VAL A  45      -4.853  57.766 -32.189  1.00 57.67           C  
ATOM    643  HB  VAL A  45      -4.149  57.082 -32.661  1.00 57.67           H  
ATOM    644  O   VAL A  45      -4.984  54.952 -30.692  1.00 57.67           O  
ATOM    645  CG1 VAL A  45      -6.131  57.728 -33.042  1.00 57.67           C  
ATOM    646 HG11 VAL A  45      -6.828  58.505 -32.729  1.00 57.67           H  
ATOM    647 HG12 VAL A  45      -6.612  56.752 -32.984  1.00 57.67           H  
ATOM    648 HG13 VAL A  45      -5.875  57.907 -34.087  1.00 57.67           H  
ATOM    649  CG2 VAL A  45      -4.308  59.196 -32.334  1.00 57.67           C  
ATOM    650 HG21 VAL A  45      -4.254  59.469 -33.388  1.00 57.67           H  
ATOM    651 HG22 VAL A  45      -3.301  59.264 -31.921  1.00 57.67           H  
ATOM    652 HG23 VAL A  45      -4.966  59.897 -31.820  1.00 57.67           H  
ATOM    653  N   GLU A  46      -7.023  55.739 -30.492  1.00 51.11           N  
ATOM    654  H   GLU A  46      -7.263  54.786 -30.726  1.00 51.11           H  
ATOM    655  CA  GLU A  46      -8.188  56.451 -29.881  1.00 51.11           C  
ATOM    656  HA  GLU A  46      -7.964  56.654 -28.834  1.00 51.11           H  
ATOM    657  C   GLU A  46      -9.438  55.511 -29.941  1.00 51.11           C  
ATOM    658  CB  GLU A  46      -8.529  57.785 -30.586  1.00 51.11           C  
ATOM    659  HB2 GLU A  46      -8.912  57.589 -31.587  1.00 51.11           H  
ATOM    660  HB3 GLU A  46      -7.617  58.376 -30.672  1.00 51.11           H  
ATOM    661  O   GLU A  46      -9.415  54.540 -30.696  1.00 51.11           O  
ATOM    662  CG  GLU A  46      -9.534  58.657 -29.807  1.00 51.11           C  
ATOM    663  HG2 GLU A  46     -10.537  58.247 -29.925  1.00 51.11           H  
ATOM    664  HG3 GLU A  46      -9.276  58.614 -28.749  1.00 51.11           H  
ATOM    665  CD  GLU A  46      -9.575  60.128 -30.244  1.00 51.11           C  
ATOM    666  OE1 GLU A  46     -10.430  60.840 -29.674  1.00 51.11           O  
ATOM    667  OE2 GLU A  46      -8.751  60.527 -31.097  1.00 51.11           O  
ATOM    668  N   THR A  47     -10.543  55.823 -29.228  1.00 48.77           N  
ATOM    669  H   THR A  47     -10.482  56.677 -28.692  1.00 48.77           H  
ATOM    670  CA  THR A  47     -11.889  55.158 -29.230  1.00 48.77           C  
ATOM    671  HA  THR A  47     -12.548  55.829 -28.679  1.00 48.77           H  
ATOM    672  C   THR A  47     -11.994  53.793 -28.504  1.00 48.77           C  
ATOM    673  CB  THR A  47     -12.499  55.071 -30.651  1.00 48.77           C  
ATOM    674  HB  THR A  47     -13.549  54.792 -30.566  1.00 48.77           H  
ATOM    675  O   THR A  47     -10.999  53.089 -28.377  1.00 48.77           O  
ATOM    676  CG2 THR A  47     -12.445  56.381 -31.438  1.00 48.77           C  
ATOM    677 HG21 THR A  47     -13.022  56.271 -32.356  1.00 48.77           H  
ATOM    678 HG22 THR A  47     -11.418  56.633 -31.703  1.00 48.77           H  
ATOM    679 HG23 THR A  47     -12.879  57.189 -30.848  1.00 48.77           H  
ATOM    680  OG1 THR A  47     -11.901  54.070 -31.425  1.00 48.77           O  
ATOM    681  HG1 THR A  47     -10.956  54.141 -31.275  1.00 48.77           H  
ATOM    682  N   ALA A  48     -13.142  53.328 -27.970  1.00 58.08           N  
ATOM    683  H   ALA A  48     -13.045  52.383 -27.626  1.00 58.08           H  
ATOM    684  CA  ALA A  48     -14.426  53.957 -27.576  1.00 58.08           C  
ATOM    685  HA  ALA A  48     -14.208  54.951 -27.185  1.00 58.08           H  
ATOM    686  C   ALA A  48     -15.124  53.124 -26.445  1.00 58.08           C  
ATOM    687  CB  ALA A  48     -15.369  54.084 -28.784  1.00 58.08           C  
ATOM    688  HB1 ALA A  48     -15.160  55.005 -29.328  1.00 58.08           H  
ATOM    689  HB2 ALA A  48     -15.265  53.221 -29.442  1.00 58.08           H  
ATOM    690  HB3 ALA A  48     -16.406  54.141 -28.453  1.00 58.08           H  
ATOM    691  O   ALA A  48     -14.719  51.978 -26.240  1.00 58.08           O  
ATOM    692  N   PRO A  49     -16.117  53.657 -25.678  1.00 50.54           N  
ATOM    693  CA  PRO A  49     -16.367  53.153 -24.308  1.00 50.54           C  
ATOM    694  HA  PRO A  49     -15.829  52.223 -24.125  1.00 50.54           H  
ATOM    695  C   PRO A  49     -17.846  52.949 -23.834  1.00 50.54           C  
ATOM    696  CB  PRO A  49     -15.701  54.281 -23.513  1.00 50.54           C  
ATOM    697  HB2 PRO A  49     -15.933  54.260 -22.448  1.00 50.54           H  
ATOM    698  HB3 PRO A  49     -14.620  54.218 -23.638  1.00 50.54           H  
ATOM    699  O   PRO A  49     -18.792  53.314 -24.523  1.00 50.54           O  
ATOM    700  CG  PRO A  49     -16.220  55.543 -24.223  1.00 50.54           C  
ATOM    701  HG2 PRO A  49     -15.471  56.334 -24.199  1.00 50.54           H  
ATOM    702  HG3 PRO A  49     -17.151  55.887 -23.773  1.00 50.54           H  
ATOM    703  CD  PRO A  49     -16.489  55.073 -25.658  1.00 50.54           C  
ATOM    704  HD2 PRO A  49     -17.549  55.175 -25.887  1.00 50.54           H  
ATOM    705  HD3 PRO A  49     -15.919  55.683 -26.359  1.00 50.54           H  
ATOM    706  N   VAL A  50     -17.991  52.500 -22.565  1.00 48.59           N  
ATOM    707  H   VAL A  50     -17.142  52.145 -22.149  1.00 48.59           H  
ATOM    708  CA  VAL A  50     -19.159  52.604 -21.624  1.00 48.59           C  
ATOM    709  HA  VAL A  50     -18.701  52.457 -20.646  1.00 48.59           H  
ATOM    710  C   VAL A  50     -20.262  51.503 -21.627  1.00 48.59           C  
ATOM    711  CB  VAL A  50     -19.709  54.063 -21.558  1.00 48.59           C  
ATOM    712  HB  VAL A  50     -20.007  54.387 -22.555  1.00 48.59           H  
ATOM    713  O   VAL A  50     -20.490  50.815 -22.614  1.00 48.59           O  
ATOM    714  CG1 VAL A  50     -20.909  54.317 -20.629  1.00 48.59           C  
ATOM    715 HG11 VAL A  50     -21.790  53.794 -21.000  1.00 48.59           H  
ATOM    716 HG12 VAL A  50     -21.160  55.378 -20.630  1.00 48.59           H  
ATOM    717 HG13 VAL A  50     -20.685  54.016 -19.605  1.00 48.59           H  
ATOM    718  CG2 VAL A  50     -18.627  55.019 -21.029  1.00 48.59           C  
ATOM    719 HG21 VAL A  50     -18.290  54.710 -20.040  1.00 48.59           H  
ATOM    720 HG22 VAL A  50     -17.780  55.046 -21.715  1.00 48.59           H  
ATOM    721 HG23 VAL A  50     -19.019  56.034 -20.971  1.00 48.59           H  
ATOM    722  N   VAL A  51     -20.945  51.409 -20.460  1.00 51.82           N  
ATOM    723  H   VAL A  51     -20.636  52.078 -19.769  1.00 51.82           H  
ATOM    724  CA  VAL A  51     -22.079  50.565 -19.977  1.00 51.82           C  
ATOM    725  HA  VAL A  51     -22.623  51.204 -19.281  1.00 51.82           H  
ATOM    726  C   VAL A  51     -21.624  49.315 -19.186  1.00 51.82           C  
ATOM    727  CB  VAL A  51     -23.154  50.268 -21.048  1.00 51.82           C  
ATOM    728  HB  VAL A  51     -22.754  49.600 -21.811  1.00 51.82           H  
ATOM    729  O   VAL A  51     -21.212  48.340 -19.798  1.00 51.82           O  
ATOM    730  CG1 VAL A  51     -24.378  49.603 -20.398  1.00 51.82           C  
ATOM    731 HG11 VAL A  51     -25.138  49.412 -21.156  1.00 51.82           H  
ATOM    732 HG12 VAL A  51     -24.793  50.246 -19.622  1.00 51.82           H  
ATOM    733 HG13 VAL A  51     -24.096  48.646 -19.958  1.00 51.82           H  
ATOM    734  CG2 VAL A  51     -23.675  51.552 -21.718  1.00 51.82           C  
ATOM    735 HG21 VAL A  51     -22.884  52.018 -22.306  1.00 51.82           H  
ATOM    736 HG22 VAL A  51     -24.033  52.255 -20.967  1.00 51.82           H  
ATOM    737 HG23 VAL A  51     -24.487  51.308 -22.403  1.00 51.82           H  
ATOM    738  N   GLU A  52     -21.539  49.238 -17.842  1.00 50.26           N  
ATOM    739  H   GLU A  52     -21.095  48.359 -17.622  1.00 50.26           H  
ATOM    740  CA  GLU A  52     -22.237  49.816 -16.651  1.00 50.26           C  
ATOM    741  HA  GLU A  52     -21.448  49.921 -15.906  1.00 50.26           H  
ATOM    742  C   GLU A  52     -23.275  48.846 -16.007  1.00 50.26           C  
ATOM    743  CB  GLU A  52     -22.791  51.250 -16.834  1.00 50.26           C  
ATOM    744  HB2 GLU A  52     -22.074  51.834 -17.411  1.00 50.26           H  
ATOM    745  HB3 GLU A  52     -23.721  51.167 -17.395  1.00 50.26           H  
ATOM    746  O   GLU A  52     -23.961  48.120 -16.719  1.00 50.26           O  
ATOM    747  CG  GLU A  52     -23.010  52.034 -15.519  1.00 50.26           C  
ATOM    748  HG2 GLU A  52     -22.093  52.584 -15.306  1.00 50.26           H  
ATOM    749  HG3 GLU A  52     -23.146  51.351 -14.680  1.00 50.26           H  
ATOM    750  CD  GLU A  52     -24.205  53.007 -15.513  1.00 50.26           C  
ATOM    751  OE1 GLU A  52     -24.230  53.851 -14.596  1.00 50.26           O  
ATOM    752  OE2 GLU A  52     -25.145  52.834 -16.325  1.00 50.26           O  
ATOM    753  N   LYS A  53     -23.413  48.907 -14.659  1.00 46.54           N  
ATOM    754  H   LYS A  53     -22.805  49.580 -14.215  1.00 46.54           H  
ATOM    755  CA  LYS A  53     -24.365  48.212 -13.737  1.00 46.54           C  
ATOM    756  HA  LYS A  53     -24.368  48.811 -12.827  1.00 46.54           H  
ATOM    757  C   LYS A  53     -23.936  46.793 -13.281  1.00 46.54           C  
ATOM    758  CB  LYS A  53     -25.810  48.291 -14.289  1.00 46.54           C  
ATOM    759  HB2 LYS A  53     -25.883  47.732 -15.222  1.00 46.54           H  
ATOM    760  HB3 LYS A  53     -26.506  47.831 -13.587  1.00 46.54           H  
ATOM    761  O   LYS A  53     -23.355  46.047 -14.054  1.00 46.54           O  
ATOM    762  CG  LYS A  53     -26.252  49.747 -14.512  1.00 46.54           C  
ATOM    763  HG2 LYS A  53     -25.508  50.265 -15.118  1.00 46.54           H  
ATOM    764  HG3 LYS A  53     -26.311  50.249 -13.546  1.00 46.54           H  
ATOM    765  CD  LYS A  53     -27.594  49.882 -15.237  1.00 46.54           C  
ATOM    766  HD2 LYS A  53     -28.400  49.469 -14.631  1.00 46.54           H  
ATOM    767  HD3 LYS A  53     -27.534  49.361 -16.193  1.00 46.54           H  
ATOM    768  CE  LYS A  53     -27.795  51.385 -15.466  1.00 46.54           C  
ATOM    769  HE2 LYS A  53     -26.857  51.785 -15.852  1.00 46.54           H  
ATOM    770  HE3 LYS A  53     -27.975  51.880 -14.511  1.00 46.54           H  
ATOM    771  NZ  LYS A  53     -28.861  51.699 -16.440  1.00 46.54           N  
ATOM    772  HZ1 LYS A  53     -28.863  52.697 -16.596  1.00 46.54           H  
ATOM    773  HZ2 LYS A  53     -28.646  51.260 -17.323  1.00 46.54           H  
ATOM    774  HZ3 LYS A  53     -29.767  51.401 -16.106  1.00 46.54           H  
ATOM    775  N   THR A  54     -24.146  46.343 -12.027  1.00 41.66           N  
ATOM    776  H   THR A  54     -23.709  45.448 -11.859  1.00 41.66           H  
ATOM    777  CA  THR A  54     -24.816  46.946 -10.836  1.00 41.66           C  
ATOM    778  HA  THR A  54     -24.656  48.025 -10.849  1.00 41.66           H  
ATOM    779  C   THR A  54     -24.229  46.425  -9.499  1.00 41.66           C  
ATOM    780  CB  THR A  54     -26.338  46.663 -10.797  1.00 41.66           C  
ATOM    781  HB  THR A  54     -26.569  46.023  -9.945  1.00 41.66           H  
ATOM    782  O   THR A  54     -23.457  45.473  -9.495  1.00 41.66           O  
ATOM    783  CG2 THR A  54     -27.131  47.962 -10.645  1.00 41.66           C  
ATOM    784 HG21 THR A  54     -28.198  47.740 -10.670  1.00 41.66           H  
ATOM    785 HG22 THR A  54     -26.892  48.653 -11.453  1.00 41.66           H  
ATOM    786 HG23 THR A  54     -26.896  48.434  -9.691  1.00 41.66           H  
ATOM    787  OG1 THR A  54     -26.827  46.008 -11.942  1.00 41.66           O  
ATOM    788  HG1 THR A  54     -26.278  45.239 -12.110  1.00 41.66           H  
ATOM    789  N   GLN A  55     -24.605  47.037  -8.364  1.00 45.14           N  
ATOM    790  H   GLN A  55     -25.303  47.764  -8.429  1.00 45.14           H  
ATOM    791  CA  GLN A  55     -24.045  46.820  -7.008  1.00 45.14           C  
ATOM    792  HA  GLN A  55     -23.023  46.451  -7.092  1.00 45.14           H  
ATOM    793  C   GLN A  55     -24.850  45.849  -6.106  1.00 45.14           C  
ATOM    794  CB  GLN A  55     -24.034  48.181  -6.284  1.00 45.14           C  
ATOM    795  HB2 GLN A  55     -23.655  48.051  -5.270  1.00 45.14           H  
ATOM    796  HB3 GLN A  55     -25.074  48.493  -6.200  1.00 45.14           H  
ATOM    797  O   GLN A  55     -26.042  45.643  -6.346  1.00 45.14           O  
ATOM    798  CG  GLN A  55     -23.213  49.304  -6.948  1.00 45.14           C  
ATOM    799  HG2 GLN A  55     -23.292  49.252  -8.034  1.00 45.14           H  
ATOM    800  HG3 GLN A  55     -22.163  49.180  -6.683  1.00 45.14           H  
ATOM    801  CD  GLN A  55     -23.694  50.695  -6.529  1.00 45.14           C  
ATOM    802  NE2 GLN A  55     -22.827  51.678  -6.445  1.00 45.14           N  
ATOM    803 HE21 GLN A  55     -23.209  52.571  -6.171  1.00 45.14           H  
ATOM    804 HE22 GLN A  55     -21.841  51.535  -6.612  1.00 45.14           H  
ATOM    805  OE1 GLN A  55     -24.867  50.936  -6.312  1.00 45.14           O  
ATOM    806  N   LYS A  56     -24.196  45.344  -5.036  1.00 50.89           N  
ATOM    807  H   LYS A  56     -23.190  45.415  -5.089  1.00 50.89           H  
ATOM    808  CA  LYS A  56     -24.684  44.954  -3.673  1.00 50.89           C  
ATOM    809  HA  LYS A  56     -25.030  45.833  -3.129  1.00 50.89           H  
ATOM    810  C   LYS A  56     -23.476  44.379  -2.886  1.00 50.89           C  
ATOM    811  CB  LYS A  56     -25.827  43.918  -3.768  1.00 50.89           C  
ATOM    812  HB2 LYS A  56     -25.769  43.223  -2.931  1.00 50.89           H  
ATOM    813  HB3 LYS A  56     -25.714  43.340  -4.685  1.00 50.89           H  
ATOM    814  O   LYS A  56     -22.794  43.522  -3.434  1.00 50.89           O  
ATOM    815  CG  LYS A  56     -27.208  44.607  -3.725  1.00 50.89           C  
ATOM    816  HG2 LYS A  56     -27.143  45.608  -4.152  1.00 50.89           H  
ATOM    817  HG3 LYS A  56     -27.520  44.722  -2.687  1.00 50.89           H  
ATOM    818  CD  LYS A  56     -28.292  43.822  -4.469  1.00 50.89           C  
ATOM    819  HD2 LYS A  56     -27.971  43.653  -5.497  1.00 50.89           H  
ATOM    820  HD3 LYS A  56     -28.451  42.867  -3.969  1.00 50.89           H  
ATOM    821  CE  LYS A  56     -29.575  44.661  -4.459  1.00 50.89           C  
ATOM    822  HE2 LYS A  56     -29.822  44.897  -3.424  1.00 50.89           H  
ATOM    823  HE3 LYS A  56     -29.371  45.601  -4.971  1.00 50.89           H  
ATOM    824  NZ  LYS A  56     -30.704  43.952  -5.107  1.00 50.89           N  
ATOM    825  HZ1 LYS A  56     -31.533  44.528  -5.086  1.00 50.89           H  
ATOM    826  HZ2 LYS A  56     -30.897  43.088  -4.619  1.00 50.89           H  
ATOM    827  HZ3 LYS A  56     -30.473  43.745  -6.068  1.00 50.89           H  
ATOM    828  N   SER A  57     -22.990  44.954  -1.774  1.00 46.69           N  
ATOM    829  H   SER A  57     -21.986  44.849  -1.758  1.00 46.69           H  
ATOM    830  CA  SER A  57     -23.512  44.942  -0.381  1.00 46.69           C  
ATOM    831  HA  SER A  57     -22.752  45.433   0.227  1.00 46.69           H  
ATOM    832  C   SER A  57     -23.698  43.518   0.194  1.00 46.69           C  
ATOM    833  CB  SER A  57     -24.781  45.790  -0.199  1.00 46.69           C  
ATOM    834  HB2 SER A  57     -24.987  45.909   0.864  1.00 46.69           H  
ATOM    835  HB3 SER A  57     -24.636  46.777  -0.638  1.00 46.69           H  
ATOM    836  O   SER A  57     -24.449  42.749  -0.401  1.00 46.69           O  
ATOM    837  OG  SER A  57     -25.890  45.150  -0.797  1.00 46.69           O  
ATOM    838  HG  SER A  57     -25.835  44.227  -0.537  1.00 46.69           H  
ATOM    839  N   ASP A  58     -23.136  43.109   1.341  1.00 45.35           N  
ATOM    840  H   ASP A  58     -23.306  42.142   1.577  1.00 45.35           H  
ATOM    841  CA  ASP A  58     -22.267  43.809   2.316  1.00 45.35           C  
ATOM    842  HA  ASP A  58     -21.472  44.329   1.782  1.00 45.35           H  
ATOM    843  C   ASP A  58     -21.575  42.802   3.290  1.00 45.35           C  
ATOM    844  CB  ASP A  58     -23.129  44.834   3.093  1.00 45.35           C  
ATOM    845  HB2 ASP A  58     -24.166  44.799   2.760  1.00 45.35           H  
ATOM    846  HB3 ASP A  58     -23.138  44.622   4.162  1.00 45.35           H  
ATOM    847  O   ASP A  58     -21.693  41.595   3.079  1.00 45.35           O  
ATOM    848  CG  ASP A  58     -22.571  46.234   2.873  1.00 45.35           C  
ATOM    849  OD1 ASP A  58     -21.375  46.404   3.194  1.00 45.35           O  
ATOM    850  OD2 ASP A  58     -23.299  47.056   2.276  1.00 45.35           O  
ATOM    851  N   VAL A  59     -20.944  43.290   4.378  1.00 48.22           N  
ATOM    852  H   VAL A  59     -20.901  44.298   4.425  1.00 48.22           H  
ATOM    853  CA  VAL A  59     -20.500  42.550   5.605  1.00 48.22           C  
ATOM    854  HA  VAL A  59     -20.426  43.326   6.367  1.00 48.22           H  
ATOM    855  C   VAL A  59     -19.093  41.884   5.591  1.00 48.22           C  
ATOM    856  CB  VAL A  59     -21.601  41.602   6.164  1.00 48.22           C  
ATOM    857  HB  VAL A  59     -21.694  40.728   5.520  1.00 48.22           H  
ATOM    858  O   VAL A  59     -18.919  40.731   5.213  1.00 48.22           O  
ATOM    859  CG1 VAL A  59     -21.290  41.107   7.583  1.00 48.22           C  
ATOM    860 HG11 VAL A  59     -20.340  40.573   7.596  1.00 48.22           H  
ATOM    861 HG12 VAL A  59     -21.247  41.947   8.276  1.00 48.22           H  
ATOM    862 HG13 VAL A  59     -22.063  40.414   7.914  1.00 48.22           H  
ATOM    863  CG2 VAL A  59     -22.980  42.280   6.267  1.00 48.22           C  
ATOM    864 HG21 VAL A  59     -23.688  41.614   6.761  1.00 48.22           H  
ATOM    865 HG22 VAL A  59     -22.900  43.205   6.839  1.00 48.22           H  
ATOM    866 HG23 VAL A  59     -23.372  42.498   5.274  1.00 48.22           H  
ATOM    867  N   GLU A  60     -18.079  42.647   6.039  1.00 49.33           N  
ATOM    868  H   GLU A  60     -18.262  43.623   5.852  1.00 49.33           H  
ATOM    869  CA  GLU A  60     -17.391  42.512   7.359  1.00 49.33           C  
ATOM    870  HA  GLU A  60     -16.467  43.085   7.287  1.00 49.33           H  
ATOM    871  C   GLU A  60     -16.994  41.090   7.891  1.00 49.33           C  
ATOM    872  CB  GLU A  60     -18.319  43.257   8.352  1.00 49.33           C  
ATOM    873  HB2 GLU A  60     -19.105  42.577   8.680  1.00 49.33           H  
ATOM    874  HB3 GLU A  60     -18.786  44.094   7.833  1.00 49.33           H  
ATOM    875  O   GLU A  60     -17.825  40.195   7.920  1.00 49.33           O  
ATOM    876  CG  GLU A  60     -17.630  43.842   9.580  1.00 49.33           C  
ATOM    877  HG2 GLU A  60     -17.222  43.017  10.163  1.00 49.33           H  
ATOM    878  HG3 GLU A  60     -16.831  44.495   9.230  1.00 49.33           H  
ATOM    879  CD  GLU A  60     -18.535  44.672  10.495  1.00 49.33           C  
ATOM    880  OE1 GLU A  60     -17.945  45.287  11.410  1.00 49.33           O  
ATOM    881  OE2 GLU A  60     -19.768  44.669  10.289  1.00 49.33           O  
ATOM    882  N   SER A  61     -15.801  40.773   8.447  1.00 45.42           N  
ATOM    883  H   SER A  61     -15.805  39.824   8.791  1.00 45.42           H  
ATOM    884  CA  SER A  61     -14.478  41.438   8.615  1.00 45.42           C  
ATOM    885  HA  SER A  61     -14.178  41.886   7.668  1.00 45.42           H  
ATOM    886  C   SER A  61     -13.365  40.430   9.055  1.00 45.42           C  
ATOM    887  CB  SER A  61     -14.548  42.541   9.684  1.00 45.42           C  
ATOM    888  HB2 SER A  61     -13.558  42.964   9.854  1.00 45.42           H  
ATOM    889  HB3 SER A  61     -15.158  43.364   9.310  1.00 45.42           H  
ATOM    890  O   SER A  61     -13.602  39.229   9.118  1.00 45.42           O  
ATOM    891  OG  SER A  61     -15.043  42.052  10.912  1.00 45.42           O  
ATOM    892  HG  SER A  61     -15.941  42.371  11.029  1.00 45.42           H  
ATOM    893  N   VAL A  62     -12.152  40.931   9.381  1.00 45.43           N  
ATOM    894  H   VAL A  62     -12.076  41.935   9.300  1.00 45.43           H  
ATOM    895  CA  VAL A  62     -10.997  40.259  10.055  1.00 45.43           C  
ATOM    896  HA  VAL A  62     -10.218  41.020  10.097  1.00 45.43           H  
ATOM    897  C   VAL A  62     -10.402  39.032   9.317  1.00 45.43           C  
ATOM    898  CB  VAL A  62     -11.313  39.940  11.538  1.00 45.43           C  
ATOM    899  HB  VAL A  62     -12.071  39.159  11.597  1.00 45.43           H  
ATOM    900  O   VAL A  62     -10.876  37.914   9.452  1.00 45.43           O  
ATOM    901  CG1 VAL A  62     -10.054  39.471  12.284  1.00 45.43           C  
ATOM    902 HG11 VAL A  62     -10.293  39.292  13.333  1.00 45.43           H  
ATOM    903 HG12 VAL A  62      -9.695  38.532  11.862  1.00 45.43           H  
ATOM    904 HG13 VAL A  62      -9.267  40.222  12.215  1.00 45.43           H  
ATOM    905  CG2 VAL A  62     -11.819  41.172  12.303  1.00 45.43           C  
ATOM    906 HG21 VAL A  62     -12.782  41.493  11.903  1.00 45.43           H  
ATOM    907 HG22 VAL A  62     -11.976  40.922  13.352  1.00 45.43           H  
ATOM    908 HG23 VAL A  62     -11.105  41.993  12.229  1.00 45.43           H  
ATOM    909  N   ALA A  63      -9.381  39.126   8.454  1.00 44.15           N  
ATOM    910  H   ALA A  63      -9.427  38.335   7.827  1.00 44.15           H  
ATOM    911  CA  ALA A  63      -8.014  39.678   8.576  1.00 44.15           C  
ATOM    912  HA  ALA A  63      -7.633  39.661   7.554  1.00 44.15           H  
ATOM    913  C   ALA A  63      -6.999  38.842   9.401  1.00 44.15           C  
ATOM    914  CB  ALA A  63      -7.984  41.166   8.961  1.00 44.15           C  
ATOM    915  HB1 ALA A  63      -8.148  41.288  10.032  1.00 44.15           H  
ATOM    916  HB2 ALA A  63      -8.737  41.717   8.398  1.00 44.15           H  
ATOM    917  HB3 ALA A  63      -7.005  41.581   8.722  1.00 44.15           H  
ATOM    918  O   ALA A  63      -6.969  38.944  10.626  1.00 44.15           O  
ATOM    919  N   LYS A  64      -6.077  38.131   8.711  1.00 44.52           N  
ATOM    920  H   LYS A  64      -6.381  37.827   7.797  1.00 44.52           H  
ATOM    921  CA  LYS A  64      -4.599  38.287   8.835  1.00 44.52           C  
ATOM    922  HA  LYS A  64      -4.354  39.284   8.468  1.00 44.52           H  
ATOM    923  C   LYS A  64      -3.779  37.310   7.960  1.00 44.52           C  
ATOM    924  CB  LYS A  64      -4.100  38.210  10.297  1.00 44.52           C  
ATOM    925  HB2 LYS A  64      -3.127  37.720  10.335  1.00 44.52           H  
ATOM    926  HB3 LYS A  64      -4.791  37.622  10.901  1.00 44.52           H  
ATOM    927  O   LYS A  64      -3.817  36.096   8.125  1.00 44.52           O  
ATOM    928  CG  LYS A  64      -3.932  39.632  10.872  1.00 44.52           C  
ATOM    929  HG2 LYS A  64      -3.068  40.100  10.400  1.00 44.52           H  
ATOM    930  HG3 LYS A  64      -4.807  40.236  10.632  1.00 44.52           H  
ATOM    931  CD  LYS A  64      -3.739  39.641  12.392  1.00 44.52           C  
ATOM    932  HD2 LYS A  64      -4.594  39.152  12.858  1.00 44.52           H  
ATOM    933  HD3 LYS A  64      -2.827  39.101  12.647  1.00 44.52           H  
ATOM    934  CE  LYS A  64      -3.649  41.097  12.874  1.00 44.52           C  
ATOM    935  HE2 LYS A  64      -2.800  41.574  12.384  1.00 44.52           H  
ATOM    936  HE3 LYS A  64      -4.551  41.618  12.555  1.00 44.52           H  
ATOM    937  NZ  LYS A  64      -3.508  41.189  14.349  1.00 44.52           N  
ATOM    938  HZ1 LYS A  64      -2.663  40.730  14.657  1.00 44.52           H  
ATOM    939  HZ2 LYS A  64      -4.299  40.757  14.803  1.00 44.52           H  
ATOM    940  HZ3 LYS A  64      -3.472  42.156  14.638  1.00 44.52           H  
ATOM    941  N   GLN A  65      -2.964  37.900   7.091  1.00 45.87           N  
ATOM    942  H   GLN A  65      -3.012  38.909   7.083  1.00 45.87           H  
ATOM    943  CA  GLN A  65      -1.717  37.392   6.485  1.00 45.87           C  
ATOM    944  HA  GLN A  65      -1.461  36.416   6.900  1.00 45.87           H  
ATOM    945  C   GLN A  65      -0.591  38.401   6.886  1.00 45.87           C  
ATOM    946  CB  GLN A  65      -1.947  37.284   4.957  1.00 45.87           C  
ATOM    947  HB2 GLN A  65      -2.838  37.840   4.667  1.00 45.87           H  
ATOM    948  HB3 GLN A  65      -1.118  37.760   4.432  1.00 45.87           H  
ATOM    949  O   GLN A  65      -0.941  39.365   7.576  1.00 45.87           O  
ATOM    950  CG  GLN A  65      -2.088  35.836   4.453  1.00 45.87           C  
ATOM    951  HG2 GLN A  65      -3.019  35.417   4.834  1.00 45.87           H  
ATOM    952  HG3 GLN A  65      -1.263  35.238   4.840  1.00 45.87           H  
ATOM    953  CD  GLN A  65      -2.081  35.724   2.926  1.00 45.87           C  
ATOM    954  NE2 GLN A  65      -2.158  34.531   2.379  1.00 45.87           N  
ATOM    955 HE21 GLN A  65      -2.276  33.704   2.946  1.00 45.87           H  
ATOM    956 HE22 GLN A  65      -2.166  34.527   1.369  1.00 45.87           H  
ATOM    957  OE1 GLN A  65      -1.987  36.686   2.188  1.00 45.87           O  
ATOM    958  N   PRO A  66       0.705  38.284   6.499  1.00 43.36           N  
ATOM    959  CA  PRO A  66       1.330  37.324   5.582  1.00 43.36           C  
ATOM    960  HA  PRO A  66       0.628  36.544   5.288  1.00 43.36           H  
ATOM    961  C   PRO A  66       2.627  36.632   6.087  1.00 43.36           C  
ATOM    962  CB  PRO A  66       1.676  38.203   4.364  1.00 43.36           C  
ATOM    963  HB2 PRO A  66       0.827  38.272   3.684  1.00 43.36           H  
ATOM    964  HB3 PRO A  66       2.539  37.840   3.805  1.00 43.36           H  
ATOM    965  O   PRO A  66       3.152  36.886   7.164  1.00 43.36           O  
ATOM    966  CG  PRO A  66       1.958  39.587   4.962  1.00 43.36           C  
ATOM    967  HG2 PRO A  66       3.017  39.838   4.893  1.00 43.36           H  
ATOM    968  HG3 PRO A  66       1.354  40.339   4.454  1.00 43.36           H  
ATOM    969  CD  PRO A  66       1.550  39.473   6.432  1.00 43.36           C  
ATOM    970  HD2 PRO A  66       2.435  39.338   7.055  1.00 43.36           H  
ATOM    971  HD3 PRO A  66       1.041  40.384   6.746  1.00 43.36           H  
ATOM    972  N   GLU A  67       3.098  35.727   5.226  1.00 39.49           N  
ATOM    973  H   GLU A  67       2.463  35.553   4.460  1.00 39.49           H  
ATOM    974  CA  GLU A  67       4.483  35.350   4.881  1.00 39.49           C  
ATOM    975  HA  GLU A  67       4.583  34.280   5.061  1.00 39.49           H  
ATOM    976  C   GLU A  67       5.691  36.048   5.565  1.00 39.49           C  
ATOM    977  CB  GLU A  67       4.557  35.591   3.356  1.00 39.49           C  
ATOM    978  HB2 GLU A  67       4.580  36.663   3.158  1.00 39.49           H  
ATOM    979  HB3 GLU A  67       3.658  35.182   2.893  1.00 39.49           H  
ATOM    980  O   GLU A  67       5.792  37.270   5.596  1.00 39.49           O  
ATOM    981  CG  GLU A  67       5.752  34.927   2.675  1.00 39.49           C  
ATOM    982  HG2 GLU A  67       5.754  33.870   2.940  1.00 39.49           H  
ATOM    983  HG3 GLU A  67       6.674  35.368   3.052  1.00 39.49           H  
ATOM    984  CD  GLU A  67       5.730  35.070   1.146  1.00 39.49           C  
ATOM    985  OE1 GLU A  67       6.232  34.142   0.470  1.00 39.49           O  
ATOM    986  OE2 GLU A  67       5.425  36.147   0.599  1.00 39.49           O  
ATOM    987  N   VAL A  68       6.711  35.248   5.923  1.00 49.29           N  
ATOM    988  H   VAL A  68       6.567  34.249   5.876  1.00 49.29           H  
ATOM    989  CA  VAL A  68       8.121  35.675   6.085  1.00 49.29           C  
ATOM    990  HA  VAL A  68       8.227  36.668   5.648  1.00 49.29           H  
ATOM    991  C   VAL A  68       9.064  34.755   5.295  1.00 49.29           C  
ATOM    992  CB  VAL A  68       8.580  35.772   7.558  1.00 49.29           C  
ATOM    993  HB  VAL A  68       9.669  35.740   7.574  1.00 49.29           H  
ATOM    994  O   VAL A  68       8.819  33.551   5.187  1.00 49.29           O  
ATOM    995  CG1 VAL A  68       8.170  37.112   8.170  1.00 49.29           C  
ATOM    996 HG11 VAL A  68       8.589  37.933   7.588  1.00 49.29           H  
ATOM    997 HG12 VAL A  68       7.084  37.203   8.175  1.00 49.29           H  
ATOM    998 HG13 VAL A  68       8.541  37.184   9.192  1.00 49.29           H  
ATOM    999  CG2 VAL A  68       8.066  34.632   8.449  1.00 49.29           C  
ATOM   1000 HG21 VAL A  68       8.342  33.671   8.016  1.00 49.29           H  
ATOM   1001 HG22 VAL A  68       8.519  34.714   9.437  1.00 49.29           H  
ATOM   1002 HG23 VAL A  68       6.983  34.693   8.552  1.00 49.29           H  
ATOM   1003  N   LYS A  69      10.144  35.319   4.732  1.00 39.80           N  
ATOM   1004  H   LYS A  69      10.315  36.296   4.920  1.00 39.80           H  
ATOM   1005  CA  LYS A  69      11.135  34.620   3.892  1.00 39.80           C  
ATOM   1006  HA  LYS A  69      10.922  33.551   3.891  1.00 39.80           H  
ATOM   1007  C   LYS A  69      12.574  34.818   4.395  1.00 39.80           C  
ATOM   1008  CB  LYS A  69      11.089  35.144   2.438  1.00 39.80           C  
ATOM   1009  HB2 LYS A  69      12.022  34.848   1.957  1.00 39.80           H  
ATOM   1010  HB3 LYS A  69      11.079  36.233   2.463  1.00 39.80           H  
ATOM   1011  O   LYS A  69      12.999  35.953   4.545  1.00 39.80           O  
ATOM   1012  CG  LYS A  69       9.945  34.655   1.530  1.00 39.80           C  
ATOM   1013  HG2 LYS A  69       9.925  33.565   1.519  1.00 39.80           H  
ATOM   1014  HG3 LYS A  69       8.992  35.032   1.901  1.00 39.80           H  
ATOM   1015  CD  LYS A  69      10.206  35.185   0.104  1.00 39.80           C  
ATOM   1016  HD2 LYS A  69      11.182  34.818  -0.213  1.00 39.80           H  
ATOM   1017  HD3 LYS A  69      10.262  36.273   0.127  1.00 39.80           H  
ATOM   1018  CE  LYS A  69       9.195  34.751  -0.972  1.00 39.80           C  
ATOM   1019  HE2 LYS A  69       9.681  34.857  -1.942  1.00 39.80           H  
ATOM   1020  HE3 LYS A  69       8.941  33.701  -0.825  1.00 39.80           H  
ATOM   1021  NZ  LYS A  69       7.957  35.571  -0.969  1.00 39.80           N  
ATOM   1022  HZ1 LYS A  69       7.390  35.446  -1.796  1.00 39.80           H  
ATOM   1023  HZ2 LYS A  69       7.332  35.257  -0.240  1.00 39.80           H  
ATOM   1024  HZ3 LYS A  69       8.111  36.554  -0.797  1.00 39.80           H  
ATOM   1025  N   ALA A  70      13.316  33.706   4.389  1.00 39.78           N  
ATOM   1026  H   ALA A  70      12.799  32.839   4.399  1.00 39.78           H  
ATOM   1027  CA  ALA A  70      14.750  33.590   4.071  1.00 39.78           C  
ATOM   1028  HA  ALA A  70      14.950  32.519   4.062  1.00 39.78           H  
ATOM   1029  C   ALA A  70      15.822  34.161   5.033  1.00 39.78           C  
ATOM   1030  CB  ALA A  70      14.955  34.068   2.620  1.00 39.78           C  
ATOM   1031  HB1 ALA A  70      14.234  33.589   1.957  1.00 39.78           H  
ATOM   1032  HB2 ALA A  70      14.830  35.150   2.572  1.00 39.78           H  
ATOM   1033  HB3 ALA A  70      15.961  33.828   2.275  1.00 39.78           H  
ATOM   1034  O   ALA A  70      15.544  34.941   5.930  1.00 39.78           O  
ATOM   1035  N   GLU A  71      17.060  33.730   4.733  1.00 42.53           N  
ATOM   1036  H   GLU A  71      17.113  33.092   3.951  1.00 42.53           H  
ATOM   1037  CA  GLU A  71      18.374  34.196   5.219  1.00 42.53           C  
ATOM   1038  HA  GLU A  71      19.095  33.683   4.584  1.00 42.53           H  
ATOM   1039  C   GLU A  71      18.790  33.838   6.668  1.00 42.53           C  
ATOM   1040  CB  GLU A  71      18.545  35.699   4.910  1.00 42.53           C  
ATOM   1041  HB2 GLU A  71      17.772  36.268   5.425  1.00 42.53           H  
ATOM   1042  HB3 GLU A  71      19.499  36.043   5.309  1.00 42.53           H  
ATOM   1043  O   GLU A  71      17.980  33.872   7.583  1.00 42.53           O  
ATOM   1044  CG  GLU A  71      18.471  36.003   3.399  1.00 42.53           C  
ATOM   1045  HG2 GLU A  71      17.618  36.655   3.210  1.00 42.53           H  
ATOM   1046  HG3 GLU A  71      18.301  35.088   2.832  1.00 42.53           H  
ATOM   1047  CD  GLU A  71      19.756  36.664   2.897  1.00 42.53           C  
ATOM   1048  OE1 GLU A  71      20.662  35.897   2.490  1.00 42.53           O  
ATOM   1049  OE2 GLU A  71      19.836  37.906   2.935  1.00 42.53           O  
ATOM   1050  N   ASN A  72      20.058  33.499   6.963  1.00 39.19           N  
ATOM   1051  H   ASN A  72      20.229  33.456   7.957  1.00 39.19           H  
ATOM   1052  CA  ASN A  72      21.111  32.834   6.161  1.00 39.19           C  
ATOM   1053  HA  ASN A  72      20.667  31.981   5.649  1.00 39.19           H  
ATOM   1054  C   ASN A  72      22.218  32.289   7.116  1.00 39.19           C  
ATOM   1055  CB  ASN A  72      21.731  33.799   5.113  1.00 39.19           C  
ATOM   1056  HB2 ASN A  72      22.556  34.354   5.559  1.00 39.19           H  
ATOM   1057  HB3 ASN A  72      21.012  34.553   4.790  1.00 39.19           H  
ATOM   1058  O   ASN A  72      22.118  32.477   8.326  1.00 39.19           O  
ATOM   1059  CG  ASN A  72      22.236  33.090   3.861  1.00 39.19           C  
ATOM   1060  ND2 ASN A  72      22.305  33.762   2.743  1.00 39.19           N  
ATOM   1061 HD21 ASN A  72      22.643  33.297   1.913  1.00 39.19           H  
ATOM   1062 HD22 ASN A  72      21.873  34.673   2.683  1.00 39.19           H  
ATOM   1063  OD1 ASN A  72      22.571  31.915   3.866  1.00 39.19           O  
ATOM   1064  N   LYS A  73      23.306  31.728   6.556  1.00 41.19           N  
ATOM   1065  H   LYS A  73      23.252  31.607   5.555  1.00 41.19           H  
ATOM   1066  CA  LYS A  73      24.586  31.334   7.197  1.00 41.19           C  
ATOM   1067  HA  LYS A  73      25.255  31.088   6.372  1.00 41.19           H  
ATOM   1068  C   LYS A  73      24.564  30.098   8.122  1.00 41.19           C  
ATOM   1069  CB  LYS A  73      25.222  32.537   7.931  1.00 41.19           C  
ATOM   1070  HB2 LYS A  73      24.533  32.919   8.684  1.00 41.19           H  
ATOM   1071  HB3 LYS A  73      26.104  32.198   8.475  1.00 41.19           H  
ATOM   1072  O   LYS A  73      23.528  29.731   8.657  1.00 41.19           O  
ATOM   1073  CG  LYS A  73      25.646  33.683   7.001  1.00 41.19           C  
ATOM   1074  HG2 LYS A  73      26.369  33.312   6.274  1.00 41.19           H  
ATOM   1075  HG3 LYS A  73      24.776  34.072   6.472  1.00 41.19           H  
ATOM   1076  CD  LYS A  73      26.281  34.809   7.828  1.00 41.19           C  
ATOM   1077  HD2 LYS A  73      27.149  34.416   8.357  1.00 41.19           H  
ATOM   1078  HD3 LYS A  73      25.553  35.164   8.557  1.00 41.19           H  
ATOM   1079  CE  LYS A  73      26.715  35.972   6.928  1.00 41.19           C  
ATOM   1080  HE2 LYS A  73      25.847  36.321   6.369  1.00 41.19           H  
ATOM   1081  HE3 LYS A  73      27.450  35.603   6.212  1.00 41.19           H  
ATOM   1082  NZ  LYS A  73      27.289  37.086   7.726  1.00 41.19           N  
ATOM   1083  HZ1 LYS A  73      26.608  37.436   8.384  1.00 41.19           H  
ATOM   1084  HZ2 LYS A  73      27.569  37.849   7.126  1.00 41.19           H  
ATOM   1085  HZ3 LYS A  73      28.097  36.772   8.244  1.00 41.19           H  
ATOM   1086  N   SER A  74      25.705  29.464   8.422  1.00 43.40           N  
ATOM   1087  H   SER A  74      25.650  29.020   9.328  1.00 43.40           H  
ATOM   1088  CA  SER A  74      26.718  28.840   7.531  1.00 43.40           C  
ATOM   1089  HA  SER A  74      26.250  28.042   6.955  1.00 43.40           H  
ATOM   1090  C   SER A  74      27.848  28.241   8.376  1.00 43.40           C  
ATOM   1091  CB  SER A  74      27.447  29.794   6.560  1.00 43.40           C  
ATOM   1092  HB2 SER A  74      26.799  30.068   5.728  1.00 43.40           H  
ATOM   1093  HB3 SER A  74      28.297  29.268   6.127  1.00 43.40           H  
ATOM   1094  O   SER A  74      28.518  28.999   9.070  1.00 43.40           O  
ATOM   1095  OG  SER A  74      27.924  30.954   7.211  1.00 43.40           O  
ATOM   1096  HG  SER A  74      28.365  30.654   8.009  1.00 43.40           H  
ATOM   1097  N   GLU A  75      28.161  26.953   8.223  1.00 46.87           N  
ATOM   1098  H   GLU A  75      27.580  26.340   7.669  1.00 46.87           H  
ATOM   1099  CA  GLU A  75      29.482  26.425   8.598  1.00 46.87           C  
ATOM   1100  HA  GLU A  75      30.207  27.214   8.396  1.00 46.87           H  
ATOM   1101  C   GLU A  75      29.877  25.226   7.718  1.00 46.87           C  
ATOM   1102  CB  GLU A  75      29.563  26.129  10.106  1.00 46.87           C  
ATOM   1103  HB2 GLU A  75      29.028  25.208  10.339  1.00 46.87           H  
ATOM   1104  HB3 GLU A  75      29.087  26.950  10.642  1.00 46.87           H  
ATOM   1105  O   GLU A  75      29.024  24.598   7.084  1.00 46.87           O  
ATOM   1106  CG  GLU A  75      31.029  26.025  10.567  1.00 46.87           C  
ATOM   1107  HG2 GLU A  75      31.351  24.987  10.487  1.00 46.87           H  
ATOM   1108  HG3 GLU A  75      31.659  26.611   9.897  1.00 46.87           H  
ATOM   1109  CD  GLU A  75      31.237  26.532  11.999  1.00 46.87           C  
ATOM   1110  OE1 GLU A  75      32.270  27.203  12.210  1.00 46.87           O  
ATOM   1111  OE2 GLU A  75      30.364  26.243  12.847  1.00 46.87           O  
ATOM   1112  N   LYS A  76      31.186  24.973   7.605  1.00 36.51           N  
ATOM   1113  H   LYS A  76      31.805  25.466   8.232  1.00 36.51           H  
ATOM   1114  CA  LYS A  76      31.821  24.123   6.587  1.00 36.51           C  
ATOM   1115  HA  LYS A  76      31.086  23.441   6.158  1.00 36.51           H  
ATOM   1116  C   LYS A  76      32.947  23.310   7.228  1.00 36.51           C  
ATOM   1117  CB  LYS A  76      32.372  25.056   5.485  1.00 36.51           C  
ATOM   1118  HB2 LYS A  76      31.539  25.597   5.035  1.00 36.51           H  
ATOM   1119  HB3 LYS A  76      33.005  25.799   5.970  1.00 36.51           H  
ATOM   1120  O   LYS A  76      33.923  23.893   7.685  1.00 36.51           O  
ATOM   1121  CG  LYS A  76      33.174  24.370   4.357  1.00 36.51           C  
ATOM   1122  HG2 LYS A  76      32.564  24.346   3.454  1.00 36.51           H  
ATOM   1123  HG3 LYS A  76      33.419  23.343   4.626  1.00 36.51           H  
ATOM   1124  CD  LYS A  76      34.484  25.127   4.069  1.00 36.51           C  
ATOM   1125  HD2 LYS A  76      34.269  26.173   3.853  1.00 36.51           H  
ATOM   1126  HD3 LYS A  76      35.103  25.074   4.965  1.00 36.51           H  
ATOM   1127  CE  LYS A  76      35.253  24.511   2.891  1.00 36.51           C  
ATOM   1128  HE2 LYS A  76      34.771  24.818   1.963  1.00 36.51           H  
ATOM   1129  HE3 LYS A  76      35.197  23.424   2.961  1.00 36.51           H  
ATOM   1130  NZ  LYS A  76      36.684  24.906   2.886  1.00 36.51           N  
ATOM   1131  HZ1 LYS A  76      37.202  24.255   3.458  1.00 36.51           H  
ATOM   1132  HZ2 LYS A  76      36.856  25.847   3.210  1.00 36.51           H  
ATOM   1133  HZ3 LYS A  76      37.116  24.738   1.989  1.00 36.51           H  
ATOM   1134  N   VAL A  77      32.854  21.981   7.179  1.00 52.65           N  
ATOM   1135  H   VAL A  77      32.035  21.573   6.752  1.00 52.65           H  
ATOM   1136  CA  VAL A  77      33.946  21.055   7.537  1.00 52.65           C  
ATOM   1137  HA  VAL A  77      34.863  21.633   7.649  1.00 52.65           H  
ATOM   1138  C   VAL A  77      34.184  20.089   6.369  1.00 52.65           C  
ATOM   1139  CB  VAL A  77      33.696  20.363   8.895  1.00 52.65           C  
ATOM   1140  HB  VAL A  77      32.801  19.745   8.824  1.00 52.65           H  
ATOM   1141  O   VAL A  77      33.297  19.877   5.542  1.00 52.65           O  
ATOM   1142  CG1 VAL A  77      34.876  19.478   9.324  1.00 52.65           C  
ATOM   1143 HG11 VAL A  77      35.800  20.057   9.336  1.00 52.65           H  
ATOM   1144 HG12 VAL A  77      34.977  18.626   8.652  1.00 52.65           H  
ATOM   1145 HG13 VAL A  77      34.696  19.084  10.324  1.00 52.65           H  
ATOM   1146  CG2 VAL A  77      33.495  21.400  10.011  1.00 52.65           C  
ATOM   1147 HG21 VAL A  77      34.351  22.072  10.064  1.00 52.65           H  
ATOM   1148 HG22 VAL A  77      32.595  21.988   9.830  1.00 52.65           H  
ATOM   1149 HG23 VAL A  77      33.375  20.901  10.972  1.00 52.65           H  
ATOM   1150  N   GLU A  78      35.422  19.615   6.226  1.00 45.09           N  
ATOM   1151  H   GLU A  78      36.065  19.738   6.995  1.00 45.09           H  
ATOM   1152  CA  GLU A  78      36.014  19.275   4.927  1.00 45.09           C  
ATOM   1153  HA  GLU A  78      35.335  19.643   4.157  1.00 45.09           H  
ATOM   1154  C   GLU A  78      36.175  17.765   4.645  1.00 45.09           C  
ATOM   1155  CB  GLU A  78      37.318  20.084   4.794  1.00 45.09           C  
ATOM   1156  HB2 GLU A  78      38.119  19.594   5.347  1.00 45.09           H  
ATOM   1157  HB3 GLU A  78      37.150  21.061   5.248  1.00 45.09           H  
ATOM   1158  O   GLU A  78      35.903  16.908   5.483  1.00 45.09           O  
ATOM   1159  CG  GLU A  78      37.750  20.307   3.337  1.00 45.09           C  
ATOM   1160  HG2 GLU A  78      38.321  19.445   2.992  1.00 45.09           H  
ATOM   1161  HG3 GLU A  78      36.865  20.393   2.707  1.00 45.09           H  
ATOM   1162  CD  GLU A  78      38.572  21.591   3.192  1.00 45.09           C  
ATOM   1163  OE1 GLU A  78      39.775  21.494   2.889  1.00 45.09           O  
ATOM   1164  OE2 GLU A  78      37.958  22.677   3.341  1.00 45.09           O  
ATOM   1165  N   VAL A  79      36.571  17.438   3.412  1.00 42.38           N  
ATOM   1166  H   VAL A  79      36.907  18.186   2.822  1.00 42.38           H  
ATOM   1167  CA  VAL A  79      36.486  16.104   2.798  1.00 42.38           C  
ATOM   1168  HA  VAL A  79      35.727  15.526   3.325  1.00 42.38           H  
ATOM   1169  C   VAL A  79      37.820  15.354   2.863  1.00 42.38           C  
ATOM   1170  CB  VAL A  79      36.071  16.237   1.310  1.00 42.38           C  
ATOM   1171  HB  VAL A  79      36.913  16.631   0.741  1.00 42.38           H  
ATOM   1172  O   VAL A  79      38.856  15.933   2.543  1.00 42.38           O  
ATOM   1173  CG1 VAL A  79      35.676  14.883   0.702  1.00 42.38           C  
ATOM   1174 HG11 VAL A  79      35.365  15.020  -0.334  1.00 42.38           H  
ATOM   1175 HG12 VAL A  79      34.854  14.444   1.267  1.00 42.38           H  
ATOM   1176 HG13 VAL A  79      36.526  14.201   0.706  1.00 42.38           H  
ATOM   1177  CG2 VAL A  79      34.889  17.194   1.091  1.00 42.38           C  
ATOM   1178 HG21 VAL A  79      34.599  17.196   0.041  1.00 42.38           H  
ATOM   1179 HG22 VAL A  79      34.041  16.882   1.700  1.00 42.38           H  
ATOM   1180 HG23 VAL A  79      35.168  18.213   1.361  1.00 42.38           H  
ATOM   1181  N   LYS A  80      37.792  14.032   3.100  1.00 54.39           N  
ATOM   1182  H   LYS A  80      36.937  13.635   3.463  1.00 54.39           H  
ATOM   1183  CA  LYS A  80      38.782  13.089   2.534  1.00 54.39           C  
ATOM   1184  HA  LYS A  80      39.254  13.579   1.683  1.00 54.39           H  
ATOM   1185  C   LYS A  80      38.096  11.803   2.025  1.00 54.39           C  
ATOM   1186  CB  LYS A  80      39.917  12.770   3.529  1.00 54.39           C  
ATOM   1187  HB2 LYS A  80      39.505  12.483   4.497  1.00 54.39           H  
ATOM   1188  HB3 LYS A  80      40.488  11.929   3.135  1.00 54.39           H  
ATOM   1189  O   LYS A  80      37.395  11.168   2.809  1.00 54.39           O  
ATOM   1190  CG  LYS A  80      40.864  13.973   3.686  1.00 54.39           C  
ATOM   1191  HG2 LYS A  80      40.380  14.725   4.310  1.00 54.39           H  
ATOM   1192  HG3 LYS A  80      41.049  14.401   2.701  1.00 54.39           H  
ATOM   1193  CD  LYS A  80      42.226  13.629   4.296  1.00 54.39           C  
ATOM   1194  HD2 LYS A  80      42.705  12.854   3.698  1.00 54.39           H  
ATOM   1195  HD3 LYS A  80      42.091  13.275   5.318  1.00 54.39           H  
ATOM   1196  CE  LYS A  80      43.078  14.908   4.279  1.00 54.39           C  
ATOM   1197  HE2 LYS A  80      42.582  15.661   4.892  1.00 54.39           H  
ATOM   1198  HE3 LYS A  80      43.106  15.290   3.258  1.00 54.39           H  
ATOM   1199  NZ  LYS A  80      44.460  14.675   4.769  1.00 54.39           N  
ATOM   1200  HZ1 LYS A  80      44.934  13.994   4.193  1.00 54.39           H  
ATOM   1201  HZ2 LYS A  80      44.988  15.536   4.745  1.00 54.39           H  
ATOM   1202  HZ3 LYS A  80      44.445  14.342   5.722  1.00 54.39           H  
ATOM   1203  N   PRO A  81      38.255  11.421   0.739  1.00 43.65           N  
ATOM   1204  CA  PRO A  81      37.633  10.228   0.155  1.00 43.65           C  
ATOM   1205  HA  PRO A  81      36.794   9.884   0.760  1.00 43.65           H  
ATOM   1206  C   PRO A  81      38.625   9.064  -0.037  1.00 43.65           C  
ATOM   1207  CB  PRO A  81      37.118  10.721  -1.198  1.00 43.65           C  
ATOM   1208  HB2 PRO A  81      36.195  11.282  -1.054  1.00 43.65           H  
ATOM   1209  HB3 PRO A  81      36.963   9.908  -1.907  1.00 43.65           H  
ATOM   1210  O   PRO A  81      39.816   9.294  -0.240  1.00 43.65           O  
ATOM   1211  CG  PRO A  81      38.232  11.669  -1.651  1.00 43.65           C  
ATOM   1212  HG2 PRO A  81      37.849  12.446  -2.312  1.00 43.65           H  
ATOM   1213  HG3 PRO A  81      39.019  11.104  -2.150  1.00 43.65           H  
ATOM   1214  CD  PRO A  81      38.771  12.258  -0.343  1.00 43.65           C  
ATOM   1215  HD2 PRO A  81      39.861  12.251  -0.348  1.00 43.65           H  
ATOM   1216  HD3 PRO A  81      38.404  13.279  -0.244  1.00 43.65           H  
ATOM   1217  N   VAL A  82      38.127   7.821  -0.074  1.00 50.25           N  
ATOM   1218  H   VAL A  82      37.143   7.682   0.109  1.00 50.25           H  
ATOM   1219  CA  VAL A  82      38.908   6.625  -0.454  1.00 50.25           C  
ATOM   1220  HA  VAL A  82      39.784   6.952  -1.014  1.00 50.25           H  
ATOM   1221  C   VAL A  82      38.090   5.714  -1.392  1.00 50.25           C  
ATOM   1222  CB  VAL A  82      39.441   5.880   0.795  1.00 50.25           C  
ATOM   1223  HB  VAL A  82      38.609   5.659   1.462  1.00 50.25           H  
ATOM   1224  O   VAL A  82      36.988   5.284  -1.062  1.00 50.25           O  
ATOM   1225  CG1 VAL A  82      40.143   4.564   0.448  1.00 50.25           C  
ATOM   1226 HG11 VAL A  82      39.405   3.839   0.105  1.00 50.25           H  
ATOM   1227 HG12 VAL A  82      40.897   4.719  -0.325  1.00 50.25           H  
ATOM   1228 HG13 VAL A  82      40.618   4.143   1.334  1.00 50.25           H  
ATOM   1229  CG2 VAL A  82      40.468   6.733   1.558  1.00 50.25           C  
ATOM   1230 HG21 VAL A  82      41.292   7.010   0.900  1.00 50.25           H  
ATOM   1231 HG22 VAL A  82      39.995   7.636   1.944  1.00 50.25           H  
ATOM   1232 HG23 VAL A  82      40.859   6.174   2.408  1.00 50.25           H  
ATOM   1233  N   ASN A  83      38.652   5.464  -2.579  1.00 47.90           N  
ATOM   1234  H   ASN A  83      39.571   5.863  -2.704  1.00 47.90           H  
ATOM   1235  CA  ASN A  83      38.264   4.457  -3.590  1.00 47.90           C  
ATOM   1236  HA  ASN A  83      37.188   4.476  -3.763  1.00 47.90           H  
ATOM   1237  C   ASN A  83      38.668   3.030  -3.123  1.00 47.90           C  
ATOM   1238  CB  ASN A  83      39.038   4.854  -4.866  1.00 47.90           C  
ATOM   1239  HB2 ASN A  83      39.132   3.994  -5.529  1.00 47.90           H  
ATOM   1240  HB3 ASN A  83      40.057   5.136  -4.599  1.00 47.90           H  
ATOM   1241  O   ASN A  83      39.476   2.927  -2.210  1.00 47.90           O  
ATOM   1242  CG  ASN A  83      38.392   5.963  -5.672  1.00 47.90           C  
ATOM   1243  ND2 ASN A  83      39.160   6.919  -6.142  1.00 47.90           N  
ATOM   1244 HD21 ASN A  83      40.150   6.938  -5.942  1.00 47.90           H  
ATOM   1245 HD22 ASN A  83      38.697   7.643  -6.673  1.00 47.90           H  
ATOM   1246  OD1 ASN A  83      37.206   5.958  -5.944  1.00 47.90           O  
ATOM   1247  N   LYS A  84      38.269   1.880  -3.693  1.00 50.86           N  
ATOM   1248  H   LYS A  84      38.616   1.090  -3.168  1.00 50.86           H  
ATOM   1249  CA  LYS A  84      37.420   1.462  -4.842  1.00 50.86           C  
ATOM   1250  HA  LYS A  84      36.549   2.111  -4.922  1.00 50.86           H  
ATOM   1251  C   LYS A  84      36.933  -0.005  -4.557  1.00 50.86           C  
ATOM   1252  CB  LYS A  84      38.264   1.491  -6.144  1.00 50.86           C  
ATOM   1253  HB2 LYS A  84      38.415   0.462  -6.468  1.00 50.86           H  
ATOM   1254  HB3 LYS A  84      39.267   1.869  -5.946  1.00 50.86           H  
ATOM   1255  O   LYS A  84      37.308  -0.538  -3.515  1.00 50.86           O  
ATOM   1256  CG  LYS A  84      37.640   2.301  -7.305  1.00 50.86           C  
ATOM   1257  HG2 LYS A  84      36.562   2.139  -7.343  1.00 50.86           H  
ATOM   1258  HG3 LYS A  84      37.799   3.369  -7.162  1.00 50.86           H  
ATOM   1259  CD  LYS A  84      38.255   1.864  -8.645  1.00 50.86           C  
ATOM   1260  HD2 LYS A  84      39.254   2.289  -8.740  1.00 50.86           H  
ATOM   1261  HD3 LYS A  84      38.342   0.778  -8.655  1.00 50.86           H  
ATOM   1262  CE  LYS A  84      37.385   2.274  -9.840  1.00 50.86           C  
ATOM   1263  HE2 LYS A  84      36.359   1.965  -9.642  1.00 50.86           H  
ATOM   1264  HE3 LYS A  84      37.402   3.360  -9.935  1.00 50.86           H  
ATOM   1265  NZ  LYS A  84      37.869   1.627 -11.089  1.00 50.86           N  
ATOM   1266  HZ1 LYS A  84      37.291   1.874 -11.879  1.00 50.86           H  
ATOM   1267  HZ2 LYS A  84      37.852   0.622 -10.992  1.00 50.86           H  
ATOM   1268  HZ3 LYS A  84      38.823   1.895 -11.287  1.00 50.86           H  
ATOM   1269  N   PRO A  85      36.122  -0.674  -5.412  1.00 45.97           N  
ATOM   1270  CA  PRO A  85      35.487  -1.969  -5.099  1.00 45.97           C  
ATOM   1271  HA  PRO A  85      35.473  -2.153  -4.025  1.00 45.97           H  
ATOM   1272  C   PRO A  85      36.091  -3.199  -5.812  1.00 45.97           C  
ATOM   1273  CB  PRO A  85      34.056  -1.771  -5.607  1.00 45.97           C  
ATOM   1274  HB2 PRO A  85      33.528  -2.712  -5.760  1.00 45.97           H  
ATOM   1275  HB3 PRO A  85      33.505  -1.135  -4.914  1.00 45.97           H  
ATOM   1276  O   PRO A  85      36.759  -3.038  -6.825  1.00 45.97           O  
ATOM   1277  CG  PRO A  85      34.289  -1.028  -6.924  1.00 45.97           C  
ATOM   1278  HG2 PRO A  85      33.413  -0.450  -7.216  1.00 45.97           H  
ATOM   1279  HG3 PRO A  85      34.558  -1.733  -7.711  1.00 45.97           H  
ATOM   1280  CD  PRO A  85      35.479  -0.124  -6.598  1.00 45.97           C  
ATOM   1281  HD2 PRO A  85      35.104   0.876  -6.378  1.00 45.97           H  
ATOM   1282  HD3 PRO A  85      36.169  -0.113  -7.442  1.00 45.97           H  
ATOM   1283  N   GLU A  86      35.714  -4.398  -5.343  1.00 44.40           N  
ATOM   1284  H   GLU A  86      35.419  -4.430  -4.377  1.00 44.40           H  
ATOM   1285  CA  GLU A  86      35.392  -5.652  -6.078  1.00 44.40           C  
ATOM   1286  HA  GLU A  86      34.661  -5.424  -6.853  1.00 44.40           H  
ATOM   1287  C   GLU A  86      34.730  -6.610  -5.043  1.00 44.40           C  
ATOM   1288  CB  GLU A  86      36.645  -6.268  -6.741  1.00 44.40           C  
ATOM   1289  HB2 GLU A  86      37.540  -5.907  -6.235  1.00 44.40           H  
ATOM   1290  HB3 GLU A  86      36.610  -7.353  -6.643  1.00 44.40           H  
ATOM   1291  O   GLU A  86      35.099  -6.562  -3.874  1.00 44.40           O  
ATOM   1292  CG  GLU A  86      36.705  -5.918  -8.245  1.00 44.40           C  
ATOM   1293  HG2 GLU A  86      35.977  -6.528  -8.781  1.00 44.40           H  
ATOM   1294  HG3 GLU A  86      36.402  -4.883  -8.400  1.00 44.40           H  
ATOM   1295  CD  GLU A  86      38.077  -6.142  -8.893  1.00 44.40           C  
ATOM   1296  OE1 GLU A  86      38.356  -5.426  -9.883  1.00 44.40           O  
ATOM   1297  OE2 GLU A  86      38.802  -7.058  -8.441  1.00 44.40           O  
ATOM   1298  N   ALA A  87      33.645  -7.375  -5.246  1.00 42.67           N  
ATOM   1299  H   ALA A  87      33.324  -7.707  -4.348  1.00 42.67           H  
ATOM   1300  CA  ALA A  87      33.069  -8.138  -6.370  1.00 42.67           C  
ATOM   1301  HA  ALA A  87      31.995  -8.120  -6.185  1.00 42.67           H  
ATOM   1302  C   ALA A  87      33.435  -9.646  -6.370  1.00 42.67           C  
ATOM   1303  CB  ALA A  87      33.208  -7.457  -7.734  1.00 42.67           C  
ATOM   1304  HB1 ALA A  87      34.245  -7.520  -8.066  1.00 42.67           H  
ATOM   1305  HB2 ALA A  87      32.877  -6.420  -7.683  1.00 42.67           H  
ATOM   1306  HB3 ALA A  87      32.592  -7.983  -8.463  1.00 42.67           H  
ATOM   1307  O   ALA A  87      34.372 -10.073  -7.039  1.00 42.67           O  
ATOM   1308  N   LYS A  88      32.651 -10.426  -5.604  1.00 44.50           N  
ATOM   1309  H   LYS A  88      32.075  -9.924  -4.943  1.00 44.50           H  
ATOM   1310  CA  LYS A  88      32.318 -11.875  -5.688  1.00 44.50           C  
ATOM   1311  HA  LYS A  88      31.821 -12.088  -6.634  1.00 44.50           H  
ATOM   1312  C   LYS A  88      31.336 -12.139  -4.531  1.00 44.50           C  
ATOM   1313  CB  LYS A  88      33.570 -12.763  -5.530  1.00 44.50           C  
ATOM   1314  HB2 LYS A  88      33.297 -13.694  -5.033  1.00 44.50           H  
ATOM   1315  HB3 LYS A  88      34.290 -12.251  -4.892  1.00 44.50           H  
ATOM   1316  O   LYS A  88      31.625 -11.732  -3.414  1.00 44.50           O  
ATOM   1317  CG  LYS A  88      34.197 -13.130  -6.890  1.00 44.50           C  
ATOM   1318  HG2 LYS A  88      33.862 -12.432  -7.658  1.00 44.50           H  
ATOM   1319  HG3 LYS A  88      33.856 -14.122  -7.183  1.00 44.50           H  
ATOM   1320  CD  LYS A  88      35.731 -13.111  -6.835  1.00 44.50           C  
ATOM   1321  HD2 LYS A  88      36.083 -13.905  -6.176  1.00 44.50           H  
ATOM   1322  HD3 LYS A  88      36.052 -12.147  -6.442  1.00 44.50           H  
ATOM   1323  CE  LYS A  88      36.302 -13.290  -8.245  1.00 44.50           C  
ATOM   1324  HE2 LYS A  88      36.066 -14.294  -8.596  1.00 44.50           H  
ATOM   1325  HE3 LYS A  88      35.802 -12.578  -8.902  1.00 44.50           H  
ATOM   1326  NZ  LYS A  88      37.766 -13.047  -8.271  1.00 44.50           N  
ATOM   1327  HZ1 LYS A  88      38.250 -13.682  -7.653  1.00 44.50           H  
ATOM   1328  HZ2 LYS A  88      37.955 -12.100  -7.974  1.00 44.50           H  
ATOM   1329  HZ3 LYS A  88      38.127 -13.150  -9.209  1.00 44.50           H  
ATOM   1330  N   GLU A  89      30.106 -12.621  -4.686  1.00 46.97           N  
ATOM   1331  H   GLU A  89      29.575 -12.455  -3.843  1.00 46.97           H  
ATOM   1332  CA  GLU A  89      29.550 -13.702  -5.519  1.00 46.97           C  
ATOM   1333  HA  GLU A  89      28.479 -13.649  -5.323  1.00 46.97           H  
ATOM   1334  C   GLU A  89      29.950 -15.112  -5.056  1.00 46.97           C  
ATOM   1335  CB  GLU A  89      29.638 -13.493  -7.041  1.00 46.97           C  
ATOM   1336  HB2 GLU A  89      29.374 -12.462  -7.279  1.00 46.97           H  
ATOM   1337  HB3 GLU A  89      30.649 -13.703  -7.390  1.00 46.97           H  
ATOM   1338  O   GLU A  89      30.893 -15.721  -5.554  1.00 46.97           O  
ATOM   1339  CG  GLU A  89      28.645 -14.446  -7.738  1.00 46.97           C  
ATOM   1340  HG2 GLU A  89      27.659 -14.296  -7.297  1.00 46.97           H  
ATOM   1341  HG3 GLU A  89      28.936 -15.478  -7.543  1.00 46.97           H  
ATOM   1342  CD  GLU A  89      28.550 -14.241  -9.254  1.00 46.97           C  
ATOM   1343  OE1 GLU A  89      27.438 -14.480  -9.779  1.00 46.97           O  
ATOM   1344  OE2 GLU A  89      29.573 -13.857  -9.861  1.00 46.97           O  
ATOM   1345  N   SER A  90      29.166 -15.648  -4.118  1.00 48.58           N  
ATOM   1346  H   SER A  90      28.498 -15.055  -3.648  1.00 48.58           H  
ATOM   1347  CA  SER A  90      28.921 -17.084  -3.955  1.00 48.58           C  
ATOM   1348  HA  SER A  90      28.877 -17.524  -4.951  1.00 48.58           H  
ATOM   1349  C   SER A  90      27.546 -17.300  -3.296  1.00 48.58           C  
ATOM   1350  CB  SER A  90      30.064 -17.784  -3.210  1.00 48.58           C  
ATOM   1351  HB2 SER A  90      29.878 -18.858  -3.191  1.00 48.58           H  
ATOM   1352  HB3 SER A  90      30.999 -17.605  -3.740  1.00 48.58           H  
ATOM   1353  O   SER A  90      26.954 -16.378  -2.729  1.00 48.58           O  
ATOM   1354  OG  SER A  90      30.184 -17.312  -1.887  1.00 48.58           O  
ATOM   1355  HG  SER A  90      31.036 -17.581  -1.536  1.00 48.58           H  
ATOM   1356  N   LYS A  91      26.975 -18.494  -3.475  1.00 50.17           N  
ATOM   1357  H   LYS A  91      27.560 -19.237  -3.831  1.00 50.17           H  
ATOM   1358  CA  LYS A  91      25.545 -18.806  -3.288  1.00 50.17           C  
ATOM   1359  HA  LYS A  91      25.002 -17.880  -3.096  1.00 50.17           H  
ATOM   1360  C   LYS A  91      25.358 -19.754  -2.088  1.00 50.17           C  
ATOM   1361  CB  LYS A  91      25.077 -19.407  -4.625  1.00 50.17           C  
ATOM   1362  HB2 LYS A  91      25.604 -20.350  -4.773  1.00 50.17           H  
ATOM   1363  HB3 LYS A  91      25.394 -18.728  -5.416  1.00 50.17           H  
ATOM   1364  O   LYS A  91      26.201 -20.632  -1.917  1.00 50.17           O  
ATOM   1365  CG  LYS A  91      23.574 -19.658  -4.807  1.00 50.17           C  
ATOM   1366  HG2 LYS A  91      23.228 -20.393  -4.081  1.00 50.17           H  
ATOM   1367  HG3 LYS A  91      23.027 -18.723  -4.679  1.00 50.17           H  
ATOM   1368  CD  LYS A  91      23.362 -20.190  -6.235  1.00 50.17           C  
ATOM   1369  HD2 LYS A  91      23.927 -21.116  -6.350  1.00 50.17           H  
ATOM   1370  HD3 LYS A  91      23.749 -19.458  -6.943  1.00 50.17           H  
ATOM   1371  CE  LYS A  91      21.890 -20.460  -6.557  1.00 50.17           C  
ATOM   1372  HE2 LYS A  91      21.327 -19.538  -6.414  1.00 50.17           H  
ATOM   1373  HE3 LYS A  91      21.511 -21.202  -5.854  1.00 50.17           H  
ATOM   1374  NZ  LYS A  91      21.740 -20.945  -7.954  1.00 50.17           N  
ATOM   1375  HZ1 LYS A  91      22.260 -21.802  -8.085  1.00 50.17           H  
ATOM   1376  HZ2 LYS A  91      22.095 -20.260  -8.606  1.00 50.17           H  
ATOM   1377  HZ3 LYS A  91      20.770 -21.124  -8.170  1.00 50.17           H  
ATOM   1378  N   PRO A  92      24.298 -19.624  -1.265  1.00 43.35           N  
ATOM   1379  CA  PRO A  92      24.137 -20.463  -0.076  1.00 43.35           C  
ATOM   1380  HA  PRO A  92      25.059 -20.455   0.505  1.00 43.35           H  
ATOM   1381  C   PRO A  92      23.797 -21.916  -0.437  1.00 43.35           C  
ATOM   1382  CB  PRO A  92      23.028 -19.796   0.746  1.00 43.35           C  
ATOM   1383  HB2 PRO A  92      23.467 -19.050   1.408  1.00 43.35           H  
ATOM   1384  HB3 PRO A  92      22.448 -20.518   1.321  1.00 43.35           H  
ATOM   1385  O   PRO A  92      22.895 -22.166  -1.238  1.00 43.35           O  
ATOM   1386  CG  PRO A  92      22.177 -19.096  -0.315  1.00 43.35           C  
ATOM   1387  HG2 PRO A  92      21.630 -18.250   0.099  1.00 43.35           H  
ATOM   1388  HG3 PRO A  92      21.492 -19.811  -0.769  1.00 43.35           H  
ATOM   1389  CD  PRO A  92      23.218 -18.651  -1.345  1.00 43.35           C  
ATOM   1390  HD2 PRO A  92      23.601 -17.666  -1.077  1.00 43.35           H  
ATOM   1391  HD3 PRO A  92      22.770 -18.622  -2.339  1.00 43.35           H  
ATOM   1392  N   GLU A  93      24.489 -22.872   0.188  1.00 49.47           N  
ATOM   1393  H   GLU A  93      25.218 -22.605   0.834  1.00 49.47           H  
ATOM   1394  CA  GLU A  93      24.145 -24.297   0.129  1.00 49.47           C  
ATOM   1395  HA  GLU A  93      23.689 -24.503  -0.839  1.00 49.47           H  
ATOM   1396  C   GLU A  93      23.121 -24.621   1.230  1.00 49.47           C  
ATOM   1397  CB  GLU A  93      25.412 -25.174   0.236  1.00 49.47           C  
ATOM   1398  HB2 GLU A  93      26.187 -24.772  -0.417  1.00 49.47           H  
ATOM   1399  HB3 GLU A  93      25.775 -25.146   1.264  1.00 49.47           H  
ATOM   1400  O   GLU A  93      23.350 -24.352   2.410  1.00 49.47           O  
ATOM   1401  CG  GLU A  93      25.124 -26.628  -0.188  1.00 49.47           C  
ATOM   1402  HG2 GLU A  93      24.906 -26.638  -1.256  1.00 49.47           H  
ATOM   1403  HG3 GLU A  93      24.229 -26.971   0.331  1.00 49.47           H  
ATOM   1404  CD  GLU A  93      26.251 -27.638   0.113  1.00 49.47           C  
ATOM   1405  OE1 GLU A  93      26.132 -28.810  -0.307  1.00 49.47           O  
ATOM   1406  OE2 GLU A  93      27.167 -27.363   0.917  1.00 49.47           O  
ATOM   1407  N   VAL A  94      21.979 -25.200   0.852  1.00 45.14           N  
ATOM   1408  H   VAL A  94      21.860 -25.441  -0.122  1.00 45.14           H  
ATOM   1409  CA  VAL A  94      20.970 -25.688   1.800  1.00 45.14           C  
ATOM   1410  HA  VAL A  94      21.021 -25.106   2.721  1.00 45.14           H  
ATOM   1411  C   VAL A  94      21.285 -27.142   2.128  1.00 45.14           C  
ATOM   1412  CB  VAL A  94      19.542 -25.547   1.229  1.00 45.14           C  
ATOM   1413  HB  VAL A  94      19.486 -26.058   0.268  1.00 45.14           H  
ATOM   1414  O   VAL A  94      21.210 -27.993   1.245  1.00 45.14           O  
ATOM   1415  CG1 VAL A  94      18.477 -26.145   2.160  1.00 45.14           C  
ATOM   1416 HG11 VAL A  94      17.484 -25.974   1.745  1.00 45.14           H  
ATOM   1417 HG12 VAL A  94      18.538 -25.691   3.149  1.00 45.14           H  
ATOM   1418 HG13 VAL A  94      18.614 -27.223   2.247  1.00 45.14           H  
ATOM   1419  CG2 VAL A  94      19.187 -24.069   1.008  1.00 45.14           C  
ATOM   1420 HG21 VAL A  94      19.884 -23.618   0.302  1.00 45.14           H  
ATOM   1421 HG22 VAL A  94      19.236 -23.529   1.953  1.00 45.14           H  
ATOM   1422 HG23 VAL A  94      18.180 -23.990   0.597  1.00 45.14           H  
ATOM   1423  N   LYS A  95      21.580 -27.443   3.397  1.00 48.09           N  
ATOM   1424  H   LYS A  95      21.679 -26.689   4.062  1.00 48.09           H  
ATOM   1425  CA  LYS A  95      21.579 -28.821   3.905  1.00 48.09           C  
ATOM   1426  HA  LYS A  95      21.406 -29.493   3.064  1.00 48.09           H  
ATOM   1427  C   LYS A  95      20.380 -29.045   4.813  1.00 48.09           C  
ATOM   1428  CB  LYS A  95      22.946 -29.225   4.484  1.00 48.09           C  
ATOM   1429  HB2 LYS A  95      23.409 -28.387   5.004  1.00 48.09           H  
ATOM   1430  HB3 LYS A  95      22.816 -30.054   5.180  1.00 48.09           H  
ATOM   1431  O   LYS A  95      20.340 -28.636   5.969  1.00 48.09           O  
ATOM   1432  CG  LYS A  95      23.822 -29.696   3.308  1.00 48.09           C  
ATOM   1433  HG2 LYS A  95      23.929 -28.882   2.591  1.00 48.09           H  
ATOM   1434  HG3 LYS A  95      23.309 -30.520   2.812  1.00 48.09           H  
ATOM   1435  CD  LYS A  95      25.220 -30.189   3.698  1.00 48.09           C  
ATOM   1436  HD2 LYS A  95      25.131 -30.958   4.466  1.00 48.09           H  
ATOM   1437  HD3 LYS A  95      25.808 -29.357   4.086  1.00 48.09           H  
ATOM   1438  CE  LYS A  95      25.873 -30.800   2.444  1.00 48.09           C  
ATOM   1439  HE2 LYS A  95      25.132 -30.815   1.646  1.00 48.09           H  
ATOM   1440  HE3 LYS A  95      26.153 -31.833   2.652  1.00 48.09           H  
ATOM   1441  NZ  LYS A  95      27.055 -30.046   1.963  1.00 48.09           N  
ATOM   1442  HZ1 LYS A  95      27.884 -30.141   2.532  1.00 48.09           H  
ATOM   1443  HZ2 LYS A  95      27.243 -30.265   0.995  1.00 48.09           H  
ATOM   1444  HZ3 LYS A  95      26.852 -29.064   1.843  1.00 48.09           H  
ATOM   1445  N   GLU A  96      19.381 -29.667   4.206  1.00 45.56           N  
ATOM   1446  H   GLU A  96      19.526 -29.944   3.246  1.00 45.56           H  
ATOM   1447  CA  GLU A  96      18.163 -30.159   4.825  1.00 45.56           C  
ATOM   1448  HA  GLU A  96      17.740 -29.392   5.473  1.00 45.56           H  
ATOM   1449  C   GLU A  96      18.467 -31.412   5.658  1.00 45.56           C  
ATOM   1450  CB  GLU A  96      17.183 -30.442   3.673  1.00 45.56           C  
ATOM   1451  HB2 GLU A  96      17.660 -31.121   2.967  1.00 45.56           H  
ATOM   1452  HB3 GLU A  96      16.995 -29.498   3.160  1.00 45.56           H  
ATOM   1453  O   GLU A  96      19.025 -32.384   5.152  1.00 45.56           O  
ATOM   1454  CG  GLU A  96      15.833 -31.040   4.087  1.00 45.56           C  
ATOM   1455  HG2 GLU A  96      15.412 -30.417   4.877  1.00 45.56           H  
ATOM   1456  HG3 GLU A  96      15.990 -32.038   4.496  1.00 45.56           H  
ATOM   1457  CD  GLU A  96      14.843 -31.116   2.908  1.00 45.56           C  
ATOM   1458  OE1 GLU A  96      13.624 -31.132   3.200  1.00 45.56           O  
ATOM   1459  OE2 GLU A  96      15.294 -31.127   1.741  1.00 45.56           O  
ATOM   1460  N   SER A  97      18.070 -31.410   6.929  1.00 50.98           N  
ATOM   1461  H   SER A  97      17.743 -30.552   7.350  1.00 50.98           H  
ATOM   1462  CA  SER A  97      17.917 -32.635   7.713  1.00 50.98           C  
ATOM   1463  HA  SER A  97      17.753 -33.454   7.013  1.00 50.98           H  
ATOM   1464  C   SER A  97      16.664 -32.535   8.586  1.00 50.98           C  
ATOM   1465  CB  SER A  97      19.192 -32.999   8.485  1.00 50.98           C  
ATOM   1466  HB2 SER A  97      19.977 -33.225   7.763  1.00 50.98           H  
ATOM   1467  HB3 SER A  97      19.006 -33.892   9.082  1.00 50.98           H  
ATOM   1468  O   SER A  97      16.488 -31.633   9.406  1.00 50.98           O  
ATOM   1469  OG  SER A  97      19.640 -31.956   9.326  1.00 50.98           O  
ATOM   1470  HG  SER A  97      20.514 -32.181   9.656  1.00 50.98           H  
ATOM   1471  N   LYS A  98      15.740 -33.463   8.339  1.00 51.88           N  
ATOM   1472  H   LYS A  98      15.995 -34.192   7.688  1.00 51.88           H  
ATOM   1473  CA  LYS A  98      14.443 -33.628   9.006  1.00 51.88           C  
ATOM   1474  HA  LYS A  98      14.437 -32.998   9.896  1.00 51.88           H  
ATOM   1475  C   LYS A  98      14.350 -35.094   9.487  1.00 51.88           C  
ATOM   1476  CB  LYS A  98      13.323 -33.188   8.036  1.00 51.88           C  
ATOM   1477  HB2 LYS A  98      12.759 -34.076   7.753  1.00 51.88           H  
ATOM   1478  HB3 LYS A  98      13.758 -32.811   7.110  1.00 51.88           H  
ATOM   1479  O   LYS A  98      15.182 -35.900   9.078  1.00 51.88           O  
ATOM   1480  CG  LYS A  98      12.382 -32.089   8.584  1.00 51.88           C  
ATOM   1481  HG2 LYS A  98      12.632 -31.138   8.114  1.00 51.88           H  
ATOM   1482  HG3 LYS A  98      12.511 -31.949   9.658  1.00 51.88           H  
ATOM   1483  CD  LYS A  98      10.921 -32.443   8.264  1.00 51.88           C  
ATOM   1484  HD2 LYS A  98      10.749 -32.261   7.203  1.00 51.88           H  
ATOM   1485  HD3 LYS A  98      10.757 -33.503   8.461  1.00 51.88           H  
ATOM   1486  CE  LYS A  98       9.918 -31.651   9.104  1.00 51.88           C  
ATOM   1487  HE2 LYS A  98      10.065 -30.588   8.911  1.00 51.88           H  
ATOM   1488  HE3 LYS A  98      10.125 -31.838  10.158  1.00 51.88           H  
ATOM   1489  NZ  LYS A  98       8.532 -32.060   8.766  1.00 51.88           N  
ATOM   1490  HZ1 LYS A  98       7.861 -31.556   9.327  1.00 51.88           H  
ATOM   1491  HZ2 LYS A  98       8.351 -31.878   7.789  1.00 51.88           H  
ATOM   1492  HZ3 LYS A  98       8.415 -33.051   8.924  1.00 51.88           H  
ATOM   1493  N   PRO A  99      13.448 -35.445  10.419  1.00 43.35           N  
ATOM   1494  CA  PRO A  99      13.897 -36.190  11.589  1.00 43.35           C  
ATOM   1495  HA  PRO A  99      14.986 -36.213  11.644  1.00 43.35           H  
ATOM   1496  C   PRO A  99      13.375 -37.625  11.638  1.00 43.35           C  
ATOM   1497  CB  PRO A  99      13.346 -35.377  12.761  1.00 43.35           C  
ATOM   1498  HB2 PRO A  99      13.964 -34.492  12.915  1.00 43.35           H  
ATOM   1499  HB3 PRO A  99      13.282 -35.961  13.679  1.00 43.35           H  
ATOM   1500  O   PRO A  99      12.273 -37.907  11.167  1.00 43.35           O  
ATOM   1501  CG  PRO A  99      11.966 -34.962  12.248  1.00 43.35           C  
ATOM   1502  HG2 PRO A  99      11.245 -35.758  12.435  1.00 43.35           H  
ATOM   1503  HG3 PRO A  99      11.634 -34.033  12.709  1.00 43.35           H  
ATOM   1504  CD  PRO A  99      12.184 -34.798  10.744  1.00 43.35           C  
ATOM   1505  HD2 PRO A  99      12.232 -33.728  10.541  1.00 43.35           H  
ATOM   1506  HD3 PRO A  99      11.368 -35.262  10.191  1.00 43.35           H  
ATOM   1507  N   GLU A 100      14.104 -38.487  12.341  1.00 46.29           N  
ATOM   1508  H   GLU A 100      15.005 -38.206  12.703  1.00 46.29           H  
ATOM   1509  CA  GLU A 100      13.554 -39.743  12.846  1.00 46.29           C  
ATOM   1510  HA  GLU A 100      12.685 -40.015  12.248  1.00 46.29           H  
ATOM   1511  C   GLU A 100      13.063 -39.584  14.286  1.00 46.29           C  
ATOM   1512  CB  GLU A 100      14.549 -40.897  12.708  1.00 46.29           C  
ATOM   1513  HB2 GLU A 100      14.149 -41.758  13.244  1.00 46.29           H  
ATOM   1514  HB3 GLU A 100      15.507 -40.622  13.148  1.00 46.29           H  
ATOM   1515  O   GLU A 100      13.667 -38.895  15.111  1.00 46.29           O  
ATOM   1516  CG  GLU A 100      14.723 -41.277  11.232  1.00 46.29           C  
ATOM   1517  HG2 GLU A 100      15.324 -40.519  10.731  1.00 46.29           H  
ATOM   1518  HG3 GLU A 100      13.744 -41.302  10.753  1.00 46.29           H  
ATOM   1519  CD  GLU A 100      15.390 -42.648  11.095  1.00 46.29           C  
ATOM   1520  OE1 GLU A 100      14.802 -43.502  10.395  1.00 46.29           O  
ATOM   1521  OE2 GLU A 100      16.463 -42.829  11.713  1.00 46.29           O  
ATOM   1522  N   ALA A 101      11.934 -40.223  14.577  1.00 43.13           N  
ATOM   1523  H   ALA A 101      11.537 -40.834  13.877  1.00 43.13           H  
ATOM   1524  CA  ALA A 101      11.365 -40.288  15.911  1.00 43.13           C  
ATOM   1525  HA  ALA A 101      11.704 -39.430  16.493  1.00 43.13           H  
ATOM   1526  C   ALA A 101      11.825 -41.568  16.616  1.00 43.13           C  
ATOM   1527  CB  ALA A 101       9.837 -40.219  15.797  1.00 43.13           C  
ATOM   1528  HB1 ALA A 101       9.543 -39.296  15.298  1.00 43.13           H  
ATOM   1529  HB2 ALA A 101       9.392 -40.244  16.792  1.00 43.13           H  
ATOM   1530  HB3 ALA A 101       9.468 -41.071  15.226  1.00 43.13           H  
ATOM   1531  O   ALA A 101      11.840 -42.640  16.013  1.00 43.13           O  
ATOM   1532  N   LYS A 102      12.079 -41.478  17.924  1.00 45.77           N  
ATOM   1533  H   LYS A 102      12.106 -40.561  18.347  1.00 45.77           H  
ATOM   1534  CA  LYS A 102      11.915 -42.625  18.820  1.00 45.77           C  
ATOM   1535  HA  LYS A 102      11.579 -43.483  18.238  1.00 45.77           H  
ATOM   1536  C   LYS A 102      10.785 -42.338  19.792  1.00 45.77           C  
ATOM   1537  CB  LYS A 102      13.230 -43.043  19.492  1.00 45.77           C  
ATOM   1538  HB2 LYS A 102      12.989 -43.643  20.369  1.00 45.77           H  
ATOM   1539  HB3 LYS A 102      13.797 -42.169  19.812  1.00 45.77           H  
ATOM   1540  O   LYS A 102      10.906 -41.531  20.708  1.00 45.77           O  
ATOM   1541  CG  LYS A 102      14.050 -43.902  18.515  1.00 45.77           C  
ATOM   1542  HG2 LYS A 102      13.395 -44.641  18.054  1.00 45.77           H  
ATOM   1543  HG3 LYS A 102      14.467 -43.270  17.731  1.00 45.77           H  
ATOM   1544  CD  LYS A 102      15.177 -44.657  19.226  1.00 45.77           C  
ATOM   1545  HD2 LYS A 102      14.757 -45.199  20.074  1.00 45.77           H  
ATOM   1546  HD3 LYS A 102      15.925 -43.950  19.586  1.00 45.77           H  
ATOM   1547  CE  LYS A 102      15.806 -45.655  18.246  1.00 45.77           C  
ATOM   1548  HE2 LYS A 102      15.005 -46.235  17.788  1.00 45.77           H  
ATOM   1549  HE3 LYS A 102      16.308 -45.101  17.453  1.00 45.77           H  
ATOM   1550  NZ  LYS A 102      16.753 -46.564  18.936  1.00 45.77           N  
ATOM   1551  HZ1 LYS A 102      17.140 -47.230  18.284  1.00 45.77           H  
ATOM   1552  HZ2 LYS A 102      16.272 -47.074  19.664  1.00 45.77           H  
ATOM   1553  HZ3 LYS A 102      17.505 -46.040  19.359  1.00 45.77           H  
ATOM   1554  N   GLU A 103       9.664 -42.988  19.520  1.00 43.84           N  
ATOM   1555  H   GLU A 103       9.672 -43.625  18.737  1.00 43.84           H  
ATOM   1556  CA  GLU A 103       8.553 -43.137  20.442  1.00 43.84           C  
ATOM   1557  HA  GLU A 103       8.401 -42.219  21.011  1.00 43.84           H  
ATOM   1558  C   GLU A 103       8.887 -44.286  21.397  1.00 43.84           C  
ATOM   1559  CB  GLU A 103       7.296 -43.438  19.606  1.00 43.84           C  
ATOM   1560  HB2 GLU A 103       7.476 -44.334  19.011  1.00 43.84           H  
ATOM   1561  HB3 GLU A 103       7.117 -42.605  18.927  1.00 43.84           H  
ATOM   1562  O   GLU A 103       9.048 -45.419  20.951  1.00 43.84           O  
ATOM   1563  CG  GLU A 103       6.045 -43.648  20.466  1.00 43.84           C  
ATOM   1564  HG2 GLU A 103       5.835 -42.722  21.001  1.00 43.84           H  
ATOM   1565  HG3 GLU A 103       6.238 -44.423  21.208  1.00 43.84           H  
ATOM   1566  CD  GLU A 103       4.807 -44.062  19.658  1.00 43.84           C  
ATOM   1567  OE1 GLU A 103       3.733 -44.137  20.298  1.00 43.84           O  
ATOM   1568  OE2 GLU A 103       4.899 -44.364  18.452  1.00 43.84           O  
ATOM   1569  N   GLU A 104       8.966 -44.022  22.701  1.00 47.07           N  
ATOM   1570  H   GLU A 104       8.910 -43.071  23.036  1.00 47.07           H  
ATOM   1571  CA  GLU A 104       9.062 -45.088  23.699  1.00 47.07           C  
ATOM   1572  HA  GLU A 104       8.687 -46.003  23.240  1.00 47.07           H  
ATOM   1573  C   GLU A 104       8.145 -44.770  24.885  1.00 47.07           C  
ATOM   1574  CB  GLU A 104      10.529 -45.359  24.069  1.00 47.07           C  
ATOM   1575  HB2 GLU A 104      10.888 -44.607  24.772  1.00 47.07           H  
ATOM   1576  HB3 GLU A 104      11.125 -45.291  23.159  1.00 47.07           H  
ATOM   1577  O   GLU A 104       8.235 -43.717  25.520  1.00 47.07           O  
ATOM   1578  CG  GLU A 104      10.715 -46.770  24.650  1.00 47.07           C  
ATOM   1579  HG2 GLU A 104      10.427 -46.764  25.702  1.00 47.07           H  
ATOM   1580  HG3 GLU A 104      10.053 -47.464  24.132  1.00 47.07           H  
ATOM   1581  CD  GLU A 104      12.167 -47.247  24.493  1.00 47.07           C  
ATOM   1582  OE1 GLU A 104      12.367 -48.301  23.848  1.00 47.07           O  
ATOM   1583  OE2 GLU A 104      13.068 -46.532  24.986  1.00 47.07           O  
ATOM   1584  N   LYS A 105       7.172 -45.656  25.120  1.00 40.19           N  
ATOM   1585  H   LYS A 105       7.196 -46.523  24.602  1.00 40.19           H  
ATOM   1586  CA  LYS A 105       6.081 -45.453  26.078  1.00 40.19           C  
ATOM   1587  HA  LYS A 105       5.925 -44.385  26.230  1.00 40.19           H  
ATOM   1588  C   LYS A 105       6.439 -46.070  27.432  1.00 40.19           C  
ATOM   1589  CB  LYS A 105       4.777 -46.069  25.535  1.00 40.19           C  
ATOM   1590  HB2 LYS A 105       4.040 -46.048  26.338  1.00 40.19           H  
ATOM   1591  HB3 LYS A 105       4.961 -47.114  25.285  1.00 40.19           H  
ATOM   1592  O   LYS A 105       6.245 -47.266  27.626  1.00 40.19           O  
ATOM   1593  CG  LYS A 105       4.164 -45.368  24.309  1.00 40.19           C  
ATOM   1594  HG2 LYS A 105       3.942 -44.330  24.558  1.00 40.19           H  
ATOM   1595  HG3 LYS A 105       4.860 -45.398  23.471  1.00 40.19           H  
ATOM   1596  CD  LYS A 105       2.862 -46.098  23.928  1.00 40.19           C  
ATOM   1597  HD2 LYS A 105       2.223 -46.120  24.810  1.00 40.19           H  
ATOM   1598  HD3 LYS A 105       3.085 -47.130  23.659  1.00 40.19           H  
ATOM   1599  CE  LYS A 105       2.061 -45.420  22.806  1.00 40.19           C  
ATOM   1600  HE2 LYS A 105       2.263 -44.349  22.813  1.00 40.19           H  
ATOM   1601  HE3 LYS A 105       1.002 -45.564  23.020  1.00 40.19           H  
ATOM   1602  NZ  LYS A 105       2.354 -45.977  21.465  1.00 40.19           N  
ATOM   1603  HZ1 LYS A 105       1.708 -45.632  20.770  1.00 40.19           H  
ATOM   1604  HZ2 LYS A 105       2.429 -46.984  21.437  1.00 40.19           H  
ATOM   1605  HZ3 LYS A 105       3.210 -45.563  21.124  1.00 40.19           H  
ATOM   1606  N   ALA A 106       6.858 -45.250  28.393  1.00 45.26           N  
ATOM   1607  H   ALA A 106       7.080 -44.296  28.148  1.00 45.26           H  
ATOM   1608  CA  ALA A 106       6.879 -45.630  29.806  1.00 45.26           C  
ATOM   1609  HA  ALA A 106       6.899 -46.716  29.897  1.00 45.26           H  
ATOM   1610  C   ALA A 106       5.604 -45.122  30.501  1.00 45.26           C  
ATOM   1611  CB  ALA A 106       8.167 -45.106  30.451  1.00 45.26           C  
ATOM   1612  HB1 ALA A 106       8.268 -44.035  30.276  1.00 45.26           H  
ATOM   1613  HB2 ALA A 106       8.140 -45.289  31.525  1.00 45.26           H  
ATOM   1614  HB3 ALA A 106       9.028 -45.622  30.025  1.00 45.26           H  
ATOM   1615  O   ALA A 106       5.444 -43.923  30.726  1.00 45.26           O  
ATOM   1616  N   ALA A 107       4.678 -46.028  30.821  1.00 41.26           N  
ATOM   1617  H   ALA A 107       4.863 -47.002  30.632  1.00 41.26           H  
ATOM   1618  CA  ALA A 107       3.458 -45.688  31.550  1.00 41.26           C  
ATOM   1619  HA  ALA A 107       3.144 -44.683  31.269  1.00 41.26           H  
ATOM   1620  C   ALA A 107       3.705 -45.704  33.067  1.00 41.26           C  
ATOM   1621  CB  ALA A 107       2.339 -46.653  31.135  1.00 41.26           C  
ATOM   1622  HB1 ALA A 107       2.172 -46.586  30.060  1.00 41.26           H  
ATOM   1623  HB2 ALA A 107       1.419 -46.391  31.656  1.00 41.26           H  
ATOM   1624  HB3 ALA A 107       2.614 -47.676  31.394  1.00 41.26           H  
ATOM   1625  O   ALA A 107       4.068 -46.737  33.628  1.00 41.26           O  
ATOM   1626  N   SER A 108       3.448 -44.583  33.741  1.00 48.20           N  
ATOM   1627  H   SER A 108       3.203 -43.746  33.232  1.00 48.20           H  
ATOM   1628  CA  SER A 108       3.385 -44.494  35.203  1.00 48.20           C  
ATOM   1629  HA  SER A 108       3.409 -45.506  35.609  1.00 48.20           H  
ATOM   1630  C   SER A 108       2.051 -43.883  35.645  1.00 48.20           C  
ATOM   1631  CB  SER A 108       4.613 -43.777  35.774  1.00 48.20           C  
ATOM   1632  HB2 SER A 108       5.502 -44.356  35.525  1.00 48.20           H  
ATOM   1633  HB3 SER A 108       4.528 -43.716  36.859  1.00 48.20           H  
ATOM   1634  O   SER A 108       1.411 -43.123  34.917  1.00 48.20           O  
ATOM   1635  OG  SER A 108       4.748 -42.477  35.238  1.00 48.20           O  
ATOM   1636  HG  SER A 108       5.612 -42.132  35.474  1.00 48.20           H  
ATOM   1637  N   GLN A 109       1.566 -44.325  36.805  1.00 58.50           N  
ATOM   1638  H   GLN A 109       2.164 -44.885  37.395  1.00 58.50           H  
ATOM   1639  CA  GLN A 109       0.165 -44.183  37.208  1.00 58.50           C  
ATOM   1640  HA  GLN A 109      -0.450 -44.212  36.308  1.00 58.50           H  
ATOM   1641  C   GLN A 109      -0.105 -42.846  37.929  1.00 58.50           C  
ATOM   1642  CB  GLN A 109      -0.214 -45.392  38.080  1.00 58.50           C  
ATOM   1643  HB2 GLN A 109      -1.228 -45.266  38.461  1.00 58.50           H  
ATOM   1644  HB3 GLN A 109       0.464 -45.427  38.933  1.00 58.50           H  
ATOM   1645  O   GLN A 109       0.797 -42.306  38.574  1.00 58.50           O  
ATOM   1646  CG  GLN A 109      -0.139 -46.728  37.311  1.00 58.50           C  
ATOM   1647  HG2 GLN A 109       0.819 -46.814  36.799  1.00 58.50           H  
ATOM   1648  HG3 GLN A 109      -0.929 -46.754  36.560  1.00 58.50           H  
ATOM   1649  CD  GLN A 109      -0.279 -47.949  38.217  1.00 58.50           C  
ATOM   1650  NE2 GLN A 109      -0.151 -49.145  37.687  1.00 58.50           N  
ATOM   1651 HE21 GLN A 109      -0.235 -49.916  38.335  1.00 58.50           H  
ATOM   1652 HE22 GLN A 109       0.047 -49.273  36.705  1.00 58.50           H  
ATOM   1653  OE1 GLN A 109      -0.488 -47.859  39.412  1.00 58.50           O  
ATOM   1654  N   PRO A 110      -1.337 -42.302  37.868  1.00 45.51           N  
ATOM   1655  CA  PRO A 110      -1.681 -41.044  38.525  1.00 45.51           C  
ATOM   1656  HA  PRO A 110      -0.900 -40.305  38.349  1.00 45.51           H  
ATOM   1657  C   PRO A 110      -1.839 -41.232  40.042  1.00 45.51           C  
ATOM   1658  CB  PRO A 110      -2.968 -40.577  37.832  1.00 45.51           C  
ATOM   1659  HB2 PRO A 110      -2.710 -40.030  36.925  1.00 45.51           H  
ATOM   1660  HB3 PRO A 110      -3.591 -39.959  38.478  1.00 45.51           H  
ATOM   1661  O   PRO A 110      -2.937 -41.472  40.544  1.00 45.51           O  
ATOM   1662  CG  PRO A 110      -3.655 -41.889  37.454  1.00 45.51           C  
ATOM   1663  HG2 PRO A 110      -4.328 -41.763  36.606  1.00 45.51           H  
ATOM   1664  HG3 PRO A 110      -4.195 -42.288  38.313  1.00 45.51           H  
ATOM   1665  CD  PRO A 110      -2.479 -42.805  37.113  1.00 45.51           C  
ATOM   1666  HD2 PRO A 110      -2.263 -42.739  36.047  1.00 45.51           H  
ATOM   1667  HD3 PRO A 110      -2.718 -43.834  37.385  1.00 45.51           H  
ATOM   1668  N   VAL A 111      -0.741 -41.102  40.789  1.00 52.00           N  
ATOM   1669  H   VAL A 111       0.148 -41.005  40.321  1.00 52.00           H  
ATOM   1670  CA  VAL A 111      -0.780 -41.091  42.259  1.00 52.00           C  
ATOM   1671  HA  VAL A 111      -1.379 -41.943  42.581  1.00 52.00           H  
ATOM   1672  C   VAL A 111      -1.469 -39.805  42.731  1.00 52.00           C  
ATOM   1673  CB  VAL A 111       0.619 -41.240  42.892  1.00 52.00           C  
ATOM   1674  HB  VAL A 111       1.179 -40.314  42.764  1.00 52.00           H  
ATOM   1675  O   VAL A 111      -1.002 -38.699  42.453  1.00 52.00           O  
ATOM   1676  CG1 VAL A 111       0.484 -41.539  44.392  1.00 52.00           C  
ATOM   1677 HG11 VAL A 111      -0.032 -40.722  44.896  1.00 52.00           H  
ATOM   1678 HG12 VAL A 111      -0.067 -42.467  44.546  1.00 52.00           H  
ATOM   1679 HG13 VAL A 111       1.474 -41.638  44.837  1.00 52.00           H  
ATOM   1680  CG2 VAL A 111       1.431 -42.380  42.263  1.00 52.00           C  
ATOM   1681 HG21 VAL A 111       0.872 -43.314  42.317  1.00 52.00           H  
ATOM   1682 HG22 VAL A 111       2.376 -42.499  42.793  1.00 52.00           H  
ATOM   1683 HG23 VAL A 111       1.657 -42.157  41.220  1.00 52.00           H  
ATOM   1684  N   ALA A 112      -2.597 -39.942  43.429  1.00 44.36           N  
ATOM   1685  H   ALA A 112      -2.947 -40.875  43.589  1.00 44.36           H  
ATOM   1686  CA  ALA A 112      -3.448 -38.825  43.838  1.00 44.36           C  
ATOM   1687  HA  ALA A 112      -3.508 -38.123  43.006  1.00 44.36           H  
ATOM   1688  C   ALA A 112      -2.867 -38.047  45.038  1.00 44.36           C  
ATOM   1689  CB  ALA A 112      -4.865 -39.361  44.082  1.00 44.36           C  
ATOM   1690  HB1 ALA A 112      -5.240 -39.844  43.179  1.00 44.36           H  
ATOM   1691  HB2 ALA A 112      -5.528 -38.537  44.344  1.00 44.36           H  
ATOM   1692  HB3 ALA A 112      -4.857 -40.081  44.900  1.00 44.36           H  
ATOM   1693  O   ALA A 112      -3.329 -38.177  46.171  1.00 44.36           O  
ATOM   1694  N   ALA A 113      -1.846 -37.224  44.787  1.00 52.95           N  
ATOM   1695  H   ALA A 113      -1.453 -37.226  43.856  1.00 52.95           H  
ATOM   1696  CA  ALA A 113      -1.286 -36.316  45.782  1.00 52.95           C  
ATOM   1697  HA  ALA A 113      -1.068 -36.889  46.684  1.00 52.95           H  
ATOM   1698  C   ALA A 113      -2.292 -35.206  46.146  1.00 52.95           C  
ATOM   1699  CB  ALA A 113       0.040 -35.755  45.255  1.00 52.95           C  
ATOM   1700  HB1 ALA A 113      -0.133 -35.183  44.344  1.00 52.95           H  
ATOM   1701  HB2 ALA A 113       0.482 -35.100  46.006  1.00 52.95           H  
ATOM   1702  HB3 ALA A 113       0.731 -36.571  45.044  1.00 52.95           H  
ATOM   1703  O   ALA A 113      -2.681 -34.396  45.302  1.00 52.95           O  
ATOM   1704  N   GLN A 114      -2.708 -35.169  47.412  1.00 54.03           N  
ATOM   1705  H   GLN A 114      -2.351 -35.862  48.055  1.00 54.03           H  
ATOM   1706  CA  GLN A 114      -3.596 -34.136  47.946  1.00 54.03           C  
ATOM   1707  HA  GLN A 114      -4.464 -34.057  47.290  1.00 54.03           H  
ATOM   1708  C   GLN A 114      -2.860 -32.782  48.008  1.00 54.03           C  
ATOM   1709  CB  GLN A 114      -4.075 -34.541  49.350  1.00 54.03           C  
ATOM   1710  HB2 GLN A 114      -4.678 -33.731  49.762  1.00 54.03           H  
ATOM   1711  HB3 GLN A 114      -3.203 -34.672  49.990  1.00 54.03           H  
ATOM   1712  O   GLN A 114      -1.730 -32.736  48.502  1.00 54.03           O  
ATOM   1713  CG  GLN A 114      -4.913 -35.834  49.369  1.00 54.03           C  
ATOM   1714  HG2 GLN A 114      -4.361 -36.641  48.887  1.00 54.03           H  
ATOM   1715  HG3 GLN A 114      -5.835 -35.670  48.811  1.00 54.03           H  
ATOM   1716  CD  GLN A 114      -5.265 -36.292  50.784  1.00 54.03           C  
ATOM   1717  NE2 GLN A 114      -6.032 -37.349  50.930  1.00 54.03           N  
ATOM   1718 HE21 GLN A 114      -6.220 -37.619  51.885  1.00 54.03           H  
ATOM   1719 HE22 GLN A 114      -6.365 -37.870  50.131  1.00 54.03           H  
ATOM   1720  OE1 GLN A 114      -4.860 -35.728  51.783  1.00 54.03           O  
ATOM   1721  N   PRO A 115      -3.462 -31.665  47.556  1.00 57.54           N  
ATOM   1722  CA  PRO A 115      -2.848 -30.350  47.696  1.00 57.54           C  
ATOM   1723  HA  PRO A 115      -1.803 -30.386  47.389  1.00 57.54           H  
ATOM   1724  C   PRO A 115      -2.928 -29.889  49.156  1.00 57.54           C  
ATOM   1725  CB  PRO A 115      -3.617 -29.441  46.732  1.00 57.54           C  
ATOM   1726  HB2 PRO A 115      -3.164 -29.499  45.743  1.00 57.54           H  
ATOM   1727  HB3 PRO A 115      -3.647 -28.407  47.075  1.00 57.54           H  
ATOM   1728  O   PRO A 115      -3.999 -29.532  49.648  1.00 57.54           O  
ATOM   1729  CG  PRO A 115      -5.012 -30.068  46.688  1.00 57.54           C  
ATOM   1730  HG2 PRO A 115      -5.609 -29.702  47.523  1.00 57.54           H  
ATOM   1731  HG3 PRO A 115      -5.517 -29.861  45.744  1.00 57.54           H  
ATOM   1732  CD  PRO A 115      -4.741 -31.564  46.867  1.00 57.54           C  
ATOM   1733  HD2 PRO A 115      -4.662 -32.044  45.892  1.00 57.54           H  
ATOM   1734  HD3 PRO A 115      -5.540 -32.020  47.451  1.00 57.54           H  
ATOM   1735  N   ALA A 116      -1.790 -29.879  49.853  1.00 56.97           N  
ATOM   1736  H   ALA A 116      -0.956 -30.256  49.426  1.00 56.97           H  
ATOM   1737  CA  ALA A 116      -1.694 -29.306  51.192  1.00 56.97           C  
ATOM   1738  HA  ALA A 116      -2.391 -29.836  51.841  1.00 56.97           H  
ATOM   1739  C   ALA A 116      -2.089 -27.817  51.162  1.00 56.97           C  
ATOM   1740  CB  ALA A 116      -0.276 -29.520  51.734  1.00 56.97           C  
ATOM   1741  HB1 ALA A 116       0.447 -29.007  51.099  1.00 56.97           H  
ATOM   1742  HB2 ALA A 116      -0.046 -30.585  51.757  1.00 56.97           H  
ATOM   1743  HB3 ALA A 116      -0.206 -29.121  52.746  1.00 56.97           H  
ATOM   1744  O   ALA A 116      -1.574 -27.045  50.348  1.00 56.97           O  
ATOM   1745  N   ALA A 117      -3.012 -27.424  52.044  1.00 52.84           N  
ATOM   1746  H   ALA A 117      -3.391 -28.113  52.678  1.00 52.84           H  
ATOM   1747  CA  ALA A 117      -3.654 -26.112  52.027  1.00 52.84           C  
ATOM   1748  HA  ALA A 117      -3.992 -25.916  51.009  1.00 52.84           H  
ATOM   1749  C   ALA A 117      -2.687 -24.977  52.415  1.00 52.84           C  
ATOM   1750  CB  ALA A 117      -4.904 -26.169  52.916  1.00 52.84           C  
ATOM   1751  HB1 ALA A 117      -5.415 -25.206  52.889  1.00 52.84           H  
ATOM   1752  HB2 ALA A 117      -5.583 -26.941  52.555  1.00 52.84           H  
ATOM   1753  HB3 ALA A 117      -4.622 -26.387  53.946  1.00 52.84           H  
ATOM   1754  O   ALA A 117      -2.601 -24.558  53.566  1.00 52.84           O  
ATOM   1755  N   THR A 118      -1.974 -24.457  51.419  1.00 58.48           N  
ATOM   1756  H   THR A 118      -2.059 -24.897  50.513  1.00 58.48           H  
ATOM   1757  CA  THR A 118      -1.204 -23.212  51.493  1.00 58.48           C  
ATOM   1758  HA  THR A 118      -1.190 -22.859  52.524  1.00 58.48           H  
ATOM   1759  C   THR A 118      -1.904 -22.150  50.649  1.00 58.48           C  
ATOM   1760  CB  THR A 118       0.256 -23.413  51.055  1.00 58.48           C  
ATOM   1761  HB  THR A 118       0.746 -22.441  51.015  1.00 58.48           H  
ATOM   1762  O   THR A 118      -2.414 -22.456  49.570  1.00 58.48           O  
ATOM   1763  CG2 THR A 118       1.025 -24.308  52.025  1.00 58.48           C  
ATOM   1764 HG21 THR A 118       1.002 -23.872  53.024  1.00 58.48           H  
ATOM   1765 HG22 THR A 118       2.063 -24.387  51.700  1.00 58.48           H  
ATOM   1766 HG23 THR A 118       0.582 -25.303  52.061  1.00 58.48           H  
ATOM   1767  OG1 THR A 118       0.337 -24.014  49.785  1.00 58.48           O  
ATOM   1768  HG1 THR A 118       0.044 -24.924  49.874  1.00 58.48           H  
ATOM   1769  N   ASN A 119      -1.952 -20.904  51.137  1.00 63.99           N  
ATOM   1770  H   ASN A 119      -1.522 -20.728  52.034  1.00 63.99           H  
ATOM   1771  CA  ASN A 119      -2.645 -19.783  50.485  1.00 63.99           C  
ATOM   1772  HA  ASN A 119      -3.624 -20.129  50.154  1.00 63.99           H  
ATOM   1773  C   ASN A 119      -1.909 -19.319  49.215  1.00 63.99           C  
ATOM   1774  CB  ASN A 119      -2.870 -18.643  51.499  1.00 63.99           C  
ATOM   1775  HB2 ASN A 119      -3.136 -17.733  50.960  1.00 63.99           H  
ATOM   1776  HB3 ASN A 119      -1.951 -18.445  52.051  1.00 63.99           H  
ATOM   1777  O   ASN A 119      -1.280 -18.264  49.177  1.00 63.99           O  
ATOM   1778  CG  ASN A 119      -4.019 -18.927  52.446  1.00 63.99           C  
ATOM   1779  ND2 ASN A 119      -3.817 -18.814  53.737  1.00 63.99           N  
ATOM   1780 HD21 ASN A 119      -2.927 -18.510  54.106  1.00 63.99           H  
ATOM   1781 HD22 ASN A 119      -4.614 -19.015  54.323  1.00 63.99           H  
ATOM   1782  OD1 ASN A 119      -5.118 -19.251  52.037  1.00 63.99           O  
ATOM   1783  N   THR A 120      -1.978 -20.142  48.173  1.00 71.37           N  
ATOM   1784  H   THR A 120      -2.505 -20.995  48.295  1.00 71.37           H  
ATOM   1785  CA  THR A 120      -1.401 -19.906  46.852  1.00 71.37           C  
ATOM   1786  HA  THR A 120      -0.742 -19.040  46.905  1.00 71.37           H  
ATOM   1787  C   THR A 120      -2.514 -19.574  45.865  1.00 71.37           C  
ATOM   1788  CB  THR A 120      -0.546 -21.098  46.386  1.00 71.37           C  
ATOM   1789  HB  THR A 120      -0.257 -20.936  45.348  1.00 71.37           H  
ATOM   1790  O   THR A 120      -3.589 -20.173  45.884  1.00 71.37           O  
ATOM   1791  CG2 THR A 120       0.723 -21.241  47.226  1.00 71.37           C  
ATOM   1792 HG21 THR A 120       0.472 -21.436  48.268  1.00 71.37           H  
ATOM   1793 HG22 THR A 120       1.313 -20.326  47.163  1.00 71.37           H  
ATOM   1794 HG23 THR A 120       1.318 -22.071  46.846  1.00 71.37           H  
ATOM   1795  OG1 THR A 120      -1.236 -22.321  46.480  1.00 71.37           O  
ATOM   1796  HG1 THR A 120      -1.369 -22.522  47.409  1.00 71.37           H  
ATOM   1797  N   VAL A 121      -2.285 -18.568  45.019  1.00 82.37           N  
ATOM   1798  H   VAL A 121      -1.386 -18.107  45.034  1.00 82.37           H  
ATOM   1799  CA  VAL A 121      -3.288 -18.112  44.048  1.00 82.37           C  
ATOM   1800  HA  VAL A 121      -4.218 -17.920  44.583  1.00 82.37           H  
ATOM   1801  C   VAL A 121      -3.546 -19.222  43.030  1.00 82.37           C  
ATOM   1802  CB  VAL A 121      -2.856 -16.802  43.360  1.00 82.37           C  
ATOM   1803  HB  VAL A 121      -1.903 -16.959  42.854  1.00 82.37           H  
ATOM   1804  O   VAL A 121      -2.612 -19.729  42.405  1.00 82.37           O  
ATOM   1805  CG1 VAL A 121      -3.886 -16.326  42.328  1.00 82.37           C  
ATOM   1806 HG11 VAL A 121      -3.968 -17.045  41.513  1.00 82.37           H  
ATOM   1807 HG12 VAL A 121      -3.567 -15.376  41.899  1.00 82.37           H  
ATOM   1808 HG13 VAL A 121      -4.862 -16.198  42.796  1.00 82.37           H  
ATOM   1809  CG2 VAL A 121      -2.682 -15.678  44.392  1.00 82.37           C  
ATOM   1810 HG21 VAL A 121      -1.901 -15.933  45.109  1.00 82.37           H  
ATOM   1811 HG22 VAL A 121      -2.390 -14.757  43.888  1.00 82.37           H  
ATOM   1812 HG23 VAL A 121      -3.617 -15.512  44.928  1.00 82.37           H  
ATOM   1813  N   PHE A 122      -4.817 -19.586  42.849  1.00 81.49           N  
ATOM   1814  H   PHE A 122      -5.532 -19.154  43.417  1.00 81.49           H  
ATOM   1815  CA  PHE A 122      -5.225 -20.565  41.847  1.00 81.49           C  
ATOM   1816  HA  PHE A 122      -4.691 -21.497  42.033  1.00 81.49           H  
ATOM   1817  C   PHE A 122      -4.858 -20.059  40.446  1.00 81.49           C  
ATOM   1818  CB  PHE A 122      -6.730 -20.837  41.981  1.00 81.49           C  
ATOM   1819  HB2 PHE A 122      -6.937 -21.151  43.004  1.00 81.49           H  
ATOM   1820  HB3 PHE A 122      -7.278 -19.910  41.809  1.00 81.49           H  
ATOM   1821  O   PHE A 122      -5.403 -19.059  39.983  1.00 81.49           O  
ATOM   1822  CG  PHE A 122      -7.256 -21.900  41.034  1.00 81.49           C  
ATOM   1823  CD1 PHE A 122      -7.710 -21.544  39.749  1.00 81.49           C  
ATOM   1824  HD1 PHE A 122      -7.672 -20.513  39.430  1.00 81.49           H  
ATOM   1825  CD2 PHE A 122      -7.303 -23.246  41.441  1.00 81.49           C  
ATOM   1826  HD2 PHE A 122      -6.958 -23.524  42.426  1.00 81.49           H  
ATOM   1827  CE1 PHE A 122      -8.218 -22.528  38.882  1.00 81.49           C  
ATOM   1828  HE1 PHE A 122      -8.581 -22.244  37.906  1.00 81.49           H  
ATOM   1829  CE2 PHE A 122      -7.808 -24.231  40.573  1.00 81.49           C  
ATOM   1830  HE2 PHE A 122      -7.853 -25.260  40.897  1.00 81.49           H  
ATOM   1831  CZ  PHE A 122      -8.269 -23.872  39.294  1.00 81.49           C  
ATOM   1832  HZ  PHE A 122      -8.670 -24.625  38.633  1.00 81.49           H  
ATOM   1833  N   THR A 123      -3.937 -20.756  39.782  1.00 79.82           N  
ATOM   1834  H   THR A 123      -3.539 -21.574  40.223  1.00 79.82           H  
ATOM   1835  CA  THR A 123      -3.477 -20.446  38.422  1.00 79.82           C  
ATOM   1836  HA  THR A 123      -3.938 -19.516  38.090  1.00 79.82           H  
ATOM   1837  C   THR A 123      -3.923 -21.529  37.447  1.00 79.82           C  
ATOM   1838  CB  THR A 123      -1.956 -20.239  38.344  1.00 79.82           C  
ATOM   1839  HB  THR A 123      -1.647 -20.258  37.299  1.00 79.82           H  
ATOM   1840  O   THR A 123      -3.984 -22.720  37.766  1.00 79.82           O  
ATOM   1841  CG2 THR A 123      -1.530 -18.905  38.951  1.00 79.82           C  
ATOM   1842 HG21 THR A 123      -1.998 -18.094  38.393  1.00 79.82           H  
ATOM   1843 HG22 THR A 123      -1.840 -18.841  39.994  1.00 79.82           H  
ATOM   1844 HG23 THR A 123      -0.447 -18.798  38.883  1.00 79.82           H  
ATOM   1845  OG1 THR A 123      -1.256 -21.240  39.051  1.00 79.82           O  
ATOM   1846  HG1 THR A 123      -1.310 -20.992  39.977  1.00 79.82           H  
ATOM   1847  N   LEU A 124      -4.262 -21.122  36.229  1.00 82.75           N  
ATOM   1848  H   LEU A 124      -4.153 -20.140  36.022  1.00 82.75           H  
ATOM   1849  CA  LEU A 124      -4.734 -22.024  35.188  1.00 82.75           C  
ATOM   1850  HA  LEU A 124      -5.394 -22.756  35.652  1.00 82.75           H  
ATOM   1851  C   LEU A 124      -3.567 -22.795  34.555  1.00 82.75           C  
ATOM   1852  CB  LEU A 124      -5.534 -21.227  34.142  1.00 82.75           C  
ATOM   1853  HB2 LEU A 124      -5.789 -21.890  33.315  1.00 82.75           H  
ATOM   1854  HB3 LEU A 124      -4.891 -20.436  33.754  1.00 82.75           H  
ATOM   1855  O   LEU A 124      -2.484 -22.261  34.319  1.00 82.75           O  
ATOM   1856  CG  LEU A 124      -6.836 -20.587  34.667  1.00 82.75           C  
ATOM   1857  HG  LEU A 124      -6.634 -19.999  35.562  1.00 82.75           H  
ATOM   1858  CD1 LEU A 124      -7.418 -19.665  33.596  1.00 82.75           C  
ATOM   1859 HD11 LEU A 124      -8.344 -19.220  33.961  1.00 82.75           H  
ATOM   1860 HD12 LEU A 124      -6.713 -18.855  33.405  1.00 82.75           H  
ATOM   1861 HD13 LEU A 124      -7.608 -20.214  32.674  1.00 82.75           H  
ATOM   1862  CD2 LEU A 124      -7.890 -21.652  34.989  1.00 82.75           C  
ATOM   1863 HD21 LEU A 124      -8.799 -21.159  35.334  1.00 82.75           H  
ATOM   1864 HD22 LEU A 124      -7.532 -22.299  35.790  1.00 82.75           H  
ATOM   1865 HD23 LEU A 124      -8.116 -22.244  34.103  1.00 82.75           H  
ATOM   1866  N   LYS A 125      -3.824 -24.037  34.124  1.00 79.68           N  
ATOM   1867  H   LYS A 125      -4.719 -24.433  34.376  1.00 79.68           H  
ATOM   1868  CA  LYS A 125      -2.863 -24.855  33.346  1.00 79.68           C  
ATOM   1869  HA  LYS A 125      -1.944 -24.944  33.927  1.00 79.68           H  
ATOM   1870  C   LYS A 125      -2.443 -24.209  32.008  1.00 79.68           C  
ATOM   1871  CB  LYS A 125      -3.436 -26.267  33.117  1.00 79.68           C  
ATOM   1872  HB2 LYS A 125      -4.376 -26.187  32.571  1.00 79.68           H  
ATOM   1873  HB3 LYS A 125      -2.732 -26.831  32.504  1.00 79.68           H  
ATOM   1874  O   LYS A 125      -1.501 -24.665  31.362  1.00 79.68           O  
ATOM   1875  CG  LYS A 125      -3.667 -27.043  34.425  1.00 79.68           C  
ATOM   1876  HG2 LYS A 125      -4.393 -26.513  35.041  1.00 79.68           H  
ATOM   1877  HG3 LYS A 125      -2.726 -27.105  34.972  1.00 79.68           H  
ATOM   1878  CD  LYS A 125      -4.188 -28.465  34.158  1.00 79.68           C  
ATOM   1879  HD2 LYS A 125      -3.453 -29.010  33.566  1.00 79.68           H  
ATOM   1880  HD3 LYS A 125      -5.126 -28.406  33.606  1.00 79.68           H  
ATOM   1881  CE  LYS A 125      -4.417 -29.189  35.494  1.00 79.68           C  
ATOM   1882  HE2 LYS A 125      -5.122 -28.607  36.087  1.00 79.68           H  
ATOM   1883  HE3 LYS A 125      -3.474 -29.208  36.040  1.00 79.68           H  
ATOM   1884  NZ  LYS A 125      -4.926 -30.574  35.311  1.00 79.68           N  
ATOM   1885  HZ1 LYS A 125      -5.814 -30.573  34.831  1.00 79.68           H  
ATOM   1886  HZ2 LYS A 125      -5.058 -31.013  36.211  1.00 79.68           H  
ATOM   1887  HZ3 LYS A 125      -4.265 -31.133  34.791  1.00 79.68           H  
ATOM   1888  N   SER A 126      -3.146 -23.162  31.572  1.00 78.46           N  
ATOM   1889  H   SER A 126      -3.926 -22.853  32.134  1.00 78.46           H  
ATOM   1890  CA  SER A 126      -2.763 -22.282  30.464  1.00 78.46           C  
ATOM   1891  HA  SER A 126      -2.303 -22.876  29.675  1.00 78.46           H  
ATOM   1892  C   SER A 126      -1.749 -21.207  30.868  1.00 78.46           C  
ATOM   1893  CB  SER A 126      -4.019 -21.617  29.886  1.00 78.46           C  
ATOM   1894  HB2 SER A 126      -4.581 -22.366  29.328  1.00 78.46           H  
ATOM   1895  HB3 SER A 126      -3.740 -20.814  29.204  1.00 78.46           H  
ATOM   1896  O   SER A 126      -0.874 -20.891  30.071  1.00 78.46           O  
ATOM   1897  OG  SER A 126      -4.852 -21.119  30.917  1.00 78.46           O  
ATOM   1898  HG  SER A 126      -4.654 -20.196  31.089  1.00 78.46           H  
ATOM   1899  N   GLU A 127      -1.815 -20.669  32.086  1.00 71.35           N  
ATOM   1900  H   GLU A 127      -2.465 -21.053  32.757  1.00 71.35           H  
ATOM   1901  CA  GLU A 127      -0.969 -19.562  32.569  1.00 71.35           C  
ATOM   1902  HA  GLU A 127      -0.958 -18.754  31.838  1.00 71.35           H  
ATOM   1903  C   GLU A 127       0.488 -19.992  32.756  1.00 71.35           C  
ATOM   1904  CB  GLU A 127      -1.577 -18.972  33.847  1.00 71.35           C  
ATOM   1905  HB2 GLU A 127      -1.791 -19.782  34.545  1.00 71.35           H  
ATOM   1906  HB3 GLU A 127      -0.867 -18.287  34.310  1.00 71.35           H  
ATOM   1907  O   GLU A 127       1.400 -19.264  32.364  1.00 71.35           O  
ATOM   1908  CG  GLU A 127      -2.855 -18.194  33.482  1.00 71.35           C  
ATOM   1909  HG2 GLU A 127      -3.448 -18.776  32.777  1.00 71.35           H  
ATOM   1910  HG3 GLU A 127      -2.562 -17.275  32.973  1.00 71.35           H  
ATOM   1911  CD  GLU A 127      -3.755 -17.862  34.676  1.00 71.35           C  
ATOM   1912  OE1 GLU A 127      -4.703 -17.084  34.448  1.00 71.35           O  
ATOM   1913  OE2 GLU A 127      -3.569 -18.475  35.751  1.00 71.35           O  
ATOM   1914  N   GLN A 128       0.722 -21.240  33.172  1.00 67.69           N  
ATOM   1915  H   GLN A 128      -0.059 -21.778  33.519  1.00 67.69           H  
ATOM   1916  CA  GLN A 128       2.059 -21.850  33.156  1.00 67.69           C  
ATOM   1917  HA  GLN A 128       2.715 -21.268  33.802  1.00 67.69           H  
ATOM   1918  C   GLN A 128       2.712 -21.858  31.757  1.00 67.69           C  
ATOM   1919  CB  GLN A 128       1.976 -23.282  33.708  1.00 67.69           C  
ATOM   1920  HB2 GLN A 128       1.198 -23.831  33.177  1.00 67.69           H  
ATOM   1921  HB3 GLN A 128       2.929 -23.780  33.529  1.00 67.69           H  
ATOM   1922  O   GLN A 128       3.936 -21.857  31.654  1.00 67.69           O  
ATOM   1923  CG  GLN A 128       1.701 -23.313  35.220  1.00 67.69           C  
ATOM   1924  HG2 GLN A 128       0.731 -22.865  35.435  1.00 67.69           H  
ATOM   1925  HG3 GLN A 128       2.467 -22.729  35.730  1.00 67.69           H  
ATOM   1926  CD  GLN A 128       1.707 -24.735  35.774  1.00 67.69           C  
ATOM   1927  NE2 GLN A 128       2.216 -24.945  36.968  1.00 67.69           N  
ATOM   1928 HE21 GLN A 128       2.199 -25.896  37.308  1.00 67.69           H  
ATOM   1929 HE22 GLN A 128       2.559 -24.178  37.527  1.00 67.69           H  
ATOM   1930  OE1 GLN A 128       1.253 -25.680  35.147  1.00 67.69           O  
ATOM   1931  N   LYS A 129       1.932 -21.804  30.664  1.00 66.43           N  
ATOM   1932  H   LYS A 129       0.933 -21.730  30.795  1.00 66.43           H  
ATOM   1933  CA  LYS A 129       2.472 -21.679  29.295  1.00 66.43           C  
ATOM   1934  HA  LYS A 129       3.416 -22.223  29.252  1.00 66.43           H  
ATOM   1935  C   LYS A 129       2.827 -20.235  28.921  1.00 66.43           C  
ATOM   1936  CB  LYS A 129       1.525 -22.310  28.260  1.00 66.43           C  
ATOM   1937  HB2 LYS A 129       2.011 -22.263  27.286  1.00 66.43           H  
ATOM   1938  HB3 LYS A 129       0.600 -21.736  28.201  1.00 66.43           H  
ATOM   1939  O   LYS A 129       3.609 -20.029  27.997  1.00 66.43           O  
ATOM   1940  CG  LYS A 129       1.207 -23.777  28.586  1.00 66.43           C  
ATOM   1941  HG2 LYS A 129       0.608 -23.827  29.496  1.00 66.43           H  
ATOM   1942  HG3 LYS A 129       2.140 -24.315  28.750  1.00 66.43           H  
ATOM   1943  CD  LYS A 129       0.437 -24.451  27.446  1.00 66.43           C  
ATOM   1944  HD2 LYS A 129       1.036 -24.404  26.536  1.00 66.43           H  
ATOM   1945  HD3 LYS A 129      -0.507 -23.929  27.288  1.00 66.43           H  
ATOM   1946  CE  LYS A 129       0.174 -25.913  27.825  1.00 66.43           C  
ATOM   1947  HE2 LYS A 129      -0.468 -25.930  28.706  1.00 66.43           H  
ATOM   1948  HE3 LYS A 129       1.123 -26.371  28.103  1.00 66.43           H  
ATOM   1949  NZ  LYS A 129      -0.445 -26.669  26.708  1.00 66.43           N  
ATOM   1950  HZ1 LYS A 129      -1.331 -26.257  26.451  1.00 66.43           H  
ATOM   1951  HZ2 LYS A 129       0.165 -26.665  25.903  1.00 66.43           H  
ATOM   1952  HZ3 LYS A 129      -0.600 -27.629  26.982  1.00 66.43           H  
ATOM   1953  N   PHE A 130       2.316 -19.238  29.643  1.00 63.91           N  
ATOM   1954  H   PHE A 130       1.711 -19.464  30.421  1.00 63.91           H  
ATOM   1955  CA  PHE A 130       2.703 -17.834  29.474  1.00 63.91           C  
ATOM   1956  HA  PHE A 130       2.969 -17.671  28.430  1.00 63.91           H  
ATOM   1957  C   PHE A 130       3.960 -17.465  30.275  1.00 63.91           C  
ATOM   1958  CB  PHE A 130       1.510 -16.912  29.747  1.00 63.91           C  
ATOM   1959  HB2 PHE A 130       1.103 -17.120  30.737  1.00 63.91           H  
ATOM   1960  HB3 PHE A 130       1.862 -15.881  29.751  1.00 63.91           H  
ATOM   1961  O   PHE A 130       4.688 -16.581  29.841  1.00 63.91           O  
ATOM   1962  CG  PHE A 130       0.416 -17.035  28.700  1.00 63.91           C  
ATOM   1963  CD1 PHE A 130       0.526 -16.355  27.472  1.00 63.91           C  
ATOM   1964  HD1 PHE A 130       1.385 -15.732  27.274  1.00 63.91           H  
ATOM   1965  CD2 PHE A 130      -0.707 -17.847  28.937  1.00 63.91           C  
ATOM   1966  HD2 PHE A 130      -0.791 -18.382  29.871  1.00 63.91           H  
ATOM   1967  CE1 PHE A 130      -0.487 -16.478  26.502  1.00 63.91           C  
ATOM   1968  HE1 PHE A 130      -0.400 -15.947  25.566  1.00 63.91           H  
ATOM   1969  CE2 PHE A 130      -1.721 -17.972  27.973  1.00 63.91           C  
ATOM   1970  HE2 PHE A 130      -2.585 -18.588  28.175  1.00 63.91           H  
ATOM   1971  CZ  PHE A 130      -1.613 -17.283  26.754  1.00 63.91           C  
ATOM   1972  HZ  PHE A 130      -2.394 -17.367  26.013  1.00 63.91           H  
ATOM   1973  N   ALA A 131       4.319 -18.213  31.326  1.00 63.83           N  
ATOM   1974  H   ALA A 131       3.658 -18.876  31.705  1.00 63.83           H  
ATOM   1975  CA  ALA A 131       5.648 -18.111  31.948  1.00 63.83           C  
ATOM   1976  HA  ALA A 131       5.792 -17.090  32.300  1.00 63.83           H  
ATOM   1977  C   ALA A 131       6.796 -18.417  30.956  1.00 63.83           C  
ATOM   1978  CB  ALA A 131       5.687 -19.049  33.160  1.00 63.83           C  
ATOM   1979  HB1 ALA A 131       5.574 -20.085  32.842  1.00 63.83           H  
ATOM   1980  HB2 ALA A 131       6.644 -18.938  33.670  1.00 63.83           H  
ATOM   1981  HB3 ALA A 131       4.888 -18.792  33.855  1.00 63.83           H  
ATOM   1982  O   ALA A 131       7.884 -17.866  31.065  1.00 63.83           O  
ATOM   1983  N   ALA A 132       6.541 -19.238  29.929  1.00 66.83           N  
ATOM   1984  H   ALA A 132       5.641 -19.695  29.901  1.00 66.83           H  
ATOM   1985  CA  ALA A 132       7.483 -19.497  28.836  1.00 66.83           C  
ATOM   1986  HA  ALA A 132       8.490 -19.503  29.252  1.00 66.83           H  
ATOM   1987  C   ALA A 132       7.480 -18.422  27.720  1.00 66.83           C  
ATOM   1988  CB  ALA A 132       7.196 -20.901  28.288  1.00 66.83           C  
ATOM   1989  HB1 ALA A 132       6.205 -20.928  27.834  1.00 66.83           H  
ATOM   1990  HB2 ALA A 132       7.939 -21.158  27.533  1.00 66.83           H  
ATOM   1991  HB3 ALA A 132       7.246 -21.630  29.096  1.00 66.83           H  
ATOM   1992  O   ALA A 132       8.230 -18.559  26.752  1.00 66.83           O  
ATOM   1993  N   ASN A 133       6.645 -17.379  27.829  1.00 68.40           N  
ATOM   1994  H   ASN A 133       6.118 -17.281  28.685  1.00 68.40           H  
ATOM   1995  CA  ASN A 133       6.537 -16.272  26.869  1.00 68.40           C  
ATOM   1996  HA  ASN A 133       7.022 -16.576  25.941  1.00 68.40           H  
ATOM   1997  C   ASN A 133       7.321 -15.012  27.299  1.00 68.40           C  
ATOM   1998  CB  ASN A 133       5.056 -15.993  26.526  1.00 68.40           C  
ATOM   1999  HB2 ASN A 133       4.441 -15.998  27.425  1.00 68.40           H  
ATOM   2000  HB3 ASN A 133       4.969 -15.001  26.083  1.00 68.40           H  
ATOM   2001  O   ASN A 133       7.073 -13.926  26.774  1.00 68.40           O  
ATOM   2002  CG  ASN A 133       4.497 -16.956  25.499  1.00 68.40           C  
ATOM   2003  ND2 ASN A 133       3.889 -18.050  25.890  1.00 68.40           N  
ATOM   2004 HD21 ASN A 133       3.922 -18.365  26.850  1.00 68.40           H  
ATOM   2005 HD22 ASN A 133       3.572 -18.658  25.149  1.00 68.40           H  
ATOM   2006  OD1 ASN A 133       4.593 -16.747  24.303  1.00 68.40           O  
ATOM   2007  N   GLU A 134       8.300 -15.135  28.202  1.00 73.97           N  
ATOM   2008  H   GLU A 134       8.463 -16.023  28.655  1.00 73.97           H  
ATOM   2009  CA  GLU A 134       9.324 -14.093  28.331  1.00 73.97           C  
ATOM   2010  HA  GLU A 134       8.820 -13.171  28.620  1.00 73.97           H  
ATOM   2011  C   GLU A 134      10.046 -13.881  26.982  1.00 73.97           C  
ATOM   2012  CB  GLU A 134      10.359 -14.422  29.412  1.00 73.97           C  
ATOM   2013  HB2 GLU A 134      10.740 -15.432  29.261  1.00 73.97           H  
ATOM   2014  HB3 GLU A 134      11.187 -13.723  29.299  1.00 73.97           H  
ATOM   2015  O   GLU A 134      10.396 -14.856  26.302  1.00 73.97           O  
ATOM   2016  CG  GLU A 134       9.807 -14.274  30.835  1.00 73.97           C  
ATOM   2017  HG2 GLU A 134       9.148 -15.115  31.056  1.00 73.97           H  
ATOM   2018  HG3 GLU A 134       9.219 -13.358  30.888  1.00 73.97           H  
ATOM   2019  CD  GLU A 134      10.951 -14.209  31.857  1.00 73.97           C  
ATOM   2020  OE1 GLU A 134      10.876 -13.330  32.743  1.00 73.97           O  
ATOM   2021  OE2 GLU A 134      11.908 -15.004  31.706  1.00 73.97           O  
ATOM   2022  N   PRO A 135      10.282 -12.625  26.558  1.00 76.23           N  
ATOM   2023  CA  PRO A 135      10.837 -12.327  25.243  1.00 76.23           C  
ATOM   2024  HA  PRO A 135      10.295 -12.888  24.482  1.00 76.23           H  
ATOM   2025  C   PRO A 135      12.321 -12.711  25.168  1.00 76.23           C  
ATOM   2026  CB  PRO A 135      10.576 -10.832  25.026  1.00 76.23           C  
ATOM   2027  HB2 PRO A 135       9.590 -10.700  24.581  1.00 76.23           H  
ATOM   2028  HB3 PRO A 135      11.335 -10.360  24.402  1.00 76.23           H  
ATOM   2029  O   PRO A 135      13.210 -11.925  25.498  1.00 76.23           O  
ATOM   2030  CG  PRO A 135      10.568 -10.263  26.444  1.00 76.23           C  
ATOM   2031  HG2 PRO A 135       9.985  -9.345  26.511  1.00 76.23           H  
ATOM   2032  HG3 PRO A 135      11.591 -10.094  26.782  1.00 76.23           H  
ATOM   2033  CD  PRO A 135       9.939 -11.394  27.256  1.00 76.23           C  
ATOM   2034  HD2 PRO A 135       8.856 -11.276  27.270  1.00 76.23           H  
ATOM   2035  HD3 PRO A 135      10.333 -11.391  28.272  1.00 76.23           H  
ATOM   2036  N   LYS A 136      12.602 -13.927  24.686  1.00 79.15           N  
ATOM   2037  H   LYS A 136      11.822 -14.559  24.575  1.00 79.15           H  
ATOM   2038  CA  LYS A 136      13.968 -14.411  24.440  1.00 79.15           C  
ATOM   2039  HA  LYS A 136      14.511 -14.373  25.384  1.00 79.15           H  
ATOM   2040  C   LYS A 136      14.693 -13.490  23.456  1.00 79.15           C  
ATOM   2041  CB  LYS A 136      13.953 -15.867  23.943  1.00 79.15           C  
ATOM   2042  HB2 LYS A 136      14.958 -16.136  23.617  1.00 79.15           H  
ATOM   2043  HB3 LYS A 136      13.276 -15.961  23.094  1.00 79.15           H  
ATOM   2044  O   LYS A 136      14.342 -13.415  22.279  1.00 79.15           O  
ATOM   2045  CG  LYS A 136      13.527 -16.822  25.066  1.00 79.15           C  
ATOM   2046  HG2 LYS A 136      14.184 -16.674  25.924  1.00 79.15           H  
ATOM   2047  HG3 LYS A 136      12.505 -16.591  25.369  1.00 79.15           H  
ATOM   2048  CD  LYS A 136      13.598 -18.292  24.637  1.00 79.15           C  
ATOM   2049  HD2 LYS A 136      14.615 -18.533  24.331  1.00 79.15           H  
ATOM   2050  HD3 LYS A 136      12.912 -18.459  23.807  1.00 79.15           H  
ATOM   2051  CE  LYS A 136      13.192 -19.155  25.839  1.00 79.15           C  
ATOM   2052  HE2 LYS A 136      12.188 -18.865  26.147  1.00 79.15           H  
ATOM   2053  HE3 LYS A 136      13.861 -18.929  26.670  1.00 79.15           H  
ATOM   2054  NZ  LYS A 136      13.233 -20.605  25.529  1.00 79.15           N  
ATOM   2055  HZ1 LYS A 136      12.962 -21.133  26.347  1.00 79.15           H  
ATOM   2056  HZ2 LYS A 136      14.166 -20.885  25.263  1.00 79.15           H  
ATOM   2057  HZ3 LYS A 136      12.589 -20.822  24.783  1.00 79.15           H  
ATOM   2058  N   VAL A 137      15.729 -12.807  23.944  1.00 81.60           N  
ATOM   2059  H   VAL A 137      15.895 -12.869  24.938  1.00 81.60           H  
ATOM   2060  CA  VAL A 137      16.523 -11.838  23.174  1.00 81.60           C  
ATOM   2061  HA  VAL A 137      15.837 -11.233  22.581  1.00 81.60           H  
ATOM   2062  C   VAL A 137      17.447 -12.574  22.198  1.00 81.60           C  
ATOM   2063  CB  VAL A 137      17.277 -10.873  24.115  1.00 81.60           C  
ATOM   2064  HB  VAL A 137      17.964 -11.438  24.745  1.00 81.60           H  
ATOM   2065  O   VAL A 137      18.598 -12.885  22.505  1.00 81.60           O  
ATOM   2066  CG1 VAL A 137      18.074  -9.818  23.336  1.00 81.60           C  
ATOM   2067 HG11 VAL A 137      17.418  -9.280  22.652  1.00 81.60           H  
ATOM   2068 HG12 VAL A 137      18.530  -9.111  24.028  1.00 81.60           H  
ATOM   2069 HG13 VAL A 137      18.868 -10.300  22.766  1.00 81.60           H  
ATOM   2070  CG2 VAL A 137      16.302 -10.111  25.024  1.00 81.60           C  
ATOM   2071 HG21 VAL A 137      15.765 -10.801  25.674  1.00 81.60           H  
ATOM   2072 HG22 VAL A 137      15.576  -9.562  24.424  1.00 81.60           H  
ATOM   2073 HG23 VAL A 137      16.846  -9.412  25.659  1.00 81.60           H  
ATOM   2074  N   LEU A 138      16.925 -12.870  21.007  1.00 77.37           N  
ATOM   2075  H   LEU A 138      15.942 -12.682  20.874  1.00 77.37           H  
ATOM   2076  CA  LEU A 138      17.658 -13.501  19.908  1.00 77.37           C  
ATOM   2077  HA  LEU A 138      18.298 -14.281  20.320  1.00 77.37           H  
ATOM   2078  C   LEU A 138      18.602 -12.493  19.223  1.00 77.37           C  
ATOM   2079  CB  LEU A 138      16.661 -14.164  18.934  1.00 77.37           C  
ATOM   2080  HB2 LEU A 138      17.206 -14.495  18.050  1.00 77.37           H  
ATOM   2081  HB3 LEU A 138      15.941 -13.412  18.612  1.00 77.37           H  
ATOM   2082  O   LEU A 138      18.319 -11.975  18.146  1.00 77.37           O  
ATOM   2083  CG  LEU A 138      15.898 -15.374  19.511  1.00 77.37           C  
ATOM   2084  HG  LEU A 138      15.382 -15.083  20.426  1.00 77.37           H  
ATOM   2085  CD1 LEU A 138      14.850 -15.853  18.506  1.00 77.37           C  
ATOM   2086 HD11 LEU A 138      14.280 -16.680  18.930  1.00 77.37           H  
ATOM   2087 HD12 LEU A 138      15.333 -16.180  17.585  1.00 77.37           H  
ATOM   2088 HD13 LEU A 138      14.162 -15.038  18.281  1.00 77.37           H  
ATOM   2089  CD2 LEU A 138      16.819 -16.558  19.823  1.00 77.37           C  
ATOM   2090 HD21 LEU A 138      17.512 -16.295  20.623  1.00 77.37           H  
ATOM   2091 HD22 LEU A 138      17.382 -16.840  18.933  1.00 77.37           H  
ATOM   2092 HD23 LEU A 138      16.225 -17.409  20.155  1.00 77.37           H  
ATOM   2093  N   GLY A 139      19.743 -12.230  19.866  1.00 83.37           N  
ATOM   2094  H   GLY A 139      19.835 -12.601  20.800  1.00 83.37           H  
ATOM   2095  CA  GLY A 139      20.844 -11.429  19.320  1.00 83.37           C  
ATOM   2096  HA2 GLY A 139      21.790 -11.872  19.630  1.00 83.37           H  
ATOM   2097  HA3 GLY A 139      20.806 -11.470  18.231  1.00 83.37           H  
ATOM   2098  C   GLY A 139      20.849  -9.956  19.746  1.00 83.37           C  
ATOM   2099  O   GLY A 139      20.260  -9.568  20.755  1.00 83.37           O  
ATOM   2100  N   LYS A 140      21.578  -9.127  18.990  1.00 85.75           N  
ATOM   2101  H   LYS A 140      21.993  -9.501  18.149  1.00 85.75           H  
ATOM   2102  CA  LYS A 140      21.699  -7.672  19.183  1.00 85.75           C  
ATOM   2103  HA  LYS A 140      20.951  -7.337  19.901  1.00 85.75           H  
ATOM   2104  C   LYS A 140      21.409  -6.973  17.854  1.00 85.75           C  
ATOM   2105  CB  LYS A 140      23.108  -7.297  19.693  1.00 85.75           C  
ATOM   2106  HB2 LYS A 140      23.833  -7.565  18.925  1.00 85.75           H  
ATOM   2107  HB3 LYS A 140      23.158  -6.216  19.821  1.00 85.75           H  
ATOM   2108  O   LYS A 140      21.800  -7.476  16.806  1.00 85.75           O  
ATOM   2109  CG  LYS A 140      23.549  -7.967  21.008  1.00 85.75           C  
ATOM   2110  HG2 LYS A 140      23.523  -9.050  20.888  1.00 85.75           H  
ATOM   2111  HG3 LYS A 140      24.582  -7.680  21.201  1.00 85.75           H  
ATOM   2112  CD  LYS A 140      22.700  -7.571  22.226  1.00 85.75           C  
ATOM   2113  HD2 LYS A 140      21.659  -7.843  22.053  1.00 85.75           H  
ATOM   2114  HD3 LYS A 140      22.768  -6.494  22.377  1.00 85.75           H  
ATOM   2115  CE  LYS A 140      23.220  -8.308  23.467  1.00 85.75           C  
ATOM   2116  HE2 LYS A 140      23.227  -9.377  23.251  1.00 85.75           H  
ATOM   2117  HE3 LYS A 140      24.249  -8.000  23.652  1.00 85.75           H  
ATOM   2118  NZ  LYS A 140      22.378  -8.042  24.660  1.00 85.75           N  
ATOM   2119  HZ1 LYS A 140      22.731  -8.549  25.460  1.00 85.75           H  
ATOM   2120  HZ2 LYS A 140      22.375  -7.057  24.881  1.00 85.75           H  
ATOM   2121  HZ3 LYS A 140      21.429  -8.343  24.489  1.00 85.75           H  
ATOM   2122  N   ILE A 141      20.739  -5.823  17.905  1.00 83.92           N  
ATOM   2123  H   ILE A 141      20.502  -5.440  18.809  1.00 83.92           H  
ATOM   2124  CA  ILE A 141      20.446  -4.992  16.731  1.00 83.92           C  
ATOM   2125  HA  ILE A 141      20.666  -5.546  15.819  1.00 83.92           H  
ATOM   2126  C   ILE A 141      21.363  -3.773  16.781  1.00 83.92           C  
ATOM   2127  CB  ILE A 141      18.951  -4.587  16.689  1.00 83.92           C  
ATOM   2128  HB  ILE A 141      18.717  -4.047  17.606  1.00 83.92           H  
ATOM   2129  O   ILE A 141      21.292  -2.996  17.733  1.00 83.92           O  
ATOM   2130  CG1 ILE A 141      18.043  -5.839  16.615  1.00 83.92           C  
ATOM   2131 HG12 ILE A 141      18.305  -6.526  17.419  1.00 83.92           H  
ATOM   2132 HG13 ILE A 141      18.211  -6.354  15.669  1.00 83.92           H  
ATOM   2133  CG2 ILE A 141      18.681  -3.646  15.495  1.00 83.92           C  
ATOM   2134 HG21 ILE A 141      18.918  -4.150  14.558  1.00 83.92           H  
ATOM   2135 HG22 ILE A 141      19.285  -2.742  15.573  1.00 83.92           H  
ATOM   2136 HG23 ILE A 141      17.638  -3.332  15.482  1.00 83.92           H  
ATOM   2137  CD1 ILE A 141      16.545  -5.539  16.762  1.00 83.92           C  
ATOM   2138 HD11 ILE A 141      16.368  -4.970  17.675  1.00 83.92           H  
ATOM   2139 HD12 ILE A 141      16.178  -4.978  15.903  1.00 83.92           H  
ATOM   2140 HD13 ILE A 141      15.996  -6.478  16.819  1.00 83.92           H  
ATOM   2141  N   ASP A 142      22.199  -3.590  15.760  1.00 85.47           N  
ATOM   2142  H   ASP A 142      22.235  -4.268  15.012  1.00 85.47           H  
ATOM   2143  CA  ASP A 142      22.995  -2.374  15.614  1.00 85.47           C  
ATOM   2144  HA  ASP A 142      23.321  -2.047  16.602  1.00 85.47           H  
ATOM   2145  C   ASP A 142      22.142  -1.252  15.002  1.00 85.47           C  
ATOM   2146  CB  ASP A 142      24.271  -2.655  14.812  1.00 85.47           C  
ATOM   2147  HB2 ASP A 142      24.810  -3.473  15.290  1.00 85.47           H  
ATOM   2148  HB3 ASP A 142      24.004  -2.965  13.802  1.00 85.47           H  
ATOM   2149  O   ASP A 142      21.839  -1.239  13.804  1.00 85.47           O  
ATOM   2150  CG  ASP A 142      25.194  -1.433  14.741  1.00 85.47           C  
ATOM   2151  OD1 ASP A 142      24.757  -0.313  15.105  1.00 85.47           O  
ATOM   2152  OD2 ASP A 142      26.331  -1.597  14.272  1.00 85.47           O  
ATOM   2153  N   LEU A 143      21.765  -0.290  15.844  1.00 82.34           N  
ATOM   2154  H   LEU A 143      22.081  -0.368  16.801  1.00 82.34           H  
ATOM   2155  CA  LEU A 143      20.948   0.864  15.471  1.00 82.34           C  
ATOM   2156  HA  LEU A 143      20.049   0.502  14.972  1.00 82.34           H  
ATOM   2157  C   LEU A 143      21.634   1.813  14.472  1.00 82.34           C  
ATOM   2158  CB  LEU A 143      20.546   1.625  16.749  1.00 82.34           C  
ATOM   2159  HB2 LEU A 143      19.980   2.511  16.459  1.00 82.34           H  
ATOM   2160  HB3 LEU A 143      21.455   1.965  17.245  1.00 82.34           H  
ATOM   2161  O   LEU A 143      20.929   2.594  13.833  1.00 82.34           O  
ATOM   2162  CG  LEU A 143      19.705   0.819  17.757  1.00 82.34           C  
ATOM   2163  HG  LEU A 143      20.257  -0.068  18.071  1.00 82.34           H  
ATOM   2164  CD1 LEU A 143      19.438   1.676  18.994  1.00 82.34           C  
ATOM   2165 HD11 LEU A 143      18.872   2.567  18.722  1.00 82.34           H  
ATOM   2166 HD12 LEU A 143      18.874   1.099  19.727  1.00 82.34           H  
ATOM   2167 HD13 LEU A 143      20.385   1.975  19.444  1.00 82.34           H  
ATOM   2168  CD2 LEU A 143      18.356   0.384  17.176  1.00 82.34           C  
ATOM   2169 HD21 LEU A 143      18.514  -0.316  16.356  1.00 82.34           H  
ATOM   2170 HD22 LEU A 143      17.775  -0.124  17.946  1.00 82.34           H  
ATOM   2171 HD23 LEU A 143      17.804   1.253  16.819  1.00 82.34           H  
ATOM   2172  N   SER A 144      22.962   1.744  14.310  1.00 84.33           N  
ATOM   2173  H   SER A 144      23.481   1.043  14.820  1.00 84.33           H  
ATOM   2174  CA  SER A 144      23.705   2.533  13.317  1.00 84.33           C  
ATOM   2175  HA  SER A 144      23.327   3.555  13.339  1.00 84.33           H  
ATOM   2176  C   SER A 144      23.510   2.008  11.889  1.00 84.33           C  
ATOM   2177  CB  SER A 144      25.196   2.586  13.680  1.00 84.33           C  
ATOM   2178  HB2 SER A 144      25.661   3.386  13.103  1.00 84.33           H  
ATOM   2179  HB3 SER A 144      25.315   2.811  14.740  1.00 84.33           H  
ATOM   2180  O   SER A 144      23.444   2.794  10.944  1.00 84.33           O  
ATOM   2181  OG  SER A 144      25.865   1.386  13.365  1.00 84.33           O  
ATOM   2182  HG  SER A 144      25.674   0.720  14.029  1.00 84.33           H  
ATOM   2183  N   THR A 145      23.328   0.691  11.736  1.00 82.65           N  
ATOM   2184  H   THR A 145      23.452   0.114  12.555  1.00 82.65           H  
ATOM   2185  CA  THR A 145      23.041   0.039  10.443  1.00 82.65           C  
ATOM   2186  HA  THR A 145      23.653   0.511   9.675  1.00 82.65           H  
ATOM   2187  C   THR A 145      21.579   0.189  10.014  1.00 82.65           C  
ATOM   2188  CB  THR A 145      23.396  -1.458  10.468  1.00 82.65           C  
ATOM   2189  HB  THR A 145      23.283  -1.842   9.454  1.00 82.65           H  
ATOM   2190  O   THR A 145      21.253   0.109   8.827  1.00 82.65           O  
ATOM   2191  CG2 THR A 145      24.833  -1.733  10.906  1.00 82.65           C  
ATOM   2192 HG21 THR A 145      25.006  -1.372  11.920  1.00 82.65           H  
ATOM   2193 HG22 THR A 145      25.527  -1.233  10.231  1.00 82.65           H  
ATOM   2194 HG23 THR A 145      25.023  -2.806  10.881  1.00 82.65           H  
ATOM   2195  OG1 THR A 145      22.524  -2.199  11.295  1.00 82.65           O  
ATOM   2196  HG1 THR A 145      22.543  -1.848  12.189  1.00 82.65           H  
ATOM   2197  N   LEU A 146      20.678   0.415  10.974  1.00 82.18           N  
ATOM   2198  H   LEU A 146      21.016   0.490  11.923  1.00 82.18           H  
ATOM   2199  CA  LEU A 146      19.242   0.476  10.740  1.00 82.18           C  
ATOM   2200  HA  LEU A 146      18.984  -0.359  10.089  1.00 82.18           H  
ATOM   2201  C   LEU A 146      18.858   1.783  10.032  1.00 82.18           C  
ATOM   2202  CB  LEU A 146      18.522   0.278  12.086  1.00 82.18           C  
ATOM   2203  HB2 LEU A 146      18.836   1.069  12.767  1.00 82.18           H  
ATOM   2204  HB3 LEU A 146      18.843  -0.674  12.510  1.00 82.18           H  
ATOM   2205  O   LEU A 146      18.907   2.865  10.617  1.00 82.18           O  
ATOM   2206  CG  LEU A 146      16.985   0.290  11.999  1.00 82.18           C  
ATOM   2207  HG  LEU A 146      16.648   1.269  11.658  1.00 82.18           H  
ATOM   2208  CD1 LEU A 146      16.437  -0.777  11.047  1.00 82.18           C  
ATOM   2209 HD11 LEU A 146      16.827  -1.757  11.324  1.00 82.18           H  
ATOM   2210 HD12 LEU A 146      16.721  -0.550  10.020  1.00 82.18           H  
ATOM   2211 HD13 LEU A 146      15.349  -0.796  11.104  1.00 82.18           H  
ATOM   2212  CD2 LEU A 146      16.399   0.031  13.387  1.00 82.18           C  
ATOM   2213 HD21 LEU A 146      16.792   0.759  14.097  1.00 82.18           H  
ATOM   2214 HD22 LEU A 146      15.313   0.122  13.353  1.00 82.18           H  
ATOM   2215 HD23 LEU A 146      16.669  -0.969  13.725  1.00 82.18           H  
ATOM   2216  N   ASN A 147      18.412   1.684   8.775  1.00 80.18           N  
ATOM   2217  H   ASN A 147      18.479   0.783   8.324  1.00 80.18           H  
ATOM   2218  CA  ASN A 147      17.968   2.841   7.997  1.00 80.18           C  
ATOM   2219  HA  ASN A 147      18.749   3.598   8.058  1.00 80.18           H  
ATOM   2220  C   ASN A 147      16.682   3.464   8.579  1.00 80.18           C  
ATOM   2221  CB  ASN A 147      17.817   2.458   6.512  1.00 80.18           C  
ATOM   2222  HB2 ASN A 147      17.091   1.649   6.427  1.00 80.18           H  
ATOM   2223  HB3 ASN A 147      18.775   2.110   6.126  1.00 80.18           H  
ATOM   2224  O   ASN A 147      15.567   3.152   8.158  1.00 80.18           O  
ATOM   2225  CG  ASN A 147      17.344   3.629   5.659  1.00 80.18           C  
ATOM   2226  ND2 ASN A 147      16.827   3.364   4.483  1.00 80.18           N  
ATOM   2227 HD21 ASN A 147      16.735   2.404   4.183  1.00 80.18           H  
ATOM   2228 HD22 ASN A 147      16.368   4.131   4.014  1.00 80.18           H  
ATOM   2229  OD1 ASN A 147      17.414   4.795   6.028  1.00 80.18           O  
ATOM   2230  N   GLN A 148      16.858   4.423   9.490  1.00 81.38           N  
ATOM   2231  H   GLN A 148      17.784   4.491   9.888  1.00 81.38           H  
ATOM   2232  CA  GLN A 148      15.790   5.234  10.090  1.00 81.38           C  
ATOM   2233  HA  GLN A 148      15.091   4.569  10.597  1.00 81.38           H  
ATOM   2234  C   GLN A 148      14.988   6.044   9.047  1.00 81.38           C  
ATOM   2235  CB  GLN A 148      16.410   6.195  11.128  1.00 81.38           C  
ATOM   2236  HB2 GLN A 148      17.013   6.934  10.601  1.00 81.38           H  
ATOM   2237  HB3 GLN A 148      15.603   6.727  11.631  1.00 81.38           H  
ATOM   2238  O   GLN A 148      13.890   6.527   9.322  1.00 81.38           O  
ATOM   2239  CG  GLN A 148      17.301   5.534  12.201  1.00 81.38           C  
ATOM   2240  HG2 GLN A 148      18.181   5.096  11.729  1.00 81.38           H  
ATOM   2241  HG3 GLN A 148      17.657   6.308  12.880  1.00 81.38           H  
ATOM   2242  CD  GLN A 148      16.593   4.472  13.038  1.00 81.38           C  
ATOM   2243  NE2 GLN A 148      17.319   3.542  13.616  1.00 81.38           N  
ATOM   2244 HE21 GLN A 148      18.315   3.492  13.456  1.00 81.38           H  
ATOM   2245 HE22 GLN A 148      16.826   2.868  14.184  1.00 81.38           H  
ATOM   2246  OE1 GLN A 148      15.382   4.467  13.197  1.00 81.38           O  
ATOM   2247  N   SER A 149      15.513   6.205   7.826  1.00 82.18           N  
ATOM   2248  H   SER A 149      16.365   5.706   7.613  1.00 82.18           H  
ATOM   2249  CA  SER A 149      14.868   6.924   6.726  1.00 82.18           C  
ATOM   2250  HA  SER A 149      14.219   7.681   7.168  1.00 82.18           H  
ATOM   2251  C   SER A 149      13.955   5.998   5.907  1.00 82.18           C  
ATOM   2252  CB  SER A 149      15.923   7.666   5.892  1.00 82.18           C  
ATOM   2253  HB2 SER A 149      16.847   7.748   6.464  1.00 82.18           H  
ATOM   2254  HB3 SER A 149      16.148   7.125   4.973  1.00 82.18           H  
ATOM   2255  O   SER A 149      14.181   5.730   4.727  1.00 82.18           O  
ATOM   2256  OG  SER A 149      15.475   8.977   5.592  1.00 82.18           O  
ATOM   2257  HG  SER A 149      15.432   9.459   6.422  1.00 82.18           H  
ATOM   2258  N   THR A 150      12.865   5.545   6.532  1.00 81.49           N  
ATOM   2259  H   THR A 150      12.771   5.749   7.517  1.00 81.49           H  
ATOM   2260  CA  THR A 150      11.772   4.783   5.884  1.00 81.49           C  
ATOM   2261  HA  THR A 150      12.202   3.940   5.343  1.00 81.49           H  
ATOM   2262  C   THR A 150      10.962   5.609   4.873  1.00 81.49           C  
ATOM   2263  CB  THR A 150      10.797   4.238   6.939  1.00 81.49           C  
ATOM   2264  HB  THR A 150       9.978   3.717   6.443  1.00 81.49           H  
ATOM   2265  O   THR A 150      10.122   5.082   4.144  1.00 81.49           O  
ATOM   2266  CG2 THR A 150      11.465   3.270   7.913  1.00 81.49           C  
ATOM   2267 HG21 THR A 150      10.719   2.847   8.586  1.00 81.49           H  
ATOM   2268 HG22 THR A 150      11.932   2.457   7.357  1.00 81.49           H  
ATOM   2269 HG23 THR A 150      12.232   3.776   8.500  1.00 81.49           H  
ATOM   2270  OG1 THR A 150      10.277   5.304   7.704  1.00 81.49           O  
ATOM   2271  HG1 THR A 150      10.080   4.948   8.574  1.00 81.49           H  
ATOM   2272  N   ARG A 151      11.198   6.924   4.826  1.00 85.32           N  
ATOM   2273  H   ARG A 151      11.954   7.256   5.408  1.00 85.32           H  
ATOM   2274  CA  ARG A 151      10.502   7.900   3.986  1.00 85.32           C  
ATOM   2275  HA  ARG A 151       9.594   7.429   3.608  1.00 85.32           H  
ATOM   2276  C   ARG A 151      11.409   8.297   2.812  1.00 85.32           C  
ATOM   2277  CB  ARG A 151      10.122   9.077   4.893  1.00 85.32           C  
ATOM   2278  HB2 ARG A 151      11.032   9.583   5.216  1.00 85.32           H  
ATOM   2279  HB3 ARG A 151       9.630   8.675   5.779  1.00 85.32           H  
ATOM   2280  O   ARG A 151      12.544   8.699   3.062  1.00 85.32           O  
ATOM   2281  CG  ARG A 151       9.178  10.096   4.247  1.00 85.32           C  
ATOM   2282  HG2 ARG A 151       9.663  10.560   3.388  1.00 85.32           H  
ATOM   2283  HG3 ARG A 151       8.264   9.595   3.929  1.00 85.32           H  
ATOM   2284  CD  ARG A 151       8.848  11.162   5.299  1.00 85.32           C  
ATOM   2285  HD2 ARG A 151       9.779  11.640   5.602  1.00 85.32           H  
ATOM   2286  HD3 ARG A 151       8.412  10.671   6.170  1.00 85.32           H  
ATOM   2287  NE  ARG A 151       7.907  12.180   4.797  1.00 85.32           N  
ATOM   2288  HE  ARG A 151       7.443  11.977   3.923  1.00 85.32           H  
ATOM   2289  NH1 ARG A 151       8.131  13.642   6.556  1.00 85.32           N  
ATOM   2290 HH11 ARG A 151       7.853  14.479   7.048  1.00 85.32           H  
ATOM   2291 HH12 ARG A 151       8.782  13.006   6.995  1.00 85.32           H  
ATOM   2292  NH2 ARG A 151       6.713  14.118   4.904  1.00 85.32           N  
ATOM   2293 HH21 ARG A 151       6.230  13.872   4.052  1.00 85.32           H  
ATOM   2294 HH22 ARG A 151       6.444  14.946   5.417  1.00 85.32           H  
ATOM   2295  CZ  ARG A 151       7.591  13.304   5.418  1.00 85.32           C  
ATOM   2296  N   PRO A 152      10.943   8.240   1.549  1.00 82.86           N  
ATOM   2297  CA  PRO A 152      11.792   8.512   0.391  1.00 82.86           C  
ATOM   2298  HA  PRO A 152      12.602   7.783   0.366  1.00 82.86           H  
ATOM   2299  C   PRO A 152      12.398   9.919   0.454  1.00 82.86           C  
ATOM   2300  CB  PRO A 152      10.906   8.306  -0.844  1.00 82.86           C  
ATOM   2301  HB2 PRO A 152      11.132   9.016  -1.639  1.00 82.86           H  
ATOM   2302  HB3 PRO A 152      11.024   7.285  -1.206  1.00 82.86           H  
ATOM   2303  O   PRO A 152      11.698  10.901   0.731  1.00 82.86           O  
ATOM   2304  CG  PRO A 152       9.487   8.491  -0.305  1.00 82.86           C  
ATOM   2305  HG2 PRO A 152       9.245   9.553  -0.266  1.00 82.86           H  
ATOM   2306  HG3 PRO A 152       8.753   7.948  -0.900  1.00 82.86           H  
ATOM   2307  CD  PRO A 152       9.589   7.935   1.115  1.00 82.86           C  
ATOM   2308  HD2 PRO A 152       9.448   6.854   1.102  1.00 82.86           H  
ATOM   2309  HD3 PRO A 152       8.841   8.407   1.752  1.00 82.86           H  
ATOM   2310  N   LYS A 153      13.708  10.013   0.191  1.00 81.50           N  
ATOM   2311  H   LYS A 153      14.209   9.164  -0.030  1.00 81.50           H  
ATOM   2312  CA  LYS A 153      14.448  11.280   0.220  1.00 81.50           C  
ATOM   2313  HA  LYS A 153      14.314  11.711   1.212  1.00 81.50           H  
ATOM   2314  C   LYS A 153      13.848  12.267  -0.790  1.00 81.50           C  
ATOM   2315  CB  LYS A 153      15.959  11.053  -0.004  1.00 81.50           C  
ATOM   2316  HB2 LYS A 153      16.108  10.475  -0.915  1.00 81.50           H  
ATOM   2317  HB3 LYS A 153      16.441  12.021  -0.135  1.00 81.50           H  
ATOM   2318  O   LYS A 153      13.489  11.918  -1.912  1.00 81.50           O  
ATOM   2319  CG  LYS A 153      16.629  10.333   1.185  1.00 81.50           C  
ATOM   2320  HG2 LYS A 153      16.451  10.911   2.093  1.00 81.50           H  
ATOM   2321  HG3 LYS A 153      16.179   9.348   1.309  1.00 81.50           H  
ATOM   2322  CD  LYS A 153      18.148  10.165   0.994  1.00 81.50           C  
ATOM   2323  HD2 LYS A 153      18.329   9.571   0.099  1.00 81.50           H  
ATOM   2324  HD3 LYS A 153      18.606  11.146   0.868  1.00 81.50           H  
ATOM   2325  CE  LYS A 153      18.768   9.460   2.215  1.00 81.50           C  
ATOM   2326  HE2 LYS A 153      18.260   8.506   2.357  1.00 81.50           H  
ATOM   2327  HE3 LYS A 153      18.577  10.064   3.102  1.00 81.50           H  
ATOM   2328  NZ  LYS A 153      20.232   9.230   2.062  1.00 81.50           N  
ATOM   2329  HZ1 LYS A 153      20.425   8.647   1.260  1.00 81.50           H  
ATOM   2330  HZ2 LYS A 153      20.602   8.759   2.875  1.00 81.50           H  
ATOM   2331  HZ3 LYS A 153      20.732  10.101   1.955  1.00 81.50           H  
ATOM   2332  N   LYS A 154      13.722  13.528  -0.374  1.00 84.88           N  
ATOM   2333  H   LYS A 154      14.072  13.740   0.549  1.00 84.88           H  
ATOM   2334  CA  LYS A 154      13.176  14.621  -1.190  1.00 84.88           C  
ATOM   2335  HA  LYS A 154      12.200  14.325  -1.574  1.00 84.88           H  
ATOM   2336  C   LYS A 154      14.114  14.891  -2.372  1.00 84.88           C  
ATOM   2337  CB  LYS A 154      13.029  15.843  -0.262  1.00 84.88           C  
ATOM   2338  HB2 LYS A 154      12.358  15.569   0.552  1.00 84.88           H  
ATOM   2339  HB3 LYS A 154      14.005  16.053   0.175  1.00 84.88           H  
ATOM   2340  O   LYS A 154      15.233  15.330  -2.126  1.00 84.88           O  
ATOM   2341  CG  LYS A 154      12.502  17.137  -0.909  1.00 84.88           C  
ATOM   2342  HG2 LYS A 154      11.485  16.981  -1.268  1.00 84.88           H  
ATOM   2343  HG3 LYS A 154      13.144  17.425  -1.742  1.00 84.88           H  
ATOM   2344  CD  LYS A 154      12.521  18.250   0.156  1.00 84.88           C  
ATOM   2345  HD2 LYS A 154      11.895  17.946   0.995  1.00 84.88           H  
ATOM   2346  HD3 LYS A 154      13.544  18.359   0.517  1.00 84.88           H  
ATOM   2347  CE  LYS A 154      12.038  19.611  -0.363  1.00 84.88           C  
ATOM   2348  HE2 LYS A 154      10.999  19.518  -0.678  1.00 84.88           H  
ATOM   2349  HE3 LYS A 154      12.642  19.881  -1.229  1.00 84.88           H  
ATOM   2350  NZ  LYS A 154      12.164  20.657   0.690  1.00 84.88           N  
ATOM   2351  HZ1 LYS A 154      11.860  21.563   0.361  1.00 84.88           H  
ATOM   2352  HZ2 LYS A 154      11.622  20.422   1.509  1.00 84.88           H  
ATOM   2353  HZ3 LYS A 154      13.125  20.749   0.988  1.00 84.88           H  
ATOM   2354  N   LYS A 155      13.632  14.700  -3.614  1.00 84.59           N  
ATOM   2355  H   LYS A 155      12.780  14.163  -3.695  1.00 84.59           H  
ATOM   2356  CA  LYS A 155      14.372  14.998  -4.861  1.00 84.59           C  
ATOM   2357  HA  LYS A 155      15.069  14.184  -5.065  1.00 84.59           H  
ATOM   2358  C   LYS A 155      15.192  16.286  -4.759  1.00 84.59           C  
ATOM   2359  CB  LYS A 155      13.440  15.140  -6.079  1.00 84.59           C  
ATOM   2360  HB2 LYS A 155      12.645  15.852  -5.859  1.00 84.59           H  
ATOM   2361  HB3 LYS A 155      14.040  15.557  -6.888  1.00 84.59           H  
ATOM   2362  O   LYS A 155      14.629  17.336  -4.406  1.00 84.59           O  
ATOM   2363  CG  LYS A 155      12.824  13.826  -6.586  1.00 84.59           C  
ATOM   2364  HG2 LYS A 155      13.567  13.029  -6.543  1.00 84.59           H  
ATOM   2365  HG3 LYS A 155      11.976  13.549  -5.959  1.00 84.59           H  
ATOM   2366  CD  LYS A 155      12.370  14.008  -8.045  1.00 84.59           C  
ATOM   2367  HD2 LYS A 155      11.597  14.774  -8.102  1.00 84.59           H  
ATOM   2368  HD3 LYS A 155      13.227  14.332  -8.634  1.00 84.59           H  
ATOM   2369  CE  LYS A 155      11.843  12.703  -8.649  1.00 84.59           C  
ATOM   2370  HE2 LYS A 155      12.588  11.923  -8.492  1.00 84.59           H  
ATOM   2371  HE3 LYS A 155      10.926  12.417  -8.135  1.00 84.59           H  
ATOM   2372  NZ  LYS A 155      11.592  12.866 -10.102  1.00 84.59           N  
ATOM   2373  HZ1 LYS A 155      11.137  12.062 -10.511  1.00 84.59           H  
ATOM   2374  HZ2 LYS A 155      11.029  13.682 -10.295  1.00 84.59           H  
ATOM   2375  HZ3 LYS A 155      12.457  13.032 -10.596  1.00 84.59           H  
ATOM   2376  N   THR A 156      16.476  16.191  -5.098  1.00 86.29           N  
ATOM   2377  H   THR A 156      16.808  15.289  -5.407  1.00 86.29           H  
ATOM   2378  CA  THR A 156      17.470  17.272  -5.002  1.00 86.29           C  
ATOM   2379  HA  THR A 156      17.507  17.596  -3.962  1.00 86.29           H  
ATOM   2380  C   THR A 156      17.065  18.470  -5.870  1.00 86.29           C  
ATOM   2381  CB  THR A 156      18.869  16.737  -5.373  1.00 86.29           C  
ATOM   2382  HB  THR A 156      18.901  16.502  -6.437  1.00 86.29           H  
ATOM   2383  O   THR A 156      16.300  18.332  -6.828  1.00 86.29           O  
ATOM   2384  CG2 THR A 156      20.013  17.690  -5.021  1.00 86.29           C  
ATOM   2385 HG21 THR A 156      20.967  17.188  -5.183  1.00 86.29           H  
ATOM   2386 HG22 THR A 156      19.998  18.567  -5.668  1.00 86.29           H  
ATOM   2387 HG23 THR A 156      19.950  17.991  -3.975  1.00 86.29           H  
ATOM   2388  OG1 THR A 156      19.109  15.565  -4.635  1.00 86.29           O  
ATOM   2389  HG1 THR A 156      19.893  15.143  -4.994  1.00 86.29           H  
ATOM   2390  N   LYS A 157      17.548  19.678  -5.542  1.00 85.67           N  
ATOM   2391  H   LYS A 157      18.202  19.731  -4.774  1.00 85.67           H  
ATOM   2392  CA  LYS A 157      17.195  20.920  -6.264  1.00 85.67           C  
ATOM   2393  HA  LYS A 157      16.119  21.071  -6.179  1.00 85.67           H  
ATOM   2394  C   LYS A 157      17.494  20.827  -7.770  1.00 85.67           C  
ATOM   2395  CB  LYS A 157      17.921  22.110  -5.604  1.00 85.67           C  
ATOM   2396  HB2 LYS A 157      18.993  22.003  -5.769  1.00 85.67           H  
ATOM   2397  HB3 LYS A 157      17.742  22.074  -4.529  1.00 85.67           H  
ATOM   2398  O   LYS A 157      16.704  21.324  -8.566  1.00 85.67           O  
ATOM   2399  CG  LYS A 157      17.466  23.488  -6.124  1.00 85.67           C  
ATOM   2400  HG2 LYS A 157      16.398  23.610  -5.942  1.00 85.67           H  
ATOM   2401  HG3 LYS A 157      17.653  23.554  -7.196  1.00 85.67           H  
ATOM   2402  CD  LYS A 157      18.238  24.618  -5.417  1.00 85.67           C  
ATOM   2403  HD2 LYS A 157      19.304  24.465  -5.587  1.00 85.67           H  
ATOM   2404  HD3 LYS A 157      18.049  24.567  -4.344  1.00 85.67           H  
ATOM   2405  CE  LYS A 157      17.845  26.011  -5.939  1.00 85.67           C  
ATOM   2406  HE2 LYS A 157      16.793  26.190  -5.714  1.00 85.67           H  
ATOM   2407  HE3 LYS A 157      17.965  26.017  -7.023  1.00 85.67           H  
ATOM   2408  NZ  LYS A 157      18.688  27.084  -5.340  1.00 85.67           N  
ATOM   2409  HZ1 LYS A 157      18.604  27.108  -4.334  1.00 85.67           H  
ATOM   2410  HZ2 LYS A 157      18.438  27.995  -5.697  1.00 85.67           H  
ATOM   2411  HZ3 LYS A 157      19.663  26.936  -5.558  1.00 85.67           H  
ATOM   2412  N   GLU A 158      18.588  20.160  -8.128  1.00 81.34           N  
ATOM   2413  H   GLU A 158      19.200  19.832  -7.395  1.00 81.34           H  
ATOM   2414  CA  GLU A 158      19.053  19.923  -9.502  1.00 81.34           C  
ATOM   2415  HA  GLU A 158      19.012  20.845 -10.082  1.00 81.34           H  
ATOM   2416  C   GLU A 158      18.209  18.874 -10.231  1.00 81.34           C  
ATOM   2417  CB  GLU A 158      20.508  19.453  -9.439  1.00 81.34           C  
ATOM   2418  HB2 GLU A 158      20.545  18.579  -8.787  1.00 81.34           H  
ATOM   2419  HB3 GLU A 158      20.844  19.167 -10.435  1.00 81.34           H  
ATOM   2420  O   GLU A 158      17.681  19.143 -11.302  1.00 81.34           O  
ATOM   2421  CG  GLU A 158      21.425  20.560  -8.897  1.00 81.34           C  
ATOM   2422  HG2 GLU A 158      21.507  21.340  -9.654  1.00 81.34           H  
ATOM   2423  HG3 GLU A 158      20.978  21.010  -8.011  1.00 81.34           H  
ATOM   2424  CD  GLU A 158      22.815  20.055  -8.506  1.00 81.34           C  
ATOM   2425  OE1 GLU A 158      23.640  20.939  -8.204  1.00 81.34           O  
ATOM   2426  OE2 GLU A 158      22.984  18.819  -8.413  1.00 81.34           O  
ATOM   2427  N   GLU A 159      17.978  17.714  -9.619  1.00 84.46           N  
ATOM   2428  H   GLU A 159      18.487  17.517  -8.769  1.00 84.46           H  
ATOM   2429  CA  GLU A 159      17.131  16.647 -10.169  1.00 84.46           C  
ATOM   2430  HA  GLU A 159      17.552  16.291 -11.109  1.00 84.46           H  
ATOM   2431  C   GLU A 159      15.692  17.136 -10.439  1.00 84.46           C  
ATOM   2432  CB  GLU A 159      17.158  15.510  -9.143  1.00 84.46           C  
ATOM   2433  HB2 GLU A 159      18.195  15.258  -8.920  1.00 84.46           H  
ATOM   2434  HB3 GLU A 159      16.697  15.877  -8.227  1.00 84.46           H  
ATOM   2435  O   GLU A 159      15.115  16.893 -11.500  1.00 84.46           O  
ATOM   2436  CG  GLU A 159      16.446  14.238  -9.608  1.00 84.46           C  
ATOM   2437  HG2 GLU A 159      15.429  14.481  -9.916  1.00 84.46           H  
ATOM   2438  HG3 GLU A 159      16.977  13.825 -10.466  1.00 84.46           H  
ATOM   2439  CD  GLU A 159      16.381  13.221  -8.464  1.00 84.46           C  
ATOM   2440  OE1 GLU A 159      16.669  12.036  -8.717  1.00 84.46           O  
ATOM   2441  OE2 GLU A 159      15.968  13.640  -7.353  1.00 84.46           O  
ATOM   2442  N   ARG A 160      15.138  17.931  -9.513  1.00 88.17           N  
ATOM   2443  H   ARG A 160      15.670  18.073  -8.667  1.00 88.17           H  
ATOM   2444  CA  ARG A 160      13.851  18.632  -9.671  1.00 88.17           C  
ATOM   2445  HA  ARG A 160      13.094  17.908  -9.970  1.00 88.17           H  
ATOM   2446  C   ARG A 160      13.882  19.708 -10.763  1.00 88.17           C  
ATOM   2447  CB  ARG A 160      13.496  19.245  -8.310  1.00 88.17           C  
ATOM   2448  HB2 ARG A 160      13.495  18.445  -7.569  1.00 88.17           H  
ATOM   2449  HB3 ARG A 160      14.270  19.961  -8.036  1.00 88.17           H  
ATOM   2450  O   ARG A 160      12.832  20.051 -11.309  1.00 88.17           O  
ATOM   2451  CG  ARG A 160      12.132  19.955  -8.289  1.00 88.17           C  
ATOM   2452  HG2 ARG A 160      12.097  20.731  -9.054  1.00 88.17           H  
ATOM   2453  HG3 ARG A 160      11.339  19.233  -8.486  1.00 88.17           H  
ATOM   2454  CD  ARG A 160      11.884  20.651  -6.949  1.00 88.17           C  
ATOM   2455  HD2 ARG A 160      10.943  21.195  -7.032  1.00 88.17           H  
ATOM   2456  HD3 ARG A 160      12.686  21.367  -6.771  1.00 88.17           H  
ATOM   2457  NE  ARG A 160      11.834  19.684  -5.838  1.00 88.17           N  
ATOM   2458  HE  ARG A 160      12.520  18.944  -5.870  1.00 88.17           H  
ATOM   2459  NH1 ARG A 160      10.084  20.597  -4.658  1.00 88.17           N  
ATOM   2460 HH11 ARG A 160      10.086  21.387  -5.288  1.00 88.17           H  
ATOM   2461 HH12 ARG A 160       9.358  20.508  -3.962  1.00 88.17           H  
ATOM   2462  NH2 ARG A 160      10.929  18.612  -4.064  1.00 88.17           N  
ATOM   2463 HH21 ARG A 160      11.609  17.881  -4.214  1.00 88.17           H  
ATOM   2464 HH22 ARG A 160      10.150  18.464  -3.439  1.00 88.17           H  
ATOM   2465  CZ  ARG A 160      10.952  19.641  -4.861  1.00 88.17           C  
ATOM   2466  N   ARG A 161      15.048  20.296 -11.040  1.00 87.75           N  
ATOM   2467  H   ARG A 161      15.876  19.934 -10.588  1.00 87.75           H  
ATOM   2468  CA  ARG A 161      15.229  21.272 -12.119  1.00 87.75           C  
ATOM   2469  HA  ARG A 161      14.357  21.924 -12.158  1.00 87.75           H  
ATOM   2470  C   ARG A 161      15.256  20.559 -13.470  1.00 87.75           C  
ATOM   2471  CB  ARG A 161      16.469  22.139 -11.840  1.00 87.75           C  
ATOM   2472  HB2 ARG A 161      17.367  21.523 -11.788  1.00 87.75           H  
ATOM   2473  HB3 ARG A 161      16.339  22.654 -10.889  1.00 87.75           H  
ATOM   2474  O   ARG A 161      14.462  20.935 -14.326  1.00 87.75           O  
ATOM   2475  CG  ARG A 161      16.663  23.172 -12.945  1.00 87.75           C  
ATOM   2476  HG2 ARG A 161      15.749  23.754 -13.063  1.00 87.75           H  
ATOM   2477  HG3 ARG A 161      16.868  22.649 -13.880  1.00 87.75           H  
ATOM   2478  CD  ARG A 161      17.829  24.121 -12.664  1.00 87.75           C  
ATOM   2479  HD2 ARG A 161      17.645  24.669 -11.741  1.00 87.75           H  
ATOM   2480  HD3 ARG A 161      18.753  23.547 -12.586  1.00 87.75           H  
ATOM   2481  NE  ARG A 161      17.916  25.035 -13.799  1.00 87.75           N  
ATOM   2482  HE  ARG A 161      17.571  24.659 -14.671  1.00 87.75           H  
ATOM   2483  NH1 ARG A 161      18.894  26.914 -12.906  1.00 87.75           N  
ATOM   2484 HH11 ARG A 161      19.241  26.352 -12.141  1.00 87.75           H  
ATOM   2485 HH12 ARG A 161      19.249  27.845 -13.074  1.00 87.75           H  
ATOM   2486  NH2 ARG A 161      18.056  26.895 -15.002  1.00 87.75           N  
ATOM   2487 HH21 ARG A 161      18.382  27.828 -15.208  1.00 87.75           H  
ATOM   2488 HH22 ARG A 161      17.622  26.330 -15.718  1.00 87.75           H  
ATOM   2489  CZ  ARG A 161      18.297  26.285 -13.883  1.00 87.75           C  
ATOM   2490  N   LYS A 162      16.033  19.478 -13.592  1.00 87.97           N  
ATOM   2491  H   LYS A 162      16.651  19.257 -12.824  1.00 87.97           H  
ATOM   2492  CA  LYS A 162      16.085  18.622 -14.781  1.00 87.97           C  
ATOM   2493  HA  LYS A 162      16.408  19.234 -15.623  1.00 87.97           H  
ATOM   2494  C   LYS A 162      14.702  18.080 -15.160  1.00 87.97           C  
ATOM   2495  CB  LYS A 162      17.134  17.516 -14.569  1.00 87.97           C  
ATOM   2496  HB2 LYS A 162      16.819  16.848 -13.768  1.00 87.97           H  
ATOM   2497  HB3 LYS A 162      18.084  17.975 -14.296  1.00 87.97           H  
ATOM   2498  O   LYS A 162      14.261  18.317 -16.273  1.00 87.97           O  
ATOM   2499  CG  LYS A 162      17.317  16.721 -15.866  1.00 87.97           C  
ATOM   2500  HG2 LYS A 162      17.525  17.414 -16.682  1.00 87.97           H  
ATOM   2501  HG3 LYS A 162      16.386  16.197 -16.081  1.00 87.97           H  
ATOM   2502  CD  LYS A 162      18.442  15.686 -15.796  1.00 87.97           C  
ATOM   2503  HD2 LYS A 162      18.232  14.969 -15.002  1.00 87.97           H  
ATOM   2504  HD3 LYS A 162      19.392  16.188 -15.610  1.00 87.97           H  
ATOM   2505  CE  LYS A 162      18.468  14.981 -17.158  1.00 87.97           C  
ATOM   2506  HE2 LYS A 162      17.485  14.545 -17.338  1.00 87.97           H  
ATOM   2507  HE3 LYS A 162      18.617  15.731 -17.935  1.00 87.97           H  
ATOM   2508  NZ  LYS A 162      19.524  13.942 -17.233  1.00 87.97           N  
ATOM   2509  HZ1 LYS A 162      20.437  14.354 -17.101  1.00 87.97           H  
ATOM   2510  HZ2 LYS A 162      19.495  13.507 -18.145  1.00 87.97           H  
ATOM   2511  HZ3 LYS A 162      19.366  13.229 -16.536  1.00 87.97           H  
ATOM   2512  N   GLU A 163      13.942  17.517 -14.212  1.00 85.82           N  
ATOM   2513  H   GLU A 163      14.369  17.313 -13.320  1.00 85.82           H  
ATOM   2514  CA  GLU A 163      12.563  17.049 -14.473  1.00 85.82           C  
ATOM   2515  HA  GLU A 163      12.605  16.269 -15.234  1.00 85.82           H  
ATOM   2516  C   GLU A 163      11.633  18.159 -15.017  1.00 85.82           C  
ATOM   2517  CB  GLU A 163      11.974  16.448 -13.176  1.00 85.82           C  
ATOM   2518  HB2 GLU A 163      11.926  17.229 -12.417  1.00 85.82           H  
ATOM   2519  HB3 GLU A 163      12.639  15.661 -12.820  1.00 85.82           H  
ATOM   2520  O   GLU A 163      10.716  17.884 -15.796  1.00 85.82           O  
ATOM   2521  CG  GLU A 163      10.563  15.852 -13.373  1.00 85.82           C  
ATOM   2522  HG2 GLU A 163       9.899  16.624 -13.762  1.00 85.82           H  
ATOM   2523  HG3 GLU A 163      10.621  15.053 -14.112  1.00 85.82           H  
ATOM   2524  CD  GLU A 163       9.897  15.305 -12.100  1.00 85.82           C  
ATOM   2525  OE1 GLU A 163       8.676  15.026 -12.175  1.00 85.82           O  
ATOM   2526  OE2 GLU A 163      10.571  15.146 -11.051  1.00 85.82           O  
ATOM   2527  N   ARG A 164      11.850  19.424 -14.624  1.00 88.43           N  
ATOM   2528  H   ARG A 164      12.665  19.604 -14.056  1.00 88.43           H  
ATOM   2529  CA  ARG A 164      11.092  20.563 -15.165  1.00 88.43           C  
ATOM   2530  HA  ARG A 164      10.050  20.263 -15.268  1.00 88.43           H  
ATOM   2531  C   ARG A 164      11.558  20.932 -16.572  1.00 88.43           C  
ATOM   2532  CB  ARG A 164      11.176  21.766 -14.210  1.00 88.43           C  
ATOM   2533  HB2 ARG A 164      10.891  21.446 -13.208  1.00 88.43           H  
ATOM   2534  HB3 ARG A 164      12.201  22.136 -14.182  1.00 88.43           H  
ATOM   2535  O   ARG A 164      10.716  21.230 -17.412  1.00 88.43           O  
ATOM   2536  CG  ARG A 164      10.242  22.903 -14.668  1.00 88.43           C  
ATOM   2537  HG2 ARG A 164       9.206  22.570 -14.603  1.00 88.43           H  
ATOM   2538  HG3 ARG A 164      10.452  23.157 -15.707  1.00 88.43           H  
ATOM   2539  CD  ARG A 164      10.418  24.191 -13.860  1.00 88.43           C  
ATOM   2540  HD2 ARG A 164       9.793  24.958 -14.317  1.00 88.43           H  
ATOM   2541  HD3 ARG A 164      11.451  24.528 -13.954  1.00 88.43           H  
ATOM   2542  NE  ARG A 164      10.017  24.037 -12.446  1.00 88.43           N  
ATOM   2543  HE  ARG A 164       9.021  23.986 -12.282  1.00 88.43           H  
ATOM   2544  NH1 ARG A 164      12.112  24.071 -11.504  1.00 88.43           N  
ATOM   2545 HH11 ARG A 164      12.724  24.031 -10.701  1.00 88.43           H  
ATOM   2546 HH12 ARG A 164      12.502  24.047 -12.435  1.00 88.43           H  
ATOM   2547  NH2 ARG A 164      10.305  24.035 -10.194  1.00 88.43           N  
ATOM   2548 HH21 ARG A 164      10.917  24.160  -9.400  1.00 88.43           H  
ATOM   2549 HH22 ARG A 164       9.302  24.083 -10.089  1.00 88.43           H  
ATOM   2550  CZ  ARG A 164      10.813  24.042 -11.394  1.00 88.43           C  
ATOM   2551  N   GLU A 165      12.864  20.943 -16.811  1.00 85.76           N  
ATOM   2552  H   GLU A 165      13.492  20.652 -16.076  1.00 85.76           H  
ATOM   2553  CA  GLU A 165      13.463  21.297 -18.102  1.00 85.76           C  
ATOM   2554  HA  GLU A 165      12.996  22.212 -18.467  1.00 85.76           H  
ATOM   2555  C   GLU A 165      13.152  20.229 -19.167  1.00 85.76           C  
ATOM   2556  CB  GLU A 165      14.965  21.603 -17.891  1.00 85.76           C  
ATOM   2557  HB2 GLU A 165      15.412  20.811 -17.290  1.00 85.76           H  
ATOM   2558  HB3 GLU A 165      15.469  21.647 -18.856  1.00 85.76           H  
ATOM   2559  O   GLU A 165      12.713  20.591 -20.257  1.00 85.76           O  
ATOM   2560  CG  GLU A 165      15.116  22.974 -17.183  1.00 85.76           C  
ATOM   2561  HG2 GLU A 165      14.836  23.752 -17.892  1.00 85.76           H  
ATOM   2562  HG3 GLU A 165      14.404  23.029 -16.360  1.00 85.76           H  
ATOM   2563  CD  GLU A 165      16.502  23.307 -16.595  1.00 85.76           C  
ATOM   2564  OE1 GLU A 165      16.674  24.475 -16.150  1.00 85.76           O  
ATOM   2565  OE2 GLU A 165      17.348  22.406 -16.433  1.00 85.76           O  
ATOM   2566  N   ASP A 166      13.194  18.938 -18.816  1.00 84.39           N  
ATOM   2567  H   ASP A 166      13.620  18.702 -17.931  1.00 84.39           H  
ATOM   2568  CA  ASP A 166      12.754  17.821 -19.666  1.00 84.39           C  
ATOM   2569  HA  ASP A 166      13.338  17.824 -20.587  1.00 84.39           H  
ATOM   2570  C   ASP A 166      11.263  17.955 -20.048  1.00 84.39           C  
ATOM   2571  CB  ASP A 166      12.995  16.476 -18.942  1.00 84.39           C  
ATOM   2572  HB2 ASP A 166      12.545  15.684 -19.540  1.00 84.39           H  
ATOM   2573  HB3 ASP A 166      12.476  16.497 -17.985  1.00 84.39           H  
ATOM   2574  O   ASP A 166      10.903  17.910 -21.228  1.00 84.39           O  
ATOM   2575  CG  ASP A 166      14.470  16.099 -18.703  1.00 84.39           C  
ATOM   2576  OD1 ASP A 166      15.344  16.530 -19.486  1.00 84.39           O  
ATOM   2577  OD2 ASP A 166      14.721  15.342 -17.734  1.00 84.39           O  
ATOM   2578  N   LYS A 167      10.376  18.211 -19.069  1.00 84.85           N  
ATOM   2579  H   LYS A 167      10.720  18.230 -18.120  1.00 84.85           H  
ATOM   2580  CA  LYS A 167       8.940  18.441 -19.334  1.00 84.85           C  
ATOM   2581  HA  LYS A 167       8.565  17.611 -19.933  1.00 84.85           H  
ATOM   2582  C   LYS A 167       8.677  19.688 -20.174  1.00 84.85           C  
ATOM   2583  CB  LYS A 167       8.145  18.521 -18.022  1.00 84.85           C  
ATOM   2584  HB2 LYS A 167       7.195  19.019 -18.215  1.00 84.85           H  
ATOM   2585  HB3 LYS A 167       8.697  19.101 -17.282  1.00 84.85           H  
ATOM   2586  O   LYS A 167       7.759  19.686 -20.992  1.00 84.85           O  
ATOM   2587  CG  LYS A 167       7.847  17.117 -17.491  1.00 84.85           C  
ATOM   2588  HG2 LYS A 167       8.783  16.609 -17.258  1.00 84.85           H  
ATOM   2589  HG3 LYS A 167       7.330  16.552 -18.267  1.00 84.85           H  
ATOM   2590  CD  LYS A 167       6.965  17.160 -16.239  1.00 84.85           C  
ATOM   2591  HD2 LYS A 167       7.519  17.639 -15.432  1.00 84.85           H  
ATOM   2592  HD3 LYS A 167       6.050  17.714 -16.449  1.00 84.85           H  
ATOM   2593  CE  LYS A 167       6.631  15.711 -15.871  1.00 84.85           C  
ATOM   2594  HE2 LYS A 167       7.565  15.152 -15.820  1.00 84.85           H  
ATOM   2595  HE3 LYS A 167       6.033  15.279 -16.674  1.00 84.85           H  
ATOM   2596  NZ  LYS A 167       5.922  15.609 -14.575  1.00 84.85           N  
ATOM   2597  HZ1 LYS A 167       5.093  16.186 -14.567  1.00 84.85           H  
ATOM   2598  HZ2 LYS A 167       6.551  15.880 -13.833  1.00 84.85           H  
ATOM   2599  HZ3 LYS A 167       5.675  14.646 -14.400  1.00 84.85           H  
ATOM   2600  N   PHE A 168       9.459  20.748 -19.984  1.00 81.26           N  
ATOM   2601  H   PHE A 168      10.189  20.688 -19.288  1.00 81.26           H  
ATOM   2602  CA  PHE A 168       9.343  21.971 -20.773  1.00 81.26           C  
ATOM   2603  HA  PHE A 168       8.295  22.269 -20.802  1.00 81.26           H  
ATOM   2604  C   PHE A 168       9.785  21.738 -22.225  1.00 81.26           C  
ATOM   2605  CB  PHE A 168      10.139  23.085 -20.085  1.00 81.26           C  
ATOM   2606  HB2 PHE A 168      11.199  22.831 -20.096  1.00 81.26           H  
ATOM   2607  HB3 PHE A 168       9.827  23.147 -19.043  1.00 81.26           H  
ATOM   2608  O   PHE A 168       9.075  22.141 -23.146  1.00 81.26           O  
ATOM   2609  CG  PHE A 168       9.946  24.452 -20.706  1.00 81.26           C  
ATOM   2610  CD1 PHE A 168      10.916  24.977 -21.581  1.00 81.26           C  
ATOM   2611  HD1 PHE A 168      11.798  24.403 -21.822  1.00 81.26           H  
ATOM   2612  CD2 PHE A 168       8.794  25.202 -20.404  1.00 81.26           C  
ATOM   2613  HD2 PHE A 168       8.042  24.797 -19.743  1.00 81.26           H  
ATOM   2614  CE1 PHE A 168      10.738  26.253 -22.142  1.00 81.26           C  
ATOM   2615  HE1 PHE A 168      11.480  26.655 -22.816  1.00 81.26           H  
ATOM   2616  CE2 PHE A 168       8.618  26.479 -20.964  1.00 81.26           C  
ATOM   2617  HE2 PHE A 168       7.733  27.055 -20.740  1.00 81.26           H  
ATOM   2618  CZ  PHE A 168       9.592  27.005 -21.831  1.00 81.26           C  
ATOM   2619  HZ  PHE A 168       9.452  27.981 -22.272  1.00 81.26           H  
ATOM   2620  N   ALA A 169      10.891  21.018 -22.439  1.00 80.20           N  
ATOM   2621  H   ALA A 169      11.436  20.714 -21.645  1.00 80.20           H  
ATOM   2622  CA  ALA A 169      11.359  20.623 -23.765  1.00 80.20           C  
ATOM   2623  HA  ALA A 169      11.523  21.524 -24.357  1.00 80.20           H  
ATOM   2624  C   ALA A 169      10.320  19.763 -24.506  1.00 80.20           C  
ATOM   2625  CB  ALA A 169      12.700  19.895 -23.609  1.00 80.20           C  
ATOM   2626  HB1 ALA A 169      12.576  18.991 -23.013  1.00 80.20           H  
ATOM   2627  HB2 ALA A 169      13.419  20.546 -23.112  1.00 80.20           H  
ATOM   2628  HB3 ALA A 169      13.088  19.623 -24.591  1.00 80.20           H  
ATOM   2629  O   ALA A 169      10.013  20.040 -25.668  1.00 80.20           O  
ATOM   2630  N   GLN A 170       9.715  18.785 -23.823  1.00 77.69           N  
ATOM   2631  H   GLN A 170      10.048  18.572 -22.894  1.00 77.69           H  
ATOM   2632  CA  GLN A 170       8.648  17.953 -24.384  1.00 77.69           C  
ATOM   2633  HA  GLN A 170       9.018  17.508 -25.308  1.00 77.69           H  
ATOM   2634  C   GLN A 170       7.405  18.784 -24.758  1.00 77.69           C  
ATOM   2635  CB  GLN A 170       8.350  16.811 -23.399  1.00 77.69           C  
ATOM   2636  HB2 GLN A 170       7.948  17.212 -22.468  1.00 77.69           H  
ATOM   2637  HB3 GLN A 170       9.282  16.289 -23.181  1.00 77.69           H  
ATOM   2638  O   GLN A 170       6.958  18.753 -25.904  1.00 77.69           O  
ATOM   2639  CG  GLN A 170       7.355  15.813 -24.001  1.00 77.69           C  
ATOM   2640  HG2 GLN A 170       7.677  15.547 -25.008  1.00 77.69           H  
ATOM   2641  HG3 GLN A 170       6.378  16.290 -24.075  1.00 77.69           H  
ATOM   2642  CD  GLN A 170       7.194  14.523 -23.204  1.00 77.69           C  
ATOM   2643  NE2 GLN A 170       6.394  13.616 -23.712  1.00 77.69           N  
ATOM   2644 HE21 GLN A 170       6.279  12.752 -23.202  1.00 77.69           H  
ATOM   2645 HE22 GLN A 170       5.837  13.872 -24.515  1.00 77.69           H  
ATOM   2646  OE1 GLN A 170       7.751  14.309 -22.137  1.00 77.69           O  
ATOM   2647  N   GLN A 171       6.923  19.654 -23.863  1.00 74.23           N  
ATOM   2648  H   GLN A 171       7.316  19.665 -22.932  1.00 74.23           H  
ATOM   2649  CA  GLN A 171       5.783  20.532 -24.164  1.00 74.23           C  
ATOM   2650  HA  GLN A 171       4.993  19.895 -24.561  1.00 74.23           H  
ATOM   2651  C   GLN A 171       6.094  21.605 -25.235  1.00 74.23           C  
ATOM   2652  CB  GLN A 171       5.277  21.189 -22.867  1.00 74.23           C  
ATOM   2653  HB2 GLN A 171       5.444  20.525 -22.020  1.00 74.23           H  
ATOM   2654  HB3 GLN A 171       5.840  22.107 -22.700  1.00 74.23           H  
ATOM   2655  O   GLN A 171       5.187  22.312 -25.685  1.00 74.23           O  
ATOM   2656  CG  GLN A 171       3.765  21.479 -22.940  1.00 74.23           C  
ATOM   2657  HG2 GLN A 171       3.491  21.831 -23.935  1.00 74.23           H  
ATOM   2658  HG3 GLN A 171       3.230  20.544 -22.773  1.00 74.23           H  
ATOM   2659  CD  GLN A 171       3.272  22.522 -21.942  1.00 74.23           C  
ATOM   2660  NE2 GLN A 171       1.974  22.649 -21.779  1.00 74.23           N  
ATOM   2661 HE21 GLN A 171       1.341  22.016 -22.247  1.00 74.23           H  
ATOM   2662 HE22 GLN A 171       1.672  23.327 -21.093  1.00 74.23           H  
ATOM   2663  OE1 GLN A 171       4.010  23.282 -21.336  1.00 74.23           O  
ATOM   2664  N   HIS A 172       7.357  21.787 -25.635  1.00 68.45           N  
ATOM   2665  H   HIS A 172       8.076  21.247 -25.177  1.00 68.45           H  
ATOM   2666  CA  HIS A 172       7.762  22.684 -26.723  1.00 68.45           C  
ATOM   2667  HA  HIS A 172       6.935  23.355 -26.953  1.00 68.45           H  
ATOM   2668  C   HIS A 172       8.045  21.962 -28.049  1.00 68.45           C  
ATOM   2669  CB  HIS A 172       8.929  23.575 -26.269  1.00 68.45           C  
ATOM   2670  HB2 HIS A 172       9.571  23.042 -25.568  1.00 68.45           H  
ATOM   2671  HB3 HIS A 172       9.537  23.839 -27.135  1.00 68.45           H  
ATOM   2672  O   HIS A 172       7.888  22.582 -29.102  1.00 68.45           O  
ATOM   2673  CG  HIS A 172       8.428  24.857 -25.654  1.00 68.45           C  
ATOM   2674  CD2 HIS A 172       8.018  25.053 -24.361  1.00 68.45           C  
ATOM   2675  HD2 HIS A 172       8.053  24.326 -23.564  1.00 68.45           H  
ATOM   2676  ND1 HIS A 172       8.178  26.025 -26.338  1.00 68.45           N  
ATOM   2677  HD1 HIS A 172       8.413  26.208 -27.303  1.00 68.45           H  
ATOM   2678  CE1 HIS A 172       7.631  26.902 -25.481  1.00 68.45           C  
ATOM   2679  HE1 HIS A 172       7.347  27.915 -25.726  1.00 68.45           H  
ATOM   2680  NE2 HIS A 172       7.480  26.345 -24.272  1.00 68.45           N  
ATOM   2681  N   SER A 173       8.382  20.667 -28.048  1.00 66.92           N  
ATOM   2682  H   SER A 173       8.499  20.183 -27.169  1.00 66.92           H  
ATOM   2683  CA  SER A 173       8.460  19.876 -29.284  1.00 66.92           C  
ATOM   2684  HA  SER A 173       9.027  20.448 -30.018  1.00 66.92           H  
ATOM   2685  C   SER A 173       7.066  19.640 -29.882  1.00 66.92           C  
ATOM   2686  CB  SER A 173       9.214  18.562 -29.045  1.00 66.92           C  
ATOM   2687  HB2 SER A 173      10.188  18.781 -28.607  1.00 66.92           H  
ATOM   2688  HB3 SER A 173       9.358  18.052 -29.998  1.00 66.92           H  
ATOM   2689  O   SER A 173       6.877  19.825 -31.083  1.00 66.92           O  
ATOM   2690  OG  SER A 173       8.493  17.721 -28.179  1.00 66.92           O  
ATOM   2691  HG  SER A 173       9.005  16.942 -27.950  1.00 66.92           H  
ATOM   2692  N   GLU A 174       6.077  19.361 -29.031  1.00 66.90           N  
ATOM   2693  H   GLU A 174       6.353  19.122 -28.090  1.00 66.90           H  
ATOM   2694  CA  GLU A 174       4.665  19.139 -29.384  1.00 66.90           C  
ATOM   2695  HA  GLU A 174       4.595  18.371 -30.155  1.00 66.90           H  
ATOM   2696  C   GLU A 174       3.963  20.401 -29.924  1.00 66.90           C  
ATOM   2697  CB  GLU A 174       3.948  18.633 -28.119  1.00 66.90           C  
ATOM   2698  HB2 GLU A 174       2.873  18.607 -28.294  1.00 66.90           H  
ATOM   2699  HB3 GLU A 174       4.149  19.346 -27.319  1.00 66.90           H  
ATOM   2700  O   GLU A 174       3.008  20.307 -30.695  1.00 66.90           O  
ATOM   2701  CG  GLU A 174       4.415  17.221 -27.703  1.00 66.90           C  
ATOM   2702  HG2 GLU A 174       5.492  17.135 -27.847  1.00 66.90           H  
ATOM   2703  HG3 GLU A 174       3.942  16.496 -28.365  1.00 66.90           H  
ATOM   2704  CD  GLU A 174       4.109  16.858 -26.236  1.00 66.90           C  
ATOM   2705  OE1 GLU A 174       4.529  15.750 -25.822  1.00 66.90           O  
ATOM   2706  OE2 GLU A 174       3.476  17.681 -25.531  1.00 66.90           O  
ATOM   2707  N   ARG A 175       4.454  21.598 -29.563  1.00 67.55           N  
ATOM   2708  H   ARG A 175       5.249  21.586 -28.940  1.00 67.55           H  
ATOM   2709  CA  ARG A 175       3.927  22.901 -30.021  1.00 67.55           C  
ATOM   2710  HA  ARG A 175       2.924  22.731 -30.412  1.00 67.55           H  
ATOM   2711  C   ARG A 175       4.669  23.493 -31.227  1.00 67.55           C  
ATOM   2712  CB  ARG A 175       3.795  23.876 -28.834  1.00 67.55           C  
ATOM   2713  HB2 ARG A 175       4.706  23.852 -28.235  1.00 67.55           H  
ATOM   2714  HB3 ARG A 175       3.657  24.891 -29.207  1.00 67.55           H  
ATOM   2715  O   ARG A 175       4.433  24.650 -31.584  1.00 67.55           O  
ATOM   2716  CG  ARG A 175       2.572  23.526 -27.969  1.00 67.55           C  
ATOM   2717  HG2 ARG A 175       1.686  23.515 -28.604  1.00 67.55           H  
ATOM   2718  HG3 ARG A 175       2.694  22.533 -27.536  1.00 67.55           H  
ATOM   2719  CD  ARG A 175       2.339  24.548 -26.847  1.00 67.55           C  
ATOM   2720  HD2 ARG A 175       1.362  24.354 -26.404  1.00 67.55           H  
ATOM   2721  HD3 ARG A 175       2.341  25.552 -27.270  1.00 67.55           H  
ATOM   2722  NE  ARG A 175       3.369  24.429 -25.806  1.00 67.55           N  
ATOM   2723  HE  ARG A 175       3.979  23.627 -25.877  1.00 67.55           H  
ATOM   2724  NH1 ARG A 175       2.870  26.269 -24.518  1.00 67.55           N  
ATOM   2725 HH11 ARG A 175       2.105  26.499 -25.136  1.00 67.55           H  
ATOM   2726 HH12 ARG A 175       3.084  26.836 -23.710  1.00 67.55           H  
ATOM   2727  NH2 ARG A 175       4.564  24.916 -23.967  1.00 67.55           N  
ATOM   2728 HH21 ARG A 175       5.155  24.127 -24.187  1.00 67.55           H  
ATOM   2729 HH22 ARG A 175       4.811  25.496 -23.177  1.00 67.55           H  
ATOM   2730  CZ  ARG A 175       3.590  25.210 -24.769  1.00 67.55           C  
ATOM   2731  N   LYS A 176       5.535  22.723 -31.897  1.00 74.13           N  
ATOM   2732  H   LYS A 176       5.675  21.777 -31.573  1.00 74.13           H  
ATOM   2733  CA  LYS A 176       6.121  23.132 -33.185  1.00 74.13           C  
ATOM   2734  HA  LYS A 176       6.628  24.086 -33.039  1.00 74.13           H  
ATOM   2735  C   LYS A 176       5.010  23.354 -34.220  1.00 74.13           C  
ATOM   2736  CB  LYS A 176       7.151  22.095 -33.663  1.00 74.13           C  
ATOM   2737  HB2 LYS A 176       7.385  22.281 -34.711  1.00 74.13           H  
ATOM   2738  HB3 LYS A 176       6.727  21.094 -33.579  1.00 74.13           H  
ATOM   2739  O   LYS A 176       4.119  22.521 -34.382  1.00 74.13           O  
ATOM   2740  CG  LYS A 176       8.452  22.189 -32.848  1.00 74.13           C  
ATOM   2741  HG2 LYS A 176       8.896  23.172 -33.007  1.00 74.13           H  
ATOM   2742  HG3 LYS A 176       8.230  22.079 -31.787  1.00 74.13           H  
ATOM   2743  CD  LYS A 176       9.461  21.108 -33.260  1.00 74.13           C  
ATOM   2744  HD2 LYS A 176       9.039  20.128 -33.037  1.00 74.13           H  
ATOM   2745  HD3 LYS A 176       9.650  21.182 -34.331  1.00 74.13           H  
ATOM   2746  CE  LYS A 176      10.774  21.300 -32.487  1.00 74.13           C  
ATOM   2747  HE2 LYS A 176      11.159  22.297 -32.698  1.00 74.13           H  
ATOM   2748  HE3 LYS A 176      10.557  21.248 -31.420  1.00 74.13           H  
ATOM   2749  NZ  LYS A 176      11.788  20.275 -32.853  1.00 74.13           N  
ATOM   2750  HZ1 LYS A 176      11.441  19.346 -32.664  1.00 74.13           H  
ATOM   2751  HZ2 LYS A 176      12.017  20.333 -33.835  1.00 74.13           H  
ATOM   2752  HZ3 LYS A 176      12.638  20.409 -32.325  1.00 74.13           H  
ATOM   2753  N   LYS A 177       5.063  24.486 -34.933  1.00 73.56           N  
ATOM   2754  H   LYS A 177       5.833  25.116 -34.758  1.00 73.56           H  
ATOM   2755  CA  LYS A 177       4.105  24.809 -36.004  1.00 73.56           C  
ATOM   2756  HA  LYS A 177       3.102  24.838 -35.578  1.00 73.56           H  
ATOM   2757  C   LYS A 177       4.139  23.694 -37.055  1.00 73.56           C  
ATOM   2758  CB  LYS A 177       4.422  26.176 -36.642  1.00 73.56           C  
ATOM   2759  HB2 LYS A 177       3.779  26.309 -37.512  1.00 73.56           H  
ATOM   2760  HB3 LYS A 177       5.457  26.180 -36.985  1.00 73.56           H  
ATOM   2761  O   LYS A 177       5.210  23.374 -37.566  1.00 73.56           O  
ATOM   2762  CG  LYS A 177       4.195  27.359 -35.681  1.00 73.56           C  
ATOM   2763  HG2 LYS A 177       3.155  27.358 -35.356  1.00 73.56           H  
ATOM   2764  HG3 LYS A 177       4.835  27.241 -34.806  1.00 73.56           H  
ATOM   2765  CD  LYS A 177       4.513  28.707 -36.352  1.00 73.56           C  
ATOM   2766  HD2 LYS A 177       5.555  28.707 -36.672  1.00 73.56           H  
ATOM   2767  HD3 LYS A 177       3.874  28.831 -37.226  1.00 73.56           H  
ATOM   2768  CE  LYS A 177       4.276  29.865 -35.369  1.00 73.56           C  
ATOM   2769  HE2 LYS A 177       4.881  29.692 -34.479  1.00 73.56           H  
ATOM   2770  HE3 LYS A 177       3.230  29.851 -35.062  1.00 73.56           H  
ATOM   2771  NZ  LYS A 177       4.614  31.189 -35.958  1.00 73.56           N  
ATOM   2772  HZ1 LYS A 177       4.047  31.380 -36.772  1.00 73.56           H  
ATOM   2773  HZ2 LYS A 177       4.450  31.928 -35.288  1.00 73.56           H  
ATOM   2774  HZ3 LYS A 177       5.587  31.228 -36.227  1.00 73.56           H  
ATOM   2775  N   ARG A 178       2.976  23.107 -37.364  1.00 75.64           N  
ATOM   2776  H   ARG A 178       2.146  23.422 -36.882  1.00 75.64           H  
ATOM   2777  CA  ARG A 178       2.847  22.063 -38.395  1.00 75.64           C  
ATOM   2778  HA  ARG A 178       3.477  21.218 -38.117  1.00 75.64           H  
ATOM   2779  C   ARG A 178       3.355  22.600 -39.735  1.00 75.64           C  
ATOM   2780  CB  ARG A 178       1.387  21.590 -38.530  1.00 75.64           C  
ATOM   2781  HB2 ARG A 178       0.762  22.438 -38.810  1.00 75.64           H  
ATOM   2782  HB3 ARG A 178       1.336  20.854 -39.333  1.00 75.64           H  
ATOM   2783  O   ARG A 178       3.075  23.750 -40.074  1.00 75.64           O  
ATOM   2784  CG  ARG A 178       0.827  20.953 -37.247  1.00 75.64           C  
ATOM   2785  HG2 ARG A 178       1.458  20.113 -36.957  1.00 75.64           H  
ATOM   2786  HG3 ARG A 178       0.831  21.689 -36.442  1.00 75.64           H  
ATOM   2787  CD  ARG A 178      -0.610  20.454 -37.466  1.00 75.64           C  
ATOM   2788  HD2 ARG A 178      -1.222  21.288 -37.810  1.00 75.64           H  
ATOM   2789  HD3 ARG A 178      -0.597  19.681 -38.234  1.00 75.64           H  
ATOM   2790  NE  ARG A 178      -1.192  19.906 -36.224  1.00 75.64           N  
ATOM   2791  HE  ARG A 178      -0.642  19.999 -35.382  1.00 75.64           H  
ATOM   2792  NH1 ARG A 178      -3.138  19.068 -37.120  1.00 75.64           N  
ATOM   2793 HH11 ARG A 178      -2.855  19.384 -38.036  1.00 75.64           H  
ATOM   2794 HH12 ARG A 178      -4.011  18.571 -37.010  1.00 75.64           H  
ATOM   2795  NH2 ARG A 178      -2.753  18.863 -34.934  1.00 75.64           N  
ATOM   2796 HH21 ARG A 178      -2.177  18.978 -34.112  1.00 75.64           H  
ATOM   2797 HH22 ARG A 178      -3.644  18.395 -34.850  1.00 75.64           H  
ATOM   2798  CZ  ARG A 178      -2.353  19.284 -36.101  1.00 75.64           C  
ATOM   2799  N   VAL A 179       4.063  21.768 -40.498  1.00 74.30           N  
ATOM   2800  H   VAL A 179       4.247  20.833 -40.164  1.00 74.30           H  
ATOM   2801  CA  VAL A 179       4.447  22.101 -41.877  1.00 74.30           C  
ATOM   2802  HA  VAL A 179       5.013  23.033 -41.866  1.00 74.30           H  
ATOM   2803  C   VAL A 179       3.167  22.316 -42.686  1.00 74.30           C  
ATOM   2804  CB  VAL A 179       5.335  21.004 -42.500  1.00 74.30           C  
ATOM   2805  HB  VAL A 179       4.788  20.062 -42.510  1.00 74.30           H  
ATOM   2806  O   VAL A 179       2.276  21.465 -42.674  1.00 74.30           O  
ATOM   2807  CG1 VAL A 179       5.748  21.352 -43.935  1.00 74.30           C  
ATOM   2808 HG11 VAL A 179       6.410  20.580 -44.326  1.00 74.30           H  
ATOM   2809 HG12 VAL A 179       6.261  22.313 -43.964  1.00 74.30           H  
ATOM   2810 HG13 VAL A 179       4.871  21.390 -44.582  1.00 74.30           H  
ATOM   2811  CG2 VAL A 179       6.622  20.812 -41.683  1.00 74.30           C  
ATOM   2812 HG21 VAL A 179       6.389  20.483 -40.670  1.00 74.30           H  
ATOM   2813 HG22 VAL A 179       7.242  20.048 -42.150  1.00 74.30           H  
ATOM   2814 HG23 VAL A 179       7.182  21.746 -41.637  1.00 74.30           H  
ATOM   2815  N   ARG A 180       3.047  23.468 -43.355  1.00 77.29           N  
ATOM   2816  H   ARG A 180       3.823  24.114 -43.346  1.00 77.29           H  
ATOM   2817  CA  ARG A 180       1.921  23.739 -44.255  1.00 77.29           C  
ATOM   2818  HA  ARG A 180       0.997  23.474 -43.740  1.00 77.29           H  
ATOM   2819  C   ARG A 180       2.064  22.833 -45.478  1.00 77.29           C  
ATOM   2820  CB  ARG A 180       1.881  25.231 -44.625  1.00 77.29           C  
ATOM   2821  HB2 ARG A 180       1.913  25.824 -43.711  1.00 77.29           H  
ATOM   2822  HB3 ARG A 180       2.756  25.473 -45.227  1.00 77.29           H  
ATOM   2823  O   ARG A 180       3.126  22.810 -46.090  1.00 77.29           O  
ATOM   2824  CG  ARG A 180       0.609  25.595 -45.411  1.00 77.29           C  
ATOM   2825  HG2 ARG A 180      -0.273  25.398 -44.801  1.00 77.29           H  
ATOM   2826  HG3 ARG A 180       0.547  24.973 -46.304  1.00 77.29           H  
ATOM   2827  CD  ARG A 180       0.611  27.064 -45.851  1.00 77.29           C  
ATOM   2828  HD2 ARG A 180       1.568  27.279 -46.328  1.00 77.29           H  
ATOM   2829  HD3 ARG A 180      -0.166  27.196 -46.604  1.00 77.29           H  
ATOM   2830  NE  ARG A 180       0.349  27.984 -44.722  1.00 77.29           N  
ATOM   2831  HE  ARG A 180      -0.238  27.626 -43.982  1.00 77.29           H  
ATOM   2832  NH1 ARG A 180       1.404  29.828 -45.592  1.00 77.29           N  
ATOM   2833 HH11 ARG A 180       1.625  29.288 -46.416  1.00 77.29           H  
ATOM   2834 HH12 ARG A 180       1.585  30.821 -45.589  1.00 77.29           H  
ATOM   2835  NH2 ARG A 180       0.295  29.999 -43.662  1.00 77.29           N  
ATOM   2836 HH21 ARG A 180       0.476  30.992 -43.681  1.00 77.29           H  
ATOM   2837 HH22 ARG A 180      -0.358  29.623 -42.989  1.00 77.29           H  
ATOM   2838  CZ  ARG A 180       0.689  29.259 -44.662  1.00 77.29           C  
ATOM   2839  N   ILE A 181       1.007  22.086 -45.797  1.00 74.36           N  
ATOM   2840  H   ILE A 181       0.191  22.131 -45.203  1.00 74.36           H  
ATOM   2841  CA  ILE A 181       1.022  21.065 -46.859  1.00 74.36           C  
ATOM   2842  HA  ILE A 181       1.857  20.388 -46.678  1.00 74.36           H  
ATOM   2843  C   ILE A 181       1.290  21.709 -48.229  1.00 74.36           C  
ATOM   2844  CB  ILE A 181      -0.284  20.234 -46.796  1.00 74.36           C  
ATOM   2845  HB  ILE A 181      -1.131  20.919 -46.822  1.00 74.36           H  
ATOM   2846  O   ILE A 181       2.118  21.210 -48.987  1.00 74.36           O  
ATOM   2847  CG1 ILE A 181      -0.320  19.443 -45.461  1.00 74.36           C  
ATOM   2848 HG12 ILE A 181      -0.166  20.127 -44.626  1.00 74.36           H  
ATOM   2849 HG13 ILE A 181       0.497  18.721 -45.450  1.00 74.36           H  
ATOM   2850  CG2 ILE A 181      -0.411  19.280 -47.996  1.00 74.36           C  
ATOM   2851 HG21 ILE A 181      -0.436  19.843 -48.929  1.00 74.36           H  
ATOM   2852 HG22 ILE A 181      -1.342  18.716 -47.945  1.00 74.36           H  
ATOM   2853 HG23 ILE A 181       0.431  18.589 -48.025  1.00 74.36           H  
ATOM   2854  CD1 ILE A 181      -1.633  18.702 -45.186  1.00 74.36           C  
ATOM   2855 HD11 ILE A 181      -1.760  17.876 -45.886  1.00 74.36           H  
ATOM   2856 HD12 ILE A 181      -1.613  18.297 -44.174  1.00 74.36           H  
ATOM   2857 HD13 ILE A 181      -2.474  19.390 -45.277  1.00 74.36           H  
ATOM   2858  N   ASN A 182       0.691  22.874 -48.489  1.00 71.66           N  
ATOM   2859  H   ASN A 182      -0.011  23.213 -47.847  1.00 71.66           H  
ATOM   2860  CA  ASN A 182       0.985  23.682 -49.672  1.00 71.66           C  
ATOM   2861  HA  ASN A 182       1.337  23.022 -50.465  1.00 71.66           H  
ATOM   2862  C   ASN A 182       2.108  24.679 -49.343  1.00 71.66           C  
ATOM   2863  CB  ASN A 182      -0.298  24.362 -50.191  1.00 71.66           C  
ATOM   2864  HB2 ASN A 182      -0.045  24.963 -51.065  1.00 71.66           H  
ATOM   2865  HB3 ASN A 182      -0.697  25.033 -49.430  1.00 71.66           H  
ATOM   2866  O   ASN A 182       2.026  25.417 -48.356  1.00 71.66           O  
ATOM   2867  CG  ASN A 182      -1.398  23.390 -50.604  1.00 71.66           C  
ATOM   2868  ND2 ASN A 182      -2.445  23.877 -51.223  1.00 71.66           N  
ATOM   2869 HD21 ASN A 182      -3.123  23.204 -51.552  1.00 71.66           H  
ATOM   2870 HD22 ASN A 182      -2.465  24.834 -51.545  1.00 71.66           H  
ATOM   2871  OD1 ASN A 182      -1.358  22.199 -50.346  1.00 71.66           O  
ATOM   2872  N   LYS A 183       3.161  24.696 -50.170  1.00 69.07           N  
ATOM   2873  H   LYS A 183       3.147  24.061 -50.956  1.00 69.07           H  
ATOM   2874  CA  LYS A 183       4.328  25.587 -50.010  1.00 69.07           C  
ATOM   2875  HA  LYS A 183       4.549  25.696 -48.948  1.00 69.07           H  
ATOM   2876  C   LYS A 183       4.078  27.008 -50.523  1.00 69.07           C  
ATOM   2877  CB  LYS A 183       5.552  24.974 -50.710  1.00 69.07           C  
ATOM   2878  HB2 LYS A 183       6.361  25.704 -50.708  1.00 69.07           H  
ATOM   2879  HB3 LYS A 183       5.297  24.755 -51.747  1.00 69.07           H  
ATOM   2880  O   LYS A 183       4.796  27.926 -50.135  1.00 69.07           O  
ATOM   2881  CG  LYS A 183       6.049  23.697 -50.013  1.00 69.07           C  
ATOM   2882  HG2 LYS A 183       5.241  22.968 -49.959  1.00 69.07           H  
ATOM   2883  HG3 LYS A 183       6.375  23.940 -49.001  1.00 69.07           H  
ATOM   2884  CD  LYS A 183       7.217  23.086 -50.797  1.00 69.07           C  
ATOM   2885  HD2 LYS A 183       8.034  23.805 -50.850  1.00 69.07           H  
ATOM   2886  HD3 LYS A 183       6.877  22.865 -51.809  1.00 69.07           H  
ATOM   2887  CE  LYS A 183       7.704  21.795 -50.128  1.00 69.07           C  
ATOM   2888  HE2 LYS A 183       6.843  21.145 -49.973  1.00 69.07           H  
ATOM   2889  HE3 LYS A 183       8.121  22.041 -49.152  1.00 69.07           H  
ATOM   2890  NZ  LYS A 183       8.713  21.103 -50.971  1.00 69.07           N  
ATOM   2891  HZ1 LYS A 183       9.025  20.247 -50.536  1.00 69.07           H  
ATOM   2892  HZ2 LYS A 183       8.316  20.870 -51.870  1.00 69.07           H  
ATOM   2893  HZ3 LYS A 183       9.514  21.697 -51.133  1.00 69.07           H  
ATOM   2894  N   GLU A 184       3.071  27.183 -51.369  1.00 73.53           N  
ATOM   2895  H   GLU A 184       2.533  26.380 -51.663  1.00 73.53           H  
ATOM   2896  CA  GLU A 184       2.703  28.469 -51.955  1.00 73.53           C  
ATOM   2897  HA  GLU A 184       3.613  28.978 -52.273  1.00 73.53           H  
ATOM   2898  C   GLU A 184       2.004  29.392 -50.945  1.00 73.53           C  
ATOM   2899  CB  GLU A 184       1.854  28.230 -53.213  1.00 73.53           C  
ATOM   2900  HB2 GLU A 184       1.017  27.582 -52.954  1.00 73.53           H  
ATOM   2901  HB3 GLU A 184       1.467  29.181 -53.581  1.00 73.53           H  
ATOM   2902  O   GLU A 184       1.441  28.968 -49.925  1.00 73.53           O  
ATOM   2903  CG  GLU A 184       2.723  27.590 -54.309  1.00 73.53           C  
ATOM   2904  HG2 GLU A 184       3.497  28.302 -54.594  1.00 73.53           H  
ATOM   2905  HG3 GLU A 184       3.222  26.706 -53.911  1.00 73.53           H  
ATOM   2906  CD  GLU A 184       1.917  27.159 -55.535  1.00 73.53           C  
ATOM   2907  OE1 GLU A 184       2.421  27.397 -56.652  1.00 73.53           O  
ATOM   2908  OE2 GLU A 184       0.866  26.517 -55.314  1.00 73.53           O  
ATOM   2909  N   ARG A 185       2.058  30.695 -51.233  1.00 72.26           N  
ATOM   2910  H   ARG A 185       2.448  30.951 -52.128  1.00 72.26           H  
ATOM   2911  CA  ARG A 185       1.187  31.688 -50.605  1.00 72.26           C  
ATOM   2912  HA  ARG A 185       1.069  31.482 -49.541  1.00 72.26           H  
ATOM   2913  C   ARG A 185      -0.178  31.551 -51.280  1.00 72.26           C  
ATOM   2914  CB  ARG A 185       1.755  33.106 -50.823  1.00 72.26           C  
ATOM   2915  HB2 ARG A 185       1.851  33.279 -51.895  1.00 72.26           H  
ATOM   2916  HB3 ARG A 185       1.038  33.839 -50.453  1.00 72.26           H  
ATOM   2917  O   ARG A 185      -0.276  31.754 -52.480  1.00 72.26           O  
ATOM   2918  CG  ARG A 185       3.127  33.378 -50.181  1.00 72.26           C  
ATOM   2919  HG2 ARG A 185       3.500  34.321 -50.582  1.00 72.26           H  
ATOM   2920  HG3 ARG A 185       3.830  32.593 -50.461  1.00 72.26           H  
ATOM   2921  CD  ARG A 185       3.059  33.499 -48.654  1.00 72.26           C  
ATOM   2922  HD2 ARG A 185       2.720  32.547 -48.245  1.00 72.26           H  
ATOM   2923  HD3 ARG A 185       2.319  34.263 -48.412  1.00 72.26           H  
ATOM   2924  NE  ARG A 185       4.385  33.837 -48.086  1.00 72.26           N  
ATOM   2925  HE  ARG A 185       5.164  33.331 -48.482  1.00 72.26           H  
ATOM   2926  NH1 ARG A 185       3.765  35.580 -46.714  1.00 72.26           N  
ATOM   2927 HH11 ARG A 185       2.838  35.544 -47.111  1.00 72.26           H  
ATOM   2928 HH12 ARG A 185       4.027  36.382 -46.158  1.00 72.26           H  
ATOM   2929  NH2 ARG A 185       5.913  35.008 -46.867  1.00 72.26           N  
ATOM   2930 HH21 ARG A 185       6.657  34.502 -47.326  1.00 72.26           H  
ATOM   2931 HH22 ARG A 185       6.145  35.803 -46.289  1.00 72.26           H  
ATOM   2932  CZ  ARG A 185       4.677  34.801 -47.226  1.00 72.26           C  
ATOM   2933  N   VAL A 186      -1.210  31.183 -50.522  1.00 69.14           N  
ATOM   2934  H   VAL A 186      -1.062  30.998 -49.540  1.00 69.14           H  
ATOM   2935  CA  VAL A 186      -2.591  31.316 -51.005  1.00 69.14           C  
ATOM   2936  HA  VAL A 186      -2.644  31.032 -52.056  1.00 69.14           H  
ATOM   2937  C   VAL A 186      -2.944  32.792 -50.888  1.00 69.14           C  
ATOM   2938  CB  VAL A 186      -3.578  30.425 -50.227  1.00 69.14           C  
ATOM   2939  HB  VAL A 186      -3.545  30.686 -49.170  1.00 69.14           H  
ATOM   2940  O   VAL A 186      -3.121  33.294 -49.774  1.00 69.14           O  
ATOM   2941  CG1 VAL A 186      -5.015  30.602 -50.733  1.00 69.14           C  
ATOM   2942 HG11 VAL A 186      -5.692  29.937 -50.198  1.00 69.14           H  
ATOM   2943 HG12 VAL A 186      -5.354  31.627 -50.579  1.00 69.14           H  
ATOM   2944 HG13 VAL A 186      -5.076  30.377 -51.797  1.00 69.14           H  
ATOM   2945  CG2 VAL A 186      -3.204  28.942 -50.361  1.00 69.14           C  
ATOM   2946 HG21 VAL A 186      -2.208  28.760 -49.959  1.00 69.14           H  
ATOM   2947 HG22 VAL A 186      -3.220  28.659 -51.414  1.00 69.14           H  
ATOM   2948 HG23 VAL A 186      -3.927  28.330 -49.821  1.00 69.14           H  
ATOM   2949  N   ASP A 187      -2.985  33.488 -52.020  1.00 71.25           N  
ATOM   2950  H   ASP A 187      -2.752  33.033 -52.891  1.00 71.25           H  
ATOM   2951  CA  ASP A 187      -3.318  34.907 -52.072  1.00 71.25           C  
ATOM   2952  HA  ASP A 187      -2.904  35.395 -51.189  1.00 71.25           H  
ATOM   2953  C   ASP A 187      -4.837  35.079 -51.995  1.00 71.25           C  
ATOM   2954  CB  ASP A 187      -2.666  35.578 -53.292  1.00 71.25           C  
ATOM   2955  HB2 ASP A 187      -2.869  34.988 -54.185  1.00 71.25           H  
ATOM   2956  HB3 ASP A 187      -3.114  36.563 -53.426  1.00 71.25           H  
ATOM   2957  O   ASP A 187      -5.560  35.035 -52.987  1.00 71.25           O  
ATOM   2958  CG  ASP A 187      -1.150  35.769 -53.116  1.00 71.25           C  
ATOM   2959  OD1 ASP A 187      -0.694  35.895 -51.950  1.00 71.25           O  
ATOM   2960  OD2 ASP A 187      -0.449  35.818 -54.147  1.00 71.25           O  
ATOM   2961  N   ILE A 188      -5.316  35.283 -50.766  1.00 70.91           N  
ATOM   2962  H   ILE A 188      -4.639  35.215 -50.019  1.00 70.91           H  
ATOM   2963  CA  ILE A 188      -6.740  35.357 -50.385  1.00 70.91           C  
ATOM   2964  HA  ILE A 188      -7.194  34.384 -50.569  1.00 70.91           H  
ATOM   2965  C   ILE A 188      -7.531  36.375 -51.238  1.00 70.91           C  
ATOM   2966  CB  ILE A 188      -6.819  35.657 -48.861  1.00 70.91           C  
ATOM   2967  HB  ILE A 188      -6.284  36.589 -48.674  1.00 70.91           H  
ATOM   2968  O   ILE A 188      -8.725  36.193 -51.467  1.00 70.91           O  
ATOM   2969  CG1 ILE A 188      -6.135  34.529 -48.040  1.00 70.91           C  
ATOM   2970 HG12 ILE A 188      -6.701  33.605 -48.161  1.00 70.91           H  
ATOM   2971 HG13 ILE A 188      -5.130  34.351 -48.424  1.00 70.91           H  
ATOM   2972  CG2 ILE A 188      -8.269  35.846 -48.380  1.00 70.91           C  
ATOM   2973 HG21 ILE A 188      -8.305  36.058 -47.312  1.00 70.91           H  
ATOM   2974 HG22 ILE A 188      -8.855  34.953 -48.599  1.00 70.91           H  
ATOM   2975 HG23 ILE A 188      -8.726  36.695 -48.888  1.00 70.91           H  
ATOM   2976  CD1 ILE A 188      -5.971  34.821 -46.542  1.00 70.91           C  
ATOM   2977 HD11 ILE A 188      -6.940  34.830 -46.043  1.00 70.91           H  
ATOM   2978 HD12 ILE A 188      -5.477  35.783 -46.404  1.00 70.91           H  
ATOM   2979 HD13 ILE A 188      -5.359  34.040 -46.090  1.00 70.91           H  
ATOM   2980  N   ASN A 189      -6.860  37.407 -51.760  1.00 71.36           N  
ATOM   2981  H   ASN A 189      -5.872  37.463 -51.557  1.00 71.36           H  
ATOM   2982  CA  ASN A 189      -7.451  38.457 -52.599  1.00 71.36           C  
ATOM   2983  HA  ASN A 189      -8.436  38.707 -52.205  1.00 71.36           H  
ATOM   2984  C   ASN A 189      -7.657  38.041 -54.075  1.00 71.36           C  
ATOM   2985  CB  ASN A 189      -6.553  39.707 -52.515  1.00 71.36           C  
ATOM   2986  HB2 ASN A 189      -6.994  40.486 -53.137  1.00 71.36           H  
ATOM   2987  HB3 ASN A 189      -5.573  39.467 -52.927  1.00 71.36           H  
ATOM   2988  O   ASN A 189      -8.418  38.690 -54.794  1.00 71.36           O  
ATOM   2989  CG  ASN A 189      -6.368  40.285 -51.120  1.00 71.36           C  
ATOM   2990  ND2 ASN A 189      -5.486  41.247 -50.984  1.00 71.36           N  
ATOM   2991 HD21 ASN A 189      -5.410  41.650 -50.061  1.00 71.36           H  
ATOM   2992 HD22 ASN A 189      -4.999  41.609 -51.791  1.00 71.36           H  
ATOM   2993  OD1 ASN A 189      -6.968  39.896 -50.135  1.00 71.36           O  
ATOM   2994  N   ALA A 190      -6.986  36.984 -54.548  1.00 64.98           N  
ATOM   2995  H   ALA A 190      -6.395  36.457 -53.921  1.00 64.98           H  
ATOM   2996  CA  ALA A 190      -7.230  36.416 -55.875  1.00 64.98           C  
ATOM   2997  HA  ALA A 190      -7.388  37.222 -56.591  1.00 64.98           H  
ATOM   2998  C   ALA A 190      -8.503  35.554 -55.856  1.00 64.98           C  
ATOM   2999  CB  ALA A 190      -5.991  35.625 -56.316  1.00 64.98           C  
ATOM   3000  HB1 ALA A 190      -5.810  34.790 -55.639  1.00 64.98           H  
ATOM   3001  HB2 ALA A 190      -5.117  36.276 -56.323  1.00 64.98           H  
ATOM   3002  HB3 ALA A 190      -6.150  35.233 -57.321  1.00 64.98           H  
ATOM   3003  O   ALA A 190      -9.399  35.740 -56.680  1.00 64.98           O  
ATOM   3004  N   GLU A 191      -8.625  34.688 -54.844  1.00 62.09           N  
ATOM   3005  H   GLU A 191      -7.840  34.592 -54.216  1.00 62.09           H  
ATOM   3006  CA  GLU A 191      -9.753  33.765 -54.656  1.00 62.09           C  
ATOM   3007  HA  GLU A 191      -9.777  33.070 -55.496  1.00 62.09           H  
ATOM   3008  C   GLU A 191     -11.110  34.499 -54.601  1.00 62.09           C  
ATOM   3009  CB  GLU A 191      -9.515  32.975 -53.353  1.00 62.09           C  
ATOM   3010  HB2 GLU A 191      -8.458  32.994 -53.088  1.00 62.09           H  
ATOM   3011  HB3 GLU A 191     -10.051  33.461 -52.538  1.00 62.09           H  
ATOM   3012  O   GLU A 191     -12.091  34.066 -55.210  1.00 62.09           O  
ATOM   3013  CG  GLU A 191      -9.969  31.512 -53.438  1.00 62.09           C  
ATOM   3014  HG2 GLU A 191     -10.080  31.131 -52.423  1.00 62.09           H  
ATOM   3015  HG3 GLU A 191     -10.949  31.463 -53.913  1.00 62.09           H  
ATOM   3016  CD  GLU A 191      -8.950  30.635 -54.183  1.00 62.09           C  
ATOM   3017  OE1 GLU A 191      -9.311  30.115 -55.261  1.00 62.09           O  
ATOM   3018  OE2 GLU A 191      -7.831  30.473 -53.642  1.00 62.09           O  
ATOM   3019  N   SER A 192     -11.160  35.667 -53.944  1.00 62.78           N  
ATOM   3020  H   SER A 192     -10.327  35.992 -53.473  1.00 62.78           H  
ATOM   3021  CA  SER A 192     -12.372  36.496 -53.845  1.00 62.78           C  
ATOM   3022  HA  SER A 192     -13.173  35.871 -53.451  1.00 62.78           H  
ATOM   3023  C   SER A 192     -12.870  37.053 -55.184  1.00 62.78           C  
ATOM   3024  CB  SER A 192     -12.150  37.647 -52.855  1.00 62.78           C  
ATOM   3025  HB2 SER A 192     -11.973  37.225 -51.866  1.00 62.78           H  
ATOM   3026  HB3 SER A 192     -13.047  38.264 -52.807  1.00 62.78           H  
ATOM   3027  O   SER A 192     -14.023  37.468 -55.270  1.00 62.78           O  
ATOM   3028  OG  SER A 192     -11.038  38.450 -53.205  1.00 62.78           O  
ATOM   3029  HG  SER A 192     -11.189  38.873 -54.054  1.00 62.78           H  
ATOM   3030  N   SER A 193     -12.032  37.057 -56.224  1.00 62.93           N  
ATOM   3031  H   SER A 193     -11.111  36.661 -56.098  1.00 62.93           H  
ATOM   3032  CA  SER A 193     -12.372  37.585 -57.553  1.00 62.93           C  
ATOM   3033  HA  SER A 193     -13.178  38.311 -57.451  1.00 62.93           H  
ATOM   3034  C   SER A 193     -12.866  36.508 -58.531  1.00 62.93           C  
ATOM   3035  CB  SER A 193     -11.169  38.332 -58.142  1.00 62.93           C  
ATOM   3036  HB2 SER A 193     -11.469  38.800 -59.080  1.00 62.93           H  
ATOM   3037  HB3 SER A 193     -10.361  37.629 -58.346  1.00 62.93           H  
ATOM   3038  O   SER A 193     -13.421  36.844 -59.575  1.00 62.93           O  
ATOM   3039  OG  SER A 193     -10.711  39.337 -57.251  1.00 62.93           O  
ATOM   3040  HG  SER A 193     -10.003  38.977 -56.712  1.00 62.93           H  
ATOM   3041  N   GLN A 194     -12.692  35.216 -58.214  1.00 60.79           N  
ATOM   3042  H   GLN A 194     -12.226  35.001 -57.344  1.00 60.79           H  
ATOM   3043  CA  GLN A 194     -13.010  34.099 -59.121  1.00 60.79           C  
ATOM   3044  HA  GLN A 194     -13.176  34.508 -60.118  1.00 60.79           H  
ATOM   3045  C   GLN A 194     -14.308  33.345 -58.788  1.00 60.79           C  
ATOM   3046  CB  GLN A 194     -11.802  33.142 -59.199  1.00 60.79           C  
ATOM   3047  HB2 GLN A 194     -12.129  32.115 -59.034  1.00 60.79           H  
ATOM   3048  HB3 GLN A 194     -11.072  33.386 -58.428  1.00 60.79           H  
ATOM   3049  O   GLN A 194     -14.799  32.577 -59.614  1.00 60.79           O  
ATOM   3050  CG  GLN A 194     -11.133  33.229 -60.578  1.00 60.79           C  
ATOM   3051  HG2 GLN A 194     -10.833  34.260 -60.765  1.00 60.79           H  
ATOM   3052  HG3 GLN A 194     -11.847  32.932 -61.346  1.00 60.79           H  
ATOM   3053  CD  GLN A 194      -9.898  32.344 -60.675  1.00 60.79           C  
ATOM   3054  NE2 GLN A 194     -10.049  31.056 -60.898  1.00 60.79           N  
ATOM   3055 HE21 GLN A 194      -9.195  30.518 -60.858  1.00 60.79           H  
ATOM   3056 HE22 GLN A 194     -10.969  30.640 -60.921  1.00 60.79           H  
ATOM   3057  OE1 GLN A 194      -8.773  32.790 -60.556  1.00 60.79           O  
ATOM   3058  N   GLY A 195     -14.896  33.566 -57.609  1.00 57.46           N  
ATOM   3059  H   GLY A 195     -14.436  34.209 -56.981  1.00 57.46           H  
ATOM   3060  CA  GLY A 195     -15.985  32.743 -57.059  1.00 57.46           C  
ATOM   3061  HA2 GLY A 195     -16.116  33.009 -56.010  1.00 57.46           H  
ATOM   3062  HA3 GLY A 195     -15.673  31.699 -57.097  1.00 57.46           H  
ATOM   3063  C   GLY A 195     -17.365  32.829 -57.731  1.00 57.46           C  
ATOM   3064  O   GLY A 195     -18.327  32.356 -57.134  1.00 57.46           O  
ATOM   3065  N   ASN A 196     -17.503  33.437 -58.918  1.00 56.49           N  
ATOM   3066  H   ASN A 196     -16.662  33.745 -59.385  1.00 56.49           H  
ATOM   3067  CA  ASN A 196     -18.814  33.776 -59.500  1.00 56.49           C  
ATOM   3068  HA  ASN A 196     -19.559  33.170 -58.984  1.00 56.49           H  
ATOM   3069  C   ASN A 196     -18.998  33.406 -60.989  1.00 56.49           C  
ATOM   3070  CB  ASN A 196     -19.118  35.260 -59.193  1.00 56.49           C  
ATOM   3071  HB2 ASN A 196     -18.813  35.877 -60.038  1.00 56.49           H  
ATOM   3072  HB3 ASN A 196     -18.551  35.579 -58.319  1.00 56.49           H  
ATOM   3073  O   ASN A 196     -19.905  33.913 -61.644  1.00 56.49           O  
ATOM   3074  CG  ASN A 196     -20.581  35.533 -58.874  1.00 56.49           C  
ATOM   3075  ND2 ASN A 196     -20.960  36.786 -58.794  1.00 56.49           N  
ATOM   3076 HD21 ASN A 196     -21.935  36.935 -58.576  1.00 56.49           H  
ATOM   3077 HD22 ASN A 196     -20.308  37.535 -58.979  1.00 56.49           H  
ATOM   3078  OD1 ASN A 196     -21.393  34.657 -58.635  1.00 56.49           O  
ATOM   3079  N   ASN A 197     -18.152  32.530 -61.546  1.00 50.75           N  
ATOM   3080  H   ASN A 197     -17.399  32.158 -60.985  1.00 50.75           H  
ATOM   3081  CA  ASN A 197     -18.340  31.983 -62.896  1.00 50.75           C  
ATOM   3082  HA  ASN A 197     -19.396  32.072 -63.149  1.00 50.75           H  
ATOM   3083  C   ASN A 197     -18.003  30.484 -62.902  1.00 50.75           C  
ATOM   3084  CB  ASN A 197     -17.522  32.815 -63.910  1.00 50.75           C  
ATOM   3085  HB2 ASN A 197     -17.083  33.678 -63.408  1.00 50.75           H  
ATOM   3086  HB3 ASN A 197     -16.704  32.221 -64.318  1.00 50.75           H  
ATOM   3087  O   ASN A 197     -16.851  30.091 -62.730  1.00 50.75           O  
ATOM   3088  CG  ASN A 197     -18.367  33.324 -65.065  1.00 50.75           C  
ATOM   3089  ND2 ASN A 197     -18.010  34.449 -65.640  1.00 50.75           N  
ATOM   3090 HD21 ASN A 197     -17.226  34.980 -65.288  1.00 50.75           H  
ATOM   3091 HD22 ASN A 197     -18.615  34.780 -66.377  1.00 50.75           H  
ATOM   3092  OD1 ASN A 197     -19.341  32.722 -65.483  1.00 50.75           O  
ATOM   3093  N   GLY A 198     -19.027  29.635 -63.004  1.00 52.07           N  
ATOM   3094  H   GLY A 198     -19.942  30.012 -63.207  1.00 52.07           H  
ATOM   3095  CA  GLY A 198     -18.911  28.212 -62.679  1.00 52.07           C  
ATOM   3096  HA2 GLY A 198     -19.832  27.888 -62.193  1.00 52.07           H  
ATOM   3097  HA3 GLY A 198     -18.102  28.072 -61.962  1.00 52.07           H  
ATOM   3098  C   GLY A 198     -18.663  27.288 -63.872  1.00 52.07           C  
ATOM   3099  O   GLY A 198     -18.996  27.601 -65.016  1.00 52.07           O  
ATOM   3100  N   LYS A 199     -18.191  26.070 -63.579  1.00 47.89           N  
ATOM   3101  H   LYS A 199     -17.837  25.902 -62.648  1.00 47.89           H  
ATOM   3102  CA  LYS A 199     -18.495  24.900 -64.413  1.00 47.89           C  
ATOM   3103  HA  LYS A 199     -19.520  25.040 -64.757  1.00 47.89           H  
ATOM   3104  C   LYS A 199     -18.479  23.605 -63.605  1.00 47.89           C  
ATOM   3105  CB  LYS A 199     -17.565  24.845 -65.644  1.00 47.89           C  
ATOM   3106  HB2 LYS A 199     -17.029  25.789 -65.733  1.00 47.89           H  
ATOM   3107  HB3 LYS A 199     -16.827  24.050 -65.537  1.00 47.89           H  
ATOM   3108  O   LYS A 199     -17.522  23.315 -62.894  1.00 47.89           O  
ATOM   3109  CG  LYS A 199     -18.395  24.628 -66.921  1.00 47.89           C  
ATOM   3110  HG2 LYS A 199     -19.297  25.238 -66.869  1.00 47.89           H  
ATOM   3111  HG3 LYS A 199     -18.687  23.580 -66.993  1.00 47.89           H  
ATOM   3112  CD  LYS A 199     -17.633  25.051 -68.182  1.00 47.89           C  
ATOM   3113  HD2 LYS A 199     -16.777  24.393 -68.335  1.00 47.89           H  
ATOM   3114  HD3 LYS A 199     -17.283  26.074 -68.050  1.00 47.89           H  
ATOM   3115  CE  LYS A 199     -18.582  24.989 -69.387  1.00 47.89           C  
ATOM   3116  HE2 LYS A 199     -18.807  23.945 -69.604  1.00 47.89           H  
ATOM   3117  HE3 LYS A 199     -19.514  25.482 -69.113  1.00 47.89           H  
ATOM   3118  NZ  LYS A 199     -18.000  25.659 -70.578  1.00 47.89           N  
ATOM   3119  HZ1 LYS A 199     -17.814  26.630 -70.374  1.00 47.89           H  
ATOM   3120  HZ2 LYS A 199     -18.640  25.616 -71.358  1.00 47.89           H  
ATOM   3121  HZ3 LYS A 199     -17.133  25.217 -70.847  1.00 47.89           H  
ATOM   3122  N   ASN A 200     -19.550  22.827 -63.739  1.00 49.76           N  
ATOM   3123  H   ASN A 200     -20.298  23.142 -64.339  1.00 49.76           H  
ATOM   3124  CA  ASN A 200     -19.660  21.498 -63.144  1.00 49.76           C  
ATOM   3125  HA  ASN A 200     -19.464  21.564 -62.074  1.00 49.76           H  
ATOM   3126  C   ASN A 200     -18.639  20.550 -63.788  1.00 49.76           C  
ATOM   3127  CB  ASN A 200     -21.086  20.956 -63.374  1.00 49.76           C  
ATOM   3128  HB2 ASN A 200     -21.157  19.947 -62.967  1.00 49.76           H  
ATOM   3129  HB3 ASN A 200     -21.276  20.899 -64.446  1.00 49.76           H  
ATOM   3130  O   ASN A 200     -18.554  20.504 -65.012  1.00 49.76           O  
ATOM   3131  CG  ASN A 200     -22.170  21.788 -62.718  1.00 49.76           C  
ATOM   3132  ND2 ASN A 200     -23.345  21.848 -63.300  1.00 49.76           N  
ATOM   3133 HD21 ASN A 200     -24.041  22.404 -62.824  1.00 49.76           H  
ATOM   3134 HD22 ASN A 200     -23.542  21.332 -64.146  1.00 49.76           H  
ATOM   3135  OD1 ASN A 200     -21.980  22.397 -61.685  1.00 49.76           O  
ATOM   3136  N   ASN A 201     -17.939  19.748 -62.982  1.00 53.05           N  
ATOM   3137  H   ASN A 201     -18.003  19.892 -61.985  1.00 53.05           H  
ATOM   3138  CA  ASN A 201     -17.172  18.592 -63.454  1.00 53.05           C  
ATOM   3139  HA  ASN A 201     -17.676  18.178 -64.327  1.00 53.05           H  
ATOM   3140  C   ASN A 201     -17.197  17.474 -62.397  1.00 53.05           C  
ATOM   3141  CB  ASN A 201     -15.747  19.026 -63.877  1.00 53.05           C  
ATOM   3142  HB2 ASN A 201     -15.474  19.952 -63.372  1.00 53.05           H  
ATOM   3143  HB3 ASN A 201     -15.025  18.264 -63.584  1.00 53.05           H  
ATOM   3144  O   ASN A 201     -16.257  17.285 -61.626  1.00 53.05           O  
ATOM   3145  CG  ASN A 201     -15.589  19.196 -65.381  1.00 53.05           C  
ATOM   3146  ND2 ASN A 201     -14.610  19.956 -65.814  1.00 53.05           N  
ATOM   3147 HD21 ASN A 201     -14.015  20.449 -65.163  1.00 53.05           H  
ATOM   3148 HD22 ASN A 201     -14.515  20.016 -66.817  1.00 53.05           H  
ATOM   3149  OD1 ASN A 201     -16.281  18.612 -66.195  1.00 53.05           O  
ATOM   3150  N   ASN A 202     -18.301  16.720 -62.371  1.00 52.05           N  
ATOM   3151  H   ASN A 202     -19.031  16.926 -63.038  1.00 52.05           H  
ATOM   3152  CA  ASN A 202     -18.417  15.481 -61.599  1.00 52.05           C  
ATOM   3153  HA  ASN A 202     -18.019  15.635 -60.596  1.00 52.05           H  
ATOM   3154  C   ASN A 202     -17.582  14.372 -62.263  1.00 52.05           C  
ATOM   3155  CB  ASN A 202     -19.902  15.067 -61.491  1.00 52.05           C  
ATOM   3156  HB2 ASN A 202     -19.953  14.016 -61.207  1.00 52.05           H  
ATOM   3157  HB3 ASN A 202     -20.383  15.166 -62.464  1.00 52.05           H  
ATOM   3158  O   ASN A 202     -18.123  13.547 -62.998  1.00 52.05           O  
ATOM   3159  CG  ASN A 202     -20.699  15.821 -60.447  1.00 52.05           C  
ATOM   3160  ND2 ASN A 202     -22.007  15.745 -60.508  1.00 52.05           N  
ATOM   3161 HD21 ASN A 202     -22.510  16.239 -59.785  1.00 52.05           H  
ATOM   3162 HD22 ASN A 202     -22.462  15.193 -61.221  1.00 52.05           H  
ATOM   3163  OD1 ASN A 202     -20.177  16.460 -59.555  1.00 52.05           O  
ATOM   3164  N   ASN A 203     -16.273  14.335 -62.005  1.00 56.26           N  
ATOM   3165  H   ASN A 203     -15.869  15.075 -61.449  1.00 56.26           H  
ATOM   3166  CA  ASN A 203     -15.415  13.249 -62.482  1.00 56.26           C  
ATOM   3167  HA  ASN A 203     -15.878  12.817 -63.369  1.00 56.26           H  
ATOM   3168  C   ASN A 203     -15.360  12.098 -61.471  1.00 56.26           C  
ATOM   3169  CB  ASN A 203     -14.044  13.789 -62.924  1.00 56.26           C  
ATOM   3170  HB2 ASN A 203     -13.302  12.995 -62.838  1.00 56.26           H  
ATOM   3171  HB3 ASN A 203     -13.738  14.610 -62.276  1.00 56.26           H  
ATOM   3172  O   ASN A 203     -14.658  12.137 -60.462  1.00 56.26           O  
ATOM   3173  CG  ASN A 203     -14.049  14.236 -64.379  1.00 56.26           C  
ATOM   3174  ND2 ASN A 203     -13.152  15.111 -64.763  1.00 56.26           N  
ATOM   3175 HD21 ASN A 203     -12.472  15.479 -64.114  1.00 56.26           H  
ATOM   3176 HD22 ASN A 203     -13.187  15.367 -65.740  1.00 56.26           H  
ATOM   3177  OD1 ASN A 203     -14.829  13.796 -65.202  1.00 56.26           O  
ATOM   3178  N   ASN A 204     -16.122  11.053 -61.788  1.00 50.19           N  
ATOM   3179  H   ASN A 204     -16.675  11.131 -62.629  1.00 50.19           H  
ATOM   3180  CA  ASN A 204     -16.142   9.771 -61.097  1.00 50.19           C  
ATOM   3181  HA  ASN A 204     -16.263   9.934 -60.026  1.00 50.19           H  
ATOM   3182  C   ASN A 204     -14.815   9.019 -61.340  1.00 50.19           C  
ATOM   3183  CB  ASN A 204     -17.377   9.024 -61.640  1.00 50.19           C  
ATOM   3184  HB2 ASN A 204     -17.239   8.834 -62.704  1.00 50.19           H  
ATOM   3185  HB3 ASN A 204     -18.260   9.651 -61.516  1.00 50.19           H  
ATOM   3186  O   ASN A 204     -14.600   8.485 -62.427  1.00 50.19           O  
ATOM   3187  CG  ASN A 204     -17.659   7.704 -60.954  1.00 50.19           C  
ATOM   3188  ND2 ASN A 204     -18.543   6.911 -61.512  1.00 50.19           N  
ATOM   3189 HD21 ASN A 204     -18.970   7.159 -62.393  1.00 50.19           H  
ATOM   3190 HD22 ASN A 204     -18.709   6.030 -61.045  1.00 50.19           H  
ATOM   3191  OD1 ASN A 204     -17.130   7.378 -59.907  1.00 50.19           O  
ATOM   3192  N   GLY A 205     -13.919   9.000 -60.348  1.00 49.03           N  
ATOM   3193  H   GLY A 205     -14.144   9.502 -59.501  1.00 49.03           H  
ATOM   3194  CA  GLY A 205     -12.615   8.326 -60.403  1.00 49.03           C  
ATOM   3195  HA2 GLY A 205     -12.459   7.867 -61.379  1.00 49.03           H  
ATOM   3196  HA3 GLY A 205     -11.825   9.059 -60.243  1.00 49.03           H  
ATOM   3197  C   GLY A 205     -12.504   7.259 -59.316  1.00 49.03           C  
ATOM   3198  O   GLY A 205     -12.440   7.583 -58.132  1.00 49.03           O  
ATOM   3199  N   GLY A 206     -12.534   5.984 -59.707  1.00 44.89           N  
ATOM   3200  H   GLY A 206     -12.559   5.788 -60.697  1.00 44.89           H  
ATOM   3201  CA  GLY A 206     -12.697   4.868 -58.772  1.00 44.89           C  
ATOM   3202  HA2 GLY A 206     -13.422   5.157 -58.011  1.00 44.89           H  
ATOM   3203  HA3 GLY A 206     -13.109   4.015 -59.310  1.00 44.89           H  
ATOM   3204  C   GLY A 206     -11.418   4.405 -58.066  1.00 44.89           C  
ATOM   3205  O   GLY A 206     -10.310   4.549 -58.574  1.00 44.89           O  
ATOM   3206  N   ASN A 207     -11.597   3.739 -56.922  1.00 53.57           N  
ATOM   3207  H   ASN A 207     -12.525   3.719 -56.522  1.00 53.57           H  
ATOM   3208  CA  ASN A 207     -10.596   2.846 -56.336  1.00 53.57           C  
ATOM   3209  HA  ASN A 207      -9.930   2.497 -57.125  1.00 53.57           H  
ATOM   3210  C   ASN A 207     -11.297   1.613 -55.739  1.00 53.57           C  
ATOM   3211  CB  ASN A 207      -9.738   3.615 -55.315  1.00 53.57           C  
ATOM   3212  HB2 ASN A 207     -10.354   3.914 -54.466  1.00 53.57           H  
ATOM   3213  HB3 ASN A 207      -9.344   4.513 -55.791  1.00 53.57           H  
ATOM   3214  O   ASN A 207     -11.769   1.638 -54.603  1.00 53.57           O  
ATOM   3215  CG  ASN A 207      -8.558   2.800 -54.807  1.00 53.57           C  
ATOM   3216  ND2 ASN A 207      -7.740   3.380 -53.962  1.00 53.57           N  
ATOM   3217 HD21 ASN A 207      -6.950   2.830 -53.656  1.00 53.57           H  
ATOM   3218 HD22 ASN A 207      -7.892   4.339 -53.684  1.00 53.57           H  
ATOM   3219  OD1 ASN A 207      -8.337   1.651 -55.157  1.00 53.57           O  
ATOM   3220  N   GLN A 208     -11.404   0.548 -56.536  1.00 53.04           N  
ATOM   3221  H   GLN A 208     -10.984   0.592 -57.453  1.00 53.04           H  
ATOM   3222  CA  GLN A 208     -11.900  -0.758 -56.102  1.00 53.04           C  
ATOM   3223  HA  GLN A 208     -12.402  -0.668 -55.139  1.00 53.04           H  
ATOM   3224  C   GLN A 208     -10.721  -1.723 -55.925  1.00 53.04           C  
ATOM   3225  CB  GLN A 208     -12.919  -1.317 -57.113  1.00 53.04           C  
ATOM   3226  HB2 GLN A 208     -13.068  -2.376 -56.904  1.00 53.04           H  
ATOM   3227  HB3 GLN A 208     -12.510  -1.228 -58.119  1.00 53.04           H  
ATOM   3228  O   GLN A 208     -10.227  -2.290 -56.893  1.00 53.04           O  
ATOM   3229  CG  GLN A 208     -14.294  -0.633 -57.052  1.00 53.04           C  
ATOM   3230  HG2 GLN A 208     -14.186   0.432 -57.260  1.00 53.04           H  
ATOM   3231  HG3 GLN A 208     -14.702  -0.749 -56.048  1.00 53.04           H  
ATOM   3232  CD  GLN A 208     -15.272  -1.227 -58.067  1.00 53.04           C  
ATOM   3233  NE2 GLN A 208     -16.539  -1.356 -57.740  1.00 53.04           N  
ATOM   3234 HE21 GLN A 208     -17.128  -1.747 -58.462  1.00 53.04           H  
ATOM   3235 HE22 GLN A 208     -16.881  -1.066 -56.835  1.00 53.04           H  
ATOM   3236  OE1 GLN A 208     -14.929  -1.579 -59.179  1.00 53.04           O  
ATOM   3237  N   ASN A 209     -10.315  -1.949 -54.675  1.00 53.69           N  
ATOM   3238  H   ASN A 209     -10.700  -1.377 -53.938  1.00 53.69           H  
ATOM   3239  CA  ASN A 209      -9.541  -3.122 -54.264  1.00 53.69           C  
ATOM   3240  HA  ASN A 209      -9.596  -3.862 -55.062  1.00 53.69           H  
ATOM   3241  C   ASN A 209     -10.220  -3.686 -53.005  1.00 53.69           C  
ATOM   3242  CB  ASN A 209      -8.069  -2.734 -54.038  1.00 53.69           C  
ATOM   3243  HB2 ASN A 209      -7.626  -3.421 -53.317  1.00 53.69           H  
ATOM   3244  HB3 ASN A 209      -8.002  -1.727 -53.626  1.00 53.69           H  
ATOM   3245  O   ASN A 209     -10.198  -3.045 -51.961  1.00 53.69           O  
ATOM   3246  CG  ASN A 209      -7.248  -2.850 -55.309  1.00 53.69           C  
ATOM   3247  ND2 ASN A 209      -6.505  -1.832 -55.673  1.00 53.69           N  
ATOM   3248 HD21 ASN A 209      -6.023  -1.937 -56.554  1.00 53.69           H  
ATOM   3249 HD22 ASN A 209      -6.599  -0.942 -55.204  1.00 53.69           H  
ATOM   3250  OD1 ASN A 209      -7.248  -3.870 -55.976  1.00 53.69           O  
ATOM   3251  N   ASN A 210     -11.083  -4.697 -53.102  1.00 54.11           N  
ATOM   3252  H   ASN A 210     -11.789  -4.601 -52.386  1.00 54.11           H  
ATOM   3253  CA  ASN A 210     -10.855  -6.112 -53.439  1.00 54.11           C  
ATOM   3254  HA  ASN A 210     -11.862  -6.529 -53.445  1.00 54.11           H  
ATOM   3255  C   ASN A 210     -10.119  -6.927 -52.361  1.00 54.11           C  
ATOM   3256  CB  ASN A 210     -10.314  -6.414 -54.857  1.00 54.11           C  
ATOM   3257  HB2 ASN A 210     -10.003  -7.459 -54.883  1.00 54.11           H  
ATOM   3258  HB3 ASN A 210      -9.410  -5.847 -55.080  1.00 54.11           H  
ATOM   3259  O   ASN A 210      -8.962  -6.681 -52.040  1.00 54.11           O  
ATOM   3260  CG  ASN A 210     -11.349  -6.293 -55.960  1.00 54.11           C  
ATOM   3261  ND2 ASN A 210     -10.927  -6.073 -57.181  1.00 54.11           N  
ATOM   3262 HD21 ASN A 210      -9.955  -5.862 -57.357  1.00 54.11           H  
ATOM   3263 HD22 ASN A 210     -11.636  -5.963 -57.892  1.00 54.11           H  
ATOM   3264  OD1 ASN A 210     -12.541  -6.432 -55.745  1.00 54.11           O  
ATOM   3265  N   ASN A 211     -10.811  -8.010 -51.986  1.00 52.96           N  
ATOM   3266  H   ASN A 211     -11.746  -8.055 -52.365  1.00 52.96           H  
ATOM   3267  CA  ASN A 211     -10.328  -9.296 -51.477  1.00 52.96           C  
ATOM   3268  HA  ASN A 211     -11.177  -9.958 -51.647  1.00 52.96           H  
ATOM   3269  C   ASN A 211     -10.024  -9.472 -49.973  1.00 52.96           C  
ATOM   3270  CB  ASN A 211      -9.235  -9.858 -52.408  1.00 52.96           C  
ATOM   3271  HB2 ASN A 211      -8.364  -9.203 -52.386  1.00 52.96           H  
ATOM   3272  HB3 ASN A 211      -8.926 -10.842 -52.054  1.00 52.96           H  
ATOM   3273  O   ASN A 211      -9.176  -8.813 -49.388  1.00 52.96           O  
ATOM   3274  CG  ASN A 211      -9.717 -10.020 -53.839  1.00 52.96           C  
ATOM   3275  ND2 ASN A 211      -8.820 -10.131 -54.788  1.00 52.96           N  
ATOM   3276 HD21 ASN A 211      -7.834 -10.068 -54.577  1.00 52.96           H  
ATOM   3277 HD22 ASN A 211      -9.173 -10.234 -55.729  1.00 52.96           H  
ATOM   3278  OD1 ASN A 211     -10.901 -10.044 -54.129  1.00 52.96           O  
ATOM   3279  N   ASN A 212     -10.647 -10.539 -49.446  1.00 52.71           N  
ATOM   3280  H   ASN A 212     -11.287 -11.004 -50.074  1.00 52.71           H  
ATOM   3281  CA  ASN A 212     -10.310 -11.329 -48.252  1.00 52.71           C  
ATOM   3282  HA  ASN A 212     -11.023 -12.154 -48.253  1.00 52.71           H  
ATOM   3283  C   ASN A 212     -10.482 -10.602 -46.894  1.00 52.71           C  
ATOM   3284  CB  ASN A 212      -8.921 -11.965 -48.474  1.00 52.71           C  
ATOM   3285  HB2 ASN A 212      -8.167 -11.180 -48.407  1.00 52.71           H  
ATOM   3286  HB3 ASN A 212      -8.720 -12.694 -47.689  1.00 52.71           H  
ATOM   3287  O   ASN A 212      -9.766  -9.665 -46.577  1.00 52.71           O  
ATOM   3288  CG  ASN A 212      -8.788 -12.658 -49.826  1.00 52.71           C  
ATOM   3289  ND2 ASN A 212      -7.597 -12.746 -50.368  1.00 52.71           N  
ATOM   3290 HD21 ASN A 212      -7.541 -13.218 -51.259  1.00 52.71           H  
ATOM   3291 HD22 ASN A 212      -6.796 -12.329 -49.916  1.00 52.71           H  
ATOM   3292  OD1 ASN A 212      -9.750 -13.115 -50.421  1.00 52.71           O  
ATOM   3293  N   ASN A 213     -11.383 -11.016 -45.993  1.00 48.78           N  
ATOM   3294  H   ASN A 213     -11.586 -10.326 -45.284  1.00 48.78           H  
ATOM   3295  CA  ASN A 213     -11.740 -12.397 -45.632  1.00 48.78           C  
ATOM   3296  HA  ASN A 213     -11.546 -13.067 -46.470  1.00 48.78           H  
ATOM   3297  C   ASN A 213     -13.243 -12.551 -45.253  1.00 48.78           C  
ATOM   3298  CB  ASN A 213     -10.787 -12.774 -44.473  1.00 48.78           C  
ATOM   3299  HB2 ASN A 213      -9.819 -12.300 -44.634  1.00 48.78           H  
ATOM   3300  HB3 ASN A 213     -11.187 -12.396 -43.532  1.00 48.78           H  
ATOM   3301  O   ASN A 213     -13.970 -11.565 -45.156  1.00 48.78           O  
ATOM   3302  CG  ASN A 213     -10.523 -14.260 -44.331  1.00 48.78           C  
ATOM   3303  ND2 ASN A 213      -9.477 -14.631 -43.632  1.00 48.78           N  
ATOM   3304 HD21 ASN A 213      -9.303 -15.625 -43.579  1.00 48.78           H  
ATOM   3305 HD22 ASN A 213      -8.866 -13.945 -43.213  1.00 48.78           H  
ATOM   3306  OD1 ASN A 213     -11.233 -15.103 -44.850  1.00 48.78           O  
ATOM   3307  N   GLY A 214     -13.722 -13.788 -45.067  1.00 46.39           N  
ATOM   3308  H   GLY A 214     -13.055 -14.546 -45.095  1.00 46.39           H  
ATOM   3309  CA  GLY A 214     -15.132 -14.116 -44.784  1.00 46.39           C  
ATOM   3310  HA2 GLY A 214     -15.272 -15.188 -44.925  1.00 46.39           H  
ATOM   3311  HA3 GLY A 214     -15.762 -13.594 -45.503  1.00 46.39           H  
ATOM   3312  C   GLY A 214     -15.620 -13.751 -43.367  1.00 46.39           C  
ATOM   3313  O   GLY A 214     -14.862 -13.276 -42.531  1.00 46.39           O  
ATOM   3314  N   GLY A 215     -16.887 -13.977 -43.002  1.00 44.46           N  
ATOM   3315  H   GLY A 215     -17.060 -13.748 -42.034  1.00 44.46           H  
ATOM   3316  CA  GLY A 215     -17.967 -14.665 -43.725  1.00 44.46           C  
ATOM   3317  HA2 GLY A 215     -17.577 -15.184 -44.600  1.00 44.46           H  
ATOM   3318  HA3 GLY A 215     -18.690 -13.922 -44.061  1.00 44.46           H  
ATOM   3319  C   GLY A 215     -18.675 -15.706 -42.836  1.00 44.46           C  
ATOM   3320  O   GLY A 215     -18.017 -16.466 -42.139  1.00 44.46           O  
ATOM   3321  N   GLY A 216     -20.016 -15.759 -42.868  1.00 45.59           N  
ATOM   3322  H   GLY A 216     -20.489 -15.097 -43.466  1.00 45.59           H  
ATOM   3323  CA  GLY A 216     -20.838 -16.682 -42.055  1.00 45.59           C  
ATOM   3324  HA2 GLY A 216     -20.235 -17.531 -41.734  1.00 45.59           H  
ATOM   3325  HA3 GLY A 216     -21.643 -17.069 -42.680  1.00 45.59           H  
ATOM   3326  C   GLY A 216     -21.420 -16.020 -40.793  1.00 45.59           C  
ATOM   3327  O   GLY A 216     -20.735 -15.817 -39.803  1.00 45.59           O  
ATOM   3328  N   LYS A 217     -22.656 -15.507 -40.806  1.00 49.17           N  
ATOM   3329  H   LYS A 217     -22.640 -14.649 -40.273  1.00 49.17           H  
ATOM   3330  CA  LYS A 217     -23.940 -16.234 -40.663  1.00 49.17           C  
ATOM   3331  HA  LYS A 217     -24.690 -15.459 -40.503  1.00 49.17           H  
ATOM   3332  C   LYS A 217     -24.053 -17.164 -39.432  1.00 49.17           C  
ATOM   3333  CB  LYS A 217     -24.400 -16.981 -41.938  1.00 49.17           C  
ATOM   3334  HB2 LYS A 217     -25.234 -17.627 -41.663  1.00 49.17           H  
ATOM   3335  HB3 LYS A 217     -23.607 -17.639 -42.294  1.00 49.17           H  
ATOM   3336  O   LYS A 217     -23.699 -18.329 -39.504  1.00 49.17           O  
ATOM   3337  CG  LYS A 217     -24.897 -16.073 -43.075  1.00 49.17           C  
ATOM   3338  HG2 LYS A 217     -25.737 -15.477 -42.717  1.00 49.17           H  
ATOM   3339  HG3 LYS A 217     -24.092 -15.403 -43.379  1.00 49.17           H  
ATOM   3340  CD  LYS A 217     -25.346 -16.908 -44.291  1.00 49.17           C  
ATOM   3341  HD2 LYS A 217     -24.484 -17.463 -44.661  1.00 49.17           H  
ATOM   3342  HD3 LYS A 217     -26.113 -17.620 -43.984  1.00 49.17           H  
ATOM   3343  CE  LYS A 217     -25.898 -16.017 -45.419  1.00 49.17           C  
ATOM   3344  HE2 LYS A 217     -26.834 -15.564 -45.095  1.00 49.17           H  
ATOM   3345  HE3 LYS A 217     -25.186 -15.209 -45.591  1.00 49.17           H  
ATOM   3346  NZ  LYS A 217     -26.098 -16.764 -46.694  1.00 49.17           N  
ATOM   3347  HZ1 LYS A 217     -26.437 -16.151 -47.421  1.00 49.17           H  
ATOM   3348  HZ2 LYS A 217     -26.751 -17.528 -46.596  1.00 49.17           H  
ATOM   3349  HZ3 LYS A 217     -25.223 -17.143 -47.027  1.00 49.17           H  
ATOM   3350  N   LYS A 218     -24.833 -16.674 -38.457  1.00 51.63           N  
ATOM   3351  H   LYS A 218     -24.844 -15.665 -38.404  1.00 51.63           H  
ATOM   3352  CA  LYS A 218     -25.950 -17.364 -37.761  1.00 51.63           C  
ATOM   3353  HA  LYS A 218     -26.419 -16.596 -37.146  1.00 51.63           H  
ATOM   3354  C   LYS A 218     -25.671 -18.542 -36.790  1.00 51.63           C  
ATOM   3355  CB  LYS A 218     -27.016 -17.795 -38.801  1.00 51.63           C  
ATOM   3356  HB2 LYS A 218     -26.545 -18.412 -39.566  1.00 51.63           H  
ATOM   3357  HB3 LYS A 218     -27.756 -18.422 -38.303  1.00 51.63           H  
ATOM   3358  O   LYS A 218     -25.225 -19.606 -37.182  1.00 51.63           O  
ATOM   3359  CG  LYS A 218     -27.761 -16.624 -39.468  1.00 51.63           C  
ATOM   3360  HG2 LYS A 218     -27.053 -16.016 -40.031  1.00 51.63           H  
ATOM   3361  HG3 LYS A 218     -28.207 -16.005 -38.689  1.00 51.63           H  
ATOM   3362  CD  LYS A 218     -28.876 -17.104 -40.419  1.00 51.63           C  
ATOM   3363  HD2 LYS A 218     -28.431 -17.677 -41.233  1.00 51.63           H  
ATOM   3364  HD3 LYS A 218     -29.565 -17.744 -39.868  1.00 51.63           H  
ATOM   3365  CE  LYS A 218     -29.642 -15.894 -40.988  1.00 51.63           C  
ATOM   3366  HE2 LYS A 218     -28.938 -15.263 -41.531  1.00 51.63           H  
ATOM   3367  HE3 LYS A 218     -30.022 -15.302 -40.155  1.00 51.63           H  
ATOM   3368  NZ  LYS A 218     -30.773 -16.273 -41.884  1.00 51.63           N  
ATOM   3369  HZ1 LYS A 218     -31.224 -15.444 -42.245  1.00 51.63           H  
ATOM   3370  HZ2 LYS A 218     -31.481 -16.795 -41.388  1.00 51.63           H  
ATOM   3371  HZ3 LYS A 218     -30.460 -16.817 -42.675  1.00 51.63           H  
ATOM   3372  N   LYS A 219     -26.298 -18.391 -35.607  1.00 51.28           N  
ATOM   3373  H   LYS A 219     -26.527 -17.435 -35.377  1.00 51.28           H  
ATOM   3374  CA  LYS A 219     -26.873 -19.413 -34.694  1.00 51.28           C  
ATOM   3375  HA  LYS A 219     -27.507 -18.851 -34.008  1.00 51.28           H  
ATOM   3376  C   LYS A 219     -25.944 -20.235 -33.774  1.00 51.28           C  
ATOM   3377  CB  LYS A 219     -27.842 -20.355 -35.443  1.00 51.28           C  
ATOM   3378  HB2 LYS A 219     -27.335 -20.789 -36.305  1.00 51.28           H  
ATOM   3379  HB3 LYS A 219     -28.099 -21.181 -34.780  1.00 51.28           H  
ATOM   3380  O   LYS A 219     -25.098 -21.002 -34.200  1.00 51.28           O  
ATOM   3381  CG  LYS A 219     -29.160 -19.698 -35.889  1.00 51.28           C  
ATOM   3382  HG2 LYS A 219     -28.959 -18.821 -36.504  1.00 51.28           H  
ATOM   3383  HG3 LYS A 219     -29.712 -19.381 -35.004  1.00 51.28           H  
ATOM   3384  CD  LYS A 219     -30.011 -20.705 -36.683  1.00 51.28           C  
ATOM   3385  HD2 LYS A 219     -29.468 -21.008 -37.578  1.00 51.28           H  
ATOM   3386  HD3 LYS A 219     -30.173 -21.585 -36.060  1.00 51.28           H  
ATOM   3387  CE  LYS A 219     -31.373 -20.113 -37.080  1.00 51.28           C  
ATOM   3388  HE2 LYS A 219     -31.842 -19.704 -36.185  1.00 51.28           H  
ATOM   3389  HE3 LYS A 219     -31.212 -19.290 -37.777  1.00 51.28           H  
ATOM   3390  NZ  LYS A 219     -32.271 -21.138 -37.684  1.00 51.28           N  
ATOM   3391  HZ1 LYS A 219     -33.170 -20.743 -37.922  1.00 51.28           H  
ATOM   3392  HZ2 LYS A 219     -31.869 -21.547 -38.515  1.00 51.28           H  
ATOM   3393  HZ3 LYS A 219     -32.448 -21.886 -37.029  1.00 51.28           H  
ATOM   3394  N   ASN A 220     -26.322 -20.187 -32.493  1.00 52.42           N  
ATOM   3395  H   ASN A 220     -26.988 -19.456 -32.289  1.00 52.42           H  
ATOM   3396  CA  ASN A 220     -26.392 -21.284 -31.519  1.00 52.42           C  
ATOM   3397  HA  ASN A 220     -26.576 -20.811 -30.555  1.00 52.42           H  
ATOM   3398  C   ASN A 220     -25.169 -22.201 -31.314  1.00 52.42           C  
ATOM   3399  CB  ASN A 220     -27.645 -22.145 -31.817  1.00 52.42           C  
ATOM   3400  HB2 ASN A 220     -27.709 -22.934 -31.068  1.00 52.42           H  
ATOM   3401  HB3 ASN A 220     -27.526 -22.625 -32.788  1.00 52.42           H  
ATOM   3402  O   ASN A 220     -25.048 -23.232 -31.974  1.00 52.42           O  
ATOM   3403  CG  ASN A 220     -28.969 -21.401 -31.815  1.00 52.42           C  
ATOM   3404  ND2 ASN A 220     -30.071 -22.111 -31.888  1.00 52.42           N  
ATOM   3405 HD21 ASN A 220     -30.936 -21.599 -31.790  1.00 52.42           H  
ATOM   3406 HD22 ASN A 220     -30.042 -23.120 -31.888  1.00 52.42           H  
ATOM   3407  OD1 ASN A 220     -29.040 -20.186 -31.771  1.00 52.42           O  
ATOM   3408  N   LYS A 221     -24.466 -21.995 -30.187  1.00 49.71           N  
ATOM   3409  H   LYS A 221     -24.435 -21.049 -29.834  1.00 49.71           H  
ATOM   3410  CA  LYS A 221     -24.236 -23.076 -29.200  1.00 49.71           C  
ATOM   3411  HA  LYS A 221     -25.184 -23.596 -29.059  1.00 49.71           H  
ATOM   3412  C   LYS A 221     -23.838 -22.548 -27.815  1.00 49.71           C  
ATOM   3413  CB  LYS A 221     -23.214 -24.115 -29.731  1.00 49.71           C  
ATOM   3414  HB2 LYS A 221     -22.697 -23.699 -30.596  1.00 49.71           H  
ATOM   3415  HB3 LYS A 221     -22.454 -24.338 -28.982  1.00 49.71           H  
ATOM   3416  O   LYS A 221     -22.674 -22.277 -27.541  1.00 49.71           O  
ATOM   3417  CG  LYS A 221     -23.904 -25.443 -30.112  1.00 49.71           C  
ATOM   3418  HG2 LYS A 221     -24.903 -25.250 -30.503  1.00 49.71           H  
ATOM   3419  HG3 LYS A 221     -24.008 -26.062 -29.221  1.00 49.71           H  
ATOM   3420  CD  LYS A 221     -23.116 -26.209 -31.185  1.00 49.71           C  
ATOM   3421  HD2 LYS A 221     -22.159 -26.531 -30.773  1.00 49.71           H  
ATOM   3422  HD3 LYS A 221     -22.931 -25.537 -32.023  1.00 49.71           H  
ATOM   3423  CE  LYS A 221     -23.915 -27.421 -31.688  1.00 49.71           C  
ATOM   3424  HE2 LYS A 221     -24.049 -28.122 -30.865  1.00 49.71           H  
ATOM   3425  HE3 LYS A 221     -24.899 -27.073 -32.002  1.00 49.71           H  
ATOM   3426  NZ  LYS A 221     -23.237 -28.090 -32.831  1.00 49.71           N  
ATOM   3427  HZ1 LYS A 221     -23.123 -27.446 -33.600  1.00 49.71           H  
ATOM   3428  HZ2 LYS A 221     -23.773 -28.878 -33.165  1.00 49.71           H  
ATOM   3429  HZ3 LYS A 221     -22.319 -28.421 -32.568  1.00 49.71           H  
ATOM   3430  N   ASN A 222     -24.800 -22.538 -26.889  1.00 54.05           N  
ATOM   3431  H   ASN A 222     -25.748 -22.731 -27.180  1.00 54.05           H  
ATOM   3432  CA  ASN A 222     -24.503 -22.661 -25.459  1.00 54.05           C  
ATOM   3433  HA  ASN A 222     -23.701 -21.972 -25.191  1.00 54.05           H  
ATOM   3434  C   ASN A 222     -23.985 -24.088 -25.196  1.00 54.05           C  
ATOM   3435  CB  ASN A 222     -25.769 -22.336 -24.619  1.00 54.05           C  
ATOM   3436  HB2 ASN A 222     -26.672 -22.498 -25.208  1.00 54.05           H  
ATOM   3437  HB3 ASN A 222     -25.822 -23.008 -23.762  1.00 54.05           H  
ATOM   3438  O   ASN A 222     -24.772 -24.973 -24.868  1.00 54.05           O  
ATOM   3439  CG  ASN A 222     -25.797 -20.937 -24.032  1.00 54.05           C  
ATOM   3440  ND2 ASN A 222     -26.912 -20.523 -23.478  1.00 54.05           N  
ATOM   3441 HD21 ASN A 222     -27.739 -21.101 -23.447  1.00 54.05           H  
ATOM   3442 HD22 ASN A 222     -26.896 -19.586 -23.102  1.00 54.05           H  
ATOM   3443  OD1 ASN A 222     -24.820 -20.215 -24.026  1.00 54.05           O  
ATOM   3444  N   LYS A 223     -22.685 -24.331 -25.411  1.00 56.82           N  
ATOM   3445  H   LYS A 223     -22.154 -23.590 -25.846  1.00 56.82           H  
ATOM   3446  CA  LYS A 223     -21.964 -25.561 -25.021  1.00 56.82           C  
ATOM   3447  HA  LYS A 223     -22.148 -25.750 -23.963  1.00 56.82           H  
ATOM   3448  C   LYS A 223     -20.447 -25.361 -25.178  1.00 56.82           C  
ATOM   3449  CB  LYS A 223     -22.482 -26.788 -25.829  1.00 56.82           C  
ATOM   3450  HB2 LYS A 223     -21.658 -27.348 -26.271  1.00 56.82           H  
ATOM   3451  HB3 LYS A 223     -23.116 -26.448 -26.649  1.00 56.82           H  
ATOM   3452  O   LYS A 223     -19.895 -25.693 -26.217  1.00 56.82           O  
ATOM   3453  CG  LYS A 223     -23.270 -27.772 -24.941  1.00 56.82           C  
ATOM   3454  HG2 LYS A 223     -22.575 -28.258 -24.257  1.00 56.82           H  
ATOM   3455  HG3 LYS A 223     -24.004 -27.233 -24.342  1.00 56.82           H  
ATOM   3456  CD  LYS A 223     -24.008 -28.849 -25.755  1.00 56.82           C  
ATOM   3457  HD2 LYS A 223     -23.276 -29.474 -26.266  1.00 56.82           H  
ATOM   3458  HD3 LYS A 223     -24.650 -28.366 -26.491  1.00 56.82           H  
ATOM   3459  CE  LYS A 223     -24.867 -29.707 -24.810  1.00 56.82           C  
ATOM   3460  HE2 LYS A 223     -24.219 -30.110 -24.032  1.00 56.82           H  
ATOM   3461  HE3 LYS A 223     -25.597 -29.060 -24.323  1.00 56.82           H  
ATOM   3462  NZ  LYS A 223     -25.560 -30.823 -25.508  1.00 56.82           N  
ATOM   3463  HZ1 LYS A 223     -26.097 -31.368 -24.849  1.00 56.82           H  
ATOM   3464  HZ2 LYS A 223     -24.893 -31.449 -25.937  1.00 56.82           H  
ATOM   3465  HZ3 LYS A 223     -26.195 -30.479 -26.214  1.00 56.82           H  
ATOM   3466  N   ASN A 224     -19.813 -24.771 -24.157  1.00 52.46           N  
ATOM   3467  H   ASN A 224     -20.400 -24.347 -23.453  1.00 52.46           H  
ATOM   3468  CA  ASN A 224     -18.399 -24.984 -23.785  1.00 52.46           C  
ATOM   3469  HA  ASN A 224     -18.288 -26.042 -23.546  1.00 52.46           H  
ATOM   3470  C   ASN A 224     -18.049 -24.277 -22.456  1.00 52.46           C  
ATOM   3471  CB  ASN A 224     -17.418 -24.651 -24.944  1.00 52.46           C  
ATOM   3472  HB2 ASN A 224     -16.499 -24.209 -24.559  1.00 52.46           H  
ATOM   3473  HB3 ASN A 224     -17.867 -23.929 -25.625  1.00 52.46           H  
ATOM   3474  O   ASN A 224     -17.173 -23.419 -22.379  1.00 52.46           O  
ATOM   3475  CG  ASN A 224     -16.983 -25.889 -25.724  1.00 52.46           C  
ATOM   3476  ND2 ASN A 224     -16.253 -25.717 -26.800  1.00 52.46           N  
ATOM   3477 HD21 ASN A 224     -15.999 -26.562 -27.293  1.00 52.46           H  
ATOM   3478 HD22 ASN A 224     -16.025 -24.791 -27.132  1.00 52.46           H  
ATOM   3479  OD1 ASN A 224     -17.253 -27.024 -25.371  1.00 52.46           O  
ATOM   3480  N   LYS A 225     -18.717 -24.683 -21.366  1.00 55.48           N  
ATOM   3481  H   LYS A 225     -19.381 -25.434 -21.493  1.00 55.48           H  
ATOM   3482  CA  LYS A 225     -18.068 -24.628 -20.046  1.00 55.48           C  
ATOM   3483  HA  LYS A 225     -17.582 -23.663 -19.902  1.00 55.48           H  
ATOM   3484  C   LYS A 225     -17.000 -25.731 -20.040  1.00 55.48           C  
ATOM   3485  CB  LYS A 225     -19.082 -24.867 -18.908  1.00 55.48           C  
ATOM   3486  HB2 LYS A 225     -19.622 -25.795 -19.099  1.00 55.48           H  
ATOM   3487  HB3 LYS A 225     -18.522 -25.001 -17.982  1.00 55.48           H  
ATOM   3488  O   LYS A 225     -17.366 -26.859 -20.356  1.00 55.48           O  
ATOM   3489  CG  LYS A 225     -20.094 -23.725 -18.698  1.00 55.48           C  
ATOM   3490  HG2 LYS A 225     -20.683 -23.589 -19.604  1.00 55.48           H  
ATOM   3491  HG3 LYS A 225     -19.553 -22.803 -18.484  1.00 55.48           H  
ATOM   3492  CD  LYS A 225     -21.034 -24.052 -17.523  1.00 55.48           C  
ATOM   3493  HD2 LYS A 225     -21.586 -24.963 -17.755  1.00 55.48           H  
ATOM   3494  HD3 LYS A 225     -20.432 -24.229 -16.631  1.00 55.48           H  
ATOM   3495  CE  LYS A 225     -22.023 -22.910 -17.243  1.00 55.48           C  
ATOM   3496  HE2 LYS A 225     -22.612 -22.729 -18.142  1.00 55.48           H  
ATOM   3497  HE3 LYS A 225     -21.454 -22.005 -17.030  1.00 55.48           H  
ATOM   3498  NZ  LYS A 225     -22.919 -23.227 -16.097  1.00 55.48           N  
ATOM   3499  HZ1 LYS A 225     -23.460 -24.060 -16.281  1.00 55.48           H  
ATOM   3500  HZ2 LYS A 225     -22.380 -23.385 -15.258  1.00 55.48           H  
ATOM   3501  HZ3 LYS A 225     -23.558 -22.466 -15.917  1.00 55.48           H  
ATOM   3502  N   ASN A 226     -15.741 -25.374 -19.741  1.00 58.20           N  
ATOM   3503  H   ASN A 226     -15.609 -24.379 -19.630  1.00 58.20           H  
ATOM   3504  CA  ASN A 226     -14.623 -26.207 -19.220  1.00 58.20           C  
ATOM   3505  HA  ASN A 226     -14.523 -25.944 -18.167  1.00 58.20           H  
ATOM   3506  C   ASN A 226     -13.226 -25.881 -19.800  1.00 58.20           C  
ATOM   3507  CB  ASN A 226     -14.882 -27.734 -19.239  1.00 58.20           C  
ATOM   3508  HB2 ASN A 226     -15.211 -28.065 -20.224  1.00 58.20           H  
ATOM   3509  HB3 ASN A 226     -13.946 -28.251 -19.028  1.00 58.20           H  
ATOM   3510  O   ASN A 226     -12.233 -26.300 -19.214  1.00 58.20           O  
ATOM   3511  CG  ASN A 226     -15.869 -28.182 -18.167  1.00 58.20           C  
ATOM   3512  ND2 ASN A 226     -16.060 -29.470 -18.006  1.00 58.20           N  
ATOM   3513 HD21 ASN A 226     -15.569 -30.139 -18.582  1.00 58.20           H  
ATOM   3514 HD22 ASN A 226     -16.686 -29.748 -17.264  1.00 58.20           H  
ATOM   3515  OD1 ASN A 226     -16.459 -27.390 -17.446  1.00 58.20           O  
ATOM   3516  N   ASN A 227     -13.093 -25.075 -20.860  1.00 56.56           N  
ATOM   3517  H   ASN A 227     -13.924 -24.762 -21.342  1.00 56.56           H  
ATOM   3518  CA  ASN A 227     -11.777 -24.794 -21.475  1.00 56.56           C  
ATOM   3519  HA  ASN A 227     -11.187 -25.707 -21.399  1.00 56.56           H  
ATOM   3520  C   ASN A 227     -10.904 -23.744 -20.742  1.00 56.56           C  
ATOM   3521  CB  ASN A 227     -11.949 -24.513 -22.984  1.00 56.56           C  
ATOM   3522  HB2 ASN A 227     -12.764 -23.808 -23.144  1.00 56.56           H  
ATOM   3523  HB3 ASN A 227     -11.037 -24.060 -23.373  1.00 56.56           H  
ATOM   3524  O   ASN A 227      -9.879 -23.325 -21.272  1.00 56.56           O  
ATOM   3525  CG  ASN A 227     -12.191 -25.770 -23.803  1.00 56.56           C  
ATOM   3526  ND2 ASN A 227     -12.286 -25.646 -25.105  1.00 56.56           N  
ATOM   3527 HD21 ASN A 227     -12.444 -26.501 -25.618  1.00 56.56           H  
ATOM   3528 HD22 ASN A 227     -12.157 -24.747 -25.549  1.00 56.56           H  
ATOM   3529  OD1 ASN A 227     -12.292 -26.876 -23.306  1.00 56.56           O  
ATOM   3530  N   ASN A 228     -11.248 -23.352 -19.510  1.00 60.33           N  
ATOM   3531  H   ASN A 228     -12.060 -23.780 -19.089  1.00 60.33           H  
ATOM   3532  CA  ASN A 228     -10.520 -22.329 -18.740  1.00 60.33           C  
ATOM   3533  HA  ASN A 228     -10.160 -21.574 -19.440  1.00 60.33           H  
ATOM   3534  C   ASN A 228      -9.249 -22.843 -18.028  1.00 60.33           C  
ATOM   3535  CB  ASN A 228     -11.485 -21.626 -17.760  1.00 60.33           C  
ATOM   3536  HB2 ASN A 228     -12.083 -22.362 -17.225  1.00 60.33           H  
ATOM   3537  HB3 ASN A 228     -10.901 -21.077 -17.021  1.00 60.33           H  
ATOM   3538  O   ASN A 228      -8.679 -22.111 -17.225  1.00 60.33           O  
ATOM   3539  CG  ASN A 228     -12.401 -20.614 -18.421  1.00 60.33           C  
ATOM   3540  ND2 ASN A 228     -12.965 -19.711 -17.655  1.00 60.33           N  
ATOM   3541 HD21 ASN A 228     -12.717 -19.647 -16.678  1.00 60.33           H  
ATOM   3542 HD22 ASN A 228     -13.514 -19.010 -18.131  1.00 60.33           H  
ATOM   3543  OD1 ASN A 228     -12.650 -20.622 -19.612  1.00 60.33           O  
ATOM   3544  N   ASN A 229      -8.805 -24.081 -18.278  1.00 59.28           N  
ATOM   3545  H   ASN A 229      -9.310 -24.647 -18.945  1.00 59.28           H  
ATOM   3546  CA  ASN A 229      -7.677 -24.683 -17.556  1.00 59.28           C  
ATOM   3547  HA  ASN A 229      -7.088 -23.871 -17.129  1.00 59.28           H  
ATOM   3548  C   ASN A 229      -6.699 -25.442 -18.474  1.00 59.28           C  
ATOM   3549  CB  ASN A 229      -8.224 -25.527 -16.383  1.00 59.28           C  
ATOM   3550  HB2 ASN A 229      -8.541 -26.505 -16.745  1.00 59.28           H  
ATOM   3551  HB3 ASN A 229      -9.084 -25.027 -15.938  1.00 59.28           H  
ATOM   3552  O   ASN A 229      -6.361 -26.595 -18.215  1.00 59.28           O  
ATOM   3553  CG  ASN A 229      -7.196 -25.690 -15.274  1.00 59.28           C  
ATOM   3554  ND2 ASN A 229      -7.228 -26.776 -14.540  1.00 59.28           N  
ATOM   3555 HD21 ASN A 229      -6.518 -26.845 -13.826  1.00 59.28           H  
ATOM   3556 HD22 ASN A 229      -7.871 -27.527 -14.747  1.00 59.28           H  
ATOM   3557  OD1 ASN A 229      -6.374 -24.828 -15.028  1.00 59.28           O  
ATOM   3558  N   LYS A 230      -6.269 -24.817 -19.584  1.00 57.44           N  
ATOM   3559  H   LYS A 230      -6.607 -23.883 -19.764  1.00 57.44           H  
ATOM   3560  CA  LYS A 230      -5.325 -25.426 -20.541  1.00 57.44           C  
ATOM   3561  HA  LYS A 230      -4.952 -26.342 -20.083  1.00 57.44           H  
ATOM   3562  C   LYS A 230      -4.063 -24.585 -20.776  1.00 57.44           C  
ATOM   3563  CB  LYS A 230      -6.063 -25.869 -21.822  1.00 57.44           C  
ATOM   3564  HB2 LYS A 230      -6.245 -25.015 -22.476  1.00 57.44           H  
ATOM   3565  HB3 LYS A 230      -7.024 -26.297 -21.538  1.00 57.44           H  
ATOM   3566  O   LYS A 230      -3.877 -24.002 -21.836  1.00 57.44           O  
ATOM   3567  CG  LYS A 230      -5.252 -26.950 -22.562  1.00 57.44           C  
ATOM   3568  HG2 LYS A 230      -4.943 -27.708 -21.842  1.00 57.44           H  
ATOM   3569  HG3 LYS A 230      -4.358 -26.502 -22.996  1.00 57.44           H  
ATOM   3570  CD  LYS A 230      -6.056 -27.651 -23.668  1.00 57.44           C  
ATOM   3571  HD2 LYS A 230      -6.987 -28.030 -23.246  1.00 57.44           H  
ATOM   3572  HD3 LYS A 230      -6.280 -26.938 -24.461  1.00 57.44           H  
ATOM   3573  CE  LYS A 230      -5.227 -28.822 -24.219  1.00 57.44           C  
ATOM   3574  HE2 LYS A 230      -4.925 -29.452 -23.382  1.00 57.44           H  
ATOM   3575  HE3 LYS A 230      -4.319 -28.420 -24.668  1.00 57.44           H  
ATOM   3576  NZ  LYS A 230      -5.976 -29.633 -25.213  1.00 57.44           N  
ATOM   3577  HZ1 LYS A 230      -5.398 -30.391 -25.546  1.00 57.44           H  
ATOM   3578  HZ2 LYS A 230      -6.806 -30.030 -24.797  1.00 57.44           H  
ATOM   3579  HZ3 LYS A 230      -6.239 -29.067 -26.007  1.00 57.44           H  
ATOM   3580  N   GLY A 231      -3.185 -24.588 -19.771  1.00 51.62           N  
ATOM   3581  H   GLY A 231      -3.504 -25.006 -18.908  1.00 51.62           H  
ATOM   3582  CA  GLY A 231      -1.729 -24.546 -19.960  1.00 51.62           C  
ATOM   3583  HA2 GLY A 231      -1.258 -24.584 -18.978  1.00 51.62           H  
ATOM   3584  HA3 GLY A 231      -1.425 -25.443 -20.500  1.00 51.62           H  
ATOM   3585  C   GLY A 231      -1.127 -23.346 -20.697  1.00 51.62           C  
ATOM   3586  O   GLY A 231      -0.330 -23.552 -21.610  1.00 51.62           O  
ATOM   3587  N   ASN A 232      -1.430 -22.108 -20.292  1.00 55.41           N  
ATOM   3588  H   ASN A 232      -2.076 -21.972 -19.528  1.00 55.41           H  
ATOM   3589  CA  ASN A 232      -0.674 -20.956 -20.794  1.00 55.41           C  
ATOM   3590  HA  ASN A 232      -0.504 -21.120 -21.859  1.00 55.41           H  
ATOM   3591  C   ASN A 232       0.712 -20.886 -20.117  1.00 55.41           C  
ATOM   3592  CB  ASN A 232      -1.495 -19.658 -20.668  1.00 55.41           C  
ATOM   3593  HB2 ASN A 232      -2.523 -19.840 -20.983  1.00 55.41           H  
ATOM   3594  HB3 ASN A 232      -1.498 -19.318 -19.632  1.00 55.41           H  
ATOM   3595  O   ASN A 232       0.844 -20.308 -19.044  1.00 55.41           O  
ATOM   3596  CG  ASN A 232      -0.933 -18.567 -21.569  1.00 55.41           C  
ATOM   3597  ND2 ASN A 232      -1.102 -17.314 -21.224  1.00 55.41           N  
ATOM   3598 HD21 ASN A 232      -0.662 -16.633 -21.826  1.00 55.41           H  
ATOM   3599 HD22 ASN A 232      -1.495 -17.072 -20.326  1.00 55.41           H  
ATOM   3600  OD1 ASN A 232      -0.359 -18.826 -22.612  1.00 55.41           O  
ATOM   3601  N   ASN A 233       1.695 -21.558 -20.732  1.00 55.48           N  
ATOM   3602  H   ASN A 233       1.399 -22.103 -21.528  1.00 55.48           H  
ATOM   3603  CA  ASN A 233       3.143 -21.544 -20.466  1.00 55.48           C  
ATOM   3604  HA  ASN A 233       3.496 -22.572 -20.542  1.00 55.48           H  
ATOM   3605  C   ASN A 233       3.604 -21.048 -19.076  1.00 55.48           C  
ATOM   3606  CB  ASN A 233       3.838 -20.734 -21.584  1.00 55.48           C  
ATOM   3607  HB2 ASN A 233       3.247 -19.846 -21.809  1.00 55.48           H  
ATOM   3608  HB3 ASN A 233       4.809 -20.384 -21.236  1.00 55.48           H  
ATOM   3609  O   ASN A 233       3.910 -19.871 -18.899  1.00 55.48           O  
ATOM   3610  CG  ASN A 233       4.106 -21.526 -22.850  1.00 55.48           C  
ATOM   3611  ND2 ASN A 233       3.886 -20.934 -23.999  1.00 55.48           N  
ATOM   3612 HD21 ASN A 233       3.513 -19.996 -24.016  1.00 55.48           H  
ATOM   3613 HD22 ASN A 233       4.036 -21.464 -24.846  1.00 55.48           H  
ATOM   3614  OD1 ASN A 233       4.578 -22.654 -22.836  1.00 55.48           O  
ATOM   3615  N   GLN A 234       3.879 -21.984 -18.161  1.00 58.56           N  
ATOM   3616  H   GLN A 234       3.599 -22.937 -18.345  1.00 58.56           H  
ATOM   3617  CA  GLN A 234       4.887 -21.779 -17.106  1.00 58.56           C  
ATOM   3618  HA  GLN A 234       4.788 -20.768 -16.711  1.00 58.56           H  
ATOM   3619  C   GLN A 234       6.306 -21.878 -17.701  1.00 58.56           C  
ATOM   3620  CB  GLN A 234       4.676 -22.761 -15.942  1.00 58.56           C  
ATOM   3621  HB2 GLN A 234       5.529 -22.694 -15.267  1.00 58.56           H  
ATOM   3622  HB3 GLN A 234       4.625 -23.777 -16.333  1.00 58.56           H  
ATOM   3623  O   GLN A 234       7.114 -22.719 -17.314  1.00 58.56           O  
ATOM   3624  CG  GLN A 234       3.414 -22.455 -15.123  1.00 58.56           C  
ATOM   3625  HG2 GLN A 234       3.486 -21.443 -14.724  1.00 58.56           H  
ATOM   3626  HG3 GLN A 234       2.535 -22.509 -15.767  1.00 58.56           H  
ATOM   3627  CD  GLN A 234       3.223 -23.428 -13.962  1.00 58.56           C  
ATOM   3628  NE2 GLN A 234       2.293 -23.169 -13.071  1.00 58.56           N  
ATOM   3629 HE21 GLN A 234       1.749 -22.320 -13.118  1.00 58.56           H  
ATOM   3630 HE22 GLN A 234       2.232 -23.834 -12.314  1.00 58.56           H  
ATOM   3631  OE1 GLN A 234       3.877 -24.445 -13.831  1.00 58.56           O  
ATOM   3632  N   ARG A 235       6.598 -21.032 -18.693  1.00 58.11           N  
ATOM   3633  H   ARG A 235       5.900 -20.328 -18.887  1.00 58.11           H  
ATOM   3634  CA  ARG A 235       7.979 -20.712 -19.069  1.00 58.11           C  
ATOM   3635  HA  ARG A 235       8.615 -21.578 -18.889  1.00 58.11           H  
ATOM   3636  C   ARG A 235       8.456 -19.613 -18.126  1.00 58.11           C  
ATOM   3637  CB  ARG A 235       8.075 -20.328 -20.554  1.00 58.11           C  
ATOM   3638  HB2 ARG A 235       7.385 -19.512 -20.768  1.00 58.11           H  
ATOM   3639  HB3 ARG A 235       9.089 -19.994 -20.774  1.00 58.11           H  
ATOM   3640  O   ARG A 235       7.637 -18.875 -17.583  1.00 58.11           O  
ATOM   3641  CG  ARG A 235       7.744 -21.543 -21.434  1.00 58.11           C  
ATOM   3642  HG2 ARG A 235       6.733 -21.884 -21.212  1.00 58.11           H  
ATOM   3643  HG3 ARG A 235       8.437 -22.353 -21.204  1.00 58.11           H  
ATOM   3644  CD  ARG A 235       7.839 -21.221 -22.929  1.00 58.11           C  
ATOM   3645  HD2 ARG A 235       7.244 -20.333 -23.139  1.00 58.11           H  
ATOM   3646  HD3 ARG A 235       8.881 -21.008 -23.171  1.00 58.11           H  
ATOM   3647  NE  ARG A 235       7.320 -22.351 -23.724  1.00 58.11           N  
ATOM   3648  HE  ARG A 235       6.457 -22.754 -23.388  1.00 58.11           H  
ATOM   3649  NH1 ARG A 235       8.883 -22.377 -25.414  1.00 58.11           N  
ATOM   3650 HH11 ARG A 235       9.270 -22.800 -26.244  1.00 58.11           H  
ATOM   3651 HH12 ARG A 235       9.321 -21.556 -25.021  1.00 58.11           H  
ATOM   3652  NH2 ARG A 235       7.281 -23.929 -25.351  1.00 58.11           N  
ATOM   3653 HH21 ARG A 235       7.683 -24.352 -26.176  1.00 58.11           H  
ATOM   3654 HH22 ARG A 235       6.487 -24.354 -24.893  1.00 58.11           H  
ATOM   3655  CZ  ARG A 235       7.833 -22.875 -24.822  1.00 58.11           C  
ATOM   3656  N   GLN A 236       9.759 -19.535 -17.890  1.00 54.72           N  
ATOM   3657  H   GLN A 236      10.399 -20.117 -18.411  1.00 54.72           H  
ATOM   3658  CA  GLN A 236      10.318 -18.492 -17.034  1.00 54.72           C  
ATOM   3659  HA  GLN A 236       9.768 -18.461 -16.093  1.00 54.72           H  
ATOM   3660  C   GLN A 236      10.113 -17.153 -17.750  1.00 54.72           C  
ATOM   3661  CB  GLN A 236      11.787 -18.812 -16.718  1.00 54.72           C  
ATOM   3662  HB2 GLN A 236      12.223 -17.984 -16.158  1.00 54.72           H  
ATOM   3663  HB3 GLN A 236      12.341 -18.930 -17.649  1.00 54.72           H  
ATOM   3664  O   GLN A 236      10.683 -16.929 -18.813  1.00 54.72           O  
ATOM   3665  CG  GLN A 236      11.898 -20.103 -15.880  1.00 54.72           C  
ATOM   3666  HG2 GLN A 236      11.365 -20.913 -16.379  1.00 54.72           H  
ATOM   3667  HG3 GLN A 236      11.430 -19.941 -14.909  1.00 54.72           H  
ATOM   3668  CD  GLN A 236      13.330 -20.575 -15.655  1.00 54.72           C  
ATOM   3669  NE2 GLN A 236      13.522 -21.787 -15.181  1.00 54.72           N  
ATOM   3670 HE21 GLN A 236      14.490 -22.050 -15.070  1.00 54.72           H  
ATOM   3671 HE22 GLN A 236      12.748 -22.401 -14.969  1.00 54.72           H  
ATOM   3672  OE1 GLN A 236      14.303 -19.889 -15.892  1.00 54.72           O  
ATOM   3673  N   ILE A 237       9.208 -16.327 -17.220  1.00 62.24           N  
ATOM   3674  H   ILE A 237       8.727 -16.607 -16.377  1.00 62.24           H  
ATOM   3675  CA  ILE A 237       8.856 -15.035 -17.809  1.00 62.24           C  
ATOM   3676  HA  ILE A 237       8.783 -15.140 -18.891  1.00 62.24           H  
ATOM   3677  C   ILE A 237      10.014 -14.081 -17.518  1.00 62.24           C  
ATOM   3678  CB  ILE A 237       7.476 -14.542 -17.293  1.00 62.24           C  
ATOM   3679  HB  ILE A 237       7.494 -14.549 -16.203  1.00 62.24           H  
ATOM   3680  O   ILE A 237      10.136 -13.560 -16.407  1.00 62.24           O  
ATOM   3681  CG1 ILE A 237       6.356 -15.498 -17.773  1.00 62.24           C  
ATOM   3682 HG12 ILE A 237       6.292 -15.461 -18.861  1.00 62.24           H  
ATOM   3683 HG13 ILE A 237       6.614 -16.518 -17.489  1.00 62.24           H  
ATOM   3684  CG2 ILE A 237       7.170 -13.105 -17.753  1.00 62.24           C  
ATOM   3685 HG21 ILE A 237       7.217 -13.034 -18.840  1.00 62.24           H  
ATOM   3686 HG22 ILE A 237       6.188 -12.777 -17.413  1.00 62.24           H  
ATOM   3687 HG23 ILE A 237       7.900 -12.416 -17.329  1.00 62.24           H  
ATOM   3688  CD1 ILE A 237       4.967 -15.217 -17.183  1.00 62.24           C  
ATOM   3689 HD11 ILE A 237       4.293 -16.028 -17.457  1.00 62.24           H  
ATOM   3690 HD12 ILE A 237       5.029 -15.159 -16.097  1.00 62.24           H  
ATOM   3691 HD13 ILE A 237       4.561 -14.286 -17.580  1.00 62.24           H  
ATOM   3692  N   GLU A 238      10.866 -13.874 -18.523  1.00 63.91           N  
ATOM   3693  H   GLU A 238      10.764 -14.431 -19.360  1.00 63.91           H  
ATOM   3694  CA  GLU A 238      11.647 -12.643 -18.644  1.00 63.91           C  
ATOM   3695  HA  GLU A 238      12.391 -12.604 -17.848  1.00 63.91           H  
ATOM   3696  C   GLU A 238      10.680 -11.465 -18.483  1.00 63.91           C  
ATOM   3697  CB  GLU A 238      12.360 -12.582 -20.003  1.00 63.91           C  
ATOM   3698  HB2 GLU A 238      12.800 -11.591 -20.119  1.00 63.91           H  
ATOM   3699  HB3 GLU A 238      11.632 -12.740 -20.799  1.00 63.91           H  
ATOM   3700  O   GLU A 238       9.569 -11.494 -19.010  1.00 63.91           O  
ATOM   3701  CG  GLU A 238      13.476 -13.636 -20.107  1.00 63.91           C  
ATOM   3702  HG2 GLU A 238      13.051 -14.620 -19.907  1.00 63.91           H  
ATOM   3703  HG3 GLU A 238      14.218 -13.431 -19.336  1.00 63.91           H  
ATOM   3704  CD  GLU A 238      14.169 -13.670 -21.480  1.00 63.91           C  
ATOM   3705  OE1 GLU A 238      14.874 -14.675 -21.728  1.00 63.91           O  
ATOM   3706  OE2 GLU A 238      13.998 -12.713 -22.268  1.00 63.91           O  
ATOM   3707  N   VAL A 239      11.041 -10.488 -17.651  1.00 67.60           N  
ATOM   3708  H   VAL A 239      11.983 -10.479 -17.287  1.00 67.60           H  
ATOM   3709  CA  VAL A 239      10.060  -9.554 -17.085  1.00 67.60           C  
ATOM   3710  HA  VAL A 239       9.195 -10.134 -16.764  1.00 67.60           H  
ATOM   3711  C   VAL A 239       9.563  -8.575 -18.152  1.00 67.60           C  
ATOM   3712  CB  VAL A 239      10.623  -8.854 -15.830  1.00 67.60           C  
ATOM   3713  HB  VAL A 239      11.528  -8.305 -16.089  1.00 67.60           H  
ATOM   3714  O   VAL A 239      10.150  -7.517 -18.355  1.00 67.60           O  
ATOM   3715  CG1 VAL A 239       9.614  -7.883 -15.208  1.00 67.60           C  
ATOM   3716 HG11 VAL A 239      10.025  -7.450 -14.296  1.00 67.60           H  
ATOM   3717 HG12 VAL A 239       9.417  -7.069 -15.906  1.00 67.60           H  
ATOM   3718 HG13 VAL A 239       8.681  -8.401 -14.985  1.00 67.60           H  
ATOM   3719  CG2 VAL A 239      10.971  -9.882 -14.739  1.00 67.60           C  
ATOM   3720 HG21 VAL A 239      11.343  -9.370 -13.851  1.00 67.60           H  
ATOM   3721 HG22 VAL A 239      11.749 -10.558 -15.093  1.00 67.60           H  
ATOM   3722 HG23 VAL A 239      10.088 -10.466 -14.481  1.00 67.60           H  
ATOM   3723  N   ASP A 240       8.454  -8.928 -18.805  1.00 82.33           N  
ATOM   3724  H   ASP A 240       8.211  -9.908 -18.779  1.00 82.33           H  
ATOM   3725  CA  ASP A 240       7.735  -8.074 -19.751  1.00 82.33           C  
ATOM   3726  HA  ASP A 240       8.365  -7.885 -20.620  1.00 82.33           H  
ATOM   3727  C   ASP A 240       7.377  -6.731 -19.091  1.00 82.33           C  
ATOM   3728  CB  ASP A 240       6.431  -8.762 -20.212  1.00 82.33           C  
ATOM   3729  HB2 ASP A 240       5.961  -9.240 -19.353  1.00 82.33           H  
ATOM   3730  HB3 ASP A 240       5.746  -7.993 -20.570  1.00 82.33           H  
ATOM   3731  O   ASP A 240       6.441  -6.647 -18.285  1.00 82.33           O  
ATOM   3732  CG  ASP A 240       6.563  -9.784 -21.344  1.00 82.33           C  
ATOM   3733  OD1 ASP A 240       7.404  -9.561 -22.239  1.00 82.33           O  
ATOM   3734  OD2 ASP A 240       5.717 -10.709 -21.356  1.00 82.33           O  
ATOM   3735  N   ASP A 241       8.063  -5.653 -19.481  1.00 85.36           N  
ATOM   3736  H   ASP A 241       8.916  -5.807 -20.000  1.00 85.36           H  
ATOM   3737  CA  ASP A 241       7.785  -4.292 -18.999  1.00 85.36           C  
ATOM   3738  HA  ASP A 241       7.987  -4.246 -17.928  1.00 85.36           H  
ATOM   3739  C   ASP A 241       6.314  -3.894 -19.207  1.00 85.36           C  
ATOM   3740  CB  ASP A 241       8.685  -3.277 -19.728  1.00 85.36           C  
ATOM   3741  HB2 ASP A 241       8.801  -3.575 -20.770  1.00 85.36           H  
ATOM   3742  HB3 ASP A 241       8.187  -2.307 -19.725  1.00 85.36           H  
ATOM   3743  O   ASP A 241       5.733  -3.180 -18.387  1.00 85.36           O  
ATOM   3744  CG  ASP A 241      10.058  -3.068 -19.081  1.00 85.36           C  
ATOM   3745  OD1 ASP A 241      10.119  -3.070 -17.830  1.00 85.36           O  
ATOM   3746  OD2 ASP A 241      11.005  -2.791 -19.849  1.00 85.36           O  
ATOM   3747  N   GLU A 242       5.659  -4.391 -20.264  1.00 87.09           N  
ATOM   3748  H   GLU A 242       6.170  -4.987 -20.899  1.00 87.09           H  
ATOM   3749  CA  GLU A 242       4.233  -4.137 -20.480  1.00 87.09           C  
ATOM   3750  HA  GLU A 242       4.078  -3.071 -20.312  1.00 87.09           H  
ATOM   3751  C   GLU A 242       3.341  -4.892 -19.478  1.00 87.09           C  
ATOM   3752  CB  GLU A 242       3.812  -4.460 -21.926  1.00 87.09           C  
ATOM   3753  HB2 GLU A 242       3.454  -5.488 -21.967  1.00 87.09           H  
ATOM   3754  HB3 GLU A 242       4.664  -4.363 -22.599  1.00 87.09           H  
ATOM   3755  O   GLU A 242       2.325  -4.355 -19.029  1.00 87.09           O  
ATOM   3756  CG  GLU A 242       2.714  -3.478 -22.384  1.00 87.09           C  
ATOM   3757  HG2 GLU A 242       2.214  -3.064 -21.508  1.00 87.09           H  
ATOM   3758  HG3 GLU A 242       3.182  -2.643 -22.905  1.00 87.09           H  
ATOM   3759  CD  GLU A 242       1.633  -4.098 -23.275  1.00 87.09           C  
ATOM   3760  OE1 GLU A 242       0.453  -3.684 -23.131  1.00 87.09           O  
ATOM   3761  OE2 GLU A 242       1.883  -5.074 -24.009  1.00 87.09           O  
ATOM   3762  N   ALA A 243       3.716  -6.111 -19.073  1.00 88.24           N  
ATOM   3763  H   ALA A 243       4.620  -6.456 -19.362  1.00 88.24           H  
ATOM   3764  CA  ALA A 243       3.010  -6.854 -18.030  1.00 88.24           C  
ATOM   3765  HA  ALA A 243       1.947  -6.861 -18.268  1.00 88.24           H  
ATOM   3766  C   ALA A 243       3.174  -6.165 -16.666  1.00 88.24           C  
ATOM   3767  CB  ALA A 243       3.499  -8.307 -18.009  1.00 88.24           C  
ATOM   3768  HB1 ALA A 243       2.901  -8.886 -17.305  1.00 88.24           H  
ATOM   3769  HB2 ALA A 243       3.410  -8.749 -19.001  1.00 88.24           H  
ATOM   3770  HB3 ALA A 243       4.542  -8.349 -17.695  1.00 88.24           H  
ATOM   3771  O   ALA A 243       2.180  -5.969 -15.959  1.00 88.24           O  
ATOM   3772  N   VAL A 244       4.386  -5.695 -16.346  1.00 89.89           N  
ATOM   3773  H   VAL A 244       5.152  -5.903 -16.970  1.00 89.89           H  
ATOM   3774  CA  VAL A 244       4.651  -4.872 -15.156  1.00 89.89           C  
ATOM   3775  HA  VAL A 244       4.326  -5.427 -14.276  1.00 89.89           H  
ATOM   3776  C   VAL A 244       3.840  -3.576 -15.204  1.00 89.89           C  
ATOM   3777  CB  VAL A 244       6.156  -4.572 -15.001  1.00 89.89           C  
ATOM   3778  HB  VAL A 244       6.523  -4.073 -15.898  1.00 89.89           H  
ATOM   3779  O   VAL A 244       3.150  -3.255 -14.238  1.00 89.89           O  
ATOM   3780  CG1 VAL A 244       6.438  -3.671 -13.789  1.00 89.89           C  
ATOM   3781 HG11 VAL A 244       7.514  -3.534 -13.685  1.00 89.89           H  
ATOM   3782 HG12 VAL A 244       5.991  -2.687 -13.934  1.00 89.89           H  
ATOM   3783 HG13 VAL A 244       6.043  -4.128 -12.882  1.00 89.89           H  
ATOM   3784  CG2 VAL A 244       6.944  -5.867 -14.794  1.00 89.89           C  
ATOM   3785 HG21 VAL A 244       7.998  -5.626 -14.655  1.00 89.89           H  
ATOM   3786 HG22 VAL A 244       6.577  -6.407 -13.921  1.00 89.89           H  
ATOM   3787 HG23 VAL A 244       6.862  -6.504 -15.674  1.00 89.89           H  
ATOM   3788  N   ALA A 245       3.832  -2.854 -16.327  1.00 91.78           N  
ATOM   3789  H   ALA A 245       4.448  -3.130 -17.079  1.00 91.78           H  
ATOM   3790  CA  ALA A 245       3.068  -1.616 -16.480  1.00 91.78           C  
ATOM   3791  HA  ALA A 245       3.390  -0.921 -15.705  1.00 91.78           H  
ATOM   3792  C   ALA A 245       1.554  -1.838 -16.308  1.00 91.78           C  
ATOM   3793  CB  ALA A 245       3.398  -0.997 -17.843  1.00 91.78           C  
ATOM   3794  HB1 ALA A 245       4.470  -0.814 -17.915  1.00 91.78           H  
ATOM   3795  HB2 ALA A 245       2.869  -0.051 -17.958  1.00 91.78           H  
ATOM   3796  HB3 ALA A 245       3.103  -1.675 -18.644  1.00 91.78           H  
ATOM   3797  O   ALA A 245       0.887  -1.050 -15.627  1.00 91.78           O  
ATOM   3798  N   ARG A 246       1.003  -2.930 -16.859  1.00 92.84           N  
ATOM   3799  H   ARG A 246       1.602  -3.516 -17.422  1.00 92.84           H  
ATOM   3800  CA  ARG A 246      -0.398  -3.344 -16.651  1.00 92.84           C  
ATOM   3801  HA  ARG A 246      -1.058  -2.520 -16.920  1.00 92.84           H  
ATOM   3802  C   ARG A 246      -0.674  -3.658 -15.174  1.00 92.84           C  
ATOM   3803  CB  ARG A 246      -0.724  -4.557 -17.543  1.00 92.84           C  
ATOM   3804  HB2 ARG A 246      -1.676  -4.983 -17.225  1.00 92.84           H  
ATOM   3805  HB3 ARG A 246       0.043  -5.314 -17.377  1.00 92.84           H  
ATOM   3806  O   ARG A 246      -1.631  -3.117 -14.621  1.00 92.84           O  
ATOM   3807  CG  ARG A 246      -0.822  -4.255 -19.055  1.00 92.84           C  
ATOM   3808  HG2 ARG A 246      -0.007  -3.604 -19.372  1.00 92.84           H  
ATOM   3809  HG3 ARG A 246      -1.768  -3.757 -19.270  1.00 92.84           H  
ATOM   3810  CD  ARG A 246      -0.744  -5.587 -19.819  1.00 92.84           C  
ATOM   3811  HD2 ARG A 246       0.174  -6.092 -19.520  1.00 92.84           H  
ATOM   3812  HD3 ARG A 246      -1.592  -6.207 -19.528  1.00 92.84           H  
ATOM   3813  NE  ARG A 246      -0.725  -5.445 -21.289  1.00 92.84           N  
ATOM   3814  HE  ARG A 246      -0.546  -4.540 -21.698  1.00 92.84           H  
ATOM   3815  NH1 ARG A 246      -0.528  -7.685 -21.780  1.00 92.84           N  
ATOM   3816 HH11 ARG A 246      -0.408  -7.884 -20.797  1.00 92.84           H  
ATOM   3817 HH12 ARG A 246      -0.319  -8.383 -22.480  1.00 92.84           H  
ATOM   3818  NH2 ARG A 246      -0.561  -6.203 -23.425  1.00 92.84           N  
ATOM   3819 HH21 ARG A 246      -0.264  -5.261 -23.638  1.00 92.84           H  
ATOM   3820 HH22 ARG A 246      -0.117  -6.872 -24.038  1.00 92.84           H  
ATOM   3821  CZ  ARG A 246      -0.615  -6.439 -22.155  1.00 92.84           C  
ATOM   3822  N   GLN A 247       0.178  -4.446 -14.515  1.00 93.21           N  
ATOM   3823  H   GLN A 247       0.946  -4.852 -15.029  1.00 93.21           H  
ATOM   3824  CA  GLN A 247       0.024  -4.823 -13.103  1.00 93.21           C  
ATOM   3825  HA  GLN A 247      -0.972  -5.245 -12.969  1.00 93.21           H  
ATOM   3826  C   GLN A 247       0.155  -3.619 -12.155  1.00 93.21           C  
ATOM   3827  CB  GLN A 247       1.056  -5.914 -12.769  1.00 93.21           C  
ATOM   3828  HB2 GLN A 247       2.061  -5.507 -12.879  1.00 93.21           H  
ATOM   3829  HB3 GLN A 247       0.939  -6.735 -13.477  1.00 93.21           H  
ATOM   3830  O   GLN A 247      -0.640  -3.471 -11.223  1.00 93.21           O  
ATOM   3831  CG  GLN A 247       0.887  -6.471 -11.344  1.00 93.21           C  
ATOM   3832  HG2 GLN A 247      -0.119  -6.875 -11.235  1.00 93.21           H  
ATOM   3833  HG3 GLN A 247       1.016  -5.668 -10.618  1.00 93.21           H  
ATOM   3834  CD  GLN A 247       1.890  -7.571 -11.006  1.00 93.21           C  
ATOM   3835  NE2 GLN A 247       1.858  -8.103  -9.804  1.00 93.21           N  
ATOM   3836 HE21 GLN A 247       2.548  -8.824  -9.647  1.00 93.21           H  
ATOM   3837 HE22 GLN A 247       1.189  -7.799  -9.112  1.00 93.21           H  
ATOM   3838  OE1 GLN A 247       2.724  -7.975 -11.790  1.00 93.21           O  
ATOM   3839  N   VAL A 248       1.107  -2.715 -12.402  1.00 94.24           N  
ATOM   3840  H   VAL A 248       1.764  -2.918 -13.142  1.00 94.24           H  
ATOM   3841  CA  VAL A 248       1.275  -1.458 -11.653  1.00 94.24           C  
ATOM   3842  HA  VAL A 248       1.343  -1.690 -10.590  1.00 94.24           H  
ATOM   3843  C   VAL A 248       0.052  -0.559 -11.838  1.00 94.24           C  
ATOM   3844  CB  VAL A 248       2.580  -0.744 -12.070  1.00 94.24           C  
ATOM   3845  HB  VAL A 248       2.631  -0.698 -13.158  1.00 94.24           H  
ATOM   3846  O   VAL A 248      -0.459  -0.018 -10.855  1.00 94.24           O  
ATOM   3847  CG1 VAL A 248       2.680   0.690 -11.527  1.00 94.24           C  
ATOM   3848 HG11 VAL A 248       1.922   1.324 -11.988  1.00 94.24           H  
ATOM   3849 HG12 VAL A 248       3.658   1.105 -11.774  1.00 94.24           H  
ATOM   3850 HG13 VAL A 248       2.553   0.692 -10.445  1.00 94.24           H  
ATOM   3851  CG2 VAL A 248       3.800  -1.507 -11.537  1.00 94.24           C  
ATOM   3852 HG21 VAL A 248       3.782  -2.544 -11.874  1.00 94.24           H  
ATOM   3853 HG22 VAL A 248       4.715  -1.050 -11.915  1.00 94.24           H  
ATOM   3854 HG23 VAL A 248       3.814  -1.493 -10.448  1.00 94.24           H  
ATOM   3855  N   LYS A 249      -0.479  -0.447 -13.063  1.00 93.68           N  
ATOM   3856  H   LYS A 249      -0.003  -0.908 -13.826  1.00 93.68           H  
ATOM   3857  CA  LYS A 249      -1.704   0.311 -13.368  1.00 93.68           C  
ATOM   3858  HA  LYS A 249      -1.581   1.327 -12.992  1.00 93.68           H  
ATOM   3859  C   LYS A 249      -2.935  -0.270 -12.667  1.00 93.68           C  
ATOM   3860  CB  LYS A 249      -1.864   0.369 -14.895  1.00 93.68           C  
ATOM   3861  HB2 LYS A 249      -1.947  -0.646 -15.283  1.00 93.68           H  
ATOM   3862  HB3 LYS A 249      -0.964   0.818 -15.314  1.00 93.68           H  
ATOM   3863  O   LYS A 249      -3.707   0.494 -12.089  1.00 93.68           O  
ATOM   3864  CG  LYS A 249      -3.076   1.181 -15.376  1.00 93.68           C  
ATOM   3865  HG2 LYS A 249      -3.996   0.732 -15.003  1.00 93.68           H  
ATOM   3866  HG3 LYS A 249      -2.998   2.205 -15.011  1.00 93.68           H  
ATOM   3867  CD  LYS A 249      -3.097   1.177 -16.911  1.00 93.68           C  
ATOM   3868  HD2 LYS A 249      -2.173   1.622 -17.278  1.00 93.68           H  
ATOM   3869  HD3 LYS A 249      -3.149   0.146 -17.259  1.00 93.68           H  
ATOM   3870  CE  LYS A 249      -4.295   1.960 -17.461  1.00 93.68           C  
ATOM   3871  HE2 LYS A 249      -4.239   2.985 -17.094  1.00 93.68           H  
ATOM   3872  HE3 LYS A 249      -5.210   1.509 -17.076  1.00 93.68           H  
ATOM   3873  NZ  LYS A 249      -4.300   1.944 -18.948  1.00 93.68           N  
ATOM   3874  HZ1 LYS A 249      -5.088   2.458 -19.316  1.00 93.68           H  
ATOM   3875  HZ2 LYS A 249      -4.349   0.996 -19.291  1.00 93.68           H  
ATOM   3876  HZ3 LYS A 249      -3.452   2.355 -19.310  1.00 93.68           H  
ATOM   3877  N   GLU A 250      -3.109  -1.592 -12.662  1.00 92.48           N  
ATOM   3878  H   GLU A 250      -2.473  -2.166 -13.197  1.00 92.48           H  
ATOM   3879  CA  GLU A 250      -4.199  -2.255 -11.930  1.00 92.48           C  
ATOM   3880  HA  GLU A 250      -5.144  -1.803 -12.232  1.00 92.48           H  
ATOM   3881  C   GLU A 250      -4.055  -2.064 -10.412  1.00 92.48           C  
ATOM   3882  CB  GLU A 250      -4.253  -3.750 -12.286  1.00 92.48           C  
ATOM   3883  HB2 GLU A 250      -3.394  -4.259 -11.849  1.00 92.48           H  
ATOM   3884  HB3 GLU A 250      -4.218  -3.862 -13.370  1.00 92.48           H  
ATOM   3885  O   GLU A 250      -5.018  -1.709  -9.731  1.00 92.48           O  
ATOM   3886  CG  GLU A 250      -5.558  -4.374 -11.761  1.00 92.48           C  
ATOM   3887  HG2 GLU A 250      -5.683  -4.111 -10.710  1.00 92.48           H  
ATOM   3888  HG3 GLU A 250      -6.396  -3.944 -12.308  1.00 92.48           H  
ATOM   3889  CD  GLU A 250      -5.602  -5.902 -11.878  1.00 92.48           C  
ATOM   3890  OE1 GLU A 250      -6.244  -6.507 -10.986  1.00 92.48           O  
ATOM   3891  OE2 GLU A 250      -5.011  -6.437 -12.839  1.00 92.48           O  
ATOM   3892  N   THR A 251      -2.841  -2.209  -9.878  1.00 93.48           N  
ATOM   3893  H   THR A 251      -2.095  -2.523 -10.482  1.00 93.48           H  
ATOM   3894  CA  THR A 251      -2.558  -2.020  -8.446  1.00 93.48           C  
ATOM   3895  HA  THR A 251      -3.234  -2.659  -7.879  1.00 93.48           H  
ATOM   3896  C   THR A 251      -2.820  -0.573  -8.016  1.00 93.48           C  
ATOM   3897  CB  THR A 251      -1.121  -2.448  -8.110  1.00 93.48           C  
ATOM   3898  HB  THR A 251      -0.408  -1.796  -8.615  1.00 93.48           H  
ATOM   3899  O   THR A 251      -3.468  -0.341  -6.993  1.00 93.48           O  
ATOM   3900  CG2 THR A 251      -0.850  -2.436  -6.606  1.00 93.48           C  
ATOM   3901 HG21 THR A 251      -1.571  -3.073  -6.095  1.00 93.48           H  
ATOM   3902 HG22 THR A 251       0.156  -2.812  -6.421  1.00 93.48           H  
ATOM   3903 HG23 THR A 251      -0.918  -1.419  -6.219  1.00 93.48           H  
ATOM   3904  OG1 THR A 251      -0.912  -3.776  -8.524  1.00 93.48           O  
ATOM   3905  HG1 THR A 251      -0.810  -3.772  -9.478  1.00 93.48           H  
ATOM   3906  N   LEU A 252      -2.423   0.414  -8.829  1.00 93.01           N  
ATOM   3907  H   LEU A 252      -1.880   0.174  -9.646  1.00 93.01           H  
ATOM   3908  CA  LEU A 252      -2.777   1.820  -8.621  1.00 93.01           C  
ATOM   3909  HA  LEU A 252      -2.485   2.093  -7.607  1.00 93.01           H  
ATOM   3910  C   LEU A 252      -4.287   2.051  -8.709  1.00 93.01           C  
ATOM   3911  CB  LEU A 252      -2.035   2.720  -9.629  1.00 93.01           C  
ATOM   3912  HB2 LEU A 252      -2.668   3.567  -9.894  1.00 93.01           H  
ATOM   3913  HB3 LEU A 252      -1.854   2.162 -10.547  1.00 93.01           H  
ATOM   3914  O   LEU A 252      -4.829   2.761  -7.863  1.00 93.01           O  
ATOM   3915  CG  LEU A 252      -0.709   3.275  -9.083  1.00 93.01           C  
ATOM   3916  HG  LEU A 252      -0.120   2.464  -8.655  1.00 93.01           H  
ATOM   3917  CD1 LEU A 252       0.087   3.916 -10.219  1.00 93.01           C  
ATOM   3918 HD11 LEU A 252      -0.478   4.731 -10.670  1.00 93.01           H  
ATOM   3919 HD12 LEU A 252       0.301   3.163 -10.977  1.00 93.01           H  
ATOM   3920 HD13 LEU A 252       1.035   4.295  -9.839  1.00 93.01           H  
ATOM   3921  CD2 LEU A 252      -0.949   4.351  -8.014  1.00 93.01           C  
ATOM   3922 HD21 LEU A 252      -1.452   3.923  -7.147  1.00 93.01           H  
ATOM   3923 HD22 LEU A 252       0.010   4.752  -7.685  1.00 93.01           H  
ATOM   3924 HD23 LEU A 252      -1.554   5.160  -8.423  1.00 93.01           H  
ATOM   3925  N   ALA A 253      -4.994   1.441  -9.663  1.00 89.70           N  
ATOM   3926  H   ALA A 253      -4.509   0.890 -10.356  1.00 89.70           H  
ATOM   3927  CA  ALA A 253      -6.452   1.536  -9.744  1.00 89.70           C  
ATOM   3928  HA  ALA A 253      -6.729   2.589  -9.791  1.00 89.70           H  
ATOM   3929  C   ALA A 253      -7.129   0.934  -8.496  1.00 89.70           C  
ATOM   3930  CB  ALA A 253      -6.927   0.868 -11.041  1.00 89.70           C  
ATOM   3931  HB1 ALA A 253      -6.435   1.331 -11.896  1.00 89.70           H  
ATOM   3932  HB2 ALA A 253      -8.005   0.993 -11.143  1.00 89.70           H  
ATOM   3933  HB3 ALA A 253      -6.694  -0.196 -11.029  1.00 89.70           H  
ATOM   3934  O   ALA A 253      -8.051   1.531  -7.938  1.00 89.70           O  
ATOM   3935  N   ARG A 254      -6.633  -0.197  -7.985  1.00 85.84           N  
ATOM   3936  H   ARG A 254      -5.904  -0.657  -8.512  1.00 85.84           H  
ATOM   3937  CA  ARG A 254      -7.119  -0.849  -6.758  1.00 85.84           C  
ATOM   3938  HA  ARG A 254      -8.200  -0.965  -6.835  1.00 85.84           H  
ATOM   3939  C   ARG A 254      -6.861  -0.018  -5.495  1.00 85.84           C  
ATOM   3940  CB  ARG A 254      -6.484  -2.247  -6.690  1.00 85.84           C  
ATOM   3941  HB2 ARG A 254      -6.692  -2.763  -7.627  1.00 85.84           H  
ATOM   3942  HB3 ARG A 254      -5.403  -2.152  -6.590  1.00 85.84           H  
ATOM   3943  O   ARG A 254      -7.700  -0.023  -4.600  1.00 85.84           O  
ATOM   3944  CG  ARG A 254      -7.023  -3.098  -5.534  1.00 85.84           C  
ATOM   3945  HG2 ARG A 254      -8.112  -3.126  -5.577  1.00 85.84           H  
ATOM   3946  HG3 ARG A 254      -6.708  -2.668  -4.583  1.00 85.84           H  
ATOM   3947  CD  ARG A 254      -6.475  -4.524  -5.655  1.00 85.84           C  
ATOM   3948  HD2 ARG A 254      -5.386  -4.482  -5.680  1.00 85.84           H  
ATOM   3949  HD3 ARG A 254      -6.824  -4.946  -6.598  1.00 85.84           H  
ATOM   3950  NE  ARG A 254      -6.903  -5.380  -4.531  1.00 85.84           N  
ATOM   3951  HE  ARG A 254      -7.275  -4.912  -3.717  1.00 85.84           H  
ATOM   3952  NH1 ARG A 254      -6.281  -7.384  -5.469  1.00 85.84           N  
ATOM   3953 HH11 ARG A 254      -6.003  -6.908  -6.315  1.00 85.84           H  
ATOM   3954 HH12 ARG A 254      -6.174  -8.388  -5.426  1.00 85.84           H  
ATOM   3955  NH2 ARG A 254      -7.133  -7.352  -3.410  1.00 85.84           N  
ATOM   3956 HH21 ARG A 254      -6.995  -8.352  -3.381  1.00 85.84           H  
ATOM   3957 HH22 ARG A 254      -7.466  -6.863  -2.592  1.00 85.84           H  
ATOM   3958  CZ  ARG A 254      -6.772  -6.695  -4.477  1.00 85.84           C  
ATOM   3959  N   LEU A 255      -5.748   0.716  -5.433  1.00 86.10           N  
ATOM   3960  H   LEU A 255      -5.069   0.587  -6.169  1.00 86.10           H  
ATOM   3961  CA  LEU A 255      -5.411   1.623  -4.324  1.00 86.10           C  
ATOM   3962  HA  LEU A 255      -5.702   1.157  -3.383  1.00 86.10           H  
ATOM   3963  C   LEU A 255      -6.159   2.967  -4.390  1.00 86.10           C  
ATOM   3964  CB  LEU A 255      -3.888   1.855  -4.324  1.00 86.10           C  
ATOM   3965  HB2 LEU A 255      -3.579   2.109  -5.338  1.00 86.10           H  
ATOM   3966  HB3 LEU A 255      -3.658   2.712  -3.691  1.00 86.10           H  
ATOM   3967  O   LEU A 255      -6.582   3.493  -3.362  1.00 86.10           O  
ATOM   3968  CG  LEU A 255      -3.059   0.653  -3.829  1.00 86.10           C  
ATOM   3969  HG  LEU A 255      -3.397  -0.260  -4.319  1.00 86.10           H  
ATOM   3970  CD1 LEU A 255      -1.585   0.873  -4.167  1.00 86.10           C  
ATOM   3971 HD11 LEU A 255      -1.214   1.774  -3.679  1.00 86.10           H  
ATOM   3972 HD12 LEU A 255      -0.999   0.015  -3.837  1.00 86.10           H  
ATOM   3973 HD13 LEU A 255      -1.469   0.973  -5.246  1.00 86.10           H  
ATOM   3974  CD2 LEU A 255      -3.178   0.471  -2.313  1.00 86.10           C  
ATOM   3975 HD21 LEU A 255      -2.840   1.371  -1.800  1.00 86.10           H  
ATOM   3976 HD22 LEU A 255      -4.210   0.259  -2.036  1.00 86.10           H  
ATOM   3977 HD23 LEU A 255      -2.558  -0.369  -2.001  1.00 86.10           H  
ATOM   3978  N   THR A 256      -6.330   3.534  -5.587  1.00 85.52           N  
ATOM   3979  H   THR A 256      -5.933   3.064  -6.388  1.00 85.52           H  
ATOM   3980  CA  THR A 256      -6.951   4.858  -5.789  1.00 85.52           C  
ATOM   3981  HA  THR A 256      -6.721   5.481  -4.924  1.00 85.52           H  
ATOM   3982  C   THR A 256      -8.475   4.811  -5.888  1.00 85.52           C  
ATOM   3983  CB  THR A 256      -6.389   5.578  -7.023  1.00 85.52           C  
ATOM   3984  HB  THR A 256      -6.943   6.506  -7.165  1.00 85.52           H  
ATOM   3985  O   THR A 256      -9.139   5.806  -5.581  1.00 85.52           O  
ATOM   3986  CG2 THR A 256      -4.907   5.928  -6.885  1.00 85.52           C  
ATOM   3987 HG21 THR A 256      -4.308   5.034  -6.711  1.00 85.52           H  
ATOM   3988 HG22 THR A 256      -4.769   6.616  -6.050  1.00 85.52           H  
ATOM   3989 HG23 THR A 256      -4.566   6.415  -7.799  1.00 85.52           H  
ATOM   3990  OG1 THR A 256      -6.551   4.791  -8.173  1.00 85.52           O  
ATOM   3991  HG1 THR A 256      -5.883   4.103  -8.139  1.00 85.52           H  
ATOM   3992  N   SER A 257      -9.067   3.670  -6.259  1.00 77.54           N  
ATOM   3993  H   SER A 257      -8.483   2.898  -6.550  1.00 77.54           H  
ATOM   3994  CA  SER A 257     -10.521   3.497  -6.291  1.00 77.54           C  
ATOM   3995  HA  SER A 257     -10.935   4.379  -6.778  1.00 77.54           H  
ATOM   3996  C   SER A 257     -11.104   3.450  -4.870  1.00 77.54           C  
ATOM   3997  CB  SER A 257     -10.953   2.311  -7.171  1.00 77.54           C  
ATOM   3998  HB2 SER A 257     -12.041   2.242  -7.164  1.00 77.54           H  
ATOM   3999  HB3 SER A 257     -10.632   2.499  -8.196  1.00 77.54           H  
ATOM   4000  O   SER A 257     -11.210   2.409  -4.224  1.00 77.54           O  
ATOM   4001  OG  SER A 257     -10.419   1.077  -6.752  1.00 77.54           O  
ATOM   4002  HG  SER A 257      -9.512   1.061  -7.068  1.00 77.54           H  
ATOM   4003  N   LYS A 258     -11.567   4.616  -4.393  1.00 69.25           N  
ATOM   4004  H   LYS A 258     -11.326   5.420  -4.955  1.00 69.25           H  
ATOM   4005  CA  LYS A 258     -12.157   4.874  -3.057  1.00 69.25           C  
ATOM   4006  HA  LYS A 258     -11.430   4.541  -2.316  1.00 69.25           H  
ATOM   4007  C   LYS A 258     -13.459   4.092  -2.749  1.00 69.25           C  
ATOM   4008  CB  LYS A 258     -12.374   6.397  -2.873  1.00 69.25           C  
ATOM   4009  HB2 LYS A 258     -13.135   6.725  -3.581  1.00 69.25           H  
ATOM   4010  HB3 LYS A 258     -12.751   6.579  -1.867  1.00 69.25           H  
ATOM   4011  O   LYS A 258     -14.234   4.499  -1.884  1.00 69.25           O  
ATOM   4012  CG  LYS A 258     -11.115   7.265  -3.061  1.00 69.25           C  
ATOM   4013  HG2 LYS A 258     -10.366   6.979  -2.323  1.00 69.25           H  
ATOM   4014  HG3 LYS A 258     -10.709   7.100  -4.059  1.00 69.25           H  
ATOM   4015  CD  LYS A 258     -11.426   8.766  -2.922  1.00 69.25           C  
ATOM   4016  HD2 LYS A 258     -12.199   9.035  -3.642  1.00 69.25           H  
ATOM   4017  HD3 LYS A 258     -11.786   8.972  -1.914  1.00 69.25           H  
ATOM   4018  CE  LYS A 258     -10.161   9.595  -3.203  1.00 69.25           C  
ATOM   4019  HE2 LYS A 258      -9.412   9.354  -2.448  1.00 69.25           H  
ATOM   4020  HE3 LYS A 258      -9.759   9.289  -4.169  1.00 69.25           H  
ATOM   4021  NZ  LYS A 258     -10.429  11.059  -3.213  1.00 69.25           N  
ATOM   4022  HZ1 LYS A 258     -10.781  11.373  -2.320  1.00 69.25           H  
ATOM   4023  HZ2 LYS A 258     -11.099  11.300  -3.929  1.00 69.25           H  
ATOM   4024  HZ3 LYS A 258      -9.579  11.570  -3.408  1.00 69.25           H  
ATOM   4025  N   SER A 259     -13.743   3.009  -3.471  1.00 66.99           N  
ATOM   4026  H   SER A 259     -13.007   2.682  -4.080  1.00 66.99           H  
ATOM   4027  CA  SER A 259     -14.977   2.223  -3.405  1.00 66.99           C  
ATOM   4028  HA  SER A 259     -15.770   2.846  -2.990  1.00 66.99           H  
ATOM   4029  C   SER A 259     -14.854   0.991  -2.498  1.00 66.99           C  
ATOM   4030  CB  SER A 259     -15.405   1.840  -4.827  1.00 66.99           C  
ATOM   4031  HB2 SER A 259     -15.358   2.719  -5.469  1.00 66.99           H  
ATOM   4032  HB3 SER A 259     -14.742   1.071  -5.225  1.00 66.99           H  
ATOM   4033  O   SER A 259     -15.663   0.826  -1.587  1.00 66.99           O  
ATOM   4034  OG  SER A 259     -16.733   1.370  -4.801  1.00 66.99           O  
ATOM   4035  HG  SER A 259     -17.017   1.166  -5.696  1.00 66.99           H  
ATOM   4036  N   GLN A 260     -13.823   0.152  -2.669  1.00 65.40           N  
ATOM   4037  H   GLN A 260     -13.125   0.364  -3.367  1.00 65.40           H  
ATOM   4038  CA  GLN A 260     -13.787  -1.178  -2.029  1.00 65.40           C  
ATOM   4039  HA  GLN A 260     -14.736  -1.672  -2.234  1.00 65.40           H  
ATOM   4040  C   GLN A 260     -13.674  -1.124  -0.495  1.00 65.40           C  
ATOM   4041  CB  GLN A 260     -12.662  -2.034  -2.639  1.00 65.40           C  
ATOM   4042  HB2 GLN A 260     -12.588  -2.968  -2.082  1.00 65.40           H  
ATOM   4043  HB3 GLN A 260     -11.713  -1.507  -2.532  1.00 65.40           H  
ATOM   4044  O   GLN A 260     -14.386  -1.845   0.208  1.00 65.40           O  
ATOM   4045  CG  GLN A 260     -12.883  -2.371  -4.126  1.00 65.40           C  
ATOM   4046  HG2 GLN A 260     -12.024  -2.940  -4.483  1.00 65.40           H  
ATOM   4047  HG3 GLN A 260     -12.920  -1.447  -4.703  1.00 65.40           H  
ATOM   4048  CD  GLN A 260     -14.144  -3.192  -4.412  1.00 65.40           C  
ATOM   4049  NE2 GLN A 260     -14.596  -3.211  -5.646  1.00 65.40           N  
ATOM   4050 HE21 GLN A 260     -15.392  -3.803  -5.838  1.00 65.40           H  
ATOM   4051 HE22 GLN A 260     -14.079  -2.766  -6.391  1.00 65.40           H  
ATOM   4052  OE1 GLN A 260     -14.754  -3.817  -3.554  1.00 65.40           O  
ATOM   4053  N   ASN A 261     -12.873  -0.196   0.042  1.00 62.29           N  
ATOM   4054  H   ASN A 261     -12.268   0.319  -0.581  1.00 62.29           H  
ATOM   4055  CA  ASN A 261     -12.679  -0.035   1.492  1.00 62.29           C  
ATOM   4056  HA  ASN A 261     -12.381  -1.001   1.902  1.00 62.29           H  
ATOM   4057  C   ASN A 261     -13.966   0.373   2.244  1.00 62.29           C  
ATOM   4058  CB  ASN A 261     -11.528   0.964   1.738  1.00 62.29           C  
ATOM   4059  HB2 ASN A 261     -11.444   1.153   2.809  1.00 62.29           H  
ATOM   4060  HB3 ASN A 261     -11.746   1.909   1.241  1.00 62.29           H  
ATOM   4061  O   ASN A 261     -14.027   0.275   3.473  1.00 62.29           O  
ATOM   4062  CG  ASN A 261     -10.176   0.453   1.264  1.00 62.29           C  
ATOM   4063  ND2 ASN A 261      -9.156   1.277   1.282  1.00 62.29           N  
ATOM   4064 HD21 ASN A 261      -8.283   0.899   0.943  1.00 62.29           H  
ATOM   4065 HD22 ASN A 261      -9.233   2.224   1.622  1.00 62.29           H  
ATOM   4066  OD1 ASN A 261     -10.022  -0.683   0.859  1.00 62.29           O  
ATOM   4067  N   LYS A 262     -15.022   0.796   1.530  1.00 65.51           N  
ATOM   4068  H   LYS A 262     -14.948   0.801   0.522  1.00 65.51           H  
ATOM   4069  CA  LYS A 262     -16.291   1.213   2.136  1.00 65.51           C  
ATOM   4070  HA  LYS A 262     -16.071   1.914   2.941  1.00 65.51           H  
ATOM   4071  C   LYS A 262     -17.064   0.068   2.791  1.00 65.51           C  
ATOM   4072  CB  LYS A 262     -17.182   1.935   1.112  1.00 65.51           C  
ATOM   4073  HB2 LYS A 262     -18.150   2.126   1.575  1.00 65.51           H  
ATOM   4074  HB3 LYS A 262     -17.350   1.290   0.249  1.00 65.51           H  
ATOM   4075  O   LYS A 262     -17.822   0.356   3.705  1.00 65.51           O  
ATOM   4076  CG  LYS A 262     -16.595   3.283   0.664  1.00 65.51           C  
ATOM   4077  HG2 LYS A 262     -16.458   3.918   1.539  1.00 65.51           H  
ATOM   4078  HG3 LYS A 262     -15.629   3.129   0.184  1.00 65.51           H  
ATOM   4079  CD  LYS A 262     -17.543   3.981  -0.323  1.00 65.51           C  
ATOM   4080  HD2 LYS A 262     -17.582   3.399  -1.244  1.00 65.51           H  
ATOM   4081  HD3 LYS A 262     -18.542   4.026   0.111  1.00 65.51           H  
ATOM   4082  CE  LYS A 262     -17.062   5.406  -0.626  1.00 65.51           C  
ATOM   4083  HE2 LYS A 262     -16.052   5.354  -1.032  1.00 65.51           H  
ATOM   4084  HE3 LYS A 262     -17.014   5.964   0.309  1.00 65.51           H  
ATOM   4085  NZ  LYS A 262     -17.962   6.096  -1.586  1.00 65.51           N  
ATOM   4086  HZ1 LYS A 262     -18.002   5.593  -2.460  1.00 65.51           H  
ATOM   4087  HZ2 LYS A 262     -18.900   6.162  -1.217  1.00 65.51           H  
ATOM   4088  HZ3 LYS A 262     -17.636   7.033  -1.774  1.00 65.51           H  
ATOM   4089  N   LYS A 263     -16.883  -1.203   2.402  1.00 67.96           N  
ATOM   4090  H   LYS A 263     -16.225  -1.382   1.656  1.00 67.96           H  
ATOM   4091  CA  LYS A 263     -17.685  -2.323   2.952  1.00 67.96           C  
ATOM   4092  HA  LYS A 263     -18.741  -2.088   2.819  1.00 67.96           H  
ATOM   4093  C   LYS A 263     -17.504  -2.487   4.468  1.00 67.96           C  
ATOM   4094  CB  LYS A 263     -17.395  -3.631   2.191  1.00 67.96           C  
ATOM   4095  HB2 LYS A 263     -16.322  -3.824   2.189  1.00 67.96           H  
ATOM   4096  HB3 LYS A 263     -17.890  -4.451   2.710  1.00 67.96           H  
ATOM   4097  O   LYS A 263     -18.474  -2.405   5.217  1.00 67.96           O  
ATOM   4098  CG  LYS A 263     -17.915  -3.588   0.743  1.00 67.96           C  
ATOM   4099  HG2 LYS A 263     -18.986  -3.385   0.756  1.00 67.96           H  
ATOM   4100  HG3 LYS A 263     -17.412  -2.788   0.200  1.00 67.96           H  
ATOM   4101  CD  LYS A 263     -17.666  -4.918   0.015  1.00 67.96           C  
ATOM   4102  HD2 LYS A 263     -16.593  -5.107  -0.018  1.00 67.96           H  
ATOM   4103  HD3 LYS A 263     -18.154  -5.725   0.561  1.00 67.96           H  
ATOM   4104  CE  LYS A 263     -18.220  -4.858  -1.417  1.00 67.96           C  
ATOM   4105  HE2 LYS A 263     -19.295  -4.684  -1.368  1.00 67.96           H  
ATOM   4106  HE3 LYS A 263     -17.765  -4.010  -1.929  1.00 67.96           H  
ATOM   4107  NZ  LYS A 263     -17.940  -6.106  -2.173  1.00 67.96           N  
ATOM   4108  HZ1 LYS A 263     -18.345  -6.061  -3.097  1.00 67.96           H  
ATOM   4109  HZ2 LYS A 263     -16.944  -6.235  -2.281  1.00 67.96           H  
ATOM   4110  HZ3 LYS A 263     -18.323  -6.912  -1.700  1.00 67.96           H  
ATOM   4111  N   GLY A 264     -16.258  -2.616   4.933  1.00 79.96           N  
ATOM   4112  H   GLY A 264     -15.503  -2.669   4.265  1.00 79.96           H  
ATOM   4113  CA  GLY A 264     -15.955  -2.718   6.367  1.00 79.96           C  
ATOM   4114  HA2 GLY A 264     -16.551  -3.518   6.805  1.00 79.96           H  
ATOM   4115  HA3 GLY A 264     -14.901  -2.969   6.489  1.00 79.96           H  
ATOM   4116  C   GLY A 264     -16.235  -1.427   7.145  1.00 79.96           C  
ATOM   4117  O   GLY A 264     -16.639  -1.480   8.305  1.00 79.96           O  
ATOM   4118  N   ALA A 265     -16.071  -0.260   6.511  1.00 79.86           N  
ATOM   4119  H   ALA A 265     -15.738  -0.262   5.558  1.00 79.86           H  
ATOM   4120  CA  ALA A 265     -16.410   1.025   7.122  1.00 79.86           C  
ATOM   4121  HA  ALA A 265     -15.981   1.056   8.123  1.00 79.86           H  
ATOM   4122  C   ALA A 265     -17.932   1.216   7.282  1.00 79.86           C  
ATOM   4123  CB  ALA A 265     -15.767   2.147   6.300  1.00 79.86           C  
ATOM   4124  HB1 ALA A 265     -15.955   3.106   6.783  1.00 79.86           H  
ATOM   4125  HB2 ALA A 265     -14.691   1.989   6.229  1.00 79.86           H  
ATOM   4126  HB3 ALA A 265     -16.194   2.168   5.297  1.00 79.86           H  
ATOM   4127  O   ALA A 265     -18.363   1.636   8.354  1.00 79.86           O  
ATOM   4128  N   LYS A 266     -18.735   0.847   6.267  1.00 82.92           N  
ATOM   4129  H   LYS A 266     -18.303   0.521   5.414  1.00 82.92           H  
ATOM   4130  CA  LYS A 266     -20.206   0.848   6.316  1.00 82.92           C  
ATOM   4131  HA  LYS A 266     -20.543   1.849   6.588  1.00 82.92           H  
ATOM   4132  C   LYS A 266     -20.688  -0.081   7.418  1.00 82.92           C  
ATOM   4133  CB  LYS A 266     -20.841   0.475   4.957  1.00 82.92           C  
ATOM   4134  HB2 LYS A 266     -20.597  -0.559   4.714  1.00 82.92           H  
ATOM   4135  HB3 LYS A 266     -20.435   1.119   4.178  1.00 82.92           H  
ATOM   4136  O   LYS A 266     -21.357   0.402   8.315  1.00 82.92           O  
ATOM   4137  CG  LYS A 266     -22.379   0.645   4.991  1.00 82.92           C  
ATOM   4138  HG2 LYS A 266     -22.786   0.131   5.861  1.00 82.92           H  
ATOM   4139  HG3 LYS A 266     -22.608   1.706   5.090  1.00 82.92           H  
ATOM   4140  CD  LYS A 266     -23.092   0.099   3.740  1.00 82.92           C  
ATOM   4141  HD2 LYS A 266     -22.888  -0.966   3.637  1.00 82.92           H  
ATOM   4142  HD3 LYS A 266     -22.695   0.613   2.865  1.00 82.92           H  
ATOM   4143  CE  LYS A 266     -24.619   0.338   3.792  1.00 82.92           C  
ATOM   4144  HE2 LYS A 266     -24.973   0.545   2.782  1.00 82.92           H  
ATOM   4145  HE3 LYS A 266     -24.813   1.224   4.397  1.00 82.92           H  
ATOM   4146  NZ  LYS A 266     -25.389  -0.812   4.336  1.00 82.92           N  
ATOM   4147  HZ1 LYS A 266     -25.346  -1.649   3.772  1.00 82.92           H  
ATOM   4148  HZ2 LYS A 266     -25.052  -1.083   5.248  1.00 82.92           H  
ATOM   4149  HZ3 LYS A 266     -26.360  -0.592   4.510  1.00 82.92           H  
ATOM   4150  N   TYR A 267     -20.261  -1.346   7.435  1.00 86.36           N  
ATOM   4151  H   TYR A 267     -19.715  -1.689   6.657  1.00 86.36           H  
ATOM   4152  CA  TYR A 267     -20.699  -2.296   8.465  1.00 86.36           C  
ATOM   4153  HA  TYR A 267     -21.784  -2.381   8.405  1.00 86.36           H  
ATOM   4154  C   TYR A 267     -20.362  -1.823   9.892  1.00 86.36           C  
ATOM   4155  CB  TYR A 267     -20.100  -3.676   8.175  1.00 86.36           C  
ATOM   4156  HB2 TYR A 267     -19.013  -3.615   8.224  1.00 86.36           H  
ATOM   4157  HB3 TYR A 267     -20.369  -3.970   7.160  1.00 86.36           H  
ATOM   4158  O   TYR A 267     -21.194  -1.924  10.788  1.00 86.36           O  
ATOM   4159  CG  TYR A 267     -20.593  -4.755   9.122  1.00 86.36           C  
ATOM   4160  CD1 TYR A 267     -19.728  -5.304  10.090  1.00 86.36           C  
ATOM   4161  HD1 TYR A 267     -18.705  -4.966  10.159  1.00 86.36           H  
ATOM   4162  CD2 TYR A 267     -21.927  -5.202   9.039  1.00 86.36           C  
ATOM   4163  HD2 TYR A 267     -22.600  -4.781   8.306  1.00 86.36           H  
ATOM   4164  CE1 TYR A 267     -20.190  -6.312  10.960  1.00 86.36           C  
ATOM   4165  HE1 TYR A 267     -19.522  -6.744  11.691  1.00 86.36           H  
ATOM   4166  CE2 TYR A 267     -22.395  -6.198   9.917  1.00 86.36           C  
ATOM   4167  HE2 TYR A 267     -23.414  -6.550   9.849  1.00 86.36           H  
ATOM   4168  OH  TYR A 267     -21.970  -7.738  11.707  1.00 86.36           O  
ATOM   4169  HH  TYR A 267     -21.244  -8.197  12.135  1.00 86.36           H  
ATOM   4170  CZ  TYR A 267     -21.525  -6.763  10.872  1.00 86.36           C  
ATOM   4171  N   ARG A 268     -19.186  -1.209  10.111  1.00 89.38           N  
ATOM   4172  H   ARG A 268     -18.523  -1.165   9.351  1.00 89.38           H  
ATOM   4173  CA  ARG A 268     -18.836  -0.588  11.407  1.00 89.38           C  
ATOM   4174  HA  ARG A 268     -19.106  -1.282  12.203  1.00 89.38           H  
ATOM   4175  C   ARG A 268     -19.610   0.696  11.728  1.00 89.38           C  
ATOM   4176  CB  ARG A 268     -17.329  -0.302  11.487  1.00 89.38           C  
ATOM   4177  HB2 ARG A 268     -17.016   0.240  10.594  1.00 89.38           H  
ATOM   4178  HB3 ARG A 268     -17.145   0.336  12.352  1.00 89.38           H  
ATOM   4179  O   ARG A 268     -19.609   1.086  12.893  1.00 89.38           O  
ATOM   4180  CG  ARG A 268     -16.474  -1.565  11.663  1.00 89.38           C  
ATOM   4181  HG2 ARG A 268     -16.885  -2.163  12.476  1.00 89.38           H  
ATOM   4182  HG3 ARG A 268     -16.496  -2.166  10.754  1.00 89.38           H  
ATOM   4183  CD  ARG A 268     -15.021  -1.208  12.021  1.00 89.38           C  
ATOM   4184  HD2 ARG A 268     -14.457  -2.130  12.163  1.00 89.38           H  
ATOM   4185  HD3 ARG A 268     -15.021  -0.692  12.980  1.00 89.38           H  
ATOM   4186  NE  ARG A 268     -14.364  -0.344  11.013  1.00 89.38           N  
ATOM   4187  HE  ARG A 268     -14.429   0.651  11.172  1.00 89.38           H  
ATOM   4188  NH1 ARG A 268     -13.409  -1.991   9.722  1.00 89.38           N  
ATOM   4189 HH11 ARG A 268     -13.867  -2.686  10.295  1.00 89.38           H  
ATOM   4190 HH12 ARG A 268     -12.728  -2.280   9.035  1.00 89.38           H  
ATOM   4191  NH2 ARG A 268     -12.981   0.149   9.274  1.00 89.38           N  
ATOM   4192 HH21 ARG A 268     -13.018   1.128   9.520  1.00 89.38           H  
ATOM   4193 HH22 ARG A 268     -12.341  -0.159   8.556  1.00 89.38           H  
ATOM   4194  CZ  ARG A 268     -13.599  -0.734  10.008  1.00 89.38           C  
ATOM   4195  N   LYS A 269     -20.179   1.395  10.741  1.00 90.10           N  
ATOM   4196  H   LYS A 269     -20.111   1.023   9.805  1.00 90.10           H  
ATOM   4197  CA  LYS A 269     -21.068   2.556  10.940  1.00 90.10           C  
ATOM   4198  HA  LYS A 269     -20.739   3.131  11.806  1.00 90.10           H  
ATOM   4199  C   LYS A 269     -22.484   2.070  11.259  1.00 90.10           C  
ATOM   4200  CB  LYS A 269     -21.041   3.470   9.699  1.00 90.10           C  
ATOM   4201  HB2 LYS A 269     -20.011   3.648   9.390  1.00 90.10           H  
ATOM   4202  HB3 LYS A 269     -21.560   2.972   8.880  1.00 90.10           H  
ATOM   4203  O   LYS A 269     -23.005   2.385  12.313  1.00 90.10           O  
ATOM   4204  CG  LYS A 269     -21.713   4.826   9.978  1.00 90.10           C  
ATOM   4205  HG2 LYS A 269     -22.591   4.676  10.607  1.00 90.10           H  
ATOM   4206  HG3 LYS A 269     -21.016   5.461  10.524  1.00 90.10           H  
ATOM   4207  CD  LYS A 269     -22.152   5.536   8.688  1.00 90.10           C  
ATOM   4208  HD2 LYS A 269     -21.280   5.781   8.081  1.00 90.10           H  
ATOM   4209  HD3 LYS A 269     -22.798   4.861   8.126  1.00 90.10           H  
ATOM   4210  CE  LYS A 269     -22.923   6.823   9.026  1.00 90.10           C  
ATOM   4211  HE2 LYS A 269     -22.374   7.694   8.670  1.00 90.10           H  
ATOM   4212  HE3 LYS A 269     -23.007   6.898  10.111  1.00 90.10           H  
ATOM   4213  NZ  LYS A 269     -24.295   6.822   8.475  1.00 90.10           N  
ATOM   4214  HZ1 LYS A 269     -24.866   7.532   8.909  1.00 90.10           H  
ATOM   4215  HZ2 LYS A 269     -24.381   6.811   7.468  1.00 90.10           H  
ATOM   4216  HZ3 LYS A 269     -24.774   6.025   8.869  1.00 90.10           H  
ATOM   4217  N   GLU A 270     -23.006   1.184  10.423  1.00 89.60           N  
ATOM   4218  H   GLU A 270     -22.469   0.976   9.593  1.00 89.60           H  
ATOM   4219  CA  GLU A 270     -24.304   0.510  10.512  1.00 89.60           C  
ATOM   4220  HA  GLU A 270     -25.105   1.246  10.433  1.00 89.60           H  
ATOM   4221  C   GLU A 270     -24.477  -0.239  11.845  1.00 89.60           C  
ATOM   4222  CB  GLU A 270     -24.334  -0.401   9.273  1.00 89.60           C  
ATOM   4223  HB2 GLU A 270     -24.090   0.245   8.430  1.00 89.60           H  
ATOM   4224  HB3 GLU A 270     -23.537  -1.139   9.367  1.00 89.60           H  
ATOM   4225  O   GLU A 270     -25.498  -0.089  12.505  1.00 89.60           O  
ATOM   4226  CG  GLU A 270     -25.624  -1.141   8.900  1.00 89.60           C  
ATOM   4227  HG2 GLU A 270     -26.453  -0.434   8.932  1.00 89.60           H  
ATOM   4228  HG3 GLU A 270     -25.804  -1.933   9.627  1.00 89.60           H  
ATOM   4229  CD  GLU A 270     -25.514  -1.737   7.475  1.00 89.60           C  
ATOM   4230  OE1 GLU A 270     -26.494  -2.297   6.952  1.00 89.60           O  
ATOM   4231  OE2 GLU A 270     -24.472  -1.562   6.790  1.00 89.60           O  
ATOM   4232  N   LYS A 271     -23.437  -0.932  12.338  1.00 93.94           N  
ATOM   4233  H   LYS A 271     -22.645  -1.093  11.731  1.00 93.94           H  
ATOM   4234  CA  LYS A 271     -23.427  -1.519  13.693  1.00 93.94           C  
ATOM   4235  HA  LYS A 271     -24.357  -2.072  13.823  1.00 93.94           H  
ATOM   4236  C   LYS A 271     -23.439  -0.499  14.836  1.00 93.94           C  
ATOM   4237  CB  LYS A 271     -22.220  -2.464  13.868  1.00 93.94           C  
ATOM   4238  HB2 LYS A 271     -21.354  -2.043  13.358  1.00 93.94           H  
ATOM   4239  HB3 LYS A 271     -21.958  -2.526  14.924  1.00 93.94           H  
ATOM   4240  O   LYS A 271     -23.884  -0.857  15.918  1.00 93.94           O  
ATOM   4241  CG  LYS A 271     -22.470  -3.894  13.365  1.00 93.94           C  
ATOM   4242  HG2 LYS A 271     -21.515  -4.421  13.352  1.00 93.94           H  
ATOM   4243  HG3 LYS A 271     -22.861  -3.866  12.348  1.00 93.94           H  
ATOM   4244  CD  LYS A 271     -23.442  -4.659  14.282  1.00 93.94           C  
ATOM   4245  HD2 LYS A 271     -23.088  -4.601  15.311  1.00 93.94           H  
ATOM   4246  HD3 LYS A 271     -24.432  -4.206  14.225  1.00 93.94           H  
ATOM   4247  CE  LYS A 271     -23.535  -6.129  13.860  1.00 93.94           C  
ATOM   4248  HE2 LYS A 271     -23.854  -6.172  12.819  1.00 93.94           H  
ATOM   4249  HE3 LYS A 271     -22.540  -6.572  13.916  1.00 93.94           H  
ATOM   4250  NZ  LYS A 271     -24.481  -6.892  14.714  1.00 93.94           N  
ATOM   4251  HZ1 LYS A 271     -24.193  -6.872  15.681  1.00 93.94           H  
ATOM   4252  HZ2 LYS A 271     -24.530  -7.855  14.413  1.00 93.94           H  
ATOM   4253  HZ3 LYS A 271     -25.408  -6.497  14.648  1.00 93.94           H  
ATOM   4254  N   ARG A 272     -22.937   0.726  14.638  1.00 94.66           N  
ATOM   4255  H   ARG A 272     -22.692   0.979  13.691  1.00 94.66           H  
ATOM   4256  CA  ARG A 272     -23.036   1.807  15.637  1.00 94.66           C  
ATOM   4257  HA  ARG A 272     -22.964   1.387  16.640  1.00 94.66           H  
ATOM   4258  C   ARG A 272     -24.411   2.458  15.594  1.00 94.66           C  
ATOM   4259  CB  ARG A 272     -21.920   2.848  15.450  1.00 94.66           C  
ATOM   4260  HB2 ARG A 272     -21.710   2.998  14.391  1.00 94.66           H  
ATOM   4261  HB3 ARG A 272     -22.251   3.799  15.868  1.00 94.66           H  
ATOM   4262  O   ARG A 272     -25.017   2.621  16.643  1.00 94.66           O  
ATOM   4263  CG  ARG A 272     -20.644   2.427  16.188  1.00 94.66           C  
ATOM   4264  HG2 ARG A 272     -20.858   2.407  17.257  1.00 94.66           H  
ATOM   4265  HG3 ARG A 272     -20.341   1.428  15.877  1.00 94.66           H  
ATOM   4266  CD  ARG A 272     -19.503   3.421  15.936  1.00 94.66           C  
ATOM   4267  HD2 ARG A 272     -18.774   3.311  16.739  1.00 94.66           H  
ATOM   4268  HD3 ARG A 272     -19.903   4.434  15.974  1.00 94.66           H  
ATOM   4269  NE  ARG A 272     -18.836   3.142  14.652  1.00 94.66           N  
ATOM   4270  HE  ARG A 272     -18.922   2.192  14.321  1.00 94.66           H  
ATOM   4271  NH1 ARG A 272     -18.357   5.283  13.982  1.00 94.66           N  
ATOM   4272 HH11 ARG A 272     -18.912   5.631  14.750  1.00 94.66           H  
ATOM   4273 HH12 ARG A 272     -17.883   5.937  13.375  1.00 94.66           H  
ATOM   4274  NH2 ARG A 272     -17.556   3.547  12.834  1.00 94.66           N  
ATOM   4275 HH21 ARG A 272     -17.130   4.199  12.191  1.00 94.66           H  
ATOM   4276 HH22 ARG A 272     -17.573   2.550  12.671  1.00 94.66           H  
ATOM   4277  CZ  ARG A 272     -18.253   3.995  13.838  1.00 94.66           C  
ATOM   4278  N   GLU A 273     -24.915   2.748  14.398  1.00 92.92           N  
ATOM   4279  H   GLU A 273     -24.344   2.584  13.582  1.00 92.92           H  
ATOM   4280  CA  GLU A 273     -26.245   3.325  14.187  1.00 92.92           C  
ATOM   4281  HA  GLU A 273     -26.322   4.252  14.756  1.00 92.92           H  
ATOM   4282  C   GLU A 273     -27.332   2.399  14.747  1.00 92.92           C  
ATOM   4283  CB  GLU A 273     -26.434   3.675  12.696  1.00 92.92           C  
ATOM   4284  HB2 GLU A 273     -27.462   3.997  12.529  1.00 92.92           H  
ATOM   4285  HB3 GLU A 273     -26.230   2.798  12.081  1.00 92.92           H  
ATOM   4286  O   GLU A 273     -28.085   2.836  15.603  1.00 92.92           O  
ATOM   4287  CG  GLU A 273     -25.483   4.823  12.312  1.00 92.92           C  
ATOM   4288  HG2 GLU A 273     -25.721   5.686  12.934  1.00 92.92           H  
ATOM   4289  HG3 GLU A 273     -24.456   4.543  12.547  1.00 92.92           H  
ATOM   4290  CD  GLU A 273     -25.522   5.236  10.836  1.00 92.92           C  
ATOM   4291  OE1 GLU A 273     -25.761   6.432  10.563  1.00 92.92           O  
ATOM   4292  OE2 GLU A 273     -25.061   4.486   9.939  1.00 92.92           O  
ATOM   4293  N   ALA A 274     -27.315   1.099  14.436  1.00 93.61           N  
ATOM   4294  H   ALA A 274     -26.683   0.782  13.714  1.00 93.61           H  
ATOM   4295  CA  ALA A 274     -28.282   0.127  14.966  1.00 93.61           C  
ATOM   4296  HA  ALA A 274     -29.285   0.522  14.800  1.00 93.61           H  
ATOM   4297  C   ALA A 274     -28.157  -0.168  16.482  1.00 93.61           C  
ATOM   4298  CB  ALA A 274     -28.137  -1.160  14.146  1.00 93.61           C  
ATOM   4299  HB1 ALA A 274     -27.147  -1.590  14.296  1.00 93.61           H  
ATOM   4300  HB2 ALA A 274     -28.901  -1.874  14.457  1.00 93.61           H  
ATOM   4301  HB3 ALA A 274     -28.284  -0.936  13.090  1.00 93.61           H  
ATOM   4302  O   ALA A 274     -29.031  -0.813  17.059  1.00 93.61           O  
ATOM   4303  N   VAL A 275     -27.068   0.251  17.142  1.00 94.28           N  
ATOM   4304  H   VAL A 275     -26.390   0.787  16.621  1.00 94.28           H  
ATOM   4305  CA  VAL A 275     -26.940   0.212  18.616  1.00 94.28           C  
ATOM   4306  HA  VAL A 275     -27.581  -0.572  19.019  1.00 94.28           H  
ATOM   4307  C   VAL A 275     -27.444   1.519  19.228  1.00 94.28           C  
ATOM   4308  CB  VAL A 275     -25.490  -0.110  19.037  1.00 94.28           C  
ATOM   4309  HB  VAL A 275     -24.802   0.496  18.448  1.00 94.28           H  
ATOM   4310  O   VAL A 275     -28.153   1.493  20.230  1.00 94.28           O  
ATOM   4311  CG1 VAL A 275     -25.201   0.151  20.522  1.00 94.28           C  
ATOM   4312 HG11 VAL A 275     -25.270   1.217  20.738  1.00 94.28           H  
ATOM   4313 HG12 VAL A 275     -25.921  -0.380  21.144  1.00 94.28           H  
ATOM   4314 HG13 VAL A 275     -24.194  -0.181  20.774  1.00 94.28           H  
ATOM   4315  CG2 VAL A 275     -25.190  -1.593  18.777  1.00 94.28           C  
ATOM   4316 HG21 VAL A 275     -25.418  -1.843  17.741  1.00 94.28           H  
ATOM   4317 HG22 VAL A 275     -24.135  -1.793  18.965  1.00 94.28           H  
ATOM   4318 HG23 VAL A 275     -25.800  -2.215  19.433  1.00 94.28           H  
ATOM   4319  N   GLN A 276     -27.127   2.654  18.604  1.00 93.91           N  
ATOM   4320  H   GLN A 276     -26.559   2.603  17.770  1.00 93.91           H  
ATOM   4321  CA  GLN A 276     -27.600   3.976  19.006  1.00 93.91           C  
ATOM   4322  HA  GLN A 276     -27.370   4.124  20.061  1.00 93.91           H  
ATOM   4323  C   GLN A 276     -29.122   4.115  18.845  1.00 93.91           C  
ATOM   4324  CB  GLN A 276     -26.828   5.016  18.181  1.00 93.91           C  
ATOM   4325  HB2 GLN A 276     -25.763   4.884  18.371  1.00 93.91           H  
ATOM   4326  HB3 GLN A 276     -27.012   4.851  17.119  1.00 93.91           H  
ATOM   4327  O   GLN A 276     -29.774   4.638  19.741  1.00 93.91           O  
ATOM   4328  CG  GLN A 276     -27.218   6.456  18.532  1.00 93.91           C  
ATOM   4329  HG2 GLN A 276     -28.262   6.622  18.265  1.00 93.91           H  
ATOM   4330  HG3 GLN A 276     -27.112   6.606  19.606  1.00 93.91           H  
ATOM   4331  CD  GLN A 276     -26.372   7.503  17.814  1.00 93.91           C  
ATOM   4332  NE2 GLN A 276     -26.728   8.760  17.949  1.00 93.91           N  
ATOM   4333 HE21 GLN A 276     -26.182   9.442  17.442  1.00 93.91           H  
ATOM   4334 HE22 GLN A 276     -27.584   8.981  18.437  1.00 93.91           H  
ATOM   4335  OE1 GLN A 276     -25.384   7.237  17.145  1.00 93.91           O  
ATOM   4336  N   GLU A 277     -29.679   3.608  17.747  1.00 93.03           N  
ATOM   4337  H   GLU A 277     -29.064   3.250  17.031  1.00 93.03           H  
ATOM   4338  CA  GLU A 277     -31.114   3.535  17.457  1.00 93.03           C  
ATOM   4339  HA  GLU A 277     -31.545   4.536  17.443  1.00 93.03           H  
ATOM   4340  C   GLU A 277     -31.846   2.728  18.534  1.00 93.03           C  
ATOM   4341  CB  GLU A 277     -31.258   2.916  16.058  1.00 93.03           C  
ATOM   4342  HB2 GLU A 277     -30.777   1.938  16.068  1.00 93.03           H  
ATOM   4343  HB3 GLU A 277     -30.719   3.551  15.355  1.00 93.03           H  
ATOM   4344  O   GLU A 277     -32.735   3.258  19.188  1.00 93.03           O  
ATOM   4345  CG  GLU A 277     -32.692   2.755  15.541  1.00 93.03           C  
ATOM   4346  HG2 GLU A 277     -33.197   3.719  15.602  1.00 93.03           H  
ATOM   4347  HG3 GLU A 277     -33.222   2.038  16.168  1.00 93.03           H  
ATOM   4348  CD  GLU A 277     -32.666   2.253  14.087  1.00 93.03           C  
ATOM   4349  OE1 GLU A 277     -33.327   2.883  13.231  1.00 93.03           O  
ATOM   4350  OE2 GLU A 277     -31.927   1.269  13.824  1.00 93.03           O  
ATOM   4351  N   LYS A 278     -31.385   1.504  18.833  1.00 92.89           N  
ATOM   4352  H   LYS A 278     -30.647   1.125  18.258  1.00 92.89           H  
ATOM   4353  CA  LYS A 278     -31.956   0.676  19.910  1.00 92.89           C  
ATOM   4354  HA  LYS A 278     -33.015   0.523  19.704  1.00 92.89           H  
ATOM   4355  C   LYS A 278     -31.911   1.346  21.282  1.00 92.89           C  
ATOM   4356  CB  LYS A 278     -31.244  -0.677  19.973  1.00 92.89           C  
ATOM   4357  HB2 LYS A 278     -31.499  -1.164  20.914  1.00 92.89           H  
ATOM   4358  HB3 LYS A 278     -30.164  -0.535  19.934  1.00 92.89           H  
ATOM   4359  O   LYS A 278     -32.879   1.246  22.025  1.00 92.89           O  
ATOM   4360  CG  LYS A 278     -31.707  -1.572  18.822  1.00 92.89           C  
ATOM   4361  HG2 LYS A 278     -32.790  -1.679  18.874  1.00 92.89           H  
ATOM   4362  HG3 LYS A 278     -31.448  -1.120  17.865  1.00 92.89           H  
ATOM   4363  CD  LYS A 278     -31.064  -2.953  18.942  1.00 92.89           C  
ATOM   4364  HD2 LYS A 278     -29.981  -2.869  18.860  1.00 92.89           H  
ATOM   4365  HD3 LYS A 278     -31.330  -3.374  19.911  1.00 92.89           H  
ATOM   4366  CE  LYS A 278     -31.617  -3.827  17.816  1.00 92.89           C  
ATOM   4367  HE2 LYS A 278     -31.100  -3.573  16.890  1.00 92.89           H  
ATOM   4368  HE3 LYS A 278     -32.669  -3.578  17.680  1.00 92.89           H  
ATOM   4369  NZ  LYS A 278     -31.488  -5.266  18.143  1.00 92.89           N  
ATOM   4370  HZ1 LYS A 278     -32.014  -5.460  18.983  1.00 92.89           H  
ATOM   4371  HZ2 LYS A 278     -31.877  -5.827  17.399  1.00 92.89           H  
ATOM   4372  HZ3 LYS A 278     -30.521  -5.510  18.302  1.00 92.89           H  
ATOM   4373  N   LEU A 279     -30.818   2.036  21.613  1.00 93.64           N  
ATOM   4374  H   LEU A 279     -30.043   2.053  20.965  1.00 93.64           H  
ATOM   4375  CA  LEU A 279     -30.714   2.783  22.869  1.00 93.64           C  
ATOM   4376  HA  LEU A 279     -31.001   2.118  23.683  1.00 93.64           H  
ATOM   4377  C   LEU A 279     -31.681   3.979  22.899  1.00 93.64           C  
ATOM   4378  CB  LEU A 279     -29.247   3.206  23.063  1.00 93.64           C  
ATOM   4379  HB2 LEU A 279     -28.622   2.314  23.039  1.00 93.64           H  
ATOM   4380  HB3 LEU A 279     -28.957   3.842  22.227  1.00 93.64           H  
ATOM   4381  O   LEU A 279     -32.306   4.237  23.924  1.00 93.64           O  
ATOM   4382  CG  LEU A 279     -28.973   3.967  24.375  1.00 93.64           C  
ATOM   4383  HG  LEU A 279     -29.578   4.874  24.406  1.00 93.64           H  
ATOM   4384  CD1 LEU A 279     -29.268   3.125  25.617  1.00 93.64           C  
ATOM   4385 HD11 LEU A 279     -30.335   2.914  25.680  1.00 93.64           H  
ATOM   4386 HD12 LEU A 279     -28.991   3.677  26.515  1.00 93.64           H  
ATOM   4387 HD13 LEU A 279     -28.719   2.184  25.583  1.00 93.64           H  
ATOM   4388  CD2 LEU A 279     -27.500   4.380  24.416  1.00 93.64           C  
ATOM   4389 HD21 LEU A 279     -27.272   5.006  23.553  1.00 93.64           H  
ATOM   4390 HD22 LEU A 279     -27.310   4.949  25.325  1.00 93.64           H  
ATOM   4391 HD23 LEU A 279     -26.866   3.494  24.405  1.00 93.64           H  
ATOM   4392  N   GLN A 280     -31.836   4.694  21.781  1.00 94.14           N  
ATOM   4393  H   GLN A 280     -31.319   4.424  20.957  1.00 94.14           H  
ATOM   4394  CA  GLN A 280     -32.794   5.796  21.662  1.00 94.14           C  
ATOM   4395  HA  GLN A 280     -32.662   6.469  22.509  1.00 94.14           H  
ATOM   4396  C   GLN A 280     -34.247   5.311  21.719  1.00 94.14           C  
ATOM   4397  CB  GLN A 280     -32.537   6.582  20.365  1.00 94.14           C  
ATOM   4398  HB2 GLN A 280     -33.394   7.227  20.169  1.00 94.14           H  
ATOM   4399  HB3 GLN A 280     -32.430   5.891  19.529  1.00 94.14           H  
ATOM   4400  O   GLN A 280     -35.069   5.974  22.347  1.00 94.14           O  
ATOM   4401  CG  GLN A 280     -31.287   7.467  20.477  1.00 94.14           C  
ATOM   4402  HG2 GLN A 280     -30.422   6.859  20.741  1.00 94.14           H  
ATOM   4403  HG3 GLN A 280     -31.441   8.188  21.280  1.00 94.14           H  
ATOM   4404  CD  GLN A 280     -30.966   8.236  19.199  1.00 94.14           C  
ATOM   4405  NE2 GLN A 280     -29.947   9.072  19.214  1.00 94.14           N  
ATOM   4406 HE21 GLN A 280     -29.498   9.273  20.095  1.00 94.14           H  
ATOM   4407 HE22 GLN A 280     -29.906   9.668  18.399  1.00 94.14           H  
ATOM   4408  OE1 GLN A 280     -31.622   8.167  18.176  1.00 94.14           O  
ATOM   4409  N   ASP A 281     -34.566   4.167  21.112  1.00 92.57           N  
ATOM   4410  H   ASP A 281     -33.870   3.708  20.542  1.00 92.57           H  
ATOM   4411  CA  ASP A 281     -35.903   3.577  21.167  1.00 92.57           C  
ATOM   4412  HA  ASP A 281     -36.628   4.375  21.009  1.00 92.57           H  
ATOM   4413  C   ASP A 281     -36.235   2.996  22.541  1.00 92.57           C  
ATOM   4414  CB  ASP A 281     -36.099   2.541  20.050  1.00 92.57           C  
ATOM   4415  HB2 ASP A 281     -35.191   1.951  19.928  1.00 92.57           H  
ATOM   4416  HB3 ASP A 281     -36.902   1.862  20.338  1.00 92.57           H  
ATOM   4417  O   ASP A 281     -37.359   3.188  22.996  1.00 92.57           O  
ATOM   4418  CG  ASP A 281     -36.505   3.192  18.724  1.00 92.57           C  
ATOM   4419  OD1 ASP A 281     -37.276   4.188  18.760  1.00 92.57           O  
ATOM   4420  OD2 ASP A 281     -36.086   2.675  17.671  1.00 92.57           O  
ATOM   4421  N   GLN A 282     -35.272   2.390  23.245  1.00 93.19           N  
ATOM   4422  H   GLN A 282     -34.381   2.207  22.806  1.00 93.19           H  
ATOM   4423  CA  GLN A 282     -35.461   1.982  24.639  1.00 93.19           C  
ATOM   4424  HA  GLN A 282     -36.332   1.329  24.690  1.00 93.19           H  
ATOM   4425  C   GLN A 282     -35.755   3.200  25.531  1.00 93.19           C  
ATOM   4426  CB  GLN A 282     -34.241   1.182  25.127  1.00 93.19           C  
ATOM   4427  HB2 GLN A 282     -34.108   0.307  24.490  1.00 93.19           H  
ATOM   4428  HB3 GLN A 282     -33.346   1.801  25.070  1.00 93.19           H  
ATOM   4429  O   GLN A 282     -36.785   3.230  26.198  1.00 93.19           O  
ATOM   4430  CG  GLN A 282     -34.455   0.725  26.578  1.00 93.19           C  
ATOM   4431  HG2 GLN A 282     -35.361   0.122  26.643  1.00 93.19           H  
ATOM   4432  HG3 GLN A 282     -34.591   1.606  27.204  1.00 93.19           H  
ATOM   4433  CD  GLN A 282     -33.303  -0.078  27.171  1.00 93.19           C  
ATOM   4434  NE2 GLN A 282     -33.234  -0.139  28.480  1.00 93.19           N  
ATOM   4435 HE21 GLN A 282     -32.473  -0.646  28.910  1.00 93.19           H  
ATOM   4436 HE22 GLN A 282     -33.869   0.436  29.014  1.00 93.19           H  
ATOM   4437  OE1 GLN A 282     -32.459  -0.650  26.491  1.00 93.19           O  
ATOM   4438  N   VAL A 283     -34.932   4.254  25.476  1.00 92.45           N  
ATOM   4439  H   VAL A 283     -34.090   4.179  24.923  1.00 92.45           H  
ATOM   4440  CA  VAL A 283     -35.172   5.492  26.248  1.00 92.45           C  
ATOM   4441  HA  VAL A 283     -35.236   5.232  27.304  1.00 92.45           H  
ATOM   4442  C   VAL A 283     -36.515   6.141  25.871  1.00 92.45           C  
ATOM   4443  CB  VAL A 283     -33.991   6.469  26.062  1.00 92.45           C  
ATOM   4444  HB  VAL A 283     -33.784   6.578  24.998  1.00 92.45           H  
ATOM   4445  O   VAL A 283     -37.219   6.670  26.728  1.00 92.45           O  
ATOM   4446  CG1 VAL A 283     -34.254   7.867  26.639  1.00 92.45           C  
ATOM   4447 HG11 VAL A 283     -34.542   7.781  27.686  1.00 92.45           H  
ATOM   4448 HG12 VAL A 283     -35.055   8.358  26.086  1.00 92.45           H  
ATOM   4449 HG13 VAL A 283     -33.356   8.480  26.559  1.00 92.45           H  
ATOM   4450  CG2 VAL A 283     -32.732   5.928  26.756  1.00 92.45           C  
ATOM   4451 HG21 VAL A 283     -32.488   4.933  26.383  1.00 92.45           H  
ATOM   4452 HG22 VAL A 283     -31.885   6.589  26.571  1.00 92.45           H  
ATOM   4453 HG23 VAL A 283     -32.909   5.850  27.829  1.00 92.45           H  
ATOM   4454  N   ARG A 284     -36.921   6.069  24.597  1.00 92.12           N  
ATOM   4455  H   ARG A 284     -36.286   5.648  23.935  1.00 92.12           H  
ATOM   4456  CA  ARG A 284     -38.228   6.542  24.104  1.00 92.12           C  
ATOM   4457  HA  ARG A 284     -38.411   7.538  24.505  1.00 92.12           H  
ATOM   4458  C   ARG A 284     -39.401   5.667  24.571  1.00 92.12           C  
ATOM   4459  CB  ARG A 284     -38.136   6.614  22.573  1.00 92.12           C  
ATOM   4460  HB2 ARG A 284     -37.347   7.318  22.308  1.00 92.12           H  
ATOM   4461  HB3 ARG A 284     -37.847   5.627  22.212  1.00 92.12           H  
ATOM   4462  O   ARG A 284     -40.514   6.182  24.659  1.00 92.12           O  
ATOM   4463  CG  ARG A 284     -39.422   7.016  21.838  1.00 92.12           C  
ATOM   4464  HG2 ARG A 284     -39.703   8.037  22.100  1.00 92.12           H  
ATOM   4465  HG3 ARG A 284     -40.230   6.341  22.119  1.00 92.12           H  
ATOM   4466  CD  ARG A 284     -39.227   6.882  20.321  1.00 92.12           C  
ATOM   4467  HD2 ARG A 284     -38.815   5.896  20.108  1.00 92.12           H  
ATOM   4468  HD3 ARG A 284     -40.200   6.950  19.834  1.00 92.12           H  
ATOM   4469  NE  ARG A 284     -38.354   7.935  19.770  1.00 92.12           N  
ATOM   4470  HE  ARG A 284     -38.319   8.807  20.278  1.00 92.12           H  
ATOM   4471  NH1 ARG A 284     -37.437   6.746  18.003  1.00 92.12           N  
ATOM   4472 HH11 ARG A 284     -37.649   5.848  18.415  1.00 92.12           H  
ATOM   4473 HH12 ARG A 284     -36.803   6.674  17.220  1.00 92.12           H  
ATOM   4474  NH2 ARG A 284     -36.988   8.897  18.235  1.00 92.12           N  
ATOM   4475 HH21 ARG A 284     -36.386   8.793  17.431  1.00 92.12           H  
ATOM   4476 HH22 ARG A 284     -37.051   9.775  18.729  1.00 92.12           H  
ATOM   4477  CZ  ARG A 284     -37.604   7.841  18.683  1.00 92.12           C  
ATOM   4478  N   GLN A 285     -39.195   4.376  24.826  1.00 91.22           N  
ATOM   4479  H   GLN A 285     -38.267   4.003  24.683  1.00 91.22           H  
ATOM   4480  CA  GLN A 285     -40.191   3.479  25.425  1.00 91.22           C  
ATOM   4481  HA  GLN A 285     -41.169   3.672  24.984  1.00 91.22           H  
ATOM   4482  C   GLN A 285     -40.327   3.770  26.923  1.00 91.22           C  
ATOM   4483  CB  GLN A 285     -39.824   2.009  25.147  1.00 91.22           C  
ATOM   4484  HB2 GLN A 285     -38.765   1.852  25.349  1.00 91.22           H  
ATOM   4485  HB3 GLN A 285     -40.396   1.363  25.813  1.00 91.22           H  
ATOM   4486  O   GLN A 285     -41.425   4.096  27.369  1.00 91.22           O  
ATOM   4487  CG  GLN A 285     -40.146   1.613  23.695  1.00 91.22           C  
ATOM   4488  HG2 GLN A 285     -39.781   2.381  23.013  1.00 91.22           H  
ATOM   4489  HG3 GLN A 285     -41.229   1.558  23.584  1.00 91.22           H  
ATOM   4490  CD  GLN A 285     -39.543   0.278  23.259  1.00 91.22           C  
ATOM   4491  NE2 GLN A 285     -39.870  -0.195  22.076  1.00 91.22           N  
ATOM   4492 HE21 GLN A 285     -40.504   0.304  21.468  1.00 91.22           H  
ATOM   4493 HE22 GLN A 285     -39.446  -1.083  21.850  1.00 91.22           H  
ATOM   4494  OE1 GLN A 285     -38.762  -0.374  23.927  1.00 91.22           O  
ATOM   4495  N   GLU A 286     -39.210   3.817  27.652  1.00 89.73           N  
ATOM   4496  H   GLU A 286     -38.345   3.532  27.216  1.00 89.73           H  
ATOM   4497  CA  GLU A 286     -39.154   4.179  29.076  1.00 89.73           C  
ATOM   4498  HA  GLU A 286     -39.684   3.424  29.657  1.00 89.73           H  
ATOM   4499  C   GLU A 286     -39.842   5.534  29.347  1.00 89.73           C  
ATOM   4500  CB  GLU A 286     -37.679   4.202  29.529  1.00 89.73           C  
ATOM   4501  HB2 GLU A 286     -37.623   4.639  30.526  1.00 89.73           H  
ATOM   4502  HB3 GLU A 286     -37.119   4.840  28.845  1.00 89.73           H  
ATOM   4503  O   GLU A 286     -40.671   5.634  30.248  1.00 89.73           O  
ATOM   4504  CG  GLU A 286     -37.032   2.799  29.574  1.00 89.73           C  
ATOM   4505  HG2 GLU A 286     -37.491   2.239  30.389  1.00 89.73           H  
ATOM   4506  HG3 GLU A 286     -37.256   2.271  28.648  1.00 89.73           H  
ATOM   4507  CD  GLU A 286     -35.501   2.810  29.767  1.00 89.73           C  
ATOM   4508  OE1 GLU A 286     -34.900   1.707  29.731  1.00 89.73           O  
ATOM   4509  OE2 GLU A 286     -34.910   3.905  29.916  1.00 89.73           O  
ATOM   4510  N   GLN A 287     -39.605   6.553  28.507  1.00 90.61           N  
ATOM   4511  H   GLN A 287     -38.879   6.425  27.817  1.00 90.61           H  
ATOM   4512  CA  GLN A 287     -40.266   7.870  28.592  1.00 90.61           C  
ATOM   4513  HA  GLN A 287     -40.163   8.247  29.609  1.00 90.61           H  
ATOM   4514  C   GLN A 287     -41.773   7.869  28.273  1.00 90.61           C  
ATOM   4515  CB  GLN A 287     -39.579   8.844  27.622  1.00 90.61           C  
ATOM   4516  HB2 GLN A 287     -40.222   9.711  27.469  1.00 90.61           H  
ATOM   4517  HB3 GLN A 287     -39.442   8.354  26.658  1.00 90.61           H  
ATOM   4518  O   GLN A 287     -42.479   8.801  28.664  1.00 90.61           O  
ATOM   4519  CG  GLN A 287     -38.234   9.356  28.147  1.00 90.61           C  
ATOM   4520  HG2 GLN A 287     -37.590   8.516  28.408  1.00 90.61           H  
ATOM   4521  HG3 GLN A 287     -38.408   9.933  29.055  1.00 90.61           H  
ATOM   4522  CD  GLN A 287     -37.504  10.241  27.141  1.00 90.61           C  
ATOM   4523  NE2 GLN A 287     -36.338  10.735  27.493  1.00 90.61           N  
ATOM   4524 HE21 GLN A 287     -35.872  11.315  26.810  1.00 90.61           H  
ATOM   4525 HE22 GLN A 287     -35.935  10.477  28.382  1.00 90.61           H  
ATOM   4526  OE1 GLN A 287     -37.947  10.532  26.038  1.00 90.61           O  
ATOM   4527  N   LYS A 288     -42.278   6.879  27.526  1.00 91.33           N  
ATOM   4528  H   LYS A 288     -41.661   6.116  27.286  1.00 91.33           H  
ATOM   4529  CA  LYS A 288     -43.722   6.715  27.278  1.00 91.33           C  
ATOM   4530  HA  LYS A 288     -44.200   7.692  27.208  1.00 91.33           H  
ATOM   4531  C   LYS A 288     -44.382   6.006  28.453  1.00 91.33           C  
ATOM   4532  CB  LYS A 288     -43.968   5.933  25.983  1.00 91.33           C  
ATOM   4533  HB2 LYS A 288     -43.329   5.050  25.971  1.00 91.33           H  
ATOM   4534  HB3 LYS A 288     -45.003   5.594  25.969  1.00 91.33           H  
ATOM   4535  O   LYS A 288     -45.418   6.458  28.929  1.00 91.33           O  
ATOM   4536  CG  LYS A 288     -43.724   6.774  24.725  1.00 91.33           C  
ATOM   4537  HG2 LYS A 288     -42.767   7.291  24.792  1.00 91.33           H  
ATOM   4538  HG3 LYS A 288     -44.516   7.515  24.627  1.00 91.33           H  
ATOM   4539  CD  LYS A 288     -43.730   5.840  23.510  1.00 91.33           C  
ATOM   4540  HD2 LYS A 288     -42.938   5.102  23.630  1.00 91.33           H  
ATOM   4541  HD3 LYS A 288     -44.690   5.326  23.467  1.00 91.33           H  
ATOM   4542  CE  LYS A 288     -43.503   6.622  22.217  1.00 91.33           C  
ATOM   4543  HE2 LYS A 288     -44.262   7.402  22.147  1.00 91.33           H  
ATOM   4544  HE3 LYS A 288     -42.525   7.098  22.275  1.00 91.33           H  
ATOM   4545  NZ  LYS A 288     -43.581   5.712  21.047  1.00 91.33           N  
ATOM   4546  HZ1 LYS A 288     -44.485   5.263  21.023  1.00 91.33           H  
ATOM   4547  HZ2 LYS A 288     -43.445   6.217  20.183  1.00 91.33           H  
ATOM   4548  HZ3 LYS A 288     -42.880   4.990  21.128  1.00 91.33           H  
ATOM   4549  N   GLU A 289     -43.763   4.937  28.940  1.00 88.82           N  
ATOM   4550  H   GLU A 289     -42.911   4.627  28.495  1.00 88.82           H  
ATOM   4551  CA  GLU A 289     -44.228   4.185  30.106  1.00 88.82           C  
ATOM   4552  HA  GLU A 289     -45.251   3.849  29.937  1.00 88.82           H  
ATOM   4553  C   GLU A 289     -44.255   5.076  31.356  1.00 88.82           C  
ATOM   4554  CB  GLU A 289     -43.341   2.945  30.293  1.00 88.82           C  
ATOM   4555  HB2 GLU A 289     -42.294   3.246  30.306  1.00 88.82           H  
ATOM   4556  HB3 GLU A 289     -43.586   2.479  31.248  1.00 88.82           H  
ATOM   4557  O   GLU A 289     -45.277   5.138  32.037  1.00 88.82           O  
ATOM   4558  CG  GLU A 289     -43.579   1.926  29.163  1.00 88.82           C  
ATOM   4559  HG2 GLU A 289     -43.472   2.424  28.200  1.00 88.82           H  
ATOM   4560  HG3 GLU A 289     -44.606   1.567  29.233  1.00 88.82           H  
ATOM   4561  CD  GLU A 289     -42.622   0.726  29.206  1.00 88.82           C  
ATOM   4562  OE1 GLU A 289     -42.438   0.120  28.126  1.00 88.82           O  
ATOM   4563  OE2 GLU A 289     -42.109   0.415  30.305  1.00 88.82           O  
ATOM   4564  N   SER A 290     -43.215   5.890  31.579  1.00 87.23           N  
ATOM   4565  H   SER A 290     -42.400   5.797  30.990  1.00 87.23           H  
ATOM   4566  CA  SER A 290     -43.149   6.881  32.666  1.00 87.23           C  
ATOM   4567  HA  SER A 290     -43.488   6.387  33.576  1.00 87.23           H  
ATOM   4568  C   SER A 290     -44.052   8.113  32.480  1.00 87.23           C  
ATOM   4569  CB  SER A 290     -41.695   7.323  32.896  1.00 87.23           C  
ATOM   4570  HB2 SER A 290     -41.602   7.699  33.915  1.00 87.23           H  
ATOM   4571  HB3 SER A 290     -41.024   6.472  32.781  1.00 87.23           H  
ATOM   4572  O   SER A 290     -43.891   9.095  33.205  1.00 87.23           O  
ATOM   4573  OG  SER A 290     -41.321   8.357  32.001  1.00 87.23           O  
ATOM   4574  HG  SER A 290     -41.906   9.095  32.186  1.00 87.23           H  
ATOM   4575  N   LYS A 291     -44.926   8.123  31.465  1.00 87.11           N  
ATOM   4576  H   LYS A 291     -44.922   7.320  30.853  1.00 87.11           H  
ATOM   4577  CA  LYS A 291     -45.934   9.172  31.231  1.00 87.11           C  
ATOM   4578  HA  LYS A 291     -45.964   9.807  32.117  1.00 87.11           H  
ATOM   4579  C   LYS A 291     -47.364   8.622  31.109  1.00 87.11           C  
ATOM   4580  CB  LYS A 291     -45.485  10.030  30.032  1.00 87.11           C  
ATOM   4581  HB2 LYS A 291     -44.465  10.365  30.220  1.00 87.11           H  
ATOM   4582  HB3 LYS A 291     -45.491   9.433  29.121  1.00 87.11           H  
ATOM   4583  O   LYS A 291     -48.316   9.396  31.039  1.00 87.11           O  
ATOM   4584  CG  LYS A 291     -46.391  11.258  29.858  1.00 87.11           C  
ATOM   4585  HG2 LYS A 291     -47.304  10.959  29.343  1.00 87.11           H  
ATOM   4586  HG3 LYS A 291     -46.653  11.639  30.845  1.00 87.11           H  
ATOM   4587  CD  LYS A 291     -45.745  12.397  29.072  1.00 87.11           C  
ATOM   4588  HD2 LYS A 291     -44.822  12.692  29.570  1.00 87.11           H  
ATOM   4589  HD3 LYS A 291     -45.532  12.073  28.053  1.00 87.11           H  
ATOM   4590  CE  LYS A 291     -46.749  13.556  29.080  1.00 87.11           C  
ATOM   4591  HE2 LYS A 291     -47.617  13.270  28.485  1.00 87.11           H  
ATOM   4592  HE3 LYS A 291     -47.092  13.699  30.105  1.00 87.11           H  
ATOM   4593  NZ  LYS A 291     -46.151  14.813  28.574  1.00 87.11           N  
ATOM   4594  HZ1 LYS A 291     -45.363  15.071  29.150  1.00 87.11           H  
ATOM   4595  HZ2 LYS A 291     -46.832  15.559  28.613  1.00 87.11           H  
ATOM   4596  HZ3 LYS A 291     -45.841  14.696  27.620  1.00 87.11           H  
ATOM   4597  N   ILE A 292     -47.515   7.299  31.085  1.00 79.79           N  
ATOM   4598  H   ILE A 292     -46.677   6.735  31.112  1.00 79.79           H  
ATOM   4599  CA  ILE A 292     -48.801   6.588  31.173  1.00 79.79           C  
ATOM   4600  HA  ILE A 292     -49.613   7.268  30.918  1.00 79.79           H  
ATOM   4601  C   ILE A 292     -49.069   6.131  32.623  1.00 79.79           C  
ATOM   4602  CB  ILE A 292     -48.794   5.436  30.134  1.00 79.79           C  
ATOM   4603  HB  ILE A 292     -47.880   4.860  30.274  1.00 79.79           H  
ATOM   4604  O   ILE A 292     -50.209   5.829  32.969  1.00 79.79           O  
ATOM   4605  CG1 ILE A 292     -48.794   6.027  28.700  1.00 79.79           C  
ATOM   4606 HG12 ILE A 292     -48.059   6.829  28.628  1.00 79.79           H  
ATOM   4607 HG13 ILE A 292     -49.771   6.463  28.490  1.00 79.79           H  
ATOM   4608  CG2 ILE A 292     -49.986   4.474  30.292  1.00 79.79           C  
ATOM   4609 HG21 ILE A 292     -49.931   3.964  31.253  1.00 79.79           H  
ATOM   4610 HG22 ILE A 292     -50.924   5.028  30.242  1.00 79.79           H  
ATOM   4611 HG23 ILE A 292     -49.975   3.705  29.520  1.00 79.79           H  
ATOM   4612  CD1 ILE A 292     -48.451   5.014  27.599  1.00 79.79           C  
ATOM   4613 HD11 ILE A 292     -48.355   5.538  26.648  1.00 79.79           H  
ATOM   4614 HD12 ILE A 292     -47.504   4.526  27.829  1.00 79.79           H  
ATOM   4615 HD13 ILE A 292     -49.236   4.264  27.504  1.00 79.79           H  
ATOM   4616  N   ARG A 293     -48.025   6.109  33.461  1.00 57.04           N  
ATOM   4617  H   ARG A 293     -47.143   6.458  33.116  1.00 57.04           H  
ATOM   4618  CA  ARG A 293     -48.038   5.759  34.885  1.00 57.04           C  
ATOM   4619  HA  ARG A 293     -49.005   5.331  35.150  1.00 57.04           H  
ATOM   4620  C   ARG A 293     -47.864   6.985  35.778  1.00 57.04           C  
ATOM   4621  CB  ARG A 293     -46.925   4.732  35.118  1.00 57.04           C  
ATOM   4622  HB2 ARG A 293     -47.044   3.919  34.402  1.00 57.04           H  
ATOM   4623  HB3 ARG A 293     -45.958   5.206  34.949  1.00 57.04           H  
ATOM   4624  O   ARG A 293     -48.434   6.940  36.886  1.00 57.04           O  
ATOM   4625  CG  ARG A 293     -46.972   4.157  36.536  1.00 57.04           C  
ATOM   4626  HG2 ARG A 293     -47.944   3.692  36.698  1.00 57.04           H  
ATOM   4627  HG3 ARG A 293     -46.819   4.943  37.275  1.00 57.04           H  
ATOM   4628  CD  ARG A 293     -45.870   3.111  36.696  1.00 57.04           C  
ATOM   4629  HD2 ARG A 293     -44.902   3.612  36.707  1.00 57.04           H  
ATOM   4630  HD3 ARG A 293     -45.909   2.437  35.840  1.00 57.04           H  
ATOM   4631  NE  ARG A 293     -46.054   2.339  37.935  1.00 57.04           N  
ATOM   4632  HE  ARG A 293     -46.660   2.761  38.625  1.00 57.04           H  
ATOM   4633  NH1 ARG A 293     -44.768   0.538  37.346  1.00 57.04           N  
ATOM   4634 HH11 ARG A 293     -44.514   1.021  36.496  1.00 57.04           H  
ATOM   4635 HH12 ARG A 293     -44.424  -0.394  37.526  1.00 57.04           H  
ATOM   4636  NH2 ARG A 293     -45.909   0.506  39.262  1.00 57.04           N  
ATOM   4637 HH21 ARG A 293     -45.557  -0.424  39.442  1.00 57.04           H  
ATOM   4638 HH22 ARG A 293     -46.556   0.938  39.907  1.00 57.04           H  
ATOM   4639  CZ  ARG A 293     -45.576   1.137  38.175  1.00 57.04           C  
ATOM   4640  OXT ARG A 293     -47.094   7.879  35.365  1.00 57.04           O  
TER    4641      ARG A 293                                                       
END   
