# Supplementary material for: New carbohydrate binding domains identified by phage display based functional metagenomic screens of human gut microbiota
Source: Commun Biol. 2023 Apr 5;6:371. doi: 10.1038/s42003-023-04718-0 (PMC10076258; doi:10.1038/s42003-023-04718-0)
Supplement: Supplementary file 5 — Supplementary Data 2 [file 42003_2023_4718_MOESM5_ESM.zip › SupplementaryData2/S10E_StapPG-GlcNAc6.pdb]

ATOM      1  N   GLN A   1     -18.060  -1.903  66.021  1.00 68.47           N  
ATOM      2  H   GLN A   1     -17.918  -1.043  65.512  1.00 68.47           H  
ATOM      3  H2  GLN A   1     -17.993  -1.721  67.013  1.00 68.47           H  
ATOM      4  H3  GLN A   1     -18.986  -2.247  65.813  1.00 68.47           H  
ATOM      5  CA  GLN A   1     -17.067  -2.924  65.610  1.00 68.47           C  
ATOM      6  HA  GLN A   1     -16.056  -2.547  65.764  1.00 68.47           H  
ATOM      7  C   GLN A   1     -17.257  -3.205  64.124  1.00 68.47           C  
ATOM      8  CB  GLN A   1     -17.245  -4.218  66.421  1.00 68.47           C  
ATOM      9  HB2 GLN A   1     -18.308  -4.460  66.455  1.00 68.47           H  
ATOM     10  HB3 GLN A   1     -16.730  -5.030  65.908  1.00 68.47           H  
ATOM     11  O   GLN A   1     -18.360  -3.561  63.736  1.00 68.47           O  
ATOM     12  CG  GLN A   1     -16.679  -4.129  67.851  1.00 68.47           C  
ATOM     13  HG2 GLN A   1     -15.594  -4.036  67.801  1.00 68.47           H  
ATOM     14  HG3 GLN A   1     -17.078  -3.252  68.359  1.00 68.47           H  
ATOM     15  CD  GLN A   1     -17.038  -5.357  68.687  1.00 68.47           C  
ATOM     16  NE2 GLN A   1     -16.325  -5.638  69.751  1.00 68.47           N  
ATOM     17 HE21 GLN A   1     -15.549  -5.067  70.054  1.00 68.47           H  
ATOM     18 HE22 GLN A   1     -16.631  -6.439  70.284  1.00 68.47           H  
ATOM     19  OE1 GLN A   1     -17.977  -6.071  68.394  1.00 68.47           O  
ATOM     20  N   TYR A   2     -16.237  -2.985  63.290  1.00 79.14           N  
ATOM     21  H   TYR A   2     -15.326  -2.747  63.655  1.00 79.14           H  
ATOM     22  CA  TYR A   2     -16.305  -3.229  61.843  1.00 79.14           C  
ATOM     23  HA  TYR A   2     -17.321  -3.051  61.489  1.00 79.14           H  
ATOM     24  C   TYR A   2     -15.928  -4.687  61.535  1.00 79.14           C  
ATOM     25  CB  TYR A   2     -15.379  -2.226  61.134  1.00 79.14           C  
ATOM     26  HB2 TYR A   2     -14.350  -2.412  61.444  1.00 79.14           H  
ATOM     27  HB3 TYR A   2     -15.637  -1.220  61.463  1.00 79.14           H  
ATOM     28  O   TYR A   2     -14.897  -5.156  62.014  1.00 79.14           O  
ATOM     29  CG  TYR A   2     -15.449  -2.250  59.619  1.00 79.14           C  
ATOM     30  CD1 TYR A   2     -14.458  -2.919  58.872  1.00 79.14           C  
ATOM     31  HD1 TYR A   2     -13.650  -3.428  59.377  1.00 79.14           H  
ATOM     32  CD2 TYR A   2     -16.489  -1.571  58.955  1.00 79.14           C  
ATOM     33  HD2 TYR A   2     -17.244  -1.041  59.517  1.00 79.14           H  
ATOM     34  CE1 TYR A   2     -14.502  -2.903  57.463  1.00 79.14           C  
ATOM     35  HE1 TYR A   2     -13.732  -3.397  56.889  1.00 79.14           H  
ATOM     36  CE2 TYR A   2     -16.539  -1.560  57.548  1.00 79.14           C  
ATOM     37  HE2 TYR A   2     -17.326  -1.035  57.027  1.00 79.14           H  
ATOM     38  OH  TYR A   2     -15.598  -2.189  55.442  1.00 79.14           O  
ATOM     39  HH  TYR A   2     -14.848  -2.621  55.025  1.00 79.14           H  
ATOM     40  CZ  TYR A   2     -15.545  -2.221  56.799  1.00 79.14           C  
ATOM     41  N   LYS A   3     -16.756  -5.405  60.761  1.00 80.78           N  
ATOM     42  H   LYS A   3     -17.570  -4.943  60.381  1.00 80.78           H  
ATOM     43  CA  LYS A   3     -16.478  -6.769  60.279  1.00 80.78           C  
ATOM     44  HA  LYS A   3     -15.572  -7.146  60.752  1.00 80.78           H  
ATOM     45  C   LYS A   3     -16.270  -6.725  58.761  1.00 80.78           C  
ATOM     46  CB  LYS A   3     -17.619  -7.743  60.627  1.00 80.78           C  
ATOM     47  HB2 LYS A   3     -17.442  -8.671  60.085  1.00 80.78           H  
ATOM     48  HB3 LYS A   3     -18.570  -7.332  60.288  1.00 80.78           H  
ATOM     49  O   LYS A   3     -17.242  -6.491  58.046  1.00 80.78           O  
ATOM     50  CG  LYS A   3     -17.709  -8.070  62.126  1.00 80.78           C  
ATOM     51  HG2 LYS A   3     -18.031  -7.184  62.674  1.00 80.78           H  
ATOM     52  HG3 LYS A   3     -16.725  -8.370  62.486  1.00 80.78           H  
ATOM     53  CD  LYS A   3     -18.702  -9.219  62.368  1.00 80.78           C  
ATOM     54  HD2 LYS A   3     -18.373 -10.093  61.805  1.00 80.78           H  
ATOM     55  HD3 LYS A   3     -19.689  -8.922  62.013  1.00 80.78           H  
ATOM     56  CE  LYS A   3     -18.773  -9.572  63.860  1.00 80.78           C  
ATOM     57  HE2 LYS A   3     -17.762  -9.774  64.217  1.00 80.78           H  
ATOM     58  HE3 LYS A   3     -19.150  -8.706  64.405  1.00 80.78           H  
ATOM     59  NZ  LYS A   3     -19.641 -10.752  64.114  1.00 80.78           N  
ATOM     60  HZ1 LYS A   3     -20.585 -10.580  63.797  1.00 80.78           H  
ATOM     61  HZ2 LYS A   3     -19.678 -10.961  65.101  1.00 80.78           H  
ATOM     62  HZ3 LYS A   3     -19.289 -11.569  63.635  1.00 80.78           H  
ATOM     63  N   PRO A   4     -15.047  -6.928  58.248  1.00 82.29           N  
ATOM     64  CA  PRO A   4     -14.823  -6.939  56.809  1.00 82.29           C  
ATOM     65  HA  PRO A   4     -15.266  -6.052  56.357  1.00 82.29           H  
ATOM     66  C   PRO A   4     -15.457  -8.190  56.178  1.00 82.29           C  
ATOM     67  CB  PRO A   4     -13.302  -6.874  56.641  1.00 82.29           C  
ATOM     68  HB2 PRO A   4     -12.964  -7.407  55.752  1.00 82.29           H  
ATOM     69  HB3 PRO A   4     -12.989  -5.831  56.597  1.00 82.29           H  
ATOM     70  O   PRO A   4     -15.151  -9.314  56.580  1.00 82.29           O  
ATOM     71  CG  PRO A   4     -12.762  -7.509  57.924  1.00 82.29           C  
ATOM     72  HG2 PRO A   4     -11.777  -7.120  58.184  1.00 82.29           H  
ATOM     73  HG3 PRO A   4     -12.724  -8.591  57.805  1.00 82.29           H  
ATOM     74  CD  PRO A   4     -13.807  -7.151  58.978  1.00 82.29           C  
ATOM     75  HD2 PRO A   4     -13.902  -7.971  59.690  1.00 82.29           H  
ATOM     76  HD3 PRO A   4     -13.518  -6.233  59.491  1.00 82.29           H  
ATOM     77  N   LEU A   5     -16.331  -7.990  55.186  1.00 74.18           N  
ATOM     78  H   LEU A   5     -16.561  -7.041  54.927  1.00 74.18           H  
ATOM     79  CA  LEU A   5     -16.837  -9.058  54.325  1.00 74.18           C  
ATOM     80  HA  LEU A   5     -16.906  -9.982  54.899  1.00 74.18           H  
ATOM     81  C   LEU A   5     -15.845  -9.301  53.177  1.00 74.18           C  
ATOM     82  CB  LEU A   5     -18.247  -8.734  53.778  1.00 74.18           C  
ATOM     83  HB2 LEU A   5     -18.385  -9.357  52.895  1.00 74.18           H  
ATOM     84  HB3 LEU A   5     -18.293  -7.700  53.438  1.00 74.18           H  
ATOM     85  O   LEU A   5     -15.796  -8.535  52.220  1.00 74.18           O  
ATOM     86  CG  LEU A   5     -19.408  -9.039  54.748  1.00 74.18           C  
ATOM     87  HG  LEU A   5     -19.104  -9.815  55.450  1.00 74.18           H  
ATOM     88  CD1 LEU A   5     -19.840  -7.801  55.535  1.00 74.18           C  
ATOM     89 HD11 LEU A   5     -20.178  -7.021  54.852  1.00 74.18           H  
ATOM     90 HD12 LEU A   5     -20.653  -8.060  56.213  1.00 74.18           H  
ATOM     91 HD13 LEU A   5     -19.001  -7.428  56.121  1.00 74.18           H  
ATOM     92  CD2 LEU A   5     -20.623  -9.556  53.975  1.00 74.18           C  
ATOM     93 HD21 LEU A   5     -20.368 -10.481  53.456  1.00 74.18           H  
ATOM     94 HD22 LEU A   5     -21.442  -9.762  54.665  1.00 74.18           H  
ATOM     95 HD23 LEU A   5     -20.948  -8.813  53.247  1.00 74.18           H  
ATOM     96  N   GLY A   6     -15.088 -10.394  53.275  1.00 83.03           N  
ATOM     97  H   GLY A   6     -15.127 -10.910  54.143  1.00 83.03           H  
ATOM     98  CA  GLY A   6     -14.336 -10.975  52.159  1.00 83.03           C  
ATOM     99  HA2 GLY A   6     -14.933 -10.890  51.251  1.00 83.03           H  
ATOM    100  HA3 GLY A   6     -14.199 -12.039  52.355  1.00 83.03           H  
ATOM    101  C   GLY A   6     -12.960 -10.364  51.862  1.00 83.03           C  
ATOM    102  O   GLY A   6     -12.595  -9.286  52.330  1.00 83.03           O  
ATOM    103  N   LYS A   7     -12.170 -11.115  51.086  1.00 80.63           N  
ATOM    104  H   LYS A   7     -12.565 -11.964  50.709  1.00 80.63           H  
ATOM    105  CA  LYS A   7     -10.888 -10.702  50.504  1.00 80.63           C  
ATOM    106  HA  LYS A   7     -10.585  -9.734  50.903  1.00 80.63           H  
ATOM    107  C   LYS A   7     -11.106 -10.549  49.000  1.00 80.63           C  
ATOM    108  CB  LYS A   7      -9.796 -11.753  50.793  1.00 80.63           C  
ATOM    109  HB2 LYS A   7     -10.102 -12.699  50.345  1.00 80.63           H  
ATOM    110  HB3 LYS A   7      -8.873 -11.449  50.301  1.00 80.63           H  
ATOM    111  O   LYS A   7     -11.629 -11.465  48.374  1.00 80.63           O  
ATOM    112  CG  LYS A   7      -9.507 -12.010  52.282  1.00 80.63           C  
ATOM    113  HG2 LYS A   7     -10.431 -12.261  52.803  1.00 80.63           H  
ATOM    114  HG3 LYS A   7      -8.840 -12.870  52.349  1.00 80.63           H  
ATOM    115  CD  LYS A   7      -8.831 -10.820  52.975  1.00 80.63           C  
ATOM    116  HD2 LYS A   7      -7.917 -10.572  52.435  1.00 80.63           H  
ATOM    117  HD3 LYS A   7      -9.502  -9.961  52.961  1.00 80.63           H  
ATOM    118  CE  LYS A   7      -8.494 -11.191  54.424  1.00 80.63           C  
ATOM    119  HE2 LYS A   7      -7.917 -12.116  54.416  1.00 80.63           H  
ATOM    120  HE3 LYS A   7      -9.423 -11.381  54.961  1.00 80.63           H  
ATOM    121  NZ  LYS A   7      -7.716 -10.117  55.091  1.00 80.63           N  
ATOM    122  HZ1 LYS A   7      -6.850  -9.960  54.595  1.00 80.63           H  
ATOM    123  HZ2 LYS A   7      -7.491 -10.378  56.041  1.00 80.63           H  
ATOM    124  HZ3 LYS A   7      -8.238  -9.253  55.098  1.00 80.63           H  
ATOM    125  N   ILE A   8     -10.746  -9.398  48.444  1.00 78.57           N  
ATOM    126  H   ILE A   8     -10.288  -8.700  49.013  1.00 78.57           H  
ATOM    127  CA  ILE A   8     -10.732  -9.195  46.993  1.00 78.57           C  
ATOM    128  HA  ILE A   8     -11.481  -9.831  46.522  1.00 78.57           H  
ATOM    129  C   ILE A   8      -9.354  -9.632  46.512  1.00 78.57           C  
ATOM    130  CB  ILE A   8     -11.047  -7.730  46.619  1.00 78.57           C  
ATOM    131  HB  ILE A   8     -10.306  -7.085  47.093  1.00 78.57           H  
ATOM    132  O   ILE A   8      -8.352  -9.083  46.968  1.00 78.57           O  
ATOM    133  CG1 ILE A   8     -12.451  -7.332  47.136  1.00 78.57           C  
ATOM    134 HG12 ILE A   8     -12.538  -7.584  48.193  1.00 78.57           H  
ATOM    135 HG13 ILE A   8     -13.211  -7.896  46.596  1.00 78.57           H  
ATOM    136  CG2 ILE A   8     -10.955  -7.537  45.092  1.00 78.57           C  
ATOM    137 HG21 ILE A   8     -11.127  -6.494  44.827  1.00 78.57           H  
ATOM    138 HG22 ILE A   8      -9.960  -7.798  44.731  1.00 78.57           H  
ATOM    139 HG23 ILE A   8     -11.688  -8.163  44.585  1.00 78.57           H  
ATOM    140  CD1 ILE A   8     -12.755  -5.834  47.016  1.00 78.57           C  
ATOM    141 HD11 ILE A   8     -11.971  -5.255  47.503  1.00 78.57           H  
ATOM    142 HD12 ILE A   8     -12.830  -5.541  45.969  1.00 78.57           H  
ATOM    143 HD13 ILE A   8     -13.707  -5.621  47.503  1.00 78.57           H  
ATOM    144  N   ASP A   9      -9.315 -10.616  45.622  1.00 78.66           N  
ATOM    145  H   ASP A   9     -10.173 -11.038  45.298  1.00 78.66           H  
ATOM    146  CA  ASP A   9      -8.089 -10.991  44.932  1.00 78.66           C  
ATOM    147  HA  ASP A   9      -7.242 -10.837  45.600  1.00 78.66           H  
ATOM    148  C   ASP A   9      -7.895 -10.093  43.702  1.00 78.66           C  
ATOM    149  CB  ASP A   9      -8.112 -12.483  44.585  1.00 78.66           C  
ATOM    150  HB2 ASP A   9      -8.972 -12.693  43.949  1.00 78.66           H  
ATOM    151  HB3 ASP A   9      -8.207 -13.064  45.503  1.00 78.66           H  
ATOM    152  O   ASP A   9      -8.696 -10.106  42.762  1.00 78.66           O  
ATOM    153  CG  ASP A   9      -6.828 -12.895  43.867  1.00 78.66           C  
ATOM    154  OD1 ASP A   9      -5.820 -12.176  44.045  1.00 78.66           O  
ATOM    155  OD2 ASP A   9      -6.909 -13.863  43.083  1.00 78.66           O  
ATOM    156  N   LEU A  10      -6.849  -9.270  43.744  1.00 82.88           N  
ATOM    157  H   LEU A  10      -6.183  -9.406  44.491  1.00 82.88           H  
ATOM    158  CA  LEU A  10      -6.527  -8.299  42.699  1.00 82.88           C  
ATOM    159  HA  LEU A  10      -7.453  -7.857  42.331  1.00 82.88           H  
ATOM    160  C   LEU A  10      -5.863  -8.962  41.484  1.00 82.88           C  
ATOM    161  CB  LEU A  10      -5.643  -7.187  43.296  1.00 82.88           C  
ATOM    162  HB2 LEU A  10      -5.348  -6.512  42.492  1.00 82.88           H  
ATOM    163  HB3 LEU A  10      -4.736  -7.647  43.688  1.00 82.88           H  
ATOM    164  O   LEU A  10      -5.928  -8.412  40.385  1.00 82.88           O  
ATOM    165  CG  LEU A  10      -6.312  -6.363  44.414  1.00 82.88           C  
ATOM    166  HG  LEU A  10      -6.642  -7.025  45.214  1.00 82.88           H  
ATOM    167  CD1 LEU A  10      -5.305  -5.376  45.006  1.00 82.88           C  
ATOM    168 HD11 LEU A  10      -4.960  -4.686  44.236  1.00 82.88           H  
ATOM    169 HD12 LEU A  10      -4.449  -5.925  45.399  1.00 82.88           H  
ATOM    170 HD13 LEU A  10      -5.766  -4.816  45.820  1.00 82.88           H  
ATOM    171  CD2 LEU A  10      -7.516  -5.560  43.910  1.00 82.88           C  
ATOM    172 HD21 LEU A  10      -8.300  -6.243  43.584  1.00 82.88           H  
ATOM    173 HD22 LEU A  10      -7.217  -4.924  43.078  1.00 82.88           H  
ATOM    174 HD23 LEU A  10      -7.912  -4.945  44.718  1.00 82.88           H  
ATOM    175  N   ASP A  11      -5.316 -10.169  41.646  1.00 80.10           N  
ATOM    176  H   ASP A  11      -5.315 -10.591  42.564  1.00 80.10           H  
ATOM    177  CA  ASP A  11      -4.580 -10.882  40.594  1.00 80.10           C  
ATOM    178  HA  ASP A  11      -3.942 -10.170  40.072  1.00 80.10           H  
ATOM    179  C   ASP A  11      -5.502 -11.527  39.546  1.00 80.10           C  
ATOM    180  CB  ASP A  11      -3.680 -11.942  41.247  1.00 80.10           C  
ATOM    181  HB2 ASP A  11      -4.296 -12.633  41.822  1.00 80.10           H  
ATOM    182  HB3 ASP A  11      -3.188 -12.512  40.460  1.00 80.10           H  
ATOM    183  O   ASP A  11      -5.050 -12.009  38.496  1.00 80.10           O  
ATOM    184  CG  ASP A  11      -2.588 -11.348  42.147  1.00 80.10           C  
ATOM    185  OD1 ASP A  11      -2.263 -10.151  41.966  1.00 80.10           O  
ATOM    186  OD2 ASP A  11      -2.023 -12.121  42.949  1.00 80.10           O  
ATOM    187  N   SER A  12      -6.805 -11.531  39.832  1.00 73.95           N  
ATOM    188  H   SER A  12      -7.053 -11.181  40.746  1.00 73.95           H  
ATOM    189  CA  SER A  12      -7.873 -12.055  38.980  1.00 73.95           C  
ATOM    190  HA  SER A  12      -7.458 -12.805  38.307  1.00 73.95           H  
ATOM    191  C   SER A  12      -8.528 -10.973  38.104  1.00 73.95           C  
ATOM    192  CB  SER A  12      -8.899 -12.757  39.876  1.00 73.95           C  
ATOM    193  HB2 SER A  12      -9.256 -12.071  40.644  1.00 73.95           H  
ATOM    194  HB3 SER A  12      -9.744 -13.073  39.265  1.00 73.95           H  
ATOM    195  O   SER A  12      -9.309 -11.286  37.202  1.00 73.95           O  
ATOM    196  OG  SER A  12      -8.329 -13.905  40.485  1.00 73.95           O  
ATOM    197  HG  SER A  12      -7.818 -13.694  41.269  1.00 73.95           H  
ATOM    198  N   ILE A  13      -8.211  -9.691  38.321  1.00 76.97           N  
ATOM    199  H   ILE A  13      -7.506  -9.481  39.013  1.00 76.97           H  
ATOM    200  CA  ILE A  13      -8.770  -8.578  37.544  1.00 76.97           C  
ATOM    201  HA  ILE A  13      -9.832  -8.767  37.394  1.00 76.97           H  
ATOM    202  C   ILE A  13      -8.094  -8.545  36.164  1.00 76.97           C  
ATOM    203  CB  ILE A  13      -8.646  -7.246  38.324  1.00 76.97           C  
ATOM    204  HB  ILE A  13      -7.593  -7.075  38.551  1.00 76.97           H  
ATOM    205  O   ILE A  13      -6.900  -8.300  36.044  1.00 76.97           O  
ATOM    206  CG1 ILE A  13      -9.436  -7.336  39.654  1.00 76.97           C  
ATOM    207 HG12 ILE A  13      -9.111  -8.214  40.212  1.00 76.97           H  
ATOM    208 HG13 ILE A  13     -10.498  -7.454  39.438  1.00 76.97           H  
ATOM    209  CG2 ILE A  13      -9.158  -6.063  37.476  1.00 76.97           C  
ATOM    210 HG21 ILE A  13     -10.219  -6.184  37.255  1.00 76.97           H  
ATOM    211 HG22 ILE A  13      -9.005  -5.126  38.012  1.00 76.97           H  
ATOM    212 HG23 ILE A  13      -8.594  -5.990  36.546  1.00 76.97           H  
ATOM    213  CD1 ILE A  13      -9.249  -6.134  40.588  1.00 76.97           C  
ATOM    214 HD11 ILE A  13      -9.681  -5.234  40.149  1.00 76.97           H  
ATOM    215 HD12 ILE A  13      -9.754  -6.334  41.533  1.00 76.97           H  
ATOM    216 HD13 ILE A  13      -8.187  -5.977  40.777  1.00 76.97           H  
ATOM    217  N   GLY A  14      -8.869  -8.800  35.106  1.00 73.30           N  
ATOM    218  H   GLY A  14      -9.828  -9.063  35.284  1.00 73.30           H  
ATOM    219  CA  GLY A  14      -8.405  -8.751  33.710  1.00 73.30           C  
ATOM    220  HA2 GLY A  14      -9.175  -8.277  33.101  1.00 73.30           H  
ATOM    221  HA3 GLY A  14      -7.507  -8.137  33.645  1.00 73.30           H  
ATOM    222  C   GLY A  14      -8.080 -10.109  33.080  1.00 73.30           C  
ATOM    223  O   GLY A  14      -7.925 -10.192  31.863  1.00 73.30           O  
ATOM    224  N   LYS A  15      -8.065 -11.194  33.863  1.00 73.61           N  
ATOM    225  H   LYS A  15      -8.227 -11.073  34.853  1.00 73.61           H  
ATOM    226  CA  LYS A  15      -8.043 -12.558  33.322  1.00 73.61           C  
ATOM    227  HA  LYS A  15      -7.466 -12.574  32.397  1.00 73.61           H  
ATOM    228  C   LYS A  15      -9.483 -12.940  32.984  1.00 73.61           C  
ATOM    229  CB  LYS A  15      -7.363 -13.514  34.314  1.00 73.61           C  
ATOM    230  HB2 LYS A  15      -7.466 -14.538  33.955  1.00 73.61           H  
ATOM    231  HB3 LYS A  15      -7.859 -13.437  35.282  1.00 73.61           H  
ATOM    232  O   LYS A  15     -10.324 -13.073  33.870  1.00 73.61           O  
ATOM    233  CG  LYS A  15      -5.866 -13.184  34.465  1.00 73.61           C  
ATOM    234  HG2 LYS A  15      -5.355 -13.374  33.521  1.00 73.61           H  
ATOM    235  HG3 LYS A  15      -5.749 -12.131  34.722  1.00 73.61           H  
ATOM    236  CD  LYS A  15      -5.222 -14.021  35.575  1.00 73.61           C  
ATOM    237  HD2 LYS A  15      -5.259 -15.080  35.317  1.00 73.61           H  
ATOM    238  HD3 LYS A  15      -5.792 -13.862  36.490  1.00 73.61           H  
ATOM    239  CE  LYS A  15      -3.768 -13.587  35.803  1.00 73.61           C  
ATOM    240  HE2 LYS A  15      -3.706 -12.508  35.659  1.00 73.61           H  
ATOM    241  HE3 LYS A  15      -3.126 -14.070  35.066  1.00 73.61           H  
ATOM    242  NZ  LYS A  15      -3.333 -13.902  37.185  1.00 73.61           N  
ATOM    243  HZ1 LYS A  15      -2.378 -13.620  37.354  1.00 73.61           H  
ATOM    244  HZ2 LYS A  15      -3.900 -13.366  37.826  1.00 73.61           H  
ATOM    245  HZ3 LYS A  15      -3.451 -14.879  37.414  1.00 73.61           H  
ATOM    246  N   GLY A  16      -9.796 -13.020  31.689  1.00 67.31           N  
ATOM    247  H   GLY A  16      -9.070 -12.829  31.014  1.00 67.31           H  
ATOM    248  CA  GLY A  16     -11.116 -13.438  31.215  1.00 67.31           C  
ATOM    249  HA2 GLY A  16     -11.842 -12.659  31.447  1.00 67.31           H  
ATOM    250  HA3 GLY A  16     -11.093 -13.595  30.137  1.00 67.31           H  
ATOM    251  C   GLY A  16     -11.536 -14.745  31.889  1.00 67.31           C  
ATOM    252  O   GLY A  16     -10.715 -15.645  32.041  1.00 67.31           O  
ATOM    253  N   LYS A  17     -12.797 -14.826  32.328  1.00 62.50           N  
ATOM    254  H   LYS A  17     -13.396 -14.027  32.177  1.00 62.50           H  
ATOM    255  CA  LYS A  17     -13.364 -16.002  32.999  1.00 62.50           C  
ATOM    256  HA  LYS A  17     -12.818 -16.192  33.923  1.00 62.50           H  
ATOM    257  C   LYS A  17     -13.196 -17.230  32.097  1.00 62.50           C  
ATOM    258  CB  LYS A  17     -14.854 -15.760  33.320  1.00 62.50           C  
ATOM    259  HB2 LYS A  17     -15.384 -15.523  32.397  1.00 62.50           H  
ATOM    260  HB3 LYS A  17     -15.271 -16.684  33.720  1.00 62.50           H  
ATOM    261  O   LYS A  17     -13.994 -17.431  31.184  1.00 62.50           O  
ATOM    262  CG  LYS A  17     -15.097 -14.634  34.339  1.00 62.50           C  
ATOM    263  HG2 LYS A  17     -14.607 -14.890  35.278  1.00 62.50           H  
ATOM    264  HG3 LYS A  17     -14.678 -13.701  33.965  1.00 62.50           H  
ATOM    265  CD  LYS A  17     -16.603 -14.445  34.580  1.00 62.50           C  
ATOM    266  HD2 LYS A  17     -17.023 -15.383  34.942  1.00 62.50           H  
ATOM    267  HD3 LYS A  17     -17.083 -14.181  33.637  1.00 62.50           H  
ATOM    268  CE  LYS A  17     -16.847 -13.337  35.612  1.00 62.50           C  
ATOM    269  HE2 LYS A  17     -16.402 -12.413  35.242  1.00 62.50           H  
ATOM    270  HE3 LYS A  17     -16.331 -13.607  36.534  1.00 62.50           H  
ATOM    271  NZ  LYS A  17     -18.296 -13.143  35.874  1.00 62.50           N  
ATOM    272  HZ1 LYS A  17     -18.436 -12.416  36.561  1.00 62.50           H  
ATOM    273  HZ2 LYS A  17     -18.705 -13.996  36.228  1.00 62.50           H  
ATOM    274  HZ3 LYS A  17     -18.780 -12.884  35.026  1.00 62.50           H  
ATOM    275  N   SER A  18     -12.170 -18.043  32.333  1.00 59.46           N  
ATOM    276  H   SER A  18     -11.469 -17.781  33.012  1.00 59.46           H  
ATOM    277  CA  SER A  18     -12.100 -19.386  31.771  1.00 59.46           C  
ATOM    278  HA  SER A  18     -12.273 -19.336  30.696  1.00 59.46           H  
ATOM    279  C   SER A  18     -13.220 -20.186  32.419  1.00 59.46           C  
ATOM    280  CB  SER A  18     -10.722 -20.021  31.991  1.00 59.46           C  
ATOM    281  HB2 SER A  18     -10.750 -21.070  31.697  1.00 59.46           H  
ATOM    282  HB3 SER A  18      -9.993 -19.503  31.368  1.00 59.46           H  
ATOM    283  O   SER A  18     -13.254 -20.361  33.636  1.00 59.46           O  
ATOM    284  OG  SER A  18     -10.318 -19.914  33.339  1.00 59.46           O  
ATOM    285  HG  SER A  18     -10.885 -20.467  33.883  1.00 59.46           H  
ATOM    286  N   VAL A  19     -14.191 -20.583  31.605  1.00 55.15           N  
ATOM    287  H   VAL A  19     -14.119 -20.335  30.629  1.00 55.15           H  
ATOM    288  CA  VAL A  19     -15.329 -21.404  32.005  1.00 55.15           C  
ATOM    289  HA  VAL A  19     -15.803 -20.962  32.881  1.00 55.15           H  
ATOM    290  C   VAL A  19     -14.794 -22.783  32.384  1.00 55.15           C  
ATOM    291  CB  VAL A  19     -16.364 -21.463  30.860  1.00 55.15           C  
ATOM    292  HB  VAL A  19     -15.922 -21.950  29.991  1.00 55.15           H  
ATOM    293  O   VAL A  19     -14.657 -23.661  31.542  1.00 55.15           O  
ATOM    294  CG1 VAL A  19     -17.623 -22.236  31.271  1.00 55.15           C  
ATOM    295 HG11 VAL A  19     -17.364 -23.268  31.509  1.00 55.15           H  
ATOM    296 HG12 VAL A  19     -18.084 -21.772  32.143  1.00 55.15           H  
ATOM    297 HG13 VAL A  19     -18.335 -22.250  30.446  1.00 55.15           H  
ATOM    298  CG2 VAL A  19     -16.803 -20.052  30.433  1.00 55.15           C  
ATOM    299 HG21 VAL A  19     -17.207 -19.511  31.289  1.00 55.15           H  
ATOM    300 HG22 VAL A  19     -15.963 -19.494  30.020  1.00 55.15           H  
ATOM    301 HG23 VAL A  19     -17.569 -20.124  29.660  1.00 55.15           H  
ATOM    302  N   GLU A  20     -14.440 -22.959  33.653  1.00 51.71           N  
ATOM    303  H   GLU A  20     -14.389 -22.152  34.258  1.00 51.71           H  
ATOM    304  CA  GLU A  20     -14.124 -24.261  34.228  1.00 51.71           C  
ATOM    305  HA  GLU A  20     -13.802 -24.929  33.429  1.00 51.71           H  
ATOM    306  C   GLU A  20     -15.420 -24.831  34.813  1.00 51.71           C  
ATOM    307  CB  GLU A  20     -12.942 -24.145  35.201  1.00 51.71           C  
ATOM    308  HB2 GLU A  20     -13.270 -23.701  36.141  1.00 51.71           H  
ATOM    309  HB3 GLU A  20     -12.197 -23.489  34.750  1.00 51.71           H  
ATOM    310  O   GLU A  20     -15.771 -24.648  35.979  1.00 51.71           O  
ATOM    311  CG  GLU A  20     -12.282 -25.512  35.447  1.00 51.71           C  
ATOM    312  HG2 GLU A  20     -12.976 -26.144  36.001  1.00 51.71           H  
ATOM    313  HG3 GLU A  20     -12.097 -25.985  34.483  1.00 51.71           H  
ATOM    314  CD  GLU A  20     -10.951 -25.409  36.211  1.00 51.71           C  
ATOM    315  OE1 GLU A  20     -10.201 -26.410  36.177  1.00 51.71           O  
ATOM    316  OE2 GLU A  20     -10.701 -24.352  36.833  1.00 51.71           O  
ATOM    317  N   SER A  21     -16.209 -25.459  33.942  1.00 50.44           N  
ATOM    318  H   SER A  21     -15.920 -25.505  32.976  1.00 50.44           H  
ATOM    319  CA  SER A  21     -17.396 -26.217  34.321  1.00 50.44           C  
ATOM    320  HA  SER A  21     -17.996 -25.616  35.004  1.00 50.44           H  
ATOM    321  C   SER A  21     -16.976 -27.492  35.054  1.00 50.44           C  
ATOM    322  CB  SER A  21     -18.257 -26.504  33.085  1.00 50.44           C  
ATOM    323  HB2 SER A  21     -19.017 -27.248  33.326  1.00 50.44           H  
ATOM    324  HB3 SER A  21     -18.753 -25.584  32.778  1.00 50.44           H  
ATOM    325  O   SER A  21     -16.745 -28.540  34.453  1.00 50.44           O  
ATOM    326  OG  SER A  21     -17.456 -26.959  32.015  1.00 50.44           O  
ATOM    327  HG  SER A  21     -17.030 -27.770  32.300  1.00 50.44           H  
ATOM    328  N   ALA A  22     -16.891 -27.389  36.378  1.00 47.50           N  
ATOM    329  H   ALA A  22     -16.921 -26.458  36.770  1.00 47.50           H  
ATOM    330  CA  ALA A  22     -16.826 -28.511  37.297  1.00 47.50           C  
ATOM    331  HA  ALA A  22     -16.130 -29.252  36.904  1.00 47.50           H  
ATOM    332  C   ALA A  22     -18.214 -29.162  37.432  1.00 47.50           C  
ATOM    333  CB  ALA A  22     -16.277 -27.999  38.638  1.00 47.50           C  
ATOM    334  HB1 ALA A  22     -16.933 -27.229  39.043  1.00 47.50           H  
ATOM    335  HB2 ALA A  22     -16.212 -28.823  39.349  1.00 47.50           H  
ATOM    336  HB3 ALA A  22     -15.283 -27.576  38.490  1.00 47.50           H  
ATOM    337  O   ALA A  22     -19.024 -28.761  38.264  1.00 47.50           O  
ATOM    338  N   ALA A  23     -18.480 -30.197  36.635  1.00 47.47           N  
ATOM    339  H   ALA A  23     -17.839 -30.402  35.882  1.00 47.47           H  
ATOM    340  CA  ALA A  23     -19.568 -31.141  36.885  1.00 47.47           C  
ATOM    341  HA  ALA A  23     -20.053 -30.897  37.830  1.00 47.47           H  
ATOM    342  C   ALA A  23     -18.978 -32.551  37.023  1.00 47.47           C  
ATOM    343  CB  ALA A  23     -20.643 -31.012  35.803  1.00 47.47           C  
ATOM    344  HB1 ALA A  23     -21.040 -29.997  35.797  1.00 47.47           H  
ATOM    345  HB2 ALA A  23     -20.219 -31.238  34.825  1.00 47.47           H  
ATOM    346  HB3 ALA A  23     -21.456 -31.710  36.007  1.00 47.47           H  
ATOM    347  O   ALA A  23     -18.633 -33.216  36.049  1.00 47.47           O  
ATOM    348  N   LYS A  24     -18.814 -32.979  38.277  1.00 50.40           N  
ATOM    349  H   LYS A  24     -19.161 -32.367  39.002  1.00 50.40           H  
ATOM    350  CA  LYS A  24     -18.466 -34.346  38.671  1.00 50.40           C  
ATOM    351  HA  LYS A  24     -17.877 -34.806  37.878  1.00 50.40           H  
ATOM    352  C   LYS A  24     -19.752 -35.171  38.860  1.00 50.40           C  
ATOM    353  CB  LYS A  24     -17.644 -34.313  39.982  1.00 50.40           C  
ATOM    354  HB2 LYS A  24     -17.699 -35.297  40.447  1.00 50.40           H  
ATOM    355  HB3 LYS A  24     -18.099 -33.603  40.673  1.00 50.40           H  
ATOM    356  O   LYS A  24     -20.652 -34.707  39.548  1.00 50.40           O  
ATOM    357  CG  LYS A  24     -16.152 -33.979  39.811  1.00 50.40           C  
ATOM    358  HG2 LYS A  24     -15.701 -34.711  39.141  1.00 50.40           H  
ATOM    359  HG3 LYS A  24     -16.052 -32.988  39.367  1.00 50.40           H  
ATOM    360  CD  LYS A  24     -15.416 -34.009  41.166  1.00 50.40           C  
ATOM    361  HD2 LYS A  24     -15.574 -34.977  41.642  1.00 50.40           H  
ATOM    362  HD3 LYS A  24     -15.827 -33.226  41.804  1.00 50.40           H  
ATOM    363  CE  LYS A  24     -13.910 -33.778  40.968  1.00 50.40           C  
ATOM    364  HE2 LYS A  24     -13.778 -32.853  40.406  1.00 50.40           H  
ATOM    365  HE3 LYS A  24     -13.510 -34.587  40.356  1.00 50.40           H  
ATOM    366  NZ  LYS A  24     -13.167 -33.690  42.254  1.00 50.40           N  
ATOM    367  HZ1 LYS A  24     -12.189 -33.515  42.074  1.00 50.40           H  
ATOM    368  HZ2 LYS A  24     -13.242 -34.547  42.783  1.00 50.40           H  
ATOM    369  HZ3 LYS A  24     -13.513 -32.921  42.811  1.00 50.40           H  
ATOM    370  N   LYS A  25     -19.691 -36.432  38.398  1.00 48.64           N  
ATOM    371  H   LYS A  25     -18.947 -36.584  37.731  1.00 48.64           H  
ATOM    372  CA  LYS A  25     -20.437 -37.654  38.807  1.00 48.64           C  
ATOM    373  HA  LYS A  25     -19.804 -38.494  38.522  1.00 48.64           H  
ATOM    374  C   LYS A  25     -21.792 -37.989  38.148  1.00 48.64           C  
ATOM    375  CB  LYS A  25     -20.562 -37.757  40.341  1.00 48.64           C  
ATOM    376  HB2 LYS A  25     -21.231 -38.586  40.571  1.00 48.64           H  
ATOM    377  HB3 LYS A  25     -21.027 -36.858  40.745  1.00 48.64           H  
ATOM    378  O   LYS A  25     -22.830 -37.499  38.571  1.00 48.64           O  
ATOM    379  CG  LYS A  25     -19.231 -38.036  41.050  1.00 48.64           C  
ATOM    380  HG2 LYS A  25     -18.501 -37.264  40.807  1.00 48.64           H  
ATOM    381  HG3 LYS A  25     -18.847 -39.000  40.717  1.00 48.64           H  
ATOM    382  CD  LYS A  25     -19.454 -38.071  42.566  1.00 48.64           C  
ATOM    383  HD2 LYS A  25     -20.225 -38.809  42.786  1.00 48.64           H  
ATOM    384  HD3 LYS A  25     -19.799 -37.093  42.903  1.00 48.64           H  
ATOM    385  CE  LYS A  25     -18.163 -38.454  43.298  1.00 48.64           C  
ATOM    386  HE2 LYS A  25     -17.794 -39.387  42.873  1.00 48.64           H  
ATOM    387  HE3 LYS A  25     -17.415 -37.680  43.125  1.00 48.64           H  
ATOM    388  NZ  LYS A  25     -18.409 -38.629  44.753  1.00 48.64           N  
ATOM    389  HZ1 LYS A  25     -19.096 -39.354  44.901  1.00 48.64           H  
ATOM    390  HZ2 LYS A  25     -18.770 -37.782  45.168  1.00 48.64           H  
ATOM    391  HZ3 LYS A  25     -17.567 -38.904  45.238  1.00 48.64           H  
ATOM    392  N   SER A  26     -21.753 -38.956  37.222  1.00 53.07           N  
ATOM    393  H   SER A  26     -20.917 -38.970  36.655  1.00 53.07           H  
ATOM    394  CA  SER A  26     -22.479 -40.263  37.184  1.00 53.07           C  
ATOM    395  HA  SER A  26     -21.965 -40.973  37.832  1.00 53.07           H  
ATOM    396  C   SER A  26     -22.384 -40.809  35.739  1.00 53.07           C  
ATOM    397  CB  SER A  26     -23.944 -40.199  37.657  1.00 53.07           C  
ATOM    398  HB2 SER A  26     -24.468 -41.098  37.333  1.00 53.07           H  
ATOM    399  HB3 SER A  26     -23.960 -40.176  38.747  1.00 53.07           H  
ATOM    400  O   SER A  26     -22.719 -40.109  34.798  1.00 53.07           O  
ATOM    401  OG  SER A  26     -24.627 -39.062  37.182  1.00 53.07           O  
ATOM    402  HG  SER A  26     -24.225 -38.291  37.590  1.00 53.07           H  
ATOM    403  N   GLU A  27     -21.551 -41.820  35.466  1.00 46.84           N  
ATOM    404  H   GLU A  27     -21.129 -41.582  34.580  1.00 46.84           H  
ATOM    405  CA  GLU A  27     -21.861 -43.269  35.432  1.00 46.84           C  
ATOM    406  HA  GLU A  27     -20.954 -43.769  35.771  1.00 46.84           H  
ATOM    407  C   GLU A  27     -22.104 -43.796  33.988  1.00 46.84           C  
ATOM    408  CB  GLU A  27     -22.923 -43.687  36.470  1.00 46.84           C  
ATOM    409  HB2 GLU A  27     -23.907 -43.334  36.161  1.00 46.84           H  
ATOM    410  HB3 GLU A  27     -22.661 -43.212  37.415  1.00 46.84           H  
ATOM    411  O   GLU A  27     -23.194 -43.683  33.456  1.00 46.84           O  
ATOM    412  CG  GLU A  27     -22.956 -45.212  36.693  1.00 46.84           C  
ATOM    413  HG2 GLU A  27     -21.930 -45.562  36.809  1.00 46.84           H  
ATOM    414  HG3 GLU A  27     -23.373 -45.693  35.808  1.00 46.84           H  
ATOM    415  CD  GLU A  27     -23.760 -45.631  37.939  1.00 46.84           C  
ATOM    416  OE1 GLU A  27     -23.642 -46.819  38.312  1.00 46.84           O  
ATOM    417  OE2 GLU A  27     -24.409 -44.751  38.551  1.00 46.84           O  
ATOM    418  N   ALA A  28     -21.005 -44.274  33.365  1.00 60.88           N  
ATOM    419  H   ALA A  28     -20.158 -44.020  33.853  1.00 60.88           H  
ATOM    420  CA  ALA A  28     -20.784 -45.465  32.502  1.00 60.88           C  
ATOM    421  HA  ALA A  28     -19.884 -45.251  31.925  1.00 60.88           H  
ATOM    422  C   ALA A  28     -21.834 -45.987  31.459  1.00 60.88           C  
ATOM    423  CB  ALA A  28     -20.428 -46.573  33.513  1.00 60.88           C  
ATOM    424  HB1 ALA A  28     -19.610 -46.254  34.158  1.00 60.88           H  
ATOM    425  HB2 ALA A  28     -21.300 -46.788  34.132  1.00 60.88           H  
ATOM    426  HB3 ALA A  28     -20.135 -47.498  33.016  1.00 60.88           H  
ATOM    427  O   ALA A  28     -23.028 -45.900  31.695  1.00 60.88           O  
ATOM    428  N   PRO A  29     -21.432 -46.815  30.451  1.00 51.20           N  
ATOM    429  CA  PRO A  29     -20.245 -46.742  29.574  1.00 51.20           C  
ATOM    430  HA  PRO A  29     -19.831 -45.734  29.572  1.00 51.20           H  
ATOM    431  C   PRO A  29     -20.472 -47.217  28.089  1.00 51.20           C  
ATOM    432  CB  PRO A  29     -19.294 -47.717  30.276  1.00 51.20           C  
ATOM    433  HB2 PRO A  29     -18.900 -47.262  31.184  1.00 51.20           H  
ATOM    434  HB3 PRO A  29     -18.451 -48.021  29.655  1.00 51.20           H  
ATOM    435  O   PRO A  29     -21.462 -47.864  27.774  1.00 51.20           O  
ATOM    436  CG  PRO A  29     -20.224 -48.887  30.628  1.00 51.20           C  
ATOM    437  HG2 PRO A  29     -19.930 -49.355  31.568  1.00 51.20           H  
ATOM    438  HG3 PRO A  29     -20.224 -49.624  29.825  1.00 51.20           H  
ATOM    439  CD  PRO A  29     -21.615 -48.241  30.728  1.00 51.20           C  
ATOM    440  HD2 PRO A  29     -22.028 -48.398  31.725  1.00 51.20           H  
ATOM    441  HD3 PRO A  29     -22.292 -48.683  29.997  1.00 51.20           H  
ATOM    442  N   LYS A  30     -19.431 -47.024  27.245  1.00 52.66           N  
ATOM    443  H   LYS A  30     -18.747 -46.365  27.588  1.00 52.66           H  
ATOM    444  CA  LYS A  30     -19.017 -47.779  26.016  1.00 52.66           C  
ATOM    445  HA  LYS A  30     -17.992 -47.473  25.809  1.00 52.66           H  
ATOM    446  C   LYS A  30     -19.747 -47.577  24.667  1.00 52.66           C  
ATOM    447  CB  LYS A  30     -18.934 -49.290  26.316  1.00 52.66           C  
ATOM    448  HB2 LYS A  30     -19.874 -49.621  26.757  1.00 52.66           H  
ATOM    449  HB3 LYS A  30     -18.814 -49.837  25.381  1.00 52.66           H  
ATOM    450  O   LYS A  30     -20.898 -47.946  24.524  1.00 52.66           O  
ATOM    451  CG  LYS A  30     -17.755 -49.660  27.223  1.00 52.66           C  
ATOM    452  HG2 LYS A  30     -17.648 -48.935  28.030  1.00 52.66           H  
ATOM    453  HG3 LYS A  30     -16.836 -49.628  26.638  1.00 52.66           H  
ATOM    454  CD  LYS A  30     -17.931 -51.065  27.808  1.00 52.66           C  
ATOM    455  HD2 LYS A  30     -18.916 -51.147  28.267  1.00 52.66           H  
ATOM    456  HD3 LYS A  30     -17.861 -51.790  26.997  1.00 52.66           H  
ATOM    457  CE  LYS A  30     -16.855 -51.347  28.862  1.00 52.66           C  
ATOM    458  HE2 LYS A  30     -16.995 -50.660  29.697  1.00 52.66           H  
ATOM    459  HE3 LYS A  30     -15.879 -51.151  28.418  1.00 52.66           H  
ATOM    460  NZ  LYS A  30     -16.923 -52.755  29.326  1.00 52.66           N  
ATOM    461  HZ1 LYS A  30     -17.831 -52.957  29.720  1.00 52.66           H  
ATOM    462  HZ2 LYS A  30     -16.215 -52.943  30.022  1.00 52.66           H  
ATOM    463  HZ3 LYS A  30     -16.777 -53.382  28.548  1.00 52.66           H  
ATOM    464  N   HIS A  31     -18.985 -47.098  23.669  1.00 54.46           N  
ATOM    465  H   HIS A  31     -18.259 -46.464  23.972  1.00 54.46           H  
ATOM    466  CA  HIS A  31     -18.664 -47.704  22.348  1.00 54.46           C  
ATOM    467  HA  HIS A  31     -18.140 -48.648  22.496  1.00 54.46           H  
ATOM    468  C   HIS A  31     -17.685 -46.731  21.631  1.00 54.46           C  
ATOM    469  CB  HIS A  31     -19.923 -47.974  21.499  1.00 54.46           C  
ATOM    470  HB2 HIS A  31     -19.649 -47.934  20.444  1.00 54.46           H  
ATOM    471  HB3 HIS A  31     -20.666 -47.196  21.675  1.00 54.46           H  
ATOM    472  O   HIS A  31     -18.018 -45.572  21.415  1.00 54.46           O  
ATOM    473  CG  HIS A  31     -20.529 -49.339  21.754  1.00 54.46           C  
ATOM    474  CD2 HIS A  31     -21.721 -49.619  22.372  1.00 54.46           C  
ATOM    475  HD2 HIS A  31     -22.416 -48.892  22.768  1.00 54.46           H  
ATOM    476  ND1 HIS A  31     -19.965 -50.552  21.413  1.00 54.46           N  
ATOM    477  HD1 HIS A  31     -19.099 -50.696  20.914  1.00 54.46           H  
ATOM    478  CE1 HIS A  31     -20.792 -51.527  21.827  1.00 54.46           C  
ATOM    479  HE1 HIS A  31     -20.617 -52.584  21.690  1.00 54.46           H  
ATOM    480  NE2 HIS A  31     -21.871 -51.009  22.428  1.00 54.46           N  
ATOM    481  N   GLU A  32     -16.371 -46.990  21.618  1.00 54.87           N  
ATOM    482  H   GLU A  32     -15.888 -46.166  21.946  1.00 54.87           H  
ATOM    483  CA  GLU A  32     -15.596 -47.593  20.507  1.00 54.87           C  
ATOM    484  HA  GLU A  32     -14.543 -47.425  20.732  1.00 54.87           H  
ATOM    485  C   GLU A  32     -15.819 -46.946  19.124  1.00 54.87           C  
ATOM    486  CB  GLU A  32     -15.762 -49.122  20.421  1.00 54.87           C  
ATOM    487  HB2 GLU A  32     -15.391 -49.449  19.450  1.00 54.87           H  
ATOM    488  HB3 GLU A  32     -16.817 -49.382  20.497  1.00 54.87           H  
ATOM    489  O   GLU A  32     -16.874 -47.133  18.542  1.00 54.87           O  
ATOM    490  CG  GLU A  32     -14.951 -49.852  21.502  1.00 54.87           C  
ATOM    491  HG2 GLU A  32     -13.917 -49.513  21.447  1.00 54.87           H  
ATOM    492  HG3 GLU A  32     -15.343 -49.574  22.481  1.00 54.87           H  
ATOM    493  CD  GLU A  32     -14.986 -51.383  21.357  1.00 54.87           C  
ATOM    494  OE1 GLU A  32     -14.151 -52.027  22.028  1.00 54.87           O  
ATOM    495  OE2 GLU A  32     -15.862 -51.888  20.620  1.00 54.87           O  
ATOM    496  N   THR A  33     -14.817 -46.219  18.594  1.00 54.38           N  
ATOM    497  H   THR A  33     -14.273 -45.699  19.267  1.00 54.38           H  
ATOM    498  CA  THR A  33     -14.030 -46.601  17.390  1.00 54.38           C  
ATOM    499  HA  THR A  33     -13.503 -47.525  17.631  1.00 54.38           H  
ATOM    500  C   THR A  33     -12.960 -45.549  17.014  1.00 54.38           C  
ATOM    501  CB  THR A  33     -14.840 -46.889  16.106  1.00 54.38           C  
ATOM    502  HB  THR A  33     -14.134 -46.863  15.276  1.00 54.38           H  
ATOM    503  O   THR A  33     -13.269 -44.370  16.895  1.00 54.38           O  
ATOM    504  CG2 THR A  33     -15.471 -48.285  16.069  1.00 54.38           C  
ATOM    505 HG21 THR A  33     -14.862 -49.008  16.612  1.00 54.38           H  
ATOM    506 HG22 THR A  33     -15.551 -48.603  15.029  1.00 54.38           H  
ATOM    507 HG23 THR A  33     -16.480 -48.275  16.481  1.00 54.38           H  
ATOM    508  OG1 THR A  33     -15.821 -45.916  15.852  1.00 54.38           O  
ATOM    509  HG1 THR A  33     -15.586 -45.125  16.343  1.00 54.38           H  
ATOM    510  N   ALA A  34     -11.726 -46.046  16.816  1.00 51.59           N  
ATOM    511  H   ALA A  34     -11.622 -47.000  17.133  1.00 51.59           H  
ATOM    512  CA  ALA A  34     -10.649 -45.664  15.875  1.00 51.59           C  
ATOM    513  HA  ALA A  34      -9.774 -46.205  16.233  1.00 51.59           H  
ATOM    514  C   ALA A  34     -10.205 -44.179  15.744  1.00 51.59           C  
ATOM    515  CB  ALA A  34     -11.009 -46.289  14.523  1.00 51.59           C  
ATOM    516  HB1 ALA A  34     -11.172 -47.362  14.628  1.00 51.59           H  
ATOM    517  HB2 ALA A  34     -11.912 -45.821  14.130  1.00 51.59           H  
ATOM    518  HB3 ALA A  34     -10.200 -46.120  13.813  1.00 51.59           H  
ATOM    519  O   ALA A  34     -10.960 -43.330  15.296  1.00 51.59           O  
ATOM    520  N   ALA A  35      -9.005 -43.770  16.188  1.00 51.20           N  
ATOM    521  H   ALA A  35      -9.082 -42.787  16.407  1.00 51.20           H  
ATOM    522  CA  ALA A  35      -7.627 -44.102  15.747  1.00 51.20           C  
ATOM    523  HA  ALA A  35      -7.015 -43.776  16.589  1.00 51.20           H  
ATOM    524  C   ALA A  35      -7.144 -43.266  14.527  1.00 51.20           C  
ATOM    525  CB  ALA A  35      -7.366 -45.613  15.619  1.00 51.20           C  
ATOM    526  HB1 ALA A  35      -7.938 -46.023  14.787  1.00 51.20           H  
ATOM    527  HB2 ALA A  35      -7.628 -46.119  16.547  1.00 51.20           H  
ATOM    528  HB3 ALA A  35      -6.309 -45.796  15.426  1.00 51.20           H  
ATOM    529  O   ALA A  35      -7.762 -43.321  13.475  1.00 51.20           O  
ATOM    530  N   VAL A  36      -6.154 -42.363  14.719  1.00 54.33           N  
ATOM    531  H   VAL A  36      -6.508 -41.448  14.480  1.00 54.33           H  
ATOM    532  CA  VAL A  36      -4.725 -42.479  14.277  1.00 54.33           C  
ATOM    533  HA  VAL A  36      -4.166 -41.669  14.746  1.00 54.33           H  
ATOM    534  C   VAL A  36      -4.595 -42.270  12.749  1.00 54.33           C  
ATOM    535  CB  VAL A  36      -4.105 -43.806  14.780  1.00 54.33           C  
ATOM    536  HB  VAL A  36      -4.702 -44.637  14.405  1.00 54.33           H  
ATOM    537  O   VAL A  36      -5.303 -42.903  11.992  1.00 54.33           O  
ATOM    538  CG1 VAL A  36      -2.666 -44.034  14.332  1.00 54.33           C  
ATOM    539 HG11 VAL A  36      -2.280 -44.952  14.775  1.00 54.33           H  
ATOM    540 HG12 VAL A  36      -2.038 -43.199  14.641  1.00 54.33           H  
ATOM    541 HG13 VAL A  36      -2.652 -44.171  13.250  1.00 54.33           H  
ATOM    542  CG2 VAL A  36      -4.044 -43.882  16.314  1.00 54.33           C  
ATOM    543 HG21 VAL A  36      -3.308 -43.173  16.694  1.00 54.33           H  
ATOM    544 HG22 VAL A  36      -5.003 -43.640  16.773  1.00 54.33           H  
ATOM    545 HG23 VAL A  36      -3.760 -44.888  16.622  1.00 54.33           H  
ATOM    546  N   SER A  37      -3.794 -41.383  12.148  1.00 57.46           N  
ATOM    547  H   SER A  37      -4.085 -41.261  11.189  1.00 57.46           H  
ATOM    548  CA  SER A  37      -2.401 -40.956  12.362  1.00 57.46           C  
ATOM    549  HA  SER A  37      -2.222 -40.670  13.398  1.00 57.46           H  
ATOM    550  C   SER A  37      -2.075 -39.789  11.418  1.00 57.46           C  
ATOM    551  CB  SER A  37      -1.415 -42.054  11.911  1.00 57.46           C  
ATOM    552  HB2 SER A  37      -0.464 -41.606  11.622  1.00 57.46           H  
ATOM    553  HB3 SER A  37      -1.183 -42.727  12.737  1.00 57.46           H  
ATOM    554  O   SER A  37      -2.642 -39.684  10.332  1.00 57.46           O  
ATOM    555  OG  SER A  37      -1.914 -42.803  10.818  1.00 57.46           O  
ATOM    556  HG  SER A  37      -2.233 -42.208  10.134  1.00 57.46           H  
ATOM    557  N   HIS A  38      -1.086 -38.973  11.777  1.00 52.75           N  
ATOM    558  H   HIS A  38      -0.638 -39.128  12.669  1.00 52.75           H  
ATOM    559  CA  HIS A  38      -0.412 -38.043  10.869  1.00 52.75           C  
ATOM    560  HA  HIS A  38      -1.122 -37.680  10.127  1.00 52.75           H  
ATOM    561  C   HIS A  38       0.728 -38.772  10.145  1.00 52.75           C  
ATOM    562  CB  HIS A  38       0.112 -36.842  11.673  1.00 52.75           C  
ATOM    563  HB2 HIS A  38       0.539 -36.115  10.983  1.00 52.75           H  
ATOM    564  HB3 HIS A  38       0.905 -37.179  12.341  1.00 52.75           H  
ATOM    565  O   HIS A  38       1.477 -39.515  10.776  1.00 52.75           O  
ATOM    566  CG  HIS A  38      -0.945 -36.152  12.504  1.00 52.75           C  
ATOM    567  CD2 HIS A  38      -0.728 -35.260  13.519  1.00 52.75           C  
ATOM    568  HD2 HIS A  38       0.234 -34.909  13.864  1.00 52.75           H  
ATOM    569  ND1 HIS A  38      -2.310 -36.329  12.411  1.00 52.75           N  
ATOM    570  HD1 HIS A  38      -2.793 -36.922  11.752  1.00 52.75           H  
ATOM    571  CE1 HIS A  38      -2.897 -35.573  13.352  1.00 52.75           C  
ATOM    572  HE1 HIS A  38      -3.961 -35.503  13.524  1.00 52.75           H  
ATOM    573  NE2 HIS A  38      -1.971 -34.901  14.049  1.00 52.75           N  
ATOM    574  N   ALA A  39       0.875 -38.538   8.841  1.00 60.59           N  
ATOM    575  H   ALA A  39       0.225 -37.918   8.379  1.00 60.59           H  
ATOM    576  CA  ALA A  39       1.991 -39.025   8.036  1.00 60.59           C  
ATOM    577  HA  ALA A  39       2.669 -39.606   8.661  1.00 60.59           H  
ATOM    578  C   ALA A  39       2.748 -37.831   7.424  1.00 60.59           C  
ATOM    579  CB  ALA A  39       1.452 -39.970   6.954  1.00 60.59           C  
ATOM    580  HB1 ALA A  39       2.280 -40.342   6.350  1.00 60.59           H  
ATOM    581  HB2 ALA A  39       0.752 -39.441   6.306  1.00 60.59           H  
ATOM    582  HB3 ALA A  39       0.944 -40.816   7.419  1.00 60.59           H  
ATOM    583  O   ALA A  39       2.112 -36.984   6.793  1.00 60.59           O  
ATOM    584  N   PRO A  40       4.080 -37.739   7.585  1.00 52.70           N  
ATOM    585  CA  PRO A  40       4.935 -36.910   6.746  1.00 52.70           C  
ATOM    586  HA  PRO A  40       4.390 -36.052   6.352  1.00 52.70           H  
ATOM    587  C   PRO A  40       5.466 -37.745   5.558  1.00 52.70           C  
ATOM    588  CB  PRO A  40       6.005 -36.417   7.730  1.00 52.70           C  
ATOM    589  HB2 PRO A  40       5.603 -35.574   8.292  1.00 52.70           H  
ATOM    590  HB3 PRO A  40       6.937 -36.126   7.246  1.00 52.70           H  
ATOM    591  O   PRO A  40       4.965 -38.829   5.291  1.00 52.70           O  
ATOM    592  CG  PRO A  40       6.202 -37.600   8.682  1.00 52.70           C  
ATOM    593  HG2 PRO A  40       7.010 -38.236   8.320  1.00 52.70           H  
ATOM    594  HG3 PRO A  40       6.418 -37.256   9.694  1.00 52.70           H  
ATOM    595  CD  PRO A  40       4.881 -38.374   8.626  1.00 52.70           C  
ATOM    596  HD2 PRO A  40       4.371 -38.298   9.587  1.00 52.70           H  
ATOM    597  HD3 PRO A  40       5.066 -39.419   8.380  1.00 52.70           H  
ATOM    598  N   VAL A  41       6.524 -37.258   4.902  1.00 57.36           N  
ATOM    599  H   VAL A  41       6.818 -36.344   5.215  1.00 57.36           H  
ATOM    600  CA  VAL A  41       7.353 -37.857   3.830  1.00 57.36           C  
ATOM    601  HA  VAL A  41       8.244 -37.231   3.879  1.00 57.36           H  
ATOM    602  C   VAL A  41       6.885 -37.669   2.371  1.00 57.36           C  
ATOM    603  CB  VAL A  41       7.877 -39.312   4.090  1.00 57.36           C  
ATOM    604  HB  VAL A  41       7.615 -39.937   3.237  1.00 57.36           H  
ATOM    605  O   VAL A  41       5.997 -38.365   1.899  1.00 57.36           O  
ATOM    606  CG1 VAL A  41       9.411 -39.274   4.192  1.00 57.36           C  
ATOM    607 HG11 VAL A  41       9.831 -40.269   4.045  1.00 57.36           H  
ATOM    608 HG12 VAL A  41       9.860 -38.586   3.476  1.00 57.36           H  
ATOM    609 HG13 VAL A  41       9.702 -38.916   5.180  1.00 57.36           H  
ATOM    610  CG2 VAL A  41       7.492 -40.124   5.341  1.00 57.36           C  
ATOM    611 HG21 VAL A  41       8.181 -40.954   5.497  1.00 57.36           H  
ATOM    612 HG22 VAL A  41       6.512 -40.582   5.205  1.00 57.36           H  
ATOM    613 HG23 VAL A  41       7.503 -39.498   6.232  1.00 57.36           H  
ATOM    614  N   LYS A  42       7.588 -36.820   1.599  1.00 52.82           N  
ATOM    615  H   LYS A  42       7.717 -35.904   2.005  1.00 52.82           H  
ATOM    616  CA  LYS A  42       8.716 -37.210   0.712  1.00 52.82           C  
ATOM    617  HA  LYS A  42       9.620 -37.307   1.312  1.00 52.82           H  
ATOM    618  C   LYS A  42       9.017 -36.122  -0.328  1.00 52.82           C  
ATOM    619  CB  LYS A  42       8.477 -38.551  -0.035  1.00 52.82           C  
ATOM    620  HB2 LYS A  42       8.893 -38.498  -1.041  1.00 52.82           H  
ATOM    621  HB3 LYS A  42       7.410 -38.749  -0.143  1.00 52.82           H  
ATOM    622  O   LYS A  42       8.226 -35.883  -1.234  1.00 52.82           O  
ATOM    623  CG  LYS A  42       9.188 -39.702   0.689  1.00 52.82           C  
ATOM    624  HG2 LYS A  42       9.144 -39.490   1.757  1.00 52.82           H  
ATOM    625  HG3 LYS A  42      10.238 -39.716   0.397  1.00 52.82           H  
ATOM    626  CD  LYS A  42       8.580 -41.090   0.491  1.00 52.82           C  
ATOM    627  HD2 LYS A  42       7.509 -41.037   0.684  1.00 52.82           H  
ATOM    628  HD3 LYS A  42       8.750 -41.411  -0.536  1.00 52.82           H  
ATOM    629  CE  LYS A  42       9.233 -42.071   1.479  1.00 52.82           C  
ATOM    630  HE2 LYS A  42       9.085 -41.695   2.491  1.00 52.82           H  
ATOM    631  HE3 LYS A  42      10.305 -42.094   1.281  1.00 52.82           H  
ATOM    632  NZ  LYS A  42       8.661 -43.435   1.356  1.00 52.82           N  
ATOM    633  HZ1 LYS A  42       8.783 -43.789   0.418  1.00 52.82           H  
ATOM    634  HZ2 LYS A  42       9.106 -44.068   2.005  1.00 52.82           H  
ATOM    635  HZ3 LYS A  42       7.673 -43.415   1.561  1.00 52.82           H  
ATOM    636  N   ASP A  43      10.215 -35.554  -0.227  1.00 45.57           N  
ATOM    637  H   ASP A  43      10.774 -35.741   0.593  1.00 45.57           H  
ATOM    638  CA  ASP A  43      10.942 -34.974  -1.355  1.00 45.57           C  
ATOM    639  HA  ASP A  43      10.348 -34.183  -1.811  1.00 45.57           H  
ATOM    640  C   ASP A  43      11.241 -36.058  -2.401  1.00 45.57           C  
ATOM    641  CB  ASP A  43      12.279 -34.390  -0.867  1.00 45.57           C  
ATOM    642  HB2 ASP A  43      12.926 -34.227  -1.729  1.00 45.57           H  
ATOM    643  HB3 ASP A  43      12.776 -35.106  -0.212  1.00 45.57           H  
ATOM    644  O   ASP A  43      11.697 -37.154  -2.066  1.00 45.57           O  
ATOM    645  CG  ASP A  43      12.109 -33.051  -0.156  1.00 45.57           C  
ATOM    646  OD1 ASP A  43      11.556 -32.140  -0.809  1.00 45.57           O  
ATOM    647  OD2 ASP A  43      12.524 -32.965   1.019  1.00 45.57           O  
ATOM    648  N   ALA A  44      11.031 -35.735  -3.676  1.00 48.85           N  
ATOM    649  H   ALA A  44      10.592 -34.848  -3.875  1.00 48.85           H  
ATOM    650  CA  ALA A  44      11.555 -36.501  -4.798  1.00 48.85           C  
ATOM    651  HA  ALA A  44      12.471 -36.999  -4.481  1.00 48.85           H  
ATOM    652  C   ALA A  44      11.905 -35.553  -5.954  1.00 48.85           C  
ATOM    653  CB  ALA A  44      10.559 -37.594  -5.206  1.00 48.85           C  
ATOM    654  HB1 ALA A  44      10.965 -38.168  -6.039  1.00 48.85           H  
ATOM    655  HB2 ALA A  44       9.615 -37.141  -5.511  1.00 48.85           H  
ATOM    656  HB3 ALA A  44      10.380 -38.261  -4.364  1.00 48.85           H  
ATOM    657  O   ALA A  44      11.047 -35.071  -6.690  1.00 48.85           O  
ATOM    658  N   HIS A  45      13.204 -35.313  -6.115  1.00 49.30           N  
ATOM    659  H   HIS A  45      13.829 -35.694  -5.420  1.00 49.30           H  
ATOM    660  CA  HIS A  45      13.811 -34.838  -7.352  1.00 49.30           C  
ATOM    661  HA  HIS A  45      13.379 -33.883  -7.649  1.00 49.30           H  
ATOM    662  C   HIS A  45      13.624 -35.882  -8.459  1.00 49.30           C  
ATOM    663  CB  HIS A  45      15.329 -34.709  -7.119  1.00 49.30           C  
ATOM    664  HB2 HIS A  45      15.808 -34.505  -8.077  1.00 49.30           H  
ATOM    665  HB3 HIS A  45      15.724 -35.658  -6.758  1.00 49.30           H  
ATOM    666  O   HIS A  45      14.042 -37.018  -8.242  1.00 49.30           O  
ATOM    667  CG  HIS A  45      15.751 -33.632  -6.162  1.00 49.30           C  
ATOM    668  CD2 HIS A  45      16.073 -33.778  -4.838  1.00 49.30           C  
ATOM    669  HD2 HIS A  45      16.038 -34.693  -4.266  1.00 49.30           H  
ATOM    670  ND1 HIS A  45      15.982 -32.318  -6.495  1.00 49.30           N  
ATOM    671  HD1 HIS A  45      15.838 -31.891  -7.399  1.00 49.30           H  
ATOM    672  CE1 HIS A  45      16.424 -31.684  -5.398  1.00 49.30           C  
ATOM    673  HE1 HIS A  45      16.682 -30.637  -5.341  1.00 49.30           H  
ATOM    674  NE2 HIS A  45      16.503 -32.536  -4.369  1.00 49.30           N  
ATOM    675  N   ARG A  46      13.145 -35.505  -9.660  1.00 49.51           N  
ATOM    676  H   ARG A  46      12.628 -34.639  -9.714  1.00 49.51           H  
ATOM    677  CA  ARG A  46      13.658 -36.087 -10.920  1.00 49.51           C  
ATOM    678  HA  ARG A  46      14.741 -35.981 -10.859  1.00 49.51           H  
ATOM    679  C   ARG A  46      13.200 -35.369 -12.208  1.00 49.51           C  
ATOM    680  CB  ARG A  46      13.335 -37.605 -11.032  1.00 49.51           C  
ATOM    681  HB2 ARG A  46      12.424 -37.752 -11.613  1.00 49.51           H  
ATOM    682  HB3 ARG A  46      13.121 -38.066 -10.068  1.00 49.51           H  
ATOM    683  O   ARG A  46      12.028 -35.385 -12.547  1.00 49.51           O  
ATOM    684  CG  ARG A  46      14.487 -38.369 -11.699  1.00 49.51           C  
ATOM    685  HG2 ARG A  46      14.223 -38.462 -12.752  1.00 49.51           H  
ATOM    686  HG3 ARG A  46      15.421 -37.819 -11.589  1.00 49.51           H  
ATOM    687  CD  ARG A  46      14.734 -39.780 -11.166  1.00 49.51           C  
ATOM    688  HD2 ARG A  46      13.830 -40.369 -11.325  1.00 49.51           H  
ATOM    689  HD3 ARG A  46      14.935 -39.720 -10.097  1.00 49.51           H  
ATOM    690  NE  ARG A  46      15.892 -40.391 -11.856  1.00 49.51           N  
ATOM    691  HE  ARG A  46      16.569 -39.742 -12.232  1.00 49.51           H  
ATOM    692  NH1 ARG A  46      15.331 -42.591 -11.538  1.00 49.51           N  
ATOM    693 HH11 ARG A  46      15.522 -43.575 -11.657  1.00 49.51           H  
ATOM    694 HH12 ARG A  46      14.516 -42.293 -11.020  1.00 49.51           H  
ATOM    695  NH2 ARG A  46      17.195 -42.094 -12.652  1.00 49.51           N  
ATOM    696 HH21 ARG A  46      17.366 -43.084 -12.754  1.00 49.51           H  
ATOM    697 HH22 ARG A  46      17.877 -41.434 -12.996  1.00 49.51           H  
ATOM    698  CZ  ARG A  46      16.134 -41.682 -12.014  1.00 49.51           C  
ATOM    699  N   ASN A  47      14.207 -34.888 -12.942  1.00 53.25           N  
ATOM    700  H   ASN A  47      15.086 -34.842 -12.447  1.00 53.25           H  
ATOM    701  CA  ASN A  47      14.398 -34.909 -14.404  1.00 53.25           C  
ATOM    702  HA  ASN A  47      15.410 -34.527 -14.539  1.00 53.25           H  
ATOM    703  C   ASN A  47      13.561 -34.035 -15.366  1.00 53.25           C  
ATOM    704  CB  ASN A  47      14.481 -36.370 -14.876  1.00 53.25           C  
ATOM    705  HB2 ASN A  47      13.573 -36.902 -14.592  1.00 53.25           H  
ATOM    706  HB3 ASN A  47      14.535 -36.375 -15.965  1.00 53.25           H  
ATOM    707  O   ASN A  47      12.397 -34.296 -15.648  1.00 53.25           O  
ATOM    708  CG  ASN A  47      15.704 -37.101 -14.353  1.00 53.25           C  
ATOM    709  ND2 ASN A  47      15.870 -38.350 -14.716  1.00 53.25           N  
ATOM    710 HD21 ASN A  47      15.233 -38.736 -15.399  1.00 53.25           H  
ATOM    711 HD22 ASN A  47      16.799 -38.719 -14.575  1.00 53.25           H  
ATOM    712  OD1 ASN A  47      16.522 -36.596 -13.602  1.00 53.25           O  
ATOM    713  N   GLU A  48      14.278 -33.108 -16.017  1.00 46.17           N  
ATOM    714  H   GLU A  48      15.215 -32.936 -15.682  1.00 46.17           H  
ATOM    715  CA  GLU A  48      14.021 -32.598 -17.375  1.00 46.17           C  
ATOM    716  HA  GLU A  48      13.034 -32.138 -17.426  1.00 46.17           H  
ATOM    717  C   GLU A  48      14.117 -33.709 -18.444  1.00 46.17           C  
ATOM    718  CB  GLU A  48      15.108 -31.565 -17.745  1.00 46.17           C  
ATOM    719  HB2 GLU A  48      16.080 -32.051 -17.655  1.00 46.17           H  
ATOM    720  HB3 GLU A  48      14.971 -31.288 -18.790  1.00 46.17           H  
ATOM    721  O   GLU A  48      14.850 -34.689 -18.264  1.00 46.17           O  
ATOM    722  CG  GLU A  48      15.125 -30.267 -16.927  1.00 46.17           C  
ATOM    723  HG2 GLU A  48      14.139 -29.806 -16.989  1.00 46.17           H  
ATOM    724  HG3 GLU A  48      15.325 -30.508 -15.883  1.00 46.17           H  
ATOM    725  CD  GLU A  48      16.197 -29.277 -17.431  1.00 46.17           C  
ATOM    726  OE1 GLU A  48      15.996 -28.058 -17.233  1.00 46.17           O  
ATOM    727  OE2 GLU A  48      17.217 -29.736 -18.003  1.00 46.17           O  
ATOM    728  N   PRO A  49      13.511 -33.483 -19.624  1.00 62.58           N  
ATOM    729  CA  PRO A  49      14.285 -33.638 -20.852  1.00 62.58           C  
ATOM    730  HA  PRO A  49      15.342 -33.736 -20.605  1.00 62.58           H  
ATOM    731  C   PRO A  49      14.132 -32.457 -21.826  1.00 62.58           C  
ATOM    732  CB  PRO A  49      13.815 -34.953 -21.468  1.00 62.58           C  
ATOM    733  HB2 PRO A  49      13.975 -34.992 -22.546  1.00 62.58           H  
ATOM    734  HB3 PRO A  49      14.320 -35.784 -20.975  1.00 62.58           H  
ATOM    735  O   PRO A  49      13.080 -31.840 -21.975  1.00 62.58           O  
ATOM    736  CG  PRO A  49      12.331 -34.976 -21.111  1.00 62.58           C  
ATOM    737  HG2 PRO A  49      11.748 -34.556 -21.931  1.00 62.58           H  
ATOM    738  HG3 PRO A  49      11.998 -35.991 -20.894  1.00 62.58           H  
ATOM    739  CD  PRO A  49      12.200 -34.071 -19.878  1.00 62.58           C  
ATOM    740  HD2 PRO A  49      11.472 -33.283 -20.070  1.00 62.58           H  
ATOM    741  HD3 PRO A  49      11.877 -34.663 -19.021  1.00 62.58           H  
ATOM    742  N   LYS A  50      15.238 -32.188 -22.520  1.00 46.42           N  
ATOM    743  H   LYS A  50      16.023 -32.793 -22.322  1.00 46.42           H  
ATOM    744  CA  LYS A  50      15.410 -31.247 -23.630  1.00 46.42           C  
ATOM    745  HA  LYS A  50      15.079 -30.253 -23.327  1.00 46.42           H  
ATOM    746  C   LYS A  50      14.623 -31.692 -24.871  1.00 46.42           C  
ATOM    747  CB  LYS A  50      16.908 -31.243 -24.001  1.00 46.42           C  
ATOM    748  HB2 LYS A  50      17.054 -30.572 -24.848  1.00 46.42           H  
ATOM    749  HB3 LYS A  50      17.186 -32.247 -24.323  1.00 46.42           H  
ATOM    750  O   LYS A  50      14.689 -32.867 -25.215  1.00 46.42           O  
ATOM    751  CG  LYS A  50      17.858 -30.813 -22.871  1.00 46.42           C  
ATOM    752  HG2 LYS A  50      17.669 -31.402 -21.973  1.00 46.42           H  
ATOM    753  HG3 LYS A  50      17.685 -29.761 -22.643  1.00 46.42           H  
ATOM    754  CD  LYS A  50      19.320 -31.020 -23.291  1.00 46.42           C  
ATOM    755  HD2 LYS A  50      19.513 -30.473 -24.213  1.00 46.42           H  
ATOM    756  HD3 LYS A  50      19.491 -32.083 -23.459  1.00 46.42           H  
ATOM    757  CE  LYS A  50      20.246 -30.510 -22.182  1.00 46.42           C  
ATOM    758  HE2 LYS A  50      20.106 -29.434 -22.082  1.00 46.42           H  
ATOM    759  HE3 LYS A  50      19.942 -30.964 -21.239  1.00 46.42           H  
ATOM    760  NZ  LYS A  50      21.668 -30.826 -22.468  1.00 46.42           N  
ATOM    761  HZ1 LYS A  50      21.953 -30.401 -23.338  1.00 46.42           H  
ATOM    762  HZ2 LYS A  50      22.253 -30.475 -21.724  1.00 46.42           H  
ATOM    763  HZ3 LYS A  50      21.796 -31.826 -22.532  1.00 46.42           H  
ATOM    764  N   HIS A  51      14.060 -30.749 -25.633  1.00 50.37           N  
ATOM    765  H   HIS A  51      13.906 -29.836 -25.228  1.00 50.37           H  
ATOM    766  CA  HIS A  51      14.095 -30.825 -27.100  1.00 50.37           C  
ATOM    767  HA  HIS A  51      15.066 -31.245 -27.362  1.00 50.37           H  
ATOM    768  C   HIS A  51      14.000 -29.430 -27.747  1.00 50.37           C  
ATOM    769  CB  HIS A  51      13.031 -31.780 -27.684  1.00 50.37           C  
ATOM    770  HB2 HIS A  51      12.893 -32.629 -27.016  1.00 50.37           H  
ATOM    771  HB3 HIS A  51      12.071 -31.270 -27.760  1.00 50.37           H  
ATOM    772  O   HIS A  51      12.946 -28.802 -27.766  1.00 50.37           O  
ATOM    773  CG  HIS A  51      13.419 -32.334 -29.042  1.00 50.37           C  
ATOM    774  CD2 HIS A  51      12.861 -33.416 -29.672  1.00 50.37           C  
ATOM    775  HD2 HIS A  51      12.032 -34.003 -29.305  1.00 50.37           H  
ATOM    776  ND1 HIS A  51      14.465 -31.917 -29.841  1.00 50.37           N  
ATOM    777  HD1 HIS A  51      14.971 -31.044 -29.791  1.00 50.37           H  
ATOM    778  CE1 HIS A  51      14.561 -32.745 -30.885  1.00 50.37           C  
ATOM    779  HE1 HIS A  51      15.279 -32.639 -31.684  1.00 50.37           H  
ATOM    780  NE2 HIS A  51      13.578 -33.653 -30.854  1.00 50.37           N  
ATOM    781  N   ASP A  52      15.122 -28.971 -28.306  1.00 48.70           N  
ATOM    782  H   ASP A  52      15.975 -29.491 -28.156  1.00 48.70           H  
ATOM    783  CA  ASP A  52      15.185 -27.960 -29.367  1.00 48.70           C  
ATOM    784  HA  ASP A  52      14.546 -27.107 -29.141  1.00 48.70           H  
ATOM    785  C   ASP A  52      14.758 -28.600 -30.695  1.00 48.70           C  
ATOM    786  CB  ASP A  52      16.650 -27.500 -29.551  1.00 48.70           C  
ATOM    787  HB2 ASP A  52      17.324 -28.333 -29.350  1.00 48.70           H  
ATOM    788  HB3 ASP A  52      16.795 -27.215 -30.593  1.00 48.70           H  
ATOM    789  O   ASP A  52      15.394 -29.572 -31.100  1.00 48.70           O  
ATOM    790  CG  ASP A  52      17.058 -26.286 -28.721  1.00 48.70           C  
ATOM    791  OD1 ASP A  52      16.289 -25.300 -28.739  1.00 48.70           O  
ATOM    792  OD2 ASP A  52      18.169 -26.327 -28.149  1.00 48.70           O  
ATOM    793  N   GLN A  53      13.780 -28.034 -31.409  1.00 56.59           N  
ATOM    794  H   GLN A  53      13.204 -27.339 -30.956  1.00 56.59           H  
ATOM    795  CA  GLN A  53      13.756 -28.060 -32.879  1.00 56.59           C  
ATOM    796  HA  GLN A  53      14.785 -28.166 -33.222  1.00 56.59           H  
ATOM    797  C   GLN A  53      13.228 -26.729 -33.424  1.00 56.59           C  
ATOM    798  CB  GLN A  53      12.976 -29.239 -33.491  1.00 56.59           C  
ATOM    799  HB2 GLN A  53      11.961 -29.266 -33.094  1.00 56.59           H  
ATOM    800  HB3 GLN A  53      12.916 -29.067 -34.566  1.00 56.59           H  
ATOM    801  O   GLN A  53      12.080 -26.338 -33.226  1.00 56.59           O  
ATOM    802  CG  GLN A  53      13.663 -30.592 -33.249  1.00 56.59           C  
ATOM    803  HG2 GLN A  53      14.741 -30.487 -33.363  1.00 56.59           H  
ATOM    804  HG3 GLN A  53      13.428 -30.884 -32.225  1.00 56.59           H  
ATOM    805  CD  GLN A  53      13.233 -31.716 -34.184  1.00 56.59           C  
ATOM    806  NE2 GLN A  53      13.419 -32.963 -33.815  1.00 56.59           N  
ATOM    807 HE21 GLN A  53      13.592 -33.199 -32.848  1.00 56.59           H  
ATOM    808 HE22 GLN A  53      13.092 -33.658 -34.471  1.00 56.59           H  
ATOM    809  OE1 GLN A  53      12.752 -31.506 -35.281  1.00 56.59           O  
ATOM    810  N   ARG A  54      14.120 -26.035 -34.130  1.00 40.45           N  
ATOM    811  H   ARG A  54      15.022 -26.478 -34.232  1.00 40.45           H  
ATOM    812  CA  ARG A  54      13.848 -24.917 -35.031  1.00 40.45           C  
ATOM    813  HA  ARG A  54      13.065 -24.281 -34.619  1.00 40.45           H  
ATOM    814  C   ARG A  54      13.381 -25.497 -36.365  1.00 40.45           C  
ATOM    815  CB  ARG A  54      15.171 -24.142 -35.243  1.00 40.45           C  
ATOM    816  HB2 ARG A  54      15.386 -24.077 -36.310  1.00 40.45           H  
ATOM    817  HB3 ARG A  54      15.995 -24.697 -34.796  1.00 40.45           H  
ATOM    818  O   ARG A  54      14.136 -26.242 -36.981  1.00 40.45           O  
ATOM    819  CG  ARG A  54      15.188 -22.715 -34.692  1.00 40.45           C  
ATOM    820  HG2 ARG A  54      14.477 -22.103 -35.248  1.00 40.45           H  
ATOM    821  HG3 ARG A  54      14.916 -22.726 -33.637  1.00 40.45           H  
ATOM    822  CD  ARG A  54      16.611 -22.162 -34.856  1.00 40.45           C  
ATOM    823  HD2 ARG A  54      17.284 -22.764 -34.246  1.00 40.45           H  
ATOM    824  HD3 ARG A  54      16.904 -22.257 -35.901  1.00 40.45           H  
ATOM    825  NE  ARG A  54      16.713 -20.748 -34.451  1.00 40.45           N  
ATOM    826  HE  ARG A  54      15.860 -20.307 -34.137  1.00 40.45           H  
ATOM    827  NH1 ARG A  54      18.974 -20.538 -34.785  1.00 40.45           N  
ATOM    828 HH11 ARG A  54      19.008 -21.515 -35.038  1.00 40.45           H  
ATOM    829 HH12 ARG A  54      19.824 -19.994 -34.751  1.00 40.45           H  
ATOM    830  NH2 ARG A  54      17.793 -18.778 -34.084  1.00 40.45           N  
ATOM    831 HH21 ARG A  54      18.648 -18.241 -34.061  1.00 40.45           H  
ATOM    832 HH22 ARG A  54      16.920 -18.361 -33.793  1.00 40.45           H  
ATOM    833  CZ  ARG A  54      17.822 -20.030 -34.442  1.00 40.45           C  
ATOM    834  N   SER A  55      12.234 -25.057 -36.868  1.00 48.53           N  
ATOM    835  H   SER A  55      11.565 -24.596 -36.269  1.00 48.53           H  
ATOM    836  CA  SER A  55      11.943 -25.077 -38.301  1.00 48.53           C  
ATOM    837  HA  SER A  55      12.894 -25.120 -38.833  1.00 48.53           H  
ATOM    838  C   SER A  55      11.252 -23.778 -38.716  1.00 48.53           C  
ATOM    839  CB  SER A  55      11.186 -26.335 -38.739  1.00 48.53           C  
ATOM    840  HB2 SER A  55      10.951 -26.265 -39.801  1.00 48.53           H  
ATOM    841  HB3 SER A  55      11.824 -27.203 -38.575  1.00 48.53           H  
ATOM    842  O   SER A  55      10.276 -23.309 -38.140  1.00 48.53           O  
ATOM    843  OG  SER A  55       9.998 -26.498 -38.002  1.00 48.53           O  
ATOM    844  HG  SER A  55       9.579 -27.321 -38.266  1.00 48.53           H  
ATOM    845  N   THR A  56      11.886 -23.140 -39.687  1.00 44.61           N  
ATOM    846  H   THR A  56      12.699 -23.605 -40.065  1.00 44.61           H  
ATOM    847  CA  THR A  56      11.445 -21.998 -40.482  1.00 44.61           C  
ATOM    848  HA  THR A  56      11.014 -21.218 -39.854  1.00 44.61           H  
ATOM    849  C   THR A  56      10.443 -22.451 -41.541  1.00 44.61           C  
ATOM    850  CB  THR A  56      12.685 -21.493 -41.243  1.00 44.61           C  
ATOM    851  HB  THR A  56      12.378 -20.800 -42.027  1.00 44.61           H  
ATOM    852  O   THR A  56      10.681 -23.519 -42.081  1.00 44.61           O  
ATOM    853  CG2 THR A  56      13.683 -20.789 -40.325  1.00 44.61           C  
ATOM    854 HG21 THR A  56      14.524 -20.433 -40.921  1.00 44.61           H  
ATOM    855 HG22 THR A  56      13.199 -19.939 -39.845  1.00 44.61           H  
ATOM    856 HG23 THR A  56      14.049 -21.479 -39.565  1.00 44.61           H  
ATOM    857  OG1 THR A  56      13.375 -22.589 -41.819  1.00 44.61           O  
ATOM    858  HG1 THR A  56      12.721 -23.155 -42.236  1.00 44.61           H  
ATOM    859  N   HIS A  57       9.434 -21.633 -41.875  1.00 50.17           N  
ATOM    860  H   HIS A  57       9.141 -20.988 -41.156  1.00 50.17           H  
ATOM    861  CA  HIS A  57       8.815 -21.366 -43.203  1.00 50.17           C  
ATOM    862  HA  HIS A  57       9.530 -20.844 -43.839  1.00 50.17           H  
ATOM    863  C   HIS A  57       7.633 -20.403 -42.944  1.00 50.17           C  
ATOM    864  CB  HIS A  57       8.337 -22.644 -43.929  1.00 50.17           C  
ATOM    865  HB2 HIS A  57       7.772 -23.261 -43.229  1.00 50.17           H  
ATOM    866  HB3 HIS A  57       7.662 -22.355 -44.735  1.00 50.17           H  
ATOM    867  O   HIS A  57       6.868 -20.621 -42.017  1.00 50.17           O  
ATOM    868  CG  HIS A  57       9.448 -23.475 -44.544  1.00 50.17           C  
ATOM    869  CD2 HIS A  57       9.459 -24.838 -44.690  1.00 50.17           C  
ATOM    870  HD2 HIS A  57       8.648 -25.509 -44.446  1.00 50.17           H  
ATOM    871  ND1 HIS A  57      10.710 -23.034 -44.897  1.00 50.17           N  
ATOM    872  HD1 HIS A  57      11.034 -22.077 -44.896  1.00 50.17           H  
ATOM    873  CE1 HIS A  57      11.461 -24.104 -45.206  1.00 50.17           C  
ATOM    874  HE1 HIS A  57      12.496 -24.075 -45.515  1.00 50.17           H  
ATOM    875  NE2 HIS A  57      10.735 -25.223 -45.118  1.00 50.17           N  
ATOM    876  N   GLY A  58       7.561 -19.201 -43.519  1.00 41.38           N  
ATOM    877  H   GLY A  58       7.083 -18.593 -42.870  1.00 41.38           H  
ATOM    878  CA  GLY A  58       7.068 -18.900 -44.873  1.00 41.38           C  
ATOM    879  HA2 GLY A  58       6.698 -19.800 -45.364  1.00 41.38           H  
ATOM    880  HA3 GLY A  58       7.855 -18.448 -45.478  1.00 41.38           H  
ATOM    881  C   GLY A  58       5.896 -17.910 -44.705  1.00 41.38           C  
ATOM    882  O   GLY A  58       4.945 -18.203 -43.999  1.00 41.38           O  
ATOM    883  N   SER A  59       6.083 -16.624 -45.013  1.00 47.75           N  
ATOM    884  H   SER A  59       5.762 -16.075 -44.228  1.00 47.75           H  
ATOM    885  CA  SER A  59       5.679 -15.956 -46.267  1.00 47.75           C  
ATOM    886  HA  SER A  59       6.345 -15.098 -46.362  1.00 47.75           H  
ATOM    887  C   SER A  59       4.243 -15.387 -46.278  1.00 47.75           C  
ATOM    888  CB  SER A  59       5.964 -16.787 -47.527  1.00 47.75           C  
ATOM    889  HB2 SER A  59       7.023 -17.046 -47.565  1.00 47.75           H  
ATOM    890  HB3 SER A  59       5.716 -16.198 -48.410  1.00 47.75           H  
ATOM    891  O   SER A  59       3.277 -16.119 -46.416  1.00 47.75           O  
ATOM    892  OG  SER A  59       5.196 -17.966 -47.557  1.00 47.75           O  
ATOM    893  HG  SER A  59       4.282 -17.749 -47.360  1.00 47.75           H  
ATOM    894  N   HIS A  60       4.183 -14.048 -46.220  1.00 50.01           N  
ATOM    895  H   HIS A  60       5.049 -13.626 -45.920  1.00 50.01           H  
ATOM    896  CA  HIS A  60       3.351 -13.118 -47.012  1.00 50.01           C  
ATOM    897  HA  HIS A  60       3.548 -12.131 -46.594  1.00 50.01           H  
ATOM    898  C   HIS A  60       1.812 -13.234 -47.065  1.00 50.01           C  
ATOM    899  CB  HIS A  60       3.910 -13.087 -48.448  1.00 50.01           C  
ATOM    900  HB2 HIS A  60       3.391 -12.314 -49.015  1.00 50.01           H  
ATOM    901  HB3 HIS A  60       3.703 -14.043 -48.930  1.00 50.01           H  
ATOM    902  O   HIS A  60       1.284 -14.129 -47.705  1.00 50.01           O  
ATOM    903  CG  HIS A  60       5.391 -12.818 -48.518  1.00 50.01           C  
ATOM    904  CD2 HIS A  60       6.343 -13.613 -49.098  1.00 50.01           C  
ATOM    905  HD2 HIS A  60       6.168 -14.532 -49.636  1.00 50.01           H  
ATOM    906  ND1 HIS A  60       6.043 -11.727 -47.986  1.00 50.01           N  
ATOM    907  HD1 HIS A  60       5.612 -10.921 -47.555  1.00 50.01           H  
ATOM    908  CE1 HIS A  60       7.356 -11.870 -48.227  1.00 50.01           C  
ATOM    909  HE1 HIS A  60       8.124 -11.165 -47.946  1.00 50.01           H  
ATOM    910  NE2 HIS A  60       7.587 -13.014 -48.881  1.00 50.01           N  
ATOM    911  N   GLN A  61       1.125 -12.182 -46.585  1.00 47.28           N  
ATOM    912  H   GLN A  61       1.536 -11.718 -45.788  1.00 47.28           H  
ATOM    913  CA  GLN A  61       0.066 -11.389 -47.267  1.00 47.28           C  
ATOM    914  HA  GLN A  61       0.501 -10.880 -48.127  1.00 47.28           H  
ATOM    915  C   GLN A  61      -0.421 -10.311 -46.267  1.00 47.28           C  
ATOM    916  CB  GLN A  61      -1.106 -12.269 -47.751  1.00 47.28           C  
ATOM    917  HB2 GLN A  61      -1.166 -13.174 -47.146  1.00 47.28           H  
ATOM    918  HB3 GLN A  61      -2.041 -11.724 -47.628  1.00 47.28           H  
ATOM    919  O   GLN A  61      -0.816 -10.636 -45.157  1.00 47.28           O  
ATOM    920  CG  GLN A  61      -0.963 -12.627 -49.247  1.00 47.28           C  
ATOM    921  HG2 GLN A  61       0.044 -12.985 -49.462  1.00 47.28           H  
ATOM    922  HG3 GLN A  61      -1.123 -11.727 -49.840  1.00 47.28           H  
ATOM    923  CD  GLN A  61      -1.955 -13.687 -49.716  1.00 47.28           C  
ATOM    924  NE2 GLN A  61      -1.793 -14.225 -50.905  1.00 47.28           N  
ATOM    925 HE21 GLN A  61      -0.970 -14.043 -51.462  1.00 47.28           H  
ATOM    926 HE22 GLN A  61      -2.470 -14.938 -51.138  1.00 47.28           H  
ATOM    927  OE1 GLN A  61      -2.913 -14.034 -49.053  1.00 47.28           O  
ATOM    928  N   LYS A  62      -0.120  -9.015 -46.436  1.00 45.06           N  
ATOM    929  H   LYS A  62       0.015  -8.621 -45.516  1.00 45.06           H  
ATOM    930  CA  LYS A  62      -0.710  -8.016 -47.353  1.00 45.06           C  
ATOM    931  HA  LYS A  62      -0.196  -7.077 -47.148  1.00 45.06           H  
ATOM    932  C   LYS A  62      -2.198  -7.756 -47.057  1.00 45.06           C  
ATOM    933  CB  LYS A  62      -0.444  -8.339 -48.843  1.00 45.06           C  
ATOM    934  HB2 LYS A  62      -1.147  -9.098 -49.186  1.00 45.06           H  
ATOM    935  HB3 LYS A  62       0.564  -8.742 -48.941  1.00 45.06           H  
ATOM    936  O   LYS A  62      -3.026  -8.536 -47.494  1.00 45.06           O  
ATOM    937  CG  LYS A  62      -0.533  -7.092 -49.748  1.00 45.06           C  
ATOM    938  HG2 LYS A  62      -1.477  -6.572 -49.586  1.00 45.06           H  
ATOM    939  HG3 LYS A  62       0.274  -6.412 -49.476  1.00 45.06           H  
ATOM    940  CD  LYS A  62      -0.402  -7.450 -51.239  1.00 45.06           C  
ATOM    941  HD2 LYS A  62       0.516  -8.020 -51.386  1.00 45.06           H  
ATOM    942  HD3 LYS A  62      -1.252  -8.067 -51.531  1.00 45.06           H  
ATOM    943  CE  LYS A  62      -0.358  -6.179 -52.104  1.00 45.06           C  
ATOM    944  HE2 LYS A  62       0.468  -5.555 -51.763  1.00 45.06           H  
ATOM    945  HE3 LYS A  62      -1.279  -5.619 -51.946  1.00 45.06           H  
ATOM    946  NZ  LYS A  62      -0.194  -6.489 -53.551  1.00 45.06           N  
ATOM    947  HZ1 LYS A  62      -0.960  -7.056 -53.885  1.00 45.06           H  
ATOM    948  HZ2 LYS A  62      -0.179  -5.638 -54.094  1.00 45.06           H  
ATOM    949  HZ3 LYS A  62       0.669  -6.987 -53.720  1.00 45.06           H  
ATOM    950  N   GLN A  63      -2.516  -6.632 -46.406  1.00 50.00           N  
ATOM    951  H   GLN A  63      -1.852  -6.317 -45.713  1.00 50.00           H  
ATOM    952  CA  GLN A  63      -3.316  -5.535 -46.983  1.00 50.00           C  
ATOM    953  HA  GLN A  63      -2.703  -5.072 -47.756  1.00 50.00           H  
ATOM    954  C   GLN A  63      -3.596  -4.433 -45.948  1.00 50.00           C  
ATOM    955  CB  GLN A  63      -4.630  -5.990 -47.650  1.00 50.00           C  
ATOM    956  HB2 GLN A  63      -5.388  -5.214 -47.534  1.00 50.00           H  
ATOM    957  HB3 GLN A  63      -5.007  -6.896 -47.176  1.00 50.00           H  
ATOM    958  O   GLN A  63      -4.027  -4.674 -44.826  1.00 50.00           O  
ATOM    959  CG  GLN A  63      -4.406  -6.202 -49.163  1.00 50.00           C  
ATOM    960  HG2 GLN A  63      -3.584  -6.900 -49.323  1.00 50.00           H  
ATOM    961  HG3 GLN A  63      -4.147  -5.248 -49.622  1.00 50.00           H  
ATOM    962  CD  GLN A  63      -5.604  -6.780 -49.897  1.00 50.00           C  
ATOM    963  NE2 GLN A  63      -5.544  -6.893 -51.207  1.00 50.00           N  
ATOM    964 HE21 GLN A  63      -6.387  -7.265 -51.619  1.00 50.00           H  
ATOM    965 HE22 GLN A  63      -4.784  -6.501 -51.745  1.00 50.00           H  
ATOM    966  OE1 GLN A  63      -6.614  -7.146 -49.335  1.00 50.00           O  
ATOM    967  N   GLU A  64      -3.298  -3.209 -46.372  1.00 49.01           N  
ATOM    968  H   GLU A  64      -2.997  -3.112 -47.331  1.00 49.01           H  
ATOM    969  CA  GLU A  64      -3.583  -1.944 -45.712  1.00 49.01           C  
ATOM    970  HA  GLU A  64      -3.378  -2.014 -44.644  1.00 49.01           H  
ATOM    971  C   GLU A  64      -5.049  -1.550 -45.944  1.00 49.01           C  
ATOM    972  CB  GLU A  64      -2.695  -0.860 -46.361  1.00 49.01           C  
ATOM    973  HB2 GLU A  64      -2.954  -0.805 -47.418  1.00 49.01           H  
ATOM    974  HB3 GLU A  64      -2.932   0.104 -45.910  1.00 49.01           H  
ATOM    975  O   GLU A  64      -5.540  -1.680 -47.061  1.00 49.01           O  
ATOM    976  CG  GLU A  64      -1.180  -1.095 -46.227  1.00 49.01           C  
ATOM    977  HG2 GLU A  64      -0.937  -2.118 -46.516  1.00 49.01           H  
ATOM    978  HG3 GLU A  64      -0.902  -0.973 -45.180  1.00 49.01           H  
ATOM    979  CD  GLU A  64      -0.360  -0.145 -47.117  1.00 49.01           C  
ATOM    980  OE1 GLU A  64       0.625   0.426 -46.597  1.00 49.01           O  
ATOM    981  OE2 GLU A  64      -0.699  -0.034 -48.315  1.00 49.01           O  
ATOM    982  N   MET A  65      -5.704  -0.961 -44.942  1.00 47.68           N  
ATOM    983  H   MET A  65      -5.320  -1.025 -44.010  1.00 47.68           H  
ATOM    984  CA  MET A  65      -6.715   0.077 -45.167  1.00 47.68           C  
ATOM    985  HA  MET A  65      -6.462   0.603 -46.087  1.00 47.68           H  
ATOM    986  C   MET A  65      -6.656   1.102 -44.032  1.00 47.68           C  
ATOM    987  CB  MET A  65      -8.141  -0.481 -45.341  1.00 47.68           C  
ATOM    988  HB2 MET A  65      -8.846   0.305 -45.071  1.00 47.68           H  
ATOM    989  HB3 MET A  65      -8.305  -1.327 -44.674  1.00 47.68           H  
ATOM    990  O   MET A  65      -7.026   0.832 -42.892  1.00 47.68           O  
ATOM    991  CG  MET A  65      -8.443  -0.881 -46.794  1.00 47.68           C  
ATOM    992  HG2 MET A  65      -7.944  -0.182 -47.465  1.00 47.68           H  
ATOM    993  HG3 MET A  65      -8.037  -1.875 -46.981  1.00 47.68           H  
ATOM    994  SD  MET A  65     -10.201  -0.877 -47.233  1.00 47.68           S  
ATOM    995  CE  MET A  65     -10.794  -2.237 -46.193  1.00 47.68           C  
ATOM    996  HE1 MET A  65     -10.646  -1.992 -45.141  1.00 47.68           H  
ATOM    997  HE2 MET A  65     -10.248  -3.148 -46.437  1.00 47.68           H  
ATOM    998  HE3 MET A  65     -11.856  -2.394 -46.378  1.00 47.68           H  
ATOM    999  N   LYS A  66      -6.167   2.297 -44.375  1.00 46.64           N  
ATOM   1000  H   LYS A  66      -5.877   2.392 -45.339  1.00 46.64           H  
ATOM   1001  CA  LYS A  66      -6.423   3.550 -43.664  1.00 46.64           C  
ATOM   1002  HA  LYS A  66      -6.442   3.388 -42.586  1.00 46.64           H  
ATOM   1003  C   LYS A  66      -7.786   4.075 -44.116  1.00 46.64           C  
ATOM   1004  CB  LYS A  66      -5.360   4.599 -44.049  1.00 46.64           C  
ATOM   1005  HB2 LYS A  66      -5.090   4.467 -45.097  1.00 46.64           H  
ATOM   1006  HB3 LYS A  66      -5.811   5.587 -43.958  1.00 46.64           H  
ATOM   1007  O   LYS A  66      -7.975   4.273 -45.312  1.00 46.64           O  
ATOM   1008  CG  LYS A  66      -4.091   4.609 -43.188  1.00 46.64           C  
ATOM   1009  HG2 LYS A  66      -4.355   4.879 -42.165  1.00 46.64           H  
ATOM   1010  HG3 LYS A  66      -3.627   3.623 -43.194  1.00 46.64           H  
ATOM   1011  CD  LYS A  66      -3.116   5.645 -43.768  1.00 46.64           C  
ATOM   1012  HD2 LYS A  66      -3.651   6.582 -43.925  1.00 46.64           H  
ATOM   1013  HD3 LYS A  66      -2.754   5.287 -44.732  1.00 46.64           H  
ATOM   1014  CE  LYS A  66      -1.932   5.909 -42.835  1.00 46.64           C  
ATOM   1015  HE2 LYS A  66      -2.319   6.240 -41.871  1.00 46.64           H  
ATOM   1016  HE3 LYS A  66      -1.389   4.976 -42.686  1.00 46.64           H  
ATOM   1017  NZ  LYS A  66      -1.041   6.946 -43.415  1.00 46.64           N  
ATOM   1018  HZ1 LYS A  66      -0.269   7.150 -42.796  1.00 46.64           H  
ATOM   1019  HZ2 LYS A  66      -1.562   7.797 -43.572  1.00 46.64           H  
ATOM   1020  HZ3 LYS A  66      -0.679   6.636 -44.305  1.00 46.64           H  
ATOM   1021  N   GLN A  67      -8.666   4.398 -43.173  1.00 54.63           N  
ATOM   1022  H   GLN A  67      -8.486   4.118 -42.219  1.00 54.63           H  
ATOM   1023  CA  GLN A  67      -9.681   5.432 -43.366  1.00 54.63           C  
ATOM   1024  HA  GLN A  67      -9.407   6.024 -44.240  1.00 54.63           H  
ATOM   1025  C   GLN A  67      -9.650   6.383 -42.172  1.00 54.63           C  
ATOM   1026  CB  GLN A  67     -11.077   4.860 -43.648  1.00 54.63           C  
ATOM   1027  HB2 GLN A  67     -11.259   3.980 -43.030  1.00 54.63           H  
ATOM   1028  HB3 GLN A  67     -11.819   5.619 -43.400  1.00 54.63           H  
ATOM   1029  O   GLN A  67      -9.880   6.014 -41.023  1.00 54.63           O  
ATOM   1030  CG  GLN A  67     -11.230   4.513 -45.140  1.00 54.63           C  
ATOM   1031  HG2 GLN A  67     -10.529   3.719 -45.398  1.00 54.63           H  
ATOM   1032  HG3 GLN A  67     -10.994   5.390 -45.743  1.00 54.63           H  
ATOM   1033  CD  GLN A  67     -12.627   4.043 -45.521  1.00 54.63           C  
ATOM   1034  NE2 GLN A  67     -12.843   3.684 -46.767  1.00 54.63           N  
ATOM   1035 HE21 GLN A  67     -13.781   3.374 -46.976  1.00 54.63           H  
ATOM   1036 HE22 GLN A  67     -12.103   3.710 -47.455  1.00 54.63           H  
ATOM   1037  OE1 GLN A  67     -13.545   3.977 -44.724  1.00 54.63           O  
ATOM   1038  N   GLU A  68      -9.269   7.608 -42.499  1.00 43.81           N  
ATOM   1039  H   GLU A  68      -9.127   7.782 -43.484  1.00 43.81           H  
ATOM   1040  CA  GLU A  68      -9.341   8.819 -41.706  1.00 43.81           C  
ATOM   1041  HA  GLU A  68      -9.056   8.624 -40.672  1.00 43.81           H  
ATOM   1042  C   GLU A  68     -10.782   9.336 -41.773  1.00 43.81           C  
ATOM   1043  CB  GLU A  68      -8.336   9.777 -42.371  1.00 43.81           C  
ATOM   1044  HB2 GLU A  68      -7.356   9.302 -42.315  1.00 43.81           H  
ATOM   1045  HB3 GLU A  68      -8.600   9.882 -43.423  1.00 43.81           H  
ATOM   1046  O   GLU A  68     -11.339   9.447 -42.863  1.00 43.81           O  
ATOM   1047  CG  GLU A  68      -8.217  11.178 -41.767  1.00 43.81           C  
ATOM   1048  HG2 GLU A  68      -7.980  11.080 -40.708  1.00 43.81           H  
ATOM   1049  HG3 GLU A  68      -9.178  11.685 -41.853  1.00 43.81           H  
ATOM   1050  CD  GLU A  68      -7.126  12.020 -42.460  1.00 43.81           C  
ATOM   1051  OE1 GLU A  68      -6.989  13.193 -42.045  1.00 43.81           O  
ATOM   1052  OE2 GLU A  68      -6.415  11.487 -43.346  1.00 43.81           O  
ATOM   1053  N   ASN A  69     -11.392   9.652 -40.629  1.00 50.00           N  
ATOM   1054  H   ASN A  69     -10.927   9.484 -39.748  1.00 50.00           H  
ATOM   1055  CA  ASN A  69     -12.623  10.433 -40.612  1.00 50.00           C  
ATOM   1056  HA  ASN A  69     -12.673  10.968 -41.560  1.00 50.00           H  
ATOM   1057  C   ASN A  69     -12.536  11.491 -39.507  1.00 50.00           C  
ATOM   1058  CB  ASN A  69     -13.861   9.514 -40.539  1.00 50.00           C  
ATOM   1059  HB2 ASN A  69     -14.118   9.307 -39.500  1.00 50.00           H  
ATOM   1060  HB3 ASN A  69     -13.634   8.569 -41.032  1.00 50.00           H  
ATOM   1061  O   ASN A  69     -12.620  11.195 -38.315  1.00 50.00           O  
ATOM   1062  CG  ASN A  69     -15.066  10.104 -41.258  1.00 50.00           C  
ATOM   1063  ND2 ASN A  69     -16.184   9.419 -41.248  1.00 50.00           N  
ATOM   1064 HD21 ASN A  69     -16.956   9.823 -41.758  1.00 50.00           H  
ATOM   1065 HD22 ASN A  69     -16.231   8.514 -40.800  1.00 50.00           H  
ATOM   1066  OD1 ASN A  69     -15.031  11.171 -41.845  1.00 50.00           O  
ATOM   1067  N   GLN A  70     -12.299  12.727 -39.941  1.00 49.04           N  
ATOM   1068  H   GLN A  70     -12.250  12.857 -40.942  1.00 49.04           H  
ATOM   1069  CA  GLN A  70     -12.373  13.941 -39.142  1.00 49.04           C  
ATOM   1070  HA  GLN A  70     -12.058  13.740 -38.118  1.00 49.04           H  
ATOM   1071  C   GLN A  70     -13.818  14.450 -39.160  1.00 49.04           C  
ATOM   1072  CB  GLN A  70     -11.474  15.033 -39.758  1.00 49.04           C  
ATOM   1073  HB2 GLN A  70     -11.600  15.937 -39.161  1.00 49.04           H  
ATOM   1074  HB3 GLN A  70     -11.823  15.253 -40.767  1.00 49.04           H  
ATOM   1075  O   GLN A  70     -14.309  14.844 -40.213  1.00 49.04           O  
ATOM   1076  CG  GLN A  70      -9.972  14.724 -39.846  1.00 49.04           C  
ATOM   1077  HG2 GLN A  70      -9.820  13.828 -40.447  1.00 49.04           H  
ATOM   1078  HG3 GLN A  70      -9.570  14.543 -38.849  1.00 49.04           H  
ATOM   1079  CD  GLN A  70      -9.200  15.881 -40.490  1.00 49.04           C  
ATOM   1080  NE2 GLN A  70      -8.092  15.626 -41.148  1.00 49.04           N  
ATOM   1081 HE21 GLN A  70      -7.643  16.407 -41.605  1.00 49.04           H  
ATOM   1082 HE22 GLN A  70      -7.769  14.689 -41.344  1.00 49.04           H  
ATOM   1083  OE1 GLN A  70      -9.580  17.041 -40.405  1.00 49.04           O  
ATOM   1084  N   GLN A  71     -14.471  14.545 -38.005  1.00 51.93           N  
ATOM   1085  H   GLN A  71     -14.082  14.092 -37.190  1.00 51.93           H  
ATOM   1086  CA  GLN A  71     -15.584  15.473 -37.772  1.00 51.93           C  
ATOM   1087  HA  GLN A  71     -15.484  16.324 -38.446  1.00 51.93           H  
ATOM   1088  C   GLN A  71     -15.416  16.009 -36.343  1.00 51.93           C  
ATOM   1089  CB  GLN A  71     -16.946  14.801 -38.044  1.00 51.93           C  
ATOM   1090  HB2 GLN A  71     -16.951  13.790 -37.637  1.00 51.93           H  
ATOM   1091  HB3 GLN A  71     -17.729  15.371 -37.543  1.00 51.93           H  
ATOM   1092  O   GLN A  71     -15.247  15.240 -35.404  1.00 51.93           O  
ATOM   1093  CG  GLN A  71     -17.257  14.767 -39.556  1.00 51.93           C  
ATOM   1094  HG2 GLN A  71     -17.122  15.763 -39.975  1.00 51.93           H  
ATOM   1095  HG3 GLN A  71     -16.570  14.079 -40.048  1.00 51.93           H  
ATOM   1096  CD  GLN A  71     -18.651  14.278 -39.917  1.00 51.93           C  
ATOM   1097  NE2 GLN A  71     -19.089  14.486 -41.140  1.00 51.93           N  
ATOM   1098 HE21 GLN A  71     -19.983  14.066 -41.346  1.00 51.93           H  
ATOM   1099 HE22 GLN A  71     -18.456  14.809 -41.858  1.00 51.93           H  
ATOM   1100  OE1 GLN A  71     -19.372  13.699 -39.130  1.00 51.93           O  
ATOM   1101  N   LYS A  72     -15.142  17.316 -36.204  1.00 44.89           N  
ATOM   1102  H   LYS A  72     -14.284  17.418 -35.681  1.00 44.89           H  
ATOM   1103  CA  LYS A  72     -16.129  18.353 -35.832  1.00 44.89           C  
ATOM   1104  HA  LYS A  72     -15.579  19.279 -35.662  1.00 44.89           H  
ATOM   1105  C   LYS A  72     -16.847  18.001 -34.522  1.00 44.89           C  
ATOM   1106  CB  LYS A  72     -17.180  18.584 -36.942  1.00 44.89           C  
ATOM   1107  HB2 LYS A  72     -17.444  17.634 -37.406  1.00 44.89           H  
ATOM   1108  HB3 LYS A  72     -18.090  18.958 -36.474  1.00 44.89           H  
ATOM   1109  O   LYS A  72     -17.415  16.936 -34.405  1.00 44.89           O  
ATOM   1110  CG  LYS A  72     -16.791  19.592 -38.031  1.00 44.89           C  
ATOM   1111  HG2 LYS A  72     -15.896  19.247 -38.549  1.00 44.89           H  
ATOM   1112  HG3 LYS A  72     -16.591  20.562 -37.576  1.00 44.89           H  
ATOM   1113  CD  LYS A  72     -17.950  19.725 -39.034  1.00 44.89           C  
ATOM   1114  HD2 LYS A  72     -18.865  19.964 -38.491  1.00 44.89           H  
ATOM   1115  HD3 LYS A  72     -18.086  18.773 -39.547  1.00 44.89           H  
ATOM   1116  CE  LYS A  72     -17.674  20.831 -40.060  1.00 44.89           C  
ATOM   1117  HE2 LYS A  72     -17.509  21.767 -39.527  1.00 44.89           H  
ATOM   1118  HE3 LYS A  72     -16.758  20.585 -40.597  1.00 44.89           H  
ATOM   1119  NZ  LYS A  72     -18.803  20.982 -41.016  1.00 44.89           N  
ATOM   1120  HZ1 LYS A  72     -18.611  21.718 -41.681  1.00 44.89           H  
ATOM   1121  HZ2 LYS A  72     -18.948  20.126 -41.532  1.00 44.89           H  
ATOM   1122  HZ3 LYS A  72     -19.659  21.207 -40.530  1.00 44.89           H  
ATOM   1123  N   SER A  73     -17.021  18.853 -33.527  1.00 46.88           N  
ATOM   1124  H   SER A  73     -17.580  18.426 -32.803  1.00 46.88           H  
ATOM   1125  CA  SER A  73     -16.730  20.259 -33.268  1.00 46.88           C  
ATOM   1126  HA  SER A  73     -15.665  20.412 -33.094  1.00 46.88           H  
ATOM   1127  C   SER A  73     -17.539  20.578 -31.997  1.00 46.88           C  
ATOM   1128  CB  SER A  73     -17.240  21.161 -34.408  1.00 46.88           C  
ATOM   1129  HB2 SER A  73     -17.088  22.207 -34.143  1.00 46.88           H  
ATOM   1130  HB3 SER A  73     -16.649  20.992 -35.308  1.00 46.88           H  
ATOM   1131  O   SER A  73     -18.573  19.952 -31.791  1.00 46.88           O  
ATOM   1132  OG  SER A  73     -18.604  20.923 -34.708  1.00 46.88           O  
ATOM   1133  HG  SER A  73     -18.982  20.370 -34.020  1.00 46.88           H  
ATOM   1134  N   GLN A  74     -17.145  21.619 -31.262  1.00 51.28           N  
ATOM   1135  H   GLN A  74     -16.239  22.012 -31.474  1.00 51.28           H  
ATOM   1136  CA  GLN A  74     -17.993  22.408 -30.349  1.00 51.28           C  
ATOM   1137  HA  GLN A  74     -17.445  23.342 -30.230  1.00 51.28           H  
ATOM   1138  C   GLN A  74     -18.198  21.898 -28.905  1.00 51.28           C  
ATOM   1139  CB  GLN A  74     -19.309  22.840 -31.030  1.00 51.28           C  
ATOM   1140  HB2 GLN A  74     -19.902  23.417 -30.320  1.00 51.28           H  
ATOM   1141  HB3 GLN A  74     -19.904  21.970 -31.308  1.00 51.28           H  
ATOM   1142  O   GLN A  74     -18.678  20.804 -28.633  1.00 51.28           O  
ATOM   1143  CG  GLN A  74     -19.047  23.719 -32.265  1.00 51.28           C  
ATOM   1144  HG2 GLN A  74     -18.240  23.311 -32.873  1.00 51.28           H  
ATOM   1145  HG3 GLN A  74     -18.732  24.709 -31.934  1.00 51.28           H  
ATOM   1146  CD  GLN A  74     -20.279  23.878 -33.139  1.00 51.28           C  
ATOM   1147  NE2 GLN A  74     -20.294  23.355 -34.346  1.00 51.28           N  
ATOM   1148 HE21 GLN A  74     -21.168  23.474 -34.839  1.00 51.28           H  
ATOM   1149 HE22 GLN A  74     -19.590  22.693 -34.638  1.00 51.28           H  
ATOM   1150  OE1 GLN A  74     -21.255  24.486 -32.752  1.00 51.28           O  
ATOM   1151  N   GLN A  75     -17.821  22.787 -27.980  1.00 49.89           N  
ATOM   1152  H   GLN A  75     -17.484  23.670 -28.336  1.00 49.89           H  
ATOM   1153  CA  GLN A  75     -18.066  22.773 -26.534  1.00 49.89           C  
ATOM   1154  HA  GLN A  75     -17.673  21.860 -26.087  1.00 49.89           H  
ATOM   1155  C   GLN A  75     -19.565  22.902 -26.198  1.00 49.89           C  
ATOM   1156  CB  GLN A  75     -17.372  24.017 -25.939  1.00 49.89           C  
ATOM   1157  HB2 GLN A  75     -17.619  24.083 -24.880  1.00 49.89           H  
ATOM   1158  HB3 GLN A  75     -17.793  24.896 -26.426  1.00 49.89           H  
ATOM   1159  O   GLN A  75     -20.327  23.459 -26.989  1.00 49.89           O  
ATOM   1160  CG  GLN A  75     -15.839  24.069 -26.057  1.00 49.89           C  
ATOM   1161  HG2 GLN A  75     -15.411  23.275 -25.444  1.00 49.89           H  
ATOM   1162  HG3 GLN A  75     -15.533  23.907 -27.090  1.00 49.89           H  
ATOM   1163  CD  GLN A  75     -15.280  25.421 -25.608  1.00 49.89           C  
ATOM   1164  NE2 GLN A  75     -14.099  25.465 -25.032  1.00 49.89           N  
ATOM   1165 HE21 GLN A  75     -13.560  24.626 -24.870  1.00 49.89           H  
ATOM   1166 HE22 GLN A  75     -13.773  26.385 -24.769  1.00 49.89           H  
ATOM   1167  OE1 GLN A  75     -15.884  26.466 -25.776  1.00 49.89           O  
ATOM   1168  N   PRO A  76     -19.958  22.558 -24.961  1.00 55.74           N  
ATOM   1169  CA  PRO A  76     -20.711  23.518 -24.139  1.00 55.74           C  
ATOM   1170  HA  PRO A  76     -20.624  24.523 -24.553  1.00 55.74           H  
ATOM   1171  C   PRO A  76     -20.180  23.542 -22.689  1.00 55.74           C  
ATOM   1172  CB  PRO A  76     -22.167  23.068 -24.239  1.00 55.74           C  
ATOM   1173  HB2 PRO A  76     -22.633  23.542 -25.103  1.00 55.74           H  
ATOM   1174  HB3 PRO A  76     -22.727  23.298 -23.333  1.00 55.74           H  
ATOM   1175  O   PRO A  76     -19.800  22.520 -22.132  1.00 55.74           O  
ATOM   1176  CG  PRO A  76     -22.082  21.557 -24.475  1.00 55.74           C  
ATOM   1177  HG2 PRO A  76     -22.377  21.015 -23.577  1.00 55.74           H  
ATOM   1178  HG3 PRO A  76     -22.719  21.272 -25.312  1.00 55.74           H  
ATOM   1179  CD  PRO A  76     -20.613  21.267 -24.796  1.00 55.74           C  
ATOM   1180  HD2 PRO A  76     -20.542  20.668 -25.704  1.00 55.74           H  
ATOM   1181  HD3 PRO A  76     -20.154  20.723 -23.970  1.00 55.74           H  
ATOM   1182  N   LYS A  77     -19.885  24.713 -22.114  1.00 49.94           N  
ATOM   1183  H   LYS A  77     -19.015  24.596 -21.615  1.00 49.94           H  
ATOM   1184  CA  LYS A  77     -20.789  25.619 -21.374  1.00 49.94           C  
ATOM   1185  HA  LYS A  77     -20.133  26.389 -20.967  1.00 49.94           H  
ATOM   1186  C   LYS A  77     -21.456  24.989 -20.138  1.00 49.94           C  
ATOM   1187  CB  LYS A  77     -21.787  26.390 -22.254  1.00 49.94           C  
ATOM   1188  HB2 LYS A  77     -22.498  26.890 -21.597  1.00 49.94           H  
ATOM   1189  HB3 LYS A  77     -22.345  25.703 -22.891  1.00 49.94           H  
ATOM   1190  O   LYS A  77     -22.292  24.100 -20.235  1.00 49.94           O  
ATOM   1191  CG  LYS A  77     -21.083  27.458 -23.108  1.00 49.94           C  
ATOM   1192  HG2 LYS A  77     -20.403  28.034 -22.480  1.00 49.94           H  
ATOM   1193  HG3 LYS A  77     -20.505  26.970 -23.893  1.00 49.94           H  
ATOM   1194  CD  LYS A  77     -22.096  28.424 -23.736  1.00 49.94           C  
ATOM   1195  HD2 LYS A  77     -22.777  27.858 -24.372  1.00 49.94           H  
ATOM   1196  HD3 LYS A  77     -22.668  28.907 -22.944  1.00 49.94           H  
ATOM   1197  CE  LYS A  77     -21.367  29.486 -24.570  1.00 49.94           C  
ATOM   1198  HE2 LYS A  77     -20.670  30.018 -23.922  1.00 49.94           H  
ATOM   1199  HE3 LYS A  77     -20.786  28.982 -25.343  1.00 49.94           H  
ATOM   1200  NZ  LYS A  77     -22.320  30.443 -25.188  1.00 49.94           N  
ATOM   1201  HZ1 LYS A  77     -22.857  30.918 -24.478  1.00 49.94           H  
ATOM   1202  HZ2 LYS A  77     -22.962  29.959 -25.800  1.00 49.94           H  
ATOM   1203  HZ3 LYS A  77     -21.827  31.137 -25.732  1.00 49.94           H  
ATOM   1204  N   MET A  78     -21.051  25.550 -18.998  1.00 42.82           N  
ATOM   1205  H   MET A  78     -20.329  26.250 -19.098  1.00 42.82           H  
ATOM   1206  CA  MET A  78     -21.637  25.490 -17.659  1.00 42.82           C  
ATOM   1207  HA  MET A  78     -21.349  24.570 -17.151  1.00 42.82           H  
ATOM   1208  C   MET A  78     -23.161  25.630 -17.683  1.00 42.82           C  
ATOM   1209  CB  MET A  78     -21.107  26.721 -16.893  1.00 42.82           C  
ATOM   1210  HB2 MET A  78     -21.396  27.618 -17.441  1.00 42.82           H  
ATOM   1211  HB3 MET A  78     -21.593  26.772 -15.919  1.00 42.82           H  
ATOM   1212  O   MET A  78     -23.658  26.496 -18.395  1.00 42.82           O  
ATOM   1213  CG  MET A  78     -19.585  26.766 -16.703  1.00 42.82           C  
ATOM   1214  HG2 MET A  78     -19.082  26.386 -17.593  1.00 42.82           H  
ATOM   1215  HG3 MET A  78     -19.289  27.808 -16.582  1.00 42.82           H  
ATOM   1216  SD  MET A  78     -18.976  25.859 -15.264  1.00 42.82           S  
ATOM   1217  CE  MET A  78     -19.542  26.973 -13.943  1.00 42.82           C  
ATOM   1218  HE1 MET A  78     -19.161  27.980 -14.113  1.00 42.82           H  
ATOM   1219  HE2 MET A  78     -20.631  26.999 -13.906  1.00 42.82           H  
ATOM   1220  HE3 MET A  78     -19.175  26.609 -12.983  1.00 42.82           H  
ATOM   1221  N   ASN A  79     -23.861  24.866 -16.844  1.00 54.86           N  
ATOM   1222  H   ASN A  79     -23.378  24.139 -16.336  1.00 54.86           H  
ATOM   1223  CA  ASN A  79     -25.202  25.200 -16.368  1.00 54.86           C  
ATOM   1224  HA  ASN A  79     -25.309  26.285 -16.339  1.00 54.86           H  
ATOM   1225  C   ASN A  79     -25.365  24.697 -14.928  1.00 54.86           C  
ATOM   1226  CB  ASN A  79     -26.286  24.630 -17.305  1.00 54.86           C  
ATOM   1227  HB2 ASN A  79     -27.182  24.421 -16.720  1.00 54.86           H  
ATOM   1228  HB3 ASN A  79     -25.943  23.689 -17.735  1.00 54.86           H  
ATOM   1229  O   ASN A  79     -25.501  23.499 -14.680  1.00 54.86           O  
ATOM   1230  CG  ASN A  79     -26.708  25.580 -18.417  1.00 54.86           C  
ATOM   1231  ND2 ASN A  79     -27.420  25.084 -19.401  1.00 54.86           N  
ATOM   1232 HD21 ASN A  79     -27.648  24.101 -19.423  1.00 54.86           H  
ATOM   1233 HD22 ASN A  79     -27.720  25.748 -20.101  1.00 54.86           H  
ATOM   1234  OD1 ASN A  79     -26.482  26.776 -18.410  1.00 54.86           O  
ATOM   1235  N   ASP A  80     -25.367  25.646 -13.996  1.00 44.62           N  
ATOM   1236  H   ASP A  80     -25.169  26.593 -14.286  1.00 44.62           H  
ATOM   1237  CA  ASP A  80     -26.008  25.520 -12.695  1.00 44.62           C  
ATOM   1238  HA  ASP A  80     -25.583  24.682 -12.142  1.00 44.62           H  
ATOM   1239  C   ASP A  80     -27.512  25.305 -12.907  1.00 44.62           C  
ATOM   1240  CB  ASP A  80     -25.795  26.824 -11.905  1.00 44.62           C  
ATOM   1241  HB2 ASP A  80     -26.432  26.802 -11.020  1.00 44.62           H  
ATOM   1242  HB3 ASP A  80     -26.102  27.675 -12.513  1.00 44.62           H  
ATOM   1243  O   ASP A  80     -28.169  26.127 -13.550  1.00 44.62           O  
ATOM   1244  CG  ASP A  80     -24.352  27.010 -11.443  1.00 44.62           C  
ATOM   1245  OD1 ASP A  80     -23.877  26.112 -10.715  1.00 44.62           O  
ATOM   1246  OD2 ASP A  80     -23.755  28.051 -11.797  1.00 44.62           O  
ATOM   1247  N   PHE A  81     -28.081  24.234 -12.349  1.00 53.07           N  
ATOM   1248  H   PHE A  81     -27.496  23.553 -11.887  1.00 53.07           H  
ATOM   1249  CA  PHE A  81     -29.533  24.094 -12.251  1.00 53.07           C  
ATOM   1250  HA  PHE A  81     -29.970  25.028 -12.603  1.00 53.07           H  
ATOM   1251  C   PHE A  81     -29.954  23.956 -10.793  1.00 53.07           C  
ATOM   1252  CB  PHE A  81     -30.108  23.027 -13.191  1.00 53.07           C  
ATOM   1253  HB2 PHE A  81     -29.381  22.808 -13.973  1.00 53.07           H  
ATOM   1254  HB3 PHE A  81     -30.292  22.102 -12.646  1.00 53.07           H  
ATOM   1255  O   PHE A  81     -29.755  22.949 -10.114  1.00 53.07           O  
ATOM   1256  CG  PHE A  81     -31.387  23.506 -13.862  1.00 53.07           C  
ATOM   1257  CD1 PHE A  81     -32.652  23.179 -13.336  1.00 53.07           C  
ATOM   1258  HD1 PHE A  81     -32.732  22.563 -12.452  1.00 53.07           H  
ATOM   1259  CD2 PHE A  81     -31.303  24.333 -15.000  1.00 53.07           C  
ATOM   1260  HD2 PHE A  81     -30.335  24.611 -15.392  1.00 53.07           H  
ATOM   1261  CE1 PHE A  81     -33.821  23.652 -13.961  1.00 53.07           C  
ATOM   1262  HE1 PHE A  81     -34.788  23.393 -13.554  1.00 53.07           H  
ATOM   1263  CE2 PHE A  81     -32.471  24.804 -15.626  1.00 53.07           C  
ATOM   1264  HE2 PHE A  81     -32.399  25.433 -16.501  1.00 53.07           H  
ATOM   1265  CZ  PHE A  81     -33.732  24.459 -15.109  1.00 53.07           C  
ATOM   1266  HZ  PHE A  81     -34.630  24.818 -15.589  1.00 53.07           H  
ATOM   1267  N   LYS A  82     -30.524  25.059 -10.325  1.00 46.96           N  
ATOM   1268  H   LYS A  82     -30.629  25.803 -11.000  1.00 46.96           H  
ATOM   1269  CA  LYS A  82     -31.172  25.255  -9.042  1.00 46.96           C  
ATOM   1270  HA  LYS A  82     -30.652  24.666  -8.287  1.00 46.96           H  
ATOM   1271  C   LYS A  82     -32.622  24.790  -9.181  1.00 46.96           C  
ATOM   1272  CB  LYS A  82     -31.050  26.763  -8.742  1.00 46.96           C  
ATOM   1273  HB2 LYS A  82     -31.806  27.306  -9.308  1.00 46.96           H  
ATOM   1274  HB3 LYS A  82     -30.079  27.093  -9.111  1.00 46.96           H  
ATOM   1275  O   LYS A  82     -33.346  25.293 -10.031  1.00 46.96           O  
ATOM   1276  CG  LYS A  82     -31.117  27.183  -7.269  1.00 46.96           C  
ATOM   1277  HG2 LYS A  82     -32.087  26.926  -6.843  1.00 46.96           H  
ATOM   1278  HG3 LYS A  82     -30.328  26.671  -6.717  1.00 46.96           H  
ATOM   1279  CD  LYS A  82     -30.893  28.706  -7.201  1.00 46.96           C  
ATOM   1280  HD2 LYS A  82     -31.765  29.209  -7.619  1.00 46.96           H  
ATOM   1281  HD3 LYS A  82     -30.025  28.963  -7.809  1.00 46.96           H  
ATOM   1282  CE  LYS A  82     -30.640  29.202  -5.774  1.00 46.96           C  
ATOM   1283  HE2 LYS A  82     -31.518  28.985  -5.164  1.00 46.96           H  
ATOM   1284  HE3 LYS A  82     -29.796  28.649  -5.362  1.00 46.96           H  
ATOM   1285  NZ  LYS A  82     -30.345  30.659  -5.761  1.00 46.96           N  
ATOM   1286  HZ1 LYS A  82     -29.535  30.857  -6.332  1.00 46.96           H  
ATOM   1287  HZ2 LYS A  82     -30.151  30.981  -4.824  1.00 46.96           H  
ATOM   1288  HZ3 LYS A  82     -31.122  31.187  -6.132  1.00 46.96           H  
ATOM   1289  N   GLY A  83     -33.048  23.920  -8.270  1.00 42.62           N  
ATOM   1290  H   GLY A  83     -32.346  23.455  -7.713  1.00 42.62           H  
ATOM   1291  CA  GLY A  83     -34.455  23.712  -7.938  1.00 42.62           C  
ATOM   1292  HA2 GLY A  83     -34.535  23.522  -6.868  1.00 42.62           H  
ATOM   1293  HA3 GLY A  83     -35.007  24.628  -8.148  1.00 42.62           H  
ATOM   1294  C   GLY A  83     -35.148  22.582  -8.698  1.00 42.62           C  
ATOM   1295  O   GLY A  83     -35.270  22.616  -9.911  1.00 42.62           O  
ATOM   1296  N   GLN A  84     -35.709  21.634  -7.952  1.00 53.86           N  
ATOM   1297  H   GLN A  84     -35.204  21.323  -7.134  1.00 53.86           H  
ATOM   1298  CA  GLN A  84     -37.161  21.500  -7.843  1.00 53.86           C  
ATOM   1299  HA  GLN A  84     -37.568  22.487  -7.624  1.00 53.86           H  
ATOM   1300  C   GLN A  84     -37.511  20.607  -6.654  1.00 53.86           C  
ATOM   1301  CB  GLN A  84     -37.815  21.010  -9.145  1.00 53.86           C  
ATOM   1302  HB2 GLN A  84     -37.085  20.475  -9.752  1.00 53.86           H  
ATOM   1303  HB3 GLN A  84     -38.632  20.324  -8.916  1.00 53.86           H  
ATOM   1304  O   GLN A  84     -36.924  19.555  -6.416  1.00 53.86           O  
ATOM   1305  CG  GLN A  84     -38.393  22.206  -9.929  1.00 53.86           C  
ATOM   1306  HG2 GLN A  84     -39.268  22.590  -9.405  1.00 53.86           H  
ATOM   1307  HG3 GLN A  84     -37.668  23.017  -9.991  1.00 53.86           H  
ATOM   1308  CD  GLN A  84     -38.819  21.835 -11.341  1.00 53.86           C  
ATOM   1309  NE2 GLN A  84     -38.936  22.788 -12.238  1.00 53.86           N  
ATOM   1310 HE21 GLN A  84     -38.667  23.740 -12.036  1.00 53.86           H  
ATOM   1311 HE22 GLN A  84     -39.238  22.478 -13.151  1.00 53.86           H  
ATOM   1312  OE1 GLN A  84     -39.084  20.693 -11.663  1.00 53.86           O  
ATOM   1313  N   LYS A  85     -38.449  21.124  -5.865  1.00 47.65           N  
ATOM   1314  H   LYS A  85     -38.931  21.932  -6.231  1.00 47.65           H  
ATOM   1315  CA  LYS A  85     -39.105  20.464  -4.749  1.00 47.65           C  
ATOM   1316  HA  LYS A  85     -38.382  19.910  -4.151  1.00 47.65           H  
ATOM   1317  C   LYS A  85     -40.131  19.507  -5.350  1.00 47.65           C  
ATOM   1318  CB  LYS A  85     -39.830  21.538  -3.915  1.00 47.65           C  
ATOM   1319  HB2 LYS A  85     -40.555  22.041  -4.554  1.00 47.65           H  
ATOM   1320  HB3 LYS A  85     -40.385  21.039  -3.120  1.00 47.65           H  
ATOM   1321  O   LYS A  85     -40.974  19.971  -6.108  1.00 47.65           O  
ATOM   1322  CG  LYS A  85     -38.913  22.600  -3.279  1.00 47.65           C  
ATOM   1323  HG2 LYS A  85     -38.329  22.135  -2.486  1.00 47.65           H  
ATOM   1324  HG3 LYS A  85     -38.234  23.014  -4.024  1.00 47.65           H  
ATOM   1325  CD  LYS A  85     -39.759  23.743  -2.697  1.00 47.65           C  
ATOM   1326  HD2 LYS A  85     -40.488  23.323  -2.004  1.00 47.65           H  
ATOM   1327  HD3 LYS A  85     -40.293  24.235  -3.510  1.00 47.65           H  
ATOM   1328  CE  LYS A  85     -38.883  24.766  -1.961  1.00 47.65           C  
ATOM   1329  HE2 LYS A  85     -38.403  24.265  -1.120  1.00 47.65           H  
ATOM   1330  HE3 LYS A  85     -38.101  25.111  -2.637  1.00 47.65           H  
ATOM   1331  NZ  LYS A  85     -39.684  25.922  -1.477  1.00 47.65           N  
ATOM   1332  HZ1 LYS A  85     -40.106  26.415  -2.252  1.00 47.65           H  
ATOM   1333  HZ2 LYS A  85     -40.425  25.612  -0.866  1.00 47.65           H  
ATOM   1334  HZ3 LYS A  85     -39.106  26.573  -0.965  1.00 47.65           H  
ATOM   1335  N   ASN A  86     -40.106  18.239  -4.957  1.00 53.01           N  
ATOM   1336  H   ASN A  86     -39.354  17.925  -4.360  1.00 53.01           H  
ATOM   1337  CA  ASN A  86     -41.231  17.332  -5.163  1.00 53.01           C  
ATOM   1338  HA  ASN A  86     -41.996  17.828  -5.760  1.00 53.01           H  
ATOM   1339  C   ASN A  86     -41.873  17.041  -3.810  1.00 53.01           C  
ATOM   1340  CB  ASN A  86     -40.797  16.091  -5.959  1.00 53.01           C  
ATOM   1341  HB2 ASN A  86     -39.855  15.704  -5.570  1.00 53.01           H  
ATOM   1342  HB3 ASN A  86     -41.554  15.314  -5.857  1.00 53.01           H  
ATOM   1343  O   ASN A  86     -41.298  16.384  -2.945  1.00 53.01           O  
ATOM   1344  CG  ASN A  86     -40.666  16.400  -7.442  1.00 53.01           C  
ATOM   1345  ND2 ASN A  86     -39.812  15.703  -8.149  1.00 53.01           N  
ATOM   1346 HD21 ASN A  86     -39.764  15.941  -9.129  1.00 53.01           H  
ATOM   1347 HD22 ASN A  86     -39.281  14.949  -7.736  1.00 53.01           H  
ATOM   1348  OD1 ASN A  86     -41.324  17.265  -7.988  1.00 53.01           O  
ATOM   1349  N   ALA A  87     -43.056  17.622  -3.642  1.00 45.25           N  
ATOM   1350  H   ALA A  87     -43.430  18.122  -4.436  1.00 45.25           H  
ATOM   1351  CA  ALA A  87     -44.022  17.285  -2.621  1.00 45.25           C  
ATOM   1352  HA  ALA A  87     -43.504  16.924  -1.733  1.00 45.25           H  
ATOM   1353  C   ALA A  87     -44.955  16.178  -3.144  1.00 45.25           C  
ATOM   1354  CB  ALA A  87     -44.798  18.563  -2.269  1.00 45.25           C  
ATOM   1355  HB1 ALA A  87     -44.110  19.330  -1.912  1.00 45.25           H  
ATOM   1356  HB2 ALA A  87     -45.327  18.933  -3.147  1.00 45.25           H  
ATOM   1357  HB3 ALA A  87     -45.525  18.347  -1.486  1.00 45.25           H  
ATOM   1358  O   ALA A  87     -45.232  16.112  -4.337  1.00 45.25           O  
ATOM   1359  N   ALA A  88     -45.493  15.408  -2.197  1.00 45.95           N  
ATOM   1360  H   ALA A  88     -45.099  15.509  -1.272  1.00 45.95           H  
ATOM   1361  CA  ALA A  88     -46.785  14.723  -2.253  1.00 45.95           C  
ATOM   1362  HA  ALA A  88     -46.941  14.306  -1.259  1.00 45.95           H  
ATOM   1363  C   ALA A  88     -46.964  13.532  -3.215  1.00 45.95           C  
ATOM   1364  CB  ALA A  88     -47.886  15.783  -2.420  1.00 45.95           C  
ATOM   1365  HB1 ALA A  88     -47.818  16.243  -3.406  1.00 45.95           H  
ATOM   1366  HB2 ALA A  88     -47.793  16.553  -1.654  1.00 45.95           H  
ATOM   1367  HB3 ALA A  88     -48.864  15.310  -2.329  1.00 45.95           H  
ATOM   1368  O   ALA A  88     -47.515  13.681  -4.297  1.00 45.95           O  
ATOM   1369  N   GLN A  89     -46.681  12.328  -2.706  1.00 50.28           N  
ATOM   1370  H   GLN A  89     -46.038  12.297  -1.928  1.00 50.28           H  
ATOM   1371  CA  GLN A  89     -47.513  11.115  -2.843  1.00 50.28           C  
ATOM   1372  HA  GLN A  89     -48.562  11.396  -2.944  1.00 50.28           H  
ATOM   1373  C   GLN A  89     -47.313  10.349  -1.516  1.00 50.28           C  
ATOM   1374  CB  GLN A  89     -47.096  10.272  -4.068  1.00 50.28           C  
ATOM   1375  HB2 GLN A  89     -47.684   9.354  -4.066  1.00 50.28           H  
ATOM   1376  HB3 GLN A  89     -46.043  10.003  -3.983  1.00 50.28           H  
ATOM   1377  O   GLN A  89     -46.183  10.074  -1.139  1.00 50.28           O  
ATOM   1378  CG  GLN A  89     -47.325  10.995  -5.410  1.00 50.28           C  
ATOM   1379  HG2 GLN A  89     -48.348  11.371  -5.448  1.00 50.28           H  
ATOM   1380  HG3 GLN A  89     -46.626  11.828  -5.485  1.00 50.28           H  
ATOM   1381  CD  GLN A  89     -47.060  10.159  -6.649  1.00 50.28           C  
ATOM   1382  NE2 GLN A  89     -47.585  10.553  -7.790  1.00 50.28           N  
ATOM   1383 HE21 GLN A  89     -47.368   9.981  -8.594  1.00 50.28           H  
ATOM   1384 HE22 GLN A  89     -48.141  11.394  -7.838  1.00 50.28           H  
ATOM   1385  OE1 GLN A  89     -46.351   9.170  -6.636  1.00 50.28           O  
ATOM   1386  N   GLY A  90     -48.292  10.152  -0.634  1.00 40.95           N  
ATOM   1387  H   GLY A  90     -47.913   9.890   0.265  1.00 40.95           H  
ATOM   1388  CA  GLY A  90     -49.614   9.611  -0.900  1.00 40.95           C  
ATOM   1389  HA2 GLY A  90     -50.347  10.045  -0.220  1.00 40.95           H  
ATOM   1390  HA3 GLY A  90     -49.914   9.806  -1.930  1.00 40.95           H  
ATOM   1391  C   GLY A  90     -49.543   8.100  -0.694  1.00 40.95           C  
ATOM   1392  O   GLY A  90     -49.145   7.406  -1.613  1.00 40.95           O  
ATOM   1393  N   ASN A  91     -49.870   7.611   0.507  1.00 51.57           N  
ATOM   1394  H   ASN A  91     -49.916   8.257   1.282  1.00 51.57           H  
ATOM   1395  CA  ASN A  91     -50.641   6.378   0.678  1.00 51.57           C  
ATOM   1396  HA  ASN A  91     -51.550   6.512   0.091  1.00 51.57           H  
ATOM   1397  C   ASN A  91     -51.109   6.222   2.126  1.00 51.57           C  
ATOM   1398  CB  ASN A  91     -49.919   5.124   0.143  1.00 51.57           C  
ATOM   1399  HB2 ASN A  91     -50.204   4.254   0.734  1.00 51.57           H  
ATOM   1400  HB3 ASN A  91     -48.840   5.252   0.220  1.00 51.57           H  
ATOM   1401  O   ASN A  91     -50.334   6.140   3.076  1.00 51.57           O  
ATOM   1402  CG  ASN A  91     -50.310   4.832  -1.304  1.00 51.57           C  
ATOM   1403  ND2 ASN A  91     -49.498   4.108  -2.034  1.00 51.57           N  
ATOM   1404 HD21 ASN A  91     -49.779   3.967  -2.994  1.00 51.57           H  
ATOM   1405 HD22 ASN A  91     -48.607   3.800  -1.670  1.00 51.57           H  
ATOM   1406  OD1 ASN A  91     -51.353   5.240  -1.793  1.00 51.57           O  
ATOM   1407  N   LYS A  92     -52.434   6.249   2.233  1.00 50.43           N  
ATOM   1408  H   LYS A  92     -52.932   6.203   1.356  1.00 50.43           H  
ATOM   1409  CA  LYS A  92     -53.257   6.037   3.412  1.00 50.43           C  
ATOM   1410  HA  LYS A  92     -52.828   6.530   4.283  1.00 50.43           H  
ATOM   1411  C   LYS A  92     -53.322   4.527   3.647  1.00 50.43           C  
ATOM   1412  CB  LYS A  92     -54.670   6.581   3.098  1.00 50.43           C  
ATOM   1413  HB2 LYS A  92     -55.080   6.007   2.267  1.00 50.43           H  
ATOM   1414  HB3 LYS A  92     -55.311   6.407   3.962  1.00 50.43           H  
ATOM   1415  O   LYS A  92     -53.682   3.807   2.725  1.00 50.43           O  
ATOM   1416  CG  LYS A  92     -54.730   8.078   2.733  1.00 50.43           C  
ATOM   1417  HG2 LYS A  92     -53.974   8.315   1.984  1.00 50.43           H  
ATOM   1418  HG3 LYS A  92     -54.536   8.674   3.625  1.00 50.43           H  
ATOM   1419  CD  LYS A  92     -56.106   8.441   2.150  1.00 50.43           C  
ATOM   1420  HD2 LYS A  92     -56.874   8.235   2.895  1.00 50.43           H  
ATOM   1421  HD3 LYS A  92     -56.291   7.818   1.275  1.00 50.43           H  
ATOM   1422  CE  LYS A  92     -56.162   9.920   1.741  1.00 50.43           C  
ATOM   1423  HE2 LYS A  92     -56.043  10.531   2.636  1.00 50.43           H  
ATOM   1424  HE3 LYS A  92     -55.324  10.128   1.076  1.00 50.43           H  
ATOM   1425  NZ  LYS A  92     -57.443  10.245   1.061  1.00 50.43           N  
ATOM   1426  HZ1 LYS A  92     -57.554   9.689   0.225  1.00 50.43           H  
ATOM   1427  HZ2 LYS A  92     -57.482  11.222   0.805  1.00 50.43           H  
ATOM   1428  HZ3 LYS A  92     -58.225  10.046   1.667  1.00 50.43           H  
ATOM   1429  N   ASN A  93     -53.031   4.074   4.859  1.00 49.32           N  
ATOM   1430  H   ASN A  93     -52.663   4.719   5.544  1.00 49.32           H  
ATOM   1431  CA  ASN A  93     -53.554   2.812   5.371  1.00 49.32           C  
ATOM   1432  HA  ASN A  93     -54.323   2.441   4.694  1.00 49.32           H  
ATOM   1433  C   ASN A  93     -54.264   3.139   6.683  1.00 49.32           C  
ATOM   1434  CB  ASN A  93     -52.451   1.738   5.486  1.00 49.32           C  
ATOM   1435  HB2 ASN A  93     -52.583   1.187   6.417  1.00 49.32           H  
ATOM   1436  HB3 ASN A  93     -51.468   2.208   5.511  1.00 49.32           H  
ATOM   1437  O   ASN A  93     -53.640   3.440   7.698  1.00 49.32           O  
ATOM   1438  CG  ASN A  93     -52.502   0.710   4.362  1.00 49.32           C  
ATOM   1439  ND2 ASN A  93     -51.413   0.032   4.089  1.00 49.32           N  
ATOM   1440 HD21 ASN A  93     -51.523  -0.675   3.377  1.00 49.32           H  
ATOM   1441 HD22 ASN A  93     -50.576   0.148   4.642  1.00 49.32           H  
ATOM   1442  OD1 ASN A  93     -53.509   0.472   3.724  1.00 49.32           O  
ATOM   1443  N   VAL A  94     -55.587   3.181   6.578  1.00 47.73           N  
ATOM   1444  H   VAL A  94     -55.971   2.841   5.708  1.00 47.73           H  
ATOM   1445  CA  VAL A  94     -56.565   3.201   7.663  1.00 47.73           C  
ATOM   1446  HA  VAL A  94     -56.058   3.346   8.618  1.00 47.73           H  
ATOM   1447  C   VAL A  94     -57.207   1.810   7.632  1.00 47.73           C  
ATOM   1448  CB  VAL A  94     -57.608   4.325   7.447  1.00 47.73           C  
ATOM   1449  HB  VAL A  94     -58.227   4.075   6.586  1.00 47.73           H  
ATOM   1450  O   VAL A  94     -57.287   1.226   6.558  1.00 47.73           O  
ATOM   1451  CG1 VAL A  94     -58.518   4.516   8.667  1.00 47.73           C  
ATOM   1452 HG11 VAL A  94     -59.104   3.613   8.840  1.00 47.73           H  
ATOM   1453 HG12 VAL A  94     -57.926   4.743   9.554  1.00 47.73           H  
ATOM   1454 HG13 VAL A  94     -59.222   5.328   8.483  1.00 47.73           H  
ATOM   1455  CG2 VAL A  94     -56.943   5.686   7.170  1.00 47.73           C  
ATOM   1456 HG21 VAL A  94     -56.268   5.940   7.986  1.00 47.73           H  
ATOM   1457 HG22 VAL A  94     -57.708   6.457   7.079  1.00 47.73           H  
ATOM   1458 HG23 VAL A  94     -56.386   5.647   6.234  1.00 47.73           H  
ATOM   1459  N   GLU A  95     -57.643   1.317   8.790  1.00 46.92           N  
ATOM   1460  H   GLU A  95     -57.542   1.920   9.593  1.00 46.92           H  
ATOM   1461  CA  GLU A  95     -58.298   0.016   9.034  1.00 46.92           C  
ATOM   1462  HA  GLU A  95     -58.811   0.146   9.987  1.00 46.92           H  
ATOM   1463  C   GLU A  95     -57.379  -1.181   9.299  1.00 46.92           C  
ATOM   1464  CB  GLU A  95     -59.454  -0.308   8.065  1.00 46.92           C  
ATOM   1465  HB2 GLU A  95     -59.797  -1.325   8.254  1.00 46.92           H  
ATOM   1466  HB3 GLU A  95     -59.132  -0.256   7.025  1.00 46.92           H  
ATOM   1467  O   GLU A  95     -57.138  -2.040   8.458  1.00 46.92           O  
ATOM   1468  CG  GLU A  95     -60.632   0.633   8.336  1.00 46.92           C  
ATOM   1469  HG2 GLU A  95     -60.275   1.662   8.362  1.00 46.92           H  
ATOM   1470  HG3 GLU A  95     -61.031   0.403   9.324  1.00 46.92           H  
ATOM   1471  CD  GLU A  95     -61.745   0.551   7.290  1.00 46.92           C  
ATOM   1472  OE1 GLU A  95     -62.916   0.588   7.723  1.00 46.92           O  
ATOM   1473  OE2 GLU A  95     -61.422   0.534   6.082  1.00 46.92           O  
ATOM   1474  N   ALA A  96     -56.990  -1.310  10.569  1.00 45.31           N  
ATOM   1475  H   ALA A  96     -57.042  -0.499  11.168  1.00 45.31           H  
ATOM   1476  CA  ALA A  96     -57.069  -2.598  11.245  1.00 45.31           C  
ATOM   1477  HA  ALA A  96     -57.888  -3.164  10.801  1.00 45.31           H  
ATOM   1478  C   ALA A  96     -57.379  -2.395  12.737  1.00 45.31           C  
ATOM   1479  CB  ALA A  96     -55.799  -3.424  11.017  1.00 45.31           C  
ATOM   1480  HB1 ALA A  96     -54.934  -2.888  11.407  1.00 45.31           H  
ATOM   1481  HB2 ALA A  96     -55.656  -3.609   9.952  1.00 45.31           H  
ATOM   1482  HB3 ALA A  96     -55.885  -4.380  11.535  1.00 45.31           H  
ATOM   1483  O   ALA A  96     -56.533  -1.981  13.520  1.00 45.31           O  
ATOM   1484  N   GLN A  97     -58.622  -2.740  13.075  1.00 47.17           N  
ATOM   1485  H   GLN A  97     -59.249  -2.881  12.296  1.00 47.17           H  
ATOM   1486  CA  GLN A  97     -59.004  -3.468  14.285  1.00 47.17           C  
ATOM   1487  HA  GLN A  97     -60.042  -3.755  14.116  1.00 47.17           H  
ATOM   1488  C   GLN A  97     -59.046  -2.697  15.613  1.00 47.17           C  
ATOM   1489  CB  GLN A  97     -58.273  -4.818  14.331  1.00 47.17           C  
ATOM   1490  HB2 GLN A  97     -58.561  -5.351  15.237  1.00 47.17           H  
ATOM   1491  HB3 GLN A  97     -57.195  -4.660  14.349  1.00 47.17           H  
ATOM   1492  O   GLN A  97     -58.094  -2.575  16.377  1.00 47.17           O  
ATOM   1493  CG  GLN A  97     -58.673  -5.669  13.105  1.00 47.17           C  
ATOM   1494  HG2 GLN A  97     -59.740  -5.884  13.157  1.00 47.17           H  
ATOM   1495  HG3 GLN A  97     -58.484  -5.126  12.179  1.00 47.17           H  
ATOM   1496  CD  GLN A  97     -57.929  -6.988  12.995  1.00 47.17           C  
ATOM   1497  NE2 GLN A  97     -58.197  -7.765  11.969  1.00 47.17           N  
ATOM   1498 HE21 GLN A  97     -57.685  -8.635  11.944  1.00 47.17           H  
ATOM   1499 HE22 GLN A  97     -58.896  -7.515  11.285  1.00 47.17           H  
ATOM   1500  OE1 GLN A  97     -57.089  -7.348  13.797  1.00 47.17           O  
ATOM   1501  N   GLN A  98     -60.278  -2.273  15.898  1.00 47.28           N  
ATOM   1502  H   GLN A  98     -60.951  -2.374  15.152  1.00 47.28           H  
ATOM   1503  CA  GLN A  98     -60.870  -2.212  17.227  1.00 47.28           C  
ATOM   1504  HA  GLN A  98     -60.439  -1.391  17.800  1.00 47.28           H  
ATOM   1505  C   GLN A  98     -60.666  -3.543  17.965  1.00 47.28           C  
ATOM   1506  CB  GLN A  98     -62.391  -2.020  17.048  1.00 47.28           C  
ATOM   1507  HB2 GLN A  98     -62.876  -2.083  18.022  1.00 47.28           H  
ATOM   1508  HB3 GLN A  98     -62.769  -2.840  16.437  1.00 47.28           H  
ATOM   1509  O   GLN A  98     -61.024  -4.586  17.423  1.00 47.28           O  
ATOM   1510  CG  GLN A  98     -62.805  -0.693  16.388  1.00 47.28           C  
ATOM   1511  HG2 GLN A  98     -62.678   0.120  17.103  1.00 47.28           H  
ATOM   1512  HG3 GLN A  98     -62.164  -0.491  15.530  1.00 47.28           H  
ATOM   1513  CD  GLN A  98     -64.249  -0.698  15.885  1.00 47.28           C  
ATOM   1514  NE2 GLN A  98     -64.666   0.330  15.180  1.00 47.28           N  
ATOM   1515 HE21 GLN A  98     -64.059   1.108  14.966  1.00 47.28           H  
ATOM   1516 HE22 GLN A  98     -65.617   0.265  14.847  1.00 47.28           H  
ATOM   1517  OE1 GLN A  98     -65.024  -1.615  16.085  1.00 47.28           O  
ATOM   1518  N   GLN A  99     -60.136  -3.482  19.187  1.00 49.09           N  
ATOM   1519  H   GLN A  99     -59.565  -2.673  19.384  1.00 49.09           H  
ATOM   1520  CA  GLN A  99     -60.496  -4.273  20.375  1.00 49.09           C  
ATOM   1521  HA  GLN A  99     -61.479  -3.954  20.720  1.00 49.09           H  
ATOM   1522  C   GLN A  99     -59.492  -3.935  21.492  1.00 49.09           C  
ATOM   1523  CB  GLN A  99     -60.545  -5.792  20.102  1.00 49.09           C  
ATOM   1524  HB2 GLN A  99     -59.846  -6.049  19.305  1.00 49.09           H  
ATOM   1525  HB3 GLN A  99     -60.243  -6.337  20.996  1.00 49.09           H  
ATOM   1526  O   GLN A  99     -58.327  -3.666  21.219  1.00 49.09           O  
ATOM   1527  CG  GLN A  99     -61.977  -6.241  19.733  1.00 49.09           C  
ATOM   1528  HG2 GLN A  99     -62.465  -5.515  19.082  1.00 49.09           H  
ATOM   1529  HG3 GLN A  99     -62.571  -6.282  20.646  1.00 49.09           H  
ATOM   1530  CD  GLN A  99     -62.041  -7.615  19.076  1.00 49.09           C  
ATOM   1531  NE2 GLN A  99     -63.008  -7.864  18.220  1.00 49.09           N  
ATOM   1532 HE21 GLN A  99     -63.008  -8.793  17.824  1.00 49.09           H  
ATOM   1533 HE22 GLN A  99     -63.651  -7.136  17.942  1.00 49.09           H  
ATOM   1534  OE1 GLN A  99     -61.261  -8.508  19.349  1.00 49.09           O  
ATOM   1535  N   ASN A 100     -59.957  -3.963  22.743  1.00 46.08           N  
ATOM   1536  H   ASN A 100     -60.900  -4.305  22.856  1.00 46.08           H  
ATOM   1537  CA  ASN A 100     -59.229  -3.697  23.996  1.00 46.08           C  
ATOM   1538  HA  ASN A 100     -59.832  -4.189  24.758  1.00 46.08           H  
ATOM   1539  C   ASN A 100     -59.214  -2.244  24.493  1.00 46.08           C  
ATOM   1540  CB  ASN A 100     -57.883  -4.442  24.070  1.00 46.08           C  
ATOM   1541  HB2 ASN A 100     -57.179  -4.052  23.335  1.00 46.08           H  
ATOM   1542  HB3 ASN A 100     -57.444  -4.287  25.056  1.00 46.08           H  
ATOM   1543  O   ASN A 100     -58.174  -1.628  24.715  1.00 46.08           O  
ATOM   1544  CG  ASN A 100     -58.070  -5.934  23.891  1.00 46.08           C  
ATOM   1545  ND2 ASN A 100     -57.113  -6.620  23.316  1.00 46.08           N  
ATOM   1546 HD21 ASN A 100     -57.295  -7.605  23.184  1.00 46.08           H  
ATOM   1547 HD22 ASN A 100     -56.302  -6.147  22.943  1.00 46.08           H  
ATOM   1548  OD1 ASN A 100     -59.081  -6.505  24.259  1.00 46.08           O  
ATOM   1549  N   ALA A 101     -60.414  -1.744  24.787  1.00 41.26           N  
ATOM   1550  H   ALA A 101     -61.218  -2.304  24.540  1.00 41.26           H  
ATOM   1551  CA  ALA A 101     -60.624  -0.886  25.945  1.00 41.26           C  
ATOM   1552  HA  ALA A 101     -59.720  -0.320  26.170  1.00 41.26           H  
ATOM   1553  C   ALA A 101     -60.963  -1.790  27.140  1.00 41.26           C  
ATOM   1554  CB  ALA A 101     -61.754   0.103  25.626  1.00 41.26           C  
ATOM   1555  HB1 ALA A 101     -62.669  -0.435  25.376  1.00 41.26           H  
ATOM   1556  HB2 ALA A 101     -61.944   0.734  26.494  1.00 41.26           H  
ATOM   1557  HB3 ALA A 101     -61.467   0.732  24.783  1.00 41.26           H  
ATOM   1558  O   ALA A 101     -62.060  -2.323  27.168  1.00 41.26           O  
ATOM   1559  N   GLU A 102     -59.997  -2.001  28.041  1.00 44.52           N  
ATOM   1560  H   GLU A 102     -59.070  -1.731  27.743  1.00 44.52           H  
ATOM   1561  CA  GLU A 102     -60.126  -2.371  29.469  1.00 44.52           C  
ATOM   1562  HA  GLU A 102     -60.150  -1.451  30.054  1.00 44.52           H  
ATOM   1563  C   GLU A 102     -58.880  -3.138  29.908  1.00 44.52           C  
ATOM   1564  CB  GLU A 102     -61.389  -3.177  29.856  1.00 44.52           C  
ATOM   1565  HB2 GLU A 102     -61.176  -3.800  30.725  1.00 44.52           H  
ATOM   1566  HB3 GLU A 102     -61.695  -3.837  29.044  1.00 44.52           H  
ATOM   1567  O   GLU A 102     -58.801  -4.350  29.764  1.00 44.52           O  
ATOM   1568  CG  GLU A 102     -62.493  -2.192  30.280  1.00 44.52           C  
ATOM   1569  HG2 GLU A 102     -62.542  -1.371  29.565  1.00 44.52           H  
ATOM   1570  HG3 GLU A 102     -62.198  -1.757  31.235  1.00 44.52           H  
ATOM   1571  CD  GLU A 102     -63.894  -2.799  30.412  1.00 44.52           C  
ATOM   1572  OE1 GLU A 102     -64.726  -2.109  31.045  1.00 44.52           O  
ATOM   1573  OE2 GLU A 102     -64.127  -3.916  29.900  1.00 44.52           O  
ATOM   1574  N   GLN A 103     -57.886  -2.409  30.422  1.00 50.07           N  
ATOM   1575  H   GLN A 103     -57.963  -1.407  30.324  1.00 50.07           H  
ATOM   1576  CA  GLN A 103     -56.908  -2.896  31.404  1.00 50.07           C  
ATOM   1577  HA  GLN A 103     -57.455  -3.236  32.283  1.00 50.07           H  
ATOM   1578  C   GLN A 103     -56.052  -1.710  31.864  1.00 50.07           C  
ATOM   1579  CB  GLN A 103     -56.082  -4.092  30.882  1.00 50.07           C  
ATOM   1580  HB2 GLN A 103     -56.112  -4.118  29.793  1.00 50.07           H  
ATOM   1581  HB3 GLN A 103     -55.038  -4.002  31.184  1.00 50.07           H  
ATOM   1582  O   GLN A 103     -54.933  -1.466  31.419  1.00 50.07           O  
ATOM   1583  CG  GLN A 103     -56.622  -5.416  31.465  1.00 50.07           C  
ATOM   1584  HG2 GLN A 103     -57.704  -5.391  31.593  1.00 50.07           H  
ATOM   1585  HG3 GLN A 103     -56.203  -5.553  32.462  1.00 50.07           H  
ATOM   1586  CD  GLN A 103     -56.246  -6.626  30.626  1.00 50.07           C  
ATOM   1587  NE2 GLN A 103     -57.183  -7.485  30.292  1.00 50.07           N  
ATOM   1588 HE21 GLN A 103     -56.897  -8.250  29.697  1.00 50.07           H  
ATOM   1589 HE22 GLN A 103     -58.152  -7.247  30.449  1.00 50.07           H  
ATOM   1590  OE1 GLN A 103     -55.096  -6.832  30.277  1.00 50.07           O  
ATOM   1591  N   LYS A 104     -56.632  -0.920  32.773  1.00 43.19           N  
ATOM   1592  H   LYS A 104     -57.561  -1.196  33.056  1.00 43.19           H  
ATOM   1593  CA  LYS A 104     -55.843  -0.227  33.791  1.00 43.19           C  
ATOM   1594  HA  LYS A 104     -54.937   0.177  33.339  1.00 43.19           H  
ATOM   1595  C   LYS A 104     -55.440  -1.270  34.837  1.00 43.19           C  
ATOM   1596  CB  LYS A 104     -56.660   0.901  34.449  1.00 43.19           C  
ATOM   1597  HB2 LYS A 104     -56.187   1.146  35.400  1.00 43.19           H  
ATOM   1598  HB3 LYS A 104     -57.668   0.546  34.663  1.00 43.19           H  
ATOM   1599  O   LYS A 104     -56.264  -2.105  35.188  1.00 43.19           O  
ATOM   1600  CG  LYS A 104     -56.729   2.186  33.610  1.00 43.19           C  
ATOM   1601  HG2 LYS A 104     -55.717   2.498  33.349  1.00 43.19           H  
ATOM   1602  HG3 LYS A 104     -57.291   1.998  32.695  1.00 43.19           H  
ATOM   1603  CD  LYS A 104     -57.408   3.303  34.418  1.00 43.19           C  
ATOM   1604  HD2 LYS A 104     -56.884   3.424  35.366  1.00 43.19           H  
ATOM   1605  HD3 LYS A 104     -58.439   3.014  34.621  1.00 43.19           H  
ATOM   1606  CE  LYS A 104     -57.382   4.633  33.656  1.00 43.19           C  
ATOM   1607  HE2 LYS A 104     -57.905   4.498  32.709  1.00 43.19           H  
ATOM   1608  HE3 LYS A 104     -56.346   4.886  33.432  1.00 43.19           H  
ATOM   1609  NZ  LYS A 104     -58.019   5.720  34.445  1.00 43.19           N  
ATOM   1610  HZ1 LYS A 104     -58.981   5.487  34.643  1.00 43.19           H  
ATOM   1611  HZ2 LYS A 104     -58.006   6.588  33.929  1.00 43.19           H  
ATOM   1612  HZ3 LYS A 104     -57.537   5.854  35.322  1.00 43.19           H  
ATOM   1613  N   ALA A 105     -54.229  -1.113  35.369  1.00 39.37           N  
ATOM   1614  H   ALA A 105     -53.650  -0.408  34.936  1.00 39.37           H  
ATOM   1615  CA  ALA A 105     -53.630  -1.835  36.497  1.00 39.37           C  
ATOM   1616  HA  ALA A 105     -52.861  -1.167  36.884  1.00 39.37           H  
ATOM   1617  C   ALA A 105     -52.892  -3.146  36.162  1.00 39.37           C  
ATOM   1618  CB  ALA A 105     -54.628  -1.984  37.661  1.00 39.37           C  
ATOM   1619  HB1 ALA A 105     -54.092  -2.298  38.557  1.00 39.37           H  
ATOM   1620  HB2 ALA A 105     -55.128  -1.037  37.860  1.00 39.37           H  
ATOM   1621  HB3 ALA A 105     -55.371  -2.748  37.433  1.00 39.37           H  
ATOM   1622  O   ALA A 105     -53.481  -4.217  36.153  1.00 39.37           O  
ATOM   1623  N   ALA A 106     -51.572  -3.038  35.969  1.00 45.30           N  
ATOM   1624  H   ALA A 106     -51.232  -2.128  35.695  1.00 45.30           H  
ATOM   1625  CA  ALA A 106     -50.558  -3.875  36.627  1.00 45.30           C  
ATOM   1626  HA  ALA A 106     -50.588  -3.686  37.700  1.00 45.30           H  
ATOM   1627  C   ALA A 106     -49.165  -3.467  36.117  1.00 45.30           C  
ATOM   1628  CB  ALA A 106     -50.794  -5.378  36.423  1.00 45.30           C  
ATOM   1629  HB1 ALA A 106     -49.930  -5.937  36.780  1.00 45.30           H  
ATOM   1630  HB2 ALA A 106     -50.940  -5.591  35.364  1.00 45.30           H  
ATOM   1631  HB3 ALA A 106     -51.668  -5.711  36.984  1.00 45.30           H  
ATOM   1632  O   ALA A 106     -48.650  -3.991  35.133  1.00 45.30           O  
ATOM   1633  N   ASP A 107     -48.574  -2.492  36.801  1.00 40.35           N  
ATOM   1634  H   ASP A 107     -49.053  -2.127  37.612  1.00 40.35           H  
ATOM   1635  CA  ASP A 107     -47.152  -2.172  36.731  1.00 40.35           C  
ATOM   1636  HA  ASP A 107     -46.855  -1.997  35.697  1.00 40.35           H  
ATOM   1637  C   ASP A 107     -46.367  -3.367  37.299  1.00 40.35           C  
ATOM   1638  CB  ASP A 107     -46.954  -0.878  37.542  1.00 40.35           C  
ATOM   1639  HB2 ASP A 107     -47.685  -0.145  37.201  1.00 40.35           H  
ATOM   1640  HB3 ASP A 107     -47.154  -1.073  38.595  1.00 40.35           H  
ATOM   1641  O   ASP A 107     -46.395  -3.627  38.502  1.00 40.35           O  
ATOM   1642  CG  ASP A 107     -45.573  -0.237  37.401  1.00 40.35           C  
ATOM   1643  OD1 ASP A 107     -44.810  -0.675  36.510  1.00 40.35           O  
ATOM   1644  OD2 ASP A 107     -45.324   0.729  38.156  1.00 40.35           O  
ATOM   1645  N   ASN A 108     -45.784  -4.187  36.423  1.00 44.41           N  
ATOM   1646  H   ASN A 108     -45.920  -3.996  35.440  1.00 44.41           H  
ATOM   1647  CA  ASN A 108     -44.970  -5.338  36.816  1.00 44.41           C  
ATOM   1648  HA  ASN A 108     -44.382  -5.013  37.674  1.00 44.41           H  
ATOM   1649  C   ASN A 108     -43.938  -5.694  35.734  1.00 44.41           C  
ATOM   1650  CB  ASN A 108     -45.876  -6.512  37.266  1.00 44.41           C  
ATOM   1651  HB2 ASN A 108     -46.919  -6.199  37.217  1.00 44.41           H  
ATOM   1652  HB3 ASN A 108     -45.777  -7.374  36.606  1.00 44.41           H  
ATOM   1653  O   ASN A 108     -43.753  -6.850  35.363  1.00 44.41           O  
ATOM   1654  CG  ASN A 108     -45.591  -6.967  38.690  1.00 44.41           C  
ATOM   1655  ND2 ASN A 108     -46.583  -7.510  39.357  1.00 44.41           N  
ATOM   1656 HD21 ASN A 108     -46.387  -7.774  40.311  1.00 44.41           H  
ATOM   1657 HD22 ASN A 108     -47.503  -7.563  38.943  1.00 44.41           H  
ATOM   1658  OD1 ASN A 108     -44.492  -6.878  39.222  1.00 44.41           O  
ATOM   1659  N   SER A 109     -43.232  -4.687  35.218  1.00 53.16           N  
ATOM   1660  H   SER A 109     -43.464  -3.742  35.489  1.00 53.16           H  
ATOM   1661  CA  SER A 109     -41.914  -4.922  34.629  1.00 53.16           C  
ATOM   1662  HA  SER A 109     -41.827  -5.958  34.302  1.00 53.16           H  
ATOM   1663  C   SER A 109     -40.886  -4.688  35.724  1.00 53.16           C  
ATOM   1664  CB  SER A 109     -41.673  -4.059  33.384  1.00 53.16           C  
ATOM   1665  HB2 SER A 109     -42.445  -4.273  32.645  1.00 53.16           H  
ATOM   1666  HB3 SER A 109     -40.704  -4.317  32.958  1.00 53.16           H  
ATOM   1667  O   SER A 109     -40.511  -3.547  35.977  1.00 53.16           O  
ATOM   1668  OG  SER A 109     -41.691  -2.679  33.680  1.00 53.16           O  
ATOM   1669  HG  SER A 109     -41.284  -2.559  34.541  1.00 53.16           H  
ATOM   1670  N   GLN A 110     -40.456  -5.757  36.397  1.00 58.55           N  
ATOM   1671  H   GLN A 110     -40.867  -6.653  36.178  1.00 58.55           H  
ATOM   1672  CA  GLN A 110     -39.239  -5.737  37.206  1.00 58.55           C  
ATOM   1673  HA  GLN A 110     -39.379  -5.103  38.081  1.00 58.55           H  
ATOM   1674  C   GLN A 110     -38.116  -5.185  36.314  1.00 58.55           C  
ATOM   1675  CB  GLN A 110     -38.900  -7.174  37.652  1.00 58.55           C  
ATOM   1676  HB2 GLN A 110     -38.894  -7.825  36.778  1.00 58.55           H  
ATOM   1677  HB3 GLN A 110     -37.896  -7.189  38.077  1.00 58.55           H  
ATOM   1678  O   GLN A 110     -37.707  -5.884  35.380  1.00 58.55           O  
ATOM   1679  CG  GLN A 110     -39.886  -7.754  38.678  1.00 58.55           C  
ATOM   1680  HG2 GLN A 110     -40.907  -7.645  38.312  1.00 58.55           H  
ATOM   1681  HG3 GLN A 110     -39.688  -8.819  38.791  1.00 58.55           H  
ATOM   1682  CD  GLN A 110     -39.754  -7.110  40.054  1.00 58.55           C  
ATOM   1683  NE2 GLN A 110     -40.846  -6.760  40.697  1.00 58.55           N  
ATOM   1684 HE21 GLN A 110     -40.718  -6.332  41.602  1.00 58.55           H  
ATOM   1685 HE22 GLN A 110     -41.761  -6.891  40.289  1.00 58.55           H  
ATOM   1686  OE1 GLN A 110     -38.669  -6.911  40.574  1.00 58.55           O  
ATOM   1687  N   PRO A 111     -37.626  -3.946  36.515  1.00 60.40           N  
ATOM   1688  CA  PRO A 111     -36.420  -3.552  35.824  1.00 60.40           C  
ATOM   1689  HA  PRO A 111     -36.506  -3.712  34.750  1.00 60.40           H  
ATOM   1690  C   PRO A 111     -35.344  -4.451  36.417  1.00 60.40           C  
ATOM   1691  CB  PRO A 111     -36.232  -2.065  36.129  1.00 60.40           C  
ATOM   1692  HB2 PRO A 111     -36.788  -1.476  35.399  1.00 60.40           H  
ATOM   1693  HB3 PRO A 111     -35.180  -1.778  36.131  1.00 60.40           H  
ATOM   1694  O   PRO A 111     -35.220  -4.540  37.638  1.00 60.40           O  
ATOM   1695  CG  PRO A 111     -36.871  -1.896  37.509  1.00 60.40           C  
ATOM   1696  HG2 PRO A 111     -37.314  -0.907  37.625  1.00 60.40           H  
ATOM   1697  HG3 PRO A 111     -36.125  -2.067  38.284  1.00 60.40           H  
ATOM   1698  CD  PRO A 111     -37.937  -2.994  37.580  1.00 60.40           C  
ATOM   1699  HD2 PRO A 111     -37.903  -3.479  38.555  1.00 60.40           H  
ATOM   1700  HD3 PRO A 111     -38.918  -2.546  37.423  1.00 60.40           H  
ATOM   1701  N   SER A 112     -34.571  -5.141  35.586  1.00 58.93           N  
ATOM   1702  H   SER A 112     -34.767  -5.118  34.596  1.00 58.93           H  
ATOM   1703  CA  SER A 112     -33.281  -5.675  36.011  1.00 58.93           C  
ATOM   1704  HA  SER A 112     -33.428  -6.411  36.801  1.00 58.93           H  
ATOM   1705  C   SER A 112     -32.474  -4.489  36.556  1.00 58.93           C  
ATOM   1706  CB  SER A 112     -32.600  -6.350  34.816  1.00 58.93           C  
ATOM   1707  HB2 SER A 112     -33.161  -7.241  34.535  1.00 58.93           H  
ATOM   1708  HB3 SER A 112     -31.586  -6.642  35.089  1.00 58.93           H  
ATOM   1709  O   SER A 112     -31.876  -3.730  35.791  1.00 58.93           O  
ATOM   1710  OG  SER A 112     -32.560  -5.462  33.714  1.00 58.93           O  
ATOM   1711  HG  SER A 112     -32.160  -4.646  34.025  1.00 58.93           H  
ATOM   1712  N   SER A 113     -32.594  -4.228  37.860  1.00 69.34           N  
ATOM   1713  H   SER A 113     -33.227  -4.814  38.385  1.00 69.34           H  
ATOM   1714  CA  SER A 113     -32.298  -2.928  38.450  1.00 69.34           C  
ATOM   1715  HA  SER A 113     -32.516  -2.157  37.712  1.00 69.34           H  
ATOM   1716  C   SER A 113     -30.814  -2.858  38.759  1.00 69.34           C  
ATOM   1717  CB  SER A 113     -33.196  -2.636  39.666  1.00 69.34           C  
ATOM   1718  HB2 SER A 113     -33.075  -1.589  39.944  1.00 69.34           H  
ATOM   1719  HB3 SER A 113     -34.239  -2.806  39.402  1.00 69.34           H  
ATOM   1720  O   SER A 113     -30.378  -3.014  39.900  1.00 69.34           O  
ATOM   1721  OG  SER A 113     -32.857  -3.438  40.776  1.00 69.34           O  
ATOM   1722  HG  SER A 113     -31.899  -3.435  40.843  1.00 69.34           H  
ATOM   1723  N   VAL A 114     -30.011  -2.648  37.721  1.00 82.22           N  
ATOM   1724  H   VAL A 114     -30.418  -2.627  36.797  1.00 82.22           H  
ATOM   1725  CA  VAL A 114     -28.654  -2.148  37.917  1.00 82.22           C  
ATOM   1726  HA  VAL A 114     -28.112  -2.837  38.564  1.00 82.22           H  
ATOM   1727  C   VAL A 114     -28.797  -0.803  38.628  1.00 82.22           C  
ATOM   1728  CB  VAL A 114     -27.894  -2.031  36.586  1.00 82.22           C  
ATOM   1729  HB  VAL A 114     -28.419  -1.342  35.923  1.00 82.22           H  
ATOM   1730  O   VAL A 114     -29.465   0.104  38.133  1.00 82.22           O  
ATOM   1731  CG1 VAL A 114     -26.469  -1.510  36.813  1.00 82.22           C  
ATOM   1732 HG11 VAL A 114     -25.926  -2.170  37.489  1.00 82.22           H  
ATOM   1733 HG12 VAL A 114     -26.495  -0.505  37.234  1.00 82.22           H  
ATOM   1734 HG13 VAL A 114     -25.941  -1.460  35.861  1.00 82.22           H  
ATOM   1735  CG2 VAL A 114     -27.796  -3.400  35.896  1.00 82.22           C  
ATOM   1736 HG21 VAL A 114     -27.307  -4.119  36.553  1.00 82.22           H  
ATOM   1737 HG22 VAL A 114     -28.791  -3.765  35.639  1.00 82.22           H  
ATOM   1738 HG23 VAL A 114     -27.222  -3.307  34.974  1.00 82.22           H  
ATOM   1739  N   PHE A 115     -28.237  -0.696  39.832  1.00 82.83           N  
ATOM   1740  H   PHE A 115     -27.752  -1.492  40.220  1.00 82.83           H  
ATOM   1741  CA  PHE A 115     -28.212   0.562  40.566  1.00 82.83           C  
ATOM   1742  HA  PHE A 115     -29.228   0.950  40.645  1.00 82.83           H  
ATOM   1743  C   PHE A 115     -27.355   1.559  39.779  1.00 82.83           C  
ATOM   1744  CB  PHE A 115     -27.671   0.318  41.982  1.00 82.83           C  
ATOM   1745  HB2 PHE A 115     -28.281  -0.448  42.461  1.00 82.83           H  
ATOM   1746  HB3 PHE A 115     -26.655  -0.071  41.918  1.00 82.83           H  
ATOM   1747  O   PHE A 115     -26.146   1.380  39.676  1.00 82.83           O  
ATOM   1748  CG  PHE A 115     -27.668   1.553  42.865  1.00 82.83           C  
ATOM   1749  CD1 PHE A 115     -26.558   2.420  42.871  1.00 82.83           C  
ATOM   1750  HD1 PHE A 115     -25.707   2.210  42.241  1.00 82.83           H  
ATOM   1751  CD2 PHE A 115     -28.773   1.831  43.691  1.00 82.83           C  
ATOM   1752  HD2 PHE A 115     -29.624   1.165  43.696  1.00 82.83           H  
ATOM   1753  CE1 PHE A 115     -26.551   3.553  43.705  1.00 82.83           C  
ATOM   1754  HE1 PHE A 115     -25.687   4.200  43.717  1.00 82.83           H  
ATOM   1755  CE2 PHE A 115     -28.766   2.963  44.525  1.00 82.83           C  
ATOM   1756  HE2 PHE A 115     -29.610   3.160  45.170  1.00 82.83           H  
ATOM   1757  CZ  PHE A 115     -27.654   3.824  44.533  1.00 82.83           C  
ATOM   1758  HZ  PHE A 115     -27.642   4.684  45.186  1.00 82.83           H  
ATOM   1759  N   THR A 116     -27.980   2.590  39.211  1.00 80.85           N  
ATOM   1760  H   THR A 116     -28.990   2.590  39.206  1.00 80.85           H  
ATOM   1761  CA  THR A 116     -27.284   3.666  38.488  1.00 80.85           C  
ATOM   1762  HA  THR A 116     -26.249   3.372  38.308  1.00 80.85           H  
ATOM   1763  C   THR A 116     -27.272   4.948  39.314  1.00 80.85           C  
ATOM   1764  CB  THR A 116     -27.914   3.950  37.117  1.00 80.85           C  
ATOM   1765  HB  THR A 116     -27.359   4.760  36.643  1.00 80.85           H  
ATOM   1766  O   THR A 116     -28.304   5.332  39.879  1.00 80.85           O  
ATOM   1767  CG2 THR A 116     -27.890   2.737  36.190  1.00 80.85           C  
ATOM   1768 HG21 THR A 116     -26.866   2.378  36.089  1.00 80.85           H  
ATOM   1769 HG22 THR A 116     -28.518   1.939  36.587  1.00 80.85           H  
ATOM   1770 HG23 THR A 116     -28.263   3.027  35.207  1.00 80.85           H  
ATOM   1771  OG1 THR A 116     -29.255   4.368  37.302  1.00 80.85           O  
ATOM   1772  HG1 THR A 116     -29.278   4.749  38.183  1.00 80.85           H  
ATOM   1773  N   LEU A 117     -26.145   5.660  39.345  1.00 85.28           N  
ATOM   1774  H   LEU A 117     -25.377   5.327  38.779  1.00 85.28           H  
ATOM   1775  CA  LEU A 117     -26.035   6.950  40.036  1.00 85.28           C  
ATOM   1776  HA  LEU A 117     -26.454   6.830  41.035  1.00 85.28           H  
ATOM   1777  C   LEU A 117     -26.860   8.040  39.326  1.00 85.28           C  
ATOM   1778  CB  LEU A 117     -24.551   7.351  40.160  1.00 85.28           C  
ATOM   1779  HB2 LEU A 117     -24.101   7.296  39.169  1.00 85.28           H  
ATOM   1780  HB3 LEU A 117     -24.488   8.386  40.494  1.00 85.28           H  
ATOM   1781  O   LEU A 117     -27.023   8.038  38.107  1.00 85.28           O  
ATOM   1782  CG  LEU A 117     -23.724   6.481  41.127  1.00 85.28           C  
ATOM   1783  HG  LEU A 117     -23.854   5.427  40.884  1.00 85.28           H  
ATOM   1784  CD1 LEU A 117     -22.243   6.837  40.995  1.00 85.28           C  
ATOM   1785 HD11 LEU A 117     -22.076   7.891  41.220  1.00 85.28           H  
ATOM   1786 HD12 LEU A 117     -21.916   6.621  39.977  1.00 85.28           H  
ATOM   1787 HD13 LEU A 117     -21.655   6.218  41.672  1.00 85.28           H  
ATOM   1788  CD2 LEU A 117     -24.132   6.715  42.587  1.00 85.28           C  
ATOM   1789 HD21 LEU A 117     -24.013   7.765  42.851  1.00 85.28           H  
ATOM   1790 HD22 LEU A 117     -23.498   6.110  43.235  1.00 85.28           H  
ATOM   1791 HD23 LEU A 117     -25.165   6.402  42.744  1.00 85.28           H  
ATOM   1792  N   LYS A 118     -27.337   9.054  40.070  1.00 82.89           N  
ATOM   1793  H   LYS A 118     -27.188   9.011  41.068  1.00 82.89           H  
ATOM   1794  CA  LYS A 118     -28.050  10.214  39.477  1.00 82.89           C  
ATOM   1795  HA  LYS A 118     -28.930   9.846  38.950  1.00 82.89           H  
ATOM   1796  C   LYS A 118     -27.208  10.946  38.415  1.00 82.89           C  
ATOM   1797  CB  LYS A 118     -28.491  11.217  40.562  1.00 82.89           C  
ATOM   1798  HB2 LYS A 118     -28.889  12.102  40.066  1.00 82.89           H  
ATOM   1799  HB3 LYS A 118     -27.618  11.521  41.139  1.00 82.89           H  
ATOM   1800  O   LYS A 118     -27.772  11.571  37.521  1.00 82.89           O  
ATOM   1801  CG  LYS A 118     -29.572  10.684  41.520  1.00 82.89           C  
ATOM   1802  HG2 LYS A 118     -29.183   9.819  42.057  1.00 82.89           H  
ATOM   1803  HG3 LYS A 118     -30.444  10.377  40.943  1.00 82.89           H  
ATOM   1804  CD  LYS A 118     -29.987  11.765  42.536  1.00 82.89           C  
ATOM   1805  HD2 LYS A 118     -29.102  12.097  43.079  1.00 82.89           H  
ATOM   1806  HD3 LYS A 118     -30.411  12.615  42.000  1.00 82.89           H  
ATOM   1807  CE  LYS A 118     -31.020  11.219  43.536  1.00 82.89           C  
ATOM   1808  HE2 LYS A 118     -30.597  10.339  44.021  1.00 82.89           H  
ATOM   1809  HE3 LYS A 118     -31.904  10.898  42.986  1.00 82.89           H  
ATOM   1810  NZ  LYS A 118     -31.398  12.225  44.566  1.00 82.89           N  
ATOM   1811  HZ1 LYS A 118     -30.593  12.514  45.104  1.00 82.89           H  
ATOM   1812  HZ2 LYS A 118     -31.816  13.043  44.146  1.00 82.89           H  
ATOM   1813  HZ3 LYS A 118     -32.069  11.833  45.211  1.00 82.89           H  
ATOM   1814  N   SER A 119     -25.879  10.873  38.512  1.00 83.56           N  
ATOM   1815  H   SER A 119     -25.480  10.299  39.241  1.00 83.56           H  
ATOM   1816  CA  SER A 119     -24.931  11.410  37.529  1.00 83.56           C  
ATOM   1817  HA  SER A 119     -25.213  12.432  37.276  1.00 83.56           H  
ATOM   1818  C   SER A 119     -24.901  10.611  36.224  1.00 83.56           C  
ATOM   1819  CB  SER A 119     -23.520  11.434  38.134  1.00 83.56           C  
ATOM   1820  HB2 SER A 119     -22.789  11.625  37.349  1.00 83.56           H  
ATOM   1821  HB3 SER A 119     -23.457  12.228  38.878  1.00 83.56           H  
ATOM   1822  O   SER A 119     -24.725  11.206  35.165  1.00 83.56           O  
ATOM   1823  OG  SER A 119     -23.248  10.194  38.761  1.00 83.56           O  
ATOM   1824  HG  SER A 119     -22.309  10.000  38.715  1.00 83.56           H  
ATOM   1825  N   GLU A 120     -25.125   9.296  36.267  1.00 76.14           N  
ATOM   1826  H   GLU A 120     -25.302   8.850  37.155  1.00 76.14           H  
ATOM   1827  CA  GLU A 120     -25.061   8.423  35.087  1.00 76.14           C  
ATOM   1828  HA  GLU A 120     -24.151   8.657  34.535  1.00 76.14           H  
ATOM   1829  C   GLU A 120     -26.234   8.649  34.129  1.00 76.14           C  
ATOM   1830  CB  GLU A 120     -24.976   6.958  35.520  1.00 76.14           C  
ATOM   1831  HB2 GLU A 120     -25.771   6.764  36.241  1.00 76.14           H  
ATOM   1832  HB3 GLU A 120     -25.129   6.315  34.653  1.00 76.14           H  
ATOM   1833  O   GLU A 120     -26.060   8.583  32.913  1.00 76.14           O  
ATOM   1834  CG  GLU A 120     -23.598   6.644  36.124  1.00 76.14           C  
ATOM   1835  HG2 GLU A 120     -23.332   7.426  36.835  1.00 76.14           H  
ATOM   1836  HG3 GLU A 120     -22.857   6.657  35.325  1.00 76.14           H  
ATOM   1837  CD  GLU A 120     -23.555   5.299  36.856  1.00 76.14           C  
ATOM   1838  OE1 GLU A 120     -22.471   4.992  37.391  1.00 76.14           O  
ATOM   1839  OE2 GLU A 120     -24.625   4.664  36.997  1.00 76.14           O  
ATOM   1840  N   LYS A 121     -27.392   9.076  34.654  1.00 73.25           N  
ATOM   1841  H   LYS A 121     -27.462   9.074  35.662  1.00 73.25           H  
ATOM   1842  CA  LYS A 121     -28.545   9.521  33.847  1.00 73.25           C  
ATOM   1843  HA  LYS A 121     -28.840   8.709  33.183  1.00 73.25           H  
ATOM   1844  C   LYS A 121     -28.234  10.707  32.922  1.00 73.25           C  
ATOM   1845  CB  LYS A 121     -29.733   9.881  34.755  1.00 73.25           C  
ATOM   1846  HB2 LYS A 121     -29.435  10.662  35.455  1.00 73.25           H  
ATOM   1847  HB3 LYS A 121     -30.530  10.275  34.125  1.00 73.25           H  
ATOM   1848  O   LYS A 121     -29.011  10.993  32.020  1.00 73.25           O  
ATOM   1849  CG  LYS A 121     -30.288   8.679  35.533  1.00 73.25           C  
ATOM   1850  HG2 LYS A 121     -29.566   8.365  36.286  1.00 73.25           H  
ATOM   1851  HG3 LYS A 121     -30.457   7.855  34.840  1.00 73.25           H  
ATOM   1852  CD  LYS A 121     -31.619   9.039  36.211  1.00 73.25           C  
ATOM   1853  HD2 LYS A 121     -31.464   9.860  36.910  1.00 73.25           H  
ATOM   1854  HD3 LYS A 121     -32.329   9.346  35.444  1.00 73.25           H  
ATOM   1855  CE  LYS A 121     -32.164   7.811  36.953  1.00 73.25           C  
ATOM   1856  HE2 LYS A 121     -32.134   6.962  36.270  1.00 73.25           H  
ATOM   1857  HE3 LYS A 121     -31.500   7.576  37.784  1.00 73.25           H  
ATOM   1858  NZ  LYS A 121     -33.557   8.015  37.429  1.00 73.25           N  
ATOM   1859  HZ1 LYS A 121     -33.884   7.180  37.895  1.00 73.25           H  
ATOM   1860  HZ2 LYS A 121     -34.171   8.177  36.644  1.00 73.25           H  
ATOM   1861  HZ3 LYS A 121     -33.622   8.795  38.067  1.00 73.25           H  
ATOM   1862  N   LYS A 122     -27.128  11.436  33.131  1.00 71.24           N  
ATOM   1863  H   LYS A 122     -26.504  11.150  33.873  1.00 71.24           H  
ATOM   1864  CA  LYS A 122     -26.707  12.512  32.216  1.00 71.24           C  
ATOM   1865  HA  LYS A 122     -27.595  13.011  31.827  1.00 71.24           H  
ATOM   1866  C   LYS A 122     -25.980  11.982  30.979  1.00 71.24           C  
ATOM   1867  CB  LYS A 122     -25.856  13.559  32.947  1.00 71.24           C  
ATOM   1868  HB2 LYS A 122     -24.953  13.094  33.344  1.00 71.24           H  
ATOM   1869  HB3 LYS A 122     -25.554  14.311  32.218  1.00 71.24           H  
ATOM   1870  O   LYS A 122     -25.982  12.658  29.954  1.00 71.24           O  
ATOM   1871  CG  LYS A 122     -26.626  14.252  34.082  1.00 71.24           C  
ATOM   1872  HG2 LYS A 122     -27.605  14.559  33.713  1.00 71.24           H  
ATOM   1873  HG3 LYS A 122     -26.762  13.560  34.913  1.00 71.24           H  
ATOM   1874  CD  LYS A 122     -25.869  15.496  34.564  1.00 71.24           C  
ATOM   1875  HD2 LYS A 122     -24.902  15.195  34.969  1.00 71.24           H  
ATOM   1876  HD3 LYS A 122     -25.706  16.158  33.713  1.00 71.24           H  
ATOM   1877  CE  LYS A 122     -26.679  16.234  35.636  1.00 71.24           C  
ATOM   1878  HE2 LYS A 122     -26.752  15.598  36.518  1.00 71.24           H  
ATOM   1879  HE3 LYS A 122     -27.688  16.392  35.254  1.00 71.24           H  
ATOM   1880  NZ  LYS A 122     -26.062  17.542  35.981  1.00 71.24           N  
ATOM   1881  HZ1 LYS A 122     -26.608  18.023  36.682  1.00 71.24           H  
ATOM   1882  HZ2 LYS A 122     -25.125  17.412  36.334  1.00 71.24           H  
ATOM   1883  HZ3 LYS A 122     -26.011  18.133  35.164  1.00 71.24           H  
ATOM   1884  N   TYR A 123     -25.383  10.790  31.049  1.00 68.66           N  
ATOM   1885  H   TYR A 123     -25.451  10.251  31.900  1.00 68.66           H  
ATOM   1886  CA  TYR A 123     -24.695  10.178  29.910  1.00 68.66           C  
ATOM   1887  HA  TYR A 123     -24.225  10.967  29.322  1.00 68.66           H  
ATOM   1888  C   TYR A 123     -25.656   9.459  28.964  1.00 68.66           C  
ATOM   1889  CB  TYR A 123     -23.578   9.246  30.389  1.00 68.66           C  
ATOM   1890  HB2 TYR A 123     -23.100   8.799  29.518  1.00 68.66           H  
ATOM   1891  HB3 TYR A 123     -24.017   8.436  30.972  1.00 68.66           H  
ATOM   1892  O   TYR A 123     -25.383   9.427  27.770  1.00 68.66           O  
ATOM   1893  CG  TYR A 123     -22.508   9.948  31.205  1.00 68.66           C  
ATOM   1894  CD1 TYR A 123     -21.698  10.938  30.616  1.00 68.66           C  
ATOM   1895  HD1 TYR A 123     -21.812  11.178  29.570  1.00 68.66           H  
ATOM   1896  CD2 TYR A 123     -22.313   9.596  32.551  1.00 68.66           C  
ATOM   1897  HD2 TYR A 123     -22.883   8.778  32.967  1.00 68.66           H  
ATOM   1898  CE1 TYR A 123     -20.718  11.595  31.386  1.00 68.66           C  
ATOM   1899  HE1 TYR A 123     -20.078  12.343  30.942  1.00 68.66           H  
ATOM   1900  CE2 TYR A 123     -21.341  10.252  33.329  1.00 68.66           C  
ATOM   1901  HE2 TYR A 123     -21.188   9.959  34.357  1.00 68.66           H  
ATOM   1902  OH  TYR A 123     -19.585  11.882  33.477  1.00 68.66           O  
ATOM   1903  HH  TYR A 123     -19.477  11.477  34.341  1.00 68.66           H  
ATOM   1904  CZ  TYR A 123     -20.541  11.256  32.744  1.00 68.66           C  
ATOM   1905  N   THR A 124     -26.812   8.990  29.448  1.00 69.18           N  
ATOM   1906  H   THR A 124     -26.983   9.010  30.443  1.00 69.18           H  
ATOM   1907  CA  THR A 124     -27.857   8.402  28.587  1.00 69.18           C  
ATOM   1908  HA  THR A 124     -27.415   7.606  27.987  1.00 69.18           H  
ATOM   1909  C   THR A 124     -28.432   9.422  27.599  1.00 69.18           C  
ATOM   1910  CB  THR A 124     -28.990   7.781  29.421  1.00 69.18           C  
ATOM   1911  HB  THR A 124     -29.754   7.388  28.751  1.00 69.18           H  
ATOM   1912  O   THR A 124     -28.792   9.074  26.483  1.00 69.18           O  
ATOM   1913  CG2 THR A 124     -28.499   6.651  30.324  1.00 69.18           C  
ATOM   1914 HG21 THR A 124     -29.349   6.205  30.841  1.00 69.18           H  
ATOM   1915 HG22 THR A 124     -28.020   5.883  29.716  1.00 69.18           H  
ATOM   1916 HG23 THR A 124     -27.788   7.024  31.061  1.00 69.18           H  
ATOM   1917  OG1 THR A 124     -29.568   8.739  30.277  1.00 69.18           O  
ATOM   1918  HG1 THR A 124     -30.415   8.989  29.900  1.00 69.18           H  
ATOM   1919  N   SER A 125     -28.449  10.714  27.950  1.00 69.77           N  
ATOM   1920  H   SER A 125     -28.251  10.952  28.911  1.00 69.77           H  
ATOM   1921  CA  SER A 125     -28.814  11.792  27.013  1.00 69.77           C  
ATOM   1922  HA  SER A 125     -29.722  11.504  26.483  1.00 69.77           H  
ATOM   1923  C   SER A 125     -27.741  12.083  25.956  1.00 69.77           C  
ATOM   1924  CB  SER A 125     -29.096  13.085  27.777  1.00 69.77           C  
ATOM   1925  HB2 SER A 125     -28.199  13.392  28.314  1.00 69.77           H  
ATOM   1926  HB3 SER A 125     -29.370  13.868  27.069  1.00 69.77           H  
ATOM   1927  O   SER A 125     -28.061  12.647  24.912  1.00 69.77           O  
ATOM   1928  OG  SER A 125     -30.157  12.893  28.693  1.00 69.77           O  
ATOM   1929  HG  SER A 125     -30.308  13.711  29.173  1.00 69.77           H  
ATOM   1930  N   ASN A 126     -26.484  11.718  26.227  1.00 73.24           N  
ATOM   1931  H   ASN A 126     -26.323  11.171  27.061  1.00 73.24           H  
ATOM   1932  CA  ASN A 126     -25.362  11.828  25.289  1.00 73.24           C  
ATOM   1933  HA  ASN A 126     -25.573  12.618  24.570  1.00 73.24           H  
ATOM   1934  C   ASN A 126     -25.171  10.551  24.460  1.00 73.24           C  
ATOM   1935  CB  ASN A 126     -24.082  12.200  26.057  1.00 73.24           C  
ATOM   1936  HB2 ASN A 126     -23.936  11.504  26.884  1.00 73.24           H  
ATOM   1937  HB3 ASN A 126     -23.223  12.112  25.393  1.00 73.24           H  
ATOM   1938  O   ASN A 126     -24.194  10.437  23.719  1.00 73.24           O  
ATOM   1939  CG  ASN A 126     -24.096  13.627  26.557  1.00 73.24           C  
ATOM   1940  ND2 ASN A 126     -23.683  13.858  27.780  1.00 73.24           N  
ATOM   1941 HD21 ASN A 126     -23.732  14.821  28.081  1.00 73.24           H  
ATOM   1942 HD22 ASN A 126     -23.473  13.088  28.400  1.00 73.24           H  
ATOM   1943  OD1 ASN A 126     -24.455  14.564  25.866  1.00 73.24           O  
ATOM   1944  N   GLU A 127     -26.087   9.590  24.578  1.00 76.81           N  
ATOM   1945  H   GLU A 127     -26.875   9.710  25.198  1.00 76.81           H  
ATOM   1946  CA  GLU A 127     -26.074   8.409  23.736  1.00 76.81           C  
ATOM   1947  HA  GLU A 127     -25.079   7.974  23.822  1.00 76.81           H  
ATOM   1948  C   GLU A 127     -26.345   8.828  22.280  1.00 76.81           C  
ATOM   1949  CB  GLU A 127     -27.074   7.384  24.279  1.00 76.81           C  
ATOM   1950  HB2 GLU A 127     -26.934   7.323  25.359  1.00 76.81           H  
ATOM   1951  HB3 GLU A 127     -28.093   7.709  24.069  1.00 76.81           H  
ATOM   1952  O   GLU A 127     -27.291   9.584  22.011  1.00 76.81           O  
ATOM   1953  CG  GLU A 127     -26.828   5.994  23.682  1.00 76.81           C  
ATOM   1954  HG2 GLU A 127     -25.771   5.752  23.793  1.00 76.81           H  
ATOM   1955  HG3 GLU A 127     -27.061   6.022  22.617  1.00 76.81           H  
ATOM   1956  CD  GLU A 127     -27.646   4.886  24.362  1.00 76.81           C  
ATOM   1957  OE1 GLU A 127     -27.516   3.734  23.892  1.00 76.81           O  
ATOM   1958  OE2 GLU A 127     -28.372   5.181  25.340  1.00 76.81           O  
ATOM   1959  N   PRO A 128     -25.500   8.416  21.318  1.00 80.12           N  
ATOM   1960  CA  PRO A 128     -25.652   8.831  19.934  1.00 80.12           C  
ATOM   1961  HA  PRO A 128     -25.608   9.919  19.876  1.00 80.12           H  
ATOM   1962  C   PRO A 128     -27.000   8.351  19.386  1.00 80.12           C  
ATOM   1963  CB  PRO A 128     -24.449   8.242  19.189  1.00 80.12           C  
ATOM   1964  HB2 PRO A 128     -24.702   7.930  18.176  1.00 80.12           H  
ATOM   1965  HB3 PRO A 128     -23.644   8.977  19.168  1.00 80.12           H  
ATOM   1966  O   PRO A 128     -27.258   7.154  19.265  1.00 80.12           O  
ATOM   1967  CG  PRO A 128     -24.025   7.057  20.057  1.00 80.12           C  
ATOM   1968  HG2 PRO A 128     -22.965   6.828  19.945  1.00 80.12           H  
ATOM   1969  HG3 PRO A 128     -24.634   6.187  19.812  1.00 80.12           H  
ATOM   1970  CD  PRO A 128     -24.357   7.529  21.468  1.00 80.12           C  
ATOM   1971  HD2 PRO A 128     -24.587   6.667  22.094  1.00 80.12           H  
ATOM   1972  HD3 PRO A 128     -23.518   8.087  21.883  1.00 80.12           H  
ATOM   1973  N   LYS A 129     -27.867   9.299  19.011  1.00 82.21           N  
ATOM   1974  H   LYS A 129     -27.630  10.258  19.222  1.00 82.21           H  
ATOM   1975  CA  LYS A 129     -29.134   8.992  18.339  1.00 82.21           C  
ATOM   1976  HA  LYS A 129     -29.658   8.239  18.928  1.00 82.21           H  
ATOM   1977  C   LYS A 129     -28.837   8.395  16.965  1.00 82.21           C  
ATOM   1978  CB  LYS A 129     -30.023  10.241  18.228  1.00 82.21           C  
ATOM   1979  HB2 LYS A 129     -29.472  11.035  17.723  1.00 82.21           H  
ATOM   1980  HB3 LYS A 129     -30.897   9.993  17.626  1.00 82.21           H  
ATOM   1981  O   LYS A 129     -28.248   9.053  16.108  1.00 82.21           O  
ATOM   1982  CG  LYS A 129     -30.496  10.734  19.604  1.00 82.21           C  
ATOM   1983  HG2 LYS A 129     -29.632  11.010  20.209  1.00 82.21           H  
ATOM   1984  HG3 LYS A 129     -31.033   9.930  20.107  1.00 82.21           H  
ATOM   1985  CD  LYS A 129     -31.420  11.950  19.466  1.00 82.21           C  
ATOM   1986  HD2 LYS A 129     -30.885  12.750  18.954  1.00 82.21           H  
ATOM   1987  HD3 LYS A 129     -32.297  11.670  18.882  1.00 82.21           H  
ATOM   1988  CE  LYS A 129     -31.850  12.419  20.860  1.00 82.21           C  
ATOM   1989  HE2 LYS A 129     -30.955  12.644  21.440  1.00 82.21           H  
ATOM   1990  HE3 LYS A 129     -32.362  11.597  21.359  1.00 82.21           H  
ATOM   1991  NZ  LYS A 129     -32.732  13.611  20.792  1.00 82.21           N  
ATOM   1992  HZ1 LYS A 129     -33.571  13.400  20.271  1.00 82.21           H  
ATOM   1993  HZ2 LYS A 129     -32.996  13.895  21.725  1.00 82.21           H  
ATOM   1994  HZ3 LYS A 129     -32.250  14.380  20.349  1.00 82.21           H  
ATOM   1995  N   VAL A 130     -29.264   7.156  16.738  1.00 83.99           N  
ATOM   1996  H   VAL A 130     -29.659   6.642  17.512  1.00 83.99           H  
ATOM   1997  CA  VAL A 130     -29.114   6.483  15.442  1.00 83.99           C  
ATOM   1998  HA  VAL A 130     -28.112   6.680  15.062  1.00 83.99           H  
ATOM   1999  C   VAL A 130     -30.126   7.077  14.455  1.00 83.99           C  
ATOM   2000  CB  VAL A 130     -29.256   4.955  15.598  1.00 83.99           C  
ATOM   2001  HB  VAL A 130     -30.244   4.717  15.994  1.00 83.99           H  
ATOM   2002  O   VAL A 130     -31.289   6.689  14.440  1.00 83.99           O  
ATOM   2003  CG1 VAL A 130     -29.077   4.234  14.257  1.00 83.99           C  
ATOM   2004 HG11 VAL A 130     -29.087   3.155  14.410  1.00 83.99           H  
ATOM   2005 HG12 VAL A 130     -28.128   4.518  13.802  1.00 83.99           H  
ATOM   2006 HG13 VAL A 130     -29.894   4.496  13.584  1.00 83.99           H  
ATOM   2007  CG2 VAL A 130     -28.203   4.392  16.563  1.00 83.99           C  
ATOM   2008 HG21 VAL A 130     -28.318   3.313  16.660  1.00 83.99           H  
ATOM   2009 HG22 VAL A 130     -28.317   4.829  17.555  1.00 83.99           H  
ATOM   2010 HG23 VAL A 130     -27.199   4.615  16.199  1.00 83.99           H  
ATOM   2011  N   LEU A 131     -29.687   8.038  13.636  1.00 82.13           N  
ATOM   2012  H   LEU A 131     -28.753   8.388  13.795  1.00 82.13           H  
ATOM   2013  CA  LEU A 131     -30.524   8.737  12.643  1.00 82.13           C  
ATOM   2014  HA  LEU A 131     -31.520   8.866  13.067  1.00 82.13           H  
ATOM   2015  C   LEU A 131     -30.754   7.947  11.339  1.00 82.13           C  
ATOM   2016  CB  LEU A 131     -29.929  10.133  12.359  1.00 82.13           C  
ATOM   2017  HB2 LEU A 131     -30.470  10.582  11.526  1.00 82.13           H  
ATOM   2018  HB3 LEU A 131     -28.892  10.009  12.046  1.00 82.13           H  
ATOM   2019  O   LEU A 131     -31.412   8.440  10.428  1.00 82.13           O  
ATOM   2020  CG  LEU A 131     -29.983  11.123  13.538  1.00 82.13           C  
ATOM   2021  HG  LEU A 131     -29.461  10.702  14.397  1.00 82.13           H  
ATOM   2022  CD1 LEU A 131     -29.283  12.424  13.144  1.00 82.13           C  
ATOM   2023 HD11 LEU A 131     -29.286  13.117  13.985  1.00 82.13           H  
ATOM   2024 HD12 LEU A 131     -28.248  12.216  12.871  1.00 82.13           H  
ATOM   2025 HD13 LEU A 131     -29.792  12.883  12.296  1.00 82.13           H  
ATOM   2026  CD2 LEU A 131     -31.418  11.464  13.951  1.00 82.13           C  
ATOM   2027 HD21 LEU A 131     -31.979  11.824  13.088  1.00 82.13           H  
ATOM   2028 HD22 LEU A 131     -31.406  12.236  14.720  1.00 82.13           H  
ATOM   2029 HD23 LEU A 131     -31.910  10.582  14.360  1.00 82.13           H  
ATOM   2030  N   GLY A 132     -30.226   6.727  11.224  1.00 86.22           N  
ATOM   2031  H   GLY A 132     -29.695   6.351  11.996  1.00 86.22           H  
ATOM   2032  CA  GLY A 132     -30.386   5.895  10.033  1.00 86.22           C  
ATOM   2033  HA2 GLY A 132     -31.446   5.688   9.881  1.00 86.22           H  
ATOM   2034  HA3 GLY A 132     -30.022   6.440   9.162  1.00 86.22           H  
ATOM   2035  C   GLY A 132     -29.635   4.570  10.124  1.00 86.22           C  
ATOM   2036  O   GLY A 132     -28.955   4.290  11.113  1.00 86.22           O  
ATOM   2037  N   LYS A 133     -29.765   3.739   9.088  1.00 88.08           N  
ATOM   2038  H   LYS A 133     -30.290   4.060   8.287  1.00 88.08           H  
ATOM   2039  CA  LYS A 133     -29.010   2.489   8.926  1.00 88.08           C  
ATOM   2040  HA  LYS A 133     -28.429   2.291   9.827  1.00 88.08           H  
ATOM   2041  C   LYS A 133     -28.010   2.664   7.783  1.00 88.08           C  
ATOM   2042  CB  LYS A 133     -29.965   1.304   8.682  1.00 88.08           C  
ATOM   2043  HB2 LYS A 133     -30.467   1.451   7.725  1.00 88.08           H  
ATOM   2044  HB3 LYS A 133     -29.376   0.391   8.604  1.00 88.08           H  
ATOM   2045  O   LYS A 133     -28.358   3.236   6.757  1.00 88.08           O  
ATOM   2046  CG  LYS A 133     -31.047   1.105   9.761  1.00 88.08           C  
ATOM   2047  HG2 LYS A 133     -31.700   1.977   9.786  1.00 88.08           H  
ATOM   2048  HG3 LYS A 133     -31.653   0.244   9.476  1.00 88.08           H  
ATOM   2049  CD  LYS A 133     -30.480   0.859  11.169  1.00 88.08           C  
ATOM   2050  HD2 LYS A 133     -29.907   1.730  11.488  1.00 88.08           H  
ATOM   2051  HD3 LYS A 133     -29.824  -0.012  11.143  1.00 88.08           H  
ATOM   2052  CE  LYS A 133     -31.625   0.618  12.161  1.00 88.08           C  
ATOM   2053  HE2 LYS A 133     -32.187  -0.257  11.836  1.00 88.08           H  
ATOM   2054  HE3 LYS A 133     -32.297   1.476  12.128  1.00 88.08           H  
ATOM   2055  NZ  LYS A 133     -31.122   0.420  13.544  1.00 88.08           N  
ATOM   2056  HZ1 LYS A 133     -30.611   1.234  13.855  1.00 88.08           H  
ATOM   2057  HZ2 LYS A 133     -30.512  -0.383  13.590  1.00 88.08           H  
ATOM   2058  HZ3 LYS A 133     -31.892   0.268  14.180  1.00 88.08           H  
ATOM   2059  N   ILE A 134     -26.780   2.190   7.972  1.00 85.19           N  
ATOM   2060  H   ILE A 134     -26.580   1.684   8.823  1.00 85.19           H  
ATOM   2061  CA  ILE A 134     -25.751   2.166   6.925  1.00 85.19           C  
ATOM   2062  HA  ILE A 134     -26.040   2.824   6.106  1.00 85.19           H  
ATOM   2063  C   ILE A 134     -25.685   0.737   6.396  1.00 85.19           C  
ATOM   2064  CB  ILE A 134     -24.377   2.644   7.455  1.00 85.19           C  
ATOM   2065  HB  ILE A 134     -24.069   1.974   8.258  1.00 85.19           H  
ATOM   2066  O   ILE A 134     -25.441  -0.190   7.168  1.00 85.19           O  
ATOM   2067  CG1 ILE A 134     -24.473   4.079   8.027  1.00 85.19           C  
ATOM   2068 HG12 ILE A 134     -25.285   4.129   8.752  1.00 85.19           H  
ATOM   2069 HG13 ILE A 134     -24.701   4.777   7.221  1.00 85.19           H  
ATOM   2070  CG2 ILE A 134     -23.317   2.577   6.336  1.00 85.19           C  
ATOM   2071 HG21 ILE A 134     -22.334   2.839   6.726  1.00 85.19           H  
ATOM   2072 HG22 ILE A 134     -23.241   1.566   5.934  1.00 85.19           H  
ATOM   2073 HG23 ILE A 134     -23.576   3.260   5.527  1.00 85.19           H  
ATOM   2074  CD1 ILE A 134     -23.206   4.545   8.754  1.00 85.19           C  
ATOM   2075 HD11 ILE A 134     -22.932   3.824   9.524  1.00 85.19           H  
ATOM   2076 HD12 ILE A 134     -22.381   4.663   8.051  1.00 85.19           H  
ATOM   2077 HD13 ILE A 134     -23.397   5.510   9.224  1.00 85.19           H  
ATOM   2078  N   ASP A 135     -25.884   0.560   5.094  1.00 86.49           N  
ATOM   2079  H   ASP A 135     -26.104   1.352   4.508  1.00 86.49           H  
ATOM   2080  CA  ASP A 135     -25.647  -0.720   4.436  1.00 86.49           C  
ATOM   2081  HA  ASP A 135     -25.942  -1.529   5.104  1.00 86.49           H  
ATOM   2082  C   ASP A 135     -24.152  -0.875   4.118  1.00 86.49           C  
ATOM   2083  CB  ASP A 135     -26.524  -0.836   3.188  1.00 86.49           C  
ATOM   2084  HB2 ASP A 135     -27.571  -0.760   3.480  1.00 86.49           H  
ATOM   2085  HB3 ASP A 135     -26.295  -0.013   2.511  1.00 86.49           H  
ATOM   2086  O   ASP A 135     -23.619  -0.250   3.197  1.00 86.49           O  
ATOM   2087  CG  ASP A 135     -26.307  -2.163   2.456  1.00 86.49           C  
ATOM   2088  OD1 ASP A 135     -25.573  -3.041   2.975  1.00 86.49           O  
ATOM   2089  OD2 ASP A 135     -26.813  -2.279   1.330  1.00 86.49           O  
ATOM   2090  N   LEU A 136     -23.470  -1.723   4.892  1.00 83.01           N  
ATOM   2091  H   LEU A 136     -23.986  -2.217   5.607  1.00 83.01           H  
ATOM   2092  CA  LEU A 136     -22.037  -1.988   4.749  1.00 83.01           C  
ATOM   2093  HA  LEU A 136     -21.505  -1.037   4.745  1.00 83.01           H  
ATOM   2094  C   LEU A 136     -21.679  -2.686   3.430  1.00 83.01           C  
ATOM   2095  CB  LEU A 136     -21.548  -2.843   5.932  1.00 83.01           C  
ATOM   2096  HB2 LEU A 136     -22.075  -3.797   5.907  1.00 83.01           H  
ATOM   2097  HB3 LEU A 136     -20.487  -3.049   5.789  1.00 83.01           H  
ATOM   2098  O   LEU A 136     -20.518  -2.620   3.025  1.00 83.01           O  
ATOM   2099  CG  LEU A 136     -21.737  -2.216   7.325  1.00 83.01           C  
ATOM   2100  HG  LEU A 136     -22.800  -2.073   7.519  1.00 83.01           H  
ATOM   2101  CD1 LEU A 136     -21.176  -3.164   8.385  1.00 83.01           C  
ATOM   2102 HD11 LEU A 136     -21.685  -4.125   8.325  1.00 83.01           H  
ATOM   2103 HD12 LEU A 136     -21.343  -2.745   9.377  1.00 83.01           H  
ATOM   2104 HD13 LEU A 136     -20.107  -3.312   8.231  1.00 83.01           H  
ATOM   2105  CD2 LEU A 136     -21.024  -0.869   7.464  1.00 83.01           C  
ATOM   2106 HD21 LEU A 136     -21.126  -0.507   8.487  1.00 83.01           H  
ATOM   2107 HD22 LEU A 136     -21.480  -0.135   6.799  1.00 83.01           H  
ATOM   2108 HD23 LEU A 136     -19.966  -0.977   7.223  1.00 83.01           H  
ATOM   2109  N   SER A 137     -22.644  -3.330   2.763  1.00 84.06           N  
ATOM   2110  H   SER A 137     -23.593  -3.288   3.106  1.00 84.06           H  
ATOM   2111  CA  SER A 137     -22.412  -4.012   1.484  1.00 84.06           C  
ATOM   2112  HA  SER A 137     -21.499  -4.600   1.568  1.00 84.06           H  
ATOM   2113  C   SER A 137     -22.210  -3.023   0.331  1.00 84.06           C  
ATOM   2114  CB  SER A 137     -23.562  -4.978   1.182  1.00 84.06           C  
ATOM   2115  HB2 SER A 137     -23.244  -5.648   0.383  1.00 84.06           H  
ATOM   2116  HB3 SER A 137     -23.788  -5.576   2.064  1.00 84.06           H  
ATOM   2117  O   SER A 137     -21.418  -3.276  -0.576  1.00 84.06           O  
ATOM   2118  OG  SER A 137     -24.725  -4.306   0.752  1.00 84.06           O  
ATOM   2119  HG  SER A 137     -25.187  -3.891   1.484  1.00 84.06           H  
ATOM   2120  N   SER A 138     -22.860  -1.859   0.415  1.00 81.81           N  
ATOM   2121  H   SER A 138     -23.551  -1.774   1.147  1.00 81.81           H  
ATOM   2122  CA  SER A 138     -22.706  -0.755  -0.538  1.00 81.81           C  
ATOM   2123  HA  SER A 138     -22.658  -1.171  -1.544  1.00 81.81           H  
ATOM   2124  C   SER A 138     -21.424   0.060  -0.317  1.00 81.81           C  
ATOM   2125  CB  SER A 138     -23.943   0.149  -0.466  1.00 81.81           C  
ATOM   2126  HB2 SER A 138     -23.943   0.817  -1.328  1.00 81.81           H  
ATOM   2127  HB3 SER A 138     -24.846  -0.461  -0.509  1.00 81.81           H  
ATOM   2128  O   SER A 138     -20.959   0.767  -1.215  1.00 81.81           O  
ATOM   2129  OG  SER A 138     -23.955   0.938   0.713  1.00 81.81           O  
ATOM   2130  HG  SER A 138     -23.952   0.382   1.495  1.00 81.81           H  
ATOM   2131  N   LEU A 139     -20.827  -0.036   0.876  1.00 82.88           N  
ATOM   2132  H   LEU A 139     -21.209  -0.685   1.549  1.00 82.88           H  
ATOM   2133  CA  LEU A 139     -19.664   0.754   1.250  1.00 82.88           C  
ATOM   2134  HA  LEU A 139     -19.826   1.766   0.880  1.00 82.88           H  
ATOM   2135  C   LEU A 139     -18.407   0.190   0.576  1.00 82.88           C  
ATOM   2136  CB  LEU A 139     -19.585   0.819   2.787  1.00 82.88           C  
ATOM   2137  HB2 LEU A 139     -20.533   1.205   3.162  1.00 82.88           H  
ATOM   2138  HB3 LEU A 139     -19.468  -0.194   3.174  1.00 82.88           H  
ATOM   2139  O   LEU A 139     -17.985  -0.932   0.856  1.00 82.88           O  
ATOM   2140  CG  LEU A 139     -18.445   1.695   3.339  1.00 82.88           C  
ATOM   2141  HG  LEU A 139     -17.486   1.278   3.032  1.00 82.88           H  
ATOM   2142  CD1 LEU A 139     -18.539   3.145   2.853  1.00 82.88           C  
ATOM   2143 HD11 LEU A 139     -19.526   3.551   3.075  1.00 82.88           H  
ATOM   2144 HD12 LEU A 139     -17.781   3.748   3.353  1.00 82.88           H  
ATOM   2145 HD13 LEU A 139     -18.357   3.197   1.780  1.00 82.88           H  
ATOM   2146  CD2 LEU A 139     -18.504   1.727   4.868  1.00 82.88           C  
ATOM   2147 HD21 LEU A 139     -19.393   2.266   5.195  1.00 82.88           H  
ATOM   2148 HD22 LEU A 139     -17.616   2.224   5.259  1.00 82.88           H  
ATOM   2149 HD23 LEU A 139     -18.552   0.715   5.271  1.00 82.88           H  
ATOM   2150  N   ASN A 140     -17.775   0.984  -0.298  1.00 79.38           N  
ATOM   2151  H   ASN A 140     -18.214   1.859  -0.547  1.00 79.38           H  
ATOM   2152  CA  ASN A 140     -16.507   0.615  -0.925  1.00 79.38           C  
ATOM   2153  HA  ASN A 140     -16.621  -0.388  -1.336  1.00 79.38           H  
ATOM   2154  C   ASN A 140     -15.392   0.557   0.135  1.00 79.38           C  
ATOM   2155  CB  ASN A 140     -16.189   1.562  -2.099  1.00 79.38           C  
ATOM   2156  HB2 ASN A 140     -16.022   2.571  -1.723  1.00 79.38           H  
ATOM   2157  HB3 ASN A 140     -17.044   1.581  -2.775  1.00 79.38           H  
ATOM   2158  O   ASN A 140     -14.704   1.541   0.399  1.00 79.38           O  
ATOM   2159  CG  ASN A 140     -14.962   1.132  -2.894  1.00 79.38           C  
ATOM   2160  ND2 ASN A 140     -14.762   1.705  -4.057  1.00 79.38           N  
ATOM   2161 HD21 ASN A 140     -13.880   1.496  -4.502  1.00 79.38           H  
ATOM   2162 HD22 ASN A 140     -15.381   2.440  -4.369  1.00 79.38           H  
ATOM   2163  OD1 ASN A 140     -14.185   0.267  -2.518  1.00 79.38           O  
ATOM   2164  N   GLN A 141     -15.206  -0.627   0.723  1.00 80.81           N  
ATOM   2165  H   GLN A 141     -15.933  -1.314   0.584  1.00 80.81           H  
ATOM   2166  CA  GLN A 141     -14.171  -0.911   1.724  1.00 80.81           C  
ATOM   2167  HA  GLN A 141     -14.272  -0.205   2.548  1.00 80.81           H  
ATOM   2168  C   GLN A 141     -12.746  -0.755   1.166  1.00 80.81           C  
ATOM   2169  CB  GLN A 141     -14.360  -2.343   2.262  1.00 80.81           C  
ATOM   2170  HB2 GLN A 141     -13.595  -2.537   3.013  1.00 80.81           H  
ATOM   2171  HB3 GLN A 141     -14.210  -3.051   1.446  1.00 80.81           H  
ATOM   2172  O   GLN A 141     -11.768  -0.730   1.913  1.00 80.81           O  
ATOM   2173  CG  GLN A 141     -15.735  -2.619   2.894  1.00 80.81           C  
ATOM   2174  HG2 GLN A 141     -16.512  -2.553   2.133  1.00 80.81           H  
ATOM   2175  HG3 GLN A 141     -15.746  -3.641   3.274  1.00 80.81           H  
ATOM   2176  CD  GLN A 141     -16.070  -1.692   4.055  1.00 80.81           C  
ATOM   2177  NE2 GLN A 141     -17.334  -1.446   4.307  1.00 80.81           N  
ATOM   2178 HE21 GLN A 141     -18.062  -1.837   3.726  1.00 80.81           H  
ATOM   2179 HE22 GLN A 141     -17.524  -0.863   5.109  1.00 80.81           H  
ATOM   2180  OE1 GLN A 141     -15.213  -1.190   4.763  1.00 80.81           O  
ATOM   2181  N   SER A 142     -12.598  -0.655  -0.157  1.00 81.62           N  
ATOM   2182  H   SER A 142     -13.428  -0.559  -0.725  1.00 81.62           H  
ATOM   2183  CA  SER A 142     -11.315  -0.463  -0.815  1.00 81.62           C  
ATOM   2184  HA  SER A 142     -10.526  -0.797  -0.141  1.00 81.62           H  
ATOM   2185  C   SER A 142     -11.082   1.021  -1.094  1.00 81.62           C  
ATOM   2186  CB  SER A 142     -11.235  -1.340  -2.066  1.00 81.62           C  
ATOM   2187  HB2 SER A 142     -11.766  -2.275  -1.886  1.00 81.62           H  
ATOM   2188  HB3 SER A 142     -11.699  -0.838  -2.915  1.00 81.62           H  
ATOM   2189  O   SER A 142     -11.294   1.523  -2.194  1.00 81.62           O  
ATOM   2190  OG  SER A 142      -9.882  -1.644  -2.347  1.00 81.62           O  
ATOM   2191  HG  SER A 142      -9.557  -2.200  -1.636  1.00 81.62           H  
ATOM   2192  N   THR A 143     -10.580   1.732  -0.086  1.00 80.37           N  
ATOM   2193  H   THR A 143     -10.538   1.311   0.831  1.00 80.37           H  
ATOM   2194  CA  THR A 143     -10.072   3.111  -0.241  1.00 80.37           C  
ATOM   2195  HA  THR A 143     -10.767   3.678  -0.860  1.00 80.37           H  
ATOM   2196  C   THR A 143      -8.707   3.164  -0.929  1.00 80.37           C  
ATOM   2197  CB  THR A 143      -9.965   3.805   1.120  1.00 80.37           C  
ATOM   2198  HB  THR A 143      -9.564   4.810   0.986  1.00 80.37           H  
ATOM   2199  O   THR A 143      -8.183   4.235  -1.234  1.00 80.37           O  
ATOM   2200  CG2 THR A 143     -11.321   3.910   1.815  1.00 80.37           C  
ATOM   2201 HG21 THR A 143     -12.032   4.411   1.158  1.00 80.37           H  
ATOM   2202 HG22 THR A 143     -11.223   4.495   2.729  1.00 80.37           H  
ATOM   2203 HG23 THR A 143     -11.710   2.922   2.062  1.00 80.37           H  
ATOM   2204  OG1 THR A 143      -9.109   3.069   1.968  1.00 80.37           O  
ATOM   2205  HG1 THR A 143      -9.308   3.347   2.864  1.00 80.37           H  
ATOM   2206  N   ARG A 144      -8.101   2.000  -1.175  1.00 83.50           N  
ATOM   2207  H   ARG A 144      -8.635   1.163  -0.987  1.00 83.50           H  
ATOM   2208  CA  ARG A 144      -6.796   1.868  -1.812  1.00 83.50           C  
ATOM   2209  HA  ARG A 144      -6.275   2.819  -1.704  1.00 83.50           H  
ATOM   2210  C   ARG A 144      -6.968   1.567  -3.300  1.00 83.50           C  
ATOM   2211  CB  ARG A 144      -5.977   0.791  -1.099  1.00 83.50           C  
ATOM   2212  HB2 ARG A 144      -6.587  -0.101  -0.961  1.00 83.50           H  
ATOM   2213  HB3 ARG A 144      -5.116   0.534  -1.717  1.00 83.50           H  
ATOM   2214  O   ARG A 144      -7.740   0.673  -3.642  1.00 83.50           O  
ATOM   2215  CG  ARG A 144      -5.474   1.305   0.257  1.00 83.50           C  
ATOM   2216  HG2 ARG A 144      -4.793   2.137   0.077  1.00 83.50           H  
ATOM   2217  HG3 ARG A 144      -6.304   1.661   0.867  1.00 83.50           H  
ATOM   2218  CD  ARG A 144      -4.745   0.187   1.009  1.00 83.50           C  
ATOM   2219  HD2 ARG A 144      -5.468  -0.348   1.625  1.00 83.50           H  
ATOM   2220  HD3 ARG A 144      -4.320  -0.510   0.286  1.00 83.50           H  
ATOM   2221  NE  ARG A 144      -3.650   0.718   1.840  1.00 83.50           N  
ATOM   2222  HE  ARG A 144      -3.508   1.717   1.821  1.00 83.50           H  
ATOM   2223  NH1 ARG A 144      -3.001  -1.274   2.781  1.00 83.50           N  
ATOM   2224 HH11 ARG A 144      -3.826  -1.715   2.399  1.00 83.50           H  
ATOM   2225 HH12 ARG A 144      -2.412  -1.783   3.423  1.00 83.50           H  
ATOM   2226  NH2 ARG A 144      -1.833   0.578   3.205  1.00 83.50           N  
ATOM   2227 HH21 ARG A 144      -1.245   0.043   3.828  1.00 83.50           H  
ATOM   2228 HH22 ARG A 144      -1.697   1.577   3.141  1.00 83.50           H  
ATOM   2229  CZ  ARG A 144      -2.836   0.008   2.601  1.00 83.50           C  
ATOM   2230  N   PRO A 145      -6.210   2.235  -4.187  1.00 83.29           N  
ATOM   2231  CA  PRO A 145      -6.201   1.890  -5.600  1.00 83.29           C  
ATOM   2232  HA  PRO A 145      -7.172   2.139  -6.027  1.00 83.29           H  
ATOM   2233  C   PRO A 145      -5.906   0.399  -5.786  1.00 83.29           C  
ATOM   2234  CB  PRO A 145      -5.116   2.763  -6.241  1.00 83.29           C  
ATOM   2235  HB2 PRO A 145      -4.169   2.225  -6.277  1.00 83.29           H  
ATOM   2236  HB3 PRO A 145      -5.403   3.089  -7.241  1.00 83.29           H  
ATOM   2237  O   PRO A 145      -4.960  -0.135  -5.195  1.00 83.29           O  
ATOM   2238  CG  PRO A 145      -4.981   3.945  -5.284  1.00 83.29           C  
ATOM   2239  HG2 PRO A 145      -3.980   4.375  -5.308  1.00 83.29           H  
ATOM   2240  HG3 PRO A 145      -5.726   4.701  -5.532  1.00 83.29           H  
ATOM   2241  CD  PRO A 145      -5.303   3.340  -3.922  1.00 83.29           C  
ATOM   2242  HD2 PRO A 145      -5.771   4.099  -3.294  1.00 83.29           H  
ATOM   2243  HD3 PRO A 145      -4.392   2.962  -3.459  1.00 83.29           H  
ATOM   2244  N   LYS A 146      -6.703  -0.281  -6.615  1.00 83.30           N  
ATOM   2245  H   LYS A 146      -7.471   0.205  -7.055  1.00 83.30           H  
ATOM   2246  CA  LYS A 146      -6.448  -1.685  -6.949  1.00 83.30           C  
ATOM   2247  HA  LYS A 146      -6.396  -2.242  -6.014  1.00 83.30           H  
ATOM   2248  C   LYS A 146      -5.083  -1.802  -7.632  1.00 83.30           C  
ATOM   2249  CB  LYS A 146      -7.580  -2.276  -7.809  1.00 83.30           C  
ATOM   2250  HB2 LYS A 146      -7.267  -3.257  -8.166  1.00 83.30           H  
ATOM   2251  HB3 LYS A 146      -7.753  -1.637  -8.675  1.00 83.30           H  
ATOM   2252  O   LYS A 146      -4.704  -0.979  -8.464  1.00 83.30           O  
ATOM   2253  CG  LYS A 146      -8.886  -2.440  -7.011  1.00 83.30           C  
ATOM   2254  HG2 LYS A 146      -8.684  -3.028  -6.116  1.00 83.30           H  
ATOM   2255  HG3 LYS A 146      -9.252  -1.459  -6.707  1.00 83.30           H  
ATOM   2256  CD  LYS A 146      -9.973  -3.149  -7.835  1.00 83.30           C  
ATOM   2257  HD2 LYS A 146     -10.200  -2.549  -8.716  1.00 83.30           H  
ATOM   2258  HD3 LYS A 146      -9.605  -4.124  -8.154  1.00 83.30           H  
ATOM   2259  CE  LYS A 146     -11.246  -3.331  -6.992  1.00 83.30           C  
ATOM   2260  HE2 LYS A 146     -11.569  -2.350  -6.642  1.00 83.30           H  
ATOM   2261  HE3 LYS A 146     -11.001  -3.925  -6.111  1.00 83.30           H  
ATOM   2262  NZ  LYS A 146     -12.345  -3.978  -7.757  1.00 83.30           N  
ATOM   2263  HZ1 LYS A 146     -12.082  -4.902  -8.070  1.00 83.30           H  
ATOM   2264  HZ2 LYS A 146     -13.169  -4.068  -7.180  1.00 83.30           H  
ATOM   2265  HZ3 LYS A 146     -12.599  -3.423  -8.562  1.00 83.30           H  
ATOM   2266  N   LYS A 147      -4.326  -2.842  -7.279  1.00 84.85           N  
ATOM   2267  H   LYS A 147      -4.700  -3.480  -6.592  1.00 84.85           H  
ATOM   2268  CA  LYS A 147      -3.056  -3.157  -7.942  1.00 84.85           C  
ATOM   2269  HA  LYS A 147      -2.400  -2.290  -7.857  1.00 84.85           H  
ATOM   2270  C   LYS A 147      -3.331  -3.424  -9.425  1.00 84.85           C  
ATOM   2271  CB  LYS A 147      -2.420  -4.361  -7.232  1.00 84.85           C  
ATOM   2272  HB2 LYS A 147      -3.092  -5.215  -7.317  1.00 84.85           H  
ATOM   2273  HB3 LYS A 147      -2.320  -4.115  -6.175  1.00 84.85           H  
ATOM   2274  O   LYS A 147      -4.150  -4.285  -9.734  1.00 84.85           O  
ATOM   2275  CG  LYS A 147      -1.036  -4.760  -7.772  1.00 84.85           C  
ATOM   2276  HG2 LYS A 147      -1.121  -5.071  -8.813  1.00 84.85           H  
ATOM   2277  HG3 LYS A 147      -0.356  -3.912  -7.701  1.00 84.85           H  
ATOM   2278  CD  LYS A 147      -0.498  -5.929  -6.933  1.00 84.85           C  
ATOM   2279  HD2 LYS A 147      -1.205  -6.757  -6.999  1.00 84.85           H  
ATOM   2280  HD3 LYS A 147      -0.435  -5.613  -5.892  1.00 84.85           H  
ATOM   2281  CE  LYS A 147       0.881  -6.409  -7.398  1.00 84.85           C  
ATOM   2282  HE2 LYS A 147       1.580  -5.576  -7.328  1.00 84.85           H  
ATOM   2283  HE3 LYS A 147       0.803  -6.716  -8.441  1.00 84.85           H  
ATOM   2284  NZ  LYS A 147       1.344  -7.547  -6.556  1.00 84.85           N  
ATOM   2285  HZ1 LYS A 147       1.429  -7.270  -5.589  1.00 84.85           H  
ATOM   2286  HZ2 LYS A 147       0.671  -8.300  -6.582  1.00 84.85           H  
ATOM   2287  HZ3 LYS A 147       2.234  -7.917  -6.860  1.00 84.85           H  
ATOM   2288  N   LYS A 148      -2.621  -2.725 -10.319  1.00 85.49           N  
ATOM   2289  H   LYS A 148      -2.108  -1.922  -9.983  1.00 85.49           H  
ATOM   2290  CA  LYS A 148      -2.675  -2.970 -11.771  1.00 85.49           C  
ATOM   2291  HA  LYS A 148      -3.660  -2.684 -12.141  1.00 85.49           H  
ATOM   2292  C   LYS A 148      -2.498  -4.461 -12.064  1.00 85.49           C  
ATOM   2293  CB  LYS A 148      -1.626  -2.126 -12.522  1.00 85.49           C  
ATOM   2294  HB2 LYS A 148      -0.634  -2.295 -12.103  1.00 85.49           H  
ATOM   2295  HB3 LYS A 148      -1.621  -2.443 -13.565  1.00 85.49           H  
ATOM   2296  O   LYS A 148      -1.575  -5.085 -11.520  1.00 85.49           O  
ATOM   2297  CG  LYS A 148      -1.971  -0.627 -12.477  1.00 85.49           C  
ATOM   2298  HG2 LYS A 148      -1.897  -0.254 -11.456  1.00 85.49           H  
ATOM   2299  HG3 LYS A 148      -3.010  -0.521 -12.791  1.00 85.49           H  
ATOM   2300  CD  LYS A 148      -1.121   0.249 -13.416  1.00 85.49           C  
ATOM   2301  HD2 LYS A 148      -1.772   1.042 -13.783  1.00 85.49           H  
ATOM   2302  HD3 LYS A 148      -0.803  -0.327 -14.286  1.00 85.49           H  
ATOM   2303  CE  LYS A 148       0.092   0.904 -12.735  1.00 85.49           C  
ATOM   2304  HE2 LYS A 148       0.818   0.134 -12.475  1.00 85.49           H  
ATOM   2305  HE3 LYS A 148      -0.252   1.398 -11.826  1.00 85.49           H  
ATOM   2306  NZ  LYS A 148       0.717   1.908 -13.634  1.00 85.49           N  
ATOM   2307  HZ1 LYS A 148       1.498   2.417 -13.243  1.00 85.49           H  
ATOM   2308  HZ2 LYS A 148       0.054   2.575 -14.001  1.00 85.49           H  
ATOM   2309  HZ3 LYS A 148       1.107   1.470 -14.456  1.00 85.49           H  
ATOM   2310  N   SER A 149      -3.372  -5.017 -12.906  1.00 86.33           N  
ATOM   2311  H   SER A 149      -4.059  -4.414 -13.335  1.00 86.33           H  
ATOM   2312  CA  SER A 149      -3.275  -6.416 -13.339  1.00 86.33           C  
ATOM   2313  HA  SER A 149      -3.331  -7.053 -12.456  1.00 86.33           H  
ATOM   2314  C   SER A 149      -1.925  -6.661 -14.023  1.00 86.33           C  
ATOM   2315  CB  SER A 149      -4.444  -6.787 -14.260  1.00 86.33           C  
ATOM   2316  HB2 SER A 149      -5.383  -6.662 -13.721  1.00 86.33           H  
ATOM   2317  HB3 SER A 149      -4.444  -6.136 -15.134  1.00 86.33           H  
ATOM   2318  O   SER A 149      -1.303  -5.735 -14.554  1.00 86.33           O  
ATOM   2319  OG  SER A 149      -4.312  -8.136 -14.675  1.00 86.33           O  
ATOM   2320  HG  SER A 149      -5.109  -8.385 -15.149  1.00 86.33           H  
ATOM   2321  N   LYS A 150      -1.443  -7.911 -14.012  1.00 84.84           N  
ATOM   2322  H   LYS A 150      -2.057  -8.633 -13.661  1.00 84.84           H  
ATOM   2323  CA  LYS A 150      -0.185  -8.290 -14.680  1.00 84.84           C  
ATOM   2324  HA  LYS A 150       0.632  -7.738 -14.216  1.00 84.84           H  
ATOM   2325  C   LYS A 150      -0.200  -7.880 -16.158  1.00 84.84           C  
ATOM   2326  CB  LYS A 150       0.049  -9.801 -14.503  1.00 84.84           C  
ATOM   2327  HB2 LYS A 150      -0.725 -10.349 -15.039  1.00 84.84           H  
ATOM   2328  HB3 LYS A 150      -0.036 -10.041 -13.443  1.00 84.84           H  
ATOM   2329  O   LYS A 150       0.835  -7.443 -16.659  1.00 84.84           O  
ATOM   2330  CG  LYS A 150       1.431 -10.266 -14.999  1.00 84.84           C  
ATOM   2331  HG2 LYS A 150       2.207  -9.679 -14.507  1.00 84.84           H  
ATOM   2332  HG3 LYS A 150       1.503 -10.117 -16.077  1.00 84.84           H  
ATOM   2333  CD  LYS A 150       1.645 -11.755 -14.682  1.00 84.84           C  
ATOM   2334  HD2 LYS A 150       1.557 -11.907 -13.606  1.00 84.84           H  
ATOM   2335  HD3 LYS A 150       0.865 -12.332 -15.178  1.00 84.84           H  
ATOM   2336  CE  LYS A 150       3.020 -12.249 -15.156  1.00 84.84           C  
ATOM   2337  HE2 LYS A 150       3.796 -11.656 -14.672  1.00 84.84           H  
ATOM   2338  HE3 LYS A 150       3.089 -12.086 -16.232  1.00 84.84           H  
ATOM   2339  NZ  LYS A 150       3.217 -13.694 -14.855  1.00 84.84           N  
ATOM   2340  HZ1 LYS A 150       3.156 -13.883 -13.865  1.00 84.84           H  
ATOM   2341  HZ2 LYS A 150       4.112 -14.024 -15.188  1.00 84.84           H  
ATOM   2342  HZ3 LYS A 150       2.507 -14.249 -15.313  1.00 84.84           H  
ATOM   2343  N   GLU A 151      -1.372  -7.952 -16.785  1.00 79.74           N  
ATOM   2344  H   GLU A 151      -2.159  -8.340 -16.285  1.00 79.74           H  
ATOM   2345  CA  GLU A 151      -1.591  -7.599 -18.188  1.00 79.74           C  
ATOM   2346  HA  GLU A 151      -0.811  -8.073 -18.783  1.00 79.74           H  
ATOM   2347  C   GLU A 151      -1.484  -6.090 -18.434  1.00 79.74           C  
ATOM   2348  CB  GLU A 151      -2.969  -8.147 -18.609  1.00 79.74           C  
ATOM   2349  HB2 GLU A 151      -3.127  -9.122 -18.149  1.00 79.74           H  
ATOM   2350  HB3 GLU A 151      -3.755  -7.486 -18.242  1.00 79.74           H  
ATOM   2351  O   GLU A 151      -0.721  -5.636 -19.281  1.00 79.74           O  
ATOM   2352  CG  GLU A 151      -3.101  -8.303 -20.128  1.00 79.74           C  
ATOM   2353  HG2 GLU A 151      -3.042  -7.314 -20.585  1.00 79.74           H  
ATOM   2354  HG3 GLU A 151      -4.083  -8.721 -20.351  1.00 79.74           H  
ATOM   2355  CD  GLU A 151      -2.009  -9.218 -20.709  1.00 79.74           C  
ATOM   2356  OE1 GLU A 151      -1.611  -8.976 -21.864  1.00 79.74           O  
ATOM   2357  OE2 GLU A 151      -1.490 -10.078 -19.953  1.00 79.74           O  
ATOM   2358  N   GLU A 152      -2.147  -5.286 -17.606  1.00 83.47           N  
ATOM   2359  H   GLU A 152      -2.757  -5.701 -16.917  1.00 83.47           H  
ATOM   2360  CA  GLU A 152      -2.100  -3.824 -17.698  1.00 83.47           C  
ATOM   2361  HA  GLU A 152      -2.393  -3.513 -18.701  1.00 83.47           H  
ATOM   2362  C   GLU A 152      -0.689  -3.281 -17.423  1.00 83.47           C  
ATOM   2363  CB  GLU A 152      -3.111  -3.280 -16.690  1.00 83.47           C  
ATOM   2364  HB2 GLU A 152      -2.739  -3.492 -15.688  1.00 83.47           H  
ATOM   2365  HB3 GLU A 152      -4.058  -3.802 -16.824  1.00 83.47           H  
ATOM   2366  O   GLU A 152      -0.177  -2.431 -18.150  1.00 83.47           O  
ATOM   2367  CG  GLU A 152      -3.362  -1.778 -16.848  1.00 83.47           C  
ATOM   2368  HG2 GLU A 152      -2.413  -1.248 -16.772  1.00 83.47           H  
ATOM   2369  HG3 GLU A 152      -3.786  -1.592 -17.835  1.00 83.47           H  
ATOM   2370  CD  GLU A 152      -4.306  -1.250 -15.761  1.00 83.47           C  
ATOM   2371  OE1 GLU A 152      -4.676  -0.064 -15.864  1.00 83.47           O  
ATOM   2372  OE2 GLU A 152      -4.568  -2.005 -14.789  1.00 83.47           O  
ATOM   2373  N   ARG A 153       0.003  -3.849 -16.424  1.00 86.62           N  
ATOM   2374  H   ARG A 153      -0.478  -4.546 -15.874  1.00 86.62           H  
ATOM   2375  CA  ARG A 153       1.408  -3.525 -16.130  1.00 86.62           C  
ATOM   2376  HA  ARG A 153       1.493  -2.445 -16.014  1.00 86.62           H  
ATOM   2377  C   ARG A 153       2.341  -3.900 -17.287  1.00 86.62           C  
ATOM   2378  CB  ARG A 153       1.804  -4.230 -14.824  1.00 86.62           C  
ATOM   2379  HB2 ARG A 153       1.127  -3.903 -14.034  1.00 86.62           H  
ATOM   2380  HB3 ARG A 153       1.686  -5.306 -14.952  1.00 86.62           H  
ATOM   2381  O   ARG A 153       3.387  -3.272 -17.454  1.00 86.62           O  
ATOM   2382  CG  ARG A 153       3.251  -3.924 -14.406  1.00 86.62           C  
ATOM   2383  HG2 ARG A 153       3.930  -4.273 -15.184  1.00 86.62           H  
ATOM   2384  HG3 ARG A 153       3.387  -2.850 -14.286  1.00 86.62           H  
ATOM   2385  CD  ARG A 153       3.641  -4.655 -13.118  1.00 86.62           C  
ATOM   2386  HD2 ARG A 153       3.288  -5.685 -13.173  1.00 86.62           H  
ATOM   2387  HD3 ARG A 153       4.730  -4.659 -13.057  1.00 86.62           H  
ATOM   2388  NE  ARG A 153       3.105  -3.998 -11.914  1.00 86.62           N  
ATOM   2389  HE  ARG A 153       2.481  -3.219 -12.071  1.00 86.62           H  
ATOM   2390  NH1 ARG A 153       4.143  -5.341 -10.370  1.00 86.62           N  
ATOM   2391 HH11 ARG A 153       4.489  -5.483  -9.432  1.00 86.62           H  
ATOM   2392 HH12 ARG A 153       4.437  -5.950 -11.121  1.00 86.62           H  
ATOM   2393  NH2 ARG A 153       3.036  -3.526  -9.687  1.00 86.62           N  
ATOM   2394 HH21 ARG A 153       3.393  -3.659  -8.752  1.00 86.62           H  
ATOM   2395 HH22 ARG A 153       2.500  -2.694  -9.892  1.00 86.62           H  
ATOM   2396  CZ  ARG A 153       3.421  -4.293 -10.667  1.00 86.62           C  
ATOM   2397  N   ARG A 154       2.024  -4.953 -18.044  1.00 87.06           N  
ATOM   2398  H   ARG A 154       1.140  -5.413 -17.878  1.00 87.06           H  
ATOM   2399  CA  ARG A 154       2.802  -5.349 -19.222  1.00 87.06           C  
ATOM   2400  HA  ARG A 154       3.865  -5.273 -18.992  1.00 87.06           H  
ATOM   2401  C   ARG A 154       2.562  -4.376 -20.374  1.00 87.06           C  
ATOM   2402  CB  ARG A 154       2.479  -6.800 -19.596  1.00 87.06           C  
ATOM   2403  HB2 ARG A 154       2.598  -7.434 -18.718  1.00 87.06           H  
ATOM   2404  HB3 ARG A 154       1.450  -6.878 -19.946  1.00 87.06           H  
ATOM   2405  O   ARG A 154       3.546  -3.886 -20.921  1.00 87.06           O  
ATOM   2406  CG  ARG A 154       3.423  -7.293 -20.694  1.00 87.06           C  
ATOM   2407  HG2 ARG A 154       3.293  -6.679 -21.586  1.00 87.06           H  
ATOM   2408  HG3 ARG A 154       4.456  -7.216 -20.355  1.00 87.06           H  
ATOM   2409  CD  ARG A 154       3.109  -8.742 -21.052  1.00 87.06           C  
ATOM   2410  HD2 ARG A 154       3.147  -9.347 -20.147  1.00 87.06           H  
ATOM   2411  HD3 ARG A 154       2.103  -8.792 -21.469  1.00 87.06           H  
ATOM   2412  NE  ARG A 154       4.075  -9.224 -22.050  1.00 87.06           N  
ATOM   2413  HE  ARG A 154       4.314  -8.553 -22.766  1.00 87.06           H  
ATOM   2414  NH1 ARG A 154       4.076 -11.437 -21.433  1.00 87.06           N  
ATOM   2415 HH11 ARG A 154       4.327 -12.386 -21.671  1.00 87.06           H  
ATOM   2416 HH12 ARG A 154       3.207 -11.257 -20.950  1.00 87.06           H  
ATOM   2417  NH2 ARG A 154       5.405 -10.732 -23.091  1.00 87.06           N  
ATOM   2418 HH21 ARG A 154       5.687 -11.682 -23.289  1.00 87.06           H  
ATOM   2419 HH22 ARG A 154       5.631  -9.993 -23.741  1.00 87.06           H  
ATOM   2420  CZ  ARG A 154       4.518 -10.460 -22.182  1.00 87.06           C  
ATOM   2421  N   LYS A 155       1.302  -4.020 -20.637  1.00 88.06           N  
ATOM   2422  H   LYS A 155       0.564  -4.507 -20.150  1.00 88.06           H  
ATOM   2423  CA  LYS A 155       0.917  -3.034 -21.655  1.00 88.06           C  
ATOM   2424  HA  LYS A 155       1.261  -3.391 -22.626  1.00 88.06           H  
ATOM   2425  C   LYS A 155       1.585  -1.675 -21.431  1.00 88.06           C  
ATOM   2426  CB  LYS A 155      -0.616  -2.936 -21.689  1.00 88.06           C  
ATOM   2427  HB2 LYS A 155      -0.981  -2.512 -20.754  1.00 88.06           H  
ATOM   2428  HB3 LYS A 155      -1.030  -3.938 -21.800  1.00 88.06           H  
ATOM   2429  O   LYS A 155       2.210  -1.155 -22.344  1.00 88.06           O  
ATOM   2430  CG  LYS A 155      -1.096  -2.074 -22.865  1.00 88.06           C  
ATOM   2431  HG2 LYS A 155      -0.727  -1.056 -22.747  1.00 88.06           H  
ATOM   2432  HG3 LYS A 155      -0.703  -2.486 -23.795  1.00 88.06           H  
ATOM   2433  CD  LYS A 155      -2.627  -2.042 -22.937  1.00 88.06           C  
ATOM   2434  HD2 LYS A 155      -3.004  -3.056 -23.073  1.00 88.06           H  
ATOM   2435  HD3 LYS A 155      -3.020  -1.630 -22.007  1.00 88.06           H  
ATOM   2436  CE  LYS A 155      -3.053  -1.163 -24.118  1.00 88.06           C  
ATOM   2437  HE2 LYS A 155      -2.615  -0.174 -23.987  1.00 88.06           H  
ATOM   2438  HE3 LYS A 155      -2.640  -1.587 -25.033  1.00 88.06           H  
ATOM   2439  NZ  LYS A 155      -4.530  -1.055 -24.221  1.00 88.06           N  
ATOM   2440  HZ1 LYS A 155      -4.947  -1.964 -24.360  1.00 88.06           H  
ATOM   2441  HZ2 LYS A 155      -4.778  -0.464 -25.001  1.00 88.06           H  
ATOM   2442  HZ3 LYS A 155      -4.911  -0.640 -23.382  1.00 88.06           H  
ATOM   2443  N   GLU A 156       1.567  -1.154 -20.204  1.00 84.49           N  
ATOM   2444  H   GLU A 156       0.978  -1.593 -19.510  1.00 84.49           H  
ATOM   2445  CA  GLU A 156       2.249   0.106 -19.856  1.00 84.49           C  
ATOM   2446  HA  GLU A 156       1.864   0.915 -20.477  1.00 84.49           H  
ATOM   2447  C   GLU A 156       3.772   0.023 -20.070  1.00 84.49           C  
ATOM   2448  CB  GLU A 156       1.944   0.409 -18.383  1.00 84.49           C  
ATOM   2449  HB2 GLU A 156       2.342  -0.419 -17.797  1.00 84.49           H  
ATOM   2450  HB3 GLU A 156       0.863   0.432 -18.245  1.00 84.49           H  
ATOM   2451  O   GLU A 156       4.409   0.981 -20.509  1.00 84.49           O  
ATOM   2452  CG  GLU A 156       2.530   1.733 -17.852  1.00 84.49           C  
ATOM   2453  HG2 GLU A 156       3.599   1.773 -18.063  1.00 84.49           H  
ATOM   2454  HG3 GLU A 156       2.044   2.568 -18.355  1.00 84.49           H  
ATOM   2455  CD  GLU A 156       2.349   1.856 -16.331  1.00 84.49           C  
ATOM   2456  OE1 GLU A 156       2.526   2.945 -15.745  1.00 84.49           O  
ATOM   2457  OE2 GLU A 156       2.050   0.837 -15.659  1.00 84.49           O  
ATOM   2458  N   ARG A 157       4.386  -1.135 -19.782  1.00 87.11           N  
ATOM   2459  H   ARG A 157       3.814  -1.904 -19.465  1.00 87.11           H  
ATOM   2460  CA  ARG A 157       5.823  -1.340 -20.015  1.00 87.11           C  
ATOM   2461  HA  ARG A 157       6.353  -0.477 -19.613  1.00 87.11           H  
ATOM   2462  C   ARG A 157       6.148  -1.371 -21.508  1.00 87.11           C  
ATOM   2463  CB  ARG A 157       6.301  -2.612 -19.299  1.00 87.11           C  
ATOM   2464  HB2 ARG A 157       5.973  -2.576 -18.261  1.00 87.11           H  
ATOM   2465  HB3 ARG A 157       5.859  -3.486 -19.777  1.00 87.11           H  
ATOM   2466  O   ARG A 157       7.164  -0.805 -21.902  1.00 87.11           O  
ATOM   2467  CG  ARG A 157       7.834  -2.727 -19.341  1.00 87.11           C  
ATOM   2468  HG2 ARG A 157       8.278  -1.887 -18.807  1.00 87.11           H  
ATOM   2469  HG3 ARG A 157       8.172  -2.690 -20.377  1.00 87.11           H  
ATOM   2470  CD  ARG A 157       8.351  -4.042 -18.750  1.00 87.11           C  
ATOM   2471  HD2 ARG A 157       9.430  -4.077 -18.906  1.00 87.11           H  
ATOM   2472  HD3 ARG A 157       7.922  -4.873 -19.310  1.00 87.11           H  
ATOM   2473  NE  ARG A 157       8.081  -4.158 -17.302  1.00 87.11           N  
ATOM   2474  HE  ARG A 157       8.628  -3.556 -16.704  1.00 87.11           H  
ATOM   2475  NH1 ARG A 157       6.456  -5.780 -17.405  1.00 87.11           N  
ATOM   2476 HH11 ARG A 157       6.467  -5.690 -18.411  1.00 87.11           H  
ATOM   2477 HH12 ARG A 157       5.753  -6.357 -16.967  1.00 87.11           H  
ATOM   2478  NH2 ARG A 157       7.177  -5.055 -15.419  1.00 87.11           N  
ATOM   2479 HH21 ARG A 157       6.613  -5.776 -14.993  1.00 87.11           H  
ATOM   2480 HH22 ARG A 157       7.803  -4.484 -14.869  1.00 87.11           H  
ATOM   2481  CZ  ARG A 157       7.237  -4.991 -16.720  1.00 87.11           C  
ATOM   2482  N   GLU A 158       5.321  -2.034 -22.308  1.00 85.02           N  
ATOM   2483  H   GLU A 158       4.506  -2.474 -21.904  1.00 85.02           H  
ATOM   2484  CA  GLU A 158       5.484  -2.123 -23.762  1.00 85.02           C  
ATOM   2485  HA  GLU A 158       6.511  -2.405 -23.993  1.00 85.02           H  
ATOM   2486  C   GLU A 158       5.259  -0.761 -24.429  1.00 85.02           C  
ATOM   2487  CB  GLU A 158       4.563  -3.219 -24.327  1.00 85.02           C  
ATOM   2488  HB2 GLU A 158       4.525  -3.124 -25.412  1.00 85.02           H  
ATOM   2489  HB3 GLU A 158       3.557  -3.094 -23.925  1.00 85.02           H  
ATOM   2490  O   GLU A 158       6.077  -0.352 -25.249  1.00 85.02           O  
ATOM   2491  CG  GLU A 158       5.103  -4.621 -23.973  1.00 85.02           C  
ATOM   2492  HG2 GLU A 158       6.074  -4.746 -24.453  1.00 85.02           H  
ATOM   2493  HG3 GLU A 158       5.269  -4.677 -22.897  1.00 85.02           H  
ATOM   2494  CD  GLU A 158       4.189  -5.790 -24.383  1.00 85.02           C  
ATOM   2495  OE1 GLU A 158       4.464  -6.924 -23.898  1.00 85.02           O  
ATOM   2496  OE2 GLU A 158       3.232  -5.551 -25.148  1.00 85.02           O  
ATOM   2497  N   GLU A 159       4.252   0.001 -23.997  1.00 84.18           N  
ATOM   2498  H   GLU A 159       3.583  -0.400 -23.355  1.00 84.18           H  
ATOM   2499  CA  GLU A 159       4.002   1.371 -24.462  1.00 84.18           C  
ATOM   2500  HA  GLU A 159       3.902   1.362 -25.547  1.00 84.18           H  
ATOM   2501  C   GLU A 159       5.163   2.314 -24.112  1.00 84.18           C  
ATOM   2502  CB  GLU A 159       2.674   1.852 -23.864  1.00 84.18           C  
ATOM   2503  HB2 GLU A 159       1.902   1.130 -24.130  1.00 84.18           H  
ATOM   2504  HB3 GLU A 159       2.757   1.890 -22.778  1.00 84.18           H  
ATOM   2505  O   GLU A 159       5.656   3.049 -24.972  1.00 84.18           O  
ATOM   2506  CG  GLU A 159       2.260   3.231 -24.396  1.00 84.18           C  
ATOM   2507  HG2 GLU A 159       2.969   3.978 -24.039  1.00 84.18           H  
ATOM   2508  HG3 GLU A 159       2.310   3.210 -25.485  1.00 84.18           H  
ATOM   2509  CD  GLU A 159       0.842   3.635 -23.965  1.00 84.18           C  
ATOM   2510  OE1 GLU A 159       0.330   4.604 -24.564  1.00 84.18           O  
ATOM   2511  OE2 GLU A 159       0.280   2.974 -23.058  1.00 84.18           O  
ATOM   2512  N   LYS A 160       5.695   2.223 -22.885  1.00 85.37           N  
ATOM   2513  H   LYS A 160       5.214   1.650 -22.207  1.00 85.37           H  
ATOM   2514  CA  LYS A 160       6.872   2.999 -22.471  1.00 85.37           C  
ATOM   2515  HA  LYS A 160       6.668   4.046 -22.693  1.00 85.37           H  
ATOM   2516  C   LYS A 160       8.128   2.618 -23.262  1.00 85.37           C  
ATOM   2517  CB  LYS A 160       7.063   2.839 -20.958  1.00 85.37           C  
ATOM   2518  HB2 LYS A 160       7.347   1.812 -20.730  1.00 85.37           H  
ATOM   2519  HB3 LYS A 160       6.114   3.055 -20.467  1.00 85.37           H  
ATOM   2520  O   LYS A 160       8.936   3.489 -23.589  1.00 85.37           O  
ATOM   2521  CG  LYS A 160       8.121   3.809 -20.418  1.00 85.37           C  
ATOM   2522  HG2 LYS A 160       7.846   4.826 -20.698  1.00 85.37           H  
ATOM   2523  HG3 LYS A 160       9.094   3.572 -20.849  1.00 85.37           H  
ATOM   2524  CD  LYS A 160       8.216   3.717 -18.892  1.00 85.37           C  
ATOM   2525  HD2 LYS A 160       7.234   3.918 -18.462  1.00 85.37           H  
ATOM   2526  HD3 LYS A 160       8.534   2.712 -18.612  1.00 85.37           H  
ATOM   2527  CE  LYS A 160       9.224   4.756 -18.392  1.00 85.37           C  
ATOM   2528  HE2 LYS A 160       8.878   5.740 -18.711  1.00 85.37           H  
ATOM   2529  HE3 LYS A 160      10.185   4.570 -18.871  1.00 85.37           H  
ATOM   2530  NZ  LYS A 160       9.359   4.718 -16.916  1.00 85.37           N  
ATOM   2531  HZ1 LYS A 160       9.696   3.818 -16.608  1.00 85.37           H  
ATOM   2532  HZ2 LYS A 160       8.459   4.894 -16.493  1.00 85.37           H  
ATOM   2533  HZ3 LYS A 160       9.993   5.440 -16.604  1.00 85.37           H  
ATOM   2534  N   LEU A 161       8.310   1.333 -23.584  1.00 81.69           N  
ATOM   2535  H   LEU A 161       7.614   0.664 -23.287  1.00 81.69           H  
ATOM   2536  CA  LEU A 161       9.402   0.888 -24.456  1.00 81.69           C  
ATOM   2537  HA  LEU A 161      10.331   1.324 -24.091  1.00 81.69           H  
ATOM   2538  C   LEU A 161       9.224   1.399 -25.892  1.00 81.69           C  
ATOM   2539  CB  LEU A 161       9.525  -0.652 -24.461  1.00 81.69           C  
ATOM   2540  HB2 LEU A 161       8.641  -1.119 -24.027  1.00 81.69           H  
ATOM   2541  HB3 LEU A 161       9.564  -0.982 -25.499  1.00 81.69           H  
ATOM   2542  O   LEU A 161      10.205   1.815 -26.510  1.00 81.69           O  
ATOM   2543  CG  LEU A 161      10.797  -1.158 -23.761  1.00 81.69           C  
ATOM   2544  HG  LEU A 161      11.617  -0.461 -23.936  1.00 81.69           H  
ATOM   2545  CD1 LEU A 161      10.587  -1.309 -22.254  1.00 81.69           C  
ATOM   2546 HD11 LEU A 161      11.513  -1.632 -21.780  1.00 81.69           H  
ATOM   2547 HD12 LEU A 161      10.280  -0.349 -21.837  1.00 81.69           H  
ATOM   2548 HD13 LEU A 161       9.801  -2.041 -22.069  1.00 81.69           H  
ATOM   2549  CD2 LEU A 161      11.218  -2.512 -24.331  1.00 81.69           C  
ATOM   2550 HD21 LEU A 161      11.442  -2.409 -25.392  1.00 81.69           H  
ATOM   2551 HD22 LEU A 161      12.110  -2.873 -23.819  1.00 81.69           H  
ATOM   2552 HD23 LEU A 161      10.411  -3.234 -24.207  1.00 81.69           H  
ATOM   2553  N   ALA A 162       7.994   1.387 -26.408  1.00 79.99           N  
ATOM   2554  H   ALA A 162       7.243   0.987 -25.864  1.00 79.99           H  
ATOM   2555  CA  ALA A 162       7.672   1.855 -27.751  1.00 79.99           C  
ATOM   2556  HA  ALA A 162       8.324   1.350 -28.463  1.00 79.99           H  
ATOM   2557  C   ALA A 162       7.910   3.365 -27.895  1.00 79.99           C  
ATOM   2558  CB  ALA A 162       6.224   1.467 -28.073  1.00 79.99           C  
ATOM   2559  HB1 ALA A 162       5.535   1.961 -27.387  1.00 79.99           H  
ATOM   2560  HB2 ALA A 162       6.098   0.388 -27.983  1.00 79.99           H  
ATOM   2561  HB3 ALA A 162       5.981   1.767 -29.093  1.00 79.99           H  
ATOM   2562  O   ALA A 162       8.512   3.797 -28.880  1.00 79.99           O  
ATOM   2563  N   GLN A 163       7.533   4.162 -26.891  1.00 77.57           N  
ATOM   2564  H   GLN A 163       6.984   3.766 -26.141  1.00 77.57           H  
ATOM   2565  CA  GLN A 163       7.836   5.596 -26.858  1.00 77.57           C  
ATOM   2566  HA  GLN A 163       7.465   6.056 -27.774  1.00 77.57           H  
ATOM   2567  C   GLN A 163       9.348   5.848 -26.831  1.00 77.57           C  
ATOM   2568  CB  GLN A 163       7.122   6.255 -25.670  1.00 77.57           C  
ATOM   2569  HB2 GLN A 163       7.609   7.200 -25.431  1.00 77.57           H  
ATOM   2570  HB3 GLN A 163       7.187   5.602 -24.800  1.00 77.57           H  
ATOM   2571  O   GLN A 163       9.855   6.591 -27.669  1.00 77.57           O  
ATOM   2572  CG  GLN A 163       5.652   6.547 -26.019  1.00 77.57           C  
ATOM   2573  HG2 GLN A 163       5.615   7.315 -26.792  1.00 77.57           H  
ATOM   2574  HG3 GLN A 163       5.184   5.644 -26.411  1.00 77.57           H  
ATOM   2575  CD  GLN A 163       4.824   7.009 -24.825  1.00 77.57           C  
ATOM   2576  NE2 GLN A 163       3.636   7.524 -25.050  1.00 77.57           N  
ATOM   2577 HE21 GLN A 163       3.069   7.695 -24.232  1.00 77.57           H  
ATOM   2578 HE22 GLN A 163       3.230   7.524 -25.975  1.00 77.57           H  
ATOM   2579  OE1 GLN A 163       5.218   6.899 -23.675  1.00 77.57           O  
ATOM   2580  N   GLN A 164      10.101   5.141 -25.980  1.00 72.54           N  
ATOM   2581  H   GLN A 164       9.644   4.532 -25.316  1.00 72.54           H  
ATOM   2582  CA  GLN A 164      11.560   5.305 -25.927  1.00 72.54           C  
ATOM   2583  HA  GLN A 164      11.781   6.360 -25.765  1.00 72.54           H  
ATOM   2584  C   GLN A 164      12.287   4.910 -27.221  1.00 72.54           C  
ATOM   2585  CB  GLN A 164      12.148   4.482 -24.777  1.00 72.54           C  
ATOM   2586  HB2 GLN A 164      13.216   4.375 -24.962  1.00 72.54           H  
ATOM   2587  HB3 GLN A 164      11.706   3.486 -24.757  1.00 72.54           H  
ATOM   2588  O   GLN A 164      13.378   5.417 -27.488  1.00 72.54           O  
ATOM   2589  CG  GLN A 164      11.984   5.161 -23.414  1.00 72.54           C  
ATOM   2590  HG2 GLN A 164      12.230   6.218 -23.512  1.00 72.54           H  
ATOM   2591  HG3 GLN A 164      10.950   5.083 -23.077  1.00 72.54           H  
ATOM   2592  CD  GLN A 164      12.910   4.552 -22.369  1.00 72.54           C  
ATOM   2593  NE2 GLN A 164      13.157   5.246 -21.280  1.00 72.54           N  
ATOM   2594 HE21 GLN A 164      12.771   6.175 -21.186  1.00 72.54           H  
ATOM   2595 HE22 GLN A 164      13.844   4.869 -20.643  1.00 72.54           H  
ATOM   2596  OE1 GLN A 164      13.491   3.484 -22.529  1.00 72.54           O  
ATOM   2597  N   HIS A 165      11.740   3.990 -28.018  1.00 67.79           N  
ATOM   2598  H   HIS A 165      10.868   3.562 -27.741  1.00 67.79           H  
ATOM   2599  CA  HIS A 165      12.365   3.578 -29.277  1.00 67.79           C  
ATOM   2600  HA  HIS A 165      13.437   3.486 -29.103  1.00 67.79           H  
ATOM   2601  C   HIS A 165      12.228   4.613 -30.397  1.00 67.79           C  
ATOM   2602  CB  HIS A 165      11.845   2.199 -29.704  1.00 67.79           C  
ATOM   2603  HB2 HIS A 165      10.892   1.981 -29.222  1.00 67.79           H  
ATOM   2604  HB3 HIS A 165      11.676   2.184 -30.780  1.00 67.79           H  
ATOM   2605  O   HIS A 165      13.035   4.596 -31.331  1.00 67.79           O  
ATOM   2606  CG  HIS A 165      12.845   1.124 -29.378  1.00 67.79           C  
ATOM   2607  CD2 HIS A 165      12.859   0.318 -28.273  1.00 67.79           C  
ATOM   2608  HD2 HIS A 165      12.125   0.318 -27.481  1.00 67.79           H  
ATOM   2609  ND1 HIS A 165      13.966   0.826 -30.117  1.00 67.79           N  
ATOM   2610  HD1 HIS A 165      14.194   1.217 -31.020  1.00 67.79           H  
ATOM   2611  CE1 HIS A 165      14.632  -0.153 -29.484  1.00 67.79           C  
ATOM   2612  HE1 HIS A 165      15.530  -0.631 -29.847  1.00 67.79           H  
ATOM   2613  NE2 HIS A 165      14.013  -0.476 -28.339  1.00 67.79           N  
ATOM   2614  N   ASN A 166      11.266   5.533 -30.303  1.00 67.90           N  
ATOM   2615  H   ASN A 166      10.647   5.526 -29.505  1.00 67.90           H  
ATOM   2616  CA  ASN A 166      11.143   6.614 -31.275  1.00 67.90           C  
ATOM   2617  HA  ASN A 166      11.362   6.216 -32.266  1.00 67.90           H  
ATOM   2618  C   ASN A 166      12.192   7.712 -31.048  1.00 67.90           C  
ATOM   2619  CB  ASN A 166       9.692   7.109 -31.293  1.00 67.90           C  
ATOM   2620  HB2 ASN A 166       9.358   7.325 -30.278  1.00 67.90           H  
ATOM   2621  HB3 ASN A 166       9.628   8.031 -31.869  1.00 67.90           H  
ATOM   2622  O   ASN A 166      12.777   8.187 -32.021  1.00 67.90           O  
ATOM   2623  CG  ASN A 166       8.787   6.082 -31.953  1.00 67.90           C  
ATOM   2624  ND2 ASN A 166       7.724   5.684 -31.296  1.00 67.90           N  
ATOM   2625 HD21 ASN A 166       7.570   5.996 -30.348  1.00 67.90           H  
ATOM   2626 HD22 ASN A 166       7.145   4.971 -31.718  1.00 67.90           H  
ATOM   2627  OD1 ASN A 166       9.051   5.618 -33.061  1.00 67.90           O  
ATOM   2628  N   ASP A 167      12.542   8.005 -29.794  1.00 66.89           N  
ATOM   2629  H   ASP A 167      11.960   7.661 -29.044  1.00 66.89           H  
ATOM   2630  CA  ASP A 167      13.526   9.048 -29.459  1.00 66.89           C  
ATOM   2631  HA  ASP A 167      13.310   9.938 -30.049  1.00 66.89           H  
ATOM   2632  C   ASP A 167      14.980   8.646 -29.753  1.00 66.89           C  
ATOM   2633  CB  ASP A 167      13.385   9.418 -27.978  1.00 66.89           C  
ATOM   2634  HB2 ASP A 167      14.138  10.165 -27.727  1.00 66.89           H  
ATOM   2635  HB3 ASP A 167      13.572   8.532 -27.372  1.00 66.89           H  
ATOM   2636  O   ASP A 167      15.850   9.496 -29.943  1.00 66.89           O  
ATOM   2637  CG  ASP A 167      12.008   9.992 -27.645  1.00 66.89           C  
ATOM   2638  OD1 ASP A 167      11.454  10.702 -28.512  1.00 66.89           O  
ATOM   2639  OD2 ASP A 167      11.540   9.686 -26.528  1.00 66.89           O  
ATOM   2640  N   ARG A 168      15.273   7.340 -29.823  1.00 68.97           N  
ATOM   2641  H   ARG A 168      14.521   6.696 -29.628  1.00 68.97           H  
ATOM   2642  CA  ARG A 168      16.632   6.836 -30.103  1.00 68.97           C  
ATOM   2643  HA  ARG A 168      17.345   7.547 -29.685  1.00 68.97           H  
ATOM   2644  C   ARG A 168      16.980   6.768 -31.590  1.00 68.97           C  
ATOM   2645  CB  ARG A 168      16.862   5.483 -29.421  1.00 68.97           C  
ATOM   2646  HB2 ARG A 168      16.099   4.782 -29.759  1.00 68.97           H  
ATOM   2647  HB3 ARG A 168      17.838   5.098 -29.717  1.00 68.97           H  
ATOM   2648  O   ARG A 168      18.108   6.396 -31.929  1.00 68.97           O  
ATOM   2649  CG  ARG A 168      16.835   5.574 -27.890  1.00 68.97           C  
ATOM   2650  HG2 ARG A 168      17.559   6.311 -27.542  1.00 68.97           H  
ATOM   2651  HG3 ARG A 168      15.841   5.884 -27.567  1.00 68.97           H  
ATOM   2652  CD  ARG A 168      17.180   4.199 -27.305  1.00 68.97           C  
ATOM   2653  HD2 ARG A 168      16.935   3.438 -28.046  1.00 68.97           H  
ATOM   2654  HD3 ARG A 168      18.251   4.156 -27.105  1.00 68.97           H  
ATOM   2655  NE  ARG A 168      16.421   3.905 -26.076  1.00 68.97           N  
ATOM   2656  HE  ARG A 168      15.890   4.664 -25.673  1.00 68.97           H  
ATOM   2657  NH1 ARG A 168      16.830   1.648 -26.054  1.00 68.97           N  
ATOM   2658 HH11 ARG A 168      17.413   1.758 -26.872  1.00 68.97           H  
ATOM   2659 HH12 ARG A 168      16.596   0.727 -25.711  1.00 68.97           H  
ATOM   2660  NH2 ARG A 168      15.477   2.514 -24.518  1.00 68.97           N  
ATOM   2661 HH21 ARG A 168      14.954   3.261 -24.085  1.00 68.97           H  
ATOM   2662 HH22 ARG A 168      15.318   1.583 -24.158  1.00 68.97           H  
ATOM   2663  CZ  ARG A 168      16.246   2.703 -25.552  1.00 68.97           C  
ATOM   2664  N   LYS A 169      16.058   7.103 -32.501  1.00 77.09           N  
ATOM   2665  H   LYS A 169      15.171   7.459 -32.173  1.00 77.09           H  
ATOM   2666  CA  LYS A 169      16.388   7.184 -33.931  1.00 77.09           C  
ATOM   2667  HA  LYS A 169      16.852   6.245 -34.231  1.00 77.09           H  
ATOM   2668  C   LYS A 169      17.416   8.297 -34.125  1.00 77.09           C  
ATOM   2669  CB  LYS A 169      15.128   7.390 -34.787  1.00 77.09           C  
ATOM   2670  HB2 LYS A 169      15.423   7.684 -35.794  1.00 77.09           H  
ATOM   2671  HB3 LYS A 169      14.524   8.190 -34.357  1.00 77.09           H  
ATOM   2672  O   LYS A 169      17.173   9.455 -33.795  1.00 77.09           O  
ATOM   2673  CG  LYS A 169      14.301   6.095 -34.877  1.00 77.09           C  
ATOM   2674  HG2 LYS A 169      14.888   5.326 -35.379  1.00 77.09           H  
ATOM   2675  HG3 LYS A 169      14.061   5.753 -33.871  1.00 77.09           H  
ATOM   2676  CD  LYS A 169      12.990   6.315 -35.645  1.00 77.09           C  
ATOM   2677  HD2 LYS A 169      12.427   7.100 -35.140  1.00 77.09           H  
ATOM   2678  HD3 LYS A 169      13.204   6.630 -36.666  1.00 77.09           H  
ATOM   2679  CE  LYS A 169      12.161   5.021 -35.658  1.00 77.09           C  
ATOM   2680  HE2 LYS A 169      12.629   4.308 -36.336  1.00 77.09           H  
ATOM   2681  HE3 LYS A 169      12.180   4.595 -34.655  1.00 77.09           H  
ATOM   2682  NZ  LYS A 169      10.747   5.267 -36.047  1.00 77.09           N  
ATOM   2683  HZ1 LYS A 169      10.675   5.744 -36.935  1.00 77.09           H  
ATOM   2684  HZ2 LYS A 169      10.231   4.400 -36.097  1.00 77.09           H  
ATOM   2685  HZ3 LYS A 169      10.283   5.820 -35.341  1.00 77.09           H  
ATOM   2686  N   LYS A 170      18.593   7.936 -34.651  1.00 76.18           N  
ATOM   2687  H   LYS A 170      18.730   6.955 -34.847  1.00 76.18           H  
ATOM   2688  CA  LYS A 170      19.662   8.892 -34.964  1.00 76.18           C  
ATOM   2689  HA  LYS A 170      20.007   9.351 -34.037  1.00 76.18           H  
ATOM   2690  C   LYS A 170      19.078   9.987 -35.854  1.00 76.18           C  
ATOM   2691  CB  LYS A 170      20.845   8.202 -35.667  1.00 76.18           C  
ATOM   2692  HB2 LYS A 170      21.529   8.973 -36.022  1.00 76.18           H  
ATOM   2693  HB3 LYS A 170      20.478   7.649 -36.531  1.00 76.18           H  
ATOM   2694  O   LYS A 170      18.683   9.711 -36.985  1.00 76.18           O  
ATOM   2695  CG  LYS A 170      21.621   7.251 -34.742  1.00 76.18           C  
ATOM   2696  HG2 LYS A 170      21.977   7.807 -33.875  1.00 76.18           H  
ATOM   2697  HG3 LYS A 170      20.959   6.455 -34.402  1.00 76.18           H  
ATOM   2698  CD  LYS A 170      22.823   6.630 -35.473  1.00 76.18           C  
ATOM   2699  HD2 LYS A 170      22.463   6.079 -36.342  1.00 76.18           H  
ATOM   2700  HD3 LYS A 170      23.492   7.425 -35.804  1.00 76.18           H  
ATOM   2701  CE  LYS A 170      23.576   5.677 -34.534  1.00 76.18           C  
ATOM   2702  HE2 LYS A 170      22.873   4.928 -34.169  1.00 76.18           H  
ATOM   2703  HE3 LYS A 170      23.927   6.243 -33.672  1.00 76.18           H  
ATOM   2704  NZ  LYS A 170      24.720   5.009 -35.209  1.00 76.18           N  
ATOM   2705  HZ1 LYS A 170      25.395   5.685 -35.538  1.00 76.18           H  
ATOM   2706  HZ2 LYS A 170      24.401   4.459 -35.993  1.00 76.18           H  
ATOM   2707  HZ3 LYS A 170      25.188   4.385 -34.567  1.00 76.18           H  
ATOM   2708  N   ARG A 171      19.039  11.216 -35.335  1.00 76.19           N  
ATOM   2709  H   ARG A 171      19.248  11.312 -34.352  1.00 76.19           H  
ATOM   2710  CA  ARG A 171      18.647  12.408 -36.092  1.00 76.19           C  
ATOM   2711  HA  ARG A 171      17.579  12.356 -36.302  1.00 76.19           H  
ATOM   2712  C   ARG A 171      19.386  12.445 -37.432  1.00 76.19           C  
ATOM   2713  CB  ARG A 171      18.947  13.671 -35.268  1.00 76.19           C  
ATOM   2714  HB2 ARG A 171      18.845  14.541 -35.916  1.00 76.19           H  
ATOM   2715  HB3 ARG A 171      19.976  13.635 -34.911  1.00 76.19           H  
ATOM   2716  O   ARG A 171      20.570  12.095 -37.516  1.00 76.19           O  
ATOM   2717  CG  ARG A 171      17.991  13.848 -34.075  1.00 76.19           C  
ATOM   2718  HG2 ARG A 171      16.981  13.969 -34.464  1.00 76.19           H  
ATOM   2719  HG3 ARG A 171      18.012  12.970 -33.429  1.00 76.19           H  
ATOM   2720  CD  ARG A 171      18.382  15.089 -33.257  1.00 76.19           C  
ATOM   2721  HD2 ARG A 171      18.843  15.816 -33.926  1.00 76.19           H  
ATOM   2722  HD3 ARG A 171      19.110  14.805 -32.497  1.00 76.19           H  
ATOM   2723  NE  ARG A 171      17.210  15.726 -32.626  1.00 76.19           N  
ATOM   2724  HE  ARG A 171      16.345  15.205 -32.623  1.00 76.19           H  
ATOM   2725  NH1 ARG A 171      18.224  17.696 -31.999  1.00 76.19           N  
ATOM   2726 HH11 ARG A 171      18.147  18.630 -31.621  1.00 76.19           H  
ATOM   2727 HH12 ARG A 171      19.127  17.335 -32.273  1.00 76.19           H  
ATOM   2728  NH2 ARG A 171      16.027  17.457 -31.734  1.00 76.19           N  
ATOM   2729 HH21 ARG A 171      15.170  16.926 -31.799  1.00 76.19           H  
ATOM   2730 HH22 ARG A 171      15.985  18.393 -31.357  1.00 76.19           H  
ATOM   2731  CZ  ARG A 171      17.161  16.950 -32.123  1.00 76.19           C  
ATOM   2732  N   VAL A 172      18.701  12.884 -38.485  1.00 74.65           N  
ATOM   2733  H   VAL A 172      17.741  13.173 -38.358  1.00 74.65           H  
ATOM   2734  CA  VAL A 172      19.362  13.222 -39.745  1.00 74.65           C  
ATOM   2735  HA  VAL A 172      19.989  12.382 -40.045  1.00 74.65           H  
ATOM   2736  C   VAL A 172      20.260  14.424 -39.463  1.00 74.65           C  
ATOM   2737  CB  VAL A 172      18.349  13.489 -40.878  1.00 74.65           C  
ATOM   2738  HB  VAL A 172      17.684  14.303 -40.588  1.00 74.65           H  
ATOM   2739  O   VAL A 172      19.784  15.521 -39.207  1.00 74.65           O  
ATOM   2740  CG1 VAL A 172      19.054  13.861 -42.188  1.00 74.65           C  
ATOM   2741 HG11 VAL A 172      19.625  14.781 -42.065  1.00 74.65           H  
ATOM   2742 HG12 VAL A 172      18.307  14.052 -42.958  1.00 74.65           H  
ATOM   2743 HG13 VAL A 172      19.714  13.065 -42.532  1.00 74.65           H  
ATOM   2744  CG2 VAL A 172      17.507  12.233 -41.145  1.00 74.65           C  
ATOM   2745 HG21 VAL A 172      16.809  12.433 -41.958  1.00 74.65           H  
ATOM   2746 HG22 VAL A 172      18.137  11.387 -41.420  1.00 74.65           H  
ATOM   2747 HG23 VAL A 172      16.917  11.976 -40.265  1.00 74.65           H  
ATOM   2748  N   ARG A 173      21.574  14.187 -39.412  1.00 77.41           N  
ATOM   2749  H   ARG A 173      21.883  13.225 -39.413  1.00 77.41           H  
ATOM   2750  CA  ARG A 173      22.577  15.252 -39.334  1.00 77.41           C  
ATOM   2751  HA  ARG A 173      22.371  15.849 -38.445  1.00 77.41           H  
ATOM   2752  C   ARG A 173      22.388  16.155 -40.565  1.00 77.41           C  
ATOM   2753  CB  ARG A 173      23.982  14.615 -39.229  1.00 77.41           C  
ATOM   2754  HB2 ARG A 173      24.396  14.476 -40.228  1.00 77.41           H  
ATOM   2755  HB3 ARG A 173      23.903  13.637 -38.756  1.00 77.41           H  
ATOM   2756  O   ARG A 173      22.365  15.631 -41.674  1.00 77.41           O  
ATOM   2757  CG  ARG A 173      24.969  15.450 -38.404  1.00 77.41           C  
ATOM   2758  HG2 ARG A 173      25.019  16.449 -38.837  1.00 77.41           H  
ATOM   2759  HG3 ARG A 173      24.617  15.540 -37.376  1.00 77.41           H  
ATOM   2760  CD  ARG A 173      26.387  14.851 -38.423  1.00 77.41           C  
ATOM   2761  HD2 ARG A 173      27.079  15.632 -38.108  1.00 77.41           H  
ATOM   2762  HD3 ARG A 173      26.638  14.588 -39.450  1.00 77.41           H  
ATOM   2763  NE  ARG A 173      26.558  13.691 -37.515  1.00 77.41           N  
ATOM   2764  HE  ARG A 173      25.995  13.695 -36.676  1.00 77.41           H  
ATOM   2765  NH1 ARG A 173      28.329  12.719 -38.616  1.00 77.41           N  
ATOM   2766 HH11 ARG A 173      28.262  13.429 -39.332  1.00 77.41           H  
ATOM   2767 HH12 ARG A 173      29.114  12.085 -38.635  1.00 77.41           H  
ATOM   2768  NH2 ARG A 173      27.698  11.918 -36.634  1.00 77.41           N  
ATOM   2769 HH21 ARG A 173      28.504  11.310 -36.672  1.00 77.41           H  
ATOM   2770 HH22 ARG A 173      27.191  12.022 -35.767  1.00 77.41           H  
ATOM   2771  CZ  ARG A 173      27.519  12.782 -37.596  1.00 77.41           C  
ATOM   2772  N   ILE A 174      22.219  17.459 -40.354  1.00 72.38           N  
ATOM   2773  H   ILE A 174      22.185  17.794 -39.402  1.00 72.38           H  
ATOM   2774  CA  ILE A 174      21.859  18.435 -41.402  1.00 72.38           C  
ATOM   2775  HA  ILE A 174      21.034  18.021 -41.982  1.00 72.38           H  
ATOM   2776  C   ILE A 174      22.992  18.635 -42.433  1.00 72.38           C  
ATOM   2777  CB  ILE A 174      21.324  19.728 -40.723  1.00 72.38           C  
ATOM   2778  HB  ILE A 174      22.026  20.019 -39.943  1.00 72.38           H  
ATOM   2779  O   ILE A 174      22.719  19.027 -43.554  1.00 72.38           O  
ATOM   2780  CG1 ILE A 174      19.950  19.411 -40.070  1.00 72.38           C  
ATOM   2781 HG12 ILE A 174      19.218  19.213 -40.854  1.00 72.38           H  
ATOM   2782 HG13 ILE A 174      20.032  18.510 -39.464  1.00 72.38           H  
ATOM   2783  CG2 ILE A 174      21.188  20.918 -41.686  1.00 72.38           C  
ATOM   2784 HG21 ILE A 174      22.158  21.181 -42.107  1.00 72.38           H  
ATOM   2785 HG22 ILE A 174      20.817  21.803 -41.169  1.00 72.38           H  
ATOM   2786 HG23 ILE A 174      20.513  20.672 -42.506  1.00 72.38           H  
ATOM   2787  CD1 ILE A 174      19.397  20.509 -39.152  1.00 72.38           C  
ATOM   2788 HD11 ILE A 174      18.498  20.144 -38.656  1.00 72.38           H  
ATOM   2789 HD12 ILE A 174      20.139  20.771 -38.397  1.00 72.38           H  
ATOM   2790 HD13 ILE A 174      19.135  21.396 -39.729  1.00 72.38           H  
ATOM   2791  N   ASN A 175      24.221  18.197 -42.129  1.00 65.51           N  
ATOM   2792  H   ASN A 175      24.391  17.910 -41.176  1.00 65.51           H  
ATOM   2793  CA  ASN A 175      25.363  18.191 -43.055  1.00 65.51           C  
ATOM   2794  HA  ASN A 175      25.054  18.567 -44.030  1.00 65.51           H  
ATOM   2795  C   ASN A 175      25.879  16.751 -43.253  1.00 65.51           C  
ATOM   2796  CB  ASN A 175      26.454  19.140 -42.517  1.00 65.51           C  
ATOM   2797  HB2 ASN A 175      26.809  18.781 -41.551  1.00 65.51           H  
ATOM   2798  HB3 ASN A 175      27.293  19.131 -43.212  1.00 65.51           H  
ATOM   2799  O   ASN A 175      26.903  16.362 -42.686  1.00 65.51           O  
ATOM   2800  CG  ASN A 175      26.008  20.585 -42.360  1.00 65.51           C  
ATOM   2801  ND2 ASN A 175      26.767  21.391 -41.661  1.00 65.51           N  
ATOM   2802 HD21 ASN A 175      26.471  22.357 -41.688  1.00 65.51           H  
ATOM   2803 HD22 ASN A 175      27.714  21.134 -41.422  1.00 65.51           H  
ATOM   2804  OD1 ASN A 175      24.964  21.009 -42.804  1.00 65.51           O  
ATOM   2805  N   LYS A 176      25.104  15.893 -43.931  1.00 64.05           N  
ATOM   2806  H   LYS A 176      24.249  16.259 -44.325  1.00 64.05           H  
ATOM   2807  CA  LYS A 176      25.548  14.533 -44.317  1.00 64.05           C  
ATOM   2808  HA  LYS A 176      26.305  14.190 -43.612  1.00 64.05           H  
ATOM   2809  C   LYS A 176      26.263  14.491 -45.662  1.00 64.05           C  
ATOM   2810  CB  LYS A 176      24.385  13.540 -44.311  1.00 64.05           C  
ATOM   2811  HB2 LYS A 176      24.617  12.697 -44.962  1.00 64.05           H  
ATOM   2812  HB3 LYS A 176      23.497  14.033 -44.706  1.00 64.05           H  
ATOM   2813  O   LYS A 176      26.881  13.470 -45.959  1.00 64.05           O  
ATOM   2814  CG  LYS A 176      24.116  12.992 -42.910  1.00 64.05           C  
ATOM   2815  HG2 LYS A 176      24.959  12.385 -42.580  1.00 64.05           H  
ATOM   2816  HG3 LYS A 176      23.974  13.824 -42.221  1.00 64.05           H  
ATOM   2817  CD  LYS A 176      22.847  12.143 -42.966  1.00 64.05           C  
ATOM   2818  HD2 LYS A 176      22.028  12.770 -43.317  1.00 64.05           H  
ATOM   2819  HD3 LYS A 176      22.998  11.334 -43.680  1.00 64.05           H  
ATOM   2820  CE  LYS A 176      22.494  11.562 -41.600  1.00 64.05           C  
ATOM   2821  HE2 LYS A 176      23.325  10.945 -41.258  1.00 64.05           H  
ATOM   2822  HE3 LYS A 176      22.363  12.394 -40.908  1.00 64.05           H  
ATOM   2823  NZ  LYS A 176      21.250  10.758 -41.703  1.00 64.05           N  
ATOM   2824  HZ1 LYS A 176      20.963  10.382 -40.811  1.00 64.05           H  
ATOM   2825  HZ2 LYS A 176      21.386   9.996 -42.353  1.00 64.05           H  
ATOM   2826  HZ3 LYS A 176      20.504  11.322 -42.083  1.00 64.05           H  
ATOM   2827  N   GLU A 177      26.238  15.578 -46.423  1.00 65.12           N  
ATOM   2828  H   GLU A 177      25.694  16.383 -46.147  1.00 65.12           H  
ATOM   2829  CA  GLU A 177      27.332  15.828 -47.348  1.00 65.12           C  
ATOM   2830  HA  GLU A 177      27.510  14.940 -47.955  1.00 65.12           H  
ATOM   2831  C   GLU A 177      28.572  16.087 -46.503  1.00 65.12           C  
ATOM   2832  CB  GLU A 177      27.013  16.984 -48.298  1.00 65.12           C  
ATOM   2833  HB2 GLU A 177      26.653  17.844 -47.733  1.00 65.12           H  
ATOM   2834  HB3 GLU A 177      27.923  17.253 -48.835  1.00 65.12           H  
ATOM   2835  O   GLU A 177      28.541  16.861 -45.541  1.00 65.12           O  
ATOM   2836  CG  GLU A 177      25.956  16.510 -49.305  1.00 65.12           C  
ATOM   2837  HG2 GLU A 177      25.022  16.319 -48.776  1.00 65.12           H  
ATOM   2838  HG3 GLU A 177      26.289  15.568 -49.739  1.00 65.12           H  
ATOM   2839  CD  GLU A 177      25.700  17.512 -50.431  1.00 65.12           C  
ATOM   2840  OE1 GLU A 177      25.205  17.043 -51.477  1.00 65.12           O  
ATOM   2841  OE2 GLU A 177      25.965  18.711 -50.208  1.00 65.12           O  
ATOM   2842  N   ARG A 178      29.653  15.364 -46.798  1.00 64.48           N  
ATOM   2843  H   ARG A 178      29.627  14.815 -47.645  1.00 64.48           H  
ATOM   2844  CA  ARG A 178      30.958  15.755 -46.286  1.00 64.48           C  
ATOM   2845  HA  ARG A 178      30.938  15.861 -45.202  1.00 64.48           H  
ATOM   2846  C   ARG A 178      31.207  17.126 -46.899  1.00 64.48           C  
ATOM   2847  CB  ARG A 178      32.043  14.754 -46.712  1.00 64.48           C  
ATOM   2848  HB2 ARG A 178      32.093  14.705 -47.800  1.00 64.48           H  
ATOM   2849  HB3 ARG A 178      33.002  15.125 -46.352  1.00 64.48           H  
ATOM   2850  O   ARG A 178      31.544  17.196 -48.070  1.00 64.48           O  
ATOM   2851  CG  ARG A 178      31.810  13.340 -46.169  1.00 64.48           C  
ATOM   2852  HG2 ARG A 178      30.945  12.899 -46.663  1.00 64.48           H  
ATOM   2853  HG3 ARG A 178      31.635  13.379 -45.093  1.00 64.48           H  
ATOM   2854  CD  ARG A 178      33.058  12.500 -46.455  1.00 64.48           C  
ATOM   2855  HD2 ARG A 178      33.320  12.617 -47.506  1.00 64.48           H  
ATOM   2856  HD3 ARG A 178      33.877  12.891 -45.852  1.00 64.48           H  
ATOM   2857  NE  ARG A 178      32.837  11.068 -46.171  1.00 64.48           N  
ATOM   2858  HE  ARG A 178      31.876  10.758 -46.182  1.00 64.48           H  
ATOM   2859  NH1 ARG A 178      35.049  10.474 -46.106  1.00 64.48           N  
ATOM   2860 HH11 ARG A 178      35.781   9.778 -46.085  1.00 64.48           H  
ATOM   2861 HH12 ARG A 178      35.285  11.437 -46.298  1.00 64.48           H  
ATOM   2862  NH2 ARG A 178      33.477   8.897 -45.925  1.00 64.48           N  
ATOM   2863 HH21 ARG A 178      34.214   8.207 -45.911  1.00 64.48           H  
ATOM   2864 HH22 ARG A 178      32.510   8.613 -45.995  1.00 64.48           H  
ATOM   2865  CZ  ARG A 178      33.786  10.157 -46.064  1.00 64.48           C  
ATOM   2866  N   VAL A 179      30.952  18.191 -46.142  1.00 64.34           N  
ATOM   2867  H   VAL A 179      30.456  18.067 -45.271  1.00 64.34           H  
ATOM   2868  CA  VAL A 179      31.443  19.514 -46.510  1.00 64.34           C  
ATOM   2869  HA  VAL A 179      31.105  19.766 -47.515  1.00 64.34           H  
ATOM   2870  C   VAL A 179      32.951  19.351 -46.513  1.00 64.34           C  
ATOM   2871  CB  VAL A 179      30.978  20.621 -45.545  1.00 64.34           C  
ATOM   2872  HB  VAL A 179      31.346  20.410 -44.541  1.00 64.34           H  
ATOM   2873  O   VAL A 179      33.578  19.235 -45.456  1.00 64.34           O  
ATOM   2874  CG1 VAL A 179      31.511  21.988 -45.990  1.00 64.34           C  
ATOM   2875 HG11 VAL A 179      31.178  22.212 -47.004  1.00 64.34           H  
ATOM   2876 HG12 VAL A 179      32.601  21.999 -45.973  1.00 64.34           H  
ATOM   2877 HG13 VAL A 179      31.148  22.770 -45.323  1.00 64.34           H  
ATOM   2878  CG2 VAL A 179      29.446  20.693 -45.483  1.00 64.34           C  
ATOM   2879 HG21 VAL A 179      29.030  19.755 -45.115  1.00 64.34           H  
ATOM   2880 HG22 VAL A 179      29.049  20.888 -46.479  1.00 64.34           H  
ATOM   2881 HG23 VAL A 179      29.138  21.502 -44.820  1.00 64.34           H  
ATOM   2882  N   ASP A 180      33.518  19.209 -47.703  1.00 64.88           N  
ATOM   2883  H   ASP A 180      32.929  19.177 -48.523  1.00 64.88           H  
ATOM   2884  CA  ASP A 180      34.949  19.230 -47.893  1.00 64.88           C  
ATOM   2885  HA  ASP A 180      35.432  18.577 -47.166  1.00 64.88           H  
ATOM   2886  C   ASP A 180      35.367  20.670 -47.608  1.00 64.88           C  
ATOM   2887  CB  ASP A 180      35.319  18.750 -49.308  1.00 64.88           C  
ATOM   2888  HB2 ASP A 180      36.337  19.075 -49.524  1.00 64.88           H  
ATOM   2889  HB3 ASP A 180      34.650  19.217 -50.031  1.00 64.88           H  
ATOM   2890  O   ASP A 180      35.370  21.525 -48.486  1.00 64.88           O  
ATOM   2891  CG  ASP A 180      35.272  17.225 -49.487  1.00 64.88           C  
ATOM   2892  OD1 ASP A 180      35.464  16.494 -48.482  1.00 64.88           O  
ATOM   2893  OD2 ASP A 180      35.140  16.786 -50.649  1.00 64.88           O  
ATOM   2894  N   ILE A 181      35.710  20.955 -46.350  1.00 67.61           N  
ATOM   2895  H   ILE A 181      35.497  20.254 -45.655  1.00 67.61           H  
ATOM   2896  CA  ILE A 181      36.155  22.286 -45.901  1.00 67.61           C  
ATOM   2897  HA  ILE A 181      35.341  22.993 -46.056  1.00 67.61           H  
ATOM   2898  C   ILE A 181      37.342  22.768 -46.764  1.00 67.61           C  
ATOM   2899  CB  ILE A 181      36.490  22.240 -44.385  1.00 67.61           C  
ATOM   2900  HB  ILE A 181      37.306  21.533 -44.241  1.00 67.61           H  
ATOM   2901  O   ILE A 181      37.522  23.959 -46.986  1.00 67.61           O  
ATOM   2902  CG1 ILE A 181      35.271  21.758 -43.554  1.00 67.61           C  
ATOM   2903 HG12 ILE A 181      34.896  20.819 -43.962  1.00 67.61           H  
ATOM   2904 HG13 ILE A 181      34.469  22.493 -43.625  1.00 67.61           H  
ATOM   2905  CG2 ILE A 181      36.955  23.617 -43.878  1.00 67.61           C  
ATOM   2906 HG21 ILE A 181      37.207  23.580 -42.818  1.00 67.61           H  
ATOM   2907 HG22 ILE A 181      36.174  24.361 -44.038  1.00 67.61           H  
ATOM   2908 HG23 ILE A 181      37.853  23.936 -44.406  1.00 67.61           H  
ATOM   2909  CD1 ILE A 181      35.569  21.478 -42.075  1.00 67.61           C  
ATOM   2910 HD11 ILE A 181      35.782  22.407 -41.546  1.00 67.61           H  
ATOM   2911 HD12 ILE A 181      36.419  20.802 -41.988  1.00 67.61           H  
ATOM   2912 HD13 ILE A 181      34.696  21.014 -41.616  1.00 67.61           H  
ATOM   2913  N   ASN A 182      38.096  21.829 -47.345  1.00 66.05           N  
ATOM   2914  H   ASN A 182      37.852  20.869 -47.145  1.00 66.05           H  
ATOM   2915  CA  ASN A 182      39.206  22.087 -48.260  1.00 66.05           C  
ATOM   2916  HA  ASN A 182      39.737  22.975 -47.919  1.00 66.05           H  
ATOM   2917  C   ASN A 182      38.780  22.358 -49.721  1.00 66.05           C  
ATOM   2918  CB  ASN A 182      40.161  20.883 -48.179  1.00 66.05           C  
ATOM   2919  HB2 ASN A 182      40.995  21.050 -48.860  1.00 66.05           H  
ATOM   2920  HB3 ASN A 182      39.632  19.986 -48.500  1.00 66.05           H  
ATOM   2921  O   ASN A 182      39.572  22.918 -50.478  1.00 66.05           O  
ATOM   2922  CG  ASN A 182      40.740  20.655 -46.792  1.00 66.05           C  
ATOM   2923  ND2 ASN A 182      41.217  19.465 -46.517  1.00 66.05           N  
ATOM   2924 HD21 ASN A 182      41.206  18.730 -47.211  1.00 66.05           H  
ATOM   2925 HD22 ASN A 182      41.616  19.366 -45.595  1.00 66.05           H  
ATOM   2926  OD1 ASN A 182      40.778  21.513 -45.932  1.00 66.05           O  
ATOM   2927  N   ALA A 183      37.573  21.957 -50.136  1.00 64.65           N  
ATOM   2928  H   ALA A 183      36.936  21.567 -49.457  1.00 64.65           H  
ATOM   2929  CA  ALA A 183      36.989  22.299 -51.437  1.00 64.65           C  
ATOM   2930  HA  ALA A 183      37.785  22.410 -52.173  1.00 64.65           H  
ATOM   2931  C   ALA A 183      36.242  23.643 -51.368  1.00 64.65           C  
ATOM   2932  CB  ALA A 183      36.076  21.158 -51.901  1.00 64.65           C  
ATOM   2933  HB1 ALA A 183      36.617  20.211 -51.901  1.00 64.65           H  
ATOM   2934  HB2 ALA A 183      35.209  21.085 -51.245  1.00 64.65           H  
ATOM   2935  HB3 ALA A 183      35.723  21.365 -52.911  1.00 64.65           H  
ATOM   2936  O   ALA A 183      36.421  24.485 -52.244  1.00 64.65           O  
ATOM   2937  N   GLU A 184      35.514  23.903 -50.277  1.00 61.20           N  
ATOM   2938  H   GLU A 184      35.326  23.149 -49.632  1.00 61.20           H  
ATOM   2939  CA  GLU A 184      34.840  25.189 -50.038  1.00 61.20           C  
ATOM   2940  HA  GLU A 184      34.244  25.433 -50.917  1.00 61.20           H  
ATOM   2941  C   GLU A 184      35.839  26.344 -49.820  1.00 61.20           C  
ATOM   2942  CB  GLU A 184      33.901  25.058 -48.824  1.00 61.20           C  
ATOM   2943  HB2 GLU A 184      34.360  25.543 -47.962  1.00 61.20           H  
ATOM   2944  HB3 GLU A 184      33.769  24.010 -48.553  1.00 61.20           H  
ATOM   2945  O   GLU A 184      35.597  27.476 -50.242  1.00 61.20           O  
ATOM   2946  CG  GLU A 184      32.526  25.696 -49.070  1.00 61.20           C  
ATOM   2947  HG2 GLU A 184      32.004  25.760 -48.115  1.00 61.20           H  
ATOM   2948  HG3 GLU A 184      32.667  26.712 -49.439  1.00 61.20           H  
ATOM   2949  CD  GLU A 184      31.669  24.875 -50.046  1.00 61.20           C  
ATOM   2950  OE1 GLU A 184      31.122  25.487 -50.988  1.00 61.20           O  
ATOM   2951  OE2 GLU A 184      31.597  23.641 -49.848  1.00 61.20           O  
ATOM   2952  N   ALA A 185      37.008  26.062 -49.226  1.00 61.99           N  
ATOM   2953  H   ALA A 185      37.122  25.155 -48.798  1.00 61.99           H  
ATOM   2954  CA  ALA A 185      38.096  27.035 -49.087  1.00 61.99           C  
ATOM   2955  HA  ALA A 185      37.681  27.958 -48.683  1.00 61.99           H  
ATOM   2956  C   ALA A 185      38.771  27.399 -50.425  1.00 61.99           C  
ATOM   2957  CB  ALA A 185      39.116  26.492 -48.079  1.00 61.99           C  
ATOM   2958  HB1 ALA A 185      39.524  25.544 -48.430  1.00 61.99           H  
ATOM   2959  HB2 ALA A 185      39.927  27.210 -47.961  1.00 61.99           H  
ATOM   2960  HB3 ALA A 185      38.636  26.347 -47.111  1.00 61.99           H  
ATOM   2961  O   ALA A 185      39.388  28.457 -50.525  1.00 61.99           O  
ATOM   2962  N   LYS A 186      38.643  26.564 -51.468  1.00 61.24           N  
ATOM   2963  H   LYS A 186      38.078  25.736 -51.346  1.00 61.24           H  
ATOM   2964  CA  LYS A 186      39.163  26.866 -52.815  1.00 61.24           C  
ATOM   2965  HA  LYS A 186      40.058  27.482 -52.722  1.00 61.24           H  
ATOM   2966  C   LYS A 186      38.208  27.712 -53.655  1.00 61.24           C  
ATOM   2967  CB  LYS A 186      39.537  25.572 -53.550  1.00 61.24           C  
ATOM   2968  HB2 LYS A 186      39.600  25.785 -54.618  1.00 61.24           H  
ATOM   2969  HB3 LYS A 186      38.767  24.816 -53.400  1.00 61.24           H  
ATOM   2970  O   LYS A 186      38.672  28.436 -54.527  1.00 61.24           O  
ATOM   2971  CG  LYS A 186      40.900  25.045 -53.086  1.00 61.24           C  
ATOM   2972  HG2 LYS A 186      40.860  24.797 -52.025  1.00 61.24           H  
ATOM   2973  HG3 LYS A 186      41.652  25.819 -53.241  1.00 61.24           H  
ATOM   2974  CD  LYS A 186      41.283  23.803 -53.893  1.00 61.24           C  
ATOM   2975  HD2 LYS A 186      40.578  23.001 -53.671  1.00 61.24           H  
ATOM   2976  HD3 LYS A 186      41.235  24.043 -54.955  1.00 61.24           H  
ATOM   2977  CE  LYS A 186      42.705  23.375 -53.528  1.00 61.24           C  
ATOM   2978  HE2 LYS A 186      43.367  24.229 -53.672  1.00 61.24           H  
ATOM   2979  HE3 LYS A 186      42.724  23.110 -52.471  1.00 61.24           H  
ATOM   2980  NZ  LYS A 186      43.144  22.236 -54.368  1.00 61.24           N  
ATOM   2981  HZ1 LYS A 186      43.120  22.506 -55.341  1.00 61.24           H  
ATOM   2982  HZ2 LYS A 186      44.087  21.966 -54.128  1.00 61.24           H  
ATOM   2983  HZ3 LYS A 186      42.521  21.452 -54.236  1.00 61.24           H  
ATOM   2984  N   ASN A 187      36.907  27.668 -53.370  1.00 60.79           N  
ATOM   2985  H   ASN A 187      36.592  27.026 -52.657  1.00 60.79           H  
ATOM   2986  CA  ASN A 187      35.901  28.423 -54.122  1.00 60.79           C  
ATOM   2987  HA  ASN A 187      36.248  28.552 -55.147  1.00 60.79           H  
ATOM   2988  C   ASN A 187      35.682  29.853 -53.589  1.00 60.79           C  
ATOM   2989  CB  ASN A 187      34.612  27.589 -54.178  1.00 60.79           C  
ATOM   2990  HB2 ASN A 187      34.309  27.313 -53.168  1.00 60.79           H  
ATOM   2991  HB3 ASN A 187      33.816  28.191 -54.617  1.00 60.79           H  
ATOM   2992  O   ASN A 187      35.207  30.700 -54.334  1.00 60.79           O  
ATOM   2993  CG  ASN A 187      34.755  26.342 -55.037  1.00 60.79           C  
ATOM   2994  ND2 ASN A 187      34.019  25.300 -54.730  1.00 60.79           N  
ATOM   2995 HD21 ASN A 187      33.357  25.346 -53.968  1.00 60.79           H  
ATOM   2996 HD22 ASN A 187      34.105  24.491 -55.328  1.00 60.79           H  
ATOM   2997  OD1 ASN A 187      35.515  26.277 -55.990  1.00 60.79           O  
ATOM   2998  N   ASN A 188      36.091  30.154 -52.349  1.00 59.99           N  
ATOM   2999  H   ASN A 188      36.420  29.400 -51.764  1.00 59.99           H  
ATOM   3000  CA  ASN A 188      36.000  31.502 -51.756  1.00 59.99           C  
ATOM   3001  HA  ASN A 188      35.299  32.095 -52.343  1.00 59.99           H  
ATOM   3002  C   ASN A 188      37.314  32.311 -51.799  1.00 59.99           C  
ATOM   3003  CB  ASN A 188      35.412  31.389 -50.338  1.00 59.99           C  
ATOM   3004  HB2 ASN A 188      35.568  32.324 -49.800  1.00 59.99           H  
ATOM   3005  HB3 ASN A 188      35.910  30.593 -49.784  1.00 59.99           H  
ATOM   3006  O   ASN A 188      37.404  33.370 -51.187  1.00 59.99           O  
ATOM   3007  CG  ASN A 188      33.914  31.167 -50.371  1.00 59.99           C  
ATOM   3008  ND2 ASN A 188      33.431  30.094 -49.791  1.00 59.99           N  
ATOM   3009 HD21 ASN A 188      34.054  29.360 -49.486  1.00 59.99           H  
ATOM   3010 HD22 ASN A 188      32.438  29.948 -49.907  1.00 59.99           H  
ATOM   3011  OD1 ASN A 188      33.158  31.945 -50.920  1.00 59.99           O  
ATOM   3012  N   SER A 189      38.337  31.833 -52.515  1.00 55.38           N  
ATOM   3013  H   SER A 189      38.208  30.956 -52.999  1.00 55.38           H  
ATOM   3014  CA  SER A 189      39.637  32.518 -52.656  1.00 55.38           C  
ATOM   3015  HA  SER A 189      39.541  33.519 -52.236  1.00 55.38           H  
ATOM   3016  C   SER A 189      40.036  32.734 -54.127  1.00 55.38           C  
ATOM   3017  CB  SER A 189      40.700  31.777 -51.829  1.00 55.38           C  
ATOM   3018  HB2 SER A 189      41.147  30.980 -52.423  1.00 55.38           H  
ATOM   3019  HB3 SER A 189      40.219  31.326 -50.961  1.00 55.38           H  
ATOM   3020  O   SER A 189      41.210  32.865 -54.450  1.00 55.38           O  
ATOM   3021  OG  SER A 189      41.707  32.649 -51.351  1.00 55.38           O  
ATOM   3022  HG  SER A 189      41.341  33.531 -51.251  1.00 55.38           H  
ATOM   3023  N   ALA A 190      39.052  32.764 -55.035  1.00 52.36           N  
ATOM   3024  H   ALA A 190      38.099  32.680 -54.712  1.00 52.36           H  
ATOM   3025  CA  ALA A 190      39.256  32.914 -56.480  1.00 52.36           C  
ATOM   3026  HA  ALA A 190      40.244  32.523 -56.720  1.00 52.36           H  
ATOM   3027  C   ALA A 190      39.263  34.378 -56.980  1.00 52.36           C  
ATOM   3028  CB  ALA A 190      38.240  32.027 -57.210  1.00 52.36           C  
ATOM   3029  HB1 ALA A 190      37.230  32.398 -57.032  1.00 52.36           H  
ATOM   3030  HB2 ALA A 190      38.439  32.045 -58.282  1.00 52.36           H  
ATOM   3031  HB3 ALA A 190      38.317  31.000 -56.854  1.00 52.36           H  
ATOM   3032  O   ALA A 190      39.213  34.602 -58.185  1.00 52.36           O  
ATOM   3033  N   ASP A 191      39.376  35.359 -56.080  1.00 50.60           N  
ATOM   3034  H   ASP A 191      39.409  35.116 -55.100  1.00 50.60           H  
ATOM   3035  CA  ASP A 191      39.604  36.770 -56.417  1.00 50.60           C  
ATOM   3036  HA  ASP A 191      39.809  36.846 -57.485  1.00 50.60           H  
ATOM   3037  C   ASP A 191      40.858  37.261 -55.676  1.00 50.60           C  
ATOM   3038  CB  ASP A 191      38.336  37.596 -56.136  1.00 50.60           C  
ATOM   3039  HB2 ASP A 191      38.218  37.745 -55.063  1.00 50.60           H  
ATOM   3040  HB3 ASP A 191      37.472  37.034 -56.490  1.00 50.60           H  
ATOM   3041  O   ASP A 191      40.802  37.844 -54.596  1.00 50.60           O  
ATOM   3042  CG  ASP A 191      38.332  38.949 -56.861  1.00 50.60           C  
ATOM   3043  OD1 ASP A 191      39.185  39.139 -57.761  1.00 50.60           O  
ATOM   3044  OD2 ASP A 191      37.442  39.764 -56.537  1.00 50.60           O  
ATOM   3045  N   GLY A 192      42.027  36.846 -56.168  1.00 50.34           N  
ATOM   3046  H   GLY A 192      42.010  36.287 -57.009  1.00 50.34           H  
ATOM   3047  CA  GLY A 192      43.276  37.013 -55.426  1.00 50.34           C  
ATOM   3048  HA2 GLY A 192      43.166  36.564 -54.438  1.00 50.34           H  
ATOM   3049  HA3 GLY A 192      43.469  38.077 -55.293  1.00 50.34           H  
ATOM   3050  C   GLY A 192      44.484  36.382 -56.103  1.00 50.34           C  
ATOM   3051  O   GLY A 192      45.114  35.490 -55.550  1.00 50.34           O  
ATOM   3052  N   ASN A 193      44.758  36.817 -57.332  1.00 46.23           N  
ATOM   3053  H   ASN A 193      44.049  37.420 -57.725  1.00 46.23           H  
ATOM   3054  CA  ASN A 193      46.091  36.975 -57.924  1.00 46.23           C  
ATOM   3055  HA  ASN A 193      46.052  36.547 -58.926  1.00 46.23           H  
ATOM   3056  C   ASN A 193      47.254  36.284 -57.156  1.00 46.23           C  
ATOM   3057  CB  ASN A 193      46.282  38.508 -58.038  1.00 46.23           C  
ATOM   3058  HB2 ASN A 193      46.698  38.907 -57.113  1.00 46.23           H  
ATOM   3059  HB3 ASN A 193      45.320  38.995 -58.193  1.00 46.23           H  
ATOM   3060  O   ASN A 193      47.835  36.868 -56.244  1.00 46.23           O  
ATOM   3061  CG  ASN A 193      47.142  38.939 -59.203  1.00 46.23           C  
ATOM   3062  ND2 ASN A 193      47.569  40.180 -59.212  1.00 46.23           N  
ATOM   3063 HD21 ASN A 193      48.116  40.459 -60.013  1.00 46.23           H  
ATOM   3064 HD22 ASN A 193      47.344  40.805 -58.451  1.00 46.23           H  
ATOM   3065  OD1 ASN A 193      47.394  38.200 -60.137  1.00 46.23           O  
ATOM   3066  N   GLY A 194      47.600  35.039 -57.502  1.00 51.90           N  
ATOM   3067  H   GLY A 194      47.041  34.555 -58.190  1.00 51.90           H  
ATOM   3068  CA  GLY A 194      48.612  34.289 -56.748  1.00 51.90           C  
ATOM   3069  HA2 GLY A 194      49.473  34.930 -56.558  1.00 51.90           H  
ATOM   3070  HA3 GLY A 194      48.189  34.007 -55.783  1.00 51.90           H  
ATOM   3071  C   GLY A 194      49.097  33.024 -57.445  1.00 51.90           C  
ATOM   3072  O   GLY A 194      48.702  31.911 -57.113  1.00 51.90           O  
ATOM   3073  N   GLN A 195      49.973  33.202 -58.430  1.00 48.53           N  
ATOM   3074  H   GLN A 195      50.239  34.155 -58.631  1.00 48.53           H  
ATOM   3075  CA  GLN A 195      50.773  32.145 -59.048  1.00 48.53           C  
ATOM   3076  HA  GLN A 195      50.129  31.471 -59.614  1.00 48.53           H  
ATOM   3077  C   GLN A 195      51.555  31.347 -57.983  1.00 48.53           C  
ATOM   3078  CB  GLN A 195      51.783  32.833 -59.990  1.00 48.53           C  
ATOM   3079  HB2 GLN A 195      52.492  32.090 -60.355  1.00 48.53           H  
ATOM   3080  HB3 GLN A 195      52.351  33.557 -59.406  1.00 48.53           H  
ATOM   3081  O   GLN A 195      52.326  31.951 -57.247  1.00 48.53           O  
ATOM   3082  CG  GLN A 195      51.148  33.532 -61.210  1.00 48.53           C  
ATOM   3083  HG2 GLN A 195      51.170  32.849 -62.060  1.00 48.53           H  
ATOM   3084  HG3 GLN A 195      50.104  33.772 -61.009  1.00 48.53           H  
ATOM   3085  CD  GLN A 195      51.845  34.842 -61.576  1.00 48.53           C  
ATOM   3086  NE2 GLN A 195      52.194  35.066 -62.824  1.00 48.53           N  
ATOM   3087 HE21 GLN A 195      52.597  35.977 -62.993  1.00 48.53           H  
ATOM   3088 HE22 GLN A 195      51.956  34.423 -63.566  1.00 48.53           H  
ATOM   3089  OE1 GLN A 195      52.072  35.701 -60.747  1.00 48.53           O  
ATOM   3090  N   ASN A 196      51.391  30.016 -57.919  1.00 52.22           N  
ATOM   3091  H   ASN A 196      50.529  29.670 -58.316  1.00 52.22           H  
ATOM   3092  CA  ASN A 196      52.440  29.002 -57.647  1.00 52.22           C  
ATOM   3093  HA  ASN A 196      53.045  28.910 -58.550  1.00 52.22           H  
ATOM   3094  C   ASN A 196      51.803  27.614 -57.404  1.00 52.22           C  
ATOM   3095  CB  ASN A 196      53.370  29.394 -56.474  1.00 52.22           C  
ATOM   3096  HB2 ASN A 196      52.816  29.951 -55.719  1.00 52.22           H  
ATOM   3097  HB3 ASN A 196      53.752  28.492 -55.995  1.00 52.22           H  
ATOM   3098  O   ASN A 196      51.122  27.385 -56.414  1.00 52.22           O  
ATOM   3099  CG  ASN A 196      54.585  30.181 -56.955  1.00 52.22           C  
ATOM   3100  ND2 ASN A 196      55.000  31.202 -56.244  1.00 52.22           N  
ATOM   3101 HD21 ASN A 196      55.750  31.754 -56.635  1.00 52.22           H  
ATOM   3102 HD22 ASN A 196      54.382  31.576 -55.538  1.00 52.22           H  
ATOM   3103  OD1 ASN A 196      55.184  29.863 -57.975  1.00 52.22           O  
ATOM   3104  N   LYS A 197      51.835  26.710 -58.394  1.00 54.06           N  
ATOM   3105  H   LYS A 197      50.891  26.406 -58.586  1.00 54.06           H  
ATOM   3106  CA  LYS A 197      52.804  25.595 -58.537  1.00 54.06           C  
ATOM   3107  HA  LYS A 197      52.423  24.955 -59.334  1.00 54.06           H  
ATOM   3108  C   LYS A 197      52.919  24.681 -57.305  1.00 54.06           C  
ATOM   3109  CB  LYS A 197      54.202  26.080 -58.989  1.00 54.06           C  
ATOM   3110  HB2 LYS A 197      54.371  27.111 -58.681  1.00 54.06           H  
ATOM   3111  HB3 LYS A 197      54.963  25.474 -58.497  1.00 54.06           H  
ATOM   3112  O   LYS A 197      53.571  25.031 -56.332  1.00 54.06           O  
ATOM   3113  CG  LYS A 197      54.420  25.940 -60.503  1.00 54.06           C  
ATOM   3114  HG2 LYS A 197      53.717  26.585 -61.031  1.00 54.06           H  
ATOM   3115  HG3 LYS A 197      54.247  24.905 -60.799  1.00 54.06           H  
ATOM   3116  CD  LYS A 197      55.859  26.332 -60.874  1.00 54.06           C  
ATOM   3117  HD2 LYS A 197      56.014  27.378 -60.612  1.00 54.06           H  
ATOM   3118  HD3 LYS A 197      56.557  25.720 -60.302  1.00 54.06           H  
ATOM   3119  CE  LYS A 197      56.116  26.130 -62.373  1.00 54.06           C  
ATOM   3120  HE2 LYS A 197      55.380  26.709 -62.931  1.00 54.06           H  
ATOM   3121  HE3 LYS A 197      55.971  25.078 -62.616  1.00 54.06           H  
ATOM   3122  NZ  LYS A 197      57.488  26.560 -62.751  1.00 54.06           N  
ATOM   3123  HZ1 LYS A 197      57.622  27.537 -62.534  1.00 54.06           H  
ATOM   3124  HZ2 LYS A 197      58.185  26.031 -62.246  1.00 54.06           H  
ATOM   3125  HZ3 LYS A 197      57.646  26.437 -63.741  1.00 54.06           H  
ATOM   3126  N   GLY A 198      52.397  23.452 -57.414  1.00 50.46           N  
ATOM   3127  H   GLY A 198      51.801  23.241 -58.201  1.00 50.46           H  
ATOM   3128  CA  GLY A 198      52.691  22.398 -56.437  1.00 50.46           C  
ATOM   3129  HA2 GLY A 198      53.741  22.118 -56.528  1.00 50.46           H  
ATOM   3130  HA3 GLY A 198      52.548  22.801 -55.434  1.00 50.46           H  
ATOM   3131  C   GLY A 198      51.855  21.121 -56.543  1.00 50.46           C  
ATOM   3132  O   GLY A 198      51.261  20.701 -55.557  1.00 50.46           O  
ATOM   3133  N   ASN A 199      51.806  20.493 -57.720  1.00 51.50           N  
ATOM   3134  H   ASN A 199      52.339  20.882 -58.485  1.00 51.50           H  
ATOM   3135  CA  ASN A 199      51.347  19.109 -57.869  1.00 51.50           C  
ATOM   3136  HA  ASN A 199      50.341  19.003 -57.463  1.00 51.50           H  
ATOM   3137  C   ASN A 199      52.296  18.160 -57.116  1.00 51.50           C  
ATOM   3138  CB  ASN A 199      51.353  18.730 -59.369  1.00 51.50           C  
ATOM   3139  HB2 ASN A 199      52.272  19.084 -59.835  1.00 51.50           H  
ATOM   3140  HB3 ASN A 199      51.348  17.643 -59.451  1.00 51.50           H  
ATOM   3141  O   ASN A 199      53.446  18.019 -57.525  1.00 51.50           O  
ATOM   3142  CG  ASN A 199      50.162  19.222 -60.165  1.00 51.50           C  
ATOM   3143  ND2 ASN A 199      50.206  19.095 -61.471  1.00 51.50           N  
ATOM   3144 HD21 ASN A 199      49.388  19.406 -61.976  1.00 51.50           H  
ATOM   3145 HD22 ASN A 199      51.000  18.671 -61.930  1.00 51.50           H  
ATOM   3146  OD1 ASN A 199      49.175  19.696 -59.637  1.00 51.50           O  
ATOM   3147  N   ASN A 200      51.817  17.456 -56.085  1.00 52.44           N  
ATOM   3148  H   ASN A 200      50.934  17.727 -55.676  1.00 52.44           H  
ATOM   3149  CA  ASN A 200      52.392  16.166 -55.696  1.00 52.44           C  
ATOM   3150  HA  ASN A 200      52.696  15.672 -56.619  1.00 52.44           H  
ATOM   3151  C   ASN A 200      51.330  15.272 -55.034  1.00 52.44           C  
ATOM   3152  CB  ASN A 200      53.664  16.349 -54.838  1.00 52.44           C  
ATOM   3153  HB2 ASN A 200      53.405  16.429 -53.782  1.00 52.44           H  
ATOM   3154  HB3 ASN A 200      54.175  17.266 -55.128  1.00 52.44           H  
ATOM   3155  O   ASN A 200      51.024  15.389 -53.848  1.00 52.44           O  
ATOM   3156  CG  ASN A 200      54.650  15.207 -55.034  1.00 52.44           C  
ATOM   3157  ND2 ASN A 200      55.822  15.296 -54.452  1.00 52.44           N  
ATOM   3158 HD21 ASN A 200      56.066  16.105 -53.898  1.00 52.44           H  
ATOM   3159 HD22 ASN A 200      56.462  14.535 -54.631  1.00 52.44           H  
ATOM   3160  OD1 ASN A 200      54.405  14.235 -55.727  1.00 52.44           O  
ATOM   3161  N   GLY A 201      50.723  14.407 -55.847  1.00 48.24           N  
ATOM   3162  H   GLY A 201      51.081  14.352 -56.790  1.00 48.24           H  
ATOM   3163  CA  GLY A 201      49.936  13.273 -55.380  1.00 48.24           C  
ATOM   3164  HA2 GLY A 201      49.260  12.940 -56.167  1.00 48.24           H  
ATOM   3165  HA3 GLY A 201      49.343  13.573 -54.516  1.00 48.24           H  
ATOM   3166  C   GLY A 201      50.846  12.110 -54.987  1.00 48.24           C  
ATOM   3167  O   GLY A 201      51.942  11.972 -55.517  1.00 48.24           O  
ATOM   3168  N   GLY A 202      50.389  11.231 -54.093  1.00 46.18           N  
ATOM   3169  H   GLY A 202      49.530  11.423 -53.596  1.00 46.18           H  
ATOM   3170  CA  GLY A 202      51.149  10.012 -53.819  1.00 46.18           C  
ATOM   3171  HA2 GLY A 202      51.070   9.344 -54.677  1.00 46.18           H  
ATOM   3172  HA3 GLY A 202      52.203  10.270 -53.707  1.00 46.18           H  
ATOM   3173  C   GLY A 202      50.753   9.247 -52.566  1.00 46.18           C  
ATOM   3174  O   GLY A 202      51.422   9.327 -51.549  1.00 46.18           O  
ATOM   3175  N   ASN A 203      49.681   8.462 -52.672  1.00 45.75           N  
ATOM   3176  H   ASN A 203      49.087   8.660 -53.464  1.00 45.75           H  
ATOM   3177  CA  ASN A 203      49.632   7.064 -52.235  1.00 45.75           C  
ATOM   3178  HA  ASN A 203      48.598   6.831 -51.977  1.00 45.75           H  
ATOM   3179  C   ASN A 203      50.503   6.644 -51.031  1.00 45.75           C  
ATOM   3180  CB  ASN A 203      50.030   6.217 -53.466  1.00 45.75           C  
ATOM   3181  HB2 ASN A 203      50.087   5.166 -53.183  1.00 45.75           H  
ATOM   3182  HB3 ASN A 203      51.021   6.522 -53.802  1.00 45.75           H  
ATOM   3183  O   ASN A 203      51.620   6.184 -51.229  1.00 45.75           O  
ATOM   3184  CG  ASN A 203      49.060   6.323 -54.619  1.00 45.75           C  
ATOM   3185  ND2 ASN A 203      49.502   6.055 -55.824  1.00 45.75           N  
ATOM   3186 HD21 ASN A 203      48.856   6.230 -56.581  1.00 45.75           H  
ATOM   3187 HD22 ASN A 203      50.490   5.935 -55.992  1.00 45.75           H  
ATOM   3188  OD1 ASN A 203      47.893   6.616 -54.446  1.00 45.75           O  
ATOM   3189  N   ASN A 204      49.913   6.562 -49.832  1.00 51.69           N  
ATOM   3190  H   ASN A 204      49.041   7.049 -49.680  1.00 51.69           H  
ATOM   3191  CA  ASN A 204      50.371   5.615 -48.807  1.00 51.69           C  
ATOM   3192  HA  ASN A 204      51.101   4.955 -49.275  1.00 51.69           H  
ATOM   3193  C   ASN A 204      49.251   4.645 -48.409  1.00 51.69           C  
ATOM   3194  CB  ASN A 204      51.133   6.316 -47.668  1.00 51.69           C  
ATOM   3195  HB2 ASN A 204      51.002   5.757 -46.742  1.00 51.69           H  
ATOM   3196  HB3 ASN A 204      50.741   7.322 -47.520  1.00 51.69           H  
ATOM   3197  O   ASN A 204      48.485   4.812 -47.463  1.00 51.69           O  
ATOM   3198  CG  ASN A 204      52.636   6.382 -47.942  1.00 51.69           C  
ATOM   3199  ND2 ASN A 204      53.350   7.267 -47.292  1.00 51.69           N  
ATOM   3200 HD21 ASN A 204      54.330   7.296 -47.532  1.00 51.69           H  
ATOM   3201 HD22 ASN A 204      52.921   7.952 -46.686  1.00 51.69           H  
ATOM   3202  OD1 ASN A 204      53.204   5.607 -48.692  1.00 51.69           O  
ATOM   3203  N   LYS A 205      49.191   3.599 -49.240  1.00 52.71           N  
ATOM   3204  H   LYS A 205      49.866   3.660 -49.988  1.00 52.71           H  
ATOM   3205  CA  LYS A 205      48.650   2.265 -48.989  1.00 52.71           C  
ATOM   3206  HA  LYS A 205      47.560   2.301 -48.990  1.00 52.71           H  
ATOM   3207  C   LYS A 205      49.143   1.703 -47.645  1.00 52.71           C  
ATOM   3208  CB  LYS A 205      49.194   1.352 -50.119  1.00 52.71           C  
ATOM   3209  HB2 LYS A 205      50.151   1.745 -50.463  1.00 52.71           H  
ATOM   3210  HB3 LYS A 205      49.417   0.364 -49.716  1.00 52.71           H  
ATOM   3211  O   LYS A 205      50.330   1.733 -47.368  1.00 52.71           O  
ATOM   3212  CG  LYS A 205      48.262   1.162 -51.325  1.00 52.71           C  
ATOM   3213  HG2 LYS A 205      47.890   2.136 -51.643  1.00 52.71           H  
ATOM   3214  HG3 LYS A 205      47.415   0.540 -51.033  1.00 52.71           H  
ATOM   3215  CD  LYS A 205      49.015   0.510 -52.502  1.00 52.71           C  
ATOM   3216  HD2 LYS A 205      49.817   1.186 -52.800  1.00 52.71           H  
ATOM   3217  HD3 LYS A 205      49.460  -0.433 -52.183  1.00 52.71           H  
ATOM   3218  CE  LYS A 205      48.086   0.270 -53.707  1.00 52.71           C  
ATOM   3219  HE2 LYS A 205      47.462   1.156 -53.828  1.00 52.71           H  
ATOM   3220  HE3 LYS A 205      47.421  -0.567 -53.498  1.00 52.71           H  
ATOM   3221  NZ  LYS A 205      48.839   0.047 -54.976  1.00 52.71           N  
ATOM   3222  HZ1 LYS A 205      49.470  -0.740 -54.932  1.00 52.71           H  
ATOM   3223  HZ2 LYS A 205      48.209  -0.088 -55.754  1.00 52.71           H  
ATOM   3224  HZ3 LYS A 205      49.391   0.861 -55.204  1.00 52.71           H  
ATOM   3225  N   LYS A 206      48.232   0.976 -46.986  1.00 47.41           N  
ATOM   3226  H   LYS A 206      47.273   1.195 -47.213  1.00 47.41           H  
ATOM   3227  CA  LYS A 206      48.477  -0.295 -46.273  1.00 47.41           C  
ATOM   3228  HA  LYS A 206      47.522  -0.645 -45.883  1.00 47.41           H  
ATOM   3229  C   LYS A 206      49.440  -0.257 -45.070  1.00 47.41           C  
ATOM   3230  CB  LYS A 206      48.982  -1.353 -47.284  1.00 47.41           C  
ATOM   3231  HB2 LYS A 206      49.216  -2.265 -46.735  1.00 47.41           H  
ATOM   3232  HB3 LYS A 206      49.917  -0.998 -47.718  1.00 47.41           H  
ATOM   3233  O   LYS A 206      50.638  -0.403 -45.237  1.00 47.41           O  
ATOM   3234  CG  LYS A 206      48.009  -1.724 -48.416  1.00 47.41           C  
ATOM   3235  HG2 LYS A 206      47.163  -2.269 -47.998  1.00 47.41           H  
ATOM   3236  HG3 LYS A 206      47.632  -0.826 -48.905  1.00 47.41           H  
ATOM   3237  CD  LYS A 206      48.732  -2.606 -49.450  1.00 47.41           C  
ATOM   3238  HD2 LYS A 206      49.617  -2.082 -49.811  1.00 47.41           H  
ATOM   3239  HD3 LYS A 206      49.052  -3.525 -48.961  1.00 47.41           H  
ATOM   3240  CE  LYS A 206      47.822  -2.945 -50.640  1.00 47.41           C  
ATOM   3241  HE2 LYS A 206      47.507  -2.014 -51.112  1.00 47.41           H  
ATOM   3242  HE3 LYS A 206      46.929  -3.443 -50.263  1.00 47.41           H  
ATOM   3243  NZ  LYS A 206      48.513  -3.819 -51.628  1.00 47.41           N  
ATOM   3244  HZ1 LYS A 206      49.363  -3.393 -51.969  1.00 47.41           H  
ATOM   3245  HZ2 LYS A 206      48.777  -4.697 -51.205  1.00 47.41           H  
ATOM   3246  HZ3 LYS A 206      47.915  -4.033 -52.413  1.00 47.41           H  
ATOM   3247  N   ASN A 207      48.871  -0.327 -43.865  1.00 51.99           N  
ATOM   3248  H   ASN A 207      47.960   0.095 -43.754  1.00 51.99           H  
ATOM   3249  CA  ASN A 207      49.242  -1.332 -42.852  1.00 51.99           C  
ATOM   3250  HA  ASN A 207      49.272  -2.303 -43.346  1.00 51.99           H  
ATOM   3251  C   ASN A 207      48.124  -1.399 -41.796  1.00 51.99           C  
ATOM   3252  CB  ASN A 207      50.629  -1.025 -42.243  1.00 51.99           C  
ATOM   3253  HB2 ASN A 207      50.637  -1.312 -41.191  1.00 51.99           H  
ATOM   3254  HB3 ASN A 207      50.837   0.043 -42.299  1.00 51.99           H  
ATOM   3255  O   ASN A 207      47.853  -0.426 -41.110  1.00 51.99           O  
ATOM   3256  CG  ASN A 207      51.751  -1.805 -42.920  1.00 51.99           C  
ATOM   3257  ND2 ASN A 207      52.979  -1.367 -42.772  1.00 51.99           N  
ATOM   3258 HD21 ASN A 207      53.711  -1.872 -43.251  1.00 51.99           H  
ATOM   3259 HD22 ASN A 207      53.164  -0.504 -42.282  1.00 51.99           H  
ATOM   3260  OD1 ASN A 207      51.536  -2.837 -43.547  1.00 51.99           O  
ATOM   3261  N   ARG A 208      47.247  -2.414 -41.805  1.00 51.34           N  
ATOM   3262  H   ARG A 208      46.352  -2.050 -41.510  1.00 51.34           H  
ATOM   3263  CA  ARG A 208      47.467  -3.797 -41.324  1.00 51.34           C  
ATOM   3264  HA  ARG A 208      46.494  -4.286 -41.278  1.00 51.34           H  
ATOM   3265  C   ARG A 208      48.024  -3.845 -39.901  1.00 51.34           C  
ATOM   3266  CB  ARG A 208      48.349  -4.680 -42.227  1.00 51.34           C  
ATOM   3267  HB2 ARG A 208      49.302  -4.189 -42.423  1.00 51.34           H  
ATOM   3268  HB3 ARG A 208      48.582  -5.585 -41.666  1.00 51.34           H  
ATOM   3269  O   ARG A 208      49.225  -3.741 -39.723  1.00 51.34           O  
ATOM   3270  CG  ARG A 208      47.703  -5.130 -43.539  1.00 51.34           C  
ATOM   3271  HG2 ARG A 208      47.521  -4.262 -44.173  1.00 51.34           H  
ATOM   3272  HG3 ARG A 208      46.764  -5.644 -43.336  1.00 51.34           H  
ATOM   3273  CD  ARG A 208      48.682  -6.087 -44.231  1.00 51.34           C  
ATOM   3274  HD2 ARG A 208      49.632  -5.567 -44.351  1.00 51.34           H  
ATOM   3275  HD3 ARG A 208      48.844  -6.954 -43.590  1.00 51.34           H  
ATOM   3276  NE  ARG A 208      48.199  -6.536 -45.550  1.00 51.34           N  
ATOM   3277  HE  ARG A 208      47.223  -6.383 -45.762  1.00 51.34           H  
ATOM   3278  NH1 ARG A 208      50.194  -7.436 -46.258  1.00 51.34           N  
ATOM   3279 HH11 ARG A 208      50.640  -7.138 -45.402  1.00 51.34           H  
ATOM   3280 HH12 ARG A 208      50.744  -7.945 -46.934  1.00 51.34           H  
ATOM   3281  NH2 ARG A 208      48.406  -7.547 -47.582  1.00 51.34           N  
ATOM   3282 HH21 ARG A 208      47.407  -7.495 -47.720  1.00 51.34           H  
ATOM   3283 HH22 ARG A 208      48.959  -8.120 -48.203  1.00 51.34           H  
ATOM   3284  CZ  ARG A 208      48.934  -7.165 -46.453  1.00 51.34           C  
ATOM   3285  N   ASN A 209      47.126  -4.109 -38.955  1.00 55.85           N  
ATOM   3286  H   ASN A 209      46.188  -3.808 -39.177  1.00 55.85           H  
ATOM   3287  CA  ASN A 209      47.199  -5.109 -37.875  1.00 55.85           C  
ATOM   3288  HA  ASN A 209      46.553  -5.933 -38.177  1.00 55.85           H  
ATOM   3289  C   ASN A 209      46.548  -4.537 -36.617  1.00 55.85           C  
ATOM   3290  CB  ASN A 209      48.599  -5.694 -37.574  1.00 55.85           C  
ATOM   3291  HB2 ASN A 209      49.400  -4.971 -37.727  1.00 55.85           H  
ATOM   3292  HB3 ASN A 209      48.649  -5.938 -36.513  1.00 55.85           H  
ATOM   3293  O   ASN A 209      46.993  -3.554 -36.047  1.00 55.85           O  
ATOM   3294  CG  ASN A 209      48.868  -7.002 -38.300  1.00 55.85           C  
ATOM   3295  ND2 ASN A 209      50.116  -7.357 -38.484  1.00 55.85           N  
ATOM   3296 HD21 ASN A 209      50.309  -8.258 -38.896  1.00 55.85           H  
ATOM   3297 HD22 ASN A 209      50.860  -6.756 -38.159  1.00 55.85           H  
ATOM   3298  OD1 ASN A 209      47.960  -7.738 -38.671  1.00 55.85           O  
ATOM   3299  N   LYS A 210      45.383  -5.065 -36.234  1.00 51.64           N  
ATOM   3300  H   LYS A 210      44.737  -4.325 -36.001  1.00 51.64           H  
ATOM   3301  CA  LYS A 210      45.316  -6.171 -35.264  1.00 51.64           C  
ATOM   3302  HA  LYS A 210      44.280  -6.274 -34.942  1.00 51.64           H  
ATOM   3303  C   LYS A 210      46.101  -5.832 -33.993  1.00 51.64           C  
ATOM   3304  CB  LYS A 210      45.744  -7.543 -35.830  1.00 51.64           C  
ATOM   3305  HB2 LYS A 210      45.791  -8.242 -34.996  1.00 51.64           H  
ATOM   3306  HB3 LYS A 210      46.752  -7.473 -36.240  1.00 51.64           H  
ATOM   3307  O   LYS A 210      47.129  -6.433 -33.727  1.00 51.64           O  
ATOM   3308  CG  LYS A 210      44.803  -8.158 -36.873  1.00 51.64           C  
ATOM   3309  HG2 LYS A 210      43.800  -8.248 -36.455  1.00 51.64           H  
ATOM   3310  HG3 LYS A 210      44.769  -7.522 -37.758  1.00 51.64           H  
ATOM   3311  CD  LYS A 210      45.329  -9.552 -37.256  1.00 51.64           C  
ATOM   3312  HD2 LYS A 210      46.361  -9.456 -37.594  1.00 51.64           H  
ATOM   3313  HD3 LYS A 210      45.318 -10.193 -36.375  1.00 51.64           H  
ATOM   3314  CE  LYS A 210      44.496 -10.199 -38.368  1.00 51.64           C  
ATOM   3315  HE2 LYS A 210      44.417  -9.492 -39.193  1.00 51.64           H  
ATOM   3316  HE3 LYS A 210      43.493 -10.399 -37.990  1.00 51.64           H  
ATOM   3317  NZ  LYS A 210      45.133 -11.455 -38.844  1.00 51.64           N  
ATOM   3318  HZ1 LYS A 210      46.064 -11.269 -39.188  1.00 51.64           H  
ATOM   3319  HZ2 LYS A 210      45.223 -12.123 -38.092  1.00 51.64           H  
ATOM   3320  HZ3 LYS A 210      44.601 -11.886 -39.587  1.00 51.64           H  
ATOM   3321  N   ASN A 211      45.544  -4.937 -33.182  1.00 54.45           N  
ATOM   3322  H   ASN A 211      44.785  -4.360 -33.516  1.00 54.45           H  
ATOM   3323  CA  ASN A 211      45.756  -4.995 -31.741  1.00 54.45           C  
ATOM   3324  HA  ASN A 211      46.348  -5.888 -31.543  1.00 54.45           H  
ATOM   3325  C   ASN A 211      44.407  -5.270 -31.066  1.00 54.45           C  
ATOM   3326  CB  ASN A 211      46.580  -3.788 -31.244  1.00 54.45           C  
ATOM   3327  HB2 ASN A 211      47.043  -3.287 -32.094  1.00 54.45           H  
ATOM   3328  HB3 ASN A 211      45.943  -3.068 -30.731  1.00 54.45           H  
ATOM   3329  O   ASN A 211      43.752  -4.406 -30.491  1.00 54.45           O  
ATOM   3330  CG  ASN A 211      47.707  -4.202 -30.304  1.00 54.45           C  
ATOM   3331  ND2 ASN A 211      48.561  -3.283 -29.924  1.00 54.45           N  
ATOM   3332 HD21 ASN A 211      49.308  -3.588 -29.316  1.00 54.45           H  
ATOM   3333 HD22 ASN A 211      48.485  -2.328 -30.243  1.00 54.45           H  
ATOM   3334  OD1 ASN A 211      47.844  -5.343 -29.900  1.00 54.45           O  
ATOM   3335  N   ARG A 212      43.956  -6.516 -31.264  1.00 51.80           N  
ATOM   3336  H   ARG A 212      44.593  -7.122 -31.761  1.00 51.80           H  
ATOM   3337  CA  ARG A 212      43.024  -7.207 -30.376  1.00 51.80           C  
ATOM   3338  HA  ARG A 212      42.285  -6.518 -29.968  1.00 51.80           H  
ATOM   3339  C   ARG A 212      43.869  -7.743 -29.219  1.00 51.80           C  
ATOM   3340  CB  ARG A 212      42.330  -8.381 -31.101  1.00 51.80           C  
ATOM   3341  HB2 ARG A 212      41.883  -9.020 -30.340  1.00 51.80           H  
ATOM   3342  HB3 ARG A 212      43.082  -8.970 -31.625  1.00 51.80           H  
ATOM   3343  O   ARG A 212      44.345  -8.866 -29.303  1.00 51.80           O  
ATOM   3344  CG  ARG A 212      41.220  -7.998 -32.085  1.00 51.80           C  
ATOM   3345  HG2 ARG A 212      40.439  -7.451 -31.557  1.00 51.80           H  
ATOM   3346  HG3 ARG A 212      41.632  -7.371 -32.876  1.00 51.80           H  
ATOM   3347  CD  ARG A 212      40.638  -9.286 -32.689  1.00 51.80           C  
ATOM   3348  HD2 ARG A 212      40.253  -9.907 -31.880  1.00 51.80           H  
ATOM   3349  HD3 ARG A 212      41.443  -9.827 -33.187  1.00 51.80           H  
ATOM   3350  NE  ARG A 212      39.549  -9.015 -33.650  1.00 51.80           N  
ATOM   3351  HE  ARG A 212      39.133  -8.096 -33.611  1.00 51.80           H  
ATOM   3352  NH1 ARG A 212      39.440 -11.118 -34.573  1.00 51.80           N  
ATOM   3353 HH11 ARG A 212      38.966 -11.792 -35.158  1.00 51.80           H  
ATOM   3354 HH12 ARG A 212      40.129 -11.437 -33.907  1.00 51.80           H  
ATOM   3355  NH2 ARG A 212      38.031  -9.536 -35.269  1.00 51.80           N  
ATOM   3356 HH21 ARG A 212      37.629  -8.612 -35.200  1.00 51.80           H  
ATOM   3357 HH22 ARG A 212      37.595 -10.220 -35.871  1.00 51.80           H  
ATOM   3358  CZ  ARG A 212      39.015  -9.887 -34.490  1.00 51.80           C  
ATOM   3359  N   ASN A 213      44.065  -6.928 -28.193  1.00 54.08           N  
ATOM   3360  H   ASN A 213      43.722  -5.980 -28.256  1.00 54.08           H  
ATOM   3361  CA  ASN A 213      44.456  -7.380 -26.861  1.00 54.08           C  
ATOM   3362  HA  ASN A 213      44.445  -8.470 -26.836  1.00 54.08           H  
ATOM   3363  C   ASN A 213      43.356  -6.858 -25.931  1.00 54.08           C  
ATOM   3364  CB  ASN A 213      45.874  -6.877 -26.524  1.00 54.08           C  
ATOM   3365  HB2 ASN A 213      46.007  -5.860 -26.891  1.00 54.08           H  
ATOM   3366  HB3 ASN A 213      45.994  -6.863 -25.441  1.00 54.08           H  
ATOM   3367  O   ASN A 213      43.176  -5.652 -25.811  1.00 54.08           O  
ATOM   3368  CG  ASN A 213      46.969  -7.774 -27.081  1.00 54.08           C  
ATOM   3369  ND2 ASN A 213      48.175  -7.275 -27.201  1.00 54.08           N  
ATOM   3370 HD21 ASN A 213      48.353  -6.299 -27.007  1.00 54.08           H  
ATOM   3371 HD22 ASN A 213      48.879  -7.892 -27.579  1.00 54.08           H  
ATOM   3372  OD1 ASN A 213      46.772  -8.939 -27.378  1.00 54.08           O  
ATOM   3373  N   ASN A 214      42.369  -7.685 -25.593  1.00 54.97           N  
ATOM   3374  H   ASN A 214      41.503  -7.168 -25.540  1.00 54.97           H  
ATOM   3375  CA  ASN A 214      42.412  -8.722 -24.559  1.00 54.97           C  
ATOM   3376  HA  ASN A 214      41.402  -9.132 -24.530  1.00 54.97           H  
ATOM   3377  C   ASN A 214      42.656  -8.149 -23.164  1.00 54.97           C  
ATOM   3378  CB  ASN A 214      43.336  -9.926 -24.845  1.00 54.97           C  
ATOM   3379  HB2 ASN A 214      43.446 -10.498 -23.924  1.00 54.97           H  
ATOM   3380  HB3 ASN A 214      44.341  -9.602 -25.116  1.00 54.97           H  
ATOM   3381  O   ASN A 214      43.650  -7.473 -22.922  1.00 54.97           O  
ATOM   3382  CG  ASN A 214      42.776 -10.904 -25.858  1.00 54.97           C  
ATOM   3383  ND2 ASN A 214      43.619 -11.705 -26.462  1.00 54.97           N  
ATOM   3384 HD21 ASN A 214      44.613 -11.621 -26.302  1.00 54.97           H  
ATOM   3385 HD22 ASN A 214      43.229 -12.383 -27.101  1.00 54.97           H  
ATOM   3386  OD1 ASN A 214      41.583 -10.979 -26.102  1.00 54.97           O  
ATOM   3387  N   ASN A 215      41.776  -8.597 -22.271  1.00 55.03           N  
ATOM   3388  H   ASN A 215      41.028  -9.169 -22.638  1.00 55.03           H  
ATOM   3389  CA  ASN A 215      41.887  -8.625 -20.819  1.00 55.03           C  
ATOM   3390  HA  ASN A 215      41.167  -9.389 -20.525  1.00 55.03           H  
ATOM   3391  C   ASN A 215      41.406  -7.345 -20.130  1.00 55.03           C  
ATOM   3392  CB  ASN A 215      43.255  -9.190 -20.402  1.00 55.03           C  
ATOM   3393  HB2 ASN A 215      44.049  -8.502 -20.693  1.00 55.03           H  
ATOM   3394  HB3 ASN A 215      43.301  -9.295 -19.319  1.00 55.03           H  
ATOM   3395  O   ASN A 215      42.055  -6.312 -20.137  1.00 55.03           O  
ATOM   3396  CG  ASN A 215      43.489 -10.557 -21.024  1.00 55.03           C  
ATOM   3397  ND2 ASN A 215      44.719 -10.924 -21.282  1.00 55.03           N  
ATOM   3398 HD21 ASN A 215      45.489 -10.307 -21.064  1.00 55.03           H  
ATOM   3399 HD22 ASN A 215      44.853 -11.857 -21.645  1.00 55.03           H  
ATOM   3400  OD1 ASN A 215      42.568 -11.312 -21.294  1.00 55.03           O  
ATOM   3401  N   ASN A 216      40.140  -7.348 -19.716  1.00 51.00           N  
ATOM   3402  H   ASN A 216      39.764  -6.419 -19.841  1.00 51.00           H  
ATOM   3403  CA  ASN A 216      39.662  -7.923 -18.450  1.00 51.00           C  
ATOM   3404  HA  ASN A 216      38.582  -8.026 -18.556  1.00 51.00           H  
ATOM   3405  C   ASN A 216      39.884  -6.938 -17.306  1.00 51.00           C  
ATOM   3406  CB  ASN A 216      40.203  -9.333 -18.092  1.00 51.00           C  
ATOM   3407  HB2 ASN A 216      39.989  -9.529 -17.041  1.00 51.00           H  
ATOM   3408  HB3 ASN A 216      41.288  -9.366 -18.190  1.00 51.00           H  
ATOM   3409  O   ASN A 216      40.964  -6.385 -17.148  1.00 51.00           O  
ATOM   3410  CG  ASN A 216      39.555 -10.469 -18.860  1.00 51.00           C  
ATOM   3411  ND2 ASN A 216      40.222 -11.590 -18.996  1.00 51.00           N  
ATOM   3412 HD21 ASN A 216      41.158 -11.699 -18.635  1.00 51.00           H  
ATOM   3413 HD22 ASN A 216      39.779 -12.318 -19.539  1.00 51.00           H  
ATOM   3414  OD1 ASN A 216      38.444 -10.358 -19.348  1.00 51.00           O  
ATOM   3415  N   ASN A 217      38.848  -6.824 -16.474  1.00 56.04           N  
ATOM   3416  H   ASN A 217      38.056  -7.417 -16.676  1.00 56.04           H  
ATOM   3417  CA  ASN A 217      38.827  -6.137 -15.184  1.00 56.04           C  
ATOM   3418  HA  ASN A 217      38.012  -6.587 -14.617  1.00 56.04           H  
ATOM   3419  C   ASN A 217      38.516  -4.644 -15.273  1.00 56.04           C  
ATOM   3420  CB  ASN A 217      40.103  -6.440 -14.364  1.00 56.04           C  
ATOM   3421  HB2 ASN A 217      39.947  -6.141 -13.327  1.00 56.04           H  
ATOM   3422  HB3 ASN A 217      40.938  -5.850 -14.740  1.00 56.04           H  
ATOM   3423  O   ASN A 217      39.422  -3.829 -15.330  1.00 56.04           O  
ATOM   3424  CG  ASN A 217      40.485  -7.907 -14.381  1.00 56.04           C  
ATOM   3425  ND2 ASN A 217      41.758  -8.220 -14.352  1.00 56.04           N  
ATOM   3426 HD21 ASN A 217      41.992  -9.202 -14.334  1.00 56.04           H  
ATOM   3427 HD22 ASN A 217      42.458  -7.492 -14.380  1.00 56.04           H  
ATOM   3428  OD1 ASN A 217      39.639  -8.784 -14.442  1.00 56.04           O  
ATOM   3429  N   ASN A 218      37.224  -4.291 -15.234  1.00 56.13           N  
ATOM   3430  H   ASN A 218      36.546  -5.013 -15.432  1.00 56.13           H  
ATOM   3431  CA  ASN A 218      36.748  -3.102 -14.504  1.00 56.13           C  
ATOM   3432  HA  ASN A 218      37.168  -3.178 -13.501  1.00 56.13           H  
ATOM   3433  C   ASN A 218      35.225  -3.100 -14.232  1.00 56.13           C  
ATOM   3434  CB  ASN A 218      37.288  -1.794 -15.139  1.00 56.13           C  
ATOM   3435  HB2 ASN A 218      37.435  -1.937 -16.209  1.00 56.13           H  
ATOM   3436  HB3 ASN A 218      36.585  -0.970 -15.009  1.00 56.13           H  
ATOM   3437  O   ASN A 218      34.605  -2.049 -14.108  1.00 56.13           O  
ATOM   3438  CG  ASN A 218      38.598  -1.342 -14.499  1.00 56.13           C  
ATOM   3439  ND2 ASN A 218      39.401  -0.578 -15.199  1.00 56.13           N  
ATOM   3440 HD21 ASN A 218      40.308  -0.422 -14.783  1.00 56.13           H  
ATOM   3441 HD22 ASN A 218      39.227  -0.419 -16.181  1.00 56.13           H  
ATOM   3442  OD1 ASN A 218      38.908  -1.646 -13.358  1.00 56.13           O  
ATOM   3443  N   ASN A 219      34.617  -4.281 -14.047  1.00 57.40           N  
ATOM   3444  H   ASN A 219      35.165  -5.127 -14.100  1.00 57.40           H  
ATOM   3445  CA  ASN A 219      33.197  -4.414 -13.673  1.00 57.40           C  
ATOM   3446  HA  ASN A 219      32.668  -3.533 -14.036  1.00 57.40           H  
ATOM   3447  C   ASN A 219      32.938  -4.400 -12.145  1.00 57.40           C  
ATOM   3448  CB  ASN A 219      32.583  -5.629 -14.405  1.00 57.40           C  
ATOM   3449  HB2 ASN A 219      31.612  -5.862 -13.969  1.00 57.40           H  
ATOM   3450  HB3 ASN A 219      33.222  -6.503 -14.276  1.00 57.40           H  
ATOM   3451  O   ASN A 219      31.846  -4.749 -11.709  1.00 57.40           O  
ATOM   3452  CG  ASN A 219      32.340  -5.380 -15.885  1.00 57.40           C  
ATOM   3453  ND2 ASN A 219      32.125  -6.419 -16.656  1.00 57.40           N  
ATOM   3454 HD21 ASN A 219      31.943  -6.219 -17.629  1.00 57.40           H  
ATOM   3455 HD22 ASN A 219      32.083  -7.351 -16.270  1.00 57.40           H  
ATOM   3456  OD1 ASN A 219      32.334  -4.266 -16.377  1.00 57.40           O  
ATOM   3457  N   ASN A 220      33.891  -3.948 -11.319  1.00 58.24           N  
ATOM   3458  H   ASN A 220      34.745  -3.599 -11.730  1.00 58.24           H  
ATOM   3459  CA  ASN A 220      33.812  -4.014  -9.847  1.00 58.24           C  
ATOM   3460  HA  ASN A 220      32.902  -4.547  -9.569  1.00 58.24           H  
ATOM   3461  C   ASN A 220      33.663  -2.644  -9.154  1.00 58.24           C  
ATOM   3462  CB  ASN A 220      34.996  -4.847  -9.302  1.00 58.24           C  
ATOM   3463  HB2 ASN A 220      35.130  -4.652  -8.238  1.00 58.24           H  
ATOM   3464  HB3 ASN A 220      35.920  -4.568  -9.810  1.00 58.24           H  
ATOM   3465  O   ASN A 220      34.401  -2.341  -8.220  1.00 58.24           O  
ATOM   3466  CG  ASN A 220      34.786  -6.344  -9.406  1.00 58.24           C  
ATOM   3467  ND2 ASN A 220      35.798  -7.123  -9.112  1.00 58.24           N  
ATOM   3468 HD21 ASN A 220      35.616  -8.116  -9.139  1.00 58.24           H  
ATOM   3469 HD22 ASN A 220      36.672  -6.743  -8.776  1.00 58.24           H  
ATOM   3470  OD1 ASN A 220      33.722  -6.835  -9.733  1.00 58.24           O  
ATOM   3471  N   ARG A 221      32.717  -1.793  -9.581  1.00 57.89           N  
ATOM   3472  H   ARG A 221      32.182  -2.050 -10.398  1.00 57.89           H  
ATOM   3473  CA  ARG A 221      32.444  -0.507  -8.886  1.00 57.89           C  
ATOM   3474  HA  ARG A 221      32.771  -0.619  -7.852  1.00 57.89           H  
ATOM   3475  C   ARG A 221      30.966  -0.131  -8.691  1.00 57.89           C  
ATOM   3476  CB  ARG A 221      33.300   0.630  -9.500  1.00 57.89           C  
ATOM   3477  HB2 ARG A 221      32.807   1.593  -9.362  1.00 57.89           H  
ATOM   3478  HB3 ARG A 221      33.420   0.473 -10.572  1.00 57.89           H  
ATOM   3479  O   ARG A 221      30.675   1.016  -8.377  1.00 57.89           O  
ATOM   3480  CG  ARG A 221      34.679   0.724  -8.823  1.00 57.89           C  
ATOM   3481  HG2 ARG A 221      34.544   0.771  -7.742  1.00 57.89           H  
ATOM   3482  HG3 ARG A 221      35.271  -0.157  -9.071  1.00 57.89           H  
ATOM   3483  CD  ARG A 221      35.457   1.963  -9.272  1.00 57.89           C  
ATOM   3484  HD2 ARG A 221      35.657   1.875 -10.340  1.00 57.89           H  
ATOM   3485  HD3 ARG A 221      34.847   2.849  -9.097  1.00 57.89           H  
ATOM   3486  NE  ARG A 221      36.725   2.091  -8.525  1.00 57.89           N  
ATOM   3487  HE  ARG A 221      36.810   1.539  -7.684  1.00 57.89           H  
ATOM   3488  NH1 ARG A 221      37.766   3.591  -9.919  1.00 57.89           N  
ATOM   3489 HH11 ARG A 221      36.959   3.581 -10.526  1.00 57.89           H  
ATOM   3490 HH12 ARG A 221      38.568   4.163 -10.143  1.00 57.89           H  
ATOM   3491  NH2 ARG A 221      38.813   2.889  -8.080  1.00 57.89           N  
ATOM   3492 HH21 ARG A 221      39.602   3.471  -8.325  1.00 57.89           H  
ATOM   3493 HH22 ARG A 221      38.858   2.334  -7.238  1.00 57.89           H  
ATOM   3494  CZ  ARG A 221      37.758   2.853  -8.844  1.00 57.89           C  
ATOM   3495  N   GLY A 222      30.029  -1.072  -8.835  1.00 53.35           N  
ATOM   3496  H   GLY A 222      30.321  -2.007  -9.082  1.00 53.35           H  
ATOM   3497  CA  GLY A 222      28.589  -0.752  -8.827  1.00 53.35           C  
ATOM   3498  HA2 GLY A 222      28.142  -1.225  -9.701  1.00 53.35           H  
ATOM   3499  HA3 GLY A 222      28.440   0.322  -8.944  1.00 53.35           H  
ATOM   3500  C   GLY A 222      27.753  -1.196  -7.619  1.00 53.35           C  
ATOM   3501  O   GLY A 222      26.673  -0.653  -7.417  1.00 53.35           O  
ATOM   3502  N   ASN A 223      28.203  -2.157  -6.809  1.00 55.42           N  
ATOM   3503  H   ASN A 223      29.129  -2.532  -6.957  1.00 55.42           H  
ATOM   3504  CA  ASN A 223      27.315  -2.866  -5.878  1.00 55.42           C  
ATOM   3505  HA  ASN A 223      26.304  -2.464  -5.941  1.00 55.42           H  
ATOM   3506  C   ASN A 223      27.731  -2.683  -4.416  1.00 55.42           C  
ATOM   3507  CB  ASN A 223      27.246  -4.358  -6.281  1.00 55.42           C  
ATOM   3508  HB2 ASN A 223      28.227  -4.707  -6.604  1.00 55.42           H  
ATOM   3509  HB3 ASN A 223      26.961  -4.951  -5.412  1.00 55.42           H  
ATOM   3510  O   ASN A 223      28.309  -3.593  -3.845  1.00 55.42           O  
ATOM   3511  CG  ASN A 223      26.212  -4.676  -7.339  1.00 55.42           C  
ATOM   3512  ND2 ASN A 223      26.186  -5.902  -7.803  1.00 55.42           N  
ATOM   3513 HD21 ASN A 223      26.836  -6.595  -7.461  1.00 55.42           H  
ATOM   3514 HD22 ASN A 223      25.481  -6.107  -8.497  1.00 55.42           H  
ATOM   3515  OD1 ASN A 223      25.396  -3.864  -7.737  1.00 55.42           O  
ATOM   3516  N   ASN A 224      27.435  -1.531  -3.803  1.00 57.68           N  
ATOM   3517  H   ASN A 224      27.074  -0.767  -4.356  1.00 57.68           H  
ATOM   3518  CA  ASN A 224      27.595  -1.363  -2.346  1.00 57.68           C  
ATOM   3519  HA  ASN A 224      27.438  -2.342  -1.893  1.00 57.68           H  
ATOM   3520  C   ASN A 224      26.513  -0.509  -1.654  1.00 57.68           C  
ATOM   3521  CB  ASN A 224      29.045  -0.924  -2.018  1.00 57.68           C  
ATOM   3522  HB2 ASN A 224      29.047  -0.206  -1.197  1.00 57.68           H  
ATOM   3523  HB3 ASN A 224      29.491  -0.428  -2.880  1.00 57.68           H  
ATOM   3524  O   ASN A 224      26.683  -0.142  -0.498  1.00 57.68           O  
ATOM   3525  CG  ASN A 224      29.948  -2.074  -1.586  1.00 57.68           C  
ATOM   3526  ND2 ASN A 224      31.234  -1.838  -1.480  1.00 57.68           N  
ATOM   3527 HD21 ASN A 224      31.612  -0.914  -1.632  1.00 57.68           H  
ATOM   3528 HD22 ASN A 224      31.786  -2.614  -1.146  1.00 57.68           H  
ATOM   3529  OD1 ASN A 224      29.536  -3.182  -1.297  1.00 57.68           O  
ATOM   3530  N   ASN A 225      25.368  -0.242  -2.298  1.00 60.51           N  
ATOM   3531  H   ASN A 225      25.260  -0.561  -3.251  1.00 60.51           H  
ATOM   3532  CA  ASN A 225      24.308   0.600  -1.707  1.00 60.51           C  
ATOM   3533  HA  ASN A 225      24.606   0.882  -0.698  1.00 60.51           H  
ATOM   3534  C   ASN A 225      22.956  -0.096  -1.468  1.00 60.51           C  
ATOM   3535  CB  ASN A 225      24.192   1.912  -2.506  1.00 60.51           C  
ATOM   3536  HB2 ASN A 225      23.234   2.386  -2.290  1.00 60.51           H  
ATOM   3537  HB3 ASN A 225      24.231   1.707  -3.576  1.00 60.51           H  
ATOM   3538  O   ASN A 225      22.005   0.553  -1.038  1.00 60.51           O  
ATOM   3539  CG  ASN A 225      25.269   2.923  -2.143  1.00 60.51           C  
ATOM   3540  ND2 ASN A 225      25.298   4.053  -2.805  1.00 60.51           N  
ATOM   3541 HD21 ASN A 225      24.641   4.241  -3.549  1.00 60.51           H  
ATOM   3542 HD22 ASN A 225      26.035   4.692  -2.544  1.00 60.51           H  
ATOM   3543  OD1 ASN A 225      26.085   2.744  -1.261  1.00 60.51           O  
ATOM   3544  N   ASN A 226      22.857  -1.414  -1.658  1.00 60.04           N  
ATOM   3545  H   ASN A 226      23.672  -1.921  -1.972  1.00 60.04           H  
ATOM   3546  CA  ASN A 226      21.584  -2.134  -1.506  1.00 60.04           C  
ATOM   3547  HA  ASN A 226      20.771  -1.418  -1.625  1.00 60.04           H  
ATOM   3548  C   ASN A 226      21.336  -2.710  -0.102  1.00 60.04           C  
ATOM   3549  CB  ASN A 226      21.425  -3.147  -2.653  1.00 60.04           C  
ATOM   3550  HB2 ASN A 226      20.579  -3.802  -2.445  1.00 60.04           H  
ATOM   3551  HB3 ASN A 226      22.320  -3.765  -2.733  1.00 60.04           H  
ATOM   3552  O   ASN A 226      20.350  -3.413   0.098  1.00 60.04           O  
ATOM   3553  CG  ASN A 226      21.142  -2.468  -3.983  1.00 60.04           C  
ATOM   3554  ND2 ASN A 226      21.286  -3.177  -5.075  1.00 60.04           N  
ATOM   3555 HD21 ASN A 226      21.111  -2.695  -5.945  1.00 60.04           H  
ATOM   3556 HD22 ASN A 226      21.562  -4.148  -5.033  1.00 60.04           H  
ATOM   3557  OD1 ASN A 226      20.797  -1.302  -4.072  1.00 60.04           O  
ATOM   3558  N   ASN A 227      22.164  -2.370   0.893  1.00 56.63           N  
ATOM   3559  H   ASN A 227      22.952  -1.773   0.685  1.00 56.63           H  
ATOM   3560  CA  ASN A 227      22.027  -2.894   2.258  1.00 56.63           C  
ATOM   3561  HA  ASN A 227      21.408  -3.788   2.173  1.00 56.63           H  
ATOM   3562  C   ASN A 227      21.232  -1.987   3.224  1.00 56.63           C  
ATOM   3563  CB  ASN A 227      23.401  -3.354   2.789  1.00 56.63           C  
ATOM   3564  HB2 ASN A 227      23.835  -2.577   3.419  1.00 56.63           H  
ATOM   3565  HB3 ASN A 227      24.082  -3.541   1.958  1.00 56.63           H  
ATOM   3566  O   ASN A 227      21.317  -2.136   4.437  1.00 56.63           O  
ATOM   3567  CG  ASN A 227      23.320  -4.652   3.581  1.00 56.63           C  
ATOM   3568  ND2 ASN A 227      24.386  -5.036   4.241  1.00 56.63           N  
ATOM   3569 HD21 ASN A 227      24.302  -5.904   4.749  1.00 56.63           H  
ATOM   3570 HD22 ASN A 227      25.223  -4.471   4.269  1.00 56.63           H  
ATOM   3571  OD1 ASN A 227      22.334  -5.367   3.577  1.00 56.63           O  
ATOM   3572  N   ARG A 228      20.424  -1.052   2.700  1.00 58.91           N  
ATOM   3573  H   ARG A 228      20.413  -0.965   1.693  1.00 58.91           H  
ATOM   3574  CA  ARG A 228      19.441  -0.269   3.486  1.00 58.91           C  
ATOM   3575  HA  ARG A 228      19.734  -0.291   4.535  1.00 58.91           H  
ATOM   3576  C   ARG A 228      18.032  -0.891   3.488  1.00 58.91           C  
ATOM   3577  CB  ARG A 228      19.445   1.206   3.039  1.00 58.91           C  
ATOM   3578  HB2 ARG A 228      19.331   1.262   1.956  1.00 58.91           H  
ATOM   3579  HB3 ARG A 228      18.600   1.720   3.498  1.00 58.91           H  
ATOM   3580  O   ARG A 228      17.079  -0.253   3.916  1.00 58.91           O  
ATOM   3581  CG  ARG A 228      20.726   1.937   3.471  1.00 58.91           C  
ATOM   3582  HG2 ARG A 228      20.844   1.841   4.551  1.00 58.91           H  
ATOM   3583  HG3 ARG A 228      21.589   1.488   2.979  1.00 58.91           H  
ATOM   3584  CD  ARG A 228      20.647   3.424   3.104  1.00 58.91           C  
ATOM   3585  HD2 ARG A 228      20.564   3.506   2.020  1.00 58.91           H  
ATOM   3586  HD3 ARG A 228      19.755   3.852   3.560  1.00 58.91           H  
ATOM   3587  NE  ARG A 228      21.834   4.166   3.573  1.00 58.91           N  
ATOM   3588  HE  ARG A 228      22.435   3.689   4.230  1.00 58.91           H  
ATOM   3589  NH1 ARG A 228      21.461   6.115   2.414  1.00 58.91           N  
ATOM   3590 HH11 ARG A 228      20.610   5.718   2.041  1.00 58.91           H  
ATOM   3591 HH12 ARG A 228      21.726   7.064   2.193  1.00 58.91           H  
ATOM   3592  NH2 ARG A 228      23.247   5.947   3.741  1.00 58.91           N  
ATOM   3593 HH21 ARG A 228      23.502   6.894   3.501  1.00 58.91           H  
ATOM   3594 HH22 ARG A 228      23.821   5.436   4.395  1.00 58.91           H  
ATOM   3595  CZ  ARG A 228      22.175   5.400   3.240  1.00 58.91           C  
ATOM   3596  N   GLY A 229      17.900  -2.122   2.988  1.00 58.00           N  
ATOM   3597  H   GLY A 229      18.739  -2.592   2.680  1.00 58.00           H  
ATOM   3598  CA  GLY A 229      16.620  -2.788   2.720  1.00 58.00           C  
ATOM   3599  HA2 GLY A 229      16.736  -3.410   1.832  1.00 58.00           H  
ATOM   3600  HA3 GLY A 229      15.863  -2.035   2.498  1.00 58.00           H  
ATOM   3601  C   GLY A 229      16.066  -3.682   3.831  1.00 58.00           C  
ATOM   3602  O   GLY A 229      14.976  -4.218   3.659  1.00 58.00           O  
ATOM   3603  N   ASN A 230      16.743  -3.829   4.975  1.00 53.50           N  
ATOM   3604  H   ASN A 230      17.634  -3.365   5.081  1.00 53.50           H  
ATOM   3605  CA  ASN A 230      16.194  -4.566   6.122  1.00 53.50           C  
ATOM   3606  HA  ASN A 230      15.556  -5.360   5.735  1.00 53.50           H  
ATOM   3607  C   ASN A 230      15.227  -3.696   6.945  1.00 53.50           C  
ATOM   3608  CB  ASN A 230      17.317  -5.254   6.934  1.00 53.50           C  
ATOM   3609  HB2 ASN A 230      17.066  -5.246   7.995  1.00 53.50           H  
ATOM   3610  HB3 ASN A 230      18.259  -4.718   6.821  1.00 53.50           H  
ATOM   3611  O   ASN A 230      15.356  -3.557   8.156  1.00 53.50           O  
ATOM   3612  CG  ASN A 230      17.524  -6.711   6.555  1.00 53.50           C  
ATOM   3613  ND2 ASN A 230      18.146  -7.483   7.416  1.00 53.50           N  
ATOM   3614 HD21 ASN A 230      18.415  -8.389   7.059  1.00 53.50           H  
ATOM   3615 HD22 ASN A 230      18.558  -7.079   8.245  1.00 53.50           H  
ATOM   3616  OD1 ASN A 230      17.133  -7.192   5.508  1.00 53.50           O  
ATOM   3617  N   GLN A 231      14.217  -3.131   6.285  1.00 58.81           N  
ATOM   3618  H   GLN A 231      14.164  -3.301   5.291  1.00 58.81           H  
ATOM   3619  CA  GLN A 231      12.982  -2.723   6.949  1.00 58.81           C  
ATOM   3620  HA  GLN A 231      13.194  -2.352   7.951  1.00 58.81           H  
ATOM   3621  C   GLN A 231      12.128  -3.982   7.092  1.00 58.81           C  
ATOM   3622  CB  GLN A 231      12.284  -1.603   6.166  1.00 58.81           C  
ATOM   3623  HB2 GLN A 231      12.144  -1.908   5.129  1.00 58.81           H  
ATOM   3624  HB3 GLN A 231      11.305  -1.423   6.610  1.00 58.81           H  
ATOM   3625  O   GLN A 231      11.224  -4.245   6.298  1.00 58.81           O  
ATOM   3626  CG  GLN A 231      13.091  -0.298   6.217  1.00 58.81           C  
ATOM   3627  HG2 GLN A 231      13.269  -0.037   7.261  1.00 58.81           H  
ATOM   3628  HG3 GLN A 231      14.056  -0.439   5.730  1.00 58.81           H  
ATOM   3629  CD  GLN A 231      12.379   0.868   5.541  1.00 58.81           C  
ATOM   3630  NE2 GLN A 231      12.755   2.088   5.854  1.00 58.81           N  
ATOM   3631 HE21 GLN A 231      12.226   2.834   5.425  1.00 58.81           H  
ATOM   3632 HE22 GLN A 231      13.451   2.240   6.570  1.00 58.81           H  
ATOM   3633  OE1 GLN A 231      11.492   0.725   4.717  1.00 58.81           O  
ATOM   3634  N   ARG A 232      12.478  -4.821   8.074  1.00 55.91           N  
ATOM   3635  H   ARG A 232      13.229  -4.528   8.683  1.00 55.91           H  
ATOM   3636  CA  ARG A 232      11.546  -5.839   8.562  1.00 55.91           C  
ATOM   3637  HA  ARG A 232      11.270  -6.497   7.738  1.00 55.91           H  
ATOM   3638  C   ARG A 232      10.294  -5.094   9.007  1.00 55.91           C  
ATOM   3639  CB  ARG A 232      12.163  -6.663   9.700  1.00 55.91           C  
ATOM   3640  HB2 ARG A 232      12.495  -5.999  10.498  1.00 55.91           H  
ATOM   3641  HB3 ARG A 232      11.401  -7.331  10.103  1.00 55.91           H  
ATOM   3642  O   ARG A 232      10.395  -3.995   9.549  1.00 55.91           O  
ATOM   3643  CG  ARG A 232      13.345  -7.498   9.188  1.00 55.91           C  
ATOM   3644  HG2 ARG A 232      14.133  -6.839   8.822  1.00 55.91           H  
ATOM   3645  HG3 ARG A 232      13.003  -8.131   8.369  1.00 55.91           H  
ATOM   3646  CD  ARG A 232      13.913  -8.384  10.298  1.00 55.91           C  
ATOM   3647  HD2 ARG A 232      13.099  -8.990  10.696  1.00 55.91           H  
ATOM   3648  HD3 ARG A 232      14.294  -7.752  11.101  1.00 55.91           H  
ATOM   3649  NE  ARG A 232      14.997  -9.247   9.785  1.00 55.91           N  
ATOM   3650  HE  ARG A 232      15.544  -8.880   9.019  1.00 55.91           H  
ATOM   3651  NH1 ARG A 232      14.690 -11.004  11.237  1.00 55.91           N  
ATOM   3652 HH11 ARG A 232      14.947 -11.914  11.591  1.00 55.91           H  
ATOM   3653 HH12 ARG A 232      13.958 -10.492  11.708  1.00 55.91           H  
ATOM   3654  NH2 ARG A 232      16.285 -11.122   9.683  1.00 55.91           N  
ATOM   3655 HH21 ARG A 232      16.523 -12.032  10.051  1.00 55.91           H  
ATOM   3656 HH22 ARG A 232      16.793 -10.742   8.898  1.00 55.91           H  
ATOM   3657  CZ  ARG A 232      15.316 -10.448  10.237  1.00 55.91           C  
ATOM   3658  N   GLN A 233       9.135  -5.644   8.670  1.00 56.68           N  
ATOM   3659  H   GLN A 233       9.141  -6.583   8.298  1.00 56.68           H  
ATOM   3660  CA  GLN A 233       7.853  -5.068   9.049  1.00 56.68           C  
ATOM   3661  HA  GLN A 233       7.719  -4.119   8.530  1.00 56.68           H  
ATOM   3662  C   GLN A 233       7.914  -4.812  10.551  1.00 56.68           C  
ATOM   3663  CB  GLN A 233       6.713  -6.017   8.657  1.00 56.68           C  
ATOM   3664  HB2 GLN A 233       6.762  -6.929   9.251  1.00 56.68           H  
ATOM   3665  HB3 GLN A 233       5.765  -5.519   8.860  1.00 56.68           H  
ATOM   3666  O   GLN A 233       8.262  -5.719  11.299  1.00 56.68           O  
ATOM   3667  CG  GLN A 233       6.805  -6.379   7.163  1.00 56.68           C  
ATOM   3668  HG2 GLN A 233       7.690  -6.992   6.991  1.00 56.68           H  
ATOM   3669  HG3 GLN A 233       6.902  -5.466   6.575  1.00 56.68           H  
ATOM   3670  CD  GLN A 233       5.600  -7.144   6.640  1.00 56.68           C  
ATOM   3671  NE2 GLN A 233       5.758  -7.892   5.571  1.00 56.68           N  
ATOM   3672 HE21 GLN A 233       6.676  -8.032   5.174  1.00 56.68           H  
ATOM   3673 HE22 GLN A 233       4.948  -8.446   5.328  1.00 56.68           H  
ATOM   3674  OE1 GLN A 233       4.492  -7.069   7.131  1.00 56.68           O  
ATOM   3675  N   ILE A 234       7.726  -3.548  10.922  1.00 63.08           N  
ATOM   3676  H   ILE A 234       7.507  -2.869  10.207  1.00 63.08           H  
ATOM   3677  CA  ILE A 234       7.801  -3.057  12.290  1.00 63.08           C  
ATOM   3678  HA  ILE A 234       8.779  -3.275  12.720  1.00 63.08           H  
ATOM   3679  C   ILE A 234       6.741  -3.837  13.064  1.00 63.08           C  
ATOM   3680  CB  ILE A 234       7.571  -1.524  12.282  1.00 63.08           C  
ATOM   3681  HB  ILE A 234       6.632  -1.332  11.764  1.00 63.08           H  
ATOM   3682  O   ILE A 234       5.554  -3.516  12.998  1.00 63.08           O  
ATOM   3683  CG1 ILE A 234       8.709  -0.797  11.518  1.00 63.08           C  
ATOM   3684 HG12 ILE A 234       9.561  -0.654  12.181  1.00 63.08           H  
ATOM   3685 HG13 ILE A 234       9.054  -1.402  10.679  1.00 63.08           H  
ATOM   3686  CG2 ILE A 234       7.450  -0.938  13.699  1.00 63.08           C  
ATOM   3687 HG21 ILE A 234       8.334  -1.187  14.286  1.00 63.08           H  
ATOM   3688 HG22 ILE A 234       6.580  -1.356  14.206  1.00 63.08           H  
ATOM   3689 HG23 ILE A 234       7.331   0.145  13.667  1.00 63.08           H  
ATOM   3690  CD1 ILE A 234       8.277   0.556  10.939  1.00 63.08           C  
ATOM   3691 HD11 ILE A 234       7.976   1.233  11.738  1.00 63.08           H  
ATOM   3692 HD12 ILE A 234       9.114   1.000  10.399  1.00 63.08           H  
ATOM   3693 HD13 ILE A 234       7.444   0.416  10.250  1.00 63.08           H  
ATOM   3694  N   GLU A 235       7.161  -4.908  13.730  1.00 63.37           N  
ATOM   3695  H   GLU A 235       8.122  -5.199  13.623  1.00 63.37           H  
ATOM   3696  CA  GLU A 235       6.475  -5.355  14.928  1.00 63.37           C  
ATOM   3697  HA  GLU A 235       5.456  -5.649  14.678  1.00 63.37           H  
ATOM   3698  C   GLU A 235       6.430  -4.131  15.835  1.00 63.37           C  
ATOM   3699  CB  GLU A 235       7.197  -6.552  15.565  1.00 63.37           C  
ATOM   3700  HB2 GLU A 235       6.782  -6.729  16.557  1.00 63.37           H  
ATOM   3701  HB3 GLU A 235       8.259  -6.327  15.655  1.00 63.37           H  
ATOM   3702  O   GLU A 235       7.390  -3.360  15.915  1.00 63.37           O  
ATOM   3703  CG  GLU A 235       6.997  -7.814  14.705  1.00 63.37           C  
ATOM   3704  HG2 GLU A 235       5.935  -8.063  14.697  1.00 63.37           H  
ATOM   3705  HG3 GLU A 235       7.288  -7.591  13.678  1.00 63.37           H  
ATOM   3706  CD  GLU A 235       7.799  -9.038  15.175  1.00 63.37           C  
ATOM   3707  OE1 GLU A 235       7.869 -10.003  14.376  1.00 63.37           O  
ATOM   3708  OE2 GLU A 235       8.353  -9.012  16.294  1.00 63.37           O  
ATOM   3709  N   VAL A 236       5.250  -3.854  16.372  1.00 69.04           N  
ATOM   3710  H   VAL A 236       4.510  -4.538  16.308  1.00 69.04           H  
ATOM   3711  CA  VAL A 236       5.018  -2.652  17.160  1.00 69.04           C  
ATOM   3712  HA  VAL A 236       5.347  -1.779  16.597  1.00 69.04           H  
ATOM   3713  C   VAL A 236       5.878  -2.762  18.417  1.00 69.04           C  
ATOM   3714  CB  VAL A 236       3.516  -2.508  17.467  1.00 69.04           C  
ATOM   3715  HB  VAL A 236       3.162  -3.388  18.003  1.00 69.04           H  
ATOM   3716  O   VAL A 236       5.483  -3.416  19.372  1.00 69.04           O  
ATOM   3717  CG1 VAL A 236       3.232  -1.268  18.312  1.00 69.04           C  
ATOM   3718 HG11 VAL A 236       3.722  -1.374  19.280  1.00 69.04           H  
ATOM   3719 HG12 VAL A 236       2.161  -1.172  18.488  1.00 69.04           H  
ATOM   3720 HG13 VAL A 236       3.608  -0.377  17.808  1.00 69.04           H  
ATOM   3721  CG2 VAL A 236       2.695  -2.372  16.173  1.00 69.04           C  
ATOM   3722 HG21 VAL A 236       3.044  -1.513  15.601  1.00 69.04           H  
ATOM   3723 HG22 VAL A 236       1.641  -2.245  16.419  1.00 69.04           H  
ATOM   3724 HG23 VAL A 236       2.799  -3.271  15.565  1.00 69.04           H  
ATOM   3725  N   ASP A 237       7.063  -2.156  18.396  1.00 82.49           N  
ATOM   3726  H   ASP A 237       7.453  -1.908  17.497  1.00 82.49           H  
ATOM   3727  CA  ASP A 237       7.903  -2.034  19.580  1.00 82.49           C  
ATOM   3728  HA  ASP A 237       8.021  -3.016  20.040  1.00 82.49           H  
ATOM   3729  C   ASP A 237       7.191  -1.118  20.576  1.00 82.49           C  
ATOM   3730  CB  ASP A 237       9.296  -1.469  19.232  1.00 82.49           C  
ATOM   3731  HB2 ASP A 237       9.200  -0.736  18.430  1.00 82.49           H  
ATOM   3732  HB3 ASP A 237       9.680  -0.941  20.105  1.00 82.49           H  
ATOM   3733  O   ASP A 237       6.927   0.057  20.284  1.00 82.49           O  
ATOM   3734  CG  ASP A 237      10.345  -2.524  18.856  1.00 82.49           C  
ATOM   3735  OD1 ASP A 237      10.259  -3.654  19.379  1.00 82.49           O  
ATOM   3736  OD2 ASP A 237      11.268  -2.151  18.093  1.00 82.49           O  
ATOM   3737  N   ASP A 238       6.922  -1.631  21.776  1.00 85.66           N  
ATOM   3738  H   ASP A 238       7.030  -2.627  21.901  1.00 85.66           H  
ATOM   3739  CA  ASP A 238       6.314  -0.866  22.870  1.00 85.66           C  
ATOM   3740  HA  ASP A 238       5.299  -0.584  22.590  1.00 85.66           H  
ATOM   3741  C   ASP A 238       7.099   0.424  23.166  1.00 85.66           C  
ATOM   3742  CB  ASP A 238       6.257  -1.741  24.134  1.00 85.66           C  
ATOM   3743  HB2 ASP A 238       6.004  -1.105  24.982  1.00 85.66           H  
ATOM   3744  HB3 ASP A 238       7.244  -2.166  24.320  1.00 85.66           H  
ATOM   3745  O   ASP A 238       6.521   1.460  23.502  1.00 85.66           O  
ATOM   3746  CG  ASP A 238       5.213  -2.860  24.067  1.00 85.66           C  
ATOM   3747  OD1 ASP A 238       4.170  -2.648  23.407  1.00 85.66           O  
ATOM   3748  OD2 ASP A 238       5.446  -3.890  24.735  1.00 85.66           O  
ATOM   3749  N   GLU A 239       8.421   0.407  22.960  1.00 88.65           N  
ATOM   3750  H   GLU A 239       8.833  -0.469  22.672  1.00 88.65           H  
ATOM   3751  CA  GLU A 239       9.273   1.587  23.100  1.00 88.65           C  
ATOM   3752  HA  GLU A 239       9.084   2.018  24.084  1.00 88.65           H  
ATOM   3753  C   GLU A 239       8.958   2.669  22.050  1.00 88.65           C  
ATOM   3754  CB  GLU A 239      10.751   1.167  23.029  1.00 88.65           C  
ATOM   3755  HB2 GLU A 239      11.013   0.931  21.998  1.00 88.65           H  
ATOM   3756  HB3 GLU A 239      10.911   0.286  23.651  1.00 88.65           H  
ATOM   3757  O   GLU A 239       8.908   3.861  22.371  1.00 88.65           O  
ATOM   3758  CG  GLU A 239      11.629   2.310  23.556  1.00 88.65           C  
ATOM   3759  HG2 GLU A 239      11.376   2.490  24.600  1.00 88.65           H  
ATOM   3760  HG3 GLU A 239      11.398   3.221  23.003  1.00 88.65           H  
ATOM   3761  CD  GLU A 239      13.138   2.087  23.439  1.00 88.65           C  
ATOM   3762  OE1 GLU A 239      13.849   3.033  23.858  1.00 88.65           O  
ATOM   3763  OE2 GLU A 239      13.590   1.118  22.799  1.00 88.65           O  
ATOM   3764  N   ALA A 240       8.702   2.281  20.797  1.00 88.88           N  
ATOM   3765  H   ALA A 240       8.616   1.291  20.613  1.00 88.88           H  
ATOM   3766  CA  ALA A 240       8.331   3.214  19.736  1.00 88.88           C  
ATOM   3767  HA  ALA A 240       9.052   4.031  19.724  1.00 88.88           H  
ATOM   3768  C   ALA A 240       6.946   3.826  19.996  1.00 88.88           C  
ATOM   3769  CB  ALA A 240       8.401   2.492  18.385  1.00 88.88           C  
ATOM   3770  HB1 ALA A 240       9.398   2.077  18.236  1.00 88.88           H  
ATOM   3771  HB2 ALA A 240       7.675   1.679  18.353  1.00 88.88           H  
ATOM   3772  HB3 ALA A 240       8.180   3.194  17.581  1.00 88.88           H  
ATOM   3773  O   ALA A 240       6.771   5.040  19.842  1.00 88.88           O  
ATOM   3774  N   VAL A 241       5.993   3.016  20.474  1.00 90.27           N  
ATOM   3775  H   VAL A 241       6.214   2.036  20.578  1.00 90.27           H  
ATOM   3776  CA  VAL A 241       4.666   3.488  20.901  1.00 90.27           C  
ATOM   3777  HA  VAL A 241       4.200   4.018  20.070  1.00 90.27           H  
ATOM   3778  C   VAL A 241       4.796   4.473  22.057  1.00 90.27           C  
ATOM   3779  CB  VAL A 241       3.749   2.316  21.298  1.00 90.27           C  
ATOM   3780  HB  VAL A 241       4.221   1.731  22.088  1.00 90.27           H  
ATOM   3781  O   VAL A 241       4.237   5.567  21.990  1.00 90.27           O  
ATOM   3782  CG1 VAL A 241       2.380   2.800  21.800  1.00 90.27           C  
ATOM   3783 HG11 VAL A 241       2.492   3.356  22.730  1.00 90.27           H  
ATOM   3784 HG12 VAL A 241       1.906   3.432  21.048  1.00 90.27           H  
ATOM   3785 HG13 VAL A 241       1.743   1.940  22.003  1.00 90.27           H  
ATOM   3786  CG2 VAL A 241       3.499   1.409  20.095  1.00 90.27           C  
ATOM   3787 HG21 VAL A 241       2.839   0.595  20.393  1.00 90.27           H  
ATOM   3788 HG22 VAL A 241       4.439   0.971  19.760  1.00 90.27           H  
ATOM   3789 HG23 VAL A 241       3.045   1.969  19.278  1.00 90.27           H  
ATOM   3790  N   ALA A 242       5.580   4.148  23.087  1.00 93.33           N  
ATOM   3791  H   ALA A 242       5.989   3.224  23.110  1.00 93.33           H  
ATOM   3792  CA  ALA A 242       5.797   5.025  24.234  1.00 93.33           C  
ATOM   3793  HA  ALA A 242       4.833   5.231  24.699  1.00 93.33           H  
ATOM   3794  C   ALA A 242       6.417   6.371  23.824  1.00 93.33           C  
ATOM   3795  CB  ALA A 242       6.675   4.289  25.252  1.00 93.33           C  
ATOM   3796  HB1 ALA A 242       7.644   4.048  24.815  1.00 93.33           H  
ATOM   3797  HB2 ALA A 242       6.822   4.912  26.134  1.00 93.33           H  
ATOM   3798  HB3 ALA A 242       6.190   3.361  25.555  1.00 93.33           H  
ATOM   3799  O   ALA A 242       5.969   7.425  24.286  1.00 93.33           O  
ATOM   3800  N   ARG A 243       7.403   6.367  22.915  1.00 93.76           N  
ATOM   3801  H   ARG A 243       7.737   5.471  22.590  1.00 93.76           H  
ATOM   3802  CA  ARG A 243       7.989   7.602  22.364  1.00 93.76           C  
ATOM   3803  HA  ARG A 243       8.330   8.231  23.186  1.00 93.76           H  
ATOM   3804  C   ARG A 243       6.951   8.430  21.605  1.00 93.76           C  
ATOM   3805  CB  ARG A 243       9.185   7.271  21.460  1.00 93.76           C  
ATOM   3806  HB2 ARG A 243       8.889   6.499  20.749  1.00 93.76           H  
ATOM   3807  HB3 ARG A 243       9.452   8.164  20.895  1.00 93.76           H  
ATOM   3808  O   ARG A 243       6.868   9.636  21.832  1.00 93.76           O  
ATOM   3809  CG  ARG A 243      10.430   6.807  22.236  1.00 93.76           C  
ATOM   3810  HG2 ARG A 243      10.193   5.934  22.844  1.00 93.76           H  
ATOM   3811  HG3 ARG A 243      10.780   7.605  22.890  1.00 93.76           H  
ATOM   3812  CD  ARG A 243      11.525   6.449  21.225  1.00 93.76           C  
ATOM   3813  HD2 ARG A 243      11.073   5.815  20.463  1.00 93.76           H  
ATOM   3814  HD3 ARG A 243      11.883   7.364  20.753  1.00 93.76           H  
ATOM   3815  NE  ARG A 243      12.661   5.714  21.818  1.00 93.76           N  
ATOM   3816  HE  ARG A 243      12.656   5.518  22.809  1.00 93.76           H  
ATOM   3817  NH1 ARG A 243      13.623   5.109  19.823  1.00 93.76           N  
ATOM   3818 HH11 ARG A 243      12.856   5.546  19.332  1.00 93.76           H  
ATOM   3819 HH12 ARG A 243      14.293   4.527  19.341  1.00 93.76           H  
ATOM   3820  NH2 ARG A 243      14.533   4.405  21.710  1.00 93.76           N  
ATOM   3821 HH21 ARG A 243      15.106   3.759  21.186  1.00 93.76           H  
ATOM   3822 HH22 ARG A 243      14.390   4.101  22.662  1.00 93.76           H  
ATOM   3823  CZ  ARG A 243      13.599   5.086  21.128  1.00 93.76           C  
ATOM   3824  N   GLN A 244       6.127   7.801  20.769  1.00 93.93           N  
ATOM   3825  H   GLN A 244       6.253   6.809  20.625  1.00 93.93           H  
ATOM   3826  CA  GLN A 244       5.092   8.492  19.995  1.00 93.93           C  
ATOM   3827  HA  GLN A 244       5.556   9.332  19.481  1.00 93.93           H  
ATOM   3828  C   GLN A 244       3.971   9.055  20.885  1.00 93.93           C  
ATOM   3829  CB  GLN A 244       4.548   7.521  18.938  1.00 93.93           C  
ATOM   3830  HB2 GLN A 244       4.042   6.687  19.425  1.00 93.93           H  
ATOM   3831  HB3 GLN A 244       5.388   7.128  18.365  1.00 93.93           H  
ATOM   3832  O   GLN A 244       3.534  10.193  20.692  1.00 93.93           O  
ATOM   3833  CG  GLN A 244       3.577   8.217  17.973  1.00 93.93           C  
ATOM   3834  HG2 GLN A 244       2.691   8.541  18.519  1.00 93.93           H  
ATOM   3835  HG3 GLN A 244       4.062   9.096  17.550  1.00 93.93           H  
ATOM   3836  CD  GLN A 244       3.129   7.319  16.825  1.00 93.93           C  
ATOM   3837  NE2 GLN A 244       2.235   7.788  15.983  1.00 93.93           N  
ATOM   3838 HE21 GLN A 244       1.959   7.140  15.259  1.00 93.93           H  
ATOM   3839 HE22 GLN A 244       1.842   8.710  16.107  1.00 93.93           H  
ATOM   3840  OE1 GLN A 244       3.552   6.194  16.641  1.00 93.93           O  
ATOM   3841  N   VAL A 245       3.526   8.302  21.895  1.00 95.68           N  
ATOM   3842  H   VAL A 245       3.880   7.360  21.975  1.00 95.68           H  
ATOM   3843  CA  VAL A 245       2.556   8.767  22.902  1.00 95.68           C  
ATOM   3844  HA  VAL A 245       1.659   9.123  22.396  1.00 95.68           H  
ATOM   3845  C   VAL A 245       3.134   9.941  23.698  1.00 95.68           C  
ATOM   3846  CB  VAL A 245       2.120   7.613  23.827  1.00 95.68           C  
ATOM   3847  HB  VAL A 245       3.003   7.118  24.230  1.00 95.68           H  
ATOM   3848  O   VAL A 245       2.451  10.943  23.902  1.00 95.68           O  
ATOM   3849  CG1 VAL A 245       1.257   8.108  24.997  1.00 95.68           C  
ATOM   3850 HG11 VAL A 245       1.848   8.729  25.670  1.00 95.68           H  
ATOM   3851 HG12 VAL A 245       0.887   7.256  25.568  1.00 95.68           H  
ATOM   3852 HG13 VAL A 245       0.410   8.683  24.622  1.00 95.68           H  
ATOM   3853  CG2 VAL A 245       1.278   6.590  23.051  1.00 95.68           C  
ATOM   3854 HG21 VAL A 245       1.820   6.221  22.181  1.00 95.68           H  
ATOM   3855 HG22 VAL A 245       1.050   5.740  23.694  1.00 95.68           H  
ATOM   3856 HG23 VAL A 245       0.346   7.045  22.715  1.00 95.68           H  
ATOM   3857  N   LYS A 246       4.414   9.878  24.085  1.00 95.17           N  
ATOM   3858  H   LYS A 246       4.918   9.019  23.917  1.00 95.17           H  
ATOM   3859  CA  LYS A 246       5.108  10.973  24.781  1.00 95.17           C  
ATOM   3860  HA  LYS A 246       4.526  11.241  25.662  1.00 95.17           H  
ATOM   3861  C   LYS A 246       5.206  12.236  23.922  1.00 95.17           C  
ATOM   3862  CB  LYS A 246       6.487  10.471  25.233  1.00 95.17           C  
ATOM   3863  HB2 LYS A 246       7.081  10.196  24.361  1.00 95.17           H  
ATOM   3864  HB3 LYS A 246       6.346   9.580  25.845  1.00 95.17           H  
ATOM   3865  O   LYS A 246       4.923  13.328  24.412  1.00 95.17           O  
ATOM   3866  CG  LYS A 246       7.259  11.511  26.057  1.00 95.17           C  
ATOM   3867  HG2 LYS A 246       6.664  11.794  26.926  1.00 95.17           H  
ATOM   3868  HG3 LYS A 246       7.451  12.397  25.452  1.00 95.17           H  
ATOM   3869  CD  LYS A 246       8.597  10.926  26.524  1.00 95.17           C  
ATOM   3870  HD2 LYS A 246       8.406  10.028  27.111  1.00 95.17           H  
ATOM   3871  HD3 LYS A 246       9.193  10.659  25.651  1.00 95.17           H  
ATOM   3872  CE  LYS A 246       9.355  11.948  27.379  1.00 95.17           C  
ATOM   3873  HE2 LYS A 246       8.721  12.231  28.220  1.00 95.17           H  
ATOM   3874  HE3 LYS A 246       9.534  12.840  26.779  1.00 95.17           H  
ATOM   3875  NZ  LYS A 246      10.641  11.393  27.875  1.00 95.17           N  
ATOM   3876  HZ1 LYS A 246      11.127  12.070  28.445  1.00 95.17           H  
ATOM   3877  HZ2 LYS A 246      11.240  11.135  27.104  1.00 95.17           H  
ATOM   3878  HZ3 LYS A 246      10.477  10.569  28.436  1.00 95.17           H  
ATOM   3879  N   GLU A 247       5.581  12.105  22.653  1.00 94.43           N  
ATOM   3880  H   GLU A 247       5.845  11.188  22.323  1.00 94.43           H  
ATOM   3881  CA  GLU A 247       5.680  13.233  21.719  1.00 94.43           C  
ATOM   3882  HA  GLU A 247       6.323  13.999  22.153  1.00 94.43           H  
ATOM   3883  C   GLU A 247       4.307  13.870  21.452  1.00 94.43           C  
ATOM   3884  CB  GLU A 247       6.324  12.746  20.413  1.00 94.43           C  
ATOM   3885  HB2 GLU A 247       5.643  12.053  19.918  1.00 94.43           H  
ATOM   3886  HB3 GLU A 247       7.249  12.220  20.649  1.00 94.43           H  
ATOM   3887  O   GLU A 247       4.164  15.093  21.494  1.00 94.43           O  
ATOM   3888  CG  GLU A 247       6.649  13.915  19.470  1.00 94.43           C  
ATOM   3889  HG2 GLU A 247       5.747  14.506  19.311  1.00 94.43           H  
ATOM   3890  HG3 GLU A 247       7.388  14.556  19.951  1.00 94.43           H  
ATOM   3891  CD  GLU A 247       7.172  13.468  18.098  1.00 94.43           C  
ATOM   3892  OE1 GLU A 247       7.236  14.353  17.213  1.00 94.43           O  
ATOM   3893  OE2 GLU A 247       7.453  12.261  17.924  1.00 94.43           O  
ATOM   3894  N   THR A 248       3.272  13.052  21.236  1.00 95.32           N  
ATOM   3895  H   THR A 248       3.451  12.058  21.214  1.00 95.32           H  
ATOM   3896  CA  THR A 248       1.895  13.536  21.044  1.00 95.32           C  
ATOM   3897  HA  THR A 248       1.913  14.293  20.260  1.00 95.32           H  
ATOM   3898  C   THR A 248       1.348  14.238  22.289  1.00 95.32           C  
ATOM   3899  CB  THR A 248       0.928  12.430  20.588  1.00 95.32           C  
ATOM   3900  HB  THR A 248      -0.094  12.787  20.713  1.00 95.32           H  
ATOM   3901  O   THR A 248       0.759  15.314  22.151  1.00 95.32           O  
ATOM   3902  CG2 THR A 248       1.117  12.047  19.123  1.00 95.32           C  
ATOM   3903 HG21 THR A 248       2.125  11.667  18.960  1.00 95.32           H  
ATOM   3904 HG22 THR A 248       0.399  11.269  18.859  1.00 95.32           H  
ATOM   3905 HG23 THR A 248       0.954  12.916  18.485  1.00 95.32           H  
ATOM   3906  OG1 THR A 248       1.088  11.249  21.321  1.00 95.32           O  
ATOM   3907  HG1 THR A 248       1.938  10.862  21.100  1.00 95.32           H  
ATOM   3908  N   LEU A 249       1.604  13.716  23.496  1.00 94.47           N  
ATOM   3909  H   LEU A 249       2.033  12.803  23.539  1.00 94.47           H  
ATOM   3910  CA  LEU A 249       1.270  14.390  24.758  1.00 94.47           C  
ATOM   3911  HA  LEU A 249       0.201  14.600  24.757  1.00 94.47           H  
ATOM   3912  C   LEU A 249       1.984  15.736  24.887  1.00 94.47           C  
ATOM   3913  CB  LEU A 249       1.615  13.487  25.962  1.00 94.47           C  
ATOM   3914  HB2 LEU A 249       2.129  14.070  26.727  1.00 94.47           H  
ATOM   3915  HB3 LEU A 249       2.312  12.709  25.650  1.00 94.47           H  
ATOM   3916  O   LEU A 249       1.335  16.747  25.146  1.00 94.47           O  
ATOM   3917  CG  LEU A 249       0.377  12.845  26.607  1.00 94.47           C  
ATOM   3918  HG  LEU A 249      -0.262  12.423  25.832  1.00 94.47           H  
ATOM   3919  CD1 LEU A 249       0.804  11.724  27.553  1.00 94.47           C  
ATOM   3920 HD11 LEU A 249      -0.077  11.270  28.007  1.00 94.47           H  
ATOM   3921 HD12 LEU A 249       1.454  12.115  28.336  1.00 94.47           H  
ATOM   3922 HD13 LEU A 249       1.336  10.957  26.990  1.00 94.47           H  
ATOM   3923  CD2 LEU A 249      -0.415  13.877  27.419  1.00 94.47           C  
ATOM   3924 HD21 LEU A 249       0.207  14.289  28.213  1.00 94.47           H  
ATOM   3925 HD22 LEU A 249      -1.286  13.396  27.864  1.00 94.47           H  
ATOM   3926 HD23 LEU A 249      -0.758  14.686  26.775  1.00 94.47           H  
ATOM   3927  N   ALA A 250       3.297  15.777  24.647  1.00 92.42           N  
ATOM   3928  H   ALA A 250       3.778  14.912  24.442  1.00 92.42           H  
ATOM   3929  CA  ALA A 250       4.074  17.015  24.692  1.00 92.42           C  
ATOM   3930  HA  ALA A 250       3.982  17.450  25.687  1.00 92.42           H  
ATOM   3931  C   ALA A 250       3.563  18.053  23.677  1.00 92.42           C  
ATOM   3932  CB  ALA A 250       5.548  16.674  24.449  1.00 92.42           C  
ATOM   3933  HB1 ALA A 250       5.677  16.232  23.461  1.00 92.42           H  
ATOM   3934  HB2 ALA A 250       6.149  17.581  24.514  1.00 92.42           H  
ATOM   3935  HB3 ALA A 250       5.894  15.966  25.202  1.00 92.42           H  
ATOM   3936  O   ALA A 250       3.522  19.251  23.961  1.00 92.42           O  
ATOM   3937  N   ARG A 251       3.123  17.612  22.495  1.00 91.12           N  
ATOM   3938  H   ARG A 251       3.250  16.631  22.288  1.00 91.12           H  
ATOM   3939  CA  ARG A 251       2.542  18.485  21.468  1.00 91.12           C  
ATOM   3940  HA  ARG A 251       3.206  19.339  21.333  1.00 91.12           H  
ATOM   3941  C   ARG A 251       1.180  19.048  21.878  1.00 91.12           C  
ATOM   3942  CB  ARG A 251       2.474  17.702  20.154  1.00 91.12           C  
ATOM   3943  HB2 ARG A 251       1.681  16.956  20.205  1.00 91.12           H  
ATOM   3944  HB3 ARG A 251       3.423  17.185  20.010  1.00 91.12           H  
ATOM   3945  O   ARG A 251       0.887  20.196  21.559  1.00 91.12           O  
ATOM   3946  CG  ARG A 251       2.249  18.625  18.952  1.00 91.12           C  
ATOM   3947  HG2 ARG A 251       1.274  19.105  19.025  1.00 91.12           H  
ATOM   3948  HG3 ARG A 251       3.029  19.386  18.937  1.00 91.12           H  
ATOM   3949  CD  ARG A 251       2.323  17.798  17.667  1.00 91.12           C  
ATOM   3950  HD2 ARG A 251       1.491  17.094  17.656  1.00 91.12           H  
ATOM   3951  HD3 ARG A 251       3.256  17.234  17.670  1.00 91.12           H  
ATOM   3952  NE  ARG A 251       2.282  18.651  16.465  1.00 91.12           N  
ATOM   3953  HE  ARG A 251       2.390  19.644  16.616  1.00 91.12           H  
ATOM   3954  NH1 ARG A 251       2.278  16.940  14.937  1.00 91.12           N  
ATOM   3955 HH11 ARG A 251       2.354  16.606  13.987  1.00 91.12           H  
ATOM   3956 HH12 ARG A 251       2.379  16.278  15.693  1.00 91.12           H  
ATOM   3957  NH2 ARG A 251       2.293  19.051  14.220  1.00 91.12           N  
ATOM   3958 HH21 ARG A 251       2.493  20.027  14.384  1.00 91.12           H  
ATOM   3959 HH22 ARG A 251       2.344  18.684  13.280  1.00 91.12           H  
ATOM   3960  CZ  ARG A 251       2.278  18.212  15.218  1.00 91.12           C  
ATOM   3961  N   LEU A 252       0.355  18.272  22.579  1.00 89.28           N  
ATOM   3962  H   LEU A 252       0.651  17.328  22.784  1.00 89.28           H  
ATOM   3963  CA  LEU A 252      -0.933  18.731  23.109  1.00 89.28           C  
ATOM   3964  HA  LEU A 252      -1.467  19.274  22.329  1.00 89.28           H  
ATOM   3965  C   LEU A 252      -0.757  19.717  24.271  1.00 89.28           C  
ATOM   3966  CB  LEU A 252      -1.767  17.510  23.539  1.00 89.28           C  
ATOM   3967  HB2 LEU A 252      -1.128  16.831  24.102  1.00 89.28           H  
ATOM   3968  HB3 LEU A 252      -2.562  17.837  24.210  1.00 89.28           H  
ATOM   3969  O   LEU A 252      -1.450  20.733  24.319  1.00 89.28           O  
ATOM   3970  CG  LEU A 252      -2.406  16.751  22.362  1.00 89.28           C  
ATOM   3971  HG  LEU A 252      -1.672  16.608  21.570  1.00 89.28           H  
ATOM   3972  CD1 LEU A 252      -2.889  15.377  22.826  1.00 89.28           C  
ATOM   3973 HD11 LEU A 252      -3.343  14.839  21.994  1.00 89.28           H  
ATOM   3974 HD12 LEU A 252      -2.040  14.797  23.188  1.00 89.28           H  
ATOM   3975 HD13 LEU A 252      -3.619  15.483  23.629  1.00 89.28           H  
ATOM   3976  CD2 LEU A 252      -3.609  17.513  21.793  1.00 89.28           C  
ATOM   3977 HD21 LEU A 252      -4.356  17.663  22.573  1.00 89.28           H  
ATOM   3978 HD22 LEU A 252      -3.295  18.481  21.403  1.00 89.28           H  
ATOM   3979 HD23 LEU A 252      -4.055  16.937  20.982  1.00 89.28           H  
ATOM   3980  N   THR A 253       0.194  19.461  25.173  1.00 86.16           N  
ATOM   3981  H   THR A 253       0.724  18.605  25.104  1.00 86.16           H  
ATOM   3982  CA  THR A 253       0.451  20.336  26.328  1.00 86.16           C  
ATOM   3983  HA  THR A 253      -0.506  20.607  26.775  1.00 86.16           H  
ATOM   3984  C   THR A 253       1.131  21.643  25.923  1.00 86.16           C  
ATOM   3985  CB  THR A 253       1.274  19.625  27.411  1.00 86.16           C  
ATOM   3986  HB  THR A 253       1.458  20.326  28.225  1.00 86.16           H  
ATOM   3987  O   THR A 253       0.707  22.709  26.365  1.00 86.16           O  
ATOM   3988  CG2 THR A 253       0.560  18.401  27.987  1.00 86.16           C  
ATOM   3989 HG21 THR A 253       0.324  17.675  27.209  1.00 86.16           H  
ATOM   3990 HG22 THR A 253       1.188  17.926  28.740  1.00 86.16           H  
ATOM   3991 HG23 THR A 253      -0.370  18.716  28.461  1.00 86.16           H  
ATOM   3992  OG1 THR A 253       2.512  19.203  26.899  1.00 86.16           O  
ATOM   3993  HG1 THR A 253       2.956  18.715  27.596  1.00 86.16           H  
ATOM   3994  N   SER A 254       2.121  21.602  25.025  1.00 76.32           N  
ATOM   3995  H   SER A 254       2.477  20.695  24.760  1.00 76.32           H  
ATOM   3996  CA  SER A 254       2.798  22.812  24.524  1.00 76.32           C  
ATOM   3997  HA  SER A 254       3.102  23.414  25.381  1.00 76.32           H  
ATOM   3998  C   SER A 254       1.887  23.694  23.666  1.00 76.32           C  
ATOM   3999  CB  SER A 254       4.065  22.454  23.741  1.00 76.32           C  
ATOM   4000  HB2 SER A 254       4.784  21.988  24.415  1.00 76.32           H  
ATOM   4001  HB3 SER A 254       4.506  23.366  23.339  1.00 76.32           H  
ATOM   4002  O   SER A 254       1.947  24.918  23.753  1.00 76.32           O  
ATOM   4003  OG  SER A 254       3.775  21.559  22.685  1.00 76.32           O  
ATOM   4004  HG  SER A 254       3.738  20.685  23.080  1.00 76.32           H  
ATOM   4005  N   LYS A 255       0.979  23.104  22.877  1.00 69.79           N  
ATOM   4006  H   LYS A 255       1.000  22.096  22.809  1.00 69.79           H  
ATOM   4007  CA  LYS A 255       0.060  23.863  22.013  1.00 69.79           C  
ATOM   4008  HA  LYS A 255       0.637  24.684  21.587  1.00 69.79           H  
ATOM   4009  C   LYS A 255      -1.092  24.538  22.771  1.00 69.79           C  
ATOM   4010  CB  LYS A 255      -0.387  22.951  20.863  1.00 69.79           C  
ATOM   4011  HB2 LYS A 255      -1.118  22.223  21.215  1.00 69.79           H  
ATOM   4012  HB3 LYS A 255       0.499  22.414  20.526  1.00 69.79           H  
ATOM   4013  O   LYS A 255      -1.734  25.427  22.216  1.00 69.79           O  
ATOM   4014  CG  LYS A 255      -0.941  23.725  19.660  1.00 69.79           C  
ATOM   4015  HG2 LYS A 255      -2.010  23.894  19.791  1.00 69.79           H  
ATOM   4016  HG3 LYS A 255      -0.439  24.690  19.590  1.00 69.79           H  
ATOM   4017  CD  LYS A 255      -0.677  22.952  18.360  1.00 69.79           C  
ATOM   4018  HD2 LYS A 255       0.391  22.750  18.280  1.00 69.79           H  
ATOM   4019  HD3 LYS A 255      -1.225  22.010  18.379  1.00 69.79           H  
ATOM   4020  CE  LYS A 255      -1.120  23.805  17.167  1.00 69.79           C  
ATOM   4021  HE2 LYS A 255      -2.203  23.925  17.211  1.00 69.79           H  
ATOM   4022  HE3 LYS A 255      -0.676  24.795  17.271  1.00 69.79           H  
ATOM   4023  NZ  LYS A 255      -0.714  23.205  15.873  1.00 69.79           N  
ATOM   4024  HZ1 LYS A 255      -1.033  23.789  15.113  1.00 69.79           H  
ATOM   4025  HZ2 LYS A 255      -1.123  22.288  15.767  1.00 69.79           H  
ATOM   4026  HZ3 LYS A 255       0.293  23.145  15.821  1.00 69.79           H  
ATOM   4027  N   SER A 256      -1.319  24.167  24.034  1.00 65.10           N  
ATOM   4028  H   SER A 256      -0.754  23.418  24.407  1.00 65.10           H  
ATOM   4029  CA  SER A 256      -2.311  24.789  24.925  1.00 65.10           C  
ATOM   4030  HA  SER A 256      -3.255  24.898  24.390  1.00 65.10           H  
ATOM   4031  C   SER A 256      -1.895  26.190  25.408  1.00 65.10           C  
ATOM   4032  CB  SER A 256      -2.550  23.843  26.108  1.00 65.10           C  
ATOM   4033  HB2 SER A 256      -2.901  22.881  25.733  1.00 65.10           H  
ATOM   4034  HB3 SER A 256      -1.613  23.690  26.644  1.00 65.10           H  
ATOM   4035  O   SER A 256      -2.746  27.047  25.628  1.00 65.10           O  
ATOM   4036  OG  SER A 256      -3.502  24.369  27.005  1.00 65.10           O  
ATOM   4037  HG  SER A 256      -3.681  23.726  27.695  1.00 65.10           H  
ATOM   4038  N   GLN A 257      -0.591  26.474  25.505  1.00 65.16           N  
ATOM   4039  H   GLN A 257       0.087  25.764  25.269  1.00 65.16           H  
ATOM   4040  CA  GLN A 257      -0.091  27.736  26.075  1.00 65.16           C  
ATOM   4041  HA  GLN A 257      -0.765  28.051  26.871  1.00 65.16           H  
ATOM   4042  C   GLN A 257      -0.060  28.910  25.075  1.00 65.16           C  
ATOM   4043  CB  GLN A 257       1.288  27.486  26.708  1.00 65.16           C  
ATOM   4044  HB2 GLN A 257       1.707  28.435  27.041  1.00 65.16           H  
ATOM   4045  HB3 GLN A 257       1.955  27.077  25.949  1.00 65.16           H  
ATOM   4046  O   GLN A 257       0.035  30.062  25.490  1.00 65.16           O  
ATOM   4047  CG  GLN A 257       1.243  26.520  27.908  1.00 65.16           C  
ATOM   4048  HG2 GLN A 257       0.775  25.579  27.617  1.00 65.16           H  
ATOM   4049  HG3 GLN A 257       2.267  26.295  28.206  1.00 65.16           H  
ATOM   4050  CD  GLN A 257       0.528  27.109  29.122  1.00 65.16           C  
ATOM   4051  NE2 GLN A 257      -0.539  26.504  29.598  1.00 65.16           N  
ATOM   4052 HE21 GLN A 257      -0.905  25.671  29.160  1.00 65.16           H  
ATOM   4053 HE22 GLN A 257      -0.963  26.941  30.403  1.00 65.16           H  
ATOM   4054  OE1 GLN A 257       0.908  28.129  29.667  1.00 65.16           O  
ATOM   4055  N   ASN A 258      -0.218  28.652  23.770  1.00 62.23           N  
ATOM   4056  H   ASN A 258      -0.308  27.685  23.493  1.00 62.23           H  
ATOM   4057  CA  ASN A 258      -0.075  29.677  22.724  1.00 62.23           C  
ATOM   4058  HA  ASN A 258       0.459  30.523  23.157  1.00 62.23           H  
ATOM   4059  C   ASN A 258      -1.415  30.276  22.248  1.00 62.23           C  
ATOM   4060  CB  ASN A 258       0.823  29.146  21.590  1.00 62.23           C  
ATOM   4061  HB2 ASN A 258       0.868  29.892  20.797  1.00 62.23           H  
ATOM   4062  HB3 ASN A 258       0.393  28.231  21.181  1.00 62.23           H  
ATOM   4063  O   ASN A 258      -1.489  30.842  21.161  1.00 62.23           O  
ATOM   4064  CG  ASN A 258       2.254  28.872  22.029  1.00 62.23           C  
ATOM   4065  ND2 ASN A 258       3.088  28.404  21.133  1.00 62.23           N  
ATOM   4066 HD21 ASN A 258       4.035  28.284  21.465  1.00 62.23           H  
ATOM   4067 HD22 ASN A 258       2.826  28.343  20.159  1.00 62.23           H  
ATOM   4068  OD1 ASN A 258       2.655  29.059  23.161  1.00 62.23           O  
ATOM   4069  N   LYS A 259      -2.479  30.171  23.057  1.00 60.18           N  
ATOM   4070  H   LYS A 259      -2.340  29.683  23.931  1.00 60.18           H  
ATOM   4071  CA  LYS A 259      -3.722  30.948  22.898  1.00 60.18           C  
ATOM   4072  HA  LYS A 259      -3.689  31.489  21.952  1.00 60.18           H  
ATOM   4073  C   LYS A 259      -3.816  32.045  23.971  1.00 60.18           C  
ATOM   4074  CB  LYS A 259      -4.966  30.040  22.866  1.00 60.18           C  
ATOM   4075  HB2 LYS A 259      -4.910  29.314  23.677  1.00 60.18           H  
ATOM   4076  HB3 LYS A 259      -5.839  30.669  23.040  1.00 60.18           H  
ATOM   4077  O   LYS A 259      -4.701  32.032  24.816  1.00 60.18           O  
ATOM   4078  CG  LYS A 259      -5.188  29.318  21.528  1.00 60.18           C  
ATOM   4079  HG2 LYS A 259      -5.124  30.039  20.712  1.00 60.18           H  
ATOM   4080  HG3 LYS A 259      -4.427  28.550  21.391  1.00 60.18           H  
ATOM   4081  CD  LYS A 259      -6.588  28.685  21.534  1.00 60.18           C  
ATOM   4082  HD2 LYS A 259      -6.642  27.956  22.342  1.00 60.18           H  
ATOM   4083  HD3 LYS A 259      -7.323  29.468  21.722  1.00 60.18           H  
ATOM   4084  CE  LYS A 259      -6.917  28.005  20.202  1.00 60.18           C  
ATOM   4085  HE2 LYS A 259      -6.781  28.734  19.403  1.00 60.18           H  
ATOM   4086  HE3 LYS A 259      -6.211  27.190  20.043  1.00 60.18           H  
ATOM   4087  NZ  LYS A 259      -8.314  27.500  20.202  1.00 60.18           N  
ATOM   4088  HZ1 LYS A 259      -8.450  26.835  20.950  1.00 60.18           H  
ATOM   4089  HZ2 LYS A 259      -8.955  28.267  20.347  1.00 60.18           H  
ATOM   4090  HZ3 LYS A 259      -8.541  27.061  19.321  1.00 60.18           H  
ATOM   4091  N   LYS A 260      -2.881  32.990  23.939  1.00 61.68           N  
ATOM   4092  H   LYS A 260      -2.144  32.868  23.259  1.00 61.68           H  
ATOM   4093  CA  LYS A 260      -3.079  34.385  24.371  1.00 61.68           C  
ATOM   4094  HA  LYS A 260      -4.101  34.570  24.702  1.00 61.68           H  
ATOM   4095  C   LYS A 260      -2.832  35.181  23.090  1.00 61.68           C  
ATOM   4096  CB  LYS A 260      -2.068  34.768  25.467  1.00 61.68           C  
ATOM   4097  HB2 LYS A 260      -2.017  35.856  25.505  1.00 61.68           H  
ATOM   4098  HB3 LYS A 260      -1.081  34.398  25.192  1.00 61.68           H  
ATOM   4099  O   LYS A 260      -1.781  34.984  22.493  1.00 61.68           O  
ATOM   4100  CG  LYS A 260      -2.436  34.260  26.870  1.00 61.68           C  
ATOM   4101  HG2 LYS A 260      -3.414  34.653  27.147  1.00 61.68           H  
ATOM   4102  HG3 LYS A 260      -2.475  33.171  26.867  1.00 61.68           H  
ATOM   4103  CD  LYS A 260      -1.384  34.736  27.887  1.00 61.68           C  
ATOM   4104  HD2 LYS A 260      -1.285  35.819  27.811  1.00 61.68           H  
ATOM   4105  HD3 LYS A 260      -0.428  34.275  27.641  1.00 61.68           H  
ATOM   4106  CE  LYS A 260      -1.784  34.367  29.320  1.00 61.68           C  
ATOM   4107  HE2 LYS A 260      -2.742  34.835  29.544  1.00 61.68           H  
ATOM   4108  HE3 LYS A 260      -1.917  33.286  29.373  1.00 61.68           H  
ATOM   4109  NZ  LYS A 260      -0.755  34.806  30.298  1.00 61.68           N  
ATOM   4110  HZ1 LYS A 260      -0.625  35.806  30.247  1.00 61.68           H  
ATOM   4111  HZ2 LYS A 260       0.130  34.360  30.101  1.00 61.68           H  
ATOM   4112  HZ3 LYS A 260      -1.033  34.567  31.240  1.00 61.68           H  
ATOM   4113  N   GLY A 261      -3.782  35.894  22.510  1.00 46.82           N  
ATOM   4114  H   GLY A 261      -3.478  36.204  21.598  1.00 46.82           H  
ATOM   4115  CA  GLY A 261      -4.660  36.908  23.083  1.00 46.82           C  
ATOM   4116  HA2 GLY A 261      -5.698  36.577  23.113  1.00 46.82           H  
ATOM   4117  HA3 GLY A 261      -4.317  37.248  24.060  1.00 46.82           H  
ATOM   4118  C   GLY A 261      -4.548  38.073  22.110  1.00 46.82           C  
ATOM   4119  O   GLY A 261      -3.390  38.368  21.745  1.00 46.82           O  
ATOM   4120  OXT GLY A 261      -5.617  38.537  21.679  1.00 46.82           O  
TER    4121      GLY A 261                                                       
END   
