# Supplementary material for: New carbohydrate binding domains identified by phage display based functional metagenomic screens of human gut microbiota
Source: Commun Biol. 2023 Apr 5;6:371. doi: 10.1038/s42003-023-04718-0 (PMC10076258; doi:10.1038/s42003-023-04718-0)
Supplement: Supplementary file 5 — Supplementary Data 2 [file 42003_2023_4718_MOESM5_ESM.zip › SupplementaryData2/S10F_StapPG-StapPG6.pdb]

ATOM      1  N   GLY A   1       2.139  -9.547 -30.907  1.00 45.24           N  
ATOM      2  H   GLY A   1       2.403  -9.711 -31.868  1.00 45.24           H  
ATOM      3  H2  GLY A   1       2.851  -8.996 -30.450  1.00 45.24           H  
ATOM      4  H3  GLY A   1       1.272  -9.030 -30.874  1.00 45.24           H  
ATOM      5  CA  GLY A   1       1.993 -10.823 -30.185  1.00 45.24           C  
ATOM      6  HA2 GLY A   1       2.920 -11.394 -30.238  1.00 45.24           H  
ATOM      7  HA3 GLY A   1       1.172 -11.408 -30.600  1.00 45.24           H  
ATOM      8  C   GLY A   1       1.713 -10.506 -28.738  1.00 45.24           C  
ATOM      9  O   GLY A   1       2.419  -9.673 -28.191  1.00 45.24           O  
ATOM     10  N   ILE A   2       0.658 -11.081 -28.165  1.00 50.02           N  
ATOM     11  H   ILE A   2       0.160 -11.813 -28.652  1.00 50.02           H  
ATOM     12  CA  ILE A   2       0.286 -10.903 -26.757  1.00 50.02           C  
ATOM     13  HA  ILE A   2       0.721  -9.986 -26.362  1.00 50.02           H  
ATOM     14  C   ILE A   2       0.872 -12.098 -26.005  1.00 50.02           C  
ATOM     15  CB  ILE A   2      -1.256 -10.820 -26.603  1.00 50.02           C  
ATOM     16  HB  ILE A   2      -1.686 -11.751 -26.975  1.00 50.02           H  
ATOM     17  O   ILE A   2       0.523 -13.231 -26.324  1.00 50.02           O  
ATOM     18  CG1 ILE A   2      -1.840  -9.651 -27.434  1.00 50.02           C  
ATOM     19 HG12 ILE A   2      -1.474  -9.710 -28.459  1.00 50.02           H  
ATOM     20 HG13 ILE A   2      -1.506  -8.702 -27.014  1.00 50.02           H  
ATOM     21  CG2 ILE A   2      -1.652 -10.668 -25.123  1.00 50.02           C  
ATOM     22 HG21 ILE A   2      -2.736 -10.695 -25.013  1.00 50.02           H  
ATOM     23 HG22 ILE A   2      -1.251 -11.487 -24.527  1.00 50.02           H  
ATOM     24 HG23 ILE A   2      -1.279  -9.724 -24.724  1.00 50.02           H  
ATOM     25  CD1 ILE A   2      -3.372  -9.650 -27.521  1.00 50.02           C  
ATOM     26 HD11 ILE A   2      -3.727 -10.619 -27.871  1.00 50.02           H  
ATOM     27 HD12 ILE A   2      -3.811  -9.430 -26.548  1.00 50.02           H  
ATOM     28 HD13 ILE A   2      -3.692  -8.881 -28.223  1.00 50.02           H  
ATOM     29  N   SER A   3       1.755 -11.845 -25.042  1.00 46.19           N  
ATOM     30  H   SER A   3       2.025 -10.889 -24.861  1.00 46.19           H  
ATOM     31  CA  SER A   3       2.240 -12.866 -24.109  1.00 46.19           C  
ATOM     32  HA  SER A   3       1.802 -13.838 -24.336  1.00 46.19           H  
ATOM     33  C   SER A   3       1.834 -12.469 -22.689  1.00 46.19           C  
ATOM     34  CB  SER A   3       3.765 -13.036 -24.183  1.00 46.19           C  
ATOM     35  HB2 SER A   3       4.253 -12.066 -24.087  1.00 46.19           H  
ATOM     36  HB3 SER A   3       4.082 -13.669 -23.355  1.00 46.19           H  
ATOM     37  O   SER A   3       2.527 -11.651 -22.081  1.00 46.19           O  
ATOM     38  OG  SER A   3       4.158 -13.652 -25.394  1.00 46.19           O  
ATOM     39  HG  SER A   3       5.020 -14.055 -25.260  1.00 46.19           H  
ATOM     40  N   PRO A   4       0.739 -13.014 -22.136  1.00 42.87           N  
ATOM     41  CA  PRO A   4       0.591 -13.132 -20.696  1.00 42.87           C  
ATOM     42  HA  PRO A   4       0.932 -12.227 -20.193  1.00 42.87           H  
ATOM     43  C   PRO A   4       1.448 -14.323 -20.217  1.00 42.87           C  
ATOM     44  CB  PRO A   4      -0.915 -13.296 -20.470  1.00 42.87           C  
ATOM     45  HB2 PRO A   4      -1.122 -13.989 -19.655  1.00 42.87           H  
ATOM     46  HB3 PRO A   4      -1.357 -12.323 -20.252  1.00 42.87           H  
ATOM     47  O   PRO A   4       1.932 -15.111 -21.021  1.00 42.87           O  
ATOM     48  CG  PRO A   4      -1.472 -13.821 -21.801  1.00 42.87           C  
ATOM     49  HG2 PRO A   4      -1.860 -14.832 -21.681  1.00 42.87           H  
ATOM     50  HG3 PRO A   4      -2.256 -13.157 -22.164  1.00 42.87           H  
ATOM     51  CD  PRO A   4      -0.288 -13.827 -22.771  1.00 42.87           C  
ATOM     52  HD2 PRO A   4       0.078 -14.846 -22.892  1.00 42.87           H  
ATOM     53  HD3 PRO A   4      -0.585 -13.425 -23.740  1.00 42.87           H  
ATOM     54  N   ASP A   5       1.687 -14.436 -18.918  1.00 55.08           N  
ATOM     55  H   ASP A   5       1.118 -13.851 -18.323  1.00 55.08           H  
ATOM     56  CA  ASP A   5       2.354 -15.560 -18.225  1.00 55.08           C  
ATOM     57  HA  ASP A   5       1.985 -15.501 -17.201  1.00 55.08           H  
ATOM     58  C   ASP A   5       3.886 -15.502 -18.068  1.00 55.08           C  
ATOM     59  CB  ASP A   5       1.861 -16.942 -18.712  1.00 55.08           C  
ATOM     60  HB2 ASP A   5       2.214 -17.696 -18.009  1.00 55.08           H  
ATOM     61  HB3 ASP A   5       2.308 -17.177 -19.678  1.00 55.08           H  
ATOM     62  O   ASP A   5       4.400 -16.041 -17.088  1.00 55.08           O  
ATOM     63  CG  ASP A   5       0.332 -17.056 -18.803  1.00 55.08           C  
ATOM     64  OD1 ASP A   5      -0.356 -16.267 -18.113  1.00 55.08           O  
ATOM     65  OD2 ASP A   5      -0.133 -17.950 -19.542  1.00 55.08           O  
ATOM     66  N   ILE A   6       4.637 -14.785 -18.916  1.00 52.08           N  
ATOM     67  H   ILE A   6       4.180 -14.418 -19.739  1.00 52.08           H  
ATOM     68  CA  ILE A   6       6.116 -14.700 -18.781  1.00 52.08           C  
ATOM     69  HA  ILE A   6       6.453 -15.592 -18.253  1.00 52.08           H  
ATOM     70  C   ILE A   6       6.569 -13.515 -17.898  1.00 52.08           C  
ATOM     71  CB  ILE A   6       6.813 -14.751 -20.165  1.00 52.08           C  
ATOM     72  HB  ILE A   6       6.542 -13.852 -20.719  1.00 52.08           H  
ATOM     73  O   ILE A   6       7.645 -13.544 -17.307  1.00 52.08           O  
ATOM     74  CG1 ILE A   6       6.337 -15.990 -20.969  1.00 52.08           C  
ATOM     75 HG12 ILE A   6       6.650 -16.898 -20.454  1.00 52.08           H  
ATOM     76 HG13 ILE A   6       5.249 -15.998 -21.025  1.00 52.08           H  
ATOM     77  CG2 ILE A   6       8.348 -14.794 -20.013  1.00 52.08           C  
ATOM     78 HG21 ILE A   6       8.835 -14.852 -20.986  1.00 52.08           H  
ATOM     79 HG22 ILE A   6       8.711 -13.881 -19.540  1.00 52.08           H  
ATOM     80 HG23 ILE A   6       8.645 -15.652 -19.408  1.00 52.08           H  
ATOM     81  CD1 ILE A   6       6.834 -16.041 -22.419  1.00 52.08           C  
ATOM     82 HD11 ILE A   6       6.329 -16.855 -22.940  1.00 52.08           H  
ATOM     83 HD12 ILE A   6       7.907 -16.227 -22.455  1.00 52.08           H  
ATOM     84 HD13 ILE A   6       6.603 -15.103 -22.924  1.00 52.08           H  
ATOM     85  N   VAL A   7       5.726 -12.496 -17.712  1.00 52.73           N  
ATOM     86  H   VAL A   7       4.839 -12.533 -18.193  1.00 52.73           H  
ATOM     87  CA  VAL A   7       6.057 -11.277 -16.938  1.00 52.73           C  
ATOM     88  HA  VAL A   7       7.079 -10.986 -17.181  1.00 52.73           H  
ATOM     89  C   VAL A   7       6.040 -11.503 -15.409  1.00 52.73           C  
ATOM     90  CB  VAL A   7       5.128 -10.126 -17.396  1.00 52.73           C  
ATOM     91  HB  VAL A   7       4.094 -10.453 -17.289  1.00 52.73           H  
ATOM     92  O   VAL A   7       6.541 -10.687 -14.640  1.00 52.73           O  
ATOM     93  CG1 VAL A   7       5.290  -8.826 -16.601  1.00 52.73           C  
ATOM     94 HG11 VAL A   7       4.854  -8.944 -15.609  1.00 52.73           H  
ATOM     95 HG12 VAL A   7       6.345  -8.579 -16.485  1.00 52.73           H  
ATOM     96 HG13 VAL A   7       4.774  -8.004 -17.096  1.00 52.73           H  
ATOM     97  CG2 VAL A   7       5.371  -9.804 -18.881  1.00 52.73           C  
ATOM     98 HG21 VAL A   7       4.704  -9.003 -19.199  1.00 52.73           H  
ATOM     99 HG22 VAL A   7       5.167 -10.673 -19.508  1.00 52.73           H  
ATOM    100 HG23 VAL A   7       6.402  -9.485 -19.032  1.00 52.73           H  
ATOM    101  N   ALA A   8       5.519 -12.641 -14.937  1.00 53.28           N  
ATOM    102  H   ALA A   8       5.197 -13.317 -15.614  1.00 53.28           H  
ATOM    103  CA  ALA A   8       5.171 -12.872 -13.530  1.00 53.28           C  
ATOM    104  HA  ALA A   8       4.692 -11.967 -13.157  1.00 53.28           H  
ATOM    105  C   ALA A   8       6.348 -13.158 -12.568  1.00 53.28           C  
ATOM    106  CB  ALA A   8       4.128 -13.996 -13.498  1.00 53.28           C  
ATOM    107  HB1 ALA A   8       3.272 -13.728 -14.117  1.00 53.28           H  
ATOM    108  HB2 ALA A   8       3.783 -14.149 -12.475  1.00 53.28           H  
ATOM    109  HB3 ALA A   8       4.563 -14.923 -13.873  1.00 53.28           H  
ATOM    110  O   ALA A   8       6.133 -13.298 -11.364  1.00 53.28           O  
ATOM    111  N   ARG A   9       7.593 -13.262 -13.052  1.00 51.44           N  
ATOM    112  H   ARG A   9       7.727 -13.102 -14.040  1.00 51.44           H  
ATOM    113  CA  ARG A   9       8.770 -13.523 -12.204  1.00 51.44           C  
ATOM    114  HA  ARG A   9       8.530 -13.282 -11.169  1.00 51.44           H  
ATOM    115  C   ARG A   9       9.940 -12.612 -12.575  1.00 51.44           C  
ATOM    116  CB  ARG A   9       9.157 -15.016 -12.250  1.00 51.44           C  
ATOM    117  HB2 ARG A   9       9.213 -15.347 -13.287  1.00 51.44           H  
ATOM    118  HB3 ARG A   9      10.148 -15.126 -11.808  1.00 51.44           H  
ATOM    119  O   ARG A   9      10.814 -13.006 -13.335  1.00 51.44           O  
ATOM    120  CG  ARG A   9       8.187 -15.915 -11.464  1.00 51.44           C  
ATOM    121  HG2 ARG A   9       7.206 -15.896 -11.939  1.00 51.44           H  
ATOM    122  HG3 ARG A   9       8.095 -15.539 -10.445  1.00 51.44           H  
ATOM    123  CD  ARG A   9       8.703 -17.360 -11.427  1.00 51.44           C  
ATOM    124  HD2 ARG A   9       9.695 -17.360 -10.976  1.00 51.44           H  
ATOM    125  HD3 ARG A   9       8.808 -17.727 -12.448  1.00 51.44           H  
ATOM    126  NE  ARG A   9       7.820 -18.240 -10.631  1.00 51.44           N  
ATOM    127  HE  ARG A   9       7.894 -18.148  -9.628  1.00 51.44           H  
ATOM    128  NH1 ARG A   9       6.727 -19.303 -12.357  1.00 51.44           N  
ATOM    129 HH11 ARG A   9       7.214 -18.717 -13.020  1.00 51.44           H  
ATOM    130 HH12 ARG A   9       6.016 -19.941 -12.684  1.00 51.44           H  
ATOM    131  NH2 ARG A   9       6.242 -19.838 -10.248  1.00 51.44           N  
ATOM    132 HH21 ARG A   9       6.349 -19.707  -9.253  1.00 51.44           H  
ATOM    133 HH22 ARG A   9       5.550 -20.484 -10.601  1.00 51.44           H  
ATOM    134  CZ  ARG A   9       6.941 -19.119 -11.083  1.00 51.44           C  
ATOM    135  N   GLY A  10       9.975 -11.423 -11.972  1.00 49.14           N  
ATOM    136  H   GLY A  10       9.169 -11.142 -11.433  1.00 49.14           H  
ATOM    137  CA  GLY A  10      11.224 -10.677 -11.783  1.00 49.14           C  
ATOM    138  HA2 GLY A  10      11.192 -10.204 -10.802  1.00 49.14           H  
ATOM    139  HA3 GLY A  10      12.064 -11.371 -11.782  1.00 49.14           H  
ATOM    140  C   GLY A  10      11.548  -9.575 -12.790  1.00 49.14           C  
ATOM    141  O   GLY A  10      12.724  -9.269 -12.949  1.00 49.14           O  
ATOM    142  N   ILE A  11      10.558  -8.952 -13.438  1.00 53.05           N  
ATOM    143  H   ILE A  11       9.599  -9.231 -13.288  1.00 53.05           H  
ATOM    144  CA  ILE A  11      10.816  -7.650 -14.067  1.00 53.05           C  
ATOM    145  HA  ILE A  11      11.823  -7.661 -14.483  1.00 53.05           H  
ATOM    146  C   ILE A  11      10.784  -6.604 -12.952  1.00 53.05           C  
ATOM    147  CB  ILE A  11       9.866  -7.323 -15.243  1.00 53.05           C  
ATOM    148  HB  ILE A  11       8.902  -6.999 -14.853  1.00 53.05           H  
ATOM    149  O   ILE A  11       9.714  -6.261 -12.447  1.00 53.05           O  
ATOM    150  CG1 ILE A  11       9.626  -8.564 -16.135  1.00 53.05           C  
ATOM    151 HG12 ILE A  11       9.014  -9.275 -15.581  1.00 53.05           H  
ATOM    152 HG13 ILE A  11      10.581  -9.040 -16.360  1.00 53.05           H  
ATOM    153  CG2 ILE A  11      10.495  -6.171 -16.052  1.00 53.05           C  
ATOM    154 HG21 ILE A  11       9.798  -5.804 -16.806  1.00 53.05           H  
ATOM    155 HG22 ILE A  11      10.750  -5.338 -15.397  1.00 53.05           H  
ATOM    156 HG23 ILE A  11      11.407  -6.509 -16.544  1.00 53.05           H  
ATOM    157  CD1 ILE A  11       8.913  -8.271 -17.460  1.00 53.05           C  
ATOM    158 HD11 ILE A  11       9.613  -7.818 -18.162  1.00 53.05           H  
ATOM    159 HD12 ILE A  11       8.083  -7.582 -17.302  1.00 53.05           H  
ATOM    160 HD13 ILE A  11       8.548  -9.204 -17.889  1.00 53.05           H  
ATOM    161  N   ASP A  12      11.959  -6.146 -12.526  1.00 63.50           N  
ATOM    162  H   ASP A  12      12.806  -6.522 -12.928  1.00 63.50           H  
ATOM    163  CA  ASP A  12      12.073  -4.873 -11.818  1.00 63.50           C  
ATOM    164  HA  ASP A  12      11.327  -4.840 -11.025  1.00 63.50           H  
ATOM    165  C   ASP A  12      11.752  -3.789 -12.846  1.00 63.50           C  
ATOM    166  CB  ASP A  12      13.465  -4.727 -11.178  1.00 63.50           C  
ATOM    167  HB2 ASP A  12      14.210  -4.521 -11.946  1.00 63.50           H  
ATOM    168  HB3 ASP A  12      13.727  -5.678 -10.715  1.00 63.50           H  
ATOM    169  O   ASP A  12      12.586  -3.391 -13.658  1.00 63.50           O  
ATOM    170  CG  ASP A  12      13.532  -3.653 -10.079  1.00 63.50           C  
ATOM    171  OD1 ASP A  12      12.460  -3.318  -9.505  1.00 63.50           O  
ATOM    172  OD2 ASP A  12      14.671  -3.332  -9.682  1.00 63.50           O  
ATOM    173  N   ILE A  13      10.467  -3.447 -12.938  1.00 64.21           N  
ATOM    174  H   ILE A  13       9.810  -3.890 -12.312  1.00 64.21           H  
ATOM    175  CA  ILE A  13      10.012  -2.355 -13.789  1.00 64.21           C  
ATOM    176  HA  ILE A  13      10.612  -2.334 -14.699  1.00 64.21           H  
ATOM    177  C   ILE A  13      10.308  -1.084 -13.005  1.00 64.21           C  
ATOM    178  CB  ILE A  13       8.533  -2.494 -14.212  1.00 64.21           C  
ATOM    179  HB  ILE A  13       7.905  -2.431 -13.323  1.00 64.21           H  
ATOM    180  O   ILE A  13       9.489  -0.619 -12.207  1.00 64.21           O  
ATOM    181  CG1 ILE A  13       8.272  -3.850 -14.905  1.00 64.21           C  
ATOM    182 HG12 ILE A  13       8.613  -4.655 -14.255  1.00 64.21           H  
ATOM    183 HG13 ILE A  13       8.840  -3.886 -15.834  1.00 64.21           H  
ATOM    184  CG2 ILE A  13       8.171  -1.346 -15.174  1.00 64.21           C  
ATOM    185 HG21 ILE A  13       7.102  -1.344 -15.387  1.00 64.21           H  
ATOM    186 HG22 ILE A  13       8.422  -0.381 -14.733  1.00 64.21           H  
ATOM    187 HG23 ILE A  13       8.729  -1.443 -16.105  1.00 64.21           H  
ATOM    188  CD1 ILE A  13       6.800  -4.136 -15.220  1.00 64.21           C  
ATOM    189 HD11 ILE A  13       6.430  -3.447 -15.980  1.00 64.21           H  
ATOM    190 HD12 ILE A  13       6.201  -4.038 -14.315  1.00 64.21           H  
ATOM    191 HD13 ILE A  13       6.707  -5.153 -15.600  1.00 64.21           H  
ATOM    192  N   ASP A  14      11.513  -0.568 -13.202  1.00 69.78           N  
ATOM    193  H   ASP A  14      12.188  -1.092 -13.740  1.00 69.78           H  
ATOM    194  CA  ASP A  14      11.848   0.788 -12.803  1.00 69.78           C  
ATOM    195  HA  ASP A  14      11.558   0.920 -11.760  1.00 69.78           H  
ATOM    196  C   ASP A  14      11.023   1.789 -13.626  1.00 69.78           C  
ATOM    197  CB  ASP A  14      13.363   1.014 -12.912  1.00 69.78           C  
ATOM    198  HB2 ASP A  14      13.562   2.084 -12.844  1.00 69.78           H  
ATOM    199  HB3 ASP A  14      13.713   0.668 -13.885  1.00 69.78           H  
ATOM    200  O   ASP A  14      10.622   1.518 -14.759  1.00 69.78           O  
ATOM    201  CG  ASP A  14      14.144   0.321 -11.788  1.00 69.78           C  
ATOM    202  OD1 ASP A  14      13.613   0.313 -10.646  1.00 69.78           O  
ATOM    203  OD2 ASP A  14      15.293  -0.088 -12.066  1.00 69.78           O  
ATOM    204  N   ASP A  15      10.753   2.954 -13.035  1.00 74.68           N  
ATOM    205  H   ASP A  15      11.253   3.155 -12.181  1.00 74.68           H  
ATOM    206  CA  ASP A  15      10.078   4.086 -13.683  1.00 74.68           C  
ATOM    207  HA  ASP A  15      10.005   4.865 -12.924  1.00 74.68           H  
ATOM    208  C   ASP A  15       8.614   3.860 -14.128  1.00 74.68           C  
ATOM    209  CB  ASP A  15      10.973   4.670 -14.796  1.00 74.68           C  
ATOM    210  HB2 ASP A  15      11.198   3.909 -15.543  1.00 74.68           H  
ATOM    211  HB3 ASP A  15      10.423   5.466 -15.299  1.00 74.68           H  
ATOM    212  O   ASP A  15       8.197   4.291 -15.203  1.00 74.68           O  
ATOM    213  CG  ASP A  15      12.277   5.300 -14.304  1.00 74.68           C  
ATOM    214  OD1 ASP A  15      12.438   5.483 -13.075  1.00 74.68           O  
ATOM    215  OD2 ASP A  15      13.039   5.781 -15.183  1.00 74.68           O  
ATOM    216  N   ILE A  16       7.773   3.261 -13.278  1.00 85.17           N  
ATOM    217  H   ILE A  16       8.145   2.864 -12.427  1.00 85.17           H  
ATOM    218  CA  ILE A  16       6.319   3.230 -13.526  1.00 85.17           C  
ATOM    219  HA  ILE A  16       6.159   2.913 -14.556  1.00 85.17           H  
ATOM    220  C   ILE A  16       5.736   4.647 -13.381  1.00 85.17           C  
ATOM    221  CB  ILE A  16       5.621   2.197 -12.610  1.00 85.17           C  
ATOM    222  HB  ILE A  16       5.887   2.419 -11.577  1.00 85.17           H  
ATOM    223  O   ILE A  16       5.711   5.206 -12.286  1.00 85.17           O  
ATOM    224  CG1 ILE A  16       6.102   0.770 -12.960  1.00 85.17           C  
ATOM    225 HG12 ILE A  16       7.183   0.770 -13.102  1.00 85.17           H  
ATOM    226 HG13 ILE A  16       5.648   0.461 -13.901  1.00 85.17           H  
ATOM    227  CG2 ILE A  16       4.087   2.279 -12.742  1.00 85.17           C  
ATOM    228 HG21 ILE A  16       3.602   1.526 -12.122  1.00 85.17           H  
ATOM    229 HG22 ILE A  16       3.727   3.252 -12.406  1.00 85.17           H  
ATOM    230 HG23 ILE A  16       3.788   2.126 -13.779  1.00 85.17           H  
ATOM    231  CD1 ILE A  16       5.806  -0.288 -11.894  1.00 85.17           C  
ATOM    232 HD11 ILE A  16       4.757  -0.278 -11.599  1.00 85.17           H  
ATOM    233 HD12 ILE A  16       6.049  -1.273 -12.293  1.00 85.17           H  
ATOM    234 HD13 ILE A  16       6.450  -0.102 -11.034  1.00 85.17           H  
ATOM    235  N   GLU A  17       5.213   5.225 -14.465  1.00 87.87           N  
ATOM    236  H   GLU A  17       5.403   4.799 -15.361  1.00 87.87           H  
ATOM    237  CA  GLU A  17       4.567   6.554 -14.454  1.00 87.87           C  
ATOM    238  HA  GLU A  17       5.191   7.256 -13.900  1.00 87.87           H  
ATOM    239  C   GLU A  17       3.184   6.531 -13.780  1.00 87.87           C  
ATOM    240  CB  GLU A  17       4.445   7.060 -15.902  1.00 87.87           C  
ATOM    241  HB2 GLU A  17       5.431   7.021 -16.365  1.00 87.87           H  
ATOM    242  HB3 GLU A  17       3.776   6.399 -16.452  1.00 87.87           H  
ATOM    243  O   GLU A  17       2.774   7.491 -13.123  1.00 87.87           O  
ATOM    244  CG  GLU A  17       3.914   8.503 -15.981  1.00 87.87           C  
ATOM    245  HG2 GLU A  17       2.940   8.551 -15.494  1.00 87.87           H  
ATOM    246  HG3 GLU A  17       4.596   9.157 -15.437  1.00 87.87           H  
ATOM    247  CD  GLU A  17       3.743   9.026 -17.415  1.00 87.87           C  
ATOM    248  OE1 GLU A  17       3.124  10.108 -17.549  1.00 87.87           O  
ATOM    249  OE2 GLU A  17       4.196   8.344 -18.361  1.00 87.87           O  
ATOM    250  N   MET A  18       2.458   5.421 -13.924  1.00 90.81           N  
ATOM    251  H   MET A  18       2.849   4.652 -14.449  1.00 90.81           H  
ATOM    252  CA  MET A  18       1.083   5.311 -13.458  1.00 90.81           C  
ATOM    253  HA  MET A  18       0.959   6.008 -12.629  1.00 90.81           H  
ATOM    254  C   MET A  18       0.751   3.909 -12.953  1.00 90.81           C  
ATOM    255  CB  MET A  18       0.146   5.761 -14.582  1.00 90.81           C  
ATOM    256  HB2 MET A  18       0.345   5.159 -15.468  1.00 90.81           H  
ATOM    257  HB3 MET A  18       0.366   6.803 -14.813  1.00 90.81           H  
ATOM    258  O   MET A  18       1.058   2.908 -13.595  1.00 90.81           O  
ATOM    259  CG  MET A  18      -1.341   5.646 -14.225  1.00 90.81           C  
ATOM    260  HG2 MET A  18      -1.618   4.591 -14.233  1.00 90.81           H  
ATOM    261  HG3 MET A  18      -1.497   6.029 -13.217  1.00 90.81           H  
ATOM    262  SD  MET A  18      -2.460   6.540 -15.341  1.00 90.81           S  
ATOM    263  CE  MET A  18      -1.701   6.220 -16.961  1.00 90.81           C  
ATOM    264  HE1 MET A  18      -0.728   6.709 -17.026  1.00 90.81           H  
ATOM    265  HE2 MET A  18      -2.345   6.619 -17.745  1.00 90.81           H  
ATOM    266  HE3 MET A  18      -1.584   5.147 -17.108  1.00 90.81           H  
ATOM    267  N   VAL A  19       0.072   3.854 -11.811  1.00 92.32           N  
ATOM    268  H   VAL A  19      -0.127   4.732 -11.352  1.00 92.32           H  
ATOM    269  CA  VAL A  19      -0.497   2.640 -11.220  1.00 92.32           C  
ATOM    270  HA  VAL A  19      -0.137   1.767 -11.764  1.00 92.32           H  
ATOM    271  C   VAL A  19      -2.015   2.693 -11.359  1.00 92.32           C  
ATOM    272  CB  VAL A  19      -0.059   2.496  -9.750  1.00 92.32           C  
ATOM    273  HB  VAL A  19      -0.312   3.407  -9.207  1.00 92.32           H  
ATOM    274  O   VAL A  19      -2.638   3.692 -11.009  1.00 92.32           O  
ATOM    275  CG1 VAL A  19      -0.732   1.310  -9.046  1.00 92.32           C  
ATOM    276 HG11 VAL A  19      -0.539   0.387  -9.593  1.00 92.32           H  
ATOM    277 HG12 VAL A  19      -1.808   1.469  -8.977  1.00 92.32           H  
ATOM    278 HG13 VAL A  19      -0.341   1.212  -8.033  1.00 92.32           H  
ATOM    279  CG2 VAL A  19       1.459   2.284  -9.667  1.00 92.32           C  
ATOM    280 HG21 VAL A  19       1.734   1.347 -10.152  1.00 92.32           H  
ATOM    281 HG22 VAL A  19       1.773   2.259  -8.624  1.00 92.32           H  
ATOM    282 HG23 VAL A  19       1.977   3.103 -10.165  1.00 92.32           H  
ATOM    283  N   ILE A  20      -2.616   1.611 -11.850  1.00 93.61           N  
ATOM    284  H   ILE A  20      -2.053   0.815 -12.114  1.00 93.61           H  
ATOM    285  CA  ILE A  20      -4.071   1.465 -11.953  1.00 93.61           C  
ATOM    286  HA  ILE A  20      -4.555   2.361 -11.567  1.00 93.61           H  
ATOM    287  C   ILE A  20      -4.495   0.287 -11.075  1.00 93.61           C  
ATOM    288  CB  ILE A  20      -4.522   1.319 -13.424  1.00 93.61           C  
ATOM    289  HB  ILE A  20      -4.057   0.429 -13.848  1.00 93.61           H  
ATOM    290  O   ILE A  20      -4.110  -0.853 -11.329  1.00 93.61           O  
ATOM    291  CG1 ILE A  20      -4.081   2.551 -14.253  1.00 93.61           C  
ATOM    292 HG12 ILE A  20      -4.527   3.452 -13.832  1.00 93.61           H  
ATOM    293 HG13 ILE A  20      -2.998   2.652 -14.191  1.00 93.61           H  
ATOM    294  CG2 ILE A  20      -6.050   1.142 -13.478  1.00 93.61           C  
ATOM    295 HG21 ILE A  20      -6.361   0.261 -12.917  1.00 93.61           H  
ATOM    296 HG22 ILE A  20      -6.544   2.022 -13.065  1.00 93.61           H  
ATOM    297 HG23 ILE A  20      -6.377   0.990 -14.506  1.00 93.61           H  
ATOM    298  CD1 ILE A  20      -4.431   2.477 -15.744  1.00 93.61           C  
ATOM    299 HD11 ILE A  20      -4.065   1.541 -16.166  1.00 93.61           H  
ATOM    300 HD12 ILE A  20      -5.509   2.550 -15.889  1.00 93.61           H  
ATOM    301 HD13 ILE A  20      -3.957   3.310 -16.264  1.00 93.61           H  
ATOM    302  N   ASN A  21      -5.280   0.567 -10.037  1.00 93.55           N  
ATOM    303  H   ASN A  21      -5.568   1.527  -9.912  1.00 93.55           H  
ATOM    304  CA  ASN A  21      -5.910  -0.439  -9.191  1.00 93.55           C  
ATOM    305  HA  ASN A  21      -5.345  -1.370  -9.232  1.00 93.55           H  
ATOM    306  C   ASN A  21      -7.328  -0.699  -9.710  1.00 93.55           C  
ATOM    307  CB  ASN A  21      -5.936   0.049  -7.735  1.00 93.55           C  
ATOM    308  HB2 ASN A  21      -6.487  -0.665  -7.122  1.00 93.55           H  
ATOM    309  HB3 ASN A  21      -6.474   0.996  -7.701  1.00 93.55           H  
ATOM    310  O   ASN A  21      -8.189   0.172  -9.597  1.00 93.55           O  
ATOM    311  CG  ASN A  21      -4.572   0.247  -7.114  1.00 93.55           C  
ATOM    312  ND2 ASN A  21      -4.352   1.389  -6.503  1.00 93.55           N  
ATOM    313 HD21 ASN A  21      -3.460   1.528  -6.051  1.00 93.55           H  
ATOM    314 HD22 ASN A  21      -5.093   2.074  -6.472  1.00 93.55           H  
ATOM    315  OD1 ASN A  21      -3.715  -0.625  -7.124  1.00 93.55           O  
ATOM    316  N   TYR A  22      -7.553  -1.886 -10.273  1.00 92.52           N  
ATOM    317  H   TYR A  22      -6.781  -2.523 -10.407  1.00 92.52           H  
ATOM    318  CA  TYR A  22      -8.883  -2.322 -10.715  1.00 92.52           C  
ATOM    319  HA  TYR A  22      -9.340  -1.538 -11.318  1.00 92.52           H  
ATOM    320  C   TYR A  22      -9.842  -2.575  -9.547  1.00 92.52           C  
ATOM    321  CB  TYR A  22      -8.749  -3.568 -11.595  1.00 92.52           C  
ATOM    322  HB2 TYR A  22      -9.737  -4.008 -11.723  1.00 92.52           H  
ATOM    323  HB3 TYR A  22      -8.130  -4.311 -11.092  1.00 92.52           H  
ATOM    324  O   TYR A  22     -11.019  -2.268  -9.672  1.00 92.52           O  
ATOM    325  CG  TYR A  22      -8.190  -3.264 -12.971  1.00 92.52           C  
ATOM    326  CD1 TYR A  22      -9.049  -2.756 -13.964  1.00 92.52           C  
ATOM    327  HD1 TYR A  22     -10.093  -2.593 -13.739  1.00 92.52           H  
ATOM    328  CD2 TYR A  22      -6.826  -3.468 -13.257  1.00 92.52           C  
ATOM    329  HD2 TYR A  22      -6.167  -3.854 -12.492  1.00 92.52           H  
ATOM    330  CE1 TYR A  22      -8.552  -2.468 -15.249  1.00 92.52           C  
ATOM    331  HE1 TYR A  22      -9.207  -2.084 -16.017  1.00 92.52           H  
ATOM    332  CE2 TYR A  22      -6.323  -3.177 -14.540  1.00 92.52           C  
ATOM    333  HE2 TYR A  22      -5.277  -3.336 -14.758  1.00 92.52           H  
ATOM    334  OH  TYR A  22      -6.713  -2.411 -16.783  1.00 92.52           O  
ATOM    335  HH  TYR A  22      -5.772  -2.592 -16.850  1.00 92.52           H  
ATOM    336  CZ  TYR A  22      -7.190  -2.682 -15.540  1.00 92.52           C  
ATOM    337  N   ASP A  23      -9.314  -3.050  -8.418  1.00 92.53           N  
ATOM    338  H   ASP A  23      -8.329  -3.276  -8.404  1.00 92.53           H  
ATOM    339  CA  ASP A  23     -10.056  -3.271  -7.176  1.00 92.53           C  
ATOM    340  HA  ASP A  23     -11.063  -2.865  -7.268  1.00 92.53           H  
ATOM    341  C   ASP A  23      -9.343  -2.577  -6.012  1.00 92.53           C  
ATOM    342  CB  ASP A  23     -10.174  -4.771  -6.871  1.00 92.53           C  
ATOM    343  HB2 ASP A  23      -9.185  -5.156  -6.620  1.00 92.53           H  
ATOM    344  HB3 ASP A  23     -10.811  -4.902  -5.996  1.00 92.53           H  
ATOM    345  O   ASP A  23      -8.103  -2.475  -5.989  1.00 92.53           O  
ATOM    346  CG  ASP A  23     -10.751  -5.587  -8.028  1.00 92.53           C  
ATOM    347  OD1 ASP A  23     -11.910  -5.337  -8.415  1.00 92.53           O  
ATOM    348  OD2 ASP A  23     -10.001  -6.468  -8.514  1.00 92.53           O  
ATOM    349  N   VAL A  24     -10.112  -2.144  -5.013  1.00 93.49           N  
ATOM    350  H   VAL A  24     -11.110  -2.286  -5.073  1.00 93.49           H  
ATOM    351  CA  VAL A  24      -9.563  -1.517  -3.808  1.00 93.49           C  
ATOM    352  HA  VAL A  24      -8.805  -0.804  -4.133  1.00 93.49           H  
ATOM    353  C   VAL A  24      -8.928  -2.578  -2.897  1.00 93.49           C  
ATOM    354  CB  VAL A  24     -10.628  -0.707  -3.054  1.00 93.49           C  
ATOM    355  HB  VAL A  24     -11.420  -1.365  -2.698  1.00 93.49           H  
ATOM    356  O   VAL A  24      -9.597  -3.525  -2.487  1.00 93.49           O  
ATOM    357  CG1 VAL A  24     -10.016   0.035  -1.860  1.00 93.49           C  
ATOM    358 HG11 VAL A  24     -10.788   0.634  -1.378  1.00 93.49           H  
ATOM    359 HG12 VAL A  24      -9.205   0.681  -2.196  1.00 93.49           H  
ATOM    360 HG13 VAL A  24      -9.642  -0.680  -1.127  1.00 93.49           H  
ATOM    361  CG2 VAL A  24     -11.221   0.366  -3.970  1.00 93.49           C  
ATOM    362 HG21 VAL A  24     -11.811  -0.103  -4.758  1.00 93.49           H  
ATOM    363 HG22 VAL A  24     -11.871   1.032  -3.402  1.00 93.49           H  
ATOM    364 HG23 VAL A  24     -10.419   0.949  -4.424  1.00 93.49           H  
ATOM    365  N   PRO A  25      -7.642  -2.444  -2.517  1.00 93.28           N  
ATOM    366  CA  PRO A  25      -7.031  -3.333  -1.533  1.00 93.28           C  
ATOM    367  HA  PRO A  25      -7.059  -4.351  -1.922  1.00 93.28           H  
ATOM    368  C   PRO A  25      -7.766  -3.272  -0.188  1.00 93.28           C  
ATOM    369  CB  PRO A  25      -5.575  -2.874  -1.395  1.00 93.28           C  
ATOM    370  HB2 PRO A  25      -4.893  -3.717  -1.273  1.00 93.28           H  
ATOM    371  HB3 PRO A  25      -5.475  -2.180  -0.561  1.00 93.28           H  
ATOM    372  O   PRO A  25      -8.072  -2.189   0.310  1.00 93.28           O  
ATOM    373  CG  PRO A  25      -5.320  -2.119  -2.696  1.00 93.28           C  
ATOM    374  HG2 PRO A  25      -5.074  -2.828  -3.486  1.00 93.28           H  
ATOM    375  HG3 PRO A  25      -4.537  -1.369  -2.590  1.00 93.28           H  
ATOM    376  CD  PRO A  25      -6.669  -1.486  -3.005  1.00 93.28           C  
ATOM    377  HD2 PRO A  25      -6.760  -1.317  -4.078  1.00 93.28           H  
ATOM    378  HD3 PRO A  25      -6.785  -0.552  -2.455  1.00 93.28           H  
ATOM    379  N   HIS A  26      -7.999  -4.429   0.434  1.00 92.13           N  
ATOM    380  H   HIS A  26      -7.815  -5.293  -0.056  1.00 92.13           H  
ATOM    381  CA  HIS A  26      -8.611  -4.496   1.768  1.00 92.13           C  
ATOM    382  HA  HIS A  26      -9.462  -3.815   1.803  1.00 92.13           H  
ATOM    383  C   HIS A  26      -7.647  -4.070   2.888  1.00 92.13           C  
ATOM    384  CB  HIS A  26      -9.114  -5.919   2.034  1.00 92.13           C  
ATOM    385  HB2 HIS A  26      -9.511  -5.953   3.048  1.00 92.13           H  
ATOM    386  HB3 HIS A  26      -8.269  -6.606   1.984  1.00 92.13           H  
ATOM    387  O   HIS A  26      -8.091  -3.742   3.988  1.00 92.13           O  
ATOM    388  CG  HIS A  26     -10.197  -6.422   1.111  1.00 92.13           C  
ATOM    389  CD2 HIS A  26     -10.872  -5.734   0.133  1.00 92.13           C  
ATOM    390  HD2 HIS A  26     -10.732  -4.703  -0.156  1.00 92.13           H  
ATOM    391  ND1 HIS A  26     -10.719  -7.696   1.141  1.00 92.13           N  
ATOM    392  HD1 HIS A  26     -10.416  -8.448   1.744  1.00 92.13           H  
ATOM    393  CE1 HIS A  26     -11.678  -7.779   0.206  1.00 92.13           C  
ATOM    394  HE1 HIS A  26     -12.266  -8.656  -0.022  1.00 92.13           H  
ATOM    395  NE2 HIS A  26     -11.806  -6.610  -0.423  1.00 92.13           N  
ATOM    396  N   ASP A  27      -6.339  -4.084   2.615  1.00 92.63           N  
ATOM    397  H   ASP A  27      -6.042  -4.328   1.681  1.00 92.63           H  
ATOM    398  CA  ASP A  27      -5.302  -3.616   3.530  1.00 92.63           C  
ATOM    399  HA  ASP A  27      -5.761  -3.446   4.504  1.00 92.63           H  
ATOM    400  C   ASP A  27      -4.716  -2.274   3.062  1.00 92.63           C  
ATOM    401  CB  ASP A  27      -4.225  -4.697   3.723  1.00 92.63           C  
ATOM    402  HB2 ASP A  27      -3.628  -4.782   2.815  1.00 92.63           H  
ATOM    403  HB3 ASP A  27      -4.713  -5.654   3.904  1.00 92.63           H  
ATOM    404  O   ASP A  27      -4.431  -2.066   1.878  1.00 92.63           O  
ATOM    405  CG  ASP A  27      -3.308  -4.396   4.915  1.00 92.63           C  
ATOM    406  OD1 ASP A  27      -3.668  -3.489   5.696  1.00 92.63           O  
ATOM    407  OD2 ASP A  27      -2.281  -5.093   5.067  1.00 92.63           O  
ATOM    408  N   THR A  28      -4.532  -1.348   4.001  1.00 93.58           N  
ATOM    409  H   THR A  28      -4.580  -1.650   4.964  1.00 93.58           H  
ATOM    410  CA  THR A  28      -4.024  -0.000   3.718  1.00 93.58           C  
ATOM    411  HA  THR A  28      -4.568   0.404   2.864  1.00 93.58           H  
ATOM    412  C   THR A  28      -2.555  -0.018   3.316  1.00 93.58           C  
ATOM    413  CB  THR A  28      -4.233   0.931   4.922  1.00 93.58           C  
ATOM    414  HB  THR A  28      -3.618   1.823   4.803  1.00 93.58           H  
ATOM    415  O   THR A  28      -2.126   0.743   2.446  1.00 93.58           O  
ATOM    416  CG2 THR A  28      -5.703   1.352   4.988  1.00 93.58           C  
ATOM    417 HG21 THR A  28      -5.984   1.846   4.058  1.00 93.58           H  
ATOM    418 HG22 THR A  28      -6.333   0.473   5.127  1.00 93.58           H  
ATOM    419 HG23 THR A  28      -5.853   2.037   5.823  1.00 93.58           H  
ATOM    420  OG1 THR A  28      -3.989   0.345   6.186  1.00 93.58           O  
ATOM    421  HG1 THR A  28      -3.192  -0.190   6.204  1.00 93.58           H  
ATOM    422  N   GLU A  29      -1.787  -0.924   3.906  1.00 93.13           N  
ATOM    423  H   GLU A  29      -2.176  -1.438   4.683  1.00 93.13           H  
ATOM    424  CA  GLU A  29      -0.379  -1.137   3.627  1.00 93.13           C  
ATOM    425  HA  GLU A  29       0.152  -0.189   3.712  1.00 93.13           H  
ATOM    426  C   GLU A  29      -0.196  -1.632   2.192  1.00 93.13           C  
ATOM    427  CB  GLU A  29       0.194  -2.133   4.649  1.00 93.13           C  
ATOM    428  HB2 GLU A  29       1.134  -2.509   4.246  1.00 93.13           H  
ATOM    429  HB3 GLU A  29      -0.475  -2.986   4.765  1.00 93.13           H  
ATOM    430  O   GLU A  29       0.605  -1.054   1.454  1.00 93.13           O  
ATOM    431  CG  GLU A  29       0.517  -1.525   6.027  1.00 93.13           C  
ATOM    432  HG2 GLU A  29       1.105  -0.621   5.869  1.00 93.13           H  
ATOM    433  HG3 GLU A  29       1.176  -2.228   6.537  1.00 93.13           H  
ATOM    434  CD  GLU A  29      -0.661  -1.204   6.974  1.00 93.13           C  
ATOM    435  OE1 GLU A  29      -0.340  -0.872   8.139  1.00 93.13           O  
ATOM    436  OE2 GLU A  29      -1.835  -1.178   6.551  1.00 93.13           O  
ATOM    437  N   ASP A  30      -1.009  -2.603   1.764  1.00 93.19           N  
ATOM    438  H   ASP A  30      -1.625  -3.041   2.434  1.00 93.19           H  
ATOM    439  CA  ASP A  30      -1.012  -3.111   0.391  1.00 93.19           C  
ATOM    440  HA  ASP A  30      -0.032  -3.533   0.167  1.00 93.19           H  
ATOM    441  C   ASP A  30      -1.283  -1.998  -0.625  1.00 93.19           C  
ATOM    442  CB  ASP A  30      -2.081  -4.203   0.219  1.00 93.19           C  
ATOM    443  HB2 ASP A  30      -2.273  -4.324  -0.847  1.00 93.19           H  
ATOM    444  HB3 ASP A  30      -3.014  -3.879   0.680  1.00 93.19           H  
ATOM    445  O   ASP A  30      -0.622  -1.936  -1.665  1.00 93.19           O  
ATOM    446  CG  ASP A  30      -1.690  -5.581   0.759  1.00 93.19           C  
ATOM    447  OD1 ASP A  30      -0.500  -5.782   1.087  1.00 93.19           O  
ATOM    448  OD2 ASP A  30      -2.580  -6.458   0.703  1.00 93.19           O  
ATOM    449  N   TYR A  31      -2.213  -1.084  -0.329  1.00 94.01           N  
ATOM    450  H   TYR A  31      -2.731  -1.188   0.532  1.00 94.01           H  
ATOM    451  CA  TYR A  31      -2.448   0.082  -1.180  1.00 94.01           C  
ATOM    452  HA  TYR A  31      -2.707  -0.265  -2.180  1.00 94.01           H  
ATOM    453  C   TYR A  31      -1.184   0.935  -1.330  1.00 94.01           C  
ATOM    454  CB  TYR A  31      -3.621   0.907  -0.641  1.00 94.01           C  
ATOM    455  HB2 TYR A  31      -4.508   0.275  -0.591  1.00 94.01           H  
ATOM    456  HB3 TYR A  31      -3.404   1.244   0.373  1.00 94.01           H  
ATOM    457  O   TYR A  31      -0.779   1.238  -2.455  1.00 94.01           O  
ATOM    458  CG  TYR A  31      -3.920   2.119  -1.497  1.00 94.01           C  
ATOM    459  CD1 TYR A  31      -3.299   3.354  -1.226  1.00 94.01           C  
ATOM    460  HD1 TYR A  31      -2.614   3.442  -0.396  1.00 94.01           H  
ATOM    461  CD2 TYR A  31      -4.799   2.000  -2.587  1.00 94.01           C  
ATOM    462  HD2 TYR A  31      -5.277   1.055  -2.800  1.00 94.01           H  
ATOM    463  CE1 TYR A  31      -3.566   4.469  -2.043  1.00 94.01           C  
ATOM    464  HE1 TYR A  31      -3.075   5.411  -1.852  1.00 94.01           H  
ATOM    465  CE2 TYR A  31      -5.091   3.120  -3.381  1.00 94.01           C  
ATOM    466  HE2 TYR A  31      -5.803   3.040  -4.190  1.00 94.01           H  
ATOM    467  OH  TYR A  31      -4.755   5.434  -3.896  1.00 94.01           O  
ATOM    468  HH  TYR A  31      -4.306   6.227  -3.595  1.00 94.01           H  
ATOM    469  CZ  TYR A  31      -4.475   4.357  -3.116  1.00 94.01           C  
ATOM    470  N   VAL A  32      -0.510   1.265  -0.223  1.00 92.65           N  
ATOM    471  H   VAL A  32      -0.862   0.931   0.663  1.00 92.65           H  
ATOM    472  CA  VAL A  32       0.744   2.037  -0.250  1.00 92.65           C  
ATOM    473  HA  VAL A  32       0.566   2.961  -0.800  1.00 92.65           H  
ATOM    474  C   VAL A  32       1.850   1.299  -1.001  1.00 92.65           C  
ATOM    475  CB  VAL A  32       1.186   2.435   1.168  1.00 92.65           C  
ATOM    476  HB  VAL A  32       1.221   1.559   1.816  1.00 92.65           H  
ATOM    477  O   VAL A  32       2.575   1.912  -1.785  1.00 92.65           O  
ATOM    478  CG1 VAL A  32       2.567   3.110   1.192  1.00 92.65           C  
ATOM    479 HG11 VAL A  32       2.573   3.969   0.521  1.00 92.65           H  
ATOM    480 HG12 VAL A  32       3.339   2.405   0.884  1.00 92.65           H  
ATOM    481 HG13 VAL A  32       2.801   3.443   2.203  1.00 92.65           H  
ATOM    482  CG2 VAL A  32       0.177   3.443   1.727  1.00 92.65           C  
ATOM    483 HG21 VAL A  32      -0.033   4.215   0.987  1.00 92.65           H  
ATOM    484 HG22 VAL A  32      -0.750   2.939   1.999  1.00 92.65           H  
ATOM    485 HG23 VAL A  32       0.596   3.933   2.606  1.00 92.65           H  
ATOM    486  N   HIS A  33       1.968  -0.018  -0.836  1.00 90.18           N  
ATOM    487  H   HIS A  33       1.366  -0.474  -0.165  1.00 90.18           H  
ATOM    488  CA  HIS A  33       2.945  -0.827  -1.569  1.00 90.18           C  
ATOM    489  HA  HIS A  33       3.934  -0.387  -1.440  1.00 90.18           H  
ATOM    490  C   HIS A  33       2.682  -0.878  -3.076  1.00 90.18           C  
ATOM    491  CB  HIS A  33       2.951  -2.248  -1.003  1.00 90.18           C  
ATOM    492  HB2 HIS A  33       3.528  -2.892  -1.667  1.00 90.18           H  
ATOM    493  HB3 HIS A  33       1.931  -2.633  -0.975  1.00 90.18           H  
ATOM    494  O   HIS A  33       3.641  -0.959  -3.852  1.00 90.18           O  
ATOM    495  CG  HIS A  33       3.554  -2.361   0.369  1.00 90.18           C  
ATOM    496  CD2 HIS A  33       4.855  -2.118   0.696  1.00 90.18           C  
ATOM    497  HD2 HIS A  33       5.620  -1.762   0.022  1.00 90.18           H  
ATOM    498  ND1 HIS A  33       2.917  -2.893   1.479  1.00 90.18           N  
ATOM    499  CE1 HIS A  33       3.817  -2.954   2.455  1.00 90.18           C  
ATOM    500  HE1 HIS A  33       3.611  -3.402   3.416  1.00 90.18           H  
ATOM    501  NE2 HIS A  33       5.006  -2.501   2.011  1.00 90.18           N  
ATOM    502  HE2 HIS A  33       5.896  -2.592   2.480  1.00 90.18           H  
ATOM    503  N   ARG A  34       1.412  -0.831  -3.497  1.00 90.05           N  
ATOM    504  H   ARG A  34       0.685  -0.836  -2.795  1.00 90.05           H  
ATOM    505  CA  ARG A  34       1.020  -0.766  -4.913  1.00 90.05           C  
ATOM    506  HA  ARG A  34       1.588  -1.497  -5.487  1.00 90.05           H  
ATOM    507  C   ARG A  34       1.355   0.591  -5.512  1.00 90.05           C  
ATOM    508  CB  ARG A  34      -0.477  -1.065  -5.076  1.00 90.05           C  
ATOM    509  HB2 ARG A  34      -0.784  -0.796  -6.086  1.00 90.05           H  
ATOM    510  HB3 ARG A  34      -1.048  -0.453  -4.378  1.00 90.05           H  
ATOM    511  O   ARG A  34       2.029   0.648  -6.535  1.00 90.05           O  
ATOM    512  CG  ARG A  34      -0.812  -2.546  -4.855  1.00 90.05           C  
ATOM    513  HG2 ARG A  34      -0.433  -2.890  -3.892  1.00 90.05           H  
ATOM    514  HG3 ARG A  34      -0.350  -3.144  -5.640  1.00 90.05           H  
ATOM    515  CD  ARG A  34      -2.330  -2.720  -4.910  1.00 90.05           C  
ATOM    516  HD2 ARG A  34      -2.653  -2.490  -5.926  1.00 90.05           H  
ATOM    517  HD3 ARG A  34      -2.793  -2.008  -4.228  1.00 90.05           H  
ATOM    518  NE  ARG A  34      -2.751  -4.083  -4.536  1.00 90.05           N  
ATOM    519  HE  ARG A  34      -2.223  -4.537  -3.804  1.00 90.05           H  
ATOM    520  NH1 ARG A  34      -4.634  -4.173  -5.858  1.00 90.05           N  
ATOM    521 HH11 ARG A  34      -5.529  -4.588  -6.076  1.00 90.05           H  
ATOM    522 HH12 ARG A  34      -4.429  -3.251  -6.215  1.00 90.05           H  
ATOM    523  NH2 ARG A  34      -4.167  -5.864  -4.478  1.00 90.05           N  
ATOM    524 HH21 ARG A  34      -5.023  -6.304  -4.785  1.00 90.05           H  
ATOM    525 HH22 ARG A  34      -3.636  -6.270  -3.721  1.00 90.05           H  
ATOM    526  CZ  ARG A  34      -3.839  -4.702  -4.966  1.00 90.05           C  
ATOM    527  N   ILE A  35       0.951   1.684  -4.867  1.00 90.69           N  
ATOM    528  H   ILE A  35       0.396   1.580  -4.029  1.00 90.69           H  
ATOM    529  CA  ILE A  35       1.214   3.026  -5.406  1.00 90.69           C  
ATOM    530  HA  ILE A  35       1.022   2.990  -6.479  1.00 90.69           H  
ATOM    531  C   ILE A  35       2.688   3.434  -5.272  1.00 90.69           C  
ATOM    532  CB  ILE A  35       0.246   4.082  -4.842  1.00 90.69           C  
ATOM    533  HB  ILE A  35       0.438   5.008  -5.384  1.00 90.69           H  
ATOM    534  O   ILE A  35       3.185   4.189  -6.096  1.00 90.69           O  
ATOM    535  CG1 ILE A  35       0.466   4.352  -3.340  1.00 90.69           C  
ATOM    536 HG12 ILE A  35       0.033   3.532  -2.766  1.00 90.69           H  
ATOM    537 HG13 ILE A  35       1.530   4.407  -3.111  1.00 90.69           H  
ATOM    538  CG2 ILE A  35      -1.208   3.656  -5.128  1.00 90.69           C  
ATOM    539 HG21 ILE A  35      -1.888   4.485  -4.933  1.00 90.69           H  
ATOM    540 HG22 ILE A  35      -1.499   2.819  -4.493  1.00 90.69           H  
ATOM    541 HG23 ILE A  35      -1.313   3.363  -6.173  1.00 90.69           H  
ATOM    542  CD1 ILE A  35      -0.165   5.660  -2.863  1.00 90.69           C  
ATOM    543 HD11 ILE A  35       0.329   6.503  -3.345  1.00 90.69           H  
ATOM    544 HD12 ILE A  35      -0.047   5.747  -1.783  1.00 90.69           H  
ATOM    545 HD13 ILE A  35      -1.227   5.686  -3.108  1.00 90.69           H  
ATOM    546  N   GLY A  36       3.437   2.858  -4.324  1.00 89.10           N  
ATOM    547  H   GLY A  36       2.968   2.309  -3.618  1.00 89.10           H  
ATOM    548  CA  GLY A  36       4.890   3.049  -4.183  1.00 89.10           C  
ATOM    549  HA2 GLY A  36       5.214   2.596  -3.246  1.00 89.10           H  
ATOM    550  HA3 GLY A  36       5.100   4.117  -4.140  1.00 89.10           H  
ATOM    551  C   GLY A  36       5.734   2.456  -5.324  1.00 89.10           C  
ATOM    552  O   GLY A  36       6.968   2.486  -5.281  1.00 89.10           O  
ATOM    553  N   ARG A  37       5.086   1.878  -6.342  1.00 85.28           N  
ATOM    554  H   ARG A  37       4.078   1.838  -6.285  1.00 85.28           H  
ATOM    555  CA  ARG A  37       5.709   1.486  -7.612  1.00 85.28           C  
ATOM    556  HA  ARG A  37       6.712   1.098  -7.432  1.00 85.28           H  
ATOM    557  C   ARG A  37       5.925   2.679  -8.537  1.00 85.28           C  
ATOM    558  CB  ARG A  37       4.843   0.414  -8.293  1.00 85.28           C  
ATOM    559  HB2 ARG A  37       5.314   0.122  -9.231  1.00 85.28           H  
ATOM    560  HB3 ARG A  37       3.868   0.840  -8.528  1.00 85.28           H  
ATOM    561  O   ARG A  37       6.862   2.648  -9.325  1.00 85.28           O  
ATOM    562  CG  ARG A  37       4.639  -0.846  -7.441  1.00 85.28           C  
ATOM    563  HG2 ARG A  37       3.940  -1.510  -7.950  1.00 85.28           H  
ATOM    564  HG3 ARG A  37       4.202  -0.570  -6.482  1.00 85.28           H  
ATOM    565  CD  ARG A  37       5.945  -1.599  -7.184  1.00 85.28           C  
ATOM    566  HD2 ARG A  37       6.743  -0.894  -6.953  1.00 85.28           H  
ATOM    567  HD3 ARG A  37       6.214  -2.149  -8.085  1.00 85.28           H  
ATOM    568  NE  ARG A  37       5.795  -2.510  -6.039  1.00 85.28           N  
ATOM    569  HE  ARG A  37       4.958  -2.393  -5.486  1.00 85.28           H  
ATOM    570  NH1 ARG A  37       7.853  -3.507  -6.217  1.00 85.28           N  
ATOM    571 HH11 ARG A  37       8.011  -2.993  -7.072  1.00 85.28           H  
ATOM    572 HH12 ARG A  37       8.507  -4.228  -5.950  1.00 85.28           H  
ATOM    573  NH2 ARG A  37       6.441  -4.137  -4.596  1.00 85.28           N  
ATOM    574 HH21 ARG A  37       7.113  -4.827  -4.293  1.00 85.28           H  
ATOM    575 HH22 ARG A  37       5.542  -4.061  -4.141  1.00 85.28           H  
ATOM    576  CZ  ARG A  37       6.696  -3.378  -5.624  1.00 85.28           C  
ATOM    577  N   THR A  38       5.107   3.721  -8.398  1.00 88.14           N  
ATOM    578  H   THR A  38       4.432   3.704  -7.647  1.00 88.14           H  
ATOM    579  CA  THR A  38       5.261   4.986  -9.117  1.00 88.14           C  
ATOM    580  HA  THR A  38       5.938   4.817  -9.955  1.00 88.14           H  
ATOM    581  C   THR A  38       5.939   6.054  -8.250  1.00 88.14           C  
ATOM    582  CB  THR A  38       3.913   5.420  -9.715  1.00 88.14           C  
ATOM    583  HB  THR A  38       3.511   4.588 -10.293  1.00 88.14           H  
ATOM    584  O   THR A  38       6.278   5.800  -7.094  1.00 88.14           O  
ATOM    585  CG2 THR A  38       2.852   5.867  -8.710  1.00 88.14           C  
ATOM    586 HG21 THR A  38       3.290   6.482  -7.923  1.00 88.14           H  
ATOM    587 HG22 THR A  38       2.081   6.439  -9.225  1.00 88.14           H  
ATOM    588 HG23 THR A  38       2.376   4.987  -8.277  1.00 88.14           H  
ATOM    589  OG1 THR A  38       4.112   6.469 -10.615  1.00 88.14           O  
ATOM    590  HG1 THR A  38       4.610   6.111 -11.354  1.00 88.14           H  
ATOM    591  N   ALA A  39       6.173   7.241  -8.813  1.00 83.08           N  
ATOM    592  H   ALA A  39       5.808   7.385  -9.743  1.00 83.08           H  
ATOM    593  CA  ALA A  39       6.797   8.387  -8.147  1.00 83.08           C  
ATOM    594  HA  ALA A  39       6.970   9.120  -8.935  1.00 83.08           H  
ATOM    595  C   ALA A  39       8.188   8.099  -7.536  1.00 83.08           C  
ATOM    596  CB  ALA A  39       5.806   9.019  -7.157  1.00 83.08           C  
ATOM    597  HB1 ALA A  39       4.848   9.212  -7.641  1.00 83.08           H  
ATOM    598  HB2 ALA A  39       6.211   9.964  -6.796  1.00 83.08           H  
ATOM    599  HB3 ALA A  39       5.650   8.352  -6.309  1.00 83.08           H  
ATOM    600  O   ALA A  39       8.542   8.603  -6.464  1.00 83.08           O  
ATOM    601  N   ARG A  40       8.990   7.259  -8.205  1.00 78.37           N  
ATOM    602  H   ARG A  40       8.655   6.907  -9.090  1.00 78.37           H  
ATOM    603  CA  ARG A  40      10.390   7.006  -7.835  1.00 78.37           C  
ATOM    604  HA  ARG A  40      10.475   7.089  -6.751  1.00 78.37           H  
ATOM    605  C   ARG A  40      11.307   8.086  -8.427  1.00 78.37           C  
ATOM    606  CB  ARG A  40      10.800   5.576  -8.237  1.00 78.37           C  
ATOM    607  HB2 ARG A  40      11.872   5.462  -8.080  1.00 78.37           H  
ATOM    608  HB3 ARG A  40      10.596   5.423  -9.297  1.00 78.37           H  
ATOM    609  O   ARG A  40      10.972   8.731  -9.414  1.00 78.37           O  
ATOM    610  CG  ARG A  40      10.067   4.504  -7.408  1.00 78.37           C  
ATOM    611  HG2 ARG A  40      10.240   4.691  -6.348  1.00 78.37           H  
ATOM    612  HG3 ARG A  40       8.996   4.551  -7.605  1.00 78.37           H  
ATOM    613  CD  ARG A  40      10.586   3.106  -7.766  1.00 78.37           C  
ATOM    614  HD2 ARG A  40      10.334   2.895  -8.805  1.00 78.37           H  
ATOM    615  HD3 ARG A  40      11.671   3.096  -7.667  1.00 78.37           H  
ATOM    616  NE  ARG A  40      10.005   2.064  -6.900  1.00 78.37           N  
ATOM    617  HE  ARG A  40       9.204   2.329  -6.345  1.00 78.37           H  
ATOM    618  NH1 ARG A  40      11.359   0.324  -7.619  1.00 78.37           N  
ATOM    619 HH11 ARG A  40      11.782   0.889  -8.342  1.00 78.37           H  
ATOM    620 HH12 ARG A  40      11.614  -0.652  -7.679  1.00 78.37           H  
ATOM    621  NH2 ARG A  40       9.846  -0.007  -6.003  1.00 78.37           N  
ATOM    622 HH21 ARG A  40      10.245  -0.931  -5.916  1.00 78.37           H  
ATOM    623 HH22 ARG A  40       9.146   0.363  -5.375  1.00 78.37           H  
ATOM    624  CZ  ARG A  40      10.409   0.804  -6.855  1.00 78.37           C  
ATOM    625  N   ALA A  41      12.471   8.289  -7.807  1.00 76.60           N  
ATOM    626  H   ALA A  41      12.675   7.706  -7.009  1.00 76.60           H  
ATOM    627  CA  ALA A  41      13.554   9.141  -8.322  1.00 76.60           C  
ATOM    628  HA  ALA A  41      14.294   9.213  -7.526  1.00 76.60           H  
ATOM    629  C   ALA A  41      13.176  10.609  -8.650  1.00 76.60           C  
ATOM    630  CB  ALA A  41      14.238   8.405  -9.486  1.00 76.60           C  
ATOM    631  HB1 ALA A  41      15.132   8.947  -9.795  1.00 76.60           H  
ATOM    632  HB2 ALA A  41      13.561   8.336 -10.338  1.00 76.60           H  
ATOM    633  HB3 ALA A  41      14.527   7.399  -9.182  1.00 76.60           H  
ATOM    634  O   ALA A  41      13.612  11.144  -9.666  1.00 76.60           O  
ATOM    635  N   ASN A  42      12.405  11.278  -7.779  1.00 76.05           N  
ATOM    636  H   ASN A  42      12.062  10.785  -6.968  1.00 76.05           H  
ATOM    637  CA  ASN A  42      11.931  12.666  -7.969  1.00 76.05           C  
ATOM    638  HA  ASN A  42      11.276  12.904  -7.130  1.00 76.05           H  
ATOM    639  C   ASN A  42      11.062  12.873  -9.221  1.00 76.05           C  
ATOM    640  CB  ASN A  42      13.093  13.677  -7.933  1.00 76.05           C  
ATOM    641  HB2 ASN A  42      12.683  14.686  -7.985  1.00 76.05           H  
ATOM    642  HB3 ASN A  42      13.716  13.548  -8.818  1.00 76.05           H  
ATOM    643  O   ASN A  42      10.957  13.988  -9.727  1.00 76.05           O  
ATOM    644  CG  ASN A  42      13.941  13.612  -6.689  1.00 76.05           C  
ATOM    645  ND2 ASN A  42      15.222  13.366  -6.840  1.00 76.05           N  
ATOM    646 HD21 ASN A  42      15.790  13.362  -6.005  1.00 76.05           H  
ATOM    647 HD22 ASN A  42      15.584  13.227  -7.772  1.00 76.05           H  
ATOM    648  OD1 ASN A  42      13.490  13.801  -5.571  1.00 76.05           O  
ATOM    649  N   ARG A  43      10.457  11.809  -9.753  1.00 80.91           N  
ATOM    650  H   ARG A  43      10.597  10.898  -9.339  1.00 80.91           H  
ATOM    651  CA  ARG A  43       9.452  11.936 -10.805  1.00 80.91           C  
ATOM    652  HA  ARG A  43       9.576  12.899 -11.301  1.00 80.91           H  
ATOM    653  C   ARG A  43       8.063  11.952 -10.198  1.00 80.91           C  
ATOM    654  CB  ARG A  43       9.620  10.847 -11.868  1.00 80.91           C  
ATOM    655  HB2 ARG A  43       9.524   9.862 -11.412  1.00 80.91           H  
ATOM    656  HB3 ARG A  43       8.829  10.961 -12.610  1.00 80.91           H  
ATOM    657  O   ARG A  43       7.804  11.319  -9.173  1.00 80.91           O  
ATOM    658  CG  ARG A  43      10.983  10.974 -12.561  1.00 80.91           C  
ATOM    659  HG2 ARG A  43      11.772  10.686 -11.866  1.00 80.91           H  
ATOM    660  HG3 ARG A  43      11.142  12.005 -12.878  1.00 80.91           H  
ATOM    661  CD  ARG A  43      11.028  10.062 -13.786  1.00 80.91           C  
ATOM    662  HD2 ARG A  43      10.282  10.396 -14.507  1.00 80.91           H  
ATOM    663  HD3 ARG A  43      10.783   9.050 -13.467  1.00 80.91           H  
ATOM    664  NE  ARG A  43      12.361  10.069 -14.414  1.00 80.91           N  
ATOM    665  HE  ARG A  43      13.041  10.715 -14.040  1.00 80.91           H  
ATOM    666  NH1 ARG A  43      11.999   8.281 -15.810  1.00 80.91           N  
ATOM    667 HH11 ARG A  43      12.392   7.360 -15.938  1.00 80.91           H  
ATOM    668 HH12 ARG A  43      11.014   8.311 -15.586  1.00 80.91           H  
ATOM    669  NH2 ARG A  43      14.050   9.051 -15.562  1.00 80.91           N  
ATOM    670 HH21 ARG A  43      14.311   8.199 -16.037  1.00 80.91           H  
ATOM    671 HH22 ARG A  43      14.739   9.598 -15.066  1.00 80.91           H  
ATOM    672  CZ  ARG A  43      12.790   9.154 -15.265  1.00 80.91           C  
ATOM    673  N   ASP A  44       7.166  12.658 -10.868  1.00 85.19           N  
ATOM    674  H   ASP A  44       7.456  13.153 -11.699  1.00 85.19           H  
ATOM    675  CA  ASP A  44       5.749  12.573 -10.574  1.00 85.19           C  
ATOM    676  HA  ASP A  44       5.610  12.704  -9.501  1.00 85.19           H  
ATOM    677  C   ASP A  44       5.219  11.185 -10.941  1.00 85.19           C  
ATOM    678  CB  ASP A  44       4.994  13.685 -11.312  1.00 85.19           C  
ATOM    679  HB2 ASP A  44       5.349  13.753 -12.341  1.00 85.19           H  
ATOM    680  HB3 ASP A  44       3.935  13.426 -11.339  1.00 85.19           H  
ATOM    681  O   ASP A  44       5.597  10.598 -11.953  1.00 85.19           O  
ATOM    682  CG  ASP A  44       5.113  15.045 -10.623  1.00 85.19           C  
ATOM    683  OD1 ASP A  44       5.154  15.068  -9.372  1.00 85.19           O  
ATOM    684  OD2 ASP A  44       4.871  16.076 -11.277  1.00 85.19           O  
ATOM    685  N   GLY A  45       4.334  10.669 -10.096  1.00 88.14           N  
ATOM    686  H   GLY A  45       4.062  11.213  -9.290  1.00 88.14           H  
ATOM    687  CA  GLY A  45       3.628   9.419 -10.322  1.00 88.14           C  
ATOM    688  HA2 GLY A  45       3.821   9.044 -11.327  1.00 88.14           H  
ATOM    689  HA3 GLY A  45       3.968   8.677  -9.598  1.00 88.14           H  
ATOM    690  C   GLY A  45       2.136   9.602 -10.135  1.00 88.14           C  
ATOM    691  O   GLY A  45       1.702  10.439  -9.337  1.00 88.14           O  
ATOM    692  N   ARG A  46       1.340   8.829 -10.872  1.00 91.69           N  
ATOM    693  H   ARG A  46       1.778   8.191 -11.522  1.00 91.69           H  
ATOM    694  CA  ARG A  46      -0.124   8.848 -10.764  1.00 91.69           C  
ATOM    695  HA  ARG A  46      -0.415   9.572 -10.003  1.00 91.69           H  
ATOM    696  C   ARG A  46      -0.644   7.500 -10.292  1.00 91.69           C  
ATOM    697  CB  ARG A  46      -0.754   9.291 -12.092  1.00 91.69           C  
ATOM    698  HB2 ARG A  46      -0.441   8.614 -12.887  1.00 91.69           H  
ATOM    699  HB3 ARG A  46      -1.839   9.242 -12.002  1.00 91.69           H  
ATOM    700  O   ARG A  46      -0.148   6.455 -10.695  1.00 91.69           O  
ATOM    701  CG  ARG A  46      -0.345  10.728 -12.450  1.00 91.69           C  
ATOM    702  HG2 ARG A  46      -0.608  11.396 -11.630  1.00 91.69           H  
ATOM    703  HG3 ARG A  46       0.732  10.772 -12.613  1.00 91.69           H  
ATOM    704  CD  ARG A  46      -1.055  11.191 -13.723  1.00 91.69           C  
ATOM    705  HD2 ARG A  46      -2.130  11.171 -13.547  1.00 91.69           H  
ATOM    706  HD3 ARG A  46      -0.814  10.499 -14.530  1.00 91.69           H  
ATOM    707  NE  ARG A  46      -0.628  12.550 -14.105  1.00 91.69           N  
ATOM    708  HE  ARG A  46       0.254  12.867 -13.728  1.00 91.69           H  
ATOM    709  NH1 ARG A  46      -2.314  12.976 -15.605  1.00 91.69           N  
ATOM    710 HH11 ARG A  46      -2.760  13.582 -16.278  1.00 91.69           H  
ATOM    711 HH12 ARG A  46      -2.679  12.049 -15.436  1.00 91.69           H  
ATOM    712  NH2 ARG A  46      -0.735  14.513 -15.250  1.00 91.69           N  
ATOM    713 HH21 ARG A  46       0.148  14.789 -14.844  1.00 91.69           H  
ATOM    714 HH22 ARG A  46      -1.177  15.092 -15.950  1.00 91.69           H  
ATOM    715  CZ  ARG A  46      -1.227  13.337 -14.980  1.00 91.69           C  
ATOM    716  N   ALA A  47      -1.671   7.522  -9.454  1.00 93.02           N  
ATOM    717  H   ALA A  47      -2.056   8.410  -9.165  1.00 93.02           H  
ATOM    718  CA  ALA A  47      -2.394   6.324  -9.059  1.00 93.02           C  
ATOM    719  HA  ALA A  47      -2.074   5.486  -9.679  1.00 93.02           H  
ATOM    720  C   ALA A  47      -3.889   6.543  -9.287  1.00 93.02           C  
ATOM    721  CB  ALA A  47      -2.054   5.965  -7.612  1.00 93.02           C  
ATOM    722  HB1 ALA A  47      -2.612   5.073  -7.326  1.00 93.02           H  
ATOM    723  HB2 ALA A  47      -2.329   6.784  -6.948  1.00 93.02           H  
ATOM    724  HB3 ALA A  47      -0.986   5.766  -7.524  1.00 93.02           H  
ATOM    725  O   ALA A  47      -4.456   7.499  -8.763  1.00 93.02           O  
ATOM    726  N   ILE A  48      -4.513   5.661 -10.064  1.00 94.06           N  
ATOM    727  H   ILE A  48      -3.973   4.898 -10.447  1.00 94.06           H  
ATOM    728  CA  ILE A  48      -5.959   5.638 -10.298  1.00 94.06           C  
ATOM    729  HA  ILE A  48      -6.423   6.491  -9.803  1.00 94.06           H  
ATOM    730  C   ILE A  48      -6.500   4.368  -9.655  1.00 94.06           C  
ATOM    731  CB  ILE A  48      -6.295   5.731 -11.803  1.00 94.06           C  
ATOM    732  HB  ILE A  48      -5.810   4.901 -12.318  1.00 94.06           H  
ATOM    733  O   ILE A  48      -5.938   3.292  -9.837  1.00 94.06           O  
ATOM    734  CG1 ILE A  48      -5.752   7.059 -12.382  1.00 94.06           C  
ATOM    735 HG12 ILE A  48      -6.227   7.899 -11.875  1.00 94.06           H  
ATOM    736 HG13 ILE A  48      -4.679   7.120 -12.199  1.00 94.06           H  
ATOM    737  CG2 ILE A  48      -7.817   5.615 -12.023  1.00 94.06           C  
ATOM    738 HG21 ILE A  48      -8.340   6.429 -11.521  1.00 94.06           H  
ATOM    739 HG22 ILE A  48      -8.052   5.645 -13.087  1.00 94.06           H  
ATOM    740 HG23 ILE A  48      -8.194   4.661 -11.654  1.00 94.06           H  
ATOM    741  CD1 ILE A  48      -5.950   7.217 -13.894  1.00 94.06           C  
ATOM    742 HD11 ILE A  48      -5.560   6.342 -14.413  1.00 94.06           H  
ATOM    743 HD12 ILE A  48      -7.006   7.344 -14.133  1.00 94.06           H  
ATOM    744 HD13 ILE A  48      -5.412   8.101 -14.237  1.00 94.06           H  
ATOM    745  N   THR A  49      -7.572   4.493  -8.883  1.00 93.57           N  
ATOM    746  H   THR A  49      -8.039   5.387  -8.826  1.00 93.57           H  
ATOM    747  CA  THR A  49      -8.223   3.356  -8.231  1.00 93.57           C  
ATOM    748  HA  THR A  49      -7.812   2.421  -8.612  1.00 93.57           H  
ATOM    749  C   THR A  49      -9.695   3.376  -8.579  1.00 93.57           C  
ATOM    750  CB  THR A  49      -7.997   3.390  -6.716  1.00 93.57           C  
ATOM    751  HB  THR A  49      -8.416   4.310  -6.307  1.00 93.57           H  
ATOM    752  O   THR A  49     -10.367   4.376  -8.331  1.00 93.57           O  
ATOM    753  CG2 THR A  49      -8.622   2.205  -5.990  1.00 93.57           C  
ATOM    754 HG21 THR A  49      -9.707   2.289  -6.051  1.00 93.57           H  
ATOM    755 HG22 THR A  49      -8.326   2.216  -4.941  1.00 93.57           H  
ATOM    756 HG23 THR A  49      -8.325   1.260  -6.446  1.00 93.57           H  
ATOM    757  OG1 THR A  49      -6.606   3.379  -6.463  1.00 93.57           O  
ATOM    758  HG1 THR A  49      -6.284   4.239  -6.743  1.00 93.57           H  
ATOM    759  N   PHE A  50     -10.178   2.286  -9.163  1.00 93.28           N  
ATOM    760  H   PHE A  50      -9.571   1.492  -9.312  1.00 93.28           H  
ATOM    761  CA  PHE A  50     -11.601   2.069  -9.360  1.00 93.28           C  
ATOM    762  HA  PHE A  50     -12.070   3.009  -9.651  1.00 93.28           H  
ATOM    763  C   PHE A  50     -12.212   1.619  -8.033  1.00 93.28           C  
ATOM    764  CB  PHE A  50     -11.820   1.064 -10.493  1.00 93.28           C  
ATOM    765  HB2 PHE A  50     -11.295   0.140 -10.251  1.00 93.28           H  
ATOM    766  HB3 PHE A  50     -12.882   0.831 -10.560  1.00 93.28           H  
ATOM    767  O   PHE A  50     -11.631   0.807  -7.317  1.00 93.28           O  
ATOM    768  CG  PHE A  50     -11.345   1.569 -11.842  1.00 93.28           C  
ATOM    769  CD1 PHE A  50     -12.175   2.404 -12.612  1.00 93.28           C  
ATOM    770  HD1 PHE A  50     -13.155   2.676 -12.248  1.00 93.28           H  
ATOM    771  CD2 PHE A  50     -10.073   1.215 -12.329  1.00 93.28           C  
ATOM    772  HD2 PHE A  50      -9.430   0.574 -11.744  1.00 93.28           H  
ATOM    773  CE1 PHE A  50     -11.738   2.878 -13.861  1.00 93.28           C  
ATOM    774  HE1 PHE A  50     -12.384   3.509 -14.453  1.00 93.28           H  
ATOM    775  CE2 PHE A  50      -9.642   1.677 -13.584  1.00 93.28           C  
ATOM    776  HE2 PHE A  50      -8.683   1.370 -13.974  1.00 93.28           H  
ATOM    777  CZ  PHE A  50     -10.472   2.512 -14.349  1.00 93.28           C  
ATOM    778  HZ  PHE A  50     -10.146   2.860 -15.318  1.00 93.28           H  
ATOM    779  N   VAL A  51     -13.348   2.214  -7.680  1.00 91.93           N  
ATOM    780  H   VAL A  51     -13.788   2.852  -8.328  1.00 91.93           H  
ATOM    781  CA  VAL A  51     -14.031   1.986  -6.404  1.00 91.93           C  
ATOM    782  HA  VAL A  51     -13.590   1.130  -5.893  1.00 91.93           H  
ATOM    783  C   VAL A  51     -15.482   1.661  -6.719  1.00 91.93           C  
ATOM    784  CB  VAL A  51     -13.926   3.218  -5.477  1.00 91.93           C  
ATOM    785  HB  VAL A  51     -14.476   4.048  -5.921  1.00 91.93           H  
ATOM    786  O   VAL A  51     -16.189   2.497  -7.284  1.00 91.93           O  
ATOM    787  CG1 VAL A  51     -14.522   2.934  -4.092  1.00 91.93           C  
ATOM    788 HG11 VAL A  51     -15.581   2.695  -4.186  1.00 91.93           H  
ATOM    789 HG12 VAL A  51     -14.008   2.093  -3.627  1.00 91.93           H  
ATOM    790 HG13 VAL A  51     -14.425   3.814  -3.457  1.00 91.93           H  
ATOM    791  CG2 VAL A  51     -12.478   3.688  -5.269  1.00 91.93           C  
ATOM    792 HG21 VAL A  51     -12.456   4.527  -4.575  1.00 91.93           H  
ATOM    793 HG22 VAL A  51     -11.872   2.871  -4.877  1.00 91.93           H  
ATOM    794 HG23 VAL A  51     -12.056   4.022  -6.217  1.00 91.93           H  
ATOM    795  N   ASN A  52     -15.920   0.453  -6.374  1.00 90.50           N  
ATOM    796  H   ASN A  52     -15.281  -0.196  -5.938  1.00 90.50           H  
ATOM    797  CA  ASN A  52     -17.326   0.066  -6.462  1.00 90.50           C  
ATOM    798  HA  ASN A  52     -17.799   0.651  -7.251  1.00 90.50           H  
ATOM    799  C   ASN A  52     -18.082   0.418  -5.156  1.00 90.50           C  
ATOM    800  CB  ASN A  52     -17.391  -1.412  -6.907  1.00 90.50           C  
ATOM    801  HB2 ASN A  52     -16.786  -1.539  -7.805  1.00 90.50           H  
ATOM    802  HB3 ASN A  52     -18.419  -1.680  -7.155  1.00 90.50           H  
ATOM    803  O   ASN A  52     -17.527   1.017  -4.231  1.00 90.50           O  
ATOM    804  CG  ASN A  52     -16.903  -2.384  -5.849  1.00 90.50           C  
ATOM    805  ND2 ASN A  52     -16.339  -3.504  -6.213  1.00 90.50           N  
ATOM    806 HD21 ASN A  52     -15.838  -3.953  -5.459  1.00 90.50           H  
ATOM    807 HD22 ASN A  52     -16.027  -3.642  -7.163  1.00 90.50           H  
ATOM    808  OD1 ASN A  52     -17.062  -2.147  -4.670  1.00 90.50           O  
ATOM    809  N   GLU A  53     -19.369   0.075  -5.074  1.00 89.51           N  
ATOM    810  H   GLU A  53     -19.794  -0.431  -5.838  1.00 89.51           H  
ATOM    811  CA  GLU A  53     -20.196   0.351  -3.890  1.00 89.51           C  
ATOM    812  HA  GLU A  53     -20.150   1.419  -3.675  1.00 89.51           H  
ATOM    813  C   GLU A  53     -19.707  -0.384  -2.625  1.00 89.51           C  
ATOM    814  CB  GLU A  53     -21.653  -0.002  -4.224  1.00 89.51           C  
ATOM    815  HB2 GLU A  53     -21.907   0.465  -5.176  1.00 89.51           H  
ATOM    816  HB3 GLU A  53     -21.747  -1.083  -4.329  1.00 89.51           H  
ATOM    817  O   GLU A  53     -19.690   0.191  -1.535  1.00 89.51           O  
ATOM    818  CG  GLU A  53     -22.636   0.504  -3.156  1.00 89.51           C  
ATOM    819  HG2 GLU A  53     -22.492   1.577  -3.036  1.00 89.51           H  
ATOM    820  HG3 GLU A  53     -22.401   0.025  -2.205  1.00 89.51           H  
ATOM    821  CD  GLU A  53     -24.112   0.230  -3.495  1.00 89.51           C  
ATOM    822  OE1 GLU A  53     -24.957   0.532  -2.620  1.00 89.51           O  
ATOM    823  OE2 GLU A  53     -24.392  -0.269  -4.607  1.00 89.51           O  
ATOM    824  N   GLU A  54     -19.248  -1.628  -2.769  1.00 89.65           N  
ATOM    825  H   GLU A  54     -19.163  -2.007  -3.701  1.00 89.65           H  
ATOM    826  CA  GLU A  54     -18.767  -2.470  -1.665  1.00 89.65           C  
ATOM    827  HA  GLU A  54     -19.463  -2.383  -0.831  1.00 89.65           H  
ATOM    828  C   GLU A  54     -17.386  -2.017  -1.147  1.00 89.65           C  
ATOM    829  CB  GLU A  54     -18.744  -3.944  -2.116  1.00 89.65           C  
ATOM    830  HB2 GLU A  54     -18.423  -4.550  -1.269  1.00 89.65           H  
ATOM    831  HB3 GLU A  54     -18.021  -4.066  -2.923  1.00 89.65           H  
ATOM    832  O   GLU A  54     -17.075  -2.138   0.043  1.00 89.65           O  
ATOM    833  CG  GLU A  54     -20.125  -4.446  -2.590  1.00 89.65           C  
ATOM    834  HG2 GLU A  54     -20.412  -3.903  -3.491  1.00 89.65           H  
ATOM    835  HG3 GLU A  54     -20.854  -4.217  -1.814  1.00 89.65           H  
ATOM    836  CD  GLU A  54     -20.182  -5.957  -2.891  1.00 89.65           C  
ATOM    837  OE1 GLU A  54     -21.312  -6.458  -3.098  1.00 89.65           O  
ATOM    838  OE2 GLU A  54     -19.126  -6.628  -2.861  1.00 89.65           O  
ATOM    839  N   ASP A  55     -16.586  -1.405  -2.019  1.00 91.60           N  
ATOM    840  H   ASP A  55     -16.879  -1.434  -2.985  1.00 91.60           H  
ATOM    841  CA  ASP A  55     -15.223  -0.955  -1.757  1.00 91.60           C  
ATOM    842  HA  ASP A  55     -14.708  -1.706  -1.159  1.00 91.60           H  
ATOM    843  C   ASP A  55     -15.149   0.380  -1.009  1.00 91.60           C  
ATOM    844  CB  ASP A  55     -14.483  -0.802  -3.085  1.00 91.60           C  
ATOM    845  HB2 ASP A  55     -15.060  -0.155  -3.746  1.00 91.60           H  
ATOM    846  HB3 ASP A  55     -13.538  -0.303  -2.872  1.00 91.60           H  
ATOM    847  O   ASP A  55     -14.095   0.733  -0.465  1.00 91.60           O  
ATOM    848  CG  ASP A  55     -14.162  -2.111  -3.799  1.00 91.60           C  
ATOM    849  OD1 ASP A  55     -14.085  -3.156  -3.119  1.00 91.60           O  
ATOM    850  OD2 ASP A  55     -13.923  -2.012  -5.023  1.00 91.60           O  
ATOM    851  N   GLN A  56     -16.251   1.139  -0.940  1.00 90.13           N  
ATOM    852  H   GLN A  56     -17.071   0.803  -1.424  1.00 90.13           H  
ATOM    853  CA  GLN A  56     -16.261   2.479  -0.340  1.00 90.13           C  
ATOM    854  HA  GLN A  56     -15.601   3.120  -0.925  1.00 90.13           H  
ATOM    855  C   GLN A  56     -15.749   2.482   1.107  1.00 90.13           C  
ATOM    856  CB  GLN A  56     -17.673   3.081  -0.353  1.00 90.13           C  
ATOM    857  HB2 GLN A  56     -17.622   4.031   0.177  1.00 90.13           H  
ATOM    858  HB3 GLN A  56     -18.361   2.428   0.184  1.00 90.13           H  
ATOM    859  O   GLN A  56     -15.103   3.442   1.539  1.00 90.13           O  
ATOM    860  CG  GLN A  56     -18.219   3.333  -1.766  1.00 90.13           C  
ATOM    861  HG2 GLN A  56     -17.443   3.783  -2.385  1.00 90.13           H  
ATOM    862  HG3 GLN A  56     -18.496   2.380  -2.217  1.00 90.13           H  
ATOM    863  CD  GLN A  56     -19.427   4.267  -1.776  1.00 90.13           C  
ATOM    864  NE2 GLN A  56     -20.250   4.217  -2.795  1.00 90.13           N  
ATOM    865 HE21 GLN A  56     -20.115   3.543  -3.535  1.00 90.13           H  
ATOM    866 HE22 GLN A  56     -20.950   4.941  -2.871  1.00 90.13           H  
ATOM    867  OE1 GLN A  56     -19.602   5.113  -0.909  1.00 90.13           O  
ATOM    868  N   TYR A  57     -16.006   1.405   1.859  1.00 91.60           N  
ATOM    869  H   TYR A  57     -16.496   0.640   1.419  1.00 91.60           H  
ATOM    870  CA  TYR A  57     -15.482   1.239   3.214  1.00 91.60           C  
ATOM    871  HA  TYR A  57     -15.730   2.120   3.805  1.00 91.60           H  
ATOM    872  C   TYR A  57     -13.958   1.151   3.229  1.00 91.60           C  
ATOM    873  CB  TYR A  57     -16.116   0.012   3.882  1.00 91.60           C  
ATOM    874  HB2 TYR A  57     -17.195   0.152   3.955  1.00 91.60           H  
ATOM    875  HB3 TYR A  57     -15.947  -0.861   3.253  1.00 91.60           H  
ATOM    876  O   TYR A  57     -13.318   1.906   3.963  1.00 91.60           O  
ATOM    877  CG  TYR A  57     -15.554  -0.256   5.267  1.00 91.60           C  
ATOM    878  CD1 TYR A  57     -14.583  -1.261   5.437  1.00 91.60           C  
ATOM    879  HD1 TYR A  57     -14.268  -1.853   4.591  1.00 91.60           H  
ATOM    880  CD2 TYR A  57     -15.953   0.531   6.366  1.00 91.60           C  
ATOM    881  HD2 TYR A  57     -16.687   1.310   6.219  1.00 91.60           H  
ATOM    882  CE1 TYR A  57     -14.011  -1.487   6.701  1.00 91.60           C  
ATOM    883  HE1 TYR A  57     -13.263  -2.258   6.805  1.00 91.60           H  
ATOM    884  CE2 TYR A  57     -15.387   0.306   7.637  1.00 91.60           C  
ATOM    885  HE2 TYR A  57     -15.687   0.903   8.486  1.00 91.60           H  
ATOM    886  OH  TYR A  57     -13.860  -0.926   9.025  1.00 91.60           O  
ATOM    887  HH  TYR A  57     -13.230  -1.646   8.950  1.00 91.60           H  
ATOM    888  CZ  TYR A  57     -14.415  -0.704   7.803  1.00 91.60           C  
ATOM    889  N   TRP A  58     -13.372   0.275   2.415  1.00 91.96           N  
ATOM    890  H   TRP A  58     -13.941  -0.248   1.764  1.00 91.96           H  
ATOM    891  CA  TRP A  58     -11.922   0.083   2.347  1.00 91.96           C  
ATOM    892  HA  TRP A  58     -11.538  -0.104   3.350  1.00 91.96           H  
ATOM    893  C   TRP A  58     -11.221   1.333   1.820  1.00 91.96           C  
ATOM    894  CB  TRP A  58     -11.622  -1.144   1.483  1.00 91.96           C  
ATOM    895  HB2 TRP A  58     -11.971  -0.967   0.466  1.00 91.96           H  
ATOM    896  HB3 TRP A  58     -10.543  -1.290   1.441  1.00 91.96           H  
ATOM    897  O   TRP A  58     -10.247   1.796   2.417  1.00 91.96           O  
ATOM    898  CG  TRP A  58     -12.244  -2.403   1.999  1.00 91.96           C  
ATOM    899  CD1 TRP A  58     -13.171  -3.147   1.355  1.00 91.96           C  
ATOM    900  HD1 TRP A  58     -13.555  -2.949   0.365  1.00 91.96           H  
ATOM    901  CD2 TRP A  58     -11.986  -3.090   3.260  1.00 91.96           C  
ATOM    902  CE2 TRP A  58     -12.816  -4.249   3.322  1.00 91.96           C  
ATOM    903  CE3 TRP A  58     -11.107  -2.869   4.343  1.00 91.96           C  
ATOM    904  HE3 TRP A  58     -10.407  -2.048   4.288  1.00 91.96           H  
ATOM    905  NE1 TRP A  58     -13.513  -4.234   2.131  1.00 91.96           N  
ATOM    906  HE1 TRP A  58     -14.117  -4.963   1.778  1.00 91.96           H  
ATOM    907  CH2 TRP A  58     -11.898  -4.885   5.472  1.00 91.96           C  
ATOM    908  HH2 TRP A  58     -11.827  -5.584   6.292  1.00 91.96           H  
ATOM    909  CZ2 TRP A  58     -12.787  -5.133   4.411  1.00 91.96           C  
ATOM    910  HZ2 TRP A  58     -13.415  -6.012   4.403  1.00 91.96           H  
ATOM    911  CZ3 TRP A  58     -11.057  -3.758   5.433  1.00 91.96           C  
ATOM    912  HZ3 TRP A  58     -10.321  -3.604   6.208  1.00 91.96           H  
ATOM    913  N   PHE A  59     -11.790   1.968   0.795  1.00 92.63           N  
ATOM    914  H   PHE A  59     -12.580   1.533   0.340  1.00 92.63           H  
ATOM    915  CA  PHE A  59     -11.277   3.221   0.251  1.00 92.63           C  
ATOM    916  HA  PHE A  59     -10.253   3.061  -0.087  1.00 92.63           H  
ATOM    917  C   PHE A  59     -11.244   4.342   1.301  1.00 92.63           C  
ATOM    918  CB  PHE A  59     -12.123   3.617  -0.959  1.00 92.63           C  
ATOM    919  HB2 PHE A  59     -12.135   2.794  -1.674  1.00 92.63           H  
ATOM    920  HB3 PHE A  59     -13.151   3.795  -0.644  1.00 92.63           H  
ATOM    921  O   PHE A  59     -10.254   5.060   1.429  1.00 92.63           O  
ATOM    922  CG  PHE A  59     -11.580   4.846  -1.651  1.00 92.63           C  
ATOM    923  CD1 PHE A  59     -12.210   6.092  -1.484  1.00 92.63           C  
ATOM    924  HD1 PHE A  59     -13.093   6.175  -0.867  1.00 92.63           H  
ATOM    925  CD2 PHE A  59     -10.413   4.747  -2.430  1.00 92.63           C  
ATOM    926  HD2 PHE A  59      -9.927   3.791  -2.561  1.00 92.63           H  
ATOM    927  CE1 PHE A  59     -11.694   7.232  -2.121  1.00 92.63           C  
ATOM    928  HE1 PHE A  59     -12.186   8.185  -1.999  1.00 92.63           H  
ATOM    929  CE2 PHE A  59      -9.894   5.888  -3.065  1.00 92.63           C  
ATOM    930  HE2 PHE A  59      -9.013   5.807  -3.684  1.00 92.63           H  
ATOM    931  CZ  PHE A  59     -10.542   7.127  -2.920  1.00 92.63           C  
ATOM    932  HZ  PHE A  59     -10.163   7.994  -3.441  1.00 92.63           H  
ATOM    933  N   GLN A  60     -12.274   4.449   2.143  1.00 91.02           N  
ATOM    934  H   GLN A  60     -13.080   3.858   1.997  1.00 91.02           H  
ATOM    935  CA  GLN A  60     -12.279   5.411   3.248  1.00 91.02           C  
ATOM    936  HA  GLN A  60     -12.079   6.406   2.852  1.00 91.02           H  
ATOM    937  C   GLN A  60     -11.223   5.131   4.314  1.00 91.02           C  
ATOM    938  CB  GLN A  60     -13.647   5.394   3.922  1.00 91.02           C  
ATOM    939  HB2 GLN A  60     -14.015   4.372   4.018  1.00 91.02           H  
ATOM    940  HB3 GLN A  60     -13.576   5.836   4.916  1.00 91.02           H  
ATOM    941  O   GLN A  60     -10.764   6.059   4.983  1.00 91.02           O  
ATOM    942  CG  GLN A  60     -14.613   6.223   3.095  1.00 91.02           C  
ATOM    943  HG2 GLN A  60     -14.311   7.268   3.169  1.00 91.02           H  
ATOM    944  HG3 GLN A  60     -14.584   5.917   2.050  1.00 91.02           H  
ATOM    945  CD  GLN A  60     -16.016   6.115   3.628  1.00 91.02           C  
ATOM    946  NE2 GLN A  60     -16.967   5.861   2.754  1.00 91.02           N  
ATOM    947 HE21 GLN A  60     -17.958   5.843   2.948  1.00 91.02           H  
ATOM    948 HE22 GLN A  60     -16.701   5.677   1.797  1.00 91.02           H  
ATOM    949  OE1 GLN A  60     -16.239   6.307   4.818  1.00 91.02           O  
ATOM    950  N   GLN A  61     -10.864   3.866   4.529  1.00 91.92           N  
ATOM    951  H   GLN A  61     -11.261   3.144   3.945  1.00 91.92           H  
ATOM    952  CA  GLN A  61      -9.779   3.514   5.442  1.00 91.92           C  
ATOM    953  HA  GLN A  61      -9.891   4.090   6.361  1.00 91.92           H  
ATOM    954  C   GLN A  61      -8.428   3.919   4.851  1.00 91.92           C  
ATOM    955  CB  GLN A  61      -9.843   2.023   5.800  1.00 91.92           C  
ATOM    956  HB2 GLN A  61      -9.000   1.776   6.446  1.00 91.92           H  
ATOM    957  HB3 GLN A  61      -9.757   1.421   4.895  1.00 91.92           H  
ATOM    958  O   GLN A  61      -7.605   4.464   5.583  1.00 91.92           O  
ATOM    959  CG  GLN A  61     -11.151   1.656   6.522  1.00 91.92           C  
ATOM    960  HG2 GLN A  61     -12.015   1.939   5.921  1.00 91.92           H  
ATOM    961  HG3 GLN A  61     -11.185   0.574   6.651  1.00 91.92           H  
ATOM    962  CD  GLN A  61     -11.294   2.328   7.880  1.00 91.92           C  
ATOM    963  NE2 GLN A  61     -10.809   1.685   8.918  1.00 91.92           N  
ATOM    964 HE21 GLN A  61     -10.317   0.820   8.748  1.00 91.92           H  
ATOM    965 HE22 GLN A  61     -10.786   2.160   9.808  1.00 91.92           H  
ATOM    966  OE1 GLN A  61     -11.819   3.432   8.052  1.00 91.92           O  
ATOM    967  N   ILE A  62      -8.254   3.767   3.536  1.00 92.01           N  
ATOM    968  H   ILE A  62      -8.968   3.282   3.012  1.00 92.01           H  
ATOM    969  CA  ILE A  62      -7.089   4.266   2.798  1.00 92.01           C  
ATOM    970  HA  ILE A  62      -6.185   3.877   3.267  1.00 92.01           H  
ATOM    971  C   ILE A  62      -6.990   5.795   2.894  1.00 92.01           C  
ATOM    972  CB  ILE A  62      -7.119   3.743   1.344  1.00 92.01           C  
ATOM    973  HB  ILE A  62      -8.091   3.971   0.905  1.00 92.01           H  
ATOM    974  O   ILE A  62      -5.947   6.293   3.309  1.00 92.01           O  
ATOM    975  CG1 ILE A  62      -6.913   2.210   1.312  1.00 92.01           C  
ATOM    976 HG12 ILE A  62      -7.478   1.737   2.115  1.00 92.01           H  
ATOM    977 HG13 ILE A  62      -5.859   1.983   1.469  1.00 92.01           H  
ATOM    978  CG2 ILE A  62      -6.046   4.438   0.491  1.00 92.01           C  
ATOM    979 HG21 ILE A  62      -6.254   5.505   0.406  1.00 92.01           H  
ATOM    980 HG22 ILE A  62      -6.051   4.033  -0.521  1.00 92.01           H  
ATOM    981 HG23 ILE A  62      -5.060   4.290   0.931  1.00 92.01           H  
ATOM    982  CD1 ILE A  62      -7.377   1.559   0.005  1.00 92.01           C  
ATOM    983 HD11 ILE A  62      -7.162   0.491   0.039  1.00 92.01           H  
ATOM    984 HD12 ILE A  62      -6.869   1.995  -0.855  1.00 92.01           H  
ATOM    985 HD13 ILE A  62      -8.452   1.697  -0.104  1.00 92.01           H  
ATOM    986  N   GLU A  63      -8.059   6.554   2.621  1.00 91.20           N  
ATOM    987  H   GLU A  63      -8.872   6.109   2.220  1.00 91.20           H  
ATOM    988  CA  GLU A  63      -8.037   8.026   2.757  1.00 91.20           C  
ATOM    989  HA  GLU A  63      -7.290   8.442   2.081  1.00 91.20           H  
ATOM    990  C   GLU A  63      -7.651   8.473   4.178  1.00 91.20           C  
ATOM    991  CB  GLU A  63      -9.405   8.646   2.411  1.00 91.20           C  
ATOM    992  HB2 GLU A  63      -9.379   9.691   2.721  1.00 91.20           H  
ATOM    993  HB3 GLU A  63     -10.191   8.152   2.982  1.00 91.20           H  
ATOM    994  O   GLU A  63      -6.857   9.399   4.362  1.00 91.20           O  
ATOM    995  CG  GLU A  63      -9.763   8.617   0.919  1.00 91.20           C  
ATOM    996  HG2 GLU A  63      -8.865   8.827   0.337  1.00 91.20           H  
ATOM    997  HG3 GLU A  63     -10.117   7.622   0.649  1.00 91.20           H  
ATOM    998  CD  GLU A  63     -10.838   9.664   0.583  1.00 91.20           C  
ATOM    999  OE1 GLU A  63     -10.548  10.617  -0.176  1.00 91.20           O  
ATOM   1000  OE2 GLU A  63     -11.986   9.594   1.082  1.00 91.20           O  
ATOM   1001  N   LYS A  64      -8.176   7.789   5.205  1.00 91.45           N  
ATOM   1002  H   LYS A  64      -8.807   7.031   4.986  1.00 91.45           H  
ATOM   1003  CA  LYS A  64      -7.820   8.061   6.607  1.00 91.45           C  
ATOM   1004  HA  LYS A  64      -7.923   9.129   6.800  1.00 91.45           H  
ATOM   1005  C   LYS A  64      -6.365   7.720   6.909  1.00 91.45           C  
ATOM   1006  CB  LYS A  64      -8.724   7.272   7.557  1.00 91.45           C  
ATOM   1007  HB2 LYS A  64      -8.737   6.232   7.232  1.00 91.45           H  
ATOM   1008  HB3 LYS A  64      -8.306   7.308   8.563  1.00 91.45           H  
ATOM   1009  O   LYS A  64      -5.729   8.467   7.644  1.00 91.45           O  
ATOM   1010  CG  LYS A  64     -10.149   7.832   7.607  1.00 91.45           C  
ATOM   1011  HG2 LYS A  64     -10.515   7.990   6.593  1.00 91.45           H  
ATOM   1012  HG3 LYS A  64     -10.156   8.790   8.128  1.00 91.45           H  
ATOM   1013  CD  LYS A  64     -11.055   6.835   8.335  1.00 91.45           C  
ATOM   1014  HD2 LYS A  64     -10.810   5.836   7.974  1.00 91.45           H  
ATOM   1015  HD3 LYS A  64     -10.879   6.877   9.410  1.00 91.45           H  
ATOM   1016  CE  LYS A  64     -12.518   7.122   8.001  1.00 91.45           C  
ATOM   1017  HE2 LYS A  64     -12.553   7.421   6.953  1.00 91.45           H  
ATOM   1018  HE3 LYS A  64     -12.893   7.953   8.599  1.00 91.45           H  
ATOM   1019  NZ  LYS A  64     -13.338   5.898   8.156  1.00 91.45           N  
ATOM   1020  HZ1 LYS A  64     -13.463   5.618   9.118  1.00 91.45           H  
ATOM   1021  HZ2 LYS A  64     -12.862   5.129   7.705  1.00 91.45           H  
ATOM   1022  HZ3 LYS A  64     -14.224   5.992   7.680  1.00 91.45           H  
ATOM   1023  N   PHE A  65      -5.858   6.610   6.378  1.00 91.44           N  
ATOM   1024  H   PHE A  65      -6.449   6.041   5.789  1.00 91.44           H  
ATOM   1025  CA  PHE A  65      -4.480   6.167   6.585  1.00 91.44           C  
ATOM   1026  HA  PHE A  65      -4.263   6.149   7.653  1.00 91.44           H  
ATOM   1027  C   PHE A  65      -3.471   7.120   5.937  1.00 91.44           C  
ATOM   1028  CB  PHE A  65      -4.333   4.744   6.035  1.00 91.44           C  
ATOM   1029  HB2 PHE A  65      -4.592   4.728   4.976  1.00 91.44           H  
ATOM   1030  HB3 PHE A  65      -5.032   4.093   6.559  1.00 91.44           H  
ATOM   1031  O   PHE A  65      -2.479   7.487   6.562  1.00 91.44           O  
ATOM   1032  CG  PHE A  65      -2.938   4.190   6.206  1.00 91.44           C  
ATOM   1033  CD1 PHE A  65      -1.993   4.307   5.170  1.00 91.44           C  
ATOM   1034  HD1 PHE A  65      -2.262   4.776   4.235  1.00 91.44           H  
ATOM   1035  CD2 PHE A  65      -2.574   3.579   7.419  1.00 91.44           C  
ATOM   1036  HD2 PHE A  65      -3.305   3.457   8.205  1.00 91.44           H  
ATOM   1037  CE1 PHE A  65      -0.687   3.826   5.363  1.00 91.44           C  
ATOM   1038  HE1 PHE A  65       0.055   3.930   4.585  1.00 91.44           H  
ATOM   1039  CE2 PHE A  65      -1.273   3.080   7.598  1.00 91.44           C  
ATOM   1040  HE2 PHE A  65      -1.012   2.559   8.507  1.00 91.44           H  
ATOM   1041  CZ  PHE A  65      -0.327   3.207   6.570  1.00 91.44           C  
ATOM   1042  HZ  PHE A  65       0.668   2.809   6.703  1.00 91.44           H  
ATOM   1043  N   LEU A  66      -3.765   7.573   4.715  1.00 90.03           N  
ATOM   1044  H   LEU A  66      -4.586   7.204   4.257  1.00 90.03           H  
ATOM   1045  CA  LEU A  66      -2.965   8.565   3.994  1.00 90.03           C  
ATOM   1046  HA  LEU A  66      -1.913   8.284   4.046  1.00 90.03           H  
ATOM   1047  C   LEU A  66      -3.072   9.972   4.600  1.00 90.03           C  
ATOM   1048  CB  LEU A  66      -3.420   8.592   2.524  1.00 90.03           C  
ATOM   1049  HB2 LEU A  66      -2.880   9.385   2.006  1.00 90.03           H  
ATOM   1050  HB3 LEU A  66      -4.480   8.844   2.502  1.00 90.03           H  
ATOM   1051  O   LEU A  66      -2.286  10.848   4.245  1.00 90.03           O  
ATOM   1052  CG  LEU A  66      -3.203   7.278   1.754  1.00 90.03           C  
ATOM   1053  HG  LEU A  66      -3.689   6.451   2.272  1.00 90.03           H  
ATOM   1054  CD1 LEU A  66      -3.834   7.411   0.370  1.00 90.03           C  
ATOM   1055 HD11 LEU A  66      -3.289   8.139  -0.230  1.00 90.03           H  
ATOM   1056 HD12 LEU A  66      -4.874   7.724   0.468  1.00 90.03           H  
ATOM   1057 HD13 LEU A  66      -3.821   6.435  -0.115  1.00 90.03           H  
ATOM   1058  CD2 LEU A  66      -1.725   6.922   1.590  1.00 90.03           C  
ATOM   1059 HD21 LEU A  66      -1.191   7.744   1.113  1.00 90.03           H  
ATOM   1060 HD22 LEU A  66      -1.633   6.028   0.973  1.00 90.03           H  
ATOM   1061 HD23 LEU A  66      -1.279   6.719   2.564  1.00 90.03           H  
ATOM   1062  N   GLU A  67      -4.053  10.200   5.482  1.00 90.03           N  
ATOM   1063  H   GLU A  67      -4.630   9.412   5.739  1.00 90.03           H  
ATOM   1064  CA  GLU A  67      -4.419  11.511   6.030  1.00 90.03           C  
ATOM   1065  HA  GLU A  67      -5.366  11.382   6.554  1.00 90.03           H  
ATOM   1066  C   GLU A  67      -4.700  12.558   4.935  1.00 90.03           C  
ATOM   1067  CB  GLU A  67      -3.389  11.981   7.072  1.00 90.03           C  
ATOM   1068  HB2 GLU A  67      -3.671  12.977   7.414  1.00 90.03           H  
ATOM   1069  HB3 GLU A  67      -2.405  12.046   6.609  1.00 90.03           H  
ATOM   1070  O   GLU A  67      -4.464  13.755   5.119  1.00 90.03           O  
ATOM   1071  CG  GLU A  67      -3.312  11.074   8.309  1.00 90.03           C  
ATOM   1072  HG2 GLU A  67      -4.262  11.111   8.840  1.00 90.03           H  
ATOM   1073  HG3 GLU A  67      -3.130  10.045   7.997  1.00 90.03           H  
ATOM   1074  CD  GLU A  67      -2.182  11.513   9.247  1.00 90.03           C  
ATOM   1075  OE1 GLU A  67      -1.575  10.654   9.926  1.00 90.03           O  
ATOM   1076  OE2 GLU A  67      -1.776  12.700   9.240  1.00 90.03           O  
ATOM   1077  N   LYS A  68      -5.198  12.107   3.775  1.00 85.30           N  
ATOM   1078  H   LYS A  68      -5.432  11.127   3.718  1.00 85.30           H  
ATOM   1079  CA  LYS A  68      -5.428  12.938   2.586  1.00 85.30           C  
ATOM   1080  HA  LYS A  68      -5.478  13.980   2.901  1.00 85.30           H  
ATOM   1081  C   LYS A  68      -6.760  12.623   1.938  1.00 85.30           C  
ATOM   1082  CB  LYS A  68      -4.274  12.794   1.576  1.00 85.30           C  
ATOM   1083  HB2 LYS A  68      -4.547  13.255   0.626  1.00 85.30           H  
ATOM   1084  HB3 LYS A  68      -4.044  11.741   1.411  1.00 85.30           H  
ATOM   1085  O   LYS A  68      -7.213  11.483   1.917  1.00 85.30           O  
ATOM   1086  CG  LYS A  68      -3.064  13.522   2.151  1.00 85.30           C  
ATOM   1087  HG2 LYS A  68      -3.346  14.558   2.342  1.00 85.30           H  
ATOM   1088  HG3 LYS A  68      -2.807  13.062   3.105  1.00 85.30           H  
ATOM   1089  CD  LYS A  68      -1.811  13.517   1.287  1.00 85.30           C  
ATOM   1090  HD2 LYS A  68      -1.959  14.104   0.381  1.00 85.30           H  
ATOM   1091  HD3 LYS A  68      -1.506  12.499   1.046  1.00 85.30           H  
ATOM   1092  CE  LYS A  68      -0.803  14.176   2.228  1.00 85.30           C  
ATOM   1093  HE2 LYS A  68      -1.220  15.122   2.574  1.00 85.30           H  
ATOM   1094  HE3 LYS A  68      -0.669  13.525   3.092  1.00 85.30           H  
ATOM   1095  NZ  LYS A  68       0.476  14.415   1.576  1.00 85.30           N  
ATOM   1096  HZ1 LYS A  68       0.322  14.944   0.730  1.00 85.30           H  
ATOM   1097  HZ2 LYS A  68       1.182  14.842   2.160  1.00 85.30           H  
ATOM   1098  HZ3 LYS A  68       0.808  13.552   1.171  1.00 85.30           H  
ATOM   1099  N   VAL A  69      -7.371  13.669   1.390  1.00 85.97           N  
ATOM   1100  H   VAL A  69      -6.883  14.553   1.385  1.00 85.97           H  
ATOM   1101  CA  VAL A  69      -8.555  13.537   0.544  1.00 85.97           C  
ATOM   1102  HA  VAL A  69      -9.155  12.694   0.889  1.00 85.97           H  
ATOM   1103  C   VAL A  69      -8.068  13.235  -0.865  1.00 85.97           C  
ATOM   1104  CB  VAL A  69      -9.428  14.802   0.592  1.00 85.97           C  
ATOM   1105  HB  VAL A  69      -8.871  15.653   0.199  1.00 85.97           H  
ATOM   1106  O   VAL A  69      -7.411  14.069  -1.480  1.00 85.97           O  
ATOM   1107  CG1 VAL A  69     -10.704  14.614  -0.238  1.00 85.97           C  
ATOM   1108 HG11 VAL A  69     -10.441  14.447  -1.283  1.00 85.97           H  
ATOM   1109 HG12 VAL A  69     -11.316  15.514  -0.184  1.00 85.97           H  
ATOM   1110 HG13 VAL A  69     -11.264  13.759   0.140  1.00 85.97           H  
ATOM   1111  CG2 VAL A  69      -9.856  15.127   2.033  1.00 85.97           C  
ATOM   1112 HG21 VAL A  69     -10.375  14.272   2.467  1.00 85.97           H  
ATOM   1113 HG22 VAL A  69     -10.512  15.998   2.035  1.00 85.97           H  
ATOM   1114 HG23 VAL A  69      -8.981  15.359   2.639  1.00 85.97           H  
ATOM   1115  N   VAL A  70      -8.379  12.042  -1.360  1.00 89.41           N  
ATOM   1116  H   VAL A  70      -8.953  11.421  -0.807  1.00 89.41           H  
ATOM   1117  CA  VAL A  70      -8.071  11.636  -2.734  1.00 89.41           C  
ATOM   1118  HA  VAL A  70      -7.073  11.987  -2.996  1.00 89.41           H  
ATOM   1119  C   VAL A  70      -9.074  12.313  -3.671  1.00 89.41           C  
ATOM   1120  CB  VAL A  70      -8.085  10.100  -2.846  1.00 89.41           C  
ATOM   1121  HB  VAL A  70      -9.061   9.736  -2.525  1.00 89.41           H  
ATOM   1122  O   VAL A  70     -10.255  12.416  -3.338  1.00 89.41           O  
ATOM   1123  CG1 VAL A  70      -7.822   9.615  -4.276  1.00 89.41           C  
ATOM   1124 HG11 VAL A  70      -8.635   9.920  -4.935  1.00 89.41           H  
ATOM   1125 HG12 VAL A  70      -7.767   8.527  -4.297  1.00 89.41           H  
ATOM   1126 HG13 VAL A  70      -6.884  10.026  -4.650  1.00 89.41           H  
ATOM   1127  CG2 VAL A  70      -7.009   9.471  -1.946  1.00 89.41           C  
ATOM   1128 HG21 VAL A  70      -7.150   9.774  -0.908  1.00 89.41           H  
ATOM   1129 HG22 VAL A  70      -7.080   8.384  -1.995  1.00 89.41           H  
ATOM   1130 HG23 VAL A  70      -6.017   9.783  -2.273  1.00 89.41           H  
ATOM   1131  N   GLU A  71      -8.632  12.819  -4.819  1.00 89.73           N  
ATOM   1132  H   GLU A  71      -7.660  12.707  -5.072  1.00 89.73           H  
ATOM   1133  CA  GLU A  71      -9.524  13.423  -5.816  1.00 89.73           C  
ATOM   1134  HA  GLU A  71     -10.144  14.169  -5.318  1.00 89.73           H  
ATOM   1135  C   GLU A  71     -10.447  12.362  -6.435  1.00 89.73           C  
ATOM   1136  CB  GLU A  71      -8.686  14.150  -6.875  1.00 89.73           C  
ATOM   1137  HB2 GLU A  71      -8.007  14.829  -6.360  1.00 89.73           H  
ATOM   1138  HB3 GLU A  71      -8.096  13.418  -7.427  1.00 89.73           H  
ATOM   1139  O   GLU A  71     -10.013  11.251  -6.735  1.00 89.73           O  
ATOM   1140  CG  GLU A  71      -9.548  14.960  -7.856  1.00 89.73           C  
ATOM   1141  HG2 GLU A  71     -10.232  14.284  -8.368  1.00 89.73           H  
ATOM   1142  HG3 GLU A  71     -10.142  15.675  -7.287  1.00 89.73           H  
ATOM   1143  CD  GLU A  71      -8.711  15.711  -8.905  1.00 89.73           C  
ATOM   1144  OE1 GLU A  71      -9.331  16.211  -9.867  1.00 89.73           O  
ATOM   1145  OE2 GLU A  71      -7.474  15.802  -8.729  1.00 89.73           O  
ATOM   1146  N   LYS A  72     -11.732  12.693  -6.610  1.00 89.44           N  
ATOM   1147  H   LYS A  72     -11.999  13.658  -6.472  1.00 89.44           H  
ATOM   1148  CA  LYS A  72     -12.723  11.808  -7.233  1.00 89.44           C  
ATOM   1149  HA  LYS A  72     -12.312  10.803  -7.330  1.00 89.44           H  
ATOM   1150  C   LYS A  72     -12.995  12.324  -8.635  1.00 89.44           C  
ATOM   1151  CB  LYS A  72     -14.027  11.708  -6.419  1.00 89.44           C  
ATOM   1152  HB2 LYS A  72     -14.741  11.140  -7.016  1.00 89.44           H  
ATOM   1153  HB3 LYS A  72     -14.451  12.699  -6.259  1.00 89.44           H  
ATOM   1154  O   LYS A  72     -13.510  13.429  -8.785  1.00 89.44           O  
ATOM   1155  CG  LYS A  72     -13.868  10.977  -5.077  1.00 89.44           C  
ATOM   1156  HG2 LYS A  72     -14.825  10.528  -4.811  1.00 89.44           H  
ATOM   1157  HG3 LYS A  72     -13.142  10.173  -5.195  1.00 89.44           H  
ATOM   1158  CD  LYS A  72     -13.444  11.905  -3.933  1.00 89.44           C  
ATOM   1159  HD2 LYS A  72     -12.590  12.507  -4.241  1.00 89.44           H  
ATOM   1160  HD3 LYS A  72     -14.269  12.570  -3.677  1.00 89.44           H  
ATOM   1161  CE  LYS A  72     -13.055  11.051  -2.725  1.00 89.44           C  
ATOM   1162  HE2 LYS A  72     -13.944  10.578  -2.306  1.00 89.44           H  
ATOM   1163  HE3 LYS A  72     -12.391  10.261  -3.075  1.00 89.44           H  
ATOM   1164  NZ  LYS A  72     -12.340  11.849  -1.711  1.00 89.44           N  
ATOM   1165  HZ1 LYS A  72     -11.515  12.234  -2.148  1.00 89.44           H  
ATOM   1166  HZ2 LYS A  72     -11.951  11.254  -0.993  1.00 89.44           H  
ATOM   1167  HZ3 LYS A  72     -12.903  12.588  -1.316  1.00 89.44           H  
ATOM   1168  N   MET A  73     -12.638  11.532  -9.637  1.00 87.12           N  
ATOM   1169  H   MET A  73     -12.257  10.621  -9.427  1.00 87.12           H  
ATOM   1170  CA  MET A  73     -12.913  11.856 -11.033  1.00 87.12           C  
ATOM   1171  HA  MET A  73     -12.882  12.939 -11.147  1.00 87.12           H  
ATOM   1172  C   MET A  73     -14.314  11.363 -11.418  1.00 87.12           C  
ATOM   1173  CB  MET A  73     -11.834  11.257 -11.943  1.00 87.12           C  
ATOM   1174  HB2 MET A  73     -12.095  11.457 -12.982  1.00 87.12           H  
ATOM   1175  HB3 MET A  73     -11.797  10.177 -11.799  1.00 87.12           H  
ATOM   1176  O   MET A  73     -14.733  10.313 -10.921  1.00 87.12           O  
ATOM   1177  CG  MET A  73     -10.456  11.871 -11.657  1.00 87.12           C  
ATOM   1178  HG2 MET A  73     -10.139  11.595 -10.652  1.00 87.12           H  
ATOM   1179  HG3 MET A  73     -10.549  12.957 -11.690  1.00 87.12           H  
ATOM   1180  SD  MET A  73      -9.150  11.396 -12.825  1.00 87.12           S  
ATOM   1181  CE  MET A  73      -9.042   9.615 -12.506  1.00 87.12           C  
ATOM   1182  HE1 MET A  73      -8.228   9.192 -13.095  1.00 87.12           H  
ATOM   1183  HE2 MET A  73      -9.975   9.131 -12.793  1.00 87.12           H  
ATOM   1184  HE3 MET A  73      -8.849   9.443 -11.447  1.00 87.12           H  
ATOM   1185  N   PRO A  74     -15.043  12.087 -12.285  1.00 84.55           N  
ATOM   1186  CA  PRO A  74     -16.283  11.572 -12.849  1.00 84.55           C  
ATOM   1187  HA  PRO A  74     -16.989  11.333 -12.054  1.00 84.55           H  
ATOM   1188  C   PRO A  74     -15.999  10.307 -13.667  1.00 84.55           C  
ATOM   1189  CB  PRO A  74     -16.844  12.707 -13.711  1.00 84.55           C  
ATOM   1190  HB2 PRO A  74     -17.412  12.335 -14.564  1.00 84.55           H  
ATOM   1191  HB3 PRO A  74     -17.465  13.358 -13.096  1.00 84.55           H  
ATOM   1192  O   PRO A  74     -14.926  10.168 -14.261  1.00 84.55           O  
ATOM   1193  CG  PRO A  74     -15.590  13.463 -14.150  1.00 84.55           C  
ATOM   1194  HG2 PRO A  74     -15.806  14.506 -14.383  1.00 84.55           H  
ATOM   1195  HG3 PRO A  74     -15.144  12.963 -15.010  1.00 84.55           H  
ATOM   1196  CD  PRO A  74     -14.662  13.331 -12.942  1.00 84.55           C  
ATOM   1197  HD2 PRO A  74     -14.823  14.165 -12.259  1.00 84.55           H  
ATOM   1198  HD3 PRO A  74     -13.624  13.312 -13.277  1.00 84.55           H  
ATOM   1199  N   LEU A  75     -16.963   9.387 -13.701  1.00 84.43           N  
ATOM   1200  H   LEU A  75     -17.844   9.571 -13.243  1.00 84.43           H  
ATOM   1201  CA  LEU A  75     -16.877   8.246 -14.605  1.00 84.43           C  
ATOM   1202  HA  LEU A  75     -15.907   7.776 -14.445  1.00 84.43           H  
ATOM   1203  C   LEU A  75     -16.954   8.720 -16.067  1.00 84.43           C  
ATOM   1204  CB  LEU A  75     -17.984   7.225 -14.308  1.00 84.43           C  
ATOM   1205  HB2 LEU A  75     -18.936   7.751 -14.244  1.00 84.43           H  
ATOM   1206  HB3 LEU A  75     -18.055   6.537 -15.151  1.00 84.43           H  
ATOM   1207  O   LEU A  75     -17.654   9.697 -16.349  1.00 84.43           O  
ATOM   1208  CG  LEU A  75     -17.762   6.397 -13.034  1.00 84.43           C  
ATOM   1209  HG  LEU A  75     -17.681   7.058 -12.171  1.00 84.43           H  
ATOM   1210  CD1 LEU A  75     -18.964   5.486 -12.849  1.00 84.43           C  
ATOM   1211 HD11 LEU A  75     -19.872   6.088 -12.880  1.00 84.43           H  
ATOM   1212 HD12 LEU A  75     -18.885   4.950 -11.903  1.00 84.43           H  
ATOM   1213 HD13 LEU A  75     -19.021   4.764 -13.663  1.00 84.43           H  
ATOM   1214  CD2 LEU A  75     -16.527   5.493 -13.105  1.00 84.43           C  
ATOM   1215 HD21 LEU A  75     -16.567   4.878 -14.004  1.00 84.43           H  
ATOM   1216 HD22 LEU A  75     -15.619   6.096 -13.113  1.00 84.43           H  
ATOM   1217 HD23 LEU A  75     -16.497   4.845 -12.229  1.00 84.43           H  
ATOM   1218  N   PRO A  76     -16.261   8.038 -16.997  1.00 84.78           N  
ATOM   1219  CA  PRO A  76     -16.459   8.249 -18.426  1.00 84.78           C  
ATOM   1220  HA  PRO A  76     -16.132   9.257 -18.683  1.00 84.78           H  
ATOM   1221  C   PRO A  76     -17.929   8.064 -18.812  1.00 84.78           C  
ATOM   1222  CB  PRO A  76     -15.569   7.217 -19.129  1.00 84.78           C  
ATOM   1223  HB2 PRO A  76     -15.123   7.622 -20.037  1.00 84.78           H  
ATOM   1224  HB3 PRO A  76     -16.144   6.320 -19.359  1.00 84.78           H  
ATOM   1225  O   PRO A  76     -18.608   7.204 -18.252  1.00 84.78           O  
ATOM   1226  CG  PRO A  76     -14.511   6.874 -18.082  1.00 84.78           C  
ATOM   1227  HG2 PRO A  76     -13.714   7.618 -18.110  1.00 84.78           H  
ATOM   1228  HG3 PRO A  76     -14.109   5.871 -18.225  1.00 84.78           H  
ATOM   1229  CD  PRO A  76     -15.274   6.995 -16.768  1.00 84.78           C  
ATOM   1230  HD2 PRO A  76     -15.783   6.057 -16.542  1.00 84.78           H  
ATOM   1231  HD3 PRO A  76     -14.582   7.259 -15.969  1.00 84.78           H  
ATOM   1232  N   GLU A  77     -18.401   8.828 -19.798  1.00 81.44           N  
ATOM   1233  H   GLU A  77     -17.800   9.528 -20.210  1.00 81.44           H  
ATOM   1234  CA  GLU A  77     -19.804   8.802 -20.247  1.00 81.44           C  
ATOM   1235  HA  GLU A  77     -20.446   9.115 -19.424  1.00 81.44           H  
ATOM   1236  C   GLU A  77     -20.266   7.387 -20.653  1.00 81.44           C  
ATOM   1237  CB  GLU A  77     -19.985   9.796 -21.412  1.00 81.44           C  
ATOM   1238  HB2 GLU A  77     -21.012   9.723 -21.771  1.00 81.44           H  
ATOM   1239  HB3 GLU A  77     -19.312   9.518 -22.223  1.00 81.44           H  
ATOM   1240  O   GLU A  77     -21.410   7.008 -20.405  1.00 81.44           O  
ATOM   1241  CG  GLU A  77     -19.710  11.256 -20.996  1.00 81.44           C  
ATOM   1242  HG2 GLU A  77     -18.689  11.329 -20.622  1.00 81.44           H  
ATOM   1243  HG3 GLU A  77     -20.383  11.512 -20.177  1.00 81.44           H  
ATOM   1244  CD  GLU A  77     -19.884  12.288 -22.128  1.00 81.44           C  
ATOM   1245  OE1 GLU A  77     -19.640  13.485 -21.847  1.00 81.44           O  
ATOM   1246  OE2 GLU A  77     -20.245  11.901 -23.262  1.00 81.44           O  
ATOM   1247  N   ASP A  78     -19.349   6.567 -21.176  1.00 85.85           N  
ATOM   1248  H   ASP A  78     -18.449   6.965 -21.404  1.00 85.85           H  
ATOM   1249  CA  ASP A  78     -19.605   5.186 -21.603  1.00 85.85           C  
ATOM   1250  HA  ASP A  78     -20.515   5.170 -22.203  1.00 85.85           H  
ATOM   1251  C   ASP A  78     -19.798   4.187 -20.443  1.00 85.85           C  
ATOM   1252  CB  ASP A  78     -18.438   4.716 -22.486  1.00 85.85           C  
ATOM   1253  HB2 ASP A  78     -18.619   3.686 -22.792  1.00 85.85           H  
ATOM   1254  HB3 ASP A  78     -17.523   4.731 -21.894  1.00 85.85           H  
ATOM   1255  O   ASP A  78     -20.246   3.060 -20.663  1.00 85.85           O  
ATOM   1256  CG  ASP A  78     -18.240   5.556 -23.752  1.00 85.85           C  
ATOM   1257  OD1 ASP A  78     -19.254   5.927 -24.381  1.00 85.85           O  
ATOM   1258  OD2 ASP A  78     -17.059   5.790 -24.094  1.00 85.85           O  
ATOM   1259  N   CYS A  79     -19.454   4.560 -19.205  1.00 78.74           N  
ATOM   1260  H   CYS A  79     -19.135   5.508 -19.065  1.00 78.74           H  
ATOM   1261  CA  CYS A  79     -19.540   3.678 -18.035  1.00 78.74           C  
ATOM   1262  HA  CYS A  79     -19.440   2.645 -18.369  1.00 78.74           H  
ATOM   1263  C   CYS A  79     -20.894   3.741 -17.308  1.00 78.74           C  
ATOM   1264  CB  CYS A  79     -18.374   3.976 -17.081  1.00 78.74           C  
ATOM   1265  HB2 CYS A  79     -18.381   5.036 -16.824  1.00 78.74           H  
ATOM   1266  HB3 CYS A  79     -18.510   3.396 -16.168  1.00 78.74           H  
ATOM   1267  O   CYS A  79     -21.117   2.956 -16.386  1.00 78.74           O  
ATOM   1268  SG  CYS A  79     -16.784   3.528 -17.843  1.00 78.74           S  
ATOM   1269  HG  CYS A  79     -17.189   2.358 -18.346  1.00 78.74           H  
ATOM   1270  N   GLY A  80     -21.798   4.636 -17.717  1.00 80.36           N  
ATOM   1271  H   GLY A  80     -21.539   5.261 -18.467  1.00 80.36           H  
ATOM   1272  CA  GLY A  80     -23.077   4.860 -17.041  1.00 80.36           C  
ATOM   1273  HA2 GLY A  80     -23.554   3.898 -16.854  1.00 80.36           H  
ATOM   1274  HA3 GLY A  80     -23.727   5.444 -17.692  1.00 80.36           H  
ATOM   1275  C   GLY A  80     -22.944   5.601 -15.704  1.00 80.36           C  
ATOM   1276  O   GLY A  80     -21.906   6.179 -15.383  1.00 80.36           O  
ATOM   1277  N   GLU A  81     -24.030   5.618 -14.928  1.00 75.68           N  
ATOM   1278  H   GLU A  81     -24.844   5.089 -15.206  1.00 75.68           H  
ATOM   1279  CA  GLU A  81     -24.061   6.260 -13.611  1.00 75.68           C  
ATOM   1280  HA  GLU A  81     -23.541   7.215 -13.693  1.00 75.68           H  
ATOM   1281  C   GLU A  81     -23.316   5.400 -12.578  1.00 75.68           C  
ATOM   1282  CB  GLU A  81     -25.516   6.567 -13.218  1.00 75.68           C  
ATOM   1283  HB2 GLU A  81     -26.045   5.635 -13.017  1.00 75.68           H  
ATOM   1284  HB3 GLU A  81     -25.990   7.054 -14.070  1.00 75.68           H  
ATOM   1285  O   GLU A  81     -23.593   4.212 -12.411  1.00 75.68           O  
ATOM   1286  CG  GLU A  81     -25.633   7.506 -12.005  1.00 75.68           C  
ATOM   1287  HG2 GLU A  81     -25.315   6.969 -11.111  1.00 75.68           H  
ATOM   1288  HG3 GLU A  81     -24.953   8.345 -12.153  1.00 75.68           H  
ATOM   1289  CD  GLU A  81     -27.061   8.052 -11.798  1.00 75.68           C  
ATOM   1290  OE1 GLU A  81     -27.197   9.043 -11.044  1.00 75.68           O  
ATOM   1291  OE2 GLU A  81     -28.012   7.506 -12.406  1.00 75.68           O  
ATOM   1292  N   GLY A  82     -22.331   6.000 -11.908  1.00 74.34           N  
ATOM   1293  H   GLY A  82     -22.179   6.985 -12.073  1.00 74.34           H  
ATOM   1294  CA  GLY A  82     -21.535   5.343 -10.873  1.00 74.34           C  
ATOM   1295  HA2 GLY A  82     -20.575   5.850 -10.778  1.00 74.34           H  
ATOM   1296  HA3 GLY A  82     -21.365   4.303 -11.153  1.00 74.34           H  
ATOM   1297  C   GLY A  82     -22.184   5.399  -9.497  1.00 74.34           C  
ATOM   1298  O   GLY A  82     -23.082   6.212  -9.276  1.00 74.34           O  
ATOM   1299  N   PRO A  83     -21.698   4.597  -8.533  1.00 81.37           N  
ATOM   1300  CA  PRO A  83     -22.141   4.735  -7.155  1.00 81.37           C  
ATOM   1301  HA  PRO A  83     -23.221   4.600  -7.095  1.00 81.37           H  
ATOM   1302  C   PRO A  83     -21.774   6.128  -6.626  1.00 81.37           C  
ATOM   1303  CB  PRO A  83     -21.441   3.608  -6.391  1.00 81.37           C  
ATOM   1304  HB2 PRO A  83     -22.057   2.710  -6.431  1.00 81.37           H  
ATOM   1305  HB3 PRO A  83     -21.236   3.880  -5.356  1.00 81.37           H  
ATOM   1306  O   PRO A  83     -20.646   6.598  -6.795  1.00 81.37           O  
ATOM   1307  CG  PRO A  83     -20.156   3.378  -7.189  1.00 81.37           C  
ATOM   1308  HG2 PRO A  83     -19.782   2.361  -7.070  1.00 81.37           H  
ATOM   1309  HG3 PRO A  83     -19.398   4.100  -6.886  1.00 81.37           H  
ATOM   1310  CD  PRO A  83     -20.587   3.657  -8.630  1.00 81.37           C  
ATOM   1311  HD2 PRO A  83     -20.935   2.736  -9.098  1.00 81.37           H  
ATOM   1312  HD3 PRO A  83     -19.754   4.076  -9.194  1.00 81.37           H  
ATOM   1313  N   GLU A  84     -22.714   6.785  -5.945  1.00 79.75           N  
ATOM   1314  H   GLU A  84     -23.644   6.397  -5.880  1.00 79.75           H  
ATOM   1315  CA  GLU A  84     -22.409   8.019  -5.224  1.00 79.75           C  
ATOM   1316  HA  GLU A  84     -21.941   8.706  -5.929  1.00 79.75           H  
ATOM   1317  C   GLU A  84     -21.409   7.711  -4.098  1.00 79.75           C  
ATOM   1318  CB  GLU A  84     -23.690   8.686  -4.693  1.00 79.75           C  
ATOM   1319  HB2 GLU A  84     -24.100   8.079  -3.886  1.00 79.75           H  
ATOM   1320  HB3 GLU A  84     -24.420   8.742  -5.500  1.00 79.75           H  
ATOM   1321  O   GLU A  84     -21.545   6.722  -3.371  1.00 79.75           O  
ATOM   1322  CG  GLU A  84     -23.409  10.113  -4.182  1.00 79.75           C  
ATOM   1323  HG2 GLU A  84     -23.027  10.710  -5.009  1.00 79.75           H  
ATOM   1324  HG3 GLU A  84     -22.629  10.065  -3.423  1.00 79.75           H  
ATOM   1325  CD  GLU A  84     -24.628  10.823  -3.563  1.00 79.75           C  
ATOM   1326  OE1 GLU A  84     -24.418  11.943  -3.036  1.00 79.75           O  
ATOM   1327  OE2 GLU A  84     -25.738  10.248  -3.560  1.00 79.75           O  
ATOM   1328  N   TYR A  85     -20.389   8.557  -3.939  1.00 81.63           N  
ATOM   1329  H   TYR A  85     -20.312   9.348  -4.562  1.00 81.63           H  
ATOM   1330  CA  TYR A  85     -19.426   8.399  -2.854  1.00 81.63           C  
ATOM   1331  HA  TYR A  85     -19.178   7.340  -2.781  1.00 81.63           H  
ATOM   1332  C   TYR A  85     -20.043   8.826  -1.516  1.00 81.63           C  
ATOM   1333  CB  TYR A  85     -18.130   9.158  -3.159  1.00 81.63           C  
ATOM   1334  HB2 TYR A  85     -17.708   8.773  -4.087  1.00 81.63           H  
ATOM   1335  HB3 TYR A  85     -18.360  10.213  -3.309  1.00 81.63           H  
ATOM   1336  O   TYR A  85     -20.088  10.013  -1.176  1.00 81.63           O  
ATOM   1337  CG  TYR A  85     -17.092   9.010  -2.059  1.00 81.63           C  
ATOM   1338  CD1 TYR A  85     -16.646  10.133  -1.332  1.00 81.63           C  
ATOM   1339  HD1 TYR A  85     -17.052  11.105  -1.569  1.00 81.63           H  
ATOM   1340  CD2 TYR A  85     -16.610   7.728  -1.736  1.00 81.63           C  
ATOM   1341  HD2 TYR A  85     -16.960   6.866  -2.284  1.00 81.63           H  
ATOM   1342  CE1 TYR A  85     -15.688   9.977  -0.306  1.00 81.63           C  
ATOM   1343  HE1 TYR A  85     -15.332  10.828   0.256  1.00 81.63           H  
ATOM   1344  CE2 TYR A  85     -15.693   7.564  -0.684  1.00 81.63           C  
ATOM   1345  HE2 TYR A  85     -15.340   6.576  -0.427  1.00 81.63           H  
ATOM   1346  OH  TYR A  85     -14.321   8.496   1.019  1.00 81.63           O  
ATOM   1347  HH  TYR A  85     -13.542   9.057   1.002  1.00 81.63           H  
ATOM   1348  CZ  TYR A  85     -15.214   8.687   0.017  1.00 81.63           C  
ATOM   1349  N   ILE A  86     -20.469   7.849  -0.718  1.00 77.71           N  
ATOM   1350  H   ILE A  86     -20.393   6.897  -1.047  1.00 77.71           H  
ATOM   1351  CA  ILE A  86     -21.072   8.068   0.593  1.00 77.71           C  
ATOM   1352  HA  ILE A  86     -21.466   9.084   0.634  1.00 77.71           H  
ATOM   1353  C   ILE A  86     -19.983   7.919   1.655  1.00 77.71           C  
ATOM   1354  CB  ILE A  86     -22.264   7.110   0.824  1.00 77.71           C  
ATOM   1355  HB  ILE A  86     -21.894   6.085   0.794  1.00 77.71           H  
ATOM   1356  O   ILE A  86     -19.507   6.820   1.943  1.00 77.71           O  
ATOM   1357  CG1 ILE A  86     -23.342   7.277  -0.274  1.00 77.71           C  
ATOM   1358 HG12 ILE A  86     -23.822   8.251  -0.176  1.00 77.71           H  
ATOM   1359 HG13 ILE A  86     -22.877   7.240  -1.260  1.00 77.71           H  
ATOM   1360  CG2 ILE A  86     -22.882   7.378   2.214  1.00 77.71           C  
ATOM   1361 HG21 ILE A  86     -22.142   7.225   2.999  1.00 77.71           H  
ATOM   1362 HG22 ILE A  86     -23.266   8.397   2.260  1.00 77.71           H  
ATOM   1363 HG23 ILE A  86     -23.699   6.680   2.395  1.00 77.71           H  
ATOM   1364  CD1 ILE A  86     -24.414   6.181  -0.263  1.00 77.71           C  
ATOM   1365 HD11 ILE A  86     -25.062   6.309  -1.130  1.00 77.71           H  
ATOM   1366 HD12 ILE A  86     -23.944   5.200  -0.320  1.00 77.71           H  
ATOM   1367 HD13 ILE A  86     -25.026   6.246   0.637  1.00 77.71           H  
ATOM   1368  N   LYS A  87     -19.610   9.024   2.317  1.00 73.76           N  
ATOM   1369  H   LYS A  87     -20.013   9.900   2.017  1.00 73.76           H  
ATOM   1370  CA  LYS A  87     -18.754   8.960   3.514  1.00 73.76           C  
ATOM   1371  HA  LYS A  87     -17.825   8.458   3.244  1.00 73.76           H  
ATOM   1372  C   LYS A  87     -19.463   8.105   4.564  1.00 73.76           C  
ATOM   1373  CB  LYS A  87     -18.424  10.355   4.062  1.00 73.76           C  
ATOM   1374  HB2 LYS A  87     -19.347  10.915   4.208  1.00 73.76           H  
ATOM   1375  HB3 LYS A  87     -17.933  10.240   5.029  1.00 73.76           H  
ATOM   1376  O   LYS A  87     -20.450   8.529   5.165  1.00 73.76           O  
ATOM   1377  CG  LYS A  87     -17.489  11.131   3.126  1.00 73.76           C  
ATOM   1378  HG2 LYS A  87     -17.978  11.274   2.163  1.00 73.76           H  
ATOM   1379  HG3 LYS A  87     -16.573  10.559   2.974  1.00 73.76           H  
ATOM   1380  CD  LYS A  87     -17.140  12.500   3.723  1.00 73.76           C  
ATOM   1381  HD2 LYS A  87     -16.604  12.360   4.662  1.00 73.76           H  
ATOM   1382  HD3 LYS A  87     -18.062  13.050   3.909  1.00 73.76           H  
ATOM   1383  CE  LYS A  87     -16.268  13.275   2.730  1.00 73.76           C  
ATOM   1384  HE2 LYS A  87     -16.799  13.324   1.779  1.00 73.76           H  
ATOM   1385  HE3 LYS A  87     -15.348  12.714   2.564  1.00 73.76           H  
ATOM   1386  NZ  LYS A  87     -15.962  14.645   3.212  1.00 73.76           N  
ATOM   1387  HZ1 LYS A  87     -15.406  15.135   2.526  1.00 73.76           H  
ATOM   1388  HZ2 LYS A  87     -16.819  15.163   3.344  1.00 73.76           H  
ATOM   1389  HZ3 LYS A  87     -15.450  14.612   4.081  1.00 73.76           H  
ATOM   1390  N   LEU A  88     -18.945   6.906   4.803  1.00 66.55           N  
ATOM   1391  H   LEU A  88     -18.064   6.678   4.363  1.00 66.55           H  
ATOM   1392  CA  LEU A  88     -19.440   5.991   5.810  1.00 66.55           C  
ATOM   1393  HA  LEU A  88     -20.528   5.959   5.756  1.00 66.55           H  
ATOM   1394  C   LEU A  88     -19.038   6.600   7.146  1.00 66.55           C  
ATOM   1395  CB  LEU A  88     -18.904   4.560   5.599  1.00 66.55           C  
ATOM   1396  HB2 LEU A  88     -17.815   4.587   5.579  1.00 66.55           H  
ATOM   1397  HB3 LEU A  88     -19.190   3.949   6.455  1.00 66.55           H  
ATOM   1398  O   LEU A  88     -17.923   6.433   7.656  1.00 66.55           O  
ATOM   1399  CG  LEU A  88     -19.421   3.882   4.314  1.00 66.55           C  
ATOM   1400  HG  LEU A  88     -19.400   4.587   3.484  1.00 66.55           H  
ATOM   1401  CD1 LEU A  88     -18.516   2.712   3.963  1.00 66.55           C  
ATOM   1402 HD11 LEU A  88     -18.890   2.216   3.068  1.00 66.55           H  
ATOM   1403 HD12 LEU A  88     -18.473   1.998   4.785  1.00 66.55           H  
ATOM   1404 HD13 LEU A  88     -17.529   3.115   3.736  1.00 66.55           H  
ATOM   1405  CD2 LEU A  88     -20.845   3.355   4.484  1.00 66.55           C  
ATOM   1406 HD21 LEU A  88     -21.527   4.180   4.688  1.00 66.55           H  
ATOM   1407 HD22 LEU A  88     -21.162   2.883   3.554  1.00 66.55           H  
ATOM   1408 HD23 LEU A  88     -20.891   2.620   5.288  1.00 66.55           H  
ATOM   1409  N   ASN A  89     -19.975   7.340   7.732  1.00 62.45           N  
ATOM   1410  H   ASN A  89     -20.795   7.575   7.190  1.00 62.45           H  
ATOM   1411  CA  ASN A  89     -19.944   7.598   9.156  1.00 62.45           C  
ATOM   1412  HA  ASN A  89     -19.074   8.210   9.393  1.00 62.45           H  
ATOM   1413  C   ASN A  89     -19.792   6.231   9.811  1.00 62.45           C  
ATOM   1414  CB  ASN A  89     -21.228   8.326   9.581  1.00 62.45           C  
ATOM   1415  HB2 ASN A  89     -22.092   7.833   9.136  1.00 62.45           H  
ATOM   1416  HB3 ASN A  89     -21.330   8.285  10.665  1.00 62.45           H  
ATOM   1417  O   ASN A  89     -20.631   5.359   9.576  1.00 62.45           O  
ATOM   1418  CG  ASN A  89     -21.206   9.787   9.176  1.00 62.45           C  
ATOM   1419  ND2 ASN A  89     -22.350  10.419   9.081  1.00 62.45           N  
ATOM   1420 HD21 ASN A  89     -23.223   9.914   9.135  1.00 62.45           H  
ATOM   1421 HD22 ASN A  89     -22.301  11.366   8.733  1.00 62.45           H  
ATOM   1422  OD1 ASN A  89     -20.163  10.391   8.994  1.00 62.45           O  
ATOM   1423  N   LYS A  90     -18.672   6.038  10.535  1.00 57.67           N  
ATOM   1424  H   LYS A  90     -18.008   6.798  10.534  1.00 57.67           H  
ATOM   1425  CA  LYS A  90     -18.314   4.775  11.201  1.00 57.67           C  
ATOM   1426  HA  LYS A  90     -17.796   4.130  10.492  1.00 57.67           H  
ATOM   1427  C   LYS A  90     -19.607   4.116  11.661  1.00 57.67           C  
ATOM   1428  CB  LYS A  90     -17.457   5.037  12.455  1.00 57.67           C  
ATOM   1429  HB2 LYS A  90     -17.407   4.117  13.039  1.00 57.67           H  
ATOM   1430  HB3 LYS A  90     -17.948   5.795  13.065  1.00 57.67           H  
ATOM   1431  O   LYS A  90     -20.355   4.828  12.344  1.00 57.67           O  
ATOM   1432  CG  LYS A  90     -16.026   5.485  12.146  1.00 57.67           C  
ATOM   1433  HG2 LYS A  90     -15.496   4.672  11.649  1.00 57.67           H  
ATOM   1434  HG3 LYS A  90     -16.051   6.348  11.480  1.00 57.67           H  
ATOM   1435  CD  LYS A  90     -15.288   5.874  13.438  1.00 57.67           C  
ATOM   1436  HD2 LYS A  90     -15.289   5.029  14.126  1.00 57.67           H  
ATOM   1437  HD3 LYS A  90     -15.808   6.714  13.898  1.00 57.67           H  
ATOM   1438  CE  LYS A  90     -13.844   6.275  13.107  1.00 57.67           C  
ATOM   1439  HE2 LYS A  90     -13.872   7.015  12.307  1.00 57.67           H  
ATOM   1440  HE3 LYS A  90     -13.318   5.399  12.726  1.00 57.67           H  
ATOM   1441  NZ  LYS A  90     -13.123   6.840  14.277  1.00 57.67           N  
ATOM   1442  HZ1 LYS A  90     -13.060   6.167  15.028  1.00 57.67           H  
ATOM   1443  HZ2 LYS A  90     -13.587   7.672  14.613  1.00 57.67           H  
ATOM   1444  HZ3 LYS A  90     -12.184   7.103  14.013  1.00 57.67           H  
ATOM   1445  N   PRO A  91     -19.886   2.836  11.335  1.00 55.94           N  
ATOM   1446  CA  PRO A  91     -21.026   2.171  11.936  1.00 55.94           C  
ATOM   1447  HA  PRO A  91     -21.956   2.603  11.568  1.00 55.94           H  
ATOM   1448  C   PRO A  91     -20.876   2.418  13.427  1.00 55.94           C  
ATOM   1449  CB  PRO A  91     -20.938   0.693  11.542  1.00 55.94           C  
ATOM   1450  HB2 PRO A  91     -21.228   0.029  12.356  1.00 55.94           H  
ATOM   1451  HB3 PRO A  91     -21.566   0.517  10.669  1.00 55.94           H  
ATOM   1452  O   PRO A  91     -19.850   2.055  14.017  1.00 55.94           O  
ATOM   1453  CG  PRO A  91     -19.473   0.503  11.149  1.00 55.94           C  
ATOM   1454  HG2 PRO A  91     -18.886   0.261  12.035  1.00 55.94           H  
ATOM   1455  HG3 PRO A  91     -19.355  -0.271  10.391  1.00 55.94           H  
ATOM   1456  CD  PRO A  91     -19.058   1.877  10.621  1.00 55.94           C  
ATOM   1457  HD2 PRO A  91     -17.995   2.031  10.804  1.00 55.94           H  
ATOM   1458  HD3 PRO A  91     -19.270   1.943   9.554  1.00 55.94           H  
ATOM   1459  N   SER A  92     -21.815   3.199  13.981  1.00 54.59           N  
ATOM   1460  H   SER A  92     -22.516   3.595  13.371  1.00 54.59           H  
ATOM   1461  CA  SER A  92     -21.840   3.516  15.398  1.00 54.59           C  
ATOM   1462  HA  SER A  92     -21.045   4.220  15.644  1.00 54.59           H  
ATOM   1463  C   SER A  92     -21.596   2.180  16.057  1.00 54.59           C  
ATOM   1464  CB  SER A  92     -23.203   4.098  15.791  1.00 54.59           C  
ATOM   1465  HB2 SER A  92     -23.993   3.509  15.326  1.00 54.59           H  
ATOM   1466  HB3 SER A  92     -23.269   5.123  15.427  1.00 54.59           H  
ATOM   1467  O   SER A  92     -22.325   1.227  15.762  1.00 54.59           O  
ATOM   1468  OG  SER A  92     -23.390   4.075  17.194  1.00 54.59           O  
ATOM   1469  HG  SER A  92     -24.136   4.643  17.400  1.00 54.59           H  
ATOM   1470  N   LYS A  93     -20.512   2.059  16.837  1.00 57.17           N  
ATOM   1471  H   LYS A  93     -19.898   2.857  16.923  1.00 57.17           H  
ATOM   1472  CA  LYS A  93     -20.364   0.929  17.742  1.00 57.17           C  
ATOM   1473  HA  LYS A  93     -20.396  -0.007  17.184  1.00 57.17           H  
ATOM   1474  C   LYS A  93     -21.607   1.015  18.612  1.00 57.17           C  
ATOM   1475  CB  LYS A  93     -19.072   1.005  18.583  1.00 57.17           C  
ATOM   1476  HB2 LYS A  93     -18.851   2.045  18.823  1.00 57.17           H  
ATOM   1477  HB3 LYS A  93     -19.251   0.479  19.521  1.00 57.17           H  
ATOM   1478  O   LYS A  93     -21.597   1.676  19.647  1.00 57.17           O  
ATOM   1479  CG  LYS A  93     -17.850   0.346  17.925  1.00 57.17           C  
ATOM   1480  HG2 LYS A  93     -18.090  -0.688  17.678  1.00 57.17           H  
ATOM   1481  HG3 LYS A  93     -17.600   0.880  17.008  1.00 57.17           H  
ATOM   1482  CD  LYS A  93     -16.648   0.372  18.886  1.00 57.17           C  
ATOM   1483  HD2 LYS A  93     -16.920  -0.132  19.813  1.00 57.17           H  
ATOM   1484  HD3 LYS A  93     -16.397   1.410  19.107  1.00 57.17           H  
ATOM   1485  CE  LYS A  93     -15.435  -0.331  18.260  1.00 57.17           C  
ATOM   1486  HE2 LYS A  93     -15.697  -1.373  18.073  1.00 57.17           H  
ATOM   1487  HE3 LYS A  93     -15.231   0.129  17.294  1.00 57.17           H  
ATOM   1488  NZ  LYS A  93     -14.227  -0.252  19.123  1.00 57.17           N  
ATOM   1489  HZ1 LYS A  93     -13.452  -0.718  18.673  1.00 57.17           H  
ATOM   1490  HZ2 LYS A  93     -14.390  -0.703  20.012  1.00 57.17           H  
ATOM   1491  HZ3 LYS A  93     -13.961   0.709  19.282  1.00 57.17           H  
ATOM   1492  N   ARG A  94     -22.698   0.382  18.169  1.00 50.37           N  
ATOM   1493  H   ARG A  94     -22.677   0.066  17.210  1.00 50.37           H  
ATOM   1494  CA  ARG A  94     -23.817   0.027  19.010  1.00 50.37           C  
ATOM   1495  HA  ARG A  94     -24.273   0.926  19.422  1.00 50.37           H  
ATOM   1496  C   ARG A  94     -23.114  -0.732  20.100  1.00 50.37           C  
ATOM   1497  CB  ARG A  94     -24.867  -0.823  18.265  1.00 50.37           C  
ATOM   1498  HB2 ARG A  94     -25.272  -1.568  18.949  1.00 50.37           H  
ATOM   1499  HB3 ARG A  94     -24.403  -1.347  17.429  1.00 50.37           H  
ATOM   1500  O   ARG A  94     -22.544  -1.795  19.854  1.00 50.37           O  
ATOM   1501  CG  ARG A  94     -26.025   0.053  17.765  1.00 50.37           C  
ATOM   1502  HG2 ARG A  94     -26.518   0.529  18.613  1.00 50.37           H  
ATOM   1503  HG3 ARG A  94     -25.612   0.836  17.130  1.00 50.37           H  
ATOM   1504  CD  ARG A  94     -27.070  -0.720  16.945  1.00 50.37           C  
ATOM   1505  HD2 ARG A  94     -27.741   0.015  16.498  1.00 50.37           H  
ATOM   1506  HD3 ARG A  94     -26.563  -1.247  16.136  1.00 50.37           H  
ATOM   1507  NE  ARG A  94     -27.862  -1.681  17.746  1.00 50.37           N  
ATOM   1508  HE  ARG A  94     -27.466  -1.994  18.620  1.00 50.37           H  
ATOM   1509  NH1 ARG A  94     -29.594  -1.937  16.248  1.00 50.37           N  
ATOM   1510 HH11 ARG A  94     -30.471  -2.361  15.981  1.00 50.37           H  
ATOM   1511 HH12 ARG A  94     -29.136  -1.309  15.604  1.00 50.37           H  
ATOM   1512  NH2 ARG A  94     -29.626  -3.063  18.171  1.00 50.37           N  
ATOM   1513 HH21 ARG A  94     -29.192  -3.351  19.036  1.00 50.37           H  
ATOM   1514 HH22 ARG A  94     -30.506  -3.468  17.883  1.00 50.37           H  
ATOM   1515  CZ  ARG A  94     -29.020  -2.217  17.386  1.00 50.37           C  
ATOM   1516  N   ASN A  95     -23.068  -0.096  21.264  1.00 51.69           N  
ATOM   1517  H   ASN A  95     -23.351   0.873  21.260  1.00 51.69           H  
ATOM   1518  CA  ASN A  95     -22.772  -0.709  22.536  1.00 51.69           C  
ATOM   1519  HA  ASN A  95     -21.764  -1.124  22.530  1.00 51.69           H  
ATOM   1520  C   ASN A  95     -23.768  -1.862  22.686  1.00 51.69           C  
ATOM   1521  CB  ASN A  95     -22.914   0.356  23.649  1.00 51.69           C  
ATOM   1522  HB2 ASN A  95     -23.669   1.093  23.373  1.00 51.69           H  
ATOM   1523  HB3 ASN A  95     -23.257  -0.125  24.565  1.00 51.69           H  
ATOM   1524  O   ASN A  95     -24.782  -1.752  23.369  1.00 51.69           O  
ATOM   1525  CG  ASN A  95     -21.623   1.058  24.023  1.00 51.69           C  
ATOM   1526  ND2 ASN A  95     -21.716   2.210  24.644  1.00 51.69           N  
ATOM   1527 HD21 ASN A  95     -22.613   2.654  24.785  1.00 51.69           H  
ATOM   1528 HD22 ASN A  95     -20.845   2.680  24.847  1.00 51.69           H  
ATOM   1529  OD1 ASN A  95     -20.528   0.557  23.840  1.00 51.69           O  
ATOM   1530  N   ASN A  96     -23.504  -2.968  21.997  1.00 56.40           N  
ATOM   1531  H   ASN A  96     -22.747  -2.939  21.329  1.00 56.40           H  
ATOM   1532  CA  ASN A  96     -24.164  -4.228  22.206  1.00 56.40           C  
ATOM   1533  HA  ASN A  96     -25.229  -4.054  22.356  1.00 56.40           H  
ATOM   1534  C   ASN A  96     -23.595  -4.736  23.523  1.00 56.40           C  
ATOM   1535  CB  ASN A  96     -23.977  -5.168  20.996  1.00 56.40           C  
ATOM   1536  HB2 ASN A  96     -23.198  -4.796  20.330  1.00 56.40           H  
ATOM   1537  HB3 ASN A  96     -23.660  -6.149  21.352  1.00 56.40           H  
ATOM   1538  O   ASN A  96     -22.577  -5.414  23.590  1.00 56.40           O  
ATOM   1539  CG  ASN A  96     -25.254  -5.367  20.190  1.00 56.40           C  
ATOM   1540  ND2 ASN A  96     -25.317  -6.420  19.410  1.00 56.40           N  
ATOM   1541 HD21 ASN A  96     -26.156  -6.541  18.861  1.00 56.40           H  
ATOM   1542 HD22 ASN A  96     -24.527  -7.042  19.316  1.00 56.40           H  
ATOM   1543  OD1 ASN A  96     -26.208  -4.603  20.250  1.00 56.40           O  
ATOM   1544  N   GLY A  97     -24.253  -4.303  24.593  1.00 48.72           N  
ATOM   1545  H   GLY A  97     -24.951  -3.592  24.433  1.00 48.72           H  
ATOM   1546  CA  GLY A  97     -24.319  -5.062  25.820  1.00 48.72           C  
ATOM   1547  HA2 GLY A  97     -24.660  -6.071  25.590  1.00 48.72           H  
ATOM   1548  HA3 GLY A  97     -25.059  -4.597  26.472  1.00 48.72           H  
ATOM   1549  C   GLY A  97     -23.015  -5.176  26.597  1.00 48.72           C  
ATOM   1550  O   GLY A  97     -22.661  -6.277  27.011  1.00 48.72           O  
ATOM   1551  N   ARG A  98     -22.442  -4.050  27.045  1.00 48.37           N  
ATOM   1552  H   ARG A  98     -22.720  -3.181  26.612  1.00 48.37           H  
ATOM   1553  CA  ARG A  98     -22.068  -4.021  28.471  1.00 48.37           C  
ATOM   1554  HA  ARG A  98     -21.635  -4.988  28.727  1.00 48.37           H  
ATOM   1555  C   ARG A  98     -23.366  -3.942  29.267  1.00 48.37           C  
ATOM   1556  CB  ARG A  98     -21.012  -2.955  28.817  1.00 48.37           C  
ATOM   1557  HB2 ARG A  98     -20.880  -2.266  27.982  1.00 48.37           H  
ATOM   1558  HB3 ARG A  98     -21.325  -2.383  29.690  1.00 48.37           H  
ATOM   1559  O   ARG A  98     -23.811  -2.884  29.696  1.00 48.37           O  
ATOM   1560  CG  ARG A  98     -19.678  -3.650  29.143  1.00 48.37           C  
ATOM   1561  HG2 ARG A  98     -19.834  -4.366  29.950  1.00 48.37           H  
ATOM   1562  HG3 ARG A  98     -19.328  -4.182  28.259  1.00 48.37           H  
ATOM   1563  CD  ARG A  98     -18.612  -2.644  29.583  1.00 48.37           C  
ATOM   1564  HD2 ARG A  98     -18.454  -1.934  28.771  1.00 48.37           H  
ATOM   1565  HD3 ARG A  98     -18.975  -2.103  30.457  1.00 48.37           H  
ATOM   1566  NE  ARG A  98     -17.339  -3.316  29.913  1.00 48.37           N  
ATOM   1567  HE  ARG A  98     -17.337  -4.326  29.899  1.00 48.37           H  
ATOM   1568  NH1 ARG A  98     -16.062  -1.422  30.155  1.00 48.37           N  
ATOM   1569 HH11 ARG A  98     -16.867  -0.850  29.941  1.00 48.37           H  
ATOM   1570 HH12 ARG A  98     -15.168  -0.984  30.326  1.00 48.37           H  
ATOM   1571  NH2 ARG A  98     -15.115  -3.422  30.414  1.00 48.37           N  
ATOM   1572 HH21 ARG A  98     -15.138  -4.431  30.377  1.00 48.37           H  
ATOM   1573 HH22 ARG A  98     -14.232  -2.957  30.571  1.00 48.37           H  
ATOM   1574  CZ  ARG A  98     -16.184  -2.720  30.160  1.00 48.37           C  
ATOM   1575  N   LYS A  99     -24.007  -5.109  29.355  1.00 51.37           N  
ATOM   1576  H   LYS A  99     -23.571  -5.878  28.866  1.00 51.37           H  
ATOM   1577  CA  LYS A  99     -25.147  -5.419  30.207  1.00 51.37           C  
ATOM   1578  HA  LYS A  99     -26.048  -4.968  29.791  1.00 51.37           H  
ATOM   1579  C   LYS A  99     -24.848  -4.821  31.574  1.00 51.37           C  
ATOM   1580  CB  LYS A  99     -25.280  -6.952  30.222  1.00 51.37           C  
ATOM   1581  HB2 LYS A  99     -25.240  -7.298  29.189  1.00 51.37           H  
ATOM   1582  HB3 LYS A  99     -24.429  -7.385  30.748  1.00 51.37           H  
ATOM   1583  O   LYS A  99     -23.863  -5.196  32.213  1.00 51.37           O  
ATOM   1584  CG  LYS A  99     -26.579  -7.487  30.839  1.00 51.37           C  
ATOM   1585  HG2 LYS A  99     -26.606  -7.255  31.904  1.00 51.37           H  
ATOM   1586  HG3 LYS A  99     -27.431  -7.019  30.346  1.00 51.37           H  
ATOM   1587  CD  LYS A  99     -26.642  -9.011  30.630  1.00 51.37           C  
ATOM   1588  HD2 LYS A  99     -26.547  -9.224  29.565  1.00 51.37           H  
ATOM   1589  HD3 LYS A  99     -25.811  -9.480  31.157  1.00 51.37           H  
ATOM   1590  CE  LYS A  99     -27.966  -9.595  31.137  1.00 51.37           C  
ATOM   1591  HE2 LYS A  99     -28.027  -9.446  32.215  1.00 51.37           H  
ATOM   1592  HE3 LYS A  99     -28.785  -9.038  30.680  1.00 51.37           H  
ATOM   1593  NZ  LYS A  99     -28.097 -11.039  30.803  1.00 51.37           N  
ATOM   1594  HZ1 LYS A  99     -28.982 -11.398  31.129  1.00 51.37           H  
ATOM   1595  HZ2 LYS A  99     -27.358 -11.580  31.229  1.00 51.37           H  
ATOM   1596  HZ3 LYS A  99     -28.061 -11.178  29.803  1.00 51.37           H  
ATOM   1597  N   GLY A 100     -25.650  -3.828  31.948  1.00 47.51           N  
ATOM   1598  H   GLY A 100     -26.376  -3.530  31.312  1.00 47.51           H  
ATOM   1599  CA  GLY A 100     -25.523  -3.130  33.210  1.00 47.51           C  
ATOM   1600  HA2 GLY A 100     -26.401  -2.508  33.385  1.00 47.51           H  
ATOM   1601  HA3 GLY A 100     -24.639  -2.492  33.181  1.00 47.51           H  
ATOM   1602  C   GLY A 100     -25.404  -4.141  34.338  1.00 47.51           C  
ATOM   1603  O   GLY A 100     -26.245  -5.025  34.493  1.00 47.51           O  
ATOM   1604  N   LYS A 101     -24.358  -3.996  35.147  1.00 49.08           N  
ATOM   1605  H   LYS A 101     -23.682  -3.282  34.916  1.00 49.08           H  
ATOM   1606  CA  LYS A 101     -24.277  -4.622  36.465  1.00 49.08           C  
ATOM   1607  HA  LYS A 101     -24.708  -5.620  36.390  1.00 49.08           H  
ATOM   1608  C   LYS A 101     -25.179  -3.821  37.420  1.00 49.08           C  
ATOM   1609  CB  LYS A 101     -22.794  -4.754  36.872  1.00 49.08           C  
ATOM   1610  HB2 LYS A 101     -22.179  -4.720  35.972  1.00 49.08           H  
ATOM   1611  HB3 LYS A 101     -22.492  -3.915  37.498  1.00 49.08           H  
ATOM   1612  O   LYS A 101     -24.725  -3.281  38.417  1.00 49.08           O  
ATOM   1613  CG  LYS A 101     -22.483  -6.082  37.580  1.00 49.08           C  
ATOM   1614  HG2 LYS A 101     -22.740  -6.909  36.918  1.00 49.08           H  
ATOM   1615  HG3 LYS A 101     -23.073  -6.158  38.493  1.00 49.08           H  
ATOM   1616  CD  LYS A 101     -20.986  -6.152  37.923  1.00 49.08           C  
ATOM   1617  HD2 LYS A 101     -20.758  -5.375  38.653  1.00 49.08           H  
ATOM   1618  HD3 LYS A 101     -20.408  -5.963  37.019  1.00 49.08           H  
ATOM   1619  CE  LYS A 101     -20.597  -7.523  38.488  1.00 49.08           C  
ATOM   1620  HE2 LYS A 101     -21.192  -7.712  39.382  1.00 49.08           H  
ATOM   1621  HE3 LYS A 101     -20.850  -8.285  37.750  1.00 49.08           H  
ATOM   1622  NZ  LYS A 101     -19.147  -7.586  38.811  1.00 49.08           N  
ATOM   1623  HZ1 LYS A 101     -18.894  -8.496  39.168  1.00 49.08           H  
ATOM   1624  HZ2 LYS A 101     -18.590  -7.410  37.987  1.00 49.08           H  
ATOM   1625  HZ3 LYS A 101     -18.905  -6.892  39.504  1.00 49.08           H  
ATOM   1626  N   GLY A 102     -26.451  -3.682  37.050  1.00 42.51           N  
ATOM   1627  H   GLY A 102     -26.731  -4.175  36.214  1.00 42.51           H  
ATOM   1628  CA  GLY A 102     -27.537  -3.219  37.900  1.00 42.51           C  
ATOM   1629  HA2 GLY A 102     -28.220  -2.590  37.329  1.00 42.51           H  
ATOM   1630  HA3 GLY A 102     -27.156  -2.652  38.750  1.00 42.51           H  
ATOM   1631  C   GLY A 102     -28.287  -4.455  38.372  1.00 42.51           C  
ATOM   1632  O   GLY A 102     -28.783  -5.218  37.550  1.00 42.51           O  
ATOM   1633  N   GLY A 103     -28.304  -4.691  39.683  1.00 45.56           N  
ATOM   1634  H   GLY A 103     -27.854  -4.020  40.289  1.00 45.56           H  
ATOM   1635  CA  GLY A 103     -29.044  -5.811  40.267  1.00 45.56           C  
ATOM   1636  HA2 GLY A 103     -29.307  -6.537  39.499  1.00 45.56           H  
ATOM   1637  HA3 GLY A 103     -29.975  -5.429  40.685  1.00 45.56           H  
ATOM   1638  C   GLY A 103     -28.304  -6.561  41.369  1.00 45.56           C  
ATOM   1639  O   GLY A 103     -28.221  -7.783  41.333  1.00 45.56           O  
ATOM   1640  N   LYS A 104     -27.780  -5.855  42.374  1.00 51.32           N  
ATOM   1641  H   LYS A 104     -27.793  -4.847  42.308  1.00 51.32           H  
ATOM   1642  CA  LYS A 104     -27.665  -6.436  43.718  1.00 51.32           C  
ATOM   1643  HA  LYS A 104     -28.224  -7.372  43.725  1.00 51.32           H  
ATOM   1644  C   LYS A 104     -28.422  -5.532  44.687  1.00 51.32           C  
ATOM   1645  CB  LYS A 104     -26.202  -6.788  44.083  1.00 51.32           C  
ATOM   1646  HB2 LYS A 104     -25.576  -6.686  43.197  1.00 51.32           H  
ATOM   1647  HB3 LYS A 104     -25.816  -6.110  44.845  1.00 51.32           H  
ATOM   1648  O   LYS A 104     -27.839  -4.753  45.428  1.00 51.32           O  
ATOM   1649  CG  LYS A 104     -26.102  -8.243  44.581  1.00 51.32           C  
ATOM   1650  HG2 LYS A 104     -26.516  -8.904  43.819  1.00 51.32           H  
ATOM   1651  HG3 LYS A 104     -26.693  -8.349  45.491  1.00 51.32           H  
ATOM   1652  CD  LYS A 104     -24.654  -8.671  44.864  1.00 51.32           C  
ATOM   1653  HD2 LYS A 104     -24.057  -8.525  43.964  1.00 51.32           H  
ATOM   1654  HD3 LYS A 104     -24.253  -8.051  45.665  1.00 51.32           H  
ATOM   1655  CE  LYS A 104     -24.614 -10.151  45.276  1.00 51.32           C  
ATOM   1656  HE2 LYS A 104     -25.250 -10.279  46.152  1.00 51.32           H  
ATOM   1657  HE3 LYS A 104     -25.043 -10.748  44.472  1.00 51.32           H  
ATOM   1658  NZ  LYS A 104     -23.234 -10.613  45.580  1.00 51.32           N  
ATOM   1659  HZ1 LYS A 104     -23.247 -11.583  45.864  1.00 51.32           H  
ATOM   1660  HZ2 LYS A 104     -22.635 -10.522  44.773  1.00 51.32           H  
ATOM   1661  HZ3 LYS A 104     -22.845 -10.077  46.342  1.00 51.32           H  
ATOM   1662  N   GLN A 105     -29.751  -5.619  44.613  1.00 48.97           N  
ATOM   1663  H   GLN A 105     -30.140  -6.246  43.924  1.00 48.97           H  
ATOM   1664  CA  GLN A 105     -30.629  -5.288  45.733  1.00 48.97           C  
ATOM   1665  HA  GLN A 105     -30.437  -4.274  46.083  1.00 48.97           H  
ATOM   1666  C   GLN A 105     -30.282  -6.268  46.864  1.00 48.97           C  
ATOM   1667  CB  GLN A 105     -32.105  -5.404  45.296  1.00 48.97           C  
ATOM   1668  HB2 GLN A 105     -32.725  -5.540  46.182  1.00 48.97           H  
ATOM   1669  HB3 GLN A 105     -32.224  -6.285  44.666  1.00 48.97           H  
ATOM   1670  O   GLN A 105     -30.752  -7.401  46.891  1.00 48.97           O  
ATOM   1671  CG  GLN A 105     -32.617  -4.153  44.557  1.00 48.97           C  
ATOM   1672  HG2 GLN A 105     -31.930  -3.905  43.748  1.00 48.97           H  
ATOM   1673  HG3 GLN A 105     -32.638  -3.313  45.253  1.00 48.97           H  
ATOM   1674  CD  GLN A 105     -34.011  -4.327  43.951  1.00 48.97           C  
ATOM   1675  NE2 GLN A 105     -34.626  -3.270  43.469  1.00 48.97           N  
ATOM   1676 HE21 GLN A 105     -34.227  -2.345  43.533  1.00 48.97           H  
ATOM   1677 HE22 GLN A 105     -35.545  -3.440  43.084  1.00 48.97           H  
ATOM   1678  OE1 GLN A 105     -34.559  -5.409  43.865  1.00 48.97           O  
ATOM   1679  N   GLY A 106     -29.359  -5.861  47.739  1.00 46.75           N  
ATOM   1680  H   GLY A 106     -28.945  -4.951  47.595  1.00 46.75           H  
ATOM   1681  CA  GLY A 106     -29.167  -6.478  49.048  1.00 46.75           C  
ATOM   1682  HA2 GLY A 106     -29.130  -7.563  48.952  1.00 46.75           H  
ATOM   1683  HA3 GLY A 106     -28.241  -6.123  49.501  1.00 46.75           H  
ATOM   1684  C   GLY A 106     -30.340  -6.068  49.932  1.00 46.75           C  
ATOM   1685  O   GLY A 106     -30.624  -4.881  50.068  1.00 46.75           O  
ATOM   1686  N   GLY A 107     -31.081  -7.061  50.417  1.00 49.84           N  
ATOM   1687  H   GLY A 107     -30.743  -8.006  50.298  1.00 49.84           H  
ATOM   1688  CA  GLY A 107     -32.435  -6.904  50.928  1.00 49.84           C  
ATOM   1689  HA2 GLY A 107     -32.883  -7.890  51.057  1.00 49.84           H  
ATOM   1690  HA3 GLY A 107     -33.025  -6.370  50.184  1.00 49.84           H  
ATOM   1691  C   GLY A 107     -32.534  -6.169  52.262  1.00 49.84           C  
ATOM   1692  O   GLY A 107     -32.039  -6.640  53.281  1.00 49.84           O  
ATOM   1693  N   ASN A 108     -33.299  -5.078  52.255  1.00 47.36           N  
ATOM   1694  H   ASN A 108     -33.579  -4.709  51.357  1.00 47.36           H  
ATOM   1695  CA  ASN A 108     -33.984  -4.558  53.433  1.00 47.36           C  
ATOM   1696  HA  ASN A 108     -33.339  -4.657  54.306  1.00 47.36           H  
ATOM   1697  C   ASN A 108     -35.245  -5.403  53.692  1.00 47.36           C  
ATOM   1698  CB  ASN A 108     -34.319  -3.061  53.224  1.00 47.36           C  
ATOM   1699  HB2 ASN A 108     -35.209  -2.817  53.804  1.00 47.36           H  
ATOM   1700  HB3 ASN A 108     -34.545  -2.862  52.177  1.00 47.36           H  
ATOM   1701  O   ASN A 108     -36.329  -5.073  53.216  1.00 47.36           O  
ATOM   1702  CG  ASN A 108     -33.237  -2.106  53.697  1.00 47.36           C  
ATOM   1703  ND2 ASN A 108     -33.496  -0.820  53.652  1.00 47.36           N  
ATOM   1704 HD21 ASN A 108     -32.760  -0.218  53.992  1.00 47.36           H  
ATOM   1705 HD22 ASN A 108     -34.372  -0.469  53.293  1.00 47.36           H  
ATOM   1706  OD1 ASN A 108     -32.172  -2.483  54.144  1.00 47.36           O  
ATOM   1707  N   ASN A 109     -35.105  -6.489  54.454  1.00 53.74           N  
ATOM   1708  H   ASN A 109     -34.171  -6.742  54.742  1.00 53.74           H  
ATOM   1709  CA  ASN A 109     -36.213  -7.143  55.161  1.00 53.74           C  
ATOM   1710  HA  ASN A 109     -37.141  -6.610  54.958  1.00 53.74           H  
ATOM   1711  C   ASN A 109     -35.920  -6.989  56.659  1.00 53.74           C  
ATOM   1712  CB  ASN A 109     -36.355  -8.611  54.707  1.00 53.74           C  
ATOM   1713  HB2 ASN A 109     -36.559  -9.230  55.581  1.00 53.74           H  
ATOM   1714  HB3 ASN A 109     -35.421  -8.963  54.270  1.00 53.74           H  
ATOM   1715  O   ASN A 109     -34.960  -7.554  57.164  1.00 53.74           O  
ATOM   1716  CG  ASN A 109     -37.492  -8.848  53.723  1.00 53.74           C  
ATOM   1717  ND2 ASN A 109     -37.653 -10.069  53.272  1.00 53.74           N  
ATOM   1718 HD21 ASN A 109     -38.420 -10.215  52.632  1.00 53.74           H  
ATOM   1719 HD22 ASN A 109     -37.036 -10.812  53.570  1.00 53.74           H  
ATOM   1720  OD1 ASN A 109     -38.277  -7.980  53.379  1.00 53.74           O  
ATOM   1721  N   ARG A 110     -36.521  -5.994  57.315  1.00 48.31           N  
ATOM   1722  H   ARG A 110     -35.834  -5.541  57.901  1.00 48.31           H  
ATOM   1723  CA  ARG A 110     -37.837  -6.048  57.980  1.00 48.31           C  
ATOM   1724  HA  ARG A 110     -38.013  -5.047  58.374  1.00 48.31           H  
ATOM   1725  C   ARG A 110     -37.861  -6.987  59.189  1.00 48.31           C  
ATOM   1726  CB  ARG A 110     -39.025  -6.346  57.044  1.00 48.31           C  
ATOM   1727  HB2 ARG A 110     -39.888  -6.593  57.662  1.00 48.31           H  
ATOM   1728  HB3 ARG A 110     -38.808  -7.221  56.431  1.00 48.31           H  
ATOM   1729  O   ARG A 110     -37.736  -8.195  59.051  1.00 48.31           O  
ATOM   1730  CG  ARG A 110     -39.422  -5.160  56.155  1.00 48.31           C  
ATOM   1731  HG2 ARG A 110     -38.602  -4.919  55.479  1.00 48.31           H  
ATOM   1732  HG3 ARG A 110     -39.637  -4.292  56.778  1.00 48.31           H  
ATOM   1733  CD  ARG A 110     -40.671  -5.519  55.340  1.00 48.31           C  
ATOM   1734  HD2 ARG A 110     -40.457  -6.422  54.768  1.00 48.31           H  
ATOM   1735  HD3 ARG A 110     -41.496  -5.719  56.023  1.00 48.31           H  
ATOM   1736  NE  ARG A 110     -41.045  -4.436  54.412  1.00 48.31           N  
ATOM   1737  HE  ARG A 110     -40.470  -3.606  54.426  1.00 48.31           H  
ATOM   1738  NH1 ARG A 110     -42.790  -5.521  53.384  1.00 48.31           N  
ATOM   1739 HH11 ARG A 110     -42.625  -6.325  53.972  1.00 48.31           H  
ATOM   1740 HH12 ARG A 110     -43.522  -5.539  52.689  1.00 48.31           H  
ATOM   1741  NH2 ARG A 110     -42.215  -3.476  52.708  1.00 48.31           N  
ATOM   1742 HH21 ARG A 110     -41.636  -2.650  52.768  1.00 48.31           H  
ATOM   1743 HH22 ARG A 110     -42.960  -3.513  52.027  1.00 48.31           H  
ATOM   1744  CZ  ARG A 110     -42.011  -4.483  53.510  1.00 48.31           C  
ATOM   1745  N   ASN A 111     -38.214  -6.371  60.316  1.00 44.62           N  
ATOM   1746  H   ASN A 111     -38.252  -5.362  60.273  1.00 44.62           H  
ATOM   1747  CA  ASN A 111     -38.836  -6.954  61.502  1.00 44.62           C  
ATOM   1748  HA  ASN A 111     -39.068  -6.108  62.149  1.00 44.62           H  
ATOM   1749  C   ASN A 111     -37.985  -7.863  62.394  1.00 44.62           C  
ATOM   1750  CB  ASN A 111     -40.193  -7.587  61.132  1.00 44.62           C  
ATOM   1751  HB2 ASN A 111     -40.137  -8.107  60.175  1.00 44.62           H  
ATOM   1752  HB3 ASN A 111     -40.445  -8.337  61.882  1.00 44.62           H  
ATOM   1753  O   ASN A 111     -37.910  -9.070  62.214  1.00 44.62           O  
ATOM   1754  CG  ASN A 111     -41.338  -6.599  61.118  1.00 44.62           C  
ATOM   1755  ND2 ASN A 111     -42.518  -7.046  60.767  1.00 44.62           N  
ATOM   1756 HD21 ASN A 111     -43.280  -6.386  60.818  1.00 44.62           H  
ATOM   1757 HD22 ASN A 111     -42.654  -8.023  60.547  1.00 44.62           H  
ATOM   1758  OD1 ASN A 111     -41.201  -5.433  61.442  1.00 44.62           O  
ATOM   1759  N   GLY A 112     -37.501  -7.260  63.479  1.00 47.62           N  
ATOM   1760  H   GLY A 112     -37.542  -6.252  63.518  1.00 47.62           H  
ATOM   1761  CA  GLY A 112     -37.054  -7.942  64.689  1.00 47.62           C  
ATOM   1762  HA2 GLY A 112     -37.612  -8.869  64.824  1.00 47.62           H  
ATOM   1763  HA3 GLY A 112     -35.994  -8.181  64.607  1.00 47.62           H  
ATOM   1764  C   GLY A 112     -37.272  -7.057  65.915  1.00 47.62           C  
ATOM   1765  O   GLY A 112     -36.337  -6.774  66.649  1.00 47.62           O  
ATOM   1766  N   ASN A 113     -38.496  -6.553  66.090  1.00 47.26           N  
ATOM   1767  H   ASN A 113     -39.217  -6.842  65.446  1.00 47.26           H  
ATOM   1768  CA  ASN A 113     -38.928  -5.879  67.311  1.00 47.26           C  
ATOM   1769  HA  ASN A 113     -38.145  -5.199  67.648  1.00 47.26           H  
ATOM   1770  C   ASN A 113     -39.176  -6.943  68.399  1.00 47.26           C  
ATOM   1771  CB  ASN A 113     -40.198  -5.062  66.976  1.00 47.26           C  
ATOM   1772  HB2 ASN A 113     -40.023  -4.475  66.075  1.00 47.26           H  
ATOM   1773  HB3 ASN A 113     -41.033  -5.738  66.789  1.00 47.26           H  
ATOM   1774  O   ASN A 113     -40.136  -7.701  68.278  1.00 47.26           O  
ATOM   1775  CG  ASN A 113     -40.590  -4.080  68.066  1.00 47.26           C  
ATOM   1776  ND2 ASN A 113     -41.842  -3.693  68.141  1.00 47.26           N  
ATOM   1777 HD21 ASN A 113     -42.050  -3.009  68.855  1.00 47.26           H  
ATOM   1778 HD22 ASN A 113     -42.535  -4.031  67.489  1.00 47.26           H  
ATOM   1779  OD1 ASN A 113     -39.773  -3.628  68.844  1.00 47.26           O  
ATOM   1780  N   ARG A 114     -38.285  -7.040  69.395  1.00 48.91           N  
ATOM   1781  H   ARG A 114     -37.430  -6.522  69.251  1.00 48.91           H  
ATOM   1782  CA  ARG A 114     -38.417  -7.698  70.722  1.00 48.91           C  
ATOM   1783  HA  ARG A 114     -39.050  -7.108  71.385  1.00 48.91           H  
ATOM   1784  C   ARG A 114     -37.001  -7.752  71.310  1.00 48.91           C  
ATOM   1785  CB  ARG A 114     -38.942  -9.153  70.606  1.00 48.91           C  
ATOM   1786  HB2 ARG A 114     -38.736  -9.538  69.608  1.00 48.91           H  
ATOM   1787  HB3 ARG A 114     -38.402  -9.789  71.308  1.00 48.91           H  
ATOM   1788  O   ARG A 114     -36.132  -8.335  70.687  1.00 48.91           O  
ATOM   1789  CG  ARG A 114     -40.439  -9.297  70.937  1.00 48.91           C  
ATOM   1790  HG2 ARG A 114     -40.586  -9.124  72.003  1.00 48.91           H  
ATOM   1791  HG3 ARG A 114     -41.025  -8.559  70.390  1.00 48.91           H  
ATOM   1792  CD  ARG A 114     -40.933 -10.704  70.574  1.00 48.91           C  
ATOM   1793  HD2 ARG A 114     -40.716 -10.879  69.521  1.00 48.91           H  
ATOM   1794  HD3 ARG A 114     -40.386 -11.433  71.172  1.00 48.91           H  
ATOM   1795  NE  ARG A 114     -42.385 -10.856  70.805  1.00 48.91           N  
ATOM   1796  HE  ARG A 114     -42.855 -10.081  71.250  1.00 48.91           H  
ATOM   1797  NH1 ARG A 114     -42.615 -12.949  69.888  1.00 48.91           N  
ATOM   1798 HH11 ARG A 114     -43.191 -13.744  69.652  1.00 48.91           H  
ATOM   1799 HH12 ARG A 114     -41.620 -12.968  69.716  1.00 48.91           H  
ATOM   1800  NH2 ARG A 114     -44.410 -11.904  70.697  1.00 48.91           N  
ATOM   1801 HH21 ARG A 114     -44.967 -12.710  70.449  1.00 48.91           H  
ATOM   1802 HH22 ARG A 114     -44.851 -11.120  71.156  1.00 48.91           H  
ATOM   1803  CZ  ARG A 114     -43.127 -11.897  70.464  1.00 48.91           C  
ATOM   1804  N   GLY A 115     -36.654  -7.198  72.460  1.00 47.90           N  
ATOM   1805  H   GLY A 115     -35.681  -7.371  72.672  1.00 47.90           H  
ATOM   1806  CA  GLY A 115     -37.401  -6.662  73.590  1.00 47.90           C  
ATOM   1807  HA2 GLY A 115     -38.313  -7.234  73.763  1.00 47.90           H  
ATOM   1808  HA3 GLY A 115     -37.645  -5.615  73.414  1.00 47.90           H  
ATOM   1809  C   GLY A 115     -36.490  -6.794  74.824  1.00 47.90           C  
ATOM   1810  O   GLY A 115     -35.732  -7.755  74.898  1.00 47.90           O  
ATOM   1811  N   GLY A 116     -36.580  -5.848  75.767  1.00 48.03           N  
ATOM   1812  H   GLY A 116     -37.167  -5.049  75.575  1.00 48.03           H  
ATOM   1813  CA  GLY A 116     -36.035  -5.952  77.137  1.00 48.03           C  
ATOM   1814  HA2 GLY A 116     -36.610  -5.315  77.809  1.00 48.03           H  
ATOM   1815  HA3 GLY A 116     -36.156  -6.978  77.484  1.00 48.03           H  
ATOM   1816  C   GLY A 116     -34.543  -5.613  77.245  1.00 48.03           C  
ATOM   1817  O   GLY A 116     -33.703  -6.442  76.938  1.00 48.03           O  
ATOM   1818  N   ASN A 117     -34.121  -4.376  77.503  1.00 47.73           N  
ATOM   1819  H   ASN A 117     -33.197  -4.262  77.113  1.00 47.73           H  
ATOM   1820  CA  ASN A 117     -34.303  -3.532  78.692  1.00 47.73           C  
ATOM   1821  HA  ASN A 117     -33.768  -2.623  78.416  1.00 47.73           H  
ATOM   1822  C   ASN A 117     -33.581  -4.045  79.960  1.00 47.73           C  
ATOM   1823  CB  ASN A 117     -35.756  -3.068  78.931  1.00 47.73           C  
ATOM   1824  HB2 ASN A 117     -36.303  -3.079  77.988  1.00 47.73           H  
ATOM   1825  HB3 ASN A 117     -36.247  -3.744  79.631  1.00 47.73           H  
ATOM   1826  O   ASN A 117     -34.091  -4.902  80.670  1.00 47.73           O  
ATOM   1827  CG  ASN A 117     -35.828  -1.635  79.444  1.00 47.73           C  
ATOM   1828  ND2 ASN A 117     -36.672  -1.338  80.403  1.00 47.73           N  
ATOM   1829 HD21 ASN A 117     -37.227  -2.057  80.844  1.00 47.73           H  
ATOM   1830 HD22 ASN A 117     -36.720  -0.364  80.667  1.00 47.73           H  
ATOM   1831  OD1 ASN A 117     -35.158  -0.748  78.952  1.00 47.73           O  
ATOM   1832  N   ASN A 118     -32.439  -3.393  80.205  1.00 48.80           N  
ATOM   1833  H   ASN A 118     -32.109  -2.856  79.415  1.00 48.80           H  
ATOM   1834  CA  ASN A 118     -31.894  -2.851  81.455  1.00 48.80           C  
ATOM   1835  HA  ASN A 118     -30.969  -2.375  81.131  1.00 48.80           H  
ATOM   1836  C   ASN A 118     -31.459  -3.729  82.640  1.00 48.80           C  
ATOM   1837  CB  ASN A 118     -32.787  -1.693  81.938  1.00 48.80           C  
ATOM   1838  HB2 ASN A 118     -32.419  -1.329  82.898  1.00 48.80           H  
ATOM   1839  HB3 ASN A 118     -33.805  -2.053  82.083  1.00 48.80           H  
ATOM   1840  O   ASN A 118     -32.250  -4.460  83.220  1.00 48.80           O  
ATOM   1841  CG  ASN A 118     -32.792  -0.517  80.983  1.00 48.80           C  
ATOM   1842  ND2 ASN A 118     -33.620   0.466  81.234  1.00 48.80           N  
ATOM   1843 HD21 ASN A 118     -34.225   0.440  82.042  1.00 48.80           H  
ATOM   1844 HD22 ASN A 118     -33.665   1.184  80.525  1.00 48.80           H  
ATOM   1845  OD1 ASN A 118     -32.057  -0.466  80.011  1.00 48.80           O  
ATOM   1846  N   ASN A 119     -30.254  -3.347  83.106  1.00 47.54           N  
ATOM   1847  H   ASN A 119     -29.725  -2.752  82.484  1.00 47.54           H  
ATOM   1848  CA  ASN A 119     -29.738  -3.354  84.483  1.00 47.54           C  
ATOM   1849  HA  ASN A 119     -28.745  -2.908  84.440  1.00 47.54           H  
ATOM   1850  C   ASN A 119     -29.506  -4.733  85.120  1.00 47.54           C  
ATOM   1851  CB  ASN A 119     -30.620  -2.420  85.343  1.00 47.54           C  
ATOM   1852  HB2 ASN A 119     -31.674  -2.576  85.113  1.00 47.54           H  
ATOM   1853  HB3 ASN A 119     -30.498  -2.680  86.395  1.00 47.54           H  
ATOM   1854  O   ASN A 119     -30.283  -5.653  84.951  1.00 47.54           O  
ATOM   1855  CG  ASN A 119     -30.284  -0.947  85.199  1.00 47.54           C  
ATOM   1856  ND2 ASN A 119     -30.986  -0.092  85.903  1.00 47.54           N  
ATOM   1857 HD21 ASN A 119     -31.695  -0.422  86.542  1.00 47.54           H  
ATOM   1858 HD22 ASN A 119     -30.722   0.880  85.826  1.00 47.54           H  
ATOM   1859  OD1 ASN A 119     -29.386  -0.542  84.479  1.00 47.54           O  
ATOM   1860  N   SER A 120     -28.477  -4.982  85.923  1.00 50.35           N  
ATOM   1861  H   SER A 120     -28.508  -5.926  86.280  1.00 50.35           H  
ATOM   1862  CA  SER A 120     -27.392  -4.180  86.500  1.00 50.35           C  
ATOM   1863  HA  SER A 120     -26.800  -3.692  85.726  1.00 50.35           H  
ATOM   1864  C   SER A 120     -26.521  -5.152  87.311  1.00 50.35           C  
ATOM   1865  CB  SER A 120     -27.934  -3.150  87.507  1.00 50.35           C  
ATOM   1866  HB2 SER A 120     -28.312  -2.281  86.968  1.00 50.35           H  
ATOM   1867  HB3 SER A 120     -27.127  -2.814  88.158  1.00 50.35           H  
ATOM   1868  O   SER A 120     -27.076  -6.078  87.889  1.00 50.35           O  
ATOM   1869  OG  SER A 120     -28.976  -3.702  88.293  1.00 50.35           O  
ATOM   1870  HG  SER A 120     -28.754  -4.613  88.498  1.00 50.35           H  
ATOM   1871  N   ASN A 121     -25.229  -4.840  87.452  1.00 39.59           N  
ATOM   1872  H   ASN A 121     -24.893  -4.069  86.893  1.00 39.59           H  
ATOM   1873  CA  ASN A 121     -24.334  -5.222  88.560  1.00 39.59           C  
ATOM   1874  HA  ASN A 121     -23.376  -4.766  88.310  1.00 39.59           H  
ATOM   1875  C   ASN A 121     -23.975  -6.702  88.827  1.00 39.59           C  
ATOM   1876  CB  ASN A 121     -24.815  -4.534  89.854  1.00 39.59           C  
ATOM   1877  HB2 ASN A 121     -24.303  -4.980  90.707  1.00 39.59           H  
ATOM   1878  HB3 ASN A 121     -25.882  -4.702  89.996  1.00 39.59           H  
ATOM   1879  O   ASN A 121     -24.810  -7.595  88.835  1.00 39.59           O  
ATOM   1880  CG  ASN A 121     -24.520  -3.049  89.895  1.00 39.59           C  
ATOM   1881  ND2 ASN A 121     -24.982  -2.365  90.913  1.00 39.59           N  
ATOM   1882 HD21 ASN A 121     -24.747  -1.384  90.943  1.00 39.59           H  
ATOM   1883 HD22 ASN A 121     -25.503  -2.825  91.646  1.00 39.59           H  
ATOM   1884  OD1 ASN A 121     -23.867  -2.490  89.031  1.00 39.59           O  
ATOM   1885  N   GLY A 122     -22.699  -6.895  89.195  1.00 42.20           N  
ATOM   1886  H   GLY A 122     -22.085  -6.093  89.172  1.00 42.20           H  
ATOM   1887  CA  GLY A 122     -22.158  -8.091  89.858  1.00 42.20           C  
ATOM   1888  HA2 GLY A 122     -22.960  -8.798  90.070  1.00 42.20           H  
ATOM   1889  HA3 GLY A 122     -21.707  -7.802  90.807  1.00 42.20           H  
ATOM   1890  C   GLY A 122     -21.111  -8.811  89.005  1.00 42.20           C  
ATOM   1891  O   GLY A 122     -21.452  -9.624  88.159  1.00 42.20           O  
ATOM   1892  N   GLU A 123     -19.850  -8.371  89.010  1.00 37.55           N  
ATOM   1893  H   GLU A 123     -19.547  -8.257  88.053  1.00 37.55           H  
ATOM   1894  CA  GLU A 123     -18.766  -8.951  89.832  1.00 37.55           C  
ATOM   1895  HA  GLU A 123     -17.842  -8.491  89.483  1.00 37.55           H  
ATOM   1896  C   GLU A 123     -18.567 -10.467  89.668  1.00 37.55           C  
ATOM   1897  CB  GLU A 123     -18.865  -8.609  91.329  1.00 37.55           C  
ATOM   1898  HB2 GLU A 123     -18.230  -9.305  91.877  1.00 37.55           H  
ATOM   1899  HB3 GLU A 123     -19.888  -8.743  91.681  1.00 37.55           H  
ATOM   1900  O   GLU A 123     -19.427 -11.264  90.020  1.00 37.55           O  
ATOM   1901  CG  GLU A 123     -18.358  -7.200  91.643  1.00 37.55           C  
ATOM   1902  HG2 GLU A 123     -19.035  -6.467  91.203  1.00 37.55           H  
ATOM   1903  HG3 GLU A 123     -17.378  -7.070  91.186  1.00 37.55           H  
ATOM   1904  CD  GLU A 123     -18.258  -6.977  93.157  1.00 37.55           C  
ATOM   1905  OE1 GLU A 123     -17.158  -6.570  93.597  1.00 37.55           O  
ATOM   1906  OE2 GLU A 123     -19.264  -7.244  93.845  1.00 37.55           O  
ATOM   1907  N   GLY A 124     -17.370 -10.884  89.233  1.00 42.04           N  
ATOM   1908  H   GLY A 124     -16.700 -10.203  88.905  1.00 42.04           H  
ATOM   1909  CA  GLY A 124     -16.990 -12.297  89.324  1.00 42.04           C  
ATOM   1910  HA2 GLY A 124     -16.797 -12.548  90.367  1.00 42.04           H  
ATOM   1911  HA3 GLY A 124     -17.835 -12.906  89.002  1.00 42.04           H  
ATOM   1912  C   GLY A 124     -15.797 -12.718  88.477  1.00 42.04           C  
ATOM   1913  O   GLY A 124     -15.948 -13.249  87.386  1.00 42.04           O  
ATOM   1914  N   LYS A 125     -14.592 -12.497  89.003  1.00 45.92           N  
ATOM   1915  H   LYS A 125     -14.605 -12.107  89.935  1.00 45.92           H  
ATOM   1916  CA  LYS A 125     -13.290 -12.950  88.481  1.00 45.92           C  
ATOM   1917  HA  LYS A 125     -13.099 -12.491  87.511  1.00 45.92           H  
ATOM   1918  C   LYS A 125     -13.207 -14.482  88.339  1.00 45.92           C  
ATOM   1919  CB  LYS A 125     -12.223 -12.541  89.517  1.00 45.92           C  
ATOM   1920  HB2 LYS A 125     -12.526 -12.936  90.487  1.00 45.92           H  
ATOM   1921  HB3 LYS A 125     -11.278 -13.017  89.256  1.00 45.92           H  
ATOM   1922  O   LYS A 125     -13.562 -15.185  89.276  1.00 45.92           O  
ATOM   1923  CG  LYS A 125     -11.964 -11.033  89.652  1.00 45.92           C  
ATOM   1924  HG2 LYS A 125     -12.910 -10.492  89.678  1.00 45.92           H  
ATOM   1925  HG3 LYS A 125     -11.389 -10.692  88.791  1.00 45.92           H  
ATOM   1926  CD  LYS A 125     -11.196 -10.735  90.953  1.00 45.92           C  
ATOM   1927  HD2 LYS A 125     -11.854 -10.951  91.794  1.00 45.92           H  
ATOM   1928  HD3 LYS A 125     -10.317 -11.377  91.019  1.00 45.92           H  
ATOM   1929  CE  LYS A 125     -10.758  -9.265  91.005  1.00 45.92           C  
ATOM   1930  HE2 LYS A 125      -9.941  -9.112  90.300  1.00 45.92           H  
ATOM   1931  HE3 LYS A 125     -11.595  -8.649  90.674  1.00 45.92           H  
ATOM   1932  NZ  LYS A 125     -10.359  -8.841  92.374  1.00 45.92           N  
ATOM   1933  HZ1 LYS A 125      -9.602  -9.400  92.741  1.00 45.92           H  
ATOM   1934  HZ2 LYS A 125     -11.144  -8.913  93.004  1.00 45.92           H  
ATOM   1935  HZ3 LYS A 125     -10.078  -7.871  92.378  1.00 45.92           H  
ATOM   1936  N   SER A 126     -12.534 -14.983  87.296  1.00 48.71           N  
ATOM   1937  H   SER A 126     -12.661 -14.493  86.422  1.00 48.71           H  
ATOM   1938  CA  SER A 126     -11.296 -15.805  87.390  1.00 48.71           C  
ATOM   1939  HA  SER A 126     -10.492 -15.111  87.634  1.00 48.71           H  
ATOM   1940  C   SER A 126     -10.937 -16.454  86.035  1.00 48.71           C  
ATOM   1941  CB  SER A 126     -11.319 -16.864  88.507  1.00 48.71           C  
ATOM   1942  HB2 SER A 126     -10.466 -17.533  88.392  1.00 48.71           H  
ATOM   1943  HB3 SER A 126     -11.226 -16.365  89.472  1.00 48.71           H  
ATOM   1944  O   SER A 126     -11.779 -17.047  85.380  1.00 48.71           O  
ATOM   1945  OG  SER A 126     -12.492 -17.632  88.520  1.00 48.71           O  
ATOM   1946  HG  SER A 126     -13.226 -17.058  88.750  1.00 48.71           H  
ATOM   1947  N   LYS A 127      -9.775 -16.101  85.453  1.00 50.84           N  
ATOM   1948  H   LYS A 127     -10.001 -15.735  84.540  1.00 50.84           H  
ATOM   1949  CA  LYS A 127      -8.510 -16.883  85.374  1.00 50.84           C  
ATOM   1950  HA  LYS A 127      -7.813 -16.306  84.767  1.00 50.84           H  
ATOM   1951  C   LYS A 127      -8.692 -18.230  84.631  1.00 50.84           C  
ATOM   1952  CB  LYS A 127      -7.859 -17.075  86.762  1.00 50.84           C  
ATOM   1953  HB2 LYS A 127      -6.910 -17.589  86.607  1.00 50.84           H  
ATOM   1954  HB3 LYS A 127      -8.493 -17.724  87.365  1.00 50.84           H  
ATOM   1955  O   LYS A 127      -9.330 -19.126  85.153  1.00 50.84           O  
ATOM   1956  CG  LYS A 127      -7.522 -15.803  87.559  1.00 50.84           C  
ATOM   1957  HG2 LYS A 127      -6.858 -15.172  86.967  1.00 50.84           H  
ATOM   1958  HG3 LYS A 127      -8.429 -15.242  87.784  1.00 50.84           H  
ATOM   1959  CD  LYS A 127      -6.826 -16.180  88.879  1.00 50.84           C  
ATOM   1960  HD2 LYS A 127      -7.470 -16.861  89.434  1.00 50.84           H  
ATOM   1961  HD3 LYS A 127      -5.892 -16.694  88.651  1.00 50.84           H  
ATOM   1962  CE  LYS A 127      -6.532 -14.947  89.745  1.00 50.84           C  
ATOM   1963  HE2 LYS A 127      -5.904 -14.261  89.176  1.00 50.84           H  
ATOM   1964  HE3 LYS A 127      -7.473 -14.442  89.960  1.00 50.84           H  
ATOM   1965  NZ  LYS A 127      -5.856 -15.324  91.016  1.00 50.84           N  
ATOM   1966  HZ1 LYS A 127      -5.669 -14.513  91.589  1.00 50.84           H  
ATOM   1967  HZ2 LYS A 127      -6.428 -15.960  91.552  1.00 50.84           H  
ATOM   1968  HZ3 LYS A 127      -4.976 -15.784  90.833  1.00 50.84           H  
ATOM   1969  N   THR A 128      -8.090 -18.482  83.464  1.00 47.65           N  
ATOM   1970  H   THR A 128      -8.641 -19.101  82.886  1.00 47.65           H  
ATOM   1971  CA  THR A 128      -6.655 -18.823  83.333  1.00 47.65           C  
ATOM   1972  HA  THR A 128      -6.047 -17.998  83.705  1.00 47.65           H  
ATOM   1973  C   THR A 128      -6.241 -19.102  81.866  1.00 47.65           C  
ATOM   1974  CB  THR A 128      -6.309 -20.114  84.125  1.00 47.65           C  
ATOM   1975  HB  THR A 128      -5.476 -20.618  83.635  1.00 47.65           H  
ATOM   1976  O   THR A 128      -7.019 -19.649  81.096  1.00 47.65           O  
ATOM   1977  CG2 THR A 128      -5.873 -19.845  85.564  1.00 47.65           C  
ATOM   1978 HG21 THR A 128      -6.746 -19.700  86.200  1.00 47.65           H  
ATOM   1979 HG22 THR A 128      -5.341 -20.722  85.934  1.00 47.65           H  
ATOM   1980 HG23 THR A 128      -5.202 -18.987  85.611  1.00 47.65           H  
ATOM   1981  OG1 THR A 128      -7.396 -21.006  84.203  1.00 47.65           O  
ATOM   1982  HG1 THR A 128      -8.143 -20.588  84.637  1.00 47.65           H  
ATOM   1983  N   SER A 129      -4.987 -18.732  81.543  1.00 46.15           N  
ATOM   1984  H   SER A 129      -4.536 -18.173  82.253  1.00 46.15           H  
ATOM   1985  CA  SER A 129      -4.017 -19.293  80.560  1.00 46.15           C  
ATOM   1986  HA  SER A 129      -3.241 -18.535  80.461  1.00 46.15           H  
ATOM   1987  C   SER A 129      -4.474 -19.624  79.124  1.00 46.15           C  
ATOM   1988  CB  SER A 129      -3.328 -20.516  81.172  1.00 46.15           C  
ATOM   1989  HB2 SER A 129      -2.626 -20.935  80.451  1.00 46.15           H  
ATOM   1990  HB3 SER A 129      -2.774 -20.219  82.062  1.00 46.15           H  
ATOM   1991  O   SER A 129      -5.241 -20.547  78.911  1.00 46.15           O  
ATOM   1992  OG  SER A 129      -4.266 -21.504  81.523  1.00 46.15           O  
ATOM   1993  HG  SER A 129      -4.901 -21.599  80.809  1.00 46.15           H  
ATOM   1994  N   ALA A 130      -4.056 -18.886  78.088  1.00 44.22           N  
ATOM   1995  H   ALA A 130      -4.783 -18.913  77.387  1.00 44.22           H  
ATOM   1996  CA  ALA A 130      -2.724 -18.832  77.448  1.00 44.22           C  
ATOM   1997  HA  ALA A 130      -2.778 -17.948  76.813  1.00 44.22           H  
ATOM   1998  C   ALA A 130      -2.389 -20.004  76.490  1.00 44.22           C  
ATOM   1999  CB  ALA A 130      -1.574 -18.541  78.428  1.00 44.22           C  
ATOM   2000  HB1 ALA A 130      -0.649 -18.384  77.873  1.00 44.22           H  
ATOM   2001  HB2 ALA A 130      -1.791 -17.636  78.995  1.00 44.22           H  
ATOM   2002  HB3 ALA A 130      -1.434 -19.383  79.106  1.00 44.22           H  
ATOM   2003  O   ALA A 130      -2.577 -21.165  76.829  1.00 44.22           O  
ATOM   2004  N   LYS A 131      -1.741 -19.626  75.368  1.00 46.59           N  
ATOM   2005  H   LYS A 131      -1.717 -18.624  75.243  1.00 46.59           H  
ATOM   2006  CA  LYS A 131      -1.063 -20.401  74.292  1.00 46.59           C  
ATOM   2007  HA  LYS A 131      -0.366 -19.689  73.850  1.00 46.59           H  
ATOM   2008  C   LYS A 131      -1.945 -20.841  73.112  1.00 46.59           C  
ATOM   2009  CB  LYS A 131      -0.204 -21.551  74.852  1.00 46.59           C  
ATOM   2010  HB2 LYS A 131       0.015 -22.259  74.053  1.00 46.59           H  
ATOM   2011  HB3 LYS A 131      -0.736 -22.111  75.621  1.00 46.59           H  
ATOM   2012  O   LYS A 131      -2.848 -21.638  73.261  1.00 46.59           O  
ATOM   2013  CG  LYS A 131       1.122 -21.010  75.390  1.00 46.59           C  
ATOM   2014  HG2 LYS A 131       1.714 -20.632  74.557  1.00 46.59           H  
ATOM   2015  HG3 LYS A 131       0.923 -20.187  76.077  1.00 46.59           H  
ATOM   2016  CD  LYS A 131       1.914 -22.080  76.142  1.00 46.59           C  
ATOM   2017  HD2 LYS A 131       1.956 -22.996  75.552  1.00 46.59           H  
ATOM   2018  HD3 LYS A 131       1.408 -22.288  77.085  1.00 46.59           H  
ATOM   2019  CE  LYS A 131       3.337 -21.563  76.392  1.00 46.59           C  
ATOM   2020  HE2 LYS A 131       3.892 -21.608  75.456  1.00 46.59           H  
ATOM   2021  HE3 LYS A 131       3.274 -20.517  76.695  1.00 46.59           H  
ATOM   2022  NZ  LYS A 131       4.033 -22.339  77.449  1.00 46.59           N  
ATOM   2023  HZ1 LYS A 131       3.540 -22.268  78.327  1.00 46.59           H  
ATOM   2024  HZ2 LYS A 131       4.974 -22.000  77.590  1.00 46.59           H  
ATOM   2025  HZ3 LYS A 131       4.083 -23.318  77.203  1.00 46.59           H  
ATOM   2026  N   SER A 132      -1.801 -20.237  71.927  1.00 45.82           N  
ATOM   2027  H   SER A 132      -2.691 -20.292  71.452  1.00 45.82           H  
ATOM   2028  CA  SER A 132      -0.670 -20.262  70.966  1.00 45.82           C  
ATOM   2029  HA  SER A 132      -0.709 -19.311  70.436  1.00 45.82           H  
ATOM   2030  C   SER A 132      -0.806 -21.368  69.910  1.00 45.82           C  
ATOM   2031  CB  SER A 132       0.739 -20.314  71.587  1.00 45.82           C  
ATOM   2032  HB2 SER A 132       0.790 -21.135  72.303  1.00 45.82           H  
ATOM   2033  HB3 SER A 132       0.948 -19.373  72.096  1.00 45.82           H  
ATOM   2034  O   SER A 132      -0.543 -22.525  70.199  1.00 45.82           O  
ATOM   2035  OG  SER A 132       1.728 -20.549  70.599  1.00 45.82           O  
ATOM   2036  HG  SER A 132       1.665 -21.477  70.361  1.00 45.82           H  
ATOM   2037  N   ARG A 133      -1.054 -20.917  68.670  1.00 43.27           N  
ATOM   2038  H   ARG A 133      -1.462 -19.994  68.644  1.00 43.27           H  
ATOM   2039  CA  ARG A 133      -0.462 -21.356  67.385  1.00 43.27           C  
ATOM   2040  HA  ARG A 133      -1.049 -20.900  66.587  1.00 43.27           H  
ATOM   2041  C   ARG A 133      -0.405 -22.860  67.062  1.00 43.27           C  
ATOM   2042  CB  ARG A 133       0.976 -20.800  67.268  1.00 43.27           C  
ATOM   2043  HB2 ARG A 133       1.589 -21.251  68.048  1.00 43.27           H  
ATOM   2044  HB3 ARG A 133       1.385 -21.120  66.310  1.00 43.27           H  
ATOM   2045  O   ARG A 133       0.442 -23.561  67.603  1.00 43.27           O  
ATOM   2046  CG  ARG A 133       1.125 -19.274  67.343  1.00 43.27           C  
ATOM   2047  HG2 ARG A 133       0.697 -18.900  68.273  1.00 43.27           H  
ATOM   2048  HG3 ARG A 133       0.608 -18.818  66.499  1.00 43.27           H  
ATOM   2049  CD  ARG A 133       2.616 -18.910  67.300  1.00 43.27           C  
ATOM   2050  HD2 ARG A 133       3.101 -19.353  68.171  1.00 43.27           H  
ATOM   2051  HD3 ARG A 133       3.060 -19.332  66.398  1.00 43.27           H  
ATOM   2052  NE  ARG A 133       2.829 -17.450  67.304  1.00 43.27           N  
ATOM   2053  HE  ARG A 133       2.031 -16.868  67.093  1.00 43.27           H  
ATOM   2054  NH1 ARG A 133       5.078 -17.461  67.796  1.00 43.27           N  
ATOM   2055 HH11 ARG A 133       5.066 -18.469  67.844  1.00 43.27           H  
ATOM   2056 HH12 ARG A 133       5.938 -16.954  67.951  1.00 43.27           H  
ATOM   2057  NH2 ARG A 133       4.030 -15.520  67.484  1.00 43.27           N  
ATOM   2058 HH21 ARG A 133       3.211 -14.972  67.263  1.00 43.27           H  
ATOM   2059 HH22 ARG A 133       4.905 -15.042  67.642  1.00 43.27           H  
ATOM   2060  CZ  ARG A 133       3.973 -16.821  67.528  1.00 43.27           C  
ATOM   2061  N   ARG A 134      -1.112 -23.246  65.989  1.00 44.41           N  
ATOM   2062  H   ARG A 134      -2.004 -22.781  65.894  1.00 44.41           H  
ATOM   2063  CA  ARG A 134      -0.637 -23.921  64.744  1.00 44.41           C  
ATOM   2064  HA  ARG A 134      -0.334 -23.165  64.020  1.00 44.41           H  
ATOM   2065  C   ARG A 134      -1.816 -24.665  64.102  1.00 44.41           C  
ATOM   2066  CB  ARG A 134       0.553 -24.881  64.967  1.00 44.41           C  
ATOM   2067  HB2 ARG A 134       0.519 -25.674  64.220  1.00 44.41           H  
ATOM   2068  HB3 ARG A 134       0.487 -25.367  65.941  1.00 44.41           H  
ATOM   2069  O   ARG A 134      -2.550 -25.355  64.790  1.00 44.41           O  
ATOM   2070  CG  ARG A 134       1.889 -24.132  64.793  1.00 44.41           C  
ATOM   2071  HG2 ARG A 134       1.899 -23.226  65.398  1.00 44.41           H  
ATOM   2072  HG3 ARG A 134       1.982 -23.848  63.745  1.00 44.41           H  
ATOM   2073  CD  ARG A 134       3.093 -24.995  65.187  1.00 44.41           C  
ATOM   2074  HD2 ARG A 134       2.947 -25.998  64.788  1.00 44.41           H  
ATOM   2075  HD3 ARG A 134       3.130 -25.056  66.275  1.00 44.41           H  
ATOM   2076  NE  ARG A 134       4.355 -24.447  64.643  1.00 44.41           N  
ATOM   2077  HE  ARG A 134       4.270 -23.852  63.831  1.00 44.41           H  
ATOM   2078  NH1 ARG A 134       5.812 -25.617  65.982  1.00 44.41           N  
ATOM   2079 HH11 ARG A 134       6.753 -25.900  66.215  1.00 44.41           H  
ATOM   2080 HH12 ARG A 134       5.025 -26.036  66.457  1.00 44.41           H  
ATOM   2081  NH2 ARG A 134       6.616 -24.305  64.369  1.00 44.41           N  
ATOM   2082 HH21 ARG A 134       6.490 -23.715  63.559  1.00 44.41           H  
ATOM   2083 HH22 ARG A 134       7.548 -24.601  64.620  1.00 44.41           H  
ATOM   2084  CZ  ARG A 134       5.583 -24.788  65.002  1.00 44.41           C  
ATOM   2085  N   GLN A 135      -2.161 -24.322  62.857  1.00 50.22           N  
ATOM   2086  H   GLN A 135      -3.110 -23.976  62.854  1.00 50.22           H  
ATOM   2087  CA  GLN A 135      -1.937 -25.163  61.667  1.00 50.22           C  
ATOM   2088  HA  GLN A 135      -2.607 -24.810  60.883  1.00 50.22           H  
ATOM   2089  C   GLN A 135      -2.274 -26.642  61.889  1.00 50.22           C  
ATOM   2090  CB  GLN A 135      -0.497 -25.045  61.123  1.00 50.22           C  
ATOM   2091  HB2 GLN A 135       0.210 -25.047  61.953  1.00 50.22           H  
ATOM   2092  HB3 GLN A 135      -0.287 -25.922  60.511  1.00 50.22           H  
ATOM   2093  O   GLN A 135      -1.585 -27.298  62.664  1.00 50.22           O  
ATOM   2094  CG  GLN A 135      -0.256 -23.815  60.238  1.00 50.22           C  
ATOM   2095  HG2 GLN A 135      -0.967 -23.828  59.412  1.00 50.22           H  
ATOM   2096  HG3 GLN A 135      -0.414 -22.905  60.817  1.00 50.22           H  
ATOM   2097  CD  GLN A 135       1.165 -23.794  59.670  1.00 50.22           C  
ATOM   2098  NE2 GLN A 135       1.350 -23.378  58.436  1.00 50.22           N  
ATOM   2099 HE21 GLN A 135       0.571 -23.126  57.844  1.00 50.22           H  
ATOM   2100 HE22 GLN A 135       2.296 -23.407  58.086  1.00 50.22           H  
ATOM   2101  OE1 GLN A 135       2.132 -24.129  60.338  1.00 50.22           O  
ATOM   2102  N   LYS A 136      -3.230 -27.168  61.113  1.00 47.21           N  
ATOM   2103  H   LYS A 136      -4.010 -26.562  60.906  1.00 47.21           H  
ATOM   2104  CA  LYS A 136      -2.994 -28.182  60.066  1.00 47.21           C  
ATOM   2105  HA  LYS A 136      -2.677 -27.662  59.162  1.00 47.21           H  
ATOM   2106  C   LYS A 136      -4.298 -28.923  59.739  1.00 47.21           C  
ATOM   2107  CB  LYS A 136      -1.878 -29.180  60.446  1.00 47.21           C  
ATOM   2108  HB2 LYS A 136      -2.232 -29.881  61.202  1.00 47.21           H  
ATOM   2109  HB3 LYS A 136      -1.016 -28.638  60.837  1.00 47.21           H  
ATOM   2110  O   LYS A 136      -4.980 -29.400  60.637  1.00 47.21           O  
ATOM   2111  CG  LYS A 136      -1.327 -29.925  59.236  1.00 47.21           C  
ATOM   2112  HG2 LYS A 136      -1.096 -29.196  58.459  1.00 47.21           H  
ATOM   2113  HG3 LYS A 136      -2.073 -30.633  58.876  1.00 47.21           H  
ATOM   2114  CD  LYS A 136      -0.042 -30.676  59.595  1.00 47.21           C  
ATOM   2115  HD2 LYS A 136       0.680 -29.983  60.027  1.00 47.21           H  
ATOM   2116  HD3 LYS A 136      -0.275 -31.463  60.312  1.00 47.21           H  
ATOM   2117  CE  LYS A 136       0.528 -31.277  58.310  1.00 47.21           C  
ATOM   2118  HE2 LYS A 136       0.696 -30.473  57.593  1.00 47.21           H  
ATOM   2119  HE3 LYS A 136      -0.228 -31.927  57.870  1.00 47.21           H  
ATOM   2120  NZ  LYS A 136       1.781 -32.029  58.565  1.00 47.21           N  
ATOM   2121  HZ1 LYS A 136       2.115 -32.419  57.696  1.00 47.21           H  
ATOM   2122  HZ2 LYS A 136       1.604 -32.789  59.206  1.00 47.21           H  
ATOM   2123  HZ3 LYS A 136       2.491 -31.419  58.943  1.00 47.21           H  
ATOM   2124  N   ASP A 137      -4.602 -28.938  58.445  1.00 41.36           N  
ATOM   2125  H   ASP A 137      -4.015 -28.369  57.853  1.00 41.36           H  
ATOM   2126  CA  ASP A 137      -5.303 -29.954  57.654  1.00 41.36           C  
ATOM   2127  HA  ASP A 137      -5.918 -29.422  56.929  1.00 41.36           H  
ATOM   2128  C   ASP A 137      -6.208 -30.955  58.383  1.00 41.36           C  
ATOM   2129  CB  ASP A 137      -4.248 -30.740  56.846  1.00 41.36           C  
ATOM   2130  HB2 ASP A 137      -3.695 -31.404  57.510  1.00 41.36           H  
ATOM   2131  HB3 ASP A 137      -4.761 -31.360  56.111  1.00 41.36           H  
ATOM   2132  O   ASP A 137      -5.736 -31.790  59.158  1.00 41.36           O  
ATOM   2133  CG  ASP A 137      -3.267 -29.820  56.115  1.00 41.36           C  
ATOM   2134  OD1 ASP A 137      -3.757 -28.825  55.542  1.00 41.36           O  
ATOM   2135  OD2 ASP A 137      -2.039 -30.027  56.259  1.00 41.36           O  
ATOM   2136  N   ARG A 138      -7.483 -31.014  57.973  1.00 49.33           N  
ATOM   2137  H   ARG A 138      -7.843 -30.261  57.404  1.00 49.33           H  
ATOM   2138  CA  ARG A 138      -8.128 -32.321  57.831  1.00 49.33           C  
ATOM   2139  HA  ARG A 138      -7.352 -32.971  57.427  1.00 49.33           H  
ATOM   2140  C   ARG A 138      -9.273 -32.330  56.829  1.00 49.33           C  
ATOM   2141  CB  ARG A 138      -8.566 -32.905  59.186  1.00 49.33           C  
ATOM   2142  HB2 ARG A 138      -8.003 -32.445  59.998  1.00 49.33           H  
ATOM   2143  HB3 ARG A 138      -9.624 -32.713  59.364  1.00 49.33           H  
ATOM   2144  O   ARG A 138     -10.262 -31.619  56.975  1.00 49.33           O  
ATOM   2145  CG  ARG A 138      -8.292 -34.416  59.185  1.00 49.33           C  
ATOM   2146  HG2 ARG A 138      -8.975 -34.914  58.497  1.00 49.33           H  
ATOM   2147  HG3 ARG A 138      -7.267 -34.594  58.861  1.00 49.33           H  
ATOM   2148  CD  ARG A 138      -8.449 -34.995  60.589  1.00 49.33           C  
ATOM   2149  HD2 ARG A 138      -9.494 -34.919  60.889  1.00 49.33           H  
ATOM   2150  HD3 ARG A 138      -7.838 -34.402  61.271  1.00 49.33           H  
ATOM   2151  NE  ARG A 138      -8.010 -36.402  60.631  1.00 49.33           N  
ATOM   2152  HE  ARG A 138      -7.874 -36.855  59.738  1.00 49.33           H  
ATOM   2153  NH1 ARG A 138      -7.901 -36.607  62.913  1.00 49.33           N  
ATOM   2154 HH11 ARG A 138      -8.212 -35.649  62.994  1.00 49.33           H  
ATOM   2155 HH12 ARG A 138      -7.714 -37.159  63.737  1.00 49.33           H  
ATOM   2156  NH2 ARG A 138      -7.356 -38.345  61.622  1.00 49.33           N  
ATOM   2157 HH21 ARG A 138      -7.239 -38.766  60.711  1.00 49.33           H  
ATOM   2158 HH22 ARG A 138      -7.173 -38.890  62.452  1.00 49.33           H  
ATOM   2159  CZ  ARG A 138      -7.758 -37.109  61.717  1.00 49.33           C  
ATOM   2160  N   ASP A 139      -9.078 -33.208  55.854  1.00 47.87           N  
ATOM   2161  H   ASP A 139      -8.161 -33.630  55.811  1.00 47.87           H  
ATOM   2162  CA  ASP A 139     -10.042 -33.800  54.940  1.00 47.87           C  
ATOM   2163  HA  ASP A 139     -10.171 -33.159  54.069  1.00 47.87           H  
ATOM   2164  C   ASP A 139     -11.397 -34.130  55.559  1.00 47.87           C  
ATOM   2165  CB  ASP A 139      -9.477 -35.163  54.508  1.00 47.87           C  
ATOM   2166  HB2 ASP A 139      -9.219 -35.749  55.389  1.00 47.87           H  
ATOM   2167  HB3 ASP A 139     -10.244 -35.712  53.962  1.00 47.87           H  
ATOM   2168  O   ASP A 139     -11.464 -34.552  56.719  1.00 47.87           O  
ATOM   2169  CG  ASP A 139      -8.272 -35.037  53.593  1.00 47.87           C  
ATOM   2170  OD1 ASP A 139      -8.442 -34.372  52.551  1.00 47.87           O  
ATOM   2171  OD2 ASP A 139      -7.221 -35.599  53.964  1.00 47.87           O  
ATOM   2172  N   GLN A 140     -12.420 -34.056  54.695  1.00 59.44           N  
ATOM   2173  H   GLN A 140     -12.220 -33.504  53.873  1.00 59.44           H  
ATOM   2174  CA  GLN A 140     -13.615 -34.914  54.567  1.00 59.44           C  
ATOM   2175  HA  GLN A 140     -13.383 -35.756  53.915  1.00 59.44           H  
ATOM   2176  C   GLN A 140     -14.705 -34.065  53.878  1.00 59.44           C  
ATOM   2177  CB  GLN A 140     -14.085 -35.442  55.937  1.00 59.44           C  
ATOM   2178  HB2 GLN A 140     -13.924 -34.691  56.710  1.00 59.44           H  
ATOM   2179  HB3 GLN A 140     -15.160 -35.623  55.924  1.00 59.44           H  
ATOM   2180  O   GLN A 140     -14.998 -32.970  54.325  1.00 59.44           O  
ATOM   2181  CG  GLN A 140     -13.362 -36.761  56.281  1.00 59.44           C  
ATOM   2182  HG2 GLN A 140     -13.788 -37.574  55.693  1.00 59.44           H  
ATOM   2183  HG3 GLN A 140     -12.304 -36.718  56.022  1.00 59.44           H  
ATOM   2184  CD  GLN A 140     -13.500 -37.123  57.747  1.00 59.44           C  
ATOM   2185  NE2 GLN A 140     -12.544 -36.764  58.571  1.00 59.44           N  
ATOM   2186 HE21 GLN A 140     -12.726 -36.928  59.551  1.00 59.44           H  
ATOM   2187 HE22 GLN A 140     -11.876 -36.093  58.220  1.00 59.44           H  
ATOM   2188  OE1 GLN A 140     -14.474 -37.718  58.168  1.00 59.44           O  
ATOM   2189  N   THR A 141     -15.376 -34.428  52.788  1.00 55.91           N  
ATOM   2190  H   THR A 141     -15.919 -33.670  52.401  1.00 55.91           H  
ATOM   2191  CA  THR A 141     -15.779 -35.736  52.277  1.00 55.91           C  
ATOM   2192  HA  THR A 141     -14.939 -36.430  52.291  1.00 55.91           H  
ATOM   2193  C   THR A 141     -16.275 -35.586  50.830  1.00 55.91           C  
ATOM   2194  CB  THR A 141     -16.959 -36.303  53.099  1.00 55.91           C  
ATOM   2195  HB  THR A 141     -17.583 -36.906  52.440  1.00 55.91           H  
ATOM   2196  O   THR A 141     -16.848 -34.578  50.427  1.00 55.91           O  
ATOM   2197  CG2 THR A 141     -16.515 -37.216  54.243  1.00 55.91           C  
ATOM   2198 HG21 THR A 141     -16.827 -36.819  55.209  1.00 55.91           H  
ATOM   2199 HG22 THR A 141     -15.438 -37.378  54.224  1.00 55.91           H  
ATOM   2200 HG23 THR A 141     -16.999 -38.185  54.120  1.00 55.91           H  
ATOM   2201  OG1 THR A 141     -17.761 -35.271  53.633  1.00 55.91           O  
ATOM   2202  HG1 THR A 141     -17.207 -34.668  54.134  1.00 55.91           H  
ATOM   2203  N   SER A 142     -16.038 -36.643  50.062  1.00 50.38           N  
ATOM   2204  H   SER A 142     -15.547 -37.401  50.515  1.00 50.38           H  
ATOM   2205  CA  SER A 142     -16.598 -37.008  48.758  1.00 50.38           C  
ATOM   2206  HA  SER A 142     -16.146 -36.410  47.966  1.00 50.38           H  
ATOM   2207  C   SER A 142     -18.128 -36.946  48.673  1.00 50.38           C  
ATOM   2208  CB  SER A 142     -16.229 -38.492  48.606  1.00 50.38           C  
ATOM   2209  HB2 SER A 142     -16.719 -38.908  47.726  1.00 50.38           H  
ATOM   2210  HB3 SER A 142     -15.150 -38.588  48.483  1.00 50.38           H  
ATOM   2211  O   SER A 142     -18.753 -37.349  49.641  1.00 50.38           O  
ATOM   2212  OG  SER A 142     -16.635 -39.208  49.769  1.00 50.38           O  
ATOM   2213  HG  SER A 142     -17.439 -38.804  50.103  1.00 50.38           H  
ATOM   2214  N   HIS A 143     -18.707 -36.656  47.491  1.00 56.91           N  
ATOM   2215  H   HIS A 143     -18.196 -36.035  46.880  1.00 56.91           H  
ATOM   2216  CA  HIS A 143     -19.735 -37.500  46.837  1.00 56.91           C  
ATOM   2217  HA  HIS A 143     -19.320 -38.506  46.787  1.00 56.91           H  
ATOM   2218  C   HIS A 143     -20.068 -37.086  45.378  1.00 56.91           C  
ATOM   2219  CB  HIS A 143     -21.050 -37.591  47.647  1.00 56.91           C  
ATOM   2220  HB2 HIS A 143     -21.293 -36.603  48.038  1.00 56.91           H  
ATOM   2221  HB3 HIS A 143     -21.860 -37.882  46.977  1.00 56.91           H  
ATOM   2222  O   HIS A 143     -20.515 -35.979  45.118  1.00 56.91           O  
ATOM   2223  CG  HIS A 143     -21.037 -38.595  48.784  1.00 56.91           C  
ATOM   2224  CD2 HIS A 143     -21.516 -38.371  50.050  1.00 56.91           C  
ATOM   2225  HD2 HIS A 143     -22.014 -37.477  50.392  1.00 56.91           H  
ATOM   2226  ND1 HIS A 143     -20.371 -39.809  48.822  1.00 56.91           N  
ATOM   2227  HD1 HIS A 143     -19.710 -40.152  48.140  1.00 56.91           H  
ATOM   2228  CE1 HIS A 143     -20.447 -40.288  50.076  1.00 56.91           C  
ATOM   2229  HE1 HIS A 143     -19.956 -41.178  50.440  1.00 56.91           H  
ATOM   2230  NE2 HIS A 143     -21.166 -39.466  50.844  1.00 56.91           N  
ATOM   2231  N   LYS A 144     -19.942 -38.085  44.479  1.00 52.19           N  
ATOM   2232  H   LYS A 144     -19.361 -38.841  44.812  1.00 52.19           H  
ATOM   2233  CA  LYS A 144     -20.787 -38.446  43.304  1.00 52.19           C  
ATOM   2234  HA  LYS A 144     -20.309 -39.314  42.851  1.00 52.19           H  
ATOM   2235  C   LYS A 144     -20.924 -37.440  42.134  1.00 52.19           C  
ATOM   2236  CB  LYS A 144     -22.157 -38.912  43.833  1.00 52.19           C  
ATOM   2237  HB2 LYS A 144     -22.566 -38.148  44.494  1.00 52.19           H  
ATOM   2238  HB3 LYS A 144     -22.847 -39.020  42.996  1.00 52.19           H  
ATOM   2239  O   LYS A 144     -21.595 -36.433  42.252  1.00 52.19           O  
ATOM   2240  CG  LYS A 144     -22.067 -40.262  44.570  1.00 52.19           C  
ATOM   2241  HG2 LYS A 144     -21.321 -40.203  45.363  1.00 52.19           H  
ATOM   2242  HG3 LYS A 144     -21.765 -41.034  43.863  1.00 52.19           H  
ATOM   2243  CD  LYS A 144     -23.413 -40.649  45.201  1.00 52.19           C  
ATOM   2244  HD2 LYS A 144     -23.679 -39.896  45.942  1.00 52.19           H  
ATOM   2245  HD3 LYS A 144     -24.182 -40.665  44.428  1.00 52.19           H  
ATOM   2246  CE  LYS A 144     -23.329 -42.028  45.876  1.00 52.19           C  
ATOM   2247  HE2 LYS A 144     -23.112 -42.781  45.118  1.00 52.19           H  
ATOM   2248  HE3 LYS A 144     -22.501 -42.015  46.584  1.00 52.19           H  
ATOM   2249  NZ  LYS A 144     -24.584 -42.375  46.596  1.00 52.19           N  
ATOM   2250  HZ1 LYS A 144     -25.383 -42.391  45.977  1.00 52.19           H  
ATOM   2251  HZ2 LYS A 144     -24.772 -41.701  47.324  1.00 52.19           H  
ATOM   2252  HZ3 LYS A 144     -24.512 -43.277  47.043  1.00 52.19           H  
ATOM   2253  N   ARG A 145     -20.272 -37.670  40.978  1.00 49.01           N  
ATOM   2254  H   ARG A 145     -20.025 -36.763  40.611  1.00 49.01           H  
ATOM   2255  CA  ARG A 145     -20.523 -38.644  39.863  1.00 49.01           C  
ATOM   2256  HA  ARG A 145     -19.553 -38.853  39.412  1.00 49.01           H  
ATOM   2257  C   ARG A 145     -21.390 -38.072  38.719  1.00 49.01           C  
ATOM   2258  CB  ARG A 145     -21.127 -40.012  40.287  1.00 49.01           C  
ATOM   2259  HB2 ARG A 145     -21.684 -40.404  39.437  1.00 49.01           H  
ATOM   2260  HB3 ARG A 145     -21.854 -39.872  41.087  1.00 49.01           H  
ATOM   2261  O   ARG A 145     -22.592 -37.928  38.909  1.00 49.01           O  
ATOM   2262  CG  ARG A 145     -20.116 -41.105  40.666  1.00 49.01           C  
ATOM   2263  HG2 ARG A 145     -19.396 -41.212  39.855  1.00 49.01           H  
ATOM   2264  HG3 ARG A 145     -19.574 -40.830  41.572  1.00 49.01           H  
ATOM   2265  CD  ARG A 145     -20.827 -42.455  40.872  1.00 49.01           C  
ATOM   2266  HD2 ARG A 145     -21.547 -42.357  41.685  1.00 49.01           H  
ATOM   2267  HD3 ARG A 145     -21.364 -42.707  39.957  1.00 49.01           H  
ATOM   2268  NE  ARG A 145     -19.870 -43.534  41.187  1.00 49.01           N  
ATOM   2269  HE  ARG A 145     -18.906 -43.265  41.327  1.00 49.01           H  
ATOM   2270  NH1 ARG A 145     -21.310 -45.332  41.055  1.00 49.01           N  
ATOM   2271 HH11 ARG A 145     -22.066 -44.723  40.775  1.00 49.01           H  
ATOM   2272 HH12 ARG A 145     -21.451 -46.331  41.081  1.00 49.01           H  
ATOM   2273  NH2 ARG A 145     -19.164 -45.672  41.542  1.00 49.01           N  
ATOM   2274 HH21 ARG A 145     -18.215 -45.357  41.682  1.00 49.01           H  
ATOM   2275 HH22 ARG A 145     -19.346 -46.665  41.577  1.00 49.01           H  
ATOM   2276  CZ  ARG A 145     -20.120 -44.834  41.259  1.00 49.01           C  
ATOM   2277  N   LYS A 146     -20.797 -37.936  37.515  1.00 55.93           N  
ATOM   2278  H   LYS A 146     -19.822 -37.672  37.551  1.00 55.93           H  
ATOM   2279  CA  LYS A 146     -21.199 -38.573  36.224  1.00 55.93           C  
ATOM   2280  HA  LYS A 146     -21.044 -39.650  36.284  1.00 55.93           H  
ATOM   2281  C   LYS A 146     -20.352 -38.053  35.030  1.00 55.93           C  
ATOM   2282  CB  LYS A 146     -22.686 -38.316  35.879  1.00 55.93           C  
ATOM   2283  HB2 LYS A 146     -22.793 -38.217  34.799  1.00 55.93           H  
ATOM   2284  HB3 LYS A 146     -23.014 -37.376  36.321  1.00 55.93           H  
ATOM   2285  O   LYS A 146     -20.350 -36.849  34.806  1.00 55.93           O  
ATOM   2286  CG  LYS A 146     -23.610 -39.468  36.318  1.00 55.93           C  
ATOM   2287  HG2 LYS A 146     -23.316 -40.377  35.793  1.00 55.93           H  
ATOM   2288  HG3 LYS A 146     -23.519 -39.648  37.389  1.00 55.93           H  
ATOM   2289  CD  LYS A 146     -25.073 -39.147  35.981  1.00 55.93           C  
ATOM   2290  HD2 LYS A 146     -25.347 -38.208  36.463  1.00 55.93           H  
ATOM   2291  HD3 LYS A 146     -25.167 -39.027  34.902  1.00 55.93           H  
ATOM   2292  CE  LYS A 146     -26.010 -40.261  36.464  1.00 55.93           C  
ATOM   2293  HE2 LYS A 146     -25.931 -40.332  37.549  1.00 55.93           H  
ATOM   2294  HE3 LYS A 146     -25.677 -41.206  36.036  1.00 55.93           H  
ATOM   2295  NZ  LYS A 146     -27.419 -39.996  36.071  1.00 55.93           N  
ATOM   2296  HZ1 LYS A 146     -27.741 -39.119  36.454  1.00 55.93           H  
ATOM   2297  HZ2 LYS A 146     -27.506 -39.941  35.066  1.00 55.93           H  
ATOM   2298  HZ3 LYS A 146     -28.036 -40.728  36.396  1.00 55.93           H  
ATOM   2299  N   PRO A 147     -19.707 -38.934  34.235  1.00 49.70           N  
ATOM   2300  CA  PRO A 147     -19.200 -38.617  32.891  1.00 49.70           C  
ATOM   2301  HA  PRO A 147     -19.344 -37.564  32.651  1.00 49.70           H  
ATOM   2302  C   PRO A 147     -19.863 -39.478  31.785  1.00 49.70           C  
ATOM   2303  CB  PRO A 147     -17.703 -38.911  33.003  1.00 49.70           C  
ATOM   2304  HB2 PRO A 147     -17.245 -39.107  32.033  1.00 49.70           H  
ATOM   2305  HB3 PRO A 147     -17.205 -38.076  33.495  1.00 49.70           H  
ATOM   2306  O   PRO A 147     -20.323 -40.581  32.077  1.00 49.70           O  
ATOM   2307  CG  PRO A 147     -17.661 -40.145  33.913  1.00 49.70           C  
ATOM   2308  HG2 PRO A 147     -17.659 -41.049  33.304  1.00 49.70           H  
ATOM   2309  HG3 PRO A 147     -16.782 -40.125  34.557  1.00 49.70           H  
ATOM   2310  CD  PRO A 147     -18.960 -40.086  34.733  1.00 49.70           C  
ATOM   2311  HD2 PRO A 147     -18.716 -39.957  35.787  1.00 49.70           H  
ATOM   2312  HD3 PRO A 147     -19.534 -41.001  34.589  1.00 49.70           H  
ATOM   2313  N   ASN A 148     -19.926 -38.963  30.545  1.00 53.67           N  
ATOM   2314  H   ASN A 148     -19.699 -37.982  30.470  1.00 53.67           H  
ATOM   2315  CA  ASN A 148     -20.097 -39.637  29.224  1.00 53.67           C  
ATOM   2316  HA  ASN A 148     -19.145 -40.052  28.893  1.00 53.67           H  
ATOM   2317  C   ASN A 148     -20.530 -38.566  28.190  1.00 53.67           C  
ATOM   2318  CB  ASN A 148     -21.177 -40.747  29.274  1.00 53.67           C  
ATOM   2319  HB2 ASN A 148     -21.960 -40.468  29.978  1.00 53.67           H  
ATOM   2320  HB3 ASN A 148     -21.642 -40.841  28.293  1.00 53.67           H  
ATOM   2321  O   ASN A 148     -21.293 -37.686  28.570  1.00 53.67           O  
ATOM   2322  CG  ASN A 148     -20.628 -42.121  29.630  1.00 53.67           C  
ATOM   2323  ND2 ASN A 148     -21.489 -43.082  29.876  1.00 53.67           N  
ATOM   2324 HD21 ASN A 148     -21.087 -43.953  30.191  1.00 53.67           H  
ATOM   2325 HD22 ASN A 148     -22.475 -42.872  29.933  1.00 53.67           H  
ATOM   2326  OD1 ASN A 148     -19.439 -42.388  29.620  1.00 53.67           O  
ATOM   2327  N   LYS A 149     -20.188 -38.542  26.892  1.00 59.03           N  
ATOM   2328  H   LYS A 149     -20.588 -37.734  26.436  1.00 59.03           H  
ATOM   2329  CA  LYS A 149     -19.388 -39.356  25.945  1.00 59.03           C  
ATOM   2330  HA  LYS A 149     -18.429 -39.629  26.387  1.00 59.03           H  
ATOM   2331  C   LYS A 149     -19.121 -38.471  24.684  1.00 59.03           C  
ATOM   2332  CB  LYS A 149     -20.191 -40.605  25.517  1.00 59.03           C  
ATOM   2333  HB2 LYS A 149     -21.204 -40.551  25.915  1.00 59.03           H  
ATOM   2334  HB3 LYS A 149     -20.288 -40.624  24.431  1.00 59.03           H  
ATOM   2335  O   LYS A 149     -19.793 -37.450  24.546  1.00 59.03           O  
ATOM   2336  CG  LYS A 149     -19.543 -41.922  25.965  1.00 59.03           C  
ATOM   2337  HG2 LYS A 149     -18.531 -41.993  25.566  1.00 59.03           H  
ATOM   2338  HG3 LYS A 149     -19.489 -41.945  27.054  1.00 59.03           H  
ATOM   2339  CD  LYS A 149     -20.368 -43.114  25.463  1.00 59.03           C  
ATOM   2340  HD2 LYS A 149     -20.397 -43.083  24.373  1.00 59.03           H  
ATOM   2341  HD3 LYS A 149     -21.385 -43.036  25.845  1.00 59.03           H  
ATOM   2342  CE  LYS A 149     -19.748 -44.439  25.921  1.00 59.03           C  
ATOM   2343  HE2 LYS A 149     -19.775 -44.482  27.009  1.00 59.03           H  
ATOM   2344  HE3 LYS A 149     -18.702 -44.453  25.614  1.00 59.03           H  
ATOM   2345  NZ  LYS A 149     -20.460 -45.603  25.331  1.00 59.03           N  
ATOM   2346  HZ1 LYS A 149     -21.434 -45.612  25.598  1.00 59.03           H  
ATOM   2347  HZ2 LYS A 149     -20.032 -46.470  25.621  1.00 59.03           H  
ATOM   2348  HZ3 LYS A 149     -20.411 -45.565  24.323  1.00 59.03           H  
ATOM   2349  N   PRO A 150     -18.181 -38.832  23.787  1.00 45.64           N  
ATOM   2350  CA  PRO A 150     -17.689 -37.987  22.689  1.00 45.64           C  
ATOM   2351  HA  PRO A 150     -17.726 -36.934  22.966  1.00 45.64           H  
ATOM   2352  C   PRO A 150     -18.476 -38.187  21.381  1.00 45.64           C  
ATOM   2353  CB  PRO A 150     -16.231 -38.427  22.529  1.00 45.64           C  
ATOM   2354  HB2 PRO A 150     -15.833 -38.202  21.540  1.00 45.64           H  
ATOM   2355  HB3 PRO A 150     -15.620 -37.955  23.299  1.00 45.64           H  
ATOM   2356  O   PRO A 150     -19.115 -39.224  21.215  1.00 45.64           O  
ATOM   2357  CG  PRO A 150     -16.303 -39.934  22.783  1.00 45.64           C  
ATOM   2358  HG2 PRO A 150     -15.361 -40.320  23.172  1.00 45.64           H  
ATOM   2359  HG3 PRO A 150     -16.568 -40.447  21.859  1.00 45.64           H  
ATOM   2360  CD  PRO A 150     -17.438 -40.085  23.795  1.00 45.64           C  
ATOM   2361  HD2 PRO A 150     -18.079 -40.916  23.500  1.00 45.64           H  
ATOM   2362  HD3 PRO A 150     -17.010 -40.262  24.782  1.00 45.64           H  
ATOM   2363  N   ASN A 151     -18.392 -37.235  20.443  1.00 59.26           N  
ATOM   2364  H   ASN A 151     -17.835 -36.410  20.616  1.00 59.26           H  
ATOM   2365  CA  ASN A 151     -18.893 -37.419  19.077  1.00 59.26           C  
ATOM   2366  HA  ASN A 151     -19.091 -38.482  18.942  1.00 59.26           H  
ATOM   2367  C   ASN A 151     -17.817 -37.045  18.044  1.00 59.26           C  
ATOM   2368  CB  ASN A 151     -20.223 -36.653  18.884  1.00 59.26           C  
ATOM   2369  HB2 ASN A 151     -20.682 -36.461  19.853  1.00 59.26           H  
ATOM   2370  HB3 ASN A 151     -20.028 -35.694  18.404  1.00 59.26           H  
ATOM   2371  O   ASN A 151     -17.390 -35.893  17.969  1.00 59.26           O  
ATOM   2372  CG  ASN A 151     -21.247 -37.430  18.067  1.00 59.26           C  
ATOM   2373  ND2 ASN A 151     -22.244 -36.767  17.530  1.00 59.26           N  
ATOM   2374 HD21 ASN A 151     -22.873 -37.323  16.969  1.00 59.26           H  
ATOM   2375 HD22 ASN A 151     -22.279 -35.759  17.578  1.00 59.26           H  
ATOM   2376  OD1 ASN A 151     -21.215 -38.639  17.944  1.00 59.26           O  
ATOM   2377  N   GLU A 152     -17.387 -38.048  17.279  1.00 47.50           N  
ATOM   2378  H   GLU A 152     -17.806 -38.955  17.427  1.00 47.50           H  
ATOM   2379  CA  GLU A 152     -16.606 -37.934  16.048  1.00 47.50           C  
ATOM   2380  HA  GLU A 152     -15.733 -37.300  16.205  1.00 47.50           H  
ATOM   2381  C   GLU A 152     -17.473 -37.352  14.925  1.00 47.50           C  
ATOM   2382  CB  GLU A 152     -16.161 -39.339  15.584  1.00 47.50           C  
ATOM   2383  HB2 GLU A 152     -15.844 -39.276  14.543  1.00 47.50           H  
ATOM   2384  HB3 GLU A 152     -17.023 -40.005  15.625  1.00 47.50           H  
ATOM   2385  O   GLU A 152     -18.590 -37.816  14.696  1.00 47.50           O  
ATOM   2386  CG  GLU A 152     -15.001 -39.952  16.372  1.00 47.50           C  
ATOM   2387  HG2 GLU A 152     -15.229 -39.900  17.437  1.00 47.50           H  
ATOM   2388  HG3 GLU A 152     -14.103 -39.362  16.194  1.00 47.50           H  
ATOM   2389  CD  GLU A 152     -14.775 -41.421  15.980  1.00 47.50           C  
ATOM   2390  OE1 GLU A 152     -13.682 -41.723  15.451  1.00 47.50           O  
ATOM   2391  OE2 GLU A 152     -15.702 -42.224  16.228  1.00 47.50           O  
ATOM   2392  N   ARG A 153     -16.925 -36.420  14.141  1.00 51.41           N  
ATOM   2393  H   ARG A 153     -16.072 -35.972  14.445  1.00 51.41           H  
ATOM   2394  CA  ARG A 153     -17.241 -36.353  12.711  1.00 51.41           C  
ATOM   2395  HA  ARG A 153     -17.437 -37.376  12.391  1.00 51.41           H  
ATOM   2396  C   ARG A 153     -16.032 -35.842  11.937  1.00 51.41           C  
ATOM   2397  CB  ARG A 153     -18.518 -35.543  12.434  1.00 51.41           C  
ATOM   2398  HB2 ARG A 153     -19.273 -35.796  13.178  1.00 51.41           H  
ATOM   2399  HB3 ARG A 153     -18.311 -34.475  12.501  1.00 51.41           H  
ATOM   2400  O   ARG A 153     -15.552 -34.736  12.158  1.00 51.41           O  
ATOM   2401  CG  ARG A 153     -19.069 -35.893  11.041  1.00 51.41           C  
ATOM   2402  HG2 ARG A 153     -19.130 -36.977  10.939  1.00 51.41           H  
ATOM   2403  HG3 ARG A 153     -18.399 -35.504  10.275  1.00 51.41           H  
ATOM   2404  CD  ARG A 153     -20.470 -35.311  10.839  1.00 51.41           C  
ATOM   2405  HD2 ARG A 153     -20.408 -34.226  10.920  1.00 51.41           H  
ATOM   2406  HD3 ARG A 153     -21.125 -35.693  11.623  1.00 51.41           H  
ATOM   2407  NE  ARG A 153     -21.011 -35.680   9.519  1.00 51.41           N  
ATOM   2408  HE  ARG A 153     -20.389 -36.180   8.900  1.00 51.41           H  
ATOM   2409  NH1 ARG A 153     -23.013 -34.570   9.682  1.00 51.41           N  
ATOM   2410 HH11 ARG A 153     -22.730 -34.235  10.591  1.00 51.41           H  
ATOM   2411 HH12 ARG A 153     -23.871 -34.258   9.249  1.00 51.41           H  
ATOM   2412  NH2 ARG A 153     -22.511 -35.680   7.809  1.00 51.41           N  
ATOM   2413 HH21 ARG A 153     -21.825 -36.132   7.221  1.00 51.41           H  
ATOM   2414 HH22 ARG A 153     -23.364 -35.345   7.383  1.00 51.41           H  
ATOM   2415  CZ  ARG A 153     -22.175 -35.315   9.013  1.00 51.41           C  
ATOM   2416  N   GLN A 154     -15.540 -36.722  11.078  1.00 50.34           N  
ATOM   2417  H   GLN A 154     -16.052 -37.587  10.976  1.00 50.34           H  
ATOM   2418  CA  GLN A 154     -14.465 -36.517  10.119  1.00 50.34           C  
ATOM   2419  HA  GLN A 154     -13.626 -36.006  10.590  1.00 50.34           H  
ATOM   2420  C   GLN A 154     -14.986 -35.694   8.935  1.00 50.34           C  
ATOM   2421  CB  GLN A 154     -14.031 -37.906   9.600  1.00 50.34           C  
ATOM   2422  HB2 GLN A 154     -14.890 -38.371   9.117  1.00 50.34           H  
ATOM   2423  HB3 GLN A 154     -13.256 -37.773   8.846  1.00 50.34           H  
ATOM   2424  O   GLN A 154     -16.076 -35.981   8.453  1.00 50.34           O  
ATOM   2425  CG  GLN A 154     -13.500 -38.867  10.683  1.00 50.34           C  
ATOM   2426  HG2 GLN A 154     -12.532 -38.511  11.036  1.00 50.34           H  
ATOM   2427  HG3 GLN A 154     -14.181 -38.884  11.534  1.00 50.34           H  
ATOM   2428  CD  GLN A 154     -13.352 -40.310  10.197  1.00 50.34           C  
ATOM   2429  NE2 GLN A 154     -12.982 -41.228  11.062  1.00 50.34           N  
ATOM   2430 HE21 GLN A 154     -12.887 -41.022  12.047  1.00 50.34           H  
ATOM   2431 HE22 GLN A 154     -12.965 -42.179  10.725  1.00 50.34           H  
ATOM   2432  OE1 GLN A 154     -13.566 -40.647   9.044  1.00 50.34           O  
ATOM   2433  N   GLU A 155     -14.180 -34.765   8.424  1.00 46.28           N  
ATOM   2434  H   GLU A 155     -13.423 -34.406   8.988  1.00 46.28           H  
ATOM   2435  CA  GLU A 155     -14.042 -34.537   6.981  1.00 46.28           C  
ATOM   2436  HA  GLU A 155     -13.973 -35.523   6.521  1.00 46.28           H  
ATOM   2437  C   GLU A 155     -12.706 -33.835   6.686  1.00 46.28           C  
ATOM   2438  CB  GLU A 155     -15.265 -33.832   6.358  1.00 46.28           C  
ATOM   2439  HB2 GLU A 155     -15.945 -33.512   7.147  1.00 46.28           H  
ATOM   2440  HB3 GLU A 155     -14.945 -32.952   5.800  1.00 46.28           H  
ATOM   2441  O   GLU A 155     -12.257 -32.952   7.415  1.00 46.28           O  
ATOM   2442  CG  GLU A 155     -15.989 -34.804   5.401  1.00 46.28           C  
ATOM   2443  HG2 GLU A 155     -15.383 -34.914   4.502  1.00 46.28           H  
ATOM   2444  HG3 GLU A 155     -16.052 -35.788   5.865  1.00 46.28           H  
ATOM   2445  CD  GLU A 155     -17.409 -34.364   5.013  1.00 46.28           C  
ATOM   2446  OE1 GLU A 155     -18.191 -35.256   4.607  1.00 46.28           O  
ATOM   2447  OE2 GLU A 155     -17.723 -33.163   5.153  1.00 46.28           O  
ATOM   2448  N   LYS A 156     -12.020 -34.358   5.667  1.00 47.30           N  
ATOM   2449  H   LYS A 156     -12.556 -34.939   5.039  1.00 47.30           H  
ATOM   2450  CA  LYS A 156     -10.632 -34.096   5.265  1.00 47.30           C  
ATOM   2451  HA  LYS A 156     -10.027 -33.828   6.130  1.00 47.30           H  
ATOM   2452  C   LYS A 156     -10.580 -32.966   4.232  1.00 47.30           C  
ATOM   2453  CB  LYS A 156     -10.094 -35.365   4.564  1.00 47.30           C  
ATOM   2454  HB2 LYS A 156      -9.107 -35.137   4.163  1.00 47.30           H  
ATOM   2455  HB3 LYS A 156     -10.744 -35.579   3.716  1.00 47.30           H  
ATOM   2456  O   LYS A 156     -11.419 -32.988   3.346  1.00 47.30           O  
ATOM   2457  CG  LYS A 156      -9.973 -36.641   5.412  1.00 47.30           C  
ATOM   2458  HG2 LYS A 156     -10.913 -36.839   5.928  1.00 47.30           H  
ATOM   2459  HG3 LYS A 156      -9.183 -36.508   6.151  1.00 47.30           H  
ATOM   2460  CD  LYS A 156      -9.642 -37.835   4.497  1.00 47.30           C  
ATOM   2461  HD2 LYS A 156      -8.755 -37.596   3.911  1.00 47.30           H  
ATOM   2462  HD3 LYS A 156     -10.479 -37.996   3.817  1.00 47.30           H  
ATOM   2463  CE  LYS A 156      -9.386 -39.113   5.304  1.00 47.30           C  
ATOM   2464  HE2 LYS A 156     -10.268 -39.322   5.909  1.00 47.30           H  
ATOM   2465  HE3 LYS A 156      -8.552 -38.936   5.982  1.00 47.30           H  
ATOM   2466  NZ  LYS A 156      -9.093 -40.268   4.415  1.00 47.30           N  
ATOM   2467  HZ1 LYS A 156      -8.274 -40.087   3.852  1.00 47.30           H  
ATOM   2468  HZ2 LYS A 156      -9.874 -40.441   3.799  1.00 47.30           H  
ATOM   2469  HZ3 LYS A 156      -8.933 -41.102   4.961  1.00 47.30           H  
ATOM   2470  N   THR A 157      -9.524 -32.142   4.249  1.00 54.27           N  
ATOM   2471  H   THR A 157      -9.061 -32.018   5.138  1.00 54.27           H  
ATOM   2472  CA  THR A 157      -8.705 -31.744   3.069  1.00 54.27           C  
ATOM   2473  HA  THR A 157      -8.353 -32.664   2.602  1.00 54.27           H  
ATOM   2474  C   THR A 157      -7.440 -30.977   3.515  1.00 54.27           C  
ATOM   2475  CB  THR A 157      -9.452 -30.943   1.981  1.00 54.27           C  
ATOM   2476  HB  THR A 157      -8.774 -30.210   1.545  1.00 54.27           H  
ATOM   2477  O   THR A 157      -7.415 -30.477   4.638  1.00 54.27           O  
ATOM   2478  CG2 THR A 157      -9.924 -31.848   0.835  1.00 54.27           C  
ATOM   2479 HG21 THR A 157      -9.068 -32.185   0.250  1.00 54.27           H  
ATOM   2480 HG22 THR A 157     -10.582 -31.276   0.180  1.00 54.27           H  
ATOM   2481 HG23 THR A 157     -10.470 -32.721   1.194  1.00 54.27           H  
ATOM   2482  OG1 THR A 157     -10.536 -30.210   2.476  1.00 54.27           O  
ATOM   2483  HG1 THR A 157     -10.246 -29.677   3.220  1.00 54.27           H  
ATOM   2484  N   PRO A 158      -6.356 -30.973   2.713  1.00 49.15           N  
ATOM   2485  CA  PRO A 158      -4.983 -31.076   3.211  1.00 49.15           C  
ATOM   2486  HA  PRO A 158      -4.984 -31.696   4.107  1.00 49.15           H  
ATOM   2487  C   PRO A 158      -4.292 -29.751   3.562  1.00 49.15           C  
ATOM   2488  CB  PRO A 158      -4.219 -31.825   2.114  1.00 49.15           C  
ATOM   2489  HB2 PRO A 158      -4.371 -32.898   2.230  1.00 49.15           H  
ATOM   2490  HB3 PRO A 158      -3.155 -31.590   2.110  1.00 49.15           H  
ATOM   2491  O   PRO A 158      -4.541 -28.700   2.979  1.00 49.15           O  
ATOM   2492  CG  PRO A 158      -4.909 -31.345   0.842  1.00 49.15           C  
ATOM   2493  HG2 PRO A 158      -4.512 -30.372   0.555  1.00 49.15           H  
ATOM   2494  HG3 PRO A 158      -4.800 -32.059   0.026  1.00 49.15           H  
ATOM   2495  CD  PRO A 158      -6.362 -31.194   1.273  1.00 49.15           C  
ATOM   2496  HD2 PRO A 158      -6.891 -32.117   1.035  1.00 49.15           H  
ATOM   2497  HD3 PRO A 158      -6.809 -30.352   0.745  1.00 49.15           H  
ATOM   2498  N   GLN A 159      -3.357 -29.883   4.504  1.00 44.66           N  
ATOM   2499  H   GLN A 159      -3.224 -30.814   4.871  1.00 44.66           H  
ATOM   2500  CA  GLN A 159      -2.366 -28.905   4.942  1.00 44.66           C  
ATOM   2501  HA  GLN A 159      -2.866 -28.020   5.334  1.00 44.66           H  
ATOM   2502  C   GLN A 159      -1.433 -28.500   3.790  1.00 44.66           C  
ATOM   2503  CB  GLN A 159      -1.524 -29.574   6.052  1.00 44.66           C  
ATOM   2504  HB2 GLN A 159      -1.114 -30.504   5.659  1.00 44.66           H  
ATOM   2505  HB3 GLN A 159      -0.686 -28.924   6.304  1.00 44.66           H  
ATOM   2506  O   GLN A 159      -0.873 -29.366   3.118  1.00 44.66           O  
ATOM   2507  CG  GLN A 159      -2.308 -29.870   7.344  1.00 44.66           C  
ATOM   2508  HG2 GLN A 159      -2.476 -28.933   7.876  1.00 44.66           H  
ATOM   2509  HG3 GLN A 159      -3.282 -30.298   7.106  1.00 44.66           H  
ATOM   2510  CD  GLN A 159      -1.592 -30.865   8.256  1.00 44.66           C  
ATOM   2511  NE2 GLN A 159      -1.442 -30.573   9.529  1.00 44.66           N  
ATOM   2512 HE21 GLN A 159      -1.695 -29.661   9.881  1.00 44.66           H  
ATOM   2513 HE22 GLN A 159      -0.913 -31.242  10.070  1.00 44.66           H  
ATOM   2514  OE1 GLN A 159      -1.194 -31.946   7.856  1.00 44.66           O  
ATOM   2515  N   ASN A 160      -1.192 -27.196   3.634  1.00 47.19           N  
ATOM   2516  H   ASN A 160      -1.726 -26.534   4.179  1.00 47.19           H  
ATOM   2517  CA  ASN A 160       0.063 -26.701   3.081  1.00 47.19           C  
ATOM   2518  HA  ASN A 160       0.732 -27.556   2.977  1.00 47.19           H  
ATOM   2519  C   ASN A 160       0.706 -25.747   4.092  1.00 47.19           C  
ATOM   2520  CB  ASN A 160      -0.117 -26.094   1.681  1.00 47.19           C  
ATOM   2521  HB2 ASN A 160      -0.538 -25.092   1.763  1.00 47.19           H  
ATOM   2522  HB3 ASN A 160      -0.800 -26.718   1.105  1.00 47.19           H  
ATOM   2523  O   ASN A 160       0.059 -24.838   4.614  1.00 47.19           O  
ATOM   2524  CG  ASN A 160       1.201 -26.031   0.920  1.00 47.19           C  
ATOM   2525  ND2 ASN A 160       1.195 -25.501  -0.279  1.00 47.19           N  
ATOM   2526 HD21 ASN A 160       2.092 -25.450  -0.742  1.00 47.19           H  
ATOM   2527 HD22 ASN A 160       0.349 -25.109  -0.666  1.00 47.19           H  
ATOM   2528  OD1 ASN A 160       2.242 -26.481   1.371  1.00 47.19           O  
ATOM   2529  N   ASN A 161       1.964 -26.044   4.398  1.00 43.21           N  
ATOM   2530  H   ASN A 161       2.426 -26.708   3.795  1.00 43.21           H  
ATOM   2531  CA  ASN A 161       2.773 -25.430   5.434  1.00 43.21           C  
ATOM   2532  HA  ASN A 161       2.170 -25.315   6.335  1.00 43.21           H  
ATOM   2533  C   ASN A 161       3.262 -24.048   4.997  1.00 43.21           C  
ATOM   2534  CB  ASN A 161       3.965 -26.357   5.736  1.00 43.21           C  
ATOM   2535  HB2 ASN A 161       4.705 -25.805   6.317  1.00 43.21           H  
ATOM   2536  HB3 ASN A 161       4.438 -26.658   4.802  1.00 43.21           H  
ATOM   2537  O   ASN A 161       3.772 -23.867   3.895  1.00 43.21           O  
ATOM   2538  CG  ASN A 161       3.607 -27.587   6.549  1.00 43.21           C  
ATOM   2539  ND2 ASN A 161       4.440 -28.600   6.522  1.00 43.21           N  
ATOM   2540 HD21 ASN A 161       5.311 -28.533   6.016  1.00 43.21           H  
ATOM   2541 HD22 ASN A 161       4.208 -29.376   7.125  1.00 43.21           H  
ATOM   2542  OD1 ASN A 161       2.599 -27.654   7.230  1.00 43.21           O  
ATOM   2543  N   GLY A 162       3.167 -23.103   5.922  1.00 39.47           N  
ATOM   2544  H   GLY A 162       2.693 -23.339   6.782  1.00 39.47           H  
ATOM   2545  CA  GLY A 162       3.728 -21.763   5.833  1.00 39.47           C  
ATOM   2546  HA2 GLY A 162       4.745 -21.803   5.443  1.00 39.47           H  
ATOM   2547  HA3 GLY A 162       3.114 -21.142   5.181  1.00 39.47           H  
ATOM   2548  C   GLY A 162       3.748 -21.161   7.229  1.00 39.47           C  
ATOM   2549  O   GLY A 162       3.046 -20.196   7.511  1.00 39.47           O  
ATOM   2550  N   GLU A 163       4.471 -21.821   8.133  1.00 40.48           N  
ATOM   2551  H   GLU A 163       5.006 -22.618   7.818  1.00 40.48           H  
ATOM   2552  CA  GLU A 163       4.810 -21.291   9.450  1.00 40.48           C  
ATOM   2553  HA  GLU A 163       3.890 -21.064   9.988  1.00 40.48           H  
ATOM   2554  C   GLU A 163       5.622 -19.994   9.291  1.00 40.48           C  
ATOM   2555  CB  GLU A 163       5.610 -22.343  10.246  1.00 40.48           C  
ATOM   2556  HB2 GLU A 163       5.973 -21.885  11.166  1.00 40.48           H  
ATOM   2557  HB3 GLU A 163       6.471 -22.646   9.651  1.00 40.48           H  
ATOM   2558  O   GLU A 163       6.456 -19.885   8.390  1.00 40.48           O  
ATOM   2559  CG  GLU A 163       4.770 -23.580  10.621  1.00 40.48           C  
ATOM   2560  HG2 GLU A 163       3.958 -23.258  11.273  1.00 40.48           H  
ATOM   2561  HG3 GLU A 163       4.324 -23.997   9.718  1.00 40.48           H  
ATOM   2562  CD  GLU A 163       5.595 -24.682  11.308  1.00 40.48           C  
ATOM   2563  OE1 GLU A 163       5.088 -25.252  12.301  1.00 40.48           O  
ATOM   2564  OE2 GLU A 163       6.710 -24.966  10.814  1.00 40.48           O  
ATOM   2565  N   ASN A 164       5.413 -19.066  10.233  1.00 40.37           N  
ATOM   2566  H   ASN A 164       4.706 -19.308  10.912  1.00 40.37           H  
ATOM   2567  CA  ASN A 164       6.121 -17.796  10.477  1.00 40.37           C  
ATOM   2568  HA  ASN A 164       6.089 -17.664  11.558  1.00 40.37           H  
ATOM   2569  C   ASN A 164       5.465 -16.536   9.884  1.00 40.37           C  
ATOM   2570  CB  ASN A 164       7.625 -17.888  10.149  1.00 40.37           C  
ATOM   2571  HB2 ASN A 164       7.767 -17.895   9.068  1.00 40.37           H  
ATOM   2572  HB3 ASN A 164       8.137 -17.007  10.537  1.00 40.37           H  
ATOM   2573  O   ASN A 164       5.620 -16.219   8.711  1.00 40.37           O  
ATOM   2574  CG  ASN A 164       8.272 -19.112  10.765  1.00 40.37           C  
ATOM   2575  ND2 ASN A 164       8.977 -19.903   9.995  1.00 40.37           N  
ATOM   2576 HD21 ASN A 164       8.838 -19.815   8.998  1.00 40.37           H  
ATOM   2577 HD22 ASN A 164       9.274 -20.774  10.412  1.00 40.37           H  
ATOM   2578  OD1 ASN A 164       8.122 -19.376  11.945  1.00 40.37           O  
ATOM   2579  N   GLY A 165       4.812 -15.739  10.742  1.00 37.60           N  
ATOM   2580  H   GLY A 165       4.750 -16.027  11.708  1.00 37.60           H  
ATOM   2581  CA  GLY A 165       4.449 -14.365  10.372  1.00 37.60           C  
ATOM   2582  HA2 GLY A 165       5.361 -13.772  10.306  1.00 37.60           H  
ATOM   2583  HA3 GLY A 165       4.003 -14.384   9.378  1.00 37.60           H  
ATOM   2584  C   GLY A 165       3.469 -13.612  11.273  1.00 37.60           C  
ATOM   2585  O   GLY A 165       3.186 -12.453  11.000  1.00 37.60           O  
ATOM   2586  N   ALA A 166       2.938 -14.204  12.343  1.00 40.03           N  
ATOM   2587  H   ALA A 166       3.143 -15.176  12.527  1.00 40.03           H  
ATOM   2588  CA  ALA A 166       1.995 -13.524  13.230  1.00 40.03           C  
ATOM   2589  HA  ALA A 166       1.592 -12.637  12.743  1.00 40.03           H  
ATOM   2590  C   ALA A 166       2.696 -13.062  14.513  1.00 40.03           C  
ATOM   2591  CB  ALA A 166       0.804 -14.459  13.487  1.00 40.03           C  
ATOM   2592  HB1 ALA A 166       1.140 -15.378  13.966  1.00 40.03           H  
ATOM   2593  HB2 ALA A 166       0.083 -13.963  14.137  1.00 40.03           H  
ATOM   2594  HB3 ALA A 166       0.317 -14.703  12.543  1.00 40.03           H  
ATOM   2595  O   ALA A 166       2.636 -13.775  15.502  1.00 40.03           O  
ATOM   2596  N   GLN A 167       3.397 -11.917  14.466  1.00 47.19           N  
ATOM   2597  H   GLN A 167       3.520 -11.534  13.540  1.00 47.19           H  
ATOM   2598  CA  GLN A 167       3.786 -11.050  15.604  1.00 47.19           C  
ATOM   2599  HA  GLN A 167       2.937 -10.429  15.888  1.00 47.19           H  
ATOM   2600  C   GLN A 167       4.930 -10.112  15.159  1.00 47.19           C  
ATOM   2601  CB  GLN A 167       4.245 -11.857  16.854  1.00 47.19           C  
ATOM   2602  HB2 GLN A 167       4.741 -12.771  16.527  1.00 47.19           H  
ATOM   2603  HB3 GLN A 167       4.982 -11.284  17.417  1.00 47.19           H  
ATOM   2604  O   GLN A 167       6.088 -10.478  15.333  1.00 47.19           O  
ATOM   2605  CG  GLN A 167       3.104 -12.165  17.848  1.00 47.19           C  
ATOM   2606  HG2 GLN A 167       2.157 -12.331  17.334  1.00 47.19           H  
ATOM   2607  HG3 GLN A 167       2.957 -11.282  18.469  1.00 47.19           H  
ATOM   2608  CD  GLN A 167       3.376 -13.358  18.767  1.00 47.19           C  
ATOM   2609  NE2 GLN A 167       2.613 -13.499  19.828  1.00 47.19           N  
ATOM   2610 HE21 GLN A 167       2.818 -14.314  20.389  1.00 47.19           H  
ATOM   2611 HE22 GLN A 167       1.833 -12.879  19.994  1.00 47.19           H  
ATOM   2612  OE1 GLN A 167       4.274 -14.166  18.604  1.00 47.19           O  
ATOM   2613  N   LYS A 168       4.628  -8.938  14.559  1.00 47.37           N  
ATOM   2614  H   LYS A 168       3.653  -8.799  14.332  1.00 47.37           H  
ATOM   2615  CA  LYS A 168       5.522  -7.736  14.515  1.00 47.37           C  
ATOM   2616  HA  LYS A 168       5.628  -7.386  15.542  1.00 47.37           H  
ATOM   2617  C   LYS A 168       4.999  -6.480  13.771  1.00 47.37           C  
ATOM   2618  CB  LYS A 168       6.948  -8.092  14.004  1.00 47.37           C  
ATOM   2619  HB2 LYS A 168       7.314  -7.353  13.292  1.00 47.37           H  
ATOM   2620  HB3 LYS A 168       6.931  -9.042  13.470  1.00 47.37           H  
ATOM   2621  O   LYS A 168       5.737  -5.509  13.662  1.00 47.37           O  
ATOM   2622  CG  LYS A 168       7.945  -8.147  15.184  1.00 47.37           C  
ATOM   2623  HG2 LYS A 168       8.145  -7.129  15.517  1.00 47.37           H  
ATOM   2624  HG3 LYS A 168       7.516  -8.682  16.031  1.00 47.37           H  
ATOM   2625  CD  LYS A 168       9.268  -8.812  14.794  1.00 47.37           C  
ATOM   2626  HD2 LYS A 168       9.791  -8.163  14.091  1.00 47.37           H  
ATOM   2627  HD3 LYS A 168       9.062  -9.770  14.316  1.00 47.37           H  
ATOM   2628  CE  LYS A 168      10.119  -9.045  16.047  1.00 47.37           C  
ATOM   2629  HE2 LYS A 168       9.616  -9.782  16.673  1.00 47.37           H  
ATOM   2630  HE3 LYS A 168      10.169  -8.110  16.605  1.00 47.37           H  
ATOM   2631  NZ  LYS A 168      11.487  -9.499  15.699  1.00 47.37           N  
ATOM   2632  HZ1 LYS A 168      11.950  -8.802  15.133  1.00 47.37           H  
ATOM   2633  HZ2 LYS A 168      12.034  -9.649  16.534  1.00 47.37           H  
ATOM   2634  HZ3 LYS A 168      11.446 -10.362  15.175  1.00 47.37           H  
ATOM   2635  N   ASN A 169       3.751  -6.422  13.294  1.00 47.16           N  
ATOM   2636  H   ASN A 169       3.160  -7.237  13.371  1.00 47.16           H  
ATOM   2637  CA  ASN A 169       3.348  -5.387  12.317  1.00 47.16           C  
ATOM   2638  HA  ASN A 169       4.247  -5.068  11.789  1.00 47.16           H  
ATOM   2639  C   ASN A 169       2.795  -4.051  12.860  1.00 47.16           C  
ATOM   2640  CB  ASN A 169       2.440  -6.026  11.247  1.00 47.16           C  
ATOM   2641  HB2 ASN A 169       1.618  -6.563  11.720  1.00 47.16           H  
ATOM   2642  HB3 ASN A 169       2.006  -5.248  10.619  1.00 47.16           H  
ATOM   2643  O   ASN A 169       2.438  -3.201  12.056  1.00 47.16           O  
ATOM   2644  CG  ASN A 169       3.202  -6.957  10.320  1.00 47.16           C  
ATOM   2645  ND2 ASN A 169       2.508  -7.766   9.559  1.00 47.16           N  
ATOM   2646 HD21 ASN A 169       3.027  -8.345   8.915  1.00 47.16           H  
ATOM   2647 HD22 ASN A 169       1.506  -7.666   9.479  1.00 47.16           H  
ATOM   2648  OD1 ASN A 169       4.422  -6.983  10.283  1.00 47.16           O  
ATOM   2649  N   HIS A 170       2.756  -3.800  14.173  1.00 52.34           N  
ATOM   2650  H   HIS A 170       3.110  -4.484  14.827  1.00 52.34           H  
ATOM   2651  CA  HIS A 170       2.158  -2.551  14.682  1.00 52.34           C  
ATOM   2652  HA  HIS A 170       1.379  -2.249  13.982  1.00 52.34           H  
ATOM   2653  C   HIS A 170       3.094  -1.327  14.718  1.00 52.34           C  
ATOM   2654  CB  HIS A 170       1.439  -2.804  16.015  1.00 52.34           C  
ATOM   2655  HB2 HIS A 170       1.940  -3.593  16.576  1.00 52.34           H  
ATOM   2656  HB3 HIS A 170       1.476  -1.897  16.618  1.00 52.34           H  
ATOM   2657  O   HIS A 170       2.594  -0.208  14.730  1.00 52.34           O  
ATOM   2658  CG  HIS A 170      -0.015  -3.150  15.805  1.00 52.34           C  
ATOM   2659  CD2 HIS A 170      -0.592  -4.390  15.836  1.00 52.34           C  
ATOM   2660  HD2 HIS A 170      -0.085  -5.321  16.044  1.00 52.34           H  
ATOM   2661  ND1 HIS A 170      -1.006  -2.254  15.473  1.00 52.34           N  
ATOM   2662  HD1 HIS A 170      -0.871  -1.272  15.279  1.00 52.34           H  
ATOM   2663  CE1 HIS A 170      -2.150  -2.938  15.308  1.00 52.34           C  
ATOM   2664  HE1 HIS A 170      -3.089  -2.508  14.995  1.00 52.34           H  
ATOM   2665  NE2 HIS A 170      -1.951  -4.246  15.538  1.00 52.34           N  
ATOM   2666  N   GLU A 171       4.420  -1.491  14.673  1.00 50.93           N  
ATOM   2667  H   GLU A 171       4.805  -2.424  14.700  1.00 50.93           H  
ATOM   2668  CA  GLU A 171       5.362  -0.350  14.740  1.00 50.93           C  
ATOM   2669  HA  GLU A 171       4.875   0.495  15.226  1.00 50.93           H  
ATOM   2670  C   GLU A 171       5.796   0.175  13.355  1.00 50.93           C  
ATOM   2671  CB  GLU A 171       6.566  -0.730  15.621  1.00 50.93           C  
ATOM   2672  HB2 GLU A 171       6.974  -1.678  15.272  1.00 50.93           H  
ATOM   2673  HB3 GLU A 171       7.332   0.039  15.526  1.00 50.93           H  
ATOM   2674  O   GLU A 171       6.201   1.329  13.218  1.00 50.93           O  
ATOM   2675  CG  GLU A 171       6.160  -0.834  17.104  1.00 50.93           C  
ATOM   2676  HG2 GLU A 171       5.757   0.128  17.420  1.00 50.93           H  
ATOM   2677  HG3 GLU A 171       5.367  -1.575  17.203  1.00 50.93           H  
ATOM   2678  CD  GLU A 171       7.314  -1.234  18.041  1.00 50.93           C  
ATOM   2679  OE1 GLU A 171       7.153  -1.028  19.265  1.00 50.93           O  
ATOM   2680  OE2 GLU A 171       8.314  -1.803  17.548  1.00 50.93           O  
ATOM   2681  N   ASN A 172       5.638  -0.626  12.295  1.00 54.66           N  
ATOM   2682  H   ASN A 172       5.264  -1.550  12.455  1.00 54.66           H  
ATOM   2683  CA  ASN A 172       6.069  -0.255  10.940  1.00 54.66           C  
ATOM   2684  HA  ASN A 172       7.020   0.273  11.013  1.00 54.66           H  
ATOM   2685  C   ASN A 172       5.113   0.716  10.219  1.00 54.66           C  
ATOM   2686  CB  ASN A 172       6.288  -1.540  10.120  1.00 54.66           C  
ATOM   2687  HB2 ASN A 172       5.439  -2.211  10.251  1.00 54.66           H  
ATOM   2688  HB3 ASN A 172       6.356  -1.276   9.064  1.00 54.66           H  
ATOM   2689  O   ASN A 172       5.532   1.387   9.275  1.00 54.66           O  
ATOM   2690  CG  ASN A 172       7.578  -2.263  10.471  1.00 54.66           C  
ATOM   2691  ND2 ASN A 172       7.670  -3.540  10.189  1.00 54.66           N  
ATOM   2692 HD21 ASN A 172       6.874  -4.067   9.858  1.00 54.66           H  
ATOM   2693 HD22 ASN A 172       8.541  -3.971  10.464  1.00 54.66           H  
ATOM   2694  OD1 ASN A 172       8.533  -1.704  10.969  1.00 54.66           O  
ATOM   2695  N   GLY A 173       3.845   0.808  10.637  1.00 52.82           N  
ATOM   2696  H   GLY A 173       3.547   0.232  11.412  1.00 52.82           H  
ATOM   2697  CA  GLY A 173       2.848   1.671   9.988  1.00 52.82           C  
ATOM   2698  HA2 GLY A 173       1.870   1.479  10.430  1.00 52.82           H  
ATOM   2699  HA3 GLY A 173       2.790   1.433   8.926  1.00 52.82           H  
ATOM   2700  C   GLY A 173       3.160   3.164  10.140  1.00 52.82           C  
ATOM   2701  O   GLY A 173       3.071   3.928   9.180  1.00 52.82           O  
ATOM   2702  N   GLU A 174       3.620   3.588  11.321  1.00 59.77           N  
ATOM   2703  H   GLU A 174       3.690   2.926  12.081  1.00 59.77           H  
ATOM   2704  CA  GLU A 174       3.922   5.000  11.592  1.00 59.77           C  
ATOM   2705  HA  GLU A 174       3.091   5.619  11.252  1.00 59.77           H  
ATOM   2706  C   GLU A 174       5.189   5.501  10.889  1.00 59.77           C  
ATOM   2707  CB  GLU A 174       4.119   5.226  13.092  1.00 59.77           C  
ATOM   2708  HB2 GLU A 174       4.447   6.257  13.225  1.00 59.77           H  
ATOM   2709  HB3 GLU A 174       4.911   4.567  13.447  1.00 59.77           H  
ATOM   2710  O   GLU A 174       5.270   6.674  10.516  1.00 59.77           O  
ATOM   2711  CG  GLU A 174       2.858   5.012  13.938  1.00 59.77           C  
ATOM   2712  HG2 GLU A 174       2.579   3.958  13.905  1.00 59.77           H  
ATOM   2713  HG3 GLU A 174       2.046   5.598  13.508  1.00 59.77           H  
ATOM   2714  CD  GLU A 174       3.083   5.444  15.397  1.00 59.77           C  
ATOM   2715  OE1 GLU A 174       2.076   5.512  16.136  1.00 59.77           O  
ATOM   2716  OE2 GLU A 174       4.252   5.749  15.746  1.00 59.77           O  
ATOM   2717  N   GLN A 175       6.205   4.645  10.733  1.00 60.96           N  
ATOM   2718  H   GLN A 175       6.093   3.697  11.062  1.00 60.96           H  
ATOM   2719  CA  GLN A 175       7.430   5.004  10.010  1.00 60.96           C  
ATOM   2720  HA  GLN A 175       7.777   5.981  10.348  1.00 60.96           H  
ATOM   2721  C   GLN A 175       7.156   5.138   8.510  1.00 60.96           C  
ATOM   2722  CB  GLN A 175       8.540   3.983  10.283  1.00 60.96           C  
ATOM   2723  HB2 GLN A 175       9.338   4.133   9.555  1.00 60.96           H  
ATOM   2724  HB3 GLN A 175       8.149   2.973  10.160  1.00 60.96           H  
ATOM   2725  O   GLN A 175       7.534   6.142   7.912  1.00 60.96           O  
ATOM   2726  CG  GLN A 175       9.140   4.147  11.689  1.00 60.96           C  
ATOM   2727  HG2 GLN A 175       8.371   3.968  12.441  1.00 60.96           H  
ATOM   2728  HG3 GLN A 175       9.508   5.167  11.803  1.00 60.96           H  
ATOM   2729  CD  GLN A 175      10.295   3.182  11.947  1.00 60.96           C  
ATOM   2730  NE2 GLN A 175      11.114   3.424  12.947  1.00 60.96           N  
ATOM   2731 HE21 GLN A 175      11.832   2.726  13.077  1.00 60.96           H  
ATOM   2732 HE22 GLN A 175      10.967   4.202  13.574  1.00 60.96           H  
ATOM   2733  OE1 GLN A 175      10.492   2.191  11.270  1.00 60.96           O  
ATOM   2734  N   LYS A 176       6.403   4.197   7.926  1.00 59.96           N  
ATOM   2735  H   LYS A 176       6.116   3.399   8.475  1.00 59.96           H  
ATOM   2736  CA  LYS A 176       6.022   4.243   6.507  1.00 59.96           C  
ATOM   2737  HA  LYS A 176       6.916   4.366   5.897  1.00 59.96           H  
ATOM   2738  C   LYS A 176       5.117   5.430   6.180  1.00 59.96           C  
ATOM   2739  CB  LYS A 176       5.334   2.934   6.123  1.00 59.96           C  
ATOM   2740  HB2 LYS A 176       4.890   3.047   5.134  1.00 59.96           H  
ATOM   2741  HB3 LYS A 176       4.535   2.723   6.834  1.00 59.96           H  
ATOM   2742  O   LYS A 176       5.317   6.082   5.160  1.00 59.96           O  
ATOM   2743  CG  LYS A 176       6.324   1.763   6.078  1.00 59.96           C  
ATOM   2744  HG2 LYS A 176       6.844   1.663   7.031  1.00 59.96           H  
ATOM   2745  HG3 LYS A 176       7.057   1.936   5.290  1.00 59.96           H  
ATOM   2746  CD  LYS A 176       5.540   0.485   5.785  1.00 59.96           C  
ATOM   2747  HD2 LYS A 176       5.025   0.596   4.831  1.00 59.96           H  
ATOM   2748  HD3 LYS A 176       4.799   0.340   6.571  1.00 59.96           H  
ATOM   2749  CE  LYS A 176       6.467  -0.727   5.730  1.00 59.96           C  
ATOM   2750  HE2 LYS A 176       7.197  -0.569   4.936  1.00 59.96           H  
ATOM   2751  HE3 LYS A 176       7.004  -0.799   6.676  1.00 59.96           H  
ATOM   2752  NZ  LYS A 176       5.664  -1.948   5.481  1.00 59.96           N  
ATOM   2753  HZ1 LYS A 176       5.121  -1.834   4.637  1.00 59.96           H  
ATOM   2754  HZ2 LYS A 176       6.251  -2.767   5.414  1.00 59.96           H  
ATOM   2755  HZ3 LYS A 176       4.999  -2.080   6.229  1.00 59.96           H  
ATOM   2756  N   ASN A 177       4.169   5.763   7.062  1.00 61.92           N  
ATOM   2757  H   ASN A 177       3.986   5.146   7.840  1.00 61.92           H  
ATOM   2758  CA  ASN A 177       3.339   6.957   6.888  1.00 61.92           C  
ATOM   2759  HA  ASN A 177       2.891   6.922   5.895  1.00 61.92           H  
ATOM   2760  C   ASN A 177       4.189   8.244   6.951  1.00 61.92           C  
ATOM   2761  CB  ASN A 177       2.201   6.930   7.928  1.00 61.92           C  
ATOM   2762  HB2 ASN A 177       2.602   7.106   8.926  1.00 61.92           H  
ATOM   2763  HB3 ASN A 177       1.728   5.948   7.914  1.00 61.92           H  
ATOM   2764  O   ASN A 177       4.012   9.155   6.145  1.00 61.92           O  
ATOM   2765  CG  ASN A 177       1.107   7.950   7.639  1.00 61.92           C  
ATOM   2766  ND2 ASN A 177       0.164   8.115   8.534  1.00 61.92           N  
ATOM   2767 HD21 ASN A 177       0.078   7.476   9.312  1.00 61.92           H  
ATOM   2768 HD22 ASN A 177      -0.644   8.640   8.231  1.00 61.92           H  
ATOM   2769  OD1 ASN A 177       1.103   8.635   6.635  1.00 61.92           O  
ATOM   2770  N   ARG A 178       5.186   8.309   7.848  1.00 68.81           N  
ATOM   2771  H   ARG A 178       5.318   7.529   8.476  1.00 68.81           H  
ATOM   2772  CA  ARG A 178       6.150   9.425   7.883  1.00 68.81           C  
ATOM   2773  HA  ARG A 178       5.599  10.364   7.942  1.00 68.81           H  
ATOM   2774  C   ARG A 178       6.962   9.540   6.593  1.00 68.81           C  
ATOM   2775  CB  ARG A 178       7.079   9.305   9.100  1.00 68.81           C  
ATOM   2776  HB2 ARG A 178       7.987   9.876   8.905  1.00 68.81           H  
ATOM   2777  HB3 ARG A 178       7.361   8.265   9.266  1.00 68.81           H  
ATOM   2778  O   ARG A 178       7.109  10.645   6.081  1.00 68.81           O  
ATOM   2779  CG  ARG A 178       6.423   9.876  10.361  1.00 68.81           C  
ATOM   2780  HG2 ARG A 178       6.195  10.926  10.178  1.00 68.81           H  
ATOM   2781  HG3 ARG A 178       5.489   9.358  10.577  1.00 68.81           H  
ATOM   2782  CD  ARG A 178       7.366   9.796  11.568  1.00 68.81           C  
ATOM   2783  HD2 ARG A 178       7.093  10.601  12.250  1.00 68.81           H  
ATOM   2784  HD3 ARG A 178       8.393   9.954  11.241  1.00 68.81           H  
ATOM   2785  NE  ARG A 178       7.247   8.514  12.290  1.00 68.81           N  
ATOM   2786  HE  ARG A 178       6.618   7.831  11.894  1.00 68.81           H  
ATOM   2787  NH1 ARG A 178       8.639   9.060  14.033  1.00 68.81           N  
ATOM   2788 HH11 ARG A 178       8.921   9.888  13.528  1.00 68.81           H  
ATOM   2789 HH12 ARG A 178       9.016   8.845  14.945  1.00 68.81           H  
ATOM   2790  NH2 ARG A 178       7.438   7.182  14.138  1.00 68.81           N  
ATOM   2791 HH21 ARG A 178       7.747   7.033  15.088  1.00 68.81           H  
ATOM   2792 HH22 ARG A 178       6.654   6.623  13.833  1.00 68.81           H  
ATOM   2793  CZ  ARG A 178       7.777   8.251  13.474  1.00 68.81           C  
ATOM   2794  N   GLU A 179       7.463   8.432   6.054  1.00 65.56           N  
ATOM   2795  H   GLU A 179       7.351   7.556   6.544  1.00 65.56           H  
ATOM   2796  CA  GLU A 179       8.190   8.428   4.777  1.00 65.56           C  
ATOM   2797  HA  GLU A 179       9.027   9.125   4.835  1.00 65.56           H  
ATOM   2798  C   GLU A 179       7.313   8.896   3.613  1.00 65.56           C  
ATOM   2799  CB  GLU A 179       8.751   7.032   4.487  1.00 65.56           C  
ATOM   2800  HB2 GLU A 179       9.066   6.992   3.444  1.00 65.56           H  
ATOM   2801  HB3 GLU A 179       7.970   6.289   4.646  1.00 65.56           H  
ATOM   2802  O   GLU A 179       7.750   9.735   2.824  1.00 65.56           O  
ATOM   2803  CG  GLU A 179       9.966   6.720   5.370  1.00 65.56           C  
ATOM   2804  HG2 GLU A 179       9.686   6.828   6.418  1.00 65.56           H  
ATOM   2805  HG3 GLU A 179      10.744   7.454   5.159  1.00 65.56           H  
ATOM   2806  CD  GLU A 179      10.528   5.307   5.146  1.00 65.56           C  
ATOM   2807  OE1 GLU A 179      11.543   5.001   5.810  1.00 65.56           O  
ATOM   2808  OE2 GLU A 179       9.945   4.544   4.342  1.00 65.56           O  
ATOM   2809  N   PHE A 180       6.059   8.437   3.551  1.00 64.42           N  
ATOM   2810  H   PHE A 180       5.774   7.719   4.201  1.00 64.42           H  
ATOM   2811  CA  PHE A 180       5.097   8.880   2.541  1.00 64.42           C  
ATOM   2812  HA  PHE A 180       5.516   8.679   1.555  1.00 64.42           H  
ATOM   2813  C   PHE A 180       4.841  10.394   2.626  1.00 64.42           C  
ATOM   2814  CB  PHE A 180       3.803   8.067   2.686  1.00 64.42           C  
ATOM   2815  HB2 PHE A 180       3.308   8.326   3.623  1.00 64.42           H  
ATOM   2816  HB3 PHE A 180       4.053   7.007   2.729  1.00 64.42           H  
ATOM   2817  O   PHE A 180       4.955  11.102   1.624  1.00 64.42           O  
ATOM   2818  CG  PHE A 180       2.842   8.282   1.535  1.00 64.42           C  
ATOM   2819  CD1 PHE A 180       1.854   9.282   1.609  1.00 64.42           C  
ATOM   2820  HD1 PHE A 180       1.752   9.884   2.500  1.00 64.42           H  
ATOM   2821  CD2 PHE A 180       2.972   7.510   0.365  1.00 64.42           C  
ATOM   2822  HD2 PHE A 180       3.733   6.746   0.301  1.00 64.42           H  
ATOM   2823  CE1 PHE A 180       1.012   9.519   0.509  1.00 64.42           C  
ATOM   2824  HE1 PHE A 180       0.279  10.312   0.547  1.00 64.42           H  
ATOM   2825  CE2 PHE A 180       2.121   7.740  -0.730  1.00 64.42           C  
ATOM   2826  HE2 PHE A 180       2.229   7.156  -1.632  1.00 64.42           H  
ATOM   2827  CZ  PHE A 180       1.144   8.748  -0.659  1.00 64.42           C  
ATOM   2828  HZ  PHE A 180       0.504   8.945  -1.506  1.00 64.42           H  
ATOM   2829  N   LYS A 181       4.596  10.922   3.835  1.00 67.33           N  
ATOM   2830  H   LYS A 181       4.501  10.285   4.614  1.00 67.33           H  
ATOM   2831  CA  LYS A 181       4.426  12.368   4.070  1.00 67.33           C  
ATOM   2832  HA  LYS A 181       3.607  12.730   3.448  1.00 67.33           H  
ATOM   2833  C   LYS A 181       5.657  13.176   3.653  1.00 67.33           C  
ATOM   2834  CB  LYS A 181       4.101  12.636   5.548  1.00 67.33           C  
ATOM   2835  HB2 LYS A 181       4.828  12.121   6.177  1.00 67.33           H  
ATOM   2836  HB3 LYS A 181       4.183  13.706   5.739  1.00 67.33           H  
ATOM   2837  O   LYS A 181       5.508  14.227   3.032  1.00 67.33           O  
ATOM   2838  CG  LYS A 181       2.682  12.188   5.924  1.00 67.33           C  
ATOM   2839  HG2 LYS A 181       1.958  12.750   5.334  1.00 67.33           H  
ATOM   2840  HG3 LYS A 181       2.555  11.131   5.694  1.00 67.33           H  
ATOM   2841  CD  LYS A 181       2.409  12.425   7.414  1.00 67.33           C  
ATOM   2842  HD2 LYS A 181       2.327  13.495   7.605  1.00 67.33           H  
ATOM   2843  HD3 LYS A 181       3.227  12.008   8.002  1.00 67.33           H  
ATOM   2844  CE  LYS A 181       1.110  11.715   7.796  1.00 67.33           C  
ATOM   2845  HE2 LYS A 181       1.241  10.649   7.611  1.00 67.33           H  
ATOM   2846  HE3 LYS A 181       0.299  12.051   7.149  1.00 67.33           H  
ATOM   2847  NZ  LYS A 181       0.736  11.930   9.210  1.00 67.33           N  
ATOM   2848  HZ1 LYS A 181       0.078  11.218   9.495  1.00 67.33           H  
ATOM   2849  HZ2 LYS A 181       0.119  12.724   9.297  1.00 67.33           H  
ATOM   2850  HZ3 LYS A 181       1.511  11.950   9.858  1.00 67.33           H  
ATOM   2851  N   ASN A 182       6.856  12.681   3.962  1.00 70.22           N  
ATOM   2852  H   ASN A 182       6.891  11.828   4.503  1.00 70.22           H  
ATOM   2853  CA  ASN A 182       8.111  13.346   3.614  1.00 70.22           C  
ATOM   2854  HA  ASN A 182       8.075  14.381   3.955  1.00 70.22           H  
ATOM   2855  C   ASN A 182       8.343  13.378   2.098  1.00 70.22           C  
ATOM   2856  CB  ASN A 182       9.276  12.627   4.311  1.00 70.22           C  
ATOM   2857  HB2 ASN A 182       9.217  11.558   4.104  1.00 70.22           H  
ATOM   2858  HB3 ASN A 182      10.215  13.000   3.902  1.00 70.22           H  
ATOM   2859  O   ASN A 182       8.814  14.387   1.575  1.00 70.22           O  
ATOM   2860  CG  ASN A 182       9.325  12.841   5.811  1.00 70.22           C  
ATOM   2861  ND2 ASN A 182      10.089  12.035   6.511  1.00 70.22           N  
ATOM   2862 HD21 ASN A 182      10.537  11.246   6.068  1.00 70.22           H  
ATOM   2863 HD22 ASN A 182      10.089  12.198   7.508  1.00 70.22           H  
ATOM   2864  OD1 ASN A 182       8.733  13.738   6.383  1.00 70.22           O  
ATOM   2865  N   ASN A 183       8.018  12.293   1.388  1.00 67.26           N  
ATOM   2866  H   ASN A 183       7.660  11.477   1.862  1.00 67.26           H  
ATOM   2867  CA  ASN A 183       8.194  12.243  -0.061  1.00 67.26           C  
ATOM   2868  HA  ASN A 183       9.201  12.597  -0.285  1.00 67.26           H  
ATOM   2869  C   ASN A 183       7.225  13.199  -0.774  1.00 67.26           C  
ATOM   2870  CB  ASN A 183       8.061  10.785  -0.542  1.00 67.26           C  
ATOM   2871  HB2 ASN A 183       8.456  10.106   0.213  1.00 67.26           H  
ATOM   2872  HB3 ASN A 183       7.010  10.543  -0.699  1.00 67.26           H  
ATOM   2873  O   ASN A 183       7.606  13.887  -1.717  1.00 67.26           O  
ATOM   2874  CG  ASN A 183       8.854  10.528  -1.814  1.00 67.26           C  
ATOM   2875  ND2 ASN A 183       8.416   9.612  -2.646  1.00 67.26           N  
ATOM   2876 HD21 ASN A 183       8.915   9.517  -3.519  1.00 67.26           H  
ATOM   2877 HD22 ASN A 183       7.536   9.143  -2.485  1.00 67.26           H  
ATOM   2878  OD1 ASN A 183       9.905  11.103  -2.043  1.00 67.26           O  
ATOM   2879  N   GLU A 184       5.994  13.329  -0.272  1.00 64.82           N  
ATOM   2880  H   GLU A 184       5.698  12.712   0.471  1.00 64.82           H  
ATOM   2881  CA  GLU A 184       5.021  14.248  -0.863  1.00 64.82           C  
ATOM   2882  HA  GLU A 184       5.055  14.106  -1.943  1.00 64.82           H  
ATOM   2883  C   GLU A 184       5.346  15.726  -0.604  1.00 64.82           C  
ATOM   2884  CB  GLU A 184       3.614  13.884  -0.388  1.00 64.82           C  
ATOM   2885  HB2 GLU A 184       3.402  14.358   0.571  1.00 64.82           H  
ATOM   2886  HB3 GLU A 184       3.557  12.802  -0.265  1.00 64.82           H  
ATOM   2887  O   GLU A 184       5.155  16.548  -1.497  1.00 64.82           O  
ATOM   2888  CG  GLU A 184       2.585  14.315  -1.442  1.00 64.82           C  
ATOM   2889  HG2 GLU A 184       2.825  13.849  -2.398  1.00 64.82           H  
ATOM   2890  HG3 GLU A 184       2.635  15.397  -1.566  1.00 64.82           H  
ATOM   2891  CD  GLU A 184       1.176  13.907  -1.033  1.00 64.82           C  
ATOM   2892  OE1 GLU A 184       0.296  14.797  -1.024  1.00 64.82           O  
ATOM   2893  OE2 GLU A 184       1.014  12.832  -0.410  1.00 64.82           O  
ATOM   2894  N   GLN A 185       5.898  16.075   0.568  1.00 63.10           N  
ATOM   2895  H   GLN A 185       6.022  15.367   1.278  1.00 63.10           H  
ATOM   2896  CA  GLN A 185       6.409  17.432   0.816  1.00 63.10           C  
ATOM   2897  HA  GLN A 185       5.608  18.151   0.646  1.00 63.10           H  
ATOM   2898  C   GLN A 185       7.530  17.795  -0.162  1.00 63.10           C  
ATOM   2899  CB  GLN A 185       6.906  17.576   2.262  1.00 63.10           C  
ATOM   2900  HB2 GLN A 185       7.555  18.449   2.327  1.00 63.10           H  
ATOM   2901  HB3 GLN A 185       7.484  16.696   2.543  1.00 63.10           H  
ATOM   2902  O   GLN A 185       7.492  18.868  -0.759  1.00 63.10           O  
ATOM   2903  CG  GLN A 185       5.745  17.778   3.244  1.00 63.10           C  
ATOM   2904  HG2 GLN A 185       5.076  16.919   3.204  1.00 63.10           H  
ATOM   2905  HG3 GLN A 185       5.184  18.664   2.945  1.00 63.10           H  
ATOM   2906  CD  GLN A 185       6.210  17.961   4.686  1.00 63.10           C  
ATOM   2907  NE2 GLN A 185       5.367  18.484   5.550  1.00 63.10           N  
ATOM   2908 HE21 GLN A 185       5.746  18.628   6.475  1.00 63.10           H  
ATOM   2909 HE22 GLN A 185       4.465  18.822   5.246  1.00 63.10           H  
ATOM   2910  OE1 GLN A 185       7.313  17.634   5.086  1.00 63.10           O  
ATOM   2911  N   ARG A 186       8.473  16.873  -0.399  1.00 66.09           N  
ATOM   2912  H   ARG A 186       8.426  16.002   0.109  1.00 66.09           H  
ATOM   2913  CA  ARG A 186       9.559  17.076  -1.370  1.00 66.09           C  
ATOM   2914  HA  ARG A 186      10.084  18.000  -1.129  1.00 66.09           H  
ATOM   2915  C   ARG A 186       9.029  17.261  -2.792  1.00 66.09           C  
ATOM   2916  CB  ARG A 186      10.540  15.901  -1.311  1.00 66.09           C  
ATOM   2917  HB2 ARG A 186       9.992  14.963  -1.399  1.00 66.09           H  
ATOM   2918  HB3 ARG A 186      11.229  15.972  -2.153  1.00 66.09           H  
ATOM   2919  O   ARG A 186       9.458  18.185  -3.477  1.00 66.09           O  
ATOM   2920  CG  ARG A 186      11.354  15.912  -0.013  1.00 66.09           C  
ATOM   2921  HG2 ARG A 186      10.690  15.938   0.851  1.00 66.09           H  
ATOM   2922  HG3 ARG A 186      11.990  16.796   0.008  1.00 66.09           H  
ATOM   2923  CD  ARG A 186      12.217  14.652   0.044  1.00 66.09           C  
ATOM   2924  HD2 ARG A 186      12.900  14.663  -0.805  1.00 66.09           H  
ATOM   2925  HD3 ARG A 186      11.567  13.781  -0.036  1.00 66.09           H  
ATOM   2926  NE  ARG A 186      12.974  14.583   1.306  1.00 66.09           N  
ATOM   2927  HE  ARG A 186      12.709  15.251   2.016  1.00 66.09           H  
ATOM   2928  NH1 ARG A 186      14.338  12.842   0.708  1.00 66.09           N  
ATOM   2929 HH11 ARG A 186      15.063  12.172   0.923  1.00 66.09           H  
ATOM   2930 HH12 ARG A 186      13.860  12.808  -0.181  1.00 66.09           H  
ATOM   2931  NH2 ARG A 186      14.526  13.746   2.744  1.00 66.09           N  
ATOM   2932 HH21 ARG A 186      15.271  13.094   2.944  1.00 66.09           H  
ATOM   2933 HH22 ARG A 186      14.247  14.437   3.426  1.00 66.09           H  
ATOM   2934  CZ  ARG A 186      13.940  13.728   1.579  1.00 66.09           C  
ATOM   2935  N   ASN A 187       8.060  16.446  -3.212  1.00 63.34           N  
ATOM   2936  H   ASN A 187       7.811  15.655  -2.635  1.00 63.34           H  
ATOM   2937  CA  ASN A 187       7.447  16.580  -4.537  1.00 63.34           C  
ATOM   2938  HA  ASN A 187       8.237  16.616  -5.286  1.00 63.34           H  
ATOM   2939  C   ASN A 187       6.656  17.897  -4.673  1.00 63.34           C  
ATOM   2940  CB  ASN A 187       6.576  15.342  -4.825  1.00 63.34           C  
ATOM   2941  HB2 ASN A 187       5.893  15.166  -3.993  1.00 63.34           H  
ATOM   2942  HB3 ASN A 187       5.986  15.536  -5.721  1.00 63.34           H  
ATOM   2943  O   ASN A 187       6.720  18.555  -5.711  1.00 63.34           O  
ATOM   2944  CG  ASN A 187       7.380  14.076  -5.091  1.00 63.34           C  
ATOM   2945  ND2 ASN A 187       6.717  12.961  -5.294  1.00 63.34           N  
ATOM   2946 HD21 ASN A 187       7.285  12.175  -5.575  1.00 63.34           H  
ATOM   2947 HD22 ASN A 187       5.709  12.967  -5.359  1.00 63.34           H  
ATOM   2948  OD1 ASN A 187       8.597  14.057  -5.135  1.00 63.34           O  
ATOM   2949  N   ALA A 188       5.953  18.340  -3.624  1.00 63.55           N  
ATOM   2950  H   ALA A 188       5.900  17.764  -2.796  1.00 63.55           H  
ATOM   2951  CA  ALA A 188       5.239  19.620  -3.625  1.00 63.55           C  
ATOM   2952  HA  ALA A 188       4.606  19.661  -4.511  1.00 63.55           H  
ATOM   2953  C   ALA A 188       6.190  20.832  -3.689  1.00 63.55           C  
ATOM   2954  CB  ALA A 188       4.336  19.676  -2.387  1.00 63.55           C  
ATOM   2955  HB1 ALA A 188       3.649  18.830  -2.392  1.00 63.55           H  
ATOM   2956  HB2 ALA A 188       3.762  20.602  -2.395  1.00 63.55           H  
ATOM   2957  HB3 ALA A 188       4.942  19.638  -1.482  1.00 63.55           H  
ATOM   2958  O   ALA A 188       5.914  21.804  -4.396  1.00 63.55           O  
ATOM   2959  N   GLU A 189       7.325  20.778  -2.988  1.00 64.86           N  
ATOM   2960  H   GLU A 189       7.480  19.987  -2.380  1.00 64.86           H  
ATOM   2961  CA  GLU A 189       8.367  21.811  -3.040  1.00 64.86           C  
ATOM   2962  HA  GLU A 189       7.922  22.785  -2.835  1.00 64.86           H  
ATOM   2963  C   GLU A 189       9.018  21.903  -4.427  1.00 64.86           C  
ATOM   2964  CB  GLU A 189       9.431  21.530  -1.970  1.00 64.86           C  
ATOM   2965  HB2 GLU A 189      10.308  22.145  -2.175  1.00 64.86           H  
ATOM   2966  HB3 GLU A 189       9.723  20.482  -2.025  1.00 64.86           H  
ATOM   2967  O   GLU A 189       9.210  23.009  -4.937  1.00 64.86           O  
ATOM   2968  CG  GLU A 189       8.930  21.864  -0.556  1.00 64.86           C  
ATOM   2969  HG2 GLU A 189       7.969  21.380  -0.383  1.00 64.86           H  
ATOM   2970  HG3 GLU A 189       8.763  22.940  -0.501  1.00 64.86           H  
ATOM   2971  CD  GLU A 189       9.911  21.448   0.554  1.00 64.86           C  
ATOM   2972  OE1 GLU A 189       9.565  21.695   1.732  1.00 64.86           O  
ATOM   2973  OE2 GLU A 189      11.000  20.912   0.238  1.00 64.86           O  
ATOM   2974  N   GLN A 190       9.285  20.762  -5.071  1.00 62.55           N  
ATOM   2975  H   GLN A 190       9.131  19.889  -4.586  1.00 62.55           H  
ATOM   2976  CA  GLN A 190       9.821  20.711  -6.435  1.00 62.55           C  
ATOM   2977  HA  GLN A 190      10.730  21.311  -6.480  1.00 62.55           H  
ATOM   2978  C   GLN A 190       8.843  21.316  -7.452  1.00 62.55           C  
ATOM   2979  CB  GLN A 190      10.181  19.265  -6.804  1.00 62.55           C  
ATOM   2980  HB2 GLN A 190       9.345  18.609  -6.559  1.00 62.55           H  
ATOM   2981  HB3 GLN A 190      10.360  19.206  -7.877  1.00 62.55           H  
ATOM   2982  O   GLN A 190       9.235  22.195  -8.222  1.00 62.55           O  
ATOM   2983  CG  GLN A 190      11.448  18.787  -6.074  1.00 62.55           C  
ATOM   2984  HG2 GLN A 190      11.343  18.952  -5.002  1.00 62.55           H  
ATOM   2985  HG3 GLN A 190      12.300  19.372  -6.420  1.00 62.55           H  
ATOM   2986  CD  GLN A 190      11.751  17.309  -6.309  1.00 62.55           C  
ATOM   2987  NE2 GLN A 190      12.677  16.738  -5.568  1.00 62.55           N  
ATOM   2988 HE21 GLN A 190      13.131  17.259  -4.832  1.00 62.55           H  
ATOM   2989 HE22 GLN A 190      12.769  15.738  -5.674  1.00 62.55           H  
ATOM   2990  OE1 GLN A 190      11.179  16.642  -7.147  1.00 62.55           O  
ATOM   2991  N   ARG A 191       7.551  20.955  -7.390  1.00 58.95           N  
ATOM   2992  H   ARG A 191       7.300  20.208  -6.758  1.00 58.95           H  
ATOM   2993  CA  ARG A 191       6.511  21.543  -8.258  1.00 58.95           C  
ATOM   2994  HA  ARG A 191       6.793  21.377  -9.298  1.00 58.95           H  
ATOM   2995  C   ARG A 191       6.398  23.063  -8.090  1.00 58.95           C  
ATOM   2996  CB  ARG A 191       5.157  20.869  -7.995  1.00 58.95           C  
ATOM   2997  HB2 ARG A 191       4.967  20.843  -6.922  1.00 58.95           H  
ATOM   2998  HB3 ARG A 191       4.377  21.468  -8.464  1.00 58.95           H  
ATOM   2999  O   ARG A 191       6.296  23.787  -9.080  1.00 58.95           O  
ATOM   3000  CG  ARG A 191       5.075  19.445  -8.572  1.00 58.95           C  
ATOM   3001  HG2 ARG A 191       5.249  19.474  -9.648  1.00 58.95           H  
ATOM   3002  HG3 ARG A 191       5.829  18.806  -8.113  1.00 58.95           H  
ATOM   3003  CD  ARG A 191       3.680  18.879  -8.296  1.00 58.95           C  
ATOM   3004  HD2 ARG A 191       2.945  19.517  -8.787  1.00 58.95           H  
ATOM   3005  HD3 ARG A 191       3.507  18.897  -7.220  1.00 58.95           H  
ATOM   3006  NE  ARG A 191       3.527  17.497  -8.779  1.00 58.95           N  
ATOM   3007  HE  ARG A 191       4.330  17.033  -9.179  1.00 58.95           H  
ATOM   3008  NH1 ARG A 191       1.285  17.255  -8.321  1.00 58.95           N  
ATOM   3009 HH11 ARG A 191       0.471  16.659  -8.273  1.00 58.95           H  
ATOM   3010 HH12 ARG A 191       1.246  18.232  -8.070  1.00 58.95           H  
ATOM   3011  NH2 ARG A 191       2.481  15.513  -9.025  1.00 58.95           N  
ATOM   3012 HH21 ARG A 191       1.688  14.891  -8.963  1.00 58.95           H  
ATOM   3013 HH22 ARG A 191       3.410  15.172  -9.225  1.00 58.95           H  
ATOM   3014  CZ  ARG A 191       2.431  16.768  -8.716  1.00 58.95           C  
ATOM   3015  N   ASN A 192       6.476  23.564  -6.855  1.00 60.39           N  
ATOM   3016  H   ASN A 192       6.527  22.915  -6.082  1.00 60.39           H  
ATOM   3017  CA  ASN A 192       6.469  25.006  -6.583  1.00 60.39           C  
ATOM   3018  HA  ASN A 192       5.640  25.460  -7.125  1.00 60.39           H  
ATOM   3019  C   ASN A 192       7.747  25.710  -7.081  1.00 60.39           C  
ATOM   3020  CB  ASN A 192       6.257  25.227  -5.075  1.00 60.39           C  
ATOM   3021  HB2 ASN A 192       6.536  26.250  -4.821  1.00 60.39           H  
ATOM   3022  HB3 ASN A 192       6.899  24.549  -4.513  1.00 60.39           H  
ATOM   3023  O   ASN A 192       7.687  26.869  -7.498  1.00 60.39           O  
ATOM   3024  CG  ASN A 192       4.814  25.043  -4.635  1.00 60.39           C  
ATOM   3025  ND2 ASN A 192       4.584  24.809  -3.366  1.00 60.39           N  
ATOM   3026 HD21 ASN A 192       5.348  24.555  -2.757  1.00 60.39           H  
ATOM   3027 HD22 ASN A 192       3.618  24.626  -3.136  1.00 60.39           H  
ATOM   3028  OD1 ASN A 192       3.872  25.162  -5.394  1.00 60.39           O  
ATOM   3029  N   GLY A 193       8.897  25.030  -7.060  1.00 61.78           N  
ATOM   3030  H   GLY A 193       8.899  24.100  -6.665  1.00 61.78           H  
ATOM   3031  CA  GLY A 193      10.154  25.528  -7.627  1.00 61.78           C  
ATOM   3032  HA2 GLY A 193      10.953  24.835  -7.361  1.00 61.78           H  
ATOM   3033  HA3 GLY A 193      10.385  26.509  -7.211  1.00 61.78           H  
ATOM   3034  C   GLY A 193      10.114  25.639  -9.154  1.00 61.78           C  
ATOM   3035  O   GLY A 193      10.514  26.659  -9.715  1.00 61.78           O  
ATOM   3036  N   GLU A 194       9.552  24.639  -9.832  1.00 58.86           N  
ATOM   3037  H   GLU A 194       9.293  23.801  -9.331  1.00 58.86           H  
ATOM   3038  CA  GLU A 194       9.408  24.642 -11.292  1.00 58.86           C  
ATOM   3039  HA  GLU A 194      10.369  24.871 -11.753  1.00 58.86           H  
ATOM   3040  C   GLU A 194       8.397  25.676 -11.799  1.00 58.86           C  
ATOM   3041  CB  GLU A 194       8.956  23.266 -11.771  1.00 58.86           C  
ATOM   3042  HB2 GLU A 194       8.661  23.358 -12.816  1.00 58.86           H  
ATOM   3043  HB3 GLU A 194       8.085  22.955 -11.193  1.00 58.86           H  
ATOM   3044  O   GLU A 194       8.589  26.254 -12.871  1.00 58.86           O  
ATOM   3045  CG  GLU A 194      10.057  22.205 -11.676  1.00 58.86           C  
ATOM   3046  HG2 GLU A 194      10.929  22.562 -12.224  1.00 58.86           H  
ATOM   3047  HG3 GLU A 194      10.343  22.065 -10.633  1.00 58.86           H  
ATOM   3048  CD  GLU A 194       9.590  20.872 -12.271  1.00 58.86           C  
ATOM   3049  OE1 GLU A 194      10.456  19.985 -12.406  1.00 58.86           O  
ATOM   3050  OE2 GLU A 194       8.391  20.792 -12.645  1.00 58.86           O  
ATOM   3051  N   GLN A 195       7.325  25.939 -11.046  1.00 55.58           N  
ATOM   3052  H   GLN A 195       7.164  25.375 -10.223  1.00 55.58           H  
ATOM   3053  CA  GLN A 195       6.368  26.997 -11.387  1.00 55.58           C  
ATOM   3054  HA  GLN A 195       6.103  26.911 -12.441  1.00 55.58           H  
ATOM   3055  C   GLN A 195       6.970  28.396 -11.207  1.00 55.58           C  
ATOM   3056  CB  GLN A 195       5.090  26.840 -10.557  1.00 55.58           C  
ATOM   3057  HB2 GLN A 195       4.511  27.761 -10.627  1.00 55.58           H  
ATOM   3058  HB3 GLN A 195       5.348  26.674  -9.511  1.00 55.58           H  
ATOM   3059  O   GLN A 195       6.732  29.274 -12.035  1.00 55.58           O  
ATOM   3060  CG  GLN A 195       4.216  25.687 -11.074  1.00 55.58           C  
ATOM   3061  HG2 GLN A 195       4.763  24.746 -11.009  1.00 55.58           H  
ATOM   3062  HG3 GLN A 195       3.971  25.868 -12.120  1.00 55.58           H  
ATOM   3063  CD  GLN A 195       2.916  25.546 -10.288  1.00 55.58           C  
ATOM   3064  NE2 GLN A 195       1.955  24.803 -10.791  1.00 55.58           N  
ATOM   3065 HE21 GLN A 195       1.119  24.743 -10.228  1.00 55.58           H  
ATOM   3066 HE22 GLN A 195       2.077  24.310 -11.664  1.00 55.58           H  
ATOM   3067  OE1 GLN A 195       2.722  26.103  -9.223  1.00 55.58           O  
ATOM   3068  N   LYS A 196       7.808  28.606 -10.180  1.00 58.14           N  
ATOM   3069  H   LYS A 196       7.963  27.853  -9.525  1.00 58.14           H  
ATOM   3070  CA  LYS A 196       8.522  29.881  -9.991  1.00 58.14           C  
ATOM   3071  HA  LYS A 196       7.805  30.698 -10.066  1.00 58.14           H  
ATOM   3072  C   LYS A 196       9.543  30.157 -11.094  1.00 58.14           C  
ATOM   3073  CB  LYS A 196       9.185  29.927  -8.609  1.00 58.14           C  
ATOM   3074  HB2 LYS A 196       9.961  30.693  -8.618  1.00 58.14           H  
ATOM   3075  HB3 LYS A 196       9.654  28.968  -8.391  1.00 58.14           H  
ATOM   3076  O   LYS A 196       9.674  31.308 -11.497  1.00 58.14           O  
ATOM   3077  CG  LYS A 196       8.167  30.285  -7.520  1.00 58.14           C  
ATOM   3078  HG2 LYS A 196       7.730  31.259  -7.744  1.00 58.14           H  
ATOM   3079  HG3 LYS A 196       7.373  29.539  -7.497  1.00 58.14           H  
ATOM   3080  CD  LYS A 196       8.856  30.343  -6.155  1.00 58.14           C  
ATOM   3081  HD2 LYS A 196       9.657  31.082  -6.189  1.00 58.14           H  
ATOM   3082  HD3 LYS A 196       9.279  29.363  -5.934  1.00 58.14           H  
ATOM   3083  CE  LYS A 196       7.840  30.726  -5.077  1.00 58.14           C  
ATOM   3084  HE2 LYS A 196       7.037  29.989  -5.088  1.00 58.14           H  
ATOM   3085  HE3 LYS A 196       7.409  31.693  -5.334  1.00 58.14           H  
ATOM   3086  NZ  LYS A 196       8.475  30.777  -3.739  1.00 58.14           N  
ATOM   3087  HZ1 LYS A 196       9.218  31.461  -3.729  1.00 58.14           H  
ATOM   3088  HZ2 LYS A 196       7.794  31.019  -3.033  1.00 58.14           H  
ATOM   3089  HZ3 LYS A 196       8.867  29.874  -3.511  1.00 58.14           H  
ATOM   3090  N   ASN A 197      10.209  29.129 -11.622  1.00 58.22           N  
ATOM   3091  H   ASN A 197      10.117  28.220 -11.191  1.00 58.22           H  
ATOM   3092  CA  ASN A 197      11.125  29.296 -12.755  1.00 58.22           C  
ATOM   3093  HA  ASN A 197      11.719  30.196 -12.597  1.00 58.22           H  
ATOM   3094  C   ASN A 197      10.402  29.535 -14.089  1.00 58.22           C  
ATOM   3095  CB  ASN A 197      12.081  28.093 -12.828  1.00 58.22           C  
ATOM   3096  HB2 ASN A 197      12.472  28.016 -13.843  1.00 58.22           H  
ATOM   3097  HB3 ASN A 197      11.547  27.170 -12.600  1.00 58.22           H  
ATOM   3098  O   ASN A 197      10.951  30.213 -14.949  1.00 58.22           O  
ATOM   3099  CG  ASN A 197      13.284  28.229 -11.909  1.00 58.22           C  
ATOM   3100  ND2 ASN A 197      14.093  27.202 -11.813  1.00 58.22           N  
ATOM   3101 HD21 ASN A 197      14.895  27.325 -11.212  1.00 58.22           H  
ATOM   3102 HD22 ASN A 197      13.910  26.352 -12.327  1.00 58.22           H  
ATOM   3103  OD1 ASN A 197      13.534  29.244 -11.281  1.00 58.22           O  
ATOM   3104  N   ARG A 198       9.169  29.037 -14.260  1.00 57.46           N  
ATOM   3105  H   ARG A 198       8.785  28.446 -13.536  1.00 57.46           H  
ATOM   3106  CA  ARG A 198       8.370  29.280 -15.475  1.00 57.46           C  
ATOM   3107  HA  ARG A 198       9.029  29.238 -16.342  1.00 57.46           H  
ATOM   3108  C   ARG A 198       7.760  30.682 -15.562  1.00 57.46           C  
ATOM   3109  CB  ARG A 198       7.293  28.193 -15.623  1.00 57.46           C  
ATOM   3110  HB2 ARG A 198       6.515  28.560 -16.292  1.00 57.46           H  
ATOM   3111  HB3 ARG A 198       6.839  27.976 -14.656  1.00 57.46           H  
ATOM   3112  O   ARG A 198       7.492  31.131 -16.666  1.00 57.46           O  
ATOM   3113  CG  ARG A 198       7.886  26.917 -16.236  1.00 57.46           C  
ATOM   3114  HG2 ARG A 198       8.337  27.183 -17.192  1.00 57.46           H  
ATOM   3115  HG3 ARG A 198       8.671  26.513 -15.596  1.00 57.46           H  
ATOM   3116  CD  ARG A 198       6.813  25.853 -16.503  1.00 57.46           C  
ATOM   3117  HD2 ARG A 198       5.849  26.338 -16.657  1.00 57.46           H  
ATOM   3118  HD3 ARG A 198       7.085  25.337 -17.424  1.00 57.46           H  
ATOM   3119  NE  ARG A 198       6.720  24.851 -15.421  1.00 57.46           N  
ATOM   3120  HE  ARG A 198       7.366  24.953 -14.651  1.00 57.46           H  
ATOM   3121  NH1 ARG A 198       5.058  23.588 -16.368  1.00 57.46           N  
ATOM   3122 HH11 ARG A 198       4.945  24.301 -17.075  1.00 57.46           H  
ATOM   3123 HH12 ARG A 198       4.524  22.731 -16.396  1.00 57.46           H  
ATOM   3124  NH2 ARG A 198       6.110  22.820 -14.552  1.00 57.46           N  
ATOM   3125 HH21 ARG A 198       6.894  22.815 -13.917  1.00 57.46           H  
ATOM   3126 HH22 ARG A 198       5.612  21.944 -14.625  1.00 57.46           H  
ATOM   3127  CZ  ARG A 198       5.965  23.764 -15.443  1.00 57.46           C  
ATOM   3128  N   ASN A 199       7.564  31.374 -14.438  1.00 57.96           N  
ATOM   3129  H   ASN A 199       7.764  30.918 -13.559  1.00 57.96           H  
ATOM   3130  CA  ASN A 199       6.983  32.725 -14.418  1.00 57.96           C  
ATOM   3131  HA  ASN A 199       6.411  32.875 -15.334  1.00 57.96           H  
ATOM   3132  C   ASN A 199       8.019  33.868 -14.432  1.00 57.96           C  
ATOM   3133  CB  ASN A 199       6.003  32.834 -13.231  1.00 57.96           C  
ATOM   3134  HB2 ASN A 199       5.863  33.887 -12.985  1.00 57.96           H  
ATOM   3135  HB3 ASN A 199       6.421  32.338 -12.355  1.00 57.96           H  
ATOM   3136  O   ASN A 199       7.618  35.028 -14.425  1.00 57.96           O  
ATOM   3137  CG  ASN A 199       4.621  32.271 -13.520  1.00 57.96           C  
ATOM   3138  ND2 ASN A 199       3.718  32.367 -12.572  1.00 57.96           N  
ATOM   3139 HD21 ASN A 199       2.803  32.012 -12.810  1.00 57.96           H  
ATOM   3140 HD22 ASN A 199       3.941  32.830 -11.703  1.00 57.96           H  
ATOM   3141  OD1 ASN A 199       4.305  31.751 -14.575  1.00 57.96           O  
ATOM   3142  N   ASN A 200       9.323  33.561 -14.442  1.00 56.61           N  
ATOM   3143  H   ASN A 200       9.581  32.588 -14.514  1.00 56.61           H  
ATOM   3144  CA  ASN A 200      10.415  34.546 -14.362  1.00 56.61           C  
ATOM   3145  HA  ASN A 200       9.988  35.548 -14.405  1.00 56.61           H  
ATOM   3146  C   ASN A 200      11.391  34.508 -15.563  1.00 56.61           C  
ATOM   3147  CB  ASN A 200      11.132  34.387 -13.001  1.00 56.61           C  
ATOM   3148  HB2 ASN A 200      12.160  34.738 -13.084  1.00 56.61           H  
ATOM   3149  HB3 ASN A 200      11.172  33.333 -12.728  1.00 56.61           H  
ATOM   3150  O   ASN A 200      12.494  35.047 -15.457  1.00 56.61           O  
ATOM   3151  CG  ASN A 200      10.518  35.177 -11.858  1.00 56.61           C  
ATOM   3152  ND2 ASN A 200      11.103  35.077 -10.687  1.00 56.61           N  
ATOM   3153 HD21 ASN A 200      10.711  35.655  -9.957  1.00 56.61           H  
ATOM   3154 HD22 ASN A 200      11.916  34.486 -10.589  1.00 56.61           H  
ATOM   3155  OD1 ASN A 200       9.555  35.914 -11.959  1.00 56.61           O  
ATOM   3156  N   GLY A 201      11.012  33.887 -16.684  1.00 44.74           N  
ATOM   3157  H   GLY A 201      10.054  33.577 -16.768  1.00 44.74           H  
ATOM   3158  CA  GLY A 201      11.754  33.908 -17.955  1.00 44.74           C  
ATOM   3159  HA2 GLY A 201      12.605  34.586 -17.903  1.00 44.74           H  
ATOM   3160  HA3 GLY A 201      12.102  32.905 -18.202  1.00 44.74           H  
ATOM   3161  C   GLY A 201      10.865  34.378 -19.093  1.00 44.74           C  
ATOM   3162  O   GLY A 201      11.405  35.039 -20.004  1.00 44.74           O  
ATOM   3163  OXT GLY A 201       9.662  34.052 -19.012  1.00 44.74           O  
TER    3164      GLY A 201                                                       
END   
