# Supplementary material for: New carbohydrate binding domains identified by phage display based functional metagenomic screens of human gut microbiota
Source: Commun Biol. 2023 Apr 5;6:371. doi: 10.1038/s42003-023-04718-0 (PMC10076258; doi:10.1038/s42003-023-04718-0)
Supplement: Supplementary file 5 — Supplementary Data 2 [file 42003_2023_4718_MOESM5_ESM.zip › SupplementaryData2/S10G_StapPG-StapPG7.pdb]

ATOM      1  N   GLY A   1      -9.826  -6.519  15.191  1.00 61.06           N  
ATOM      2  H   GLY A   1      -9.300  -5.703  14.914  1.00 61.06           H  
ATOM      3  H2  GLY A   1     -10.470  -6.785  14.460  1.00 61.06           H  
ATOM      4  H3  GLY A   1      -9.192  -7.293  15.332  1.00 61.06           H  
ATOM      5  CA  GLY A   1     -10.605  -6.267  16.420  1.00 61.06           C  
ATOM      6  HA2 GLY A   1      -9.930  -6.089  17.257  1.00 61.06           H  
ATOM      7  HA3 GLY A   1     -11.234  -7.133  16.625  1.00 61.06           H  
ATOM      8  C   GLY A   1     -11.488  -5.048  16.243  1.00 61.06           C  
ATOM      9  O   GLY A   1     -10.937  -3.992  15.960  1.00 61.06           O  
ATOM     10  N   ILE A   2     -12.815  -5.195  16.373  1.00 72.19           N  
ATOM     11  H   ILE A   2     -13.148  -6.147  16.431  1.00 72.19           H  
ATOM     12  CA  ILE A   2     -13.903  -4.188  16.241  1.00 72.19           C  
ATOM     13  HA  ILE A   2     -14.624  -4.662  15.575  1.00 72.19           H  
ATOM     14  C   ILE A   2     -13.557  -2.864  15.525  1.00 72.19           C  
ATOM     15  CB  ILE A   2     -14.685  -3.956  17.562  1.00 72.19           C  
ATOM     16  HB  ILE A   2     -14.033  -3.447  18.272  1.00 72.19           H  
ATOM     17  O   ILE A   2     -13.974  -2.688  14.390  1.00 72.19           O  
ATOM     18  CG1 ILE A   2     -15.138  -5.302  18.183  1.00 72.19           C  
ATOM     19 HG12 ILE A   2     -14.259  -5.902  18.419  1.00 72.19           H  
ATOM     20 HG13 ILE A   2     -15.730  -5.853  17.452  1.00 72.19           H  
ATOM     21  CG2 ILE A   2     -15.919  -3.067  17.291  1.00 72.19           C  
ATOM     22 HG21 ILE A   2     -15.645  -2.137  16.793  1.00 72.19           H  
ATOM     23 HG22 ILE A   2     -16.401  -2.789  18.228  1.00 72.19           H  
ATOM     24 HG23 ILE A   2     -16.635  -3.600  16.665  1.00 72.19           H  
ATOM     25  CD1 ILE A   2     -15.959  -5.186  19.476  1.00 72.19           C  
ATOM     26 HD11 ILE A   2     -16.928  -4.727  19.280  1.00 72.19           H  
ATOM     27 HD12 ILE A   2     -15.413  -4.596  20.213  1.00 72.19           H  
ATOM     28 HD13 ILE A   2     -16.132  -6.183  19.880  1.00 72.19           H  
ATOM     29  N   SER A   3     -12.841  -1.909  16.132  1.00 89.91           N  
ATOM     30  H   SER A   3     -12.426  -2.098  17.033  1.00 89.91           H  
ATOM     31  CA  SER A   3     -12.556  -0.600  15.504  1.00 89.91           C  
ATOM     32  HA  SER A   3     -13.499  -0.158  15.183  1.00 89.91           H  
ATOM     33  C   SER A   3     -11.671  -0.704  14.251  1.00 89.91           C  
ATOM     34  CB  SER A   3     -11.921   0.349  16.526  1.00 89.91           C  
ATOM     35  HB2 SER A   3     -12.666   0.608  17.278  1.00 89.91           H  
ATOM     36  HB3 SER A   3     -11.601   1.262  16.023  1.00 89.91           H  
ATOM     37  O   SER A   3     -12.004  -0.154  13.205  1.00 89.91           O  
ATOM     38  OG  SER A   3     -10.814  -0.264  17.166  1.00 89.91           O  
ATOM     39  HG  SER A   3     -10.383   0.391  17.721  1.00 89.91           H  
ATOM     40  N   GLN A   4     -10.586  -1.476  14.330  1.00 92.90           N  
ATOM     41  H   GLN A   4     -10.404  -1.906  15.225  1.00 92.90           H  
ATOM     42  CA  GLN A   4      -9.735  -1.858  13.192  1.00 92.90           C  
ATOM     43  HA  GLN A   4      -9.339  -0.969  12.703  1.00 92.90           H  
ATOM     44  C   GLN A   4     -10.518  -2.687  12.156  1.00 92.90           C  
ATOM     45  CB  GLN A   4      -8.587  -2.693  13.784  1.00 92.90           C  
ATOM     46  HB2 GLN A   4      -9.052  -3.510  14.336  1.00 92.90           H  
ATOM     47  HB3 GLN A   4      -8.037  -2.087  14.503  1.00 92.90           H  
ATOM     48  O   GLN A   4     -10.260  -2.614  10.960  1.00 92.90           O  
ATOM     49  CG  GLN A   4      -7.578  -3.294  12.786  1.00 92.90           C  
ATOM     50  HG2 GLN A   4      -8.076  -3.620  11.873  1.00 92.90           H  
ATOM     51  HG3 GLN A   4      -6.849  -2.530  12.515  1.00 92.90           H  
ATOM     52  CD  GLN A   4      -6.865  -4.521  13.359  1.00 92.90           C  
ATOM     53  NE2 GLN A   4      -5.639  -4.777  12.959  1.00 92.90           N  
ATOM     54 HE21 GLN A   4      -5.188  -4.186  12.275  1.00 92.90           H  
ATOM     55 HE22 GLN A   4      -5.201  -5.611  13.323  1.00 92.90           H  
ATOM     56  OE1 GLN A   4      -7.407  -5.288  14.151  1.00 92.90           O  
ATOM     57  N   GLU A   5     -11.466  -3.490  12.633  1.00 95.88           N  
ATOM     58  H   GLU A   5     -11.677  -3.409  13.617  1.00 95.88           H  
ATOM     59  CA  GLU A   5     -12.275  -4.438  11.855  1.00 95.88           C  
ATOM     60  HA  GLU A   5     -11.630  -5.018  11.195  1.00 95.88           H  
ATOM     61  C   GLU A   5     -13.302  -3.704  10.990  1.00 95.88           C  
ATOM     62  CB  GLU A   5     -12.955  -5.367  12.872  1.00 95.88           C  
ATOM     63  HB2 GLU A   5     -13.952  -5.002  13.120  1.00 95.88           H  
ATOM     64  HB3 GLU A   5     -12.363  -5.300  13.785  1.00 95.88           H  
ATOM     65  O   GLU A   5     -13.342  -3.890   9.781  1.00 95.88           O  
ATOM     66  CG  GLU A   5     -13.049  -6.855  12.539  1.00 95.88           C  
ATOM     67  HG2 GLU A   5     -12.155  -7.165  11.998  1.00 95.88           H  
ATOM     68  HG3 GLU A   5     -13.929  -7.050  11.926  1.00 95.88           H  
ATOM     69  CD  GLU A   5     -13.117  -7.586  13.885  1.00 95.88           C  
ATOM     70  OE1 GLU A   5     -14.217  -7.722  14.453  1.00 95.88           O  
ATOM     71  OE2 GLU A   5     -12.023  -7.798  14.466  1.00 95.88           O  
ATOM     72  N   ALA A   6     -14.060  -2.790  11.597  1.00 96.28           N  
ATOM     73  H   ALA A   6     -13.983  -2.697  12.600  1.00 96.28           H  
ATOM     74  CA  ALA A   6     -14.983  -1.895  10.916  1.00 96.28           C  
ATOM     75  HA  ALA A   6     -15.678  -2.488  10.321  1.00 96.28           H  
ATOM     76  C   ALA A   6     -14.251  -0.943   9.959  1.00 96.28           C  
ATOM     77  CB  ALA A   6     -15.774  -1.128  11.982  1.00 96.28           C  
ATOM     78  HB1 ALA A   6     -16.491  -0.467  11.495  1.00 96.28           H  
ATOM     79  HB2 ALA A   6     -15.096  -0.533  12.593  1.00 96.28           H  
ATOM     80  HB3 ALA A   6     -16.314  -1.829  12.619  1.00 96.28           H  
ATOM     81  O   ALA A   6     -14.776  -0.648   8.893  1.00 96.28           O  
ATOM     82  N   TYR A   7     -13.030  -0.504  10.296  1.00 95.59           N  
ATOM     83  H   TYR A   7     -12.670  -0.724  11.214  1.00 95.59           H  
ATOM     84  CA  TYR A   7     -12.195   0.282   9.385  1.00 95.59           C  
ATOM     85  HA  TYR A   7     -12.775   1.140   9.043  1.00 95.59           H  
ATOM     86  C   TYR A   7     -11.802  -0.519   8.135  1.00 95.59           C  
ATOM     87  CB  TYR A   7     -10.964   0.815  10.131  1.00 95.59           C  
ATOM     88  HB2 TYR A   7     -10.408  -0.021  10.555  1.00 95.59           H  
ATOM     89  HB3 TYR A   7     -11.301   1.437  10.960  1.00 95.59           H  
ATOM     90  O   TYR A   7     -12.068  -0.069   7.023  1.00 95.59           O  
ATOM     91  CG  TYR A   7     -10.032   1.640   9.263  1.00 95.59           C  
ATOM     92  CD1 TYR A   7      -8.833   1.082   8.772  1.00 95.59           C  
ATOM     93  HD1 TYR A   7      -8.575   0.060   9.006  1.00 95.59           H  
ATOM     94  CD2 TYR A   7     -10.377   2.965   8.930  1.00 95.59           C  
ATOM     95  HD2 TYR A   7     -11.303   3.387   9.291  1.00 95.59           H  
ATOM     96  CE1 TYR A   7      -7.974   1.858   7.966  1.00 95.59           C  
ATOM     97  HE1 TYR A   7      -7.058   1.441   7.573  1.00 95.59           H  
ATOM     98  CE2 TYR A   7      -9.523   3.738   8.120  1.00 95.59           C  
ATOM     99  HE2 TYR A   7      -9.785   4.751   7.852  1.00 95.59           H  
ATOM    100  OH  TYR A   7      -7.498   3.928   6.849  1.00 95.59           O  
ATOM    101  HH  TYR A   7      -7.900   4.764   6.603  1.00 95.59           H  
ATOM    102  CZ  TYR A   7      -8.314   3.189   7.644  1.00 95.59           C  
ATOM    103  N   LEU A   8     -11.237  -1.723   8.295  1.00 96.00           N  
ATOM    104  H   LEU A   8     -11.071  -2.059   9.232  1.00 96.00           H  
ATOM    105  CA  LEU A   8     -10.863  -2.591   7.168  1.00 96.00           C  
ATOM    106  HA  LEU A   8     -10.244  -2.019   6.476  1.00 96.00           H  
ATOM    107  C   LEU A   8     -12.075  -3.060   6.346  1.00 96.00           C  
ATOM    108  CB  LEU A   8     -10.059  -3.793   7.695  1.00 96.00           C  
ATOM    109  HB2 LEU A   8     -10.617  -4.247   8.513  1.00 96.00           H  
ATOM    110  HB3 LEU A   8      -9.980  -4.536   6.901  1.00 96.00           H  
ATOM    111  O   LEU A   8     -11.954  -3.231   5.138  1.00 96.00           O  
ATOM    112  CG  LEU A   8      -8.637  -3.442   8.174  1.00 96.00           C  
ATOM    113  HG  LEU A   8      -8.676  -2.616   8.884  1.00 96.00           H  
ATOM    114  CD1 LEU A   8      -8.018  -4.650   8.880  1.00 96.00           C  
ATOM    115 HD11 LEU A   8      -7.952  -5.489   8.187  1.00 96.00           H  
ATOM    116 HD12 LEU A   8      -8.645  -4.933   9.725  1.00 96.00           H  
ATOM    117 HD13 LEU A   8      -7.022  -4.397   9.242  1.00 96.00           H  
ATOM    118  CD2 LEU A   8      -7.711  -3.041   7.022  1.00 96.00           C  
ATOM    119 HD21 LEU A   8      -6.702  -2.868   7.397  1.00 96.00           H  
ATOM    120 HD22 LEU A   8      -8.064  -2.119   6.559  1.00 96.00           H  
ATOM    121 HD23 LEU A   8      -7.686  -3.829   6.269  1.00 96.00           H  
ATOM    122  N   ASN A   9     -13.244  -3.192   6.976  1.00 95.83           N  
ATOM    123  H   ASN A   9     -13.243  -3.125   7.984  1.00 95.83           H  
ATOM    124  CA  ASN A   9     -14.515  -3.511   6.323  1.00 95.83           C  
ATOM    125  HA  ASN A   9     -14.302  -4.122   5.445  1.00 95.83           H  
ATOM    126  C   ASN A   9     -15.265  -2.260   5.800  1.00 95.83           C  
ATOM    127  CB  ASN A   9     -15.376  -4.355   7.286  1.00 95.83           C  
ATOM    128  HB2 ASN A   9     -15.554  -3.780   8.195  1.00 95.83           H  
ATOM    129  HB3 ASN A   9     -16.341  -4.550   6.818  1.00 95.83           H  
ATOM    130  O   ASN A   9     -16.454  -2.353   5.494  1.00 95.83           O  
ATOM    131  CG  ASN A   9     -14.784  -5.706   7.661  1.00 95.83           C  
ATOM    132  ND2 ASN A   9     -15.369  -6.374   8.628  1.00 95.83           N  
ATOM    133 HD21 ASN A   9     -14.959  -7.270   8.852  1.00 95.83           H  
ATOM    134 HD22 ASN A   9     -16.158  -5.977   9.118  1.00 95.83           H  
ATOM    135  OD1 ASN A   9     -13.829  -6.210   7.095  1.00 95.83           O  
ATOM    136  N   SER A  10     -14.611  -1.092   5.708  1.00 96.09           N  
ATOM    137  H   SER A  10     -13.629  -1.079   5.943  1.00 96.09           H  
ATOM    138  CA  SER A  10     -15.209   0.156   5.204  1.00 96.09           C  
ATOM    139  HA  SER A  10     -16.256  -0.032   4.967  1.00 96.09           H  
ATOM    140  C   SER A  10     -14.537   0.650   3.926  1.00 96.09           C  
ATOM    141  CB  SER A  10     -15.193   1.269   6.262  1.00 96.09           C  
ATOM    142  HB2 SER A  10     -15.583   0.887   7.205  1.00 96.09           H  
ATOM    143  HB3 SER A  10     -15.855   2.070   5.932  1.00 96.09           H  
ATOM    144  O   SER A  10     -13.318   0.580   3.788  1.00 96.09           O  
ATOM    145  OG  SER A  10     -13.899   1.816   6.450  1.00 96.09           O  
ATOM    146  HG  SER A  10     -13.302   1.087   6.633  1.00 96.09           H  
ATOM    147  N   GLU A  11     -15.328   1.256   3.037  1.00 96.67           N  
ATOM    148  H   GLU A  11     -16.325   1.244   3.195  1.00 96.67           H  
ATOM    149  CA  GLU A  11     -14.862   1.877   1.789  1.00 96.67           C  
ATOM    150  HA  GLU A  11     -14.488   1.104   1.117  1.00 96.67           H  
ATOM    151  C   GLU A  11     -13.734   2.901   2.010  1.00 96.67           C  
ATOM    152  CB  GLU A  11     -16.079   2.549   1.139  1.00 96.67           C  
ATOM    153  HB2 GLU A  11     -16.470   3.287   1.840  1.00 96.67           H  
ATOM    154  HB3 GLU A  11     -16.847   1.795   0.971  1.00 96.67           H  
ATOM    155  O   GLU A  11     -12.779   2.952   1.230  1.00 96.67           O  
ATOM    156  CG  GLU A  11     -15.764   3.237  -0.197  1.00 96.67           C  
ATOM    157  HG2 GLU A  11     -15.358   2.495  -0.884  1.00 96.67           H  
ATOM    158  HG3 GLU A  11     -15.010   4.008  -0.042  1.00 96.67           H  
ATOM    159  CD  GLU A  11     -17.015   3.893  -0.796  1.00 96.67           C  
ATOM    160  OE1 GLU A  11     -17.164   3.822  -2.034  1.00 96.67           O  
ATOM    161  OE2 GLU A  11     -17.795   4.474  -0.005  1.00 96.67           O  
ATOM    162  N   ARG A  12     -13.789   3.688   3.098  1.00 94.13           N  
ATOM    163  H   ARG A  12     -14.592   3.598   3.704  1.00 94.13           H  
ATOM    164  CA  ARG A  12     -12.698   4.607   3.460  1.00 94.13           C  
ATOM    165  HA  ARG A  12     -12.468   5.210   2.582  1.00 94.13           H  
ATOM    166  C   ARG A  12     -11.417   3.837   3.777  1.00 94.13           C  
ATOM    167  CB  ARG A  12     -13.103   5.561   4.606  1.00 94.13           C  
ATOM    168  HB2 ARG A  12     -13.946   6.168   4.277  1.00 94.13           H  
ATOM    169  HB3 ARG A  12     -13.402   4.984   5.481  1.00 94.13           H  
ATOM    170  O   ARG A  12     -10.376   4.173   3.218  1.00 94.13           O  
ATOM    171  CG  ARG A  12     -11.918   6.478   4.978  1.00 94.13           C  
ATOM    172  HG2 ARG A  12     -11.513   6.911   4.063  1.00 94.13           H  
ATOM    173  HG3 ARG A  12     -11.143   5.869   5.441  1.00 94.13           H  
ATOM    174  CD  ARG A  12     -12.241   7.629   5.942  1.00 94.13           C  
ATOM    175  HD2 ARG A  12     -13.011   8.255   5.492  1.00 94.13           H  
ATOM    176  HD3 ARG A  12     -12.617   7.217   6.878  1.00 94.13           H  
ATOM    177  NE  ARG A  12     -11.016   8.418   6.199  1.00 94.13           N  
ATOM    178  HE  ARG A  12     -10.140   7.922   6.121  1.00 94.13           H  
ATOM    179  NH1 ARG A  12     -11.877  10.549   6.498  1.00 94.13           N  
ATOM    180 HH11 ARG A  12     -12.823  10.196   6.481  1.00 94.13           H  
ATOM    181 HH12 ARG A  12     -11.701  11.543   6.541  1.00 94.13           H  
ATOM    182  NH2 ARG A  12      -9.682  10.231   6.392  1.00 94.13           N  
ATOM    183 HH21 ARG A  12      -9.534  11.226   6.478  1.00 94.13           H  
ATOM    184 HH22 ARG A  12      -8.925   9.605   6.159  1.00 94.13           H  
ATOM    185  CZ  ARG A  12     -10.877   9.723   6.372  1.00 94.13           C  
ATOM    186  N   GLY A  13     -11.484   2.822   4.637  1.00 94.66           N  
ATOM    187  H   GLY A  13     -12.386   2.539   4.992  1.00 94.66           H  
ATOM    188  CA  GLY A  13     -10.299   2.077   5.061  1.00 94.66           C  
ATOM    189  HA2 GLY A  13      -9.543   2.788   5.392  1.00 94.66           H  
ATOM    190  HA3 GLY A  13     -10.551   1.427   5.898  1.00 94.66           H  
ATOM    191  C   GLY A  13      -9.683   1.233   3.945  1.00 94.66           C  
ATOM    192  O   GLY A  13      -8.462   1.235   3.791  1.00 94.66           O  
ATOM    193  N   THR A  14     -10.497   0.600   3.092  1.00 95.75           N  
ATOM    194  H   THR A  14     -11.494   0.613   3.256  1.00 95.75           H  
ATOM    195  CA  THR A  14     -10.001  -0.091   1.889  1.00 95.75           C  
ATOM    196  HA  THR A  14      -9.225  -0.795   2.190  1.00 95.75           H  
ATOM    197  C   THR A  14      -9.366   0.884   0.899  1.00 95.75           C  
ATOM    198  CB  THR A  14     -11.101  -0.889   1.167  1.00 95.75           C  
ATOM    199  HB  THR A  14     -10.680  -1.319   0.258  1.00 95.75           H  
ATOM    200  O   THR A  14      -8.315   0.581   0.334  1.00 95.75           O  
ATOM    201  CG2 THR A  14     -11.652  -2.027   2.020  1.00 95.75           C  
ATOM    202 HG21 THR A  14     -12.388  -2.588   1.443  1.00 95.75           H  
ATOM    203 HG22 THR A  14     -12.134  -1.635   2.915  1.00 95.75           H  
ATOM    204 HG23 THR A  14     -10.845  -2.699   2.314  1.00 95.75           H  
ATOM    205  OG1 THR A  14     -12.184  -0.061   0.815  1.00 95.75           O  
ATOM    206  HG1 THR A  14     -12.102   0.194  -0.107  1.00 95.75           H  
ATOM    207  N   THR A  15      -9.949   2.072   0.710  1.00 95.61           N  
ATOM    208  H   THR A  15     -10.839   2.241   1.157  1.00 95.61           H  
ATOM    209  CA  THR A  15      -9.408   3.108  -0.186  1.00 95.61           C  
ATOM    210  HA  THR A  15      -9.200   2.656  -1.156  1.00 95.61           H  
ATOM    211  C   THR A  15      -8.096   3.692   0.339  1.00 95.61           C  
ATOM    212  CB  THR A  15     -10.435   4.226  -0.414  1.00 95.61           C  
ATOM    213  HB  THR A  15     -10.728   4.665   0.540  1.00 95.61           H  
ATOM    214  O   THR A  15      -7.132   3.803  -0.418  1.00 95.61           O  
ATOM    215  CG2 THR A  15      -9.920   5.329  -1.338  1.00 95.61           C  
ATOM    216 HG21 THR A  15     -10.737   6.015  -1.564  1.00 95.61           H  
ATOM    217 HG22 THR A  15      -9.556   4.888  -2.265  1.00 95.61           H  
ATOM    218 HG23 THR A  15      -9.116   5.873  -0.841  1.00 95.61           H  
ATOM    219  OG1 THR A  15     -11.568   3.697  -1.047  1.00 95.61           O  
ATOM    220  HG1 THR A  15     -12.166   3.403  -0.356  1.00 95.61           H  
ATOM    221  N   GLU A  16      -8.019   4.043   1.625  1.00 95.60           N  
ATOM    222  H   GLU A  16      -8.835   3.925   2.209  1.00 95.60           H  
ATOM    223  CA  GLU A  16      -6.803   4.581   2.251  1.00 95.60           C  
ATOM    224  HA  GLU A  16      -6.448   5.430   1.667  1.00 95.60           H  
ATOM    225  C   GLU A  16      -5.666   3.551   2.244  1.00 95.60           C  
ATOM    226  CB  GLU A  16      -7.113   5.068   3.679  1.00 95.60           C  
ATOM    227  HB2 GLU A  16      -7.702   4.310   4.195  1.00 95.60           H  
ATOM    228  HB3 GLU A  16      -6.178   5.218   4.219  1.00 95.60           H  
ATOM    229  O   GLU A  16      -4.540   3.888   1.872  1.00 95.60           O  
ATOM    230  CG  GLU A  16      -7.874   6.401   3.648  1.00 95.60           C  
ATOM    231  HG2 GLU A  16      -7.246   7.138   3.149  1.00 95.60           H  
ATOM    232  HG3 GLU A  16      -8.778   6.289   3.050  1.00 95.60           H  
ATOM    233  CD  GLU A  16      -8.271   6.939   5.032  1.00 95.60           C  
ATOM    234  OE1 GLU A  16      -8.371   8.183   5.160  1.00 95.60           O  
ATOM    235  OE2 GLU A  16      -8.611   6.162   5.949  1.00 95.60           O  
ATOM    236  N   LEU A  17      -5.970   2.283   2.544  1.00 95.88           N  
ATOM    237  H   LEU A  17      -6.903   2.074   2.869  1.00 95.88           H  
ATOM    238  CA  LEU A  17      -5.021   1.177   2.428  1.00 95.88           C  
ATOM    239  HA  LEU A  17      -4.142   1.427   3.023  1.00 95.88           H  
ATOM    240  C   LEU A  17      -4.554   0.972   0.977  1.00 95.88           C  
ATOM    241  CB  LEU A  17      -5.677  -0.085   3.018  1.00 95.88           C  
ATOM    242  HB2 LEU A  17      -6.577  -0.306   2.444  1.00 95.88           H  
ATOM    243  HB3 LEU A  17      -5.979   0.130   4.043  1.00 95.88           H  
ATOM    244  O   LEU A  17      -3.357   0.829   0.741  1.00 95.88           O  
ATOM    245  CG  LEU A  17      -4.790  -1.342   3.026  1.00 95.88           C  
ATOM    246  HG  LEU A  17      -4.540  -1.613   2.000  1.00 95.88           H  
ATOM    247  CD1 LEU A  17      -3.496  -1.143   3.820  1.00 95.88           C  
ATOM    248 HD11 LEU A  17      -3.725  -0.792   4.826  1.00 95.88           H  
ATOM    249 HD12 LEU A  17      -2.954  -2.086   3.882  1.00 95.88           H  
ATOM    250 HD13 LEU A  17      -2.858  -0.419   3.314  1.00 95.88           H  
ATOM    251  CD2 LEU A  17      -5.564  -2.502   3.654  1.00 95.88           C  
ATOM    252 HD21 LEU A  17      -5.819  -2.268   4.688  1.00 95.88           H  
ATOM    253 HD22 LEU A  17      -4.960  -3.409   3.625  1.00 95.88           H  
ATOM    254 HD23 LEU A  17      -6.480  -2.676   3.091  1.00 95.88           H  
ATOM    255  N   SER A  18      -5.463   1.021  -0.002  1.00 96.63           N  
ATOM    256  H   SER A  18      -6.434   1.135   0.251  1.00 96.63           H  
ATOM    257  CA  SER A  18      -5.120   0.819  -1.419  1.00 96.63           C  
ATOM    258  HA  SER A  18      -4.551  -0.106  -1.504  1.00 96.63           H  
ATOM    259  C   SER A  18      -4.244   1.943  -1.977  1.00 96.63           C  
ATOM    260  CB  SER A  18      -6.372   0.668  -2.288  1.00 96.63           C  
ATOM    261  HB2 SER A  18      -6.064   0.504  -3.321  1.00 96.63           H  
ATOM    262  HB3 SER A  18      -6.979   1.572  -2.238  1.00 96.63           H  
ATOM    263  O   SER A  18      -3.241   1.661  -2.633  1.00 96.63           O  
ATOM    264  OG  SER A  18      -7.133  -0.437  -1.857  1.00 96.63           O  
ATOM    265  HG  SER A  18      -7.589  -0.181  -1.051  1.00 96.63           H  
ATOM    266  N   ARG A  19      -4.554   3.217  -1.673  1.00 96.80           N  
ATOM    267  H   ARG A  19      -5.386   3.388  -1.126  1.00 96.80           H  
ATOM    268  CA  ARG A  19      -3.682   4.351  -2.042  1.00 96.80           C  
ATOM    269  HA  ARG A  19      -3.482   4.312  -3.112  1.00 96.80           H  
ATOM    270  C   ARG A  19      -2.319   4.248  -1.355  1.00 96.80           C  
ATOM    271  CB  ARG A  19      -4.325   5.708  -1.707  1.00 96.80           C  
ATOM    272  HB2 ARG A  19      -4.567   5.734  -0.645  1.00 96.80           H  
ATOM    273  HB3 ARG A  19      -3.581   6.481  -1.900  1.00 96.80           H  
ATOM    274  O   ARG A  19      -1.305   4.503  -1.996  1.00 96.80           O  
ATOM    275  CG  ARG A  19      -5.586   6.056  -2.517  1.00 96.80           C  
ATOM    276  HG2 ARG A  19      -5.397   5.923  -3.582  1.00 96.80           H  
ATOM    277  HG3 ARG A  19      -6.399   5.393  -2.220  1.00 96.80           H  
ATOM    278  CD  ARG A  19      -5.974   7.520  -2.250  1.00 96.80           C  
ATOM    279  HD2 ARG A  19      -5.496   8.160  -2.991  1.00 96.80           H  
ATOM    280  HD3 ARG A  19      -5.587   7.800  -1.270  1.00 96.80           H  
ATOM    281  NE  ARG A  19      -7.434   7.750  -2.253  1.00 96.80           N  
ATOM    282  HE  ARG A  19      -8.017   7.052  -2.693  1.00 96.80           H  
ATOM    283  NH1 ARG A  19      -7.390   9.693  -1.022  1.00 96.80           N  
ATOM    284 HH11 ARG A  19      -6.413   9.835  -1.235  1.00 96.80           H  
ATOM    285 HH12 ARG A  19      -7.887  10.330  -0.415  1.00 96.80           H  
ATOM    286  NH2 ARG A  19      -9.327   8.719  -1.394  1.00 96.80           N  
ATOM    287 HH21 ARG A  19      -9.705   9.428  -0.782  1.00 96.80           H  
ATOM    288 HH22 ARG A  19      -9.925   8.020  -1.812  1.00 96.80           H  
ATOM    289  CZ  ARG A  19      -8.039   8.713  -1.575  1.00 96.80           C  
ATOM    290  N   SER A  20      -2.284   3.840  -0.084  1.00 96.71           N  
ATOM    291  H   SER A  20      -3.160   3.672   0.389  1.00 96.71           H  
ATOM    292  CA  SER A  20      -1.040   3.641   0.670  1.00 96.71           C  
ATOM    293  HA  SER A  20      -0.475   4.573   0.664  1.00 96.71           H  
ATOM    294  C   SER A  20      -0.149   2.559   0.040  1.00 96.71           C  
ATOM    295  CB  SER A  20      -1.376   3.306   2.127  1.00 96.71           C  
ATOM    296  HB2 SER A  20      -2.041   4.072   2.525  1.00 96.71           H  
ATOM    297  HB3 SER A  20      -1.875   2.339   2.182  1.00 96.71           H  
ATOM    298  O   SER A  20       1.021   2.813  -0.241  1.00 96.71           O  
ATOM    299  OG  SER A  20      -0.201   3.279   2.908  1.00 96.71           O  
ATOM    300  HG  SER A  20      -0.440   3.076   3.815  1.00 96.71           H  
ATOM    301  N   ILE A  21      -0.713   1.390  -0.286  1.00 97.86           N  
ATOM    302  H   ILE A  21      -1.679   1.241  -0.032  1.00 97.86           H  
ATOM    303  CA  ILE A  21       0.002   0.286  -0.951  1.00 97.86           C  
ATOM    304  HA  ILE A  21       0.889   0.045  -0.365  1.00 97.86           H  
ATOM    305  C   ILE A  21       0.504   0.703  -2.342  1.00 97.86           C  
ATOM    306  CB  ILE A  21      -0.901  -0.972  -0.991  1.00 97.86           C  
ATOM    307  HB  ILE A  21      -1.883  -0.679  -1.363  1.00 97.86           H  
ATOM    308  O   ILE A  21       1.671   0.482  -2.663  1.00 97.86           O  
ATOM    309  CG1 ILE A  21      -1.058  -1.551   0.436  1.00 97.86           C  
ATOM    310 HG12 ILE A  21      -0.105  -1.967   0.763  1.00 97.86           H  
ATOM    311 HG13 ILE A  21      -1.320  -0.754   1.132  1.00 97.86           H  
ATOM    312  CG2 ILE A  21      -0.341  -2.053  -1.934  1.00 97.86           C  
ATOM    313 HG21 ILE A  21      -0.979  -2.936  -1.931  1.00 97.86           H  
ATOM    314 HG22 ILE A  21      -0.316  -1.688  -2.961  1.00 97.86           H  
ATOM    315 HG23 ILE A  21       0.666  -2.336  -1.628  1.00 97.86           H  
ATOM    316  CD1 ILE A  21      -2.141  -2.631   0.553  1.00 97.86           C  
ATOM    317 HD11 ILE A  21      -2.281  -2.886   1.603  1.00 97.86           H  
ATOM    318 HD12 ILE A  21      -1.844  -3.535   0.020  1.00 97.86           H  
ATOM    319 HD13 ILE A  21      -3.082  -2.260   0.147  1.00 97.86           H  
ATOM    320  N   TYR A  22      -0.336   1.356  -3.152  1.00 97.59           N  
ATOM    321  H   TYR A  22      -1.288   1.502  -2.847  1.00 97.59           H  
ATOM    322  CA  TYR A  22       0.046   1.847  -4.480  1.00 97.59           C  
ATOM    323  HA  TYR A  22       0.399   1.008  -5.080  1.00 97.59           H  
ATOM    324  C   TYR A  22       1.191   2.871  -4.410  1.00 97.59           C  
ATOM    325  CB  TYR A  22      -1.198   2.434  -5.158  1.00 97.59           C  
ATOM    326  HB2 TYR A  22      -1.606   3.226  -4.530  1.00 97.59           H  
ATOM    327  HB3 TYR A  22      -1.956   1.655  -5.233  1.00 97.59           H  
ATOM    328  O   TYR A  22       2.195   2.735  -5.109  1.00 97.59           O  
ATOM    329  CG  TYR A  22      -0.944   2.989  -6.544  1.00 97.59           C  
ATOM    330  CD1 TYR A  22      -0.795   4.377  -6.728  1.00 97.59           C  
ATOM    331  HD1 TYR A  22      -0.840   5.043  -5.878  1.00 97.59           H  
ATOM    332  CD2 TYR A  22      -0.855   2.119  -7.649  1.00 97.59           C  
ATOM    333  HD2 TYR A  22      -0.967   1.054  -7.510  1.00 97.59           H  
ATOM    334  CE1 TYR A  22      -0.592   4.899  -8.019  1.00 97.59           C  
ATOM    335  HE1 TYR A  22      -0.492   5.965  -8.161  1.00 97.59           H  
ATOM    336  CE2 TYR A  22      -0.618   2.638  -8.937  1.00 97.59           C  
ATOM    337  HE2 TYR A  22      -0.540   1.981  -9.791  1.00 97.59           H  
ATOM    338  OH  TYR A  22      -0.256   4.531 -10.364  1.00 97.59           O  
ATOM    339  HH  TYR A  22      -0.216   5.491 -10.358  1.00 97.59           H  
ATOM    340  CZ  TYR A  22      -0.488   4.029  -9.124  1.00 97.59           C  
ATOM    341  N   ASN A  23       1.101   3.843  -3.497  1.00 96.97           N  
ATOM    342  H   ASN A  23       0.251   3.919  -2.958  1.00 96.97           H  
ATOM    343  CA  ASN A  23       2.167   4.816  -3.252  1.00 96.97           C  
ATOM    344  HA  ASN A  23       2.426   5.300  -4.194  1.00 96.97           H  
ATOM    345  C   ASN A  23       3.447   4.155  -2.720  1.00 96.97           C  
ATOM    346  CB  ASN A  23       1.650   5.880  -2.273  1.00 96.97           C  
ATOM    347  HB2 ASN A  23       1.234   5.394  -1.390  1.00 96.97           H  
ATOM    348  HB3 ASN A  23       2.485   6.505  -1.956  1.00 96.97           H  
ATOM    349  O   ASN A  23       4.546   4.602  -3.053  1.00 96.97           O  
ATOM    350  CG  ASN A  23       0.603   6.795  -2.878  1.00 96.97           C  
ATOM    351  ND2 ASN A  23       0.051   7.675  -2.078  1.00 96.97           N  
ATOM    352 HD21 ASN A  23       0.267   7.681  -1.091  1.00 96.97           H  
ATOM    353 HD22 ASN A  23      -0.608   8.328  -2.476  1.00 96.97           H  
ATOM    354  OD1 ASN A  23       0.321   6.780  -4.066  1.00 96.97           O  
ATOM    355  N   GLY A  24       3.319   3.078  -1.940  1.00 97.42           N  
ATOM    356  H   GLY A  24       2.390   2.811  -1.646  1.00 97.42           H  
ATOM    357  CA  GLY A  24       4.429   2.226  -1.522  1.00 97.42           C  
ATOM    358  HA2 GLY A  24       4.040   1.421  -0.898  1.00 97.42           H  
ATOM    359  HA3 GLY A  24       5.142   2.811  -0.942  1.00 97.42           H  
ATOM    360  C   GLY A  24       5.152   1.600  -2.714  1.00 97.42           C  
ATOM    361  O   GLY A  24       6.367   1.746  -2.824  1.00 97.42           O  
ATOM    362  N   PHE A  25       4.423   0.991  -3.655  1.00 97.43           N  
ATOM    363  H   PHE A  25       3.429   0.894  -3.506  1.00 97.43           H  
ATOM    364  CA  PHE A  25       5.010   0.419  -4.873  1.00 97.43           C  
ATOM    365  HA  PHE A  25       5.830  -0.236  -4.578  1.00 97.43           H  
ATOM    366  C   PHE A  25       5.626   1.477  -5.801  1.00 97.43           C  
ATOM    367  CB  PHE A  25       3.973  -0.427  -5.625  1.00 97.43           C  
ATOM    368  HB2 PHE A  25       3.043   0.135  -5.714  1.00 97.43           H  
ATOM    369  HB3 PHE A  25       4.340  -0.604  -6.635  1.00 97.43           H  
ATOM    370  O   PHE A  25       6.737   1.267  -6.290  1.00 97.43           O  
ATOM    371  CG  PHE A  25       3.702  -1.786  -5.007  1.00 97.43           C  
ATOM    372  CD1 PHE A  25       4.741  -2.734  -4.913  1.00 97.43           C  
ATOM    373  HD1 PHE A  25       5.732  -2.490  -5.266  1.00 97.43           H  
ATOM    374  CD2 PHE A  25       2.408  -2.129  -4.569  1.00 97.43           C  
ATOM    375  HD2 PHE A  25       1.604  -1.412  -4.645  1.00 97.43           H  
ATOM    376  CE1 PHE A  25       4.492  -4.008  -4.373  1.00 97.43           C  
ATOM    377  HE1 PHE A  25       5.291  -4.731  -4.305  1.00 97.43           H  
ATOM    378  CE2 PHE A  25       2.158  -3.409  -4.042  1.00 97.43           C  
ATOM    379  HE2 PHE A  25       1.161  -3.678  -3.723  1.00 97.43           H  
ATOM    380  CZ  PHE A  25       3.200  -4.346  -3.938  1.00 97.43           C  
ATOM    381  HZ  PHE A  25       3.005  -5.329  -3.534  1.00 97.43           H  
ATOM    382  N   LEU A  26       4.973   2.631  -6.000  1.00 96.35           N  
ATOM    383  H   LEU A  26       4.045   2.730  -5.615  1.00 96.35           H  
ATOM    384  CA  LEU A  26       5.556   3.747  -6.759  1.00 96.35           C  
ATOM    385  HA  LEU A  26       5.806   3.407  -7.764  1.00 96.35           H  
ATOM    386  C   LEU A  26       6.863   4.235  -6.125  1.00 96.35           C  
ATOM    387  CB  LEU A  26       4.573   4.928  -6.840  1.00 96.35           C  
ATOM    388  HB2 LEU A  26       4.245   5.179  -5.831  1.00 96.35           H  
ATOM    389  HB3 LEU A  26       5.120   5.788  -7.226  1.00 96.35           H  
ATOM    390  O   LEU A  26       7.853   4.434  -6.824  1.00 96.35           O  
ATOM    391  CG  LEU A  26       3.331   4.735  -7.724  1.00 96.35           C  
ATOM    392  HG  LEU A  26       2.742   3.890  -7.367  1.00 96.35           H  
ATOM    393  CD1 LEU A  26       2.494   6.010  -7.623  1.00 96.35           C  
ATOM    394 HD11 LEU A  26       1.981   6.031  -6.662  1.00 96.35           H  
ATOM    395 HD12 LEU A  26       1.761   6.043  -8.430  1.00 96.35           H  
ATOM    396 HD13 LEU A  26       3.125   6.894  -7.715  1.00 96.35           H  
ATOM    397  CD2 LEU A  26       3.669   4.498  -9.197  1.00 96.35           C  
ATOM    398 HD21 LEU A  26       2.745   4.314  -9.746  1.00 96.35           H  
ATOM    399 HD22 LEU A  26       4.161   5.378  -9.611  1.00 96.35           H  
ATOM    400 HD23 LEU A  26       4.305   3.620  -9.309  1.00 96.35           H  
ATOM    401  N   THR A  27       6.883   4.399  -4.801  1.00 95.68           N  
ATOM    402  H   THR A  27       6.035   4.216  -4.285  1.00 95.68           H  
ATOM    403  CA  THR A  27       8.069   4.866  -4.070  1.00 95.68           C  
ATOM    404  HA  THR A  27       8.462   5.745  -4.582  1.00 95.68           H  
ATOM    405  C   THR A  27       9.178   3.812  -4.080  1.00 95.68           C  
ATOM    406  CB  THR A  27       7.701   5.298  -2.642  1.00 95.68           C  
ATOM    407  HB  THR A  27       7.376   4.430  -2.069  1.00 95.68           H  
ATOM    408  O   THR A  27      10.331   4.156  -4.316  1.00 95.68           O  
ATOM    409  CG2 THR A  27       8.861   5.977  -1.915  1.00 95.68           C  
ATOM    410 HG21 THR A  27       9.216   6.831  -2.491  1.00 95.68           H  
ATOM    411 HG22 THR A  27       9.681   5.274  -1.773  1.00 95.68           H  
ATOM    412 HG23 THR A  27       8.523   6.319  -0.936  1.00 95.68           H  
ATOM    413  OG1 THR A  27       6.645   6.238  -2.698  1.00 95.68           O  
ATOM    414  HG1 THR A  27       5.843   5.719  -2.800  1.00 95.68           H  
ATOM    415  N   TYR A  28       8.842   2.525  -3.938  1.00 97.14           N  
ATOM    416  H   TYR A  28       7.882   2.293  -3.728  1.00 97.14           H  
ATOM    417  CA  TYR A  28       9.795   1.422  -4.078  1.00 97.14           C  
ATOM    418  HA  TYR A  28      10.602   1.571  -3.360  1.00 97.14           H  
ATOM    419  C   TYR A  28      10.430   1.393  -5.475  1.00 97.14           C  
ATOM    420  CB  TYR A  28       9.109   0.086  -3.755  1.00 97.14           C  
ATOM    421  HB2 TYR A  28       8.752   0.109  -2.726  1.00 97.14           H  
ATOM    422  HB3 TYR A  28       8.241  -0.041  -4.403  1.00 97.14           H  
ATOM    423  O   TYR A  28      11.658   1.362  -5.577  1.00 97.14           O  
ATOM    424  CG  TYR A  28      10.031  -1.106  -3.933  1.00 97.14           C  
ATOM    425  CD1 TYR A  28      10.073  -1.785  -5.168  1.00 97.14           C  
ATOM    426  HD1 TYR A  28       9.412  -1.498  -5.971  1.00 97.14           H  
ATOM    427  CD2 TYR A  28      10.901  -1.485  -2.892  1.00 97.14           C  
ATOM    428  HD2 TYR A  28      10.870  -0.964  -1.947  1.00 97.14           H  
ATOM    429  CE1 TYR A  28      11.005  -2.821  -5.371  1.00 97.14           C  
ATOM    430  HE1 TYR A  28      11.065  -3.333  -6.320  1.00 97.14           H  
ATOM    431  CE2 TYR A  28      11.831  -2.524  -3.092  1.00 97.14           C  
ATOM    432  HE2 TYR A  28      12.517  -2.800  -2.304  1.00 97.14           H  
ATOM    433  OH  TYR A  28      12.821  -4.152  -4.556  1.00 97.14           O  
ATOM    434  HH  TYR A  28      13.432  -4.235  -3.821  1.00 97.14           H  
ATOM    435  CZ  TYR A  28      11.895  -3.182  -4.339  1.00 97.14           C  
ATOM    436  N   ARG A  29       9.631   1.476  -6.552  1.00 95.69           N  
ATOM    437  H   ARG A  29       8.632   1.496  -6.410  1.00 95.69           H  
ATOM    438  CA  ARG A  29      10.152   1.531  -7.930  1.00 95.69           C  
ATOM    439  HA  ARG A  29      10.795   0.664  -8.082  1.00 95.69           H  
ATOM    440  C   ARG A  29      11.057   2.754  -8.119  1.00 95.69           C  
ATOM    441  CB  ARG A  29       8.986   1.443  -8.942  1.00 95.69           C  
ATOM    442  HB2 ARG A  29       8.380   2.348  -8.902  1.00 95.69           H  
ATOM    443  HB3 ARG A  29       8.358   0.599  -8.657  1.00 95.69           H  
ATOM    444  O   ARG A  29      12.180   2.611  -8.591  1.00 95.69           O  
ATOM    445  CG  ARG A  29       9.481   1.214 -10.384  1.00 95.69           C  
ATOM    446  HG2 ARG A  29      10.341   0.546 -10.345  1.00 95.69           H  
ATOM    447  HG3 ARG A  29       9.816   2.159 -10.812  1.00 95.69           H  
ATOM    448  CD  ARG A  29       8.451   0.544 -11.320  1.00 95.69           C  
ATOM    449  HD2 ARG A  29       8.983   0.114 -12.169  1.00 95.69           H  
ATOM    450  HD3 ARG A  29       7.990  -0.293 -10.795  1.00 95.69           H  
ATOM    451  NE  ARG A  29       7.393   1.449 -11.826  1.00 95.69           N  
ATOM    452  HE  ARG A  29       6.496   1.410 -11.363  1.00 95.69           H  
ATOM    453  NH1 ARG A  29       8.541   2.375 -13.610  1.00 95.69           N  
ATOM    454 HH11 ARG A  29       9.394   1.885 -13.379  1.00 95.69           H  
ATOM    455 HH12 ARG A  29       8.547   3.071 -14.342  1.00 95.69           H  
ATOM    456  NH2 ARG A  29       6.426   2.873 -13.331  1.00 95.69           N  
ATOM    457 HH21 ARG A  29       6.563   3.469 -14.135  1.00 95.69           H  
ATOM    458 HH22 ARG A  29       5.494   2.699 -12.983  1.00 95.69           H  
ATOM    459  CZ  ARG A  29       7.466   2.212 -12.908  1.00 95.69           C  
ATOM    460  N   ARG A  30      10.640   3.916  -7.601  1.00 94.01           N  
ATOM    461  H   ARG A  30       9.707   3.928  -7.215  1.00 94.01           H  
ATOM    462  CA  ARG A  30      11.385   5.192  -7.625  1.00 94.01           C  
ATOM    463  HA  ARG A  30      11.720   5.369  -8.647  1.00 94.01           H  
ATOM    464  C   ARG A  30      12.678   5.196  -6.795  1.00 94.01           C  
ATOM    465  CB  ARG A  30      10.396   6.306  -7.226  1.00 94.01           C  
ATOM    466  HB2 ARG A  30      10.170   6.215  -6.163  1.00 94.01           H  
ATOM    467  HB3 ARG A  30       9.473   6.151  -7.784  1.00 94.01           H  
ATOM    468  O   ARG A  30      13.505   6.079  -6.992  1.00 94.01           O  
ATOM    469  CG  ARG A  30      10.861   7.740  -7.518  1.00 94.01           C  
ATOM    470  HG2 ARG A  30      11.155   7.830  -8.564  1.00 94.01           H  
ATOM    471  HG3 ARG A  30      11.724   7.971  -6.893  1.00 94.01           H  
ATOM    472  CD  ARG A  30       9.754   8.764  -7.205  1.00 94.01           C  
ATOM    473  HD2 ARG A  30       9.403   8.599  -6.186  1.00 94.01           H  
ATOM    474  HD3 ARG A  30      10.201   9.758  -7.240  1.00 94.01           H  
ATOM    475  NE  ARG A  30       8.632   8.729  -8.175  1.00 94.01           N  
ATOM    476  HE  ARG A  30       8.874   8.884  -9.144  1.00 94.01           H  
ATOM    477  NH1 ARG A  30       6.871   8.359  -6.734  1.00 94.01           N  
ATOM    478 HH11 ARG A  30       5.877   8.336  -6.557  1.00 94.01           H  
ATOM    479 HH12 ARG A  30       7.518   8.216  -5.971  1.00 94.01           H  
ATOM    480  NH2 ARG A  30       6.473   8.747  -8.887  1.00 94.01           N  
ATOM    481 HH21 ARG A  30       6.744   8.922  -9.844  1.00 94.01           H  
ATOM    482 HH22 ARG A  30       5.488   8.573  -8.745  1.00 94.01           H  
ATOM    483  CZ  ARG A  30       7.336   8.611  -7.925  1.00 94.01           C  
ATOM    484  N   MET A  31      12.881   4.219  -5.908  1.00 94.41           N  
ATOM    485  H   MET A  31      12.121   3.577  -5.737  1.00 94.41           H  
ATOM    486  CA  MET A  31      14.135   4.026  -5.163  1.00 94.41           C  
ATOM    487  HA  MET A  31      14.658   4.978  -5.080  1.00 94.41           H  
ATOM    488  C   MET A  31      15.117   3.057  -5.839  1.00 94.41           C  
ATOM    489  CB  MET A  31      13.823   3.532  -3.742  1.00 94.41           C  
ATOM    490  HB2 MET A  31      13.105   2.713  -3.786  1.00 94.41           H  
ATOM    491  HB3 MET A  31      14.741   3.157  -3.291  1.00 94.41           H  
ATOM    492  O   MET A  31      16.317   3.170  -5.604  1.00 94.41           O  
ATOM    493  CG  MET A  31      13.268   4.643  -2.844  1.00 94.41           C  
ATOM    494  HG2 MET A  31      14.040   5.399  -2.703  1.00 94.41           H  
ATOM    495  HG3 MET A  31      12.426   5.119  -3.347  1.00 94.41           H  
ATOM    496  SD  MET A  31      12.699   4.078  -1.214  1.00 94.41           S  
ATOM    497  CE  MET A  31      14.263   3.511  -0.491  1.00 94.41           C  
ATOM    498  HE1 MET A  31      14.098   3.219   0.546  1.00 94.41           H  
ATOM    499  HE2 MET A  31      14.640   2.652  -1.046  1.00 94.41           H  
ATOM    500  HE3 MET A  31      14.997   4.316  -0.525  1.00 94.41           H  
ATOM    501  N   HIS A  32      14.642   2.108  -6.655  1.00 96.06           N  
ATOM    502  H   HIS A  32      13.648   2.079  -6.829  1.00 96.06           H  
ATOM    503  CA  HIS A  32      15.471   1.005  -7.170  1.00 96.06           C  
ATOM    504  HA  HIS A  32      16.468   1.064  -6.733  1.00 96.06           H  
ATOM    505  C   HIS A  32      15.673   1.046  -8.690  1.00 96.06           C  
ATOM    506  CB  HIS A  32      14.872  -0.338  -6.724  1.00 96.06           C  
ATOM    507  HB2 HIS A  32      15.478  -1.147  -7.132  1.00 96.06           H  
ATOM    508  HB3 HIS A  32      13.865  -0.437  -7.130  1.00 96.06           H  
ATOM    509  O   HIS A  32      16.757   0.728  -9.170  1.00 96.06           O  
ATOM    510  CG  HIS A  32      14.812  -0.496  -5.223  1.00 96.06           C  
ATOM    511  CD2 HIS A  32      15.755  -1.065  -4.410  1.00 96.06           C  
ATOM    512  HD2 HIS A  32      16.688  -1.502  -4.733  1.00 96.06           H  
ATOM    513  ND1 HIS A  32      13.800  -0.048  -4.411  1.00 96.06           N  
ATOM    514  HD1 HIS A  32      12.954   0.403  -4.730  1.00 96.06           H  
ATOM    515  CE1 HIS A  32      14.128  -0.321  -3.140  1.00 96.06           C  
ATOM    516  HE1 HIS A  32      13.521  -0.081  -2.279  1.00 96.06           H  
ATOM    517  NE2 HIS A  32      15.306  -0.960  -3.086  1.00 96.06           N  
ATOM    518  N   GLU A  33      14.681   1.488  -9.462  1.00 91.93           N  
ATOM    519  H   GLU A  33      13.828   1.818  -9.034  1.00 91.93           H  
ATOM    520  CA  GLU A  33      14.714   1.470 -10.929  1.00 91.93           C  
ATOM    521  HA  GLU A  33      15.294   0.603 -11.244  1.00 91.93           H  
ATOM    522  C   GLU A  33      15.433   2.716 -11.481  1.00 91.93           C  
ATOM    523  CB  GLU A  33      13.285   1.261 -11.448  1.00 91.93           C  
ATOM    524  HB2 GLU A  33      12.723   2.192 -11.367  1.00 91.93           H  
ATOM    525  HB3 GLU A  33      12.796   0.513 -10.824  1.00 91.93           H  
ATOM    526  O   GLU A  33      14.826   3.672 -11.967  1.00 91.93           O  
ATOM    527  CG  GLU A  33      13.268   0.743 -12.891  1.00 91.93           C  
ATOM    528  HG2 GLU A  33      13.871  -0.163 -12.942  1.00 91.93           H  
ATOM    529  HG3 GLU A  33      13.721   1.483 -13.551  1.00 91.93           H  
ATOM    530  CD  GLU A  33      11.834   0.434 -13.343  1.00 91.93           C  
ATOM    531  OE1 GLU A  33      11.616  -0.629 -13.955  1.00 91.93           O  
ATOM    532  OE2 GLU A  33      10.932   1.251 -13.046  1.00 91.93           O  
ATOM    533  N   HIS A  34      16.762   2.731 -11.338  1.00 81.80           N  
ATOM    534  H   HIS A  34      17.192   1.922 -10.914  1.00 81.80           H  
ATOM    535  CA  HIS A  34      17.629   3.865 -11.677  1.00 81.80           C  
ATOM    536  HA  HIS A  34      17.286   4.741 -11.127  1.00 81.80           H  
ATOM    537  C   HIS A  34      17.571   4.203 -13.179  1.00 81.80           C  
ATOM    538  CB  HIS A  34      19.070   3.562 -11.226  1.00 81.80           C  
ATOM    539  HB2 HIS A  34      19.366   2.580 -11.596  1.00 81.80           H  
ATOM    540  HB3 HIS A  34      19.730   4.296 -11.688  1.00 81.80           H  
ATOM    541  O   HIS A  34      18.286   3.621 -13.991  1.00 81.80           O  
ATOM    542  CG  HIS A  34      19.310   3.615  -9.734  1.00 81.80           C  
ATOM    543  CD2 HIS A  34      20.486   3.963  -9.125  1.00 81.80           C  
ATOM    544  HD2 HIS A  34      21.397   4.252  -9.627  1.00 81.80           H  
ATOM    545  ND1 HIS A  34      18.420   3.307  -8.729  1.00 81.80           N  
ATOM    546  HD1 HIS A  34      17.500   2.908  -8.849  1.00 81.80           H  
ATOM    547  CE1 HIS A  34      19.040   3.479  -7.549  1.00 81.80           C  
ATOM    548  HE1 HIS A  34      18.598   3.289  -6.582  1.00 81.80           H  
ATOM    549  NE2 HIS A  34      20.307   3.879  -7.741  1.00 81.80           N  
ATOM    550  N   GLY A  35      16.719   5.169 -13.538  1.00 83.64           N  
ATOM    551  H   GLY A  35      16.106   5.522 -12.816  1.00 83.64           H  
ATOM    552  CA  GLY A  35      16.484   5.620 -14.916  1.00 83.64           C  
ATOM    553  HA2 GLY A  35      16.985   4.948 -15.613  1.00 83.64           H  
ATOM    554  HA3 GLY A  35      16.906   6.617 -15.040  1.00 83.64           H  
ATOM    555  C   GLY A  35      15.005   5.673 -15.317  1.00 83.64           C  
ATOM    556  O   GLY A  35      14.672   6.314 -16.316  1.00 83.64           O  
ATOM    557  N   ALA A  36      14.102   5.067 -14.538  1.00 82.72           N  
ATOM    558  H   ALA A  36      14.408   4.552 -13.726  1.00 82.72           H  
ATOM    559  CA  ALA A  36      12.668   5.105 -14.807  1.00 82.72           C  
ATOM    560  HA  ALA A  36      12.505   4.810 -15.844  1.00 82.72           H  
ATOM    561  C   ALA A  36      12.089   6.517 -14.622  1.00 82.72           C  
ATOM    562  CB  ALA A  36      11.970   4.065 -13.937  1.00 82.72           C  
ATOM    563  HB1 ALA A  36      12.265   3.073 -14.278  1.00 82.72           H  
ATOM    564  HB2 ALA A  36      10.889   4.159 -14.033  1.00 82.72           H  
ATOM    565  HB3 ALA A  36      12.255   4.191 -12.892  1.00 82.72           H  
ATOM    566  O   ALA A  36      11.828   6.977 -13.512  1.00 82.72           O  
ATOM    567  N   ASN A  37      11.885   7.201 -15.750  1.00 86.62           N  
ATOM    568  H   ASN A  37      12.210   6.783 -16.610  1.00 86.62           H  
ATOM    569  CA  ASN A  37      11.220   8.502 -15.809  1.00 86.62           C  
ATOM    570  HA  ASN A  37      11.442   9.063 -14.901  1.00 86.62           H  
ATOM    571  C   ASN A  37       9.688   8.347 -15.850  1.00 86.62           C  
ATOM    572  CB  ASN A  37      11.780   9.289 -17.007  1.00 86.62           C  
ATOM    573  HB2 ASN A  37      11.850   8.652 -17.888  1.00 86.62           H  
ATOM    574  HB3 ASN A  37      11.097  10.107 -17.235  1.00 86.62           H  
ATOM    575  O   ASN A  37       8.978   9.178 -15.287  1.00 86.62           O  
ATOM    576  CG  ASN A  37      13.139   9.910 -16.720  1.00 86.62           C  
ATOM    577  ND2 ASN A  37      14.206   9.147 -16.655  1.00 86.62           N  
ATOM    578 HD21 ASN A  37      14.156   8.141 -16.724  1.00 86.62           H  
ATOM    579 HD22 ASN A  37      15.074   9.625 -16.461  1.00 86.62           H  
ATOM    580  OD1 ASN A  37      13.266  11.108 -16.548  1.00 86.62           O  
ATOM    581  N   ASP A  38       9.173   7.253 -16.427  1.00 93.50           N  
ATOM    582  H   ASP A  38       9.794   6.592 -16.871  1.00 93.50           H  
ATOM    583  CA  ASP A  38       7.793   6.821 -16.189  1.00 93.50           C  
ATOM    584  HA  ASP A  38       7.145   7.698 -16.184  1.00 93.50           H  
ATOM    585  C   ASP A  38       7.675   6.159 -14.809  1.00 93.50           C  
ATOM    586  CB  ASP A  38       7.262   5.898 -17.297  1.00 93.50           C  
ATOM    587  HB2 ASP A  38       7.953   5.067 -17.439  1.00 93.50           H  
ATOM    588  HB3 ASP A  38       7.189   6.456 -18.230  1.00 93.50           H  
ATOM    589  O   ASP A  38       7.805   4.941 -14.658  1.00 93.50           O  
ATOM    590  CG  ASP A  38       5.873   5.361 -16.907  1.00 93.50           C  
ATOM    591  OD1 ASP A  38       5.085   6.155 -16.340  1.00 93.50           O  
ATOM    592  OD2 ASP A  38       5.642   4.147 -17.085  1.00 93.50           O  
ATOM    593  N   ILE A  39       7.423   6.986 -13.795  1.00 94.10           N  
ATOM    594  H   ILE A  39       7.460   7.975 -14.000  1.00 94.10           H  
ATOM    595  CA  ILE A  39       6.816   6.568 -12.531  1.00 94.10           C  
ATOM    596  HA  ILE A  39       6.329   5.607 -12.697  1.00 94.10           H  
ATOM    597  C   ILE A  39       5.774   7.634 -12.166  1.00 94.10           C  
ATOM    598  CB  ILE A  39       7.851   6.373 -11.397  1.00 94.10           C  
ATOM    599  HB  ILE A  39       8.232   7.346 -11.089  1.00 94.10           H  
ATOM    600  O   ILE A  39       6.170   8.718 -11.717  1.00 94.10           O  
ATOM    601  CG1 ILE A  39       9.056   5.519 -11.837  1.00 94.10           C  
ATOM    602 HG12 ILE A  39       8.705   4.538 -12.158  1.00 94.10           H  
ATOM    603 HG13 ILE A  39       9.555   6.002 -12.677  1.00 94.10           H  
ATOM    604  CG2 ILE A  39       7.128   5.714 -10.202  1.00 94.10           C  
ATOM    605 HG21 ILE A  39       6.232   6.274  -9.936  1.00 94.10           H  
ATOM    606 HG22 ILE A  39       6.844   4.693 -10.457  1.00 94.10           H  
ATOM    607 HG23 ILE A  39       7.775   5.694  -9.325  1.00 94.10           H  
ATOM    608  CD1 ILE A  39      10.103   5.316 -10.746  1.00 94.10           C  
ATOM    609 HD11 ILE A  39      10.417   6.283 -10.356  1.00 94.10           H  
ATOM    610 HD12 ILE A  39       9.685   4.697  -9.952  1.00 94.10           H  
ATOM    611 HD13 ILE A  39      10.969   4.799 -11.159  1.00 94.10           H  
ATOM    612  N   PRO A  40       4.462   7.372 -12.339  1.00 95.02           N  
ATOM    613  CA  PRO A  40       3.423   8.381 -12.149  1.00 95.02           C  
ATOM    614  HA  PRO A  40       3.630   9.224 -12.808  1.00 95.02           H  
ATOM    615  C   PRO A  40       3.372   8.905 -10.710  1.00 95.02           C  
ATOM    616  CB  PRO A  40       2.109   7.726 -12.593  1.00 95.02           C  
ATOM    617  HB2 PRO A  40       1.257   8.051 -11.996  1.00 95.02           H  
ATOM    618  HB3 PRO A  40       1.937   7.941 -13.648  1.00 95.02           H  
ATOM    619  O   PRO A  40       3.885   8.288  -9.771  1.00 95.02           O  
ATOM    620  CG  PRO A  40       2.378   6.234 -12.422  1.00 95.02           C  
ATOM    621  HG2 PRO A  40       2.217   5.955 -11.381  1.00 95.02           H  
ATOM    622  HG3 PRO A  40       1.759   5.630 -13.085  1.00 95.02           H  
ATOM    623  CD  PRO A  40       3.862   6.115 -12.765  1.00 95.02           C  
ATOM    624  HD2 PRO A  40       3.988   5.999 -13.842  1.00 95.02           H  
ATOM    625  HD3 PRO A  40       4.290   5.262 -12.239  1.00 95.02           H  
ATOM    626  N   GLN A  41       2.766  10.080 -10.535  1.00 94.65           N  
ATOM    627  H   GLN A  41       2.320  10.523 -11.326  1.00 94.65           H  
ATOM    628  CA  GLN A  41       2.690  10.732  -9.230  1.00 94.65           C  
ATOM    629  HA  GLN A  41       3.704  10.782  -8.833  1.00 94.65           H  
ATOM    630  C   GLN A  41       1.879   9.908  -8.222  1.00 94.65           C  
ATOM    631  CB  GLN A  41       2.144  12.166  -9.358  1.00 94.65           C  
ATOM    632  HB2 GLN A  41       2.000  12.583  -8.362  1.00 94.65           H  
ATOM    633  HB3 GLN A  41       1.171  12.132  -9.847  1.00 94.65           H  
ATOM    634  O   GLN A  41       0.951   9.178  -8.579  1.00 94.65           O  
ATOM    635  CG  GLN A  41       3.069  13.111 -10.150  1.00 94.65           C  
ATOM    636  HG2 GLN A  41       3.221  12.716 -11.155  1.00 94.65           H  
ATOM    637  HG3 GLN A  41       2.571  14.075 -10.249  1.00 94.65           H  
ATOM    638  CD  GLN A  41       4.435  13.352  -9.503  1.00 94.65           C  
ATOM    639  NE2 GLN A  41       5.318  14.069 -10.161  1.00 94.65           N  
ATOM    640 HE21 GLN A  41       6.203  14.215  -9.698  1.00 94.65           H  
ATOM    641 HE22 GLN A  41       5.104  14.457 -11.068  1.00 94.65           H  
ATOM    642  OE1 GLN A  41       4.746  12.904  -8.411  1.00 94.65           O  
ATOM    643  N   ASN A  42       2.252  10.033  -6.950  1.00 95.47           N  
ATOM    644  H   ASN A  42       2.997  10.679  -6.729  1.00 95.47           H  
ATOM    645  CA  ASN A  42       1.588   9.339  -5.852  1.00 95.47           C  
ATOM    646  HA  ASN A  42       1.550   8.275  -6.085  1.00 95.47           H  
ATOM    647  C   ASN A  42       0.133   9.834  -5.717  1.00 95.47           C  
ATOM    648  CB  ASN A  42       2.409   9.530  -4.560  1.00 95.47           C  
ATOM    649  HB2 ASN A  42       2.601  10.592  -4.404  1.00 95.47           H  
ATOM    650  HB3 ASN A  42       1.807   9.185  -3.720  1.00 95.47           H  
ATOM    651  O   ASN A  42      -0.135  11.031  -5.811  1.00 95.47           O  
ATOM    652  CG  ASN A  42       3.738   8.779  -4.527  1.00 95.47           C  
ATOM    653  ND2 ASN A  42       4.302   8.599  -3.354  1.00 95.47           N  
ATOM    654 HD21 ASN A  42       5.166   8.077  -3.320  1.00 95.47           H  
ATOM    655 HD22 ASN A  42       3.887   8.999  -2.525  1.00 95.47           H  
ATOM    656  OD1 ASN A  42       4.306   8.358  -5.527  1.00 95.47           O  
ATOM    657  N   LEU A  43      -0.806   8.917  -5.473  1.00 95.17           N  
ATOM    658  H   LEU A  43      -0.504   7.968  -5.302  1.00 95.17           H  
ATOM    659  CA  LEU A  43      -2.213   9.250  -5.244  1.00 95.17           C  
ATOM    660  HA  LEU A  43      -2.545   9.878  -6.071  1.00 95.17           H  
ATOM    661  C   LEU A  43      -2.359  10.046  -3.935  1.00 95.17           C  
ATOM    662  CB  LEU A  43      -3.068   7.968  -5.195  1.00 95.17           C  
ATOM    663  HB2 LEU A  43      -4.088   8.241  -4.925  1.00 95.17           H  
ATOM    664  HB3 LEU A  43      -2.674   7.327  -4.406  1.00 95.17           H  
ATOM    665  O   LEU A  43      -1.711   9.689  -2.945  1.00 95.17           O  
ATOM    666  CG  LEU A  43      -3.111   7.168  -6.508  1.00 95.17           C  
ATOM    667  HG  LEU A  43      -2.092   6.921  -6.805  1.00 95.17           H  
ATOM    668  CD1 LEU A  43      -3.886   5.868  -6.290  1.00 95.17           C  
ATOM    669 HD11 LEU A  43      -4.927   6.083  -6.047  1.00 95.17           H  
ATOM    670 HD12 LEU A  43      -3.429   5.294  -5.485  1.00 95.17           H  
ATOM    671 HD13 LEU A  43      -3.848   5.268  -7.200  1.00 95.17           H  
ATOM    672  CD2 LEU A  43      -3.780   7.938  -7.647  1.00 95.17           C  
ATOM    673 HD21 LEU A  43      -4.782   8.254  -7.357  1.00 95.17           H  
ATOM    674 HD22 LEU A  43      -3.182   8.811  -7.909  1.00 95.17           H  
ATOM    675 HD23 LEU A  43      -3.846   7.301  -8.529  1.00 95.17           H  
ATOM    676  N   PRO A  44      -3.220  11.078  -3.879  1.00 93.66           N  
ATOM    677  CA  PRO A  44      -3.355  11.919  -2.694  1.00 93.66           C  
ATOM    678  HA  PRO A  44      -2.395  12.381  -2.464  1.00 93.66           H  
ATOM    679  C   PRO A  44      -3.817  11.105  -1.481  1.00 93.66           C  
ATOM    680  CB  PRO A  44      -4.358  13.016  -3.075  1.00 93.66           C  
ATOM    681  HB2 PRO A  44      -4.988  13.314  -2.238  1.00 93.66           H  
ATOM    682  HB3 PRO A  44      -3.818  13.879  -3.464  1.00 93.66           H  
ATOM    683  O   PRO A  44      -4.710  10.256  -1.581  1.00 93.66           O  
ATOM    684  CG  PRO A  44      -5.178  12.381  -4.199  1.00 93.66           C  
ATOM    685  HG2 PRO A  44      -5.605  13.132  -4.863  1.00 93.66           H  
ATOM    686  HG3 PRO A  44      -5.960  11.753  -3.773  1.00 93.66           H  
ATOM    687  CD  PRO A  44      -4.148  11.509  -4.915  1.00 93.66           C  
ATOM    688  HD2 PRO A  44      -3.612  12.102  -5.655  1.00 93.66           H  
ATOM    689  HD3 PRO A  44      -4.642  10.663  -5.392  1.00 93.66           H  
ATOM    690  N   THR A  45      -3.247  11.388  -0.308  1.00 88.25           N  
ATOM    691  H   THR A  45      -2.551  12.120  -0.279  1.00 88.25           H  
ATOM    692  CA  THR A  45      -3.844  10.946   0.964  1.00 88.25           C  
ATOM    693  HA  THR A  45      -4.069   9.882   0.886  1.00 88.25           H  
ATOM    694  C   THR A  45      -5.168  11.690   1.184  1.00 88.25           C  
ATOM    695  CB  THR A  45      -2.898  11.128   2.166  1.00 88.25           C  
ATOM    696  HB  THR A  45      -3.307  10.546   2.991  1.00 88.25           H  
ATOM    697  O   THR A  45      -5.438  12.679   0.504  1.00 88.25           O  
ATOM    698  CG2 THR A  45      -1.471  10.647   1.910  1.00 88.25           C  
ATOM    699 HG21 THR A  45      -1.487   9.614   1.562  1.00 88.25           H  
ATOM    700 HG22 THR A  45      -0.982  11.273   1.163  1.00 88.25           H  
ATOM    701 HG23 THR A  45      -0.901  10.699   2.838  1.00 88.25           H  
ATOM    702  OG1 THR A  45      -2.843  12.467   2.584  1.00 88.25           O  
ATOM    703  HG1 THR A  45      -2.034  12.868   2.259  1.00 88.25           H  
ATOM    704  N   ASN A  46      -6.027  11.248   2.108  1.00 78.25           N  
ATOM    705  H   ASN A  46      -5.810  10.439   2.671  1.00 78.25           H  
ATOM    706  CA  ASN A  46      -7.244  12.021   2.388  1.00 78.25           C  
ATOM    707  HA  ASN A  46      -7.707  12.289   1.439  1.00 78.25           H  
ATOM    708  C   ASN A  46      -6.927  13.381   3.037  1.00 78.25           C  
ATOM    709  CB  ASN A  46      -8.261  11.170   3.159  1.00 78.25           C  
ATOM    710  HB2 ASN A  46      -9.002  11.833   3.606  1.00 78.25           H  
ATOM    711  HB3 ASN A  46      -7.764  10.631   3.965  1.00 78.25           H  
ATOM    712  O   ASN A  46      -7.530  14.361   2.627  1.00 78.25           O  
ATOM    713  CG  ASN A  46      -9.016  10.197   2.262  1.00 78.25           C  
ATOM    714  ND2 ASN A  46      -9.514   9.122   2.817  1.00 78.25           N  
ATOM    715 HD21 ASN A  46     -10.019   8.472   2.232  1.00 78.25           H  
ATOM    716 HD22 ASN A  46      -9.249   8.896   3.765  1.00 78.25           H  
ATOM    717  OD1 ASN A  46      -9.154  10.355   1.054  1.00 78.25           O  
ATOM    718  N   ALA A  47      -5.898  13.479   3.888  1.00 67.81           N  
ATOM    719  H   ALA A  47      -5.398  12.646   4.167  1.00 67.81           H  
ATOM    720  CA  ALA A  47      -5.429  14.768   4.408  1.00 67.81           C  
ATOM    721  HA  ALA A  47      -6.270  15.277   4.878  1.00 67.81           H  
ATOM    722  C   ALA A  47      -4.893  15.695   3.294  1.00 67.81           C  
ATOM    723  CB  ALA A  47      -4.363  14.497   5.476  1.00 67.81           C  
ATOM    724  HB1 ALA A  47      -4.027  15.446   5.894  1.00 67.81           H  
ATOM    725  HB2 ALA A  47      -4.788  13.892   6.276  1.00 67.81           H  
ATOM    726  HB3 ALA A  47      -3.510  13.981   5.035  1.00 67.81           H  
ATOM    727  O   ALA A  47      -5.122  16.900   3.329  1.00 67.81           O  
ATOM    728  N   GLU A  48      -4.236  15.134   2.272  1.00 66.24           N  
ATOM    729  H   GLU A  48      -4.031  14.146   2.317  1.00 66.24           H  
ATOM    730  CA  GLU A  48      -3.834  15.874   1.066  1.00 66.24           C  
ATOM    731  HA  GLU A  48      -3.248  16.745   1.361  1.00 66.24           H  
ATOM    732  C   GLU A  48      -5.060  16.362   0.280  1.00 66.24           C  
ATOM    733  CB  GLU A  48      -2.983  14.967   0.156  1.00 66.24           C  
ATOM    734  HB2 GLU A  48      -2.476  14.206   0.749  1.00 66.24           H  
ATOM    735  HB3 GLU A  48      -3.633  14.437  -0.539  1.00 66.24           H  
ATOM    736  O   GLU A  48      -5.098  17.497  -0.183  1.00 66.24           O  
ATOM    737  CG  GLU A  48      -1.932  15.737  -0.651  1.00 66.24           C  
ATOM    738  HG2 GLU A  48      -1.571  15.086  -1.447  1.00 66.24           H  
ATOM    739  HG3 GLU A  48      -2.392  16.609  -1.115  1.00 66.24           H  
ATOM    740  CD  GLU A  48      -0.751  16.138   0.240  1.00 66.24           C  
ATOM    741  OE1 GLU A  48      -0.474  17.352   0.337  1.00 66.24           O  
ATOM    742  OE2 GLU A  48      -0.154  15.206   0.830  1.00 66.24           O  
ATOM    743  N   ALA A  49      -6.088  15.516   0.151  1.00 63.25           N  
ATOM    744  H   ALA A  49      -6.004  14.599   0.564  1.00 63.25           H  
ATOM    745  CA  ALA A  49      -7.329  15.852  -0.541  1.00 63.25           C  
ATOM    746  HA  ALA A  49      -7.073  16.256  -1.520  1.00 63.25           H  
ATOM    747  C   ALA A  49      -8.136  16.933   0.201  1.00 63.25           C  
ATOM    748  CB  ALA A  49      -8.142  14.570  -0.757  1.00 63.25           C  
ATOM    749  HB1 ALA A  49      -9.019  14.800  -1.363  1.00 63.25           H  
ATOM    750  HB2 ALA A  49      -8.474  14.171   0.201  1.00 63.25           H  
ATOM    751  HB3 ALA A  49      -7.534  13.827  -1.274  1.00 63.25           H  
ATOM    752  O   ALA A  49      -8.658  17.836  -0.442  1.00 63.25           O  
ATOM    753  N   GLU A  50      -8.180  16.882   1.535  1.00 59.12           N  
ATOM    754  H   GLU A  50      -7.762  16.082   1.988  1.00 59.12           H  
ATOM    755  CA  GLU A  50      -8.831  17.872   2.407  1.00 59.12           C  
ATOM    756  HA  GLU A  50      -9.848  18.038   2.051  1.00 59.12           H  
ATOM    757  C   GLU A  50      -8.134  19.253   2.352  1.00 59.12           C  
ATOM    758  CB  GLU A  50      -8.910  17.286   3.842  1.00 59.12           C  
ATOM    759  HB2 GLU A  50      -9.200  18.072   4.539  1.00 59.12           H  
ATOM    760  HB3 GLU A  50      -7.923  16.924   4.131  1.00 59.12           H  
ATOM    761  O   GLU A  50      -8.768  20.272   2.627  1.00 59.12           O  
ATOM    762  CG  GLU A  50      -9.943  16.137   3.948  1.00 59.12           C  
ATOM    763  HG2 GLU A  50     -10.938  16.578   3.882  1.00 59.12           H  
ATOM    764  HG3 GLU A  50      -9.845  15.478   3.085  1.00 59.12           H  
ATOM    765  CD  GLU A  50      -9.848  15.263   5.222  1.00 59.12           C  
ATOM    766  OE1 GLU A  50     -10.879  15.127   5.923  1.00 59.12           O  
ATOM    767  OE2 GLU A  50      -8.798  14.616   5.456  1.00 59.12           O  
ATOM    768  N   ILE A  51      -6.863  19.309   1.926  1.00 59.83           N  
ATOM    769  H   ILE A  51      -6.387  18.429   1.781  1.00 59.83           H  
ATOM    770  CA  ILE A  51      -6.133  20.548   1.589  1.00 59.83           C  
ATOM    771  HA  ILE A  51      -6.534  21.367   2.185  1.00 59.83           H  
ATOM    772  C   ILE A  51      -6.340  20.937   0.112  1.00 59.83           C  
ATOM    773  CB  ILE A  51      -4.633  20.384   1.946  1.00 59.83           C  
ATOM    774  HB  ILE A  51      -4.264  19.476   1.469  1.00 59.83           H  
ATOM    775  O   ILE A  51      -6.492  22.118  -0.203  1.00 59.83           O  
ATOM    776  CG1 ILE A  51      -4.459  20.241   3.478  1.00 59.83           C  
ATOM    777 HG12 ILE A  51      -4.684  21.192   3.960  1.00 59.83           H  
ATOM    778 HG13 ILE A  51      -5.167  19.506   3.860  1.00 59.83           H  
ATOM    779  CG2 ILE A  51      -3.786  21.568   1.434  1.00 59.83           C  
ATOM    780 HG21 ILE A  51      -4.150  22.503   1.859  1.00 59.83           H  
ATOM    781 HG22 ILE A  51      -2.737  21.428   1.697  1.00 59.83           H  
ATOM    782 HG23 ILE A  51      -3.833  21.626   0.346  1.00 59.83           H  
ATOM    783  CD1 ILE A  51      -3.060  19.779   3.908  1.00 59.83           C  
ATOM    784 HD11 ILE A  51      -2.317  20.549   3.701  1.00 59.83           H  
ATOM    785 HD12 ILE A  51      -2.794  18.863   3.381  1.00 59.83           H  
ATOM    786 HD13 ILE A  51      -3.063  19.580   4.979  1.00 59.83           H  
ATOM    787  N   ALA A  52      -6.358  19.961  -0.801  1.00 59.74           N  
ATOM    788  H   ALA A  52      -6.166  19.020  -0.489  1.00 59.74           H  
ATOM    789  CA  ALA A  52      -6.522  20.181  -2.238  1.00 59.74           C  
ATOM    790  HA  ALA A  52      -5.850  20.986  -2.535  1.00 59.74           H  
ATOM    791  C   ALA A  52      -7.944  20.619  -2.637  1.00 59.74           C  
ATOM    792  CB  ALA A  52      -6.097  18.910  -2.982  1.00 59.74           C  
ATOM    793  HB1 ALA A  52      -5.082  18.635  -2.697  1.00 59.74           H  
ATOM    794  HB2 ALA A  52      -6.128  19.090  -4.057  1.00 59.74           H  
ATOM    795  HB3 ALA A  52      -6.778  18.095  -2.738  1.00 59.74           H  
ATOM    796  O   ALA A  52      -8.117  21.225  -3.695  1.00 59.74           O  
ATOM    797  N   THR A  53      -8.963  20.357  -1.811  1.00 55.70           N  
ATOM    798  H   THR A  53      -8.797  19.762  -1.011  1.00 55.70           H  
ATOM    799  CA  THR A  53     -10.288  20.972  -1.951  1.00 55.70           C  
ATOM    800  HA  THR A  53     -10.571  20.933  -3.003  1.00 55.70           H  
ATOM    801  C   THR A  53     -10.248  22.434  -1.485  1.00 55.70           C  
ATOM    802  CB  THR A  53     -11.372  20.219  -1.161  1.00 55.70           C  
ATOM    803  HB  THR A  53     -12.273  20.832  -1.151  1.00 55.70           H  
ATOM    804  O   THR A  53     -10.151  22.672  -0.279  1.00 55.70           O  
ATOM    805  CG2 THR A  53     -11.723  18.880  -1.807  1.00 55.70           C  
ATOM    806 HG21 THR A  53     -10.867  18.208  -1.763  1.00 55.70           H  
ATOM    807 HG22 THR A  53     -12.557  18.430  -1.268  1.00 55.70           H  
ATOM    808 HG23 THR A  53     -12.010  19.031  -2.848  1.00 55.70           H  
ATOM    809  OG1 THR A  53     -10.987  19.960   0.169  1.00 55.70           O  
ATOM    810  HG1 THR A  53     -10.522  20.729   0.505  1.00 55.70           H  
ATOM    811  N   PRO A  54     -10.368  23.440  -2.378  1.00 54.05           N  
ATOM    812  CA  PRO A  54     -10.400  24.837  -1.958  1.00 54.05           C  
ATOM    813  HA  PRO A  54      -9.515  25.064  -1.364  1.00 54.05           H  
ATOM    814  C   PRO A  54     -11.659  25.087  -1.119  1.00 54.05           C  
ATOM    815  CB  PRO A  54     -10.369  25.659  -3.250  1.00 54.05           C  
ATOM    816  HB2 PRO A  54      -9.333  25.849  -3.532  1.00 54.05           H  
ATOM    817  HB3 PRO A  54     -10.916  26.597  -3.157  1.00 54.05           H  
ATOM    818  O   PRO A  54     -12.777  24.894  -1.594  1.00 54.05           O  
ATOM    819  CG  PRO A  54     -11.010  24.728  -4.280  1.00 54.05           C  
ATOM    820  HG2 PRO A  54     -10.669  24.948  -5.292  1.00 54.05           H  
ATOM    821  HG3 PRO A  54     -12.096  24.798  -4.219  1.00 54.05           H  
ATOM    822  CD  PRO A  54     -10.557  23.343  -3.821  1.00 54.05           C  
ATOM    823  HD2 PRO A  54      -9.608  23.100  -4.299  1.00 54.05           H  
ATOM    824  HD3 PRO A  54     -11.314  22.605  -4.082  1.00 54.05           H  
ATOM    825  N   VAL A  55     -11.474  25.491   0.142  1.00 51.12           N  
ATOM    826  H   VAL A  55     -10.521  25.534   0.472  1.00 51.12           H  
ATOM    827  CA  VAL A  55     -12.543  25.511   1.156  1.00 51.12           C  
ATOM    828  HA  VAL A  55     -12.929  24.495   1.240  1.00 51.12           H  
ATOM    829  C   VAL A  55     -13.706  26.418   0.735  1.00 51.12           C  
ATOM    830  CB  VAL A  55     -11.995  25.901   2.545  1.00 51.12           C  
ATOM    831  HB  VAL A  55     -11.586  26.910   2.504  1.00 51.12           H  
ATOM    832  O   VAL A  55     -13.634  27.647   0.837  1.00 51.12           O  
ATOM    833  CG1 VAL A  55     -13.093  25.860   3.619  1.00 51.12           C  
ATOM    834 HG11 VAL A  55     -13.871  26.591   3.400  1.00 51.12           H  
ATOM    835 HG12 VAL A  55     -13.536  24.865   3.661  1.00 51.12           H  
ATOM    836 HG13 VAL A  55     -12.666  26.098   4.593  1.00 51.12           H  
ATOM    837  CG2 VAL A  55     -10.880  24.946   2.994  1.00 51.12           C  
ATOM    838 HG21 VAL A  55     -10.025  25.001   2.319  1.00 51.12           H  
ATOM    839 HG22 VAL A  55     -10.537  25.211   3.994  1.00 51.12           H  
ATOM    840 HG23 VAL A  55     -11.245  23.919   3.006  1.00 51.12           H  
ATOM    841  N   ALA A  56     -14.799  25.792   0.293  1.00 47.29           N  
ATOM    842  H   ALA A  56     -14.736  24.795   0.144  1.00 47.29           H  
ATOM    843  CA  ALA A  56     -16.045  26.448  -0.077  1.00 47.29           C  
ATOM    844  HA  ALA A  56     -15.824  27.248  -0.783  1.00 47.29           H  
ATOM    845  C   ALA A  56     -16.698  27.059   1.173  1.00 47.29           C  
ATOM    846  CB  ALA A  56     -16.944  25.426  -0.786  1.00 47.29           C  
ATOM    847  HB1 ALA A  56     -17.878  25.904  -1.083  1.00 47.29           H  
ATOM    848  HB2 ALA A  56     -17.169  24.596  -0.117  1.00 47.29           H  
ATOM    849  HB3 ALA A  56     -16.442  25.046  -1.675  1.00 47.29           H  
ATOM    850  O   ALA A  56     -17.313  26.367   1.983  1.00 47.29           O  
ATOM    851  N   ARG A  57     -16.504  28.368   1.359  1.00 54.15           N  
ATOM    852  H   ARG A  57     -15.954  28.851   0.663  1.00 54.15           H  
ATOM    853  CA  ARG A  57     -16.903  29.093   2.572  1.00 54.15           C  
ATOM    854  HA  ARG A  57     -16.462  28.585   3.430  1.00 54.15           H  
ATOM    855  C   ARG A  57     -18.434  29.090   2.708  1.00 54.15           C  
ATOM    856  CB  ARG A  57     -16.372  30.539   2.528  1.00 54.15           C  
ATOM    857  HB2 ARG A  57     -16.637  31.037   3.461  1.00 54.15           H  
ATOM    858  HB3 ARG A  57     -16.863  31.071   1.712  1.00 54.15           H  
ATOM    859  O   ARG A  57     -19.092  29.670   1.845  1.00 54.15           O  
ATOM    860  CG  ARG A  57     -14.852  30.631   2.324  1.00 54.15           C  
ATOM    861  HG2 ARG A  57     -14.337  30.131   3.145  1.00 54.15           H  
ATOM    862  HG3 ARG A  57     -14.581  30.146   1.387  1.00 54.15           H  
ATOM    863  CD  ARG A  57     -14.413  32.097   2.250  1.00 54.15           C  
ATOM    864  HD2 ARG A  57     -14.526  32.554   3.233  1.00 54.15           H  
ATOM    865  HD3 ARG A  57     -15.063  32.615   1.545  1.00 54.15           H  
ATOM    866  NE  ARG A  57     -13.014  32.208   1.795  1.00 54.15           N  
ATOM    867  HE  ARG A  57     -12.486  31.348   1.756  1.00 54.15           H  
ATOM    868  NH1 ARG A  57     -13.014  34.466   1.369  1.00 54.15           N  
ATOM    869 HH11 ARG A  57     -12.550  35.296   1.028  1.00 54.15           H  
ATOM    870 HH12 ARG A  57     -13.968  34.519   1.697  1.00 54.15           H  
ATOM    871  NH2 ARG A  57     -11.189  33.260   0.930  1.00 54.15           N  
ATOM    872 HH21 ARG A  57     -10.698  32.378   0.900  1.00 54.15           H  
ATOM    873 HH22 ARG A  57     -10.738  34.099   0.594  1.00 54.15           H  
ATOM    874  CZ  ARG A  57     -12.415  33.307   1.370  1.00 54.15           C  
ATOM    875  N   PRO A  58     -19.025  28.545   3.789  1.00 52.10           N  
ATOM    876  CA  PRO A  58     -20.475  28.559   4.011  1.00 52.10           C  
ATOM    877  HA  PRO A  58     -20.995  28.373   3.071  1.00 52.10           H  
ATOM    878  C   PRO A  58     -20.949  29.926   4.548  1.00 52.10           C  
ATOM    879  CB  PRO A  58     -20.728  27.379   4.957  1.00 52.10           C  
ATOM    880  HB2 PRO A  58     -21.643  27.480   5.540  1.00 52.10           H  
ATOM    881  HB3 PRO A  58     -20.755  26.454   4.381  1.00 52.10           H  
ATOM    882  O   PRO A  58     -21.670  30.004   5.537  1.00 52.10           O  
ATOM    883  CG  PRO A  58     -19.478  27.392   5.835  1.00 52.10           C  
ATOM    884  HG2 PRO A  58     -19.289  26.416   6.284  1.00 52.10           H  
ATOM    885  HG3 PRO A  58     -19.576  28.157   6.605  1.00 52.10           H  
ATOM    886  CD  PRO A  58     -18.374  27.786   4.851  1.00 52.10           C  
ATOM    887  HD2 PRO A  58     -17.925  26.885   4.432  1.00 52.10           H  
ATOM    888  HD3 PRO A  58     -17.617  28.382   5.360  1.00 52.10           H  
ATOM    889  N   ASN A  59     -20.459  31.014   3.950  1.00 53.65           N  
ATOM    890  H   ASN A  59     -19.934  30.858   3.102  1.00 53.65           H  
ATOM    891  CA  ASN A  59     -20.680  32.413   4.322  1.00 53.65           C  
ATOM    892  HA  ASN A  59     -21.698  32.543   4.691  1.00 53.65           H  
ATOM    893  C   ASN A  59     -20.535  33.259   3.040  1.00 53.65           C  
ATOM    894  CB  ASN A  59     -19.682  32.819   5.435  1.00 53.65           C  
ATOM    895  HB2 ASN A  59     -19.247  33.791   5.200  1.00 53.65           H  
ATOM    896  HB3 ASN A  59     -18.864  32.101   5.499  1.00 53.65           H  
ATOM    897  O   ASN A  59     -19.452  33.743   2.712  1.00 53.65           O  
ATOM    898  CG  ASN A  59     -20.312  32.965   6.811  1.00 53.65           C  
ATOM    899  ND2 ASN A  59     -20.874  31.927   7.378  1.00 53.65           N  
ATOM    900 HD21 ASN A  59     -21.318  32.105   8.268  1.00 53.65           H  
ATOM    901 HD22 ASN A  59     -21.077  31.101   6.834  1.00 53.65           H  
ATOM    902  OD1 ASN A  59     -20.291  34.019   7.415  1.00 53.65           O  
ATOM    903  N   ALA A  60     -21.629  33.353   2.285  1.00 47.72           N  
ATOM    904  H   ALA A  60     -22.472  32.895   2.600  1.00 47.72           H  
ATOM    905  CA  ALA A  60     -21.798  34.181   1.094  1.00 47.72           C  
ATOM    906  HA  ALA A  60     -21.248  35.114   1.220  1.00 47.72           H  
ATOM    907  C   ALA A  60     -23.294  34.508   0.941  1.00 47.72           C  
ATOM    908  CB  ALA A  60     -21.256  33.438  -0.135  1.00 47.72           C  
ATOM    909  HB1 ALA A  60     -21.794  32.500  -0.268  1.00 47.72           H  
ATOM    910  HB2 ALA A  60     -20.194  33.230  -0.005  1.00 47.72           H  
ATOM    911  HB3 ALA A  60     -21.392  34.054  -1.024  1.00 47.72           H  
ATOM    912  O   ALA A  60     -24.141  33.715   1.355  1.00 47.72           O  
ATOM    913  N   GLU A  61     -23.622  35.670   0.381  1.00 55.28           N  
ATOM    914  H   GLU A  61     -22.898  36.276   0.025  1.00 55.28           H  
ATOM    915  CA  GLU A  61     -25.003  36.165   0.311  1.00 55.28           C  
ATOM    916  HA  GLU A  61     -25.536  35.811   1.193  1.00 55.28           H  
ATOM    917  C   GLU A  61     -25.743  35.673  -0.951  1.00 55.28           C  
ATOM    918  CB  GLU A  61     -25.007  37.697   0.357  1.00 55.28           C  
ATOM    919  HB2 GLU A  61     -26.037  38.044   0.268  1.00 55.28           H  
ATOM    920  HB3 GLU A  61     -24.433  38.061  -0.495  1.00 55.28           H  
ATOM    921  O   GLU A  61     -25.128  35.566  -2.016  1.00 55.28           O  
ATOM    922  CG  GLU A  61     -24.414  38.264   1.655  1.00 55.28           C  
ATOM    923  HG2 GLU A  61     -23.376  37.946   1.749  1.00 55.28           H  
ATOM    924  HG3 GLU A  61     -24.971  37.856   2.498  1.00 55.28           H  
ATOM    925  CD  GLU A  61     -24.462  39.799   1.687  1.00 55.28           C  
ATOM    926  OE1 GLU A  61     -24.677  40.340   2.792  1.00 55.28           O  
ATOM    927  OE2 GLU A  61     -24.247  40.413   0.614  1.00 55.28           O  
ATOM    928  N   PRO A  62     -27.066  35.417  -0.886  1.00 48.06           N  
ATOM    929  CA  PRO A  62     -27.881  34.975  -2.023  1.00 48.06           C  
ATOM    930  HA  PRO A  62     -27.321  34.249  -2.612  1.00 48.06           H  
ATOM    931  C   PRO A  62     -28.263  36.141  -2.964  1.00 48.06           C  
ATOM    932  CB  PRO A  62     -29.080  34.269  -1.376  1.00 48.06           C  
ATOM    933  HB2 PRO A  62     -29.960  34.235  -2.017  1.00 48.06           H  
ATOM    934  HB3 PRO A  62     -28.791  33.258  -1.087  1.00 48.06           H  
ATOM    935  O   PRO A  62     -29.426  36.309  -3.334  1.00 48.06           O  
ATOM    936  CG  PRO A  62     -29.310  35.109  -0.121  1.00 48.06           C  
ATOM    937  HG2 PRO A  62     -29.845  34.552   0.648  1.00 48.06           H  
ATOM    938  HG3 PRO A  62     -29.850  36.020  -0.381  1.00 48.06           H  
ATOM    939  CD  PRO A  62     -27.888  35.460   0.318  1.00 48.06           C  
ATOM    940  HD2 PRO A  62     -27.532  34.711   1.026  1.00 48.06           H  
ATOM    941  HD3 PRO A  62     -27.870  36.449   0.774  1.00 48.06           H  
ATOM    942  N   ASN A  63     -27.287  36.970  -3.343  1.00 56.06           N  
ATOM    943  H   ASN A  63     -26.352  36.754  -3.029  1.00 56.06           H  
ATOM    944  CA  ASN A  63     -27.492  38.201  -4.113  1.00 56.06           C  
ATOM    945  HA  ASN A  63     -28.388  38.695  -3.737  1.00 56.06           H  
ATOM    946  C   ASN A  63     -27.747  37.878  -5.598  1.00 56.06           C  
ATOM    947  CB  ASN A  63     -26.305  39.154  -3.859  1.00 56.06           C  
ATOM    948  HB2 ASN A  63     -26.399  40.024  -4.509  1.00 56.06           H  
ATOM    949  HB3 ASN A  63     -25.374  38.644  -4.103  1.00 56.06           H  
ATOM    950  O   ASN A  63     -26.830  37.796  -6.414  1.00 56.06           O  
ATOM    951  CG  ASN A  63     -26.244  39.653  -2.420  1.00 56.06           C  
ATOM    952  ND2 ASN A  63     -25.127  40.214  -2.020  1.00 56.06           N  
ATOM    953 HD21 ASN A  63     -25.027  40.419  -1.036  1.00 56.06           H  
ATOM    954 HD22 ASN A  63     -24.330  40.307  -2.633  1.00 56.06           H  
ATOM    955  OD1 ASN A  63     -27.188  39.533  -1.658  1.00 56.06           O  
ATOM    956  N   ASN A  64     -29.016  37.632  -5.926  1.00 54.77           N  
ATOM    957  H   ASN A  64     -29.680  37.651  -5.165  1.00 54.77           H  
ATOM    958  CA  ASN A  64     -29.457  36.987  -7.162  1.00 54.77           C  
ATOM    959  HA  ASN A  64     -28.740  36.204  -7.407  1.00 54.77           H  
ATOM    960  C   ASN A  64     -29.513  37.937  -8.385  1.00 54.77           C  
ATOM    961  CB  ASN A  64     -30.801  36.300  -6.836  1.00 54.77           C  
ATOM    962  HB2 ASN A  64     -31.552  37.057  -6.611  1.00 54.77           H  
ATOM    963  HB3 ASN A  64     -30.676  35.673  -5.952  1.00 54.77           H  
ATOM    964  O   ASN A  64     -30.577  38.450  -8.734  1.00 54.77           O  
ATOM    965  CG  ASN A  64     -31.328  35.414  -7.951  1.00 54.77           C  
ATOM    966  ND2 ASN A  64     -31.870  35.989  -8.997  1.00 54.77           N  
ATOM    967 HD21 ASN A  64     -31.813  36.994  -9.075  1.00 54.77           H  
ATOM    968 HD22 ASN A  64     -32.209  35.387  -9.734  1.00 54.77           H  
ATOM    969  OD1 ASN A  64     -31.265  34.199  -7.899  1.00 54.77           O  
ATOM    970  N   ASP A  65     -28.389  38.088  -9.089  1.00 50.61           N  
ATOM    971  H   ASP A  65     -27.537  37.708  -8.703  1.00 50.61           H  
ATOM    972  CA  ASP A  65     -28.310  38.582 -10.477  1.00 50.61           C  
ATOM    973  HA  ASP A  65     -29.246  38.349 -10.985  1.00 50.61           H  
ATOM    974  C   ASP A  65     -27.173  37.862 -11.248  1.00 50.61           C  
ATOM    975  CB  ASP A  65     -28.141  40.127 -10.497  1.00 50.61           C  
ATOM    976  HB2 ASP A  65     -27.204  40.381 -10.001  1.00 50.61           H  
ATOM    977  HB3 ASP A  65     -28.954  40.578  -9.929  1.00 50.61           H  
ATOM    978  O   ASP A  65     -26.361  37.136 -10.677  1.00 50.61           O  
ATOM    979  CG  ASP A  65     -28.145  40.741 -11.914  1.00 50.61           C  
ATOM    980  OD1 ASP A  65     -28.874  40.216 -12.786  1.00 50.61           O  
ATOM    981  OD2 ASP A  65     -27.318  41.641 -12.200  1.00 50.61           O  
ATOM    982  N   ARG A  66     -27.090  38.122 -12.557  1.00 47.95           N  
ATOM    983  H   ARG A  66     -27.840  38.704 -12.902  1.00 47.95           H  
ATOM    984  CA  ARG A  66     -25.846  38.159 -13.345  1.00 47.95           C  
ATOM    985  HA  ARG A  66     -26.194  38.477 -14.327  1.00 47.95           H  
ATOM    986  C   ARG A  66     -25.121  36.847 -13.655  1.00 47.95           C  
ATOM    987  CB  ARG A  66     -24.928  39.282 -12.811  1.00 47.95           C  
ATOM    988  HB2 ARG A  66     -24.135  38.876 -12.182  1.00 47.95           H  
ATOM    989  HB3 ARG A  66     -25.509  39.948 -12.174  1.00 47.95           H  
ATOM    990  O   ARG A  66     -23.907  36.758 -13.533  1.00 47.95           O  
ATOM    991  CG  ARG A  66     -24.328  40.096 -13.965  1.00 47.95           C  
ATOM    992  HG2 ARG A  66     -23.435  39.602 -14.345  1.00 47.95           H  
ATOM    993  HG3 ARG A  66     -25.055  40.148 -14.776  1.00 47.95           H  
ATOM    994  CD  ARG A  66     -23.997  41.532 -13.534  1.00 47.95           C  
ATOM    995  HD2 ARG A  66     -22.976  41.566 -13.154  1.00 47.95           H  
ATOM    996  HD3 ARG A  66     -24.662  41.845 -12.729  1.00 47.95           H  
ATOM    997  NE  ARG A  66     -24.157  42.462 -14.668  1.00 47.95           N  
ATOM    998  HE  ARG A  66     -23.316  42.736 -15.156  1.00 47.95           H  
ATOM    999  NH1 ARG A  66     -26.465  42.665 -14.570  1.00 47.95           N  
ATOM   1000 HH11 ARG A  66     -26.535  42.193 -13.679  1.00 47.95           H  
ATOM   1001 HH12 ARG A  66     -27.345  42.999 -14.937  1.00 47.95           H  
ATOM   1002  NH2 ARG A  66     -25.339  43.618 -16.227  1.00 47.95           N  
ATOM   1003 HH21 ARG A  66     -24.480  43.843 -16.709  1.00 47.95           H  
ATOM   1004 HH22 ARG A  66     -26.228  43.960 -16.564  1.00 47.95           H  
ATOM   1005  CZ  ARG A  66     -25.315  42.906 -15.135  1.00 47.95           C  
ATOM   1006  N   ALA A  67     -25.879  35.918 -14.240  1.00 45.98           N  
ATOM   1007  H   ALA A  67     -26.873  36.092 -14.199  1.00 45.98           H  
ATOM   1008  CA  ALA A  67     -25.414  34.900 -15.195  1.00 45.98           C  
ATOM   1009  HA  ALA A  67     -26.266  34.245 -15.381  1.00 45.98           H  
ATOM   1010  C   ALA A  67     -24.256  33.978 -14.742  1.00 45.98           C  
ATOM   1011  CB  ALA A  67     -25.113  35.590 -16.535  1.00 45.98           C  
ATOM   1012  HB1 ALA A  67     -24.863  34.839 -17.284  1.00 45.98           H  
ATOM   1013  HB2 ALA A  67     -25.982  36.154 -16.873  1.00 45.98           H  
ATOM   1014  HB3 ALA A  67     -24.264  36.264 -16.421  1.00 45.98           H  
ATOM   1015  O   ALA A  67     -23.076  34.311 -14.816  1.00 45.98           O  
ATOM   1016  N   GLN A  68     -24.600  32.738 -14.389  1.00 52.14           N  
ATOM   1017  H   GLN A  68     -25.577  32.483 -14.397  1.00 52.14           H  
ATOM   1018  CA  GLN A  68     -23.625  31.684 -14.098  1.00 52.14           C  
ATOM   1019  HA  GLN A  68     -22.875  32.077 -13.412  1.00 52.14           H  
ATOM   1020  C   GLN A  68     -22.910  31.223 -15.382  1.00 52.14           C  
ATOM   1021  CB  GLN A  68     -24.338  30.505 -13.413  1.00 52.14           C  
ATOM   1022  HB2 GLN A  68     -23.620  29.699 -13.266  1.00 52.14           H  
ATOM   1023  HB3 GLN A  68     -25.132  30.141 -14.065  1.00 52.14           H  
ATOM   1024  O   GLN A  68     -23.525  30.623 -16.265  1.00 52.14           O  
ATOM   1025  CG  GLN A  68     -24.939  30.883 -12.047  1.00 52.14           C  
ATOM   1026  HG2 GLN A  68     -24.136  31.183 -11.373  1.00 52.14           H  
ATOM   1027  HG3 GLN A  68     -25.619  31.727 -12.161  1.00 52.14           H  
ATOM   1028  CD  GLN A  68     -25.721  29.743 -11.397  1.00 52.14           C  
ATOM   1029  NE2 GLN A  68     -26.303  29.968 -10.240  1.00 52.14           N  
ATOM   1030 HE21 GLN A  68     -26.239  30.870  -9.789  1.00 52.14           H  
ATOM   1031 HE22 GLN A  68     -26.818  29.193  -9.848  1.00 52.14           H  
ATOM   1032  OE1 GLN A  68     -25.840  28.642 -11.905  1.00 52.14           O  
ATOM   1033  N   THR A  69     -21.604  31.479 -15.486  1.00 52.59           N  
ATOM   1034  H   THR A  69     -21.180  32.092 -14.804  1.00 52.59           H  
ATOM   1035  CA  THR A  69     -20.790  31.075 -16.643  1.00 52.59           C  
ATOM   1036  HA  THR A  69     -21.321  31.361 -17.551  1.00 52.59           H  
ATOM   1037  C   THR A  69     -20.549  29.564 -16.672  1.00 52.59           C  
ATOM   1038  CB  THR A  69     -19.441  31.811 -16.653  1.00 52.59           C  
ATOM   1039  HB  THR A  69     -18.877  31.557 -15.755  1.00 52.59           H  
ATOM   1040  O   THR A  69     -19.881  29.028 -15.794  1.00 52.59           O  
ATOM   1041  CG2 THR A  69     -18.594  31.501 -17.889  1.00 52.59           C  
ATOM   1042 HG21 THR A  69     -18.288  30.455 -17.879  1.00 52.59           H  
ATOM   1043 HG22 THR A  69     -19.168  31.701 -18.793  1.00 52.59           H  
ATOM   1044 HG23 THR A  69     -17.697  32.120 -17.886  1.00 52.59           H  
ATOM   1045  OG1 THR A  69     -19.672  33.198 -16.671  1.00 52.59           O  
ATOM   1046  HG1 THR A  69     -18.837  33.647 -16.519  1.00 52.59           H  
ATOM   1047  N   THR A  70     -21.047  28.909 -17.726  1.00 53.37           N  
ATOM   1048  H   THR A  70     -21.615  29.459 -18.355  1.00 53.37           H  
ATOM   1049  CA  THR A  70     -20.642  27.589 -18.254  1.00 53.37           C  
ATOM   1050  HA  THR A  70     -21.529  27.148 -18.708  1.00 53.37           H  
ATOM   1051  C   THR A  70     -20.138  26.575 -17.217  1.00 53.37           C  
ATOM   1052  CB  THR A  70     -19.618  27.762 -19.391  1.00 53.37           C  
ATOM   1053  HB  THR A  70     -18.655  28.068 -18.981  1.00 53.37           H  
ATOM   1054  O   THR A  70     -18.932  26.358 -17.063  1.00 53.37           O  
ATOM   1055  CG2 THR A  70     -19.443  26.496 -20.234  1.00 53.37           C  
ATOM   1056 HG21 THR A  70     -20.397  26.205 -20.673  1.00 53.37           H  
ATOM   1057 HG22 THR A  70     -19.074  25.677 -19.618  1.00 53.37           H  
ATOM   1058 HG23 THR A  70     -18.720  26.679 -21.029  1.00 53.37           H  
ATOM   1059  OG1 THR A  70     -20.069  28.757 -20.285  1.00 53.37           O  
ATOM   1060  HG1 THR A  70     -19.418  28.830 -20.988  1.00 53.37           H  
ATOM   1061  N   VAL A  71     -21.063  25.867 -16.561  1.00 56.08           N  
ATOM   1062  H   VAL A  71     -22.040  26.085 -16.701  1.00 56.08           H  
ATOM   1063  CA  VAL A  71     -20.714  24.653 -15.806  1.00 56.08           C  
ATOM   1064  HA  VAL A  71     -19.966  24.933 -15.064  1.00 56.08           H  
ATOM   1065  C   VAL A  71     -20.064  23.632 -16.747  1.00 56.08           C  
ATOM   1066  CB  VAL A  71     -21.910  24.051 -15.038  1.00 56.08           C  
ATOM   1067  HB  VAL A  71     -21.591  23.099 -14.614  1.00 56.08           H  
ATOM   1068  O   VAL A  71     -20.639  23.233 -17.757  1.00 56.08           O  
ATOM   1069  CG1 VAL A  71     -22.295  24.969 -13.872  1.00 56.08           C  
ATOM   1070 HG11 VAL A  71     -23.093  24.509 -13.288  1.00 56.08           H  
ATOM   1071 HG12 VAL A  71     -22.640  25.934 -14.243  1.00 56.08           H  
ATOM   1072 HG13 VAL A  71     -21.435  25.125 -13.221  1.00 56.08           H  
ATOM   1073  CG2 VAL A  71     -23.165  23.800 -15.887  1.00 56.08           C  
ATOM   1074 HG21 VAL A  71     -22.941  23.098 -16.690  1.00 56.08           H  
ATOM   1075 HG22 VAL A  71     -23.943  23.357 -15.264  1.00 56.08           H  
ATOM   1076 HG23 VAL A  71     -23.540  24.731 -16.311  1.00 56.08           H  
ATOM   1077  N   ASN A  72     -18.826  23.239 -16.445  1.00 55.56           N  
ATOM   1078  H   ASN A  72     -18.395  23.609 -15.610  1.00 55.56           H  
ATOM   1079  CA  ASN A  72     -18.029  22.348 -17.292  1.00 55.56           C  
ATOM   1080  HA  ASN A  72     -18.312  22.507 -18.333  1.00 55.56           H  
ATOM   1081  C   ASN A  72     -18.371  20.876 -16.998  1.00 55.56           C  
ATOM   1082  CB  ASN A  72     -16.538  22.720 -17.170  1.00 55.56           C  
ATOM   1083  HB2 ASN A  72     -16.301  23.048 -16.157  1.00 55.56           H  
ATOM   1084  HB3 ASN A  72     -15.932  21.841 -17.386  1.00 55.56           H  
ATOM   1085  O   ASN A  72     -17.569  20.119 -16.452  1.00 55.56           O  
ATOM   1086  CG  ASN A  72     -16.116  23.788 -18.167  1.00 55.56           C  
ATOM   1087  ND2 ASN A  72     -16.612  25.000 -18.083  1.00 55.56           N  
ATOM   1088 HD21 ASN A  72     -16.276  25.656 -18.773  1.00 55.56           H  
ATOM   1089 HD22 ASN A  72     -17.339  25.254 -17.429  1.00 55.56           H  
ATOM   1090  OD1 ASN A  72     -15.330  23.545 -19.062  1.00 55.56           O  
ATOM   1091  N   THR A  73     -19.599  20.481 -17.336  1.00 55.84           N  
ATOM   1092  H   THR A  73     -20.234  21.174 -17.705  1.00 55.84           H  
ATOM   1093  CA  THR A  73     -20.093  19.102 -17.224  1.00 55.84           C  
ATOM   1094  HA  THR A  73     -19.824  18.710 -16.244  1.00 55.84           H  
ATOM   1095  C   THR A  73     -19.425  18.222 -18.285  1.00 55.84           C  
ATOM   1096  CB  THR A  73     -21.627  19.071 -17.344  1.00 55.84           C  
ATOM   1097  HB  THR A  73     -21.924  19.400 -18.340  1.00 55.84           H  
ATOM   1098  O   THR A  73     -19.945  18.054 -19.384  1.00 55.84           O  
ATOM   1099  CG2 THR A  73     -22.221  17.691 -17.060  1.00 55.84           C  
ATOM   1100 HG21 THR A  73     -21.895  16.985 -17.823  1.00 55.84           H  
ATOM   1101 HG22 THR A  73     -23.309  17.749 -17.094  1.00 55.84           H  
ATOM   1102 HG23 THR A  73     -21.902  17.331 -16.082  1.00 55.84           H  
ATOM   1103  OG1 THR A  73     -22.193  19.945 -16.392  1.00 55.84           O  
ATOM   1104  HG1 THR A  73     -22.325  19.443 -15.585  1.00 55.84           H  
ATOM   1105  N   GLY A  74     -18.241  17.694 -17.965  1.00 62.41           N  
ATOM   1106  H   GLY A  74     -17.822  17.967 -17.088  1.00 62.41           H  
ATOM   1107  CA  GLY A  74     -17.487  16.807 -18.853  1.00 62.41           C  
ATOM   1108  HA2 GLY A  74     -16.551  16.518 -18.376  1.00 62.41           H  
ATOM   1109  HA3 GLY A  74     -17.254  17.342 -19.774  1.00 62.41           H  
ATOM   1110  C   GLY A  74     -18.265  15.533 -19.195  1.00 62.41           C  
ATOM   1111  O   GLY A  74     -18.768  14.848 -18.305  1.00 62.41           O  
ATOM   1112  N   GLU A  75     -18.358  15.213 -20.485  1.00 63.30           N  
ATOM   1113  H   GLU A  75     -17.953  15.830 -21.174  1.00 63.30           H  
ATOM   1114  CA  GLU A  75     -19.103  14.054 -20.979  1.00 63.30           C  
ATOM   1115  HA  GLU A  75     -20.044  13.997 -20.432  1.00 63.30           H  
ATOM   1116  C   GLU A  75     -18.320  12.757 -20.714  1.00 63.30           C  
ATOM   1117  CB  GLU A  75     -19.457  14.272 -22.461  1.00 63.30           C  
ATOM   1118  HB2 GLU A  75     -19.864  15.278 -22.567  1.00 63.30           H  
ATOM   1119  HB3 GLU A  75     -18.559  14.202 -23.075  1.00 63.30           H  
ATOM   1120  O   GLU A  75     -17.413  12.382 -21.458  1.00 63.30           O  
ATOM   1121  CG  GLU A  75     -20.508  13.267 -22.957  1.00 63.30           C  
ATOM   1122  HG2 GLU A  75     -21.380  13.319 -22.305  1.00 63.30           H  
ATOM   1123  HG3 GLU A  75     -20.097  12.260 -22.883  1.00 63.30           H  
ATOM   1124  CD  GLU A  75     -20.945  13.555 -24.404  1.00 63.30           C  
ATOM   1125  OE1 GLU A  75     -20.897  12.611 -25.225  1.00 63.30           O  
ATOM   1126  OE2 GLU A  75     -21.345  14.710 -24.679  1.00 63.30           O  
ATOM   1127  N   VAL A  76     -18.648  12.075 -19.612  1.00 69.35           N  
ATOM   1128  H   VAL A  76     -19.329  12.486 -18.989  1.00 69.35           H  
ATOM   1129  CA  VAL A  76     -18.025  10.799 -19.229  1.00 69.35           C  
ATOM   1130  HA  VAL A  76     -16.954  10.877 -19.415  1.00 69.35           H  
ATOM   1131  C   VAL A  76     -18.567   9.684 -20.128  1.00 69.35           C  
ATOM   1132  CB  VAL A  76     -18.204  10.490 -17.726  1.00 69.35           C  
ATOM   1133  HB  VAL A  76     -19.263  10.353 -17.504  1.00 69.35           H  
ATOM   1134  O   VAL A  76     -19.524   8.991 -19.786  1.00 69.35           O  
ATOM   1135  CG1 VAL A  76     -17.438   9.220 -17.324  1.00 69.35           C  
ATOM   1136 HG11 VAL A  76     -17.559   9.039 -16.256  1.00 69.35           H  
ATOM   1137 HG12 VAL A  76     -17.829   8.355 -17.859  1.00 69.35           H  
ATOM   1138 HG13 VAL A  76     -16.378   9.333 -17.551  1.00 69.35           H  
ATOM   1139  CG2 VAL A  76     -17.672  11.628 -16.844  1.00 69.35           C  
ATOM   1140 HG21 VAL A  76     -18.217  12.550 -17.045  1.00 69.35           H  
ATOM   1141 HG22 VAL A  76     -17.811  11.378 -15.793  1.00 69.35           H  
ATOM   1142 HG23 VAL A  76     -16.612  11.793 -17.040  1.00 69.35           H  
ATOM   1143  N   ALA A  77     -17.959   9.526 -21.304  1.00 74.98           N  
ATOM   1144  H   ALA A  77     -17.292  10.234 -21.576  1.00 74.98           H  
ATOM   1145  CA  ALA A  77     -18.310   8.504 -22.284  1.00 74.98           C  
ATOM   1146  HA  ALA A  77     -19.382   8.564 -22.474  1.00 74.98           H  
ATOM   1147  C   ALA A  77     -17.998   7.087 -21.757  1.00 74.98           C  
ATOM   1148  CB  ALA A  77     -17.587   8.831 -23.597  1.00 74.98           C  
ATOM   1149  HB1 ALA A  77     -16.507   8.819 -23.445  1.00 74.98           H  
ATOM   1150  HB2 ALA A  77     -17.889   9.818 -23.949  1.00 74.98           H  
ATOM   1151  HB3 ALA A  77     -17.849   8.091 -24.353  1.00 74.98           H  
ATOM   1152  O   ALA A  77     -16.889   6.572 -21.909  1.00 74.98           O  
ATOM   1153  N   VAL A  78     -18.985   6.451 -21.117  1.00 78.10           N  
ATOM   1154  H   VAL A  78     -19.828   6.976 -20.929  1.00 78.10           H  
ATOM   1155  CA  VAL A  78     -18.869   5.091 -20.568  1.00 78.10           C  
ATOM   1156  HA  VAL A  78     -17.951   5.039 -19.983  1.00 78.10           H  
ATOM   1157  C   VAL A  78     -18.763   4.074 -21.708  1.00 78.10           C  
ATOM   1158  CB  VAL A  78     -20.041   4.753 -19.619  1.00 78.10           C  
ATOM   1159  HB  VAL A  78     -20.980   4.780 -20.172  1.00 78.10           H  
ATOM   1160  O   VAL A  78     -19.761   3.692 -22.317  1.00 78.10           O  
ATOM   1161  CG1 VAL A  78     -19.870   3.359 -18.998  1.00 78.10           C  
ATOM   1162 HG11 VAL A  78     -18.929   3.303 -18.451  1.00 78.10           H  
ATOM   1163 HG12 VAL A  78     -19.879   2.594 -19.775  1.00 78.10           H  
ATOM   1164 HG13 VAL A  78     -20.695   3.155 -18.316  1.00 78.10           H  
ATOM   1165  CG2 VAL A  78     -20.137   5.754 -18.459  1.00 78.10           C  
ATOM   1166 HG21 VAL A  78     -19.189   5.803 -17.923  1.00 78.10           H  
ATOM   1167 HG22 VAL A  78     -20.387   6.745 -18.836  1.00 78.10           H  
ATOM   1168 HG23 VAL A  78     -20.926   5.451 -17.770  1.00 78.10           H  
ATOM   1169  N   VAL A  79     -17.539   3.623 -21.993  1.00 82.27           N  
ATOM   1170  H   VAL A  79     -16.759   4.058 -21.522  1.00 82.27           H  
ATOM   1171  CA  VAL A  79     -17.264   2.607 -23.019  1.00 82.27           C  
ATOM   1172  HA  VAL A  79     -17.710   2.957 -23.950  1.00 82.27           H  
ATOM   1173  C   VAL A  79     -17.896   1.264 -22.606  1.00 82.27           C  
ATOM   1174  CB  VAL A  79     -15.748   2.455 -23.262  1.00 82.27           C  
ATOM   1175  HB  VAL A  79     -15.263   2.141 -22.338  1.00 82.27           H  
ATOM   1176  O   VAL A  79     -17.566   0.749 -21.535  1.00 82.27           O  
ATOM   1177  CG1 VAL A  79     -15.452   1.413 -24.349  1.00 82.27           C  
ATOM   1178 HG11 VAL A  79     -15.791   0.427 -24.033  1.00 82.27           H  
ATOM   1179 HG12 VAL A  79     -15.949   1.687 -25.280  1.00 82.27           H  
ATOM   1180 HG13 VAL A  79     -14.377   1.358 -24.523  1.00 82.27           H  
ATOM   1181  CG2 VAL A  79     -15.121   3.783 -23.713  1.00 82.27           C  
ATOM   1182 HG21 VAL A  79     -15.605   4.138 -24.623  1.00 82.27           H  
ATOM   1183 HG22 VAL A  79     -14.057   3.646 -23.902  1.00 82.27           H  
ATOM   1184 HG23 VAL A  79     -15.231   4.540 -22.938  1.00 82.27           H  
ATOM   1185  N   PRO A  80     -18.784   0.663 -23.424  1.00 82.60           N  
ATOM   1186  CA  PRO A  80     -19.494  -0.562 -23.060  1.00 82.60           C  
ATOM   1187  HA  PRO A  80     -19.836  -0.498 -22.027  1.00 82.60           H  
ATOM   1188  C   PRO A  80     -18.589  -1.796 -23.197  1.00 82.60           C  
ATOM   1189  CB  PRO A  80     -20.723  -0.596 -23.976  1.00 82.60           C  
ATOM   1190  HB2 PRO A  80     -21.058  -1.611 -24.188  1.00 82.60           H  
ATOM   1191  HB3 PRO A  80     -21.528  -0.021 -23.520  1.00 82.60           H  
ATOM   1192  O   PRO A  80     -18.489  -2.405 -24.261  1.00 82.60           O  
ATOM   1193  CG  PRO A  80     -20.243   0.122 -25.237  1.00 82.60           C  
ATOM   1194  HG2 PRO A  80     -21.071   0.567 -25.789  1.00 82.60           H  
ATOM   1195  HG3 PRO A  80     -19.688  -0.570 -25.870  1.00 82.60           H  
ATOM   1196  CD  PRO A  80     -19.297   1.187 -24.684  1.00 82.60           C  
ATOM   1197  HD2 PRO A  80     -19.853   2.104 -24.494  1.00 82.60           H  
ATOM   1198  HD3 PRO A  80     -18.490   1.374 -25.393  1.00 82.60           H  
ATOM   1199  N   VAL A  81     -17.923  -2.177 -22.104  1.00 81.47           N  
ATOM   1200  H   VAL A  81     -17.980  -1.582 -21.290  1.00 81.47           H  
ATOM   1201  CA  VAL A  81     -17.082  -3.383 -22.044  1.00 81.47           C  
ATOM   1202  HA  VAL A  81     -16.394  -3.355 -22.889  1.00 81.47           H  
ATOM   1203  C   VAL A  81     -17.945  -4.643 -22.177  1.00 81.47           C  
ATOM   1204  CB  VAL A  81     -16.238  -3.422 -20.754  1.00 81.47           C  
ATOM   1205  HB  VAL A  81     -16.901  -3.433 -19.889  1.00 81.47           H  
ATOM   1206  O   VAL A  81     -18.859  -4.879 -21.386  1.00 81.47           O  
ATOM   1207  CG1 VAL A  81     -15.341  -4.667 -20.701  1.00 81.47           C  
ATOM   1208 HG11 VAL A  81     -14.722  -4.637 -19.804  1.00 81.47           H  
ATOM   1209 HG12 VAL A  81     -14.695  -4.704 -21.578  1.00 81.47           H  
ATOM   1210 HG13 VAL A  81     -15.948  -5.571 -20.660  1.00 81.47           H  
ATOM   1211  CG2 VAL A  81     -15.325  -2.191 -20.650  1.00 81.47           C  
ATOM   1212 HG21 VAL A  81     -14.667  -2.136 -21.517  1.00 81.47           H  
ATOM   1213 HG22 VAL A  81     -14.721  -2.253 -19.744  1.00 81.47           H  
ATOM   1214 HG23 VAL A  81     -15.919  -1.279 -20.596  1.00 81.47           H  
ATOM   1215  N   THR A  82     -17.637  -5.483 -23.164  1.00 79.12           N  
ATOM   1216  H   THR A  82     -16.882  -5.250 -23.793  1.00 79.12           H  
ATOM   1217  CA  THR A  82     -18.349  -6.736 -23.446  1.00 79.12           C  
ATOM   1218  HA  THR A  82     -19.421  -6.551 -23.371  1.00 79.12           H  
ATOM   1219  C   THR A  82     -18.003  -7.824 -22.424  1.00 79.12           C  
ATOM   1220  CB  THR A  82     -18.060  -7.208 -24.883  1.00 79.12           C  
ATOM   1221  HB  THR A  82     -18.364  -8.249 -24.991  1.00 79.12           H  
ATOM   1222  O   THR A  82     -17.048  -8.583 -22.584  1.00 79.12           O  
ATOM   1223  CG2 THR A  82     -18.816  -6.365 -25.910  1.00 79.12           C  
ATOM   1224 HG21 THR A  82     -18.519  -5.320 -25.829  1.00 79.12           H  
ATOM   1225 HG22 THR A  82     -18.595  -6.724 -26.915  1.00 79.12           H  
ATOM   1226 HG23 THR A  82     -19.889  -6.445 -25.734  1.00 79.12           H  
ATOM   1227  OG1 THR A  82     -16.691  -7.078 -25.196  1.00 79.12           O  
ATOM   1228  HG1 THR A  82     -16.472  -7.744 -25.852  1.00 79.12           H  
ATOM   1229  N   ALA A  83     -18.793  -7.915 -21.352  1.00 79.19           N  
ATOM   1230  H   ALA A  83     -19.495  -7.201 -21.220  1.00 79.19           H  
ATOM   1231  CA  ALA A  83     -18.610  -8.910 -20.296  1.00 79.19           C  
ATOM   1232  HA  ALA A  83     -17.602  -8.798 -19.897  1.00 79.19           H  
ATOM   1233  C   ALA A  83     -18.754 -10.355 -20.824  1.00 79.19           C  
ATOM   1234  CB  ALA A  83     -19.597  -8.605 -19.163  1.00 79.19           C  
ATOM   1235  HB1 ALA A  83     -19.410  -7.607 -18.767  1.00 79.19           H  
ATOM   1236  HB2 ALA A  83     -20.621  -8.660 -19.534  1.00 79.19           H  
ATOM   1237  HB3 ALA A  83     -19.471  -9.334 -18.363  1.00 79.19           H  
ATOM   1238  O   ALA A  83     -19.845 -10.801 -21.182  1.00 79.19           O  
ATOM   1239  N   VAL A  84     -17.644 -11.099 -20.853  1.00 78.84           N  
ATOM   1240  H   VAL A  84     -16.773 -10.661 -20.590  1.00 78.84           H  
ATOM   1241  CA  VAL A  84     -17.605 -12.503 -21.296  1.00 78.84           C  
ATOM   1242  HA  VAL A  84     -18.248 -12.589 -22.172  1.00 78.84           H  
ATOM   1243  C   VAL A  84     -18.125 -13.421 -20.175  1.00 78.84           C  
ATOM   1244  CB  VAL A  84     -16.181 -12.910 -21.728  1.00 78.84           C  
ATOM   1245  HB  VAL A  84     -15.503 -12.801 -20.881  1.00 78.84           H  
ATOM   1246  O   VAL A  84     -17.587 -13.375 -19.068  1.00 78.84           O  
ATOM   1247  CG1 VAL A  84     -16.126 -14.365 -22.214  1.00 78.84           C  
ATOM   1248 HG11 VAL A  84     -16.811 -14.509 -23.050  1.00 78.84           H  
ATOM   1249 HG12 VAL A  84     -16.388 -15.046 -21.405  1.00 78.84           H  
ATOM   1250 HG13 VAL A  84     -15.113 -14.604 -22.538  1.00 78.84           H  
ATOM   1251  CG2 VAL A  84     -15.672 -12.023 -22.874  1.00 78.84           C  
ATOM   1252 HG21 VAL A  84     -15.603 -10.985 -22.550  1.00 78.84           H  
ATOM   1253 HG22 VAL A  84     -16.348 -12.082 -23.726  1.00 78.84           H  
ATOM   1254 HG23 VAL A  84     -14.677 -12.346 -23.180  1.00 78.84           H  
ATOM   1255  N   PRO A  85     -19.136 -14.278 -20.418  1.00 78.35           N  
ATOM   1256  CA  PRO A  85     -19.704 -15.132 -19.377  1.00 78.35           C  
ATOM   1257  HA  PRO A  85     -19.870 -14.544 -18.475  1.00 78.35           H  
ATOM   1258  C   PRO A  85     -18.779 -16.312 -19.034  1.00 78.35           C  
ATOM   1259  CB  PRO A  85     -21.064 -15.581 -19.923  1.00 78.35           C  
ATOM   1260  HB2 PRO A  85     -21.352 -16.568 -19.560  1.00 78.35           H  
ATOM   1261  HB3 PRO A  85     -21.821 -14.844 -19.655  1.00 78.35           H  
ATOM   1262  O   PRO A  85     -18.581 -17.223 -19.836  1.00 78.35           O  
ATOM   1263  CG  PRO A  85     -20.862 -15.568 -21.439  1.00 78.35           C  
ATOM   1264  HG2 PRO A  85     -21.801 -15.419 -21.971  1.00 78.35           H  
ATOM   1265  HG3 PRO A  85     -20.385 -16.495 -21.757  1.00 78.35           H  
ATOM   1266  CD  PRO A  85     -19.902 -14.398 -21.650  1.00 78.35           C  
ATOM   1267  HD2 PRO A  85     -20.470 -13.482 -21.811  1.00 78.35           H  
ATOM   1268  HD3 PRO A  85     -19.254 -14.596 -22.504  1.00 78.35           H  
ATOM   1269  N   THR A  86     -18.275 -16.340 -17.799  1.00 73.90           N  
ATOM   1270  H   THR A  86     -18.392 -15.516 -17.227  1.00 73.90           H  
ATOM   1271  CA  THR A  86     -17.296 -17.321 -17.278  1.00 73.90           C  
ATOM   1272  HA  THR A  86     -16.433 -17.309 -17.943  1.00 73.90           H  
ATOM   1273  C   THR A  86     -17.798 -18.775 -17.213  1.00 73.90           C  
ATOM   1274  CB  THR A  86     -16.829 -16.904 -15.863  1.00 73.90           C  
ATOM   1275  HB  THR A  86     -17.402 -17.453 -15.117  1.00 73.90           H  
ATOM   1276  O   THR A  86     -17.025 -19.693 -16.941  1.00 73.90           O  
ATOM   1277  CG2 THR A  86     -15.343 -17.168 -15.639  1.00 73.90           C  
ATOM   1278 HG21 THR A  86     -15.061 -16.878 -14.627  1.00 73.90           H  
ATOM   1279 HG22 THR A  86     -14.749 -16.603 -16.358  1.00 73.90           H  
ATOM   1280 HG23 THR A  86     -15.140 -18.231 -15.762  1.00 73.90           H  
ATOM   1281  OG1 THR A  86     -17.029 -15.526 -15.629  1.00 73.90           O  
ATOM   1282  HG1 THR A  86     -16.499 -15.274 -14.870  1.00 73.90           H  
ATOM   1283  N   ALA A  87     -19.089 -19.014 -17.460  1.00 67.86           N  
ATOM   1284  H   ALA A  87     -19.645 -18.225 -17.757  1.00 67.86           H  
ATOM   1285  CA  ALA A  87     -19.785 -20.294 -17.295  1.00 67.86           C  
ATOM   1286  HA  ALA A  87     -19.440 -20.736 -16.360  1.00 67.86           H  
ATOM   1287  C   ALA A  87     -19.478 -21.337 -18.400  1.00 67.86           C  
ATOM   1288  CB  ALA A  87     -21.283 -19.996 -17.129  1.00 67.86           C  
ATOM   1289  HB1 ALA A  87     -21.438 -19.302 -16.303  1.00 67.86           H  
ATOM   1290  HB2 ALA A  87     -21.682 -19.564 -18.047  1.00 67.86           H  
ATOM   1291  HB3 ALA A  87     -21.819 -20.920 -16.913  1.00 67.86           H  
ATOM   1292  O   ALA A  87     -20.384 -21.962 -18.948  1.00 67.86           O  
ATOM   1293  N   ARG A  88     -18.196 -21.511 -18.752  1.00 60.31           N  
ATOM   1294  H   ARG A  88     -17.526 -20.911 -18.293  1.00 60.31           H  
ATOM   1295  CA  ARG A  88     -17.706 -22.496 -19.740  1.00 60.31           C  
ATOM   1296  HA  ARG A  88     -18.457 -23.277 -19.860  1.00 60.31           H  
ATOM   1297  C   ARG A  88     -16.438 -23.257 -19.324  1.00 60.31           C  
ATOM   1298  CB  ARG A  88     -17.508 -21.814 -21.109  1.00 60.31           C  
ATOM   1299  HB2 ARG A  88     -16.882 -20.929 -20.996  1.00 60.31           H  
ATOM   1300  HB3 ARG A  88     -16.998 -22.508 -21.776  1.00 60.31           H  
ATOM   1301  O   ARG A  88     -15.986 -24.109 -20.074  1.00 60.31           O  
ATOM   1302  CG  ARG A  88     -18.843 -21.427 -21.762  1.00 60.31           C  
ATOM   1303  HG2 ARG A  88     -19.512 -22.287 -21.731  1.00 60.31           H  
ATOM   1304  HG3 ARG A  88     -19.299 -20.602 -21.214  1.00 60.31           H  
ATOM   1305  CD  ARG A  88     -18.638 -21.015 -23.223  1.00 60.31           C  
ATOM   1306  HD2 ARG A  88     -18.064 -20.089 -23.255  1.00 60.31           H  
ATOM   1307  HD3 ARG A  88     -18.069 -21.800 -23.720  1.00 60.31           H  
ATOM   1308  NE  ARG A  88     -19.934 -20.827 -23.905  1.00 60.31           N  
ATOM   1309  HE  ARG A  88     -20.723 -20.616 -23.310  1.00 60.31           H  
ATOM   1310  NH1 ARG A  88     -19.233 -21.232 -26.058  1.00 60.31           N  
ATOM   1311 HH11 ARG A  88     -19.438 -21.350 -27.040  1.00 60.31           H  
ATOM   1312 HH12 ARG A  88     -18.288 -21.349 -25.721  1.00 60.31           H  
ATOM   1313  NH2 ARG A  88     -21.387 -20.823 -25.659  1.00 60.31           N  
ATOM   1314 HH21 ARG A  88     -22.152 -20.633 -25.028  1.00 60.31           H  
ATOM   1315 HH22 ARG A  88     -21.568 -20.941 -26.645  1.00 60.31           H  
ATOM   1316  CZ  ARG A  88     -20.175 -20.960 -25.198  1.00 60.31           C  
ATOM   1317  N   ILE A  89     -15.868 -22.971 -18.151  1.00 59.44           N  
ATOM   1318  H   ILE A  89     -16.285 -22.248 -17.581  1.00 59.44           H  
ATOM   1319  CA  ILE A  89     -14.563 -23.519 -17.726  1.00 59.44           C  
ATOM   1320  HA  ILE A  89     -13.914 -23.575 -18.600  1.00 59.44           H  
ATOM   1321  C   ILE A  89     -14.655 -24.968 -17.197  1.00 59.44           C  
ATOM   1322  CB  ILE A  89     -13.899 -22.531 -16.724  1.00 59.44           C  
ATOM   1323  HB  ILE A  89     -14.594 -22.360 -15.902  1.00 59.44           H  
ATOM   1324  O   ILE A  89     -13.664 -25.688 -17.217  1.00 59.44           O  
ATOM   1325  CG1 ILE A  89     -13.636 -21.176 -17.433  1.00 59.44           C  
ATOM   1326 HG12 ILE A  89     -12.984 -21.340 -18.291  1.00 59.44           H  
ATOM   1327 HG13 ILE A  89     -14.579 -20.775 -17.805  1.00 59.44           H  
ATOM   1328  CG2 ILE A  89     -12.591 -23.078 -16.121  1.00 59.44           C  
ATOM   1329 HG21 ILE A  89     -12.781 -23.988 -15.552  1.00 59.44           H  
ATOM   1330 HG22 ILE A  89     -11.876 -23.301 -16.913  1.00 59.44           H  
ATOM   1331 HG23 ILE A  89     -12.151 -22.364 -15.425  1.00 59.44           H  
ATOM   1332  CD1 ILE A  89     -13.010 -20.088 -16.552  1.00 59.44           C  
ATOM   1333 HD11 ILE A  89     -13.557 -20.009 -15.613  1.00 59.44           H  
ATOM   1334 HD12 ILE A  89     -11.964 -20.317 -16.348  1.00 59.44           H  
ATOM   1335 HD13 ILE A  89     -13.053 -19.132 -17.075  1.00 59.44           H  
ATOM   1336  N   ILE A  90     -15.828 -25.418 -16.731  1.00 60.79           N  
ATOM   1337  H   ILE A  90     -16.633 -24.813 -16.806  1.00 60.79           H  
ATOM   1338  CA  ILE A  90     -15.979 -26.673 -15.968  1.00 60.79           C  
ATOM   1339  HA  ILE A  90     -14.999 -27.144 -15.884  1.00 60.79           H  
ATOM   1340  C   ILE A  90     -16.862 -27.684 -16.724  1.00 60.79           C  
ATOM   1341  CB  ILE A  90     -16.448 -26.397 -14.512  1.00 60.79           C  
ATOM   1342  HB  ILE A  90     -17.502 -26.118 -14.532  1.00 60.79           H  
ATOM   1343  O   ILE A  90     -17.992 -27.959 -16.322  1.00 60.79           O  
ATOM   1344  CG1 ILE A  90     -15.662 -25.234 -13.853  1.00 60.79           C  
ATOM   1345 HG12 ILE A  90     -15.808 -24.324 -14.436  1.00 60.79           H  
ATOM   1346 HG13 ILE A  90     -14.598 -25.469 -13.856  1.00 60.79           H  
ATOM   1347  CG2 ILE A  90     -16.292 -27.679 -13.667  1.00 60.79           C  
ATOM   1348 HG21 ILE A  90     -16.805 -28.519 -14.135  1.00 60.79           H  
ATOM   1349 HG22 ILE A  90     -16.737 -27.543 -12.681  1.00 60.79           H  
ATOM   1350 HG23 ILE A  90     -15.238 -27.930 -13.554  1.00 60.79           H  
ATOM   1351  CD1 ILE A  90     -16.092 -24.900 -12.418  1.00 60.79           C  
ATOM   1352 HD11 ILE A  90     -15.799 -25.697 -11.735  1.00 60.79           H  
ATOM   1353 HD12 ILE A  90     -15.602 -23.980 -12.102  1.00 60.79           H  
ATOM   1354 HD13 ILE A  90     -17.172 -24.758 -12.377  1.00 60.79           H  
ATOM   1355  N   LYS A  91     -16.359 -28.213 -17.848  1.00 57.50           N  
ATOM   1356  H   LYS A  91     -15.459 -27.881 -18.164  1.00 57.50           H  
ATOM   1357  CA  LYS A  91     -16.905 -29.396 -18.546  1.00 57.50           C  
ATOM   1358  HA  LYS A  91     -17.054 -30.179 -17.803  1.00 57.50           H  
ATOM   1359  C   LYS A  91     -15.911 -29.951 -19.578  1.00 57.50           C  
ATOM   1360  CB  LYS A  91     -18.259 -29.057 -19.214  1.00 57.50           C  
ATOM   1361  HB2 LYS A  91     -18.558 -28.034 -18.988  1.00 57.50           H  
ATOM   1362  HB3 LYS A  91     -18.173 -29.145 -20.297  1.00 57.50           H  
ATOM   1363  O   LYS A  91     -14.951 -29.272 -19.918  1.00 57.50           O  
ATOM   1364  CG  LYS A  91     -19.347 -30.017 -18.709  1.00 57.50           C  
ATOM   1365  HG2 LYS A  91     -19.474 -29.894 -17.633  1.00 57.50           H  
ATOM   1366  HG3 LYS A  91     -19.015 -31.040 -18.885  1.00 57.50           H  
ATOM   1367  CD  LYS A  91     -20.697 -29.771 -19.398  1.00 57.50           C  
ATOM   1368  HD2 LYS A  91     -20.540 -29.501 -20.442  1.00 57.50           H  
ATOM   1369  HD3 LYS A  91     -21.191 -28.935 -18.904  1.00 57.50           H  
ATOM   1370  CE  LYS A  91     -21.602 -31.010 -19.333  1.00 57.50           C  
ATOM   1371  HE2 LYS A  91     -22.611 -30.712 -19.616  1.00 57.50           H  
ATOM   1372  HE3 LYS A  91     -21.624 -31.384 -18.310  1.00 57.50           H  
ATOM   1373  NZ  LYS A  91     -21.121 -32.059 -20.262  1.00 57.50           N  
ATOM   1374  HZ1 LYS A  91     -20.952 -31.675 -21.181  1.00 57.50           H  
ATOM   1375  HZ2 LYS A  91     -21.711 -32.876 -20.327  1.00 57.50           H  
ATOM   1376  HZ3 LYS A  91     -20.172 -32.341 -20.061  1.00 57.50           H  
ATOM   1377  N   GLU A  92     -16.162 -31.166 -20.072  1.00 49.41           N  
ATOM   1378  H   GLU A  92     -17.021 -31.605 -19.772  1.00 49.41           H  
ATOM   1379  CA  GLU A  92     -15.543 -31.833 -21.241  1.00 49.41           C  
ATOM   1380  HA  GLU A  92     -15.874 -32.871 -21.192  1.00 49.41           H  
ATOM   1381  C   GLU A  92     -14.005 -31.990 -21.312  1.00 49.41           C  
ATOM   1382  CB  GLU A  92     -16.151 -31.262 -22.541  1.00 49.41           C  
ATOM   1383  HB2 GLU A  92     -15.435 -31.376 -23.355  1.00 49.41           H  
ATOM   1384  HB3 GLU A  92     -16.342 -30.194 -22.429  1.00 49.41           H  
ATOM   1385  O   GLU A  92     -13.525 -32.716 -22.180  1.00 49.41           O  
ATOM   1386  CG  GLU A  92     -17.445 -31.975 -22.975  1.00 49.41           C  
ATOM   1387  HG2 GLU A  92     -17.754 -31.561 -23.935  1.00 49.41           H  
ATOM   1388  HG3 GLU A  92     -17.228 -33.031 -23.133  1.00 49.41           H  
ATOM   1389  CD  GLU A  92     -18.599 -31.843 -21.973  1.00 49.41           C  
ATOM   1390  OE1 GLU A  92     -18.550 -32.452 -20.876  1.00 49.41           O  
ATOM   1391  OE2 GLU A  92     -19.606 -31.157 -22.261  1.00 49.41           O  
ATOM   1392  N   GLY A  93     -13.223 -31.405 -20.400  1.00 45.60           N  
ATOM   1393  H   GLY A  93     -13.661 -30.736 -19.782  1.00 45.60           H  
ATOM   1394  CA  GLY A  93     -11.764 -31.560 -20.313  1.00 45.60           C  
ATOM   1395  HA2 GLY A  93     -11.330 -31.417 -21.303  1.00 45.60           H  
ATOM   1396  HA3 GLY A  93     -11.362 -30.792 -19.651  1.00 45.60           H  
ATOM   1397  C   GLY A  93     -11.316 -32.929 -19.787  1.00 45.60           C  
ATOM   1398  O   GLY A  93     -10.783 -33.017 -18.685  1.00 45.60           O  
ATOM   1399  N   ALA A  94     -11.555 -33.988 -20.560  1.00 50.39           N  
ATOM   1400  H   ALA A  94     -12.010 -33.812 -21.445  1.00 50.39           H  
ATOM   1401  CA  ALA A  94     -11.206 -35.374 -20.243  1.00 50.39           C  
ATOM   1402  HA  ALA A  94     -10.791 -35.419 -19.237  1.00 50.39           H  
ATOM   1403  C   ALA A  94     -10.139 -35.949 -21.201  1.00 50.39           C  
ATOM   1404  CB  ALA A  94     -12.505 -36.195 -20.255  1.00 50.39           C  
ATOM   1405  HB1 ALA A  94     -12.937 -36.191 -21.256  1.00 50.39           H  
ATOM   1406  HB2 ALA A  94     -13.220 -35.763 -19.554  1.00 50.39           H  
ATOM   1407  HB3 ALA A  94     -12.304 -37.225 -19.959  1.00 50.39           H  
ATOM   1408  O   ALA A  94      -9.769 -35.325 -22.193  1.00 50.39           O  
ATOM   1409  N   ASN A  95      -9.690 -37.178 -20.922  1.00 53.11           N  
ATOM   1410  H   ASN A  95     -10.094 -37.644 -20.122  1.00 53.11           H  
ATOM   1411  CA  ASN A  95      -8.862 -38.013 -21.803  1.00 53.11           C  
ATOM   1412  HA  ASN A  95      -8.569 -38.879 -21.209  1.00 53.11           H  
ATOM   1413  C   ASN A  95      -7.520 -37.387 -22.244  1.00 53.11           C  
ATOM   1414  CB  ASN A  95      -9.716 -38.564 -22.964  1.00 53.11           C  
ATOM   1415  HB2 ASN A  95      -9.081 -39.172 -23.608  1.00 53.11           H  
ATOM   1416  HB3 ASN A  95     -10.098 -37.733 -23.558  1.00 53.11           H  
ATOM   1417  O   ASN A  95      -7.177 -37.374 -23.427  1.00 53.11           O  
ATOM   1418  CG  ASN A  95     -10.882 -39.433 -22.522  1.00 53.11           C  
ATOM   1419  ND2 ASN A  95     -11.623 -39.974 -23.459  1.00 53.11           N  
ATOM   1420 HD21 ASN A  95     -11.408 -39.814 -24.433  1.00 53.11           H  
ATOM   1421 HD22 ASN A  95     -12.377 -40.566 -23.142  1.00 53.11           H  
ATOM   1422  OD1 ASN A  95     -11.154 -39.648 -21.352  1.00 53.11           O  
ATOM   1423  N   ASN A  96      -6.727 -36.919 -21.279  1.00 54.59           N  
ATOM   1424  H   ASN A  96      -7.069 -36.922 -20.328  1.00 54.59           H  
ATOM   1425  CA  ASN A  96      -5.286 -36.694 -21.429  1.00 54.59           C  
ATOM   1426  HA  ASN A  96      -4.898 -37.410 -22.153  1.00 54.59           H  
ATOM   1427  C   ASN A  96      -4.575 -36.995 -20.098  1.00 54.59           C  
ATOM   1428  CB  ASN A  96      -5.022 -35.262 -21.940  1.00 54.59           C  
ATOM   1429  HB2 ASN A  96      -5.956 -34.709 -22.033  1.00 54.59           H  
ATOM   1430  HB3 ASN A  96      -4.382 -34.727 -21.238  1.00 54.59           H  
ATOM   1431  O   ASN A  96      -5.189 -36.879 -19.038  1.00 54.59           O  
ATOM   1432  CG  ASN A  96      -4.337 -35.267 -23.294  1.00 54.59           C  
ATOM   1433  ND2 ASN A  96      -4.990 -35.772 -24.313  1.00 54.59           N  
ATOM   1434 HD21 ASN A  96      -5.884 -36.215 -24.161  1.00 54.59           H  
ATOM   1435 HD22 ASN A  96      -4.504 -35.798 -25.198  1.00 54.59           H  
ATOM   1436  OD1 ASN A  96      -3.209 -34.841 -23.451  1.00 54.59           O  
ATOM   1437  N   GLU A  97      -3.302 -37.389 -20.149  1.00 47.12           N  
ATOM   1438  H   GLU A  97      -2.823 -37.414 -21.038  1.00 47.12           H  
ATOM   1439  CA  GLU A  97      -2.537 -37.862 -18.987  1.00 47.12           C  
ATOM   1440  HA  GLU A  97      -3.094 -37.662 -18.072  1.00 47.12           H  
ATOM   1441  C   GLU A  97      -1.187 -37.138 -18.905  1.00 47.12           C  
ATOM   1442  CB  GLU A  97      -2.346 -39.386 -19.095  1.00 47.12           C  
ATOM   1443  HB2 GLU A  97      -3.320 -39.852 -19.247  1.00 47.12           H  
ATOM   1444  HB3 GLU A  97      -1.719 -39.610 -19.958  1.00 47.12           H  
ATOM   1445  O   GLU A  97      -0.398 -37.193 -19.847  1.00 47.12           O  
ATOM   1446  CG  GLU A  97      -1.707 -39.982 -17.831  1.00 47.12           C  
ATOM   1447  HG2 GLU A  97      -0.804 -39.423 -17.586  1.00 47.12           H  
ATOM   1448  HG3 GLU A  97      -2.400 -39.867 -16.997  1.00 47.12           H  
ATOM   1449  CD  GLU A  97      -1.352 -41.465 -18.010  1.00 47.12           C  
ATOM   1450  OE1 GLU A  97      -0.195 -41.814 -17.683  1.00 47.12           O  
ATOM   1451  OE2 GLU A  97      -2.239 -42.229 -18.452  1.00 47.12           O  
ATOM   1452  N   LEU A  98      -0.916 -36.451 -17.786  1.00 54.97           N  
ATOM   1453  H   LEU A  98      -1.621 -36.402 -17.065  1.00 54.97           H  
ATOM   1454  CA  LEU A  98       0.378 -35.801 -17.544  1.00 54.97           C  
ATOM   1455  HA  LEU A  98       1.138 -36.475 -17.939  1.00 54.97           H  
ATOM   1456  C   LEU A  98       0.684 -35.627 -16.041  1.00 54.97           C  
ATOM   1457  CB  LEU A  98       0.450 -34.477 -18.341  1.00 54.97           C  
ATOM   1458  HB2 LEU A  98      -0.190 -33.739 -17.859  1.00 54.97           H  
ATOM   1459  HB3 LEU A  98       0.059 -34.640 -19.346  1.00 54.97           H  
ATOM   1460  O   LEU A  98       0.718 -34.515 -15.526  1.00 54.97           O  
ATOM   1461  CG  LEU A  98       1.876 -33.905 -18.480  1.00 54.97           C  
ATOM   1462  HG  LEU A  98       2.305 -33.726 -17.494  1.00 54.97           H  
ATOM   1463  CD1 LEU A  98       2.816 -34.829 -19.263  1.00 54.97           C  
ATOM   1464 HD11 LEU A  98       3.764 -34.325 -19.450  1.00 54.97           H  
ATOM   1465 HD12 LEU A  98       2.358 -35.105 -20.213  1.00 54.97           H  
ATOM   1466 HD13 LEU A  98       3.020 -35.734 -18.690  1.00 54.97           H  
ATOM   1467  CD2 LEU A  98       1.818 -32.570 -19.225  1.00 54.97           C  
ATOM   1468 HD21 LEU A  98       1.172 -31.880 -18.681  1.00 54.97           H  
ATOM   1469 HD22 LEU A  98       2.817 -32.138 -19.289  1.00 54.97           H  
ATOM   1470 HD23 LEU A  98       1.421 -32.720 -20.228  1.00 54.97           H  
ATOM   1471  N   ALA A  99       0.914 -36.754 -15.359  1.00 46.82           N  
ATOM   1472  H   ALA A  99       0.783 -37.614 -15.873  1.00 46.82           H  
ATOM   1473  CA  ALA A  99       1.587 -36.874 -14.056  1.00 46.82           C  
ATOM   1474  HA  ALA A  99       1.333 -37.860 -13.666  1.00 46.82           H  
ATOM   1475  C   ALA A  99       1.194 -35.869 -12.941  1.00 46.82           C  
ATOM   1476  CB  ALA A  99       3.103 -36.890 -14.316  1.00 46.82           C  
ATOM   1477  HB1 ALA A  99       3.418 -35.929 -14.722  1.00 46.82           H  
ATOM   1478  HB2 ALA A  99       3.629 -37.072 -13.378  1.00 46.82           H  
ATOM   1479  HB3 ALA A  99       3.352 -37.681 -15.023  1.00 46.82           H  
ATOM   1480  O   ALA A  99       1.889 -34.878 -12.700  1.00 46.82           O  
ATOM   1481  N   GLU A 100       0.162 -36.198 -12.152  1.00 47.64           N  
ATOM   1482  H   GLU A 100      -0.382 -37.021 -12.367  1.00 47.64           H  
ATOM   1483  CA  GLU A 100      -0.044 -35.561 -10.840  1.00 47.64           C  
ATOM   1484  HA  GLU A 100      -0.235 -34.498 -10.987  1.00 47.64           H  
ATOM   1485  C   GLU A 100       1.190 -35.719  -9.935  1.00 47.64           C  
ATOM   1486  CB  GLU A 100      -1.224 -36.178 -10.072  1.00 47.64           C  
ATOM   1487  HB2 GLU A 100      -1.103 -37.261 -10.029  1.00 47.64           H  
ATOM   1488  HB3 GLU A 100      -1.178 -35.798  -9.051  1.00 47.64           H  
ATOM   1489  O   GLU A 100       1.776 -36.800  -9.850  1.00 47.64           O  
ATOM   1490  CG  GLU A 100      -2.613 -35.846 -10.619  1.00 47.64           C  
ATOM   1491  HG2 GLU A 100      -2.632 -34.799 -10.922  1.00 47.64           H  
ATOM   1492  HG3 GLU A 100      -2.818 -36.464 -11.494  1.00 47.64           H  
ATOM   1493  CD  GLU A 100      -3.663 -36.090  -9.524  1.00 47.64           C  
ATOM   1494  OE1 GLU A 100      -4.351 -35.110  -9.156  1.00 47.64           O  
ATOM   1495  OE2 GLU A 100      -3.716 -37.228  -9.007  1.00 47.64           O  
ATOM   1496  N   GLN A 101       1.554 -34.669  -9.189  1.00 55.72           N  
ATOM   1497  H   GLN A 101       1.050 -33.800  -9.289  1.00 55.72           H  
ATOM   1498  CA  GLN A 101       2.601 -34.753  -8.168  1.00 55.72           C  
ATOM   1499  HA  GLN A 101       2.649 -35.784  -7.817  1.00 55.72           H  
ATOM   1500  C   GLN A 101       2.331 -33.874  -6.941  1.00 55.72           C  
ATOM   1501  CB  GLN A 101       3.982 -34.388  -8.746  1.00 55.72           C  
ATOM   1502  HB2 GLN A 101       3.947 -33.391  -9.185  1.00 55.72           H  
ATOM   1503  HB3 GLN A 101       4.687 -34.366  -7.915  1.00 55.72           H  
ATOM   1504  O   GLN A 101       1.814 -32.764  -7.027  1.00 55.72           O  
ATOM   1505  CG  GLN A 101       4.513 -35.386  -9.787  1.00 55.72           C  
ATOM   1506  HG2 GLN A 101       4.350 -36.404  -9.433  1.00 55.72           H  
ATOM   1507  HG3 GLN A 101       3.962 -35.256 -10.719  1.00 55.72           H  
ATOM   1508  CD  GLN A 101       6.006 -35.235 -10.063  1.00 55.72           C  
ATOM   1509  NE2 GLN A 101       6.474 -35.694 -11.201  1.00 55.72           N  
ATOM   1510 HE21 GLN A 101       7.464 -35.583 -11.368  1.00 55.72           H  
ATOM   1511 HE22 GLN A 101       5.841 -36.086 -11.884  1.00 55.72           H  
ATOM   1512  OE1 GLN A 101       6.782 -34.740  -9.258  1.00 55.72           O  
ATOM   1513  N   ASN A 102       2.834 -34.344  -5.796  1.00 45.34           N  
ATOM   1514  H   ASN A 102       3.180 -35.293  -5.823  1.00 45.34           H  
ATOM   1515  CA  ASN A 102       3.243 -33.513  -4.658  1.00 45.34           C  
ATOM   1516  HA  ASN A 102       3.481 -34.220  -3.863  1.00 45.34           H  
ATOM   1517  C   ASN A 102       2.159 -32.597  -4.037  1.00 45.34           C  
ATOM   1518  CB  ASN A 102       4.561 -32.790  -5.026  1.00 45.34           C  
ATOM   1519  HB2 ASN A 102       5.017 -33.253  -5.901  1.00 45.34           H  
ATOM   1520  HB3 ASN A 102       4.357 -31.753  -5.293  1.00 45.34           H  
ATOM   1521  O   ASN A 102       2.467 -31.483  -3.611  1.00 45.34           O  
ATOM   1522  CG  ASN A 102       5.576 -32.831  -3.903  1.00 45.34           C  
ATOM   1523  ND2 ASN A 102       6.472 -33.790  -3.927  1.00 45.34           N  
ATOM   1524 HD21 ASN A 102       7.142 -33.839  -3.173  1.00 45.34           H  
ATOM   1525 HD22 ASN A 102       6.496 -34.438  -4.701  1.00 45.34           H  
ATOM   1526  OD1 ASN A 102       5.600 -32.014  -2.993  1.00 45.34           O  
ATOM   1527  N   VAL A 103       0.912 -33.074  -3.912  1.00 52.47           N  
ATOM   1528  H   VAL A 103       0.694 -33.951  -4.364  1.00 52.47           H  
ATOM   1529  CA  VAL A 103      -0.173 -32.392  -3.170  1.00 52.47           C  
ATOM   1530  HA  VAL A 103      -0.237 -31.369  -3.542  1.00 52.47           H  
ATOM   1531  C   VAL A 103       0.175 -32.329  -1.671  1.00 52.47           C  
ATOM   1532  CB  VAL A 103      -1.546 -33.051  -3.428  1.00 52.47           C  
ATOM   1533  HB  VAL A 103      -1.541 -34.068  -3.035  1.00 52.47           H  
ATOM   1534  O   VAL A 103      -0.147 -33.216  -0.873  1.00 52.47           O  
ATOM   1535  CG1 VAL A 103      -2.675 -32.258  -2.753  1.00 52.47           C  
ATOM   1536 HG11 VAL A 103      -3.630 -32.743  -2.956  1.00 52.47           H  
ATOM   1537 HG12 VAL A 103      -2.708 -31.242  -3.147  1.00 52.47           H  
ATOM   1538 HG13 VAL A 103      -2.533 -32.224  -1.673  1.00 52.47           H  
ATOM   1539  CG2 VAL A 103      -1.865 -33.108  -4.928  1.00 52.47           C  
ATOM   1540 HG21 VAL A 103      -2.855 -33.535  -5.085  1.00 52.47           H  
ATOM   1541 HG22 VAL A 103      -1.840 -32.109  -5.364  1.00 52.47           H  
ATOM   1542 HG23 VAL A 103      -1.150 -33.741  -5.454  1.00 52.47           H  
ATOM   1543  N   ARG A 104       0.933 -31.293  -1.298  1.00 45.07           N  
ATOM   1544  H   ARG A 104       1.200 -30.670  -2.047  1.00 45.07           H  
ATOM   1545  CA  ARG A 104       1.764 -31.257  -0.087  1.00 45.07           C  
ATOM   1546  HA  ARG A 104       2.163 -32.262   0.052  1.00 45.07           H  
ATOM   1547  C   ARG A 104       0.967 -30.927   1.176  1.00 45.07           C  
ATOM   1548  CB  ARG A 104       2.961 -30.326  -0.339  1.00 45.07           C  
ATOM   1549  HB2 ARG A 104       2.650 -29.284  -0.265  1.00 45.07           H  
ATOM   1550  HB3 ARG A 104       3.328 -30.497  -1.352  1.00 45.07           H  
ATOM   1551  O   ARG A 104       0.972 -29.803   1.673  1.00 45.07           O  
ATOM   1552  CG  ARG A 104       4.107 -30.607   0.643  1.00 45.07           C  
ATOM   1553  HG2 ARG A 104       3.764 -30.421   1.661  1.00 45.07           H  
ATOM   1554  HG3 ARG A 104       4.404 -31.653   0.568  1.00 45.07           H  
ATOM   1555  CD  ARG A 104       5.324 -29.723   0.351  1.00 45.07           C  
ATOM   1556  HD2 ARG A 104       5.013 -28.679   0.395  1.00 45.07           H  
ATOM   1557  HD3 ARG A 104       6.070 -29.895   1.127  1.00 45.07           H  
ATOM   1558  NE  ARG A 104       5.910 -30.023  -0.968  1.00 45.07           N  
ATOM   1559  HE  ARG A 104       5.542 -30.816  -1.473  1.00 45.07           H  
ATOM   1560  NH1 ARG A 104       7.380 -28.265  -1.111  1.00 45.07           N  
ATOM   1561 HH11 ARG A 104       7.076 -27.959  -0.198  1.00 45.07           H  
ATOM   1562 HH12 ARG A 104       8.065 -27.744  -1.639  1.00 45.07           H  
ATOM   1563  NH2 ARG A 104       7.186 -29.718  -2.801  1.00 45.07           N  
ATOM   1564 HH21 ARG A 104       7.855 -29.202  -3.355  1.00 45.07           H  
ATOM   1565 HH22 ARG A 104       6.720 -30.533  -3.173  1.00 45.07           H  
ATOM   1566  CZ  ARG A 104       6.824 -29.331  -1.616  1.00 45.07           C  
ATOM   1567  N   ASN A 105       0.300 -31.948   1.704  1.00 55.27           N  
ATOM   1568  H   ASN A 105       0.291 -32.800   1.162  1.00 55.27           H  
ATOM   1569  CA  ASN A 105      -0.515 -31.900   2.916  1.00 55.27           C  
ATOM   1570  HA  ASN A 105      -1.219 -31.072   2.827  1.00 55.27           H  
ATOM   1571  C   ASN A 105       0.319 -31.628   4.187  1.00 55.27           C  
ATOM   1572  CB  ASN A 105      -1.333 -33.203   3.001  1.00 55.27           C  
ATOM   1573  HB2 ASN A 105      -0.734 -34.062   2.699  1.00 55.27           H  
ATOM   1574  HB3 ASN A 105      -1.648 -33.365   4.032  1.00 55.27           H  
ATOM   1575  O   ASN A 105       0.613 -32.531   4.968  1.00 55.27           O  
ATOM   1576  CG  ASN A 105      -2.600 -33.132   2.174  1.00 55.27           C  
ATOM   1577  ND2 ASN A 105      -2.563 -33.464   0.904  1.00 55.27           N  
ATOM   1578 HD21 ASN A 105      -1.706 -33.721   0.435  1.00 55.27           H  
ATOM   1579 HD22 ASN A 105      -3.440 -33.414   0.406  1.00 55.27           H  
ATOM   1580  OD1 ASN A 105      -3.637 -32.733   2.669  1.00 55.27           O  
ATOM   1581  N   HIS A 106       0.658 -30.359   4.431  1.00 53.07           N  
ATOM   1582  H   HIS A 106       0.495 -29.688   3.693  1.00 53.07           H  
ATOM   1583  CA  HIS A 106       1.214 -29.866   5.697  1.00 53.07           C  
ATOM   1584  HA  HIS A 106       1.986 -30.561   6.029  1.00 53.07           H  
ATOM   1585  C   HIS A 106       0.139 -29.843   6.804  1.00 53.07           C  
ATOM   1586  CB  HIS A 106       1.879 -28.497   5.475  1.00 53.07           C  
ATOM   1587  HB2 HIS A 106       2.095 -28.049   6.444  1.00 53.07           H  
ATOM   1588  HB3 HIS A 106       1.187 -27.835   4.954  1.00 53.07           H  
ATOM   1589  O   HIS A 106      -0.247 -28.789   7.306  1.00 53.07           O  
ATOM   1590  CG  HIS A 106       3.182 -28.567   4.718  1.00 53.07           C  
ATOM   1591  CD2 HIS A 106       3.413 -28.165   3.429  1.00 53.07           C  
ATOM   1592  HD2 HIS A 106       2.675 -27.764   2.749  1.00 53.07           H  
ATOM   1593  ND1 HIS A 106       4.386 -28.993   5.230  1.00 53.07           N  
ATOM   1594  HD1 HIS A 106       4.548 -29.326   6.170  1.00 53.07           H  
ATOM   1595  CE1 HIS A 106       5.321 -28.848   4.278  1.00 53.07           C  
ATOM   1596  HE1 HIS A 106       6.367 -29.088   4.395  1.00 53.07           H  
ATOM   1597  NE2 HIS A 106       4.777 -28.346   3.159  1.00 53.07           N  
ATOM   1598  N   GLN A 107      -0.383 -31.019   7.161  1.00 53.34           N  
ATOM   1599  H   GLN A 107      -0.035 -31.846   6.699  1.00 53.34           H  
ATOM   1600  CA  GLN A 107      -1.432 -31.173   8.166  1.00 53.34           C  
ATOM   1601  HA  GLN A 107      -2.272 -30.544   7.872  1.00 53.34           H  
ATOM   1602  C   GLN A 107      -0.931 -30.711   9.546  1.00 53.34           C  
ATOM   1603  CB  GLN A 107      -1.905 -32.636   8.176  1.00 53.34           C  
ATOM   1604  HB2 GLN A 107      -1.114 -33.269   8.578  1.00 53.34           H  
ATOM   1605  HB3 GLN A 107      -2.107 -32.951   7.152  1.00 53.34           H  
ATOM   1606  O   GLN A 107       0.086 -31.189  10.047  1.00 53.34           O  
ATOM   1607  CG  GLN A 107      -3.183 -32.832   9.004  1.00 53.34           C  
ATOM   1608  HG2 GLN A 107      -3.025 -32.466  10.018  1.00 53.34           H  
ATOM   1609  HG3 GLN A 107      -3.999 -32.267   8.553  1.00 53.34           H  
ATOM   1610  CD  GLN A 107      -3.579 -34.301   9.084  1.00 53.34           C  
ATOM   1611  NE2 GLN A 107      -4.172 -34.863   8.054  1.00 53.34           N  
ATOM   1612 HE21 GLN A 107      -4.407 -35.840   8.157  1.00 53.34           H  
ATOM   1613 HE22 GLN A 107      -4.360 -34.347   7.206  1.00 53.34           H  
ATOM   1614  OE1 GLN A 107      -3.352 -34.969  10.077  1.00 53.34           O  
ATOM   1615  N   SER A 108      -1.653 -29.779  10.171  1.00 49.35           N  
ATOM   1616  H   SER A 108      -2.406 -29.341   9.660  1.00 49.35           H  
ATOM   1617  CA  SER A 108      -1.252 -29.153  11.435  1.00 49.35           C  
ATOM   1618  HA  SER A 108      -0.219 -28.817  11.340  1.00 49.35           H  
ATOM   1619  C   SER A 108      -1.334 -30.125  12.619  1.00 49.35           C  
ATOM   1620  CB  SER A 108      -2.120 -27.917  11.696  1.00 49.35           C  
ATOM   1621  HB2 SER A 108      -3.168 -28.212  11.747  1.00 49.35           H  
ATOM   1622  HB3 SER A 108      -1.829 -27.461  12.642  1.00 49.35           H  
ATOM   1623  O   SER A 108      -2.378 -30.246  13.260  1.00 49.35           O  
ATOM   1624  OG  SER A 108      -1.944 -26.982  10.652  1.00 49.35           O  
ATOM   1625  HG  SER A 108      -2.584 -26.272  10.732  1.00 49.35           H  
ATOM   1626  N   THR A 109      -0.215 -30.769  12.962  1.00 52.87           N  
ATOM   1627  H   THR A 109       0.576 -30.669  12.343  1.00 52.87           H  
ATOM   1628  CA  THR A 109      -0.043 -31.741  14.066  1.00 52.87           C  
ATOM   1629  HA  THR A 109      -0.889 -32.427  14.033  1.00 52.87           H  
ATOM   1630  C   THR A 109      -0.073 -31.103  15.469  1.00 52.87           C  
ATOM   1631  CB  THR A 109       1.231 -32.579  13.841  1.00 52.87           C  
ATOM   1632  HB  THR A 109       1.456 -33.163  14.733  1.00 52.87           H  
ATOM   1633  O   THR A 109       0.748 -31.384  16.345  1.00 52.87           O  
ATOM   1634  CG2 THR A 109       1.078 -33.550  12.671  1.00 52.87           C  
ATOM   1635 HG21 THR A 109       1.971 -34.169  12.583  1.00 52.87           H  
ATOM   1636 HG22 THR A 109       0.927 -33.007  11.739  1.00 52.87           H  
ATOM   1637 HG23 THR A 109       0.220 -34.201  12.841  1.00 52.87           H  
ATOM   1638  OG1 THR A 109       2.320 -31.738  13.534  1.00 52.87           O  
ATOM   1639  HG1 THR A 109       3.003 -32.283  13.137  1.00 52.87           H  
ATOM   1640  N   ARG A 110      -1.049 -30.217  15.704  1.00 52.91           N  
ATOM   1641  H   ARG A 110      -1.717 -30.100  14.955  1.00 52.91           H  
ATOM   1642  CA  ARG A 110      -1.249 -29.428  16.925  1.00 52.91           C  
ATOM   1643  HA  ARG A 110      -0.304 -28.951  17.185  1.00 52.91           H  
ATOM   1644  C   ARG A 110      -1.645 -30.324  18.106  1.00 52.91           C  
ATOM   1645  CB  ARG A 110      -2.280 -28.321  16.616  1.00 52.91           C  
ATOM   1646  HB2 ARG A 110      -1.913 -27.728  15.779  1.00 52.91           H  
ATOM   1647  HB3 ARG A 110      -3.221 -28.783  16.315  1.00 52.91           H  
ATOM   1648  O   ARG A 110      -2.827 -30.475  18.415  1.00 52.91           O  
ATOM   1649  CG  ARG A 110      -2.543 -27.380  17.803  1.00 52.91           C  
ATOM   1650  HG2 ARG A 110      -2.961 -27.950  18.633  1.00 52.91           H  
ATOM   1651  HG3 ARG A 110      -1.604 -26.933  18.131  1.00 52.91           H  
ATOM   1652  CD  ARG A 110      -3.529 -26.262  17.429  1.00 52.91           C  
ATOM   1653  HD2 ARG A 110      -3.022 -25.542  16.788  1.00 52.91           H  
ATOM   1654  HD3 ARG A 110      -4.359 -26.683  16.862  1.00 52.91           H  
ATOM   1655  NE  ARG A 110      -4.035 -25.581  18.640  1.00 52.91           N  
ATOM   1656  HE  ARG A 110      -3.505 -24.789  18.974  1.00 52.91           H  
ATOM   1657  NH1 ARG A 110      -5.832 -26.959  19.040  1.00 52.91           N  
ATOM   1658 HH11 ARG A 110      -5.719 -27.411  18.144  1.00 52.91           H  
ATOM   1659 HH12 ARG A 110      -6.532 -27.267  19.701  1.00 52.91           H  
ATOM   1660  NH2 ARG A 110      -5.262 -25.473  20.567  1.00 52.91           N  
ATOM   1661 HH21 ARG A 110      -4.698 -24.717  20.929  1.00 52.91           H  
ATOM   1662 HH22 ARG A 110      -5.941 -25.933  21.158  1.00 52.91           H  
ATOM   1663  CZ  ARG A 110      -5.037 -25.995  19.398  1.00 52.91           C  
ATOM   1664  N   ARG A 111      -0.643 -30.890  18.791  1.00 48.41           N  
ATOM   1665  H   ARG A 111       0.277 -30.820  18.381  1.00 48.41           H  
ATOM   1666  CA  ARG A 111      -0.819 -31.616  20.059  1.00 48.41           C  
ATOM   1667  HA  ARG A 111      -1.349 -32.548  19.863  1.00 48.41           H  
ATOM   1668  C   ARG A 111      -1.652 -30.793  21.046  1.00 48.41           C  
ATOM   1669  CB  ARG A 111       0.534 -31.927  20.725  1.00 48.41           C  
ATOM   1670  HB2 ARG A 111       0.334 -32.197  21.762  1.00 48.41           H  
ATOM   1671  HB3 ARG A 111       1.147 -31.025  20.734  1.00 48.41           H  
ATOM   1672  O   ARG A 111      -1.306 -29.660  21.367  1.00 48.41           O  
ATOM   1673  CG  ARG A 111       1.330 -33.078  20.094  1.00 48.41           C  
ATOM   1674  HG2 ARG A 111       1.678 -32.794  19.101  1.00 48.41           H  
ATOM   1675  HG3 ARG A 111       0.696 -33.962  20.021  1.00 48.41           H  
ATOM   1676  CD  ARG A 111       2.524 -33.382  21.013  1.00 48.41           C  
ATOM   1677  HD2 ARG A 111       3.176 -32.509  21.045  1.00 48.41           H  
ATOM   1678  HD3 ARG A 111       2.139 -33.552  22.018  1.00 48.41           H  
ATOM   1679  NE  ARG A 111       3.305 -34.553  20.572  1.00 48.41           N  
ATOM   1680  HE  ARG A 111       3.429 -34.669  19.577  1.00 48.41           H  
ATOM   1681  NH1 ARG A 111       3.830 -35.390  22.664  1.00 48.41           N  
ATOM   1682 HH11 ARG A 111       4.316 -36.067  23.234  1.00 48.41           H  
ATOM   1683 HH12 ARG A 111       3.201 -34.740  23.114  1.00 48.41           H  
ATOM   1684  NH2 ARG A 111       4.676 -36.349  20.838  1.00 48.41           N  
ATOM   1685 HH21 ARG A 111       4.783 -36.417  19.836  1.00 48.41           H  
ATOM   1686 HH22 ARG A 111       5.152 -37.011  21.434  1.00 48.41           H  
ATOM   1687  CZ  ARG A 111       3.927 -35.418  21.360  1.00 48.41           C  
ATOM   1688  N   GLN A 112      -2.690 -31.416  21.591  1.00 58.74           N  
ATOM   1689  H   GLN A 112      -2.919 -32.340  21.254  1.00 58.74           H  
ATOM   1690  CA  GLN A 112      -3.329 -31.015  22.842  1.00 58.74           C  
ATOM   1691  HA  GLN A 112      -2.794 -30.173  23.281  1.00 58.74           H  
ATOM   1692  C   GLN A 112      -3.218 -32.213  23.786  1.00 58.74           C  
ATOM   1693  CB  GLN A 112      -4.793 -30.602  22.617  1.00 58.74           C  
ATOM   1694  HB2 GLN A 112      -5.359 -31.467  22.271  1.00 58.74           H  
ATOM   1695  HB3 GLN A 112      -5.212 -30.279  23.570  1.00 58.74           H  
ATOM   1696  O   GLN A 112      -3.472 -33.339  23.367  1.00 58.74           O  
ATOM   1697  CG  GLN A 112      -4.944 -29.464  21.594  1.00 58.74           C  
ATOM   1698  HG2 GLN A 112      -4.281 -28.644  21.871  1.00 58.74           H  
ATOM   1699  HG3 GLN A 112      -4.655 -29.824  20.606  1.00 58.74           H  
ATOM   1700  CD  GLN A 112      -6.371 -28.931  21.507  1.00 58.74           C  
ATOM   1701  NE2 GLN A 112      -7.353 -29.753  21.217  1.00 58.74           N  
ATOM   1702 HE21 GLN A 112      -8.291 -29.381  21.236  1.00 58.74           H  
ATOM   1703 HE22 GLN A 112      -7.187 -30.746  21.130  1.00 58.74           H  
ATOM   1704  OE1 GLN A 112      -6.620 -27.737  21.615  1.00 58.74           O  
ATOM   1705  N   GLN A 113      -2.800 -31.993  25.032  1.00 53.59           N  
ATOM   1706  H   GLN A 113      -2.611 -31.046  25.328  1.00 53.59           H  
ATOM   1707  CA  GLN A 113      -2.612 -33.061  26.020  1.00 53.59           C  
ATOM   1708  HA  GLN A 113      -2.951 -34.010  25.605  1.00 53.59           H  
ATOM   1709  C   GLN A 113      -3.524 -32.807  27.225  1.00 53.59           C  
ATOM   1710  CB  GLN A 113      -1.112 -33.236  26.343  1.00 53.59           C  
ATOM   1711  HB2 GLN A 113      -1.023 -33.826  27.255  1.00 53.59           H  
ATOM   1712  HB3 GLN A 113      -0.647 -32.264  26.508  1.00 53.59           H  
ATOM   1713  O   GLN A 113      -3.095 -32.326  28.269  1.00 53.59           O  
ATOM   1714  CG  GLN A 113      -0.396 -33.986  25.196  1.00 53.59           C  
ATOM   1715  HG2 GLN A 113      -0.871 -34.958  25.067  1.00 53.59           H  
ATOM   1716  HG3 GLN A 113      -0.520 -33.423  24.270  1.00 53.59           H  
ATOM   1717  CD  GLN A 113       1.102 -34.222  25.408  1.00 53.59           C  
ATOM   1718  NE2 GLN A 113       1.525 -34.656  26.575  1.00 53.59           N  
ATOM   1719 HE21 GLN A 113       2.520 -34.782  26.692  1.00 53.59           H  
ATOM   1720 HE22 GLN A 113       0.876 -34.804  27.335  1.00 53.59           H  
ATOM   1721  OE1 GLN A 113       1.918 -34.071  24.503  1.00 53.59           O  
ATOM   1722  N   THR A 114      -4.808 -33.105  27.029  1.00 48.51           N  
ATOM   1723  H   THR A 114      -5.080 -33.460  26.124  1.00 48.51           H  
ATOM   1724  CA  THR A 114      -5.877 -33.096  28.040  1.00 48.51           C  
ATOM   1725  HA  THR A 114      -5.562 -32.516  28.908  1.00 48.51           H  
ATOM   1726  C   THR A 114      -6.165 -34.529  28.491  1.00 48.51           C  
ATOM   1727  CB  THR A 114      -7.156 -32.467  27.464  1.00 48.51           C  
ATOM   1728  HB  THR A 114      -7.990 -32.652  28.141  1.00 48.51           H  
ATOM   1729  O   THR A 114      -6.242 -35.423  27.649  1.00 48.51           O  
ATOM   1730  CG2 THR A 114      -7.005 -30.959  27.266  1.00 48.51           C  
ATOM   1731 HG21 THR A 114      -7.940 -30.552  26.883  1.00 48.51           H  
ATOM   1732 HG22 THR A 114      -6.205 -30.747  26.557  1.00 48.51           H  
ATOM   1733 HG23 THR A 114      -6.780 -30.483  28.221  1.00 48.51           H  
ATOM   1734  OG1 THR A 114      -7.441 -33.022  26.197  1.00 48.51           O  
ATOM   1735  HG1 THR A 114      -7.626 -33.955  26.326  1.00 48.51           H  
ATOM   1736  N   ALA A 115      -6.308 -34.762  29.796  1.00 50.54           N  
ATOM   1737  H   ALA A 115      -6.311 -33.988  30.445  1.00 50.54           H  
ATOM   1738  CA  ALA A 115      -6.419 -36.109  30.362  1.00 50.54           C  
ATOM   1739  HA  ALA A 115      -5.791 -36.769  29.763  1.00 50.54           H  
ATOM   1740  C   ALA A 115      -7.860 -36.675  30.354  1.00 50.54           C  
ATOM   1741  CB  ALA A 115      -5.837 -36.075  31.781  1.00 50.54           C  
ATOM   1742  HB1 ALA A 115      -5.854 -37.076  32.212  1.00 50.54           H  
ATOM   1743  HB2 ALA A 115      -4.808 -35.718  31.757  1.00 50.54           H  
ATOM   1744  HB3 ALA A 115      -6.437 -35.419  32.412  1.00 50.54           H  
ATOM   1745  O   ALA A 115      -8.813 -35.900  30.447  1.00 50.54           O  
ATOM   1746  N   PRO A 116      -8.034 -38.013  30.302  1.00 58.23           N  
ATOM   1747  CA  PRO A 116      -9.261 -38.683  30.741  1.00 58.23           C  
ATOM   1748  HA  PRO A 116     -10.137 -38.200  30.309  1.00 58.23           H  
ATOM   1749  C   PRO A 116      -9.379 -38.656  32.279  1.00 58.23           C  
ATOM   1750  CB  PRO A 116      -9.135 -40.111  30.206  1.00 58.23           C  
ATOM   1751  HB2 PRO A 116      -9.445 -40.139  29.162  1.00 58.23           H  
ATOM   1752  HB3 PRO A 116      -9.709 -40.829  30.793  1.00 58.23           H  
ATOM   1753  O   PRO A 116      -8.386 -38.430  32.973  1.00 58.23           O  
ATOM   1754  CG  PRO A 116      -7.631 -40.371  30.302  1.00 58.23           C  
ATOM   1755  HG2 PRO A 116      -7.372 -40.659  31.321  1.00 58.23           H  
ATOM   1756  HG3 PRO A 116      -7.308 -41.136  29.596  1.00 58.23           H  
ATOM   1757  CD  PRO A 116      -7.016 -39.008  29.981  1.00 58.23           C  
ATOM   1758  HD2 PRO A 116      -6.114 -38.865  30.575  1.00 58.23           H  
ATOM   1759  HD3 PRO A 116      -6.782 -38.951  28.918  1.00 58.23           H  
ATOM   1760  N   GLU A 117     -10.573 -38.912  32.826  1.00 49.17           N  
ATOM   1761  H   GLU A 117     -11.353 -39.141  32.226  1.00 49.17           H  
ATOM   1762  CA  GLU A 117     -10.879 -38.608  34.234  1.00 49.17           C  
ATOM   1763  HA  GLU A 117      -9.941 -38.396  34.747  1.00 49.17           H  
ATOM   1764  C   GLU A 117     -11.578 -39.740  35.027  1.00 49.17           C  
ATOM   1765  CB  GLU A 117     -11.723 -37.319  34.289  1.00 49.17           C  
ATOM   1766  HB2 GLU A 117     -12.776 -37.593  34.235  1.00 49.17           H  
ATOM   1767  HB3 GLU A 117     -11.501 -36.689  33.428  1.00 49.17           H  
ATOM   1768  O   GLU A 117     -12.326 -40.554  34.481  1.00 49.17           O  
ATOM   1769  CG  GLU A 117     -11.454 -36.490  35.554  1.00 49.17           C  
ATOM   1770  HG2 GLU A 117     -11.177 -37.140  36.384  1.00 49.17           H  
ATOM   1771  HG3 GLU A 117     -10.606 -35.829  35.373  1.00 49.17           H  
ATOM   1772  CD  GLU A 117     -12.695 -35.689  35.950  1.00 49.17           C  
ATOM   1773  OE1 GLU A 117     -13.538 -36.289  36.655  1.00 49.17           O  
ATOM   1774  OE2 GLU A 117     -12.787 -34.513  35.540  1.00 49.17           O  
ATOM   1775  N   SER A 118     -11.352 -39.710  36.349  1.00 49.54           N  
ATOM   1776  H   SER A 118     -10.701 -38.994  36.637  1.00 49.54           H  
ATOM   1777  CA  SER A 118     -12.172 -40.250  37.450  1.00 49.54           C  
ATOM   1778  HA  SER A 118     -11.567 -40.151  38.351  1.00 49.54           H  
ATOM   1779  C   SER A 118     -12.625 -41.718  37.395  1.00 49.54           C  
ATOM   1780  CB  SER A 118     -13.367 -39.316  37.669  1.00 49.54           C  
ATOM   1781  HB2 SER A 118     -12.989 -38.308  37.840  1.00 49.54           H  
ATOM   1782  HB3 SER A 118     -14.009 -39.312  36.788  1.00 49.54           H  
ATOM   1783  O   SER A 118     -13.585 -42.054  36.705  1.00 49.54           O  
ATOM   1784  OG  SER A 118     -14.108 -39.709  38.807  1.00 49.54           O  
ATOM   1785  HG  SER A 118     -14.725 -38.993  38.978  1.00 49.54           H  
ATOM   1786  N   LYS A 119     -11.994 -42.574  38.224  1.00 57.65           N  
ATOM   1787  H   LYS A 119     -11.136 -42.223  38.624  1.00 57.65           H  
ATOM   1788  CA  LYS A 119     -12.537 -43.814  38.848  1.00 57.65           C  
ATOM   1789  HA  LYS A 119     -13.456 -43.576  39.384  1.00 57.65           H  
ATOM   1790  C   LYS A 119     -11.518 -44.380  39.875  1.00 57.65           C  
ATOM   1791  CB  LYS A 119     -12.865 -44.881  37.772  1.00 57.65           C  
ATOM   1792  HB2 LYS A 119     -12.222 -44.712  36.908  1.00 57.65           H  
ATOM   1793  HB3 LYS A 119     -12.637 -45.877  38.150  1.00 57.65           H  
ATOM   1794  O   LYS A 119     -10.551 -45.007  39.452  1.00 57.65           O  
ATOM   1795  CG  LYS A 119     -14.356 -44.879  37.362  1.00 57.65           C  
ATOM   1796  HG2 LYS A 119     -14.890 -45.603  37.978  1.00 57.65           H  
ATOM   1797  HG3 LYS A 119     -14.809 -43.913  37.586  1.00 57.65           H  
ATOM   1798  CD  LYS A 119     -14.583 -45.226  35.876  1.00 57.65           C  
ATOM   1799  HD2 LYS A 119     -14.790 -46.293  35.801  1.00 57.65           H  
ATOM   1800  HD3 LYS A 119     -13.686 -45.023  35.290  1.00 57.65           H  
ATOM   1801  CE  LYS A 119     -15.754 -44.439  35.263  1.00 57.65           C  
ATOM   1802  HE2 LYS A 119     -16.072 -44.945  34.351  1.00 57.65           H  
ATOM   1803  HE3 LYS A 119     -16.589 -44.453  35.964  1.00 57.65           H  
ATOM   1804  NZ  LYS A 119     -15.368 -43.038  34.945  1.00 57.65           N  
ATOM   1805  HZ1 LYS A 119     -16.150 -42.476  34.640  1.00 57.65           H  
ATOM   1806  HZ2 LYS A 119     -14.637 -42.997  34.249  1.00 57.65           H  
ATOM   1807  HZ3 LYS A 119     -14.957 -42.592  35.753  1.00 57.65           H  
ATOM   1808  N   PRO A 120     -11.677 -44.154  41.199  1.00 47.49           N  
ATOM   1809  CA  PRO A 120     -10.674 -44.537  42.209  1.00 47.49           C  
ATOM   1810  HA  PRO A 120      -9.712 -44.744  41.738  1.00 47.49           H  
ATOM   1811  C   PRO A 120     -11.059 -45.752  43.086  1.00 47.49           C  
ATOM   1812  CB  PRO A 120     -10.532 -43.274  43.063  1.00 47.49           C  
ATOM   1813  HB2 PRO A 120      -9.882 -42.563  42.554  1.00 47.49           H  
ATOM   1814  HB3 PRO A 120     -10.150 -43.489  44.061  1.00 47.49           H  
ATOM   1815  O   PRO A 120     -12.180 -45.823  43.579  1.00 47.49           O  
ATOM   1816  CG  PRO A 120     -11.959 -42.720  43.105  1.00 47.49           C  
ATOM   1817  HG2 PRO A 120     -11.961 -41.636  43.218  1.00 47.49           H  
ATOM   1818  HG3 PRO A 120     -12.513 -43.181  43.923  1.00 47.49           H  
ATOM   1819  CD  PRO A 120     -12.570 -43.145  41.765  1.00 47.49           C  
ATOM   1820  HD2 PRO A 120     -13.567 -43.558  41.920  1.00 47.49           H  
ATOM   1821  HD3 PRO A 120     -12.623 -42.276  41.109  1.00 47.49           H  
ATOM   1822  N   ASN A 121     -10.115 -46.671  43.340  1.00 46.82           N  
ATOM   1823  H   ASN A 121      -9.246 -46.595  42.831  1.00 46.82           H  
ATOM   1824  CA  ASN A 121     -10.118 -47.730  44.381  1.00 46.82           C  
ATOM   1825  HA  ASN A 121     -10.386 -47.285  45.339  1.00 46.82           H  
ATOM   1826  C   ASN A 121      -8.685 -48.346  44.482  1.00 46.82           C  
ATOM   1827  CB  ASN A 121     -11.128 -48.846  43.995  1.00 46.82           C  
ATOM   1828  HB2 ASN A 121     -11.203 -48.914  42.910  1.00 46.82           H  
ATOM   1829  HB3 ASN A 121     -10.751 -49.810  44.335  1.00 46.82           H  
ATOM   1830  O   ASN A 121      -7.947 -48.229  43.509  1.00 46.82           O  
ATOM   1831  CG  ASN A 121     -12.523 -48.702  44.598  1.00 46.82           C  
ATOM   1832  ND2 ASN A 121     -13.522 -48.397  43.808  1.00 46.82           N  
ATOM   1833 HD21 ASN A 121     -13.322 -48.061  42.877  1.00 46.82           H  
ATOM   1834 HD22 ASN A 121     -14.419 -48.252  44.248  1.00 46.82           H  
ATOM   1835  OD1 ASN A 121     -12.744 -48.907  45.783  1.00 46.82           O  
ATOM   1836  N   ARG A 122      -8.217 -49.066  45.525  1.00 45.22           N  
ATOM   1837  H   ARG A 122      -7.380 -49.569  45.265  1.00 45.22           H  
ATOM   1838  CA  ARG A 122      -8.506 -49.090  46.987  1.00 45.22           C  
ATOM   1839  HA  ARG A 122      -8.310 -48.108  47.416  1.00 45.22           H  
ATOM   1840  C   ARG A 122      -7.567 -50.114  47.685  1.00 45.22           C  
ATOM   1841  CB  ARG A 122      -9.988 -49.457  47.229  1.00 45.22           C  
ATOM   1842  HB2 ARG A 122     -10.256 -50.301  46.593  1.00 45.22           H  
ATOM   1843  HB3 ARG A 122     -10.583 -48.590  46.939  1.00 45.22           H  
ATOM   1844  O   ARG A 122      -7.848 -51.306  47.622  1.00 45.22           O  
ATOM   1845  CG  ARG A 122     -10.411 -49.797  48.667  1.00 45.22           C  
ATOM   1846  HG2 ARG A 122      -9.973 -50.750  48.962  1.00 45.22           H  
ATOM   1847  HG3 ARG A 122     -10.081 -49.011  49.347  1.00 45.22           H  
ATOM   1848  CD  ARG A 122     -11.938 -49.929  48.736  1.00 45.22           C  
ATOM   1849  HD2 ARG A 122     -12.384 -48.960  48.509  1.00 45.22           H  
ATOM   1850  HD3 ARG A 122     -12.259 -50.641  47.976  1.00 45.22           H  
ATOM   1851  NE  ARG A 122     -12.394 -50.395  50.061  1.00 45.22           N  
ATOM   1852  HE  ARG A 122     -11.679 -50.667  50.721  1.00 45.22           H  
ATOM   1853  NH1 ARG A 122     -14.645 -50.256  49.640  1.00 45.22           N  
ATOM   1854 HH11 ARG A 122     -15.604 -50.391  49.926  1.00 45.22           H  
ATOM   1855 HH12 ARG A 122     -14.431 -49.920  48.712  1.00 45.22           H  
ATOM   1856  NH2 ARG A 122     -13.942 -51.008  51.620  1.00 45.22           N  
ATOM   1857 HH21 ARG A 122     -14.906 -51.136  51.893  1.00 45.22           H  
ATOM   1858 HH22 ARG A 122     -13.205 -51.266  52.262  1.00 45.22           H  
ATOM   1859  CZ  ARG A 122     -13.653 -50.550  50.434  1.00 45.22           C  
ATOM   1860  N   VAL A 123      -6.533 -49.657  48.423  1.00 48.16           N  
ATOM   1861  H   VAL A 123      -6.364 -48.662  48.402  1.00 48.16           H  
ATOM   1862  CA  VAL A 123      -5.491 -50.509  49.101  1.00 48.16           C  
ATOM   1863  HA  VAL A 123      -4.804 -49.821  49.593  1.00 48.16           H  
ATOM   1864  C   VAL A 123      -4.624 -51.249  48.023  1.00 48.16           C  
ATOM   1865  CB  VAL A 123      -6.144 -51.358  50.248  1.00 48.16           C  
ATOM   1866  HB  VAL A 123      -6.518 -52.298  49.843  1.00 48.16           H  
ATOM   1867  O   VAL A 123      -4.969 -51.159  46.850  1.00 48.16           O  
ATOM   1868  CG1 VAL A 123      -5.218 -51.653  51.443  1.00 48.16           C  
ATOM   1869 HG11 VAL A 123      -4.536 -52.471  51.216  1.00 48.16           H  
ATOM   1870 HG12 VAL A 123      -4.665 -50.760  51.733  1.00 48.16           H  
ATOM   1871 HG13 VAL A 123      -5.784 -52.007  52.305  1.00 48.16           H  
ATOM   1872  CG2 VAL A 123      -7.318 -50.627  50.943  1.00 48.16           C  
ATOM   1873 HG21 VAL A 123      -8.144 -50.472  50.250  1.00 48.16           H  
ATOM   1874 HG22 VAL A 123      -7.720 -51.231  51.757  1.00 48.16           H  
ATOM   1875 HG23 VAL A 123      -6.985 -49.666  51.337  1.00 48.16           H  
ATOM   1876  N   VAL A 124      -3.438 -51.865  48.197  1.00 47.28           N  
ATOM   1877  H   VAL A 124      -3.039 -52.105  47.301  1.00 47.28           H  
ATOM   1878  CA  VAL A 124      -2.607 -52.374  49.319  1.00 47.28           C  
ATOM   1879  HA  VAL A 124      -2.912 -51.908  50.256  1.00 47.28           H  
ATOM   1880  C   VAL A 124      -1.115 -52.037  49.043  1.00 47.28           C  
ATOM   1881  CB  VAL A 124      -2.733 -53.926  49.369  1.00 47.28           C  
ATOM   1882  HB  VAL A 124      -2.210 -54.324  48.500  1.00 47.28           H  
ATOM   1883  O   VAL A 124      -0.726 -52.130  47.886  1.00 47.28           O  
ATOM   1884  CG1 VAL A 124      -2.067 -54.520  50.610  1.00 47.28           C  
ATOM   1885 HG11 VAL A 124      -2.463 -54.067  51.519  1.00 47.28           H  
ATOM   1886 HG12 VAL A 124      -0.990 -54.361  50.555  1.00 47.28           H  
ATOM   1887 HG13 VAL A 124      -2.231 -55.597  50.646  1.00 47.28           H  
ATOM   1888  CG2 VAL A 124      -4.158 -54.506  49.294  1.00 47.28           C  
ATOM   1889 HG21 VAL A 124      -4.698 -54.113  48.433  1.00 47.28           H  
ATOM   1890 HG22 VAL A 124      -4.723 -54.317  50.207  1.00 47.28           H  
ATOM   1891 HG23 VAL A 124      -4.091 -55.587  49.165  1.00 47.28           H  
ATOM   1892  N   VAL A 125      -0.191 -51.597  49.924  1.00 48.08           N  
ATOM   1893  H   VAL A 125       0.684 -51.492  49.431  1.00 48.08           H  
ATOM   1894  CA  VAL A 125      -0.063 -51.320  51.388  1.00 48.08           C  
ATOM   1895  HA  VAL A 125       0.560 -50.426  51.404  1.00 48.08           H  
ATOM   1896  C   VAL A 125       0.756 -52.341  52.227  1.00 48.08           C  
ATOM   1897  CB  VAL A 125      -1.355 -50.845  52.095  1.00 48.08           C  
ATOM   1898  HB  VAL A 125      -2.100 -51.640  52.077  1.00 48.08           H  
ATOM   1899  O   VAL A 125       0.318 -53.457  52.461  1.00 48.08           O  
ATOM   1900  CG1 VAL A 125      -1.131 -50.499  53.572  1.00 48.08           C  
ATOM   1901 HG11 VAL A 125      -2.043 -50.084  54.000  1.00 48.08           H  
ATOM   1902 HG12 VAL A 125      -0.323 -49.774  53.679  1.00 48.08           H  
ATOM   1903 HG13 VAL A 125      -0.896 -51.408  54.124  1.00 48.08           H  
ATOM   1904  CG2 VAL A 125      -1.917 -49.575  51.432  1.00 48.08           C  
ATOM   1905 HG21 VAL A 125      -1.188 -48.767  51.496  1.00 48.08           H  
ATOM   1906 HG22 VAL A 125      -2.830 -49.263  51.939  1.00 48.08           H  
ATOM   1907 HG23 VAL A 125      -2.148 -49.751  50.381  1.00 48.08           H  
ATOM   1908  N   GLN A 126       1.871 -51.854  52.808  1.00 46.63           N  
ATOM   1909  H   GLN A 126       2.130 -50.921  52.521  1.00 46.63           H  
ATOM   1910  CA  GLN A 126       2.815 -52.489  53.768  1.00 46.63           C  
ATOM   1911  HA  GLN A 126       3.471 -51.669  54.056  1.00 46.63           H  
ATOM   1912  C   GLN A 126       3.838 -53.543  53.259  1.00 46.63           C  
ATOM   1913  CB  GLN A 126       2.116 -52.908  55.081  1.00 46.63           C  
ATOM   1914  HB2 GLN A 126       2.800 -53.526  55.663  1.00 46.63           H  
ATOM   1915  HB3 GLN A 126       1.233 -53.513  54.875  1.00 46.63           H  
ATOM   1916  O   GLN A 126       3.705 -54.083  52.171  1.00 46.63           O  
ATOM   1917  CG  GLN A 126       1.737 -51.701  55.952  1.00 46.63           C  
ATOM   1918  HG2 GLN A 126       2.555 -50.980  55.960  1.00 46.63           H  
ATOM   1919  HG3 GLN A 126       0.851 -51.208  55.550  1.00 46.63           H  
ATOM   1920  CD  GLN A 126       1.483 -52.119  57.393  1.00 46.63           C  
ATOM   1921  NE2 GLN A 126       0.280 -52.501  57.755  1.00 46.63           N  
ATOM   1922 HE21 GLN A 126       0.187 -52.791  58.718  1.00 46.63           H  
ATOM   1923 HE22 GLN A 126      -0.477 -52.559  57.088  1.00 46.63           H  
ATOM   1924  OE1 GLN A 126       2.383 -52.133  58.212  1.00 46.63           O  
ATOM   1925  N   LYS A 127       4.891 -53.727  54.092  1.00 49.79           N  
ATOM   1926  H   LYS A 127       4.786 -53.247  54.974  1.00 49.79           H  
ATOM   1927  CA  LYS A 127       6.185 -54.456  53.962  1.00 49.79           C  
ATOM   1928  HA  LYS A 127       6.812 -54.021  54.740  1.00 49.79           H  
ATOM   1929  C   LYS A 127       6.972 -54.239  52.643  1.00 49.79           C  
ATOM   1930  CB  LYS A 127       6.042 -55.953  54.349  1.00 49.79           C  
ATOM   1931  HB2 LYS A 127       5.644 -56.530  53.513  1.00 49.79           H  
ATOM   1932  HB3 LYS A 127       5.386 -56.057  55.213  1.00 49.79           H  
ATOM   1933  O   LYS A 127       6.527 -54.682  51.597  1.00 49.79           O  
ATOM   1934  CG  LYS A 127       7.451 -56.436  54.724  1.00 49.79           C  
ATOM   1935  HG2 LYS A 127       7.795 -55.767  55.513  1.00 49.79           H  
ATOM   1936  HG3 LYS A 127       8.072 -56.302  53.838  1.00 49.79           H  
ATOM   1937  CD  LYS A 127       7.736 -57.856  55.232  1.00 49.79           C  
ATOM   1938  HD2 LYS A 127       7.194 -58.045  56.159  1.00 49.79           H  
ATOM   1939  HD3 LYS A 127       7.473 -58.589  54.469  1.00 49.79           H  
ATOM   1940  CE  LYS A 127       9.261 -57.826  55.474  1.00 49.79           C  
ATOM   1941  HE2 LYS A 127       9.749 -57.527  54.546  1.00 49.79           H  
ATOM   1942  HE3 LYS A 127       9.488 -57.036  56.189  1.00 49.79           H  
ATOM   1943  NZ  LYS A 127       9.876 -59.089  55.936  1.00 49.79           N  
ATOM   1944  HZ1 LYS A 127      10.874 -58.934  55.952  1.00 49.79           H  
ATOM   1945  HZ2 LYS A 127       9.589 -59.336  56.873  1.00 49.79           H  
ATOM   1946  HZ3 LYS A 127       9.719 -59.845  55.285  1.00 49.79           H  
ATOM   1947  N   VAL A 128       8.145 -53.585  52.550  1.00 48.09           N  
ATOM   1948  H   VAL A 128       8.394 -53.520  51.573  1.00 48.09           H  
ATOM   1949  CA  VAL A 128       9.240 -53.133  53.467  1.00 48.09           C  
ATOM   1950  HA  VAL A 128       9.816 -52.445  52.848  1.00 48.09           H  
ATOM   1951  C   VAL A 128      10.268 -54.203  53.889  1.00 48.09           C  
ATOM   1952  CB  VAL A 128       8.803 -52.256  54.665  1.00 48.09           C  
ATOM   1953  HB  VAL A 128       8.332 -52.873  55.431  1.00 48.09           H  
ATOM   1954  O   VAL A 128      10.002 -55.013  54.765  1.00 48.09           O  
ATOM   1955  CG1 VAL A 128      10.013 -51.574  55.319  1.00 48.09           C  
ATOM   1956 HG11 VAL A 128      10.694 -52.321  55.727  1.00 48.09           H  
ATOM   1957 HG12 VAL A 128       9.681 -50.943  56.144  1.00 48.09           H  
ATOM   1958 HG13 VAL A 128      10.545 -50.961  54.592  1.00 48.09           H  
ATOM   1959  CG2 VAL A 128       7.824 -51.149  54.249  1.00 48.09           C  
ATOM   1960 HG21 VAL A 128       7.566 -50.541  55.117  1.00 48.09           H  
ATOM   1961 HG22 VAL A 128       8.280 -50.513  53.491  1.00 48.09           H  
ATOM   1962 HG23 VAL A 128       6.905 -51.578  53.849  1.00 48.09           H  
ATOM   1963  N   GLU A 129      11.484 -54.151  53.334  1.00 47.04           N  
ATOM   1964  H   GLU A 129      11.694 -53.422  52.667  1.00 47.04           H  
ATOM   1965  CA  GLU A 129      12.642 -54.968  53.750  1.00 47.04           C  
ATOM   1966  HA  GLU A 129      12.544 -55.163  54.817  1.00 47.04           H  
ATOM   1967  C   GLU A 129      13.968 -54.182  53.564  1.00 47.04           C  
ATOM   1968  CB  GLU A 129      12.601 -56.318  52.995  1.00 47.04           C  
ATOM   1969  HB2 GLU A 129      11.579 -56.696  53.031  1.00 47.04           H  
ATOM   1970  HB3 GLU A 129      12.850 -56.149  51.947  1.00 47.04           H  
ATOM   1971  O   GLU A 129      13.961 -53.086  52.998  1.00 47.04           O  
ATOM   1972  CG  GLU A 129      13.506 -57.429  53.552  1.00 47.04           C  
ATOM   1973  HG2 GLU A 129      14.543 -57.205  53.302  1.00 47.04           H  
ATOM   1974  HG3 GLU A 129      13.249 -58.368  53.061  1.00 47.04           H  
ATOM   1975  CD  GLU A 129      13.355 -57.578  55.069  1.00 47.04           C  
ATOM   1976  OE1 GLU A 129      14.148 -56.903  55.766  1.00 47.04           O  
ATOM   1977  OE2 GLU A 129      12.404 -58.275  55.507  1.00 47.04           O  
ATOM   1978  N   THR A 130      15.085 -54.677  54.107  1.00 53.69           N  
ATOM   1979  H   THR A 130      15.017 -55.581  54.552  1.00 53.69           H  
ATOM   1980  CA  THR A 130      16.305 -53.884  54.391  1.00 53.69           C  
ATOM   1981  HA  THR A 130      15.940 -52.891  54.655  1.00 53.69           H  
ATOM   1982  C   THR A 130      17.329 -53.708  53.229  1.00 53.69           C  
ATOM   1983  CB  THR A 130      17.009 -54.415  55.653  1.00 53.69           C  
ATOM   1984  HB  THR A 130      17.999 -53.965  55.722  1.00 53.69           H  
ATOM   1985  O   THR A 130      17.525 -54.629  52.438  1.00 53.69           O  
ATOM   1986  CG2 THR A 130      16.233 -54.061  56.921  1.00 53.69           C  
ATOM   1987 HG21 THR A 130      16.145 -52.978  57.012  1.00 53.69           H  
ATOM   1988 HG22 THR A 130      15.238 -54.504  56.894  1.00 53.69           H  
ATOM   1989 HG23 THR A 130      16.768 -54.445  57.790  1.00 53.69           H  
ATOM   1990  OG1 THR A 130      17.142 -55.817  55.647  1.00 53.69           O  
ATOM   1991  HG1 THR A 130      16.286 -56.207  55.839  1.00 53.69           H  
ATOM   1992  N   PRO A 131      18.024 -52.541  53.112  1.00 55.97           N  
ATOM   1993  CA  PRO A 131      18.952 -52.221  52.004  1.00 55.97           C  
ATOM   1994  HA  PRO A 131      18.854 -52.942  51.193  1.00 55.97           H  
ATOM   1995  C   PRO A 131      20.452 -52.108  52.394  1.00 55.97           C  
ATOM   1996  CB  PRO A 131      18.441 -50.856  51.533  1.00 55.97           C  
ATOM   1997  HB2 PRO A 131      17.507 -50.982  50.986  1.00 55.97           H  
ATOM   1998  HB3 PRO A 131      19.165 -50.312  50.925  1.00 55.97           H  
ATOM   1999  O   PRO A 131      20.810 -52.137  53.572  1.00 55.97           O  
ATOM   2000  CG  PRO A 131      18.174 -50.153  52.865  1.00 55.97           C  
ATOM   2001  HG2 PRO A 131      19.104 -49.765  53.278  1.00 55.97           H  
ATOM   2002  HG3 PRO A 131      17.442 -49.353  52.755  1.00 55.97           H  
ATOM   2003  CD  PRO A 131      17.643 -51.282  53.753  1.00 55.97           C  
ATOM   2004  HD2 PRO A 131      18.063 -51.212  54.757  1.00 55.97           H  
ATOM   2005  HD3 PRO A 131      16.557 -51.188  53.788  1.00 55.97           H  
ATOM   2006  N   LYS A 132      21.333 -51.855  51.404  1.00 50.10           N  
ATOM   2007  H   LYS A 132      20.970 -51.827  50.462  1.00 50.10           H  
ATOM   2008  CA  LYS A 132      22.714 -51.330  51.582  1.00 50.10           C  
ATOM   2009  HA  LYS A 132      22.739 -50.864  52.567  1.00 50.10           H  
ATOM   2010  C   LYS A 132      23.055 -50.204  50.565  1.00 50.10           C  
ATOM   2011  CB  LYS A 132      23.750 -52.476  51.555  1.00 50.10           C  
ATOM   2012  HB2 LYS A 132      24.739 -52.056  51.376  1.00 50.10           H  
ATOM   2013  HB3 LYS A 132      23.523 -53.164  50.741  1.00 50.10           H  
ATOM   2014  O   LYS A 132      22.343 -50.105  49.567  1.00 50.10           O  
ATOM   2015  CG  LYS A 132      23.785 -53.233  52.895  1.00 50.10           C  
ATOM   2016  HG2 LYS A 132      22.852 -53.782  53.022  1.00 50.10           H  
ATOM   2017  HG3 LYS A 132      23.877 -52.510  53.706  1.00 50.10           H  
ATOM   2018  CD  LYS A 132      24.956 -54.219  52.989  1.00 50.10           C  
ATOM   2019  HD2 LYS A 132      24.837 -54.988  52.225  1.00 50.10           H  
ATOM   2020  HD3 LYS A 132      25.892 -53.686  52.822  1.00 50.10           H  
ATOM   2021  CE  LYS A 132      24.964 -54.858  54.385  1.00 50.10           C  
ATOM   2022  HE2 LYS A 132      25.054 -54.066  55.128  1.00 50.10           H  
ATOM   2023  HE3 LYS A 132      24.003 -55.347  54.544  1.00 50.10           H  
ATOM   2024  NZ  LYS A 132      26.068 -55.839  54.547  1.00 50.10           N  
ATOM   2025  HZ1 LYS A 132      25.968 -56.592  53.881  1.00 50.10           H  
ATOM   2026  HZ2 LYS A 132      26.051 -56.238  55.474  1.00 50.10           H  
ATOM   2027  HZ3 LYS A 132      26.965 -55.397  54.402  1.00 50.10           H  
ATOM   2028  N   PRO A 133      24.057 -49.321  50.819  1.00 54.02           N  
ATOM   2029  CA  PRO A 133      24.036 -47.940  50.293  1.00 54.02           C  
ATOM   2030  HA  PRO A 133      23.221 -47.795  49.583  1.00 54.02           H  
ATOM   2031  C   PRO A 133      25.352 -47.410  49.651  1.00 54.02           C  
ATOM   2032  CB  PRO A 133      23.739 -47.167  51.585  1.00 54.02           C  
ATOM   2033  HB2 PRO A 133      22.699 -47.325  51.870  1.00 54.02           H  
ATOM   2034  HB3 PRO A 133      23.940 -46.098  51.514  1.00 54.02           H  
ATOM   2035  O   PRO A 133      26.351 -48.120  49.591  1.00 54.02           O  
ATOM   2036  CG  PRO A 133      24.659 -47.851  52.605  1.00 54.02           C  
ATOM   2037  HG2 PRO A 133      25.621 -47.342  52.648  1.00 54.02           H  
ATOM   2038  HG3 PRO A 133      24.194 -47.872  53.590  1.00 54.02           H  
ATOM   2039  CD  PRO A 133      24.849 -49.267  52.049  1.00 54.02           C  
ATOM   2040  HD2 PRO A 133      24.546 -49.997  52.800  1.00 54.02           H  
ATOM   2041  HD3 PRO A 133      25.901 -49.429  51.811  1.00 54.02           H  
ATOM   2042  N   ALA A 134      25.351 -46.098  49.331  1.00 59.88           N  
ATOM   2043  H   ALA A 134      24.448 -45.646  49.362  1.00 59.88           H  
ATOM   2044  CA  ALA A 134      26.498 -45.206  49.036  1.00 59.88           C  
ATOM   2045  HA  ALA A 134      26.089 -44.196  49.057  1.00 59.88           H  
ATOM   2046  C   ALA A 134      27.165 -45.338  47.637  1.00 59.88           C  
ATOM   2047  CB  ALA A 134      27.493 -45.289  50.214  1.00 59.88           C  
ATOM   2048  HB1 ALA A 134      28.278 -44.537  50.129  1.00 59.88           H  
ATOM   2049  HB2 ALA A 134      27.975 -46.266  50.224  1.00 59.88           H  
ATOM   2050  HB3 ALA A 134      26.968 -45.140  51.157  1.00 59.88           H  
ATOM   2051  O   ALA A 134      27.003 -46.373  46.994  1.00 59.88           O  
ATOM   2052  N   PRO A 135      27.917 -44.317  47.140  1.00 58.13           N  
ATOM   2053  CA  PRO A 135      28.250 -43.008  47.737  1.00 58.13           C  
ATOM   2054  HA  PRO A 135      27.959 -42.956  48.786  1.00 58.13           H  
ATOM   2055  C   PRO A 135      27.643 -41.766  47.031  1.00 58.13           C  
ATOM   2056  CB  PRO A 135      29.776 -42.973  47.643  1.00 58.13           C  
ATOM   2057  HB2 PRO A 135      30.205 -43.621  48.408  1.00 58.13           H  
ATOM   2058  HB3 PRO A 135      30.181 -41.965  47.727  1.00 58.13           H  
ATOM   2059  O   PRO A 135      27.203 -41.821  45.888  1.00 58.13           O  
ATOM   2060  CG  PRO A 135      30.028 -43.576  46.258  1.00 58.13           C  
ATOM   2061  HG2 PRO A 135      30.990 -44.085  46.217  1.00 58.13           H  
ATOM   2062  HG3 PRO A 135      29.982 -42.794  45.500  1.00 58.13           H  
ATOM   2063  CD  PRO A 135      28.865 -44.555  46.053  1.00 58.13           C  
ATOM   2064  HD2 PRO A 135      29.243 -45.576  46.098  1.00 58.13           H  
ATOM   2065  HD3 PRO A 135      28.388 -44.381  45.089  1.00 58.13           H  
ATOM   2066  N   THR A 136      27.657 -40.625  47.735  1.00 51.20           N  
ATOM   2067  H   THR A 136      28.088 -40.657  48.648  1.00 51.20           H  
ATOM   2068  CA  THR A 136      27.220 -39.257  47.335  1.00 51.20           C  
ATOM   2069  HA  THR A 136      27.473 -39.068  46.292  1.00 51.20           H  
ATOM   2070  C   THR A 136      27.966 -38.233  48.239  1.00 51.20           C  
ATOM   2071  CB  THR A 136      25.692 -39.107  47.535  1.00 51.20           C  
ATOM   2072  HB  THR A 136      25.373 -38.136  47.157  1.00 51.20           H  
ATOM   2073  O   THR A 136      28.823 -38.674  49.015  1.00 51.20           O  
ATOM   2074  CG2 THR A 136      24.813 -40.134  46.823  1.00 51.20           C  
ATOM   2075 HG21 THR A 136      24.938 -41.122  47.266  1.00 51.20           H  
ATOM   2076 HG22 THR A 136      23.766 -39.839  46.898  1.00 51.20           H  
ATOM   2077 HG23 THR A 136      25.086 -40.177  45.769  1.00 51.20           H  
ATOM   2078  OG1 THR A 136      25.357 -39.169  48.900  1.00 51.20           O  
ATOM   2079  HG1 THR A 136      24.425 -39.390  48.957  1.00 51.20           H  
ATOM   2080  N   PRO A 137      27.671 -36.905  48.292  1.00 54.64           N  
ATOM   2081  CA  PRO A 137      27.073 -35.963  47.315  1.00 54.64           C  
ATOM   2082  HA  PRO A 137      26.177 -36.397  46.871  1.00 54.64           H  
ATOM   2083  C   PRO A 137      28.038 -35.665  46.133  1.00 54.64           C  
ATOM   2084  CB  PRO A 137      26.599 -34.773  48.172  1.00 54.64           C  
ATOM   2085  HB2 PRO A 137      25.638 -34.387  47.833  1.00 54.64           H  
ATOM   2086  HB3 PRO A 137      27.348 -33.982  48.200  1.00 54.64           H  
ATOM   2087  O   PRO A 137      28.694 -36.602  45.699  1.00 54.64           O  
ATOM   2088  CG  PRO A 137      26.508 -35.325  49.589  1.00 54.64           C  
ATOM   2089  HG2 PRO A 137      26.589 -34.540  50.341  1.00 54.64           H  
ATOM   2090  HG3 PRO A 137      25.594 -35.905  49.715  1.00 54.64           H  
ATOM   2091  CD  PRO A 137      27.720 -36.242  49.588  1.00 54.64           C  
ATOM   2092  HD2 PRO A 137      28.640 -35.664  49.673  1.00 54.64           H  
ATOM   2093  HD3 PRO A 137      27.644 -36.951  50.412  1.00 54.64           H  
ATOM   2094  N   LYS A 138      28.202 -34.487  45.496  1.00 46.03           N  
ATOM   2095  H   LYS A 138      28.757 -34.610  44.662  1.00 46.03           H  
ATOM   2096  CA  LYS A 138      27.855 -33.062  45.756  1.00 46.03           C  
ATOM   2097  HA  LYS A 138      26.996 -32.965  46.420  1.00 46.03           H  
ATOM   2098  C   LYS A 138      27.506 -32.402  44.403  1.00 46.03           C  
ATOM   2099  CB  LYS A 138      29.099 -32.342  46.338  1.00 46.03           C  
ATOM   2100  HB2 LYS A 138      28.847 -31.298  46.528  1.00 46.03           H  
ATOM   2101  HB3 LYS A 138      29.869 -32.351  45.566  1.00 46.03           H  
ATOM   2102  O   LYS A 138      28.238 -32.642  43.452  1.00 46.03           O  
ATOM   2103  CG  LYS A 138      29.708 -32.943  47.624  1.00 46.03           C  
ATOM   2104  HG2 LYS A 138      29.647 -34.031  47.593  1.00 46.03           H  
ATOM   2105  HG3 LYS A 138      29.146 -32.589  48.488  1.00 46.03           H  
ATOM   2106  CD  LYS A 138      31.192 -32.582  47.799  1.00 46.03           C  
ATOM   2107  HD2 LYS A 138      31.731 -32.873  46.897  1.00 46.03           H  
ATOM   2108  HD3 LYS A 138      31.293 -31.507  47.947  1.00 46.03           H  
ATOM   2109  CE  LYS A 138      31.768 -33.347  49.000  1.00 46.03           C  
ATOM   2110  HE2 LYS A 138      31.305 -32.968  49.912  1.00 46.03           H  
ATOM   2111  HE3 LYS A 138      31.492 -34.397  48.903  1.00 46.03           H  
ATOM   2112  NZ  LYS A 138      33.247 -33.231  49.083  1.00 46.03           N  
ATOM   2113  HZ1 LYS A 138      33.531 -32.267  49.185  1.00 46.03           H  
ATOM   2114  HZ2 LYS A 138      33.678 -33.608  48.251  1.00 46.03           H  
ATOM   2115  HZ3 LYS A 138      33.599 -33.751  49.875  1.00 46.03           H  
ATOM   2116  N   SER A 139      26.458 -31.603  44.167  1.00 49.64           N  
ATOM   2117  H   SER A 139      26.411 -31.391  43.181  1.00 49.64           H  
ATOM   2118  CA  SER A 139      25.462 -30.880  44.995  1.00 49.64           C  
ATOM   2119  HA  SER A 139      24.657 -30.654  44.296  1.00 49.64           H  
ATOM   2120  C   SER A 139      25.894 -29.517  45.566  1.00 49.64           C  
ATOM   2121  CB  SER A 139      24.775 -31.730  46.077  1.00 49.64           C  
ATOM   2122  HB2 SER A 139      23.829 -31.264  46.353  1.00 49.64           H  
ATOM   2123  HB3 SER A 139      25.401 -31.756  46.969  1.00 49.64           H  
ATOM   2124  O   SER A 139      26.668 -29.448  46.518  1.00 49.64           O  
ATOM   2125  OG  SER A 139      24.538 -33.055  45.643  1.00 49.64           O  
ATOM   2126  HG  SER A 139      23.803 -33.070  45.026  1.00 49.64           H  
ATOM   2127  N   LYS A 140      25.288 -28.441  45.037  1.00 51.28           N  
ATOM   2128  H   LYS A 140      24.741 -28.586  44.200  1.00 51.28           H  
ATOM   2129  CA  LYS A 140      25.055 -27.128  45.677  1.00 51.28           C  
ATOM   2130  HA  LYS A 140      24.876 -27.294  46.739  1.00 51.28           H  
ATOM   2131  C   LYS A 140      23.775 -26.527  45.063  1.00 51.28           C  
ATOM   2132  CB  LYS A 140      26.285 -26.213  45.507  1.00 51.28           C  
ATOM   2133  HB2 LYS A 140      27.186 -26.800  45.682  1.00 51.28           H  
ATOM   2134  HB3 LYS A 140      26.319 -25.825  44.490  1.00 51.28           H  
ATOM   2135  O   LYS A 140      23.465 -26.849  43.919  1.00 51.28           O  
ATOM   2136  CG  LYS A 140      26.267 -25.051  46.517  1.00 51.28           C  
ATOM   2137  HG2 LYS A 140      26.165 -25.462  47.521  1.00 51.28           H  
ATOM   2138  HG3 LYS A 140      25.412 -24.408  46.314  1.00 51.28           H  
ATOM   2139  CD  LYS A 140      27.549 -24.207  46.459  1.00 51.28           C  
ATOM   2140  HD2 LYS A 140      28.413 -24.852  46.616  1.00 51.28           H  
ATOM   2141  HD3 LYS A 140      27.623 -23.740  45.477  1.00 51.28           H  
ATOM   2142  CE  LYS A 140      27.502 -23.130  47.553  1.00 51.28           C  
ATOM   2143  HE2 LYS A 140      26.600 -22.534  47.409  1.00 51.28           H  
ATOM   2144  HE3 LYS A 140      27.418 -23.621  48.523  1.00 51.28           H  
ATOM   2145  NZ  LYS A 140      28.697 -22.249  47.527  1.00 51.28           N  
ATOM   2146  HZ1 LYS A 140      28.635 -21.549  48.253  1.00 51.28           H  
ATOM   2147  HZ2 LYS A 140      28.764 -21.770  46.640  1.00 51.28           H  
ATOM   2148  HZ3 LYS A 140      29.542 -22.783  47.670  1.00 51.28           H  
ATOM   2149  N   GLU A 141      22.999 -25.741  45.812  1.00 43.18           N  
ATOM   2150  H   GLU A 141      23.322 -25.423  46.715  1.00 43.18           H  
ATOM   2151  CA  GLU A 141      21.630 -25.344  45.421  1.00 43.18           C  
ATOM   2152  HA  GLU A 141      21.619 -25.181  44.343  1.00 43.18           H  
ATOM   2153  C   GLU A 141      21.180 -24.011  46.080  1.00 43.18           C  
ATOM   2154  CB  GLU A 141      20.689 -26.523  45.758  1.00 43.18           C  
ATOM   2155  HB2 GLU A 141      20.296 -26.397  46.767  1.00 43.18           H  
ATOM   2156  HB3 GLU A 141      21.247 -27.459  45.757  1.00 43.18           H  
ATOM   2157  O   GLU A 141      22.042 -23.287  46.575  1.00 43.18           O  
ATOM   2158  CG  GLU A 141      19.556 -26.677  44.731  1.00 43.18           C  
ATOM   2159  HG2 GLU A 141      19.728 -27.581  44.146  1.00 43.18           H  
ATOM   2160  HG3 GLU A 141      19.556 -25.835  44.039  1.00 43.18           H  
ATOM   2161  CD  GLU A 141      18.189 -26.736  45.403  1.00 43.18           C  
ATOM   2162  OE1 GLU A 141      17.817 -25.740  46.066  1.00 43.18           O  
ATOM   2163  OE2 GLU A 141      17.424 -27.703  45.199  1.00 43.18           O  
ATOM   2164  N   VAL A 142      19.861 -23.720  46.118  1.00 46.06           N  
ATOM   2165  H   VAL A 142      19.231 -24.464  45.854  1.00 46.06           H  
ATOM   2166  CA  VAL A 142      19.183 -22.448  46.498  1.00 46.06           C  
ATOM   2167  HA  VAL A 142      18.123 -22.701  46.522  1.00 46.06           H  
ATOM   2168  C   VAL A 142      19.367 -21.329  45.444  1.00 46.06           C  
ATOM   2169  CB  VAL A 142      19.537 -22.021  47.944  1.00 46.06           C  
ATOM   2170  HB  VAL A 142      20.603 -21.804  48.018  1.00 46.06           H  
ATOM   2171  O   VAL A 142      20.498 -21.040  45.076  1.00 46.06           O  
ATOM   2172  CG1 VAL A 142      18.788 -20.765  48.394  1.00 46.06           C  
ATOM   2173 HG11 VAL A 142      19.030 -20.539  49.433  1.00 46.06           H  
ATOM   2174 HG12 VAL A 142      17.710 -20.898  48.299  1.00 46.06           H  
ATOM   2175 HG13 VAL A 142      19.109 -19.915  47.793  1.00 46.06           H  
ATOM   2176  CG2 VAL A 142      19.191 -23.133  48.948  1.00 46.06           C  
ATOM   2177 HG21 VAL A 142      19.425 -22.804  49.960  1.00 46.06           H  
ATOM   2178 HG22 VAL A 142      19.784 -24.024  48.740  1.00 46.06           H  
ATOM   2179 HG23 VAL A 142      18.133 -23.384  48.884  1.00 46.06           H  
ATOM   2180  N   LYS A 143      18.364 -20.702  44.787  1.00 44.69           N  
ATOM   2181  H   LYS A 143      18.795 -20.105  44.096  1.00 44.69           H  
ATOM   2182  CA  LYS A 143      16.902 -20.413  44.958  1.00 44.69           C  
ATOM   2183  HA  LYS A 143      16.540 -20.271  43.940  1.00 44.69           H  
ATOM   2184  C   LYS A 143      16.557 -19.082  45.667  1.00 44.69           C  
ATOM   2185  CB  LYS A 143      16.038 -21.553  45.539  1.00 44.69           C  
ATOM   2186  HB2 LYS A 143      15.008 -21.199  45.588  1.00 44.69           H  
ATOM   2187  HB3 LYS A 143      16.332 -21.736  46.573  1.00 44.69           H  
ATOM   2188  O   LYS A 143      17.258 -18.677  46.580  1.00 44.69           O  
ATOM   2189  CG  LYS A 143      16.007 -22.866  44.743  1.00 44.69           C  
ATOM   2190  HG2 LYS A 143      17.021 -23.232  44.581  1.00 44.69           H  
ATOM   2191  HG3 LYS A 143      15.532 -22.694  43.777  1.00 44.69           H  
ATOM   2192  CD  LYS A 143      15.208 -23.910  45.540  1.00 44.69           C  
ATOM   2193  HD2 LYS A 143      15.719 -24.062  46.491  1.00 44.69           H  
ATOM   2194  HD3 LYS A 143      14.201 -23.543  45.741  1.00 44.69           H  
ATOM   2195  CE  LYS A 143      15.120 -25.243  44.788  1.00 44.69           C  
ATOM   2196  HE2 LYS A 143      15.979 -25.305  44.121  1.00 44.69           H  
ATOM   2197  HE3 LYS A 143      14.213 -25.280  44.184  1.00 44.69           H  
ATOM   2198  NZ  LYS A 143      15.200 -26.385  45.725  1.00 44.69           N  
ATOM   2199  HZ1 LYS A 143      15.437 -27.239  45.240  1.00 44.69           H  
ATOM   2200  HZ2 LYS A 143      16.058 -26.273  46.244  1.00 44.69           H  
ATOM   2201  HZ3 LYS A 143      14.412 -26.493  46.347  1.00 44.69           H  
ATOM   2202  N   LYS A 144      15.381 -18.527  45.302  1.00 45.36           N  
ATOM   2203  H   LYS A 144      14.932 -18.962  44.510  1.00 45.36           H  
ATOM   2204  CA  LYS A 144      14.629 -17.405  45.931  1.00 45.36           C  
ATOM   2205  HA  LYS A 144      13.686 -17.329  45.388  1.00 45.36           H  
ATOM   2206  C   LYS A 144      15.239 -15.983  45.823  1.00 45.36           C  
ATOM   2207  CB  LYS A 144      14.296 -17.783  47.399  1.00 45.36           C  
ATOM   2208  HB2 LYS A 144      15.178 -18.164  47.913  1.00 45.36           H  
ATOM   2209  HB3 LYS A 144      14.010 -16.883  47.942  1.00 45.36           H  
ATOM   2210  O   LYS A 144      16.448 -15.855  45.734  1.00 45.36           O  
ATOM   2211  CG  LYS A 144      13.160 -18.821  47.495  1.00 45.36           C  
ATOM   2212  HG2 LYS A 144      13.552 -19.811  47.265  1.00 45.36           H  
ATOM   2213  HG3 LYS A 144      12.390 -18.581  46.761  1.00 45.36           H  
ATOM   2214  CD  LYS A 144      12.527 -18.827  48.896  1.00 45.36           C  
ATOM   2215  HD2 LYS A 144      13.277 -19.167  49.611  1.00 45.36           H  
ATOM   2216  HD3 LYS A 144      12.238 -17.812  49.171  1.00 45.36           H  
ATOM   2217  CE  LYS A 144      11.294 -19.737  49.001  1.00 45.36           C  
ATOM   2218  HE2 LYS A 144      11.065 -19.872  50.058  1.00 45.36           H  
ATOM   2219  HE3 LYS A 144      11.533 -20.713  48.578  1.00 45.36           H  
ATOM   2220  NZ  LYS A 144      10.108 -19.158  48.324  1.00 45.36           N  
ATOM   2221  HZ1 LYS A 144       9.259 -19.694  48.431  1.00 45.36           H  
ATOM   2222  HZ2 LYS A 144      10.256 -18.975  47.342  1.00 45.36           H  
ATOM   2223  HZ3 LYS A 144       9.919 -18.210  48.618  1.00 45.36           H  
ATOM   2224  N   GLU A 145      14.475 -14.874  45.851  1.00 43.36           N  
ATOM   2225  H   GLU A 145      15.017 -14.033  45.984  1.00 43.36           H  
ATOM   2226  CA  GLU A 145      13.055 -14.598  45.487  1.00 43.36           C  
ATOM   2227  HA  GLU A 145      12.859 -15.000  44.493  1.00 43.36           H  
ATOM   2228  C   GLU A 145      12.772 -13.070  45.473  1.00 43.36           C  
ATOM   2229  CB  GLU A 145      12.074 -15.223  46.500  1.00 43.36           C  
ATOM   2230  HB2 GLU A 145      12.090 -14.670  47.439  1.00 43.36           H  
ATOM   2231  HB3 GLU A 145      12.410 -16.237  46.717  1.00 43.36           H  
ATOM   2232  O   GLU A 145      13.437 -12.345  46.203  1.00 43.36           O  
ATOM   2233  CG  GLU A 145      10.629 -15.382  46.009  1.00 43.36           C  
ATOM   2234  HG2 GLU A 145      10.625 -15.510  44.926  1.00 43.36           H  
ATOM   2235  HG3 GLU A 145      10.045 -14.495  46.254  1.00 43.36           H  
ATOM   2236  CD  GLU A 145      10.027 -16.626  46.670  1.00 43.36           C  
ATOM   2237  OE1 GLU A 145      10.088 -17.720  46.059  1.00 43.36           O  
ATOM   2238  OE2 GLU A 145       9.662 -16.584  47.866  1.00 43.36           O  
ATOM   2239  N   VAL A 146      11.707 -12.625  44.773  1.00 48.57           N  
ATOM   2240  H   VAL A 146      11.240 -13.296  44.180  1.00 48.57           H  
ATOM   2241  CA  VAL A 146      10.992 -11.329  44.984  1.00 48.57           C  
ATOM   2242  HA  VAL A 146      10.143 -11.366  44.300  1.00 48.57           H  
ATOM   2243  C   VAL A 146      11.756 -10.034  44.561  1.00 48.57           C  
ATOM   2244  CB  VAL A 146      10.398 -11.349  46.426  1.00 48.57           C  
ATOM   2245  HB  VAL A 146      10.636 -12.312  46.877  1.00 48.57           H  
ATOM   2246  O   VAL A 146      12.970 -10.045  44.422  1.00 48.57           O  
ATOM   2247  CG1 VAL A 146      10.956 -10.319  47.409  1.00 48.57           C  
ATOM   2248 HG11 VAL A 146      12.041 -10.410  47.446  1.00 48.57           H  
ATOM   2249 HG12 VAL A 146      10.694  -9.302  47.115  1.00 48.57           H  
ATOM   2250 HG13 VAL A 146      10.562 -10.514  48.407  1.00 48.57           H  
ATOM   2251  CG2 VAL A 146       8.866 -11.316  46.432  1.00 48.57           C  
ATOM   2252 HG21 VAL A 146       8.501 -10.326  46.157  1.00 48.57           H  
ATOM   2253 HG22 VAL A 146       8.509 -11.545  47.436  1.00 48.57           H  
ATOM   2254 HG23 VAL A 146       8.473 -12.068  45.747  1.00 48.57           H  
ATOM   2255  N   GLU A 147      11.145  -8.874  44.247  1.00 48.11           N  
ATOM   2256  H   GLU A 147      11.808  -8.156  43.995  1.00 48.11           H  
ATOM   2257  CA  GLU A 147       9.712  -8.512  44.135  1.00 48.11           C  
ATOM   2258  HA  GLU A 147       9.144  -9.426  44.310  1.00 48.11           H  
ATOM   2259  C   GLU A 147       9.292  -8.070  42.710  1.00 48.11           C  
ATOM   2260  CB  GLU A 147       9.283  -7.496  45.227  1.00 48.11           C  
ATOM   2261  HB2 GLU A 147       9.523  -6.478  44.921  1.00 48.11           H  
ATOM   2262  HB3 GLU A 147       9.871  -7.665  46.130  1.00 48.11           H  
ATOM   2263  O   GLU A 147       9.054  -8.938  41.871  1.00 48.11           O  
ATOM   2264  CG  GLU A 147       7.793  -7.621  45.620  1.00 48.11           C  
ATOM   2265  HG2 GLU A 147       7.732  -7.739  46.702  1.00 48.11           H  
ATOM   2266  HG3 GLU A 147       7.377  -8.530  45.185  1.00 48.11           H  
ATOM   2267  CD  GLU A 147       6.912  -6.430  45.215  1.00 48.11           C  
ATOM   2268  OE1 GLU A 147       5.823  -6.692  44.638  1.00 48.11           O  
ATOM   2269  OE2 GLU A 147       7.311  -5.275  45.466  1.00 48.11           O  
ATOM   2270  N   LYS A 148       9.135  -6.760  42.426  1.00 49.83           N  
ATOM   2271  H   LYS A 148       9.356  -6.090  43.148  1.00 49.83           H  
ATOM   2272  CA  LYS A 148       8.539  -6.219  41.182  1.00 49.83           C  
ATOM   2273  HA  LYS A 148       8.688  -6.959  40.396  1.00 49.83           H  
ATOM   2274  C   LYS A 148       9.180  -4.893  40.706  1.00 49.83           C  
ATOM   2275  CB  LYS A 148       7.027  -6.007  41.384  1.00 49.83           C  
ATOM   2276  HB2 LYS A 148       6.863  -5.396  42.272  1.00 49.83           H  
ATOM   2277  HB3 LYS A 148       6.623  -5.462  40.531  1.00 49.83           H  
ATOM   2278  O   LYS A 148       9.748  -4.166  41.519  1.00 49.83           O  
ATOM   2279  CG  LYS A 148       6.252  -7.325  41.521  1.00 49.83           C  
ATOM   2280  HG2 LYS A 148       6.547  -8.012  40.727  1.00 49.83           H  
ATOM   2281  HG3 LYS A 148       6.496  -7.788  42.477  1.00 49.83           H  
ATOM   2282  CD  LYS A 148       4.741  -7.078  41.423  1.00 49.83           C  
ATOM   2283  HD2 LYS A 148       4.479  -6.975  40.370  1.00 49.83           H  
ATOM   2284  HD3 LYS A 148       4.476  -6.153  41.934  1.00 49.83           H  
ATOM   2285  CE  LYS A 148       3.963  -8.251  42.024  1.00 49.83           C  
ATOM   2286  HE2 LYS A 148       4.529  -9.166  41.852  1.00 49.83           H  
ATOM   2287  HE3 LYS A 148       2.999  -8.340  41.523  1.00 49.83           H  
ATOM   2288  NZ  LYS A 148       3.756  -8.026  43.472  1.00 49.83           N  
ATOM   2289  HZ1 LYS A 148       3.090  -7.289  43.652  1.00 49.83           H  
ATOM   2290  HZ2 LYS A 148       4.610  -7.680  43.885  1.00 49.83           H  
ATOM   2291  HZ3 LYS A 148       3.499  -8.866  43.971  1.00 49.83           H  
ATOM   2292  N   PRO A 149       9.087  -4.548  39.401  1.00 42.29           N  
ATOM   2293  CA  PRO A 149       9.805  -3.413  38.802  1.00 42.29           C  
ATOM   2294  HA  PRO A 149      10.765  -3.283  39.301  1.00 42.29           H  
ATOM   2295  C   PRO A 149       9.058  -2.062  38.834  1.00 42.29           C  
ATOM   2296  CB  PRO A 149      10.055  -3.853  37.356  1.00 42.29           C  
ATOM   2297  HB2 PRO A 149      10.923  -4.512  37.321  1.00 42.29           H  
ATOM   2298  HB3 PRO A 149      10.192  -3.011  36.677  1.00 42.29           H  
ATOM   2299  O   PRO A 149       7.831  -2.007  38.916  1.00 42.29           O  
ATOM   2300  CG  PRO A 149       8.794  -4.650  37.028  1.00 42.29           C  
ATOM   2301  HG2 PRO A 149       7.974  -3.970  36.793  1.00 42.29           H  
ATOM   2302  HG3 PRO A 149       8.958  -5.352  36.211  1.00 42.29           H  
ATOM   2303  CD  PRO A 149       8.506  -5.372  38.343  1.00 42.29           C  
ATOM   2304  HD2 PRO A 149       7.431  -5.495  38.471  1.00 42.29           H  
ATOM   2305  HD3 PRO A 149       8.997  -6.345  38.327  1.00 42.29           H  
ATOM   2306  N   LYS A 150       9.816  -0.965  38.657  1.00 46.52           N  
ATOM   2307  H   LYS A 150      10.812  -1.111  38.578  1.00 46.52           H  
ATOM   2308  CA  LYS A 150       9.349   0.404  38.335  1.00 46.52           C  
ATOM   2309  HA  LYS A 150       8.381   0.332  37.837  1.00 46.52           H  
ATOM   2310  C   LYS A 150      10.310   1.089  37.339  1.00 46.52           C  
ATOM   2311  CB  LYS A 150       9.183   1.245  39.619  1.00 46.52           C  
ATOM   2312  HB2 LYS A 150       9.060   2.293  39.344  1.00 46.52           H  
ATOM   2313  HB3 LYS A 150      10.083   1.158  40.227  1.00 46.52           H  
ATOM   2314  O   LYS A 150      11.427   0.622  37.142  1.00 46.52           O  
ATOM   2315  CG  LYS A 150       7.955   0.826  40.444  1.00 46.52           C  
ATOM   2316  HG2 LYS A 150       7.063   0.895  39.821  1.00 46.52           H  
ATOM   2317  HG3 LYS A 150       8.078  -0.207  40.771  1.00 46.52           H  
ATOM   2318  CD  LYS A 150       7.767   1.698  41.693  1.00 46.52           C  
ATOM   2319  HD2 LYS A 150       8.655   1.604  42.318  1.00 46.52           H  
ATOM   2320  HD3 LYS A 150       7.640   2.740  41.399  1.00 46.52           H  
ATOM   2321  CE  LYS A 150       6.532   1.212  42.463  1.00 46.52           C  
ATOM   2322  HE2 LYS A 150       5.643   1.422  41.869  1.00 46.52           H  
ATOM   2323  HE3 LYS A 150       6.605   0.130  42.574  1.00 46.52           H  
ATOM   2324  NZ  LYS A 150       6.427   1.842  43.804  1.00 46.52           N  
ATOM   2325  HZ1 LYS A 150       6.361   2.847  43.729  1.00 46.52           H  
ATOM   2326  HZ2 LYS A 150       7.238   1.611  44.360  1.00 46.52           H  
ATOM   2327  HZ3 LYS A 150       5.614   1.496  44.293  1.00 46.52           H  
ATOM   2328  N   ALA A 151       9.859   2.173  36.704  1.00 43.94           N  
ATOM   2329  H   ALA A 151       8.957   2.533  36.984  1.00 43.94           H  
ATOM   2330  CA  ALA A 151      10.540   2.963  35.657  1.00 43.94           C  
ATOM   2331  HA  ALA A 151      11.600   3.059  35.892  1.00 43.94           H  
ATOM   2332  C   ALA A 151       9.890   4.387  35.603  1.00 43.94           C  
ATOM   2333  CB  ALA A 151      10.364   2.156  34.355  1.00 43.94           C  
ATOM   2334  HB1 ALA A 151      10.630   1.112  34.524  1.00 43.94           H  
ATOM   2335  HB2 ALA A 151      11.027   2.520  33.571  1.00 43.94           H  
ATOM   2336  HB3 ALA A 151       9.328   2.204  34.019  1.00 43.94           H  
ATOM   2337  O   ALA A 151       9.004   4.611  36.436  1.00 43.94           O  
ATOM   2338  N   PRO A 152      10.192   5.333  34.667  1.00 48.57           N  
ATOM   2339  CA  PRO A 152      11.133   5.292  33.526  1.00 48.57           C  
ATOM   2340  HA  PRO A 152      11.835   4.463  33.610  1.00 48.57           H  
ATOM   2341  C   PRO A 152      11.957   6.596  33.247  1.00 48.57           C  
ATOM   2342  CB  PRO A 152      10.148   5.071  32.364  1.00 48.57           C  
ATOM   2343  HB2 PRO A 152       9.833   4.028  32.334  1.00 48.57           H  
ATOM   2344  HB3 PRO A 152      10.556   5.341  31.389  1.00 48.57           H  
ATOM   2345  O   PRO A 152      11.780   7.624  33.894  1.00 48.57           O  
ATOM   2346  CG  PRO A 152       8.937   5.941  32.740  1.00 48.57           C  
ATOM   2347  HG2 PRO A 152       8.927   6.881  32.189  1.00 48.57           H  
ATOM   2348  HG3 PRO A 152       8.012   5.393  32.558  1.00 48.57           H  
ATOM   2349  CD  PRO A 152       9.112   6.222  34.234  1.00 48.57           C  
ATOM   2350  HD2 PRO A 152       9.391   7.264  34.395  1.00 48.57           H  
ATOM   2351  HD3 PRO A 152       8.169   6.031  34.746  1.00 48.57           H  
ATOM   2352  N   THR A 153      12.738   6.586  32.147  1.00 42.18           N  
ATOM   2353  H   THR A 153      12.871   5.679  31.723  1.00 42.18           H  
ATOM   2354  CA  THR A 153      13.347   7.735  31.404  1.00 42.18           C  
ATOM   2355  HA  THR A 153      13.717   7.295  30.478  1.00 42.18           H  
ATOM   2356  C   THR A 153      14.578   8.467  31.985  1.00 42.18           C  
ATOM   2357  CB  THR A 153      12.303   8.789  30.957  1.00 42.18           C  
ATOM   2358  HB  THR A 153      12.794   9.487  30.279  1.00 42.18           H  
ATOM   2359  O   THR A 153      14.863   8.365  33.170  1.00 42.18           O  
ATOM   2360  CG2 THR A 153      11.120   8.215  30.183  1.00 42.18           C  
ATOM   2361 HG21 THR A 153      10.507   7.593  30.834  1.00 42.18           H  
ATOM   2362 HG22 THR A 153      11.478   7.623  29.341  1.00 42.18           H  
ATOM   2363 HG23 THR A 153      10.508   9.034  29.804  1.00 42.18           H  
ATOM   2364  OG1 THR A 153      11.806   9.539  32.042  1.00 42.18           O  
ATOM   2365  HG1 THR A 153      11.777   8.951  32.799  1.00 42.18           H  
ATOM   2366  N   LYS A 154      15.215   9.278  31.104  1.00 50.31           N  
ATOM   2367  H   LYS A 154      14.908   9.182  30.147  1.00 50.31           H  
ATOM   2368  CA  LYS A 154      16.187  10.387  31.329  1.00 50.31           C  
ATOM   2369  HA  LYS A 154      16.206  10.967  30.406  1.00 50.31           H  
ATOM   2370  C   LYS A 154      17.670  10.028  31.576  1.00 50.31           C  
ATOM   2371  CB  LYS A 154      15.637  11.335  32.419  1.00 50.31           C  
ATOM   2372  HB2 LYS A 154      16.409  12.037  32.735  1.00 50.31           H  
ATOM   2373  HB3 LYS A 154      15.379  10.765  33.311  1.00 50.31           H  
ATOM   2374  O   LYS A 154      17.946   9.161  32.387  1.00 50.31           O  
ATOM   2375  CG  LYS A 154      14.411  12.124  31.932  1.00 50.31           C  
ATOM   2376  HG2 LYS A 154      13.670  11.437  31.523  1.00 50.31           H  
ATOM   2377  HG3 LYS A 154      14.714  12.817  31.147  1.00 50.31           H  
ATOM   2378  CD  LYS A 154      13.775  12.902  33.086  1.00 50.31           C  
ATOM   2379  HD2 LYS A 154      14.482  13.646  33.452  1.00 50.31           H  
ATOM   2380  HD3 LYS A 154      13.536  12.206  33.890  1.00 50.31           H  
ATOM   2381  CE  LYS A 154      12.491  13.582  32.602  1.00 50.31           C  
ATOM   2382  HE2 LYS A 154      12.745  14.274  31.799  1.00 50.31           H  
ATOM   2383  HE3 LYS A 154      11.833  12.815  32.193  1.00 50.31           H  
ATOM   2384  NZ  LYS A 154      11.814  14.298  33.710  1.00 50.31           N  
ATOM   2385  HZ1 LYS A 154      10.967  14.741  33.384  1.00 50.31           H  
ATOM   2386  HZ2 LYS A 154      12.424  15.004  34.097  1.00 50.31           H  
ATOM   2387  HZ3 LYS A 154      11.576  13.647  34.445  1.00 50.31           H  
ATOM   2388  N   THR A 155      18.679  10.699  30.979  1.00 45.19           N  
ATOM   2389  H   THR A 155      19.572  10.478  31.396  1.00 45.19           H  
ATOM   2390  CA  THR A 155      18.789  11.485  29.706  1.00 45.19           C  
ATOM   2391  HA  THR A 155      18.395  10.892  28.880  1.00 45.19           H  
ATOM   2392  C   THR A 155      20.268  11.826  29.401  1.00 45.19           C  
ATOM   2393  CB  THR A 155      18.111  12.886  29.723  1.00 45.19           C  
ATOM   2394  HB  THR A 155      18.850  13.650  29.482  1.00 45.19           H  
ATOM   2395  O   THR A 155      20.961  12.192  30.342  1.00 45.19           O  
ATOM   2396  CG2 THR A 155      17.003  13.026  28.678  1.00 45.19           C  
ATOM   2397 HG21 THR A 155      16.174  12.346  28.876  1.00 45.19           H  
ATOM   2398 HG22 THR A 155      17.402  12.819  27.685  1.00 45.19           H  
ATOM   2399 HG23 THR A 155      16.626  14.049  28.694  1.00 45.19           H  
ATOM   2400  OG1 THR A 155      17.591  13.255  30.969  1.00 45.19           O  
ATOM   2401  HG1 THR A 155      18.336  13.300  31.573  1.00 45.19           H  
ATOM   2402  N   VAL A 156      20.665  11.919  28.109  1.00 48.95           N  
ATOM   2403  H   VAL A 156      20.053  11.529  27.407  1.00 48.95           H  
ATOM   2404  CA  VAL A 156      21.857  12.682  27.598  1.00 48.95           C  
ATOM   2405  HA  VAL A 156      21.839  12.605  26.511  1.00 48.95           H  
ATOM   2406  C   VAL A 156      23.219  12.011  27.994  1.00 48.95           C  
ATOM   2407  CB  VAL A 156      21.589  14.192  27.915  1.00 48.95           C  
ATOM   2408  HB  VAL A 156      21.397  14.306  28.982  1.00 48.95           H  
ATOM   2409  O   VAL A 156      23.248  11.205  28.912  1.00 48.95           O  
ATOM   2410  CG1 VAL A 156      22.620  15.256  27.547  1.00 48.95           C  
ATOM   2411 HG11 VAL A 156      22.256  16.238  27.849  1.00 48.95           H  
ATOM   2412 HG12 VAL A 156      23.532  15.083  28.119  1.00 48.95           H  
ATOM   2413 HG13 VAL A 156      22.804  15.271  26.473  1.00 48.95           H  
ATOM   2414  CG2 VAL A 156      20.333  14.661  27.144  1.00 48.95           C  
ATOM   2415 HG21 VAL A 156      20.082  15.683  27.426  1.00 48.95           H  
ATOM   2416 HG22 VAL A 156      20.514  14.622  26.070  1.00 48.95           H  
ATOM   2417 HG23 VAL A 156      19.466  14.040  27.370  1.00 48.95           H  
ATOM   2418  N   THR A 157      24.364  12.084  27.281  1.00 46.56           N  
ATOM   2419  H   THR A 157      24.966  11.295  27.467  1.00 46.56           H  
ATOM   2420  CA  THR A 157      25.064  13.200  26.593  1.00 46.56           C  
ATOM   2421  HA  THR A 157      24.331  13.911  26.212  1.00 46.56           H  
ATOM   2422  C   THR A 157      25.927  12.763  25.374  1.00 46.56           C  
ATOM   2423  CB  THR A 157      26.014  13.909  27.607  1.00 46.56           C  
ATOM   2424  HB  THR A 157      26.961  13.370  27.646  1.00 46.56           H  
ATOM   2425  O   THR A 157      25.999  11.588  25.037  1.00 46.56           O  
ATOM   2426  CG2 THR A 157      26.294  15.388  27.289  1.00 46.56           C  
ATOM   2427 HG21 THR A 157      25.409  15.874  26.877  1.00 46.56           H  
ATOM   2428 HG22 THR A 157      26.586  15.910  28.200  1.00 46.56           H  
ATOM   2429 HG23 THR A 157      27.133  15.473  26.598  1.00 46.56           H  
ATOM   2430  OG1 THR A 157      25.494  13.923  28.915  1.00 46.56           O  
ATOM   2431  HG1 THR A 157      25.440  13.021  29.238  1.00 46.56           H  
ATOM   2432  N   LYS A 158      26.576  13.754  24.730  1.00 48.75           N  
ATOM   2433  H   LYS A 158      26.356  14.672  25.091  1.00 48.75           H  
ATOM   2434  CA  LYS A 158      27.759  13.733  23.819  1.00 48.75           C  
ATOM   2435  HA  LYS A 158      27.460  13.418  22.819  1.00 48.75           H  
ATOM   2436  C   LYS A 158      28.899  12.783  24.299  1.00 48.75           C  
ATOM   2437  CB  LYS A 158      28.286  15.193  23.817  1.00 48.75           C  
ATOM   2438  HB2 LYS A 158      29.193  15.284  23.220  1.00 48.75           H  
ATOM   2439  HB3 LYS A 158      28.578  15.447  24.836  1.00 48.75           H  
ATOM   2440  O   LYS A 158      28.895  12.496  25.495  1.00 48.75           O  
ATOM   2441  CG  LYS A 158      27.301  16.261  23.305  1.00 48.75           C  
ATOM   2442  HG2 LYS A 158      26.386  16.246  23.898  1.00 48.75           H  
ATOM   2443  HG3 LYS A 158      27.054  16.055  22.264  1.00 48.75           H  
ATOM   2444  CD  LYS A 158      27.941  17.655  23.420  1.00 48.75           C  
ATOM   2445  HD2 LYS A 158      28.845  17.681  22.812  1.00 48.75           H  
ATOM   2446  HD3 LYS A 158      28.214  17.833  24.461  1.00 48.75           H  
ATOM   2447  CE  LYS A 158      26.980  18.756  22.954  1.00 48.75           C  
ATOM   2448  HE2 LYS A 158      26.719  18.570  21.912  1.00 48.75           H  
ATOM   2449  HE3 LYS A 158      26.065  18.692  23.543  1.00 48.75           H  
ATOM   2450  NZ  LYS A 158      27.584  20.107  23.097  1.00 48.75           N  
ATOM   2451  HZ1 LYS A 158      28.425  20.183  22.543  1.00 48.75           H  
ATOM   2452  HZ2 LYS A 158      27.822  20.296  24.060  1.00 48.75           H  
ATOM   2453  HZ3 LYS A 158      26.941  20.821  22.786  1.00 48.75           H  
ATOM   2454  N   PRO A 159      29.923  12.396  23.480  1.00 47.59           N  
ATOM   2455  CA  PRO A 159      30.462  13.106  22.301  1.00 47.59           C  
ATOM   2456  HA  PRO A 159      29.788  13.882  21.938  1.00 47.59           H  
ATOM   2457  C   PRO A 159      30.784  12.227  21.058  1.00 47.59           C  
ATOM   2458  CB  PRO A 159      31.727  13.731  22.913  1.00 47.59           C  
ATOM   2459  HB2 PRO A 159      32.441  14.118  22.187  1.00 47.59           H  
ATOM   2460  HB3 PRO A 159      31.445  14.532  23.597  1.00 47.59           H  
ATOM   2461  O   PRO A 159      30.143  11.210  20.825  1.00 47.59           O  
ATOM   2462  CG  PRO A 159      32.304  12.564  23.721  1.00 47.59           C  
ATOM   2463  HG2 PRO A 159      33.022  12.003  23.122  1.00 47.59           H  
ATOM   2464  HG3 PRO A 159      32.770  12.922  24.639  1.00 47.59           H  
ATOM   2465  CD  PRO A 159      31.083  11.684  24.023  1.00 47.59           C  
ATOM   2466  HD2 PRO A 159      31.011  11.514  25.098  1.00 47.59           H  
ATOM   2467  HD3 PRO A 159      31.187  10.722  23.521  1.00 47.59           H  
ATOM   2468  N   VAL A 160      31.724  12.690  20.219  1.00 42.01           N  
ATOM   2469  H   VAL A 160      32.272  13.476  20.540  1.00 42.01           H  
ATOM   2470  CA  VAL A 160      32.116  12.165  18.891  1.00 42.01           C  
ATOM   2471  HA  VAL A 160      31.314  11.540  18.499  1.00 42.01           H  
ATOM   2472  C   VAL A 160      33.392  11.307  18.969  1.00 42.01           C  
ATOM   2473  CB  VAL A 160      32.338  13.360  17.926  1.00 42.01           C  
ATOM   2474  HB  VAL A 160      33.074  14.030  18.372  1.00 42.01           H  
ATOM   2475  O   VAL A 160      34.244  11.553  19.820  1.00 42.01           O  
ATOM   2476  CG1 VAL A 160      32.845  12.982  16.526  1.00 42.01           C  
ATOM   2477 HG11 VAL A 160      32.872  13.862  15.884  1.00 42.01           H  
ATOM   2478 HG12 VAL A 160      32.195  12.234  16.073  1.00 42.01           H  
ATOM   2479 HG13 VAL A 160      33.862  12.594  16.580  1.00 42.01           H  
ATOM   2480  CG2 VAL A 160      31.041  14.160  17.727  1.00 42.01           C  
ATOM   2481 HG21 VAL A 160      30.276  13.519  17.287  1.00 42.01           H  
ATOM   2482 HG22 VAL A 160      31.223  15.004  17.062  1.00 42.01           H  
ATOM   2483 HG23 VAL A 160      30.679  14.548  18.679  1.00 42.01           H  
ATOM   2484  N   ALA A 161      33.556  10.368  18.030  1.00 48.99           N  
ATOM   2485  H   ALA A 161      32.817  10.243  17.353  1.00 48.99           H  
ATOM   2486  CA  ALA A 161      34.824   9.718  17.671  1.00 48.99           C  
ATOM   2487  HA  ALA A 161      35.652  10.300  18.076  1.00 48.99           H  
ATOM   2488  C   ALA A 161      34.978   9.682  16.131  1.00 48.99           C  
ATOM   2489  CB  ALA A 161      34.862   8.317  18.294  1.00 48.99           C  
ATOM   2490  HB1 ALA A 161      34.046   7.712  17.899  1.00 48.99           H  
ATOM   2491  HB2 ALA A 161      34.763   8.394  19.377  1.00 48.99           H  
ATOM   2492  HB3 ALA A 161      35.810   7.833  18.060  1.00 48.99           H  
ATOM   2493  O   ALA A 161      33.971   9.757  15.425  1.00 48.99           O  
ATOM   2494  N   THR A 162      36.211   9.587  15.606  1.00 43.13           N  
ATOM   2495  H   THR A 162      36.998   9.489  16.231  1.00 43.13           H  
ATOM   2496  CA  THR A 162      36.501   9.912  14.190  1.00 43.13           C  
ATOM   2497  HA  THR A 162      35.581   9.844  13.610  1.00 43.13           H  
ATOM   2498  C   THR A 162      37.535   8.982  13.535  1.00 43.13           C  
ATOM   2499  CB  THR A 162      37.009  11.366  14.076  1.00 43.13           C  
ATOM   2500  HB  THR A 162      37.998  11.445  14.529  1.00 43.13           H  
ATOM   2501  O   THR A 162      38.734   9.150  13.746  1.00 43.13           O  
ATOM   2502  CG2 THR A 162      37.081  11.854  12.628  1.00 43.13           C  
ATOM   2503 HG21 THR A 162      36.102  11.765  12.158  1.00 43.13           H  
ATOM   2504 HG22 THR A 162      37.399  12.897  12.605  1.00 43.13           H  
ATOM   2505 HG23 THR A 162      37.807  11.263  12.069  1.00 43.13           H  
ATOM   2506  OG1 THR A 162      36.154  12.265  14.746  1.00 43.13           O  
ATOM   2507  HG1 THR A 162      36.507  13.148  14.617  1.00 43.13           H  
ATOM   2508  N   THR A 163      37.087   8.068  12.668  1.00 50.62           N  
ATOM   2509  H   THR A 163      36.091   7.919  12.597  1.00 50.62           H  
ATOM   2510  CA  THR A 163      37.920   7.215  11.785  1.00 50.62           C  
ATOM   2511  HA  THR A 163      38.763   7.807  11.430  1.00 50.62           H  
ATOM   2512  C   THR A 163      37.104   6.726  10.572  1.00 50.62           C  
ATOM   2513  CB  THR A 163      38.443   5.953  12.517  1.00 50.62           C  
ATOM   2514  HB  THR A 163      38.628   5.171  11.781  1.00 50.62           H  
ATOM   2515  O   THR A 163      35.886   6.620  10.672  1.00 50.62           O  
ATOM   2516  CG2 THR A 163      39.744   6.172  13.286  1.00 50.62           C  
ATOM   2517 HG21 THR A 163      39.567   6.789  14.167  1.00 50.62           H  
ATOM   2518 HG22 THR A 163      40.144   5.209  13.601  1.00 50.62           H  
ATOM   2519 HG23 THR A 163      40.478   6.659  12.644  1.00 50.62           H  
ATOM   2520  OG1 THR A 163      37.504   5.453  13.442  1.00 50.62           O  
ATOM   2521  HG1 THR A 163      37.873   4.655  13.827  1.00 50.62           H  
ATOM   2522  N   SER A 164      37.661   6.341   9.413  1.00 48.73           N  
ATOM   2523  H   SER A 164      37.014   5.800   8.857  1.00 48.73           H  
ATOM   2524  CA  SER A 164      38.868   6.788   8.674  1.00 48.73           C  
ATOM   2525  HA  SER A 164      38.790   7.851   8.447  1.00 48.73           H  
ATOM   2526  C   SER A 164      38.981   5.992   7.357  1.00 48.73           C  
ATOM   2527  CB  SER A 164      40.189   6.522   9.420  1.00 48.73           C  
ATOM   2528  HB2 SER A 164      41.023   6.699   8.741  1.00 48.73           H  
ATOM   2529  HB3 SER A 164      40.304   7.212  10.257  1.00 48.73           H  
ATOM   2530  O   SER A 164      38.981   4.764   7.424  1.00 48.73           O  
ATOM   2531  OG  SER A 164      40.258   5.193   9.891  1.00 48.73           O  
ATOM   2532  HG  SER A 164      39.946   4.612   9.194  1.00 48.73           H  
ATOM   2533  N   ASN A 165      39.155   6.624   6.183  1.00 49.74           N  
ATOM   2534  H   ASN A 165      39.132   7.632   6.142  1.00 49.74           H  
ATOM   2535  CA  ASN A 165      39.648   5.922   4.978  1.00 49.74           C  
ATOM   2536  HA  ASN A 165      40.467   5.286   5.312  1.00 49.74           H  
ATOM   2537  C   ASN A 165      40.252   6.869   3.906  1.00 49.74           C  
ATOM   2538  CB  ASN A 165      38.547   5.005   4.391  1.00 49.74           C  
ATOM   2539  HB2 ASN A 165      37.811   4.755   5.156  1.00 49.74           H  
ATOM   2540  HB3 ASN A 165      38.023   5.507   3.578  1.00 49.74           H  
ATOM   2541  O   ASN A 165      40.125   8.087   4.018  1.00 49.74           O  
ATOM   2542  CG  ASN A 165      39.135   3.698   3.877  1.00 49.74           C  
ATOM   2543  ND2 ASN A 165      38.367   2.638   3.820  1.00 49.74           N  
ATOM   2544 HD21 ASN A 165      37.408   2.672   4.136  1.00 49.74           H  
ATOM   2545 HD22 ASN A 165      38.801   1.792   3.480  1.00 49.74           H  
ATOM   2546  OD1 ASN A 165      40.297   3.616   3.520  1.00 49.74           O  
ATOM   2547  N   LYS A 166      40.944   6.307   2.900  1.00 41.96           N  
ATOM   2548  H   LYS A 166      40.972   5.298   2.886  1.00 41.96           H  
ATOM   2549  CA  LYS A 166      41.759   6.986   1.863  1.00 41.96           C  
ATOM   2550  HA  LYS A 166      41.226   7.854   1.477  1.00 41.96           H  
ATOM   2551  C   LYS A 166      42.062   6.013   0.706  1.00 41.96           C  
ATOM   2552  CB  LYS A 166      43.073   7.427   2.561  1.00 41.96           C  
ATOM   2553  HB2 LYS A 166      43.365   6.647   3.265  1.00 41.96           H  
ATOM   2554  HB3 LYS A 166      42.855   8.322   3.144  1.00 41.96           H  
ATOM   2555  O   LYS A 166      42.226   4.838   0.997  1.00 41.96           O  
ATOM   2556  CG  LYS A 166      44.302   7.699   1.671  1.00 41.96           C  
ATOM   2557  HG2 LYS A 166      44.045   8.430   0.905  1.00 41.96           H  
ATOM   2558  HG3 LYS A 166      44.617   6.769   1.198  1.00 41.96           H  
ATOM   2559  CD  LYS A 166      45.472   8.235   2.514  1.00 41.96           C  
ATOM   2560  HD2 LYS A 166      45.665   7.564   3.350  1.00 41.96           H  
ATOM   2561  HD3 LYS A 166      45.170   9.197   2.928  1.00 41.96           H  
ATOM   2562  CE  LYS A 166      46.766   8.450   1.710  1.00 41.96           C  
ATOM   2563  HE2 LYS A 166      46.516   8.863   0.733  1.00 41.96           H  
ATOM   2564  HE3 LYS A 166      47.363   9.195   2.237  1.00 41.96           H  
ATOM   2565  NZ  LYS A 166      47.567   7.209   1.563  1.00 41.96           N  
ATOM   2566  HZ1 LYS A 166      47.761   6.782   2.458  1.00 41.96           H  
ATOM   2567  HZ2 LYS A 166      48.441   7.391   1.091  1.00 41.96           H  
ATOM   2568  HZ3 LYS A 166      47.080   6.531   0.994  1.00 41.96           H  
ATOM   2569  N   GLN A 167      42.233   6.499  -0.542  1.00 52.57           N  
ATOM   2570  H   GLN A 167      41.759   7.372  -0.726  1.00 52.57           H  
ATOM   2571  CA  GLN A 167      43.403   6.233  -1.432  1.00 52.57           C  
ATOM   2572  HA  GLN A 167      44.218   6.871  -1.090  1.00 52.57           H  
ATOM   2573  C   GLN A 167      43.158   6.583  -2.929  1.00 52.57           C  
ATOM   2574  CB  GLN A 167      43.926   4.773  -1.355  1.00 52.57           C  
ATOM   2575  HB2 GLN A 167      43.193   4.098  -1.797  1.00 52.57           H  
ATOM   2576  HB3 GLN A 167      44.075   4.467  -0.320  1.00 52.57           H  
ATOM   2577  O   GLN A 167      42.649   5.760  -3.682  1.00 52.57           O  
ATOM   2578  CG  GLN A 167      45.294   4.567  -2.031  1.00 52.57           C  
ATOM   2579  HG2 GLN A 167      45.530   5.388  -2.708  1.00 52.57           H  
ATOM   2580  HG3 GLN A 167      45.256   3.651  -2.619  1.00 52.57           H  
ATOM   2581  CD  GLN A 167      46.419   4.462  -1.008  1.00 52.57           C  
ATOM   2582  NE2 GLN A 167      47.027   3.307  -0.856  1.00 52.57           N  
ATOM   2583 HE21 GLN A 167      47.769   3.234  -0.174  1.00 52.57           H  
ATOM   2584 HE22 GLN A 167      46.749   2.514  -1.417  1.00 52.57           H  
ATOM   2585  OE1 GLN A 167      46.749   5.413  -0.306  1.00 52.57           O  
ATOM   2586  N   THR A 168      43.704   7.717  -3.400  1.00 41.84           N  
ATOM   2587  H   THR A 168      44.081   8.365  -2.723  1.00 41.84           H  
ATOM   2588  CA  THR A 168      43.987   8.025  -4.835  1.00 41.84           C  
ATOM   2589  HA  THR A 168      44.302   9.068  -4.872  1.00 41.84           H  
ATOM   2590  C   THR A 168      42.801   7.965  -5.826  1.00 41.84           C  
ATOM   2591  CB  THR A 168      45.196   7.206  -5.346  1.00 41.84           C  
ATOM   2592  HB  THR A 168      45.353   7.400  -6.407  1.00 41.84           H  
ATOM   2593  O   THR A 168      41.649   7.850  -5.423  1.00 41.84           O  
ATOM   2594  CG2 THR A 168      46.490   7.591  -4.627  1.00 41.84           C  
ATOM   2595 HG21 THR A 168      46.410   7.406  -3.556  1.00 41.84           H  
ATOM   2596 HG22 THR A 168      46.707   8.646  -4.800  1.00 41.84           H  
ATOM   2597 HG23 THR A 168      47.310   6.997  -5.030  1.00 41.84           H  
ATOM   2598  OG1 THR A 168      45.011   5.823  -5.171  1.00 41.84           O  
ATOM   2599  HG1 THR A 168      44.088   5.657  -4.967  1.00 41.84           H  
ATOM   2600  N   ALA A 169      43.081   8.138  -7.126  1.00 40.43           N  
ATOM   2601  H   ALA A 169      44.044   8.251  -7.408  1.00 40.43           H  
ATOM   2602  CA  ALA A 169      42.133   8.048  -8.241  1.00 40.43           C  
ATOM   2603  HA  ALA A 169      41.444   7.222  -8.066  1.00 40.43           H  
ATOM   2604  C   ALA A 169      42.875   7.802  -9.576  1.00 40.43           C  
ATOM   2605  CB  ALA A 169      41.336   9.361  -8.315  1.00 40.43           C  
ATOM   2606  HB1 ALA A 169      40.804   9.528  -7.379  1.00 40.43           H  
ATOM   2607  HB2 ALA A 169      42.010  10.198  -8.499  1.00 40.43           H  
ATOM   2608  HB3 ALA A 169      40.604   9.311  -9.121  1.00 40.43           H  
ATOM   2609  O   ALA A 169      44.098   7.944  -9.641  1.00 40.43           O  
ATOM   2610  N   LYS A 170      42.119   7.506 -10.641  1.00 47.89           N  
ATOM   2611  H   LYS A 170      41.126   7.401 -10.486  1.00 47.89           H  
ATOM   2612  CA  LYS A 170      42.503   7.663 -12.056  1.00 47.89           C  
ATOM   2613  HA  LYS A 170      43.312   8.392 -12.105  1.00 47.89           H  
ATOM   2614  C   LYS A 170      41.322   8.264 -12.837  1.00 47.89           C  
ATOM   2615  CB  LYS A 170      42.957   6.319 -12.653  1.00 47.89           C  
ATOM   2616  HB2 LYS A 170      42.773   6.356 -13.727  1.00 47.89           H  
ATOM   2617  HB3 LYS A 170      42.352   5.503 -12.258  1.00 47.89           H  
ATOM   2618  O   LYS A 170      40.189   8.073 -12.407  1.00 47.89           O  
ATOM   2619  CG  LYS A 170      44.450   6.038 -12.399  1.00 47.89           C  
ATOM   2620  HG2 LYS A 170      44.981   6.979 -12.250  1.00 47.89           H  
ATOM   2621  HG3 LYS A 170      44.567   5.432 -11.501  1.00 47.89           H  
ATOM   2622  CD  LYS A 170      45.069   5.328 -13.608  1.00 47.89           C  
ATOM   2623  HD2 LYS A 170      44.680   4.313 -13.690  1.00 47.89           H  
ATOM   2624  HD3 LYS A 170      44.783   5.881 -14.503  1.00 47.89           H  
ATOM   2625  CE  LYS A 170      46.597   5.311 -13.515  1.00 47.89           C  
ATOM   2626  HE2 LYS A 170      46.920   4.403 -13.005  1.00 47.89           H  
ATOM   2627  HE3 LYS A 170      46.913   6.170 -12.923  1.00 47.89           H  
ATOM   2628  NZ  LYS A 170      47.187   5.419 -14.870  1.00 47.89           N  
ATOM   2629  HZ1 LYS A 170      48.197   5.423 -14.837  1.00 47.89           H  
ATOM   2630  HZ2 LYS A 170      46.861   4.675 -15.470  1.00 47.89           H  
ATOM   2631  HZ3 LYS A 170      46.892   6.292 -15.283  1.00 47.89           H  
ATOM   2632  N   ASP A 171      41.464   9.079 -13.886  1.00 46.20           N  
ATOM   2633  H   ASP A 171      40.576   9.498 -14.124  1.00 46.20           H  
ATOM   2634  CA  ASP A 171      42.490   9.227 -14.948  1.00 46.20           C  
ATOM   2635  HA  ASP A 171      42.284  10.203 -15.389  1.00 46.20           H  
ATOM   2636  C   ASP A 171      42.355   8.239 -16.126  1.00 46.20           C  
ATOM   2637  CB  ASP A 171      43.940   9.372 -14.453  1.00 46.20           C  
ATOM   2638  HB2 ASP A 171      44.005  10.197 -13.743  1.00 46.20           H  
ATOM   2639  HB3 ASP A 171      44.250   8.450 -13.961  1.00 46.20           H  
ATOM   2640  O   ASP A 171      42.936   7.155 -16.118  1.00 46.20           O  
ATOM   2641  CG  ASP A 171      44.913   9.610 -15.613  1.00 46.20           C  
ATOM   2642  OD1 ASP A 171      44.563  10.421 -16.502  1.00 46.20           O  
ATOM   2643  OD2 ASP A 171      45.979   8.944 -15.600  1.00 46.20           O  
ATOM   2644  N   THR A 172      41.601   8.681 -17.141  1.00 51.57           N  
ATOM   2645  H   THR A 172      41.157   9.579 -17.012  1.00 51.57           H  
ATOM   2646  CA  THR A 172      41.544   8.175 -18.525  1.00 51.57           C  
ATOM   2647  HA  THR A 172      42.525   7.800 -18.817  1.00 51.57           H  
ATOM   2648  C   THR A 172      41.149   9.355 -19.423  1.00 51.57           C  
ATOM   2649  CB  THR A 172      40.504   7.048 -18.687  1.00 51.57           C  
ATOM   2650  HB  THR A 172      39.556   7.369 -18.256  1.00 51.57           H  
ATOM   2651  O   THR A 172      40.234  10.101 -19.075  1.00 51.57           O  
ATOM   2652  CG2 THR A 172      40.271   6.621 -20.139  1.00 51.57           C  
ATOM   2653 HG21 THR A 172      41.221   6.366 -20.609  1.00 51.57           H  
ATOM   2654 HG22 THR A 172      39.614   5.751 -20.167  1.00 51.57           H  
ATOM   2655 HG23 THR A 172      39.792   7.424 -20.699  1.00 51.57           H  
ATOM   2656  OG1 THR A 172      40.934   5.881 -18.033  1.00 51.57           O  
ATOM   2657  HG1 THR A 172      40.173   5.310 -17.907  1.00 51.57           H  
ATOM   2658  N   GLN A 173      41.796   9.535 -20.580  1.00 52.98           N  
ATOM   2659  H   GLN A 173      42.507   8.870 -20.847  1.00 52.98           H  
ATOM   2660  CA  GLN A 173      41.501  10.635 -21.516  1.00 52.98           C  
ATOM   2661  HA  GLN A 173      40.940  11.408 -20.993  1.00 52.98           H  
ATOM   2662  C   GLN A 173      40.654  10.185 -22.717  1.00 52.98           C  
ATOM   2663  CB  GLN A 173      42.801  11.277 -22.027  1.00 52.98           C  
ATOM   2664  HB2 GLN A 173      43.388  10.528 -22.558  1.00 52.98           H  
ATOM   2665  HB3 GLN A 173      42.535  12.063 -22.734  1.00 52.98           H  
ATOM   2666  O   GLN A 173      40.787   9.061 -23.195  1.00 52.98           O  
ATOM   2667  CG  GLN A 173      43.666  11.895 -20.917  1.00 52.98           C  
ATOM   2668  HG2 GLN A 173      44.007  11.109 -20.243  1.00 52.98           H  
ATOM   2669  HG3 GLN A 173      43.070  12.603 -20.341  1.00 52.98           H  
ATOM   2670  CD  GLN A 173      44.888  12.632 -21.465  1.00 52.98           C  
ATOM   2671  NE2 GLN A 173      45.886  12.872 -20.645  1.00 52.98           N  
ATOM   2672 HE21 GLN A 173      45.853  12.547 -19.690  1.00 52.98           H  
ATOM   2673 HE22 GLN A 173      46.685  13.351 -21.037  1.00 52.98           H  
ATOM   2674  OE1 GLN A 173      44.968  13.015 -22.622  1.00 52.98           O  
ATOM   2675  N   ASN A 174      39.848  11.099 -23.269  1.00 50.93           N  
ATOM   2676  H   ASN A 174      39.754  11.995 -22.813  1.00 50.93           H  
ATOM   2677  CA  ASN A 174      39.320  11.017 -24.636  1.00 50.93           C  
ATOM   2678  HA  ASN A 174      40.081  10.547 -25.258  1.00 50.93           H  
ATOM   2679  C   ASN A 174      39.083  12.444 -25.185  1.00 50.93           C  
ATOM   2680  CB  ASN A 174      38.063  10.126 -24.659  1.00 50.93           C  
ATOM   2681  HB2 ASN A 174      38.202   9.297 -23.964  1.00 50.93           H  
ATOM   2682  HB3 ASN A 174      37.189  10.693 -24.340  1.00 50.93           H  
ATOM   2683  O   ASN A 174      38.877  13.370 -24.400  1.00 50.93           O  
ATOM   2684  CG  ASN A 174      37.805   9.533 -26.034  1.00 50.93           C  
ATOM   2685  ND2 ASN A 174      37.238   8.354 -26.106  1.00 50.93           N  
ATOM   2686 HD21 ASN A 174      37.104   7.970 -27.031  1.00 50.93           H  
ATOM   2687 HD22 ASN A 174      37.009   7.841 -25.267  1.00 50.93           H  
ATOM   2688  OD1 ASN A 174      38.120  10.116 -27.060  1.00 50.93           O  
ATOM   2689  N   LYS A 175      39.173  12.656 -26.508  1.00 44.37           N  
ATOM   2690  H   LYS A 175      39.218  11.840 -27.101  1.00 44.37           H  
ATOM   2691  CA  LYS A 175      39.301  14.002 -27.106  1.00 44.37           C  
ATOM   2692  HA  LYS A 175      38.734  14.702 -26.493  1.00 44.37           H  
ATOM   2693  C   LYS A 175      38.745  14.120 -28.537  1.00 44.37           C  
ATOM   2694  CB  LYS A 175      40.789  14.418 -27.041  1.00 44.37           C  
ATOM   2695  HB2 LYS A 175      41.187  14.216 -26.047  1.00 44.37           H  
ATOM   2696  HB3 LYS A 175      41.349  13.805 -27.746  1.00 44.37           H  
ATOM   2697  O   LYS A 175      39.508  14.290 -29.493  1.00 44.37           O  
ATOM   2698  CG  LYS A 175      40.991  15.920 -27.335  1.00 44.37           C  
ATOM   2699  HG2 LYS A 175      41.019  16.454 -26.385  1.00 44.37           H  
ATOM   2700  HG3 LYS A 175      40.133  16.315 -27.879  1.00 44.37           H  
ATOM   2701  CD  LYS A 175      42.282  16.230 -28.122  1.00 44.37           C  
ATOM   2702  HD2 LYS A 175      42.831  15.320 -28.361  1.00 44.37           H  
ATOM   2703  HD3 LYS A 175      42.927  16.840 -27.489  1.00 44.37           H  
ATOM   2704  CE  LYS A 175      41.989  17.012 -29.412  1.00 44.37           C  
ATOM   2705  HE2 LYS A 175      41.377  17.875 -29.149  1.00 44.37           H  
ATOM   2706  HE3 LYS A 175      42.927  17.384 -29.824  1.00 44.37           H  
ATOM   2707  NZ  LYS A 175      41.285  16.189 -30.429  1.00 44.37           N  
ATOM   2708  HZ1 LYS A 175      40.835  16.767 -31.124  1.00 44.37           H  
ATOM   2709  HZ2 LYS A 175      40.554  15.635 -30.005  1.00 44.37           H  
ATOM   2710  HZ3 LYS A 175      41.910  15.542 -30.887  1.00 44.37           H  
ATOM   2711  N   ALA A 176      37.424  14.137 -28.700  1.00 50.28           N  
ATOM   2712  H   ALA A 176      36.837  14.003 -27.889  1.00 50.28           H  
ATOM   2713  CA  ALA A 176      36.804  14.653 -29.929  1.00 50.28           C  
ATOM   2714  HA  ALA A 176      37.280  14.178 -30.787  1.00 50.28           H  
ATOM   2715  C   ALA A 176      37.005  16.182 -30.054  1.00 50.28           C  
ATOM   2716  CB  ALA A 176      35.321  14.266 -29.942  1.00 50.28           C  
ATOM   2717  HB1 ALA A 176      35.219  13.182 -29.877  1.00 50.28           H  
ATOM   2718  HB2 ALA A 176      34.806  14.728 -29.100  1.00 50.28           H  
ATOM   2719  HB3 ALA A 176      34.859  14.605 -30.869  1.00 50.28           H  
ATOM   2720  O   ALA A 176      37.086  16.878 -29.044  1.00 50.28           O  
ATOM   2721  N   THR A 177      37.092  16.715 -31.278  1.00 43.80           N  
ATOM   2722  H   THR A 177      36.990  16.110 -32.080  1.00 43.80           H  
ATOM   2723  CA  THR A 177      37.179  18.164 -31.570  1.00 43.80           C  
ATOM   2724  HA  THR A 177      36.591  18.701 -30.825  1.00 43.80           H  
ATOM   2725  C   THR A 177      36.568  18.493 -32.941  1.00 43.80           C  
ATOM   2726  CB  THR A 177      38.634  18.705 -31.527  1.00 43.80           C  
ATOM   2727  HB  THR A 177      38.674  19.638 -32.089  1.00 43.80           H  
ATOM   2728  O   THR A 177      36.452  17.604 -33.779  1.00 43.80           O  
ATOM   2729  CG2 THR A 177      39.106  19.040 -30.114  1.00 43.80           C  
ATOM   2730 HG21 THR A 177      40.071  19.544 -30.163  1.00 43.80           H  
ATOM   2731 HG22 THR A 177      38.389  19.703 -29.632  1.00 43.80           H  
ATOM   2732 HG23 THR A 177      39.202  18.132 -29.519  1.00 43.80           H  
ATOM   2733  OG1 THR A 177      39.601  17.825 -32.072  1.00 43.80           O  
ATOM   2734  HG1 THR A 177      39.778  18.135 -32.963  1.00 43.80           H  
ATOM   2735  N   HIS A 178      36.301  19.788 -33.183  1.00 49.67           N  
ATOM   2736  H   HIS A 178      36.400  20.416 -32.398  1.00 49.67           H  
ATOM   2737  CA  HIS A 178      35.877  20.410 -34.459  1.00 49.67           C  
ATOM   2738  HA  HIS A 178      35.999  21.480 -34.291  1.00 49.67           H  
ATOM   2739  C   HIS A 178      34.394  20.197 -34.864  1.00 49.67           C  
ATOM   2740  CB  HIS A 178      36.839  20.017 -35.609  1.00 49.67           C  
ATOM   2741  HB2 HIS A 178      36.544  19.033 -35.976  1.00 49.67           H  
ATOM   2742  HB3 HIS A 178      36.726  20.701 -36.450  1.00 49.67           H  
ATOM   2743  O   HIS A 178      33.833  19.146 -34.594  1.00 49.67           O  
ATOM   2744  CG  HIS A 178      38.301  19.949 -35.231  1.00 49.67           C  
ATOM   2745  CD2 HIS A 178      39.019  18.799 -35.042  1.00 49.67           C  
ATOM   2746  HD2 HIS A 178      38.647  17.794 -35.183  1.00 49.67           H  
ATOM   2747  ND1 HIS A 178      39.133  21.001 -34.918  1.00 49.67           N  
ATOM   2748  HD1 HIS A 178      38.920  21.984 -35.016  1.00 49.67           H  
ATOM   2749  CE1 HIS A 178      40.317  20.494 -34.533  1.00 49.67           C  
ATOM   2750  HE1 HIS A 178      41.179  21.076 -34.241  1.00 49.67           H  
ATOM   2751  NE2 HIS A 178      40.281  19.153 -34.552  1.00 49.67           N  
ATOM   2752  N   ALA A 179      33.709  21.130 -35.547  1.00 47.01           N  
ATOM   2753  H   ALA A 179      32.828  20.793 -35.909  1.00 47.01           H  
ATOM   2754  CA  ALA A 179      33.886  22.593 -35.647  1.00 47.01           C  
ATOM   2755  HA  ALA A 179      33.993  23.014 -34.647  1.00 47.01           H  
ATOM   2756  C   ALA A 179      32.672  23.271 -36.337  1.00 47.01           C  
ATOM   2757  CB  ALA A 179      35.125  22.947 -36.494  1.00 47.01           C  
ATOM   2758  HB1 ALA A 179      36.050  22.777 -35.943  1.00 47.01           H  
ATOM   2759  HB2 ALA A 179      35.124  22.361 -37.413  1.00 47.01           H  
ATOM   2760  HB3 ALA A 179      35.105  24.004 -36.761  1.00 47.01           H  
ATOM   2761  O   ALA A 179      32.118  22.692 -37.265  1.00 47.01           O  
ATOM   2762  N   LYS A 180      32.445  24.565 -36.020  1.00 46.39           N  
ATOM   2763  H   LYS A 180      32.886  24.901 -35.176  1.00 46.39           H  
ATOM   2764  CA  LYS A 180      31.792  25.596 -36.877  1.00 46.39           C  
ATOM   2765  HA  LYS A 180      31.850  26.539 -36.333  1.00 46.39           H  
ATOM   2766  C   LYS A 180      30.270  25.441 -37.163  1.00 46.39           C  
ATOM   2767  CB  LYS A 180      32.663  25.740 -38.146  1.00 46.39           C  
ATOM   2768  HB2 LYS A 180      32.068  26.111 -38.980  1.00 46.39           H  
ATOM   2769  HB3 LYS A 180      33.037  24.770 -38.473  1.00 46.39           H  
ATOM   2770  O   LYS A 180      29.709  24.380 -36.950  1.00 46.39           O  
ATOM   2771  CG  LYS A 180      33.845  26.691 -37.923  1.00 46.39           C  
ATOM   2772  HG2 LYS A 180      33.462  27.678 -37.665  1.00 46.39           H  
ATOM   2773  HG3 LYS A 180      34.464  26.331 -37.101  1.00 46.39           H  
ATOM   2774  CD  LYS A 180      34.694  26.787 -39.194  1.00 46.39           C  
ATOM   2775  HD2 LYS A 180      34.045  26.998 -40.044  1.00 46.39           H  
ATOM   2776  HD3 LYS A 180      35.199  25.835 -39.362  1.00 46.39           H  
ATOM   2777  CE  LYS A 180      35.717  27.915 -39.048  1.00 46.39           C  
ATOM   2778  HE2 LYS A 180      35.172  28.840 -38.858  1.00 46.39           H  
ATOM   2779  HE3 LYS A 180      36.349  27.711 -38.184  1.00 46.39           H  
ATOM   2780  NZ  LYS A 180      36.539  28.051 -40.275  1.00 46.39           N  
ATOM   2781  HZ1 LYS A 180      37.199  28.809 -40.181  1.00 46.39           H  
ATOM   2782  HZ2 LYS A 180      35.938  28.238 -41.065  1.00 46.39           H  
ATOM   2783  HZ3 LYS A 180      37.047  27.198 -40.459  1.00 46.39           H  
ATOM   2784  N   ASP A 181      29.527  26.480 -37.586  1.00 50.13           N  
ATOM   2785  H   ASP A 181      28.550  26.253 -37.707  1.00 50.13           H  
ATOM   2786  CA  ASP A 181      29.876  27.901 -37.825  1.00 50.13           C  
ATOM   2787  HA  ASP A 181      30.671  28.185 -37.137  1.00 50.13           H  
ATOM   2788  C   ASP A 181      28.685  28.880 -37.615  1.00 50.13           C  
ATOM   2789  CB  ASP A 181      30.348  28.102 -39.289  1.00 50.13           C  
ATOM   2790  HB2 ASP A 181      30.512  27.146 -39.786  1.00 50.13           H  
ATOM   2791  HB3 ASP A 181      29.548  28.565 -39.867  1.00 50.13           H  
ATOM   2792  O   ASP A 181      27.561  28.540 -37.963  1.00 50.13           O  
ATOM   2793  CG  ASP A 181      31.596  28.984 -39.415  1.00 50.13           C  
ATOM   2794  OD1 ASP A 181      31.841  29.815 -38.516  1.00 50.13           O  
ATOM   2795  OD2 ASP A 181      32.288  28.911 -40.460  1.00 50.13           O  
ATOM   2796  N   LYS A 182      28.994  30.133 -37.224  1.00 57.60           N  
ATOM   2797  H   LYS A 182      29.974  30.255 -37.012  1.00 57.60           H  
ATOM   2798  CA  LYS A 182      28.218  31.402 -37.387  1.00 57.60           C  
ATOM   2799  HA  LYS A 182      28.804  32.158 -36.864  1.00 57.60           H  
ATOM   2800  C   LYS A 182      26.783  31.573 -36.813  1.00 57.60           C  
ATOM   2801  CB  LYS A 182      28.221  31.784 -38.883  1.00 57.60           C  
ATOM   2802  HB2 LYS A 182      27.866  30.928 -39.456  1.00 57.60           H  
ATOM   2803  HB3 LYS A 182      27.521  32.600 -39.065  1.00 57.60           H  
ATOM   2804  O   LYS A 182      25.963  30.671 -36.797  1.00 57.60           O  
ATOM   2805  CG  LYS A 182      29.606  32.235 -39.380  1.00 57.60           C  
ATOM   2806  HG2 LYS A 182      30.377  31.881 -38.696  1.00 57.60           H  
ATOM   2807  HG3 LYS A 182      29.650  33.324 -39.386  1.00 57.60           H  
ATOM   2808  CD  LYS A 182      29.910  31.700 -40.785  1.00 57.60           C  
ATOM   2809  HD2 LYS A 182      29.256  32.172 -41.518  1.00 57.60           H  
ATOM   2810  HD3 LYS A 182      29.727  30.625 -40.795  1.00 57.60           H  
ATOM   2811  CE  LYS A 182      31.378  31.967 -41.132  1.00 57.60           C  
ATOM   2812  HE2 LYS A 182      31.966  31.860 -40.220  1.00 57.60           H  
ATOM   2813  HE3 LYS A 182      31.481  32.991 -41.490  1.00 57.60           H  
ATOM   2814  NZ  LYS A 182      31.882  30.993 -42.128  1.00 57.60           N  
ATOM   2815  HZ1 LYS A 182      32.805  31.247 -42.451  1.00 57.60           H  
ATOM   2816  HZ2 LYS A 182      31.252  30.890 -42.910  1.00 57.60           H  
ATOM   2817  HZ3 LYS A 182      31.974  30.098 -41.669  1.00 57.60           H  
ATOM   2818  N   LYS A 183      26.469  32.864 -36.555  1.00 47.97           N  
ATOM   2819  H   LYS A 183      27.261  33.490 -36.576  1.00 47.97           H  
ATOM   2820  CA  LYS A 183      25.146  33.504 -36.298  1.00 47.97           C  
ATOM   2821  HA  LYS A 183      25.351  34.571 -36.214  1.00 47.97           H  
ATOM   2822  C   LYS A 183      24.440  33.154 -34.960  1.00 47.97           C  
ATOM   2823  CB  LYS A 183      24.229  33.316 -37.531  1.00 47.97           C  
ATOM   2824  HB2 LYS A 183      23.187  33.396 -37.221  1.00 47.97           H  
ATOM   2825  HB3 LYS A 183      24.342  32.312 -37.940  1.00 47.97           H  
ATOM   2826  O   LYS A 183      24.616  32.066 -34.441  1.00 47.97           O  
ATOM   2827  CG  LYS A 183      24.519  34.355 -38.632  1.00 47.97           C  
ATOM   2828  HG2 LYS A 183      24.499  35.353 -38.195  1.00 47.97           H  
ATOM   2829  HG3 LYS A 183      25.512  34.176 -39.044  1.00 47.97           H  
ATOM   2830  CD  LYS A 183      23.478  34.296 -39.761  1.00 47.97           C  
ATOM   2831  HD2 LYS A 183      22.485  34.427 -39.331  1.00 47.97           H  
ATOM   2832  HD3 LYS A 183      23.526  33.317 -40.240  1.00 47.97           H  
ATOM   2833  CE  LYS A 183      23.736  35.400 -40.798  1.00 47.97           C  
ATOM   2834  HE2 LYS A 183      23.765  36.360 -40.282  1.00 47.97           H  
ATOM   2835  HE3 LYS A 183      24.714  35.234 -41.248  1.00 47.97           H  
ATOM   2836  NZ  LYS A 183      22.686  35.429 -41.851  1.00 47.97           N  
ATOM   2837  HZ1 LYS A 183      22.647  34.548 -42.343  1.00 47.97           H  
ATOM   2838  HZ2 LYS A 183      21.777  35.599 -41.446  1.00 47.97           H  
ATOM   2839  HZ3 LYS A 183      22.869  36.159 -42.524  1.00 47.97           H  
ATOM   2840  N   ALA A 184      23.644  34.047 -34.344  1.00 49.67           N  
ATOM   2841  H   ALA A 184      23.217  33.694 -33.499  1.00 49.67           H  
ATOM   2842  CA  ALA A 184      23.391  35.477 -34.617  1.00 49.67           C  
ATOM   2843  HA  ALA A 184      24.292  35.935 -35.026  1.00 49.67           H  
ATOM   2844  C   ALA A 184      23.008  36.289 -33.351  1.00 49.67           C  
ATOM   2845  CB  ALA A 184      22.250  35.629 -35.639  1.00 49.67           C  
ATOM   2846  HB1 ALA A 184      21.908  36.664 -35.667  1.00 49.67           H  
ATOM   2847  HB2 ALA A 184      22.582  35.366 -36.643  1.00 49.67           H  
ATOM   2848  HB3 ALA A 184      21.408  35.001 -35.349  1.00 49.67           H  
ATOM   2849  O   ALA A 184      22.407  35.754 -32.431  1.00 49.67           O  
ATOM   2850  N   VAL A 185      23.343  37.589 -33.391  1.00 51.47           N  
ATOM   2851  H   VAL A 185      23.954  37.832 -34.158  1.00 51.47           H  
ATOM   2852  CA  VAL A 185      22.735  38.785 -32.749  1.00 51.47           C  
ATOM   2853  HA  VAL A 185      23.565  39.448 -32.503  1.00 51.47           H  
ATOM   2854  C   VAL A 185      21.917  38.629 -31.449  1.00 51.47           C  
ATOM   2855  CB  VAL A 185      21.871  39.546 -33.788  1.00 51.47           C  
ATOM   2856  HB  VAL A 185      21.017  38.929 -34.068  1.00 51.47           H  
ATOM   2857  O   VAL A 185      20.823  38.076 -31.448  1.00 51.47           O  
ATOM   2858  CG1 VAL A 185      21.352  40.890 -33.255  1.00 51.47           C  
ATOM   2859 HG11 VAL A 185      20.804  41.416 -34.037  1.00 51.47           H  
ATOM   2860 HG12 VAL A 185      22.180  41.514 -32.918  1.00 51.47           H  
ATOM   2861 HG13 VAL A 185      20.660  40.730 -32.428  1.00 51.47           H  
ATOM   2862  CG2 VAL A 185      22.670  39.861 -35.066  1.00 51.47           C  
ATOM   2863 HG21 VAL A 185      23.563  40.435 -34.818  1.00 51.47           H  
ATOM   2864 HG22 VAL A 185      22.053  40.449 -35.746  1.00 51.47           H  
ATOM   2865 HG23 VAL A 185      22.950  38.945 -35.585  1.00 51.47           H  
ATOM   2866  N   ASN A 186      22.361  39.331 -30.398  1.00 40.11           N  
ATOM   2867  H   ASN A 186      23.287  39.731 -30.444  1.00 40.11           H  
ATOM   2868  CA  ASN A 186      21.553  39.788 -29.257  1.00 40.11           C  
ATOM   2869  HA  ASN A 186      20.539  40.018 -29.585  1.00 40.11           H  
ATOM   2870  C   ASN A 186      22.196  41.062 -28.658  1.00 40.11           C  
ATOM   2871  CB  ASN A 186      21.507  38.661 -28.206  1.00 40.11           C  
ATOM   2872  HB2 ASN A 186      21.035  37.780 -28.640  1.00 40.11           H  
ATOM   2873  HB3 ASN A 186      22.526  38.401 -27.919  1.00 40.11           H  
ATOM   2874  O   ASN A 186      23.411  41.045 -28.496  1.00 40.11           O  
ATOM   2875  CG  ASN A 186      20.737  39.039 -26.951  1.00 40.11           C  
ATOM   2876  ND2 ASN A 186      20.909  38.306 -25.877  1.00 40.11           N  
ATOM   2877 HD21 ASN A 186      20.377  38.581 -25.063  1.00 40.11           H  
ATOM   2878 HD22 ASN A 186      21.532  37.511 -25.890  1.00 40.11           H  
ATOM   2879  OD1 ASN A 186      19.974  39.989 -26.910  1.00 40.11           O  
ATOM   2880  N   THR A 187      21.411  42.108 -28.335  1.00 45.79           N  
ATOM   2881  H   THR A 187      20.427  42.000 -28.533  1.00 45.79           H  
ATOM   2882  CA  THR A 187      21.746  43.214 -27.396  1.00 45.79           C  
ATOM   2883  HA  THR A 187      22.114  42.784 -26.464  1.00 45.79           H  
ATOM   2884  C   THR A 187      20.505  44.069 -27.083  1.00 45.79           C  
ATOM   2885  CB  THR A 187      22.842  44.174 -27.932  1.00 45.79           C  
ATOM   2886  HB  THR A 187      22.687  44.351 -28.997  1.00 45.79           H  
ATOM   2887  O   THR A 187      19.998  44.751 -27.974  1.00 45.79           O  
ATOM   2888  CG2 THR A 187      22.961  45.524 -27.210  1.00 45.79           C  
ATOM   2889 HG21 THR A 187      23.852  46.054 -27.549  1.00 45.79           H  
ATOM   2890 HG22 THR A 187      22.104  46.159 -27.434  1.00 45.79           H  
ATOM   2891 HG23 THR A 187      23.029  45.370 -26.134  1.00 45.79           H  
ATOM   2892  OG1 THR A 187      24.115  43.621 -27.726  1.00 45.79           O  
ATOM   2893  HG1 THR A 187      24.756  44.176 -28.176  1.00 45.79           H  
ATOM   2894  N   LYS A 188      20.088  44.117 -25.807  1.00 48.56           N  
ATOM   2895  H   LYS A 188      20.365  43.349 -25.212  1.00 48.56           H  
ATOM   2896  CA  LYS A 188      19.704  45.342 -25.061  1.00 48.56           C  
ATOM   2897  HA  LYS A 188      20.524  46.042 -25.224  1.00 48.56           H  
ATOM   2898  C   LYS A 188      19.685  45.030 -23.543  1.00 48.56           C  
ATOM   2899  CB  LYS A 188      18.387  45.955 -25.605  1.00 48.56           C  
ATOM   2900  HB2 LYS A 188      17.602  45.917 -24.850  1.00 48.56           H  
ATOM   2901  HB3 LYS A 188      18.033  45.416 -26.483  1.00 48.56           H  
ATOM   2902  O   LYS A 188      19.493  43.868 -23.204  1.00 48.56           O  
ATOM   2903  CG  LYS A 188      18.700  47.407 -25.995  1.00 48.56           C  
ATOM   2904  HG2 LYS A 188      19.543  47.405 -26.685  1.00 48.56           H  
ATOM   2905  HG3 LYS A 188      19.003  47.924 -25.085  1.00 48.56           H  
ATOM   2906  CD  LYS A 188      17.590  48.254 -26.617  1.00 48.56           C  
ATOM   2907  HD2 LYS A 188      17.346  47.882 -27.612  1.00 48.56           H  
ATOM   2908  HD3 LYS A 188      16.713  48.253 -25.970  1.00 48.56           H  
ATOM   2909  CE  LYS A 188      18.223  49.652 -26.676  1.00 48.56           C  
ATOM   2910  HE2 LYS A 188      19.178  49.585 -27.197  1.00 48.56           H  
ATOM   2911  HE3 LYS A 188      18.468  49.954 -25.658  1.00 48.56           H  
ATOM   2912  NZ  LYS A 188      17.382  50.689 -27.301  1.00 48.56           N  
ATOM   2913  HZ1 LYS A 188      17.188  50.451 -28.263  1.00 48.56           H  
ATOM   2914  HZ2 LYS A 188      17.897  51.557 -27.269  1.00 48.56           H  
ATOM   2915  HZ3 LYS A 188      16.523  50.796 -26.780  1.00 48.56           H  
ATOM   2916  N   GLU A 189      20.012  45.877 -22.553  1.00 46.78           N  
ATOM   2917  H   GLU A 189      20.071  45.353 -21.691  1.00 46.78           H  
ATOM   2918  CA  GLU A 189      19.962  47.347 -22.338  1.00 46.78           C  
ATOM   2919  HA  GLU A 189      20.384  47.472 -21.341  1.00 46.78           H  
ATOM   2920  C   GLU A 189      18.521  47.906 -22.187  1.00 46.78           C  
ATOM   2921  CB  GLU A 189      20.941  48.142 -23.241  1.00 46.78           C  
ATOM   2922  HB2 GLU A 189      20.946  47.736 -24.252  1.00 46.78           H  
ATOM   2923  HB3 GLU A 189      21.951  48.000 -22.856  1.00 46.78           H  
ATOM   2924  O   GLU A 189      17.628  47.528 -22.936  1.00 46.78           O  
ATOM   2925  CG  GLU A 189      20.661  49.650 -23.345  1.00 46.78           C  
ATOM   2926  HG2 GLU A 189      19.591  49.820 -23.461  1.00 46.78           H  
ATOM   2927  HG3 GLU A 189      20.993  50.139 -22.429  1.00 46.78           H  
ATOM   2928  CD  GLU A 189      21.357  50.279 -24.554  1.00 46.78           C  
ATOM   2929  OE1 GLU A 189      22.587  50.470 -24.475  1.00 46.78           O  
ATOM   2930  OE2 GLU A 189      20.639  50.555 -25.547  1.00 46.78           O  
ATOM   2931  N   THR A 190      18.205  48.788 -21.227  1.00 43.86           N  
ATOM   2932  H   THR A 190      17.226  49.037 -21.224  1.00 43.86           H  
ATOM   2933  CA  THR A 190      19.052  49.555 -20.273  1.00 43.86           C  
ATOM   2934  HA  THR A 190      20.105  49.409 -20.514  1.00 43.86           H  
ATOM   2935  C   THR A 190      18.833  49.115 -18.811  1.00 43.86           C  
ATOM   2936  CB  THR A 190      18.747  51.071 -20.375  1.00 43.86           C  
ATOM   2937  HB  THR A 190      17.931  51.317 -19.695  1.00 43.86           H  
ATOM   2938  O   THR A 190      17.813  48.509 -18.497  1.00 43.86           O  
ATOM   2939  CG2 THR A 190      19.950  51.956 -20.040  1.00 43.86           C  
ATOM   2940 HG21 THR A 190      20.786  51.717 -20.696  1.00 43.86           H  
ATOM   2941 HG22 THR A 190      20.254  51.815 -19.003  1.00 43.86           H  
ATOM   2942 HG23 THR A 190      19.685  53.005 -20.173  1.00 43.86           H  
ATOM   2943  OG1 THR A 190      18.348  51.452 -21.671  1.00 43.86           O  
ATOM   2944  HG1 THR A 190      18.531  52.388 -21.778  1.00 43.86           H  
ATOM   2945  N   ALA A 191      19.753  49.442 -17.890  1.00 45.06           N  
ATOM   2946  H   ALA A 191      20.582  49.946 -18.173  1.00 45.06           H  
ATOM   2947  CA  ALA A 191      19.608  49.174 -16.449  1.00 45.06           C  
ATOM   2948  HA  ALA A 191      18.547  49.164 -16.197  1.00 45.06           H  
ATOM   2949  C   ALA A 191      20.288  50.241 -15.561  1.00 45.06           C  
ATOM   2950  CB  ALA A 191      20.182  47.782 -16.152  1.00 45.06           C  
ATOM   2951  HB1 ALA A 191      21.246  47.758 -16.389  1.00 45.06           H  
ATOM   2952  HB2 ALA A 191      19.664  47.033 -16.752  1.00 45.06           H  
ATOM   2953  HB3 ALA A 191      20.044  47.540 -15.099  1.00 45.06           H  
ATOM   2954  O   ALA A 191      21.272  50.849 -15.977  1.00 45.06           O  
ATOM   2955  N   GLN A 192      19.777  50.436 -14.336  1.00 48.64           N  
ATOM   2956  H   GLN A 192      18.961  49.897 -14.086  1.00 48.64           H  
ATOM   2957  CA  GLN A 192      20.313  51.266 -13.233  1.00 48.64           C  
ATOM   2958  HA  GLN A 192      21.395  51.142 -13.195  1.00 48.64           H  
ATOM   2959  C   GLN A 192      19.746  50.715 -11.891  1.00 48.64           C  
ATOM   2960  CB  GLN A 192      19.978  52.751 -13.506  1.00 48.64           C  
ATOM   2961  HB2 GLN A 192      19.630  53.234 -12.594  1.00 48.64           H  
ATOM   2962  HB3 GLN A 192      19.167  52.829 -14.231  1.00 48.64           H  
ATOM   2963  O   GLN A 192      18.730  50.028 -11.919  1.00 48.64           O  
ATOM   2964  CG  GLN A 192      21.222  53.486 -14.050  1.00 48.64           C  
ATOM   2965  HG2 GLN A 192      21.514  53.061 -15.011  1.00 48.64           H  
ATOM   2966  HG3 GLN A 192      22.060  53.356 -13.366  1.00 48.64           H  
ATOM   2967  CD  GLN A 192      21.001  54.976 -14.254  1.00 48.64           C  
ATOM   2968  NE2 GLN A 192      20.484  55.391 -15.389  1.00 48.64           N  
ATOM   2969 HE21 GLN A 192      20.356  56.389 -15.481  1.00 48.64           H  
ATOM   2970 HE22 GLN A 192      20.234  54.734 -16.115  1.00 48.64           H  
ATOM   2971  OE1 GLN A 192      21.311  55.787 -13.399  1.00 48.64           O  
ATOM   2972  N   LYS A 193      20.470  50.708 -10.755  1.00 45.30           N  
ATOM   2973  H   LYS A 193      20.267  49.840 -10.281  1.00 45.30           H  
ATOM   2974  CA  LYS A 193      20.700  51.788  -9.753  1.00 45.30           C  
ATOM   2975  HA  LYS A 193      21.250  51.313  -8.941  1.00 45.30           H  
ATOM   2976  C   LYS A 193      19.409  52.322  -9.079  1.00 45.30           C  
ATOM   2977  CB  LYS A 193      21.608  52.915 -10.280  1.00 45.30           C  
ATOM   2978  HB2 LYS A 193      21.541  53.758  -9.592  1.00 45.30           H  
ATOM   2979  HB3 LYS A 193      21.256  53.292 -11.240  1.00 45.30           H  
ATOM   2980  O   LYS A 193      18.422  52.528  -9.765  1.00 45.30           O  
ATOM   2981  CG  LYS A 193      23.081  52.506 -10.389  1.00 45.30           C  
ATOM   2982  HG2 LYS A 193      23.218  51.833 -11.236  1.00 45.30           H  
ATOM   2983  HG3 LYS A 193      23.360  51.966  -9.484  1.00 45.30           H  
ATOM   2984  CD  LYS A 193      23.982  53.745 -10.559  1.00 45.30           C  
ATOM   2985  HD2 LYS A 193      23.538  54.615 -10.075  1.00 45.30           H  
ATOM   2986  HD3 LYS A 193      24.070  53.969 -11.622  1.00 45.30           H  
ATOM   2987  CE  LYS A 193      25.379  53.523  -9.964  1.00 45.30           C  
ATOM   2988  HE2 LYS A 193      25.785  52.594 -10.364  1.00 45.30           H  
ATOM   2989  HE3 LYS A 193      26.024  54.340 -10.288  1.00 45.30           H  
ATOM   2990  NZ  LYS A 193      25.338  53.474  -8.479  1.00 45.30           N  
ATOM   2991  HZ1 LYS A 193      24.924  54.303  -8.077  1.00 45.30           H  
ATOM   2992  HZ2 LYS A 193      24.705  52.764  -8.140  1.00 45.30           H  
ATOM   2993  HZ3 LYS A 193      26.246  53.316  -8.065  1.00 45.30           H  
ATOM   2994  N   ASP A 194      19.363  52.604  -7.766  1.00 47.17           N  
ATOM   2995  H   ASP A 194      18.453  52.896  -7.439  1.00 47.17           H  
ATOM   2996  CA  ASP A 194      20.428  52.595  -6.735  1.00 47.17           C  
ATOM   2997  HA  ASP A 194      21.071  51.728  -6.889  1.00 47.17           H  
ATOM   2998  C   ASP A 194      19.889  52.531  -5.281  1.00 47.17           C  
ATOM   2999  CB  ASP A 194      21.227  53.920  -6.844  1.00 47.17           C  
ATOM   3000  HB2 ASP A 194      20.930  54.477  -7.732  1.00 47.17           H  
ATOM   3001  HB3 ASP A 194      20.963  54.579  -6.017  1.00 47.17           H  
ATOM   3002  O   ASP A 194      18.790  53.018  -5.036  1.00 47.17           O  
ATOM   3003  CG  ASP A 194      22.747  53.752  -6.860  1.00 47.17           C  
ATOM   3004  OD1 ASP A 194      23.258  52.622  -6.995  1.00 47.17           O  
ATOM   3005  OD2 ASP A 194      23.460  54.781  -6.785  1.00 47.17           O  
ATOM   3006  N   LYS A 195      20.757  52.137  -4.321  1.00 50.87           N  
ATOM   3007  H   LYS A 195      21.606  51.706  -4.658  1.00 50.87           H  
ATOM   3008  CA  LYS A 195      20.699  52.441  -2.856  1.00 50.87           C  
ATOM   3009  HA  LYS A 195      21.607  52.030  -2.415  1.00 50.87           H  
ATOM   3010  C   LYS A 195      19.533  51.832  -2.024  1.00 50.87           C  
ATOM   3011  CB  LYS A 195      20.728  53.981  -2.696  1.00 50.87           C  
ATOM   3012  HB2 LYS A 195      19.902  54.412  -3.263  1.00 50.87           H  
ATOM   3013  HB3 LYS A 195      20.536  54.255  -1.659  1.00 50.87           H  
ATOM   3014  O   LYS A 195      18.578  51.322  -2.586  1.00 50.87           O  
ATOM   3015  CG  LYS A 195      22.042  54.645  -3.141  1.00 50.87           C  
ATOM   3016  HG2 LYS A 195      22.857  54.312  -2.498  1.00 50.87           H  
ATOM   3017  HG3 LYS A 195      22.274  54.358  -4.167  1.00 50.87           H  
ATOM   3018  CD  LYS A 195      21.911  56.174  -3.054  1.00 50.87           C  
ATOM   3019  HD2 LYS A 195      21.865  56.452  -2.001  1.00 50.87           H  
ATOM   3020  HD3 LYS A 195      20.979  56.492  -3.520  1.00 50.87           H  
ATOM   3021  CE  LYS A 195      23.081  56.921  -3.710  1.00 50.87           C  
ATOM   3022  HE2 LYS A 195      24.021  56.473  -3.386  1.00 50.87           H  
ATOM   3023  HE3 LYS A 195      23.062  57.950  -3.350  1.00 50.87           H  
ATOM   3024  NZ  LYS A 195      22.989  56.925  -5.193  1.00 50.87           N  
ATOM   3025  HZ1 LYS A 195      23.144  56.007  -5.585  1.00 50.87           H  
ATOM   3026  HZ2 LYS A 195      23.690  57.524  -5.605  1.00 50.87           H  
ATOM   3027  HZ3 LYS A 195      22.079  57.231  -5.506  1.00 50.87           H  
ATOM   3028  N   SER A 196      19.525  51.879  -0.676  1.00 43.10           N  
ATOM   3029  H   SER A 196      18.597  51.742  -0.301  1.00 43.10           H  
ATOM   3030  CA  SER A 196      20.586  51.670   0.351  1.00 43.10           C  
ATOM   3031  HA  SER A 196      21.067  50.712   0.153  1.00 43.10           H  
ATOM   3032  C   SER A 196      19.978  51.598   1.783  1.00 43.10           C  
ATOM   3033  CB  SER A 196      21.676  52.763   0.368  1.00 43.10           C  
ATOM   3034  HB2 SER A 196      22.436  52.490   1.100  1.00 43.10           H  
ATOM   3035  HB3 SER A 196      22.178  52.820  -0.598  1.00 43.10           H  
ATOM   3036  O   SER A 196      18.803  51.896   1.963  1.00 43.10           O  
ATOM   3037  OG  SER A 196      21.164  54.034   0.711  1.00 43.10           O  
ATOM   3038  HG  SER A 196      21.871  54.608   1.014  1.00 43.10           H  
ATOM   3039  N   VAL A 197      20.819  51.300   2.796  1.00 49.31           N  
ATOM   3040  H   VAL A 197      21.744  50.995   2.528  1.00 49.31           H  
ATOM   3041  CA  VAL A 197      20.593  51.452   4.263  1.00 49.31           C  
ATOM   3042  HA  VAL A 197      21.559  51.233   4.718  1.00 49.31           H  
ATOM   3043  C   VAL A 197      19.630  50.450   4.936  1.00 49.31           C  
ATOM   3044  CB  VAL A 197      20.297  52.929   4.641  1.00 49.31           C  
ATOM   3045  HB  VAL A 197      19.442  53.290   4.070  1.00 49.31           H  
ATOM   3046  O   VAL A 197      18.614  50.048   4.384  1.00 49.31           O  
ATOM   3047  CG1 VAL A 197      19.991  53.159   6.129  1.00 49.31           C  
ATOM   3048 HG11 VAL A 197      19.857  54.224   6.316  1.00 49.31           H  
ATOM   3049 HG12 VAL A 197      20.805  52.787   6.752  1.00 49.31           H  
ATOM   3050 HG13 VAL A 197      19.058  52.663   6.397  1.00 49.31           H  
ATOM   3051  CG2 VAL A 197      21.512  53.815   4.320  1.00 49.31           C  
ATOM   3052 HG21 VAL A 197      21.760  53.747   3.260  1.00 49.31           H  
ATOM   3053 HG22 VAL A 197      22.374  53.508   4.912  1.00 49.31           H  
ATOM   3054 HG23 VAL A 197      21.276  54.856   4.542  1.00 49.31           H  
ATOM   3055  N   THR A 198      19.961  50.064   6.180  1.00 41.20           N  
ATOM   3056  H   THR A 198      20.804  50.444   6.586  1.00 41.20           H  
ATOM   3057  CA  THR A 198      19.242  49.054   6.981  1.00 41.20           C  
ATOM   3058  HA  THR A 198      18.247  48.901   6.564  1.00 41.20           H  
ATOM   3059  C   THR A 198      19.119  49.476   8.449  1.00 41.20           C  
ATOM   3060  CB  THR A 198      19.995  47.707   6.952  1.00 41.20           C  
ATOM   3061  HB  THR A 198      20.937  47.808   7.491  1.00 41.20           H  
ATOM   3062  O   THR A 198      20.134  49.734   9.097  1.00 41.20           O  
ATOM   3063  CG2 THR A 198      19.194  46.563   7.576  1.00 41.20           C  
ATOM   3064 HG21 THR A 198      19.749  45.629   7.481  1.00 41.20           H  
ATOM   3065 HG22 THR A 198      18.234  46.463   7.068  1.00 41.20           H  
ATOM   3066 HG23 THR A 198      19.026  46.752   8.636  1.00 41.20           H  
ATOM   3067  OG1 THR A 198      20.292  47.319   5.634  1.00 41.20           O  
ATOM   3068  HG1 THR A 198      20.545  46.393   5.639  1.00 41.20           H  
ATOM   3069  N   LYS A 199      17.902  49.460   9.018  1.00 43.75           N  
ATOM   3070  H   LYS A 199      17.099  49.329   8.420  1.00 43.75           H  
ATOM   3071  CA  LYS A 199      17.666  49.326  10.473  1.00 43.75           C  
ATOM   3072  HA  LYS A 199      18.340  48.547  10.828  1.00 43.75           H  
ATOM   3073  C   LYS A 199      16.233  48.851  10.760  1.00 43.75           C  
ATOM   3074  CB  LYS A 199      17.987  50.647  11.212  1.00 43.75           C  
ATOM   3075  HB2 LYS A 199      17.078  51.231  11.357  1.00 43.75           H  
ATOM   3076  HB3 LYS A 199      18.673  51.246  10.612  1.00 43.75           H  
ATOM   3077  O   LYS A 199      15.350  49.053   9.935  1.00 43.75           O  
ATOM   3078  CG  LYS A 199      18.660  50.361  12.567  1.00 43.75           C  
ATOM   3079  HG2 LYS A 199      19.462  49.640  12.413  1.00 43.75           H  
ATOM   3080  HG3 LYS A 199      17.930  49.929  13.251  1.00 43.75           H  
ATOM   3081  CD  LYS A 199      19.269  51.621  13.197  1.00 43.75           C  
ATOM   3082  HD2 LYS A 199      19.950  52.079  12.480  1.00 43.75           H  
ATOM   3083  HD3 LYS A 199      18.475  52.326  13.440  1.00 43.75           H  
ATOM   3084  CE  LYS A 199      20.045  51.233  14.465  1.00 43.75           C  
ATOM   3085  HE2 LYS A 199      20.748  50.441  14.209  1.00 43.75           H  
ATOM   3086  HE3 LYS A 199      19.341  50.828  15.192  1.00 43.75           H  
ATOM   3087  NZ  LYS A 199      20.779  52.387  15.044  1.00 43.75           N  
ATOM   3088  HZ1 LYS A 199      21.448  52.750  14.380  1.00 43.75           H  
ATOM   3089  HZ2 LYS A 199      21.281  52.106  15.875  1.00 43.75           H  
ATOM   3090  HZ3 LYS A 199      20.141  53.128  15.295  1.00 43.75           H  
ATOM   3091  N   GLY A 200      16.012  48.232  11.922  1.00 41.04           N  
ATOM   3092  H   GLY A 200      16.781  48.151  12.571  1.00 41.04           H  
ATOM   3093  CA  GLY A 200      14.698  47.764  12.393  1.00 41.04           C  
ATOM   3094  HA2 GLY A 200      14.693  46.674  12.415  1.00 41.04           H  
ATOM   3095  HA3 GLY A 200      13.913  48.087  11.710  1.00 41.04           H  
ATOM   3096  C   GLY A 200      14.349  48.278  13.797  1.00 41.04           C  
ATOM   3097  O   GLY A 200      15.131  49.018  14.399  1.00 41.04           O  
ATOM   3098  N   LYS A 201      13.178  47.884  14.316  1.00 46.65           N  
ATOM   3099  H   LYS A 201      12.610  47.241  13.784  1.00 46.65           H  
ATOM   3100  CA  LYS A 201      12.687  48.205  15.670  1.00 46.65           C  
ATOM   3101  HA  LYS A 201      13.549  48.287  16.332  1.00 46.65           H  
ATOM   3102  C   LYS A 201      11.808  47.064  16.219  1.00 46.65           C  
ATOM   3103  CB  LYS A 201      11.957  49.566  15.635  1.00 46.65           C  
ATOM   3104  HB2 LYS A 201      12.588  50.282  15.109  1.00 46.65           H  
ATOM   3105  HB3 LYS A 201      11.023  49.463  15.083  1.00 46.65           H  
ATOM   3106  O   LYS A 201      11.319  46.242  15.453  1.00 46.65           O  
ATOM   3107  CG  LYS A 201      11.667  50.126  17.038  1.00 46.65           C  
ATOM   3108  HG2 LYS A 201      12.583  50.104  17.628  1.00 46.65           H  
ATOM   3109  HG3 LYS A 201      10.916  49.505  17.526  1.00 46.65           H  
ATOM   3110  CD  LYS A 201      11.133  51.562  17.005  1.00 46.65           C  
ATOM   3111  HD2 LYS A 201      10.220  51.589  16.410  1.00 46.65           H  
ATOM   3112  HD3 LYS A 201      11.879  52.219  16.559  1.00 46.65           H  
ATOM   3113  CE  LYS A 201      10.832  51.999  18.445  1.00 46.65           C  
ATOM   3114  HE2 LYS A 201      10.144  51.278  18.885  1.00 46.65           H  
ATOM   3115  HE3 LYS A 201      11.757  51.960  19.022  1.00 46.65           H  
ATOM   3116  NZ  LYS A 201      10.246  53.361  18.505  1.00 46.65           N  
ATOM   3117  HZ1 LYS A 201      10.878  54.042  18.108  1.00 46.65           H  
ATOM   3118  HZ2 LYS A 201       9.375  53.390  17.994  1.00 46.65           H  
ATOM   3119  HZ3 LYS A 201      10.056  53.618  19.463  1.00 46.65           H  
ATOM   3120  N   GLU A 202      11.637  47.032  17.537  1.00 40.45           N  
ATOM   3121  H   GLU A 202      12.047  47.780  18.077  1.00 40.45           H  
ATOM   3122  CA  GLU A 202      11.030  45.958  18.338  1.00 40.45           C  
ATOM   3123  HA  GLU A 202      10.844  45.085  17.713  1.00 40.45           H  
ATOM   3124  C   GLU A 202       9.693  46.383  18.993  1.00 40.45           C  
ATOM   3125  CB  GLU A 202      12.094  45.595  19.383  1.00 40.45           C  
ATOM   3126  HB2 GLU A 202      12.999  45.300  18.851  1.00 40.45           H  
ATOM   3127  HB3 GLU A 202      12.324  46.492  19.956  1.00 40.45           H  
ATOM   3128  O   GLU A 202       9.450  47.579  19.184  1.00 40.45           O  
ATOM   3129  CG  GLU A 202      11.736  44.473  20.360  1.00 40.45           C  
ATOM   3130  HG2 GLU A 202      10.887  44.774  20.974  1.00 40.45           H  
ATOM   3131  HG3 GLU A 202      11.461  43.582  19.796  1.00 40.45           H  
ATOM   3132  CD  GLU A 202      12.944  44.201  21.261  1.00 40.45           C  
ATOM   3133  OE1 GLU A 202      13.520  43.099  21.137  1.00 40.45           O  
ATOM   3134  OE2 GLU A 202      13.303  45.129  22.020  1.00 40.45           O  
ATOM   3135  N   ALA A 203       8.835  45.410  19.343  1.00 51.97           N  
ATOM   3136  H   ALA A 203       9.108  44.450  19.188  1.00 51.97           H  
ATOM   3137  CA  ALA A 203       7.594  45.598  20.107  1.00 51.97           C  
ATOM   3138  HA  ALA A 203       7.766  46.367  20.860  1.00 51.97           H  
ATOM   3139  C   ALA A 203       7.142  44.306  20.837  1.00 51.97           C  
ATOM   3140  CB  ALA A 203       6.492  46.081  19.151  1.00 51.97           C  
ATOM   3141  HB1 ALA A 203       5.574  46.269  19.709  1.00 51.97           H  
ATOM   3142  HB2 ALA A 203       6.801  47.004  18.661  1.00 51.97           H  
ATOM   3143  HB3 ALA A 203       6.300  45.320  18.395  1.00 51.97           H  
ATOM   3144  O   ALA A 203       7.444  43.202  20.396  1.00 51.97           O  
ATOM   3145  N   ASP A 204       6.361  44.452  21.917  1.00 49.69           N  
ATOM   3146  H   ASP A 204       6.124  45.393  22.195  1.00 49.69           H  
ATOM   3147  CA  ASP A 204       5.742  43.372  22.719  1.00 49.69           C  
ATOM   3148  HA  ASP A 204       5.649  42.474  22.108  1.00 49.69           H  
ATOM   3149  C   ASP A 204       4.326  43.789  23.173  1.00 49.69           C  
ATOM   3150  CB  ASP A 204       6.636  43.036  23.946  1.00 49.69           C  
ATOM   3151  HB2 ASP A 204       7.250  42.168  23.704  1.00 49.69           H  
ATOM   3152  HB3 ASP A 204       7.313  43.869  24.135  1.00 49.69           H  
ATOM   3153  O   ASP A 204       4.085  44.984  23.378  1.00 49.69           O  
ATOM   3154  CG  ASP A 204       5.854  42.764  25.248  1.00 49.69           C  
ATOM   3155  OD1 ASP A 204       5.342  41.637  25.441  1.00 49.69           O  
ATOM   3156  OD2 ASP A 204       5.613  43.739  25.996  1.00 49.69           O  
ATOM   3157  N   LYS A 205       3.432  42.815  23.434  1.00 50.47           N  
ATOM   3158  H   LYS A 205       3.722  41.877  23.198  1.00 50.47           H  
ATOM   3159  CA  LYS A 205       2.396  42.928  24.488  1.00 50.47           C  
ATOM   3160  HA  LYS A 205       2.915  43.333  25.357  1.00 50.47           H  
ATOM   3161  C   LYS A 205       1.865  41.551  24.958  1.00 50.47           C  
ATOM   3162  CB  LYS A 205       1.275  43.914  24.074  1.00 50.47           C  
ATOM   3163  HB2 LYS A 205       0.431  43.362  23.661  1.00 50.47           H  
ATOM   3164  HB3 LYS A 205       1.613  44.571  23.273  1.00 50.47           H  
ATOM   3165  O   LYS A 205       0.773  41.117  24.604  1.00 50.47           O  
ATOM   3166  CG  LYS A 205       0.772  44.798  25.235  1.00 50.47           C  
ATOM   3167  HG2 LYS A 205       0.582  44.184  26.114  1.00 50.47           H  
ATOM   3168  HG3 LYS A 205      -0.185  45.215  24.920  1.00 50.47           H  
ATOM   3169  CD  LYS A 205       1.681  45.992  25.611  1.00 50.47           C  
ATOM   3170  HD2 LYS A 205       1.060  46.725  26.125  1.00 50.47           H  
ATOM   3171  HD3 LYS A 205       2.047  46.467  24.701  1.00 50.47           H  
ATOM   3172  CE  LYS A 205       2.847  45.641  26.552  1.00 50.47           C  
ATOM   3173  HE2 LYS A 205       2.740  46.191  27.486  1.00 50.47           H  
ATOM   3174  HE3 LYS A 205       2.794  44.580  26.796  1.00 50.47           H  
ATOM   3175  NZ  LYS A 205       4.166  45.931  25.947  1.00 50.47           N  
ATOM   3176  HZ1 LYS A 205       4.860  45.289  26.301  1.00 50.47           H  
ATOM   3177  HZ2 LYS A 205       4.153  45.697  24.965  1.00 50.47           H  
ATOM   3178  HZ3 LYS A 205       4.473  46.886  26.067  1.00 50.47           H  
ATOM   3179  N   THR A 206       2.669  40.850  25.752  1.00 45.30           N  
ATOM   3180  H   THR A 206       3.578  41.251  25.933  1.00 45.30           H  
ATOM   3181  CA  THR A 206       2.452  39.474  26.251  1.00 45.30           C  
ATOM   3182  HA  THR A 206       2.301  38.837  25.380  1.00 45.30           H  
ATOM   3183  C   THR A 206       1.226  39.262  27.168  1.00 45.30           C  
ATOM   3184  CB  THR A 206       3.719  38.977  26.983  1.00 45.30           C  
ATOM   3185  HB  THR A 206       3.434  38.231  27.725  1.00 45.30           H  
ATOM   3186  O   THR A 206       0.924  40.086  28.030  1.00 45.30           O  
ATOM   3187  CG2 THR A 206       4.712  38.325  26.025  1.00 45.30           C  
ATOM   3188 HG21 THR A 206       5.607  38.030  26.573  1.00 45.30           H  
ATOM   3189 HG22 THR A 206       4.991  39.024  25.236  1.00 45.30           H  
ATOM   3190 HG23 THR A 206       4.266  37.438  25.576  1.00 45.30           H  
ATOM   3191  OG1 THR A 206       4.413  40.020  27.633  1.00 45.30           O  
ATOM   3192  HG1 THR A 206       4.899  40.514  26.969  1.00 45.30           H  
ATOM   3193  N   LYS A 207       0.535  38.112  27.000  1.00 48.05           N  
ATOM   3194  H   LYS A 207       0.799  37.546  26.206  1.00 48.05           H  
ATOM   3195  CA  LYS A 207      -0.571  37.539  27.825  1.00 48.05           C  
ATOM   3196  HA  LYS A 207      -0.249  37.501  28.865  1.00 48.05           H  
ATOM   3197  C   LYS A 207      -0.864  36.091  27.343  1.00 48.05           C  
ATOM   3198  CB  LYS A 207      -1.809  38.452  27.679  1.00 48.05           C  
ATOM   3199  HB2 LYS A 207      -1.657  39.151  26.857  1.00 48.05           H  
ATOM   3200  HB3 LYS A 207      -2.692  37.866  27.423  1.00 48.05           H  
ATOM   3201  O   LYS A 207      -0.589  35.818  26.182  1.00 48.05           O  
ATOM   3202  CG  LYS A 207      -2.066  39.245  28.974  1.00 48.05           C  
ATOM   3203  HG2 LYS A 207      -2.403  38.570  29.761  1.00 48.05           H  
ATOM   3204  HG3 LYS A 207      -1.140  39.708  29.313  1.00 48.05           H  
ATOM   3205  CD  LYS A 207      -3.107  40.347  28.764  1.00 48.05           C  
ATOM   3206  HD2 LYS A 207      -4.069  39.894  28.523  1.00 48.05           H  
ATOM   3207  HD3 LYS A 207      -2.788  40.980  27.936  1.00 48.05           H  
ATOM   3208  CE  LYS A 207      -3.216  41.188  30.041  1.00 48.05           C  
ATOM   3209  HE2 LYS A 207      -2.219  41.543  30.302  1.00 48.05           H  
ATOM   3210  HE3 LYS A 207      -3.567  40.547  30.850  1.00 48.05           H  
ATOM   3211  NZ  LYS A 207      -4.133  42.341  29.858  1.00 48.05           N  
ATOM   3212  HZ1 LYS A 207      -3.799  42.937  29.113  1.00 48.05           H  
ATOM   3213  HZ2 LYS A 207      -4.193  42.889  30.704  1.00 48.05           H  
ATOM   3214  HZ3 LYS A 207      -5.059  42.019  29.614  1.00 48.05           H  
ATOM   3215  N   SER A 208      -1.310  35.068  28.098  1.00 46.28           N  
ATOM   3216  H   SER A 208      -1.335  34.230  27.534  1.00 46.28           H  
ATOM   3217  CA  SER A 208      -1.925  34.897  29.444  1.00 46.28           C  
ATOM   3218  HA  SER A 208      -1.931  33.821  29.622  1.00 46.28           H  
ATOM   3219  C   SER A 208      -3.396  35.347  29.550  1.00 46.28           C  
ATOM   3220  CB  SER A 208      -1.042  35.488  30.545  1.00 46.28           C  
ATOM   3221  HB2 SER A 208      -1.189  36.567  30.596  1.00 46.28           H  
ATOM   3222  HB3 SER A 208       0.004  35.279  30.319  1.00 46.28           H  
ATOM   3223  O   SER A 208      -3.706  36.459  29.146  1.00 46.28           O  
ATOM   3224  OG  SER A 208      -1.359  34.910  31.794  1.00 46.28           O  
ATOM   3225  HG  SER A 208      -0.728  35.238  32.438  1.00 46.28           H  
ATOM   3226  N   LYS A 209      -4.376  34.586  30.068  1.00 48.74           N  
ATOM   3227  H   LYS A 209      -5.282  34.986  29.871  1.00 48.74           H  
ATOM   3228  CA  LYS A 209      -4.467  33.301  30.826  1.00 48.74           C  
ATOM   3229  HA  LYS A 209      -3.579  32.688  30.668  1.00 48.74           H  
ATOM   3230  C   LYS A 209      -5.728  32.542  30.293  1.00 48.74           C  
ATOM   3231  CB  LYS A 209      -4.613  33.695  32.316  1.00 48.74           C  
ATOM   3232  HB2 LYS A 209      -4.282  34.724  32.454  1.00 48.74           H  
ATOM   3233  HB3 LYS A 209      -5.672  33.676  32.574  1.00 48.74           H  
ATOM   3234  O   LYS A 209      -6.424  33.121  29.470  1.00 48.74           O  
ATOM   3235  CG  LYS A 209      -3.819  32.849  33.326  1.00 48.74           C  
ATOM   3236  HG2 LYS A 209      -2.751  33.026  33.199  1.00 48.74           H  
ATOM   3237  HG3 LYS A 209      -4.014  31.788  33.168  1.00 48.74           H  
ATOM   3238  CD  LYS A 209      -4.243  33.233  34.754  1.00 48.74           C  
ATOM   3239  HD2 LYS A 209      -5.327  33.148  34.823  1.00 48.74           H  
ATOM   3240  HD3 LYS A 209      -3.970  34.270  34.951  1.00 48.74           H  
ATOM   3241  CE  LYS A 209      -3.600  32.324  35.809  1.00 48.74           C  
ATOM   3242  HE2 LYS A 209      -3.581  31.306  35.418  1.00 48.74           H  
ATOM   3243  HE3 LYS A 209      -2.572  32.644  35.980  1.00 48.74           H  
ATOM   3244  NZ  LYS A 209      -4.382  32.336  37.070  1.00 48.74           N  
ATOM   3245  HZ1 LYS A 209      -5.301  31.967  36.874  1.00 48.74           H  
ATOM   3246  HZ2 LYS A 209      -4.491  33.271  37.437  1.00 48.74           H  
ATOM   3247  HZ3 LYS A 209      -3.966  31.740  37.772  1.00 48.74           H  
ATOM   3248  N   GLN A 210      -6.158  31.321  30.647  1.00 52.02           N  
ATOM   3249  H   GLN A 210      -6.946  31.053  30.075  1.00 52.02           H  
ATOM   3250  CA  GLN A 210      -5.815  30.269  31.629  1.00 52.02           C  
ATOM   3251  HA  GLN A 210      -4.744  30.264  31.833  1.00 52.02           H  
ATOM   3252  C   GLN A 210      -6.209  28.889  31.030  1.00 52.02           C  
ATOM   3253  CB  GLN A 210      -6.627  30.533  32.927  1.00 52.02           C  
ATOM   3254  HB2 GLN A 210      -7.683  30.615  32.669  1.00 52.02           H  
ATOM   3255  HB3 GLN A 210      -6.324  31.502  33.324  1.00 52.02           H  
ATOM   3256  O   GLN A 210      -6.945  28.843  30.048  1.00 52.02           O  
ATOM   3257  CG  GLN A 210      -6.504  29.477  34.052  1.00 52.02           C  
ATOM   3258  HG2 GLN A 210      -7.120  28.614  33.803  1.00 52.02           H  
ATOM   3259  HG3 GLN A 210      -5.467  29.150  34.137  1.00 52.02           H  
ATOM   3260  CD  GLN A 210      -6.934  29.999  35.425  1.00 52.02           C  
ATOM   3261  NE2 GLN A 210      -7.775  29.317  36.165  1.00 52.02           N  
ATOM   3262 HE21 GLN A 210      -8.148  28.416  35.901  1.00 52.02           H  
ATOM   3263 HE22 GLN A 210      -8.073  29.691  37.054  1.00 52.02           H  
ATOM   3264  OE1 GLN A 210      -6.463  31.034  35.883  1.00 52.02           O  
ATOM   3265  N   SER A 211      -5.770  27.772  31.622  1.00 41.25           N  
ATOM   3266  H   SER A 211      -5.166  27.839  32.428  1.00 41.25           H  
ATOM   3267  CA  SER A 211      -6.280  26.414  31.345  1.00 41.25           C  
ATOM   3268  HA  SER A 211      -7.153  26.487  30.696  1.00 41.25           H  
ATOM   3269  C   SER A 211      -6.743  25.725  32.638  1.00 41.25           C  
ATOM   3270  CB  SER A 211      -5.228  25.582  30.601  1.00 41.25           C  
ATOM   3271  HB2 SER A 211      -5.073  26.021  29.616  1.00 41.25           H  
ATOM   3272  HB3 SER A 211      -5.598  24.565  30.473  1.00 41.25           H  
ATOM   3273  O   SER A 211      -6.169  25.975  33.698  1.00 41.25           O  
ATOM   3274  OG  SER A 211      -3.989  25.554  31.290  1.00 41.25           O  
ATOM   3275  HG  SER A 211      -3.346  25.102  30.739  1.00 41.25           H  
ATOM   3276  N   ASP A 212      -7.799  24.900  32.569  1.00 56.77           N  
ATOM   3277  H   ASP A 212      -8.213  24.689  31.672  1.00 56.77           H  
ATOM   3278  CA  ASP A 212      -8.527  24.414  33.757  1.00 56.77           C  
ATOM   3279  HA  ASP A 212      -7.798  24.267  34.554  1.00 56.77           H  
ATOM   3280  C   ASP A 212      -9.238  23.050  33.567  1.00 56.77           C  
ATOM   3281  CB  ASP A 212      -9.515  25.506  34.209  1.00 56.77           C  
ATOM   3282  HB2 ASP A 212     -10.539  25.216  33.977  1.00 56.77           H  
ATOM   3283  HB3 ASP A 212      -9.311  26.446  33.697  1.00 56.77           H  
ATOM   3284  O   ASP A 212      -9.117  22.442  32.501  1.00 56.77           O  
ATOM   3285  CG  ASP A 212      -9.356  25.717  35.709  1.00 56.77           C  
ATOM   3286  OD1 ASP A 212      -9.490  24.699  36.425  1.00 56.77           O  
ATOM   3287  OD2 ASP A 212      -9.017  26.858  36.096  1.00 56.77           O  
ATOM   3288  N   LYS A 213      -9.911  22.515  34.608  1.00 52.24           N  
ATOM   3289  H   LYS A 213      -9.984  23.082  35.440  1.00 52.24           H  
ATOM   3290  CA  LYS A 213     -10.421  21.118  34.657  1.00 52.24           C  
ATOM   3291  HA  LYS A 213     -10.612  20.775  33.640  1.00 52.24           H  
ATOM   3292  C   LYS A 213     -11.712  20.938  35.479  1.00 52.24           C  
ATOM   3293  CB  LYS A 213      -9.362  20.210  35.315  1.00 52.24           C  
ATOM   3294  HB2 LYS A 213      -9.274  20.514  36.358  1.00 52.24           H  
ATOM   3295  HB3 LYS A 213      -9.722  19.181  35.299  1.00 52.24           H  
ATOM   3296  O   LYS A 213     -11.833  21.501  36.559  1.00 52.24           O  
ATOM   3297  CG  LYS A 213      -7.961  20.244  34.686  1.00 52.24           C  
ATOM   3298  HG2 LYS A 213      -7.991  19.811  33.686  1.00 52.24           H  
ATOM   3299  HG3 LYS A 213      -7.611  21.274  34.619  1.00 52.24           H  
ATOM   3300  CD  LYS A 213      -6.966  19.482  35.567  1.00 52.24           C  
ATOM   3301  HD2 LYS A 213      -7.186  18.415  35.538  1.00 52.24           H  
ATOM   3302  HD3 LYS A 213      -7.062  19.843  36.591  1.00 52.24           H  
ATOM   3303  CE  LYS A 213      -5.545  19.756  35.069  1.00 52.24           C  
ATOM   3304  HE2 LYS A 213      -5.399  19.240  34.120  1.00 52.24           H  
ATOM   3305  HE3 LYS A 213      -5.451  20.826  34.882  1.00 52.24           H  
ATOM   3306  NZ  LYS A 213      -4.535  19.334  36.068  1.00 52.24           N  
ATOM   3307  HZ1 LYS A 213      -4.614  18.345  36.258  1.00 52.24           H  
ATOM   3308  HZ2 LYS A 213      -3.603  19.533  35.733  1.00 52.24           H  
ATOM   3309  HZ3 LYS A 213      -4.675  19.841  36.931  1.00 52.24           H  
ATOM   3310  N   ASN A 214     -12.602  20.023  35.068  1.00 52.28           N  
ATOM   3311  H   ASN A 214     -12.466  19.588  34.167  1.00 52.28           H  
ATOM   3312  CA  ASN A 214     -13.609  19.396  35.952  1.00 52.28           C  
ATOM   3313  HA  ASN A 214     -13.136  19.235  36.921  1.00 52.28           H  
ATOM   3314  C   ASN A 214     -14.044  18.002  35.420  1.00 52.28           C  
ATOM   3315  CB  ASN A 214     -14.798  20.362  36.163  1.00 52.28           C  
ATOM   3316  HB2 ASN A 214     -14.435  21.390  36.156  1.00 52.28           H  
ATOM   3317  HB3 ASN A 214     -15.520  20.258  35.353  1.00 52.28           H  
ATOM   3318  O   ASN A 214     -13.679  17.637  34.303  1.00 52.28           O  
ATOM   3319  CG  ASN A 214     -15.503  20.149  37.497  1.00 52.28           C  
ATOM   3320  ND2 ASN A 214     -16.205  21.137  37.993  1.00 52.28           N  
ATOM   3321 HD21 ASN A 214     -16.641  20.980  38.890  1.00 52.28           H  
ATOM   3322 HD22 ASN A 214     -16.241  22.030  37.524  1.00 52.28           H  
ATOM   3323  OD1 ASN A 214     -15.436  19.093  38.108  1.00 52.28           O  
ATOM   3324  N   LYS A 215     -14.787  17.205  36.211  1.00 39.94           N  
ATOM   3325  H   LYS A 215     -15.064  17.592  37.102  1.00 39.94           H  
ATOM   3326  CA  LYS A 215     -15.239  15.838  35.872  1.00 39.94           C  
ATOM   3327  HA  LYS A 215     -15.437  15.793  34.801  1.00 39.94           H  
ATOM   3328  C   LYS A 215     -16.536  15.424  36.601  1.00 39.94           C  
ATOM   3329  CB  LYS A 215     -14.083  14.856  36.188  1.00 39.94           C  
ATOM   3330  HB2 LYS A 215     -13.228  15.114  35.562  1.00 39.94           H  
ATOM   3331  HB3 LYS A 215     -13.776  15.010  37.222  1.00 39.94           H  
ATOM   3332  O   LYS A 215     -16.477  14.813  37.669  1.00 39.94           O  
ATOM   3333  CG  LYS A 215     -14.426  13.365  35.946  1.00 39.94           C  
ATOM   3334  HG2 LYS A 215     -15.462  13.267  35.620  1.00 39.94           H  
ATOM   3335  HG3 LYS A 215     -13.818  13.003  35.116  1.00 39.94           H  
ATOM   3336  CD  LYS A 215     -14.177  12.446  37.166  1.00 39.94           C  
ATOM   3337  HD2 LYS A 215     -13.281  11.858  36.966  1.00 39.94           H  
ATOM   3338  HD3 LYS A 215     -13.989  13.026  38.069  1.00 39.94           H  
ATOM   3339  CE  LYS A 215     -15.350  11.483  37.424  1.00 39.94           C  
ATOM   3340  HE2 LYS A 215     -15.727  11.145  36.459  1.00 39.94           H  
ATOM   3341  HE3 LYS A 215     -14.981  10.608  37.960  1.00 39.94           H  
ATOM   3342  NZ  LYS A 215     -16.439  12.123  38.210  1.00 39.94           N  
ATOM   3343  HZ1 LYS A 215     -16.233  12.130  39.199  1.00 39.94           H  
ATOM   3344  HZ2 LYS A 215     -16.548  13.091  37.942  1.00 39.94           H  
ATOM   3345  HZ3 LYS A 215     -17.337  11.686  38.064  1.00 39.94           H  
ATOM   3346  N   THR A 216     -17.690  15.577  35.954  1.00 45.55           N  
ATOM   3347  H   THR A 216     -17.703  16.140  35.116  1.00 45.55           H  
ATOM   3348  CA  THR A 216     -18.957  14.864  36.256  1.00 45.55           C  
ATOM   3349  HA  THR A 216     -18.718  13.955  36.808  1.00 45.55           H  
ATOM   3350  C   THR A 216     -19.629  14.460  34.934  1.00 45.55           C  
ATOM   3351  CB  THR A 216     -19.922  15.698  37.118  1.00 45.55           C  
ATOM   3352  HB  THR A 216     -20.917  15.255  37.067  1.00 45.55           H  
ATOM   3353  O   THR A 216     -19.473  15.175  33.954  1.00 45.55           O  
ATOM   3354  CG2 THR A 216     -19.490  15.749  38.582  1.00 45.55           C  
ATOM   3355 HG21 THR A 216     -20.245  16.276  39.166  1.00 45.55           H  
ATOM   3356 HG22 THR A 216     -19.388  14.738  38.975  1.00 45.55           H  
ATOM   3357 HG23 THR A 216     -18.540  16.275  38.677  1.00 45.55           H  
ATOM   3358  OG1 THR A 216     -19.978  17.025  36.659  1.00 45.55           O  
ATOM   3359  HG1 THR A 216     -20.681  17.481  37.127  1.00 45.55           H  
ATOM   3360  N   THR A 217     -20.285  13.309  34.733  1.00 42.83           N  
ATOM   3361  H   THR A 217     -20.600  13.258  33.774  1.00 42.83           H  
ATOM   3362  CA  THR A 217     -20.726  12.164  35.574  1.00 42.83           C  
ATOM   3363  HA  THR A 217     -21.008  11.453  34.798  1.00 42.83           H  
ATOM   3364  C   THR A 217     -22.067  12.261  36.316  1.00 42.83           C  
ATOM   3365  CB  THR A 217     -19.643  11.346  36.315  1.00 42.83           C  
ATOM   3366  HB  THR A 217     -20.053  10.348  36.474  1.00 42.83           H  
ATOM   3367  O   THR A 217     -22.159  11.843  37.467  1.00 42.83           O  
ATOM   3368  CG2 THR A 217     -18.355  11.177  35.511  1.00 42.83           C  
ATOM   3369 HG21 THR A 217     -18.597  10.817  34.511  1.00 42.83           H  
ATOM   3370 HG22 THR A 217     -17.825  12.126  35.428  1.00 42.83           H  
ATOM   3371 HG23 THR A 217     -17.723  10.432  35.996  1.00 42.83           H  
ATOM   3372  OG1 THR A 217     -19.301  11.853  37.588  1.00 42.83           O  
ATOM   3373  HG1 THR A 217     -20.130  11.856  38.072  1.00 42.83           H  
ATOM   3374  N   SER A 218     -23.107  12.707  35.607  1.00 49.77           N  
ATOM   3375  H   SER A 218     -22.904  13.237  34.772  1.00 49.77           H  
ATOM   3376  CA  SER A 218     -24.381  11.964  35.472  1.00 49.77           C  
ATOM   3377  HA  SER A 218     -24.291  11.021  36.011  1.00 49.77           H  
ATOM   3378  C   SER A 218     -24.599  11.675  33.967  1.00 49.77           C  
ATOM   3379  CB  SER A 218     -25.550  12.748  36.080  1.00 49.77           C  
ATOM   3380  HB2 SER A 218     -26.474  12.185  35.949  1.00 49.77           H  
ATOM   3381  HB3 SER A 218     -25.371  12.888  37.146  1.00 49.77           H  
ATOM   3382  O   SER A 218     -23.962  12.340  33.151  1.00 49.77           O  
ATOM   3383  OG  SER A 218     -25.682  14.011  35.458  1.00 49.77           O  
ATOM   3384  HG  SER A 218     -26.470  14.443  35.796  1.00 49.77           H  
ATOM   3385  N   SER A 219     -25.345  10.694  33.440  1.00 44.08           N  
ATOM   3386  H   SER A 219     -25.327  10.761  32.432  1.00 44.08           H  
ATOM   3387  CA  SER A 219     -26.149   9.558  33.942  1.00 44.08           C  
ATOM   3388  HA  SER A 219     -26.401   9.025  33.025  1.00 44.08           H  
ATOM   3389  C   SER A 219     -27.526   9.815  34.581  1.00 44.08           C  
ATOM   3390  CB  SER A 219     -25.320   8.511  34.705  1.00 44.08           C  
ATOM   3391  HB2 SER A 219     -24.347   8.393  34.228  1.00 44.08           H  
ATOM   3392  HB3 SER A 219     -25.841   7.555  34.652  1.00 44.08           H  
ATOM   3393  O   SER A 219     -27.637   9.892  35.802  1.00 44.08           O  
ATOM   3394  OG  SER A 219     -25.145   8.841  36.064  1.00 44.08           O  
ATOM   3395  HG  SER A 219     -26.002   9.118  36.398  1.00 44.08           H  
ATOM   3396  N   ASP A 220     -28.574   9.763  33.751  1.00 53.09           N  
ATOM   3397  H   ASP A 220     -28.381   9.786  32.760  1.00 53.09           H  
ATOM   3398  CA  ASP A 220     -29.842   9.077  34.070  1.00 53.09           C  
ATOM   3399  HA  ASP A 220     -29.607   8.274  34.768  1.00 53.09           H  
ATOM   3400  C   ASP A 220     -30.398   8.382  32.794  1.00 53.09           C  
ATOM   3401  CB  ASP A 220     -30.847  10.001  34.791  1.00 53.09           C  
ATOM   3402  HB2 ASP A 220     -31.211  10.751  34.089  1.00 53.09           H  
ATOM   3403  HB3 ASP A 220     -30.342  10.513  35.610  1.00 53.09           H  
ATOM   3404  O   ASP A 220     -29.601   7.959  31.952  1.00 53.09           O  
ATOM   3405  CG  ASP A 220     -32.033   9.207  35.378  1.00 53.09           C  
ATOM   3406  OD1 ASP A 220     -31.867   7.988  35.639  1.00 53.09           O  
ATOM   3407  OD2 ASP A 220     -33.147   9.764  35.410  1.00 53.09           O  
ATOM   3408  N   LYS A 221     -31.718   8.178  32.668  1.00 54.90           N  
ATOM   3409  H   LYS A 221     -32.308   8.617  33.361  1.00 54.90           H  
ATOM   3410  CA  LYS A 221     -32.393   7.226  31.763  1.00 54.90           C  
ATOM   3411  HA  LYS A 221     -31.707   6.910  30.977  1.00 54.90           H  
ATOM   3412  C   LYS A 221     -33.618   7.890  31.097  1.00 54.90           C  
ATOM   3413  CB  LYS A 221     -32.828   6.010  32.617  1.00 54.90           C  
ATOM   3414  HB2 LYS A 221     -33.573   6.374  33.325  1.00 54.90           H  
ATOM   3415  HB3 LYS A 221     -33.309   5.262  31.986  1.00 54.90           H  
ATOM   3416  O   LYS A 221     -33.788   9.099  31.187  1.00 54.90           O  
ATOM   3417  CG  LYS A 221     -31.707   5.299  33.400  1.00 54.90           C  
ATOM   3418  HG2 LYS A 221     -31.009   6.025  33.816  1.00 54.90           H  
ATOM   3419  HG3 LYS A 221     -31.155   4.632  32.737  1.00 54.90           H  
ATOM   3420  CD  LYS A 221     -32.301   4.512  34.574  1.00 54.90           C  
ATOM   3421  HD2 LYS A 221     -33.000   5.162  35.101  1.00 54.90           H  
ATOM   3422  HD3 LYS A 221     -32.832   3.632  34.211  1.00 54.90           H  
ATOM   3423  CE  LYS A 221     -31.188   4.115  35.546  1.00 54.90           C  
ATOM   3424  HE2 LYS A 221     -30.504   4.960  35.630  1.00 54.90           H  
ATOM   3425  HE3 LYS A 221     -30.636   3.267  35.140  1.00 54.90           H  
ATOM   3426  NZ  LYS A 221     -31.744   3.813  36.886  1.00 54.90           N  
ATOM   3427  HZ1 LYS A 221     -32.213   4.637  37.233  1.00 54.90           H  
ATOM   3428  HZ2 LYS A 221     -32.411   3.056  36.842  1.00 54.90           H  
ATOM   3429  HZ3 LYS A 221     -31.007   3.581  37.536  1.00 54.90           H  
ATOM   3430  N   ASN A 222     -34.527   7.066  30.551  1.00 56.75           N  
ATOM   3431  H   ASN A 222     -34.283   6.086  30.549  1.00 56.75           H  
ATOM   3432  CA  ASN A 222     -35.865   7.423  30.035  1.00 56.75           C  
ATOM   3433  HA  ASN A 222     -36.392   6.481  29.884  1.00 56.75           H  
ATOM   3434  C   ASN A 222     -35.851   8.145  28.666  1.00 56.75           C  
ATOM   3435  CB  ASN A 222     -36.655   8.190  31.122  1.00 56.75           C  
ATOM   3436  HB2 ASN A 222     -36.243   9.191  31.244  1.00 56.75           H  
ATOM   3437  HB3 ASN A 222     -37.695   8.325  30.825  1.00 56.75           H  
ATOM   3438  O   ASN A 222     -34.922   8.872  28.351  1.00 56.75           O  
ATOM   3439  CG  ASN A 222     -36.644   7.473  32.459  1.00 56.75           C  
ATOM   3440  ND2 ASN A 222     -35.997   8.024  33.460  1.00 56.75           N  
ATOM   3441 HD21 ASN A 222     -35.494   8.892  33.341  1.00 56.75           H  
ATOM   3442 HD22 ASN A 222     -36.008   7.563  34.359  1.00 56.75           H  
ATOM   3443  OD1 ASN A 222     -37.179   6.384  32.585  1.00 56.75           O  
ATOM   3444  N   LYS A 223     -36.843   7.982  27.776  1.00 49.58           N  
ATOM   3445  H   LYS A 223     -36.728   8.576  26.967  1.00 49.58           H  
ATOM   3446  CA  LYS A 223     -37.948   7.001  27.683  1.00 49.58           C  
ATOM   3447  HA  LYS A 223     -37.638   6.045  28.105  1.00 49.58           H  
ATOM   3448  C   LYS A 223     -38.270   6.771  26.193  1.00 49.58           C  
ATOM   3449  CB  LYS A 223     -39.193   7.522  28.446  1.00 49.58           C  
ATOM   3450  HB2 LYS A 223     -39.287   8.595  28.282  1.00 49.58           H  
ATOM   3451  HB3 LYS A 223     -39.055   7.341  29.512  1.00 49.58           H  
ATOM   3452  O   LYS A 223     -38.204   7.701  25.400  1.00 49.58           O  
ATOM   3453  CG  LYS A 223     -40.512   6.853  28.024  1.00 49.58           C  
ATOM   3454  HG2 LYS A 223     -40.435   5.776  28.170  1.00 49.58           H  
ATOM   3455  HG3 LYS A 223     -40.675   7.066  26.967  1.00 49.58           H  
ATOM   3456  CD  LYS A 223     -41.737   7.380  28.780  1.00 49.58           C  
ATOM   3457  HD2 LYS A 223     -41.610   7.191  29.846  1.00 49.58           H  
ATOM   3458  HD3 LYS A 223     -41.823   8.456  28.630  1.00 49.58           H  
ATOM   3459  CE  LYS A 223     -43.023   6.685  28.300  1.00 49.58           C  
ATOM   3460  HE2 LYS A 223     -43.860   7.087  28.872  1.00 49.58           H  
ATOM   3461  HE3 LYS A 223     -42.949   5.622  28.529  1.00 49.58           H  
ATOM   3462  NZ  LYS A 223     -43.268   6.874  26.844  1.00 49.58           N  
ATOM   3463  HZ1 LYS A 223     -43.295   7.856  26.609  1.00 49.58           H  
ATOM   3464  HZ2 LYS A 223     -44.143   6.449  26.569  1.00 49.58           H  
ATOM   3465  HZ3 LYS A 223     -42.537   6.448  26.293  1.00 49.58           H  
ATOM   3466  N   ALA A 224     -38.701   5.563  25.821  1.00 50.53           N  
ATOM   3467  H   ALA A 224     -38.746   4.828  26.512  1.00 50.53           H  
ATOM   3468  CA  ALA A 224     -39.125   5.251  24.453  1.00 50.53           C  
ATOM   3469  HA  ALA A 224     -38.434   5.743  23.769  1.00 50.53           H  
ATOM   3470  C   ALA A 224     -40.552   5.743  24.098  1.00 50.53           C  
ATOM   3471  CB  ALA A 224     -38.981   3.739  24.236  1.00 50.53           C  
ATOM   3472  HB1 ALA A 224     -39.657   3.197  24.898  1.00 50.53           H  
ATOM   3473  HB2 ALA A 224     -39.222   3.489  23.202  1.00 50.53           H  
ATOM   3474  HB3 ALA A 224     -37.955   3.430  24.437  1.00 50.53           H  
ATOM   3475  O   ALA A 224     -41.474   5.704  24.926  1.00 50.53           O  
ATOM   3476  N   THR A 225     -40.741   6.123  22.829  1.00 54.67           N  
ATOM   3477  H   THR A 225     -39.921   6.233  22.250  1.00 54.67           H  
ATOM   3478  CA  THR A 225     -42.032   6.368  22.151  1.00 54.67           C  
ATOM   3479  HA  THR A 225     -42.810   5.769  22.626  1.00 54.67           H  
ATOM   3480  C   THR A 225     -41.929   5.940  20.683  1.00 54.67           C  
ATOM   3481  CB  THR A 225     -42.464   7.850  22.201  1.00 54.67           C  
ATOM   3482  HB  THR A 225     -43.221   8.027  21.438  1.00 54.67           H  
ATOM   3483  O   THR A 225     -41.125   6.494  19.940  1.00 54.67           O  
ATOM   3484  CG2 THR A 225     -43.067   8.221  23.556  1.00 54.67           C  
ATOM   3485 HG21 THR A 225     -43.434   9.246  23.511  1.00 54.67           H  
ATOM   3486 HG22 THR A 225     -43.902   7.557  23.779  1.00 54.67           H  
ATOM   3487 HG23 THR A 225     -42.304   8.153  24.332  1.00 54.67           H  
ATOM   3488  OG1 THR A 225     -41.381   8.720  21.985  1.00 54.67           O  
ATOM   3489  HG1 THR A 225     -41.143   8.689  21.055  1.00 54.67           H  
ATOM   3490  N   ALA A 226     -42.725   4.953  20.259  1.00 51.94           N  
ATOM   3491  H   ALA A 226     -43.387   4.550  20.907  1.00 51.94           H  
ATOM   3492  CA  ALA A 226     -42.641   4.333  18.930  1.00 51.94           C  
ATOM   3493  HA  ALA A 226     -41.722   4.655  18.439  1.00 51.94           H  
ATOM   3494  C   ALA A 226     -43.809   4.764  18.019  1.00 51.94           C  
ATOM   3495  CB  ALA A 226     -42.536   2.812  19.116  1.00 51.94           C  
ATOM   3496  HB1 ALA A 226     -42.437   2.332  18.142  1.00 51.94           H  
ATOM   3497  HB2 ALA A 226     -41.660   2.569  19.717  1.00 51.94           H  
ATOM   3498  HB3 ALA A 226     -43.431   2.430  19.608  1.00 51.94           H  
ATOM   3499  O   ALA A 226     -44.786   4.035  17.839  1.00 51.94           O  
ATOM   3500  N   THR A 227     -43.729   5.978  17.474  1.00 55.05           N  
ATOM   3501  H   THR A 227     -42.931   6.555  17.700  1.00 55.05           H  
ATOM   3502  CA  THR A 227     -44.820   6.621  16.720  1.00 55.05           C  
ATOM   3503  HA  THR A 227     -45.742   6.507  17.290  1.00 55.05           H  
ATOM   3504  C   THR A 227     -45.034   5.988  15.337  1.00 55.05           C  
ATOM   3505  CB  THR A 227     -44.550   8.131  16.592  1.00 55.05           C  
ATOM   3506  HB  THR A 227     -43.694   8.301  15.938  1.00 55.05           H  
ATOM   3507  O   THR A 227     -44.361   6.341  14.371  1.00 55.05           O  
ATOM   3508  CG2 THR A 227     -45.758   8.903  16.063  1.00 55.05           C  
ATOM   3509 HG21 THR A 227     -46.002   8.570  15.054  1.00 55.05           H  
ATOM   3510 HG22 THR A 227     -46.619   8.746  16.713  1.00 55.05           H  
ATOM   3511 HG23 THR A 227     -45.526   9.967  16.023  1.00 55.05           H  
ATOM   3512  OG1 THR A 227     -44.257   8.661  17.866  1.00 55.05           O  
ATOM   3513  HG1 THR A 227     -44.115   9.604  17.757  1.00 55.05           H  
ATOM   3514  N   LYS A 228     -46.001   5.068  15.213  1.00 57.18           N  
ATOM   3515  H   LYS A 228     -46.475   4.770  16.054  1.00 57.18           H  
ATOM   3516  CA  LYS A 228     -46.424   4.502  13.918  1.00 57.18           C  
ATOM   3517  HA  LYS A 228     -45.538   4.297  13.317  1.00 57.18           H  
ATOM   3518  C   LYS A 228     -47.278   5.501  13.124  1.00 57.18           C  
ATOM   3519  CB  LYS A 228     -47.191   3.181  14.119  1.00 57.18           C  
ATOM   3520  HB2 LYS A 228     -47.964   3.317  14.875  1.00 57.18           H  
ATOM   3521  HB3 LYS A 228     -47.684   2.937  13.178  1.00 57.18           H  
ATOM   3522  O   LYS A 228     -48.485   5.582  13.333  1.00 57.18           O  
ATOM   3523  CG  LYS A 228     -46.294   1.995  14.502  1.00 57.18           C  
ATOM   3524  HG2 LYS A 228     -45.475   1.920  13.787  1.00 57.18           H  
ATOM   3525  HG3 LYS A 228     -45.882   2.151  15.499  1.00 57.18           H  
ATOM   3526  CD  LYS A 228     -47.108   0.691  14.472  1.00 57.18           C  
ATOM   3527  HD2 LYS A 228     -47.895   0.744  15.225  1.00 57.18           H  
ATOM   3528  HD3 LYS A 228     -47.568   0.584  13.490  1.00 57.18           H  
ATOM   3529  CE  LYS A 228     -46.213  -0.525  14.742  1.00 57.18           C  
ATOM   3530  HE2 LYS A 228     -45.390  -0.514  14.027  1.00 57.18           H  
ATOM   3531  HE3 LYS A 228     -45.786  -0.427  15.740  1.00 57.18           H  
ATOM   3532  NZ  LYS A 228     -46.969  -1.800  14.627  1.00 57.18           N  
ATOM   3533  HZ1 LYS A 228     -47.352  -1.905  13.698  1.00 57.18           H  
ATOM   3534  HZ2 LYS A 228     -46.366  -2.590  14.808  1.00 57.18           H  
ATOM   3535  HZ3 LYS A 228     -47.730  -1.826  15.290  1.00 57.18           H  
ATOM   3536  N   ALA A 229     -46.666   6.218  12.184  1.00 55.14           N  
ATOM   3537  H   ALA A 229     -45.660   6.163  12.115  1.00 55.14           H  
ATOM   3538  CA  ALA A 229     -47.345   7.132  11.262  1.00 55.14           C  
ATOM   3539  HA  ALA A 229     -48.372   6.796  11.116  1.00 55.14           H  
ATOM   3540  C   ALA A 229     -46.627   7.169   9.895  1.00 55.14           C  
ATOM   3541  CB  ALA A 229     -47.366   8.523  11.915  1.00 55.14           C  
ATOM   3542  HB1 ALA A 229     -46.349   8.840  12.145  1.00 55.14           H  
ATOM   3543  HB2 ALA A 229     -47.948   8.492  12.836  1.00 55.14           H  
ATOM   3544  HB3 ALA A 229     -47.810   9.256  11.240  1.00 55.14           H  
ATOM   3545  O   ALA A 229     -45.403   7.164   9.862  1.00 55.14           O  
ATOM   3546  N   LYS A 230     -47.308   7.228   8.740  1.00 54.73           N  
ATOM   3547  H   LYS A 230     -46.713   7.355   7.933  1.00 54.73           H  
ATOM   3548  CA  LYS A 230     -48.737   6.980   8.443  1.00 54.73           C  
ATOM   3549  HA  LYS A 230     -49.085   6.126   9.025  1.00 54.73           H  
ATOM   3550  C   LYS A 230     -48.873   6.626   6.948  1.00 54.73           C  
ATOM   3551  CB  LYS A 230     -49.568   8.229   8.820  1.00 54.73           C  
ATOM   3552  HB2 LYS A 230     -49.187   9.096   8.279  1.00 54.73           H  
ATOM   3553  HB3 LYS A 230     -49.420   8.429   9.881  1.00 54.73           H  
ATOM   3554  O   LYS A 230     -48.190   7.223   6.121  1.00 54.73           O  
ATOM   3555  CG  LYS A 230     -51.091   8.108   8.614  1.00 54.73           C  
ATOM   3556  HG2 LYS A 230     -51.377   7.057   8.561  1.00 54.73           H  
ATOM   3557  HG3 LYS A 230     -51.595   8.551   9.473  1.00 54.73           H  
ATOM   3558  CD  LYS A 230     -51.559   8.846   7.355  1.00 54.73           C  
ATOM   3559  HD2 LYS A 230     -50.996   8.459   6.506  1.00 54.73           H  
ATOM   3560  HD3 LYS A 230     -51.339   9.910   7.447  1.00 54.73           H  
ATOM   3561  CE  LYS A 230     -53.065   8.664   7.120  1.00 54.73           C  
ATOM   3562  HE2 LYS A 230     -53.608   9.361   7.758  1.00 54.73           H  
ATOM   3563  HE3 LYS A 230     -53.347   7.649   7.403  1.00 54.73           H  
ATOM   3564  NZ  LYS A 230     -53.407   8.880   5.696  1.00 54.73           N  
ATOM   3565  HZ1 LYS A 230     -52.958   9.704   5.321  1.00 54.73           H  
ATOM   3566  HZ2 LYS A 230     -53.006   8.127   5.156  1.00 54.73           H  
ATOM   3567  HZ3 LYS A 230     -54.402   8.910   5.528  1.00 54.73           H  
ATOM   3568  N   VAL A 231     -49.744   5.676   6.594  1.00 52.50           N  
ATOM   3569  H   VAL A 231     -50.292   5.229   7.314  1.00 52.50           H  
ATOM   3570  CA  VAL A 231     -49.943   5.216   5.198  1.00 52.50           C  
ATOM   3571  HA  VAL A 231     -48.962   5.113   4.733  1.00 52.50           H  
ATOM   3572  C   VAL A 231     -50.741   6.243   4.379  1.00 52.50           C  
ATOM   3573  CB  VAL A 231     -50.621   3.828   5.153  1.00 52.50           C  
ATOM   3574  HB  VAL A 231     -51.626   3.909   5.568  1.00 52.50           H  
ATOM   3575  O   VAL A 231     -51.735   6.787   4.868  1.00 52.50           O  
ATOM   3576  CG1 VAL A 231     -50.718   3.288   3.723  1.00 52.50           C  
ATOM   3577 HG11 VAL A 231     -49.733   3.225   3.262  1.00 52.50           H  
ATOM   3578 HG12 VAL A 231     -51.361   3.924   3.114  1.00 52.50           H  
ATOM   3579 HG13 VAL A 231     -51.170   2.296   3.725  1.00 52.50           H  
ATOM   3580  CG2 VAL A 231     -49.840   2.793   5.976  1.00 52.50           C  
ATOM   3581 HG21 VAL A 231     -50.322   1.819   5.889  1.00 52.50           H  
ATOM   3582 HG22 VAL A 231     -48.818   2.713   5.604  1.00 52.50           H  
ATOM   3583 HG23 VAL A 231     -49.825   3.067   7.031  1.00 52.50           H  
ATOM   3584  N   ASN A 232     -50.310   6.524   3.145  1.00 59.84           N  
ATOM   3585  H   ASN A 232     -49.523   6.006   2.782  1.00 59.84           H  
ATOM   3586  CA  ASN A 232     -50.946   7.482   2.230  1.00 59.84           C  
ATOM   3587  HA  ASN A 232     -52.002   7.585   2.478  1.00 59.84           H  
ATOM   3588  C   ASN A 232     -50.861   6.984   0.771  1.00 59.84           C  
ATOM   3589  CB  ASN A 232     -50.263   8.861   2.369  1.00 59.84           C  
ATOM   3590  HB2 ASN A 232     -50.704   9.544   1.643  1.00 59.84           H  
ATOM   3591  HB3 ASN A 232     -49.206   8.766   2.122  1.00 59.84           H  
ATOM   3592  O   ASN A 232     -49.853   7.202   0.101  1.00 59.84           O  
ATOM   3593  CG  ASN A 232     -50.397   9.506   3.735  1.00 59.84           C  
ATOM   3594  ND2 ASN A 232     -49.337   9.565   4.504  1.00 59.84           N  
ATOM   3595 HD21 ASN A 232     -49.405  10.069   5.377  1.00 59.84           H  
ATOM   3596 HD22 ASN A 232     -48.476   9.117   4.222  1.00 59.84           H  
ATOM   3597  OD1 ASN A 232     -51.459   9.956   4.143  1.00 59.84           O  
ATOM   3598  N   ASP A 233     -51.912   6.332   0.277  1.00 51.73           N  
ATOM   3599  H   ASP A 233     -52.624   6.019   0.921  1.00 51.73           H  
ATOM   3600  CA  ASP A 233     -51.975   5.701  -1.052  1.00 51.73           C  
ATOM   3601  HA  ASP A 233     -51.037   5.172  -1.221  1.00 51.73           H  
ATOM   3602  C   ASP A 233     -52.132   6.715  -2.203  1.00 51.73           C  
ATOM   3603  CB  ASP A 233     -53.084   4.640  -1.045  1.00 51.73           C  
ATOM   3604  HB2 ASP A 233     -54.045   5.112  -0.843  1.00 51.73           H  
ATOM   3605  HB3 ASP A 233     -53.132   4.164  -2.025  1.00 51.73           H  
ATOM   3606  O   ASP A 233     -53.186   6.852  -2.829  1.00 51.73           O  
ATOM   3607  CG  ASP A 233     -52.798   3.585   0.021  1.00 51.73           C  
ATOM   3608  OD1 ASP A 233     -52.257   2.525  -0.356  1.00 51.73           O  
ATOM   3609  OD2 ASP A 233     -53.073   3.894   1.204  1.00 51.73           O  
ATOM   3610  N   ALA A 234     -51.059   7.458  -2.479  1.00 55.70           N  
ATOM   3611  H   ALA A 234     -50.254   7.337  -1.881  1.00 55.70           H  
ATOM   3612  CA  ALA A 234     -51.011   8.517  -3.482  1.00 55.70           C  
ATOM   3613  HA  ALA A 234     -51.892   9.146  -3.351  1.00 55.70           H  
ATOM   3614  C   ALA A 234     -51.049   7.975  -4.928  1.00 55.70           C  
ATOM   3615  CB  ALA A 234     -49.778   9.386  -3.195  1.00 55.70           C  
ATOM   3616  HB1 ALA A 234     -49.739  10.213  -3.902  1.00 55.70           H  
ATOM   3617  HB2 ALA A 234     -48.870   8.791  -3.295  1.00 55.70           H  
ATOM   3618  HB3 ALA A 234     -49.833   9.786  -2.182  1.00 55.70           H  
ATOM   3619  O   ALA A 234     -50.025   7.881  -5.606  1.00 55.70           O  
ATOM   3620  N   LYS A 235     -52.250   7.661  -5.433  1.00 52.77           N  
ATOM   3621  H   LYS A 235     -53.023   7.647  -4.782  1.00 52.77           H  
ATOM   3622  CA  LYS A 235     -52.503   7.343  -6.852  1.00 52.77           C  
ATOM   3623  HA  LYS A 235     -51.737   6.643  -7.189  1.00 52.77           H  
ATOM   3624  C   LYS A 235     -52.345   8.591  -7.736  1.00 52.77           C  
ATOM   3625  CB  LYS A 235     -53.871   6.657  -7.024  1.00 52.77           C  
ATOM   3626  HB2 LYS A 235     -54.084   6.575  -8.089  1.00 52.77           H  
ATOM   3627  HB3 LYS A 235     -54.650   7.263  -6.562  1.00 52.77           H  
ATOM   3628  O   LYS A 235     -53.322   9.230  -8.121  1.00 52.77           O  
ATOM   3629  CG  LYS A 235     -53.874   5.245  -6.415  1.00 52.77           C  
ATOM   3630  HG2 LYS A 235     -53.751   5.315  -5.335  1.00 52.77           H  
ATOM   3631  HG3 LYS A 235     -53.036   4.682  -6.826  1.00 52.77           H  
ATOM   3632  CD  LYS A 235     -55.174   4.491  -6.727  1.00 52.77           C  
ATOM   3633  HD2 LYS A 235     -56.015   5.030  -6.289  1.00 52.77           H  
ATOM   3634  HD3 LYS A 235     -55.305   4.434  -7.807  1.00 52.77           H  
ATOM   3635  CE  LYS A 235     -55.091   3.077  -6.137  1.00 52.77           C  
ATOM   3636  HE2 LYS A 235     -54.211   2.582  -6.547  1.00 52.77           H  
ATOM   3637  HE3 LYS A 235     -54.948   3.161  -5.060  1.00 52.77           H  
ATOM   3638  NZ  LYS A 235     -56.308   2.278  -6.430  1.00 52.77           N  
ATOM   3639  HZ1 LYS A 235     -56.225   1.356  -6.026  1.00 52.77           H  
ATOM   3640  HZ2 LYS A 235     -57.125   2.723  -6.035  1.00 52.77           H  
ATOM   3641  HZ3 LYS A 235     -56.440   2.180  -7.427  1.00 52.77           H  
ATOM   3642  N   GLY A 236     -51.091   8.951  -8.011  1.00 54.63           N  
ATOM   3643  H   GLY A 236     -50.359   8.421  -7.561  1.00 54.63           H  
ATOM   3644  CA  GLY A 236     -50.706  10.050  -8.900  1.00 54.63           C  
ATOM   3645  HA2 GLY A 236     -49.622  10.155  -8.894  1.00 54.63           H  
ATOM   3646  HA3 GLY A 236     -51.143  10.975  -8.523  1.00 54.63           H  
ATOM   3647  C   GLY A 236     -51.163   9.848 -10.351  1.00 54.63           C  
ATOM   3648  O   GLY A 236     -51.503   8.741 -10.768  1.00 54.63           O  
ATOM   3649  N   LYS A 237     -51.187  10.938 -11.127  1.00 57.31           N  
ATOM   3650  H   LYS A 237     -50.810  11.798 -10.755  1.00 57.31           H  
ATOM   3651  CA  LYS A 237     -51.664  10.925 -12.518  1.00 57.31           C  
ATOM   3652  HA  LYS A 237     -52.588  10.349 -12.553  1.00 57.31           H  
ATOM   3653  C   LYS A 237     -50.677  10.243 -13.471  1.00 57.31           C  
ATOM   3654  CB  LYS A 237     -51.950  12.352 -13.018  1.00 57.31           C  
ATOM   3655  HB2 LYS A 237     -51.059  12.966 -12.886  1.00 57.31           H  
ATOM   3656  HB3 LYS A 237     -52.166  12.303 -14.085  1.00 57.31           H  
ATOM   3657  O   LYS A 237     -49.469  10.434 -13.368  1.00 57.31           O  
ATOM   3658  CG  LYS A 237     -53.145  13.014 -12.317  1.00 57.31           C  
ATOM   3659  HG2 LYS A 237     -52.918  13.159 -11.261  1.00 57.31           H  
ATOM   3660  HG3 LYS A 237     -54.017  12.365 -12.407  1.00 57.31           H  
ATOM   3661  CD  LYS A 237     -53.454  14.370 -12.967  1.00 57.31           C  
ATOM   3662  HD2 LYS A 237     -53.647  14.216 -14.029  1.00 57.31           H  
ATOM   3663  HD3 LYS A 237     -52.590  15.024 -12.857  1.00 57.31           H  
ATOM   3664  CE  LYS A 237     -54.683  15.015 -12.315  1.00 57.31           C  
ATOM   3665  HE2 LYS A 237     -55.518  14.318 -12.387  1.00 57.31           H  
ATOM   3666  HE3 LYS A 237     -54.473  15.173 -11.257  1.00 57.31           H  
ATOM   3667  NZ  LYS A 237     -55.035  16.301 -12.968  1.00 57.31           N  
ATOM   3668  HZ1 LYS A 237     -55.243  16.154 -13.945  1.00 57.31           H  
ATOM   3669  HZ2 LYS A 237     -54.270  16.957 -12.900  1.00 57.31           H  
ATOM   3670  HZ3 LYS A 237     -55.848  16.712 -12.531  1.00 57.31           H  
ATOM   3671  N   GLN A 238     -51.228   9.553 -14.467  1.00 50.73           N  
ATOM   3672  H   GLN A 238     -52.231   9.432 -14.455  1.00 50.73           H  
ATOM   3673  CA  GLN A 238     -50.548   9.264 -15.730  1.00 50.73           C  
ATOM   3674  HA  GLN A 238     -49.621   8.729 -15.526  1.00 50.73           H  
ATOM   3675  C   GLN A 238     -50.224  10.580 -16.461  1.00 50.73           C  
ATOM   3676  CB  GLN A 238     -51.482   8.371 -16.562  1.00 50.73           C  
ATOM   3677  HB2 GLN A 238     -52.422   8.902 -16.710  1.00 50.73           H  
ATOM   3678  HB3 GLN A 238     -51.691   7.466 -15.991  1.00 50.73           H  
ATOM   3679  O   GLN A 238     -51.051  11.491 -16.490  1.00 50.73           O  
ATOM   3680  CG  GLN A 238     -50.935   7.959 -17.938  1.00 50.73           C  
ATOM   3681  HG2 GLN A 238     -50.713   8.847 -18.530  1.00 50.73           H  
ATOM   3682  HG3 GLN A 238     -50.016   7.388 -17.809  1.00 50.73           H  
ATOM   3683  CD  GLN A 238     -51.936   7.116 -18.726  1.00 50.73           C  
ATOM   3684  NE2 GLN A 238     -51.636   6.769 -19.957  1.00 50.73           N  
ATOM   3685 HE21 GLN A 238     -50.756   7.025 -20.380  1.00 50.73           H  
ATOM   3686 HE22 GLN A 238     -52.343   6.236 -20.443  1.00 50.73           H  
ATOM   3687  OE1 GLN A 238     -53.008   6.763 -18.266  1.00 50.73           O  
ATOM   3688  N   ASP A 239     -49.035  10.668 -17.058  1.00 57.42           N  
ATOM   3689  H   ASP A 239     -48.390   9.897 -16.960  1.00 57.42           H  
ATOM   3690  CA  ASP A 239     -48.496  11.898 -17.655  1.00 57.42           C  
ATOM   3691  HA  ASP A 239     -49.316  12.534 -17.987  1.00 57.42           H  
ATOM   3692  C   ASP A 239     -47.641  11.563 -18.894  1.00 57.42           C  
ATOM   3693  CB  ASP A 239     -47.725  12.654 -16.558  1.00 57.42           C  
ATOM   3694  HB2 ASP A 239     -46.871  12.055 -16.242  1.00 57.42           H  
ATOM   3695  HB3 ASP A 239     -48.379  12.776 -15.694  1.00 57.42           H  
ATOM   3696  O   ASP A 239     -46.412  11.640 -18.879  1.00 57.42           O  
ATOM   3697  CG  ASP A 239     -47.243  14.044 -16.973  1.00 57.42           C  
ATOM   3698  OD1 ASP A 239     -47.718  14.619 -17.978  1.00 57.42           O  
ATOM   3699  OD2 ASP A 239     -46.389  14.620 -16.262  1.00 57.42           O  
ATOM   3700  N   ASP A 240     -48.290  11.085 -19.964  1.00 57.94           N  
ATOM   3701  H   ASP A 240     -49.299  11.050 -19.948  1.00 57.94           H  
ATOM   3702  CA  ASP A 240     -47.586  10.650 -21.176  1.00 57.94           C  
ATOM   3703  HA  ASP A 240     -46.763  10.004 -20.871  1.00 57.94           H  
ATOM   3704  C   ASP A 240     -46.975  11.829 -21.949  1.00 57.94           C  
ATOM   3705  CB  ASP A 240     -48.480   9.796 -22.084  1.00 57.94           C  
ATOM   3706  HB2 ASP A 240     -48.629   8.815 -21.633  1.00 57.94           H  
ATOM   3707  HB3 ASP A 240     -49.451  10.281 -22.186  1.00 57.94           H  
ATOM   3708  O   ASP A 240     -47.670  12.634 -22.583  1.00 57.94           O  
ATOM   3709  CG  ASP A 240     -47.841   9.642 -23.471  1.00 57.94           C  
ATOM   3710  OD1 ASP A 240     -46.602   9.474 -23.553  1.00 57.94           O  
ATOM   3711  OD2 ASP A 240     -48.568   9.857 -24.461  1.00 57.94           O  
ATOM   3712  N   LYS A 241     -45.640  11.858 -21.954  1.00 63.64           N  
ATOM   3713  H   LYS A 241     -45.183  11.162 -21.383  1.00 63.64           H  
ATOM   3714  CA  LYS A 241     -44.797  12.848 -22.629  1.00 63.64           C  
ATOM   3715  HA  LYS A 241     -45.445  13.505 -23.209  1.00 63.64           H  
ATOM   3716  C   LYS A 241     -43.874  12.226 -23.690  1.00 63.64           C  
ATOM   3717  CB  LYS A 241     -44.108  13.713 -21.554  1.00 63.64           C  
ATOM   3718  HB2 LYS A 241     -43.272  14.269 -21.978  1.00 63.64           H  
ATOM   3719  HB3 LYS A 241     -43.731  13.073 -20.757  1.00 63.64           H  
ATOM   3720  O   LYS A 241     -42.760  12.708 -23.859  1.00 63.64           O  
ATOM   3721  CG  LYS A 241     -45.118  14.729 -20.995  1.00 63.64           C  
ATOM   3722  HG2 LYS A 241     -46.087  14.252 -20.846  1.00 63.64           H  
ATOM   3723  HG3 LYS A 241     -45.244  15.529 -21.725  1.00 63.64           H  
ATOM   3724  CD  LYS A 241     -44.697  15.322 -19.650  1.00 63.64           C  
ATOM   3725  HD2 LYS A 241     -44.727  14.529 -18.902  1.00 63.64           H  
ATOM   3726  HD3 LYS A 241     -43.689  15.734 -19.710  1.00 63.64           H  
ATOM   3727  CE  LYS A 241     -45.701  16.422 -19.290  1.00 63.64           C  
ATOM   3728  HE2 LYS A 241     -45.465  17.329 -19.847  1.00 63.64           H  
ATOM   3729  HE3 LYS A 241     -46.692  16.077 -19.586  1.00 63.64           H  
ATOM   3730  NZ  LYS A 241     -45.729  16.675 -17.837  1.00 63.64           N  
ATOM   3731  HZ1 LYS A 241     -44.816  16.831 -17.435  1.00 63.64           H  
ATOM   3732  HZ2 LYS A 241     -46.390  17.397 -17.585  1.00 63.64           H  
ATOM   3733  HZ3 LYS A 241     -46.092  15.843 -17.394  1.00 63.64           H  
ATOM   3734  N   ARG A 242     -44.371  11.196 -24.402  1.00 59.94           N  
ATOM   3735  H   ARG A 242     -45.216  10.786 -24.032  1.00 59.94           H  
ATOM   3736  CA  ARG A 242     -44.010  10.749 -25.774  1.00 59.94           C  
ATOM   3737  HA  ARG A 242     -44.125   9.665 -25.792  1.00 59.94           H  
ATOM   3738  C   ARG A 242     -42.581  11.044 -26.258  1.00 59.94           C  
ATOM   3739  CB  ARG A 242     -45.029  11.340 -26.772  1.00 59.94           C  
ATOM   3740  HB2 ARG A 242     -44.549  11.515 -27.735  1.00 59.94           H  
ATOM   3741  HB3 ARG A 242     -45.367  12.308 -26.402  1.00 59.94           H  
ATOM   3742  O   ARG A 242     -42.221  12.193 -26.506  1.00 59.94           O  
ATOM   3743  CG  ARG A 242     -46.227  10.408 -27.022  1.00 59.94           C  
ATOM   3744  HG2 ARG A 242     -46.444   9.819 -26.131  1.00 59.94           H  
ATOM   3745  HG3 ARG A 242     -45.971   9.715 -27.824  1.00 59.94           H  
ATOM   3746  CD  ARG A 242     -47.484  11.194 -27.416  1.00 59.94           C  
ATOM   3747  HD2 ARG A 242     -48.218  10.493 -27.814  1.00 59.94           H  
ATOM   3748  HD3 ARG A 242     -47.231  11.921 -28.186  1.00 59.94           H  
ATOM   3749  NE  ARG A 242     -48.054  11.840 -26.225  1.00 59.94           N  
ATOM   3750  HE  ARG A 242     -48.097  11.239 -25.414  1.00 59.94           H  
ATOM   3751  NH1 ARG A 242     -48.958  13.735 -27.133  1.00 59.94           N  
ATOM   3752 HH11 ARG A 242     -48.776  13.349 -28.048  1.00 59.94           H  
ATOM   3753 HH12 ARG A 242     -49.486  14.589 -27.016  1.00 59.94           H  
ATOM   3754  NH2 ARG A 242     -48.986  13.436 -24.919  1.00 59.94           N  
ATOM   3755 HH21 ARG A 242     -48.671  12.918 -24.112  1.00 59.94           H  
ATOM   3756 HH22 ARG A 242     -49.493  14.300 -24.786  1.00 59.94           H  
ATOM   3757  CZ  ARG A 242     -48.663  12.997 -26.099  1.00 59.94           C  
ATOM   3758  N   ASN A 243     -41.828   9.968 -26.515  1.00 57.80           N  
ATOM   3759  H   ASN A 243     -42.235   9.067 -26.310  1.00 57.80           H  
ATOM   3760  CA  ASN A 243     -40.464   9.975 -27.058  1.00 57.80           C  
ATOM   3761  HA  ASN A 243     -39.768  10.148 -26.237  1.00 57.80           H  
ATOM   3762  C   ASN A 243     -40.224  11.066 -28.126  1.00 57.80           C  
ATOM   3763  CB  ASN A 243     -40.177   8.581 -27.654  1.00 57.80           C  
ATOM   3764  HB2 ASN A 243     -40.905   8.372 -28.437  1.00 57.80           H  
ATOM   3765  HB3 ASN A 243     -40.266   7.818 -26.880  1.00 57.80           H  
ATOM   3766  O   ASN A 243     -40.903  11.101 -29.153  1.00 57.80           O  
ATOM   3767  CG  ASN A 243     -38.783   8.480 -28.256  1.00 57.80           C  
ATOM   3768  ND2 ASN A 243     -38.564   7.578 -29.181  1.00 57.80           N  
ATOM   3769 HD21 ASN A 243     -37.636   7.569 -29.580  1.00 57.80           H  
ATOM   3770 HD22 ASN A 243     -39.302   6.970 -29.506  1.00 57.80           H  
ATOM   3771  OD1 ASN A 243     -37.876   9.214 -27.905  1.00 57.80           O  
ATOM   3772  N   LYS A 244     -39.210  11.908 -27.898  1.00 60.72           N  
ATOM   3773  H   LYS A 244     -38.650  11.746 -27.074  1.00 60.72           H  
ATOM   3774  CA  LYS A 244     -38.727  12.911 -28.853  1.00 60.72           C  
ATOM   3775  HA  LYS A 244     -39.410  12.970 -29.700  1.00 60.72           H  
ATOM   3776  C   LYS A 244     -37.366  12.498 -29.401  1.00 60.72           C  
ATOM   3777  CB  LYS A 244     -38.658  14.298 -28.197  1.00 60.72           C  
ATOM   3778  HB2 LYS A 244     -38.132  14.967 -28.877  1.00 60.72           H  
ATOM   3779  HB3 LYS A 244     -38.089  14.238 -27.269  1.00 60.72           H  
ATOM   3780  O   LYS A 244     -36.338  12.779 -28.788  1.00 60.72           O  
ATOM   3781  CG  LYS A 244     -40.046  14.884 -27.914  1.00 60.72           C  
ATOM   3782  HG2 LYS A 244     -40.549  14.291 -27.151  1.00 60.72           H  
ATOM   3783  HG3 LYS A 244     -40.638  14.866 -28.829  1.00 60.72           H  
ATOM   3784  CD  LYS A 244     -39.905  16.331 -27.431  1.00 60.72           C  
ATOM   3785  HD2 LYS A 244     -39.362  16.905 -28.182  1.00 60.72           H  
ATOM   3786  HD3 LYS A 244     -39.345  16.343 -26.496  1.00 60.72           H  
ATOM   3787  CE  LYS A 244     -41.290  16.945 -27.219  1.00 60.72           C  
ATOM   3788  HE2 LYS A 244     -41.859  16.839 -28.143  1.00 60.72           H  
ATOM   3789  HE3 LYS A 244     -41.804  16.376 -26.445  1.00 60.72           H  
ATOM   3790  NZ  LYS A 244     -41.187  18.376 -26.838  1.00 60.72           N  
ATOM   3791  HZ1 LYS A 244     -40.664  18.471 -25.980  1.00 60.72           H  
ATOM   3792  HZ2 LYS A 244     -42.106  18.773 -26.704  1.00 60.72           H  
ATOM   3793  HZ3 LYS A 244     -40.714  18.897 -27.562  1.00 60.72           H  
ATOM   3794  N   THR A 245     -37.365  11.888 -30.582  1.00 63.59           N  
ATOM   3795  H   THR A 245     -38.244  11.595 -30.983  1.00 63.59           H  
ATOM   3796  CA  THR A 245     -36.147  11.657 -31.368  1.00 63.59           C  
ATOM   3797  HA  THR A 245     -35.489  10.988 -30.814  1.00 63.59           H  
ATOM   3798  C   THR A 245     -35.433  12.988 -31.612  1.00 63.59           C  
ATOM   3799  CB  THR A 245     -36.492  11.004 -32.716  1.00 63.59           C  
ATOM   3800  HB  THR A 245     -37.039  11.712 -33.338  1.00 63.59           H  
ATOM   3801  O   THR A 245     -35.991  13.885 -32.246  1.00 63.59           O  
ATOM   3802  CG2 THR A 245     -35.258  10.518 -33.472  1.00 63.59           C  
ATOM   3803 HG21 THR A 245     -35.560  10.022 -34.395  1.00 63.59           H  
ATOM   3804 HG22 THR A 245     -34.690   9.822 -32.856  1.00 63.59           H  
ATOM   3805 HG23 THR A 245     -34.624  11.366 -33.733  1.00 63.59           H  
ATOM   3806  OG1 THR A 245     -37.308   9.875 -32.502  1.00 63.59           O  
ATOM   3807  HG1 THR A 245     -37.464   9.466 -33.356  1.00 63.59           H  
ATOM   3808  N   LEU A 246     -34.205  13.130 -31.109  1.00 63.75           N  
ATOM   3809  H   LEU A 246     -33.807  12.372 -30.574  1.00 63.75           H  
ATOM   3810  CA  LEU A 246     -33.360  14.283 -31.421  1.00 63.75           C  
ATOM   3811  HA  LEU A 246     -33.969  15.182 -31.322  1.00 63.75           H  
ATOM   3812  C   LEU A 246     -32.881  14.196 -32.883  1.00 63.75           C  
ATOM   3813  CB  LEU A 246     -32.180  14.368 -30.434  1.00 63.75           C  
ATOM   3814  HB2 LEU A 246     -31.529  15.185 -30.744  1.00 63.75           H  
ATOM   3815  HB3 LEU A 246     -31.604  13.445 -30.506  1.00 63.75           H  
ATOM   3816  O   LEU A 246     -32.625  13.090 -33.367  1.00 63.75           O  
ATOM   3817  CG  LEU A 246     -32.577  14.591 -28.961  1.00 63.75           C  
ATOM   3818  HG  LEU A 246     -33.187  13.755 -28.618  1.00 63.75           H  
ATOM   3819  CD1 LEU A 246     -31.316  14.651 -28.099  1.00 63.75           C  
ATOM   3820 HD11 LEU A 246     -30.749  13.727 -28.211  1.00 63.75           H  
ATOM   3821 HD12 LEU A 246     -30.692  15.493 -28.396  1.00 63.75           H  
ATOM   3822 HD13 LEU A 246     -31.591  14.759 -27.049  1.00 63.75           H  
ATOM   3823  CD2 LEU A 246     -33.356  15.893 -28.750  1.00 63.75           C  
ATOM   3824 HD21 LEU A 246     -32.795  16.736 -29.152  1.00 63.75           H  
ATOM   3825 HD22 LEU A 246     -33.524  16.046 -27.684  1.00 63.75           H  
ATOM   3826 HD23 LEU A 246     -34.329  15.825 -29.238  1.00 63.75           H  
ATOM   3827  N   PRO A 247     -32.747  15.325 -33.603  1.00 71.01           N  
ATOM   3828  CA  PRO A 247     -32.289  15.307 -34.987  1.00 71.01           C  
ATOM   3829  HA  PRO A 247     -32.941  14.669 -35.583  1.00 71.01           H  
ATOM   3830  C   PRO A 247     -30.854  14.775 -35.065  1.00 71.01           C  
ATOM   3831  CB  PRO A 247     -32.408  16.753 -35.480  1.00 71.01           C  
ATOM   3832  HB2 PRO A 247     -31.634  17.009 -36.203  1.00 71.01           H  
ATOM   3833  HB3 PRO A 247     -33.396  16.906 -35.915  1.00 71.01           H  
ATOM   3834  O   PRO A 247     -29.955  15.283 -34.391  1.00 71.01           O  
ATOM   3835  CG  PRO A 247     -32.285  17.579 -34.199  1.00 71.01           C  
ATOM   3836  HG2 PRO A 247     -32.782  18.545 -34.290  1.00 71.01           H  
ATOM   3837  HG3 PRO A 247     -31.234  17.711 -33.945  1.00 71.01           H  
ATOM   3838  CD  PRO A 247     -32.960  16.692 -33.152  1.00 71.01           C  
ATOM   3839  HD2 PRO A 247     -34.030  16.900 -33.125  1.00 71.01           H  
ATOM   3840  HD3 PRO A 247     -32.515  16.868 -32.173  1.00 71.01           H  
ATOM   3841  N   ILE A 248     -30.633  13.761 -35.907  1.00 69.10           N  
ATOM   3842  H   ILE A 248     -31.415  13.375 -36.416  1.00 69.10           H  
ATOM   3843  CA  ILE A 248     -29.301  13.190 -36.132  1.00 69.10           C  
ATOM   3844  HA  ILE A 248     -28.883  12.914 -35.164  1.00 69.10           H  
ATOM   3845  C   ILE A 248     -28.415  14.280 -36.745  1.00 69.10           C  
ATOM   3846  CB  ILE A 248     -29.369  11.908 -36.996  1.00 69.10           C  
ATOM   3847  HB  ILE A 248     -29.843  12.153 -37.947  1.00 69.10           H  
ATOM   3848  O   ILE A 248     -28.667  14.766 -37.848  1.00 69.10           O  
ATOM   3849  CG1 ILE A 248     -30.218  10.829 -36.279  1.00 69.10           C  
ATOM   3850 HG12 ILE A 248     -31.203  11.236 -36.053  1.00 69.10           H  
ATOM   3851 HG13 ILE A 248     -29.744  10.564 -35.333  1.00 69.10           H  
ATOM   3852  CG2 ILE A 248     -27.948  11.380 -37.282  1.00 69.10           C  
ATOM   3853 HG21 ILE A 248     -27.993  10.507 -37.934  1.00 69.10           H  
ATOM   3854 HG22 ILE A 248     -27.353  12.131 -37.801  1.00 69.10           H  
ATOM   3855 HG23 ILE A 248     -27.451  11.105 -36.352  1.00 69.10           H  
ATOM   3856  CD1 ILE A 248     -30.442   9.547 -37.092  1.00 69.10           C  
ATOM   3857 HD11 ILE A 248     -30.844   9.796 -38.074  1.00 69.10           H  
ATOM   3858 HD12 ILE A 248     -31.154   8.910 -36.569  1.00 69.10           H  
ATOM   3859 HD13 ILE A 248     -29.508   8.997 -37.206  1.00 69.10           H  
ATOM   3860  N   LYS A 249     -27.388  14.692 -35.998  1.00 71.41           N  
ATOM   3861  H   LYS A 249     -27.277  14.266 -35.089  1.00 71.41           H  
ATOM   3862  CA  LYS A 249     -26.485  15.784 -36.368  1.00 71.41           C  
ATOM   3863  HA  LYS A 249     -27.088  16.639 -36.672  1.00 71.41           H  
ATOM   3864  C   LYS A 249     -25.630  15.347 -37.560  1.00 71.41           C  
ATOM   3865  CB  LYS A 249     -25.670  16.169 -35.123  1.00 71.41           C  
ATOM   3866  HB2 LYS A 249     -26.361  16.297 -34.290  1.00 71.41           H  
ATOM   3867  HB3 LYS A 249     -24.984  15.360 -34.872  1.00 71.41           H  
ATOM   3868  O   LYS A 249     -24.710  14.552 -37.393  1.00 71.41           O  
ATOM   3869  CG  LYS A 249     -24.883  17.476 -35.296  1.00 71.41           C  
ATOM   3870  HG2 LYS A 249     -24.147  17.361 -36.091  1.00 71.41           H  
ATOM   3871  HG3 LYS A 249     -25.572  18.279 -35.559  1.00 71.41           H  
ATOM   3872  CD  LYS A 249     -24.172  17.823 -33.980  1.00 71.41           C  
ATOM   3873  HD2 LYS A 249     -23.456  17.034 -33.750  1.00 71.41           H  
ATOM   3874  HD3 LYS A 249     -24.910  17.871 -33.179  1.00 71.41           H  
ATOM   3875  CE  LYS A 249     -23.443  19.167 -34.078  1.00 71.41           C  
ATOM   3876  HE2 LYS A 249     -22.727  19.113 -34.897  1.00 71.41           H  
ATOM   3877  HE3 LYS A 249     -24.171  19.941 -34.320  1.00 71.41           H  
ATOM   3878  NZ  LYS A 249     -22.747  19.494 -32.807  1.00 71.41           N  
ATOM   3879  HZ1 LYS A 249     -22.067  18.781 -32.584  1.00 71.41           H  
ATOM   3880  HZ2 LYS A 249     -22.264  20.378 -32.878  1.00 71.41           H  
ATOM   3881  HZ3 LYS A 249     -23.404  19.547 -32.041  1.00 71.41           H  
ATOM   3882  N   SER A 250     -25.986  15.829 -38.753  1.00 71.43           N  
ATOM   3883  H   SER A 250     -26.828  16.386 -38.790  1.00 71.43           H  
ATOM   3884  CA  SER A 250     -25.432  15.341 -40.021  1.00 71.43           C  
ATOM   3885  HA  SER A 250     -25.733  14.298 -40.128  1.00 71.43           H  
ATOM   3886  C   SER A 250     -23.902  15.402 -40.065  1.00 71.43           C  
ATOM   3887  CB  SER A 250     -26.019  16.113 -41.204  1.00 71.43           C  
ATOM   3888  HB2 SER A 250     -25.565  17.102 -41.263  1.00 71.43           H  
ATOM   3889  HB3 SER A 250     -27.097  16.214 -41.079  1.00 71.43           H  
ATOM   3890  O   SER A 250     -23.294  16.398 -39.662  1.00 71.43           O  
ATOM   3891  OG  SER A 250     -25.763  15.386 -42.386  1.00 71.43           O  
ATOM   3892  HG  SER A 250     -25.943  15.938 -43.151  1.00 71.43           H  
ATOM   3893  N   LEU A 251     -23.290  14.326 -40.558  1.00 75.38           N  
ATOM   3894  H   LEU A 251     -23.866  13.602 -40.962  1.00 75.38           H  
ATOM   3895  CA  LEU A 251     -21.842  14.178 -40.673  1.00 75.38           C  
ATOM   3896  HA  LEU A 251     -21.395  14.627 -39.786  1.00 75.38           H  
ATOM   3897  C   LEU A 251     -21.342  14.908 -41.937  1.00 75.38           C  
ATOM   3898  CB  LEU A 251     -21.520  12.669 -40.703  1.00 75.38           C  
ATOM   3899  HB2 LEU A 251     -21.827  12.281 -41.675  1.00 75.38           H  
ATOM   3900  HB3 LEU A 251     -22.112  12.159 -39.943  1.00 75.38           H  
ATOM   3901  O   LEU A 251     -21.964  14.757 -42.992  1.00 75.38           O  
ATOM   3902  CG  LEU A 251     -20.039  12.321 -40.473  1.00 75.38           C  
ATOM   3903  HG  LEU A 251     -19.407  12.961 -41.089  1.00 75.38           H  
ATOM   3904  CD1 LEU A 251     -19.643  12.482 -39.001  1.00 75.38           C  
ATOM   3905 HD11 LEU A 251     -19.829  13.500 -38.661  1.00 75.38           H  
ATOM   3906 HD12 LEU A 251     -20.222  11.796 -38.382  1.00 75.38           H  
ATOM   3907 HD13 LEU A 251     -18.582  12.262 -38.882  1.00 75.38           H  
ATOM   3908  CD2 LEU A 251     -19.775  10.867 -40.864  1.00 75.38           C  
ATOM   3909 HD21 LEU A 251     -19.998  10.730 -41.922  1.00 75.38           H  
ATOM   3910 HD22 LEU A 251     -18.726  10.624 -40.695  1.00 75.38           H  
ATOM   3911 HD23 LEU A 251     -20.402  10.198 -40.274  1.00 75.38           H  
ATOM   3912  N   PRO A 252     -20.232  15.670 -41.887  1.00 77.26           N  
ATOM   3913  CA  PRO A 252     -19.645  16.242 -43.095  1.00 77.26           C  
ATOM   3914  HA  PRO A 252     -20.389  16.875 -43.579  1.00 77.26           H  
ATOM   3915  C   PRO A 252     -19.195  15.131 -44.065  1.00 77.26           C  
ATOM   3916  CB  PRO A 252     -18.475  17.110 -42.621  1.00 77.26           C  
ATOM   3917  HB2 PRO A 252     -17.654  17.124 -43.338  1.00 77.26           H  
ATOM   3918  HB3 PRO A 252     -18.829  18.123 -42.430  1.00 77.26           H  
ATOM   3919  O   PRO A 252     -18.716  14.084 -43.616  1.00 77.26           O  
ATOM   3920  CG  PRO A 252     -18.067  16.455 -41.302  1.00 77.26           C  
ATOM   3921  HG2 PRO A 252     -17.424  15.598 -41.501  1.00 77.26           H  
ATOM   3922  HG3 PRO A 252     -17.572  17.160 -40.634  1.00 77.26           H  
ATOM   3923  CD  PRO A 252     -19.401  15.974 -40.732  1.00 77.26           C  
ATOM   3924  HD2 PRO A 252     -19.868  16.770 -40.152  1.00 77.26           H  
ATOM   3925  HD3 PRO A 252     -19.234  15.098 -40.106  1.00 77.26           H  
ATOM   3926  N   PRO A 253     -19.324  15.334 -45.389  1.00 78.80           N  
ATOM   3927  CA  PRO A 253     -18.921  14.337 -46.374  1.00 78.80           C  
ATOM   3928  HA  PRO A 253     -19.425  13.393 -46.165  1.00 78.80           H  
ATOM   3929  C   PRO A 253     -17.405  14.118 -46.336  1.00 78.80           C  
ATOM   3930  CB  PRO A 253     -19.399  14.876 -47.726  1.00 78.80           C  
ATOM   3931  HB2 PRO A 253     -20.416  14.533 -47.915  1.00 78.80           H  
ATOM   3932  HB3 PRO A 253     -18.741  14.582 -48.544  1.00 78.80           H  
ATOM   3933  O   PRO A 253     -16.627  15.072 -46.306  1.00 78.80           O  
ATOM   3934  CG  PRO A 253     -19.405  16.391 -47.519  1.00 78.80           C  
ATOM   3935  HG2 PRO A 253     -18.400  16.787 -47.662  1.00 78.80           H  
ATOM   3936  HG3 PRO A 253     -20.111  16.889 -48.185  1.00 78.80           H  
ATOM   3937  CD  PRO A 253     -19.811  16.535 -46.053  1.00 78.80           C  
ATOM   3938  HD2 PRO A 253     -19.365  17.435 -45.629  1.00 78.80           H  
ATOM   3939  HD3 PRO A 253     -20.897  16.575 -45.972  1.00 78.80           H  
ATOM   3940  N   GLN A 254     -16.980  12.854 -46.374  1.00 77.70           N  
ATOM   3941  H   GLN A 254     -17.663  12.111 -46.413  1.00 77.70           H  
ATOM   3942  CA  GLN A 254     -15.561  12.510 -46.469  1.00 77.70           C  
ATOM   3943  HA  GLN A 254     -15.039  13.028 -45.665  1.00 77.70           H  
ATOM   3944  C   GLN A 254     -14.996  12.973 -47.826  1.00 77.70           C  
ATOM   3945  CB  GLN A 254     -15.365  10.995 -46.287  1.00 77.70           C  
ATOM   3946  HB2 GLN A 254     -16.054  10.466 -46.946  1.00 77.70           H  
ATOM   3947  HB3 GLN A 254     -14.352  10.725 -46.584  1.00 77.70           H  
ATOM   3948  O   GLN A 254     -15.582  12.637 -48.861  1.00 77.70           O  
ATOM   3949  CG  GLN A 254     -15.597  10.526 -44.840  1.00 77.70           C  
ATOM   3950  HG2 GLN A 254     -15.610   9.436 -44.827  1.00 77.70           H  
ATOM   3951  HG3 GLN A 254     -16.569  10.873 -44.491  1.00 77.70           H  
ATOM   3952  CD  GLN A 254     -14.519  10.991 -43.858  1.00 77.70           C  
ATOM   3953  NE2 GLN A 254     -14.698  10.760 -42.577  1.00 77.70           N  
ATOM   3954 HE21 GLN A 254     -15.539  10.312 -42.242  1.00 77.70           H  
ATOM   3955 HE22 GLN A 254     -13.964  11.089 -41.967  1.00 77.70           H  
ATOM   3956  OE1 GLN A 254     -13.497  11.554 -44.209  1.00 77.70           O  
ATOM   3957  N   PRO A 255     -13.873  13.717 -47.862  1.00 77.75           N  
ATOM   3958  CA  PRO A 255     -13.274  14.167 -49.112  1.00 77.75           C  
ATOM   3959  HA  PRO A 255     -14.023  14.668 -49.725  1.00 77.75           H  
ATOM   3960  C   PRO A 255     -12.716  12.962 -49.878  1.00 77.75           C  
ATOM   3961  CB  PRO A 255     -12.196  15.178 -48.711  1.00 77.75           C  
ATOM   3962  HB2 PRO A 255     -12.637  16.174 -48.660  1.00 77.75           H  
ATOM   3963  HB3 PRO A 255     -11.350  15.174 -49.399  1.00 77.75           H  
ATOM   3964  O   PRO A 255     -11.761  12.316 -49.443  1.00 77.75           O  
ATOM   3965  CG  PRO A 255     -11.788  14.735 -47.306  1.00 77.75           C  
ATOM   3966  HG2 PRO A 255     -11.047  13.938 -47.369  1.00 77.75           H  
ATOM   3967  HG3 PRO A 255     -11.402  15.566 -46.716  1.00 77.75           H  
ATOM   3968  CD  PRO A 255     -13.089  14.181 -46.725  1.00 77.75           C  
ATOM   3969  HD2 PRO A 255     -13.634  14.973 -46.211  1.00 77.75           H  
ATOM   3970  HD3 PRO A 255     -12.868  13.366 -46.035  1.00 77.75           H  
ATOM   3971  N   GLN A 256     -13.328  12.641 -51.019  1.00 76.54           N  
ATOM   3972  H   GLN A 256     -14.118  13.192 -51.323  1.00 76.54           H  
ATOM   3973  CA  GLN A 256     -12.922  11.493 -51.825  1.00 76.54           C  
ATOM   3974  HA  GLN A 256     -12.882  10.617 -51.177  1.00 76.54           H  
ATOM   3975  C   GLN A 256     -11.523  11.720 -52.407  1.00 76.54           C  
ATOM   3976  CB  GLN A 256     -13.943  11.211 -52.940  1.00 76.54           C  
ATOM   3977  HB2 GLN A 256     -13.567  10.381 -53.538  1.00 76.54           H  
ATOM   3978  HB3 GLN A 256     -14.032  12.085 -53.585  1.00 76.54           H  
ATOM   3979  O   GLN A 256     -11.281  12.701 -53.110  1.00 76.54           O  
ATOM   3980  CG  GLN A 256     -15.334  10.840 -52.396  1.00 76.54           C  
ATOM   3981  HG2 GLN A 256     -15.761  11.699 -51.878  1.00 76.54           H  
ATOM   3982  HG3 GLN A 256     -15.238  10.025 -51.679  1.00 76.54           H  
ATOM   3983  CD  GLN A 256     -16.309  10.400 -53.488  1.00 76.54           C  
ATOM   3984  NE2 GLN A 256     -17.584  10.299 -53.184  1.00 76.54           N  
ATOM   3985 HE21 GLN A 256     -17.919  10.531 -52.260  1.00 76.54           H  
ATOM   3986 HE22 GLN A 256     -18.188  10.014 -53.942  1.00 76.54           H  
ATOM   3987  OE1 GLN A 256     -15.960  10.122 -54.620  1.00 76.54           O  
ATOM   3988  N   ARG A 257     -10.598  10.791 -52.143  1.00 74.88           N  
ATOM   3989  H   ARG A 257     -10.862  10.010 -51.559  1.00 74.88           H  
ATOM   3990  CA  ARG A 257      -9.330  10.723 -52.872  1.00 74.88           C  
ATOM   3991  HA  ARG A 257      -8.960  11.733 -53.048  1.00 74.88           H  
ATOM   3992  C   ARG A 257      -9.558  10.085 -54.239  1.00 74.88           C  
ATOM   3993  CB  ARG A 257      -8.270   9.924 -52.097  1.00 74.88           C  
ATOM   3994  HB2 ARG A 257      -8.738   9.087 -51.577  1.00 74.88           H  
ATOM   3995  HB3 ARG A 257      -7.565   9.511 -52.819  1.00 74.88           H  
ATOM   3996  O   ARG A 257     -10.008   8.942 -54.314  1.00 74.88           O  
ATOM   3997  CG  ARG A 257      -7.473  10.782 -51.107  1.00 74.88           C  
ATOM   3998  HG2 ARG A 257      -7.090  11.661 -51.627  1.00 74.88           H  
ATOM   3999  HG3 ARG A 257      -8.114  11.099 -50.285  1.00 74.88           H  
ATOM   4000  CD  ARG A 257      -6.290   9.960 -50.577  1.00 74.88           C  
ATOM   4001  HD2 ARG A 257      -5.784   9.511 -51.432  1.00 74.88           H  
ATOM   4002  HD3 ARG A 257      -6.670   9.162 -49.939  1.00 74.88           H  
ATOM   4003  NE  ARG A 257      -5.331  10.790 -49.823  1.00 74.88           N  
ATOM   4004  HE  ARG A 257      -5.699  11.631 -49.400  1.00 74.88           H  
ATOM   4005  NH1 ARG A 257      -3.458   9.500 -50.183  1.00 74.88           N  
ATOM   4006 HH11 ARG A 257      -2.463   9.355 -50.090  1.00 74.88           H  
ATOM   4007 HH12 ARG A 257      -4.014   8.860 -50.733  1.00 74.88           H  
ATOM   4008  NH2 ARG A 257      -3.285  11.389 -49.016  1.00 74.88           N  
ATOM   4009 HH21 ARG A 257      -2.295  11.213 -48.922  1.00 74.88           H  
ATOM   4010 HH22 ARG A 257      -3.685  12.229 -48.623  1.00 74.88           H  
ATOM   4011  CZ  ARG A 257      -4.037  10.555 -49.678  1.00 74.88           C  
ATOM   4012  N   SER A 258      -9.146  10.791 -55.287  1.00 72.94           N  
ATOM   4013  H   SER A 258      -8.925  11.769 -55.166  1.00 72.94           H  
ATOM   4014  CA  SER A 258      -8.817  10.191 -56.582  1.00 72.94           C  
ATOM   4015  HA  SER A 258      -9.702   9.693 -56.979  1.00 72.94           H  
ATOM   4016  C   SER A 258      -7.691   9.154 -56.446  1.00 72.94           C  
ATOM   4017  CB  SER A 258      -8.380  11.276 -57.576  1.00 72.94           C  
ATOM   4018  HB2 SER A 258      -7.416  11.683 -57.271  1.00 72.94           H  
ATOM   4019  HB3 SER A 258      -8.276  10.839 -58.569  1.00 72.94           H  
ATOM   4020  O   SER A 258      -7.021   9.063 -55.411  1.00 72.94           O  
ATOM   4021  OG  SER A 258      -9.335  12.320 -57.617  1.00 72.94           O  
ATOM   4022  HG  SER A 258      -9.153  12.865 -58.386  1.00 72.94           H  
ATOM   4023  N   LYS A 259      -7.471   8.401 -57.522  1.00 72.33           N  
ATOM   4024  H   LYS A 259      -7.961   8.649 -58.370  1.00 72.33           H  
ATOM   4025  CA  LYS A 259      -6.257   7.617 -57.769  1.00 72.33           C  
ATOM   4026  HA  LYS A 259      -5.575   7.674 -56.920  1.00 72.33           H  
ATOM   4027  C   LYS A 259      -5.499   8.234 -58.940  1.00 72.33           C  
ATOM   4028  CB  LYS A 259      -6.613   6.154 -58.052  1.00 72.33           C  
ATOM   4029  HB2 LYS A 259      -5.699   5.626 -58.325  1.00 72.33           H  
ATOM   4030  HB3 LYS A 259      -7.294   6.116 -58.902  1.00 72.33           H  
ATOM   4031  O   LYS A 259      -6.177   8.930 -59.729  1.00 72.33           O  
ATOM   4032  CG  LYS A 259      -7.249   5.463 -56.840  1.00 72.33           C  
ATOM   4033  HG2 LYS A 259      -8.161   5.986 -56.550  1.00 72.33           H  
ATOM   4034  HG3 LYS A 259      -6.549   5.478 -56.005  1.00 72.33           H  
ATOM   4035  CD  LYS A 259      -7.595   4.016 -57.199  1.00 72.33           C  
ATOM   4036  HD2 LYS A 259      -8.277   4.019 -58.050  1.00 72.33           H  
ATOM   4037  HD3 LYS A 259      -6.682   3.488 -57.474  1.00 72.33           H  
ATOM   4038  CE  LYS A 259      -8.260   3.325 -56.007  1.00 72.33           C  
ATOM   4039  HE2 LYS A 259      -9.130   3.912 -55.711  1.00 72.33           H  
ATOM   4040  HE3 LYS A 259      -7.558   3.321 -55.173  1.00 72.33           H  
ATOM   4041  NZ  LYS A 259      -8.665   1.942 -56.353  1.00 72.33           N  
ATOM   4042  HZ1 LYS A 259      -9.105   1.489 -55.565  1.00 72.33           H  
ATOM   4043  HZ2 LYS A 259      -9.319   1.956 -57.123  1.00 72.33           H  
ATOM   4044  HZ3 LYS A 259      -7.859   1.401 -56.634  1.00 72.33           H  
ATOM   4045  OXT LYS A 259      -4.280   7.991 -58.989  1.00 72.33           O  
TER    4046      LYS A 259                                                       
END   
