# Supplementary material for: New carbohydrate binding domains identified by phage display based functional metagenomic screens of human gut microbiota
Source: Commun Biol. 2023 Apr 5;6:371. doi: 10.1038/s42003-023-04718-0 (PMC10076258; doi:10.1038/s42003-023-04718-0)
Supplement: Supplementary file 5 — Supplementary Data 2 [file 42003_2023_4718_MOESM5_ESM.zip › SupplementaryData2/S10H_PBGlcNAc-GlcNAc4F1.pdb]

ATOM      1  N   GLY A   1      10.777 -96.431  15.840  1.00 53.08           N  
ATOM      2  H   GLY A   1      11.382 -95.905  16.454  1.00 53.08           H  
ATOM      3  H2  GLY A   1      10.724 -97.390  16.150  1.00 53.08           H  
ATOM      4  H3  GLY A   1       9.857 -96.014  15.876  1.00 53.08           H  
ATOM      5  CA  GLY A   1      11.278 -96.362  14.448  1.00 53.08           C  
ATOM      6  HA2 GLY A   1      10.637 -96.960  13.799  1.00 53.08           H  
ATOM      7  HA3 GLY A   1      12.301 -96.735  14.393  1.00 53.08           H  
ATOM      8  C   GLY A   1      11.228 -94.915  13.977  1.00 53.08           C  
ATOM      9  O   GLY A   1      10.459 -94.169  14.557  1.00 53.08           O  
ATOM     10  N   ILE A   2      12.021 -94.414  13.015  1.00 53.78           N  
ATOM     11  H   ILE A   2      12.003 -93.404  13.011  1.00 53.78           H  
ATOM     12  CA  ILE A   2      12.405 -95.019  11.712  1.00 53.78           C  
ATOM     13  HA  ILE A   2      12.800 -94.206  11.104  1.00 53.78           H  
ATOM     14  C   ILE A   2      11.120 -95.534  11.016  1.00 53.78           C  
ATOM     15  CB  ILE A   2      13.512 -96.118  11.832  1.00 53.78           C  
ATOM     16  HB  ILE A   2      13.009 -97.073  11.989  1.00 53.78           H  
ATOM     17  O   ILE A   2      10.440 -96.346  11.623  1.00 53.78           O  
ATOM     18  CG1 ILE A   2      14.536 -95.966  12.988  1.00 53.78           C  
ATOM     19 HG12 ILE A   2      15.235 -95.161  12.760  1.00 53.78           H  
ATOM     20 HG13 ILE A   2      14.027 -95.705  13.915  1.00 53.78           H  
ATOM     21  CG2 ILE A   2      14.280 -96.195  10.497  1.00 53.78           C  
ATOM     22 HG21 ILE A   2      13.694 -96.779   9.787  1.00 53.78           H  
ATOM     23 HG22 ILE A   2      14.479 -95.200  10.100  1.00 53.78           H  
ATOM     24 HG23 ILE A   2      15.233 -96.712  10.610  1.00 53.78           H  
ATOM     25  CD1 ILE A   2      15.321 -97.261  13.274  1.00 53.78           C  
ATOM     26 HD11 ILE A   2      16.015 -97.492  12.465  1.00 53.78           H  
ATOM     27 HD12 ILE A   2      14.633 -98.095  13.412  1.00 53.78           H  
ATOM     28 HD13 ILE A   2      15.899 -97.133  14.189  1.00 53.78           H  
ATOM     29  N   SER A   3      10.649 -95.155   9.820  1.00 56.33           N  
ATOM     30  H   SER A   3       9.702 -95.479   9.685  1.00 56.33           H  
ATOM     31  CA  SER A   3      11.192 -94.506   8.603  1.00 56.33           C  
ATOM     32  HA  SER A   3      11.790 -93.630   8.852  1.00 56.33           H  
ATOM     33  C   SER A   3       9.995 -94.085   7.696  1.00 56.33           C  
ATOM     34  CB  SER A   3      12.029 -95.543   7.826  1.00 56.33           C  
ATOM     35  HB2 SER A   3      13.085 -95.341   8.008  1.00 56.33           H  
ATOM     36  HB3 SER A   3      11.835 -95.441   6.758  1.00 56.33           H  
ATOM     37  O   SER A   3       8.897 -94.549   7.965  1.00 56.33           O  
ATOM     38  OG  SER A   3      11.795 -96.897   8.146  1.00 56.33           O  
ATOM     39  HG  SER A   3      10.852 -97.071   8.194  1.00 56.33           H  
ATOM     40  N   ARG A   4      10.058 -93.314   6.589  1.00 59.32           N  
ATOM     41  H   ARG A   4       9.149 -93.279   6.148  1.00 59.32           H  
ATOM     42  CA  ARG A   4      11.079 -92.507   5.863  1.00 59.32           C  
ATOM     43  HA  ARG A   4      11.628 -91.858   6.546  1.00 59.32           H  
ATOM     44  C   ARG A   4      10.343 -91.635   4.802  1.00 59.32           C  
ATOM     45  CB  ARG A   4      12.022 -93.437   5.047  1.00 59.32           C  
ATOM     46  HB2 ARG A   4      12.114 -93.065   4.026  1.00 59.32           H  
ATOM     47  HB3 ARG A   4      11.538 -94.407   4.937  1.00 59.32           H  
ATOM     48  O   ARG A   4       9.467 -92.163   4.144  1.00 59.32           O  
ATOM     49  CG  ARG A   4      13.463 -93.618   5.565  1.00 59.32           C  
ATOM     50  HG2 ARG A   4      14.064 -92.758   5.269  1.00 59.32           H  
ATOM     51  HG3 ARG A   4      13.472 -93.671   6.653  1.00 59.32           H  
ATOM     52  CD  ARG A   4      14.065 -94.904   4.958  1.00 59.32           C  
ATOM     53  HD2 ARG A   4      14.104 -94.790   3.875  1.00 59.32           H  
ATOM     54  HD3 ARG A   4      13.405 -95.741   5.184  1.00 59.32           H  
ATOM     55  NE  ARG A   4      15.416 -95.226   5.472  1.00 59.32           N  
ATOM     56  HE  ARG A   4      15.750 -94.710   6.273  1.00 59.32           H  
ATOM     57  NH1 ARG A   4      15.831 -97.021   4.082  1.00 59.32           N  
ATOM     58 HH11 ARG A   4      14.901 -96.957   3.693  1.00 59.32           H  
ATOM     59 HH12 ARG A   4      16.424 -97.790   3.805  1.00 59.32           H  
ATOM     60  NH2 ARG A   4      17.358 -96.431   5.585  1.00 59.32           N  
ATOM     61 HH21 ARG A   4      17.924 -97.205   5.267  1.00 59.32           H  
ATOM     62 HH22 ARG A   4      17.683 -95.893   6.376  1.00 59.32           H  
ATOM     63  CZ  ARG A   4      16.189 -96.220   5.048  1.00 59.32           C  
ATOM     64  N   ARG A   5      10.849 -90.417   4.522  1.00 56.40           N  
ATOM     65  H   ARG A   5      11.416 -90.017   5.256  1.00 56.40           H  
ATOM     66  CA  ARG A   5      10.943 -89.745   3.187  1.00 56.40           C  
ATOM     67  HA  ARG A   5      11.393 -88.769   3.366  1.00 56.40           H  
ATOM     68  C   ARG A   5       9.684 -89.457   2.319  1.00 56.40           C  
ATOM     69  CB  ARG A   5      11.931 -90.549   2.313  1.00 56.40           C  
ATOM     70  HB2 ARG A   5      11.952 -90.131   1.307  1.00 56.40           H  
ATOM     71  HB3 ARG A   5      11.576 -91.576   2.226  1.00 56.40           H  
ATOM     72  O   ARG A   5       9.021 -90.378   1.886  1.00 56.40           O  
ATOM     73  CG  ARG A   5      13.369 -90.537   2.837  1.00 56.40           C  
ATOM     74  HG2 ARG A   5      13.394 -90.898   3.865  1.00 56.40           H  
ATOM     75  HG3 ARG A   5      13.746 -89.514   2.816  1.00 56.40           H  
ATOM     76  CD  ARG A   5      14.270 -91.426   1.973  1.00 56.40           C  
ATOM     77  HD2 ARG A   5      14.220 -91.073   0.943  1.00 56.40           H  
ATOM     78  HD3 ARG A   5      13.897 -92.450   2.005  1.00 56.40           H  
ATOM     79  NE  ARG A   5      15.660 -91.392   2.474  1.00 56.40           N  
ATOM     80  HE  ARG A   5      15.779 -91.380   3.477  1.00 56.40           H  
ATOM     81  NH1 ARG A   5      16.783 -91.302   0.462  1.00 56.40           N  
ATOM     82 HH11 ARG A   5      17.658 -91.291  -0.042  1.00 56.40           H  
ATOM     83 HH12 ARG A   5      15.923 -91.470  -0.039  1.00 56.40           H  
ATOM     84  NH2 ARG A   5      17.929 -91.233   2.369  1.00 56.40           N  
ATOM     85 HH21 ARG A   5      18.780 -91.178   1.828  1.00 56.40           H  
ATOM     86 HH22 ARG A   5      17.998 -91.193   3.376  1.00 56.40           H  
ATOM     87  CZ  ARG A   5      16.776 -91.310   1.766  1.00 56.40           C  
ATOM     88  N   ARG A   6       9.645 -88.191   1.841  1.00 54.71           N  
ATOM     89  H   ARG A   6      10.031 -87.505   2.473  1.00 54.71           H  
ATOM     90  CA  ARG A   6       9.480 -87.709   0.432  1.00 54.71           C  
ATOM     91  HA  ARG A   6       9.517 -86.620   0.475  1.00 54.71           H  
ATOM     92  C   ARG A   6       8.170 -88.021  -0.337  1.00 54.71           C  
ATOM     93  CB  ARG A   6      10.685 -88.182  -0.413  1.00 54.71           C  
ATOM     94  HB2 ARG A   6      10.450 -88.046  -1.469  1.00 54.71           H  
ATOM     95  HB3 ARG A   6      10.809 -89.258  -0.293  1.00 54.71           H  
ATOM     96  O   ARG A   6       7.639 -89.107  -0.231  1.00 54.71           O  
ATOM     97  CG  ARG A   6      12.007 -87.450  -0.113  1.00 54.71           C  
ATOM     98  HG2 ARG A   6      11.849 -86.375  -0.206  1.00 54.71           H  
ATOM     99  HG3 ARG A   6      12.337 -87.673   0.902  1.00 54.71           H  
ATOM    100  CD  ARG A   6      13.084 -87.886  -1.120  1.00 54.71           C  
ATOM    101  HD2 ARG A   6      13.310 -88.941  -0.962  1.00 54.71           H  
ATOM    102  HD3 ARG A   6      12.673 -87.771  -2.123  1.00 54.71           H  
ATOM    103  NE  ARG A   6      14.323 -87.084  -1.020  1.00 54.71           N  
ATOM    104  HE  ARG A   6      14.357 -86.373  -0.304  1.00 54.71           H  
ATOM    105  NH1 ARG A   6      15.369 -87.922  -2.895  1.00 54.71           N  
ATOM    106 HH11 ARG A   6      14.550 -88.470  -3.116  1.00 54.71           H  
ATOM    107 HH12 ARG A   6      16.106 -87.851  -3.583  1.00 54.71           H  
ATOM    108  NH2 ARG A   6      16.346 -86.293  -1.732  1.00 54.71           N  
ATOM    109 HH21 ARG A   6      17.079 -86.270  -2.426  1.00 54.71           H  
ATOM    110 HH22 ARG A   6      16.343 -85.582  -1.015  1.00 54.71           H  
ATOM    111  CZ  ARG A   6      15.335 -87.104  -1.878  1.00 54.71           C  
ATOM    112  N   ALA A   7       7.678 -87.148  -1.226  1.00 55.55           N  
ATOM    113  H   ALA A   7       6.864 -87.485  -1.720  1.00 55.55           H  
ATOM    114  CA  ALA A   7       8.067 -85.767  -1.557  1.00 55.55           C  
ATOM    115  HA  ALA A   7       8.321 -85.226  -0.645  1.00 55.55           H  
ATOM    116  C   ALA A   7       6.917 -84.997  -2.246  1.00 55.55           C  
ATOM    117  CB  ALA A   7       9.277 -85.762  -2.511  1.00 55.55           C  
ATOM    118  HB1 ALA A   7       9.130 -86.495  -3.305  1.00 55.55           H  
ATOM    119  HB2 ALA A   7       9.389 -84.782  -2.974  1.00 55.55           H  
ATOM    120  HB3 ALA A   7      10.202 -85.964  -1.970  1.00 55.55           H  
ATOM    121  O   ALA A   7       6.097 -85.596  -2.925  1.00 55.55           O  
ATOM    122  N   GLN A   8       6.947 -83.668  -2.078  1.00 48.87           N  
ATOM    123  H   GLN A   8       7.557 -83.350  -1.338  1.00 48.87           H  
ATOM    124  CA  GLN A   8       6.613 -82.605  -3.048  1.00 48.87           C  
ATOM    125  HA  GLN A   8       6.325 -81.729  -2.467  1.00 48.87           H  
ATOM    126  C   GLN A   8       5.470 -82.842  -4.059  1.00 48.87           C  
ATOM    127  CB  GLN A   8       7.902 -82.229  -3.805  1.00 48.87           C  
ATOM    128  HB2 GLN A   8       8.293 -83.122  -4.293  1.00 48.87           H  
ATOM    129  HB3 GLN A   8       7.664 -81.502  -4.580  1.00 48.87           H  
ATOM    130  O   GLN A   8       5.616 -83.589  -5.021  1.00 48.87           O  
ATOM    131  CG  GLN A   8       8.979 -81.615  -2.888  1.00 48.87           C  
ATOM    132  HG2 GLN A   8       9.132 -82.239  -2.007  1.00 48.87           H  
ATOM    133  HG3 GLN A   8       8.636 -80.636  -2.553  1.00 48.87           H  
ATOM    134  CD  GLN A   8      10.339 -81.459  -3.566  1.00 48.87           C  
ATOM    135  NE2 GLN A   8      11.207 -80.620  -3.048  1.00 48.87           N  
ATOM    136 HE21 GLN A   8      10.945 -79.988  -2.305  1.00 48.87           H  
ATOM    137 HE22 GLN A   8      12.057 -80.501  -3.581  1.00 48.87           H  
ATOM    138  OE1 GLN A   8      10.679 -82.123  -4.526  1.00 48.87           O  
ATOM    139  N   GLY A   9       4.400 -82.045  -3.934  1.00 44.61           N  
ATOM    140  H   GLY A   9       4.314 -81.467  -3.110  1.00 44.61           H  
ATOM    141  CA  GLY A   9       3.311 -81.985  -4.913  1.00 44.61           C  
ATOM    142  HA2 GLY A   9       2.656 -82.843  -4.762  1.00 44.61           H  
ATOM    143  HA3 GLY A   9       3.722 -82.058  -5.920  1.00 44.61           H  
ATOM    144  C   GLY A   9       2.457 -80.713  -4.824  1.00 44.61           C  
ATOM    145  O   GLY A   9       1.352 -80.760  -4.303  1.00 44.61           O  
ATOM    146  N   ALA A  10       2.956 -79.620  -5.418  1.00 47.67           N  
ATOM    147  H   ALA A  10       3.896 -79.713  -5.776  1.00 47.67           H  
ATOM    148  CA  ALA A  10       2.220 -78.418  -5.852  1.00 47.67           C  
ATOM    149  HA  ALA A  10       2.956 -77.852  -6.422  1.00 47.67           H  
ATOM    150  C   ALA A  10       1.655 -77.399  -4.818  1.00 47.67           C  
ATOM    151  CB  ALA A  10       1.156 -78.849  -6.878  1.00 47.67           C  
ATOM    152  HB1 ALA A  10       0.794 -77.981  -7.429  1.00 47.67           H  
ATOM    153  HB2 ALA A  10       0.321 -79.327  -6.367  1.00 47.67           H  
ATOM    154  HB3 ALA A  10       1.585 -79.551  -7.593  1.00 47.67           H  
ATOM    155  O   ALA A  10       1.208 -77.730  -3.727  1.00 47.67           O  
ATOM    156  N   ARG A  11       1.578 -76.138  -5.297  1.00 50.11           N  
ATOM    157  H   ARG A  11       2.034 -76.006  -6.189  1.00 50.11           H  
ATOM    158  CA  ARG A  11       0.794 -74.972  -4.811  1.00 50.11           C  
ATOM    159  HA  ARG A  11       0.883 -74.199  -5.575  1.00 50.11           H  
ATOM    160  C   ARG A  11       1.226 -74.260  -3.509  1.00 50.11           C  
ATOM    161  CB  ARG A  11      -0.708 -75.334  -4.749  1.00 50.11           C  
ATOM    162  HB2 ARG A  11      -0.856 -76.131  -4.020  1.00 50.11           H  
ATOM    163  HB3 ARG A  11      -1.258 -74.462  -4.396  1.00 50.11           H  
ATOM    164  O   ARG A  11       0.630 -74.491  -2.462  1.00 50.11           O  
ATOM    165  CG  ARG A  11      -1.324 -75.760  -6.087  1.00 50.11           C  
ATOM    166  HG2 ARG A  11      -1.224 -74.945  -6.804  1.00 50.11           H  
ATOM    167  HG3 ARG A  11      -0.813 -76.643  -6.472  1.00 50.11           H  
ATOM    168  CD  ARG A  11      -2.806 -76.096  -5.890  1.00 50.11           C  
ATOM    169  HD2 ARG A  11      -3.298 -75.247  -5.416  1.00 50.11           H  
ATOM    170  HD3 ARG A  11      -2.882 -76.962  -5.231  1.00 50.11           H  
ATOM    171  NE  ARG A  11      -3.470 -76.388  -7.174  1.00 50.11           N  
ATOM    172  HE  ARG A  11      -2.894 -76.353  -8.004  1.00 50.11           H  
ATOM    173  NH1 ARG A  11      -5.585 -76.761  -6.354  1.00 50.11           N  
ATOM    174 HH11 ARG A  11      -6.555 -76.991  -6.516  1.00 50.11           H  
ATOM    175 HH12 ARG A  11      -5.231 -76.669  -5.413  1.00 50.11           H  
ATOM    176  NH2 ARG A  11      -5.223 -76.858  -8.551  1.00 50.11           N  
ATOM    177 HH21 ARG A  11      -4.619 -76.793  -9.358  1.00 50.11           H  
ATOM    178 HH22 ARG A  11      -6.201 -77.071  -8.687  1.00 50.11           H  
ATOM    179  CZ  ARG A  11      -4.750 -76.667  -7.352  1.00 50.11           C  
ATOM    180  N   ARG A  12       2.051 -73.206  -3.634  1.00 51.92           N  
ATOM    181  H   ARG A  12       2.864 -73.347  -4.216  1.00 51.92           H  
ATOM    182  CA  ARG A  12       1.614 -71.780  -3.591  1.00 51.92           C  
ATOM    183  HA  ARG A  12       1.000 -71.588  -4.471  1.00 51.92           H  
ATOM    184  C   ARG A  12       2.795 -70.797  -3.740  1.00 51.92           C  
ATOM    185  CB  ARG A  12       0.768 -71.455  -2.336  1.00 51.92           C  
ATOM    186  HB2 ARG A  12       0.960 -70.436  -1.999  1.00 51.92           H  
ATOM    187  HB3 ARG A  12       1.035 -72.123  -1.517  1.00 51.92           H  
ATOM    188  O   ARG A  12       3.946 -71.185  -3.609  1.00 51.92           O  
ATOM    189  CG  ARG A  12      -0.732 -71.568  -2.674  1.00 51.92           C  
ATOM    190  HG2 ARG A  12      -0.916 -72.476  -3.249  1.00 51.92           H  
ATOM    191  HG3 ARG A  12      -1.014 -70.713  -3.288  1.00 51.92           H  
ATOM    192  CD  ARG A  12      -1.619 -71.608  -1.427  1.00 51.92           C  
ATOM    193  HD2 ARG A  12      -1.351 -72.491  -0.847  1.00 51.92           H  
ATOM    194  HD3 ARG A  12      -1.422 -70.719  -0.829  1.00 51.92           H  
ATOM    195  NE  ARG A  12      -3.052 -71.650  -1.793  1.00 51.92           N  
ATOM    196  HE  ARG A  12      -3.285 -71.300  -2.712  1.00 51.92           H  
ATOM    197  NH1 ARG A  12      -3.875 -72.303   0.248  1.00 51.92           N  
ATOM    198 HH11 ARG A  12      -2.932 -72.294   0.608  1.00 51.92           H  
ATOM    199 HH12 ARG A  12      -4.654 -72.492   0.863  1.00 51.92           H  
ATOM    200  NH2 ARG A  12      -5.289 -71.916  -1.432  1.00 51.92           N  
ATOM    201 HH21 ARG A  12      -5.480 -71.544  -2.352  1.00 51.92           H  
ATOM    202 HH22 ARG A  12      -6.054 -72.092  -0.797  1.00 51.92           H  
ATOM    203  CZ  ARG A  12      -4.061 -71.959  -0.995  1.00 51.92           C  
ATOM    204  N   GLU A  13       2.432 -69.574  -4.112  1.00 46.34           N  
ATOM    205  H   GLU A  13       1.438 -69.394  -4.086  1.00 46.34           H  
ATOM    206  CA  GLU A  13       3.206 -68.386  -4.519  1.00 46.34           C  
ATOM    207  HA  GLU A  13       3.391 -68.428  -5.593  1.00 46.34           H  
ATOM    208  C   GLU A  13       4.534 -68.079  -3.797  1.00 46.34           C  
ATOM    209  CB  GLU A  13       2.290 -67.181  -4.242  1.00 46.34           C  
ATOM    210  HB2 GLU A  13       2.839 -66.253  -4.401  1.00 46.34           H  
ATOM    211  HB3 GLU A  13       2.000 -67.230  -3.193  1.00 46.34           H  
ATOM    212  O   GLU A  13       4.624 -68.209  -2.576  1.00 46.34           O  
ATOM    213  CG  GLU A  13       1.041 -67.163  -5.143  1.00 46.34           C  
ATOM    214  HG2 GLU A  13       0.703 -68.183  -5.329  1.00 46.34           H  
ATOM    215  HG3 GLU A  13       1.322 -66.742  -6.108  1.00 46.34           H  
ATOM    216  CD  GLU A  13      -0.150 -66.386  -4.561  1.00 46.34           C  
ATOM    217  OE1 GLU A  13      -1.187 -66.381  -5.260  1.00 46.34           O  
ATOM    218  OE2 GLU A  13      -0.077 -65.930  -3.400  1.00 46.34           O  
ATOM    219  N   PRO A  14       5.501 -67.500  -4.536  1.00 45.21           N  
ATOM    220  CA  PRO A  14       6.538 -66.632  -3.998  1.00 45.21           C  
ATOM    221  HA  PRO A  14       6.512 -66.634  -2.908  1.00 45.21           H  
ATOM    222  C   PRO A  14       6.417 -65.174  -4.498  1.00 45.21           C  
ATOM    223  CB  PRO A  14       7.852 -67.274  -4.451  1.00 45.21           C  
ATOM    224  HB2 PRO A  14       8.599 -66.523  -4.708  1.00 45.21           H  
ATOM    225  HB3 PRO A  14       8.229 -67.923  -3.661  1.00 45.21           H  
ATOM    226  O   PRO A  14       6.588 -64.898  -5.681  1.00 45.21           O  
ATOM    227  CG  PRO A  14       7.488 -68.119  -5.676  1.00 45.21           C  
ATOM    228  HG2 PRO A  14       7.774 -69.157  -5.505  1.00 45.21           H  
ATOM    229  HG3 PRO A  14       7.976 -67.736  -6.573  1.00 45.21           H  
ATOM    230  CD  PRO A  14       5.966 -68.009  -5.814  1.00 45.21           C  
ATOM    231  HD2 PRO A  14       5.540 -68.986  -6.039  1.00 45.21           H  
ATOM    232  HD3 PRO A  14       5.716 -67.298  -6.602  1.00 45.21           H  
ATOM    233  N   HIS A  15       6.231 -64.270  -3.535  1.00 53.59           N  
ATOM    234  H   HIS A  15       5.968 -64.663  -2.643  1.00 53.59           H  
ATOM    235  CA  HIS A  15       6.874 -62.949  -3.420  1.00 53.59           C  
ATOM    236  HA  HIS A  15       6.452 -62.520  -2.511  1.00 53.59           H  
ATOM    237  C   HIS A  15       6.664 -61.860  -4.495  1.00 53.59           C  
ATOM    238  CB  HIS A  15       8.359 -63.157  -3.086  1.00 53.59           C  
ATOM    239  HB2 HIS A  15       8.872 -63.575  -3.952  1.00 53.59           H  
ATOM    240  HB3 HIS A  15       8.813 -62.193  -2.853  1.00 53.59           H  
ATOM    241  O   HIS A  15       7.241 -61.876  -5.577  1.00 53.59           O  
ATOM    242  CG  HIS A  15       8.527 -64.076  -1.901  1.00 53.59           C  
ATOM    243  CD2 HIS A  15       9.043 -65.343  -1.911  1.00 53.59           C  
ATOM    244  HD2 HIS A  15       9.496 -65.835  -2.759  1.00 53.59           H  
ATOM    245  ND1 HIS A  15       8.039 -63.845  -0.636  1.00 53.59           N  
ATOM    246  HD1 HIS A  15       7.704 -62.959  -0.286  1.00 53.59           H  
ATOM    247  CE1 HIS A  15       8.236 -64.959   0.090  1.00 53.59           C  
ATOM    248  HE1 HIS A  15       7.980 -65.067   1.134  1.00 53.59           H  
ATOM    249  NE2 HIS A  15       8.837 -65.907  -0.648  1.00 53.59           N  
ATOM    250  N   GLU A  16       5.936 -60.820  -4.072  1.00 47.62           N  
ATOM    251  H   GLU A  16       5.363 -61.018  -3.265  1.00 47.62           H  
ATOM    252  CA  GLU A  16       6.367 -59.409  -4.109  1.00 47.62           C  
ATOM    253  HA  GLU A  16       5.467 -58.797  -4.173  1.00 47.62           H  
ATOM    254  C   GLU A  16       7.238 -58.977  -5.303  1.00 47.62           C  
ATOM    255  CB  GLU A  16       7.030 -59.051  -2.764  1.00 47.62           C  
ATOM    256  HB2 GLU A  16       7.444 -58.044  -2.820  1.00 47.62           H  
ATOM    257  HB3 GLU A  16       7.841 -59.753  -2.570  1.00 47.62           H  
ATOM    258  O   GLU A  16       8.460 -58.850  -5.216  1.00 47.62           O  
ATOM    259  CG  GLU A  16       6.010 -59.086  -1.614  1.00 47.62           C  
ATOM    260  HG2 GLU A  16       5.477 -60.037  -1.627  1.00 47.62           H  
ATOM    261  HG3 GLU A  16       5.276 -58.297  -1.776  1.00 47.62           H  
ATOM    262  CD  GLU A  16       6.667 -58.932  -0.238  1.00 47.62           C  
ATOM    263  OE1 GLU A  16       6.198 -58.067   0.534  1.00 47.62           O  
ATOM    264  OE2 GLU A  16       7.579 -59.741   0.051  1.00 47.62           O  
ATOM    265  N   GLY A  17       6.574 -58.626  -6.407  1.00 46.45           N  
ATOM    266  H   GLY A  17       5.578 -58.785  -6.443  1.00 46.45           H  
ATOM    267  CA  GLY A  17       7.186 -57.797  -7.440  1.00 46.45           C  
ATOM    268  HA2 GLY A  17       6.508 -57.702  -8.288  1.00 46.45           H  
ATOM    269  HA3 GLY A  17       8.113 -58.259  -7.781  1.00 46.45           H  
ATOM    270  C   GLY A  17       7.477 -56.401  -6.888  1.00 46.45           C  
ATOM    271  O   GLY A  17       6.558 -55.599  -6.721  1.00 46.45           O  
ATOM    272  N   ALA A  18       8.750 -56.112  -6.614  1.00 49.09           N  
ATOM    273  H   ALA A  18       9.425 -56.862  -6.659  1.00 49.09           H  
ATOM    274  CA  ALA A  18       9.205 -54.801  -6.169  1.00 49.09           C  
ATOM    275  HA  ALA A  18       8.678 -54.543  -5.251  1.00 49.09           H  
ATOM    276  C   ALA A  18       8.891 -53.730  -7.229  1.00 49.09           C  
ATOM    277  CB  ALA A  18      10.704 -54.883  -5.849  1.00 49.09           C  
ATOM    278  HB1 ALA A  18      11.054 -53.911  -5.500  1.00 49.09           H  
ATOM    279  HB2 ALA A  18      10.875 -55.623  -5.067  1.00 49.09           H  
ATOM    280  HB3 ALA A  18      11.265 -55.163  -6.741  1.00 49.09           H  
ATOM    281  O   ALA A  18       9.569 -53.621  -8.252  1.00 49.09           O  
ATOM    282  N   LEU A  19       7.854 -52.927  -6.979  1.00 53.20           N  
ATOM    283  H   LEU A  19       7.299 -53.106  -6.155  1.00 53.20           H  
ATOM    284  CA  LEU A  19       7.614 -51.707  -7.740  1.00 53.20           C  
ATOM    285  HA  LEU A  19       7.659 -51.948  -8.802  1.00 53.20           H  
ATOM    286  C   LEU A  19       8.722 -50.703  -7.392  1.00 53.20           C  
ATOM    287  CB  LEU A  19       6.228 -51.125  -7.403  1.00 53.20           C  
ATOM    288  HB2 LEU A  19       6.152 -50.134  -7.851  1.00 53.20           H  
ATOM    289  HB3 LEU A  19       6.163 -51.001  -6.322  1.00 53.20           H  
ATOM    290  O   LEU A  19       8.923 -50.435  -6.206  1.00 53.20           O  
ATOM    291  CG  LEU A  19       5.036 -51.971  -7.881  1.00 53.20           C  
ATOM    292  HG  LEU A  19       5.116 -52.982  -7.482  1.00 53.20           H  
ATOM    293  CD1 LEU A  19       3.735 -51.351  -7.367  1.00 53.20           C  
ATOM    294 HD11 LEU A  19       2.889 -51.963  -7.677  1.00 53.20           H  
ATOM    295 HD12 LEU A  19       3.618 -50.340  -7.758  1.00 53.20           H  
ATOM    296 HD13 LEU A  19       3.756 -51.316  -6.278  1.00 53.20           H  
ATOM    297  CD2 LEU A  19       4.951 -52.039  -9.409  1.00 53.20           C  
ATOM    298 HD21 LEU A  19       4.923 -51.034  -9.830  1.00 53.20           H  
ATOM    299 HD22 LEU A  19       4.051 -52.580  -9.700  1.00 53.20           H  
ATOM    300 HD23 LEU A  19       5.810 -52.581  -9.803  1.00 53.20           H  
ATOM    301  N   PRO A  20       9.426 -50.113  -8.375  1.00 52.60           N  
ATOM    302  CA  PRO A  20      10.340 -49.024  -8.082  1.00 52.60           C  
ATOM    303  HA  PRO A  20      11.055 -49.324  -7.316  1.00 52.60           H  
ATOM    304  C   PRO A  20       9.522 -47.833  -7.580  1.00 52.60           C  
ATOM    305  CB  PRO A  20      11.086 -48.745  -9.391  1.00 52.60           C  
ATOM    306  HB2 PRO A  20      11.349 -47.693  -9.497  1.00 52.60           H  
ATOM    307  HB3 PRO A  20      11.981 -49.365  -9.433  1.00 52.60           H  
ATOM    308  O   PRO A  20       8.682 -47.293  -8.309  1.00 52.60           O  
ATOM    309  CG  PRO A  20      10.103 -49.201 -10.470  1.00 52.60           C  
ATOM    310  HG2 PRO A  20      10.618 -49.523 -11.375  1.00 52.60           H  
ATOM    311  HG3 PRO A  20       9.407 -48.393 -10.697  1.00 52.60           H  
ATOM    312  CD  PRO A  20       9.349 -50.355  -9.808  1.00 52.60           C  
ATOM    313  HD2 PRO A  20       8.316 -50.370 -10.156  1.00 52.60           H  
ATOM    314  HD3 PRO A  20       9.841 -51.301 -10.038  1.00 52.60           H  
ATOM    315  N   GLU A  21       9.766 -47.424  -6.334  1.00 49.19           N  
ATOM    316  H   GLU A  21      10.393 -47.962  -5.752  1.00 49.19           H  
ATOM    317  CA  GLU A  21       9.263 -46.157  -5.815  1.00 49.19           C  
ATOM    318  HA  GLU A  21       8.177 -46.206  -5.735  1.00 49.19           H  
ATOM    319  C   GLU A  21       9.650 -45.050  -6.796  1.00 49.19           C  
ATOM    320  CB  GLU A  21       9.848 -45.834  -4.432  1.00 49.19           C  
ATOM    321  HB2 GLU A  21       9.596 -44.801  -4.192  1.00 49.19           H  
ATOM    322  HB3 GLU A  21      10.934 -45.919  -4.475  1.00 49.19           H  
ATOM    323  O   GLU A  21      10.830 -44.831  -7.081  1.00 49.19           O  
ATOM    324  CG  GLU A  21       9.301 -46.726  -3.311  1.00 49.19           C  
ATOM    325  HG2 GLU A  21       8.212 -46.682  -3.332  1.00 49.19           H  
ATOM    326  HG3 GLU A  21       9.604 -47.757  -3.492  1.00 49.19           H  
ATOM    327  CD  GLU A  21       9.821 -46.267  -1.940  1.00 49.19           C  
ATOM    328  OE1 GLU A  21       8.983 -46.115  -1.023  1.00 49.19           O  
ATOM    329  OE2 GLU A  21      11.049 -46.038  -1.833  1.00 49.19           O  
ATOM    330  N   ARG A  22       8.648 -44.341  -7.326  1.00 47.93           N  
ATOM    331  H   ARG A  22       7.703 -44.592  -7.073  1.00 47.93           H  
ATOM    332  CA  ARG A  22       8.880 -43.138  -8.124  1.00 47.93           C  
ATOM    333  HA  ARG A  22       9.677 -43.328  -8.843  1.00 47.93           H  
ATOM    334  C   ARG A  22       9.382 -42.044  -7.194  1.00 47.93           C  
ATOM    335  CB  ARG A  22       7.617 -42.711  -8.880  1.00 47.93           C  
ATOM    336  HB2 ARG A  22       6.769 -42.672  -8.195  1.00 47.93           H  
ATOM    337  HB3 ARG A  22       7.786 -41.711  -9.277  1.00 47.93           H  
ATOM    338  O   ARG A  22       8.595 -41.244  -6.692  1.00 47.93           O  
ATOM    339  CG  ARG A  22       7.306 -43.651 -10.048  1.00 47.93           C  
ATOM    340  HG2 ARG A  22       8.193 -43.745 -10.676  1.00 47.93           H  
ATOM    341  HG3 ARG A  22       7.027 -44.635  -9.672  1.00 47.93           H  
ATOM    342  CD  ARG A  22       6.156 -43.063 -10.871  1.00 47.93           C  
ATOM    343  HD2 ARG A  22       5.258 -43.037 -10.254  1.00 47.93           H  
ATOM    344  HD3 ARG A  22       6.423 -42.042 -11.145  1.00 47.93           H  
ATOM    345  NE  ARG A  22       5.894 -43.861 -12.082  1.00 47.93           N  
ATOM    346  HE  ARG A  22       6.123 -44.844 -12.023  1.00 47.93           H  
ATOM    347  NH1 ARG A  22       5.114 -42.162 -13.422  1.00 47.93           N  
ATOM    348 HH11 ARG A  22       4.787 -41.838 -14.321  1.00 47.93           H  
ATOM    349 HH12 ARG A  22       5.265 -41.511 -12.665  1.00 47.93           H  
ATOM    350  NH2 ARG A  22       5.246 -44.231 -14.232  1.00 47.93           N  
ATOM    351 HH21 ARG A  22       5.481 -45.208 -14.133  1.00 47.93           H  
ATOM    352 HH22 ARG A  22       4.916 -43.880 -15.120  1.00 47.93           H  
ATOM    353  CZ  ARG A  22       5.420 -43.415 -13.232  1.00 47.93           C  
ATOM    354  N   GLN A  23      10.690 -42.041  -6.955  1.00 54.11           N  
ATOM    355  H   GLN A  23      11.236 -42.818  -7.297  1.00 54.11           H  
ATOM    356  CA  GLN A  23      11.347 -40.974  -6.223  1.00 54.11           C  
ATOM    357  HA  GLN A  23      10.915 -40.941  -5.223  1.00 54.11           H  
ATOM    358  C   GLN A  23      11.040 -39.643  -6.906  1.00 54.11           C  
ATOM    359  CB  GLN A  23      12.852 -41.235  -6.082  1.00 54.11           C  
ATOM    360  HB2 GLN A  23      13.323 -40.344  -5.666  1.00 54.11           H  
ATOM    361  HB3 GLN A  23      13.292 -41.440  -7.058  1.00 54.11           H  
ATOM    362  O   GLN A  23      11.035 -39.522  -8.132  1.00 54.11           O  
ATOM    363  CG  GLN A  23      13.101 -42.416  -5.129  1.00 54.11           C  
ATOM    364  HG2 GLN A  23      12.557 -42.245  -4.200  1.00 54.11           H  
ATOM    365  HG3 GLN A  23      12.724 -43.336  -5.575  1.00 54.11           H  
ATOM    366  CD  GLN A  23      14.571 -42.625  -4.779  1.00 54.11           C  
ATOM    367  NE2 GLN A  23      14.857 -43.462  -3.806  1.00 54.11           N  
ATOM    368 HE21 GLN A  23      15.838 -43.602  -3.614  1.00 54.11           H  
ATOM    369 HE22 GLN A  23      14.125 -43.979  -3.340  1.00 54.11           H  
ATOM    370  OE1 GLN A  23      15.482 -42.051  -5.349  1.00 54.11           O  
ATOM    371  N   HIS A  24      10.694 -38.660  -6.084  1.00 46.86           N  
ATOM    372  H   HIS A  24      10.705 -38.833  -5.089  1.00 46.86           H  
ATOM    373  CA  HIS A  24      10.231 -37.371  -6.555  1.00 46.86           C  
ATOM    374  HA  HIS A  24       9.425 -37.520  -7.273  1.00 46.86           H  
ATOM    375  C   HIS A  24      11.369 -36.617  -7.248  1.00 46.86           C  
ATOM    376  CB  HIS A  24       9.687 -36.565  -5.363  1.00 46.86           C  
ATOM    377  HB2 HIS A  24       9.490 -35.547  -5.699  1.00 46.86           H  
ATOM    378  HB3 HIS A  24      10.449 -36.509  -4.586  1.00 46.86           H  
ATOM    379  O   HIS A  24      12.209 -36.022  -6.571  1.00 46.86           O  
ATOM    380  CG  HIS A  24       8.416 -37.110  -4.760  1.00 46.86           C  
ATOM    381  CD2 HIS A  24       8.307 -38.007  -3.730  1.00 46.86           C  
ATOM    382  HD2 HIS A  24       9.124 -38.483  -3.209  1.00 46.86           H  
ATOM    383  ND1 HIS A  24       7.138 -36.734  -5.104  1.00 46.86           N  
ATOM    384  HD1 HIS A  24       6.885 -36.093  -5.843  1.00 46.86           H  
ATOM    385  CE1 HIS A  24       6.281 -37.388  -4.302  1.00 46.86           C  
ATOM    386  HE1 HIS A  24       5.205 -37.305  -4.338  1.00 46.86           H  
ATOM    387  NE2 HIS A  24       6.948 -38.169  -3.443  1.00 46.86           N  
ATOM    388  N   ASP A  25      11.310 -36.513  -8.578  1.00 46.62           N  
ATOM    389  H   ASP A  25      10.761 -37.185  -9.094  1.00 46.62           H  
ATOM    390  CA  ASP A  25      11.927 -35.405  -9.313  1.00 46.62           C  
ATOM    391  HA  ASP A  25      12.950 -35.280  -8.958  1.00 46.62           H  
ATOM    392  C   ASP A  25      11.181 -34.107  -8.966  1.00 46.62           C  
ATOM    393  CB  ASP A  25      11.983 -35.675 -10.826  1.00 46.62           C  
ATOM    394  HB2 ASP A  25      12.075 -34.724 -11.351  1.00 46.62           H  
ATOM    395  HB3 ASP A  25      11.054 -36.146 -11.148  1.00 46.62           H  
ATOM    396  O   ASP A  25      10.412 -33.536  -9.745  1.00 46.62           O  
ATOM    397  CG  ASP A  25      13.186 -36.525 -11.244  1.00 46.62           C  
ATOM    398  OD1 ASP A  25      14.266 -36.335 -10.643  1.00 46.62           O  
ATOM    399  OD2 ASP A  25      13.018 -37.291 -12.217  1.00 46.62           O  
ATOM    400  N   GLY A  26      11.398 -33.650  -7.732  1.00 47.47           N  
ATOM    401  H   GLY A  26      11.983 -34.228  -7.145  1.00 47.47           H  
ATOM    402  CA  GLY A  26      10.997 -32.351  -7.223  1.00 47.47           C  
ATOM    403  HA2 GLY A  26       9.936 -32.188  -7.410  1.00 47.47           H  
ATOM    404  HA3 GLY A  26      11.190 -32.300  -6.152  1.00 47.47           H  
ATOM    405  C   GLY A  26      11.807 -31.274  -7.925  1.00 47.47           C  
ATOM    406  O   GLY A  26      12.721 -30.696  -7.337  1.00 47.47           O  
ATOM    407  N   ARG A  27      11.480 -31.029  -9.200  1.00 52.47           N  
ATOM    408  H   ARG A  27      10.806 -31.659  -9.612  1.00 52.47           H  
ATOM    409  CA  ARG A  27      12.060 -29.975 -10.028  1.00 52.47           C  
ATOM    410  HA  ARG A  27      13.109 -30.216 -10.202  1.00 52.47           H  
ATOM    411  C   ARG A  27      11.960 -28.678  -9.236  1.00 52.47           C  
ATOM    412  CB  ARG A  27      11.308 -29.916 -11.371  1.00 52.47           C  
ATOM    413  HB2 ARG A  27      11.148 -30.936 -11.721  1.00 52.47           H  
ATOM    414  HB3 ARG A  27      10.330 -29.454 -11.229  1.00 52.47           H  
ATOM    415  O   ARG A  27      10.858 -28.184  -9.007  1.00 52.47           O  
ATOM    416  CG  ARG A  27      12.089 -29.163 -12.459  1.00 52.47           C  
ATOM    417  HG2 ARG A  27      13.023 -29.694 -12.641  1.00 52.47           H  
ATOM    418  HG3 ARG A  27      12.314 -28.150 -12.128  1.00 52.47           H  
ATOM    419  CD  ARG A  27      11.269 -29.108 -13.758  1.00 52.47           C  
ATOM    420  HD2 ARG A  27      10.499 -28.344 -13.649  1.00 52.47           H  
ATOM    421  HD3 ARG A  27      10.783 -30.073 -13.905  1.00 52.47           H  
ATOM    422  NE  ARG A  27      12.113 -28.829 -14.937  1.00 52.47           N  
ATOM    423  HE  ARG A  27      13.111 -28.919 -14.806  1.00 52.47           H  
ATOM    424  NH1 ARG A  27      10.428 -28.437 -16.452  1.00 52.47           N  
ATOM    425 HH11 ARG A  27      10.128 -28.266 -17.401  1.00 52.47           H  
ATOM    426 HH12 ARG A  27       9.751 -28.527 -15.709  1.00 52.47           H  
ATOM    427  NH2 ARG A  27      12.544 -28.490 -17.150  1.00 52.47           N  
ATOM    428 HH21 ARG A  27      12.220 -28.317 -18.091  1.00 52.47           H  
ATOM    429 HH22 ARG A  27      13.531 -28.625 -16.983  1.00 52.47           H  
ATOM    430  CZ  ARG A  27      11.693 -28.585 -16.168  1.00 52.47           C  
ATOM    431  N   GLN A  28      13.105 -28.175  -8.778  1.00 48.98           N  
ATOM    432  H   GLN A  28      13.951 -28.706  -8.930  1.00 48.98           H  
ATOM    433  CA  GLN A  28      13.182 -26.993  -7.927  1.00 48.98           C  
ATOM    434  HA  GLN A  28      12.541 -27.137  -7.058  1.00 48.98           H  
ATOM    435  C   GLN A  28      12.658 -25.793  -8.718  1.00 48.98           C  
ATOM    436  CB  GLN A  28      14.624 -26.781  -7.433  1.00 48.98           C  
ATOM    437  HB2 GLN A  28      14.675 -25.826  -6.910  1.00 48.98           H  
ATOM    438  HB3 GLN A  28      15.298 -26.739  -8.289  1.00 48.98           H  
ATOM    439  O   GLN A  28      13.379 -25.184  -9.506  1.00 48.98           O  
ATOM    440  CG  GLN A  28      15.093 -27.889  -6.471  1.00 48.98           C  
ATOM    441  HG2 GLN A  28      14.436 -27.912  -5.602  1.00 48.98           H  
ATOM    442  HG3 GLN A  28      15.030 -28.856  -6.969  1.00 48.98           H  
ATOM    443  CD  GLN A  28      16.531 -27.698  -5.988  1.00 48.98           C  
ATOM    444  NE2 GLN A  28      17.053 -28.613  -5.202  1.00 48.98           N  
ATOM    445 HE21 GLN A  28      18.017 -28.467  -4.939  1.00 48.98           H  
ATOM    446 HE22 GLN A  28      16.534 -29.445  -4.961  1.00 48.98           H  
ATOM    447  OE1 GLN A  28      17.217 -26.740  -6.300  1.00 48.98           O  
ATOM    448  N   GLY A  29      11.367 -25.499  -8.556  1.00 53.87           N  
ATOM    449  H   GLY A  29      10.799 -26.130  -8.010  1.00 53.87           H  
ATOM    450  CA  GLY A  29      10.742 -24.330  -9.149  1.00 53.87           C  
ATOM    451  HA2 GLY A  29      10.831 -24.372 -10.235  1.00 53.87           H  
ATOM    452  HA3 GLY A  29       9.688 -24.283  -8.873  1.00 53.87           H  
ATOM    453  C   GLY A  29      11.447 -23.096  -8.612  1.00 53.87           C  
ATOM    454  O   GLY A  29      11.495 -22.901  -7.397  1.00 53.87           O  
ATOM    455  N   ALA A  30      12.022 -22.295  -9.510  1.00 58.24           N  
ATOM    456  H   ALA A  30      11.994 -22.548 -10.487  1.00 58.24           H  
ATOM    457  CA  ALA A  30      12.680 -21.054  -9.134  1.00 58.24           C  
ATOM    458  HA  ALA A  30      13.556 -21.293  -8.532  1.00 58.24           H  
ATOM    459  C   ALA A  30      11.712 -20.210  -8.294  1.00 58.24           C  
ATOM    460  CB  ALA A  30      13.137 -20.322 -10.401  1.00 58.24           C  
ATOM    461  HB1 ALA A  30      13.844 -20.941 -10.954  1.00 58.24           H  
ATOM    462  HB2 ALA A  30      13.624 -19.387 -10.126  1.00 58.24           H  
ATOM    463  HB3 ALA A  30      12.278 -20.098 -11.033  1.00 58.24           H  
ATOM    464  O   ALA A  30      10.578 -19.960  -8.711  1.00 58.24           O  
ATOM    465  N   ALA A  31      12.148 -19.808  -7.099  1.00 64.49           N  
ATOM    466  H   ALA A  31      13.076 -20.066  -6.796  1.00 64.49           H  
ATOM    467  CA  ALA A  31      11.326 -18.985  -6.226  1.00 64.49           C  
ATOM    468  HA  ALA A  31      10.424 -19.550  -5.993  1.00 64.49           H  
ATOM    469  C   ALA A  31      10.957 -17.686  -6.968  1.00 64.49           C  
ATOM    470  CB  ALA A  31      12.085 -18.710  -4.922  1.00 64.49           C  
ATOM    471  HB1 ALA A  31      11.465 -18.101  -4.264  1.00 64.49           H  
ATOM    472  HB2 ALA A  31      13.008 -18.171  -5.136  1.00 64.49           H  
ATOM    473  HB3 ALA A  31      12.318 -19.650  -4.424  1.00 64.49           H  
ATOM    474  O   ALA A  31      11.853 -17.047  -7.530  1.00 64.49           O  
ATOM    475  N   PRO A  32       9.673 -17.280  -6.994  1.00 63.25           N  
ATOM    476  CA  PRO A  32       9.295 -16.025  -7.624  1.00 63.25           C  
ATOM    477  HA  PRO A  32       9.571 -16.066  -8.678  1.00 63.25           H  
ATOM    478  C   PRO A  32      10.028 -14.869  -6.924  1.00 63.25           C  
ATOM    479  CB  PRO A  32       7.772 -15.931  -7.499  1.00 63.25           C  
ATOM    480  HB2 PRO A  32       7.309 -16.373  -8.381  1.00 63.25           H  
ATOM    481  HB3 PRO A  32       7.432 -14.904  -7.366  1.00 63.25           H  
ATOM    482  O   PRO A  32      10.131 -14.875  -5.691  1.00 63.25           O  
ATOM    483  CG  PRO A  32       7.462 -16.796  -6.276  1.00 63.25           C  
ATOM    484  HG2 PRO A  32       7.603 -16.209  -5.368  1.00 63.25           H  
ATOM    485  HG3 PRO A  32       6.453 -17.207  -6.315  1.00 63.25           H  
ATOM    486  CD  PRO A  32       8.524 -17.893  -6.346  1.00 63.25           C  
ATOM    487  HD2 PRO A  32       8.166 -18.721  -6.958  1.00 63.25           H  
ATOM    488  HD3 PRO A  32       8.765 -18.238  -5.341  1.00 63.25           H  
ATOM    489  N   PRO A  33      10.553 -13.881  -7.673  1.00 60.21           N  
ATOM    490  CA  PRO A  33      11.250 -12.751  -7.074  1.00 60.21           C  
ATOM    491  HA  PRO A  33      12.107 -13.130  -6.517  1.00 60.21           H  
ATOM    492  C   PRO A  33      10.312 -11.984  -6.126  1.00 60.21           C  
ATOM    493  CB  PRO A  33      11.746 -11.897  -8.245  1.00 60.21           C  
ATOM    494  HB2 PRO A  33      12.750 -12.215  -8.526  1.00 60.21           H  
ATOM    495  HB3 PRO A  33      11.737 -10.832  -8.014  1.00 60.21           H  
ATOM    496  O   PRO A  33       9.105 -11.906  -6.379  1.00 60.21           O  
ATOM    497  CG  PRO A  33      10.772 -12.240  -9.372  1.00 60.21           C  
ATOM    498  HG2 PRO A  33       9.865 -11.644  -9.267  1.00 60.21           H  
ATOM    499  HG3 PRO A  33      11.218 -12.091 -10.356  1.00 60.21           H  
ATOM    500  CD  PRO A  33      10.450 -13.711  -9.114  1.00 60.21           C  
ATOM    501  HD2 PRO A  33      11.187 -14.346  -9.606  1.00 60.21           H  
ATOM    502  HD3 PRO A  33       9.448 -13.941  -9.476  1.00 60.21           H  
ATOM    503  N   PRO A  34      10.832 -11.415  -5.024  1.00 62.08           N  
ATOM    504  CA  PRO A  34      10.003 -10.768  -4.015  1.00 62.08           C  
ATOM    505  HA  PRO A  34       9.260 -11.475  -3.649  1.00 62.08           H  
ATOM    506  C   PRO A  34       9.284  -9.541  -4.592  1.00 62.08           C  
ATOM    507  CB  PRO A  34      10.959 -10.411  -2.870  1.00 62.08           C  
ATOM    508  HB2 PRO A  34      10.987 -11.233  -2.155  1.00 62.08           H  
ATOM    509  HB3 PRO A  34      10.676  -9.485  -2.368  1.00 62.08           H  
ATOM    510  O   PRO A  34       9.911  -8.544  -4.947  1.00 62.08           O  
ATOM    511  CG  PRO A  34      12.320 -10.292  -3.557  1.00 62.08           C  
ATOM    512  HG2 PRO A  34      12.422  -9.304  -4.006  1.00 62.08           H  
ATOM    513  HG3 PRO A  34      13.142 -10.487  -2.868  1.00 62.08           H  
ATOM    514  CD  PRO A  34      12.238 -11.349  -4.655  1.00 62.08           C  
ATOM    515  HD2 PRO A  34      12.555 -12.316  -4.264  1.00 62.08           H  
ATOM    516  HD3 PRO A  34      12.861 -11.059  -5.501  1.00 62.08           H  
ATOM    517  N   ALA A  35       7.953  -9.597  -4.640  1.00 54.54           N  
ATOM    518  H   ALA A  35       7.496 -10.469  -4.416  1.00 54.54           H  
ATOM    519  CA  ALA A  35       7.128  -8.460  -5.027  1.00 54.54           C  
ATOM    520  HA  ALA A  35       7.534  -8.037  -5.946  1.00 54.54           H  
ATOM    521  C   ALA A  35       7.159  -7.375  -3.934  1.00 54.54           C  
ATOM    522  CB  ALA A  35       5.705  -8.950  -5.321  1.00 54.54           C  
ATOM    523  HB1 ALA A  35       5.268  -9.392  -4.426  1.00 54.54           H  
ATOM    524  HB2 ALA A  35       5.729  -9.695  -6.117  1.00 54.54           H  
ATOM    525  HB3 ALA A  35       5.088  -8.111  -5.642  1.00 54.54           H  
ATOM    526  O   ALA A  35       6.732  -7.601  -2.799  1.00 54.54           O  
ATOM    527  N   VAL A  36       7.638  -6.177  -4.279  1.00 61.85           N  
ATOM    528  H   VAL A  36       8.007  -6.057  -5.212  1.00 61.85           H  
ATOM    529  CA  VAL A  36       7.648  -5.023  -3.371  1.00 61.85           C  
ATOM    530  HA  VAL A  36       7.844  -5.379  -2.360  1.00 61.85           H  
ATOM    531  C   VAL A  36       6.272  -4.356  -3.379  1.00 61.85           C  
ATOM    532  CB  VAL A  36       8.774  -4.029  -3.724  1.00 61.85           C  
ATOM    533  HB  VAL A  36       8.636  -3.667  -4.743  1.00 61.85           H  
ATOM    534  O   VAL A  36       5.918  -3.634  -4.309  1.00 61.85           O  
ATOM    535  CG1 VAL A  36       8.782  -2.828  -2.766  1.00 61.85           C  
ATOM    536 HG11 VAL A  36       8.887  -3.166  -1.735  1.00 61.85           H  
ATOM    537 HG12 VAL A  36       7.861  -2.254  -2.871  1.00 61.85           H  
ATOM    538 HG13 VAL A  36       9.614  -2.169  -3.014  1.00 61.85           H  
ATOM    539  CG2 VAL A  36      10.150  -4.704  -3.627  1.00 61.85           C  
ATOM    540 HG21 VAL A  36      10.221  -5.526  -4.339  1.00 61.85           H  
ATOM    541 HG22 VAL A  36      10.312  -5.091  -2.620  1.00 61.85           H  
ATOM    542 HG23 VAL A  36      10.932  -3.984  -3.867  1.00 61.85           H  
ATOM    543  N   LEU A  37       5.488  -4.575  -2.322  1.00 53.65           N  
ATOM    544  H   LEU A  37       5.805  -5.233  -1.625  1.00 53.65           H  
ATOM    545  CA  LEU A  37       4.212  -3.887  -2.121  1.00 53.65           C  
ATOM    546  HA  LEU A  37       3.728  -3.752  -3.089  1.00 53.65           H  
ATOM    547  C   LEU A  37       4.436  -2.486  -1.532  1.00 53.65           C  
ATOM    548  CB  LEU A  37       3.284  -4.738  -1.233  1.00 53.65           C  
ATOM    549  HB2 LEU A  37       3.823  -4.995  -0.322  1.00 53.65           H  
ATOM    550  HB3 LEU A  37       2.425  -4.129  -0.950  1.00 53.65           H  
ATOM    551  O   LEU A  37       4.657  -2.333  -0.329  1.00 53.65           O  
ATOM    552  CG  LEU A  37       2.765  -6.030  -1.893  1.00 53.65           C  
ATOM    553  HG  LEU A  37       3.606  -6.629  -2.242  1.00 53.65           H  
ATOM    554  CD1 LEU A  37       1.989  -6.843  -0.855  1.00 53.65           C  
ATOM    555 HD11 LEU A  37       2.642  -7.088  -0.018  1.00 53.65           H  
ATOM    556 HD12 LEU A  37       1.126  -6.278  -0.502  1.00 53.65           H  
ATOM    557 HD13 LEU A  37       1.648  -7.774  -1.309  1.00 53.65           H  
ATOM    558  CD2 LEU A  37       1.823  -5.749  -3.067  1.00 53.65           C  
ATOM    559 HD21 LEU A  37       0.999  -5.107  -2.754  1.00 53.65           H  
ATOM    560 HD22 LEU A  37       2.369  -5.270  -3.880  1.00 53.65           H  
ATOM    561 HD23 LEU A  37       1.422  -6.688  -3.449  1.00 53.65           H  
ATOM    562  N   LEU A  38       4.318  -1.457  -2.374  1.00 45.72           N  
ATOM    563  H   LEU A  38       4.207  -1.663  -3.356  1.00 45.72           H  
ATOM    564  CA  LEU A  38       4.258  -0.053  -1.956  1.00 45.72           C  
ATOM    565  HA  LEU A  38       5.117   0.162  -1.320  1.00 45.72           H  
ATOM    566  C   LEU A  38       2.991   0.210  -1.124  1.00 45.72           C  
ATOM    567  CB  LEU A  38       4.333   0.849  -3.207  1.00 45.72           C  
ATOM    568  HB2 LEU A  38       3.825   0.351  -4.033  1.00 45.72           H  
ATOM    569  HB3 LEU A  38       3.797   1.781  -3.024  1.00 45.72           H  
ATOM    570  O   LEU A  38       1.907   0.451  -1.652  1.00 45.72           O  
ATOM    571  CG  LEU A  38       5.779   1.192  -3.610  1.00 45.72           C  
ATOM    572  HG  LEU A  38       6.426   0.337  -3.415  1.00 45.72           H  
ATOM    573  CD1 LEU A  38       5.863   1.522  -5.098  1.00 45.72           C  
ATOM    574 HD11 LEU A  38       6.891   1.769  -5.366  1.00 45.72           H  
ATOM    575 HD12 LEU A  38       5.553   0.659  -5.686  1.00 45.72           H  
ATOM    576 HD13 LEU A  38       5.218   2.368  -5.336  1.00 45.72           H  
ATOM    577  CD2 LEU A  38       6.288   2.402  -2.820  1.00 45.72           C  
ATOM    578 HD21 LEU A  38       5.681   3.279  -3.039  1.00 45.72           H  
ATOM    579 HD22 LEU A  38       7.321   2.610  -3.099  1.00 45.72           H  
ATOM    580 HD23 LEU A  38       6.253   2.194  -1.750  1.00 45.72           H  
ATOM    581  N   ARG A  39       3.126   0.182   0.205  1.00 48.73           N  
ATOM    582  H   ARG A  39       4.023  -0.101   0.572  1.00 48.73           H  
ATOM    583  CA  ARG A  39       2.077   0.625   1.135  1.00 48.73           C  
ATOM    584  HA  ARG A  39       1.100   0.433   0.691  1.00 48.73           H  
ATOM    585  C   ARG A  39       2.167   2.133   1.355  1.00 48.73           C  
ATOM    586  CB  ARG A  39       2.165  -0.141   2.463  1.00 48.73           C  
ATOM    587  HB2 ARG A  39       3.203  -0.200   2.791  1.00 48.73           H  
ATOM    588  HB3 ARG A  39       1.601   0.412   3.215  1.00 48.73           H  
ATOM    589  O   ARG A  39       2.950   2.591   2.183  1.00 48.73           O  
ATOM    590  CG  ARG A  39       1.562  -1.547   2.359  1.00 48.73           C  
ATOM    591  HG2 ARG A  39       2.128  -2.147   1.646  1.00 48.73           H  
ATOM    592  HG3 ARG A  39       0.531  -1.461   2.016  1.00 48.73           H  
ATOM    593  CD  ARG A  39       1.586  -2.220   3.736  1.00 48.73           C  
ATOM    594  HD2 ARG A  39       2.609  -2.522   3.959  1.00 48.73           H  
ATOM    595  HD3 ARG A  39       1.262  -1.497   4.485  1.00 48.73           H  
ATOM    596  NE  ARG A  39       0.687  -3.389   3.782  1.00 48.73           N  
ATOM    597  HE  ARG A  39       0.249  -3.651   2.910  1.00 48.73           H  
ATOM    598  NH1 ARG A  39       0.941  -3.870   6.012  1.00 48.73           N  
ATOM    599 HH11 ARG A  39       0.700  -4.420   6.824  1.00 48.73           H  
ATOM    600 HH12 ARG A  39       1.627  -3.132   6.075  1.00 48.73           H  
ATOM    601  NH2 ARG A  39      -0.491  -5.062   4.785  1.00 48.73           N  
ATOM    602 HH21 ARG A  39      -0.954  -5.260   3.909  1.00 48.73           H  
ATOM    603 HH22 ARG A  39      -0.705  -5.618   5.600  1.00 48.73           H  
ATOM    604  CZ  ARG A  39       0.385  -4.099   4.854  1.00 48.73           C  
ATOM    605  N   VAL A  40       1.319   2.894   0.666  1.00 49.05           N  
ATOM    606  H   VAL A  40       0.749   2.458  -0.045  1.00 49.05           H  
ATOM    607  CA  VAL A  40       1.079   4.306   0.996  1.00 49.05           C  
ATOM    608  HA  VAL A  40       2.038   4.795   1.168  1.00 49.05           H  
ATOM    609  C   VAL A  40       0.263   4.369   2.288  1.00 49.05           C  
ATOM    610  CB  VAL A  40       0.375   5.057  -0.152  1.00 49.05           C  
ATOM    611  HB  VAL A  40      -0.589   4.592  -0.355  1.00 49.05           H  
ATOM    612  O   VAL A  40      -0.922   4.039   2.302  1.00 49.05           O  
ATOM    613  CG1 VAL A  40       0.149   6.534   0.202  1.00 49.05           C  
ATOM    614 HG11 VAL A  40       1.097   7.021   0.431  1.00 49.05           H  
ATOM    615 HG12 VAL A  40      -0.316   7.047  -0.640  1.00 49.05           H  
ATOM    616 HG13 VAL A  40      -0.520   6.626   1.058  1.00 49.05           H  
ATOM    617  CG2 VAL A  40       1.218   5.004  -1.433  1.00 49.05           C  
ATOM    618 HG21 VAL A  40       1.336   3.975  -1.772  1.00 49.05           H  
ATOM    619 HG22 VAL A  40       0.719   5.563  -2.225  1.00 49.05           H  
ATOM    620 HG23 VAL A  40       2.202   5.440  -1.257  1.00 49.05           H  
ATOM    621  N   LEU A  41       0.900   4.770   3.389  1.00 51.30           N  
ATOM    622  H   LEU A  41       1.883   4.990   3.325  1.00 51.30           H  
ATOM    623  CA  LEU A  41       0.221   5.004   4.660  1.00 51.30           C  
ATOM    624  HA  LEU A  41      -0.650   4.351   4.718  1.00 51.30           H  
ATOM    625  C   LEU A  41      -0.265   6.457   4.710  1.00 51.30           C  
ATOM    626  CB  LEU A  41       1.170   4.651   5.824  1.00 51.30           C  
ATOM    627  HB2 LEU A  41       1.657   3.698   5.621  1.00 51.30           H  
ATOM    628  HB3 LEU A  41       1.948   5.412   5.882  1.00 51.30           H  
ATOM    629  O   LEU A  41       0.533   7.374   4.896  1.00 51.30           O  
ATOM    630  CG  LEU A  41       0.442   4.560   7.180  1.00 51.30           C  
ATOM    631  HG  LEU A  41      -0.260   5.388   7.279  1.00 51.30           H  
ATOM    632  CD1 LEU A  41      -0.317   3.235   7.314  1.00 51.30           C  
ATOM    633 HD11 LEU A  41       0.374   2.397   7.229  1.00 51.30           H  
ATOM    634 HD12 LEU A  41      -1.078   3.158   6.538  1.00 51.30           H  
ATOM    635 HD13 LEU A  41      -0.812   3.198   8.284  1.00 51.30           H  
ATOM    636  CD2 LEU A  41       1.443   4.641   8.331  1.00 51.30           C  
ATOM    637 HD21 LEU A  41       0.917   4.581   9.284  1.00 51.30           H  
ATOM    638 HD22 LEU A  41       1.970   5.594   8.286  1.00 51.30           H  
ATOM    639 HD23 LEU A  41       2.166   3.828   8.260  1.00 51.30           H  
ATOM    640  N   PHE A  42      -1.573   6.676   4.571  1.00 49.96           N  
ATOM    641  H   PHE A  42      -2.188   5.900   4.372  1.00 49.96           H  
ATOM    642  CA  PHE A  42      -2.158   7.990   4.833  1.00 49.96           C  
ATOM    643  HA  PHE A  42      -1.574   8.742   4.301  1.00 49.96           H  
ATOM    644  C   PHE A  42      -2.065   8.303   6.331  1.00 49.96           C  
ATOM    645  CB  PHE A  42      -3.605   8.070   4.313  1.00 49.96           C  
ATOM    646  HB2 PHE A  42      -3.995   7.069   4.127  1.00 49.96           H  
ATOM    647  HB3 PHE A  42      -4.240   8.515   5.079  1.00 49.96           H  
ATOM    648  O   PHE A  42      -2.750   7.688   7.150  1.00 49.96           O  
ATOM    649  CG  PHE A  42      -3.743   8.906   3.056  1.00 49.96           C  
ATOM    650  CD1 PHE A  42      -4.046  10.278   3.154  1.00 49.96           C  
ATOM    651  HD1 PHE A  42      -4.189  10.735   4.122  1.00 49.96           H  
ATOM    652  CD2 PHE A  42      -3.545   8.322   1.790  1.00 49.96           C  
ATOM    653  HD2 PHE A  42      -3.304   7.273   1.706  1.00 49.96           H  
ATOM    654  CE1 PHE A  42      -4.162  11.060   1.990  1.00 49.96           C  
ATOM    655  HE1 PHE A  42      -4.395  12.112   2.066  1.00 49.96           H  
ATOM    656  CE2 PHE A  42      -3.661   9.106   0.627  1.00 49.96           C  
ATOM    657  HE2 PHE A  42      -3.513   8.658  -0.344  1.00 49.96           H  
ATOM    658  CZ  PHE A  42      -3.971  10.474   0.727  1.00 49.96           C  
ATOM    659  HZ  PHE A  42      -4.060  11.073  -0.166  1.00 49.96           H  
ATOM    660  N   ALA A  43      -1.230   9.276   6.693  1.00 51.18           N  
ATOM    661  H   ALA A  43      -0.645   9.706   5.990  1.00 51.18           H  
ATOM    662  CA  ALA A  43      -1.270   9.869   8.021  1.00 51.18           C  
ATOM    663  HA  ALA A  43      -1.228   9.073   8.764  1.00 51.18           H  
ATOM    664  C   ALA A  43      -2.599  10.624   8.174  1.00 51.18           C  
ATOM    665  CB  ALA A  43      -0.048  10.774   8.214  1.00 51.18           C  
ATOM    666  HB1 ALA A  43      -0.057  11.577   7.477  1.00 51.18           H  
ATOM    667  HB2 ALA A  43       0.866  10.192   8.099  1.00 51.18           H  
ATOM    668  HB3 ALA A  43      -0.069  11.210   9.213  1.00 51.18           H  
ATOM    669  O   ALA A  43      -2.885  11.554   7.418  1.00 51.18           O  
ATOM    670  N   GLY A  44      -3.422  10.211   9.141  1.00 49.60           N  
ATOM    671  H   GLY A  44      -3.154   9.404   9.685  1.00 49.60           H  
ATOM    672  CA  GLY A  44      -4.703  10.848   9.436  1.00 49.60           C  
ATOM    673  HA2 GLY A  44      -5.257  10.239  10.150  1.00 49.60           H  
ATOM    674  HA3 GLY A  44      -5.290  10.932   8.521  1.00 49.60           H  
ATOM    675  C   GLY A  44      -4.512  12.239  10.036  1.00 49.60           C  
ATOM    676  O   GLY A  44      -4.539  12.394  11.254  1.00 49.60           O  
ATOM    677  N   GLY A  45      -4.318  13.248   9.187  1.00 56.90           N  
ATOM    678  H   GLY A  45      -4.195  13.027   8.210  1.00 56.90           H  
ATOM    679  CA  GLY A  45      -4.324  14.645   9.602  1.00 56.90           C  
ATOM    680  HA2 GLY A  45      -4.076  15.284   8.755  1.00 56.90           H  
ATOM    681  HA3 GLY A  45      -3.580  14.794  10.386  1.00 56.90           H  
ATOM    682  C   GLY A  45      -5.705  15.039  10.123  1.00 56.90           C  
ATOM    683  O   GLY A  45      -6.711  14.843   9.439  1.00 56.90           O  
ATOM    684  N   HIS A  46      -5.766  15.605  11.330  1.00 55.49           N  
ATOM    685  H   HIS A  46      -4.920  15.710  11.870  1.00 55.49           H  
ATOM    686  CA  HIS A  46      -7.005  16.196  11.828  1.00 55.49           C  
ATOM    687  HA  HIS A  46      -7.765  15.414  11.833  1.00 55.49           H  
ATOM    688  C   HIS A  46      -7.449  17.334  10.891  1.00 55.49           C  
ATOM    689  CB  HIS A  46      -6.823  16.711  13.261  1.00 55.49           C  
ATOM    690  HB2 HIS A  46      -7.701  17.296  13.537  1.00 55.49           H  
ATOM    691  HB3 HIS A  46      -5.959  17.374  13.302  1.00 55.49           H  
ATOM    692  O   HIS A  46      -6.609  18.151  10.503  1.00 55.49           O  
ATOM    693  CG  HIS A  46      -6.664  15.608  14.276  1.00 55.49           C  
ATOM    694  CD2 HIS A  46      -5.515  15.255  14.932  1.00 55.49           C  
ATOM    695  HD2 HIS A  46      -4.546  15.717  14.816  1.00 55.49           H  
ATOM    696  ND1 HIS A  46      -7.660  14.768  14.723  1.00 55.49           N  
ATOM    697  HD1 HIS A  46      -8.622  14.765  14.418  1.00 55.49           H  
ATOM    698  CE1 HIS A  46      -7.122  13.929  15.623  1.00 55.49           C  
ATOM    699  HE1 HIS A  46      -7.654  13.146  16.143  1.00 55.49           H  
ATOM    700  NE2 HIS A  46      -5.819  14.192  15.788  1.00 55.49           N  
ATOM    701  N   PRO A  47      -8.744  17.430  10.532  1.00 59.72           N  
ATOM    702  CA  PRO A  47      -9.226  18.543   9.728  1.00 59.72           C  
ATOM    703  HA  PRO A  47      -8.700  18.564   8.774  1.00 59.72           H  
ATOM    704  C   PRO A  47      -8.979  19.856  10.475  1.00 59.72           C  
ATOM    705  CB  PRO A  47     -10.714  18.271   9.485  1.00 59.72           C  
ATOM    706  HB2 PRO A  47     -10.832  17.703   8.562  1.00 59.72           H  
ATOM    707  HB3 PRO A  47     -11.300  19.189   9.444  1.00 59.72           H  
ATOM    708  O   PRO A  47      -9.300  19.975  11.661  1.00 59.72           O  
ATOM    709  CG  PRO A  47     -11.115  17.395  10.673  1.00 59.72           C  
ATOM    710  HG2 PRO A  47     -11.339  18.025  11.534  1.00 59.72           H  
ATOM    711  HG3 PRO A  47     -11.965  16.754  10.436  1.00 59.72           H  
ATOM    712  CD  PRO A  47      -9.851  16.582  10.947  1.00 59.72           C  
ATOM    713  HD2 PRO A  47      -9.795  16.335  12.007  1.00 59.72           H  
ATOM    714  HD3 PRO A  47      -9.853  15.674  10.343  1.00 59.72           H  
ATOM    715  N   ALA A  48      -8.414  20.843   9.775  1.00 66.64           N  
ATOM    716  H   ALA A  48      -8.134  20.669   8.821  1.00 66.64           H  
ATOM    717  CA  ALA A  48      -8.194  22.170  10.336  1.00 66.64           C  
ATOM    718  HA  ALA A  48      -7.482  22.058  11.154  1.00 66.64           H  
ATOM    719  C   ALA A  48      -9.521  22.753  10.869  1.00 66.64           C  
ATOM    720  CB  ALA A  48      -7.562  23.070   9.268  1.00 66.64           C  
ATOM    721  HB1 ALA A  48      -8.240  23.177   8.421  1.00 66.64           H  
ATOM    722  HB2 ALA A  48      -7.364  24.056   9.690  1.00 66.64           H  
ATOM    723  HB3 ALA A  48      -6.622  22.638   8.926  1.00 66.64           H  
ATOM    724  O   ALA A  48     -10.566  22.548  10.237  1.00 66.64           O  
ATOM    725  N   PRO A  49      -9.520  23.483  12.004  1.00 60.18           N  
ATOM    726  CA  PRO A  49     -10.744  24.040  12.566  1.00 60.18           C  
ATOM    727  HA  PRO A  49     -11.386  23.215  12.876  1.00 60.18           H  
ATOM    728  C   PRO A  49     -11.471  24.913  11.541  1.00 60.18           C  
ATOM    729  CB  PRO A  49     -10.317  24.840  13.804  1.00 60.18           C  
ATOM    730  HB2 PRO A  49     -11.059  24.775  14.600  1.00 60.18           H  
ATOM    731  HB3 PRO A  49     -10.132  25.882  13.544  1.00 60.18           H  
ATOM    732  O   PRO A  49     -10.924  25.908  11.063  1.00 60.18           O  
ATOM    733  CG  PRO A  49      -8.996  24.191  14.210  1.00 60.18           C  
ATOM    734  HG2 PRO A  49      -9.195  23.305  14.813  1.00 60.18           H  
ATOM    735  HG3 PRO A  49      -8.350  24.884  14.748  1.00 60.18           H  
ATOM    736  CD  PRO A  49      -8.388  23.770  12.874  1.00 60.18           C  
ATOM    737  HD2 PRO A  49      -7.756  22.895  13.027  1.00 60.18           H  
ATOM    738  HD3 PRO A  49      -7.807  24.591  12.454  1.00 60.18           H  
ATOM    739  N   LEU A  50     -12.716  24.553  11.211  1.00 59.11           N  
ATOM    740  H   LEU A  50     -13.072  23.679  11.570  1.00 59.11           H  
ATOM    741  CA  LEU A  50     -13.534  25.331  10.282  1.00 59.11           C  
ATOM    742  HA  LEU A  50     -13.029  25.315   9.316  1.00 59.11           H  
ATOM    743  C   LEU A  50     -13.644  26.782  10.785  1.00 59.11           C  
ATOM    744  CB  LEU A  50     -14.936  24.709  10.148  1.00 59.11           C  
ATOM    745  HB2 LEU A  50     -15.301  24.471  11.147  1.00 59.11           H  
ATOM    746  HB3 LEU A  50     -15.613  25.450   9.723  1.00 59.11           H  
ATOM    747  O   LEU A  50     -14.065  26.979  11.935  1.00 59.11           O  
ATOM    748  CG  LEU A  50     -14.991  23.446   9.272  1.00 59.11           C  
ATOM    749  HG  LEU A  50     -14.200  22.757   9.566  1.00 59.11           H  
ATOM    750  CD1 LEU A  50     -16.340  22.753   9.469  1.00 59.11           C  
ATOM    751 HD11 LEU A  50     -17.155  23.418   9.184  1.00 59.11           H  
ATOM    752 HD12 LEU A  50     -16.456  22.462  10.513  1.00 59.11           H  
ATOM    753 HD13 LEU A  50     -16.381  21.852   8.856  1.00 59.11           H  
ATOM    754  CD2 LEU A  50     -14.850  23.785   7.784  1.00 59.11           C  
ATOM    755 HD21 LEU A  50     -13.867  24.215   7.591  1.00 59.11           H  
ATOM    756 HD22 LEU A  50     -14.936  22.871   7.197  1.00 59.11           H  
ATOM    757 HD23 LEU A  50     -15.629  24.484   7.479  1.00 59.11           H  
ATOM    758  N   PRO A  51     -13.324  27.795   9.951  1.00 59.08           N  
ATOM    759  CA  PRO A  51     -13.438  29.191  10.351  1.00 59.08           C  
ATOM    760  HA  PRO A  51     -12.755  29.381  11.180  1.00 59.08           H  
ATOM    761  C   PRO A  51     -14.871  29.484  10.801  1.00 59.08           C  
ATOM    762  CB  PRO A  51     -12.999  30.022   9.139  1.00 59.08           C  
ATOM    763  HB2 PRO A  51     -13.577  30.940   9.034  1.00 59.08           H  
ATOM    764  HB3 PRO A  51     -11.938  30.253   9.231  1.00 59.08           H  
ATOM    765  O   PRO A  51     -15.834  28.978  10.216  1.00 59.08           O  
ATOM    766  CG  PRO A  51     -13.211  29.079   7.954  1.00 59.08           C  
ATOM    767  HG2 PRO A  51     -12.541  29.308   7.125  1.00 59.08           H  
ATOM    768  HG3 PRO A  51     -14.252  29.123   7.632  1.00 59.08           H  
ATOM    769  CD  PRO A  51     -12.919  27.706   8.555  1.00 59.08           C  
ATOM    770  HD2 PRO A  51     -11.851  27.496   8.502  1.00 59.08           H  
ATOM    771  HD3 PRO A  51     -13.483  26.944   8.017  1.00 59.08           H  
ATOM    772  N   ARG A  52     -15.013  30.302  11.854  1.00 57.40           N  
ATOM    773  H   ARG A  52     -14.162  30.678  12.246  1.00 57.40           H  
ATOM    774  CA  ARG A  52     -16.263  30.478  12.628  1.00 57.40           C  
ATOM    775  HA  ARG A  52     -16.505  29.527  13.103  1.00 57.40           H  
ATOM    776  C   ARG A  52     -17.506  30.808  11.778  1.00 57.40           C  
ATOM    777  CB  ARG A  52     -16.037  31.523  13.744  1.00 57.40           C  
ATOM    778  HB2 ARG A  52     -15.591  32.421  13.316  1.00 57.40           H  
ATOM    779  HB3 ARG A  52     -17.004  31.797  14.165  1.00 57.40           H  
ATOM    780  O   ARG A  52     -18.614  30.485  12.193  1.00 57.40           O  
ATOM    781  CG  ARG A  52     -15.152  30.999  14.895  1.00 57.40           C  
ATOM    782  HG2 ARG A  52     -14.193  30.663  14.500  1.00 57.40           H  
ATOM    783  HG3 ARG A  52     -15.653  30.149  15.358  1.00 57.40           H  
ATOM    784  CD  ARG A  52     -14.898  32.079  15.963  1.00 57.40           C  
ATOM    785  HD2 ARG A  52     -15.855  32.505  16.265  1.00 57.40           H  
ATOM    786  HD3 ARG A  52     -14.302  32.873  15.513  1.00 57.40           H  
ATOM    787  NE  ARG A  52     -14.228  31.527  17.164  1.00 57.40           N  
ATOM    788  HE  ARG A  52     -14.595  30.652  17.512  1.00 57.40           H  
ATOM    789  NH1 ARG A  52     -12.683  33.199  17.559  1.00 57.40           N  
ATOM    790 HH11 ARG A  52     -11.944  33.587  18.128  1.00 57.40           H  
ATOM    791 HH12 ARG A  52     -13.007  33.708  16.748  1.00 57.40           H  
ATOM    792  NH2 ARG A  52     -12.813  31.473  18.953  1.00 57.40           N  
ATOM    793 HH21 ARG A  52     -12.072  31.893  19.496  1.00 57.40           H  
ATOM    794 HH22 ARG A  52     -13.217  30.601  19.263  1.00 57.40           H  
ATOM    795  CZ  ARG A  52     -13.250  32.069  17.878  1.00 57.40           C  
ATOM    796  N   GLY A  53     -17.338  31.355  10.570  1.00 56.82           N  
ATOM    797  H   GLY A  53     -16.393  31.567  10.286  1.00 56.82           H  
ATOM    798  CA  GLY A  53     -18.421  31.604   9.608  1.00 56.82           C  
ATOM    799  HA2 GLY A  53     -19.211  32.168  10.104  1.00 56.82           H  
ATOM    800  HA3 GLY A  53     -18.029  32.226   8.803  1.00 56.82           H  
ATOM    801  C   GLY A  53     -19.068  30.365   8.958  1.00 56.82           C  
ATOM    802  O   GLY A  53     -20.199  30.469   8.496  1.00 56.82           O  
ATOM    803  N   ARG A  54     -18.425  29.184   8.936  1.00 50.98           N  
ATOM    804  H   ARG A  54     -17.500  29.140   9.340  1.00 50.98           H  
ATOM    805  CA  ARG A  54     -18.988  27.959   8.308  1.00 50.98           C  
ATOM    806  HA  ARG A  54     -19.775  28.266   7.620  1.00 50.98           H  
ATOM    807  C   ARG A  54     -19.731  27.017   9.264  1.00 50.98           C  
ATOM    808  CB  ARG A  54     -17.920  27.229   7.463  1.00 50.98           C  
ATOM    809  HB2 ARG A  54     -18.190  26.177   7.372  1.00 50.98           H  
ATOM    810  HB3 ARG A  54     -16.947  27.286   7.952  1.00 50.98           H  
ATOM    811  O   ARG A  54     -20.331  26.044   8.819  1.00 50.98           O  
ATOM    812  CG  ARG A  54     -17.840  27.816   6.042  1.00 50.98           C  
ATOM    813  HG2 ARG A  54     -17.483  28.845   6.092  1.00 50.98           H  
ATOM    814  HG3 ARG A  54     -18.840  27.815   5.607  1.00 50.98           H  
ATOM    815  CD  ARG A  54     -16.917  26.996   5.128  1.00 50.98           C  
ATOM    816  HD2 ARG A  54     -15.891  27.094   5.483  1.00 50.98           H  
ATOM    817  HD3 ARG A  54     -17.210  25.947   5.185  1.00 50.98           H  
ATOM    818  NE  ARG A  54     -17.009  27.443   3.721  1.00 50.98           N  
ATOM    819  HE  ARG A  54     -17.674  28.175   3.517  1.00 50.98           H  
ATOM    820  NH1 ARG A  54     -15.455  26.010   2.806  1.00 50.98           N  
ATOM    821 HH11 ARG A  54     -15.272  25.614   3.716  1.00 50.98           H  
ATOM    822 HH12 ARG A  54     -14.970  25.661   1.991  1.00 50.98           H  
ATOM    823  NH2 ARG A  54     -16.556  27.423   1.484  1.00 50.98           N  
ATOM    824 HH21 ARG A  54     -17.238  28.149   1.320  1.00 50.98           H  
ATOM    825 HH22 ARG A  54     -16.052  27.049   0.693  1.00 50.98           H  
ATOM    826  CZ  ARG A  54     -16.342  26.958   2.683  1.00 50.98           C  
ATOM    827  N   GLN A  55     -19.764  27.311  10.563  1.00 50.97           N  
ATOM    828  H   GLN A  55     -19.294  28.148  10.877  1.00 50.97           H  
ATOM    829  CA  GLN A  55     -20.361  26.418  11.571  1.00 50.97           C  
ATOM    830  HA  GLN A  55     -20.097  25.394  11.306  1.00 50.97           H  
ATOM    831  C   GLN A  55     -21.907  26.437  11.599  1.00 50.97           C  
ATOM    832  CB  GLN A  55     -19.725  26.698  12.946  1.00 50.97           C  
ATOM    833  HB2 GLN A  55     -20.184  26.046  13.688  1.00 50.97           H  
ATOM    834  HB3 GLN A  55     -19.909  27.734  13.230  1.00 50.97           H  
ATOM    835  O   GLN A  55     -22.515  25.626  12.292  1.00 50.97           O  
ATOM    836  CG  GLN A  55     -18.205  26.428  12.925  1.00 50.97           C  
ATOM    837  HG2 GLN A  55     -17.723  27.094  12.209  1.00 50.97           H  
ATOM    838  HG3 GLN A  55     -18.029  25.402  12.602  1.00 50.97           H  
ATOM    839  CD  GLN A  55     -17.512  26.622  14.271  1.00 50.97           C  
ATOM    840  NE2 GLN A  55     -16.200  26.525  14.315  1.00 50.97           N  
ATOM    841 HE21 GLN A  55     -15.646  26.394  13.481  1.00 50.97           H  
ATOM    842 HE22 GLN A  55     -15.784  26.583  15.234  1.00 50.97           H  
ATOM    843  OE1 GLN A  55     -18.112  26.885  15.298  1.00 50.97           O  
ATOM    844  N   ARG A  56     -22.564  27.308  10.815  1.00 52.99           N  
ATOM    845  H   ARG A  56     -22.012  27.939  10.251  1.00 52.99           H  
ATOM    846  CA  ARG A  56     -24.037  27.419  10.750  1.00 52.99           C  
ATOM    847  HA  ARG A  56     -24.442  27.124  11.718  1.00 52.99           H  
ATOM    848  C   ARG A  56     -24.737  26.453   9.779  1.00 52.99           C  
ATOM    849  CB  ARG A  56     -24.452  28.884  10.507  1.00 52.99           C  
ATOM    850  HB2 ARG A  56     -25.501  28.910  10.212  1.00 52.99           H  
ATOM    851  HB3 ARG A  56     -23.860  29.311   9.697  1.00 52.99           H  
ATOM    852  O   ARG A  56     -25.955  26.360   9.832  1.00 52.99           O  
ATOM    853  CG  ARG A  56     -24.298  29.729  11.783  1.00 52.99           C  
ATOM    854  HG2 ARG A  56     -23.247  29.785  12.065  1.00 52.99           H  
ATOM    855  HG3 ARG A  56     -24.853  29.249  12.589  1.00 52.99           H  
ATOM    856  CD  ARG A  56     -24.850  31.148  11.584  1.00 52.99           C  
ATOM    857  HD2 ARG A  56     -25.856  31.074  11.172  1.00 52.99           H  
ATOM    858  HD3 ARG A  56     -24.218  31.677  10.871  1.00 52.99           H  
ATOM    859  NE  ARG A  56     -24.905  31.891  12.860  1.00 52.99           N  
ATOM    860  HE  ARG A  56     -24.569  31.409  13.682  1.00 52.99           H  
ATOM    861  NH1 ARG A  56     -25.877  33.815  12.057  1.00 52.99           N  
ATOM    862 HH11 ARG A  56     -25.873  33.427  11.124  1.00 52.99           H  
ATOM    863 HH12 ARG A  56     -26.275  34.729  12.216  1.00 52.99           H  
ATOM    864  NH2 ARG A  56     -25.456  33.626  14.236  1.00 52.99           N  
ATOM    865 HH21 ARG A  56     -25.133  33.106  15.040  1.00 52.99           H  
ATOM    866 HH22 ARG A  56     -25.857  34.544  14.364  1.00 52.99           H  
ATOM    867  CZ  ARG A  56     -25.409  33.102  13.043  1.00 52.99           C  
ATOM    868  N   LEU A  57     -24.006  25.706   8.944  1.00 51.55           N  
ATOM    869  H   LEU A  57     -23.005  25.836   8.941  1.00 51.55           H  
ATOM    870  CA  LEU A  57     -24.594  24.786   7.946  1.00 51.55           C  
ATOM    871  HA  LEU A  57     -25.651  25.027   7.834  1.00 51.55           H  
ATOM    872  C   LEU A  57     -24.600  23.299   8.352  1.00 51.55           C  
ATOM    873  CB  LEU A  57     -23.922  25.037   6.581  1.00 51.55           C  
ATOM    874  HB2 LEU A  57     -22.867  25.260   6.737  1.00 51.55           H  
ATOM    875  HB3 LEU A  57     -23.976  24.136   5.969  1.00 51.55           H  
ATOM    876  O   LEU A  57     -25.192  22.484   7.658  1.00 51.55           O  
ATOM    877  CG  LEU A  57     -24.600  26.187   5.809  1.00 51.55           C  
ATOM    878  HG  LEU A  57     -24.849  26.991   6.501  1.00 51.55           H  
ATOM    879  CD1 LEU A  57     -23.654  26.756   4.754  1.00 51.55           C  
ATOM    880 HD11 LEU A  57     -23.381  25.977   4.041  1.00 51.55           H  
ATOM    881 HD12 LEU A  57     -22.755  27.147   5.231  1.00 51.55           H  
ATOM    882 HD13 LEU A  57     -24.148  27.566   4.218  1.00 51.55           H  
ATOM    883  CD2 LEU A  57     -25.874  25.714   5.106  1.00 51.55           C  
ATOM    884 HD21 LEU A  57     -26.591  25.329   5.831  1.00 51.55           H  
ATOM    885 HD22 LEU A  57     -26.336  26.547   4.576  1.00 51.55           H  
ATOM    886 HD23 LEU A  57     -25.642  24.927   4.388  1.00 51.55           H  
ATOM    887  N   VAL A  58     -23.993  22.935   9.488  1.00 45.98           N  
ATOM    888  H   VAL A  58     -23.505  23.647  10.012  1.00 45.98           H  
ATOM    889  CA  VAL A  58     -23.945  21.536   9.983  1.00 45.98           C  
ATOM    890  HA  VAL A  58     -24.268  20.873   9.181  1.00 45.98           H  
ATOM    891  C   VAL A  58     -24.945  21.283  11.129  1.00 45.98           C  
ATOM    892  CB  VAL A  58     -22.484  21.139  10.303  1.00 45.98           C  
ATOM    893  HB  VAL A  58     -22.092  21.818  11.060  1.00 45.98           H  
ATOM    894  O   VAL A  58     -25.184  20.140  11.510  1.00 45.98           O  
ATOM    895  CG1 VAL A  58     -22.307  19.700  10.808  1.00 45.98           C  
ATOM    896 HG11 VAL A  58     -22.781  19.003  10.118  1.00 45.98           H  
ATOM    897 HG12 VAL A  58     -21.248  19.458  10.894  1.00 45.98           H  
ATOM    898 HG13 VAL A  58     -22.754  19.592  11.796  1.00 45.98           H  
ATOM    899  CG2 VAL A  58     -21.613  21.262   9.040  1.00 45.98           C  
ATOM    900 HG21 VAL A  58     -22.008  20.623   8.250  1.00 45.98           H  
ATOM    901 HG22 VAL A  58     -20.588  20.965   9.259  1.00 45.98           H  
ATOM    902 HG23 VAL A  58     -21.593  22.292   8.684  1.00 45.98           H  
ATOM    903  N   ALA A  59     -25.596  22.333  11.643  1.00 48.16           N  
ATOM    904  H   ALA A  59     -25.380  23.254  11.288  1.00 48.16           H  
ATOM    905  CA  ALA A  59     -26.645  22.221  12.662  1.00 48.16           C  
ATOM    906  HA  ALA A  59     -26.397  21.399  13.333  1.00 48.16           H  
ATOM    907  C   ALA A  59     -28.042  21.907  12.082  1.00 48.16           C  
ATOM    908  CB  ALA A  59     -26.641  23.510  13.492  1.00 48.16           C  
ATOM    909  HB1 ALA A  59     -25.657  23.670  13.932  1.00 48.16           H  
ATOM    910  HB2 ALA A  59     -26.904  24.361  12.864  1.00 48.16           H  
ATOM    911  HB3 ALA A  59     -27.377  23.425  14.292  1.00 48.16           H  
ATOM    912  O   ALA A  59     -28.852  21.300  12.770  1.00 48.16           O  
ATOM    913  N   ALA A  60     -28.308  22.258  10.817  1.00 48.81           N  
ATOM    914  H   ALA A  60     -27.602  22.759  10.296  1.00 48.81           H  
ATOM    915  CA  ALA A  60     -29.621  22.097  10.174  1.00 48.81           C  
ATOM    916  HA  ALA A  60     -30.396  22.204  10.932  1.00 48.81           H  
ATOM    917  C   ALA A  60     -29.852  20.718   9.513  1.00 48.81           C  
ATOM    918  CB  ALA A  60     -29.793  23.247   9.174  1.00 48.81           C  
ATOM    919  HB1 ALA A  60     -30.790  23.198   8.735  1.00 48.81           H  
ATOM    920  HB2 ALA A  60     -29.687  24.205   9.683  1.00 48.81           H  
ATOM    921  HB3 ALA A  60     -29.054  23.170   8.377  1.00 48.81           H  
ATOM    922  O   ALA A  60     -30.939  20.444   9.023  1.00 48.81           O  
ATOM    923  N   ALA A  61     -28.843  19.838   9.492  1.00 46.22           N  
ATOM    924  H   ALA A  61     -27.966  20.122   9.903  1.00 46.22           H  
ATOM    925  CA  ALA A  61     -28.904  18.520   8.842  1.00 46.22           C  
ATOM    926  HA  ALA A  61     -29.783  18.488   8.199  1.00 46.22           H  
ATOM    927  C   ALA A  61     -29.069  17.346   9.835  1.00 46.22           C  
ATOM    928  CB  ALA A  61     -27.680  18.378   7.927  1.00 46.22           C  
ATOM    929  HB1 ALA A  61     -27.645  19.211   7.225  1.00 46.22           H  
ATOM    930  HB2 ALA A  61     -27.751  17.449   7.361  1.00 46.22           H  
ATOM    931  HB3 ALA A  61     -26.767  18.365   8.522  1.00 46.22           H  
ATOM    932  O   ALA A  61     -28.747  16.202   9.516  1.00 46.22           O  
ATOM    933  N   ARG A  62     -29.512  17.625  11.070  1.00 45.33           N  
ATOM    934  H   ARG A  62     -29.736  18.590  11.271  1.00 45.33           H  
ATOM    935  CA  ARG A  62     -29.774  16.614  12.118  1.00 45.33           C  
ATOM    936  HA  ARG A  62     -29.687  15.623  11.672  1.00 45.33           H  
ATOM    937  C   ARG A  62     -31.210  16.623  12.651  1.00 45.33           C  
ATOM    938  CB  ARG A  62     -28.724  16.719  13.237  1.00 45.33           C  
ATOM    939  HB2 ARG A  62     -28.648  17.751  13.579  1.00 45.33           H  
ATOM    940  HB3 ARG A  62     -29.036  16.099  14.078  1.00 45.33           H  
ATOM    941  O   ARG A  62     -31.538  15.829  13.527  1.00 45.33           O  
ATOM    942  CG  ARG A  62     -27.357  16.217  12.752  1.00 45.33           C  
ATOM    943  HG2 ARG A  62     -26.975  16.878  11.974  1.00 45.33           H  
ATOM    944  HG3 ARG A  62     -27.472  15.215  12.340  1.00 45.33           H  
ATOM    945  CD  ARG A  62     -26.358  16.166  13.911  1.00 45.33           C  
ATOM    946  HD2 ARG A  62     -26.174  17.183  14.258  1.00 45.33           H  
ATOM    947  HD3 ARG A  62     -26.799  15.587  14.723  1.00 45.33           H  
ATOM    948  NE  ARG A  62     -25.091  15.539  13.490  1.00 45.33           N  
ATOM    949  HE  ARG A  62     -25.013  15.317  12.508  1.00 45.33           H  
ATOM    950  NH1 ARG A  62     -24.071  15.511  15.544  1.00 45.33           N  
ATOM    951 HH11 ARG A  62     -23.285  15.271  16.133  1.00 45.33           H  
ATOM    952 HH12 ARG A  62     -24.883  15.972  15.928  1.00 45.33           H  
ATOM    953  NH2 ARG A  62     -23.015  14.648  13.775  1.00 45.33           N  
ATOM    954 HH21 ARG A  62     -22.989  14.416  12.792  1.00 45.33           H  
ATOM    955 HH22 ARG A  62     -22.236  14.409  14.371  1.00 45.33           H  
ATOM    956  CZ  ARG A  62     -24.068  15.237  14.269  1.00 45.33           C  
ATOM    957  N   GLU A  63     -32.069  17.461  12.083  1.00 42.52           N  
ATOM    958  H   GLU A  63     -31.746  18.057  11.335  1.00 42.52           H  
ATOM    959  CA  GLU A  63     -33.513  17.455  12.303  1.00 42.52           C  
ATOM    960  HA  GLU A  63     -33.765  16.886  13.199  1.00 42.52           H  
ATOM    961  C   GLU A  63     -34.159  16.778  11.087  1.00 42.52           C  
ATOM    962  CB  GLU A  63     -34.007  18.900  12.503  1.00 42.52           C  
ATOM    963  HB2 GLU A  63     -35.095  18.891  12.582  1.00 42.52           H  
ATOM    964  HB3 GLU A  63     -33.721  19.498  11.637  1.00 42.52           H  
ATOM    965  O   GLU A  63     -34.142  17.341   9.997  1.00 42.52           O  
ATOM    966  CG  GLU A  63     -33.419  19.528  13.780  1.00 42.52           C  
ATOM    967  HG2 GLU A  63     -32.331  19.521  13.717  1.00 42.52           H  
ATOM    968  HG3 GLU A  63     -33.706  18.905  14.627  1.00 42.52           H  
ATOM    969  CD  GLU A  63     -33.875  20.975  14.031  1.00 42.52           C  
ATOM    970  OE1 GLU A  63     -33.832  21.378  15.216  1.00 42.52           O  
ATOM    971  OE2 GLU A  63     -34.225  21.673  13.055  1.00 42.52           O  
ATOM    972  N   GLY A  64     -34.666  15.546  11.235  1.00 43.90           N  
ATOM    973  H   GLY A  64     -34.674  15.135  12.158  1.00 43.90           H  
ATOM    974  CA  GLY A  64     -35.327  14.845  10.119  1.00 43.90           C  
ATOM    975  HA2 GLY A  64     -35.106  15.348   9.177  1.00 43.90           H  
ATOM    976  HA3 GLY A  64     -36.404  14.920  10.269  1.00 43.90           H  
ATOM    977  C   GLY A  64     -35.002  13.364   9.900  1.00 43.90           C  
ATOM    978  O   GLY A  64     -35.273  12.859   8.817  1.00 43.90           O  
ATOM    979  N   VAL A  65     -34.468  12.634  10.888  1.00 50.15           N  
ATOM    980  H   VAL A  65     -34.185  13.097  11.740  1.00 50.15           H  
ATOM    981  CA  VAL A  65     -34.452  11.156  10.848  1.00 50.15           C  
ATOM    982  HA  VAL A  65     -35.135  10.823  10.066  1.00 50.15           H  
ATOM    983  C   VAL A  65     -35.005  10.601  12.158  1.00 50.15           C  
ATOM    984  CB  VAL A  65     -33.071  10.561  10.486  1.00 50.15           C  
ATOM    985  HB  VAL A  65     -32.366  10.749  11.295  1.00 50.15           H  
ATOM    986  O   VAL A  65     -34.262  10.258  13.078  1.00 50.15           O  
ATOM    987  CG1 VAL A  65     -33.183   9.043  10.257  1.00 50.15           C  
ATOM    988 HG11 VAL A  65     -32.208   8.638   9.989  1.00 50.15           H  
ATOM    989 HG12 VAL A  65     -33.521   8.545  11.165  1.00 50.15           H  
ATOM    990 HG13 VAL A  65     -33.888   8.837   9.451  1.00 50.15           H  
ATOM    991  CG2 VAL A  65     -32.491  11.160   9.198  1.00 50.15           C  
ATOM    992 HG21 VAL A  65     -33.191  11.027   8.373  1.00 50.15           H  
ATOM    993 HG22 VAL A  65     -32.302  12.225   9.331  1.00 50.15           H  
ATOM    994 HG23 VAL A  65     -31.547  10.675   8.949  1.00 50.15           H  
ATOM    995  N   HIS A  66     -36.333  10.504  12.248  1.00 53.92           N  
ATOM    996  H   HIS A  66     -36.894  10.797  11.460  1.00 53.92           H  
ATOM    997  CA  HIS A  66     -36.952   9.631  13.241  1.00 53.92           C  
ATOM    998  HA  HIS A  66     -36.480   9.819  14.205  1.00 53.92           H  
ATOM    999  C   HIS A  66     -36.711   8.173  12.820  1.00 53.92           C  
ATOM   1000  CB  HIS A  66     -38.453   9.923  13.383  1.00 53.92           C  
ATOM   1001  HB2 HIS A  66     -38.935   9.060  13.842  1.00 53.92           H  
ATOM   1002  HB3 HIS A  66     -38.899  10.063  12.398  1.00 53.92           H  
ATOM   1003  O   HIS A  66     -37.069   7.812  11.696  1.00 53.92           O  
ATOM   1004  CG  HIS A  66     -38.741  11.118  14.255  1.00 53.92           C  
ATOM   1005  CD2 HIS A  66     -39.245  12.327  13.859  1.00 53.92           C  
ATOM   1006  HD2 HIS A  66     -39.513  12.607  12.850  1.00 53.92           H  
ATOM   1007  ND1 HIS A  66     -38.555  11.183  15.618  1.00 53.92           N  
ATOM   1008  HD1 HIS A  66     -38.249  10.427  16.215  1.00 53.92           H  
ATOM   1009  CE1 HIS A  66     -38.930  12.404  16.031  1.00 53.92           C  
ATOM   1010  HE1 HIS A  66     -38.914  12.750  17.054  1.00 53.92           H  
ATOM   1011  NE2 HIS A  66     -39.356  13.137  14.993  1.00 53.92           N  
ATOM   1012  N   PRO A  67     -36.126   7.314  13.676  1.00 57.46           N  
ATOM   1013  CA  PRO A  67     -36.094   5.887  13.389  1.00 57.46           C  
ATOM   1014  HA  PRO A  67     -35.601   5.722  12.431  1.00 57.46           H  
ATOM   1015  C   PRO A  67     -37.538   5.359  13.353  1.00 57.46           C  
ATOM   1016  CB  PRO A  67     -35.266   5.260  14.514  1.00 57.46           C  
ATOM   1017  HB2 PRO A  67     -34.214   5.262  14.232  1.00 57.46           H  
ATOM   1018  HB3 PRO A  67     -35.595   4.248  14.751  1.00 57.46           H  
ATOM   1019  O   PRO A  67     -38.334   5.753  14.211  1.00 57.46           O  
ATOM   1020  CG  PRO A  67     -35.479   6.217  15.689  1.00 57.46           C  
ATOM   1021  HG2 PRO A  67     -34.641   6.197  16.385  1.00 57.46           H  
ATOM   1022  HG3 PRO A  67     -36.407   5.966  16.202  1.00 57.46           H  
ATOM   1023  CD  PRO A  67     -35.620   7.582  15.014  1.00 57.46           C  
ATOM   1024  HD2 PRO A  67     -36.309   8.201  15.589  1.00 57.46           H  
ATOM   1025  HD3 PRO A  67     -34.646   8.066  14.941  1.00 57.46           H  
ATOM   1026  N   PRO A  68     -37.898   4.466  12.409  1.00 55.87           N  
ATOM   1027  CA  PRO A  68     -39.215   3.846  12.406  1.00 55.87           C  
ATOM   1028  HA  PRO A  68     -39.980   4.614  12.289  1.00 55.87           H  
ATOM   1029  C   PRO A  68     -39.422   3.120  13.736  1.00 55.87           C  
ATOM   1030  CB  PRO A  68     -39.252   2.912  11.195  1.00 55.87           C  
ATOM   1031  HB2 PRO A  68     -39.829   2.008  11.387  1.00 55.87           H  
ATOM   1032  HB3 PRO A  68     -39.661   3.448  10.338  1.00 55.87           H  
ATOM   1033  O   PRO A  68     -38.615   2.280  14.147  1.00 55.87           O  
ATOM   1034  CG  PRO A  68     -37.777   2.603  10.942  1.00 55.87           C  
ATOM   1035  HG2 PRO A  68     -37.458   1.786  11.588  1.00 55.87           H  
ATOM   1036  HG3 PRO A  68     -37.587   2.361   9.896  1.00 55.87           H  
ATOM   1037  CD  PRO A  68     -37.070   3.893  11.361  1.00 55.87           C  
ATOM   1038  HD2 PRO A  68     -37.026   4.584  10.519  1.00 55.87           H  
ATOM   1039  HD3 PRO A  68     -36.066   3.665  11.718  1.00 55.87           H  
ATOM   1040  N   GLN A  69     -40.489   3.509  14.425  1.00 51.99           N  
ATOM   1041  H   GLN A  69     -41.089   4.213  14.020  1.00 51.99           H  
ATOM   1042  CA  GLN A  69     -40.779   3.098  15.787  1.00 51.99           C  
ATOM   1043  HA  GLN A  69     -39.921   3.357  16.407  1.00 51.99           H  
ATOM   1044  C   GLN A  69     -40.990   1.579  15.829  1.00 51.99           C  
ATOM   1045  CB  GLN A  69     -41.984   3.928  16.258  1.00 51.99           C  
ATOM   1046  HB2 GLN A  69     -42.894   3.573  15.773  1.00 51.99           H  
ATOM   1047  HB3 GLN A  69     -41.819   4.960  15.948  1.00 51.99           H  
ATOM   1048  O   GLN A  69     -41.959   1.049  15.292  1.00 51.99           O  
ATOM   1049  CG  GLN A  69     -42.180   3.923  17.776  1.00 51.99           C  
ATOM   1050  HG2 GLN A  69     -42.500   2.928  18.088  1.00 51.99           H  
ATOM   1051  HG3 GLN A  69     -41.239   4.156  18.273  1.00 51.99           H  
ATOM   1052  CD  GLN A  69     -43.214   4.958  18.212  1.00 51.99           C  
ATOM   1053  NE2 GLN A  69     -44.105   4.599  19.106  1.00 51.99           N  
ATOM   1054 HE21 GLN A  69     -44.854   5.258  19.265  1.00 51.99           H  
ATOM   1055 HE22 GLN A  69     -44.241   3.612  19.273  1.00 51.99           H  
ATOM   1056  OE1 GLN A  69     -43.227   6.100  17.779  1.00 51.99           O  
ATOM   1057  N   ARG A  70     -40.042   0.856  16.438  1.00 53.81           N  
ATOM   1058  H   ARG A  70     -39.233   1.347  16.792  1.00 53.81           H  
ATOM   1059  CA  ARG A  70     -40.164  -0.586  16.682  1.00 53.81           C  
ATOM   1060  HA  ARG A  70     -40.664  -1.054  15.835  1.00 53.81           H  
ATOM   1061  C   ARG A  70     -41.076  -0.814  17.882  1.00 53.81           C  
ATOM   1062  CB  ARG A  70     -38.786  -1.244  16.871  1.00 53.81           C  
ATOM   1063  HB2 ARG A  70     -38.161  -0.618  17.508  1.00 53.81           H  
ATOM   1064  HB3 ARG A  70     -38.935  -2.199  17.375  1.00 53.81           H  
ATOM   1065  O   ARG A  70     -40.594  -1.033  18.993  1.00 53.81           O  
ATOM   1066  CG  ARG A  70     -38.069  -1.532  15.546  1.00 53.81           C  
ATOM   1067  HG2 ARG A  70     -37.848  -0.601  15.025  1.00 53.81           H  
ATOM   1068  HG3 ARG A  70     -38.719  -2.147  14.923  1.00 53.81           H  
ATOM   1069  CD  ARG A  70     -36.769  -2.296  15.837  1.00 53.81           C  
ATOM   1070  HD2 ARG A  70     -36.983  -3.066  16.579  1.00 53.81           H  
ATOM   1071  HD3 ARG A  70     -36.039  -1.602  16.253  1.00 53.81           H  
ATOM   1072  NE  ARG A  70     -36.223  -2.942  14.628  1.00 53.81           N  
ATOM   1073  HE  ARG A  70     -36.623  -2.655  13.747  1.00 53.81           H  
ATOM   1074  NH1 ARG A  70     -34.709  -4.316  15.681  1.00 53.81           N  
ATOM   1075 HH11 ARG A  70     -34.960  -3.892  16.562  1.00 53.81           H  
ATOM   1076 HH12 ARG A  70     -34.018  -5.051  15.637  1.00 53.81           H  
ATOM   1077  NH2 ARG A  70     -34.968  -4.453  13.470  1.00 53.81           N  
ATOM   1078 HH21 ARG A  70     -35.417  -4.166  12.612  1.00 53.81           H  
ATOM   1079 HH22 ARG A  70     -34.273  -5.186  13.447  1.00 53.81           H  
ATOM   1080  CZ  ARG A  70     -35.306  -3.895  14.599  1.00 53.81           C  
ATOM   1081  N   ASP A  71     -42.382  -0.764  17.651  1.00 51.90           N  
ATOM   1082  H   ASP A  71     -42.714  -0.466  16.745  1.00 51.90           H  
ATOM   1083  CA  ASP A  71     -43.355  -1.180  18.656  1.00 51.90           C  
ATOM   1084  HA  ASP A  71     -43.141  -0.645  19.581  1.00 51.90           H  
ATOM   1085  C   ASP A  71     -43.197  -2.682  18.934  1.00 51.90           C  
ATOM   1086  CB  ASP A  71     -44.783  -0.804  18.236  1.00 51.90           C  
ATOM   1087  HB2 ASP A  71     -45.484  -1.279  18.923  1.00 51.90           H  
ATOM   1088  HB3 ASP A  71     -44.979  -1.186  17.234  1.00 51.90           H  
ATOM   1089  O   ASP A  71     -43.317  -3.531  18.048  1.00 51.90           O  
ATOM   1090  CG  ASP A  71     -45.025   0.712  18.282  1.00 51.90           C  
ATOM   1091  OD1 ASP A  71     -44.559   1.366  19.248  1.00 51.90           O  
ATOM   1092  OD2 ASP A  71     -45.677   1.218  17.348  1.00 51.90           O  
ATOM   1093  N   ALA A  72     -42.888  -3.018  20.187  1.00 51.07           N  
ATOM   1094  H   ALA A  72     -42.782  -2.278  20.867  1.00 51.07           H  
ATOM   1095  CA  ALA A  72     -42.859  -4.400  20.642  1.00 51.07           C  
ATOM   1096  HA  ALA A  72     -42.351  -4.992  19.881  1.00 51.07           H  
ATOM   1097  C   ALA A  72     -44.305  -4.904  20.819  1.00 51.07           C  
ATOM   1098  CB  ALA A  72     -42.047  -4.489  21.939  1.00 51.07           C  
ATOM   1099  HB1 ALA A  72     -41.035  -4.123  21.765  1.00 51.07           H  
ATOM   1100  HB2 ALA A  72     -42.000  -5.527  22.269  1.00 51.07           H  
ATOM   1101  HB3 ALA A  72     -42.520  -3.888  22.715  1.00 51.07           H  
ATOM   1102  O   ALA A  72     -45.103  -4.218  21.466  1.00 51.07           O  
ATOM   1103  N   PRO A  73     -44.663  -6.096  20.306  1.00 51.73           N  
ATOM   1104  CA  PRO A  73     -46.028  -6.597  20.397  1.00 51.73           C  
ATOM   1105  HA  PRO A  73     -46.724  -5.847  20.021  1.00 51.73           H  
ATOM   1106  C   PRO A  73     -46.380  -6.919  21.854  1.00 51.73           C  
ATOM   1107  CB  PRO A  73     -46.076  -7.823  19.477  1.00 51.73           C  
ATOM   1108  HB2 PRO A  73     -46.771  -8.583  19.835  1.00 51.73           H  
ATOM   1109  HB3 PRO A  73     -46.351  -7.507  18.471  1.00 51.73           H  
ATOM   1110  O   PRO A  73     -45.915  -7.912  22.418  1.00 51.73           O  
ATOM   1111  CG  PRO A  73     -44.632  -8.326  19.472  1.00 51.73           C  
ATOM   1112  HG2 PRO A  73     -44.398  -8.874  18.559  1.00 51.73           H  
ATOM   1113  HG3 PRO A  73     -44.454  -8.949  20.348  1.00 51.73           H  
ATOM   1114  CD  PRO A  73     -43.820  -7.037  19.583  1.00 51.73           C  
ATOM   1115  HD2 PRO A  73     -43.615  -6.643  18.587  1.00 51.73           H  
ATOM   1116  HD3 PRO A  73     -42.887  -7.227  20.114  1.00 51.73           H  
ATOM   1117  N   ARG A  74     -47.227  -6.089  22.472  1.00 50.15           N  
ATOM   1118  H   ARG A  74     -47.539  -5.271  21.969  1.00 50.15           H  
ATOM   1119  CA  ARG A  74     -47.880  -6.447  23.736  1.00 50.15           C  
ATOM   1120  HA  ARG A  74     -47.137  -6.926  24.373  1.00 50.15           H  
ATOM   1121  C   ARG A  74     -48.954  -7.494  23.470  1.00 50.15           C  
ATOM   1122  CB  ARG A  74     -48.431  -5.220  24.473  1.00 50.15           C  
ATOM   1123  HB2 ARG A  74     -49.155  -5.555  25.217  1.00 50.15           H  
ATOM   1124  HB3 ARG A  74     -48.938  -4.555  23.773  1.00 50.15           H  
ATOM   1125  O   ARG A  74     -49.709  -7.404  22.505  1.00 50.15           O  
ATOM   1126  CG  ARG A  74     -47.298  -4.481  25.196  1.00 50.15           C  
ATOM   1127  HG2 ARG A  74     -46.762  -5.188  25.829  1.00 50.15           H  
ATOM   1128  HG3 ARG A  74     -46.605  -4.066  24.464  1.00 50.15           H  
ATOM   1129  CD  ARG A  74     -47.853  -3.356  26.074  1.00 50.15           C  
ATOM   1130  HD2 ARG A  74     -48.291  -2.595  25.428  1.00 50.15           H  
ATOM   1131  HD3 ARG A  74     -48.632  -3.765  26.717  1.00 50.15           H  
ATOM   1132  NE  ARG A  74     -46.793  -2.762  26.911  1.00 50.15           N  
ATOM   1133  HE  ARG A  74     -45.875  -3.176  26.837  1.00 50.15           H  
ATOM   1134  NH1 ARG A  74     -48.072  -1.124  27.887  1.00 50.15           N  
ATOM   1135 HH11 ARG A  74     -48.862  -1.435  27.341  1.00 50.15           H  
ATOM   1136 HH12 ARG A  74     -48.175  -0.359  28.538  1.00 50.15           H  
ATOM   1137  NH2 ARG A  74     -45.925  -1.333  28.459  1.00 50.15           N  
ATOM   1138 HH21 ARG A  74     -46.044  -0.558  29.096  1.00 50.15           H  
ATOM   1139 HH22 ARG A  74     -45.026  -1.786  28.375  1.00 50.15           H  
ATOM   1140  CZ  ARG A  74     -46.934  -1.746  27.745  1.00 50.15           C  
ATOM   1141  N   ALA A  75     -48.981  -8.512  24.320  1.00 48.25           N  
ATOM   1142  H   ALA A  75     -48.358  -8.506  25.114  1.00 48.25           H  
ATOM   1143  CA  ALA A  75     -49.866  -9.648  24.154  1.00 48.25           C  
ATOM   1144  HA  ALA A  75     -49.779  -9.999  23.126  1.00 48.25           H  
ATOM   1145  C   ALA A  75     -51.333  -9.278  24.419  1.00 48.25           C  
ATOM   1146  CB  ALA A  75     -49.391 -10.772  25.084  1.00 48.25           C  
ATOM   1147  HB1 ALA A  75     -48.359 -11.037  24.854  1.00 48.25           H  
ATOM   1148  HB2 ALA A  75     -49.461 -10.448  26.122  1.00 48.25           H  
ATOM   1149  HB3 ALA A  75     -50.023 -11.650  24.949  1.00 48.25           H  
ATOM   1150  O   ALA A  75     -51.631  -8.680  25.445  1.00 48.25           O  
ATOM   1151  N   ARG A  76     -52.198  -9.740  23.507  1.00 47.28           N  
ATOM   1152  H   ARG A  76     -51.788  -9.967  22.612  1.00 47.28           H  
ATOM   1153  CA  ARG A  76     -53.559 -10.262  23.729  1.00 47.28           C  
ATOM   1154  HA  ARG A  76     -54.084 -10.265  22.774  1.00 47.28           H  
ATOM   1155  C   ARG A  76     -54.469  -9.496  24.703  1.00 47.28           C  
ATOM   1156  CB  ARG A  76     -53.457 -11.724  24.213  1.00 47.28           C  
ATOM   1157  HB2 ARG A  76     -52.920 -11.740  25.162  1.00 47.28           H  
ATOM   1158  HB3 ARG A  76     -54.464 -12.099  24.396  1.00 47.28           H  
ATOM   1159  O   ARG A  76     -54.358  -9.672  25.908  1.00 47.28           O  
ATOM   1160  CG  ARG A  76     -52.757 -12.677  23.235  1.00 47.28           C  
ATOM   1161  HG2 ARG A  76     -53.337 -12.736  22.314  1.00 47.28           H  
ATOM   1162  HG3 ARG A  76     -51.756 -12.311  23.006  1.00 47.28           H  
ATOM   1163  CD  ARG A  76     -52.640 -14.069  23.865  1.00 47.28           C  
ATOM   1164  HD2 ARG A  76     -52.066 -13.983  24.787  1.00 47.28           H  
ATOM   1165  HD3 ARG A  76     -53.639 -14.431  24.109  1.00 47.28           H  
ATOM   1166  NE  ARG A  76     -51.982 -15.022  22.949  1.00 47.28           N  
ATOM   1167  HE  ARG A  76     -51.940 -14.756  21.975  1.00 47.28           H  
ATOM   1168  NH1 ARG A  76     -51.529 -16.666  24.489  1.00 47.28           N  
ATOM   1169 HH11 ARG A  76     -51.179 -17.586  24.713  1.00 47.28           H  
ATOM   1170 HH12 ARG A  76     -51.977 -16.108  25.202  1.00 47.28           H  
ATOM   1171  NH2 ARG A  76     -50.956 -16.967  22.354  1.00 47.28           N  
ATOM   1172 HH21 ARG A  76     -50.931 -16.665  21.391  1.00 47.28           H  
ATOM   1173 HH22 ARG A  76     -50.607 -17.882  22.599  1.00 47.28           H  
ATOM   1174  CZ  ARG A  76     -51.493 -16.208  23.268  1.00 47.28           C  
ATOM   1175  N   ASP A  77     -55.523  -8.909  24.143  1.00 44.52           N  
ATOM   1176  H   ASP A  77     -55.500  -8.698  23.155  1.00 44.52           H  
ATOM   1177  CA  ASP A  77     -56.878  -9.115  24.671  1.00 44.52           C  
ATOM   1178  HA  ASP A  77     -56.825  -9.980  25.332  1.00 44.52           H  
ATOM   1179  C   ASP A  77     -57.832  -9.466  23.505  1.00 44.52           C  
ATOM   1180  CB  ASP A  77     -57.370  -7.912  25.500  1.00 44.52           C  
ATOM   1181  HB2 ASP A  77     -58.368  -7.631  25.163  1.00 44.52           H  
ATOM   1182  HB3 ASP A  77     -56.716  -7.056  25.336  1.00 44.52           H  
ATOM   1183  O   ASP A  77     -57.610  -8.978  22.390  1.00 44.52           O  
ATOM   1184  CG  ASP A  77     -57.451  -8.227  27.001  1.00 44.52           C  
ATOM   1185  OD1 ASP A  77     -57.829  -9.375  27.334  1.00 44.52           O  
ATOM   1186  OD2 ASP A  77     -57.166  -7.304  27.796  1.00 44.52           O  
ATOM   1187  N   PRO A  78     -58.827 -10.359  23.684  1.00 42.99           N  
ATOM   1188  CA  PRO A  78     -59.669 -10.854  22.593  1.00 42.99           C  
ATOM   1189  HA  PRO A  78     -59.172 -10.732  21.631  1.00 42.99           H  
ATOM   1190  C   PRO A  78     -61.047 -10.170  22.539  1.00 42.99           C  
ATOM   1191  CB  PRO A  78     -59.810 -12.347  22.900  1.00 42.99           C  
ATOM   1192  HB2 PRO A  78     -58.915 -12.872  22.565  1.00 42.99           H  
ATOM   1193  HB3 PRO A  78     -60.699 -12.781  22.443  1.00 42.99           H  
ATOM   1194  O   PRO A  78     -61.728 -10.072  23.556  1.00 42.99           O  
ATOM   1195  CG  PRO A  78     -59.881 -12.385  24.431  1.00 42.99           C  
ATOM   1196  HG2 PRO A  78     -59.481 -13.319  24.824  1.00 42.99           H  
ATOM   1197  HG3 PRO A  78     -60.911 -12.252  24.762  1.00 42.99           H  
ATOM   1198  CD  PRO A  78     -59.038 -11.184  24.873  1.00 42.99           C  
ATOM   1199  HD2 PRO A  78     -58.090 -11.557  25.261  1.00 42.99           H  
ATOM   1200  HD3 PRO A  78     -59.559 -10.619  25.645  1.00 42.99           H  
ATOM   1201  N   GLY A  79     -61.534  -9.814  21.342  1.00 46.40           N  
ATOM   1202  H   GLY A  79     -60.924  -9.813  20.537  1.00 46.40           H  
ATOM   1203  CA  GLY A  79     -62.970  -9.554  21.158  1.00 46.40           C  
ATOM   1204  HA2 GLY A  79     -63.369  -9.100  22.065  1.00 46.40           H  
ATOM   1205  HA3 GLY A  79     -63.480 -10.511  21.044  1.00 46.40           H  
ATOM   1206  C   GLY A  79     -63.391  -8.623  20.014  1.00 46.40           C  
ATOM   1207  O   GLY A  79     -63.080  -7.440  20.014  1.00 46.40           O  
ATOM   1208  N   THR A  80     -64.236  -9.169  19.134  1.00 40.92           N  
ATOM   1209  H   THR A  80     -64.368 -10.163  19.251  1.00 40.92           H  
ATOM   1210  CA  THR A  80     -65.408  -8.488  18.541  1.00 40.92           C  
ATOM   1211  HA  THR A  80     -65.963  -9.295  18.064  1.00 40.92           H  
ATOM   1212  C   THR A  80     -65.207  -7.440  17.429  1.00 40.92           C  
ATOM   1213  CB  THR A  80     -66.366  -7.997  19.641  1.00 40.92           C  
ATOM   1214  HB  THR A  80     -66.001  -7.062  20.066  1.00 40.92           H  
ATOM   1215  O   THR A  80     -65.158  -6.236  17.644  1.00 40.92           O  
ATOM   1216  CG2 THR A  80     -67.790  -7.819  19.116  1.00 40.92           C  
ATOM   1217 HG21 THR A  80     -68.437  -7.481  19.925  1.00 40.92           H  
ATOM   1218 HG22 THR A  80     -68.171  -8.761  18.721  1.00 40.92           H  
ATOM   1219 HG23 THR A  80     -67.804  -7.063  18.330  1.00 40.92           H  
ATOM   1220  OG1 THR A  80     -66.456  -8.973  20.660  1.00 40.92           O  
ATOM   1221  HG1 THR A  80     -66.909  -8.567  21.403  1.00 40.92           H  
ATOM   1222  N   HIS A  81     -65.229  -7.961  16.199  1.00 45.84           N  
ATOM   1223  H   HIS A  81     -65.108  -8.964  16.180  1.00 45.84           H  
ATOM   1224  CA  HIS A  81     -65.837  -7.434  14.962  1.00 45.84           C  
ATOM   1225  HA  HIS A  81     -65.104  -7.587  14.170  1.00 45.84           H  
ATOM   1226  C   HIS A  81     -66.306  -5.960  14.868  1.00 45.84           C  
ATOM   1227  CB  HIS A  81     -67.053  -8.327  14.640  1.00 45.84           C  
ATOM   1228  HB2 HIS A  81     -67.838  -8.142  15.373  1.00 45.84           H  
ATOM   1229  HB3 HIS A  81     -67.445  -8.056  13.660  1.00 45.84           H  
ATOM   1230  O   HIS A  81     -67.300  -5.567  15.475  1.00 45.84           O  
ATOM   1231  CG  HIS A  81     -66.743  -9.802  14.643  1.00 45.84           C  
ATOM   1232  CD2 HIS A  81     -67.019 -10.688  15.650  1.00 45.84           C  
ATOM   1233  HD2 HIS A  81     -67.535 -10.466  16.573  1.00 45.84           H  
ATOM   1234  ND1 HIS A  81     -66.072 -10.495  13.662  1.00 45.84           N  
ATOM   1235  HD1 HIS A  81     -65.774 -10.132  12.768  1.00 45.84           H  
ATOM   1236  CE1 HIS A  81     -65.939 -11.767  14.072  1.00 45.84           C  
ATOM   1237  HE1 HIS A  81     -65.465 -12.559  13.511  1.00 45.84           H  
ATOM   1238  NE2 HIS A  81     -66.484 -11.925  15.286  1.00 45.84           N  
ATOM   1239  N   ALA A  82     -65.757  -5.239  13.880  1.00 54.25           N  
ATOM   1240  H   ALA A  82     -64.905  -5.576  13.455  1.00 54.25           H  
ATOM   1241  CA  ALA A  82     -66.448  -4.164  13.157  1.00 54.25           C  
ATOM   1242  HA  ALA A  82     -67.523  -4.310  13.261  1.00 54.25           H  
ATOM   1243  C   ALA A  82     -66.101  -4.225  11.651  1.00 54.25           C  
ATOM   1244  CB  ALA A  82     -66.100  -2.809  13.785  1.00 54.25           C  
ATOM   1245  HB1 ALA A  82     -66.646  -2.014  13.278  1.00 54.25           H  
ATOM   1246  HB2 ALA A  82     -66.376  -2.812  14.840  1.00 54.25           H  
ATOM   1247  HB3 ALA A  82     -65.030  -2.622  13.697  1.00 54.25           H  
ATOM   1248  O   ALA A  82     -64.945  -4.431  11.282  1.00 54.25           O  
ATOM   1249  N   HIS A  83     -67.100  -4.092  10.771  1.00 50.76           N  
ATOM   1250  H   HIS A  83     -68.019  -3.870  11.127  1.00 50.76           H  
ATOM   1251  CA  HIS A  83     -66.943  -4.217   9.312  1.00 50.76           C  
ATOM   1252  HA  HIS A  83     -66.273  -5.052   9.106  1.00 50.76           H  
ATOM   1253  C   HIS A  83     -66.387  -2.942   8.644  1.00 50.76           C  
ATOM   1254  CB  HIS A  83     -68.308  -4.509   8.662  1.00 50.76           C  
ATOM   1255  HB2 HIS A  83     -68.265  -4.218   7.612  1.00 50.76           H  
ATOM   1256  HB3 HIS A  83     -69.072  -3.886   9.127  1.00 50.76           H  
ATOM   1257  O   HIS A  83     -66.838  -1.846   8.975  1.00 50.76           O  
ATOM   1258  CG  HIS A  83     -68.751  -5.946   8.687  1.00 50.76           C  
ATOM   1259  CD2 HIS A  83     -69.689  -6.500   9.517  1.00 50.76           C  
ATOM   1260  HD2 HIS A  83     -70.215  -5.996  10.315  1.00 50.76           H  
ATOM   1261  ND1 HIS A  83     -68.389  -6.917   7.778  1.00 50.76           N  
ATOM   1262  HD1 HIS A  83     -67.707  -6.823   7.039  1.00 50.76           H  
ATOM   1263  CE1 HIS A  83     -69.087  -8.030   8.059  1.00 50.76           C  
ATOM   1264  HE1 HIS A  83     -69.012  -8.968   7.530  1.00 50.76           H  
ATOM   1265  NE2 HIS A  83     -69.890  -7.821   9.110  1.00 50.76           N  
ATOM   1266  N   PRO A  84     -65.557  -3.058   7.588  1.00 47.58           N  
ATOM   1267  CA  PRO A  84     -65.280  -1.956   6.672  1.00 47.58           C  
ATOM   1268  HA  PRO A  84     -65.368  -0.994   7.176  1.00 47.58           H  
ATOM   1269  C   PRO A  84     -66.238  -1.991   5.466  1.00 47.58           C  
ATOM   1270  CB  PRO A  84     -63.819  -2.169   6.269  1.00 47.58           C  
ATOM   1271  HB2 PRO A  84     -63.170  -1.746   7.036  1.00 47.58           H  
ATOM   1272  HB3 PRO A  84     -63.588  -1.729   5.298  1.00 47.58           H  
ATOM   1273  O   PRO A  84     -66.108  -2.844   4.588  1.00 47.58           O  
ATOM   1274  CG  PRO A  84     -63.664  -3.693   6.258  1.00 47.58           C  
ATOM   1275  HG2 PRO A  84     -63.903  -4.087   5.271  1.00 47.58           H  
ATOM   1276  HG3 PRO A  84     -62.653  -3.988   6.541  1.00 47.58           H  
ATOM   1277  CD  PRO A  84     -64.696  -4.193   7.278  1.00 47.58           C  
ATOM   1278  HD2 PRO A  84     -64.183  -4.519   8.182  1.00 47.58           H  
ATOM   1279  HD3 PRO A  84     -65.275  -5.015   6.857  1.00 47.58           H  
ATOM   1280  N   ARG A  85     -67.195  -1.054   5.383  1.00 48.13           N  
ATOM   1281  H   ARG A  85     -67.330  -0.451   6.182  1.00 48.13           H  
ATOM   1282  CA  ARG A  85     -67.939  -0.759   4.138  1.00 48.13           C  
ATOM   1283  HA  ARG A  85     -67.215  -0.749   3.322  1.00 48.13           H  
ATOM   1284  C   ARG A  85     -68.579   0.635   4.174  1.00 48.13           C  
ATOM   1285  CB  ARG A  85     -68.985  -1.868   3.841  1.00 48.13           C  
ATOM   1286  HB2 ARG A  85     -69.980  -1.440   3.717  1.00 48.13           H  
ATOM   1287  HB3 ARG A  85     -69.033  -2.562   4.680  1.00 48.13           H  
ATOM   1288  O   ARG A  85     -69.664   0.812   4.713  1.00 48.13           O  
ATOM   1289  CG  ARG A  85     -68.640  -2.649   2.559  1.00 48.13           C  
ATOM   1290  HG2 ARG A  85     -67.627  -3.044   2.632  1.00 48.13           H  
ATOM   1291  HG3 ARG A  85     -68.688  -1.975   1.704  1.00 48.13           H  
ATOM   1292  CD  ARG A  85     -69.604  -3.822   2.336  1.00 48.13           C  
ATOM   1293  HD2 ARG A  85     -70.599  -3.429   2.129  1.00 48.13           H  
ATOM   1294  HD3 ARG A  85     -69.643  -4.413   3.251  1.00 48.13           H  
ATOM   1295  NE  ARG A  85     -69.153  -4.686   1.224  1.00 48.13           N  
ATOM   1296  HE  ARG A  85     -68.270  -4.445   0.797  1.00 48.13           H  
ATOM   1297  NH1 ARG A  85     -70.832  -6.254   1.342  1.00 48.13           N  
ATOM   1298 HH11 ARG A  85     -71.249  -5.747   2.111  1.00 48.13           H  
ATOM   1299 HH12 ARG A  85     -71.231  -7.134   1.047  1.00 48.13           H  
ATOM   1300  NH2 ARG A  85     -69.179  -6.523  -0.129  1.00 48.13           N  
ATOM   1301 HH21 ARG A  85     -68.294  -6.252  -0.533  1.00 48.13           H  
ATOM   1302 HH22 ARG A  85     -69.599  -7.397  -0.410  1.00 48.13           H  
ATOM   1303  CZ  ARG A  85     -69.722  -5.811   0.819  1.00 48.13           C  
ATOM   1304  N   GLY A  86     -67.926   1.603   3.531  1.00 46.29           N  
ATOM   1305  H   GLY A  86     -67.008   1.400   3.163  1.00 46.29           H  
ATOM   1306  CA  GLY A  86     -68.489   2.912   3.192  1.00 46.29           C  
ATOM   1307  HA2 GLY A  86     -69.547   2.964   3.451  1.00 46.29           H  
ATOM   1308  HA3 GLY A  86     -67.962   3.693   3.741  1.00 46.29           H  
ATOM   1309  C   GLY A  86     -68.308   3.166   1.696  1.00 46.29           C  
ATOM   1310  O   GLY A  86     -67.181   3.287   1.228  1.00 46.29           O  
ATOM   1311  N   ARG A  87     -69.407   3.172   0.933  1.00 47.57           N  
ATOM   1312  H   ARG A  87     -70.295   3.156   1.414  1.00 47.57           H  
ATOM   1313  CA  ARG A  87     -69.415   3.520  -0.502  1.00 47.57           C  
ATOM   1314  HA  ARG A  87     -68.528   3.116  -0.989  1.00 47.57           H  
ATOM   1315  C   ARG A  87     -69.402   5.042  -0.674  1.00 47.57           C  
ATOM   1316  CB  ARG A  87     -70.697   2.995  -1.175  1.00 47.57           C  
ATOM   1317  HB2 ARG A  87     -71.552   3.379  -0.620  1.00 47.57           H  
ATOM   1318  HB3 ARG A  87     -70.748   3.418  -2.178  1.00 47.57           H  
ATOM   1319  O   ARG A  87     -69.969   5.737   0.160  1.00 47.57           O  
ATOM   1320  CG  ARG A  87     -70.840   1.472  -1.311  1.00 47.57           C  
ATOM   1321  HG2 ARG A  87     -70.049   1.090  -1.955  1.00 47.57           H  
ATOM   1322  HG3 ARG A  87     -70.780   0.997  -0.331  1.00 47.57           H  
ATOM   1323  CD  ARG A  87     -72.216   1.197  -1.942  1.00 47.57           C  
ATOM   1324  HD2 ARG A  87     -72.992   1.485  -1.233  1.00 47.57           H  
ATOM   1325  HD3 ARG A  87     -72.315   1.822  -2.830  1.00 47.57           H  
ATOM   1326  NE  ARG A  87     -72.410  -0.214  -2.335  1.00 47.57           N  
ATOM   1327  HE  ARG A  87     -71.718  -0.880  -2.022  1.00 47.57           H  
ATOM   1328  NH1 ARG A  87     -74.337   0.104  -3.556  1.00 47.57           N  
ATOM   1329 HH11 ARG A  87     -75.079  -0.263  -4.134  1.00 47.57           H  
ATOM   1330 HH12 ARG A  87     -74.339   1.083  -3.308  1.00 47.57           H  
ATOM   1331  NH2 ARG A  87     -73.451  -1.931  -3.426  1.00 47.57           N  
ATOM   1332 HH21 ARG A  87     -74.204  -2.258  -4.015  1.00 47.57           H  
ATOM   1333 HH22 ARG A  87     -72.734  -2.578  -3.131  1.00 47.57           H  
ATOM   1334  CZ  ARG A  87     -73.393  -0.671  -3.097  1.00 47.57           C  
ATOM   1335  N   GLY A  88     -68.916   5.534  -1.814  1.00 44.91           N  
ATOM   1336  H   GLY A  88     -68.384   4.930  -2.424  1.00 44.91           H  
ATOM   1337  CA  GLY A  88     -69.180   6.913  -2.246  1.00 44.91           C  
ATOM   1338  HA2 GLY A  88     -69.063   7.586  -1.397  1.00 44.91           H  
ATOM   1339  HA3 GLY A  88     -70.208   6.998  -2.599  1.00 44.91           H  
ATOM   1340  C   GLY A  88     -68.233   7.391  -3.340  1.00 44.91           C  
ATOM   1341  O   GLY A  88     -67.207   7.984  -3.039  1.00 44.91           O  
ATOM   1342  N   GLY A  89     -68.559   7.116  -4.605  1.00 42.59           N  
ATOM   1343  H   GLY A  89     -69.460   6.702  -4.797  1.00 42.59           H  
ATOM   1344  CA  GLY A  89     -67.790   7.606  -5.751  1.00 42.59           C  
ATOM   1345  HA2 GLY A  89     -67.684   6.806  -6.484  1.00 42.59           H  
ATOM   1346  HA3 GLY A  89     -66.788   7.902  -5.440  1.00 42.59           H  
ATOM   1347  C   GLY A  89     -68.476   8.787  -6.436  1.00 42.59           C  
ATOM   1348  O   GLY A  89     -69.643   8.689  -6.808  1.00 42.59           O  
ATOM   1349  N   HIS A  90     -67.723   9.858  -6.673  1.00 48.21           N  
ATOM   1350  H   HIS A  90     -66.787   9.878  -6.293  1.00 48.21           H  
ATOM   1351  CA  HIS A  90     -68.059  10.969  -7.565  1.00 48.21           C  
ATOM   1352  HA  HIS A  90     -68.765  10.638  -8.326  1.00 48.21           H  
ATOM   1353  C   HIS A  90     -66.750  11.427  -8.225  1.00 48.21           C  
ATOM   1354  CB  HIS A  90     -68.646  12.144  -6.751  1.00 48.21           C  
ATOM   1355  HB2 HIS A  90     -67.870  12.521  -6.085  1.00 48.21           H  
ATOM   1356  HB3 HIS A  90     -68.905  12.956  -7.429  1.00 48.21           H  
ATOM   1357  O   HIS A  90     -65.724  11.433  -7.557  1.00 48.21           O  
ATOM   1358  CG  HIS A  90     -69.860  11.824  -5.912  1.00 48.21           C  
ATOM   1359  CD2 HIS A  90     -69.988  12.023  -4.563  1.00 48.21           C  
ATOM   1360  HD2 HIS A  90     -69.242  12.451  -3.910  1.00 48.21           H  
ATOM   1361  ND1 HIS A  90     -71.031  11.244  -6.345  1.00 48.21           N  
ATOM   1362  HD1 HIS A  90     -71.169  10.796  -7.240  1.00 48.21           H  
ATOM   1363  CE1 HIS A  90     -71.836  11.088  -5.282  1.00 48.21           C  
ATOM   1364  HE1 HIS A  90     -72.802  10.605  -5.298  1.00 48.21           H  
ATOM   1365  NE2 HIS A  90     -71.243  11.547  -4.172  1.00 48.21           N  
ATOM   1366  N   ARG A  91     -66.660  11.890  -9.467  1.00 51.62           N  
ATOM   1367  H   ARG A  91     -65.768  12.344  -9.599  1.00 51.62           H  
ATOM   1368  CA  ARG A  91     -67.464  11.857 -10.702  1.00 51.62           C  
ATOM   1369  HA  ARG A  91     -67.636  10.828 -11.017  1.00 51.62           H  
ATOM   1370  C   ARG A  91     -66.540  12.575 -11.704  1.00 51.62           C  
ATOM   1371  CB  ARG A  91     -68.788  12.638 -10.552  1.00 51.62           C  
ATOM   1372  HB2 ARG A  91     -68.572  13.704 -10.482  1.00 51.62           H  
ATOM   1373  HB3 ARG A  91     -69.278  12.338  -9.625  1.00 51.62           H  
ATOM   1374  O   ARG A  91     -65.900  13.550 -11.319  1.00 51.62           O  
ATOM   1375  CG  ARG A  91     -69.790  12.388 -11.692  1.00 51.62           C  
ATOM   1376  HG2 ARG A  91     -69.352  12.672 -12.649  1.00 51.62           H  
ATOM   1377  HG3 ARG A  91     -70.037  11.327 -11.711  1.00 51.62           H  
ATOM   1378  CD  ARG A  91     -71.070  13.209 -11.452  1.00 51.62           C  
ATOM   1379  HD2 ARG A  91     -71.334  13.143 -10.396  1.00 51.62           H  
ATOM   1380  HD3 ARG A  91     -70.862  14.252 -11.691  1.00 51.62           H  
ATOM   1381  NE  ARG A  91     -72.215  12.725 -12.252  1.00 51.62           N  
ATOM   1382  HE  ARG A  91     -72.033  11.980 -12.909  1.00 51.62           H  
ATOM   1383  NH1 ARG A  91     -73.786  14.205 -11.452  1.00 51.62           N  
ATOM   1384 HH11 ARG A  91     -73.064  14.695 -10.944  1.00 51.62           H  
ATOM   1385 HH12 ARG A  91     -74.732  14.561 -11.450  1.00 51.62           H  
ATOM   1386  NH2 ARG A  91     -74.404  12.626 -12.896  1.00 51.62           N  
ATOM   1387 HH21 ARG A  91     -75.341  13.004 -12.871  1.00 51.62           H  
ATOM   1388 HH22 ARG A  91     -74.197  11.860 -13.520  1.00 51.62           H  
ATOM   1389  CZ  ARG A  91     -73.456  13.186 -12.196  1.00 51.62           C  
ATOM   1390  N   LEU A  92     -66.413  12.096 -12.937  1.00 47.51           N  
ATOM   1391  H   LEU A  92     -66.972  11.306 -13.227  1.00 47.51           H  
ATOM   1392  CA  LEU A  92     -65.466  12.673 -13.901  1.00 47.51           C  
ATOM   1393  HA  LEU A  92     -64.475  12.695 -13.448  1.00 47.51           H  
ATOM   1394  C   LEU A  92     -65.829  14.118 -14.289  1.00 47.51           C  
ATOM   1395  CB  LEU A  92     -65.418  11.797 -15.166  1.00 47.51           C  
ATOM   1396  HB2 LEU A  92     -64.841  12.312 -15.934  1.00 47.51           H  
ATOM   1397  HB3 LEU A  92     -66.435  11.696 -15.543  1.00 47.51           H  
ATOM   1398  O   LEU A  92     -66.995  14.425 -14.531  1.00 47.51           O  
ATOM   1399  CG  LEU A  92     -64.813  10.397 -14.962  1.00 47.51           C  
ATOM   1400  HG  LEU A  92     -65.236   9.940 -14.068  1.00 47.51           H  
ATOM   1401  CD1 LEU A  92     -65.166   9.511 -16.155  1.00 47.51           C  
ATOM   1402 HD11 LEU A  92     -64.760   9.939 -17.071  1.00 47.51           H  
ATOM   1403 HD12 LEU A  92     -66.248   9.422 -16.250  1.00 47.51           H  
ATOM   1404 HD13 LEU A  92     -64.744   8.516 -16.014  1.00 47.51           H  
ATOM   1405  CD2 LEU A  92     -63.291  10.445 -14.825  1.00 47.51           C  
ATOM   1406 HD21 LEU A  92     -62.846  10.901 -15.710  1.00 47.51           H  
ATOM   1407 HD22 LEU A  92     -62.898   9.434 -14.716  1.00 47.51           H  
ATOM   1408 HD23 LEU A  92     -63.007  11.021 -13.944  1.00 47.51           H  
ATOM   1409  N   GLY A  93     -64.797  14.944 -14.442  1.00 52.15           N  
ATOM   1410  H   GLY A  93     -63.892  14.635 -14.118  1.00 52.15           H  
ATOM   1411  CA  GLY A  93     -64.772  16.191 -15.204  1.00 52.15           C  
ATOM   1412  HA2 GLY A  93     -65.222  17.000 -14.629  1.00 52.15           H  
ATOM   1413  HA3 GLY A  93     -65.320  16.060 -16.138  1.00 52.15           H  
ATOM   1414  C   GLY A  93     -63.301  16.527 -15.492  1.00 52.15           C  
ATOM   1415  O   GLY A  93     -62.449  16.235 -14.661  1.00 52.15           O  
ATOM   1416  N   GLY A  94     -62.908  17.066 -16.642  1.00 47.73           N  
ATOM   1417  H   GLY A  94     -61.921  17.279 -16.675  1.00 47.73           H  
ATOM   1418  CA  GLY A  94     -63.698  17.479 -17.801  1.00 47.73           C  
ATOM   1419  HA2 GLY A  94     -63.749  16.668 -18.527  1.00 47.73           H  
ATOM   1420  HA3 GLY A  94     -64.708  17.761 -17.501  1.00 47.73           H  
ATOM   1421  C   GLY A  94     -63.039  18.704 -18.434  1.00 47.73           C  
ATOM   1422  O   GLY A  94     -63.047  19.764 -17.821  1.00 47.73           O  
ATOM   1423  N   GLY A  95     -62.459  18.557 -19.628  1.00 48.29           N  
ATOM   1424  H   GLY A  95     -62.432  17.640 -20.051  1.00 48.29           H  
ATOM   1425  CA  GLY A  95     -61.788  19.654 -20.334  1.00 48.29           C  
ATOM   1426  HA2 GLY A  95     -61.454  20.409 -19.622  1.00 48.29           H  
ATOM   1427  HA3 GLY A  95     -62.491  20.132 -21.016  1.00 48.29           H  
ATOM   1428  C   GLY A  95     -60.559  19.193 -21.112  1.00 48.29           C  
ATOM   1429  O   GLY A  95     -59.501  18.974 -20.530  1.00 48.29           O  
ATOM   1430  N   LEU A  96     -60.706  19.066 -22.431  1.00 47.46           N  
ATOM   1431  H   LEU A  96     -61.599  19.315 -22.832  1.00 47.46           H  
ATOM   1432  CA  LEU A  96     -59.580  19.012 -23.362  1.00 47.46           C  
ATOM   1433  HA  LEU A  96     -58.781  18.391 -22.958  1.00 47.46           H  
ATOM   1434  C   LEU A  96     -59.055  20.444 -23.542  1.00 47.46           C  
ATOM   1435  CB  LEU A  96     -60.059  18.436 -24.711  1.00 47.46           C  
ATOM   1436  HB2 LEU A  96     -59.268  18.567 -25.450  1.00 47.46           H  
ATOM   1437  HB3 LEU A  96     -60.911  19.027 -25.047  1.00 47.46           H  
ATOM   1438  O   LEU A  96     -59.825  21.324 -23.925  1.00 47.46           O  
ATOM   1439  CG  LEU A  96     -60.463  16.951 -24.681  1.00 47.46           C  
ATOM   1440  HG  LEU A  96     -61.082  16.755 -23.805  1.00 47.46           H  
ATOM   1441  CD1 LEU A  96     -61.283  16.601 -25.923  1.00 47.46           C  
ATOM   1442 HD11 LEU A  96     -60.693  16.787 -26.820  1.00 47.46           H  
ATOM   1443 HD12 LEU A  96     -62.185  17.212 -25.957  1.00 47.46           H  
ATOM   1444 HD13 LEU A  96     -61.569  15.550 -25.895  1.00 47.46           H  
ATOM   1445  CD2 LEU A  96     -59.241  16.033 -24.640  1.00 47.46           C  
ATOM   1446 HD21 LEU A  96     -58.658  16.225 -23.739  1.00 47.46           H  
ATOM   1447 HD22 LEU A  96     -58.610  16.208 -25.512  1.00 47.46           H  
ATOM   1448 HD23 LEU A  96     -59.558  14.990 -24.635  1.00 47.46           H  
ATOM   1449  N   GLY A  97     -57.770  20.673 -23.274  1.00 56.37           N  
ATOM   1450  H   GLY A  97     -57.197  19.895 -22.982  1.00 56.37           H  
ATOM   1451  CA  GLY A  97     -57.052  21.866 -23.730  1.00 56.37           C  
ATOM   1452  HA2 GLY A  97     -56.356  22.198 -22.959  1.00 56.37           H  
ATOM   1453  HA3 GLY A  97     -57.754  22.675 -23.935  1.00 56.37           H  
ATOM   1454  C   GLY A  97     -56.248  21.508 -24.984  1.00 56.37           C  
ATOM   1455  O   GLY A  97     -55.642  20.438 -24.984  1.00 56.37           O  
ATOM   1456  N   PRO A  98     -56.262  22.323 -26.053  1.00 54.61           N  
ATOM   1457  CA  PRO A  98     -55.523  22.013 -27.273  1.00 54.61           C  
ATOM   1458  HA  PRO A  98     -55.737  20.992 -27.589  1.00 54.61           H  
ATOM   1459  C   PRO A  98     -54.011  22.157 -27.065  1.00 54.61           C  
ATOM   1460  CB  PRO A  98     -56.049  22.989 -28.329  1.00 54.61           C  
ATOM   1461  HB2 PRO A  98     -56.925  22.560 -28.815  1.00 54.61           H  
ATOM   1462  HB3 PRO A  98     -55.290  23.245 -29.068  1.00 54.61           H  
ATOM   1463  O   PRO A  98     -53.555  23.111 -26.432  1.00 54.61           O  
ATOM   1464  CG  PRO A  98     -56.468  24.205 -27.501  1.00 54.61           C  
ATOM   1465  HG2 PRO A  98     -57.244  24.787 -27.999  1.00 54.61           H  
ATOM   1466  HG3 PRO A  98     -55.596  24.827 -27.298  1.00 54.61           H  
ATOM   1467  CD  PRO A  98     -56.973  23.586 -26.196  1.00 54.61           C  
ATOM   1468  HD2 PRO A  98     -58.043  23.392 -26.269  1.00 54.61           H  
ATOM   1469  HD3 PRO A  98     -56.763  24.254 -25.360  1.00 54.61           H  
ATOM   1470  N   ASP A  99     -53.244  21.237 -27.650  1.00 49.49           N  
ATOM   1471  H   ASP A  99     -53.671  20.443 -28.106  1.00 49.49           H  
ATOM   1472  CA  ASP A  99     -51.795  21.371 -27.774  1.00 49.49           C  
ATOM   1473  HA  ASP A  99     -51.359  21.458 -26.779  1.00 49.49           H  
ATOM   1474  C   ASP A  99     -51.445  22.623 -28.587  1.00 49.49           C  
ATOM   1475  CB  ASP A  99     -51.191  20.138 -28.464  1.00 49.49           C  
ATOM   1476  HB2 ASP A  99     -51.699  19.968 -29.413  1.00 49.49           H  
ATOM   1477  HB3 ASP A  99     -50.141  20.337 -28.679  1.00 49.49           H  
ATOM   1478  O   ASP A  99     -51.958  22.833 -29.689  1.00 49.49           O  
ATOM   1479  CG  ASP A  99     -51.268  18.883 -27.597  1.00 49.49           C  
ATOM   1480  OD1 ASP A  99     -50.666  18.906 -26.501  1.00 49.49           O  
ATOM   1481  OD2 ASP A  99     -51.926  17.915 -28.042  1.00 49.49           O  
ATOM   1482  N   VAL A 100     -50.524  23.430 -28.062  1.00 57.59           N  
ATOM   1483  H   VAL A 100     -50.168  23.215 -27.142  1.00 57.59           H  
ATOM   1484  CA  VAL A 100     -49.880  24.509 -28.811  1.00 57.59           C  
ATOM   1485  HA  VAL A 100     -50.159  24.429 -29.861  1.00 57.59           H  
ATOM   1486  C   VAL A 100     -48.369  24.328 -28.670  1.00 57.59           C  
ATOM   1487  CB  VAL A 100     -50.328  25.908 -28.342  1.00 57.59           C  
ATOM   1488  HB  VAL A 100     -49.969  26.095 -27.330  1.00 57.59           H  
ATOM   1489  O   VAL A 100     -47.831  24.592 -27.592  1.00 57.59           O  
ATOM   1490  CG1 VAL A 100     -49.756  26.974 -29.281  1.00 57.59           C  
ATOM   1491 HG11 VAL A 100     -50.111  26.814 -30.300  1.00 57.59           H  
ATOM   1492 HG12 VAL A 100     -48.667  26.924 -29.268  1.00 57.59           H  
ATOM   1493 HG13 VAL A 100     -50.061  27.963 -28.940  1.00 57.59           H  
ATOM   1494  CG2 VAL A 100     -51.853  26.074 -28.344  1.00 57.59           C  
ATOM   1495 HG21 VAL A 100     -52.251  25.843 -29.332  1.00 57.59           H  
ATOM   1496 HG22 VAL A 100     -52.119  27.095 -28.069  1.00 57.59           H  
ATOM   1497 HG23 VAL A 100     -52.300  25.394 -27.618  1.00 57.59           H  
ATOM   1498  N   PRO A 101     -47.656  23.876 -29.717  1.00 51.04           N  
ATOM   1499  CA  PRO A 101     -46.212  24.003 -29.742  1.00 51.04           C  
ATOM   1500  HA  PRO A 101     -45.777  23.629 -28.816  1.00 51.04           H  
ATOM   1501  C   PRO A 101     -45.878  25.489 -29.909  1.00 51.04           C  
ATOM   1502  CB  PRO A 101     -45.743  23.136 -30.912  1.00 51.04           C  
ATOM   1503  HB2 PRO A 101     -44.822  23.511 -31.359  1.00 51.04           H  
ATOM   1504  HB3 PRO A 101     -45.610  22.109 -30.571  1.00 51.04           H  
ATOM   1505  O   PRO A 101     -46.392  26.164 -30.803  1.00 51.04           O  
ATOM   1506  CG  PRO A 101     -46.916  23.199 -31.891  1.00 51.04           C  
ATOM   1507  HG2 PRO A 101     -46.810  24.074 -32.531  1.00 51.04           H  
ATOM   1508  HG3 PRO A 101     -46.983  22.295 -32.497  1.00 51.04           H  
ATOM   1509  CD  PRO A 101     -48.146  23.367 -30.993  1.00 51.04           C  
ATOM   1510  HD2 PRO A 101     -48.627  22.402 -30.837  1.00 51.04           H  
ATOM   1511  HD3 PRO A 101     -48.841  24.065 -31.461  1.00 51.04           H  
ATOM   1512  N   HIS A 102     -45.031  26.014 -29.030  1.00 49.25           N  
ATOM   1513  H   HIS A 102     -44.664  25.428 -28.294  1.00 49.25           H  
ATOM   1514  CA  HIS A 102     -44.375  27.295 -29.256  1.00 49.25           C  
ATOM   1515  HA  HIS A 102     -44.704  27.711 -30.208  1.00 49.25           H  
ATOM   1516  C   HIS A 102     -42.890  27.046 -29.433  1.00 49.25           C  
ATOM   1517  CB  HIS A 102     -44.737  28.319 -28.173  1.00 49.25           C  
ATOM   1518  HB2 HIS A 102     -44.758  27.836 -27.196  1.00 49.25           H  
ATOM   1519  HB3 HIS A 102     -43.967  29.090 -28.156  1.00 49.25           H  
ATOM   1520  O   HIS A 102     -42.221  26.493 -28.558  1.00 49.25           O  
ATOM   1521  CG  HIS A 102     -46.061  28.998 -28.443  1.00 49.25           C  
ATOM   1522  CD2 HIS A 102     -46.685  29.916 -27.643  1.00 49.25           C  
ATOM   1523  HD2 HIS A 102     -46.329  30.264 -26.685  1.00 49.25           H  
ATOM   1524  ND1 HIS A 102     -46.830  28.871 -29.579  1.00 49.25           N  
ATOM   1525  HD1 HIS A 102     -46.681  28.199 -30.318  1.00 49.25           H  
ATOM   1526  CE1 HIS A 102     -47.878  29.701 -29.470  1.00 49.25           C  
ATOM   1527  HE1 HIS A 102     -48.663  29.802 -30.206  1.00 49.25           H  
ATOM   1528  NE2 HIS A 102     -47.843  30.352 -28.297  1.00 49.25           N  
ATOM   1529  N   ASP A 103     -42.427  27.404 -30.625  1.00 46.64           N  
ATOM   1530  H   ASP A 103     -43.069  27.790 -31.302  1.00 46.64           H  
ATOM   1531  CA  ASP A 103     -41.108  27.094 -31.137  1.00 46.64           C  
ATOM   1532  HA  ASP A 103     -40.992  26.011 -31.159  1.00 46.64           H  
ATOM   1533  C   ASP A 103     -40.024  27.694 -30.244  1.00 46.64           C  
ATOM   1534  CB  ASP A 103     -41.016  27.598 -32.583  1.00 46.64           C  
ATOM   1535  HB2 ASP A 103     -40.047  27.319 -32.999  1.00 46.64           H  
ATOM   1536  HB3 ASP A 103     -41.098  28.685 -32.602  1.00 46.64           H  
ATOM   1537  O   ASP A 103     -39.895  28.912 -30.096  1.00 46.64           O  
ATOM   1538  CG  ASP A 103     -42.134  26.981 -33.422  1.00 46.64           C  
ATOM   1539  OD1 ASP A 103     -41.959  25.813 -33.833  1.00 46.64           O  
ATOM   1540  OD2 ASP A 103     -43.182  27.652 -33.554  1.00 46.64           O  
ATOM   1541  N   GLY A 104     -39.209  26.817 -29.657  1.00 52.44           N  
ATOM   1542  H   GLY A 104     -39.392  25.832 -29.788  1.00 52.44           H  
ATOM   1543  CA  GLY A 104     -37.951  27.221 -29.052  1.00 52.44           C  
ATOM   1544  HA2 GLY A 104     -38.121  28.021 -28.331  1.00 52.44           H  
ATOM   1545  HA3 GLY A 104     -37.490  26.372 -28.547  1.00 52.44           H  
ATOM   1546  C   GLY A 104     -37.019  27.703 -30.155  1.00 52.44           C  
ATOM   1547  O   GLY A 104     -36.397  26.884 -30.829  1.00 52.44           O  
ATOM   1548  N   LEU A 105     -36.942  29.022 -30.346  1.00 48.49           N  
ATOM   1549  H   LEU A 105     -37.595  29.609 -29.846  1.00 48.49           H  
ATOM   1550  CA  LEU A 105     -36.015  29.641 -31.288  1.00 48.49           C  
ATOM   1551  HA  LEU A 105     -36.257  29.291 -32.292  1.00 48.49           H  
ATOM   1552  C   LEU A 105     -34.584  29.193 -30.968  1.00 48.49           C  
ATOM   1553  CB  LEU A 105     -36.148  31.176 -31.243  1.00 48.49           C  
ATOM   1554  HB2 LEU A 105     -35.294  31.615 -31.759  1.00 48.49           H  
ATOM   1555  HB3 LEU A 105     -36.098  31.495 -30.202  1.00 48.49           H  
ATOM   1556  O   LEU A 105     -34.018  29.538 -29.931  1.00 48.49           O  
ATOM   1557  CG  LEU A 105     -37.436  31.727 -31.883  1.00 48.49           C  
ATOM   1558  HG  LEU A 105     -38.303  31.227 -31.452  1.00 48.49           H  
ATOM   1559  CD1 LEU A 105     -37.551  33.226 -31.596  1.00 48.49           C  
ATOM   1560 HD11 LEU A 105     -36.700  33.755 -32.024  1.00 48.49           H  
ATOM   1561 HD12 LEU A 105     -37.573  33.391 -30.519  1.00 48.49           H  
ATOM   1562 HD13 LEU A 105     -38.475  33.613 -32.027  1.00 48.49           H  
ATOM   1563  CD2 LEU A 105     -37.452  31.542 -33.404  1.00 48.49           C  
ATOM   1564 HD21 LEU A 105     -38.346  32.009 -33.819  1.00 48.49           H  
ATOM   1565 HD22 LEU A 105     -36.567  31.996 -33.850  1.00 48.49           H  
ATOM   1566 HD23 LEU A 105     -37.485  30.481 -33.652  1.00 48.49           H  
ATOM   1567  N   HIS A 106     -34.011  28.410 -31.878  1.00 53.06           N  
ATOM   1568  H   HIS A 106     -34.571  28.104 -32.661  1.00 53.06           H  
ATOM   1569  CA  HIS A 106     -32.609  28.026 -31.849  1.00 53.06           C  
ATOM   1570  HA  HIS A 106     -32.352  27.654 -30.857  1.00 53.06           H  
ATOM   1571  C   HIS A 106     -31.755  29.262 -32.147  1.00 53.06           C  
ATOM   1572  CB  HIS A 106     -32.391  26.898 -32.872  1.00 53.06           C  
ATOM   1573  HB2 HIS A 106     -32.946  26.018 -32.544  1.00 53.06           H  
ATOM   1574  HB3 HIS A 106     -32.798  27.207 -33.835  1.00 53.06           H  
ATOM   1575  O   HIS A 106     -31.665  29.695 -33.296  1.00 53.06           O  
ATOM   1576  CG  HIS A 106     -30.946  26.516 -33.088  1.00 53.06           C  
ATOM   1577  CD2 HIS A 106     -30.376  25.293 -32.866  1.00 53.06           C  
ATOM   1578  HD2 HIS A 106     -30.880  24.419 -32.481  1.00 53.06           H  
ATOM   1579  ND1 HIS A 106     -29.963  27.330 -33.602  1.00 53.06           N  
ATOM   1580  HD1 HIS A 106     -30.084  28.305 -33.836  1.00 53.06           H  
ATOM   1581  CE1 HIS A 106     -28.825  26.623 -33.668  1.00 53.06           C  
ATOM   1582  HE1 HIS A 106     -27.876  27.002 -34.015  1.00 53.06           H  
ATOM   1583  NE2 HIS A 106     -29.029  25.367 -33.239  1.00 53.06           N  
ATOM   1584  N   GLU A 107     -31.090  29.802 -31.131  1.00 59.81           N  
ATOM   1585  H   GLU A 107     -31.262  29.458 -30.197  1.00 59.81           H  
ATOM   1586  CA  GLU A 107     -30.107  30.873 -31.284  1.00 59.81           C  
ATOM   1587  HA  GLU A 107     -30.461  31.561 -32.052  1.00 59.81           H  
ATOM   1588  C   GLU A 107     -28.756  30.256 -31.712  1.00 59.81           C  
ATOM   1589  CB  GLU A 107     -30.059  31.671 -29.969  1.00 59.81           C  
ATOM   1590  HB2 GLU A 107     -31.085  31.816 -29.632  1.00 59.81           H  
ATOM   1591  HB3 GLU A 107     -29.529  31.101 -29.206  1.00 59.81           H  
ATOM   1592  O   GLU A 107     -28.144  29.522 -30.930  1.00 59.81           O  
ATOM   1593  CG  GLU A 107     -29.424  33.060 -30.127  1.00 59.81           C  
ATOM   1594  HG2 GLU A 107     -29.832  33.527 -31.023  1.00 59.81           H  
ATOM   1595  HG3 GLU A 107     -28.350  32.945 -30.266  1.00 59.81           H  
ATOM   1596  CD  GLU A 107     -29.704  33.970 -28.914  1.00 59.81           C  
ATOM   1597  OE1 GLU A 107     -29.760  35.204 -29.121  1.00 59.81           O  
ATOM   1598  OE2 GLU A 107     -29.866  33.440 -27.790  1.00 59.81           O  
ATOM   1599  N   PRO A 108     -28.286  30.455 -32.962  1.00 59.35           N  
ATOM   1600  CA  PRO A 108     -27.011  29.908 -33.401  1.00 59.35           C  
ATOM   1601  HA  PRO A 108     -26.889  28.889 -33.034  1.00 59.35           H  
ATOM   1602  C   PRO A 108     -25.876  30.779 -32.858  1.00 59.35           C  
ATOM   1603  CB  PRO A 108     -27.047  29.891 -34.936  1.00 59.35           C  
ATOM   1604  HB2 PRO A 108     -26.142  30.327 -35.358  1.00 59.35           H  
ATOM   1605  HB3 PRO A 108     -27.158  28.868 -35.295  1.00 59.35           H  
ATOM   1606  O   PRO A 108     -25.744  31.941 -33.236  1.00 59.35           O  
ATOM   1607  CG  PRO A 108     -28.279  30.711 -35.333  1.00 59.35           C  
ATOM   1608  HG2 PRO A 108     -28.009  31.524 -36.007  1.00 59.35           H  
ATOM   1609  HG3 PRO A 108     -29.013  30.060 -35.807  1.00 59.35           H  
ATOM   1610  CD  PRO A 108     -28.853  31.264 -34.029  1.00 59.35           C  
ATOM   1611  HD2 PRO A 108     -29.942  31.220 -34.062  1.00 59.35           H  
ATOM   1612  HD3 PRO A 108     -28.531  32.297 -33.898  1.00 59.35           H  
ATOM   1613  N   HIS A 109     -25.028  30.212 -32.001  1.00 55.39           N  
ATOM   1614  H   HIS A 109     -25.214  29.274 -31.675  1.00 55.39           H  
ATOM   1615  CA  HIS A 109     -23.789  30.875 -31.601  1.00 55.39           C  
ATOM   1616  HA  HIS A 109     -24.036  31.889 -31.288  1.00 55.39           H  
ATOM   1617  C   HIS A 109     -22.823  30.978 -32.792  1.00 55.39           C  
ATOM   1618  CB  HIS A 109     -23.133  30.139 -30.417  1.00 55.39           C  
ATOM   1619  HB2 HIS A 109     -23.547  29.136 -30.322  1.00 55.39           H  
ATOM   1620  HB3 HIS A 109     -22.067  30.028 -30.612  1.00 55.39           H  
ATOM   1621  O   HIS A 109     -22.519  29.970 -33.434  1.00 55.39           O  
ATOM   1622  CG  HIS A 109     -23.270  30.869 -29.105  1.00 55.39           C  
ATOM   1623  CD2 HIS A 109     -23.820  30.389 -27.947  1.00 55.39           C  
ATOM   1624  HD2 HIS A 109     -24.267  29.414 -27.815  1.00 55.39           H  
ATOM   1625  ND1 HIS A 109     -22.815  32.141 -28.839  1.00 55.39           N  
ATOM   1626  HD1 HIS A 109     -22.383  32.768 -29.502  1.00 55.39           H  
ATOM   1627  CE1 HIS A 109     -23.097  32.422 -27.556  1.00 55.39           C  
ATOM   1628  HE1 HIS A 109     -22.882  33.360 -27.065  1.00 55.39           H  
ATOM   1629  NE2 HIS A 109     -23.687  31.374 -26.962  1.00 55.39           N  
ATOM   1630  N   ASP A 110     -22.297  32.181 -33.038  1.00 54.15           N  
ATOM   1631  H   ASP A 110     -22.676  32.988 -32.565  1.00 54.15           H  
ATOM   1632  CA  ASP A 110     -21.212  32.405 -33.998  1.00 54.15           C  
ATOM   1633  HA  ASP A 110     -21.594  32.192 -34.996  1.00 54.15           H  
ATOM   1634  C   ASP A 110     -19.998  31.503 -33.689  1.00 54.15           C  
ATOM   1635  CB  ASP A 110     -20.741  33.870 -33.951  1.00 54.15           C  
ATOM   1636  HB2 ASP A 110     -19.714  33.916 -34.313  1.00 54.15           H  
ATOM   1637  HB3 ASP A 110     -20.736  34.219 -32.919  1.00 54.15           H  
ATOM   1638  O   ASP A 110     -19.519  31.488 -32.547  1.00 54.15           O  
ATOM   1639  CG  ASP A 110     -21.559  34.818 -34.827  1.00 54.15           C  
ATOM   1640  OD1 ASP A 110     -21.728  34.491 -36.022  1.00 54.15           O  
ATOM   1641  OD2 ASP A 110     -21.911  35.903 -34.315  1.00 54.15           O  
ATOM   1642  N   PRO A 111     -19.437  30.787 -34.681  1.00 62.73           N  
ATOM   1643  CA  PRO A 111     -18.179  30.079 -34.497  1.00 62.73           C  
ATOM   1644  HA  PRO A 111     -18.260  29.442 -33.616  1.00 62.73           H  
ATOM   1645  C   PRO A 111     -17.021  31.082 -34.320  1.00 62.73           C  
ATOM   1646  CB  PRO A 111     -18.017  29.204 -35.742  1.00 62.73           C  
ATOM   1647  HB2 PRO A 111     -18.516  28.248 -35.578  1.00 62.73           H  
ATOM   1648  HB3 PRO A 111     -16.971  29.048 -36.005  1.00 62.73           H  
ATOM   1649  O   PRO A 111     -16.995  32.127 -34.981  1.00 62.73           O  
ATOM   1650  CG  PRO A 111     -18.765  29.987 -36.822  1.00 62.73           C  
ATOM   1651  HG2 PRO A 111     -19.139  29.335 -37.611  1.00 62.73           H  
ATOM   1652  HG3 PRO A 111     -18.110  30.753 -37.238  1.00 62.73           H  
ATOM   1653  CD  PRO A 111     -19.906  30.655 -36.053  1.00 62.73           C  
ATOM   1654  HD2 PRO A 111     -20.128  31.627 -36.494  1.00 62.73           H  
ATOM   1655  HD3 PRO A 111     -20.792  30.021 -36.071  1.00 62.73           H  
ATOM   1656  N   PRO A 112     -16.021  30.785 -33.467  1.00 62.36           N  
ATOM   1657  CA  PRO A 112     -14.867  31.658 -33.293  1.00 62.36           C  
ATOM   1658  HA  PRO A 112     -15.208  32.634 -32.946  1.00 62.36           H  
ATOM   1659  C   PRO A 112     -14.119  31.831 -34.621  1.00 62.36           C  
ATOM   1660  CB  PRO A 112     -14.009  31.014 -32.201  1.00 62.36           C  
ATOM   1661  HB2 PRO A 112     -14.300  31.415 -31.230  1.00 62.36           H  
ATOM   1662  HB3 PRO A 112     -12.943  31.163 -32.370  1.00 62.36           H  
ATOM   1663  O   PRO A 112     -13.790  30.862 -35.308  1.00 62.36           O  
ATOM   1664  CG  PRO A 112     -14.393  29.536 -32.274  1.00 62.36           C  
ATOM   1665  HG2 PRO A 112     -13.817  29.047 -33.059  1.00 62.36           H  
ATOM   1666  HG3 PRO A 112     -14.246  29.030 -31.320  1.00 62.36           H  
ATOM   1667  CD  PRO A 112     -15.868  29.577 -32.672  1.00 62.36           C  
ATOM   1668  HD2 PRO A 112     -16.494  29.649 -31.783  1.00 62.36           H  
ATOM   1669  HD3 PRO A 112     -16.123  28.685 -33.245  1.00 62.36           H  
ATOM   1670  N   ARG A 113     -13.859  33.092 -34.981  1.00 55.34           N  
ATOM   1671  H   ARG A 113     -14.172  33.819 -34.354  1.00 55.34           H  
ATOM   1672  CA  ARG A 113     -13.254  33.480 -36.260  1.00 55.34           C  
ATOM   1673  HA  ARG A 113     -13.912  33.149 -37.063  1.00 55.34           H  
ATOM   1674  C   ARG A 113     -11.885  32.822 -36.465  1.00 55.34           C  
ATOM   1675  CB  ARG A 113     -13.100  35.009 -36.328  1.00 55.34           C  
ATOM   1676  HB2 ARG A 113     -12.535  35.260 -37.226  1.00 55.34           H  
ATOM   1677  HB3 ARG A 113     -12.527  35.347 -35.464  1.00 55.34           H  
ATOM   1678  O   ARG A 113     -10.996  33.016 -35.646  1.00 55.34           O  
ATOM   1679  CG  ARG A 113     -14.440  35.756 -36.376  1.00 55.34           C  
ATOM   1680  HG2 ARG A 113     -15.039  35.508 -35.500  1.00 55.34           H  
ATOM   1681  HG3 ARG A 113     -14.984  35.459 -37.273  1.00 55.34           H  
ATOM   1682  CD  ARG A 113     -14.192  37.269 -36.401  1.00 55.34           C  
ATOM   1683  HD2 ARG A 113     -13.680  37.555 -35.482  1.00 55.34           H  
ATOM   1684  HD3 ARG A 113     -13.550  37.503 -37.251  1.00 55.34           H  
ATOM   1685  NE  ARG A 113     -15.454  38.021 -36.520  1.00 55.34           N  
ATOM   1686  HE  ARG A 113     -16.303  37.477 -36.556  1.00 55.34           H  
ATOM   1687  NH1 ARG A 113     -14.555  40.137 -36.536  1.00 55.34           N  
ATOM   1688 HH11 ARG A 113     -14.678  41.137 -36.606  1.00 55.34           H  
ATOM   1689 HH12 ARG A 113     -13.634  39.734 -36.432  1.00 55.34           H  
ATOM   1690  NH2 ARG A 113     -16.763  39.868 -36.738  1.00 55.34           N  
ATOM   1691 HH21 ARG A 113     -16.878  40.870 -36.794  1.00 55.34           H  
ATOM   1692 HH22 ARG A 113     -17.582  39.276 -36.766  1.00 55.34           H  
ATOM   1693  CZ  ARG A 113     -15.583  39.334 -36.597  1.00 55.34           C  
ATOM   1694  N   GLY A 114     -11.746  32.142 -37.605  1.00 50.02           N  
ATOM   1695  H   GLY A 114     -12.606  31.944 -38.096  1.00 50.02           H  
ATOM   1696  CA  GLY A 114     -10.508  31.863 -38.346  1.00 50.02           C  
ATOM   1697  HA2 GLY A 114     -10.276  32.734 -38.959  1.00 50.02           H  
ATOM   1698  HA3 GLY A 114     -10.696  31.036 -39.032  1.00 50.02           H  
ATOM   1699  C   GLY A 114      -9.241  31.540 -37.548  1.00 50.02           C  
ATOM   1700  O   GLY A 114      -8.537  32.443 -37.100  1.00 50.02           O  
ATOM   1701  N   ALA A 115      -8.856  30.261 -37.522  1.00 46.56           N  
ATOM   1702  H   ALA A 115      -9.451  29.564 -37.945  1.00 46.56           H  
ATOM   1703  CA  ALA A 115      -7.456  29.909 -37.306  1.00 46.56           C  
ATOM   1704  HA  ALA A 115      -7.121  30.349 -36.367  1.00 46.56           H  
ATOM   1705  C   ALA A 115      -6.618  30.492 -38.458  1.00 46.56           C  
ATOM   1706  CB  ALA A 115      -7.320  28.385 -37.205  1.00 46.56           C  
ATOM   1707  HB1 ALA A 115      -7.654  27.919 -38.132  1.00 46.56           H  
ATOM   1708  HB2 ALA A 115      -6.275  28.124 -37.038  1.00 46.56           H  
ATOM   1709  HB3 ALA A 115      -7.918  28.012 -36.374  1.00 46.56           H  
ATOM   1710  O   ALA A 115      -6.876  30.192 -39.624  1.00 46.56           O  
ATOM   1711  N   GLY A 116      -5.656  31.353 -38.122  1.00 53.47           N  
ATOM   1712  H   GLY A 116      -5.529  31.581 -37.146  1.00 53.47           H  
ATOM   1713  CA  GLY A 116      -4.781  31.992 -39.099  1.00 53.47           C  
ATOM   1714  HA2 GLY A 116      -5.392  32.555 -39.804  1.00 53.47           H  
ATOM   1715  HA3 GLY A 116      -4.105  32.685 -38.598  1.00 53.47           H  
ATOM   1716  C   GLY A 116      -3.939  30.976 -39.870  1.00 53.47           C  
ATOM   1717  O   GLY A 116      -3.468  29.984 -39.315  1.00 53.47           O  
ATOM   1718  N   GLU A 117      -3.750  31.257 -41.152  1.00 47.30           N  
ATOM   1719  H   GLU A 117      -4.178  32.091 -41.529  1.00 47.30           H  
ATOM   1720  CA  GLU A 117      -2.869  30.530 -42.056  1.00 47.30           C  
ATOM   1721  HA  GLU A 117      -3.208  29.498 -42.147  1.00 47.30           H  
ATOM   1722  C   GLU A 117      -1.426  30.551 -41.526  1.00 47.30           C  
ATOM   1723  CB  GLU A 117      -3.012  31.224 -43.419  1.00 47.30           C  
ATOM   1724  HB2 GLU A 117      -4.070  31.221 -43.678  1.00 47.30           H  
ATOM   1725  HB3 GLU A 117      -2.695  32.262 -43.314  1.00 47.30           H  
ATOM   1726  O   GLU A 117      -0.817  31.613 -41.395  1.00 47.30           O  
ATOM   1727  CG  GLU A 117      -2.243  30.587 -44.581  1.00 47.30           C  
ATOM   1728  HG2 GLU A 117      -1.174  30.635 -44.372  1.00 47.30           H  
ATOM   1729  HG3 GLU A 117      -2.529  29.538 -44.650  1.00 47.30           H  
ATOM   1730  CD  GLU A 117      -2.543  31.296 -45.918  1.00 47.30           C  
ATOM   1731  OE1 GLU A 117      -2.136  30.734 -46.957  1.00 47.30           O  
ATOM   1732  OE2 GLU A 117      -3.182  32.374 -45.898  1.00 47.30           O  
ATOM   1733  N   VAL A 118      -0.871  29.377 -41.208  1.00 56.02           N  
ATOM   1734  H   VAL A 118      -1.434  28.540 -41.270  1.00 56.02           H  
ATOM   1735  CA  VAL A 118       0.554  29.232 -40.881  1.00 56.02           C  
ATOM   1736  HA  VAL A 118       1.048  30.162 -41.158  1.00 56.02           H  
ATOM   1737  C   VAL A 118       1.145  28.134 -41.752  1.00 56.02           C  
ATOM   1738  CB  VAL A 118       0.857  29.000 -39.381  1.00 56.02           C  
ATOM   1739  HB  VAL A 118       0.937  27.932 -39.179  1.00 56.02           H  
ATOM   1740  O   VAL A 118       0.897  26.943 -41.550  1.00 56.02           O  
ATOM   1741  CG1 VAL A 118       2.201  29.662 -39.042  1.00 56.02           C  
ATOM   1742 HG11 VAL A 118       2.982  29.260 -39.687  1.00 56.02           H  
ATOM   1743 HG12 VAL A 118       2.135  30.741 -39.185  1.00 56.02           H  
ATOM   1744 HG13 VAL A 118       2.467  29.452 -38.006  1.00 56.02           H  
ATOM   1745  CG2 VAL A 118      -0.190  29.563 -38.413  1.00 56.02           C  
ATOM   1746 HG21 VAL A 118      -0.352  30.622 -38.614  1.00 56.02           H  
ATOM   1747 HG22 VAL A 118       0.142  29.433 -37.383  1.00 56.02           H  
ATOM   1748 HG23 VAL A 118      -1.131  29.028 -38.542  1.00 56.02           H  
ATOM   1749  N   VAL A 119       1.916  28.566 -42.747  1.00 49.87           N  
ATOM   1750  H   VAL A 119       2.014  29.564 -42.861  1.00 49.87           H  
ATOM   1751  CA  VAL A 119       2.709  27.707 -43.629  1.00 49.87           C  
ATOM   1752  HA  VAL A 119       2.038  27.077 -44.214  1.00 49.87           H  
ATOM   1753  C   VAL A 119       3.618  26.814 -42.784  1.00 49.87           C  
ATOM   1754  CB  VAL A 119       3.535  28.586 -44.593  1.00 49.87           C  
ATOM   1755  HB  VAL A 119       4.108  29.308 -44.012  1.00 49.87           H  
ATOM   1756  O   VAL A 119       4.340  27.304 -41.915  1.00 49.87           O  
ATOM   1757  CG1 VAL A 119       4.520  27.781 -45.449  1.00 49.87           C  
ATOM   1758 HG11 VAL A 119       3.994  27.006 -46.007  1.00 49.87           H  
ATOM   1759 HG12 VAL A 119       5.282  27.319 -44.822  1.00 49.87           H  
ATOM   1760 HG13 VAL A 119       5.025  28.443 -46.153  1.00 49.87           H  
ATOM   1761  CG2 VAL A 119       2.608  29.358 -45.543  1.00 49.87           C  
ATOM   1762 HG21 VAL A 119       1.936  30.011 -44.985  1.00 49.87           H  
ATOM   1763 HG22 VAL A 119       3.199  29.980 -46.215  1.00 49.87           H  
ATOM   1764 HG23 VAL A 119       2.012  28.665 -46.137  1.00 49.87           H  
ATOM   1765  N   ARG A 120       3.603  25.504 -43.051  1.00 46.80           N  
ATOM   1766  H   ARG A 120       3.015  25.185 -43.808  1.00 46.80           H  
ATOM   1767  CA  ARG A 120       4.618  24.578 -42.538  1.00 46.80           C  
ATOM   1768  HA  ARG A 120       4.914  24.866 -41.529  1.00 46.80           H  
ATOM   1769  C   ARG A 120       5.850  24.628 -43.442  1.00 46.80           C  
ATOM   1770  CB  ARG A 120       4.097  23.133 -42.515  1.00 46.80           C  
ATOM   1771  HB2 ARG A 120       4.949  22.472 -42.358  1.00 46.80           H  
ATOM   1772  HB3 ARG A 120       3.660  22.889 -43.484  1.00 46.80           H  
ATOM   1773  O   ARG A 120       5.697  24.382 -44.636  1.00 46.80           O  
ATOM   1774  CG  ARG A 120       3.075  22.867 -41.408  1.00 46.80           C  
ATOM   1775  HG2 ARG A 120       3.514  23.126 -40.445  1.00 46.80           H  
ATOM   1776  HG3 ARG A 120       2.180  23.467 -41.574  1.00 46.80           H  
ATOM   1777  CD  ARG A 120       2.721  21.377 -41.428  1.00 46.80           C  
ATOM   1778  HD2 ARG A 120       3.645  20.801 -41.368  1.00 46.80           H  
ATOM   1779  HD3 ARG A 120       2.230  21.148 -42.373  1.00 46.80           H  
ATOM   1780  NE  ARG A 120       1.845  21.007 -40.302  1.00 46.80           N  
ATOM   1781  HE  ARG A 120       1.590  21.752 -39.669  1.00 46.80           H  
ATOM   1782  NH1 ARG A 120       1.659  18.784 -40.832  1.00 46.80           N  
ATOM   1783 HH11 ARG A 120       1.326  17.850 -40.636  1.00 46.80           H  
ATOM   1784 HH12 ARG A 120       2.259  18.946 -41.628  1.00 46.80           H  
ATOM   1785  NH2 ARG A 120       0.648  19.572 -39.002  1.00 46.80           N  
ATOM   1786 HH21 ARG A 120       0.423  20.337 -38.382  1.00 46.80           H  
ATOM   1787 HH22 ARG A 120       0.303  18.640 -38.821  1.00 46.80           H  
ATOM   1788  CZ  ARG A 120       1.389  19.794 -40.052  1.00 46.80           C  
ATOM   1789  N   PRO A 121       7.051  24.862 -42.900  1.00 53.01           N  
ATOM   1790  CA  PRO A 121       8.265  24.302 -43.466  1.00 53.01           C  
ATOM   1791  HA  PRO A 121       8.304  24.497 -44.538  1.00 53.01           H  
ATOM   1792  C   PRO A 121       8.278  22.791 -43.203  1.00 53.01           C  
ATOM   1793  CB  PRO A 121       9.431  25.017 -42.767  1.00 53.01           C  
ATOM   1794  HB2 PRO A 121      10.152  25.401 -43.489  1.00 53.01           H  
ATOM   1795  HB3 PRO A 121       9.929  24.340 -42.073  1.00 53.01           H  
ATOM   1796  O   PRO A 121       7.971  22.352 -42.090  1.00 53.01           O  
ATOM   1797  CG  PRO A 121       8.770  26.155 -41.982  1.00 53.01           C  
ATOM   1798  HG2 PRO A 121       9.308  26.377 -41.060  1.00 53.01           H  
ATOM   1799  HG3 PRO A 121       8.700  27.042 -42.611  1.00 53.01           H  
ATOM   1800  CD  PRO A 121       7.371  25.614 -41.704  1.00 53.01           C  
ATOM   1801  HD2 PRO A 121       7.390  24.945 -40.844  1.00 53.01           H  
ATOM   1802  HD3 PRO A 121       6.675  26.437 -41.540  1.00 53.01           H  
ATOM   1803  N   ASP A 122       8.635  22.017 -44.222  1.00 42.25           N  
ATOM   1804  H   ASP A 122       8.818  22.447 -45.117  1.00 42.25           H  
ATOM   1805  CA  ASP A 122       9.192  20.678 -44.032  1.00 42.25           C  
ATOM   1806  HA  ASP A 122       8.577  20.129 -43.320  1.00 42.25           H  
ATOM   1807  C   ASP A 122      10.611  20.777 -43.420  1.00 42.25           C  
ATOM   1808  CB  ASP A 122       9.150  19.923 -45.377  1.00 42.25           C  
ATOM   1809  HB2 ASP A 122       9.772  19.030 -45.316  1.00 42.25           H  
ATOM   1810  HB3 ASP A 122       9.554  20.556 -46.167  1.00 42.25           H  
ATOM   1811  O   ASP A 122      11.100  21.868 -43.124  1.00 42.25           O  
ATOM   1812  CG  ASP A 122       7.728  19.467 -45.732  1.00 42.25           C  
ATOM   1813  OD1 ASP A 122       7.168  18.668 -44.943  1.00 42.25           O  
ATOM   1814  OD2 ASP A 122       7.207  19.905 -46.782  1.00 42.25           O  
ATOM   1815  N   ASP A 123      11.257  19.623 -43.237  1.00 45.17           N  
ATOM   1816  H   ASP A 123      10.827  18.813 -43.661  1.00 45.17           H  
ATOM   1817  CA  ASP A 123      12.573  19.411 -42.613  1.00 45.17           C  
ATOM   1818  HA  ASP A 123      12.802  18.373 -42.852  1.00 45.17           H  
ATOM   1819  C   ASP A 123      12.605  19.550 -41.066  1.00 45.17           C  
ATOM   1820  CB  ASP A 123      13.684  20.230 -43.304  1.00 45.17           C  
ATOM   1821  HB2 ASP A 123      14.646  19.883 -42.928  1.00 45.17           H  
ATOM   1822  HB3 ASP A 123      13.591  21.281 -43.030  1.00 45.17           H  
ATOM   1823  O   ASP A 123      12.188  20.536 -40.472  1.00 45.17           O  
ATOM   1824  CG  ASP A 123      13.685  20.093 -44.832  1.00 45.17           C  
ATOM   1825  OD1 ASP A 123      13.481  18.946 -45.298  1.00 45.17           O  
ATOM   1826  OD2 ASP A 123      13.968  21.104 -45.514  1.00 45.17           O  
ATOM   1827  N   GLY A 124      13.125  18.597 -40.284  1.00 40.48           N  
ATOM   1828  H   GLY A 124      13.088  18.845 -39.306  1.00 40.48           H  
ATOM   1829  CA  GLY A 124      13.828  17.368 -40.664  1.00 40.48           C  
ATOM   1830  HA2 GLY A 124      13.155  16.519 -40.545  1.00 40.48           H  
ATOM   1831  HA3 GLY A 124      14.147  17.412 -41.706  1.00 40.48           H  
ATOM   1832  C   GLY A 124      15.089  17.117 -39.832  1.00 40.48           C  
ATOM   1833  O   GLY A 124      16.150  16.911 -40.410  1.00 40.48           O  
ATOM   1834  N   ALA A 125      15.024  17.145 -38.490  1.00 43.23           N  
ATOM   1835  H   ALA A 125      14.151  17.375 -38.038  1.00 43.23           H  
ATOM   1836  CA  ALA A 125      16.216  16.917 -37.657  1.00 43.23           C  
ATOM   1837  HA  ALA A 125      16.880  16.239 -38.192  1.00 43.23           H  
ATOM   1838  C   ALA A 125      15.946  16.276 -36.277  1.00 43.23           C  
ATOM   1839  CB  ALA A 125      16.976  18.243 -37.514  1.00 43.23           C  
ATOM   1840  HB1 ALA A 125      17.882  18.087 -36.928  1.00 43.23           H  
ATOM   1841  HB2 ALA A 125      16.350  18.980 -37.011  1.00 43.23           H  
ATOM   1842  HB3 ALA A 125      17.254  18.623 -38.497  1.00 43.23           H  
ATOM   1843  O   ALA A 125      15.554  16.938 -35.323  1.00 43.23           O  
ATOM   1844  N   SER A 126      16.255  14.978 -36.184  1.00 43.46           N  
ATOM   1845  H   SER A 126      16.396  14.518 -37.072  1.00 43.46           H  
ATOM   1846  CA  SER A 126      16.891  14.295 -35.040  1.00 43.46           C  
ATOM   1847  HA  SER A 126      16.630  13.240 -35.124  1.00 43.46           H  
ATOM   1848  C   SER A 126      16.515  14.723 -33.603  1.00 43.46           C  
ATOM   1849  CB  SER A 126      18.410  14.382 -35.238  1.00 43.46           C  
ATOM   1850  HB2 SER A 126      18.772  15.364 -34.935  1.00 43.46           H  
ATOM   1851  HB3 SER A 126      18.650  14.234 -36.291  1.00 43.46           H  
ATOM   1852  O   SER A 126      17.213  15.513 -32.964  1.00 43.46           O  
ATOM   1853  OG  SER A 126      19.055  13.370 -34.493  1.00 43.46           O  
ATOM   1854  HG  SER A 126      19.991  13.582 -34.448  1.00 43.46           H  
ATOM   1855  N   ALA A 127      15.492  14.081 -33.027  1.00 47.64           N  
ATOM   1856  H   ALA A 127      14.948  13.442 -33.588  1.00 47.64           H  
ATOM   1857  CA  ALA A 127      15.335  13.998 -31.572  1.00 47.64           C  
ATOM   1858  HA  ALA A 127      15.762  14.889 -31.111  1.00 47.64           H  
ATOM   1859  C   ALA A 127      16.098  12.767 -31.045  1.00 47.64           C  
ATOM   1860  CB  ALA A 127      13.843  13.975 -31.219  1.00 47.64           C  
ATOM   1861  HB1 ALA A 127      13.725  13.930 -30.137  1.00 47.64           H  
ATOM   1862  HB2 ALA A 127      13.363  14.879 -31.593  1.00 47.64           H  
ATOM   1863  HB3 ALA A 127      13.367  13.102 -31.665  1.00 47.64           H  
ATOM   1864  O   ALA A 127      15.717  11.627 -31.316  1.00 47.64           O  
ATOM   1865  N   ALA A 128      17.193  12.994 -30.314  1.00 50.93           N  
ATOM   1866  H   ALA A 128      17.468  13.952 -30.150  1.00 50.93           H  
ATOM   1867  CA  ALA A 128      18.052  11.931 -29.794  1.00 50.93           C  
ATOM   1868  HA  ALA A 128      18.376  11.323 -30.638  1.00 50.93           H  
ATOM   1869  C   ALA A 128      17.320  11.008 -28.798  1.00 50.93           C  
ATOM   1870  CB  ALA A 128      19.294  12.570 -29.161  1.00 50.93           C  
ATOM   1871  HB1 ALA A 128      19.966  11.789 -28.804  1.00 50.93           H  
ATOM   1872  HB2 ALA A 128      19.001  13.194 -28.317  1.00 50.93           H  
ATOM   1873  HB3 ALA A 128      19.817  13.179 -29.898  1.00 50.93           H  
ATOM   1874  O   ALA A 128      16.562  11.468 -27.942  1.00 50.93           O  
ATOM   1875  N   ALA A 129      17.588   9.702 -28.879  1.00 52.38           N  
ATOM   1876  H   ALA A 129      18.235   9.378 -29.583  1.00 52.38           H  
ATOM   1877  CA  ALA A 129      17.021   8.719 -27.959  1.00 52.38           C  
ATOM   1878  HA  ALA A 129      15.942   8.870 -27.948  1.00 52.38           H  
ATOM   1879  C   ALA A 129      17.580   8.897 -26.527  1.00 52.38           C  
ATOM   1880  CB  ALA A 129      17.299   7.311 -28.501  1.00 52.38           C  
ATOM   1881  HB1 ALA A 129      16.869   7.206 -29.497  1.00 52.38           H  
ATOM   1882  HB2 ALA A 129      16.848   6.570 -27.840  1.00 52.38           H  
ATOM   1883  HB3 ALA A 129      18.373   7.135 -28.548  1.00 52.38           H  
ATOM   1884  O   ALA A 129      18.795   9.046 -26.368  1.00 52.38           O  
ATOM   1885  N   PRO A 130      16.741   8.846 -25.474  1.00 48.80           N  
ATOM   1886  CA  PRO A 130      17.214   8.916 -24.096  1.00 48.80           C  
ATOM   1887  HA  PRO A 130      17.881   9.770 -23.983  1.00 48.80           H  
ATOM   1888  C   PRO A 130      17.973   7.637 -23.712  1.00 48.80           C  
ATOM   1889  CB  PRO A 130      15.963   9.145 -23.244  1.00 48.80           C  
ATOM   1890  HB2 PRO A 130      15.765  10.215 -23.172  1.00 48.80           H  
ATOM   1891  HB3 PRO A 130      16.055   8.708 -22.250  1.00 48.80           H  
ATOM   1892  O   PRO A 130      17.522   6.520 -23.967  1.00 48.80           O  
ATOM   1893  CG  PRO A 130      14.857   8.477 -24.061  1.00 48.80           C  
ATOM   1894  HG2 PRO A 130      13.880   8.915 -23.857  1.00 48.80           H  
ATOM   1895  HG3 PRO A 130      14.846   7.407 -23.855  1.00 48.80           H  
ATOM   1896  CD  PRO A 130      15.292   8.715 -25.508  1.00 48.80           C  
ATOM   1897  HD2 PRO A 130      14.984   7.876 -26.132  1.00 48.80           H  
ATOM   1898  HD3 PRO A 130      14.857   9.643 -25.878  1.00 48.80           H  
ATOM   1899  N   SER A 131      19.129   7.806 -23.070  1.00 56.01           N  
ATOM   1900  H   SER A 131      19.436   8.745 -22.862  1.00 56.01           H  
ATOM   1901  CA  SER A 131      20.031   6.720 -22.677  1.00 56.01           C  
ATOM   1902  HA  SER A 131      20.266   6.126 -23.560  1.00 56.01           H  
ATOM   1903  C   SER A 131      19.414   5.801 -21.616  1.00 56.01           C  
ATOM   1904  CB  SER A 131      21.338   7.323 -22.151  1.00 56.01           C  
ATOM   1905  HB2 SER A 131      21.849   7.845 -22.960  1.00 56.01           H  
ATOM   1906  HB3 SER A 131      21.988   6.533 -21.776  1.00 56.01           H  
ATOM   1907  O   SER A 131      19.185   6.212 -20.475  1.00 56.01           O  
ATOM   1908  OG  SER A 131      21.051   8.242 -21.113  1.00 56.01           O  
ATOM   1909  HG  SER A 131      20.517   7.778 -20.464  1.00 56.01           H  
ATOM   1910  N   ALA A 132      19.195   4.537 -21.970  1.00 46.87           N  
ATOM   1911  H   ALA A 132      19.355   4.274 -22.932  1.00 46.87           H  
ATOM   1912  CA  ALA A 132      18.652   3.517 -21.080  1.00 46.87           C  
ATOM   1913  HA  ALA A 132      17.985   3.995 -20.362  1.00 46.87           H  
ATOM   1914  C   ALA A 132      19.752   2.795 -20.271  1.00 46.87           C  
ATOM   1915  CB  ALA A 132      17.802   2.566 -21.937  1.00 46.87           C  
ATOM   1916  HB1 ALA A 132      18.427   2.078 -22.685  1.00 46.87           H  
ATOM   1917  HB2 ALA A 132      17.348   1.804 -21.303  1.00 46.87           H  
ATOM   1918  HB3 ALA A 132      17.013   3.127 -22.440  1.00 46.87           H  
ATOM   1919  O   ALA A 132      20.057   1.643 -20.565  1.00 46.87           O  
ATOM   1920  N   ASP A 133      20.342   3.445 -19.254  1.00 50.98           N  
ATOM   1921  H   ASP A 133      20.143   4.425 -19.113  1.00 50.98           H  
ATOM   1922  CA  ASP A 133      21.386   2.800 -18.427  1.00 50.98           C  
ATOM   1923  HA  ASP A 133      21.099   1.751 -18.353  1.00 50.98           H  
ATOM   1924  C   ASP A 133      21.461   3.296 -16.959  1.00 50.98           C  
ATOM   1925  CB  ASP A 133      22.745   2.844 -19.166  1.00 50.98           C  
ATOM   1926  HB2 ASP A 133      22.565   2.892 -20.240  1.00 50.98           H  
ATOM   1927  HB3 ASP A 133      23.295   3.746 -18.900  1.00 50.98           H  
ATOM   1928  O   ASP A 133      22.465   3.832 -16.501  1.00 50.98           O  
ATOM   1929  CG  ASP A 133      23.612   1.597 -18.917  1.00 50.98           C  
ATOM   1930  OD1 ASP A 133      23.160   0.672 -18.192  1.00 50.98           O  
ATOM   1931  OD2 ASP A 133      24.709   1.544 -19.514  1.00 50.98           O  
ATOM   1932  N   TYR A 134      20.366   3.143 -16.196  1.00 48.08           N  
ATOM   1933  H   TYR A 134      19.544   2.762 -16.642  1.00 48.08           H  
ATOM   1934  CA  TYR A 134      20.264   3.625 -14.797  1.00 48.08           C  
ATOM   1935  HA  TYR A 134      21.239   4.006 -14.494  1.00 48.08           H  
ATOM   1936  C   TYR A 134      19.945   2.547 -13.742  1.00 48.08           C  
ATOM   1937  CB  TYR A 134      19.284   4.813 -14.730  1.00 48.08           C  
ATOM   1938  HB2 TYR A 134      19.055   5.042 -13.689  1.00 48.08           H  
ATOM   1939  HB3 TYR A 134      18.347   4.534 -15.212  1.00 48.08           H  
ATOM   1940  O   TYR A 134      19.610   2.876 -12.602  1.00 48.08           O  
ATOM   1941  CG  TYR A 134      19.824   6.089 -15.342  1.00 48.08           C  
ATOM   1942  CD1 TYR A 134      20.932   6.728 -14.749  1.00 48.08           C  
ATOM   1943  HD1 TYR A 134      21.399   6.298 -13.875  1.00 48.08           H  
ATOM   1944  CD2 TYR A 134      19.229   6.639 -16.494  1.00 48.08           C  
ATOM   1945  HD2 TYR A 134      18.386   6.151 -16.962  1.00 48.08           H  
ATOM   1946  CE1 TYR A 134      21.456   7.907 -15.311  1.00 48.08           C  
ATOM   1947  HE1 TYR A 134      22.320   8.381 -14.868  1.00 48.08           H  
ATOM   1948  CE2 TYR A 134      19.745   7.823 -17.054  1.00 48.08           C  
ATOM   1949  HE2 TYR A 134      19.308   8.246 -17.947  1.00 48.08           H  
ATOM   1950  OH  TYR A 134      21.360   9.590 -17.021  1.00 48.08           O  
ATOM   1951  HH  TYR A 134      22.171   9.872 -16.593  1.00 48.08           H  
ATOM   1952  CZ  TYR A 134      20.861   8.455 -16.468  1.00 48.08           C  
ATOM   1953  N   LEU A 135      20.016   1.254 -14.087  1.00 55.60           N  
ATOM   1954  H   LEU A 135      20.322   1.039 -15.025  1.00 55.60           H  
ATOM   1955  CA  LEU A 135      19.512   0.171 -13.220  1.00 55.60           C  
ATOM   1956  HA  LEU A 135      19.266   0.589 -12.244  1.00 55.60           H  
ATOM   1957  C   LEU A 135      20.514  -0.938 -12.856  1.00 55.60           C  
ATOM   1958  CB  LEU A 135      18.204  -0.386 -13.819  1.00 55.60           C  
ATOM   1959  HB2 LEU A 135      18.368  -0.610 -14.873  1.00 55.60           H  
ATOM   1960  HB3 LEU A 135      17.954  -1.323 -13.321  1.00 55.60           H  
ATOM   1961  O   LEU A 135      20.149  -1.832 -12.095  1.00 55.60           O  
ATOM   1962  CG  LEU A 135      16.993   0.560 -13.679  1.00 55.60           C  
ATOM   1963  HG  LEU A 135      17.198   1.500 -14.191  1.00 55.60           H  
ATOM   1964  CD1 LEU A 135      15.772  -0.089 -14.332  1.00 55.60           C  
ATOM   1965 HD11 LEU A 135      15.553  -1.039 -13.845  1.00 55.60           H  
ATOM   1966 HD12 LEU A 135      14.908   0.570 -14.244  1.00 55.60           H  
ATOM   1967 HD13 LEU A 135      15.967  -0.263 -15.390  1.00 55.60           H  
ATOM   1968  CD2 LEU A 135      16.632   0.849 -12.217  1.00 55.60           C  
ATOM   1969 HD21 LEU A 135      17.341   1.559 -11.792  1.00 55.60           H  
ATOM   1970 HD22 LEU A 135      16.649  -0.074 -11.638  1.00 55.60           H  
ATOM   1971 HD23 LEU A 135      15.638   1.295 -12.156  1.00 55.60           H  
ATOM   1972  N   ARG A 136      21.766  -0.898 -13.333  1.00 56.17           N  
ATOM   1973  H   ARG A 136      22.037  -0.134 -13.936  1.00 56.17           H  
ATOM   1974  CA  ARG A 136      22.761  -1.949 -13.025  1.00 56.17           C  
ATOM   1975  HA  ARG A 136      22.224  -2.869 -12.795  1.00 56.17           H  
ATOM   1976  C   ARG A 136      23.583  -1.726 -11.746  1.00 56.17           C  
ATOM   1977  CB  ARG A 136      23.632  -2.239 -14.260  1.00 56.17           C  
ATOM   1978  HB2 ARG A 136      23.960  -1.307 -14.720  1.00 56.17           H  
ATOM   1979  HB3 ARG A 136      24.514  -2.798 -13.946  1.00 56.17           H  
ATOM   1980  O   ARG A 136      24.069  -2.706 -11.192  1.00 56.17           O  
ATOM   1981  CG  ARG A 136      22.849  -3.092 -15.275  1.00 56.17           C  
ATOM   1982  HG2 ARG A 136      22.479  -3.984 -14.768  1.00 56.17           H  
ATOM   1983  HG3 ARG A 136      21.998  -2.525 -15.651  1.00 56.17           H  
ATOM   1984  CD  ARG A 136      23.722  -3.531 -16.455  1.00 56.17           C  
ATOM   1985  HD2 ARG A 136      24.647  -3.951 -16.061  1.00 56.17           H  
ATOM   1986  HD3 ARG A 136      23.963  -2.655 -17.057  1.00 56.17           H  
ATOM   1987  NE  ARG A 136      23.026  -4.539 -17.285  1.00 56.17           N  
ATOM   1988  HE  ARG A 136      22.019  -4.558 -17.208  1.00 56.17           H  
ATOM   1989  NH1 ARG A 136      24.863  -5.326 -18.411  1.00 56.17           N  
ATOM   1990 HH11 ARG A 136      25.403  -4.586 -17.987  1.00 56.17           H  
ATOM   1991 HH12 ARG A 136      25.274  -5.900 -19.134  1.00 56.17           H  
ATOM   1992  NH2 ARG A 136      22.858  -6.213 -18.826  1.00 56.17           N  
ATOM   1993 HH21 ARG A 136      23.288  -6.796 -19.529  1.00 56.17           H  
ATOM   1994 HH22 ARG A 136      21.855  -6.220 -18.704  1.00 56.17           H  
ATOM   1995  CZ  ARG A 136      23.583  -5.353 -18.165  1.00 56.17           C  
ATOM   1996  N   ASP A 137      23.652  -0.500 -11.220  1.00 53.42           N  
ATOM   1997  H   ASP A 137      23.284   0.258 -11.777  1.00 53.42           H  
ATOM   1998  CA  ASP A 137      24.569  -0.141 -10.118  1.00 53.42           C  
ATOM   1999  HA  ASP A 137      25.270  -0.965  -9.980  1.00 53.42           H  
ATOM   2000  C   ASP A 137      23.921   0.047  -8.730  1.00 53.42           C  
ATOM   2001  CB  ASP A 137      25.411   1.074 -10.533  1.00 53.42           C  
ATOM   2002  HB2 ASP A 137      24.748   1.886 -10.833  1.00 53.42           H  
ATOM   2003  HB3 ASP A 137      26.007   1.417  -9.687  1.00 53.42           H  
ATOM   2004  O   ASP A 137      24.561   0.532  -7.789  1.00 53.42           O  
ATOM   2005  CG  ASP A 137      26.377   0.724 -11.663  1.00 53.42           C  
ATOM   2006  OD1 ASP A 137      27.036  -0.333 -11.546  1.00 53.42           O  
ATOM   2007  OD2 ASP A 137      26.436   1.521 -12.619  1.00 53.42           O  
ATOM   2008  N   GLN A 138      22.660  -0.356  -8.539  1.00 48.51           N  
ATOM   2009  H   GLN A 138      22.173  -0.799  -9.306  1.00 48.51           H  
ATOM   2010  CA  GLN A 138      22.021  -0.282  -7.218  1.00 48.51           C  
ATOM   2011  HA  GLN A 138      22.307   0.667  -6.765  1.00 48.51           H  
ATOM   2012  C   GLN A 138      22.549  -1.377  -6.275  1.00 48.51           C  
ATOM   2013  CB  GLN A 138      20.488  -0.251  -7.322  1.00 48.51           C  
ATOM   2014  HB2 GLN A 138      20.126  -1.122  -7.868  1.00 48.51           H  
ATOM   2015  HB3 GLN A 138      20.086  -0.280  -6.309  1.00 48.51           H  
ATOM   2016  O   GLN A 138      22.008  -2.480  -6.183  1.00 48.51           O  
ATOM   2017  CG  GLN A 138      20.009   1.040  -8.013  1.00 48.51           C  
ATOM   2018  HG2 GLN A 138      20.204   0.966  -9.083  1.00 48.51           H  
ATOM   2019  HG3 GLN A 138      20.574   1.889  -7.629  1.00 48.51           H  
ATOM   2020  CD  GLN A 138      18.528   1.352  -7.803  1.00 48.51           C  
ATOM   2021  NE2 GLN A 138      18.003   2.340  -8.493  1.00 48.51           N  
ATOM   2022 HE21 GLN A 138      18.545   2.823  -9.195  1.00 48.51           H  
ATOM   2023 HE22 GLN A 138      17.019   2.512  -8.348  1.00 48.51           H  
ATOM   2024  OE1 GLN A 138      17.820   0.752  -7.010  1.00 48.51           O  
ATOM   2025  N   ARG A 139      23.627  -1.051  -5.546  1.00 57.65           N  
ATOM   2026  H   ARG A 139      24.074  -0.181  -5.796  1.00 57.65           H  
ATOM   2027  CA  ARG A 139      24.215  -1.890  -4.488  1.00 57.65           C  
ATOM   2028  HA  ARG A 139      24.641  -2.778  -4.955  1.00 57.65           H  
ATOM   2029  C   ARG A 139      23.153  -2.351  -3.483  1.00 57.65           C  
ATOM   2030  CB  ARG A 139      25.315  -1.120  -3.738  1.00 57.65           C  
ATOM   2031  HB2 ARG A 139      25.536  -1.651  -2.812  1.00 57.65           H  
ATOM   2032  HB3 ARG A 139      24.944  -0.129  -3.476  1.00 57.65           H  
ATOM   2033  O   ARG A 139      22.431  -1.537  -2.912  1.00 57.65           O  
ATOM   2034  CG  ARG A 139      26.621  -0.990  -4.533  1.00 57.65           C  
ATOM   2035  HG2 ARG A 139      27.002  -1.988  -4.752  1.00 57.65           H  
ATOM   2036  HG3 ARG A 139      26.440  -0.463  -5.469  1.00 57.65           H  
ATOM   2037  CD  ARG A 139      27.653  -0.217  -3.699  1.00 57.65           C  
ATOM   2038  HD2 ARG A 139      27.687  -0.647  -2.698  1.00 57.65           H  
ATOM   2039  HD3 ARG A 139      27.332   0.822  -3.627  1.00 57.65           H  
ATOM   2040  NE  ARG A 139      29.002  -0.285  -4.293  1.00 57.65           N  
ATOM   2041  HE  ARG A 139      29.074  -0.735  -5.194  1.00 57.65           H  
ATOM   2042  NH1 ARG A 139      30.115   0.903  -2.670  1.00 57.65           N  
ATOM   2043 HH11 ARG A 139      30.971   1.310  -2.321  1.00 57.65           H  
ATOM   2044 HH12 ARG A 139      29.229   1.100  -2.226  1.00 57.65           H  
ATOM   2045  NH2 ARG A 139      31.256   0.034  -4.379  1.00 57.65           N  
ATOM   2046 HH21 ARG A 139      31.286  -0.448  -5.266  1.00 57.65           H  
ATOM   2047 HH22 ARG A 139      32.102   0.446  -4.012  1.00 57.65           H  
ATOM   2048  CZ  ARG A 139      30.113   0.215  -3.779  1.00 57.65           C  
ATOM   2049  N   ALA A 140      23.123  -3.655  -3.210  1.00 55.60           N  
ATOM   2050  H   ALA A 140      23.724  -4.271  -3.738  1.00 55.60           H  
ATOM   2051  CA  ALA A 140      22.198  -4.246  -2.250  1.00 55.60           C  
ATOM   2052  HA  ALA A 140      21.184  -4.025  -2.582  1.00 55.60           H  
ATOM   2053  C   ALA A 140      22.382  -3.663  -0.835  1.00 55.60           C  
ATOM   2054  CB  ALA A 140      22.382  -5.769  -2.260  1.00 55.60           C  
ATOM   2055  HB1 ALA A 140      21.676  -6.226  -1.566  1.00 55.60           H  
ATOM   2056  HB2 ALA A 140      22.196  -6.158  -3.261  1.00 55.60           H  
ATOM   2057  HB3 ALA A 140      23.396  -6.025  -1.954  1.00 55.60           H  
ATOM   2058  O   ALA A 140      23.483  -3.675  -0.279  1.00 55.60           O  
ATOM   2059  N   LEU A 141      21.283  -3.199  -0.233  1.00 54.24           N  
ATOM   2060  H   LEU A 141      20.421  -3.186  -0.759  1.00 54.24           H  
ATOM   2061  CA  LEU A 141      21.252  -2.784   1.170  1.00 54.24           C  
ATOM   2062  HA  LEU A 141      22.028  -2.032   1.307  1.00 54.24           H  
ATOM   2063  C   LEU A 141      21.555  -3.985   2.091  1.00 54.24           C  
ATOM   2064  CB  LEU A 141      19.877  -2.173   1.506  1.00 54.24           C  
ATOM   2065  HB2 LEU A 141      19.785  -2.081   2.588  1.00 54.24           H  
ATOM   2066  HB3 LEU A 141      19.106  -2.866   1.172  1.00 54.24           H  
ATOM   2067  O   LEU A 141      21.060  -5.088   1.839  1.00 54.24           O  
ATOM   2068  CG  LEU A 141      19.622  -0.789   0.878  1.00 54.24           C  
ATOM   2069  HG  LEU A 141      19.859  -0.817  -0.186  1.00 54.24           H  
ATOM   2070  CD1 LEU A 141      18.146  -0.420   1.033  1.00 54.24           C  
ATOM   2071 HD11 LEU A 141      17.875  -0.376   2.087  1.00 54.24           H  
ATOM   2072 HD12 LEU A 141      17.526  -1.160   0.527  1.00 54.24           H  
ATOM   2073 HD13 LEU A 141      17.963   0.551   0.573  1.00 54.24           H  
ATOM   2074  CD2 LEU A 141      20.455   0.302   1.555  1.00 54.24           C  
ATOM   2075 HD21 LEU A 141      20.214   1.269   1.112  1.00 54.24           H  
ATOM   2076 HD22 LEU A 141      21.517   0.117   1.394  1.00 54.24           H  
ATOM   2077 HD23 LEU A 141      20.244   0.335   2.624  1.00 54.24           H  
ATOM   2078  N   PRO A 142      22.328  -3.800   3.179  1.00 54.18           N  
ATOM   2079  CA  PRO A 142      22.645  -4.885   4.100  1.00 54.18           C  
ATOM   2080  HA  PRO A 142      23.099  -5.711   3.551  1.00 54.18           H  
ATOM   2081  C   PRO A 142      21.375  -5.384   4.801  1.00 54.18           C  
ATOM   2082  CB  PRO A 142      23.672  -4.306   5.079  1.00 54.18           C  
ATOM   2083  HB2 PRO A 142      24.676  -4.478   4.690  1.00 54.18           H  
ATOM   2084  HB3 PRO A 142      23.577  -4.729   6.078  1.00 54.18           H  
ATOM   2085  O   PRO A 142      20.699  -4.629   5.501  1.00 54.18           O  
ATOM   2086  CG  PRO A 142      23.377  -2.805   5.067  1.00 54.18           C  
ATOM   2087  HG2 PRO A 142      24.256  -2.215   5.325  1.00 54.18           H  
ATOM   2088  HG3 PRO A 142      22.555  -2.586   5.749  1.00 54.18           H  
ATOM   2089  CD  PRO A 142      22.928  -2.553   3.629  1.00 54.18           C  
ATOM   2090  HD2 PRO A 142      23.793  -2.323   3.006  1.00 54.18           H  
ATOM   2091  HD3 PRO A 142      22.213  -1.731   3.600  1.00 54.18           H  
ATOM   2092  N   GLN A 143      21.056  -6.671   4.639  1.00 62.13           N  
ATOM   2093  H   GLN A 143      21.607  -7.239   4.011  1.00 62.13           H  
ATOM   2094  CA  GLN A 143      19.889  -7.254   5.297  1.00 62.13           C  
ATOM   2095  HA  GLN A 143      19.036  -6.629   5.032  1.00 62.13           H  
ATOM   2096  C   GLN A 143      20.052  -7.261   6.828  1.00 62.13           C  
ATOM   2097  CB  GLN A 143      19.589  -8.671   4.791  1.00 62.13           C  
ATOM   2098  HB2 GLN A 143      18.806  -9.069   5.435  1.00 62.13           H  
ATOM   2099  HB3 GLN A 143      20.468  -9.307   4.897  1.00 62.13           H  
ATOM   2100  O   GLN A 143      21.117  -7.649   7.326  1.00 62.13           O  
ATOM   2101  CG  GLN A 143      19.109  -8.679   3.326  1.00 62.13           C  
ATOM   2102  HG2 GLN A 143      19.963  -8.844   2.669  1.00 62.13           H  
ATOM   2103  HG3 GLN A 143      18.685  -7.708   3.072  1.00 62.13           H  
ATOM   2104  CD  GLN A 143      18.034  -9.726   3.025  1.00 62.13           C  
ATOM   2105  NE2 GLN A 143      17.589  -9.819   1.792  1.00 62.13           N  
ATOM   2106 HE21 GLN A 143      17.951  -9.225   1.060  1.00 62.13           H  
ATOM   2107 HE22 GLN A 143      16.892 -10.531   1.625  1.00 62.13           H  
ATOM   2108  OE1 GLN A 143      17.554 -10.457   3.874  1.00 62.13           O  
ATOM   2109  N   PRO A 144      19.008  -6.903   7.603  1.00 53.98           N  
ATOM   2110  CA  PRO A 144      19.059  -6.990   9.055  1.00 53.98           C  
ATOM   2111  HA  PRO A 144      19.904  -6.402   9.411  1.00 53.98           H  
ATOM   2112  C   PRO A 144      19.214  -8.450   9.492  1.00 53.98           C  
ATOM   2113  CB  PRO A 144      17.756  -6.359   9.575  1.00 53.98           C  
ATOM   2114  HB2 PRO A 144      17.939  -5.731  10.447  1.00 53.98           H  
ATOM   2115  HB3 PRO A 144      17.018  -7.124   9.815  1.00 53.98           H  
ATOM   2116  O   PRO A 144      18.293  -9.256   9.358  1.00 53.98           O  
ATOM   2117  CG  PRO A 144      17.242  -5.537   8.396  1.00 53.98           C  
ATOM   2118  HG2 PRO A 144      16.156  -5.453   8.400  1.00 53.98           H  
ATOM   2119  HG3 PRO A 144      17.704  -4.550   8.409  1.00 53.98           H  
ATOM   2120  CD  PRO A 144      17.744  -6.315   7.184  1.00 53.98           C  
ATOM   2121  HD2 PRO A 144      17.865  -5.624   6.350  1.00 53.98           H  
ATOM   2122  HD3 PRO A 144      17.040  -7.107   6.928  1.00 53.98           H  
ATOM   2123  N   ARG A 145      20.371  -8.800  10.066  1.00 55.39           N  
ATOM   2124  H   ARG A 145      21.119  -8.121  10.069  1.00 55.39           H  
ATOM   2125  CA  ARG A 145      20.546 -10.088  10.749  1.00 55.39           C  
ATOM   2126  HA  ARG A 145      20.210 -10.886  10.087  1.00 55.39           H  
ATOM   2127  C   ARG A 145      19.645 -10.114  11.985  1.00 55.39           C  
ATOM   2128  CB  ARG A 145      22.019 -10.341  11.117  1.00 55.39           C  
ATOM   2129  HB2 ARG A 145      22.056 -11.182  11.809  1.00 55.39           H  
ATOM   2130  HB3 ARG A 145      22.421  -9.465  11.626  1.00 55.39           H  
ATOM   2131  O   ARG A 145      20.025  -9.609  13.041  1.00 55.39           O  
ATOM   2132  CG  ARG A 145      22.897 -10.682   9.904  1.00 55.39           C  
ATOM   2133  HG2 ARG A 145      22.477 -11.543   9.386  1.00 55.39           H  
ATOM   2134  HG3 ARG A 145      22.922  -9.833   9.220  1.00 55.39           H  
ATOM   2135  CD  ARG A 145      24.324 -11.013  10.368  1.00 55.39           C  
ATOM   2136  HD2 ARG A 145      24.278 -11.840  11.077  1.00 55.39           H  
ATOM   2137  HD3 ARG A 145      24.736 -10.138  10.871  1.00 55.39           H  
ATOM   2138  NE  ARG A 145      25.202 -11.391   9.242  1.00 55.39           N  
ATOM   2139  HE  ARG A 145      24.764 -11.477   8.336  1.00 55.39           H  
ATOM   2140  NH1 ARG A 145      27.186 -11.523  10.405  1.00 55.39           N  
ATOM   2141 HH11 ARG A 145      26.707 -11.253  11.252  1.00 55.39           H  
ATOM   2142 HH12 ARG A 145      28.179 -11.706  10.409  1.00 55.39           H  
ATOM   2143  NH2 ARG A 145      27.162 -11.961   8.224  1.00 55.39           N  
ATOM   2144 HH21 ARG A 145      26.686 -12.050   7.337  1.00 55.39           H  
ATOM   2145 HH22 ARG A 145      28.155 -12.140   8.263  1.00 55.39           H  
ATOM   2146  CZ  ARG A 145      26.505 -11.622   9.296  1.00 55.39           C  
ATOM   2147  N   LEU A 146      18.467 -10.721  11.849  1.00 60.21           N  
ATOM   2148  H   LEU A 146      18.186 -10.968  10.911  1.00 60.21           H  
ATOM   2149  CA  LEU A 146      17.569 -11.064  12.951  1.00 60.21           C  
ATOM   2150  HA  LEU A 146      17.304 -10.156  13.494  1.00 60.21           H  
ATOM   2151  C   LEU A 146      18.297 -11.994  13.932  1.00 60.21           C  
ATOM   2152  CB  LEU A 146      16.279 -11.693  12.375  1.00 60.21           C  
ATOM   2153  HB2 LEU A 146      16.527 -12.234  11.461  1.00 60.21           H  
ATOM   2154  HB3 LEU A 146      15.880 -12.426  13.075  1.00 60.21           H  
ATOM   2155  O   LEU A 146      18.291 -13.215  13.792  1.00 60.21           O  
ATOM   2156  CG  LEU A 146      15.183 -10.648  12.086  1.00 60.21           C  
ATOM   2157  HG  LEU A 146      15.644  -9.708  11.781  1.00 60.21           H  
ATOM   2158  CD1 LEU A 146      14.264 -11.111  10.958  1.00 60.21           C  
ATOM   2159 HD11 LEU A 146      13.492 -10.363  10.778  1.00 60.21           H  
ATOM   2160 HD12 LEU A 146      13.795 -12.060  11.218  1.00 60.21           H  
ATOM   2161 HD13 LEU A 146      14.842 -11.236  10.043  1.00 60.21           H  
ATOM   2162  CD2 LEU A 146      14.325 -10.409  13.332  1.00 60.21           C  
ATOM   2163 HD21 LEU A 146      13.813 -11.327  13.618  1.00 60.21           H  
ATOM   2164 HD22 LEU A 146      13.584  -9.638  13.120  1.00 60.21           H  
ATOM   2165 HD23 LEU A 146      14.953 -10.073  14.157  1.00 60.21           H  
ATOM   2166  N   ARG A 147      18.951 -11.405  14.941  1.00 57.47           N  
ATOM   2167  H   ARG A 147      19.015 -10.398  14.925  1.00 57.47           H  
ATOM   2168  CA  ARG A 147      19.468 -12.147  16.094  1.00 57.47           C  
ATOM   2169  HA  ARG A 147      20.159 -12.915  15.745  1.00 57.47           H  
ATOM   2170  C   ARG A 147      18.295 -12.850  16.772  1.00 57.47           C  
ATOM   2171  CB  ARG A 147      20.184 -11.209  17.086  1.00 57.47           C  
ATOM   2172  HB2 ARG A 147      19.651 -10.260  17.146  1.00 57.47           H  
ATOM   2173  HB3 ARG A 147      20.154 -11.670  18.074  1.00 57.47           H  
ATOM   2174  O   ARG A 147      17.350 -12.189  17.200  1.00 57.47           O  
ATOM   2175  CG  ARG A 147      21.659 -10.964  16.732  1.00 57.47           C  
ATOM   2176  HG2 ARG A 147      22.176 -11.923  16.715  1.00 57.47           H  
ATOM   2177  HG3 ARG A 147      21.733 -10.501  15.748  1.00 57.47           H  
ATOM   2178  CD  ARG A 147      22.314 -10.052  17.784  1.00 57.47           C  
ATOM   2179  HD2 ARG A 147      22.008 -10.387  18.775  1.00 57.47           H  
ATOM   2180  HD3 ARG A 147      21.954  -9.035  17.635  1.00 57.47           H  
ATOM   2181  NE  ARG A 147      23.791 -10.086  17.715  1.00 57.47           N  
ATOM   2182  HE  ARG A 147      24.202 -10.767  17.093  1.00 57.47           H  
ATOM   2183  NH1 ARG A 147      24.216  -8.445  19.273  1.00 57.47           N  
ATOM   2184 HH11 ARG A 147      24.874  -7.904  19.815  1.00 57.47           H  
ATOM   2185 HH12 ARG A 147      23.225  -8.269  19.358  1.00 57.47           H  
ATOM   2186  NH2 ARG A 147      25.917  -9.550  18.356  1.00 57.47           N  
ATOM   2187 HH21 ARG A 147      26.296 -10.267  17.754  1.00 57.47           H  
ATOM   2188 HH22 ARG A 147      26.547  -8.999  18.920  1.00 57.47           H  
ATOM   2189  CZ  ARG A 147      24.629  -9.362  18.443  1.00 57.47           C  
ATOM   2190  N   HIS A 148      18.386 -14.171  16.910  1.00 51.37           N  
ATOM   2191  H   HIS A 148      19.148 -14.656  16.458  1.00 51.37           H  
ATOM   2192  CA  HIS A 148      17.473 -14.946  17.744  1.00 51.37           C  
ATOM   2193  HA  HIS A 148      16.462 -14.860  17.347  1.00 51.37           H  
ATOM   2194  C   HIS A 148      17.483 -14.390  19.174  1.00 51.37           C  
ATOM   2195  CB  HIS A 148      17.879 -16.431  17.742  1.00 51.37           C  
ATOM   2196  HB2 HIS A 148      17.556 -16.883  18.680  1.00 51.37           H  
ATOM   2197  HB3 HIS A 148      18.964 -16.525  17.699  1.00 51.37           H  
ATOM   2198  O   HIS A 148      18.434 -14.597  19.926  1.00 51.37           O  
ATOM   2199  CG  HIS A 148      17.250 -17.234  16.635  1.00 51.37           C  
ATOM   2200  CD2 HIS A 148      17.838 -17.631  15.463  1.00 51.37           C  
ATOM   2201  HD2 HIS A 148      18.843 -17.404  15.142  1.00 51.37           H  
ATOM   2202  ND1 HIS A 148      15.981 -17.772  16.654  1.00 51.37           N  
ATOM   2203  HD1 HIS A 148      15.315 -17.708  17.410  1.00 51.37           H  
ATOM   2204  CE1 HIS A 148      15.810 -18.474  15.522  1.00 51.37           C  
ATOM   2205  HE1 HIS A 148      14.923 -19.029  15.255  1.00 51.37           H  
ATOM   2206  NE2 HIS A 148      16.913 -18.411  14.766  1.00 51.37           N  
ATOM   2207  N   LEU A 149      16.411 -13.696  19.556  1.00 59.97           N  
ATOM   2208  H   LEU A 149      15.705 -13.477  18.868  1.00 59.97           H  
ATOM   2209  CA  LEU A 149      16.142 -13.389  20.954  1.00 59.97           C  
ATOM   2210  HA  LEU A 149      17.083 -13.115  21.432  1.00 59.97           H  
ATOM   2211  C   LEU A 149      15.585 -14.657  21.620  1.00 59.97           C  
ATOM   2212  CB  LEU A 149      15.166 -12.205  21.072  1.00 59.97           C  
ATOM   2213  HB2 LEU A 149      14.288 -12.418  20.462  1.00 59.97           H  
ATOM   2214  HB3 LEU A 149      14.837 -12.128  22.108  1.00 59.97           H  
ATOM   2215  O   LEU A 149      14.597 -15.208  21.122  1.00 59.97           O  
ATOM   2216  CG  LEU A 149      15.759 -10.848  20.648  1.00 59.97           C  
ATOM   2217  HG  LEU A 149      16.152 -10.919  19.634  1.00 59.97           H  
ATOM   2218  CD1 LEU A 149      14.658  -9.787  20.665  1.00 59.97           C  
ATOM   2219 HD11 LEU A 149      14.252  -9.679  21.670  1.00 59.97           H  
ATOM   2220 HD12 LEU A 149      15.065  -8.830  20.337  1.00 59.97           H  
ATOM   2221 HD13 LEU A 149      13.860 -10.074  19.980  1.00 59.97           H  
ATOM   2222  CD2 LEU A 149      16.875 -10.382  21.587  1.00 59.97           C  
ATOM   2223 HD21 LEU A 149      17.734 -11.049  21.513  1.00 59.97           H  
ATOM   2224 HD22 LEU A 149      16.517 -10.357  22.617  1.00 59.97           H  
ATOM   2225 HD23 LEU A 149      17.200  -9.382  21.300  1.00 59.97           H  
ATOM   2226  N   PRO A 150      16.173 -15.138  22.730  1.00 58.94           N  
ATOM   2227  CA  PRO A 150      15.616 -16.271  23.450  1.00 58.94           C  
ATOM   2228  HA  PRO A 150      15.509 -17.123  22.779  1.00 58.94           H  
ATOM   2229  C   PRO A 150      14.243 -15.886  24.009  1.00 58.94           C  
ATOM   2230  CB  PRO A 150      16.640 -16.614  24.538  1.00 58.94           C  
ATOM   2231  HB2 PRO A 150      16.168 -16.997  25.443  1.00 58.94           H  
ATOM   2232  HB3 PRO A 150      17.351 -17.342  24.147  1.00 58.94           H  
ATOM   2233  O   PRO A 150      14.105 -14.900  24.738  1.00 58.94           O  
ATOM   2234  CG  PRO A 150      17.361 -15.289  24.789  1.00 58.94           C  
ATOM   2235  HG2 PRO A 150      18.378 -15.443  25.151  1.00 58.94           H  
ATOM   2236  HG3 PRO A 150      16.790 -14.689  25.497  1.00 58.94           H  
ATOM   2237  CD  PRO A 150      17.346 -14.615  23.418  1.00 58.94           C  
ATOM   2238  HD2 PRO A 150      18.242 -14.888  22.860  1.00 58.94           H  
ATOM   2239  HD3 PRO A 150      17.291 -13.534  23.542  1.00 58.94           H  
ATOM   2240  N   ARG A 151      13.208 -16.672  23.684  1.00 58.13           N  
ATOM   2241  H   ARG A 151      13.385 -17.457  23.073  1.00 58.13           H  
ATOM   2242  CA  ARG A 151      11.890 -16.541  24.319  1.00 58.13           C  
ATOM   2243  HA  ARG A 151      11.541 -15.514  24.218  1.00 58.13           H  
ATOM   2244  C   ARG A 151      12.047 -16.837  25.808  1.00 58.13           C  
ATOM   2245  CB  ARG A 151      10.861 -17.494  23.687  1.00 58.13           C  
ATOM   2246  HB2 ARG A 151      10.041 -17.626  24.393  1.00 58.13           H  
ATOM   2247  HB3 ARG A 151      11.317 -18.470  23.520  1.00 58.13           H  
ATOM   2248  O   ARG A 151      12.208 -17.991  26.194  1.00 58.13           O  
ATOM   2249  CG  ARG A 151      10.266 -16.964  22.375  1.00 58.13           C  
ATOM   2250  HG2 ARG A 151       9.805 -15.993  22.559  1.00 58.13           H  
ATOM   2251  HG3 ARG A 151      11.052 -16.852  21.629  1.00 58.13           H  
ATOM   2252  CD  ARG A 151       9.200 -17.944  21.863  1.00 58.13           C  
ATOM   2253  HD2 ARG A 151       8.499 -18.155  22.672  1.00 58.13           H  
ATOM   2254  HD3 ARG A 151       9.693 -18.874  21.580  1.00 58.13           H  
ATOM   2255  NE  ARG A 151       8.449 -17.403  20.713  1.00 58.13           N  
ATOM   2256  HE  ARG A 151       8.634 -16.444  20.458  1.00 58.13           H  
ATOM   2257  NH1 ARG A 151       7.257 -19.306  20.210  1.00 58.13           N  
ATOM   2258 HH11 ARG A 151       6.586 -19.792  19.633  1.00 58.13           H  
ATOM   2259 HH12 ARG A 151       7.739 -19.802  20.946  1.00 58.13           H  
ATOM   2260  NH2 ARG A 151       6.925 -17.455  19.016  1.00 58.13           N  
ATOM   2261 HH21 ARG A 151       6.255 -17.964  18.458  1.00 58.13           H  
ATOM   2262 HH22 ARG A 151       7.127 -16.491  18.791  1.00 58.13           H  
ATOM   2263  CZ  ARG A 151       7.552 -18.054  19.989  1.00 58.13           C  
ATOM   2264  N   ARG A 152      12.002 -15.792  26.636  1.00 65.69           N  
ATOM   2265  H   ARG A 152      11.978 -14.872  26.220  1.00 65.69           H  
ATOM   2266  CA  ARG A 152      12.039 -15.912  28.097  1.00 65.69           C  
ATOM   2267  HA  ARG A 152      12.971 -16.409  28.367  1.00 65.69           H  
ATOM   2268  C   ARG A 152      10.842 -16.769  28.550  1.00 65.69           C  
ATOM   2269  CB  ARG A 152      12.023 -14.501  28.717  1.00 65.69           C  
ATOM   2270  HB2 ARG A 152      12.550 -13.819  28.049  1.00 65.69           H  
ATOM   2271  HB3 ARG A 152      10.996 -14.149  28.814  1.00 65.69           H  
ATOM   2272  O   ARG A 152       9.713 -16.396  28.220  1.00 65.69           O  
ATOM   2273  CG  ARG A 152      12.728 -14.443  30.080  1.00 65.69           C  
ATOM   2274  HG2 ARG A 152      12.247 -15.129  30.777  1.00 65.69           H  
ATOM   2275  HG3 ARG A 152      13.769 -14.739  29.948  1.00 65.69           H  
ATOM   2276  CD  ARG A 152      12.669 -13.014  30.643  1.00 65.69           C  
ATOM   2277  HD2 ARG A 152      11.650 -12.816  30.976  1.00 65.69           H  
ATOM   2278  HD3 ARG A 152      12.921 -12.312  29.848  1.00 65.69           H  
ATOM   2279  NE  ARG A 152      13.617 -12.816  31.758  1.00 65.69           N  
ATOM   2280  HE  ARG A 152      14.279 -13.559  31.930  1.00 65.69           H  
ATOM   2281  NH1 ARG A 152      12.883 -10.744  32.439  1.00 65.69           N  
ATOM   2282 HH11 ARG A 152      12.140 -10.785  31.756  1.00 65.69           H  
ATOM   2283 HH12 ARG A 152      12.976  -9.942  33.046  1.00 65.69           H  
ATOM   2284  NH2 ARG A 152      14.652 -11.664  33.432  1.00 65.69           N  
ATOM   2285 HH21 ARG A 152      15.317 -12.414  33.552  1.00 65.69           H  
ATOM   2286 HH22 ARG A 152      14.721 -10.850  34.026  1.00 65.69           H  
ATOM   2287  CZ  ARG A 152      13.711 -11.748  32.534  1.00 65.69           C  
ATOM   2288  N   PRO A 153      11.041 -17.887  29.272  1.00 60.35           N  
ATOM   2289  CA  PRO A 153       9.929 -18.651  29.822  1.00 60.35           C  
ATOM   2290  HA  PRO A 153       9.288 -18.982  29.005  1.00 60.35           H  
ATOM   2291  C   PRO A 153       9.134 -17.771  30.793  1.00 60.35           C  
ATOM   2292  CB  PRO A 153      10.547 -19.878  30.506  1.00 60.35           C  
ATOM   2293  HB2 PRO A 153      10.702 -19.684  31.567  1.00 60.35           H  
ATOM   2294  HB3 PRO A 153       9.930 -20.766  30.370  1.00 60.35           H  
ATOM   2295  O   PRO A 153       9.709 -17.171  31.703  1.00 60.35           O  
ATOM   2296  CG  PRO A 153      11.904 -20.022  29.817  1.00 60.35           C  
ATOM   2297  HG2 PRO A 153      12.634 -20.522  30.453  1.00 60.35           H  
ATOM   2298  HG3 PRO A 153      11.783 -20.558  28.875  1.00 60.35           H  
ATOM   2299  CD  PRO A 153      12.296 -18.572  29.538  1.00 60.35           C  
ATOM   2300  HD2 PRO A 153      12.767 -18.140  30.421  1.00 60.35           H  
ATOM   2301  HD3 PRO A 153      12.973 -18.532  28.685  1.00 60.35           H  
ATOM   2302  N   GLY A 154       7.822 -17.662  30.583  1.00 71.26           N  
ATOM   2303  H   GLY A 154       7.409 -18.189  29.826  1.00 71.26           H  
ATOM   2304  CA  GLY A 154       6.935 -17.033  31.560  1.00 71.26           C  
ATOM   2305  HA2 GLY A 154       5.941 -16.895  31.133  1.00 71.26           H  
ATOM   2306  HA3 GLY A 154       7.341 -16.060  31.833  1.00 71.26           H  
ATOM   2307  C   GLY A 154       6.814 -17.918  32.806  1.00 71.26           C  
ATOM   2308  O   GLY A 154       6.861 -19.143  32.667  1.00 71.26           O  
ATOM   2309  N   PRO A 155       6.659 -17.344  34.013  1.00 63.29           N  
ATOM   2310  CA  PRO A 155       6.495 -18.141  35.222  1.00 63.29           C  
ATOM   2311  HA  PRO A 155       7.370 -18.780  35.342  1.00 63.29           H  
ATOM   2312  C   PRO A 155       5.225 -19.005  35.132  1.00 63.29           C  
ATOM   2313  CB  PRO A 155       6.435 -17.137  36.378  1.00 63.29           C  
ATOM   2314  HB2 PRO A 155       7.443 -16.953  36.751  1.00 63.29           H  
ATOM   2315  HB3 PRO A 155       5.788 -17.476  37.186  1.00 63.29           H  
ATOM   2316  O   PRO A 155       4.222 -18.554  34.561  1.00 63.29           O  
ATOM   2317  CG  PRO A 155       5.899 -15.869  35.712  1.00 63.29           C  
ATOM   2318  HG2 PRO A 155       6.202 -14.970  36.249  1.00 63.29           H  
ATOM   2319  HG3 PRO A 155       4.812 -15.926  35.641  1.00 63.29           H  
ATOM   2320  CD  PRO A 155       6.510 -15.928  34.312  1.00 63.29           C  
ATOM   2321  HD2 PRO A 155       5.853 -15.434  33.595  1.00 63.29           H  
ATOM   2322  HD3 PRO A 155       7.492 -15.455  34.316  1.00 63.29           H  
ATOM   2323  N   PRO A 156       5.235 -20.228  35.694  1.00 55.75           N  
ATOM   2324  CA  PRO A 156       4.046 -21.066  35.738  1.00 55.75           C  
ATOM   2325  HA  PRO A 156       3.706 -21.279  34.724  1.00 55.75           H  
ATOM   2326  C   PRO A 156       2.939 -20.335  36.503  1.00 55.75           C  
ATOM   2327  CB  PRO A 156       4.475 -22.373  36.413  1.00 55.75           C  
ATOM   2328  HB2 PRO A 156       4.806 -23.081  35.653  1.00 55.75           H  
ATOM   2329  HB3 PRO A 156       3.678 -22.810  37.015  1.00 55.75           H  
ATOM   2330  O   PRO A 156       3.156 -19.808  37.596  1.00 55.75           O  
ATOM   2331  CG  PRO A 156       5.670 -21.957  37.272  1.00 55.75           C  
ATOM   2332  HG2 PRO A 156       6.355 -22.787  37.443  1.00 55.75           H  
ATOM   2333  HG3 PRO A 156       5.316 -21.551  38.220  1.00 55.75           H  
ATOM   2334  CD  PRO A 156       6.318 -20.846  36.447  1.00 55.75           C  
ATOM   2335  HD2 PRO A 156       7.042 -21.274  35.754  1.00 55.75           H  
ATOM   2336  HD3 PRO A 156       6.806 -20.133  37.111  1.00 55.75           H  
ATOM   2337  N   ARG A 157       1.738 -20.287  35.917  1.00 61.22           N  
ATOM   2338  H   ARG A 157       1.619 -20.776  35.042  1.00 61.22           H  
ATOM   2339  CA  ARG A 157       0.555 -19.763  36.603  1.00 61.22           C  
ATOM   2340  HA  ARG A 157       0.791 -18.807  37.071  1.00 61.22           H  
ATOM   2341  C   ARG A 157       0.187 -20.742  37.712  1.00 61.22           C  
ATOM   2342  CB  ARG A 157      -0.616 -19.578  35.624  1.00 61.22           C  
ATOM   2343  HB2 ARG A 157      -0.764 -20.497  35.059  1.00 61.22           H  
ATOM   2344  HB3 ARG A 157      -1.519 -19.388  36.205  1.00 61.22           H  
ATOM   2345  O   ARG A 157      -0.383 -21.786  37.418  1.00 61.22           O  
ATOM   2346  CG  ARG A 157      -0.404 -18.406  34.659  1.00 61.22           C  
ATOM   2347  HG2 ARG A 157       0.492 -18.576  34.061  1.00 61.22           H  
ATOM   2348  HG3 ARG A 157      -0.284 -17.487  35.232  1.00 61.22           H  
ATOM   2349  CD  ARG A 157      -1.620 -18.282  33.734  1.00 61.22           C  
ATOM   2350  HD2 ARG A 157      -2.515 -18.177  34.347  1.00 61.22           H  
ATOM   2351  HD3 ARG A 157      -1.701 -19.196  33.147  1.00 61.22           H  
ATOM   2352  NE  ARG A 157      -1.505 -17.118  32.836  1.00 61.22           N  
ATOM   2353  HE  ARG A 157      -0.719 -16.504  32.996  1.00 61.22           H  
ATOM   2354  NH1 ARG A 157      -3.369 -17.544  31.563  1.00 61.22           N  
ATOM   2355 HH11 ARG A 157      -3.990 -17.302  30.805  1.00 61.22           H  
ATOM   2356 HH12 ARG A 157      -3.526 -18.383  32.103  1.00 61.22           H  
ATOM   2357  NH2 ARG A 157      -2.139 -15.730  31.143  1.00 61.22           N  
ATOM   2358 HH21 ARG A 157      -2.777 -15.494  30.397  1.00 61.22           H  
ATOM   2359 HH22 ARG A 157      -1.354 -15.128  31.345  1.00 61.22           H  
ATOM   2360  CZ  ARG A 157      -2.334 -16.804  31.855  1.00 61.22           C  
ATOM   2361  N   ALA A 158       0.528 -20.393  38.950  1.00 55.93           N  
ATOM   2362  H   ALA A 158       1.110 -19.578  39.082  1.00 55.93           H  
ATOM   2363  CA  ALA A 158       0.070 -21.117  40.128  1.00 55.93           C  
ATOM   2364  HA  ALA A 158       0.465 -22.132  40.087  1.00 55.93           H  
ATOM   2365  C   ALA A 158      -1.464 -21.203  40.138  1.00 55.93           C  
ATOM   2366  CB  ALA A 158       0.614 -20.430  41.385  1.00 55.93           C  
ATOM   2367  HB1 ALA A 158       0.229 -19.412  41.451  1.00 55.93           H  
ATOM   2368  HB2 ALA A 158       0.297 -20.985  42.268  1.00 55.93           H  
ATOM   2369  HB3 ALA A 158       1.704 -20.409  41.356  1.00 55.93           H  
ATOM   2370  O   ALA A 158      -2.152 -20.276  39.695  1.00 55.93           O  
ATOM   2371  N   ASP A 159      -1.974 -22.329  40.627  1.00 49.22           N  
ATOM   2372  H   ASP A 159      -1.348 -23.059  40.934  1.00 49.22           H  
ATOM   2373  CA  ASP A 159      -3.382 -22.697  40.571  1.00 49.22           C  
ATOM   2374  HA  ASP A 159      -3.642 -22.880  39.528  1.00 49.22           H  
ATOM   2375  C   ASP A 159      -4.304 -21.609  41.128  1.00 49.22           C  
ATOM   2376  CB  ASP A 159      -3.575 -24.012  41.332  1.00 49.22           C  
ATOM   2377  HB2 ASP A 159      -3.276 -23.888  42.373  1.00 49.22           H  
ATOM   2378  HB3 ASP A 159      -4.630 -24.288  41.309  1.00 49.22           H  
ATOM   2379  O   ASP A 159      -4.217 -21.215  42.291  1.00 49.22           O  
ATOM   2380  CG  ASP A 159      -2.746 -25.111  40.678  1.00 49.22           C  
ATOM   2381  OD1 ASP A 159      -3.260 -25.681  39.691  1.00 49.22           O  
ATOM   2382  OD2 ASP A 159      -1.590 -25.287  41.120  1.00 49.22           O  
ATOM   2383  N   VAL A 160      -5.247 -21.155  40.298  1.00 56.39           N  
ATOM   2384  H   VAL A 160      -5.243 -21.506  39.351  1.00 56.39           H  
ATOM   2385  CA  VAL A 160      -6.373 -20.324  40.738  1.00 56.39           C  
ATOM   2386  HA  VAL A 160      -6.118 -19.858  41.690  1.00 56.39           H  
ATOM   2387  C   VAL A 160      -7.575 -21.251  40.935  1.00 56.39           C  
ATOM   2388  CB  VAL A 160      -6.664 -19.169  39.761  1.00 56.39           C  
ATOM   2389  HB  VAL A 160      -6.934 -19.568  38.784  1.00 56.39           H  
ATOM   2390  O   VAL A 160      -8.284 -21.535  39.964  1.00 56.39           O  
ATOM   2391  CG1 VAL A 160      -7.817 -18.295  40.281  1.00 56.39           C  
ATOM   2392 HG11 VAL A 160      -7.988 -17.466  39.594  1.00 56.39           H  
ATOM   2393 HG12 VAL A 160      -7.570 -17.899  41.266  1.00 56.39           H  
ATOM   2394 HG13 VAL A 160      -8.734 -18.881  40.347  1.00 56.39           H  
ATOM   2395  CG2 VAL A 160      -5.442 -18.256  39.591  1.00 56.39           C  
ATOM   2396 HG21 VAL A 160      -5.678 -17.431  38.920  1.00 56.39           H  
ATOM   2397 HG22 VAL A 160      -5.130 -17.862  40.558  1.00 56.39           H  
ATOM   2398 HG23 VAL A 160      -4.611 -18.821  39.166  1.00 56.39           H  
ATOM   2399  N   PRO A 161      -7.833 -21.758  42.158  1.00 54.11           N  
ATOM   2400  CA  PRO A 161      -8.937 -22.674  42.394  1.00 54.11           C  
ATOM   2401  HA  PRO A 161      -8.829 -23.537  41.736  1.00 54.11           H  
ATOM   2402  C   PRO A 161     -10.280 -21.995  42.111  1.00 54.11           C  
ATOM   2403  CB  PRO A 161      -8.802 -23.142  43.846  1.00 54.11           C  
ATOM   2404  HB2 PRO A 161      -9.768 -23.311  44.321  1.00 54.11           H  
ATOM   2405  HB3 PRO A 161      -8.200 -24.051  43.878  1.00 54.11           H  
ATOM   2406  O   PRO A 161     -10.550 -20.868  42.538  1.00 54.11           O  
ATOM   2407  CG  PRO A 161      -8.032 -22.004  44.513  1.00 54.11           C  
ATOM   2408  HG2 PRO A 161      -8.717 -21.200  44.781  1.00 54.11           H  
ATOM   2409  HG3 PRO A 161      -7.475 -22.345  45.386  1.00 54.11           H  
ATOM   2410  CD  PRO A 161      -7.101 -21.537  43.398  1.00 54.11           C  
ATOM   2411  HD2 PRO A 161      -6.204 -22.157  43.402  1.00 54.11           H  
ATOM   2412  HD3 PRO A 161      -6.841 -20.489  43.547  1.00 54.11           H  
ATOM   2413  N   HIS A 162     -11.151 -22.709  41.400  1.00 43.04           N  
ATOM   2414  H   HIS A 162     -10.840 -23.601  41.043  1.00 43.04           H  
ATOM   2415  CA  HIS A 162     -12.471 -22.234  41.000  1.00 43.04           C  
ATOM   2416  HA  HIS A 162     -12.346 -21.345  40.382  1.00 43.04           H  
ATOM   2417  C   HIS A 162     -13.360 -21.864  42.202  1.00 43.04           C  
ATOM   2418  CB  HIS A 162     -13.166 -23.323  40.166  1.00 43.04           C  
ATOM   2419  HB2 HIS A 162     -13.228 -24.237  40.757  1.00 43.04           H  
ATOM   2420  HB3 HIS A 162     -14.186 -23.000  39.956  1.00 43.04           H  
ATOM   2421  O   HIS A 162     -14.126 -22.693  42.700  1.00 43.04           O  
ATOM   2422  CG  HIS A 162     -12.524 -23.653  38.846  1.00 43.04           C  
ATOM   2423  CD2 HIS A 162     -12.237 -24.911  38.387  1.00 43.04           C  
ATOM   2424  HD2 HIS A 162     -12.380 -25.838  38.923  1.00 43.04           H  
ATOM   2425  ND1 HIS A 162     -12.227 -22.772  37.829  1.00 43.04           N  
ATOM   2426  HD1 HIS A 162     -12.226 -21.763  37.882  1.00 43.04           H  
ATOM   2427  CE1 HIS A 162     -11.769 -23.485  36.786  1.00 43.04           C  
ATOM   2428  HE1 HIS A 162     -11.410 -23.072  35.855  1.00 43.04           H  
ATOM   2429  NE2 HIS A 162     -11.778 -24.791  37.076  1.00 43.04           N  
ATOM   2430  N   ARG A 163     -13.395 -20.585  42.600  1.00 47.97           N  
ATOM   2431  H   ARG A 163     -12.650 -19.979  42.286  1.00 47.97           H  
ATOM   2432  CA  ARG A 163     -14.473 -20.055  43.453  1.00 47.97           C  
ATOM   2433  HA  ARG A 163     -14.700 -20.824  44.192  1.00 47.97           H  
ATOM   2434  C   ARG A 163     -15.779 -19.907  42.660  1.00 47.97           C  
ATOM   2435  CB  ARG A 163     -14.036 -18.798  44.244  1.00 47.97           C  
ATOM   2436  HB2 ARG A 163     -14.883 -18.121  44.355  1.00 47.97           H  
ATOM   2437  HB3 ARG A 163     -13.244 -18.269  43.714  1.00 47.97           H  
ATOM   2438  O   ARG A 163     -16.270 -18.808  42.412  1.00 47.97           O  
ATOM   2439  CG  ARG A 163     -13.566 -19.182  45.660  1.00 47.97           C  
ATOM   2440  HG2 ARG A 163     -14.336 -19.791  46.135  1.00 47.97           H  
ATOM   2441  HG3 ARG A 163     -12.651 -19.770  45.589  1.00 47.97           H  
ATOM   2442  CD  ARG A 163     -13.319 -17.951  46.544  1.00 47.97           C  
ATOM   2443  HD2 ARG A 163     -12.472 -17.396  46.141  1.00 47.97           H  
ATOM   2444  HD3 ARG A 163     -14.202 -17.314  46.516  1.00 47.97           H  
ATOM   2445  NE  ARG A 163     -13.042 -18.338  47.945  1.00 47.97           N  
ATOM   2446  HE  ARG A 163     -12.971 -19.327  48.138  1.00 47.97           H  
ATOM   2447  NH1 ARG A 163     -12.826 -16.226  48.833  1.00 47.97           N  
ATOM   2448 HH11 ARG A 163     -12.615 -15.631  49.621  1.00 47.97           H  
ATOM   2449 HH12 ARG A 163     -12.963 -15.826  47.916  1.00 47.97           H  
ATOM   2450  NH2 ARG A 163     -12.575 -18.003  50.153  1.00 47.97           N  
ATOM   2451 HH21 ARG A 163     -12.525 -19.000  50.308  1.00 47.97           H  
ATOM   2452 HH22 ARG A 163     -12.375 -17.382  50.925  1.00 47.97           H  
ATOM   2453  CZ  ARG A 163     -12.819 -17.524  48.966  1.00 47.97           C  
ATOM   2454  N   ARG A 164     -16.401 -21.050  42.336  1.00 46.50           N  
ATOM   2455  H   ARG A 164     -15.884 -21.895  42.531  1.00 46.50           H  
ATOM   2456  CA  ARG A 164     -17.844 -21.167  42.051  1.00 46.50           C  
ATOM   2457  HA  ARG A 164     -18.129 -20.401  41.331  1.00 46.50           H  
ATOM   2458  C   ARG A 164     -18.643 -20.869  43.333  1.00 46.50           C  
ATOM   2459  CB  ARG A 164     -18.187 -22.556  41.462  1.00 46.50           C  
ATOM   2460  HB2 ARG A 164     -19.240 -22.760  41.656  1.00 46.50           H  
ATOM   2461  HB3 ARG A 164     -17.603 -23.324  41.970  1.00 46.50           H  
ATOM   2462  O   ARG A 164     -19.253 -21.751  43.931  1.00 46.50           O  
ATOM   2463  CG  ARG A 164     -17.997 -22.675  39.940  1.00 46.50           C  
ATOM   2464  HG2 ARG A 164     -16.945 -22.555  39.684  1.00 46.50           H  
ATOM   2465  HG3 ARG A 164     -18.577 -21.893  39.451  1.00 46.50           H  
ATOM   2466  CD  ARG A 164     -18.498 -24.053  39.464  1.00 46.50           C  
ATOM   2467  HD2 ARG A 164     -19.475 -24.241  39.910  1.00 46.50           H  
ATOM   2468  HD3 ARG A 164     -17.804 -24.815  39.817  1.00 46.50           H  
ATOM   2469  NE  ARG A 164     -18.629 -24.141  37.993  1.00 46.50           N  
ATOM   2470  HE  ARG A 164     -18.268 -23.368  37.452  1.00 46.50           H  
ATOM   2471  NH1 ARG A 164     -19.608 -26.225  37.891  1.00 46.50           N  
ATOM   2472 HH11 ARG A 164     -19.968 -26.989  37.337  1.00 46.50           H  
ATOM   2473 HH12 ARG A 164     -19.460 -26.346  38.882  1.00 46.50           H  
ATOM   2474  NH2 ARG A 164     -19.266 -25.084  36.012  1.00 46.50           N  
ATOM   2475 HH21 ARG A 164     -18.909 -24.291  35.500  1.00 46.50           H  
ATOM   2476 HH22 ARG A 164     -19.650 -25.863  35.495  1.00 46.50           H  
ATOM   2477  CZ  ARG A 164     -19.165 -25.143  37.310  1.00 46.50           C  
ATOM   2478  N   GLY A 165     -18.629 -19.609  43.764  1.00 45.33           N  
ATOM   2479  H   GLY A 165     -18.066 -18.946  43.250  1.00 45.33           H  
ATOM   2480  CA  GLY A 165     -19.463 -19.111  44.855  1.00 45.33           C  
ATOM   2481  HA2 GLY A 165     -19.132 -18.113  45.142  1.00 45.33           H  
ATOM   2482  HA3 GLY A 165     -19.382 -19.768  45.720  1.00 45.33           H  
ATOM   2483  C   GLY A 165     -20.918 -19.028  44.405  1.00 45.33           C  
ATOM   2484  O   GLY A 165     -21.317 -18.049  43.777  1.00 45.33           O  
ATOM   2485  N   ARG A 166     -21.705 -20.070  44.696  1.00 50.56           N  
ATOM   2486  H   ARG A 166     -21.276 -20.851  45.173  1.00 50.56           H  
ATOM   2487  CA  ARG A 166     -23.143 -20.131  44.392  1.00 50.56           C  
ATOM   2488  HA  ARG A 166     -23.292 -20.128  43.312  1.00 50.56           H  
ATOM   2489  C   ARG A 166     -23.860 -18.906  44.980  1.00 50.56           C  
ATOM   2490  CB  ARG A 166     -23.753 -21.418  44.991  1.00 50.56           C  
ATOM   2491  HB2 ARG A 166     -23.525 -21.451  46.056  1.00 50.56           H  
ATOM   2492  HB3 ARG A 166     -24.837 -21.360  44.889  1.00 50.56           H  
ATOM   2493  O   ARG A 166     -23.982 -18.798  46.198  1.00 50.56           O  
ATOM   2494  CG  ARG A 166     -23.285 -22.734  44.344  1.00 50.56           C  
ATOM   2495  HG2 ARG A 166     -22.198 -22.805  44.386  1.00 50.56           H  
ATOM   2496  HG3 ARG A 166     -23.605 -22.755  43.302  1.00 50.56           H  
ATOM   2497  CD  ARG A 166     -23.898 -23.926  45.102  1.00 50.56           C  
ATOM   2498  HD2 ARG A 166     -23.497 -23.935  46.115  1.00 50.56           H  
ATOM   2499  HD3 ARG A 166     -24.977 -23.783  45.160  1.00 50.56           H  
ATOM   2500  NE  ARG A 166     -23.626 -25.226  44.451  1.00 50.56           N  
ATOM   2501  HE  ARG A 166     -23.136 -25.206  43.568  1.00 50.56           H  
ATOM   2502  NH1 ARG A 166     -24.615 -26.575  46.038  1.00 50.56           N  
ATOM   2503 HH11 ARG A 166     -24.811 -25.771  46.617  1.00 50.56           H  
ATOM   2504 HH12 ARG A 166     -24.887 -27.494  46.357  1.00 50.56           H  
ATOM   2505  NH2 ARG A 166     -23.767 -27.494  44.201  1.00 50.56           N  
ATOM   2506 HH21 ARG A 166     -23.301 -27.450  43.306  1.00 50.56           H  
ATOM   2507 HH22 ARG A 166     -24.064 -28.392  44.556  1.00 50.56           H  
ATOM   2508  CZ  ARG A 166     -24.001 -26.417  44.898  1.00 50.56           C  
ATOM   2509  N   ARG A 167     -24.409 -18.026  44.132  1.00 43.52           N  
ATOM   2510  H   ARG A 167     -24.223 -18.136  43.146  1.00 43.52           H  
ATOM   2511  CA  ARG A 167     -25.478 -17.105  44.553  1.00 43.52           C  
ATOM   2512  HA  ARG A 167     -25.217 -16.648  45.507  1.00 43.52           H  
ATOM   2513  C   ARG A 167     -26.740 -17.934  44.792  1.00 43.52           C  
ATOM   2514  CB  ARG A 167     -25.721 -15.984  43.521  1.00 43.52           C  
ATOM   2515  HB2 ARG A 167     -26.728 -15.596  43.676  1.00 43.52           H  
ATOM   2516  HB3 ARG A 167     -25.670 -16.390  42.511  1.00 43.52           H  
ATOM   2517  O   ARG A 167     -27.485 -18.210  43.857  1.00 43.52           O  
ATOM   2518  CG  ARG A 167     -24.744 -14.807  43.669  1.00 43.52           C  
ATOM   2519  HG2 ARG A 167     -23.732 -15.138  43.434  1.00 43.52           H  
ATOM   2520  HG3 ARG A 167     -24.772 -14.450  44.699  1.00 43.52           H  
ATOM   2521  CD  ARG A 167     -25.148 -13.659  42.730  1.00 43.52           C  
ATOM   2522  HD2 ARG A 167     -25.029 -13.989  41.699  1.00 43.52           H  
ATOM   2523  HD3 ARG A 167     -26.199 -13.428  42.902  1.00 43.52           H  
ATOM   2524  NE  ARG A 167     -24.343 -12.440  42.960  1.00 43.52           N  
ATOM   2525  HE  ARG A 167     -23.560 -12.525  43.592  1.00 43.52           H  
ATOM   2526  NH1 ARG A 167     -25.528 -11.024  41.585  1.00 43.52           N  
ATOM   2527 HH11 ARG A 167     -26.131 -11.789  41.317  1.00 43.52           H  
ATOM   2528 HH12 ARG A 167     -25.678 -10.105  41.195  1.00 43.52           H  
ATOM   2529  NH2 ARG A 167     -23.799 -10.234  42.744  1.00 43.52           N  
ATOM   2530 HH21 ARG A 167     -23.971  -9.326  42.336  1.00 43.52           H  
ATOM   2531 HH22 ARG A 167     -23.033 -10.348  43.392  1.00 43.52           H  
ATOM   2532  CZ  ARG A 167     -24.560 -11.245  42.430  1.00 43.52           C  
ATOM   2533  N   ALA A 168     -26.931 -18.377  46.032  1.00 52.64           N  
ATOM   2534  H   ALA A 168     -26.228 -18.182  46.730  1.00 52.64           H  
ATOM   2535  CA  ALA A 168     -28.179 -18.991  46.462  1.00 52.64           C  
ATOM   2536  HA  ALA A 168     -28.401 -19.829  45.801  1.00 52.64           H  
ATOM   2537  C   ALA A 168     -29.331 -17.976  46.352  1.00 52.64           C  
ATOM   2538  CB  ALA A 168     -28.010 -19.530  47.887  1.00 52.64           C  
ATOM   2539  HB1 ALA A 168     -28.932 -20.016  48.207  1.00 52.64           H  
ATOM   2540  HB2 ALA A 168     -27.794 -18.710  48.572  1.00 52.64           H  
ATOM   2541  HB3 ALA A 168     -27.197 -20.254  47.920  1.00 52.64           H  
ATOM   2542  O   ALA A 168     -29.134 -16.776  46.566  1.00 52.64           O  
ATOM   2543  N   LEU A 169     -30.521 -18.467  46.004  1.00 43.29           N  
ATOM   2544  H   LEU A 169     -30.617 -19.464  45.874  1.00 43.29           H  
ATOM   2545  CA  LEU A 169     -31.733 -17.660  45.899  1.00 43.29           C  
ATOM   2546  HA  LEU A 169     -31.595 -16.889  45.142  1.00 43.29           H  
ATOM   2547  C   LEU A 169     -32.024 -16.983  47.247  1.00 43.29           C  
ATOM   2548  CB  LEU A 169     -32.931 -18.552  45.505  1.00 43.29           C  
ATOM   2549  HB2 LEU A 169     -33.838 -18.001  45.755  1.00 43.29           H  
ATOM   2550  HB3 LEU A 169     -32.930 -19.451  46.123  1.00 43.29           H  
ATOM   2551  O   LEU A 169     -32.115 -17.658  48.271  1.00 43.29           O  
ATOM   2552  CG  LEU A 169     -33.048 -18.949  44.021  1.00 43.29           C  
ATOM   2553  HG  LEU A 169     -33.059 -18.045  43.413  1.00 43.29           H  
ATOM   2554  CD1 LEU A 169     -31.918 -19.858  43.529  1.00 43.29           C  
ATOM   2555 HD11 LEU A 169     -30.974 -19.314  43.526  1.00 43.29           H  
ATOM   2556 HD12 LEU A 169     -32.126 -20.175  42.507  1.00 43.29           H  
ATOM   2557 HD13 LEU A 169     -31.845 -20.741  44.165  1.00 43.29           H  
ATOM   2558  CD2 LEU A 169     -34.368 -19.692  43.810  1.00 43.29           C  
ATOM   2559 HD21 LEU A 169     -34.388 -20.607  44.403  1.00 43.29           H  
ATOM   2560 HD22 LEU A 169     -35.204 -19.058  44.107  1.00 43.29           H  
ATOM   2561 HD23 LEU A 169     -34.490 -19.945  42.757  1.00 43.29           H  
ATOM   2562  N   ARG A 170     -32.249 -15.664  47.240  1.00 46.04           N  
ATOM   2563  H   ARG A 170     -32.174 -15.174  46.360  1.00 46.04           H  
ATOM   2564  CA  ARG A 170     -32.996 -15.022  48.326  1.00 46.04           C  
ATOM   2565  HA  ARG A 170     -32.702 -15.452  49.283  1.00 46.04           H  
ATOM   2566  C   ARG A 170     -34.473 -15.335  48.127  1.00 46.04           C  
ATOM   2567  CB  ARG A 170     -32.770 -13.503  48.377  1.00 46.04           C  
ATOM   2568  HB2 ARG A 170     -32.761 -13.089  47.368  1.00 46.04           H  
ATOM   2569  HB3 ARG A 170     -33.607 -13.059  48.915  1.00 46.04           H  
ATOM   2570  O   ARG A 170     -35.087 -14.813  47.201  1.00 46.04           O  
ATOM   2571  CG  ARG A 170     -31.481 -13.125  49.117  1.00 46.04           C  
ATOM   2572  HG2 ARG A 170     -31.461 -13.632  50.082  1.00 46.04           H  
ATOM   2573  HG3 ARG A 170     -30.614 -13.431  48.532  1.00 46.04           H  
ATOM   2574  CD  ARG A 170     -31.453 -11.609  49.353  1.00 46.04           C  
ATOM   2575  HD2 ARG A 170     -31.397 -11.098  48.392  1.00 46.04           H  
ATOM   2576  HD3 ARG A 170     -32.386 -11.328  49.841  1.00 46.04           H  
ATOM   2577  NE  ARG A 170     -30.313 -11.207  50.201  1.00 46.04           N  
ATOM   2578  HE  ARG A 170     -29.544 -11.858  50.265  1.00 46.04           H  
ATOM   2579  NH1 ARG A 170     -31.192  -9.223  50.971  1.00 46.04           N  
ATOM   2580 HH11 ARG A 170     -32.038  -9.395  50.448  1.00 46.04           H  
ATOM   2581 HH12 ARG A 170     -31.136  -8.414  51.573  1.00 46.04           H  
ATOM   2582  NH2 ARG A 170     -29.186  -9.886  51.679  1.00 46.04           N  
ATOM   2583 HH21 ARG A 170     -29.156  -9.065  52.267  1.00 46.04           H  
ATOM   2584 HH22 ARG A 170     -28.446 -10.570  51.741  1.00 46.04           H  
ATOM   2585  CZ  ARG A 170     -30.237 -10.111  50.940  1.00 46.04           C  
ATOM   2586  N   ALA A 171     -35.023 -16.168  48.999  1.00 44.17           N  
ATOM   2587  H   ALA A 171     -34.437 -16.585  49.708  1.00 44.17           H  
ATOM   2588  CA  ALA A 171     -36.461 -16.246  49.194  1.00 44.17           C  
ATOM   2589  HA  ALA A 171     -36.958 -16.167  48.227  1.00 44.17           H  
ATOM   2590  C   ALA A 171     -36.919 -15.070  50.081  1.00 44.17           C  
ATOM   2591  CB  ALA A 171     -36.796 -17.620  49.787  1.00 44.17           C  
ATOM   2592  HB1 ALA A 171     -36.391 -18.409  49.154  1.00 44.17           H  
ATOM   2593  HB2 ALA A 171     -36.378 -17.709  50.790  1.00 44.17           H  
ATOM   2594  HB3 ALA A 171     -37.878 -17.743  49.839  1.00 44.17           H  
ATOM   2595  O   ALA A 171     -36.242 -14.749  51.055  1.00 44.17           O  
ATOM   2596  N   HIS A 172     -38.074 -14.487  49.741  1.00 48.90           N  
ATOM   2597  H   HIS A 172     -38.529 -14.860  48.920  1.00 48.90           H  
ATOM   2598  CA  HIS A 172     -38.850 -13.487  50.499  1.00 48.90           C  
ATOM   2599  HA  HIS A 172     -39.741 -13.310  49.897  1.00 48.90           H  
ATOM   2600  C   HIS A 172     -38.221 -12.089  50.718  1.00 48.90           C  
ATOM   2601  CB  HIS A 172     -39.371 -14.120  51.801  1.00 48.90           C  
ATOM   2602  HB2 HIS A 172     -38.540 -14.254  52.494  1.00 48.90           H  
ATOM   2603  HB3 HIS A 172     -40.089 -13.444  52.266  1.00 48.90           H  
ATOM   2604  O   HIS A 172     -37.157 -11.935  51.312  1.00 48.90           O  
ATOM   2605  CG  HIS A 172     -40.039 -15.453  51.562  1.00 48.90           C  
ATOM   2606  CD2 HIS A 172     -39.501 -16.685  51.823  1.00 48.90           C  
ATOM   2607  HD2 HIS A 172     -38.546 -16.873  52.291  1.00 48.90           H  
ATOM   2608  ND1 HIS A 172     -41.240 -15.664  50.921  1.00 48.90           N  
ATOM   2609  HD1 HIS A 172     -41.910 -14.960  50.647  1.00 48.90           H  
ATOM   2610  CE1 HIS A 172     -41.417 -16.990  50.796  1.00 48.90           C  
ATOM   2611  HE1 HIS A 172     -42.280 -17.465  50.353  1.00 48.90           H  
ATOM   2612  NE2 HIS A 172     -40.372 -17.651  51.315  1.00 48.90           N  
ATOM   2613  N   GLY A 173     -38.936 -11.040  50.278  1.00 45.37           N  
ATOM   2614  H   GLY A 173     -39.794 -11.216  49.776  1.00 45.37           H  
ATOM   2615  CA  GLY A 173     -38.559  -9.634  50.506  1.00 45.37           C  
ATOM   2616  HA2 GLY A 173     -38.896  -9.335  51.498  1.00 45.37           H  
ATOM   2617  HA3 GLY A 173     -37.473  -9.543  50.481  1.00 45.37           H  
ATOM   2618  C   GLY A 173     -39.132  -8.640  49.485  1.00 45.37           C  
ATOM   2619  O   GLY A 173     -38.370  -8.067  48.715  1.00 45.37           O  
ATOM   2620  N   GLU A 174     -40.458  -8.469  49.486  1.00 52.50           N  
ATOM   2621  H   GLU A 174     -40.984  -9.017  50.151  1.00 52.50           H  
ATOM   2622  CA  GLU A 174     -41.281  -7.532  48.686  1.00 52.50           C  
ATOM   2623  HA  GLU A 174     -41.688  -8.070  47.829  1.00 52.50           H  
ATOM   2624  C   GLU A 174     -40.621  -6.213  48.200  1.00 52.50           C  
ATOM   2625  CB  GLU A 174     -42.457  -7.089  49.580  1.00 52.50           C  
ATOM   2626  HB2 GLU A 174     -42.063  -6.727  50.529  1.00 52.50           H  
ATOM   2627  HB3 GLU A 174     -42.973  -6.251  49.110  1.00 52.50           H  
ATOM   2628  O   GLU A 174     -40.102  -5.449  49.023  1.00 52.50           O  
ATOM   2629  CG  GLU A 174     -43.483  -8.188  49.874  1.00 52.50           C  
ATOM   2630  HG2 GLU A 174     -44.195  -7.810  50.607  1.00 52.50           H  
ATOM   2631  HG3 GLU A 174     -42.980  -9.048  50.315  1.00 52.50           H  
ATOM   2632  CD  GLU A 174     -44.228  -8.583  48.599  1.00 52.50           C  
ATOM   2633  OE1 GLU A 174     -44.081  -9.759  48.202  1.00 52.50           O  
ATOM   2634  OE2 GLU A 174     -44.865  -7.682  48.015  1.00 52.50           O  
ATOM   2635  N   PRO A 175     -40.768  -5.831  46.911  1.00 45.61           N  
ATOM   2636  CA  PRO A 175     -40.548  -4.460  46.459  1.00 45.61           C  
ATOM   2637  HA  PRO A 175     -39.679  -4.025  46.952  1.00 45.61           H  
ATOM   2638  C   PRO A 175     -41.787  -3.598  46.759  1.00 45.61           C  
ATOM   2639  CB  PRO A 175     -40.260  -4.587  44.960  1.00 45.61           C  
ATOM   2640  HB2 PRO A 175     -40.522  -3.683  44.410  1.00 45.61           H  
ATOM   2641  HB3 PRO A 175     -39.206  -4.826  44.816  1.00 45.61           H  
ATOM   2642  O   PRO A 175     -42.781  -3.626  46.035  1.00 45.61           O  
ATOM   2643  CG  PRO A 175     -41.113  -5.783  44.533  1.00 45.61           C  
ATOM   2644  HG2 PRO A 175     -42.111  -5.446  44.251  1.00 45.61           H  
ATOM   2645  HG3 PRO A 175     -40.655  -6.325  43.705  1.00 45.61           H  
ATOM   2646  CD  PRO A 175     -41.206  -6.656  45.790  1.00 45.61           C  
ATOM   2647  HD2 PRO A 175     -40.546  -7.517  45.692  1.00 45.61           H  
ATOM   2648  HD3 PRO A 175     -42.235  -6.988  45.932  1.00 45.61           H  
ATOM   2649  N   ARG A 176     -41.741  -2.797  47.830  1.00 49.24           N  
ATOM   2650  H   ARG A 176     -40.920  -2.836  48.417  1.00 49.24           H  
ATOM   2651  CA  ARG A 176     -42.827  -1.855  48.152  1.00 49.24           C  
ATOM   2652  HA  ARG A 176     -43.779  -2.363  47.995  1.00 49.24           H  
ATOM   2653  C   ARG A 176     -42.833  -0.650  47.209  1.00 49.24           C  
ATOM   2654  CB  ARG A 176     -42.767  -1.401  49.619  1.00 49.24           C  
ATOM   2655  HB2 ARG A 176     -43.423  -0.539  49.739  1.00 49.24           H  
ATOM   2656  HB3 ARG A 176     -41.752  -1.094  49.869  1.00 49.24           H  
ATOM   2657  O   ARG A 176     -42.164   0.348  47.469  1.00 49.24           O  
ATOM   2658  CG  ARG A 176     -43.240  -2.494  50.583  1.00 49.24           C  
ATOM   2659  HG2 ARG A 176     -42.554  -3.340  50.547  1.00 49.24           H  
ATOM   2660  HG3 ARG A 176     -44.236  -2.827  50.291  1.00 49.24           H  
ATOM   2661  CD  ARG A 176     -43.294  -1.928  52.006  1.00 49.24           C  
ATOM   2662  HD2 ARG A 176     -42.290  -1.619  52.297  1.00 49.24           H  
ATOM   2663  HD3 ARG A 176     -43.945  -1.054  52.010  1.00 49.24           H  
ATOM   2664  NE  ARG A 176     -43.805  -2.924  52.965  1.00 49.24           N  
ATOM   2665  HE  ARG A 176     -44.049  -3.829  52.588  1.00 49.24           H  
ATOM   2666  NH1 ARG A 176     -43.685  -1.604  54.838  1.00 49.24           N  
ATOM   2667 HH11 ARG A 176     -43.833  -1.469  55.828  1.00 49.24           H  
ATOM   2668 HH12 ARG A 176     -43.404  -0.830  54.253  1.00 49.24           H  
ATOM   2669  NH2 ARG A 176     -44.424  -3.703  55.013  1.00 49.24           N  
ATOM   2670 HH21 ARG A 176     -44.558  -3.557  56.004  1.00 49.24           H  
ATOM   2671 HH22 ARG A 176     -44.668  -4.591  54.600  1.00 49.24           H  
ATOM   2672  CZ  ARG A 176     -43.967  -2.740  54.263  1.00 49.24           C  
ATOM   2673  N   ASP A 177     -43.677  -0.707  46.183  1.00 41.29           N  
ATOM   2674  H   ASP A 177     -44.074  -1.602  45.935  1.00 41.29           H  
ATOM   2675  CA  ASP A 177     -44.139   0.488  45.475  1.00 41.29           C  
ATOM   2676  HA  ASP A 177     -43.271   1.057  45.141  1.00 41.29           H  
ATOM   2677  C   ASP A 177     -44.945   1.377  46.433  1.00 41.29           C  
ATOM   2678  CB  ASP A 177     -44.993   0.116  44.247  1.00 41.29           C  
ATOM   2679  HB2 ASP A 177     -45.553  -0.797  44.452  1.00 41.29           H  
ATOM   2680  HB3 ASP A 177     -45.718   0.911  44.073  1.00 41.29           H  
ATOM   2681  O   ASP A 177     -46.065   1.053  46.845  1.00 41.29           O  
ATOM   2682  CG  ASP A 177     -44.186  -0.034  42.955  1.00 41.29           C  
ATOM   2683  OD1 ASP A 177     -43.227   0.750  42.780  1.00 41.29           O  
ATOM   2684  OD2 ASP A 177     -44.593  -0.871  42.122  1.00 41.29           O  
ATOM   2685  N   HIS A 178     -44.387   2.530  46.800  1.00 46.80           N  
ATOM   2686  H   HIS A 178     -43.440   2.715  46.501  1.00 46.80           H  
ATOM   2687  CA  HIS A 178     -45.093   3.559  47.559  1.00 46.80           C  
ATOM   2688  HA  HIS A 178     -46.121   3.237  47.723  1.00 46.80           H  
ATOM   2689  C   HIS A 178     -45.212   4.840  46.738  1.00 46.80           C  
ATOM   2690  CB  HIS A 178     -44.493   3.727  48.963  1.00 46.80           C  
ATOM   2691  HB2 HIS A 178     -44.824   4.682  49.371  1.00 46.80           H  
ATOM   2692  HB3 HIS A 178     -43.405   3.744  48.899  1.00 46.80           H  
ATOM   2693  O   HIS A 178     -44.271   5.613  46.569  1.00 46.80           O  
ATOM   2694  CG  HIS A 178     -44.932   2.638  49.925  1.00 46.80           C  
ATOM   2695  CD2 HIS A 178     -44.563   2.509  51.237  1.00 46.80           C  
ATOM   2696  HD2 HIS A 178     -43.890   3.165  51.769  1.00 46.80           H  
ATOM   2697  ND1 HIS A 178     -45.804   1.603  49.657  1.00 46.80           N  
ATOM   2698  HD1 HIS A 178     -46.144   1.346  48.742  1.00 46.80           H  
ATOM   2699  CE1 HIS A 178     -45.965   0.884  50.777  1.00 46.80           C  
ATOM   2700  HE1 HIS A 178     -46.571  -0.007  50.856  1.00 46.80           H  
ATOM   2701  NE2 HIS A 178     -45.211   1.385  51.769  1.00 46.80           N  
ATOM   2702  N   ARG A 179     -46.437   5.038  46.236  1.00 44.68           N  
ATOM   2703  H   ARG A 179     -47.102   4.298  46.409  1.00 44.68           H  
ATOM   2704  CA  ARG A 179     -46.935   6.262  45.603  1.00 44.68           C  
ATOM   2705  HA  ARG A 179     -46.565   6.335  44.581  1.00 44.68           H  
ATOM   2706  C   ARG A 179     -46.501   7.494  46.400  1.00 44.68           C  
ATOM   2707  CB  ARG A 179     -48.480   6.250  45.642  1.00 44.68           C  
ATOM   2708  HB2 ARG A 179     -48.841   7.177  45.196  1.00 44.68           H  
ATOM   2709  HB3 ARG A 179     -48.792   6.251  46.686  1.00 44.68           H  
ATOM   2710  O   ARG A 179     -46.893   7.607  47.556  1.00 44.68           O  
ATOM   2711  CG  ARG A 179     -49.201   5.080  44.959  1.00 44.68           C  
ATOM   2712  HG2 ARG A 179     -49.096   5.167  43.877  1.00 44.68           H  
ATOM   2713  HG3 ARG A 179     -48.783   4.129  45.288  1.00 44.68           H  
ATOM   2714  CD  ARG A 179     -50.685   5.142  45.360  1.00 44.68           C  
ATOM   2715  HD2 ARG A 179     -51.076   6.125  45.100  1.00 44.68           H  
ATOM   2716  HD3 ARG A 179     -50.759   5.011  46.440  1.00 44.68           H  
ATOM   2717  NE  ARG A 179     -51.495   4.110  44.689  1.00 44.68           N  
ATOM   2718  HE  ARG A 179     -51.012   3.487  44.057  1.00 44.68           H  
ATOM   2719  NH1 ARG A 179     -53.516   4.628  45.666  1.00 44.68           N  
ATOM   2720 HH11 ARG A 179     -54.501   4.438  45.780  1.00 44.68           H  
ATOM   2721 HH12 ARG A 179     -53.061   5.319  46.245  1.00 44.68           H  
ATOM   2722  NH2 ARG A 179     -53.409   2.995  44.154  1.00 44.68           N  
ATOM   2723 HH21 ARG A 179     -52.892   2.398  43.524  1.00 44.68           H  
ATOM   2724 HH22 ARG A 179     -54.397   2.832  44.284  1.00 44.68           H  
ATOM   2725  CZ  ARG A 179     -52.796   3.918  44.840  1.00 44.68           C  
ATOM   2726  N   PHE A 180     -45.886   8.482  45.752  1.00 41.43           N  
ATOM   2727  H   PHE A 180     -45.494   8.307  44.838  1.00 41.43           H  
ATOM   2728  CA  PHE A 180     -46.081   9.875  46.158  1.00 41.43           C  
ATOM   2729  HA  PHE A 180     -47.026   9.903  46.701  1.00 41.43           H  
ATOM   2730  C   PHE A 180     -46.295  10.795  44.955  1.00 41.43           C  
ATOM   2731  CB  PHE A 180     -45.024  10.369  47.160  1.00 41.43           C  
ATOM   2732  HB2 PHE A 180     -44.103   9.797  47.047  1.00 41.43           H  
ATOM   2733  HB3 PHE A 180     -44.791  11.414  46.952  1.00 41.43           H  
ATOM   2734  O   PHE A 180     -45.625  10.718  43.928  1.00 41.43           O  
ATOM   2735  CG  PHE A 180     -45.536  10.272  48.590  1.00 41.43           C  
ATOM   2736  CD1 PHE A 180     -46.447  11.232  49.076  1.00 41.43           C  
ATOM   2737  HD1 PHE A 180     -46.708  12.086  48.468  1.00 41.43           H  
ATOM   2738  CD2 PHE A 180     -45.193   9.171  49.399  1.00 41.43           C  
ATOM   2739  HD2 PHE A 180     -44.517   8.416  49.025  1.00 41.43           H  
ATOM   2740  CE1 PHE A 180     -47.027  11.080  50.349  1.00 41.43           C  
ATOM   2741  HE1 PHE A 180     -47.724  11.816  50.722  1.00 41.43           H  
ATOM   2742  CE2 PHE A 180     -45.775   9.018  50.670  1.00 41.43           C  
ATOM   2743  HE2 PHE A 180     -45.522   8.162  51.278  1.00 41.43           H  
ATOM   2744  CZ  PHE A 180     -46.696   9.969  51.144  1.00 41.43           C  
ATOM   2745  HZ  PHE A 180     -47.140   9.848  52.121  1.00 41.43           H  
ATOM   2746  N   LEU A 181     -47.328  11.621  45.098  1.00 43.29           N  
ATOM   2747  H   LEU A 181     -47.766  11.627  46.008  1.00 43.29           H  
ATOM   2748  CA  LEU A 181     -47.865  12.548  44.107  1.00 43.29           C  
ATOM   2749  HA  LEU A 181     -47.870  12.074  43.126  1.00 43.29           H  
ATOM   2750  C   LEU A 181     -47.019  13.839  44.015  1.00 43.29           C  
ATOM   2751  CB  LEU A 181     -49.318  12.845  44.559  1.00 43.29           C  
ATOM   2752  HB2 LEU A 181     -49.291  13.092  45.621  1.00 43.29           H  
ATOM   2753  HB3 LEU A 181     -49.705  13.725  44.046  1.00 43.29           H  
ATOM   2754  O   LEU A 181     -46.080  14.052  44.771  1.00 43.29           O  
ATOM   2755  CG  LEU A 181     -50.314  11.688  44.343  1.00 43.29           C  
ATOM   2756  HG  LEU A 181     -49.795  10.731  44.388  1.00 43.29           H  
ATOM   2757  CD1 LEU A 181     -51.393  11.697  45.426  1.00 43.29           C  
ATOM   2758 HD11 LEU A 181     -52.102  10.888  45.247  1.00 43.29           H  
ATOM   2759 HD12 LEU A 181     -51.931  12.645  45.420  1.00 43.29           H  
ATOM   2760 HD13 LEU A 181     -50.940  11.545  46.405  1.00 43.29           H  
ATOM   2761  CD2 LEU A 181     -51.000  11.824  42.982  1.00 43.29           C  
ATOM   2762 HD21 LEU A 181     -51.677  10.984  42.832  1.00 43.29           H  
ATOM   2763 HD22 LEU A 181     -51.574  12.749  42.934  1.00 43.29           H  
ATOM   2764 HD23 LEU A 181     -50.253  11.810  42.188  1.00 43.29           H  
ATOM   2765  N   GLN A 182     -47.489  14.765  43.171  1.00 44.70           N  
ATOM   2766  H   GLN A 182     -48.259  14.469  42.588  1.00 44.70           H  
ATOM   2767  CA  GLN A 182     -47.229  16.214  43.242  1.00 44.70           C  
ATOM   2768  HA  GLN A 182     -48.017  16.664  42.637  1.00 44.70           H  
ATOM   2769  C   GLN A 182     -45.919  16.774  42.648  1.00 44.70           C  
ATOM   2770  CB  GLN A 182     -47.453  16.790  44.660  1.00 44.70           C  
ATOM   2771  HB2 GLN A 182     -46.598  16.546  45.291  1.00 44.70           H  
ATOM   2772  HB3 GLN A 182     -47.477  17.874  44.553  1.00 44.70           H  
ATOM   2773  O   GLN A 182     -45.136  17.396  43.359  1.00 44.70           O  
ATOM   2774  CG  GLN A 182     -48.719  16.364  45.416  1.00 44.70           C  
ATOM   2775  HG2 GLN A 182     -49.597  16.517  44.790  1.00 44.70           H  
ATOM   2776  HG3 GLN A 182     -48.644  15.309  45.682  1.00 44.70           H  
ATOM   2777  CD  GLN A 182     -48.892  17.159  46.710  1.00 44.70           C  
ATOM   2778  NE2 GLN A 182     -49.612  16.642  47.680  1.00 44.70           N  
ATOM   2779 HE21 GLN A 182     -50.024  15.723  47.611  1.00 44.70           H  
ATOM   2780 HE22 GLN A 182     -49.692  17.207  48.514  1.00 44.70           H  
ATOM   2781  OE1 GLN A 182     -48.407  18.267  46.864  1.00 44.70           O  
ATOM   2782  N   ARG A 183     -45.784  16.782  41.310  1.00 41.56           N  
ATOM   2783  H   ARG A 183     -46.334  16.116  40.786  1.00 41.56           H  
ATOM   2784  CA  ARG A 183     -45.219  17.951  40.580  1.00 41.56           C  
ATOM   2785  HA  ARG A 183     -45.426  18.825  41.198  1.00 41.56           H  
ATOM   2786  C   ARG A 183     -45.960  18.279  39.274  1.00 41.56           C  
ATOM   2787  CB  ARG A 183     -43.673  17.914  40.421  1.00 41.56           C  
ATOM   2788  HB2 ARG A 183     -43.351  16.944  40.043  1.00 41.56           H  
ATOM   2789  HB3 ARG A 183     -43.375  18.675  39.699  1.00 41.56           H  
ATOM   2790  O   ARG A 183     -45.353  18.483  38.228  1.00 41.56           O  
ATOM   2791  CG  ARG A 183     -42.944  18.243  41.737  1.00 41.56           C  
ATOM   2792  HG2 ARG A 183     -42.881  17.334  42.336  1.00 41.56           H  
ATOM   2793  HG3 ARG A 183     -43.525  18.988  42.280  1.00 41.56           H  
ATOM   2794  CD  ARG A 183     -41.533  18.820  41.602  1.00 41.56           C  
ATOM   2795  HD2 ARG A 183     -40.885  18.076  41.139  1.00 41.56           H  
ATOM   2796  HD3 ARG A 183     -41.576  19.705  40.968  1.00 41.56           H  
ATOM   2797  NE  ARG A 183     -41.024  19.168  42.947  1.00 41.56           N  
ATOM   2798  HE  ARG A 183     -41.389  18.610  43.705  1.00 41.56           H  
ATOM   2799  NH1 ARG A 183     -39.593  20.883  42.395  1.00 41.56           N  
ATOM   2800 HH11 ARG A 183     -39.744  20.682  41.417  1.00 41.56           H  
ATOM   2801 HH12 ARG A 183     -38.893  21.553  42.680  1.00 41.56           H  
ATOM   2802  NH2 ARG A 183     -39.862  20.313  44.534  1.00 41.56           N  
ATOM   2803 HH21 ARG A 183     -39.178  21.008  44.797  1.00 41.56           H  
ATOM   2804 HH22 ARG A 183     -40.257  19.722  45.251  1.00 41.56           H  
ATOM   2805  CZ  ARG A 183     -40.167  20.117  43.282  1.00 41.56           C  
ATOM   2806  N   GLN A 184     -47.282  18.455  39.349  1.00 44.47           N  
ATOM   2807  H   GLN A 184     -47.744  18.290  40.232  1.00 44.47           H  
ATOM   2808  CA  GLN A 184     -47.958  19.323  38.377  1.00 44.47           C  
ATOM   2809  HA  GLN A 184     -47.635  19.077  37.366  1.00 44.47           H  
ATOM   2810  C   GLN A 184     -47.587  20.787  38.668  1.00 44.47           C  
ATOM   2811  CB  GLN A 184     -49.491  19.196  38.441  1.00 44.47           C  
ATOM   2812  HB2 GLN A 184     -49.889  20.042  37.881  1.00 44.47           H  
ATOM   2813  HB3 GLN A 184     -49.828  19.293  39.473  1.00 44.47           H  
ATOM   2814  O   GLN A 184     -48.235  21.424  39.495  1.00 44.47           O  
ATOM   2815  CG  GLN A 184     -50.105  17.923  37.840  1.00 44.47           C  
ATOM   2816  HG2 GLN A 184     -49.897  17.076  38.492  1.00 44.47           H  
ATOM   2817  HG3 GLN A 184     -49.661  17.729  36.863  1.00 44.47           H  
ATOM   2818  CD  GLN A 184     -51.621  18.066  37.654  1.00 44.47           C  
ATOM   2819  NE2 GLN A 184     -52.338  16.997  37.396  1.00 44.47           N  
ATOM   2820 HE21 GLN A 184     -53.329  17.155  37.285  1.00 44.47           H  
ATOM   2821 HE22 GLN A 184     -51.927  16.078  37.318  1.00 44.47           H  
ATOM   2822  OE1 GLN A 184     -52.187  19.143  37.714  1.00 44.47           O  
ATOM   2823  N   ARG A 185     -46.578  21.355  37.993  1.00 46.69           N  
ATOM   2824  H   ARG A 185     -45.987  20.762  37.428  1.00 46.69           H  
ATOM   2825  CA  ARG A 185     -46.465  22.820  37.854  1.00 46.69           C  
ATOM   2826  HA  ARG A 185     -47.479  23.216  37.902  1.00 46.69           H  
ATOM   2827  C   ARG A 185     -45.916  23.243  36.488  1.00 46.69           C  
ATOM   2828  CB  ARG A 185     -45.675  23.487  39.014  1.00 46.69           C  
ATOM   2829  HB2 ARG A 185     -45.357  24.476  38.685  1.00 46.69           H  
ATOM   2830  HB3 ARG A 185     -44.781  22.908  39.245  1.00 46.69           H  
ATOM   2831  O   ARG A 185     -44.740  23.079  36.204  1.00 46.69           O  
ATOM   2832  CG  ARG A 185     -46.538  23.666  40.283  1.00 46.69           C  
ATOM   2833  HG2 ARG A 185     -46.565  22.719  40.822  1.00 46.69           H  
ATOM   2834  HG3 ARG A 185     -47.553  23.921  39.978  1.00 46.69           H  
ATOM   2835  CD  ARG A 185     -46.082  24.755  41.265  1.00 46.69           C  
ATOM   2836  HD2 ARG A 185     -45.959  25.692  40.722  1.00 46.69           H  
ATOM   2837  HD3 ARG A 185     -45.127  24.465  41.702  1.00 46.69           H  
ATOM   2838  NE  ARG A 185     -47.096  24.921  42.332  1.00 46.69           N  
ATOM   2839  HE  ARG A 185     -47.746  24.156  42.446  1.00 46.69           H  
ATOM   2840  NH1 ARG A 185     -46.472  26.977  43.165  1.00 46.69           N  
ATOM   2841 HH11 ARG A 185     -45.611  26.933  42.639  1.00 46.69           H  
ATOM   2842 HH12 ARG A 185     -46.593  27.693  43.868  1.00 46.69           H  
ATOM   2843  NH2 ARG A 185     -48.260  25.947  44.004  1.00 46.69           N  
ATOM   2844 HH21 ARG A 185     -48.891  25.161  44.068  1.00 46.69           H  
ATOM   2845 HH22 ARG A 185     -48.380  26.705  44.661  1.00 46.69           H  
ATOM   2846  CZ  ARG A 185     -47.268  25.944  43.158  1.00 46.69           C  
ATOM   2847  N   ARG A 186     -46.791  23.946  35.758  1.00 44.00           N  
ATOM   2848  H   ARG A 186     -47.750  23.889  36.070  1.00 44.00           H  
ATOM   2849  CA  ARG A 186     -46.495  24.996  34.765  1.00 44.00           C  
ATOM   2850  HA  ARG A 186     -47.449  25.435  34.473  1.00 44.00           H  
ATOM   2851  C   ARG A 186     -45.876  24.551  33.433  1.00 44.00           C  
ATOM   2852  CB  ARG A 186     -45.716  26.147  35.438  1.00 44.00           C  
ATOM   2853  HB2 ARG A 186     -45.521  26.920  34.695  1.00 44.00           H  
ATOM   2854  HB3 ARG A 186     -44.758  25.782  35.809  1.00 44.00           H  
ATOM   2855  O   ARG A 186     -44.680  24.691  33.200  1.00 44.00           O  
ATOM   2856  CG  ARG A 186     -46.524  26.762  36.593  1.00 44.00           C  
ATOM   2857  HG2 ARG A 186     -47.471  27.129  36.199  1.00 44.00           H  
ATOM   2858  HG3 ARG A 186     -46.733  26.005  37.348  1.00 44.00           H  
ATOM   2859  CD  ARG A 186     -45.794  27.920  37.276  1.00 44.00           C  
ATOM   2860  HD2 ARG A 186     -45.555  28.669  36.520  1.00 44.00           H  
ATOM   2861  HD3 ARG A 186     -44.862  27.553  37.705  1.00 44.00           H  
ATOM   2862  NE  ARG A 186     -46.646  28.497  38.341  1.00 44.00           N  
ATOM   2863  HE  ARG A 186     -47.174  27.843  38.900  1.00 44.00           H  
ATOM   2864  NH1 ARG A 186     -46.301  30.740  37.922  1.00 44.00           N  
ATOM   2865 HH11 ARG A 186     -46.522  31.704  38.124  1.00 44.00           H  
ATOM   2866 HH12 ARG A 186     -45.642  30.518  37.189  1.00 44.00           H  
ATOM   2867  NH2 ARG A 186     -47.735  30.134  39.502  1.00 44.00           N  
ATOM   2868 HH21 ARG A 186     -47.925  31.114  39.654  1.00 44.00           H  
ATOM   2869 HH22 ARG A 186     -48.302  29.456  39.990  1.00 44.00           H  
ATOM   2870  CZ  ARG A 186     -46.883  29.779  38.581  1.00 44.00           C  
ATOM   2871  N   ARG A 187     -46.769  24.241  32.483  1.00 42.64           N  
ATOM   2872  H   ARG A 187     -47.727  24.125  32.783  1.00 42.64           H  
ATOM   2873  CA  ARG A 187     -46.568  24.645  31.080  1.00 42.64           C  
ATOM   2874  HA  ARG A 187     -45.713  24.117  30.657  1.00 42.64           H  
ATOM   2875  C   ARG A 187     -46.277  26.156  31.053  1.00 42.64           C  
ATOM   2876  CB  ARG A 187     -47.837  24.361  30.241  1.00 42.64           C  
ATOM   2877  HB2 ARG A 187     -47.703  24.827  29.264  1.00 42.64           H  
ATOM   2878  HB3 ARG A 187     -48.692  24.840  30.717  1.00 42.64           H  
ATOM   2879  O   ARG A 187     -47.079  26.929  31.575  1.00 42.64           O  
ATOM   2880  CG  ARG A 187     -48.163  22.874  30.012  1.00 42.64           C  
ATOM   2881  HG2 ARG A 187     -47.318  22.401  29.510  1.00 42.64           H  
ATOM   2882  HG3 ARG A 187     -48.328  22.380  30.970  1.00 42.64           H  
ATOM   2883  CD  ARG A 187     -49.422  22.725  29.136  1.00 42.64           C  
ATOM   2884  HD2 ARG A 187     -49.278  23.306  28.226  1.00 42.64           H  
ATOM   2885  HD3 ARG A 187     -50.279  23.132  29.674  1.00 42.64           H  
ATOM   2886  NE  ARG A 187     -49.693  21.318  28.768  1.00 42.64           N  
ATOM   2887  HE  ARG A 187     -49.107  20.610  29.188  1.00 42.64           H  
ATOM   2888  NH1 ARG A 187     -51.406  21.700  27.272  1.00 42.64           N  
ATOM   2889 HH11 ARG A 187     -51.364  22.692  27.458  1.00 42.64           H  
ATOM   2890 HH12 ARG A 187     -52.069  21.350  26.595  1.00 42.64           H  
ATOM   2891  NH2 ARG A 187     -50.688  19.622  27.603  1.00 42.64           N  
ATOM   2892 HH21 ARG A 187     -51.367  19.310  26.924  1.00 42.64           H  
ATOM   2893 HH22 ARG A 187     -50.075  18.942  28.031  1.00 42.64           H  
ATOM   2894  CZ  ARG A 187     -50.591  20.891  27.889  1.00 42.64           C  
ATOM   2895  N   ARG A 188     -45.161  26.575  30.453  1.00 46.01           N  
ATOM   2896  H   ARG A 188     -44.543  25.871  30.076  1.00 46.01           H  
ATOM   2897  CA  ARG A 188     -44.959  27.953  29.970  1.00 46.01           C  
ATOM   2898  HA  ARG A 188     -45.670  28.629  30.445  1.00 46.01           H  
ATOM   2899  C   ARG A 188     -45.264  27.955  28.474  1.00 46.01           C  
ATOM   2900  CB  ARG A 188     -43.523  28.450  30.245  1.00 46.01           C  
ATOM   2901  HB2 ARG A 188     -43.225  29.104  29.426  1.00 46.01           H  
ATOM   2902  HB3 ARG A 188     -42.834  27.606  30.259  1.00 46.01           H  
ATOM   2903  O   ARG A 188     -44.716  27.128  27.753  1.00 46.01           O  
ATOM   2904  CG  ARG A 188     -43.395  29.257  31.549  1.00 46.01           C  
ATOM   2905  HG2 ARG A 188     -44.074  30.108  31.498  1.00 46.01           H  
ATOM   2906  HG3 ARG A 188     -43.668  28.632  32.399  1.00 46.01           H  
ATOM   2907  CD  ARG A 188     -41.955  29.772  31.723  1.00 46.01           C  
ATOM   2908  HD2 ARG A 188     -41.308  28.930  31.969  1.00 46.01           H  
ATOM   2909  HD3 ARG A 188     -41.623  30.195  30.775  1.00 46.01           H  
ATOM   2910  NE  ARG A 188     -41.848  30.819  32.764  1.00 46.01           N  
ATOM   2911  HE  ARG A 188     -42.714  31.198  33.119  1.00 46.01           H  
ATOM   2912  NH1 ARG A 188     -39.559  31.064  32.714  1.00 46.01           N  
ATOM   2913 HH11 ARG A 188     -38.725  31.559  32.994  1.00 46.01           H  
ATOM   2914 HH12 ARG A 188     -39.496  30.343  32.010  1.00 46.01           H  
ATOM   2915  NH2 ARG A 188     -40.770  32.396  34.020  1.00 46.01           N  
ATOM   2916 HH21 ARG A 188     -39.914  32.869  34.274  1.00 46.01           H  
ATOM   2917 HH22 ARG A 188     -41.651  32.790  34.319  1.00 46.01           H  
ATOM   2918  CZ  ARG A 188     -40.732  31.415  33.162  1.00 46.01           C  
ATOM   2919  N   ALA A 189     -46.138  28.853  28.032  1.00 43.66           N  
ATOM   2920  H   ALA A 189     -46.521  29.529  28.677  1.00 43.66           H  
ATOM   2921  CA  ALA A 189     -46.354  29.103  26.611  1.00 43.66           C  
ATOM   2922  HA  ALA A 189     -46.365  28.149  26.084  1.00 43.66           H  
ATOM   2923  C   ALA A 189     -45.218  29.986  26.053  1.00 43.66           C  
ATOM   2924  CB  ALA A 189     -47.726  29.765  26.432  1.00 43.66           C  
ATOM   2925  HB1 ALA A 189     -47.748  30.726  26.946  1.00 43.66           H  
ATOM   2926  HB2 ALA A 189     -48.511  29.122  26.829  1.00 43.66           H  
ATOM   2927  HB3 ALA A 189     -47.912  29.936  25.372  1.00 43.66           H  
ATOM   2928  O   ALA A 189     -44.722  30.845  26.789  1.00 43.66           O  
ATOM   2929  N   PRO A 190     -44.808  29.812  24.784  1.00 43.07           N  
ATOM   2930  CA  PRO A 190     -43.950  30.768  24.100  1.00 43.07           C  
ATOM   2931  HA  PRO A 190     -43.189  31.153  24.779  1.00 43.07           H  
ATOM   2932  C   PRO A 190     -44.785  31.944  23.567  1.00 43.07           C  
ATOM   2933  CB  PRO A 190     -43.262  29.962  22.995  1.00 43.07           C  
ATOM   2934  HB2 PRO A 190     -43.030  30.574  22.123  1.00 43.07           H  
ATOM   2935  HB3 PRO A 190     -42.352  29.513  23.391  1.00 43.07           H  
ATOM   2936  O   PRO A 190     -45.785  31.747  22.880  1.00 43.07           O  
ATOM   2937  CG  PRO A 190     -44.260  28.852  22.656  1.00 43.07           C  
ATOM   2938  HG2 PRO A 190     -44.883  29.163  21.817  1.00 43.07           H  
ATOM   2939  HG3 PRO A 190     -43.742  27.923  22.415  1.00 43.07           H  
ATOM   2940  CD  PRO A 190     -45.128  28.693  23.907  1.00 43.07           C  
ATOM   2941  HD2 PRO A 190     -46.182  28.714  23.631  1.00 43.07           H  
ATOM   2942  HD3 PRO A 190     -44.883  27.751  24.397  1.00 43.07           H  
ATOM   2943  N   HIS A 191     -44.369  33.170  23.888  1.00 44.11           N  
ATOM   2944  H   HIS A 191     -43.510  33.260  24.410  1.00 44.11           H  
ATOM   2945  CA  HIS A 191     -44.913  34.396  23.298  1.00 44.11           C  
ATOM   2946  HA  HIS A 191     -45.952  34.238  23.010  1.00 44.11           H  
ATOM   2947  C   HIS A 191     -44.117  34.801  22.051  1.00 44.11           C  
ATOM   2948  CB  HIS A 191     -44.845  35.554  24.310  1.00 44.11           C  
ATOM   2949  HB2 HIS A 191     -44.948  36.496  23.771  1.00 44.11           H  
ATOM   2950  HB3 HIS A 191     -43.862  35.565  24.781  1.00 44.11           H  
ATOM   2951  O   HIS A 191     -42.900  34.639  22.027  1.00 44.11           O  
ATOM   2952  CG  HIS A 191     -45.909  35.544  25.375  1.00 44.11           C  
ATOM   2953  CD2 HIS A 191     -45.747  35.193  26.688  1.00 44.11           C  
ATOM   2954  HD2 HIS A 191     -44.836  34.825  27.136  1.00 44.11           H  
ATOM   2955  ND1 HIS A 191     -47.200  36.006  25.238  1.00 44.11           N  
ATOM   2956  HD1 HIS A 191     -47.613  36.397  24.404  1.00 44.11           H  
ATOM   2957  CE1 HIS A 191     -47.799  35.929  26.438  1.00 44.11           C  
ATOM   2958  HE1 HIS A 191     -48.812  36.240  26.647  1.00 44.11           H  
ATOM   2959  NE2 HIS A 191     -46.954  35.429  27.354  1.00 44.11           N  
ATOM   2960  N   GLY A 192     -44.792  35.470  21.111  1.00 41.61           N  
ATOM   2961  H   GLY A 192     -45.799  35.494  21.179  1.00 41.61           H  
ATOM   2962  CA  GLY A 192     -44.157  36.416  20.187  1.00 41.61           C  
ATOM   2963  HA2 GLY A 192     -43.205  36.744  20.604  1.00 41.61           H  
ATOM   2964  HA3 GLY A 192     -44.787  37.301  20.098  1.00 41.61           H  
ATOM   2965  C   GLY A 192     -43.869  35.878  18.787  1.00 41.61           C  
ATOM   2966  O   GLY A 192     -42.841  35.256  18.550  1.00 41.61           O  
ATOM   2967  N   ASN A 193     -44.749  36.212  17.844  1.00 37.38           N  
ATOM   2968  H   ASN A 193     -45.545  36.773  18.110  1.00 37.38           H  
ATOM   2969  CA  ASN A 193     -44.507  36.094  16.408  1.00 37.38           C  
ATOM   2970  HA  ASN A 193     -43.662  35.434  16.212  1.00 37.38           H  
ATOM   2971  C   ASN A 193     -44.210  37.499  15.843  1.00 37.38           C  
ATOM   2972  CB  ASN A 193     -45.774  35.477  15.776  1.00 37.38           C  
ATOM   2973  HB2 ASN A 193     -46.615  36.157  15.911  1.00 37.38           H  
ATOM   2974  HB3 ASN A 193     -46.005  34.536  16.276  1.00 37.38           H  
ATOM   2975  O   ASN A 193     -45.105  38.343  15.917  1.00 37.38           O  
ATOM   2976  CG  ASN A 193     -45.621  35.176  14.296  1.00 37.38           C  
ATOM   2977  ND2 ASN A 193     -46.704  35.095  13.559  1.00 37.38           N  
ATOM   2978 HD21 ASN A 193     -46.549  34.874  12.585  1.00 37.38           H  
ATOM   2979 HD22 ASN A 193     -47.619  35.261  13.952  1.00 37.38           H  
ATOM   2980  OD1 ASN A 193     -44.537  34.971  13.789  1.00 37.38           O  
ATOM   2981  N   PRO A 194     -43.011  37.789  15.304  1.00 47.06           N  
ATOM   2982  CA  PRO A 194     -42.769  38.981  14.500  1.00 47.06           C  
ATOM   2983  HA  PRO A 194     -43.445  39.784  14.793  1.00 47.06           H  
ATOM   2984  C   PRO A 194     -42.974  38.679  13.007  1.00 47.06           C  
ATOM   2985  CB  PRO A 194     -41.345  39.407  14.841  1.00 47.06           C  
ATOM   2986  HB2 PRO A 194     -41.353  40.000  15.755  1.00 47.06           H  
ATOM   2987  HB3 PRO A 194     -40.874  39.962  14.029  1.00 47.06           H  
ATOM   2988  O   PRO A 194     -42.494  37.683  12.470  1.00 47.06           O  
ATOM   2989  CG  PRO A 194     -40.643  38.073  15.104  1.00 47.06           C  
ATOM   2990  HG2 PRO A 194     -40.226  37.693  14.171  1.00 47.06           H  
ATOM   2991  HG3 PRO A 194     -39.855  38.179  15.850  1.00 47.06           H  
ATOM   2992  CD  PRO A 194     -41.749  37.122  15.585  1.00 47.06           C  
ATOM   2993  HD2 PRO A 194     -41.689  36.175  15.049  1.00 47.06           H  
ATOM   2994  HD3 PRO A 194     -41.648  36.955  16.657  1.00 47.06           H  
ATOM   2995  N   GLN A 195     -43.713  39.558  12.340  1.00 45.71           N  
ATOM   2996  H   GLN A 195     -44.001  40.399  12.821  1.00 45.71           H  
ATOM   2997  CA  GLN A 195     -44.144  39.409  10.952  1.00 45.71           C  
ATOM   2998  HA  GLN A 195     -44.567  38.413  10.819  1.00 45.71           H  
ATOM   2999  C   GLN A 195     -42.994  39.592   9.940  1.00 45.71           C  
ATOM   3000  CB  GLN A 195     -45.241  40.457  10.687  1.00 45.71           C  
ATOM   3001  HB2 GLN A 195     -44.813  41.438  10.897  1.00 45.71           H  
ATOM   3002  HB3 GLN A 195     -45.513  40.439   9.632  1.00 45.71           H  
ATOM   3003  O   GLN A 195     -42.175  40.492  10.079  1.00 45.71           O  
ATOM   3004  CG  GLN A 195     -46.524  40.246  11.522  1.00 45.71           C  
ATOM   3005  HG2 GLN A 195     -47.190  39.579  10.974  1.00 45.71           H  
ATOM   3006  HG3 GLN A 195     -46.293  39.766  12.473  1.00 45.71           H  
ATOM   3007  CD  GLN A 195     -47.259  41.547  11.853  1.00 45.71           C  
ATOM   3008  NE2 GLN A 195     -48.566  41.523  11.994  1.00 45.71           N  
ATOM   3009 HE21 GLN A 195     -49.099  40.678  11.841  1.00 45.71           H  
ATOM   3010 HE22 GLN A 195     -48.989  42.416  12.202  1.00 45.71           H  
ATOM   3011  OE1 GLN A 195     -46.682  42.600  12.042  1.00 45.71           O  
ATOM   3012  N   GLY A 196     -43.038  38.806   8.860  1.00 36.67           N  
ATOM   3013  H   GLY A 196     -43.608  37.977   8.949  1.00 36.67           H  
ATOM   3014  CA  GLY A 196     -42.876  39.305   7.487  1.00 36.67           C  
ATOM   3015  HA2 GLY A 196     -43.576  40.130   7.354  1.00 36.67           H  
ATOM   3016  HA3 GLY A 196     -43.190  38.517   6.803  1.00 36.67           H  
ATOM   3017  C   GLY A 196     -41.514  39.820   7.001  1.00 36.67           C  
ATOM   3018  O   GLY A 196     -41.295  41.024   6.951  1.00 36.67           O  
ATOM   3019  N   VAL A 197     -40.716  38.928   6.399  1.00 42.79           N  
ATOM   3020  H   VAL A 197     -40.866  37.949   6.597  1.00 42.79           H  
ATOM   3021  CA  VAL A 197     -39.992  39.234   5.144  1.00 42.79           C  
ATOM   3022  HA  VAL A 197     -40.624  39.920   4.579  1.00 42.79           H  
ATOM   3023  C   VAL A 197     -39.797  37.952   4.317  1.00 42.79           C  
ATOM   3024  CB  VAL A 197     -38.611  39.926   5.320  1.00 42.79           C  
ATOM   3025  HB  VAL A 197     -37.854  39.334   4.804  1.00 42.79           H  
ATOM   3026  O   VAL A 197     -39.202  37.002   4.828  1.00 42.79           O  
ATOM   3027  CG1 VAL A 197     -38.628  41.294   4.629  1.00 42.79           C  
ATOM   3028 HG11 VAL A 197     -39.363  41.942   5.106  1.00 42.79           H  
ATOM   3029 HG12 VAL A 197     -37.644  41.759   4.703  1.00 42.79           H  
ATOM   3030 HG13 VAL A 197     -38.876  41.177   3.574  1.00 42.79           H  
ATOM   3031  CG2 VAL A 197     -38.113  40.102   6.761  1.00 42.79           C  
ATOM   3032 HG21 VAL A 197     -37.106  40.520   6.752  1.00 42.79           H  
ATOM   3033 HG22 VAL A 197     -38.766  40.780   7.311  1.00 42.79           H  
ATOM   3034 HG23 VAL A 197     -38.086  39.134   7.261  1.00 42.79           H  
ATOM   3035  N   PRO A 198     -40.265  37.880   3.055  1.00 42.41           N  
ATOM   3036  CA  PRO A 198     -39.951  36.767   2.166  1.00 42.41           C  
ATOM   3037  HA  PRO A 198     -39.932  35.826   2.715  1.00 42.41           H  
ATOM   3038  C   PRO A 198     -38.586  36.994   1.500  1.00 42.41           C  
ATOM   3039  CB  PRO A 198     -41.103  36.731   1.158  1.00 42.41           C  
ATOM   3040  HB2 PRO A 198     -41.930  36.157   1.578  1.00 42.41           H  
ATOM   3041  HB3 PRO A 198     -40.799  36.313   0.199  1.00 42.41           H  
ATOM   3042  O   PRO A 198     -38.426  37.904   0.689  1.00 42.41           O  
ATOM   3043  CG  PRO A 198     -41.520  38.198   1.033  1.00 42.41           C  
ATOM   3044  HG2 PRO A 198     -40.922  38.688   0.265  1.00 42.41           H  
ATOM   3045  HG3 PRO A 198     -42.580  38.292   0.798  1.00 42.41           H  
ATOM   3046  CD  PRO A 198     -41.191  38.800   2.404  1.00 42.41           C  
ATOM   3047  HD2 PRO A 198     -42.103  38.879   2.996  1.00 42.41           H  
ATOM   3048  HD3 PRO A 198     -40.738  39.783   2.278  1.00 42.41           H  
ATOM   3049  N   LEU A 199     -37.601  36.144   1.804  1.00 43.71           N  
ATOM   3050  H   LEU A 199     -37.772  35.433   2.500  1.00 43.71           H  
ATOM   3051  CA  LEU A 199     -36.304  36.154   1.118  1.00 43.71           C  
ATOM   3052  HA  LEU A 199     -36.007  37.189   0.947  1.00 43.71           H  
ATOM   3053  C   LEU A 199     -36.418  35.523  -0.279  1.00 43.71           C  
ATOM   3054  CB  LEU A 199     -35.220  35.487   1.987  1.00 43.71           C  
ATOM   3055  HB2 LEU A 199     -34.342  35.305   1.366  1.00 43.71           H  
ATOM   3056  HB3 LEU A 199     -35.590  34.518   2.323  1.00 43.71           H  
ATOM   3057  O   LEU A 199     -36.048  34.372  -0.500  1.00 43.71           O  
ATOM   3058  CG  LEU A 199     -34.772  36.316   3.206  1.00 43.71           C  
ATOM   3059  HG  LEU A 199     -35.640  36.565   3.817  1.00 43.71           H  
ATOM   3060  CD1 LEU A 199     -33.806  35.486   4.054  1.00 43.71           C  
ATOM   3061 HD11 LEU A 199     -34.299  34.570   4.379  1.00 43.71           H  
ATOM   3062 HD12 LEU A 199     -32.921  35.233   3.470  1.00 43.71           H  
ATOM   3063 HD13 LEU A 199     -33.510  36.055   4.935  1.00 43.71           H  
ATOM   3064  CD2 LEU A 199     -34.048  37.607   2.810  1.00 43.71           C  
ATOM   3065 HD21 LEU A 199     -33.671  38.109   3.701  1.00 43.71           H  
ATOM   3066 HD22 LEU A 199     -33.216  37.385   2.142  1.00 43.71           H  
ATOM   3067 HD23 LEU A 199     -34.737  38.287   2.310  1.00 43.71           H  
ATOM   3068  N   GLN A 200     -36.919  36.305  -1.233  1.00 39.23           N  
ATOM   3069  H   GLN A 200     -37.251  37.217  -0.954  1.00 39.23           H  
ATOM   3070  CA  GLN A 200     -36.604  36.106  -2.646  1.00 39.23           C  
ATOM   3071  HA  GLN A 200     -36.699  35.050  -2.895  1.00 39.23           H  
ATOM   3072  C   GLN A 200     -35.151  36.542  -2.897  1.00 39.23           C  
ATOM   3073  CB  GLN A 200     -37.571  36.915  -3.526  1.00 39.23           C  
ATOM   3074  HB2 GLN A 200     -37.569  37.953  -3.194  1.00 39.23           H  
ATOM   3075  HB3 GLN A 200     -37.215  36.887  -4.556  1.00 39.23           H  
ATOM   3076  O   GLN A 200     -34.716  37.568  -2.381  1.00 39.23           O  
ATOM   3077  CG  GLN A 200     -39.009  36.369  -3.498  1.00 39.23           C  
ATOM   3078  HG2 GLN A 200     -39.010  35.349  -3.882  1.00 39.23           H  
ATOM   3079  HG3 GLN A 200     -39.373  36.349  -2.471  1.00 39.23           H  
ATOM   3080  CD  GLN A 200     -39.985  37.207  -4.326  1.00 39.23           C  
ATOM   3081  NE2 GLN A 200     -41.193  36.737  -4.546  1.00 39.23           N  
ATOM   3082 HE21 GLN A 200     -41.785  37.331  -5.109  1.00 39.23           H  
ATOM   3083 HE22 GLN A 200     -41.479  35.832  -4.203  1.00 39.23           H  
ATOM   3084  OE1 GLN A 200     -39.698  38.296  -4.787  1.00 39.23           O  
ATOM   3085  N   GLY A 201     -34.413  35.790  -3.720  1.00 33.63           N  
ATOM   3086  H   GLY A 201     -34.827  34.950  -4.098  1.00 33.63           H  
ATOM   3087  CA  GLY A 201     -33.130  36.246  -4.266  1.00 33.63           C  
ATOM   3088  HA2 GLY A 201     -32.993  35.793  -5.248  1.00 33.63           H  
ATOM   3089  HA3 GLY A 201     -33.170  37.325  -4.413  1.00 33.63           H  
ATOM   3090  C   GLY A 201     -31.879  35.941  -3.435  1.00 33.63           C  
ATOM   3091  O   GLY A 201     -31.164  36.853  -3.032  1.00 33.63           O  
ATOM   3092  N   LEU A 202     -31.520  34.661  -3.305  1.00 39.44           N  
ATOM   3093  H   LEU A 202     -32.175  33.948  -3.594  1.00 39.44           H  
ATOM   3094  CA  LEU A 202     -30.103  34.281  -3.324  1.00 39.44           C  
ATOM   3095  HA  LEU A 202     -29.509  35.177  -3.503  1.00 39.44           H  
ATOM   3096  C   LEU A 202     -29.857  33.384  -4.534  1.00 39.44           C  
ATOM   3097  CB  LEU A 202     -29.641  33.676  -1.987  1.00 39.44           C  
ATOM   3098  HB2 LEU A 202     -30.453  33.084  -1.565  1.00 39.44           H  
ATOM   3099  HB3 LEU A 202     -28.801  33.006  -2.173  1.00 39.44           H  
ATOM   3100  O   LEU A 202     -30.441  32.308  -4.659  1.00 39.44           O  
ATOM   3101  CG  LEU A 202     -29.189  34.749  -0.974  1.00 39.44           C  
ATOM   3102  HG  LEU A 202     -29.981  35.485  -0.840  1.00 39.44           H  
ATOM   3103  CD1 LEU A 202     -28.915  34.093   0.380  1.00 39.44           C  
ATOM   3104 HD11 LEU A 202     -29.819  33.595   0.730  1.00 39.44           H  
ATOM   3105 HD12 LEU A 202     -28.111  33.363   0.286  1.00 39.44           H  
ATOM   3106 HD13 LEU A 202     -28.634  34.856   1.107  1.00 39.44           H  
ATOM   3107  CD2 LEU A 202     -27.897  35.463  -1.400  1.00 39.44           C  
ATOM   3108 HD21 LEU A 202     -27.553  36.111  -0.594  1.00 39.44           H  
ATOM   3109 HD22 LEU A 202     -27.121  34.735  -1.636  1.00 39.44           H  
ATOM   3110 HD23 LEU A 202     -28.082  36.097  -2.267  1.00 39.44           H  
ATOM   3111  N   LEU A 203     -29.053  33.903  -5.462  1.00 44.43           N  
ATOM   3112  H   LEU A 203     -28.589  34.777  -5.260  1.00 44.43           H  
ATOM   3113  CA  LEU A 203     -28.800  33.289  -6.756  1.00 44.43           C  
ATOM   3114  HA  LEU A 203     -29.763  33.037  -7.200  1.00 44.43           H  
ATOM   3115  C   LEU A 203     -28.016  31.979  -6.641  1.00 44.43           C  
ATOM   3116  CB  LEU A 203     -28.074  34.273  -7.697  1.00 44.43           C  
ATOM   3117  HB2 LEU A 203     -27.223  34.723  -7.185  1.00 44.43           H  
ATOM   3118  HB3 LEU A 203     -27.661  33.694  -8.523  1.00 44.43           H  
ATOM   3119  O   LEU A 203     -27.249  31.752  -5.704  1.00 44.43           O  
ATOM   3120  CG  LEU A 203     -28.992  35.363  -8.287  1.00 44.43           C  
ATOM   3121  HG  LEU A 203     -30.033  35.046  -8.214  1.00 44.43           H  
ATOM   3122  CD1 LEU A 203     -28.834  36.698  -7.559  1.00 44.43           C  
ATOM   3123 HD11 LEU A 203     -29.086  36.583  -6.504  1.00 44.43           H  
ATOM   3124 HD12 LEU A 203     -27.808  37.056  -7.650  1.00 44.43           H  
ATOM   3125 HD13 LEU A 203     -29.505  37.437  -7.997  1.00 44.43           H  
ATOM   3126  CD2 LEU A 203     -28.675  35.580  -9.766  1.00 44.43           C  
ATOM   3127 HD21 LEU A 203     -27.638  35.893  -9.886  1.00 44.43           H  
ATOM   3128 HD22 LEU A 203     -28.839  34.659 -10.324  1.00 44.43           H  
ATOM   3129 HD23 LEU A 203     -29.328  36.352 -10.175  1.00 44.43           H  
ATOM   3130  N   ARG A 204     -28.211  31.159  -7.677  1.00 34.34           N  
ATOM   3131  H   ARG A 204     -28.851  31.495  -8.383  1.00 34.34           H  
ATOM   3132  CA  ARG A 204     -27.435  29.968  -8.020  1.00 34.34           C  
ATOM   3133  HA  ARG A 204     -27.793  29.113  -7.447  1.00 34.34           H  
ATOM   3134  C   ARG A 204     -25.938  30.156  -7.749  1.00 34.34           C  
ATOM   3135  CB  ARG A 204     -27.597  29.699  -9.528  1.00 34.34           C  
ATOM   3136  HB2 ARG A 204     -26.948  28.868  -9.804  1.00 34.34           H  
ATOM   3137  HB3 ARG A 204     -27.257  30.575 -10.078  1.00 34.34           H  
ATOM   3138  O   ARG A 204     -25.330  31.104  -8.236  1.00 34.34           O  
ATOM   3139  CG  ARG A 204     -29.027  29.357  -9.973  1.00 34.34           C  
ATOM   3140  HG2 ARG A 204     -29.723  30.134  -9.658  1.00 34.34           H  
ATOM   3141  HG3 ARG A 204     -29.323  28.405  -9.531  1.00 34.34           H  
ATOM   3142  CD  ARG A 204     -29.053  29.253 -11.501  1.00 34.34           C  
ATOM   3143  HD2 ARG A 204     -28.797  30.224 -11.926  1.00 34.34           H  
ATOM   3144  HD3 ARG A 204     -28.294  28.535 -11.811  1.00 34.34           H  
ATOM   3145  NE  ARG A 204     -30.368  28.818 -12.012  1.00 34.34           N  
ATOM   3146  HE  ARG A 204     -31.081  28.593 -11.332  1.00 34.34           H  
ATOM   3147  NH1 ARG A 204     -29.790  28.851 -14.233  1.00 34.34           N  
ATOM   3148 HH11 ARG A 204     -28.845  29.097 -13.975  1.00 34.34           H  
ATOM   3149 HH12 ARG A 204     -30.004  28.677 -15.204  1.00 34.34           H  
ATOM   3150  NH2 ARG A 204     -31.830  28.173 -13.641  1.00 34.34           N  
ATOM   3151 HH21 ARG A 204     -32.027  28.024 -14.621  1.00 34.34           H  
ATOM   3152 HH22 ARG A 204     -32.533  27.963 -12.947  1.00 34.34           H  
ATOM   3153  CZ  ARG A 204     -30.656  28.619 -13.287  1.00 34.34           C  
ATOM   3154  N   ALA A 205     -25.351  29.179  -7.068  1.00 40.84           N  
ATOM   3155  H   ALA A 205     -25.941  28.460  -6.674  1.00 40.84           H  
ATOM   3156  CA  ALA A 205     -23.957  28.817  -7.263  1.00 40.84           C  
ATOM   3157  HA  ALA A 205     -23.470  29.523  -7.936  1.00 40.84           H  
ATOM   3158  C   ALA A 205     -23.961  27.437  -7.928  1.00 40.84           C  
ATOM   3159  CB  ALA A 205     -23.223  28.849  -5.917  1.00 40.84           C  
ATOM   3160  HB1 ALA A 205     -22.183  28.559  -6.066  1.00 40.84           H  
ATOM   3161  HB2 ALA A 205     -23.693  28.156  -5.219  1.00 40.84           H  
ATOM   3162  HB3 ALA A 205     -23.259  29.858  -5.507  1.00 40.84           H  
ATOM   3163  O   ALA A 205     -24.360  26.453  -7.301  1.00 40.84           O  
ATOM   3164  N   ASP A 206     -23.596  27.383  -9.206  1.00 38.36           N  
ATOM   3165  H   ASP A 206     -23.361  28.231  -9.701  1.00 38.36           H  
ATOM   3166  CA  ASP A 206     -23.630  26.155  -9.994  1.00 38.36           C  
ATOM   3167  HA  ASP A 206     -24.627  25.721  -9.913  1.00 38.36           H  
ATOM   3168  C   ASP A 206     -22.622  25.126  -9.467  1.00 38.36           C  
ATOM   3169  CB  ASP A 206     -23.401  26.477 -11.477  1.00 38.36           C  
ATOM   3170  HB2 ASP A 206     -22.476  27.040 -11.596  1.00 38.36           H  
ATOM   3171  HB3 ASP A 206     -23.311  25.544 -12.033  1.00 38.36           H  
ATOM   3172  O   ASP A 206     -21.405  25.281  -9.585  1.00 38.36           O  
ATOM   3173  CG  ASP A 206     -24.583  27.272 -12.033  1.00 38.36           C  
ATOM   3174  OD1 ASP A 206     -25.662  26.662 -12.206  1.00 38.36           O  
ATOM   3175  OD2 ASP A 206     -24.439  28.505 -12.178  1.00 38.36           O  
ATOM   3176  N   ALA A 207     -23.140  24.029  -8.915  1.00 40.36           N  
ATOM   3177  H   ALA A 207     -24.142  23.986  -8.797  1.00 40.36           H  
ATOM   3178  CA  ALA A 207     -22.378  22.803  -8.746  1.00 40.36           C  
ATOM   3179  HA  ALA A 207     -21.346  23.045  -8.492  1.00 40.36           H  
ATOM   3180  C   ALA A 207     -22.376  22.059 -10.089  1.00 40.36           C  
ATOM   3181  CB  ALA A 207     -22.971  21.994  -7.584  1.00 40.36           C  
ATOM   3182  HB1 ALA A 207     -22.405  21.070  -7.460  1.00 40.36           H  
ATOM   3183  HB2 ALA A 207     -24.011  21.746  -7.795  1.00 40.36           H  
ATOM   3184  HB3 ALA A 207     -22.916  22.576  -6.665  1.00 40.36           H  
ATOM   3185  O   ALA A 207     -23.238  21.217 -10.344  1.00 40.36           O  
ATOM   3186  N   GLY A 208     -21.429  22.410 -10.964  1.00 40.07           N  
ATOM   3187  H   GLY A 208     -20.819  23.179 -10.727  1.00 40.07           H  
ATOM   3188  CA  GLY A 208     -21.233  21.709 -12.234  1.00 40.07           C  
ATOM   3189  HA2 GLY A 208     -20.364  22.114 -12.754  1.00 40.07           H  
ATOM   3190  HA3 GLY A 208     -22.116  21.875 -12.851  1.00 40.07           H  
ATOM   3191  C   GLY A 208     -21.018  20.201 -12.014  1.00 40.07           C  
ATOM   3192  O   GLY A 208     -20.383  19.816 -11.025  1.00 40.07           O  
ATOM   3193  N   PRO A 209     -21.545  19.331 -12.895  1.00 43.21           N  
ATOM   3194  CA  PRO A 209     -21.444  17.888 -12.718  1.00 43.21           C  
ATOM   3195  HA  PRO A 209     -21.876  17.607 -11.758  1.00 43.21           H  
ATOM   3196  C   PRO A 209     -19.979  17.443 -12.760  1.00 43.21           C  
ATOM   3197  CB  PRO A 209     -22.281  17.271 -13.845  1.00 43.21           C  
ATOM   3198  HB2 PRO A 209     -21.865  16.329 -14.202  1.00 43.21           H  
ATOM   3199  HB3 PRO A 209     -23.303  17.124 -13.495  1.00 43.21           H  
ATOM   3200  O   PRO A 209     -19.261  17.727 -13.716  1.00 43.21           O  
ATOM   3201  CG  PRO A 209     -22.270  18.345 -14.934  1.00 43.21           C  
ATOM   3202  HG2 PRO A 209     -23.149  18.284 -15.575  1.00 43.21           H  
ATOM   3203  HG3 PRO A 209     -21.358  18.260 -15.525  1.00 43.21           H  
ATOM   3204  CD  PRO A 209     -22.242  19.647 -14.133  1.00 43.21           C  
ATOM   3205  HD2 PRO A 209     -23.260  19.963 -13.905  1.00 43.21           H  
ATOM   3206  HD3 PRO A 209     -21.723  20.421 -14.698  1.00 43.21           H  
ATOM   3207  N   LEU A 210     -19.544  16.718 -11.728  1.00 46.80           N  
ATOM   3208  H   LEU A 210     -20.185  16.545 -10.967  1.00 46.80           H  
ATOM   3209  CA  LEU A 210     -18.230  16.075 -11.688  1.00 46.80           C  
ATOM   3210  HA  LEU A 210     -17.458  16.825 -11.858  1.00 46.80           H  
ATOM   3211  C   LEU A 210     -18.161  14.996 -12.785  1.00 46.80           C  
ATOM   3212  CB  LEU A 210     -18.024  15.422 -10.303  1.00 46.80           C  
ATOM   3213  HB2 LEU A 210     -17.150  14.773 -10.346  1.00 46.80           H  
ATOM   3214  HB3 LEU A 210     -18.886  14.786 -10.100  1.00 46.80           H  
ATOM   3215  O   LEU A 210     -18.894  14.009 -12.680  1.00 46.80           O  
ATOM   3216  CG  LEU A 210     -17.847  16.406  -9.133  1.00 46.80           C  
ATOM   3217  HG  LEU A 210     -18.607  17.185  -9.188  1.00 46.80           H  
ATOM   3218  CD1 LEU A 210     -18.008  15.672  -7.799  1.00 46.80           C  
ATOM   3219 HD11 LEU A 210     -18.963  15.147  -7.778  1.00 46.80           H  
ATOM   3220 HD12 LEU A 210     -17.200  14.953  -7.665  1.00 46.80           H  
ATOM   3221 HD13 LEU A 210     -17.992  16.394  -6.983  1.00 46.80           H  
ATOM   3222  CD2 LEU A 210     -16.457  17.048  -9.149  1.00 46.80           C  
ATOM   3223 HD21 LEU A 210     -16.348  17.712  -8.292  1.00 46.80           H  
ATOM   3224 HD22 LEU A 210     -16.333  17.637 -10.058  1.00 46.80           H  
ATOM   3225 HD23 LEU A 210     -15.686  16.279  -9.113  1.00 46.80           H  
ATOM   3226  N   PRO A 211     -17.279  15.103 -13.798  1.00 48.31           N  
ATOM   3227  CA  PRO A 211     -17.024  13.984 -14.690  1.00 48.31           C  
ATOM   3228  HA  PRO A 211     -17.963  13.555 -15.041  1.00 48.31           H  
ATOM   3229  C   PRO A 211     -16.237  12.919 -13.917  1.00 48.31           C  
ATOM   3230  CB  PRO A 211     -16.274  14.571 -15.887  1.00 48.31           C  
ATOM   3231  HB2 PRO A 211     -15.595  13.850 -16.344  1.00 48.31           H  
ATOM   3232  HB3 PRO A 211     -16.993  14.931 -16.622  1.00 48.31           H  
ATOM   3233  O   PRO A 211     -15.034  13.049 -13.679  1.00 48.31           O  
ATOM   3234  CG  PRO A 211     -15.525  15.761 -15.288  1.00 48.31           C  
ATOM   3235  HG2 PRO A 211     -15.357  16.544 -16.028  1.00 48.31           H  
ATOM   3236  HG3 PRO A 211     -14.576  15.427 -14.869  1.00 48.31           H  
ATOM   3237  CD  PRO A 211     -16.442  16.241 -14.160  1.00 48.31           C  
ATOM   3238  HD2 PRO A 211     -17.064  17.055 -14.532  1.00 48.31           H  
ATOM   3239  HD3 PRO A 211     -15.843  16.581 -13.314  1.00 48.31           H  
ATOM   3240  N   GLN A 212     -16.929  11.856 -13.507  1.00 48.35           N  
ATOM   3241  H   GLN A 212     -17.929  11.860 -13.649  1.00 48.35           H  
ATOM   3242  CA  GLN A 212     -16.316  10.657 -12.944  1.00 48.35           C  
ATOM   3243  HA  GLN A 212     -15.657  10.948 -12.127  1.00 48.35           H  
ATOM   3244  C   GLN A 212     -15.476   9.973 -14.031  1.00 48.35           C  
ATOM   3245  CB  GLN A 212     -17.418   9.750 -12.374  1.00 48.35           C  
ATOM   3246  HB2 GLN A 212     -18.119   9.487 -13.166  1.00 48.35           H  
ATOM   3247  HB3 GLN A 212     -17.959  10.304 -11.607  1.00 48.35           H  
ATOM   3248  O   GLN A 212     -15.982   9.197 -14.840  1.00 48.35           O  
ATOM   3249  CG  GLN A 212     -16.858   8.459 -11.752  1.00 48.35           C  
ATOM   3250  HG2 GLN A 212     -16.141   8.714 -10.972  1.00 48.35           H  
ATOM   3251  HG3 GLN A 212     -16.341   7.878 -12.516  1.00 48.35           H  
ATOM   3252  CD  GLN A 212     -17.941   7.574 -11.139  1.00 48.35           C  
ATOM   3253  NE2 GLN A 212     -17.622   6.345 -10.800  1.00 48.35           N  
ATOM   3254 HE21 GLN A 212     -18.382   5.780 -10.448  1.00 48.35           H  
ATOM   3255 HE22 GLN A 212     -16.714   5.968 -11.029  1.00 48.35           H  
ATOM   3256  OE1 GLN A 212     -19.079   7.956 -10.931  1.00 48.35           O  
ATOM   3257  N   ARG A 213     -14.181  10.291 -14.065  1.00 44.67           N  
ATOM   3258  H   ARG A 213     -13.873  11.024 -13.442  1.00 44.67           H  
ATOM   3259  CA  ARG A 213     -13.249   9.830 -15.095  1.00 44.67           C  
ATOM   3260  HA  ARG A 213     -13.805   9.747 -16.029  1.00 44.67           H  
ATOM   3261  C   ARG A 213     -12.739   8.413 -14.790  1.00 44.67           C  
ATOM   3262  CB  ARG A 213     -12.170  10.917 -15.293  1.00 44.67           C  
ATOM   3263  HB2 ARG A 213     -11.389  10.825 -14.539  1.00 44.67           H  
ATOM   3264  HB3 ARG A 213     -12.640  11.893 -15.175  1.00 44.67           H  
ATOM   3265  O   ARG A 213     -11.600   8.236 -14.370  1.00 44.67           O  
ATOM   3266  CG  ARG A 213     -11.556  10.870 -16.697  1.00 44.67           C  
ATOM   3267  HG2 ARG A 213     -12.358  10.831 -17.434  1.00 44.67           H  
ATOM   3268  HG3 ARG A 213     -10.947   9.972 -16.796  1.00 44.67           H  
ATOM   3269  CD  ARG A 213     -10.697  12.111 -16.979  1.00 44.67           C  
ATOM   3270  HD2 ARG A 213      -9.808  12.084 -16.349  1.00 44.67           H  
ATOM   3271  HD3 ARG A 213     -11.275  13.009 -16.759  1.00 44.67           H  
ATOM   3272  NE  ARG A 213     -10.314  12.118 -18.392  1.00 44.67           N  
ATOM   3273  HE  ARG A 213     -10.598  11.316 -18.937  1.00 44.67           H  
ATOM   3274  NH1 ARG A 213      -9.054  14.030 -18.592  1.00 44.67           N  
ATOM   3275 HH11 ARG A 213      -9.242  14.244 -17.623  1.00 44.67           H  
ATOM   3276 HH12 ARG A 213      -8.473  14.616 -19.175  1.00 44.67           H  
ATOM   3277  NH2 ARG A 213      -9.315  12.611 -20.318  1.00 44.67           N  
ATOM   3278 HH21 ARG A 213      -8.663  13.111 -20.906  1.00 44.67           H  
ATOM   3279 HH22 ARG A 213      -9.631  11.689 -20.581  1.00 44.67           H  
ATOM   3280  CZ  ARG A 213      -9.558  12.933 -19.086  1.00 44.67           C  
ATOM   3281  N   ASP A 214     -13.601   7.411 -14.993  1.00 45.03           N  
ATOM   3282  H   ASP A 214     -14.536   7.664 -15.279  1.00 45.03           H  
ATOM   3283  CA  ASP A 214     -13.250   5.974 -15.001  1.00 45.03           C  
ATOM   3284  HA  ASP A 214     -12.542   5.792 -14.193  1.00 45.03           H  
ATOM   3285  C   ASP A 214     -12.523   5.608 -16.315  1.00 45.03           C  
ATOM   3286  CB  ASP A 214     -14.500   5.093 -14.720  1.00 45.03           C  
ATOM   3287  HB2 ASP A 214     -15.202   5.192 -15.547  1.00 45.03           H  
ATOM   3288  HB3 ASP A 214     -14.992   5.471 -13.823  1.00 45.03           H  
ATOM   3289  O   ASP A 214     -12.992   4.793 -17.110  1.00 45.03           O  
ATOM   3290  CG  ASP A 214     -14.178   3.595 -14.488  1.00 45.03           C  
ATOM   3291  OD1 ASP A 214     -13.146   3.327 -13.839  1.00 45.03           O  
ATOM   3292  OD2 ASP A 214     -14.972   2.702 -14.904  1.00 45.03           O  
ATOM   3293  N   GLU A 215     -11.390   6.266 -16.591  1.00 46.74           N  
ATOM   3294  H   GLU A 215     -11.036   6.917 -15.905  1.00 46.74           H  
ATOM   3295  CA  GLU A 215     -10.546   5.954 -17.752  1.00 46.74           C  
ATOM   3296  HA  GLU A 215     -11.199   5.669 -18.577  1.00 46.74           H  
ATOM   3297  C   GLU A 215      -9.688   4.722 -17.457  1.00 46.74           C  
ATOM   3298  CB  GLU A 215      -9.747   7.172 -18.246  1.00 46.74           C  
ATOM   3299  HB2 GLU A 215      -8.864   6.827 -18.785  1.00 46.74           H  
ATOM   3300  HB3 GLU A 215      -9.434   7.783 -17.399  1.00 46.74           H  
ATOM   3301  O   GLU A 215      -8.593   4.774 -16.894  1.00 46.74           O  
ATOM   3302  CG  GLU A 215     -10.615   7.995 -19.216  1.00 46.74           C  
ATOM   3303  HG2 GLU A 215     -10.886   7.365 -20.064  1.00 46.74           H  
ATOM   3304  HG3 GLU A 215     -11.534   8.275 -18.702  1.00 46.74           H  
ATOM   3305  CD  GLU A 215      -9.942   9.268 -19.749  1.00 46.74           C  
ATOM   3306  OE1 GLU A 215     -10.673  10.159 -20.241  1.00 46.74           O  
ATOM   3307  OE2 GLU A 215      -8.724   9.471 -19.584  1.00 46.74           O  
ATOM   3308  N   ARG A 216     -10.257   3.577 -17.833  1.00 47.17           N  
ATOM   3309  H   ARG A 216     -11.195   3.651 -18.200  1.00 47.17           H  
ATOM   3310  CA  ARG A 216      -9.652   2.251 -17.733  1.00 47.17           C  
ATOM   3311  HA  ARG A 216      -9.420   2.068 -16.684  1.00 47.17           H  
ATOM   3312  C   ARG A 216      -8.350   2.179 -18.523  1.00 47.17           C  
ATOM   3313  CB  ARG A 216     -10.654   1.205 -18.240  1.00 47.17           C  
ATOM   3314  HB2 ARG A 216     -10.191   0.218 -18.239  1.00 47.17           H  
ATOM   3315  HB3 ARG A 216     -10.948   1.453 -19.260  1.00 47.17           H  
ATOM   3316  O   ARG A 216      -8.209   2.779 -19.585  1.00 47.17           O  
ATOM   3317  CG  ARG A 216     -11.887   1.182 -17.332  1.00 47.17           C  
ATOM   3318  HG2 ARG A 216     -12.282   2.191 -17.210  1.00 47.17           H  
ATOM   3319  HG3 ARG A 216     -11.602   0.810 -16.348  1.00 47.17           H  
ATOM   3320  CD  ARG A 216     -13.008   0.321 -17.896  1.00 47.17           C  
ATOM   3321  HD2 ARG A 216     -13.258   0.665 -18.900  1.00 47.17           H  
ATOM   3322  HD3 ARG A 216     -12.677  -0.717 -17.934  1.00 47.17           H  
ATOM   3323  NE  ARG A 216     -14.171   0.480 -17.018  1.00 47.17           N  
ATOM   3324  HE  ARG A 216     -14.222   1.342 -16.494  1.00 47.17           H  
ATOM   3325  NH1 ARG A 216     -15.198  -1.551 -17.338  1.00 47.17           N  
ATOM   3326 HH11 ARG A 216     -15.959  -2.179 -17.122  1.00 47.17           H  
ATOM   3327 HH12 ARG A 216     -14.529  -1.758 -18.065  1.00 47.17           H  
ATOM   3328  NH2 ARG A 216     -15.984  -0.042 -15.847  1.00 47.17           N  
ATOM   3329 HH21 ARG A 216     -15.842   0.857 -15.410  1.00 47.17           H  
ATOM   3330 HH22 ARG A 216     -16.761  -0.631 -15.582  1.00 47.17           H  
ATOM   3331  CZ  ARG A 216     -15.115  -0.386 -16.748  1.00 47.17           C  
ATOM   3332  N   HIS A 217      -7.427   1.368 -18.014  1.00 45.15           N  
ATOM   3333  H   HIS A 217      -7.629   0.935 -17.124  1.00 45.15           H  
ATOM   3334  CA  HIS A 217      -6.153   1.050 -18.654  1.00 45.15           C  
ATOM   3335  HA  HIS A 217      -5.509   1.929 -18.621  1.00 45.15           H  
ATOM   3336  C   HIS A 217      -6.327   0.623 -20.123  1.00 45.15           C  
ATOM   3337  CB  HIS A 217      -5.481  -0.091 -17.872  1.00 45.15           C  
ATOM   3338  HB2 HIS A 217      -6.175  -0.926 -17.778  1.00 45.15           H  
ATOM   3339  HB3 HIS A 217      -4.626  -0.446 -18.448  1.00 45.15           H  
ATOM   3340  O   HIS A 217      -6.686  -0.520 -20.401  1.00 45.15           O  
ATOM   3341  CG  HIS A 217      -4.981   0.282 -16.502  1.00 45.15           C  
ATOM   3342  CD2 HIS A 217      -5.674   0.220 -15.322  1.00 45.15           C  
ATOM   3343  HD2 HIS A 217      -6.703  -0.084 -15.202  1.00 45.15           H  
ATOM   3344  ND1 HIS A 217      -3.697   0.671 -16.196  1.00 45.15           N  
ATOM   3345  HD1 HIS A 217      -2.944   0.812 -16.854  1.00 45.15           H  
ATOM   3346  CE1 HIS A 217      -3.620   0.844 -14.867  1.00 45.15           C  
ATOM   3347  HE1 HIS A 217      -2.737   1.158 -14.331  1.00 45.15           H  
ATOM   3348  NE2 HIS A 217      -4.801   0.576 -14.290  1.00 45.15           N  
ATOM   3349  N   HIS A 218      -5.978   1.511 -21.054  1.00 46.67           N  
ATOM   3350  H   HIS A 218      -5.834   2.470 -20.773  1.00 46.67           H  
ATOM   3351  CA  HIS A 218      -5.786   1.180 -22.462  1.00 46.67           C  
ATOM   3352  HA  HIS A 218      -6.155   0.172 -22.655  1.00 46.67           H  
ATOM   3353  C   HIS A 218      -4.291   1.164 -22.790  1.00 46.67           C  
ATOM   3354  CB  HIS A 218      -6.610   2.123 -23.351  1.00 46.67           C  
ATOM   3355  HB2 HIS A 218      -6.453   3.156 -23.041  1.00 46.67           H  
ATOM   3356  HB3 HIS A 218      -6.266   2.026 -24.381  1.00 46.67           H  
ATOM   3357  O   HIS A 218      -3.714   2.160 -23.219  1.00 46.67           O  
ATOM   3358  CG  HIS A 218      -8.083   1.795 -23.325  1.00 46.67           C  
ATOM   3359  CD2 HIS A 218      -9.088   2.549 -22.780  1.00 46.67           C  
ATOM   3360  HD2 HIS A 218      -8.969   3.497 -22.276  1.00 46.67           H  
ATOM   3361  ND1 HIS A 218      -8.664   0.655 -23.835  1.00 46.67           N  
ATOM   3362  HD1 HIS A 218      -8.185  -0.093 -24.317  1.00 46.67           H  
ATOM   3363  CE1 HIS A 218      -9.985   0.724 -23.609  1.00 46.67           C  
ATOM   3364  HE1 HIS A 218     -10.707  -0.021 -23.911  1.00 46.67           H  
ATOM   3365  NE2 HIS A 218     -10.294   1.859 -22.967  1.00 46.67           N  
ATOM   3366  N   ALA A 219      -3.661   0.004 -22.590  1.00 47.56           N  
ATOM   3367  H   ALA A 219      -4.204  -0.769 -22.232  1.00 47.56           H  
ATOM   3368  CA  ALA A 219      -2.450  -0.334 -23.328  1.00 47.56           C  
ATOM   3369  HA  ALA A 219      -1.797   0.538 -23.378  1.00 47.56           H  
ATOM   3370  C   ALA A 219      -2.863  -0.727 -24.757  1.00 47.56           C  
ATOM   3371  CB  ALA A 219      -1.702  -1.455 -22.597  1.00 47.56           C  
ATOM   3372  HB1 ALA A 219      -0.795  -1.705 -23.147  1.00 47.56           H  
ATOM   3373  HB2 ALA A 219      -2.331  -2.343 -22.533  1.00 47.56           H  
ATOM   3374  HB3 ALA A 219      -1.432  -1.127 -21.593  1.00 47.56           H  
ATOM   3375  O   ALA A 219      -3.799  -1.509 -24.933  1.00 47.56           O  
ATOM   3376  N   ALA A 220      -2.209  -0.157 -25.770  1.00 52.93           N  
ATOM   3377  H   ALA A 220      -1.442   0.471 -25.575  1.00 52.93           H  
ATOM   3378  CA  ALA A 220      -2.555  -0.407 -27.166  1.00 52.93           C  
ATOM   3379  HA  ALA A 220      -3.631  -0.261 -27.266  1.00 52.93           H  
ATOM   3380  C   ALA A 220      -2.203  -1.849 -27.595  1.00 52.93           C  
ATOM   3381  CB  ALA A 220      -1.855   0.636 -28.045  1.00 52.93           C  
ATOM   3382  HB1 ALA A 220      -2.138   0.486 -29.087  1.00 52.93           H  
ATOM   3383  HB2 ALA A 220      -0.774   0.532 -27.958  1.00 52.93           H  
ATOM   3384  HB3 ALA A 220      -2.149   1.641 -27.741  1.00 52.93           H  
ATOM   3385  O   ALA A 220      -1.170  -2.373 -27.165  1.00 52.93           O  
ATOM   3386  N   PRO A 221      -3.016  -2.496 -28.451  1.00 48.63           N  
ATOM   3387  CA  PRO A 221      -2.700  -3.814 -28.982  1.00 48.63           C  
ATOM   3388  HA  PRO A 221      -2.377  -4.478 -28.180  1.00 48.63           H  
ATOM   3389  C   PRO A 221      -1.590  -3.717 -30.037  1.00 48.63           C  
ATOM   3390  CB  PRO A 221      -4.017  -4.337 -29.565  1.00 48.63           C  
ATOM   3391  HB2 PRO A 221      -3.857  -5.021 -30.399  1.00 48.63           H  
ATOM   3392  HB3 PRO A 221      -4.590  -4.829 -28.779  1.00 48.63           H  
ATOM   3393  O   PRO A 221      -1.763  -3.085 -31.077  1.00 48.63           O  
ATOM   3394  CG  PRO A 221      -4.744  -3.064 -30.003  1.00 48.63           C  
ATOM   3395  HG2 PRO A 221      -4.406  -2.768 -30.997  1.00 48.63           H  
ATOM   3396  HG3 PRO A 221      -5.826  -3.193 -29.994  1.00 48.63           H  
ATOM   3397  CD  PRO A 221      -4.292  -2.025 -28.975  1.00 48.63           C  
ATOM   3398  HD2 PRO A 221      -4.189  -1.051 -29.452  1.00 48.63           H  
ATOM   3399  HD3 PRO A 221      -5.018  -1.975 -28.164  1.00 48.63           H  
ATOM   3400  N   VAL A 222      -0.462  -4.384 -29.793  1.00 50.29           N  
ATOM   3401  H   VAL A 222      -0.362  -4.860 -28.907  1.00 50.29           H  
ATOM   3402  CA  VAL A 222       0.522  -4.686 -30.841  1.00 50.29           C  
ATOM   3403  HA  VAL A 222       0.583  -3.836 -31.522  1.00 50.29           H  
ATOM   3404  C   VAL A 222       0.023  -5.875 -31.658  1.00 50.29           C  
ATOM   3405  CB  VAL A 222       1.945  -4.940 -30.294  1.00 50.29           C  
ATOM   3406  HB  VAL A 222       2.477  -5.582 -30.996  1.00 50.29           H  
ATOM   3407  O   VAL A 222      -0.048  -6.994 -31.153  1.00 50.29           O  
ATOM   3408  CG1 VAL A 222       2.719  -3.620 -30.217  1.00 50.29           C  
ATOM   3409 HG11 VAL A 222       3.730  -3.805 -29.855  1.00 50.29           H  
ATOM   3410 HG12 VAL A 222       2.785  -3.175 -31.210  1.00 50.29           H  
ATOM   3411 HG13 VAL A 222       2.213  -2.928 -29.545  1.00 50.29           H  
ATOM   3412  CG2 VAL A 222       1.986  -5.603 -28.907  1.00 50.29           C  
ATOM   3413 HG21 VAL A 222       1.584  -4.934 -28.146  1.00 50.29           H  
ATOM   3414 HG22 VAL A 222       1.411  -6.528 -28.929  1.00 50.29           H  
ATOM   3415 HG23 VAL A 222       3.018  -5.845 -28.655  1.00 50.29           H  
ATOM   3416  N   ALA A 223      -0.340  -5.620 -32.914  1.00 44.83           N  
ATOM   3417  H   ALA A 223      -0.277  -4.671 -33.255  1.00 44.83           H  
ATOM   3418  CA  ALA A 223      -0.564  -6.671 -33.897  1.00 44.83           C  
ATOM   3419  HA  ALA A 223      -1.127  -7.478 -33.427  1.00 44.83           H  
ATOM   3420  C   ALA A 223       0.787  -7.232 -34.367  1.00 44.83           C  
ATOM   3421  CB  ALA A 223      -1.405  -6.119 -35.054  1.00 44.83           C  
ATOM   3422  HB1 ALA A 223      -2.361  -5.753 -34.680  1.00 44.83           H  
ATOM   3423  HB2 ALA A 223      -0.871  -5.308 -35.548  1.00 44.83           H  
ATOM   3424  HB3 ALA A 223      -1.586  -6.911 -35.781  1.00 44.83           H  
ATOM   3425  O   ALA A 223       1.719  -6.477 -34.648  1.00 44.83           O  
ATOM   3426  N   SER A 224       0.875  -8.557 -34.428  1.00 41.39           N  
ATOM   3427  H   SER A 224       0.052  -9.097 -34.200  1.00 41.39           H  
ATOM   3428  CA  SER A 224       2.028  -9.303 -34.937  1.00 41.39           C  
ATOM   3429  HA  SER A 224       2.941  -8.733 -34.765  1.00 41.39           H  
ATOM   3430  C   SER A 224       1.901  -9.578 -36.446  1.00 41.39           C  
ATOM   3431  CB  SER A 224       2.126 -10.635 -34.177  1.00 41.39           C  
ATOM   3432  HB2 SER A 224       1.213 -11.208 -34.345  1.00 41.39           H  
ATOM   3433  HB3 SER A 224       2.971 -11.213 -34.552  1.00 41.39           H  
ATOM   3434  O   SER A 224       0.838  -9.363 -37.019  1.00 41.39           O  
ATOM   3435  OG  SER A 224       2.296 -10.432 -32.786  1.00 41.39           O  
ATOM   3436  HG  SER A 224       2.164 -11.275 -32.346  1.00 41.39           H  
ATOM   3437  N   GLU A 225       2.958 -10.182 -37.008  1.00 40.80           N  
ATOM   3438  H   GLU A 225       3.789 -10.233 -36.436  1.00 40.80           H  
ATOM   3439  CA  GLU A 225       3.024 -10.903 -38.302  1.00 40.80           C  
ATOM   3440  HA  GLU A 225       3.876 -11.574 -38.195  1.00 40.80           H  
ATOM   3441  C   GLU A 225       3.343 -10.076 -39.570  1.00 40.80           C  
ATOM   3442  CB  GLU A 225       1.825 -11.860 -38.508  1.00 40.80           C  
ATOM   3443  HB2 GLU A 225       0.911 -11.285 -38.654  1.00 40.80           H  
ATOM   3444  HB3 GLU A 225       2.004 -12.437 -39.416  1.00 40.80           H  
ATOM   3445  O   GLU A 225       2.660  -9.112 -39.899  1.00 40.80           O  
ATOM   3446  CG  GLU A 225       1.646 -12.845 -37.336  1.00 40.80           C  
ATOM   3447  HG2 GLU A 225       1.529 -12.290 -36.405  1.00 40.80           H  
ATOM   3448  HG3 GLU A 225       2.557 -13.436 -37.248  1.00 40.80           H  
ATOM   3449  CD  GLU A 225       0.443 -13.793 -37.460  1.00 40.80           C  
ATOM   3450  OE1 GLU A 225       0.294 -14.614 -36.525  1.00 40.80           O  
ATOM   3451  OE2 GLU A 225      -0.307 -13.711 -38.458  1.00 40.80           O  
ATOM   3452  N   GLY A 226       4.375 -10.513 -40.320  1.00 41.73           N  
ATOM   3453  H   GLY A 226       4.909 -11.298 -39.976  1.00 41.73           H  
ATOM   3454  CA  GLY A 226       4.666 -10.050 -41.692  1.00 41.73           C  
ATOM   3455  HA2 GLY A 226       4.037  -9.192 -41.927  1.00 41.73           H  
ATOM   3456  HA3 GLY A 226       4.396 -10.844 -42.388  1.00 41.73           H  
ATOM   3457  C   GLY A 226       6.120  -9.640 -41.993  1.00 41.73           C  
ATOM   3458  O   GLY A 226       6.370  -8.474 -42.278  1.00 41.73           O  
ATOM   3459  N   GLU A 227       7.077 -10.577 -41.956  1.00 42.97           N  
ATOM   3460  H   GLU A 227       6.798 -11.533 -41.786  1.00 42.97           H  
ATOM   3461  CA  GLU A 227       8.484 -10.358 -42.385  1.00 42.97           C  
ATOM   3462  HA  GLU A 227       8.689  -9.293 -42.276  1.00 42.97           H  
ATOM   3463  C   GLU A 227       8.684 -10.663 -43.916  1.00 42.97           C  
ATOM   3464  CB  GLU A 227       9.409 -11.100 -41.392  1.00 42.97           C  
ATOM   3465  HB2 GLU A 227       8.840 -11.427 -40.521  1.00 42.97           H  
ATOM   3466  HB3 GLU A 227       9.772 -12.007 -41.875  1.00 42.97           H  
ATOM   3467  O   GLU A 227       7.679 -10.868 -44.600  1.00 42.97           O  
ATOM   3468  CG  GLU A 227      10.560 -10.200 -40.870  1.00 42.97           C  
ATOM   3469  HG2 GLU A 227      10.781  -9.437 -41.616  1.00 42.97           H  
ATOM   3470  HG3 GLU A 227      10.208  -9.676 -39.981  1.00 42.97           H  
ATOM   3471  CD  GLU A 227      11.873 -10.942 -40.543  1.00 42.97           C  
ATOM   3472  OE1 GLU A 227      12.883 -10.236 -40.323  1.00 42.97           O  
ATOM   3473  OE2 GLU A 227      11.883 -12.193 -40.561  1.00 42.97           O  
ATOM   3474  N   PRO A 228       9.884 -10.605 -44.554  1.00 42.65           N  
ATOM   3475  CA  PRO A 228      10.090  -9.726 -45.718  1.00 42.65           C  
ATOM   3476  HA  PRO A 228       9.185  -9.159 -45.938  1.00 42.65           H  
ATOM   3477  C   PRO A 228      10.580 -10.421 -47.016  1.00 42.65           C  
ATOM   3478  CB  PRO A 228      11.183  -8.782 -45.203  1.00 42.65           C  
ATOM   3479  HB2 PRO A 228      10.736  -8.043 -44.538  1.00 42.65           H  
ATOM   3480  HB3 PRO A 228      11.721  -8.284 -46.009  1.00 42.65           H  
ATOM   3481  O   PRO A 228      11.140 -11.514 -46.977  1.00 42.65           O  
ATOM   3482  CG  PRO A 228      12.102  -9.706 -44.391  1.00 42.65           C  
ATOM   3483  HG2 PRO A 228      12.954 -10.023 -44.992  1.00 42.65           H  
ATOM   3484  HG3 PRO A 228      12.440  -9.209 -43.482  1.00 42.65           H  
ATOM   3485  CD  PRO A 228      11.226 -10.915 -44.064  1.00 42.65           C  
ATOM   3486  HD2 PRO A 228      11.606 -11.789 -44.593  1.00 42.65           H  
ATOM   3487  HD3 PRO A 228      11.292 -11.155 -43.002  1.00 42.65           H  
ATOM   3488  N   ALA A 229      10.495  -9.749 -48.179  1.00 43.75           N  
ATOM   3489  H   ALA A 229       9.982  -8.879 -48.208  1.00 43.75           H  
ATOM   3490  CA  ALA A 229      11.239 -10.133 -49.398  1.00 43.75           C  
ATOM   3491  HA  ALA A 229      12.265 -10.359 -49.109  1.00 43.75           H  
ATOM   3492  C   ALA A 229      11.281  -9.041 -50.494  1.00 43.75           C  
ATOM   3493  CB  ALA A 229      10.619 -11.405 -50.003  1.00 43.75           C  
ATOM   3494  HB1 ALA A 229       9.554 -11.246 -50.175  1.00 43.75           H  
ATOM   3495  HB2 ALA A 229      10.744 -12.254 -49.331  1.00 43.75           H  
ATOM   3496  HB3 ALA A 229      11.097 -11.646 -50.952  1.00 43.75           H  
ATOM   3497  O   ALA A 229      10.347  -8.261 -50.613  1.00 43.75           O  
ATOM   3498  N   ALA A 230      12.328  -9.098 -51.341  1.00 44.89           N  
ATOM   3499  H   ALA A 230      13.010  -9.810 -51.118  1.00 44.89           H  
ATOM   3500  CA  ALA A 230      12.541  -8.389 -52.627  1.00 44.89           C  
ATOM   3501  HA  ALA A 230      13.528  -8.709 -52.960  1.00 44.89           H  
ATOM   3502  C   ALA A 230      12.558  -6.834 -52.581  1.00 44.89           C  
ATOM   3503  CB  ALA A 230      11.565  -8.949 -53.668  1.00 44.89           C  
ATOM   3504  HB1 ALA A 230      11.782  -8.516 -54.644  1.00 44.89           H  
ATOM   3505  HB2 ALA A 230      10.544  -8.685 -53.391  1.00 44.89           H  
ATOM   3506  HB3 ALA A 230      11.652 -10.034 -53.726  1.00 44.89           H  
ATOM   3507  O   ALA A 230      11.575  -6.207 -52.223  1.00 44.89           O  
ATOM   3508  N   ARG A 231      13.645  -6.093 -52.861  1.00 41.70           N  
ATOM   3509  H   ARG A 231      13.444  -5.151 -52.558  1.00 41.70           H  
ATOM   3510  CA  ARG A 231      14.734  -6.163 -53.873  1.00 41.70           C  
ATOM   3511  HA  ARG A 231      15.454  -5.422 -53.526  1.00 41.70           H  
ATOM   3512  C   ARG A 231      14.296  -5.691 -55.274  1.00 41.70           C  
ATOM   3513  CB  ARG A 231      15.496  -7.505 -53.903  1.00 41.70           C  
ATOM   3514  HB2 ARG A 231      15.569  -7.888 -52.885  1.00 41.70           H  
ATOM   3515  HB3 ARG A 231      14.937  -8.216 -54.511  1.00 41.70           H  
ATOM   3516  O   ARG A 231      13.424  -6.301 -55.877  1.00 41.70           O  
ATOM   3517  CG  ARG A 231      16.927  -7.397 -54.459  1.00 41.70           C  
ATOM   3518  HG2 ARG A 231      17.511  -6.769 -53.786  1.00 41.70           H  
ATOM   3519  HG3 ARG A 231      16.913  -6.939 -55.449  1.00 41.70           H  
ATOM   3520  CD  ARG A 231      17.575  -8.789 -54.559  1.00 41.70           C  
ATOM   3521  HD2 ARG A 231      17.296  -9.366 -53.677  1.00 41.70           H  
ATOM   3522  HD3 ARG A 231      17.179  -9.292 -55.441  1.00 41.70           H  
ATOM   3523  NE  ARG A 231      19.051  -8.721 -54.623  1.00 41.70           N  
ATOM   3524  HE  ARG A 231      19.471  -7.822 -54.435  1.00 41.70           H  
ATOM   3525  NH1 ARG A 231      19.449 -10.939 -55.090  1.00 41.70           N  
ATOM   3526 HH11 ARG A 231      18.455 -11.094 -55.181  1.00 41.70           H  
ATOM   3527 HH12 ARG A 231      20.094 -11.706 -55.219  1.00 41.70           H  
ATOM   3528  NH2 ARG A 231      21.166  -9.573 -54.705  1.00 41.70           N  
ATOM   3529 HH21 ARG A 231      21.547  -8.667 -54.471  1.00 41.70           H  
ATOM   3530 HH22 ARG A 231      21.789 -10.356 -54.840  1.00 41.70           H  
ATOM   3531  CZ  ARG A 231      19.877  -9.740 -54.808  1.00 41.70           C  
ATOM   3532  N   ALA A 232      15.052  -4.713 -55.799  1.00 46.50           N  
ATOM   3533  H   ALA A 232      15.722  -4.298 -55.168  1.00 46.50           H  
ATOM   3534  CA  ALA A 232      14.885  -4.003 -57.081  1.00 46.50           C  
ATOM   3535  HA  ALA A 232      15.814  -3.449 -57.217  1.00 46.50           H  
ATOM   3536  C   ALA A 232      13.752  -2.935 -57.064  1.00 46.50           C  
ATOM   3537  CB  ALA A 232      14.834  -5.027 -58.231  1.00 46.50           C  
ATOM   3538  HB1 ALA A 232      15.228  -4.595 -59.151  1.00 46.50           H  
ATOM   3539  HB2 ALA A 232      13.807  -5.355 -58.387  1.00 46.50           H  
ATOM   3540  HB3 ALA A 232      15.449  -5.895 -57.994  1.00 46.50           H  
ATOM   3541  O   ALA A 232      12.752  -3.126 -56.388  1.00 46.50           O  
ATOM   3542  N   ALA A 233      13.864  -1.777 -57.729  1.00 48.93           N  
ATOM   3543  H   ALA A 233      13.109  -1.125 -57.569  1.00 48.93           H  
ATOM   3544  CA  ALA A 233      14.860  -1.333 -58.715  1.00 48.93           C  
ATOM   3545  HA  ALA A 233      15.852  -1.708 -58.460  1.00 48.93           H  
ATOM   3546  C   ALA A 233      14.930   0.214 -58.841  1.00 48.93           C  
ATOM   3547  CB  ALA A 233      14.408  -1.906 -60.064  1.00 48.93           C  
ATOM   3548  HB1 ALA A 233      13.472  -1.431 -60.356  1.00 48.93           H  
ATOM   3549  HB2 ALA A 233      15.167  -1.728 -60.826  1.00 48.93           H  
ATOM   3550  HB3 ALA A 233      14.211  -2.977 -60.010  1.00 48.93           H  
ATOM   3551  O   ALA A 233      14.022   0.884 -58.365  1.00 48.93           O  
ATOM   3552  N   HIS A 234      15.926   0.719 -59.600  1.00 49.88           N  
ATOM   3553  H   HIS A 234      16.608   0.049 -59.926  1.00 49.88           H  
ATOM   3554  CA  HIS A 234      15.942   2.028 -60.306  1.00 49.88           C  
ATOM   3555  HA  HIS A 234      16.849   2.057 -60.910  1.00 49.88           H  
ATOM   3556  C   HIS A 234      15.971   3.319 -59.446  1.00 49.88           C  
ATOM   3557  CB  HIS A 234      14.753   2.018 -61.286  1.00 49.88           C  
ATOM   3558  HB2 HIS A 234      14.719   2.963 -61.829  1.00 49.88           H  
ATOM   3559  HB3 HIS A 234      13.823   1.971 -60.720  1.00 49.88           H  
ATOM   3560  O   HIS A 234      15.287   3.409 -58.441  1.00 49.88           O  
ATOM   3561  CG  HIS A 234      14.779   0.873 -62.273  1.00 49.88           C  
ATOM   3562  CD2 HIS A 234      13.752   0.009 -62.541  1.00 49.88           C  
ATOM   3563  HD2 HIS A 234      12.763   0.048 -62.108  1.00 49.88           H  
ATOM   3564  ND1 HIS A 234      15.858   0.460 -63.022  1.00 49.88           N  
ATOM   3565  HD1 HIS A 234      16.706   0.989 -63.168  1.00 49.88           H  
ATOM   3566  CE1 HIS A 234      15.496  -0.641 -63.702  1.00 49.88           C  
ATOM   3567  HE1 HIS A 234      16.115  -1.169 -64.412  1.00 49.88           H  
ATOM   3568  NE2 HIS A 234      14.228  -0.969 -63.421  1.00 49.88           N  
ATOM   3569  N   HIS A 235      16.698   4.405 -59.745  1.00 45.99           N  
ATOM   3570  H   HIS A 235      16.573   5.104 -59.026  1.00 45.99           H  
ATOM   3571  CA  HIS A 235      17.778   4.782 -60.690  1.00 45.99           C  
ATOM   3572  HA  HIS A 235      18.311   3.901 -61.045  1.00 45.99           H  
ATOM   3573  C   HIS A 235      18.788   5.649 -59.856  1.00 45.99           C  
ATOM   3574  CB  HIS A 235      17.151   5.535 -61.889  1.00 45.99           C  
ATOM   3575  HB2 HIS A 235      16.320   6.146 -61.538  1.00 45.99           H  
ATOM   3576  HB3 HIS A 235      17.876   6.225 -62.322  1.00 45.99           H  
ATOM   3577  O   HIS A 235      18.502   5.927 -58.696  1.00 45.99           O  
ATOM   3578  CG  HIS A 235      16.685   4.662 -63.031  1.00 45.99           C  
ATOM   3579  CD2 HIS A 235      15.407   4.566 -63.515  1.00 45.99           C  
ATOM   3580  HD2 HIS A 235      14.536   5.064 -63.116  1.00 45.99           H  
ATOM   3581  ND1 HIS A 235      17.487   3.917 -63.871  1.00 45.99           N  
ATOM   3582  HD1 HIS A 235      18.496   3.932 -63.895  1.00 45.99           H  
ATOM   3583  CE1 HIS A 235      16.702   3.357 -64.809  1.00 45.99           C  
ATOM   3584  HE1 HIS A 235      17.047   2.758 -65.638  1.00 45.99           H  
ATOM   3585  NE2 HIS A 235      15.424   3.696 -64.608  1.00 45.99           N  
ATOM   3586  N   ARG A 236      19.975   6.107 -60.291  1.00 48.07           N  
ATOM   3587  H   ARG A 236      20.605   6.312 -59.528  1.00 48.07           H  
ATOM   3588  CA  ARG A 236      20.247   6.993 -61.440  1.00 48.07           C  
ATOM   3589  HA  ARG A 236      19.949   6.527 -62.379  1.00 48.07           H  
ATOM   3590  C   ARG A 236      21.761   7.326 -61.534  1.00 48.07           C  
ATOM   3591  CB  ARG A 236      19.438   8.288 -61.166  1.00 48.07           C  
ATOM   3592  HB2 ARG A 236      18.466   8.040 -60.739  1.00 48.07           H  
ATOM   3593  HB3 ARG A 236      19.964   8.912 -60.444  1.00 48.07           H  
ATOM   3594  O   ARG A 236      22.424   7.231 -60.510  1.00 48.07           O  
ATOM   3595  CG  ARG A 236      19.166   9.085 -62.429  1.00 48.07           C  
ATOM   3596  HG2 ARG A 236      18.869   8.398 -63.222  1.00 48.07           H  
ATOM   3597  HG3 ARG A 236      20.091   9.595 -62.698  1.00 48.07           H  
ATOM   3598  CD  ARG A 236      18.063  10.130 -62.256  1.00 48.07           C  
ATOM   3599  HD2 ARG A 236      17.157   9.639 -61.901  1.00 48.07           H  
ATOM   3600  HD3 ARG A 236      18.387  10.875 -61.530  1.00 48.07           H  
ATOM   3601  NE  ARG A 236      17.821  10.770 -63.551  1.00 48.07           N  
ATOM   3602  HE  ARG A 236      18.611  10.762 -64.179  1.00 48.07           H  
ATOM   3603  NH1 ARG A 236      15.679  11.537 -63.247  1.00 48.07           N  
ATOM   3604 HH11 ARG A 236      14.870  12.017 -63.614  1.00 48.07           H  
ATOM   3605 HH12 ARG A 236      15.746  11.270 -62.275  1.00 48.07           H  
ATOM   3606  NH2 ARG A 236      16.708  11.756 -65.231  1.00 48.07           N  
ATOM   3607 HH21 ARG A 236      15.916  12.238 -65.630  1.00 48.07           H  
ATOM   3608 HH22 ARG A 236      17.558  11.607 -65.756  1.00 48.07           H  
ATOM   3609  CZ  ARG A 236      16.732  11.350 -63.998  1.00 48.07           C  
ATOM   3610  N   GLU A 237      22.241   7.641 -62.749  1.00 50.76           N  
ATOM   3611  H   GLU A 237      21.548   7.591 -63.482  1.00 50.76           H  
ATOM   3612  CA  GLU A 237      23.424   8.457 -63.172  1.00 50.76           C  
ATOM   3613  HA  GLU A 237      23.934   7.924 -63.974  1.00 50.76           H  
ATOM   3614  C   GLU A 237      24.531   8.794 -62.116  1.00 50.76           C  
ATOM   3615  CB  GLU A 237      22.817   9.737 -63.804  1.00 50.76           C  
ATOM   3616  HB2 GLU A 237      23.617  10.443 -64.023  1.00 50.76           H  
ATOM   3617  HB3 GLU A 237      22.173  10.220 -63.069  1.00 50.76           H  
ATOM   3618  O   GLU A 237      24.225   9.236 -61.018  1.00 50.76           O  
ATOM   3619  CG  GLU A 237      22.027   9.468 -65.119  1.00 50.76           C  
ATOM   3620  HG2 GLU A 237      21.991   8.394 -65.300  1.00 50.76           H  
ATOM   3621  HG3 GLU A 237      22.590   9.895 -65.949  1.00 50.76           H  
ATOM   3622  CD  GLU A 237      20.582  10.021 -65.172  1.00 50.76           C  
ATOM   3623  OE1 GLU A 237      19.655   9.240 -65.487  1.00 50.76           O  
ATOM   3624  OE2 GLU A 237      20.304  11.183 -64.806  1.00 50.76           O  
ATOM   3625  N   ASP A 238      25.854   8.646 -62.326  1.00 47.09           N  
ATOM   3626  H   ASP A 238      26.380   8.841 -61.486  1.00 47.09           H  
ATOM   3627  CA  ASP A 238      26.673   8.690 -63.554  1.00 47.09           C  
ATOM   3628  HA  ASP A 238      26.073   8.418 -64.423  1.00 47.09           H  
ATOM   3629  C   ASP A 238      27.926   7.779 -63.514  1.00 47.09           C  
ATOM   3630  CB  ASP A 238      27.214  10.125 -63.734  1.00 47.09           C  
ATOM   3631  HB2 ASP A 238      28.107  10.098 -64.358  1.00 47.09           H  
ATOM   3632  HB3 ASP A 238      27.506  10.534 -62.767  1.00 47.09           H  
ATOM   3633  O   ASP A 238      28.583   7.619 -62.482  1.00 47.09           O  
ATOM   3634  CG  ASP A 238      26.224  11.047 -64.426  1.00 47.09           C  
ATOM   3635  OD1 ASP A 238      25.724  10.598 -65.481  1.00 47.09           O  
ATOM   3636  OD2 ASP A 238      26.018  12.170 -63.919  1.00 47.09           O  
ATOM   3637  N   ARG A 239      28.337   7.259 -64.682  1.00 48.96           N  
ATOM   3638  H   ARG A 239      27.753   7.449 -65.484  1.00 48.96           H  
ATOM   3639  CA  ARG A 239      29.683   6.704 -64.940  1.00 48.96           C  
ATOM   3640  HA  ARG A 239      30.401   7.185 -64.276  1.00 48.96           H  
ATOM   3641  C   ARG A 239      30.116   7.010 -66.376  1.00 48.96           C  
ATOM   3642  CB  ARG A 239      29.736   5.176 -64.707  1.00 48.96           C  
ATOM   3643  HB2 ARG A 239      30.545   4.770 -65.314  1.00 48.96           H  
ATOM   3644  HB3 ARG A 239      28.806   4.723 -65.049  1.00 48.96           H  
ATOM   3645  O   ARG A 239      29.792   6.251 -67.286  1.00 48.96           O  
ATOM   3646  CG  ARG A 239      30.020   4.757 -63.259  1.00 48.96           C  
ATOM   3647  HG2 ARG A 239      29.181   5.036 -62.622  1.00 48.96           H  
ATOM   3648  HG3 ARG A 239      30.923   5.258 -62.909  1.00 48.96           H  
ATOM   3649  CD  ARG A 239      30.225   3.235 -63.211  1.00 48.96           C  
ATOM   3650  HD2 ARG A 239      31.009   2.965 -63.917  1.00 48.96           H  
ATOM   3651  HD3 ARG A 239      29.295   2.756 -63.517  1.00 48.96           H  
ATOM   3652  NE  ARG A 239      30.609   2.773 -61.864  1.00 48.96           N  
ATOM   3653  HE  ARG A 239      30.797   3.496 -61.185  1.00 48.96           H  
ATOM   3654  NH1 ARG A 239      30.463   0.516 -62.271  1.00 48.96           N  
ATOM   3655 HH11 ARG A 239      30.187   0.727 -63.219  1.00 48.96           H  
ATOM   3656 HH12 ARG A 239      30.571  -0.440 -61.966  1.00 48.96           H  
ATOM   3657  NH2 ARG A 239      31.095   1.235 -60.255  1.00 48.96           N  
ATOM   3658 HH21 ARG A 239      31.301   1.987 -59.613  1.00 48.96           H  
ATOM   3659 HH22 ARG A 239      31.189   0.275 -59.957  1.00 48.96           H  
ATOM   3660  CZ  ARG A 239      30.720   1.515 -61.471  1.00 48.96           C  
ATOM   3661  N   HIS A 240      30.903   8.067 -66.567  1.00 50.97           N  
ATOM   3662  H   HIS A 240      31.125   8.658 -65.778  1.00 50.97           H  
ATOM   3663  CA  HIS A 240      31.692   8.230 -67.791  1.00 50.97           C  
ATOM   3664  HA  HIS A 240      31.169   7.719 -68.599  1.00 50.97           H  
ATOM   3665  C   HIS A 240      33.045   7.519 -67.660  1.00 50.97           C  
ATOM   3666  CB  HIS A 240      31.778   9.702 -68.211  1.00 50.97           C  
ATOM   3667  HB2 HIS A 240      31.795  10.351 -67.336  1.00 50.97           H  
ATOM   3668  HB3 HIS A 240      32.700   9.864 -68.771  1.00 50.97           H  
ATOM   3669  O   HIS A 240      33.641   7.474 -66.583  1.00 50.97           O  
ATOM   3670  CG  HIS A 240      30.619  10.060 -69.107  1.00 50.97           C  
ATOM   3671  CD2 HIS A 240      29.409  10.582 -68.729  1.00 50.97           C  
ATOM   3672  HD2 HIS A 240      29.114  10.862 -67.728  1.00 50.97           H  
ATOM   3673  ND1 HIS A 240      30.542   9.799 -70.459  1.00 50.97           N  
ATOM   3674  HD1 HIS A 240      31.283   9.444 -71.047  1.00 50.97           H  
ATOM   3675  CE1 HIS A 240      29.320  10.159 -70.884  1.00 50.97           C  
ATOM   3676  HE1 HIS A 240      28.966  10.089 -71.902  1.00 50.97           H  
ATOM   3677  NE2 HIS A 240      28.599  10.642 -69.867  1.00 50.97           N  
ATOM   3678  N   ALA A 241      33.468   6.879 -68.750  1.00 53.65           N  
ATOM   3679  H   ALA A 241      32.956   6.999 -69.613  1.00 53.65           H  
ATOM   3680  CA  ALA A 241      34.500   5.852 -68.736  1.00 53.65           C  
ATOM   3681  HA  ALA A 241      34.285   5.178 -67.907  1.00 53.65           H  
ATOM   3682  C   ALA A 241      35.922   6.398 -68.532  1.00 53.65           C  
ATOM   3683  CB  ALA A 241      34.395   5.036 -70.030  1.00 53.65           C  
ATOM   3684  HB1 ALA A 241      33.398   4.607 -70.127  1.00 53.65           H  
ATOM   3685  HB2 ALA A 241      34.603   5.673 -70.890  1.00 53.65           H  
ATOM   3686  HB3 ALA A 241      35.127   4.228 -70.018  1.00 53.65           H  
ATOM   3687  O   ALA A 241      36.329   7.388 -69.138  1.00 53.65           O  
ATOM   3688  N   LEU A 242      36.698   5.661 -67.735  1.00 50.70           N  
ATOM   3689  H   LEU A 242      36.276   4.852 -67.303  1.00 50.70           H  
ATOM   3690  CA  LEU A 242      38.154   5.665 -67.799  1.00 50.70           C  
ATOM   3691  HA  LEU A 242      38.531   6.680 -67.919  1.00 50.70           H  
ATOM   3692  C   LEU A 242      38.582   4.831 -69.011  1.00 50.70           C  
ATOM   3693  CB  LEU A 242      38.721   5.029 -66.512  1.00 50.70           C  
ATOM   3694  HB2 LEU A 242      39.761   4.755 -66.685  1.00 50.70           H  
ATOM   3695  HB3 LEU A 242      38.177   4.103 -66.324  1.00 50.70           H  
ATOM   3696  O   LEU A 242      38.672   3.615 -68.898  1.00 50.70           O  
ATOM   3697  CG  LEU A 242      38.661   5.906 -65.256  1.00 50.70           C  
ATOM   3698  HG  LEU A 242      37.679   6.371 -65.172  1.00 50.70           H  
ATOM   3699  CD1 LEU A 242      38.895   5.035 -64.020  1.00 50.70           C  
ATOM   3700 HD11 LEU A 242      39.867   4.547 -64.086  1.00 50.70           H  
ATOM   3701 HD12 LEU A 242      38.114   4.277 -63.953  1.00 50.70           H  
ATOM   3702 HD13 LEU A 242      38.860   5.655 -63.124  1.00 50.70           H  
ATOM   3703  CD2 LEU A 242      39.740   6.990 -65.285  1.00 50.70           C  
ATOM   3704 HD21 LEU A 242      39.577   7.651 -66.137  1.00 50.70           H  
ATOM   3705 HD22 LEU A 242      40.729   6.539 -65.366  1.00 50.70           H  
ATOM   3706 HD23 LEU A 242      39.687   7.585 -64.374  1.00 50.70           H  
ATOM   3707  N   ASP A 243      38.871   5.477 -70.136  1.00 53.16           N  
ATOM   3708  H   ASP A 243      38.630   6.454 -70.219  1.00 53.16           H  
ATOM   3709  CA  ASP A 243      39.590   4.859 -71.253  1.00 53.16           C  
ATOM   3710  HA  ASP A 243      40.307   4.139 -70.858  1.00 53.16           H  
ATOM   3711  C   ASP A 243      40.380   5.932 -72.010  1.00 53.16           C  
ATOM   3712  CB  ASP A 243      38.624   4.113 -72.201  1.00 53.16           C  
ATOM   3713  HB2 ASP A 243      37.627   4.546 -72.131  1.00 53.16           H  
ATOM   3714  HB3 ASP A 243      38.965   4.242 -73.228  1.00 53.16           H  
ATOM   3715  O   ASP A 243      39.787   6.757 -72.694  1.00 53.16           O  
ATOM   3716  CG  ASP A 243      38.570   2.603 -71.941  1.00 53.16           C  
ATOM   3717  OD1 ASP A 243      39.662   2.016 -71.742  1.00 53.16           O  
ATOM   3718  OD2 ASP A 243      37.455   2.040 -72.025  1.00 53.16           O  
ATOM   3719  N   HIS A 244      41.707   5.939 -71.820  1.00 53.67           N  
ATOM   3720  H   HIS A 244      42.015   5.325 -71.079  1.00 53.67           H  
ATOM   3721  CA  HIS A 244      42.766   6.367 -72.757  1.00 53.67           C  
ATOM   3722  HA  HIS A 244      42.934   5.560 -73.471  1.00 53.67           H  
ATOM   3723  C   HIS A 244      44.092   6.605 -72.008  1.00 53.67           C  
ATOM   3724  CB  HIS A 244      42.445   7.655 -73.549  1.00 53.67           C  
ATOM   3725  HB2 HIS A 244      43.379   8.101 -73.891  1.00 53.67           H  
ATOM   3726  HB3 HIS A 244      41.967   8.376 -72.886  1.00 53.67           H  
ATOM   3727  O   HIS A 244      44.216   7.556 -71.236  1.00 53.67           O  
ATOM   3728  CG  HIS A 244      41.593   7.458 -74.783  1.00 53.67           C  
ATOM   3729  CD2 HIS A 244      40.577   8.279 -75.198  1.00 53.67           C  
ATOM   3730  HD2 HIS A 244      40.250   9.179 -74.699  1.00 53.67           H  
ATOM   3731  ND1 HIS A 244      41.637   6.400 -75.668  1.00 53.67           N  
ATOM   3732  HD1 HIS A 244      42.200   5.567 -75.580  1.00 53.67           H  
ATOM   3733  CE1 HIS A 244      40.667   6.583 -76.581  1.00 53.67           C  
ATOM   3734  HE1 HIS A 244      40.427   5.895 -77.378  1.00 53.67           H  
ATOM   3735  NE2 HIS A 244      40.012   7.728 -76.353  1.00 53.67           N  
ATOM   3736  N   PRO A 245      45.124   5.797 -72.300  1.00 55.32           N  
ATOM   3737  CA  PRO A 245      46.502   6.275 -72.209  1.00 55.32           C  
ATOM   3738  HA  PRO A 245      46.538   7.355 -72.062  1.00 55.32           H  
ATOM   3739  C   PRO A 245      47.335   5.902 -73.453  1.00 55.32           C  
ATOM   3740  CB  PRO A 245      47.043   5.590 -70.953  1.00 55.32           C  
ATOM   3741  HB2 PRO A 245      48.129   5.489 -70.974  1.00 55.32           H  
ATOM   3742  HB3 PRO A 245      46.733   6.153 -70.073  1.00 55.32           H  
ATOM   3743  O   PRO A 245      47.495   4.715 -73.750  1.00 55.32           O  
ATOM   3744  CG  PRO A 245      46.340   4.226 -70.955  1.00 55.32           C  
ATOM   3745  HG2 PRO A 245      46.061   3.939 -69.941  1.00 55.32           H  
ATOM   3746  HG3 PRO A 245      46.987   3.468 -71.396  1.00 55.32           H  
ATOM   3747  CD  PRO A 245      45.095   4.415 -71.834  1.00 55.32           C  
ATOM   3748  HD2 PRO A 245      45.133   3.733 -72.684  1.00 55.32           H  
ATOM   3749  HD3 PRO A 245      44.198   4.216 -71.249  1.00 55.32           H  
ATOM   3750  N   PRO A 246      47.962   6.870 -74.145  1.00 58.67           N  
ATOM   3751  CA  PRO A 246      49.062   6.604 -75.061  1.00 58.67           C  
ATOM   3752  HA  PRO A 246      49.058   5.552 -75.345  1.00 58.67           H  
ATOM   3753  C   PRO A 246      50.432   6.924 -74.442  1.00 58.67           C  
ATOM   3754  CB  PRO A 246      48.774   7.408 -76.326  1.00 58.67           C  
ATOM   3755  HB2 PRO A 246      49.671   7.912 -76.689  1.00 58.67           H  
ATOM   3756  HB3 PRO A 246      48.375   6.753 -77.100  1.00 58.67           H  
ATOM   3757  O   PRO A 246      50.621   7.853 -73.661  1.00 58.67           O  
ATOM   3758  CG  PRO A 246      47.705   8.426 -75.915  1.00 58.67           C  
ATOM   3759  HG2 PRO A 246      48.051   9.445 -76.089  1.00 58.67           H  
ATOM   3760  HG3 PRO A 246      46.789   8.243 -76.477  1.00 58.67           H  
ATOM   3761  CD  PRO A 246      47.449   8.198 -74.421  1.00 58.67           C  
ATOM   3762  HD2 PRO A 246      48.002   8.930 -73.833  1.00 58.67           H  
ATOM   3763  HD3 PRO A 246      46.383   8.273 -74.209  1.00 58.67           H  
ATOM   3764  N   ARG A 247      51.391   6.084 -74.824  1.00 55.68           N  
ATOM   3765  H   ARG A 247      51.120   5.449 -75.561  1.00 55.68           H  
ATOM   3766  CA  ARG A 247      52.785   5.992 -74.372  1.00 55.68           C  
ATOM   3767  HA  ARG A 247      52.800   5.836 -73.293  1.00 55.68           H  
ATOM   3768  C   ARG A 247      53.641   7.230 -74.680  1.00 55.68           C  
ATOM   3769  CB  ARG A 247      53.394   4.786 -75.104  1.00 55.68           C  
ATOM   3770  HB2 ARG A 247      54.469   4.756 -74.930  1.00 55.68           H  
ATOM   3771  HB3 ARG A 247      53.241   4.918 -76.175  1.00 55.68           H  
ATOM   3772  O   ARG A 247      53.372   7.972 -75.615  1.00 55.68           O  
ATOM   3773  CG  ARG A 247      52.801   3.441 -74.658  1.00 55.68           C  
ATOM   3774  HG2 ARG A 247      53.213   3.185 -73.682  1.00 55.68           H  
ATOM   3775  HG3 ARG A 247      51.715   3.497 -74.578  1.00 55.68           H  
ATOM   3776  CD  ARG A 247      53.159   2.360 -75.682  1.00 55.68           C  
ATOM   3777  HD2 ARG A 247      52.565   2.529 -76.581  1.00 55.68           H  
ATOM   3778  HD3 ARG A 247      54.213   2.452 -75.941  1.00 55.68           H  
ATOM   3779  NE  ARG A 247      52.918   1.008 -75.146  1.00 55.68           N  
ATOM   3780  HE  ARG A 247      52.912   0.915 -74.141  1.00 55.68           H  
ATOM   3781  NH1 ARG A 247      52.752  -0.103 -77.153  1.00 55.68           N  
ATOM   3782 HH11 ARG A 247      52.661  -0.962 -77.677  1.00 55.68           H  
ATOM   3783 HH12 ARG A 247      52.851   0.774 -77.644  1.00 55.68           H  
ATOM   3784  NH2 ARG A 247      52.696  -1.253 -75.244  1.00 55.68           N  
ATOM   3785 HH21 ARG A 247      52.596  -2.099 -75.787  1.00 55.68           H  
ATOM   3786 HH22 ARG A 247      52.719  -1.303 -74.236  1.00 55.68           H  
ATOM   3787  CZ  ARG A 247      52.788  -0.103 -75.850  1.00 55.68           C  
ATOM   3788  N   ARG A 248      54.755   7.350 -73.945  1.00 48.63           N  
ATOM   3789  H   ARG A 248      54.906   6.641 -73.242  1.00 48.63           H  
ATOM   3790  CA  ARG A 248      55.906   8.206 -74.281  1.00 48.63           C  
ATOM   3791  HA  ARG A 248      55.560   9.173 -74.648  1.00 48.63           H  
ATOM   3792  C   ARG A 248      56.790   7.565 -75.363  1.00 48.63           C  
ATOM   3793  CB  ARG A 248      56.812   8.396 -73.052  1.00 48.63           C  
ATOM   3794  HB2 ARG A 248      57.096   7.410 -72.682  1.00 48.63           H  
ATOM   3795  HB3 ARG A 248      57.723   8.892 -73.385  1.00 48.63           H  
ATOM   3796  O   ARG A 248      57.400   6.540 -75.077  1.00 48.63           O  
ATOM   3797  CG  ARG A 248      56.251   9.202 -71.879  1.00 48.63           C  
ATOM   3798  HG2 ARG A 248      56.082  10.233 -72.191  1.00 48.63           H  
ATOM   3799  HG3 ARG A 248      55.317   8.762 -71.529  1.00 48.63           H  
ATOM   3800  CD  ARG A 248      57.308   9.141 -70.765  1.00 48.63           C  
ATOM   3801  HD2 ARG A 248      57.398   8.106 -70.435  1.00 48.63           H  
ATOM   3802  HD3 ARG A 248      58.267   9.458 -71.174  1.00 48.63           H  
ATOM   3803  NE  ARG A 248      56.978  10.000 -69.615  1.00 48.63           N  
ATOM   3804  HE  ARG A 248      56.221  10.656 -69.740  1.00 48.63           H  
ATOM   3805  NH1 ARG A 248      58.609   9.211 -68.195  1.00 48.63           N  
ATOM   3806 HH11 ARG A 248      58.905   8.559 -68.908  1.00 48.63           H  
ATOM   3807 HH12 ARG A 248      59.101   9.261 -67.314  1.00 48.63           H  
ATOM   3808  NH2 ARG A 248      57.292  10.889 -67.542  1.00 48.63           N  
ATOM   3809 HH21 ARG A 248      57.791  10.918 -66.664  1.00 48.63           H  
ATOM   3810 HH22 ARG A 248      56.557  11.558 -67.719  1.00 48.63           H  
ATOM   3811  CZ  ARG A 248      57.625  10.027 -68.461  1.00 48.63           C  
ATOM   3812  N   THR A 249      56.917   8.243 -76.498  1.00 55.22           N  
ATOM   3813  H   THR A 249      56.187   8.913 -76.697  1.00 55.22           H  
ATOM   3814  CA  THR A 249      58.007   8.270 -77.507  1.00 55.22           C  
ATOM   3815  HA  THR A 249      58.936   8.608 -77.048  1.00 55.22           H  
ATOM   3816  C   THR A 249      57.555   9.349 -78.514  1.00 55.22           C  
ATOM   3817  CB  THR A 249      58.244   6.916 -78.220  1.00 55.22           C  
ATOM   3818  HB  THR A 249      58.392   7.101 -79.284  1.00 55.22           H  
ATOM   3819  O   THR A 249      56.351   9.500 -78.692  1.00 55.22           O  
ATOM   3820  CG2 THR A 249      59.493   6.216 -77.676  1.00 55.22           C  
ATOM   3821 HG21 THR A 249      60.360   6.869 -77.778  1.00 55.22           H  
ATOM   3822 HG22 THR A 249      59.676   5.311 -78.255  1.00 55.22           H  
ATOM   3823 HG23 THR A 249      59.355   5.950 -76.628  1.00 55.22           H  
ATOM   3824  OG1 THR A 249      57.168   6.008 -78.101  1.00 55.22           O  
ATOM   3825  HG1 THR A 249      56.724   6.047 -78.951  1.00 55.22           H  
ATOM   3826  N   GLU A 250      58.358  10.231 -79.107  1.00 55.25           N  
ATOM   3827  H   GLU A 250      57.845  10.978 -79.552  1.00 55.25           H  
ATOM   3828  CA  GLU A 250      59.753  10.197 -79.566  1.00 55.25           C  
ATOM   3829  HA  GLU A 250      60.379   9.593 -78.909  1.00 55.25           H  
ATOM   3830  C   GLU A 250      60.334  11.638 -79.627  1.00 55.25           C  
ATOM   3831  CB  GLU A 250      59.744   9.601 -81.000  1.00 55.25           C  
ATOM   3832  HB2 GLU A 250      60.334  10.225 -81.672  1.00 55.25           H  
ATOM   3833  HB3 GLU A 250      58.726   9.641 -81.387  1.00 55.25           H  
ATOM   3834  O   GLU A 250      59.594  12.613 -79.537  1.00 55.25           O  
ATOM   3835  CG  GLU A 250      60.308   8.171 -81.091  1.00 55.25           C  
ATOM   3836  HG2 GLU A 250      60.220   7.685 -80.119  1.00 55.25           H  
ATOM   3837  HG3 GLU A 250      61.377   8.241 -81.294  1.00 55.25           H  
ATOM   3838  CD  GLU A 250      59.638   7.280 -82.157  1.00 55.25           C  
ATOM   3839  OE1 GLU A 250      60.302   6.316 -82.594  1.00 55.25           O  
ATOM   3840  OE2 GLU A 250      58.429   7.468 -82.424  1.00 55.25           O  
ATOM   3841  N   GLU A 251      61.664  11.733 -79.739  1.00 54.23           N  
ATOM   3842  H   GLU A 251      62.126  10.841 -79.639  1.00 54.23           H  
ATOM   3843  CA  GLU A 251      62.465  12.640 -80.603  1.00 54.23           C  
ATOM   3844  HA  GLU A 251      63.413  12.774 -80.083  1.00 54.23           H  
ATOM   3845  C   GLU A 251      61.947  14.077 -80.898  1.00 54.23           C  
ATOM   3846  CB  GLU A 251      62.784  11.862 -81.895  1.00 54.23           C  
ATOM   3847  HB2 GLU A 251      63.427  12.468 -82.533  1.00 54.23           H  
ATOM   3848  HB3 GLU A 251      61.861  11.659 -82.438  1.00 54.23           H  
ATOM   3849  O   GLU A 251      60.895  14.284 -81.483  1.00 54.23           O  
ATOM   3850  CG  GLU A 251      63.508  10.537 -81.559  1.00 54.23           C  
ATOM   3851  HG2 GLU A 251      62.888   9.916 -80.912  1.00 54.23           H  
ATOM   3852  HG3 GLU A 251      64.409  10.785 -80.997  1.00 54.23           H  
ATOM   3853  CD  GLU A 251      63.902   9.689 -82.771  1.00 54.23           C  
ATOM   3854  OE1 GLU A 251      64.682   8.739 -82.535  1.00 54.23           O  
ATOM   3855  OE2 GLU A 251      63.506  10.034 -83.906  1.00 54.23           O  
ATOM   3856  N   ALA A 252      62.618  15.147 -80.451  1.00 56.30           N  
ATOM   3857  H   ALA A 252      61.939  15.883 -80.315  1.00 56.30           H  
ATOM   3858  CA  ALA A 252      63.894  15.709 -80.943  1.00 56.30           C  
ATOM   3859  HA  ALA A 252      64.170  16.443 -80.185  1.00 56.30           H  
ATOM   3860  C   ALA A 252      63.801  16.510 -82.268  1.00 56.30           C  
ATOM   3861  CB  ALA A 252      65.047  14.691 -80.950  1.00 56.30           C  
ATOM   3862  HB1 ALA A 252      64.887  13.948 -81.731  1.00 56.30           H  
ATOM   3863  HB2 ALA A 252      65.987  15.205 -81.154  1.00 56.30           H  
ATOM   3864  HB3 ALA A 252      65.124  14.203 -79.979  1.00 56.30           H  
ATOM   3865  O   ALA A 252      63.167  16.082 -83.223  1.00 56.30           O  
ATOM   3866  N   ARG A 253      64.567  17.621 -82.329  1.00 60.18           N  
ATOM   3867  H   ARG A 253      65.050  17.850 -81.472  1.00 60.18           H  
ATOM   3868  CA  ARG A 253      64.752  18.594 -83.440  1.00 60.18           C  
ATOM   3869  HA  ARG A 253      65.678  19.131 -83.233  1.00 60.18           H  
ATOM   3870  C   ARG A 253      63.697  19.708 -83.586  1.00 60.18           C  
ATOM   3871  CB  ARG A 253      64.966  17.906 -84.805  1.00 60.18           C  
ATOM   3872  HB2 ARG A 253      65.180  18.679 -85.544  1.00 60.18           H  
ATOM   3873  HB3 ARG A 253      64.039  17.423 -85.115  1.00 60.18           H  
ATOM   3874  O   ARG A 253      62.784  19.614 -84.399  1.00 60.18           O  
ATOM   3875  CG  ARG A 253      66.101  16.880 -84.852  1.00 60.18           C  
ATOM   3876  HG2 ARG A 253      65.974  16.130 -84.071  1.00 60.18           H  
ATOM   3877  HG3 ARG A 253      67.054  17.390 -84.715  1.00 60.18           H  
ATOM   3878  CD  ARG A 253      66.064  16.186 -86.215  1.00 60.18           C  
ATOM   3879  HD2 ARG A 253      66.044  16.945 -86.998  1.00 60.18           H  
ATOM   3880  HD3 ARG A 253      65.151  15.594 -86.273  1.00 60.18           H  
ATOM   3881  NE  ARG A 253      67.240  15.323 -86.413  1.00 60.18           N  
ATOM   3882  HE  ARG A 253      67.909  15.291 -85.657  1.00 60.18           H  
ATOM   3883  NH1 ARG A 253      66.640  14.490 -88.465  1.00 60.18           N  
ATOM   3884 HH11 ARG A 253      65.755  14.968 -88.377  1.00 60.18           H  
ATOM   3885 HH12 ARG A 253      66.798  13.850 -89.230  1.00 60.18           H  
ATOM   3886  NH2 ARG A 253      68.573  13.866 -87.541  1.00 60.18           N  
ATOM   3887 HH21 ARG A 253      68.715  13.235 -88.317  1.00 60.18           H  
ATOM   3888 HH22 ARG A 253      69.222  13.868 -86.767  1.00 60.18           H  
ATOM   3889  CZ  ARG A 253      67.478  14.568 -87.469  1.00 60.18           C  
ATOM   3890  N   THR A 254      63.975  20.870 -82.997  1.00 62.30           N  
ATOM   3891  H   THR A 254      64.405  20.853 -82.084  1.00 62.30           H  
ATOM   3892  CA  THR A 254      64.506  22.013 -83.776  1.00 62.30           C  
ATOM   3893  HA  THR A 254      65.174  21.628 -84.547  1.00 62.30           H  
ATOM   3894  C   THR A 254      65.393  22.878 -82.884  1.00 62.30           C  
ATOM   3895  CB  THR A 254      63.450  22.902 -84.458  1.00 62.30           C  
ATOM   3896  HB  THR A 254      63.294  23.809 -83.874  1.00 62.30           H  
ATOM   3897  O   THR A 254      65.209  22.787 -81.650  1.00 62.30           O  
ATOM   3898  CG2 THR A 254      63.920  23.280 -85.864  1.00 62.30           C  
ATOM   3899 HG21 THR A 254      63.174  23.924 -86.331  1.00 62.30           H  
ATOM   3900 HG22 THR A 254      64.054  22.383 -86.469  1.00 62.30           H  
ATOM   3901 HG23 THR A 254      64.863  23.823 -85.799  1.00 62.30           H  
ATOM   3902  OG1 THR A 254      62.208  22.261 -84.624  1.00 62.30           O  
ATOM   3903  HG1 THR A 254      62.361  21.316 -84.554  1.00 62.30           H  
ATOM   3904  OXT THR A 254      66.304  23.515 -83.448  1.00 62.30           O  
TER    3905      THR A 254                                                       
END   
