# Supplementary material for: New carbohydrate binding domains identified by phage display based functional metagenomic screens of human gut microbiota
Source: Commun Biol. 2023 Apr 5;6:371. doi: 10.1038/s42003-023-04718-0 (PMC10076258; doi:10.1038/s42003-023-04718-0)
Supplement: Supplementary file 5 — Supplementary Data 2 [file 42003_2023_4718_MOESM5_ESM.zip › SupplementaryData2/S10I_PBGlcNAc-GlcNAc8.pdb]

ATOM      1  N   GLY A   1      35.264  22.206 -33.069  1.00 48.69           N  
ATOM      2  H   GLY A   1      34.815  22.843 -32.426  1.00 48.69           H  
ATOM      3  H2  GLY A   1      34.831  22.309 -33.976  1.00 48.69           H  
ATOM      4  H3  GLY A   1      36.243  22.444 -33.138  1.00 48.69           H  
ATOM      5  CA  GLY A   1      35.103  20.825 -32.573  1.00 48.69           C  
ATOM      6  HA2 GLY A   1      35.596  20.721 -31.606  1.00 48.69           H  
ATOM      7  HA3 GLY A   1      35.530  20.115 -33.281  1.00 48.69           H  
ATOM      8  C   GLY A   1      33.629  20.550 -32.390  1.00 48.69           C  
ATOM      9  O   GLY A   1      32.971  21.322 -31.710  1.00 48.69           O  
ATOM     10  N   ILE A   2      33.082  19.539 -33.062  1.00 51.09           N  
ATOM     11  H   ILE A   2      33.667  18.896 -33.577  1.00 51.09           H  
ATOM     12  CA  ILE A   2      31.634  19.296 -33.088  1.00 51.09           C  
ATOM     13  HA  ILE A   2      31.126  20.259 -33.037  1.00 51.09           H  
ATOM     14  C   ILE A   2      31.251  18.492 -31.837  1.00 51.09           C  
ATOM     15  CB  ILE A   2      31.181  18.610 -34.407  1.00 51.09           C  
ATOM     16  HB  ILE A   2      31.333  17.534 -34.315  1.00 51.09           H  
ATOM     17  O   ILE A   2      31.455  17.279 -31.788  1.00 51.09           O  
ATOM     18  CG1 ILE A   2      31.985  19.078 -35.647  1.00 51.09           C  
ATOM     19 HG12 ILE A   2      31.848  20.150 -35.788  1.00 51.09           H  
ATOM     20 HG13 ILE A   2      33.047  18.886 -35.488  1.00 51.09           H  
ATOM     21  CG2 ILE A   2      29.676  18.876 -34.602  1.00 51.09           C  
ATOM     22 HG21 ILE A   2      29.291  18.290 -35.436  1.00 51.09           H  
ATOM     23 HG22 ILE A   2      29.501  19.933 -34.802  1.00 51.09           H  
ATOM     24 HG23 ILE A   2      29.122  18.587 -33.709  1.00 51.09           H  
ATOM     25  CD1 ILE A   2      31.622  18.354 -36.948  1.00 51.09           C  
ATOM     26 HD11 ILE A   2      31.683  17.275 -36.806  1.00 51.09           H  
ATOM     27 HD12 ILE A   2      32.322  18.647 -37.730  1.00 51.09           H  
ATOM     28 HD13 ILE A   2      30.617  18.625 -37.269  1.00 51.09           H  
ATOM     29  N   SER A   3      30.734  19.172 -30.810  1.00 50.65           N  
ATOM     30  H   SER A   3      30.704  20.180 -30.864  1.00 50.65           H  
ATOM     31  CA  SER A   3      30.188  18.538 -29.605  1.00 50.65           C  
ATOM     32  HA  SER A   3      30.946  17.885 -29.172  1.00 50.65           H  
ATOM     33  C   SER A   3      28.966  17.697 -29.969  1.00 50.65           C  
ATOM     34  CB  SER A   3      29.810  19.583 -28.550  1.00 50.65           C  
ATOM     35  HB2 SER A   3      29.259  20.402 -29.013  1.00 50.65           H  
ATOM     36  HB3 SER A   3      29.185  19.119 -27.787  1.00 50.65           H  
ATOM     37  O   SER A   3      27.891  18.214 -30.270  1.00 50.65           O  
ATOM     38  OG  SER A   3      30.988  20.064 -27.939  1.00 50.65           O  
ATOM     39  HG  SER A   3      30.762  20.727 -27.283  1.00 50.65           H  
ATOM     40  N   ARG A   4      29.133  16.375 -29.952  1.00 66.12           N  
ATOM     41  H   ARG A   4      30.062  16.031 -29.754  1.00 66.12           H  
ATOM     42  CA  ARG A   4      28.064  15.405 -30.190  1.00 66.12           C  
ATOM     43  HA  ARG A   4      27.437  15.777 -31.000  1.00 66.12           H  
ATOM     44  C   ARG A   4      27.193  15.312 -28.929  1.00 66.12           C  
ATOM     45  CB  ARG A   4      28.714  14.079 -30.638  1.00 66.12           C  
ATOM     46  HB2 ARG A   4      29.526  14.313 -31.326  1.00 66.12           H  
ATOM     47  HB3 ARG A   4      29.145  13.568 -29.777  1.00 66.12           H  
ATOM     48  O   ARG A   4      27.459  14.511 -28.040  1.00 66.12           O  
ATOM     49  CG  ARG A   4      27.738  13.144 -31.365  1.00 66.12           C  
ATOM     50  HG2 ARG A   4      26.908  12.918 -30.696  1.00 66.12           H  
ATOM     51  HG3 ARG A   4      27.341  13.646 -32.247  1.00 66.12           H  
ATOM     52  CD  ARG A   4      28.395  11.818 -31.790  1.00 66.12           C  
ATOM     53  HD2 ARG A   4      27.606  11.171 -32.174  1.00 66.12           H  
ATOM     54  HD3 ARG A   4      28.828  11.342 -30.910  1.00 66.12           H  
ATOM     55  NE  ARG A   4      29.440  11.989 -32.825  1.00 66.12           N  
ATOM     56  HE  ARG A   4      29.872  12.900 -32.891  1.00 66.12           H  
ATOM     57  NH1 ARG A   4      29.422   9.842 -33.662  1.00 66.12           N  
ATOM     58 HH11 ARG A   4      28.721   9.581 -32.983  1.00 66.12           H  
ATOM     59 HH12 ARG A   4      29.794   9.154 -34.300  1.00 66.12           H  
ATOM     60  NH2 ARG A   4      30.828  11.336 -34.520  1.00 66.12           N  
ATOM     61 HH21 ARG A   4      31.241  12.257 -34.557  1.00 66.12           H  
ATOM     62 HH22 ARG A   4      31.168  10.623 -35.150  1.00 66.12           H  
ATOM     63  CZ  ARG A   4      29.888  11.060 -33.659  1.00 66.12           C  
ATOM     64  N   ILE A   5      26.164  16.155 -28.838  1.00 68.75           N  
ATOM     65  H   ILE A   5      26.082  16.869 -29.548  1.00 68.75           H  
ATOM     66  CA  ILE A   5      25.141  16.094 -27.783  1.00 68.75           C  
ATOM     67  HA  ILE A   5      25.634  15.978 -26.818  1.00 68.75           H  
ATOM     68  C   ILE A   5      24.279  14.850 -28.043  1.00 68.75           C  
ATOM     69  CB  ILE A   5      24.308  17.402 -27.743  1.00 68.75           C  
ATOM     70  HB  ILE A   5      23.831  17.536 -28.714  1.00 68.75           H  
ATOM     71  O   ILE A   5      23.455  14.839 -28.955  1.00 68.75           O  
ATOM     72  CG1 ILE A   5      25.218  18.626 -27.476  1.00 68.75           C  
ATOM     73 HG12 ILE A   5      26.028  18.643 -28.206  1.00 68.75           H  
ATOM     74 HG13 ILE A   5      25.664  18.540 -26.486  1.00 68.75           H  
ATOM     75  CG2 ILE A   5      23.203  17.309 -26.671  1.00 68.75           C  
ATOM     76 HG21 ILE A   5      23.647  17.207 -25.681  1.00 68.75           H  
ATOM     77 HG22 ILE A   5      22.550  16.457 -26.862  1.00 68.75           H  
ATOM     78 HG23 ILE A   5      22.581  18.204 -26.691  1.00 68.75           H  
ATOM     79  CD1 ILE A   5      24.506  19.981 -27.585  1.00 68.75           C  
ATOM     80 HD11 ILE A   5      25.244  20.781 -27.517  1.00 68.75           H  
ATOM     81 HD12 ILE A   5      23.991  20.057 -28.543  1.00 68.75           H  
ATOM     82 HD13 ILE A   5      23.791  20.106 -26.772  1.00 68.75           H  
ATOM     83  N   ILE A   6      24.490  13.776 -27.279  1.00 66.63           N  
ATOM     84  H   ILE A   6      25.231  13.822 -26.594  1.00 66.63           H  
ATOM     85  CA  ILE A   6      23.679  12.552 -27.352  1.00 66.63           C  
ATOM     86  HA  ILE A   6      23.492  12.330 -28.403  1.00 66.63           H  
ATOM     87  C   ILE A   6      22.345  12.813 -26.628  1.00 66.63           C  
ATOM     88  CB  ILE A   6      24.440  11.343 -26.751  1.00 66.63           C  
ATOM     89  HB  ILE A   6      24.697  11.575 -25.718  1.00 66.63           H  
ATOM     90  O   ILE A   6      22.350  13.010 -25.411  1.00 66.63           O  
ATOM     91  CG1 ILE A   6      25.749  11.081 -27.535  1.00 66.63           C  
ATOM     92 HG12 ILE A   6      25.510  10.814 -28.565  1.00 66.63           H  
ATOM     93 HG13 ILE A   6      26.344  11.995 -27.558  1.00 66.63           H  
ATOM     94  CG2 ILE A   6      23.547  10.083 -26.755  1.00 66.63           C  
ATOM     95 HG21 ILE A   6      22.637  10.254 -26.180  1.00 66.63           H  
ATOM     96 HG22 ILE A   6      23.286   9.811 -27.778  1.00 66.63           H  
ATOM     97 HG23 ILE A   6      24.070   9.251 -26.284  1.00 66.63           H  
ATOM     98  CD1 ILE A   6      26.643   9.990 -26.931  1.00 66.63           C  
ATOM     99 HD11 ILE A   6      26.178   9.010 -27.035  1.00 66.63           H  
ATOM    100 HD12 ILE A   6      26.828  10.201 -25.878  1.00 66.63           H  
ATOM    101 HD13 ILE A   6      27.597   9.976 -27.459  1.00 66.63           H  
ATOM    102  N   PRO A   7      21.184  12.802 -27.312  1.00 60.86           N  
ATOM    103  CA  PRO A   7      19.901  12.976 -26.646  1.00 60.86           C  
ATOM    104  HA  PRO A   7      19.949  13.852 -25.998  1.00 60.86           H  
ATOM    105  C   PRO A   7      19.570  11.744 -25.793  1.00 60.86           C  
ATOM    106  CB  PRO A   7      18.886  13.253 -27.758  1.00 60.86           C  
ATOM    107  HB2 PRO A   7      18.829  14.328 -27.931  1.00 60.86           H  
ATOM    108  HB3 PRO A   7      17.899  12.852 -27.526  1.00 60.86           H  
ATOM    109  O   PRO A   7      19.447  10.623 -26.291  1.00 60.86           O  
ATOM    110  CG  PRO A   7      19.501  12.579 -28.984  1.00 60.86           C  
ATOM    111  HG2 PRO A   7      19.220  11.526 -28.998  1.00 60.86           H  
ATOM    112  HG3 PRO A   7      19.198  13.067 -29.910  1.00 60.86           H  
ATOM    113  CD  PRO A   7      21.006  12.695 -28.752  1.00 60.86           C  
ATOM    114  HD2 PRO A   7      21.371  13.600 -29.236  1.00 60.86           H  
ATOM    115  HD3 PRO A   7      21.513  11.819 -29.154  1.00 60.86           H  
ATOM    116  N   ASN A   8      19.403  11.972 -24.488  1.00 63.90           N  
ATOM    117  H   ASN A   8      19.616  12.904 -24.160  1.00 63.90           H  
ATOM    118  CA  ASN A   8      19.005  10.983 -23.491  1.00 63.90           C  
ATOM    119  HA  ASN A   8      19.774  10.213 -23.434  1.00 63.90           H  
ATOM    120  C   ASN A   8      17.668  10.319 -23.885  1.00 63.90           C  
ATOM    121  CB  ASN A   8      18.941  11.716 -22.133  1.00 63.90           C  
ATOM    122  HB2 ASN A   8      18.190  12.505 -22.180  1.00 63.90           H  
ATOM    123  HB3 ASN A   8      19.908  12.177 -21.932  1.00 63.90           H  
ATOM    124  O   ASN A   8      16.598  10.902 -23.719  1.00 63.90           O  
ATOM    125  CG  ASN A   8      18.605  10.818 -20.956  1.00 63.90           C  
ATOM    126  ND2 ASN A   8      18.591  11.361 -19.761  1.00 63.90           N  
ATOM    127 HD21 ASN A   8      18.851  12.329 -19.631  1.00 63.90           H  
ATOM    128 HD22 ASN A   8      18.417  10.755 -18.972  1.00 63.90           H  
ATOM    129  OD1 ASN A   8      18.344   9.632 -21.099  1.00 63.90           O  
ATOM    130  N   ARG A   9      17.713   9.083 -24.407  1.00 62.10           N  
ATOM    131  H   ARG A   9      18.626   8.703 -24.611  1.00 62.10           H  
ATOM    132  CA  ARG A   9      16.512   8.321 -24.802  1.00 62.10           C  
ATOM    133  HA  ARG A   9      15.928   8.932 -25.490  1.00 62.10           H  
ATOM    134  C   ARG A   9      15.565   8.031 -23.628  1.00 62.10           C  
ATOM    135  CB  ARG A   9      16.886   7.003 -25.509  1.00 62.10           C  
ATOM    136  HB2 ARG A   9      15.990   6.384 -25.545  1.00 62.10           H  
ATOM    137  HB3 ARG A   9      17.628   6.468 -24.917  1.00 62.10           H  
ATOM    138  O   ARG A   9      14.382   7.804 -23.875  1.00 62.10           O  
ATOM    139  CG  ARG A   9      17.394   7.158 -26.954  1.00 62.10           C  
ATOM    140  HG2 ARG A   9      18.414   7.543 -26.938  1.00 62.10           H  
ATOM    141  HG3 ARG A   9      16.758   7.855 -27.499  1.00 62.10           H  
ATOM    142  CD  ARG A   9      17.353   5.787 -27.654  1.00 62.10           C  
ATOM    143  HD2 ARG A   9      17.851   5.056 -27.017  1.00 62.10           H  
ATOM    144  HD3 ARG A   9      16.311   5.490 -27.769  1.00 62.10           H  
ATOM    145  NE  ARG A   9      18.020   5.788 -28.973  1.00 62.10           N  
ATOM    146  HE  ARG A   9      18.611   6.579 -29.189  1.00 62.10           H  
ATOM    147  NH1 ARG A   9      17.270   3.732 -29.704  1.00 62.10           N  
ATOM    148 HH11 ARG A   9      17.283   2.996 -30.394  1.00 62.10           H  
ATOM    149 HH12 ARG A   9      16.725   3.618 -28.861  1.00 62.10           H  
ATOM    150  NH2 ARG A   9      18.701   4.885 -30.958  1.00 62.10           N  
ATOM    151 HH21 ARG A   9      18.680   4.131 -31.629  1.00 62.10           H  
ATOM    152 HH22 ARG A   9      19.308   5.673 -31.131  1.00 62.10           H  
ATOM    153  CZ  ARG A   9      17.991   4.808 -29.867  1.00 62.10           C  
ATOM    154  N   ARG A  10      16.031   8.079 -22.369  1.00 60.13           N  
ATOM    155  H   ARG A  10      16.988   8.363 -22.218  1.00 60.13           H  
ATOM    156  CA  ARG A  10      15.197   7.763 -21.193  1.00 60.13           C  
ATOM    157  HA  ARG A  10      14.656   6.837 -21.389  1.00 60.13           H  
ATOM    158  C   ARG A  10      14.104   8.802 -20.938  1.00 60.13           C  
ATOM    159  CB  ARG A  10      16.053   7.541 -19.932  1.00 60.13           C  
ATOM    160  HB2 ARG A  10      16.654   8.426 -19.723  1.00 60.13           H  
ATOM    161  HB3 ARG A  10      15.376   7.400 -19.089  1.00 60.13           H  
ATOM    162  O   ARG A  10      13.045   8.436 -20.445  1.00 60.13           O  
ATOM    163  CG  ARG A  10      16.953   6.297 -20.025  1.00 60.13           C  
ATOM    164  HG2 ARG A  10      17.682   6.429 -20.826  1.00 60.13           H  
ATOM    165  HG3 ARG A  10      16.334   5.428 -20.248  1.00 60.13           H  
ATOM    166  CD  ARG A  10      17.694   6.059 -18.701  1.00 60.13           C  
ATOM    167  HD2 ARG A  10      18.364   6.900 -18.519  1.00 60.13           H  
ATOM    168  HD3 ARG A  10      16.961   6.015 -17.896  1.00 60.13           H  
ATOM    169  NE  ARG A  10      18.470   4.801 -18.717  1.00 60.13           N  
ATOM    170  HE  ARG A  10      18.448   4.258 -19.568  1.00 60.13           H  
ATOM    171  NH1 ARG A  10      19.237   4.884 -16.547  1.00 60.13           N  
ATOM    172 HH11 ARG A  10      18.753   5.758 -16.401  1.00 60.13           H  
ATOM    173 HH12 ARG A  10      19.763   4.469 -15.791  1.00 60.13           H  
ATOM    174  NH2 ARG A  10      19.785   3.155 -17.838  1.00 60.13           N  
ATOM    175 HH21 ARG A  10      19.753   2.638 -18.705  1.00 60.13           H  
ATOM    176 HH22 ARG A  10      20.299   2.768 -17.059  1.00 60.13           H  
ATOM    177  CZ  ARG A  10      19.157   4.290 -17.706  1.00 60.13           C  
ATOM    178  N   SER A  11      14.283  10.062 -21.345  1.00 58.73           N  
ATOM    179  H   SER A  11      15.150  10.323 -21.793  1.00 58.73           H  
ATOM    180  CA  SER A  11      13.238  11.090 -21.193  1.00 58.73           C  
ATOM    181  HA  SER A  11      12.770  10.963 -20.217  1.00 58.73           H  
ATOM    182  C   SER A  11      12.115  10.982 -22.233  1.00 58.73           C  
ATOM    183  CB  SER A  11      13.851  12.491 -21.211  1.00 58.73           C  
ATOM    184  HB2 SER A  11      14.621  12.558 -20.442  1.00 58.73           H  
ATOM    185  HB3 SER A  11      13.077  13.228 -20.997  1.00 58.73           H  
ATOM    186  O   SER A  11      11.033  11.529 -22.026  1.00 58.73           O  
ATOM    187  OG  SER A  11      14.420  12.761 -22.477  1.00 58.73           O  
ATOM    188  HG  SER A  11      14.886  13.598 -22.427  1.00 58.73           H  
ATOM    189  N   ARG A  12      12.326  10.241 -23.334  1.00 57.35           N  
ATOM    190  H   ARG A  12      13.229   9.803 -23.442  1.00 57.35           H  
ATOM    191  CA  ARG A  12      11.289  10.002 -24.354  1.00 57.35           C  
ATOM    192  HA  ARG A  12      10.645  10.881 -24.404  1.00 57.35           H  
ATOM    193  C   ARG A  12      10.333   8.862 -23.994  1.00 57.35           C  
ATOM    194  CB  ARG A  12      11.912   9.798 -25.745  1.00 57.35           C  
ATOM    195  HB2 ARG A  12      12.665   9.011 -25.702  1.00 57.35           H  
ATOM    196  HB3 ARG A  12      11.123   9.476 -26.425  1.00 57.35           H  
ATOM    197  O   ARG A  12       9.213   8.862 -24.490  1.00 57.35           O  
ATOM    198  CG  ARG A  12      12.533  11.087 -26.307  1.00 57.35           C  
ATOM    199  HG2 ARG A  12      11.818  11.904 -26.216  1.00 57.35           H  
ATOM    200  HG3 ARG A  12      13.429  11.335 -25.738  1.00 57.35           H  
ATOM    201  CD  ARG A  12      12.894  10.908 -27.789  1.00 57.35           C  
ATOM    202  HD2 ARG A  12      11.976  10.692 -28.337  1.00 57.35           H  
ATOM    203  HD3 ARG A  12      13.564  10.054 -27.889  1.00 57.35           H  
ATOM    204  NE  ARG A  12      13.552  12.109 -28.345  1.00 57.35           N  
ATOM    205  HE  ARG A  12      14.098  12.662 -27.699  1.00 57.35           H  
ATOM    206  NH1 ARG A  12      12.835  11.917 -30.529  1.00 57.35           N  
ATOM    207 HH11 ARG A  12      12.815  12.272 -31.474  1.00 57.35           H  
ATOM    208 HH12 ARG A  12      12.303  11.092 -30.295  1.00 57.35           H  
ATOM    209  NH2 ARG A  12      14.169  13.603 -29.956  1.00 57.35           N  
ATOM    210 HH21 ARG A  12      14.127  13.926 -30.912  1.00 57.35           H  
ATOM    211 HH22 ARG A  12      14.696  14.141 -29.282  1.00 57.35           H  
ATOM    212  CZ  ARG A  12      13.515  12.533 -29.600  1.00 57.35           C  
ATOM    213  N   GLN A  13      10.726   7.936 -23.115  1.00 59.37           N  
ATOM    214  H   GLN A  13      11.659   7.991 -22.732  1.00 59.37           H  
ATOM    215  CA  GLN A  13       9.854   6.835 -22.676  1.00 59.37           C  
ATOM    216  HA  GLN A  13       9.299   6.469 -23.540  1.00 59.37           H  
ATOM    217  C   GLN A  13       8.775   7.265 -21.668  1.00 59.37           C  
ATOM    218  CB  GLN A  13      10.703   5.673 -22.134  1.00 59.37           C  
ATOM    219  HB2 GLN A  13      10.118   5.106 -21.410  1.00 59.37           H  
ATOM    220  HB3 GLN A  13      11.586   6.060 -21.627  1.00 59.37           H  
ATOM    221  O   GLN A  13       7.745   6.608 -21.574  1.00 59.37           O  
ATOM    222  CG  GLN A  13      11.107   4.712 -23.264  1.00 59.37           C  
ATOM    223  HG2 GLN A  13      10.204   4.317 -23.729  1.00 59.37           H  
ATOM    224  HG3 GLN A  13      11.676   5.252 -24.021  1.00 59.37           H  
ATOM    225  CD  GLN A  13      11.957   3.545 -22.767  1.00 59.37           C  
ATOM    226  NE2 GLN A  13      11.781   2.357 -23.303  1.00 59.37           N  
ATOM    227 HE21 GLN A  13      12.329   1.608 -22.903  1.00 59.37           H  
ATOM    228 HE22 GLN A  13      11.039   2.185 -23.966  1.00 59.37           H  
ATOM    229  OE1 GLN A  13      12.821   3.688 -21.919  1.00 59.37           O  
ATOM    230  N   PHE A  14       8.944   8.395 -20.975  1.00 57.29           N  
ATOM    231  H   PHE A  14       9.821   8.888 -21.058  1.00 57.29           H  
ATOM    232  CA  PHE A  14       7.978   8.872 -19.972  1.00 57.29           C  
ATOM    233  HA  PHE A  14       7.504   8.004 -19.513  1.00 57.29           H  
ATOM    234  C   PHE A  14       6.814   9.701 -20.536  1.00 57.29           C  
ATOM    235  CB  PHE A  14       8.734   9.612 -18.859  1.00 57.29           C  
ATOM    236  HB2 PHE A  14       9.504  10.252 -19.290  1.00 57.29           H  
ATOM    237  HB3 PHE A  14       8.045  10.258 -18.315  1.00 57.29           H  
ATOM    238  O   PHE A  14       5.953  10.147 -19.782  1.00 57.29           O  
ATOM    239  CG  PHE A  14       9.342   8.658 -17.854  1.00 57.29           C  
ATOM    240  CD1 PHE A  14       8.511   8.047 -16.896  1.00 57.29           C  
ATOM    241  HD1 PHE A  14       7.455   8.275 -16.866  1.00 57.29           H  
ATOM    242  CD2 PHE A  14      10.713   8.348 -17.889  1.00 57.29           C  
ATOM    243  HD2 PHE A  14      11.355   8.813 -18.623  1.00 57.29           H  
ATOM    244  CE1 PHE A  14       9.049   7.132 -15.976  1.00 57.29           C  
ATOM    245  HE1 PHE A  14       8.409   6.665 -15.242  1.00 57.29           H  
ATOM    246  CE2 PHE A  14      11.251   7.432 -16.969  1.00 57.29           C  
ATOM    247  HE2 PHE A  14      12.304   7.191 -16.996  1.00 57.29           H  
ATOM    248  CZ  PHE A  14      10.419   6.824 -16.012  1.00 57.29           C  
ATOM    249  HZ  PHE A  14      10.830   6.121 -15.303  1.00 57.29           H  
ATOM    250  N   LYS A  15       6.753   9.926 -21.855  1.00 57.83           N  
ATOM    251  H   LYS A  15       7.445   9.488 -22.445  1.00 57.83           H  
ATOM    252  CA  LYS A  15       5.824  10.906 -22.443  1.00 57.83           C  
ATOM    253  HA  LYS A  15       5.486  11.546 -21.629  1.00 57.83           H  
ATOM    254  C   LYS A  15       4.510  10.330 -22.987  1.00 57.83           C  
ATOM    255  CB  LYS A  15       6.582  11.810 -23.437  1.00 57.83           C  
ATOM    256  HB2 LYS A  15       6.324  11.541 -24.461  1.00 57.83           H  
ATOM    257  HB3 LYS A  15       7.656  11.673 -23.309  1.00 57.83           H  
ATOM    258  O   LYS A  15       3.706  11.092 -23.510  1.00 57.83           O  
ATOM    259  CG  LYS A  15       6.255  13.290 -23.177  1.00 57.83           C  
ATOM    260  HG2 LYS A  15       5.201  13.470 -23.389  1.00 57.83           H  
ATOM    261  HG3 LYS A  15       6.442  13.512 -22.126  1.00 57.83           H  
ATOM    262  CD  LYS A  15       7.113  14.237 -24.027  1.00 57.83           C  
ATOM    263  HD2 LYS A  15       6.891  14.073 -25.081  1.00 57.83           H  
ATOM    264  HD3 LYS A  15       8.167  14.033 -23.840  1.00 57.83           H  
ATOM    265  CE  LYS A  15       6.788  15.686 -23.638  1.00 57.83           C  
ATOM    266  HE2 LYS A  15       5.722  15.854 -23.796  1.00 57.83           H  
ATOM    267  HE3 LYS A  15       6.981  15.810 -22.573  1.00 57.83           H  
ATOM    268  NZ  LYS A  15       7.577  16.675 -24.416  1.00 57.83           N  
ATOM    269  HZ1 LYS A  15       7.379  16.592 -25.403  1.00 57.83           H  
ATOM    270  HZ2 LYS A  15       7.330  17.613 -24.132  1.00 57.83           H  
ATOM    271  HZ3 LYS A  15       8.567  16.551 -24.258  1.00 57.83           H  
ATOM    272  N   THR A  16       4.258   9.025 -22.870  1.00 59.04           N  
ATOM    273  H   THR A  16       4.989   8.431 -22.503  1.00 59.04           H  
ATOM    274  CA  THR A  16       3.151   8.370 -23.602  1.00 59.04           C  
ATOM    275  HA  THR A  16       2.492   9.143 -23.998  1.00 59.04           H  
ATOM    276  C   THR A  16       2.195   7.511 -22.771  1.00 59.04           C  
ATOM    277  CB  THR A  16       3.682   7.605 -24.829  1.00 59.04           C  
ATOM    278  HB  THR A  16       2.947   6.878 -25.174  1.00 59.04           H  
ATOM    279  O   THR A  16       1.321   6.871 -23.348  1.00 59.04           O  
ATOM    280  CG2 THR A  16       3.984   8.559 -25.985  1.00 59.04           C  
ATOM    281 HG21 THR A  16       3.084   9.111 -26.254  1.00 59.04           H  
ATOM    282 HG22 THR A  16       4.765   9.264 -25.700  1.00 59.04           H  
ATOM    283 HG23 THR A  16       4.316   7.989 -26.852  1.00 59.04           H  
ATOM    284  OG1 THR A  16       4.884   6.941 -24.510  1.00 59.04           O  
ATOM    285  HG1 THR A  16       5.088   6.342 -25.232  1.00 59.04           H  
ATOM    286  N   GLN A  17       2.256   7.538 -21.434  1.00 58.66           N  
ATOM    287  H   GLN A  17       2.998   8.053 -20.983  1.00 58.66           H  
ATOM    288  CA  GLN A  17       1.307   6.778 -20.594  1.00 58.66           C  
ATOM    289  HA  GLN A  17       0.820   6.027 -21.214  1.00 58.66           H  
ATOM    290  C   GLN A  17       0.120   7.587 -20.035  1.00 58.66           C  
ATOM    291  CB  GLN A  17       2.066   5.988 -19.519  1.00 58.66           C  
ATOM    292  HB2 GLN A  17       1.350   5.604 -18.792  1.00 58.66           H  
ATOM    293  HB3 GLN A  17       2.771   6.637 -19.000  1.00 58.66           H  
ATOM    294  O   GLN A  17      -0.811   6.997 -19.495  1.00 58.66           O  
ATOM    295  CG  GLN A  17       2.800   4.787 -20.143  1.00 58.66           C  
ATOM    296  HG2 GLN A  17       2.103   4.231 -20.771  1.00 58.66           H  
ATOM    297  HG3 GLN A  17       3.622   5.136 -20.768  1.00 58.66           H  
ATOM    298  CD  GLN A  17       3.357   3.833 -19.092  1.00 58.66           C  
ATOM    299  NE2 GLN A  17       3.473   2.558 -19.392  1.00 58.66           N  
ATOM    300 HE21 GLN A  17       3.193   2.198 -20.293  1.00 58.66           H  
ATOM    301 HE22 GLN A  17       3.834   1.975 -18.651  1.00 58.66           H  
ATOM    302  OE1 GLN A  17       3.703   4.208 -17.988  1.00 58.66           O  
ATOM    303  N   ASN A  18       0.068   8.908 -20.240  1.00 58.84           N  
ATOM    304  H   ASN A  18       0.853   9.354 -20.692  1.00 58.84           H  
ATOM    305  CA  ASN A  18      -0.985   9.757 -19.658  1.00 58.84           C  
ATOM    306  HA  ASN A  18      -1.321   9.292 -18.732  1.00 58.84           H  
ATOM    307  C   ASN A  18      -2.274   9.888 -20.500  1.00 58.84           C  
ATOM    308  CB  ASN A  18      -0.379  11.124 -19.277  1.00 58.84           C  
ATOM    309  HB2 ASN A  18      -1.181  11.816 -19.023  1.00 58.84           H  
ATOM    310  HB3 ASN A  18       0.172  11.538 -20.122  1.00 58.84           H  
ATOM    311  O   ASN A  18      -3.205  10.557 -20.066  1.00 58.84           O  
ATOM    312  CG  ASN A  18       0.526  11.046 -18.059  1.00 58.84           C  
ATOM    313  ND2 ASN A  18       1.369  12.028 -17.849  1.00 58.84           N  
ATOM    314 HD21 ASN A  18       1.361  12.857 -18.425  1.00 58.84           H  
ATOM    315 HD22 ASN A  18       1.920  11.950 -17.006  1.00 58.84           H  
ATOM    316  OD1 ASN A  18       0.500  10.110 -17.283  1.00 58.84           O  
ATOM    317  N   SER A  19      -2.381   9.270 -21.684  1.00 63.19           N  
ATOM    318  H   SER A  19      -1.613   8.707 -22.020  1.00 63.19           H  
ATOM    319  CA  SER A  19      -3.518   9.514 -22.597  1.00 63.19           C  
ATOM    320  HA  SER A  19      -3.975  10.464 -22.323  1.00 63.19           H  
ATOM    321  C   SER A  19      -4.666   8.495 -22.533  1.00 63.19           C  
ATOM    322  CB  SER A  19      -3.027   9.705 -24.032  1.00 63.19           C  
ATOM    323  HB2 SER A  19      -2.282  10.501 -24.054  1.00 63.19           H  
ATOM    324  HB3 SER A  19      -3.864   9.994 -24.667  1.00 63.19           H  
ATOM    325  O   SER A  19      -5.651   8.659 -23.250  1.00 63.19           O  
ATOM    326  OG  SER A  19      -2.455   8.509 -24.523  1.00 63.19           O  
ATOM    327  HG  SER A  19      -2.205   8.650 -25.439  1.00 63.19           H  
ATOM    328  N   LYS A  20      -4.594   7.460 -21.679  1.00 60.95           N  
ATOM    329  H   LYS A  20      -3.759   7.372 -21.118  1.00 60.95           H  
ATOM    330  CA  LYS A  20      -5.658   6.436 -21.562  1.00 60.95           C  
ATOM    331  HA  LYS A  20      -6.421   6.656 -22.309  1.00 60.95           H  
ATOM    332  C   LYS A  20      -6.478   6.473 -20.269  1.00 60.95           C  
ATOM    333  CB  LYS A  20      -5.127   5.036 -21.913  1.00 60.95           C  
ATOM    334  HB2 LYS A  20      -5.857   4.288 -21.602  1.00 60.95           H  
ATOM    335  HB3 LYS A  20      -4.196   4.845 -21.379  1.00 60.95           H  
ATOM    336  O   LYS A  20      -7.394   5.670 -20.122  1.00 60.95           O  
ATOM    337  CG  LYS A  20      -4.913   4.886 -23.430  1.00 60.95           C  
ATOM    338  HG2 LYS A  20      -5.817   5.193 -23.955  1.00 60.95           H  
ATOM    339  HG3 LYS A  20      -4.089   5.526 -23.746  1.00 60.95           H  
ATOM    340  CD  LYS A  20      -4.602   3.430 -23.798  1.00 60.95           C  
ATOM    341  HD2 LYS A  20      -5.426   2.797 -23.470  1.00 60.95           H  
ATOM    342  HD3 LYS A  20      -3.691   3.119 -23.286  1.00 60.95           H  
ATOM    343  CE  LYS A  20      -4.419   3.288 -25.315  1.00 60.95           C  
ATOM    344  HE2 LYS A  20      -5.320   3.652 -25.808  1.00 60.95           H  
ATOM    345  HE3 LYS A  20      -3.591   3.926 -25.625  1.00 60.95           H  
ATOM    346  NZ  LYS A  20      -4.157   1.879 -25.707  1.00 60.95           N  
ATOM    347  HZ1 LYS A  20      -4.928   1.285 -25.437  1.00 60.95           H  
ATOM    348  HZ2 LYS A  20      -4.041   1.802 -26.707  1.00 60.95           H  
ATOM    349  HZ3 LYS A  20      -3.320   1.532 -25.262  1.00 60.95           H  
ATOM    350  N   LEU A  21      -6.265   7.456 -19.393  1.00 59.78           N  
ATOM    351  H   LEU A  21      -5.525   8.116 -19.582  1.00 59.78           H  
ATOM    352  CA  LEU A  21      -7.188   7.759 -18.291  1.00 59.78           C  
ATOM    353  HA  LEU A  21      -7.640   6.825 -17.955  1.00 59.78           H  
ATOM    354  C   LEU A  21      -8.377   8.591 -18.800  1.00 59.78           C  
ATOM    355  CB  LEU A  21      -6.412   8.354 -17.094  1.00 59.78           C  
ATOM    356  HB2 LEU A  21      -6.962   9.189 -16.660  1.00 59.78           H  
ATOM    357  HB3 LEU A  21      -5.468   8.769 -17.447  1.00 59.78           H  
ATOM    358  O   LEU A  21      -8.625   9.717 -18.380  1.00 59.78           O  
ATOM    359  CG  LEU A  21      -6.154   7.310 -15.983  1.00 59.78           C  
ATOM    360  HG  LEU A  21      -6.356   6.304 -16.352  1.00 59.78           H  
ATOM    361  CD1 LEU A  21      -4.698   7.337 -15.531  1.00 59.78           C  
ATOM    362 HD11 LEU A  21      -4.444   8.322 -15.139  1.00 59.78           H  
ATOM    363 HD12 LEU A  21      -4.539   6.590 -14.752  1.00 59.78           H  
ATOM    364 HD13 LEU A  21      -4.046   7.105 -16.373  1.00 59.78           H  
ATOM    365  CD2 LEU A  21      -7.050   7.571 -14.771  1.00 59.78           C  
ATOM    366 HD21 LEU A  21      -8.096   7.519 -15.072  1.00 59.78           H  
ATOM    367 HD22 LEU A  21      -6.840   8.555 -14.352  1.00 59.78           H  
ATOM    368 HD23 LEU A  21      -6.866   6.814 -14.008  1.00 59.78           H  
ATOM    369  N   LYS A  22      -9.144   8.010 -19.728  1.00 59.39           N  
ATOM    370  H   LYS A  22      -8.877   7.081 -20.022  1.00 59.39           H  
ATOM    371  CA  LYS A  22     -10.502   8.464 -20.036  1.00 59.39           C  
ATOM    372  HA  LYS A  22     -10.520   9.553 -20.010  1.00 59.39           H  
ATOM    373  C   LYS A  22     -11.387   7.964 -18.892  1.00 59.39           C  
ATOM    374  CB  LYS A  22     -10.924   7.992 -21.448  1.00 59.39           C  
ATOM    375  HB2 LYS A  22     -10.050   7.619 -21.982  1.00 59.39           H  
ATOM    376  HB3 LYS A  22     -11.640   7.172 -21.387  1.00 59.39           H  
ATOM    377  O   LYS A  22     -12.005   6.908 -18.980  1.00 59.39           O  
ATOM    378  CG  LYS A  22     -11.534   9.131 -22.281  1.00 59.39           C  
ATOM    379  HG2 LYS A  22     -12.395   9.545 -21.756  1.00 59.39           H  
ATOM    380  HG3 LYS A  22     -10.787   9.915 -22.410  1.00 59.39           H  
ATOM    381  CD  LYS A  22     -11.976   8.623 -23.663  1.00 59.39           C  
ATOM    382  HD2 LYS A  22     -12.766   7.884 -23.526  1.00 59.39           H  
ATOM    383  HD3 LYS A  22     -11.130   8.148 -24.159  1.00 59.39           H  
ATOM    384  CE  LYS A  22     -12.495   9.778 -24.529  1.00 59.39           C  
ATOM    385  HE2 LYS A  22     -13.276  10.302 -23.978  1.00 59.39           H  
ATOM    386  HE3 LYS A  22     -11.678  10.483 -24.691  1.00 59.39           H  
ATOM    387  NZ  LYS A  22     -13.027   9.303 -25.834  1.00 59.39           N  
ATOM    388  HZ1 LYS A  22     -13.815   8.688 -25.695  1.00 59.39           H  
ATOM    389  HZ2 LYS A  22     -12.318   8.809 -26.356  1.00 59.39           H  
ATOM    390  HZ3 LYS A  22     -13.340  10.085 -26.392  1.00 59.39           H  
ATOM    391  N   ILE A  23     -11.360   8.678 -17.767  1.00 60.92           N  
ATOM    392  H   ILE A  23     -10.750   9.482 -17.730  1.00 60.92           H  
ATOM    393  CA  ILE A  23     -12.287   8.437 -16.662  1.00 60.92           C  
ATOM    394  HA  ILE A  23     -12.180   7.405 -16.328  1.00 60.92           H  
ATOM    395  C   ILE A  23     -13.683   8.628 -17.245  1.00 60.92           C  
ATOM    396  CB  ILE A  23     -12.013   9.371 -15.460  1.00 60.92           C  
ATOM    397  HB  ILE A  23     -12.108  10.406 -15.789  1.00 60.92           H  
ATOM    398  O   ILE A  23     -14.027   9.712 -17.715  1.00 60.92           O  
ATOM    399  CG1 ILE A  23     -10.571   9.149 -14.946  1.00 60.92           C  
ATOM    400 HG12 ILE A  23      -9.867   9.360 -15.751  1.00 60.92           H  
ATOM    401 HG13 ILE A  23     -10.450   8.104 -14.657  1.00 60.92           H  
ATOM    402  CG2 ILE A  23     -13.043   9.120 -14.340  1.00 60.92           C  
ATOM    403 HG21 ILE A  23     -12.949   8.103 -13.959  1.00 60.92           H  
ATOM    404 HG22 ILE A  23     -12.889   9.823 -13.521  1.00 60.92           H  
ATOM    405 HG23 ILE A  23     -14.057   9.276 -14.706  1.00 60.92           H  
ATOM    406  CD1 ILE A  23     -10.166  10.030 -13.759  1.00 60.92           C  
ATOM    407 HD11 ILE A  23     -10.719   9.747 -12.863  1.00 60.92           H  
ATOM    408 HD12 ILE A  23     -10.355  11.078 -13.991  1.00 60.92           H  
ATOM    409 HD13 ILE A  23      -9.103   9.899 -13.560  1.00 60.92           H  
ATOM    410  N   ALA A  24     -14.466   7.553 -17.265  1.00 57.44           N  
ATOM    411  H   ALA A  24     -14.082   6.669 -16.962  1.00 57.44           H  
ATOM    412  CA  ALA A  24     -15.877   7.612 -17.585  1.00 57.44           C  
ATOM    413  HA  ALA A  24     -16.006   8.086 -18.558  1.00 57.44           H  
ATOM    414  C   ALA A  24     -16.566   8.475 -16.518  1.00 57.44           C  
ATOM    415  CB  ALA A  24     -16.423   6.179 -17.662  1.00 57.44           C  
ATOM    416  HB1 ALA A  24     -17.487   6.205 -17.899  1.00 57.44           H  
ATOM    417  HB2 ALA A  24     -16.285   5.670 -16.708  1.00 57.44           H  
ATOM    418  HB3 ALA A  24     -15.902   5.626 -18.443  1.00 57.44           H  
ATOM    419  O   ALA A  24     -17.025   7.977 -15.493  1.00 57.44           O  
ATOM    420  N   ALA A  25     -16.635   9.784 -16.759  1.00 58.65           N  
ATOM    421  H   ALA A  25     -16.093  10.134 -17.535  1.00 58.65           H  
ATOM    422  CA  ALA A  25     -17.284  10.780 -15.909  1.00 58.65           C  
ATOM    423  HA  ALA A  25     -16.904  10.660 -14.895  1.00 58.65           H  
ATOM    424  C   ALA A  25     -18.821  10.615 -15.831  1.00 58.65           C  
ATOM    425  CB  ALA A  25     -16.857  12.166 -16.417  1.00 58.65           C  
ATOM    426  HB1 ALA A  25     -17.248  12.938 -15.754  1.00 58.65           H  
ATOM    427  HB2 ALA A  25     -15.770  12.240 -16.434  1.00 58.65           H  
ATOM    428  HB3 ALA A  25     -17.249  12.335 -17.420  1.00 58.65           H  
ATOM    429  O   ALA A  25     -19.525  11.544 -15.456  1.00 58.65           O  
ATOM    430  N   GLY A  26     -19.358   9.443 -16.189  1.00 51.80           N  
ATOM    431  H   GLY A  26     -18.719   8.693 -16.410  1.00 51.80           H  
ATOM    432  CA  GLY A  26     -20.790   9.217 -16.388  1.00 51.80           C  
ATOM    433  HA2 GLY A  26     -21.333  10.158 -16.310  1.00 51.80           H  
ATOM    434  HA3 GLY A  26     -20.937   8.846 -17.403  1.00 51.80           H  
ATOM    435  C   GLY A  26     -21.463   8.222 -15.440  1.00 51.80           C  
ATOM    436  O   GLY A  26     -22.685   8.190 -15.415  1.00 51.80           O  
ATOM    437  N   ASN A  27     -20.730   7.432 -14.640  1.00 52.13           N  
ATOM    438  H   ASN A  27     -19.724   7.503 -14.682  1.00 52.13           H  
ATOM    439  CA  ASN A  27     -21.338   6.312 -13.889  1.00 52.13           C  
ATOM    440  HA  ASN A  27     -22.422   6.383 -13.984  1.00 52.13           H  
ATOM    441  C   ASN A  27     -21.169   6.334 -12.358  1.00 52.13           C  
ATOM    442  CB  ASN A  27     -20.938   4.975 -14.548  1.00 52.13           C  
ATOM    443  HB2 ASN A  27     -21.040   4.162 -13.829  1.00 52.13           H  
ATOM    444  HB3 ASN A  27     -19.893   5.011 -14.857  1.00 52.13           H  
ATOM    445  O   ASN A  27     -21.591   5.393 -11.691  1.00 52.13           O  
ATOM    446  CG  ASN A  27     -21.816   4.607 -15.738  1.00 52.13           C  
ATOM    447  ND2 ASN A  27     -21.392   3.669 -16.550  1.00 52.13           N  
ATOM    448 HD21 ASN A  27     -21.991   3.460 -17.335  1.00 52.13           H  
ATOM    449 HD22 ASN A  27     -20.512   3.198 -16.391  1.00 52.13           H  
ATOM    450  OD1 ASN A  27     -22.908   5.106 -15.944  1.00 52.13           O  
ATOM    451  N   ASN A  28     -20.670   7.424 -11.765  1.00 53.85           N  
ATOM    452  H   ASN A  28     -20.342   8.185 -12.344  1.00 53.85           H  
ATOM    453  CA  ASN A  28     -20.600   7.559 -10.298  1.00 53.85           C  
ATOM    454  HA  ASN A  28     -20.307   6.594  -9.885  1.00 53.85           H  
ATOM    455  C   ASN A  28     -21.953   7.855  -9.614  1.00 53.85           C  
ATOM    456  CB  ASN A  28     -19.512   8.584  -9.916  1.00 53.85           C  
ATOM    457  HB2 ASN A  28     -19.720   8.979  -8.922  1.00 53.85           H  
ATOM    458  HB3 ASN A  28     -19.518   9.421 -10.615  1.00 53.85           H  
ATOM    459  O   ASN A  28     -22.029   7.846  -8.389  1.00 53.85           O  
ATOM    460  CG  ASN A  28     -18.120   7.975  -9.844  1.00 53.85           C  
ATOM    461  ND2 ASN A  28     -17.087   8.772  -9.982  1.00 53.85           N  
ATOM    462 HD21 ASN A  28     -16.183   8.332  -9.890  1.00 53.85           H  
ATOM    463 HD22 ASN A  28     -17.205   9.769 -10.094  1.00 53.85           H  
ATOM    464  OD1 ASN A  28     -17.932   6.789  -9.651  1.00 53.85           O  
ATOM    465  N   SER A  29     -23.040   8.079 -10.362  1.00 58.30           N  
ATOM    466  H   SER A  29     -22.939   8.101 -11.367  1.00 58.30           H  
ATOM    467  CA  SER A  29     -24.367   8.343  -9.771  1.00 58.30           C  
ATOM    468  HA  SER A  29     -24.232   8.968  -8.888  1.00 58.30           H  
ATOM    469  C   SER A  29     -25.097   7.068  -9.298  1.00 58.30           C  
ATOM    470  CB  SER A  29     -25.214   9.152 -10.760  1.00 58.30           C  
ATOM    471  HB2 SER A  29     -25.530   8.513 -11.584  1.00 58.30           H  
ATOM    472  HB3 SER A  29     -24.619   9.975 -11.156  1.00 58.30           H  
ATOM    473  O   SER A  29     -25.974   7.127  -8.440  1.00 58.30           O  
ATOM    474  OG  SER A  29     -26.343   9.687 -10.108  1.00 58.30           O  
ATOM    475  HG  SER A  29     -26.867  10.198 -10.728  1.00 58.30           H  
ATOM    476  N   LYS A  30     -24.711   5.878  -9.788  1.00 58.35           N  
ATOM    477  H   LYS A  30     -23.932   5.857 -10.431  1.00 58.35           H  
ATOM    478  CA  LYS A  30     -25.421   4.612  -9.498  1.00 58.35           C  
ATOM    479  HA  LYS A  30     -26.475   4.848  -9.350  1.00 58.35           H  
ATOM    480  C   LYS A  30     -25.041   3.918  -8.184  1.00 58.35           C  
ATOM    481  CB  LYS A  30     -25.326   3.657 -10.702  1.00 58.35           C  
ATOM    482  HB2 LYS A  30     -24.353   3.755 -11.183  1.00 58.35           H  
ATOM    483  HB3 LYS A  30     -25.429   2.628 -10.359  1.00 58.35           H  
ATOM    484  O   LYS A  30     -25.687   2.945  -7.816  1.00 58.35           O  
ATOM    485  CG  LYS A  30     -26.453   3.931 -11.709  1.00 58.35           C  
ATOM    486  HG2 LYS A  30     -26.356   4.945 -12.097  1.00 58.35           H  
ATOM    487  HG3 LYS A  30     -27.413   3.837 -11.202  1.00 58.35           H  
ATOM    488  CD  LYS A  30     -26.409   2.933 -12.874  1.00 58.35           C  
ATOM    489  HD2 LYS A  30     -25.480   3.074 -13.427  1.00 58.35           H  
ATOM    490  HD3 LYS A  30     -26.439   1.918 -12.479  1.00 58.35           H  
ATOM    491  CE  LYS A  30     -27.609   3.157 -13.803  1.00 58.35           C  
ATOM    492  HE2 LYS A  30     -28.524   3.000 -13.231  1.00 58.35           H  
ATOM    493  HE3 LYS A  30     -27.602   4.194 -14.136  1.00 58.35           H  
ATOM    494  NZ  LYS A  30     -27.578   2.247 -14.976  1.00 58.35           N  
ATOM    495  HZ1 LYS A  30     -26.748   2.410 -15.529  1.00 58.35           H  
ATOM    496  HZ2 LYS A  30     -28.383   2.404 -15.566  1.00 58.35           H  
ATOM    497  HZ3 LYS A  30     -27.588   1.281 -14.682  1.00 58.35           H  
ATOM    498  N   LEU A  31     -24.051   4.416  -7.444  1.00 59.44           N  
ATOM    499  H   LEU A  31     -23.563   5.230  -7.788  1.00 59.44           H  
ATOM    500  CA  LEU A  31     -23.608   3.814  -6.175  1.00 59.44           C  
ATOM    501  HA  LEU A  31     -23.838   2.749  -6.198  1.00 59.44           H  
ATOM    502  C   LEU A  31     -24.363   4.327  -4.933  1.00 59.44           C  
ATOM    503  CB  LEU A  31     -22.073   3.954  -6.078  1.00 59.44           C  
ATOM    504  HB2 LEU A  31     -21.755   4.826  -6.649  1.00 59.44           H  
ATOM    505  HB3 LEU A  31     -21.772   4.130  -5.046  1.00 59.44           H  
ATOM    506  O   LEU A  31     -24.038   3.939  -3.816  1.00 59.44           O  
ATOM    507  CG  LEU A  31     -21.358   2.690  -6.599  1.00 59.44           C  
ATOM    508  HG  LEU A  31     -21.977   2.200  -7.351  1.00 59.44           H  
ATOM    509  CD1 LEU A  31     -20.030   3.044  -7.261  1.00 59.44           C  
ATOM    510 HD11 LEU A  31     -19.542   2.135  -7.615  1.00 59.44           H  
ATOM    511 HD12 LEU A  31     -19.377   3.545  -6.547  1.00 59.44           H  
ATOM    512 HD13 LEU A  31     -20.203   3.701  -8.113  1.00 59.44           H  
ATOM    513  CD2 LEU A  31     -21.091   1.711  -5.454  1.00 59.44           C  
ATOM    514 HD21 LEU A  31     -20.636   0.801  -5.845  1.00 59.44           H  
ATOM    515 HD22 LEU A  31     -22.029   1.447  -4.966  1.00 59.44           H  
ATOM    516 HD23 LEU A  31     -20.422   2.158  -4.719  1.00 59.44           H  
ATOM    517  N   LYS A  32     -25.378   5.188  -5.098  1.00 59.64           N  
ATOM    518  H   LYS A  32     -25.622   5.453  -6.042  1.00 59.64           H  
ATOM    519  CA  LYS A  32     -26.012   5.908  -3.978  1.00 59.64           C  
ATOM    520  HA  LYS A  32     -25.340   5.825  -3.124  1.00 59.64           H  
ATOM    521  C   LYS A  32     -27.319   5.315  -3.432  1.00 59.64           C  
ATOM    522  CB  LYS A  32     -26.122   7.408  -4.325  1.00 59.64           C  
ATOM    523  HB2 LYS A  32     -25.733   7.593  -5.326  1.00 59.64           H  
ATOM    524  HB3 LYS A  32     -27.167   7.718  -4.313  1.00 59.64           H  
ATOM    525  O   LYS A  32     -27.830   5.844  -2.455  1.00 59.64           O  
ATOM    526  CG  LYS A  32     -25.325   8.257  -3.321  1.00 59.64           C  
ATOM    527  HG2 LYS A  32     -24.288   7.923  -3.315  1.00 59.64           H  
ATOM    528  HG3 LYS A  32     -25.745   8.118  -2.325  1.00 59.64           H  
ATOM    529  CD  LYS A  32     -25.365   9.747  -3.681  1.00 59.64           C  
ATOM    530  HD2 LYS A  32     -26.402  10.083  -3.679  1.00 59.64           H  
ATOM    531  HD3 LYS A  32     -24.947   9.887  -4.678  1.00 59.64           H  
ATOM    532  CE  LYS A  32     -24.556  10.555  -2.659  1.00 59.64           C  
ATOM    533  HE2 LYS A  32     -24.945  10.338  -1.664  1.00 59.64           H  
ATOM    534  HE3 LYS A  32     -23.519  10.219  -2.689  1.00 59.64           H  
ATOM    535  NZ  LYS A  32     -24.634  12.015  -2.922  1.00 59.64           N  
ATOM    536  HZ1 LYS A  32     -24.116  12.530  -2.224  1.00 59.64           H  
ATOM    537  HZ2 LYS A  32     -25.594  12.328  -2.889  1.00 59.64           H  
ATOM    538  HZ3 LYS A  32     -24.256  12.237  -3.832  1.00 59.64           H  
ATOM    539  N   THR A  33     -27.861   4.234  -3.997  1.00 62.81           N  
ATOM    540  H   THR A  33     -27.438   3.864  -4.836  1.00 62.81           H  
ATOM    541  CA  THR A  33     -29.228   3.766  -3.661  1.00 62.81           C  
ATOM    542  HA  THR A  33     -29.646   4.414  -2.891  1.00 62.81           H  
ATOM    543  C   THR A  33     -29.332   2.370  -3.039  1.00 62.81           C  
ATOM    544  CB  THR A  33     -30.164   3.903  -4.873  1.00 62.81           C  
ATOM    545  HB  THR A  33     -31.086   3.347  -4.704  1.00 62.81           H  
ATOM    546  O   THR A  33     -30.442   1.921  -2.771  1.00 62.81           O  
ATOM    547  CG2 THR A  33     -30.527   5.365  -5.134  1.00 62.81           C  
ATOM    548 HG21 THR A  33     -31.226   5.426  -5.968  1.00 62.81           H  
ATOM    549 HG22 THR A  33     -31.004   5.789  -4.250  1.00 62.81           H  
ATOM    550 HG23 THR A  33     -29.633   5.942  -5.372  1.00 62.81           H  
ATOM    551  OG1 THR A  33     -29.527   3.417  -6.034  1.00 62.81           O  
ATOM    552  HG1 THR A  33     -30.176   3.433  -6.741  1.00 62.81           H  
ATOM    553  N   GLN A  34     -28.222   1.683  -2.745  1.00 62.65           N  
ATOM    554  H   GLN A  34     -27.323   2.069  -2.997  1.00 62.65           H  
ATOM    555  CA  GLN A  34     -28.270   0.346  -2.121  1.00 62.65           C  
ATOM    556  HA  GLN A  34     -29.267  -0.070  -2.267  1.00 62.65           H  
ATOM    557  C   GLN A  34     -28.099   0.329  -0.592  1.00 62.65           C  
ATOM    558  CB  GLN A  34     -27.308  -0.614  -2.834  1.00 62.65           C  
ATOM    559  HB2 GLN A  34     -26.316  -0.168  -2.912  1.00 62.65           H  
ATOM    560  HB3 GLN A  34     -27.230  -1.530  -2.248  1.00 62.65           H  
ATOM    561  O   GLN A  34     -28.392  -0.686   0.029  1.00 62.65           O  
ATOM    562  CG  GLN A  34     -27.839  -0.986  -4.230  1.00 62.65           C  
ATOM    563  HG2 GLN A  34     -27.768  -0.127  -4.897  1.00 62.65           H  
ATOM    564  HG3 GLN A  34     -28.888  -1.269  -4.146  1.00 62.65           H  
ATOM    565  CD  GLN A  34     -27.084  -2.155  -4.854  1.00 62.65           C  
ATOM    566  NE2 GLN A  34     -27.712  -2.920  -5.721  1.00 62.65           N  
ATOM    567 HE21 GLN A  34     -27.176  -3.704  -6.065  1.00 62.65           H  
ATOM    568 HE22 GLN A  34     -28.685  -2.772  -5.945  1.00 62.65           H  
ATOM    569  OE1 GLN A  34     -25.923  -2.404  -4.591  1.00 62.65           O  
ATOM    570  N   ASN A  35     -27.725   1.446   0.042  1.00 57.51           N  
ATOM    571  H   ASN A  35     -27.514   2.268  -0.505  1.00 57.51           H  
ATOM    572  CA  ASN A  35     -27.548   1.503   1.504  1.00 57.51           C  
ATOM    573  HA  ASN A  35     -27.249   0.516   1.856  1.00 57.51           H  
ATOM    574  C   ASN A  35     -28.835   1.813   2.293  1.00 57.51           C  
ATOM    575  CB  ASN A  35     -26.404   2.477   1.838  1.00 57.51           C  
ATOM    576  HB2 ASN A  35     -26.417   2.697   2.905  1.00 57.51           H  
ATOM    577  HB3 ASN A  35     -26.539   3.413   1.297  1.00 57.51           H  
ATOM    578  O   ASN A  35     -28.804   1.852   3.517  1.00 57.51           O  
ATOM    579  CG  ASN A  35     -25.037   1.887   1.537  1.00 57.51           C  
ATOM    580  ND2 ASN A  35     -24.064   2.708   1.222  1.00 57.51           N  
ATOM    581 HD21 ASN A  35     -24.199   3.708   1.246  1.00 57.51           H  
ATOM    582 HD22 ASN A  35     -23.170   2.266   1.065  1.00 57.51           H  
ATOM    583  OD1 ASN A  35     -24.813   0.694   1.572  1.00 57.51           O  
ATOM    584  N   SER A  36     -29.971   2.038   1.632  1.00 62.91           N  
ATOM    585  H   SER A  36     -29.970   2.012   0.622  1.00 62.91           H  
ATOM    586  CA  SER A  36     -31.206   2.509   2.278  1.00 62.91           C  
ATOM    587  HA  SER A  36     -30.941   2.977   3.226  1.00 62.91           H  
ATOM    588  C   SER A  36     -32.209   1.409   2.657  1.00 62.91           C  
ATOM    589  CB  SER A  36     -31.846   3.615   1.430  1.00 62.91           C  
ATOM    590  HB2 SER A  36     -32.878   3.782   1.740  1.00 62.91           H  
ATOM    591  HB3 SER A  36     -31.290   4.539   1.588  1.00 62.91           H  
ATOM    592  O   SER A  36     -33.305   1.731   3.100  1.00 62.91           O  
ATOM    593  OG  SER A  36     -31.796   3.296   0.049  1.00 62.91           O  
ATOM    594  HG  SER A  36     -32.426   3.858  -0.408  1.00 62.91           H  
ATOM    595  N   LYS A  37     -31.867   0.119   2.517  1.00 57.98           N  
ATOM    596  H   LYS A  37     -30.943  -0.091   2.169  1.00 57.98           H  
ATOM    597  CA  LYS A  37     -32.788  -1.000   2.823  1.00 57.98           C  
ATOM    598  HA  LYS A  37     -33.780  -0.590   3.012  1.00 57.98           H  
ATOM    599  C   LYS A  37     -32.501  -1.769   4.124  1.00 57.98           C  
ATOM    600  CB  LYS A  37     -32.933  -1.932   1.605  1.00 57.98           C  
ATOM    601  HB2 LYS A  37     -31.949  -2.250   1.263  1.00 57.98           H  
ATOM    602  HB3 LYS A  37     -33.489  -2.820   1.907  1.00 57.98           H  
ATOM    603  O   LYS A  37     -33.164  -2.765   4.373  1.00 57.98           O  
ATOM    604  CG  LYS A  37     -33.703  -1.267   0.452  1.00 57.98           C  
ATOM    605  HG2 LYS A  37     -33.084  -0.497  -0.007  1.00 57.98           H  
ATOM    606  HG3 LYS A  37     -34.611  -0.807   0.843  1.00 57.98           H  
ATOM    607  CD  LYS A  37     -34.095  -2.314  -0.599  1.00 57.98           C  
ATOM    608  HD2 LYS A  37     -34.695  -3.085  -0.115  1.00 57.98           H  
ATOM    609  HD3 LYS A  37     -33.193  -2.772  -1.005  1.00 57.98           H  
ATOM    610  CE  LYS A  37     -34.907  -1.670  -1.726  1.00 57.98           C  
ATOM    611  HE2 LYS A  37     -35.730  -1.112  -1.279  1.00 57.98           H  
ATOM    612  HE3 LYS A  37     -34.270  -0.960  -2.254  1.00 57.98           H  
ATOM    613  NZ  LYS A  37     -35.438  -2.697  -2.657  1.00 57.98           N  
ATOM    614  HZ1 LYS A  37     -35.984  -2.268  -3.391  1.00 57.98           H  
ATOM    615  HZ2 LYS A  37     -34.687  -3.231  -3.069  1.00 57.98           H  
ATOM    616  HZ3 LYS A  37     -36.039  -3.336  -2.157  1.00 57.98           H  
ATOM    617  N   LEU A  38     -31.560  -1.325   4.961  1.00 61.18           N  
ATOM    618  H   LEU A  38     -31.073  -0.473   4.724  1.00 61.18           H  
ATOM    619  CA  LEU A  38     -31.126  -2.053   6.171  1.00 61.18           C  
ATOM    620  HA  LEU A  38     -31.762  -2.928   6.306  1.00 61.18           H  
ATOM    621  C   LEU A  38     -31.323  -1.261   7.477  1.00 61.18           C  
ATOM    622  CB  LEU A  38     -29.674  -2.546   5.974  1.00 61.18           C  
ATOM    623  HB2 LEU A  38     -29.095  -1.748   5.511  1.00 61.18           H  
ATOM    624  HB3 LEU A  38     -29.214  -2.758   6.939  1.00 61.18           H  
ATOM    625  O   LEU A  38     -30.455  -1.273   8.343  1.00 61.18           O  
ATOM    626  CG  LEU A  38     -29.540  -3.832   5.145  1.00 61.18           C  
ATOM    627  HG  LEU A  38     -30.070  -3.719   4.199  1.00 61.18           H  
ATOM    628  CD1 LEU A  38     -28.059  -4.075   4.852  1.00 61.18           C  
ATOM    629 HD11 LEU A  38     -27.651  -3.238   4.285  1.00 61.18           H  
ATOM    630 HD12 LEU A  38     -27.944  -4.986   4.266  1.00 61.18           H  
ATOM    631 HD13 LEU A  38     -27.507  -4.180   5.786  1.00 61.18           H  
ATOM    632  CD2 LEU A  38     -30.078  -5.058   5.887  1.00 61.18           C  
ATOM    633 HD21 LEU A  38     -29.897  -5.959   5.300  1.00 61.18           H  
ATOM    634 HD22 LEU A  38     -31.152  -4.972   6.048  1.00 61.18           H  
ATOM    635 HD23 LEU A  38     -29.584  -5.161   6.854  1.00 61.18           H  
ATOM    636  N   ILE A  39     -32.431  -0.527   7.623  1.00 58.72           N  
ATOM    637  H   ILE A  39     -33.138  -0.554   6.902  1.00 58.72           H  
ATOM    638  CA  ILE A  39     -32.695   0.246   8.851  1.00 58.72           C  
ATOM    639  HA  ILE A  39     -32.151  -0.241   9.661  1.00 58.72           H  
ATOM    640  C   ILE A  39     -34.170   0.160   9.267  1.00 58.72           C  
ATOM    641  CB  ILE A  39     -32.171   1.709   8.783  1.00 58.72           C  
ATOM    642  HB  ILE A  39     -32.936   2.336   8.324  1.00 58.72           H  
ATOM    643  O   ILE A  39     -34.863   1.165   9.364  1.00 58.72           O  
ATOM    644  CG1 ILE A  39     -30.884   1.892   7.941  1.00 58.72           C  
ATOM    645 HG12 ILE A  39     -31.067   1.537   6.927  1.00 58.72           H  
ATOM    646 HG13 ILE A  39     -30.075   1.304   8.375  1.00 58.72           H  
ATOM    647  CG2 ILE A  39     -31.929   2.191  10.230  1.00 58.72           C  
ATOM    648 HG21 ILE A  39     -31.730   3.263  10.247  1.00 58.72           H  
ATOM    649 HG22 ILE A  39     -31.084   1.656  10.662  1.00 58.72           H  
ATOM    650 HG23 ILE A  39     -32.813   2.009  10.842  1.00 58.72           H  
ATOM    651  CD1 ILE A  39     -30.410   3.344   7.809  1.00 58.72           C  
ATOM    652 HD11 ILE A  39     -30.070   3.725   8.772  1.00 58.72           H  
ATOM    653 HD12 ILE A  39     -31.219   3.968   7.430  1.00 58.72           H  
ATOM    654 HD13 ILE A  39     -29.574   3.383   7.111  1.00 58.72           H  
ATOM    655  N   TYR A  40     -34.652  -1.052   9.517  1.00 53.13           N  
ATOM    656  H   TYR A  40     -34.051  -1.850   9.368  1.00 53.13           H  
ATOM    657  CA  TYR A  40     -35.800  -1.309  10.386  1.00 53.13           C  
ATOM    658  HA  TYR A  40     -35.924  -0.475  11.077  1.00 53.13           H  
ATOM    659  C   TYR A  40     -35.439  -2.561  11.194  1.00 53.13           C  
ATOM    660  CB  TYR A  40     -37.100  -1.467   9.575  1.00 53.13           C  
ATOM    661  HB2 TYR A  40     -37.895  -1.773  10.255  1.00 53.13           H  
ATOM    662  HB3 TYR A  40     -36.969  -2.269   8.849  1.00 53.13           H  
ATOM    663  O   TYR A  40     -34.875  -3.478  10.614  1.00 53.13           O  
ATOM    664  CG  TYR A  40     -37.544  -0.198   8.860  1.00 53.13           C  
ATOM    665  CD1 TYR A  40     -38.143   0.850   9.589  1.00 53.13           C  
ATOM    666  HD1 TYR A  40     -38.320   0.732  10.648  1.00 53.13           H  
ATOM    667  CD2 TYR A  40     -37.311  -0.042   7.479  1.00 53.13           C  
ATOM    668  HD2 TYR A  40     -36.849  -0.844   6.923  1.00 53.13           H  
ATOM    669  CE1 TYR A  40     -38.491   2.056   8.947  1.00 53.13           C  
ATOM    670  HE1 TYR A  40     -38.943   2.856   9.515  1.00 53.13           H  
ATOM    671  CE2 TYR A  40     -37.655   1.163   6.832  1.00 53.13           C  
ATOM    672  HE2 TYR A  40     -37.469   1.294   5.777  1.00 53.13           H  
ATOM    673  OH  TYR A  40     -38.564   3.380   6.946  1.00 53.13           O  
ATOM    674  HH  TYR A  40     -38.974   3.994   7.560  1.00 53.13           H  
ATOM    675  CZ  TYR A  40     -38.239   2.215   7.568  1.00 53.13           C  
ATOM    676  N   GLU A  41     -35.716  -2.566  12.501  1.00 51.44           N  
ATOM    677  H   GLU A  41     -36.262  -1.790  12.846  1.00 51.44           H  
ATOM    678  CA  GLU A  41     -35.313  -3.587  13.496  1.00 51.44           C  
ATOM    679  HA  GLU A  41     -36.014  -3.478  14.323  1.00 51.44           H  
ATOM    680  C   GLU A  41     -33.929  -3.399  14.145  1.00 51.44           C  
ATOM    681  CB  GLU A  41     -35.524  -5.042  13.031  1.00 51.44           C  
ATOM    682  HB2 GLU A  41     -34.806  -5.298  12.252  1.00 51.44           H  
ATOM    683  HB3 GLU A  41     -35.326  -5.691  13.884  1.00 51.44           H  
ATOM    684  O   GLU A  41     -33.005  -4.167  13.915  1.00 51.44           O  
ATOM    685  CG  GLU A  41     -36.950  -5.332  12.548  1.00 51.44           C  
ATOM    686  HG2 GLU A  41     -37.638  -5.115  13.364  1.00 51.44           H  
ATOM    687  HG3 GLU A  41     -37.202  -4.671  11.718  1.00 51.44           H  
ATOM    688  CD  GLU A  41     -37.141  -6.786  12.092  1.00 51.44           C  
ATOM    689  OE1 GLU A  41     -38.312  -7.122  11.809  1.00 51.44           O  
ATOM    690  OE2 GLU A  41     -36.148  -7.545  12.031  1.00 51.44           O  
ATOM    691  N   ASN A  42     -33.802  -2.412  15.042  1.00 49.72           N  
ATOM    692  H   ASN A  42     -34.505  -1.687  15.024  1.00 49.72           H  
ATOM    693  CA  ASN A  42     -33.197  -2.663  16.359  1.00 49.72           C  
ATOM    694  HA  ASN A  42     -33.650  -3.577  16.744  1.00 49.72           H  
ATOM    695  C   ASN A  42     -33.538  -1.517  17.327  1.00 49.72           C  
ATOM    696  CB  ASN A  42     -31.669  -2.896  16.305  1.00 49.72           C  
ATOM    697  HB2 ASN A  42     -31.135  -1.945  16.305  1.00 49.72           H  
ATOM    698  HB3 ASN A  42     -31.371  -3.430  15.403  1.00 49.72           H  
ATOM    699  O   ASN A  42     -32.985  -0.419  17.239  1.00 49.72           O  
ATOM    700  CG  ASN A  42     -31.199  -3.729  17.486  1.00 49.72           C  
ATOM    701  ND2 ASN A  42     -30.018  -4.294  17.411  1.00 49.72           N  
ATOM    702 HD21 ASN A  42     -29.746  -4.843  18.213  1.00 49.72           H  
ATOM    703 HD22 ASN A  42     -29.458  -4.198  16.576  1.00 49.72           H  
ATOM    704  OD1 ASN A  42     -31.887  -3.907  18.475  1.00 49.72           O  
ATOM    705  N   ASN A  43     -34.480  -1.764  18.234  1.00 49.83           N  
ATOM    706  H   ASN A  43     -34.804  -2.718  18.310  1.00 49.83           H  
ATOM    707  CA  ASN A  43     -34.697  -0.911  19.393  1.00 49.83           C  
ATOM    708  HA  ASN A  43     -34.563   0.134  19.113  1.00 49.83           H  
ATOM    709  C   ASN A  43     -33.649  -1.282  20.446  1.00 49.83           C  
ATOM    710  CB  ASN A  43     -36.128  -1.103  19.931  1.00 49.83           C  
ATOM    711  HB2 ASN A  43     -36.204  -0.643  20.916  1.00 49.83           H  
ATOM    712  HB3 ASN A  43     -36.334  -2.167  20.045  1.00 49.83           H  
ATOM    713  O   ASN A  43     -33.560  -2.447  20.821  1.00 49.83           O  
ATOM    714  CG  ASN A  43     -37.179  -0.454  19.052  1.00 49.83           C  
ATOM    715  ND2 ASN A  43     -38.196  -1.179  18.648  1.00 49.83           N  
ATOM    716 HD21 ASN A  43     -38.286  -2.147  18.925  1.00 49.83           H  
ATOM    717 HD22 ASN A  43     -38.888  -0.705  18.085  1.00 49.83           H  
ATOM    718  OD1 ASN A  43     -37.103   0.717  18.726  1.00 49.83           O  
ATOM    719  N   ASN A  44     -32.970  -0.265  20.980  1.00 54.93           N  
ATOM    720  H   ASN A  44     -33.112   0.635  20.543  1.00 54.93           H  
ATOM    721  CA  ASN A  44     -32.035  -0.307  22.108  1.00 54.93           C  
ATOM    722  HA  ASN A  44     -32.106   0.693  22.536  1.00 54.93           H  
ATOM    723  C   ASN A  44     -30.549  -0.497  21.722  1.00 54.93           C  
ATOM    724  CB  ASN A  44     -32.554  -1.281  23.197  1.00 54.93           C  
ATOM    725  HB2 ASN A  44     -32.124  -2.269  23.037  1.00 54.93           H  
ATOM    726  HB3 ASN A  44     -33.638  -1.373  23.125  1.00 54.93           H  
ATOM    727  O   ASN A  44     -30.173  -1.455  21.059  1.00 54.93           O  
ATOM    728  CG  ASN A  44     -32.296  -0.844  24.615  1.00 54.93           C  
ATOM    729  ND2 ASN A  44     -32.660  -1.667  25.571  1.00 54.93           N  
ATOM    730 HD21 ASN A  44     -33.090  -2.554  25.351  1.00 54.93           H  
ATOM    731 HD22 ASN A  44     -32.471  -1.367  26.517  1.00 54.93           H  
ATOM    732  OD1 ASN A  44     -31.817   0.246  24.876  1.00 54.93           O  
ATOM    733  N   HIS A  45     -29.711   0.404  22.248  1.00 49.89           N  
ATOM    734  H   HIS A  45     -30.143   1.043  22.901  1.00 49.89           H  
ATOM    735  CA  HIS A  45     -28.240   0.477  22.165  1.00 49.89           C  
ATOM    736  HA  HIS A  45     -27.969   1.047  23.053  1.00 49.89           H  
ATOM    737  C   HIS A  45     -27.629   1.284  20.999  1.00 49.89           C  
ATOM    738  CB  HIS A  45     -27.560  -0.876  22.425  1.00 49.89           C  
ATOM    739  HB2 HIS A  45     -26.492  -0.714  22.569  1.00 49.89           H  
ATOM    740  HB3 HIS A  45     -27.678  -1.525  21.557  1.00 49.89           H  
ATOM    741  O   HIS A  45     -27.274   0.776  19.945  1.00 49.89           O  
ATOM    742  CG  HIS A  45     -28.116  -1.564  23.646  1.00 49.89           C  
ATOM    743  CD2 HIS A  45     -27.797  -1.312  24.953  1.00 49.89           C  
ATOM    744  HD2 HIS A  45     -27.053  -0.612  25.304  1.00 49.89           H  
ATOM    745  ND1 HIS A  45     -29.133  -2.487  23.648  1.00 49.89           N  
ATOM    746  HD1 HIS A  45     -29.596  -2.837  22.821  1.00 49.89           H  
ATOM    747  CE1 HIS A  45     -29.422  -2.786  24.925  1.00 49.89           C  
ATOM    748  HE1 HIS A  45     -30.182  -3.484  25.244  1.00 49.89           H  
ATOM    749  NE2 HIS A  45     -28.634  -2.089  25.757  1.00 49.89           N  
ATOM    750  N   GLN A  46     -27.437   2.576  21.287  1.00 45.93           N  
ATOM    751  H   GLN A  46     -27.921   2.899  22.112  1.00 45.93           H  
ATOM    752  CA  GLN A  46     -26.276   3.396  20.909  1.00 45.93           C  
ATOM    753  HA  GLN A  46     -26.545   4.426  21.142  1.00 45.93           H  
ATOM    754  C   GLN A  46     -25.861   3.400  19.426  1.00 45.93           C  
ATOM    755  CB  GLN A  46     -25.093   3.063  21.838  1.00 45.93           C  
ATOM    756  HB2 GLN A  46     -24.277   3.745  21.596  1.00 45.93           H  
ATOM    757  HB3 GLN A  46     -24.752   2.044  21.654  1.00 45.93           H  
ATOM    758  O   GLN A  46     -25.043   2.604  18.969  1.00 45.93           O  
ATOM    759  CG  GLN A  46     -25.448   3.209  23.331  1.00 45.93           C  
ATOM    760  HG2 GLN A  46     -25.931   4.172  23.500  1.00 45.93           H  
ATOM    761  HG3 GLN A  46     -26.143   2.419  23.616  1.00 45.93           H  
ATOM    762  CD  GLN A  46     -24.237   3.121  24.254  1.00 45.93           C  
ATOM    763  NE2 GLN A  46     -24.437   2.881  25.531  1.00 45.93           N  
ATOM    764 HE21 GLN A  46     -23.600   2.811  26.092  1.00 45.93           H  
ATOM    765 HE22 GLN A  46     -25.363   2.753  25.912  1.00 45.93           H  
ATOM    766  OE1 GLN A  46     -23.097   3.276  23.859  1.00 45.93           O  
ATOM    767  N   ARG A  47     -26.331   4.426  18.701  1.00 47.51           N  
ATOM    768  H   ARG A  47     -26.998   5.035  19.150  1.00 47.51           H  
ATOM    769  CA  ARG A  47     -25.718   4.898  17.451  1.00 47.51           C  
ATOM    770  HA  ARG A  47     -25.763   4.116  16.692  1.00 47.51           H  
ATOM    771  C   ARG A  47     -24.244   5.234  17.693  1.00 47.51           C  
ATOM    772  CB  ARG A  47     -26.434   6.164  16.945  1.00 47.51           C  
ATOM    773  HB2 ARG A  47     -25.793   6.638  16.202  1.00 47.51           H  
ATOM    774  HB3 ARG A  47     -26.556   6.866  17.771  1.00 47.51           H  
ATOM    775  O   ARG A  47     -23.924   6.325  18.154  1.00 47.51           O  
ATOM    776  CG  ARG A  47     -27.791   5.913  16.284  1.00 47.51           C  
ATOM    777  HG2 ARG A  47     -27.668   5.227  15.446  1.00 47.51           H  
ATOM    778  HG3 ARG A  47     -28.481   5.482  17.009  1.00 47.51           H  
ATOM    779  CD  ARG A  47     -28.333   7.256  15.778  1.00 47.51           C  
ATOM    780  HD2 ARG A  47     -28.444   7.936  16.623  1.00 47.51           H  
ATOM    781  HD3 ARG A  47     -27.600   7.675  15.089  1.00 47.51           H  
ATOM    782  NE  ARG A  47     -29.631   7.107  15.097  1.00 47.51           N  
ATOM    783  HE  ARG A  47     -30.166   6.277  15.310  1.00 47.51           H  
ATOM    784  NH1 ARG A  47     -29.531   9.053  13.877  1.00 47.51           N  
ATOM    785 HH11 ARG A  47     -29.932   9.691  13.204  1.00 47.51           H  
ATOM    786 HH12 ARG A  47     -28.594   9.211  14.217  1.00 47.51           H  
ATOM    787  NH2 ARG A  47     -31.324   7.730  13.709  1.00 47.51           N  
ATOM    788 HH21 ARG A  47     -31.835   6.896  13.960  1.00 47.51           H  
ATOM    789 HH22 ARG A  47     -31.724   8.387  13.055  1.00 47.51           H  
ATOM    790  CZ  ARG A  47     -30.153   7.962  14.235  1.00 47.51           C  
ATOM    791  N   THR A  48     -23.349   4.316  17.359  1.00 57.12           N  
ATOM    792  H   THR A  48     -23.674   3.398  17.093  1.00 57.12           H  
ATOM    793  CA  THR A  48     -21.944   4.638  17.109  1.00 57.12           C  
ATOM    794  HA  THR A  48     -21.688   5.564  17.622  1.00 57.12           H  
ATOM    795  C   THR A  48     -21.807   4.906  15.616  1.00 57.12           C  
ATOM    796  CB  THR A  48     -20.979   3.567  17.641  1.00 57.12           C  
ATOM    797  HB  THR A  48     -20.072   3.566  17.037  1.00 57.12           H  
ATOM    798  O   THR A  48     -21.835   4.010  14.779  1.00 57.12           O  
ATOM    799  CG2 THR A  48     -20.600   3.864  19.092  1.00 57.12           C  
ATOM    800 HG21 THR A  48     -21.493   3.897  19.717  1.00 57.12           H  
ATOM    801 HG22 THR A  48     -19.933   3.085  19.459  1.00 57.12           H  
ATOM    802 HG23 THR A  48     -20.083   4.822  19.152  1.00 57.12           H  
ATOM    803  OG1 THR A  48     -21.554   2.281  17.631  1.00 57.12           O  
ATOM    804  HG1 THR A  48     -22.229   2.250  18.313  1.00 57.12           H  
ATOM    805  N   GLU A  49     -21.773   6.193  15.287  1.00 54.03           N  
ATOM    806  H   GLU A  49     -21.844   6.867  16.036  1.00 54.03           H  
ATOM    807  CA  GLU A  49     -21.568   6.722  13.943  1.00 54.03           C  
ATOM    808  HA  GLU A  49     -22.469   6.545  13.355  1.00 54.03           H  
ATOM    809  C   GLU A  49     -20.350   6.079  13.240  1.00 54.03           C  
ATOM    810  CB  GLU A  49     -21.326   8.233  14.079  1.00 54.03           C  
ATOM    811  HB2 GLU A  49     -20.670   8.415  14.931  1.00 54.03           H  
ATOM    812  HB3 GLU A  49     -20.794   8.584  13.194  1.00 54.03           H  
ATOM    813  O   GLU A  49     -19.315   5.860  13.881  1.00 54.03           O  
ATOM    814  CG  GLU A  49     -22.610   9.057  14.255  1.00 54.03           C  
ATOM    815  HG2 GLU A  49     -23.255   8.577  14.991  1.00 54.03           H  
ATOM    816  HG3 GLU A  49     -22.337  10.039  14.641  1.00 54.03           H  
ATOM    817  CD  GLU A  49     -23.346   9.245  12.922  1.00 54.03           C  
ATOM    818  OE1 GLU A  49     -24.566   8.966  12.882  1.00 54.03           O  
ATOM    819  OE2 GLU A  49     -22.662   9.652  11.952  1.00 54.03           O  
ATOM    820  N   PRO A  50     -20.381   5.885  11.904  1.00 56.79           N  
ATOM    821  CA  PRO A  50     -19.253   5.380  11.109  1.00 56.79           C  
ATOM    822  HA  PRO A  50     -18.870   4.476  11.581  1.00 56.79           H  
ATOM    823  C   PRO A  50     -18.076   6.378  11.004  1.00 56.79           C  
ATOM    824  CB  PRO A  50     -19.862   5.006   9.752  1.00 56.79           C  
ATOM    825  HB2 PRO A  50     -20.264   3.994   9.806  1.00 56.79           H  
ATOM    826  HB3 PRO A  50     -19.156   5.082   8.925  1.00 56.79           H  
ATOM    827  O   PRO A  50     -17.250   6.298  10.094  1.00 56.79           O  
ATOM    828  CG  PRO A  50     -21.016   5.995   9.606  1.00 56.79           C  
ATOM    829  HG2 PRO A  50     -20.636   6.947   9.234  1.00 56.79           H  
ATOM    830  HG3 PRO A  50     -21.799   5.613   8.950  1.00 56.79           H  
ATOM    831  CD  PRO A  50     -21.515   6.172  11.037  1.00 56.79           C  
ATOM    832  HD2 PRO A  50     -22.312   5.456  11.238  1.00 56.79           H  
ATOM    833  HD3 PRO A  50     -21.881   7.189  11.180  1.00 56.79           H  
ATOM    834  N   GLN A  51     -17.969   7.320  11.942  1.00 54.63           N  
ATOM    835  H   GLN A  51     -18.635   7.285  12.700  1.00 54.63           H  
ATOM    836  CA  GLN A  51     -16.873   8.278  12.057  1.00 54.63           C  
ATOM    837  HA  GLN A  51     -16.683   8.719  11.079  1.00 54.63           H  
ATOM    838  C   GLN A  51     -15.571   7.581  12.490  1.00 54.63           C  
ATOM    839  CB  GLN A  51     -17.304   9.404  13.016  1.00 54.63           C  
ATOM    840  HB2 GLN A  51     -17.638   8.977  13.961  1.00 54.63           H  
ATOM    841  HB3 GLN A  51     -16.449  10.052  13.209  1.00 54.63           H  
ATOM    842  O   GLN A  51     -14.492   7.952  12.030  1.00 54.63           O  
ATOM    843  CG  GLN A  51     -18.437  10.245  12.393  1.00 54.63           C  
ATOM    844  HG2 GLN A  51     -19.264   9.602  12.090  1.00 54.63           H  
ATOM    845  HG3 GLN A  51     -18.063  10.728  11.490  1.00 54.63           H  
ATOM    846  CD  GLN A  51     -18.973  11.338  13.311  1.00 54.63           C  
ATOM    847  NE2 GLN A  51     -20.224  11.720  13.167  1.00 54.63           N  
ATOM    848 HE21 GLN A  51     -20.547  12.427  13.812  1.00 54.63           H  
ATOM    849 HE22 GLN A  51     -20.862  11.221  12.563  1.00 54.63           H  
ATOM    850  OE1 GLN A  51     -18.277  11.877  14.153  1.00 54.63           O  
ATOM    851  N   HIS A  52     -15.655   6.489  13.261  1.00 51.54           N  
ATOM    852  H   HIS A  52     -16.562   6.216  13.611  1.00 51.54           H  
ATOM    853  CA  HIS A  52     -14.472   5.749  13.716  1.00 51.54           C  
ATOM    854  HA  HIS A  52     -13.806   6.458  14.209  1.00 51.54           H  
ATOM    855  C   HIS A  52     -13.645   5.128  12.577  1.00 51.54           C  
ATOM    856  CB  HIS A  52     -14.880   4.695  14.758  1.00 51.54           C  
ATOM    857  HB2 HIS A  52     -15.917   4.392  14.614  1.00 51.54           H  
ATOM    858  HB3 HIS A  52     -14.259   3.807  14.638  1.00 51.54           H  
ATOM    859  O   HIS A  52     -12.420   5.123  12.662  1.00 51.54           O  
ATOM    860  CG  HIS A  52     -14.685   5.196  16.164  1.00 51.54           C  
ATOM    861  CD2 HIS A  52     -15.589   5.879  16.934  1.00 51.54           C  
ATOM    862  HD2 HIS A  52     -16.599   6.141  16.654  1.00 51.54           H  
ATOM    863  ND1 HIS A  52     -13.521   5.099  16.895  1.00 51.54           N  
ATOM    864  HD1 HIS A  52     -12.672   4.633  16.609  1.00 51.54           H  
ATOM    865  CE1 HIS A  52     -13.720   5.704  18.077  1.00 51.54           C  
ATOM    866  HE1 HIS A  52     -12.992   5.783  18.871  1.00 51.54           H  
ATOM    867  NE2 HIS A  52     -14.963   6.197  18.142  1.00 51.54           N  
ATOM    868  N   ALA A  53     -14.266   4.670  11.484  1.00 56.70           N  
ATOM    869  H   ALA A  53     -15.271   4.747  11.427  1.00 56.70           H  
ATOM    870  CA  ALA A  53     -13.546   3.968  10.415  1.00 56.70           C  
ATOM    871  HA  ALA A  53     -12.944   3.179  10.865  1.00 56.70           H  
ATOM    872  C   ALA A  53     -12.581   4.880   9.630  1.00 56.70           C  
ATOM    873  CB  ALA A  53     -14.580   3.313   9.492  1.00 56.70           C  
ATOM    874  HB1 ALA A  53     -14.069   2.755   8.708  1.00 56.70           H  
ATOM    875  HB2 ALA A  53     -15.203   2.625  10.063  1.00 56.70           H  
ATOM    876  HB3 ALA A  53     -15.212   4.074   9.035  1.00 56.70           H  
ATOM    877  O   ALA A  53     -11.477   4.467   9.263  1.00 56.70           O  
ATOM    878  N   TRP A  54     -12.965   6.141   9.407  1.00 51.48           N  
ATOM    879  H   TRP A  54     -13.869   6.437   9.746  1.00 51.48           H  
ATOM    880  CA  TRP A  54     -12.096   7.133   8.768  1.00 51.48           C  
ATOM    881  HA  TRP A  54     -11.619   6.677   7.900  1.00 51.48           H  
ATOM    882  C   TRP A  54     -10.967   7.584   9.700  1.00 51.48           C  
ATOM    883  CB  TRP A  54     -12.939   8.312   8.273  1.00 51.48           C  
ATOM    884  HB2 TRP A  54     -13.546   8.696   9.093  1.00 51.48           H  
ATOM    885  HB3 TRP A  54     -12.269   9.111   7.957  1.00 51.48           H  
ATOM    886  O   TRP A  54      -9.829   7.745   9.249  1.00 51.48           O  
ATOM    887  CG  TRP A  54     -13.820   7.969   7.112  1.00 51.48           C  
ATOM    888  CD1 TRP A  54     -15.151   7.736   7.164  1.00 51.48           C  
ATOM    889  HD1 TRP A  54     -15.752   7.778   8.061  1.00 51.48           H  
ATOM    890  CD2 TRP A  54     -13.433   7.777   5.716  1.00 51.48           C  
ATOM    891  CE2 TRP A  54     -14.599   7.432   4.969  1.00 51.48           C  
ATOM    892  CE3 TRP A  54     -12.213   7.856   5.008  1.00 51.48           C  
ATOM    893  HE3 TRP A  54     -11.317   8.129   5.545  1.00 51.48           H  
ATOM    894  NE1 TRP A  54     -15.615   7.426   5.901  1.00 51.48           N  
ATOM    895  HE1 TRP A  54     -16.585   7.217   5.710  1.00 51.48           H  
ATOM    896  CH2 TRP A  54     -13.329   7.272   2.913  1.00 51.48           C  
ATOM    897  HH2 TRP A  54     -13.286   7.096   1.848  1.00 51.48           H  
ATOM    898  CZ2 TRP A  54     -14.558   7.179   3.590  1.00 51.48           C  
ATOM    899  HZ2 TRP A  54     -15.462   6.923   3.058  1.00 51.48           H  
ATOM    900  CZ3 TRP A  54     -12.160   7.610   3.621  1.00 51.48           C  
ATOM    901  HZ3 TRP A  54     -11.222   7.700   3.095  1.00 51.48           H  
ATOM    902  N   HIS A  55     -11.248   7.698  11.002  1.00 58.91           N  
ATOM    903  H   HIS A  55     -12.201   7.571  11.312  1.00 58.91           H  
ATOM    904  CA  HIS A  55     -10.235   8.016  12.006  1.00 58.91           C  
ATOM    905  HA  HIS A  55      -9.704   8.911  11.682  1.00 58.91           H  
ATOM    906  C   HIS A  55      -9.172   6.920  12.129  1.00 58.91           C  
ATOM    907  CB  HIS A  55     -10.910   8.332  13.349  1.00 58.91           C  
ATOM    908  HB2 HIS A  55     -11.687   7.599  13.565  1.00 58.91           H  
ATOM    909  HB3 HIS A  55     -10.165   8.275  14.142  1.00 58.91           H  
ATOM    910  O   HIS A  55      -7.986   7.239  12.191  1.00 58.91           O  
ATOM    911  CG  HIS A  55     -11.489   9.724  13.367  1.00 58.91           C  
ATOM    912  CD2 HIS A  55     -12.802  10.084  13.513  1.00 58.91           C  
ATOM    913  HD2 HIS A  55     -13.635   9.418  13.686  1.00 58.91           H  
ATOM    914  ND1 HIS A  55     -10.765  10.889  13.246  1.00 58.91           N  
ATOM    915  HD1 HIS A  55      -9.759  10.966  13.210  1.00 58.91           H  
ATOM    916  CE1 HIS A  55     -11.624  11.921  13.296  1.00 58.91           C  
ATOM    917  HE1 HIS A  55     -11.351  12.965  13.248  1.00 58.91           H  
ATOM    918  NE2 HIS A  55     -12.877  11.476  13.443  1.00 58.91           N  
ATOM    919  N   THR A  56      -9.546   5.637  12.057  1.00 64.87           N  
ATOM    920  H   THR A  56     -10.530   5.411  12.080  1.00 64.87           H  
ATOM    921  CA  THR A  56      -8.579   4.530  12.150  1.00 64.87           C  
ATOM    922  HA  THR A  56      -8.023   4.637  13.082  1.00 64.87           H  
ATOM    923  C   THR A  56      -7.561   4.549  11.011  1.00 64.87           C  
ATOM    924  CB  THR A  56      -9.289   3.168  12.163  1.00 64.87           C  
ATOM    925  HB  THR A  56      -9.699   2.962  11.174  1.00 64.87           H  
ATOM    926  O   THR A  56      -6.370   4.344  11.242  1.00 64.87           O  
ATOM    927  CG2 THR A  56      -8.358   2.029  12.574  1.00 64.87           C  
ATOM    928 HG21 THR A  56      -7.905   2.241  13.543  1.00 64.87           H  
ATOM    929 HG22 THR A  56      -7.572   1.899  11.831  1.00 64.87           H  
ATOM    930 HG23 THR A  56      -8.927   1.102  12.639  1.00 64.87           H  
ATOM    931  OG1 THR A  56     -10.342   3.161  13.089  1.00 64.87           O  
ATOM    932  HG1 THR A  56      -9.980   3.284  13.970  1.00 64.87           H  
ATOM    933  N   ARG A  57      -7.993   4.829   9.773  1.00 69.59           N  
ATOM    934  H   ARG A  57      -8.978   5.007   9.639  1.00 69.59           H  
ATOM    935  CA  ARG A  57      -7.078   4.843   8.621  1.00 69.59           C  
ATOM    936  HA  ARG A  57      -6.445   3.958   8.688  1.00 69.59           H  
ATOM    937  C   ARG A  57      -6.125   6.038   8.651  1.00 69.59           C  
ATOM    938  CB  ARG A  57      -7.887   4.769   7.320  1.00 69.59           C  
ATOM    939  HB2 ARG A  57      -8.603   3.952   7.401  1.00 69.59           H  
ATOM    940  HB3 ARG A  57      -8.438   5.699   7.175  1.00 69.59           H  
ATOM    941  O   ARG A  57      -4.947   5.877   8.334  1.00 69.59           O  
ATOM    942  CG  ARG A  57      -6.971   4.508   6.115  1.00 69.59           C  
ATOM    943  HG2 ARG A  57      -6.381   3.611   6.302  1.00 69.59           H  
ATOM    944  HG3 ARG A  57      -6.297   5.353   5.970  1.00 69.59           H  
ATOM    945  CD  ARG A  57      -7.801   4.304   4.847  1.00 69.59           C  
ATOM    946  HD2 ARG A  57      -8.502   3.487   5.020  1.00 69.59           H  
ATOM    947  HD3 ARG A  57      -8.364   5.215   4.645  1.00 69.59           H  
ATOM    948  NE  ARG A  57      -6.944   3.976   3.693  1.00 69.59           N  
ATOM    949  HE  ARG A  57      -5.949   3.941   3.866  1.00 69.59           H  
ATOM    950  NH1 ARG A  57      -8.626   3.690   2.159  1.00 69.59           N  
ATOM    951 HH11 ARG A  57      -8.935   3.446   1.228  1.00 69.59           H  
ATOM    952 HH12 ARG A  57      -9.301   3.913   2.876  1.00 69.59           H  
ATOM    953  NH2 ARG A  57      -6.502   3.371   1.542  1.00 69.59           N  
ATOM    954 HH21 ARG A  57      -6.824   3.124   0.618  1.00 69.59           H  
ATOM    955 HH22 ARG A  57      -5.515   3.339   1.755  1.00 69.59           H  
ATOM    956  CZ  ARG A  57      -7.360   3.683   2.474  1.00 69.59           C  
ATOM    957  N   ALA A  58      -6.617   7.217   9.033  1.00 73.09           N  
ATOM    958  H   ALA A  58      -7.591   7.277   9.294  1.00 73.09           H  
ATOM    959  CA  ALA A  58      -5.790   8.414   9.158  1.00 73.09           C  
ATOM    960  HA  ALA A  58      -5.242   8.564   8.228  1.00 73.09           H  
ATOM    961  C   ALA A  58      -4.749   8.275  10.283  1.00 73.09           C  
ATOM    962  CB  ALA A  58      -6.712   9.619   9.371  1.00 73.09           C  
ATOM    963  HB1 ALA A  58      -7.408   9.707   8.537  1.00 73.09           H  
ATOM    964  HB2 ALA A  58      -6.117  10.529   9.437  1.00 73.09           H  
ATOM    965  HB3 ALA A  58      -7.277   9.497  10.295  1.00 73.09           H  
ATOM    966  O   ALA A  58      -3.578   8.590  10.072  1.00 73.09           O  
ATOM    967  N   GLU A  59      -5.141   7.735  11.440  1.00 74.92           N  
ATOM    968  H   GLU A  59      -6.119   7.532  11.590  1.00 74.92           H  
ATOM    969  CA  GLU A  59      -4.221   7.494  12.557  1.00 74.92           C  
ATOM    970  HA  GLU A  59      -3.657   8.406  12.753  1.00 74.92           H  
ATOM    971  C   GLU A  59      -3.168   6.428  12.229  1.00 74.92           C  
ATOM    972  CB  GLU A  59      -5.016   7.133  13.824  1.00 74.92           C  
ATOM    973  HB2 GLU A  59      -4.357   6.625  14.529  1.00 74.92           H  
ATOM    974  HB3 GLU A  59      -5.816   6.437  13.572  1.00 74.92           H  
ATOM    975  O   GLU A  59      -1.988   6.621  12.519  1.00 74.92           O  
ATOM    976  CG  GLU A  59      -5.605   8.383  14.510  1.00 74.92           C  
ATOM    977  HG2 GLU A  59      -6.160   8.067  15.393  1.00 74.92           H  
ATOM    978  HG3 GLU A  59      -6.305   8.865  13.828  1.00 74.92           H  
ATOM    979  CD  GLU A  59      -4.508   9.384  14.926  1.00 74.92           C  
ATOM    980  OE1 GLU A  59      -4.686  10.610  14.703  1.00 74.92           O  
ATOM    981  OE2 GLU A  59      -3.432   8.914  15.355  1.00 74.92           O  
ATOM    982  N   HIS A  60      -3.536   5.355  11.522  1.00 78.19           N  
ATOM    983  H   HIS A  60      -4.517   5.204  11.337  1.00 78.19           H  
ATOM    984  CA  HIS A  60      -2.566   4.343  11.089  1.00 78.19           C  
ATOM    985  HA  HIS A  60      -2.065   3.951  11.974  1.00 78.19           H  
ATOM    986  C   HIS A  60      -1.484   4.934  10.168  1.00 78.19           C  
ATOM    987  CB  HIS A  60      -3.313   3.194  10.403  1.00 78.19           C  
ATOM    988  HB2 HIS A  60      -4.202   2.954  10.987  1.00 78.19           H  
ATOM    989  HB3 HIS A  60      -3.635   3.499   9.408  1.00 78.19           H  
ATOM    990  O   HIS A  60      -0.298   4.635  10.312  1.00 78.19           O  
ATOM    991  CG  HIS A  60      -2.492   1.936  10.307  1.00 78.19           C  
ATOM    992  CD2 HIS A  60      -1.492   1.658   9.413  1.00 78.19           C  
ATOM    993  HD2 HIS A  60      -1.138   2.313   8.630  1.00 78.19           H  
ATOM    994  ND1 HIS A  60      -2.598   0.852  11.146  1.00 78.19           N  
ATOM    995  HD1 HIS A  60      -3.213   0.773  11.943  1.00 78.19           H  
ATOM    996  CE1 HIS A  60      -1.692  -0.062  10.763  1.00 78.19           C  
ATOM    997  HE1 HIS A  60      -1.531  -1.016  11.243  1.00 78.19           H  
ATOM    998  NE2 HIS A  60      -0.996   0.383   9.705  1.00 78.19           N  
ATOM    999  N   LEU A  61      -1.874   5.820   9.243  1.00 76.38           N  
ATOM   1000  H   LEU A  61      -2.857   6.043   9.178  1.00 76.38           H  
ATOM   1001  CA  LEU A  61      -0.927   6.520   8.371  1.00 76.38           C  
ATOM   1002  HA  LEU A  61      -0.245   5.788   7.936  1.00 76.38           H  
ATOM   1003  C   LEU A  61      -0.044   7.503   9.150  1.00 76.38           C  
ATOM   1004  CB  LEU A  61      -1.687   7.236   7.242  1.00 76.38           C  
ATOM   1005  HB2 LEU A  61      -2.478   7.840   7.685  1.00 76.38           H  
ATOM   1006  HB3 LEU A  61      -1.000   7.912   6.735  1.00 76.38           H  
ATOM   1007  O   LEU A  61       1.159   7.563   8.896  1.00 76.38           O  
ATOM   1008  CG  LEU A  61      -2.300   6.292   6.192  1.00 76.38           C  
ATOM   1009  HG  LEU A  61      -2.931   5.549   6.679  1.00 76.38           H  
ATOM   1010  CD1 LEU A  61      -3.165   7.101   5.225  1.00 76.38           C  
ATOM   1011 HD11 LEU A  61      -3.956   7.602   5.783  1.00 76.38           H  
ATOM   1012 HD12 LEU A  61      -2.557   7.848   4.715  1.00 76.38           H  
ATOM   1013 HD13 LEU A  61      -3.619   6.437   4.489  1.00 76.38           H  
ATOM   1014  CD2 LEU A  61      -1.233   5.559   5.373  1.00 76.38           C  
ATOM   1015 HD21 LEU A  61      -0.671   4.877   6.011  1.00 76.38           H  
ATOM   1016 HD22 LEU A  61      -0.546   6.277   4.924  1.00 76.38           H  
ATOM   1017 HD23 LEU A  61      -1.705   4.972   4.586  1.00 76.38           H  
ATOM   1018  N   ARG A  62      -0.601   8.233  10.124  1.00 76.50           N  
ATOM   1019  H   ARG A  62      -1.593   8.136  10.285  1.00 76.50           H  
ATOM   1020  CA  ARG A  62       0.173   9.127  11.003  1.00 76.50           C  
ATOM   1021  HA  ARG A  62       0.719   9.851  10.398  1.00 76.50           H  
ATOM   1022  C   ARG A  62       1.234   8.371  11.796  1.00 76.50           C  
ATOM   1023  CB  ARG A  62      -0.761   9.866  11.968  1.00 76.50           C  
ATOM   1024  HB2 ARG A  62      -1.482   9.172  12.399  1.00 76.50           H  
ATOM   1025  HB3 ARG A  62      -0.167  10.282  12.782  1.00 76.50           H  
ATOM   1026  O   ARG A  62       2.389   8.789  11.805  1.00 76.50           O  
ATOM   1027  CG  ARG A  62      -1.494  11.021  11.284  1.00 76.50           C  
ATOM   1028  HG2 ARG A  62      -0.756  11.721  10.893  1.00 76.50           H  
ATOM   1029  HG3 ARG A  62      -2.093  10.652  10.451  1.00 76.50           H  
ATOM   1030  CD  ARG A  62      -2.406  11.720  12.298  1.00 76.50           C  
ATOM   1031  HD2 ARG A  62      -3.445  11.532  12.025  1.00 76.50           H  
ATOM   1032  HD3 ARG A  62      -2.253  11.296  13.290  1.00 76.50           H  
ATOM   1033  NE  ARG A  62      -2.150  13.170  12.350  1.00 76.50           N  
ATOM   1034  HE  ARG A  62      -1.426  13.540  11.750  1.00 76.50           H  
ATOM   1035  NH1 ARG A  62      -3.706  13.607  13.976  1.00 76.50           N  
ATOM   1036 HH11 ARG A  62      -4.156  14.233  14.629  1.00 76.50           H  
ATOM   1037 HH12 ARG A  62      -3.905  12.622  14.071  1.00 76.50           H  
ATOM   1038  NH2 ARG A  62      -2.461  15.279  13.133  1.00 76.50           N  
ATOM   1039 HH21 ARG A  62      -1.714  15.614  12.541  1.00 76.50           H  
ATOM   1040 HH22 ARG A  62      -2.940  15.913  13.756  1.00 76.50           H  
ATOM   1041  CZ  ARG A  62      -2.774  14.011  13.152  1.00 76.50           C  
ATOM   1042  N   GLN A  63       0.868   7.244  12.403  1.00 77.49           N  
ATOM   1043  H   GLN A  63      -0.108   6.984  12.378  1.00 77.49           H  
ATOM   1044  CA  GLN A  63       1.800   6.402  13.155  1.00 77.49           C  
ATOM   1045  HA  GLN A  63       2.289   7.004  13.921  1.00 77.49           H  
ATOM   1046  C   GLN A  63       2.899   5.822  12.258  1.00 77.49           C  
ATOM   1047  CB  GLN A  63       1.028   5.267  13.838  1.00 77.49           C  
ATOM   1048  HB2 GLN A  63       1.745   4.559  14.253  1.00 77.49           H  
ATOM   1049  HB3 GLN A  63       0.420   4.746  13.098  1.00 77.49           H  
ATOM   1050  O   GLN A  63       4.068   5.809  12.647  1.00 77.49           O  
ATOM   1051  CG  GLN A  63       0.130   5.771  14.977  1.00 77.49           C  
ATOM   1052  HG2 GLN A  63       0.749   6.229  15.749  1.00 77.49           H  
ATOM   1053  HG3 GLN A  63      -0.559   6.531  14.610  1.00 77.49           H  
ATOM   1054  CD  GLN A  63      -0.680   4.648  15.616  1.00 77.49           C  
ATOM   1055  NE2 GLN A  63      -1.677   4.978  16.406  1.00 77.49           N  
ATOM   1056 HE21 GLN A  63      -1.936   5.947  16.524  1.00 77.49           H  
ATOM   1057 HE22 GLN A  63      -2.191   4.220  16.830  1.00 77.49           H  
ATOM   1058  OE1 GLN A  63      -0.433   3.466  15.428  1.00 77.49           O  
ATOM   1059  N   HIS A  64       2.550   5.388  11.041  1.00 77.29           N  
ATOM   1060  H   HIS A  64       1.572   5.374  10.790  1.00 77.29           H  
ATOM   1061  CA  HIS A  64       3.526   4.882  10.077  1.00 77.29           C  
ATOM   1062  HA  HIS A  64       4.087   4.075  10.548  1.00 77.29           H  
ATOM   1063  C   HIS A  64       4.538   5.962   9.671  1.00 77.29           C  
ATOM   1064  CB  HIS A  64       2.797   4.308   8.856  1.00 77.29           C  
ATOM   1065  HB2 HIS A  64       2.280   5.108   8.326  1.00 77.29           H  
ATOM   1066  HB3 HIS A  64       2.050   3.589   9.192  1.00 77.29           H  
ATOM   1067  O   HIS A  64       5.743   5.726   9.742  1.00 77.29           O  
ATOM   1068  CG  HIS A  64       3.736   3.608   7.909  1.00 77.29           C  
ATOM   1069  CD2 HIS A  64       4.218   4.084   6.719  1.00 77.29           C  
ATOM   1070  HD2 HIS A  64       3.991   5.043   6.277  1.00 77.29           H  
ATOM   1071  ND1 HIS A  64       4.297   2.368   8.107  1.00 77.29           N  
ATOM   1072  HD1 HIS A  64       4.103   1.746   8.879  1.00 77.29           H  
ATOM   1073  CE1 HIS A  64       5.094   2.100   7.060  1.00 77.29           C  
ATOM   1074  HE1 HIS A  64       5.661   1.191   6.923  1.00 77.29           H  
ATOM   1075  NE2 HIS A  64       5.071   3.113   6.183  1.00 77.29           N  
ATOM   1076  N   LEU A  65       4.061   7.163   9.324  1.00 73.24           N  
ATOM   1077  H   LEU A  65       3.061   7.299   9.303  1.00 73.24           H  
ATOM   1078  CA  LEU A  65       4.927   8.284   8.953  1.00 73.24           C  
ATOM   1079  HA  LEU A  65       5.583   7.963   8.144  1.00 73.24           H  
ATOM   1080  C   LEU A  65       5.841   8.701  10.112  1.00 73.24           C  
ATOM   1081  CB  LEU A  65       4.069   9.464   8.466  1.00 73.24           C  
ATOM   1082  HB2 LEU A  65       4.699  10.351   8.405  1.00 73.24           H  
ATOM   1083  HB3 LEU A  65       3.293   9.658   9.206  1.00 73.24           H  
ATOM   1084  O   LEU A  65       7.047   8.849   9.914  1.00 73.24           O  
ATOM   1085  CG  LEU A  65       3.416   9.240   7.090  1.00 73.24           C  
ATOM   1086  HG  LEU A  65       2.859   8.302   7.088  1.00 73.24           H  
ATOM   1087  CD1 LEU A  65       2.441  10.382   6.800  1.00 73.24           C  
ATOM   1088 HD11 LEU A  65       1.669  10.401   7.569  1.00 73.24           H  
ATOM   1089 HD12 LEU A  65       1.965  10.222   5.832  1.00 73.24           H  
ATOM   1090 HD13 LEU A  65       2.971  11.334   6.791  1.00 73.24           H  
ATOM   1091  CD2 LEU A  65       4.442   9.190   5.955  1.00 73.24           C  
ATOM   1092 HD21 LEU A  65       3.930   9.094   4.998  1.00 73.24           H  
ATOM   1093 HD22 LEU A  65       5.043  10.100   5.951  1.00 73.24           H  
ATOM   1094 HD23 LEU A  65       5.099   8.329   6.074  1.00 73.24           H  
ATOM   1095  N   PHE A  66       5.303   8.804  11.330  1.00 71.27           N  
ATOM   1096  H   PHE A  66       4.308   8.673  11.438  1.00 71.27           H  
ATOM   1097  CA  PHE A  66       6.096   9.125  12.519  1.00 71.27           C  
ATOM   1098  HA  PHE A  66       6.578  10.090  12.367  1.00 71.27           H  
ATOM   1099  C   PHE A  66       7.208   8.091  12.751  1.00 71.27           C  
ATOM   1100  CB  PHE A  66       5.159   9.234  13.727  1.00 71.27           C  
ATOM   1101  HB2 PHE A  66       4.741   8.254  13.957  1.00 71.27           H  
ATOM   1102  HB3 PHE A  66       4.328   9.891  13.470  1.00 71.27           H  
ATOM   1103  O   PHE A  66       8.374   8.451  12.907  1.00 71.27           O  
ATOM   1104  CG  PHE A  66       5.837   9.798  14.957  1.00 71.27           C  
ATOM   1105  CD1 PHE A  66       6.341   8.941  15.953  1.00 71.27           C  
ATOM   1106  HD1 PHE A  66       6.245   7.870  15.850  1.00 71.27           H  
ATOM   1107  CD2 PHE A  66       5.984  11.191  15.093  1.00 71.27           C  
ATOM   1108  HD2 PHE A  66       5.607  11.853  14.328  1.00 71.27           H  
ATOM   1109  CE1 PHE A  66       6.985   9.478  17.082  1.00 71.27           C  
ATOM   1110  HE1 PHE A  66       7.381   8.821  17.843  1.00 71.27           H  
ATOM   1111  CE2 PHE A  66       6.627  11.727  16.222  1.00 71.27           C  
ATOM   1112  HE2 PHE A  66       6.742  12.796  16.325  1.00 71.27           H  
ATOM   1113  CZ  PHE A  66       7.127  10.870  17.217  1.00 71.27           C  
ATOM   1114  HZ  PHE A  66       7.626  11.280  18.083  1.00 71.27           H  
ATOM   1115  N   ARG A  67       6.882   6.795  12.657  1.00 63.91           N  
ATOM   1116  H   ARG A  67       5.911   6.561  12.511  1.00 63.91           H  
ATOM   1117  CA  ARG A  67       7.859   5.707  12.796  1.00 63.91           C  
ATOM   1118  HA  ARG A  67       8.368   5.827  13.753  1.00 63.91           H  
ATOM   1119  C   ARG A  67       8.960   5.762  11.733  1.00 63.91           C  
ATOM   1120  CB  ARG A  67       7.104   4.371  12.801  1.00 63.91           C  
ATOM   1121  HB2 ARG A  67       6.379   4.389  13.614  1.00 63.91           H  
ATOM   1122  HB3 ARG A  67       6.564   4.252  11.862  1.00 63.91           H  
ATOM   1123  O   ARG A  67      10.118   5.528  12.064  1.00 63.91           O  
ATOM   1124  CG  ARG A  67       8.041   3.173  12.997  1.00 63.91           C  
ATOM   1125  HG2 ARG A  67       8.677   3.336  13.866  1.00 63.91           H  
ATOM   1126  HG3 ARG A  67       8.668   3.060  12.112  1.00 63.91           H  
ATOM   1127  CD  ARG A  67       7.221   1.898  13.204  1.00 63.91           C  
ATOM   1128  HD2 ARG A  67       6.738   1.955  14.179  1.00 63.91           H  
ATOM   1129  HD3 ARG A  67       6.453   1.841  12.432  1.00 63.91           H  
ATOM   1130  NE  ARG A  67       8.077   0.702  13.117  1.00 63.91           N  
ATOM   1131  HE  ARG A  67       8.980   0.830  12.683  1.00 63.91           H  
ATOM   1132  NH1 ARG A  67       6.706  -0.762  14.241  1.00 63.91           N  
ATOM   1133 HH11 ARG A  67       6.065  -0.005  14.430  1.00 63.91           H  
ATOM   1134 HH12 ARG A  67       6.526  -1.684  14.611  1.00 63.91           H  
ATOM   1135  NH2 ARG A  67       8.629  -1.489  13.371  1.00 63.91           N  
ATOM   1136 HH21 ARG A  67       9.512  -1.313  12.915  1.00 63.91           H  
ATOM   1137 HH22 ARG A  67       8.427  -2.408  13.738  1.00 63.91           H  
ATOM   1138  CZ  ARG A  67       7.799  -0.505  13.576  1.00 63.91           C  
ATOM   1139  N   THR A  68       8.628   6.091  10.483  1.00 61.02           N  
ATOM   1140  H   THR A  68       7.650   6.214  10.260  1.00 61.02           H  
ATOM   1141  CA  THR A  68       9.629   6.186   9.404  1.00 61.02           C  
ATOM   1142  HA  THR A  68      10.262   5.300   9.445  1.00 61.02           H  
ATOM   1143  C   THR A  68      10.574   7.378   9.542  1.00 61.02           C  
ATOM   1144  CB  THR A  68       8.981   6.222   8.014  1.00 61.02           C  
ATOM   1145  HB  THR A  68       9.759   6.418   7.276  1.00 61.02           H  
ATOM   1146  O   THR A  68      11.727   7.279   9.132  1.00 61.02           O  
ATOM   1147  CG2 THR A  68       8.339   4.880   7.662  1.00 61.02           C  
ATOM   1148 HG21 THR A  68       7.572   4.612   8.389  1.00 61.02           H  
ATOM   1149 HG22 THR A  68       7.883   4.944   6.674  1.00 61.02           H  
ATOM   1150 HG23 THR A  68       9.105   4.105   7.646  1.00 61.02           H  
ATOM   1151  OG1 THR A  68       7.997   7.224   7.884  1.00 61.02           O  
ATOM   1152  HG1 THR A  68       7.903   7.717   8.702  1.00 61.02           H  
ATOM   1153  N   VAL A  69      10.118   8.485  10.137  1.00 61.48           N  
ATOM   1154  H   VAL A  69       9.160   8.510  10.456  1.00 61.48           H  
ATOM   1155  CA  VAL A  69      10.944   9.687  10.342  1.00 61.48           C  
ATOM   1156  HA  VAL A  69      11.613   9.807   9.490  1.00 61.48           H  
ATOM   1157  C   VAL A  69      11.837   9.539  11.576  1.00 61.48           C  
ATOM   1158  CB  VAL A  69      10.054  10.945  10.419  1.00 61.48           C  
ATOM   1159  HB  VAL A  69       9.312  10.811  11.205  1.00 61.48           H  
ATOM   1160  O   VAL A  69      12.984   9.974  11.555  1.00 61.48           O  
ATOM   1161  CG1 VAL A  69      10.855  12.221  10.711  1.00 61.48           C  
ATOM   1162 HG11 VAL A  69      11.653  12.342   9.978  1.00 61.48           H  
ATOM   1163 HG12 VAL A  69      10.198  13.090  10.677  1.00 61.48           H  
ATOM   1164 HG13 VAL A  69      11.294  12.170  11.708  1.00 61.48           H  
ATOM   1165  CG2 VAL A  69       9.326  11.179   9.086  1.00 61.48           C  
ATOM   1166 HG21 VAL A  69       8.633  12.014   9.187  1.00 61.48           H  
ATOM   1167 HG22 VAL A  69       8.761  10.296   8.788  1.00 61.48           H  
ATOM   1168 HG23 VAL A  69      10.050  11.405   8.303  1.00 61.48           H  
ATOM   1169  N   SER A  70      11.349   8.887  12.636  1.00 60.17           N  
ATOM   1170  H   SER A  70      10.370   8.638  12.646  1.00 60.17           H  
ATOM   1171  CA  SER A  70      12.122   8.685  13.869  1.00 60.17           C  
ATOM   1172  HA  SER A  70      12.686   9.593  14.081  1.00 60.17           H  
ATOM   1173  C   SER A  70      13.142   7.545  13.793  1.00 60.17           C  
ATOM   1174  CB  SER A  70      11.174   8.434  15.043  1.00 60.17           C  
ATOM   1175  HB2 SER A  70      10.582   7.540  14.849  1.00 60.17           H  
ATOM   1176  HB3 SER A  70      11.755   8.282  15.953  1.00 60.17           H  
ATOM   1177  O   SER A  70      14.086   7.528  14.578  1.00 60.17           O  
ATOM   1178  OG  SER A  70      10.308   9.536  15.226  1.00 60.17           O  
ATOM   1179  HG  SER A  70      10.829  10.325  15.392  1.00 60.17           H  
ATOM   1180  N   GLN A  71      12.968   6.583  12.884  1.00 60.36           N  
ATOM   1181  H   GLN A  71      12.148   6.620  12.295  1.00 60.36           H  
ATOM   1182  CA  GLN A  71      13.874   5.444  12.722  1.00 60.36           C  
ATOM   1183  HA  GLN A  71      14.840   5.667  13.174  1.00 60.36           H  
ATOM   1184  C   GLN A  71      14.115   5.173  11.234  1.00 60.36           C  
ATOM   1185  CB  GLN A  71      13.315   4.206  13.441  1.00 60.36           C  
ATOM   1186  HB2 GLN A  71      12.301   4.007  13.094  1.00 60.36           H  
ATOM   1187  HB3 GLN A  71      13.941   3.348  13.194  1.00 60.36           H  
ATOM   1188  O   GLN A  71      13.508   4.259  10.667  1.00 60.36           O  
ATOM   1189  CG  GLN A  71      13.307   4.370  14.966  1.00 60.36           C  
ATOM   1190  HG2 GLN A  71      12.648   5.193  15.244  1.00 60.36           H  
ATOM   1191  HG3 GLN A  71      14.315   4.608  15.306  1.00 60.36           H  
ATOM   1192  CD  GLN A  71      12.827   3.124  15.699  1.00 60.36           C  
ATOM   1193  NE2 GLN A  71      12.913   3.118  17.010  1.00 60.36           N  
ATOM   1194 HE21 GLN A  71      12.609   2.277  17.480  1.00 60.36           H  
ATOM   1195 HE22 GLN A  71      13.302   3.911  17.500  1.00 60.36           H  
ATOM   1196  OE1 GLN A  71      12.354   2.149  15.133  1.00 60.36           O  
ATOM   1197  N   PRO A  72      14.996   5.944  10.573  1.00 59.58           N  
ATOM   1198  CA  PRO A  72      15.482   5.540   9.267  1.00 59.58           C  
ATOM   1199  HA  PRO A  72      14.654   5.472   8.562  1.00 59.58           H  
ATOM   1200  C   PRO A  72      16.146   4.171   9.428  1.00 59.58           C  
ATOM   1201  CB  PRO A  72      16.448   6.641   8.819  1.00 59.58           C  
ATOM   1202  HB2 PRO A  72      15.899   7.389   8.247  1.00 59.58           H  
ATOM   1203  HB3 PRO A  72      17.278   6.248   8.232  1.00 59.58           H  
ATOM   1204  O   PRO A  72      17.071   4.006  10.225  1.00 59.58           O  
ATOM   1205  CG  PRO A  72      16.927   7.264  10.131  1.00 59.58           C  
ATOM   1206  HG2 PRO A  72      17.201   8.312  10.006  1.00 59.58           H  
ATOM   1207  HG3 PRO A  72      17.771   6.694  10.520  1.00 59.58           H  
ATOM   1208  CD  PRO A  72      15.730   7.102  11.068  1.00 59.58           C  
ATOM   1209  HD2 PRO A  72      16.083   6.965  12.090  1.00 59.58           H  
ATOM   1210  HD3 PRO A  72      15.091   7.983  11.008  1.00 59.58           H  
ATOM   1211  N   ALA A  73      15.645   3.172   8.701  1.00 66.01           N  
ATOM   1212  H   ALA A  73      14.834   3.349   8.125  1.00 66.01           H  
ATOM   1213  CA  ALA A  73      16.287   1.872   8.627  1.00 66.01           C  
ATOM   1214  HA  ALA A  73      16.383   1.461   9.632  1.00 66.01           H  
ATOM   1215  C   ALA A  73      17.687   2.086   8.042  1.00 66.01           C  
ATOM   1216  CB  ALA A  73      15.422   0.921   7.788  1.00 66.01           C  
ATOM   1217  HB1 ALA A  73      15.912  -0.051   7.722  1.00 66.01           H  
ATOM   1218  HB2 ALA A  73      14.447   0.798   8.258  1.00 66.01           H  
ATOM   1219  HB3 ALA A  73      15.292   1.321   6.782  1.00 66.01           H  
ATOM   1220  O   ALA A  73      17.845   2.287   6.837  1.00 66.01           O  
ATOM   1221  N   LEU A  74      18.700   2.107   8.909  1.00 64.79           N  
ATOM   1222  H   LEU A  74      18.494   2.095   9.898  1.00 64.79           H  
ATOM   1223  CA  LEU A  74      20.081   2.143   8.463  1.00 64.79           C  
ATOM   1224  HA  LEU A  74      20.199   3.019   7.826  1.00 64.79           H  
ATOM   1225  C   LEU A  74      20.316   0.878   7.635  1.00 64.79           C  
ATOM   1226  CB  LEU A  74      21.049   2.237   9.655  1.00 64.79           C  
ATOM   1227  HB2 LEU A  74      22.065   2.093   9.288  1.00 64.79           H  
ATOM   1228  HB3 LEU A  74      20.828   1.424  10.346  1.00 64.79           H  
ATOM   1229  O   LEU A  74      19.908  -0.208   8.065  1.00 64.79           O  
ATOM   1230  CG  LEU A  74      20.987   3.575  10.415  1.00 64.79           C  
ATOM   1231  HG  LEU A  74      19.971   3.747  10.770  1.00 64.79           H  
ATOM   1232  CD1 LEU A  74      21.915   3.512  11.628  1.00 64.79           C  
ATOM   1233 HD11 LEU A  74      21.615   2.690  12.279  1.00 64.79           H  
ATOM   1234 HD12 LEU A  74      22.946   3.363  11.308  1.00 64.79           H  
ATOM   1235 HD13 LEU A  74      21.844   4.442  12.192  1.00 64.79           H  
ATOM   1236  CD2 LEU A  74      21.420   4.759   9.546  1.00 64.79           C  
ATOM   1237 HD21 LEU A  74      22.409   4.579   9.125  1.00 64.79           H  
ATOM   1238 HD22 LEU A  74      20.699   4.920   8.744  1.00 64.79           H  
ATOM   1239 HD23 LEU A  74      21.448   5.664  10.153  1.00 64.79           H  
ATOM   1240  N   PRO A  75      20.940   0.986   6.450  1.00 60.17           N  
ATOM   1241  CA  PRO A  75      21.308  -0.195   5.697  1.00 60.17           C  
ATOM   1242  HA  PRO A  75      20.412  -0.734   5.388  1.00 60.17           H  
ATOM   1243  C   PRO A  75      22.151  -1.076   6.617  1.00 60.17           C  
ATOM   1244  CB  PRO A  75      22.061   0.307   4.461  1.00 60.17           C  
ATOM   1245  HB2 PRO A  75      21.360   0.410   3.632  1.00 60.17           H  
ATOM   1246  HB3 PRO A  75      22.882  -0.354   4.182  1.00 60.17           H  
ATOM   1247  O   PRO A  75      23.170  -0.638   7.150  1.00 60.17           O  
ATOM   1248  CG  PRO A  75      22.563   1.692   4.870  1.00 60.17           C  
ATOM   1249  HG2 PRO A  75      22.663   2.357   4.013  1.00 60.17           H  
ATOM   1250  HG3 PRO A  75      23.516   1.594   5.390  1.00 60.17           H  
ATOM   1251  CD  PRO A  75      21.501   2.185   5.848  1.00 60.17           C  
ATOM   1252  HD2 PRO A  75      20.717   2.720   5.312  1.00 60.17           H  
ATOM   1253  HD3 PRO A  75      21.964   2.834   6.591  1.00 60.17           H  
ATOM   1254  N   SER A  76      21.688  -2.307   6.842  1.00 63.41           N  
ATOM   1255  H   SER A  76      20.788  -2.555   6.456  1.00 63.41           H  
ATOM   1256  CA  SER A  76      22.458  -3.324   7.547  1.00 63.41           C  
ATOM   1257  HA  SER A  76      22.749  -2.946   8.527  1.00 63.41           H  
ATOM   1258  C   SER A  76      23.709  -3.590   6.720  1.00 63.41           C  
ATOM   1259  CB  SER A  76      21.619  -4.588   7.743  1.00 63.41           C  
ATOM   1260  HB2 SER A  76      21.254  -4.938   6.777  1.00 63.41           H  
ATOM   1261  HB3 SER A  76      20.767  -4.353   8.380  1.00 63.41           H  
ATOM   1262  O   SER A  76      23.689  -4.332   5.735  1.00 63.41           O  
ATOM   1263  OG  SER A  76      22.390  -5.610   8.342  1.00 63.41           O  
ATOM   1264  HG  SER A  76      21.800  -6.323   8.599  1.00 63.41           H  
ATOM   1265  N   VAL A  77      24.794  -2.901   7.063  1.00 57.29           N  
ATOM   1266  H   VAL A  77      24.694  -2.165   7.748  1.00 57.29           H  
ATOM   1267  CA  VAL A  77      26.092  -3.113   6.439  1.00 57.29           C  
ATOM   1268  HA  VAL A  77      25.933  -3.178   5.362  1.00 57.29           H  
ATOM   1269  C   VAL A  77      26.573  -4.464   6.944  1.00 57.29           C  
ATOM   1270  CB  VAL A  77      27.114  -1.980   6.704  1.00 57.29           C  
ATOM   1271  HB  VAL A  77      27.848  -2.313   7.438  1.00 57.29           H  
ATOM   1272  O   VAL A  77      27.033  -4.609   8.077  1.00 57.29           O  
ATOM   1273  CG1 VAL A  77      27.857  -1.661   5.401  1.00 57.29           C  
ATOM   1274 HG11 VAL A  77      28.628  -0.916   5.594  1.00 57.29           H  
ATOM   1275 HG12 VAL A  77      27.163  -1.269   4.658  1.00 57.29           H  
ATOM   1276 HG13 VAL A  77      28.337  -2.562   5.017  1.00 57.29           H  
ATOM   1277  CG2 VAL A  77      26.512  -0.672   7.233  1.00 57.29           C  
ATOM   1278 HG21 VAL A  77      25.765  -0.289   6.539  1.00 57.29           H  
ATOM   1279 HG22 VAL A  77      27.301   0.071   7.352  1.00 57.29           H  
ATOM   1280 HG23 VAL A  77      26.057  -0.834   8.210  1.00 57.29           H  
ATOM   1281  N   SER A  78      26.400  -5.494   6.117  1.00 57.40           N  
ATOM   1282  H   SER A  78      25.860  -5.336   5.279  1.00 57.40           H  
ATOM   1283  CA  SER A  78      26.943  -6.816   6.402  1.00 57.40           C  
ATOM   1284  HA  SER A  78      26.437  -7.223   7.277  1.00 57.40           H  
ATOM   1285  C   SER A  78      28.437  -6.676   6.693  1.00 57.40           C  
ATOM   1286  CB  SER A  78      26.704  -7.745   5.211  1.00 57.40           C  
ATOM   1287  HB2 SER A  78      25.631  -7.837   5.043  1.00 57.40           H  
ATOM   1288  HB3 SER A  78      27.167  -7.326   4.317  1.00 57.40           H  
ATOM   1289  O   SER A  78      29.173  -6.107   5.884  1.00 57.40           O  
ATOM   1290  OG  SER A  78      27.252  -9.026   5.469  1.00 57.40           O  
ATOM   1291  HG  SER A  78      26.655  -9.673   5.087  1.00 57.40           H  
ATOM   1292  N   ARG A  79      28.908  -7.233   7.821  1.00 59.84           N  
ATOM   1293  H   ARG A  79      28.226  -7.608   8.464  1.00 59.84           H  
ATOM   1294  CA  ARG A  79      30.340  -7.265   8.199  1.00 59.84           C  
ATOM   1295  HA  ARG A  79      30.677  -6.247   8.395  1.00 59.84           H  
ATOM   1296  C   ARG A  79      31.245  -7.792   7.075  1.00 59.84           C  
ATOM   1297  CB  ARG A  79      30.545  -8.120   9.466  1.00 59.84           C  
ATOM   1298  HB2 ARG A  79      29.998  -9.057   9.367  1.00 59.84           H  
ATOM   1299  HB3 ARG A  79      31.605  -8.359   9.547  1.00 59.84           H  
ATOM   1300  O   ARG A  79      32.440  -7.517   7.069  1.00 59.84           O  
ATOM   1301  CG  ARG A  79      30.135  -7.411  10.766  1.00 59.84           C  
ATOM   1302  HG2 ARG A  79      29.063  -7.219  10.754  1.00 59.84           H  
ATOM   1303  HG3 ARG A  79      30.666  -6.462  10.844  1.00 59.84           H  
ATOM   1304  CD  ARG A  79      30.489  -8.289  11.979  1.00 59.84           C  
ATOM   1305  HD2 ARG A  79      29.996  -9.255  11.869  1.00 59.84           H  
ATOM   1306  HD3 ARG A  79      31.567  -8.444  11.991  1.00 59.84           H  
ATOM   1307  NE  ARG A  79      30.065  -7.674  13.253  1.00 59.84           N  
ATOM   1308  HE  ARG A  79      29.501  -6.838  13.192  1.00 59.84           H  
ATOM   1309  NH1 ARG A  79      31.086  -9.163  14.685  1.00 59.84           N  
ATOM   1310 HH11 ARG A  79      31.298  -9.458  15.627  1.00 59.84           H  
ATOM   1311 HH12 ARG A  79      31.453  -9.678  13.897  1.00 59.84           H  
ATOM   1312  NH2 ARG A  79      29.897  -7.476  15.519  1.00 59.84           N  
ATOM   1313 HH21 ARG A  79      29.342  -6.638  15.419  1.00 59.84           H  
ATOM   1314 HH22 ARG A  79      30.109  -7.813  16.448  1.00 59.84           H  
ATOM   1315  CZ  ARG A  79      30.351  -8.106  14.473  1.00 59.84           C  
ATOM   1316  N   ARG A  80      30.676  -8.513   6.103  1.00 61.53           N  
ATOM   1317  H   ARG A  80      29.678  -8.652   6.170  1.00 61.53           H  
ATOM   1318  CA  ARG A  80      31.360  -9.015   4.908  1.00 61.53           C  
ATOM   1319  HA  ARG A  80      32.257  -9.543   5.234  1.00 61.53           H  
ATOM   1320  C   ARG A  80      31.853  -7.905   3.966  1.00 61.53           C  
ATOM   1321  CB  ARG A  80      30.413 -10.002   4.201  1.00 61.53           C  
ATOM   1322  HB2 ARG A  80      29.829  -9.482   3.441  1.00 61.53           H  
ATOM   1323  HB3 ARG A  80      29.719 -10.419   4.932  1.00 61.53           H  
ATOM   1324  O   ARG A  80      32.860  -8.107   3.301  1.00 61.53           O  
ATOM   1325  CG  ARG A  80      31.175 -11.174   3.571  1.00 61.53           C  
ATOM   1326  HG2 ARG A  80      31.788 -11.646   4.339  1.00 61.53           H  
ATOM   1327  HG3 ARG A  80      31.823 -10.811   2.774  1.00 61.53           H  
ATOM   1328  CD  ARG A  80      30.191 -12.207   3.005  1.00 61.53           C  
ATOM   1329  HD2 ARG A  80      29.737 -11.792   2.105  1.00 61.53           H  
ATOM   1330  HD3 ARG A  80      29.410 -12.398   3.741  1.00 61.53           H  
ATOM   1331  NE  ARG A  80      30.864 -13.479   2.682  1.00 61.53           N  
ATOM   1332  HE  ARG A  80      31.843 -13.554   2.917  1.00 61.53           H  
ATOM   1333  NH1 ARG A  80      29.079 -14.534   1.682  1.00 61.53           N  
ATOM   1334 HH11 ARG A  80      28.522 -13.697   1.783  1.00 61.53           H  
ATOM   1335 HH12 ARG A  80      28.691 -15.352   1.233  1.00 61.53           H  
ATOM   1336  NH2 ARG A  80      31.027 -15.600   1.868  1.00 61.53           N  
ATOM   1337 HH21 ARG A  80      30.620 -16.387   1.383  1.00 61.53           H  
ATOM   1338 HH22 ARG A  80      32.008 -15.630   2.106  1.00 61.53           H  
ATOM   1339  CZ  ARG A  80      30.320 -14.527   2.085  1.00 61.53           C  
ATOM   1340  N   GLY A  81      31.196  -6.742   3.936  1.00 58.54           N  
ATOM   1341  H   GLY A  81      30.400  -6.620   4.545  1.00 58.54           H  
ATOM   1342  CA  GLY A  81      31.566  -5.620   3.061  1.00 58.54           C  
ATOM   1343  HA2 GLY A  81      31.686  -5.978   2.038  1.00 58.54           H  
ATOM   1344  HA3 GLY A  81      30.764  -4.882   3.075  1.00 58.54           H  
ATOM   1345  C   GLY A  81      32.862  -4.914   3.472  1.00 58.54           C  
ATOM   1346  O   GLY A  81      33.652  -4.537   2.613  1.00 58.54           O  
ATOM   1347  N   TYR A  82      33.134  -4.810   4.777  1.00 56.91           N  
ATOM   1348  H   TYR A  82      32.446  -5.121   5.447  1.00 56.91           H  
ATOM   1349  CA  TYR A  82      34.357  -4.166   5.275  1.00 56.91           C  
ATOM   1350  HA  TYR A  82      34.489  -3.218   4.754  1.00 56.91           H  
ATOM   1351  C   TYR A  82      35.621  -4.987   4.999  1.00 56.91           C  
ATOM   1352  CB  TYR A  82      34.210  -3.862   6.771  1.00 56.91           C  
ATOM   1353  HB2 TYR A  82      33.929  -4.770   7.304  1.00 56.91           H  
ATOM   1354  HB3 TYR A  82      35.177  -3.541   7.158  1.00 56.91           H  
ATOM   1355  O   TYR A  82      36.679  -4.408   4.775  1.00 56.91           O  
ATOM   1356  CG  TYR A  82      33.207  -2.763   7.058  1.00 56.91           C  
ATOM   1357  CD1 TYR A  82      33.573  -1.419   6.850  1.00 56.91           C  
ATOM   1358  HD1 TYR A  82      34.567  -1.176   6.504  1.00 56.91           H  
ATOM   1359  CD2 TYR A  82      31.912  -3.079   7.512  1.00 56.91           C  
ATOM   1360  HD2 TYR A  82      31.627  -4.107   7.675  1.00 56.91           H  
ATOM   1361  CE1 TYR A  82      32.647  -0.386   7.093  1.00 56.91           C  
ATOM   1362  HE1 TYR A  82      32.931   0.643   6.931  1.00 56.91           H  
ATOM   1363  CE2 TYR A  82      30.986  -2.048   7.761  1.00 56.91           C  
ATOM   1364  HE2 TYR A  82      29.994  -2.274   8.124  1.00 56.91           H  
ATOM   1365  OH  TYR A  82      30.445   0.283   7.784  1.00 56.91           O  
ATOM   1366  HH  TYR A  82      30.813   1.155   7.627  1.00 56.91           H  
ATOM   1367  CZ  TYR A  82      31.349  -0.702   7.548  1.00 56.91           C  
ATOM   1368  N   ARG A  83      35.514  -6.324   4.955  1.00 55.56           N  
ATOM   1369  H   ARG A  83      34.606  -6.735   5.117  1.00 55.56           H  
ATOM   1370  CA  ARG A  83      36.666  -7.202   4.690  1.00 55.56           C  
ATOM   1371  HA  ARG A  83      37.503  -6.837   5.285  1.00 55.56           H  
ATOM   1372  C   ARG A  83      37.156  -7.099   3.236  1.00 55.56           C  
ATOM   1373  CB  ARG A  83      36.340  -8.639   5.143  1.00 55.56           C  
ATOM   1374  HB2 ARG A  83      35.629  -9.085   4.447  1.00 55.56           H  
ATOM   1375  HB3 ARG A  83      35.883  -8.601   6.131  1.00 55.56           H  
ATOM   1376  O   ARG A  83      38.357  -7.158   3.010  1.00 55.56           O  
ATOM   1377  CG  ARG A  83      37.603  -9.514   5.227  1.00 55.56           C  
ATOM   1378  HG2 ARG A  83      38.349  -9.037   5.862  1.00 55.56           H  
ATOM   1379  HG3 ARG A  83      38.028  -9.597   4.226  1.00 55.56           H  
ATOM   1380  CD  ARG A  83      37.329 -10.941   5.732  1.00 55.56           C  
ATOM   1381  HD2 ARG A  83      38.121 -11.572   5.330  1.00 55.56           H  
ATOM   1382  HD3 ARG A  83      36.379 -11.290   5.328  1.00 55.56           H  
ATOM   1383  NE  ARG A  83      37.348 -11.058   7.209  1.00 55.56           N  
ATOM   1384  HE  ARG A  83      37.588 -10.220   7.719  1.00 55.56           H  
ATOM   1385  NH1 ARG A  83      37.055 -13.335   7.300  1.00 55.56           N  
ATOM   1386 HH11 ARG A  83      37.063 -13.347   6.290  1.00 55.56           H  
ATOM   1387 HH12 ARG A  83      37.130 -14.202   7.812  1.00 55.56           H  
ATOM   1388  NH2 ARG A  83      37.464 -12.214   9.181  1.00 55.56           N  
ATOM   1389 HH21 ARG A  83      37.749 -11.371   9.659  1.00 55.56           H  
ATOM   1390 HH22 ARG A  83      37.473 -13.095   9.675  1.00 55.56           H  
ATOM   1391  CZ  ARG A  83      37.284 -12.193   7.889  1.00 55.56           C  
ATOM   1392  N   LEU A  84      36.256  -6.862   2.276  1.00 58.72           N  
ATOM   1393  H   LEU A  84      35.282  -6.787   2.536  1.00 58.72           H  
ATOM   1394  CA  LEU A  84      36.621  -6.688   0.863  1.00 58.72           C  
ATOM   1395  HA  LEU A  84      37.364  -7.442   0.601  1.00 58.72           H  
ATOM   1396  C   LEU A  84      37.303  -5.338   0.579  1.00 58.72           C  
ATOM   1397  CB  LEU A  84      35.375  -6.891  -0.021  1.00 58.72           C  
ATOM   1398  HB2 LEU A  84      34.548  -6.324   0.407  1.00 58.72           H  
ATOM   1399  HB3 LEU A  84      35.576  -6.482  -1.011  1.00 58.72           H  
ATOM   1400  O   LEU A  84      38.243  -5.296  -0.207  1.00 58.72           O  
ATOM   1401  CG  LEU A  84      34.965  -8.367  -0.186  1.00 58.72           C  
ATOM   1402  HG  LEU A  84      34.927  -8.847   0.792  1.00 58.72           H  
ATOM   1403  CD1 LEU A  84      33.570  -8.455  -0.809  1.00 58.72           C  
ATOM   1404 HD11 LEU A  84      33.576  -7.979  -1.790  1.00 58.72           H  
ATOM   1405 HD12 LEU A  84      33.281  -9.500  -0.919  1.00 58.72           H  
ATOM   1406 HD13 LEU A  84      32.851  -7.949  -0.166  1.00 58.72           H  
ATOM   1407  CD2 LEU A  84      35.933  -9.140  -1.085  1.00 58.72           C  
ATOM   1408 HD21 LEU A  84      35.586 -10.164  -1.223  1.00 58.72           H  
ATOM   1409 HD22 LEU A  84      36.017  -8.655  -2.058  1.00 58.72           H  
ATOM   1410 HD23 LEU A  84      36.924  -9.181  -0.632  1.00 58.72           H  
ATOM   1411  N   LEU A  85      36.902  -4.247   1.248  1.00 57.28           N  
ATOM   1412  H   LEU A  85      36.118  -4.316   1.882  1.00 57.28           H  
ATOM   1413  CA  LEU A  85      37.567  -2.945   1.067  1.00 57.28           C  
ATOM   1414  HA  LEU A  85      37.705  -2.779  -0.002  1.00 57.28           H  
ATOM   1415  C   LEU A  85      38.985  -2.906   1.658  1.00 57.28           C  
ATOM   1416  CB  LEU A  85      36.719  -1.795   1.646  1.00 57.28           C  
ATOM   1417  HB2 LEU A  85      36.122  -2.143   2.489  1.00 57.28           H  
ATOM   1418  HB3 LEU A  85      37.410  -1.051   2.042  1.00 57.28           H  
ATOM   1419  O   LEU A  85      39.849  -2.221   1.117  1.00 57.28           O  
ATOM   1420  CG  LEU A  85      35.833  -1.097   0.593  1.00 57.28           C  
ATOM   1421  HG  LEU A  85      36.225  -1.274  -0.409  1.00 57.28           H  
ATOM   1422  CD1 LEU A  85      34.392  -1.604   0.653  1.00 57.28           C  
ATOM   1423 HD11 LEU A  85      33.960  -1.394   1.631  1.00 57.28           H  
ATOM   1424 HD12 LEU A  85      34.383  -2.679   0.478  1.00 57.28           H  
ATOM   1425 HD13 LEU A  85      33.801  -1.115  -0.121  1.00 57.28           H  
ATOM   1426  CD2 LEU A  85      35.823   0.415   0.822  1.00 57.28           C  
ATOM   1427 HD21 LEU A  85      35.195   0.897   0.073  1.00 57.28           H  
ATOM   1428 HD22 LEU A  85      36.835   0.805   0.720  1.00 57.28           H  
ATOM   1429 HD23 LEU A  85      35.445   0.645   1.819  1.00 57.28           H  
ATOM   1430  N   SER A  86      39.243  -3.638   2.746  1.00 57.67           N  
ATOM   1431  H   SER A  86      38.494  -4.150   3.188  1.00 57.67           H  
ATOM   1432  CA  SER A  86      40.576  -3.685   3.362  1.00 57.67           C  
ATOM   1433  HA  SER A  86      40.977  -2.671   3.394  1.00 57.67           H  
ATOM   1434  C   SER A  86      41.592  -4.526   2.583  1.00 57.67           C  
ATOM   1435  CB  SER A  86      40.482  -4.183   4.806  1.00 57.67           C  
ATOM   1436  HB2 SER A  86      39.957  -3.437   5.403  1.00 57.67           H  
ATOM   1437  HB3 SER A  86      41.487  -4.300   5.211  1.00 57.67           H  
ATOM   1438  O   SER A  86      42.791  -4.308   2.728  1.00 57.67           O  
ATOM   1439  OG  SER A  86      39.785  -5.415   4.913  1.00 57.67           O  
ATOM   1440  HG  SER A  86      40.004  -5.985   4.172  1.00 57.67           H  
ATOM   1441  N   GLU A  87      41.136  -5.475   1.761  1.00 57.91           N  
ATOM   1442  H   GLU A  87      40.140  -5.618   1.671  1.00 57.91           H  
ATOM   1443  CA  GLU A  87      42.018  -6.324   0.946  1.00 57.91           C  
ATOM   1444  HA  GLU A  87      42.960  -6.478   1.473  1.00 57.91           H  
ATOM   1445  C   GLU A  87      42.406  -5.664  -0.385  1.00 57.91           C  
ATOM   1446  CB  GLU A  87      41.374  -7.706   0.742  1.00 57.91           C  
ATOM   1447  HB2 GLU A  87      40.336  -7.586   0.435  1.00 57.91           H  
ATOM   1448  HB3 GLU A  87      41.916  -8.236  -0.042  1.00 57.91           H  
ATOM   1449  O   GLU A  87      43.461  -5.964  -0.933  1.00 57.91           O  
ATOM   1450  CG  GLU A  87      41.458  -8.533   2.038  1.00 57.91           C  
ATOM   1451  HG2 GLU A  87      42.504  -8.585   2.343  1.00 57.91           H  
ATOM   1452  HG3 GLU A  87      40.916  -8.014   2.828  1.00 57.91           H  
ATOM   1453  CD  GLU A  87      40.912  -9.966   1.919  1.00 57.91           C  
ATOM   1454  OE1 GLU A  87      41.096 -10.722   2.904  1.00 57.91           O  
ATOM   1455  OE2 GLU A  87      40.253 -10.291   0.906  1.00 57.91           O  
ATOM   1456  N   GLN A  88      41.621  -4.695  -0.866  1.00 55.79           N  
ATOM   1457  H   GLN A  88      40.752  -4.500  -0.391  1.00 55.79           H  
ATOM   1458  CA  GLN A  88      41.881  -4.016  -2.140  1.00 55.79           C  
ATOM   1459  HA  GLN A  88      42.270  -4.767  -2.828  1.00 55.79           H  
ATOM   1460  C   GLN A  88      42.954  -2.910  -2.057  1.00 55.79           C  
ATOM   1461  CB  GLN A  88      40.537  -3.513  -2.694  1.00 55.79           C  
ATOM   1462  HB2 GLN A  88      40.344  -2.500  -2.340  1.00 55.79           H  
ATOM   1463  HB3 GLN A  88      39.737  -4.159  -2.331  1.00 55.79           H  
ATOM   1464  O   GLN A  88      43.407  -2.421  -3.086  1.00 55.79           O  
ATOM   1465  CG  GLN A  88      40.505  -3.552  -4.226  1.00 55.79           C  
ATOM   1466  HG2 GLN A  88      41.254  -2.862  -4.615  1.00 55.79           H  
ATOM   1467  HG3 GLN A  88      40.754  -4.555  -4.572  1.00 55.79           H  
ATOM   1468  CD  GLN A  88      39.141  -3.182  -4.803  1.00 55.79           C  
ATOM   1469  NE2 GLN A  88      39.109  -2.622  -5.991  1.00 55.79           N  
ATOM   1470 HE21 GLN A  88      39.972  -2.422  -6.476  1.00 55.79           H  
ATOM   1471 HE22 GLN A  88      38.194  -2.379  -6.343  1.00 55.79           H  
ATOM   1472  OE1 GLN A  88      38.084  -3.392  -4.229  1.00 55.79           O  
ATOM   1473  N   HIS A  89      43.383  -2.526  -0.850  1.00 56.84           N  
ATOM   1474  H   HIS A  89      42.966  -2.977  -0.048  1.00 56.84           H  
ATOM   1475  CA  HIS A  89      44.392  -1.481  -0.606  1.00 56.84           C  
ATOM   1476  HA  HIS A  89      44.608  -0.978  -1.548  1.00 56.84           H  
ATOM   1477  C   HIS A  89      45.757  -2.026  -0.141  1.00 56.84           C  
ATOM   1478  CB  HIS A  89      43.802  -0.426   0.350  1.00 56.84           C  
ATOM   1479  HB2 HIS A  89      44.585   0.004   0.974  1.00 56.84           H  
ATOM   1480  HB3 HIS A  89      43.080  -0.891   1.022  1.00 56.84           H  
ATOM   1481  O   HIS A  89      46.583  -1.265   0.364  1.00 56.84           O  
ATOM   1482  CG  HIS A  89      43.150   0.715  -0.383  1.00 56.84           C  
ATOM   1483  CD2 HIS A  89      41.841   0.810  -0.770  1.00 56.84           C  
ATOM   1484  HD2 HIS A  89      41.075   0.068  -0.600  1.00 56.84           H  
ATOM   1485  ND1 HIS A  89      43.787   1.857  -0.809  1.00 56.84           N  
ATOM   1486  HD1 HIS A  89      44.775   2.048  -0.728  1.00 56.84           H  
ATOM   1487  CE1 HIS A  89      42.881   2.628  -1.433  1.00 56.84           C  
ATOM   1488  HE1 HIS A  89      43.091   3.581  -1.896  1.00 56.84           H  
ATOM   1489  NE2 HIS A  89      41.677   2.036  -1.427  1.00 56.84           N  
ATOM   1490  N   ARG A  90      46.001  -3.338  -0.277  1.00 52.08           N  
ATOM   1491  H   ARG A  90      45.300  -3.907  -0.728  1.00 52.08           H  
ATOM   1492  CA  ARG A  90      47.224  -3.998   0.217  1.00 52.08           C  
ATOM   1493  HA  ARG A  90      47.924  -3.214   0.508  1.00 52.08           H  
ATOM   1494  C   ARG A  90      48.023  -4.775  -0.841  1.00 52.08           C  
ATOM   1495  CB  ARG A  90      46.886  -4.835   1.469  1.00 52.08           C  
ATOM   1496  HB2 ARG A  90      45.862  -4.637   1.786  1.00 52.08           H  
ATOM   1497  HB3 ARG A  90      46.961  -5.898   1.243  1.00 52.08           H  
ATOM   1498  O   ARG A  90      48.868  -5.580  -0.457  1.00 52.08           O  
ATOM   1499  CG  ARG A  90      47.823  -4.473   2.627  1.00 52.08           C  
ATOM   1500  HG2 ARG A  90      48.858  -4.611   2.314  1.00 52.08           H  
ATOM   1501  HG3 ARG A  90      47.668  -3.428   2.894  1.00 52.08           H  
ATOM   1502  CD  ARG A  90      47.545  -5.357   3.844  1.00 52.08           C  
ATOM   1503  HD2 ARG A  90      47.773  -6.389   3.578  1.00 52.08           H  
ATOM   1504  HD3 ARG A  90      46.487  -5.280   4.096  1.00 52.08           H  
ATOM   1505  NE  ARG A  90      48.360  -4.939   5.001  1.00 52.08           N  
ATOM   1506  HE  ARG A  90      48.932  -4.118   4.866  1.00 52.08           H  
ATOM   1507  NH1 ARG A  90      47.742  -6.630   6.419  1.00 52.08           N  
ATOM   1508 HH11 ARG A  90      47.834  -7.115   7.301  1.00 52.08           H  
ATOM   1509 HH12 ARG A  90      47.181  -7.014   5.673  1.00 52.08           H  
ATOM   1510  NH2 ARG A  90      49.171  -5.067   7.127  1.00 52.08           N  
ATOM   1511 HH21 ARG A  90      49.229  -5.541   8.017  1.00 52.08           H  
ATOM   1512 HH22 ARG A  90      49.732  -4.244   6.957  1.00 52.08           H  
ATOM   1513  CZ  ARG A  90      48.421  -5.544   6.173  1.00 52.08           C  
ATOM   1514  N   GLY A  91      47.760  -4.537  -2.127  1.00 46.02           N  
ATOM   1515  H   GLY A  91      47.158  -3.759  -2.355  1.00 46.02           H  
ATOM   1516  CA  GLY A  91      48.488  -5.116  -3.264  1.00 46.02           C  
ATOM   1517  HA2 GLY A  91      47.792  -5.609  -3.943  1.00 46.02           H  
ATOM   1518  HA3 GLY A  91      49.231  -5.838  -2.927  1.00 46.02           H  
ATOM   1519  C   GLY A  91      49.218  -4.053  -4.064  1.00 46.02           C  
ATOM   1520  O   GLY A  91      48.593  -2.995  -4.297  1.00 46.02           O  
ATOM   1521  OXT GLY A  91      50.377  -4.341  -4.417  1.00 46.02           O  
TER    1522      GLY A  91                                                       
END   
