# Supplementary material for: New carbohydrate binding domains identified by phage display based functional metagenomic screens of human gut microbiota
Source: Commun Biol. 2023 Apr 5;6:371. doi: 10.1038/s42003-023-04718-0 (PMC10076258; doi:10.1038/s42003-023-04718-0)
Supplement: Supplementary file 5 — Supplementary Data 2 [file 42003_2023_4718_MOESM5_ESM.zip › SupplementaryData2/S10J_PBGlcNAc-GlcNAc9F1.pdb]

ATOM      1  N   GLY A   1      48.095  -4.071 -49.628  1.00 68.11           N  
ATOM      2  H   GLY A   1      47.712  -3.156 -49.437  1.00 68.11           H  
ATOM      3  H2  GLY A   1      47.370  -4.635 -50.050  1.00 68.11           H  
ATOM      4  H3  GLY A   1      48.872  -3.984 -50.267  1.00 68.11           H  
ATOM      5  CA  GLY A   1      48.538  -4.681 -48.358  1.00 68.11           C  
ATOM      6  HA2 GLY A   1      48.929  -5.683 -48.535  1.00 68.11           H  
ATOM      7  HA3 GLY A   1      49.307  -4.061 -47.899  1.00 68.11           H  
ATOM      8  C   GLY A   1      47.356  -4.752 -47.416  1.00 68.11           C  
ATOM      9  O   GLY A   1      46.595  -3.798 -47.371  1.00 68.11           O  
ATOM     10  N   ILE A   2      47.162  -5.892 -46.756  1.00 77.69           N  
ATOM     11  H   ILE A   2      47.881  -6.600 -46.798  1.00 77.69           H  
ATOM     12  CA  ILE A   2      46.010  -6.217 -45.898  1.00 77.69           C  
ATOM     13  HA  ILE A   2      45.092  -6.114 -46.476  1.00 77.69           H  
ATOM     14  C   ILE A   2      45.938  -5.246 -44.702  1.00 77.69           C  
ATOM     15  CB  ILE A   2      46.151  -7.700 -45.458  1.00 77.69           C  
ATOM     16  HB  ILE A   2      47.116  -7.810 -44.963  1.00 77.69           H  
ATOM     17  O   ILE A   2      46.950  -5.002 -44.048  1.00 77.69           O  
ATOM     18  CG1 ILE A   2      46.124  -8.642 -46.693  1.00 77.69           C  
ATOM     19 HG12 ILE A   2      45.114  -8.675 -47.100  1.00 77.69           H  
ATOM     20 HG13 ILE A   2      46.780  -8.262 -47.476  1.00 77.69           H  
ATOM     21  CG2 ILE A   2      45.063  -8.115 -44.455  1.00 77.69           C  
ATOM     22 HG21 ILE A   2      45.110  -7.493 -43.560  1.00 77.69           H  
ATOM     23 HG22 ILE A   2      45.210  -9.146 -44.135  1.00 77.69           H  
ATOM     24 HG23 ILE A   2      44.074  -8.019 -44.903  1.00 77.69           H  
ATOM     25  CD1 ILE A   2      46.592 -10.073 -46.402  1.00 77.69           C  
ATOM     26 HD11 ILE A   2      46.648 -10.629 -47.338  1.00 77.69           H  
ATOM     27 HD12 ILE A   2      45.888 -10.581 -45.742  1.00 77.69           H  
ATOM     28 HD13 ILE A   2      47.579 -10.057 -45.941  1.00 77.69           H  
ATOM     29  N   SER A   3      44.759  -4.675 -44.435  1.00 78.91           N  
ATOM     30  H   SER A   3      43.972  -4.879 -45.035  1.00 78.91           H  
ATOM     31  CA  SER A   3      44.512  -3.743 -43.325  1.00 78.91           C  
ATOM     32  HA  SER A   3      45.276  -2.967 -43.371  1.00 78.91           H  
ATOM     33  C   SER A   3      44.583  -4.441 -41.956  1.00 78.91           C  
ATOM     34  CB  SER A   3      43.136  -3.085 -43.483  1.00 78.91           C  
ATOM     35  HB2 SER A   3      43.000  -2.315 -42.724  1.00 78.91           H  
ATOM     36  HB3 SER A   3      42.363  -3.842 -43.355  1.00 78.91           H  
ATOM     37  O   SER A   3      44.206  -5.610 -41.847  1.00 78.91           O  
ATOM     38  OG  SER A   3      43.005  -2.514 -44.772  1.00 78.91           O  
ATOM     39  HG  SER A   3      43.535  -1.715 -44.826  1.00 78.91           H  
ATOM     40  N   PRO A   4      45.038  -3.748 -40.895  1.00 80.15           N  
ATOM     41  CA  PRO A   4      45.206  -4.347 -39.576  1.00 80.15           C  
ATOM     42  HA  PRO A   4      45.805  -5.251 -39.693  1.00 80.15           H  
ATOM     43  C   PRO A   4      43.860  -4.700 -38.913  1.00 80.15           C  
ATOM     44  CB  PRO A   4      46.003  -3.327 -38.758  1.00 80.15           C  
ATOM     45  HB2 PRO A   4      45.737  -3.345 -37.701  1.00 80.15           H  
ATOM     46  HB3 PRO A   4      47.069  -3.514 -38.884  1.00 80.15           H  
ATOM     47  O   PRO A   4      42.867  -3.993 -39.104  1.00 80.15           O  
ATOM     48  CG  PRO A   4      45.640  -1.993 -39.410  1.00 80.15           C  
ATOM     49  HG2 PRO A   4      46.420  -1.246 -39.267  1.00 80.15           H  
ATOM     50  HG3 PRO A   4      44.690  -1.638 -39.011  1.00 80.15           H  
ATOM     51  CD  PRO A   4      45.469  -2.359 -40.882  1.00 80.15           C  
ATOM     52  HD2 PRO A   4      44.730  -1.703 -41.343  1.00 80.15           H  
ATOM     53  HD3 PRO A   4      46.426  -2.273 -41.396  1.00 80.15           H  
ATOM     54  N   PRO A   5      43.814  -5.764 -38.090  1.00 75.57           N  
ATOM     55  CA  PRO A   5      42.604  -6.168 -37.385  1.00 75.57           C  
ATOM     56  HA  PRO A   5      41.785  -6.249 -38.099  1.00 75.57           H  
ATOM     57  C   PRO A   5      42.219  -5.152 -36.298  1.00 75.57           C  
ATOM     58  CB  PRO A   5      42.906  -7.562 -36.823  1.00 75.57           C  
ATOM     59  HB2 PRO A   5      42.402  -7.742 -35.874  1.00 75.57           H  
ATOM     60  HB3 PRO A   5      42.614  -8.315 -37.555  1.00 75.57           H  
ATOM     61  O   PRO A   5      42.996  -4.850 -35.390  1.00 75.57           O  
ATOM     62  CG  PRO A   5      44.427  -7.571 -36.669  1.00 75.57           C  
ATOM     63  HG2 PRO A   5      44.700  -7.112 -35.718  1.00 75.57           H  
ATOM     64  HG3 PRO A   5      44.836  -8.579 -36.739  1.00 75.57           H  
ATOM     65  CD  PRO A   5      44.906  -6.686 -37.816  1.00 75.57           C  
ATOM     66  HD2 PRO A   5      45.091  -7.298 -38.699  1.00 75.57           H  
ATOM     67  HD3 PRO A   5      45.813  -6.157 -37.525  1.00 75.57           H  
ATOM     68  N   LEU A   6      40.980  -4.659 -36.371  1.00 77.98           N  
ATOM     69  H   LEU A   6      40.430  -4.912 -37.180  1.00 77.98           H  
ATOM     70  CA  LEU A   6      40.343  -3.816 -35.357  1.00 77.98           C  
ATOM     71  HA  LEU A   6      40.955  -2.928 -35.194  1.00 77.98           H  
ATOM     72  C   LEU A   6      40.236  -4.579 -34.028  1.00 77.98           C  
ATOM     73  CB  LEU A   6      38.955  -3.383 -35.874  1.00 77.98           C  
ATOM     74  HB2 LEU A   6      38.504  -4.223 -36.402  1.00 77.98           H  
ATOM     75  HB3 LEU A   6      38.306  -3.157 -35.028  1.00 77.98           H  
ATOM     76  O   LEU A   6      39.432  -5.501 -33.877  1.00 77.98           O  
ATOM     77  CG  LEU A   6      39.008  -2.150 -36.798  1.00 77.98           C  
ATOM     78  HG  LEU A   6      39.947  -2.144 -37.351  1.00 77.98           H  
ATOM     79  CD1 LEU A   6      37.861  -2.178 -37.806  1.00 77.98           C  
ATOM     80 HD11 LEU A   6      37.916  -1.297 -38.445  1.00 77.98           H  
ATOM     81 HD12 LEU A   6      36.902  -2.186 -37.289  1.00 77.98           H  
ATOM     82 HD13 LEU A   6      37.944  -3.063 -38.436  1.00 77.98           H  
ATOM     83  CD2 LEU A   6      38.892  -0.860 -35.981  1.00 77.98           C  
ATOM     84 HD21 LEU A   6      39.704  -0.804 -35.256  1.00 77.98           H  
ATOM     85 HD22 LEU A   6      38.966  -0.001 -36.648  1.00 77.98           H  
ATOM     86 HD23 LEU A   6      37.936  -0.822 -35.460  1.00 77.98           H  
ATOM     87  N   ARG A   7      41.048  -4.184 -33.043  1.00 77.30           N  
ATOM     88  H   ARG A   7      41.716  -3.457 -33.254  1.00 77.30           H  
ATOM     89  CA  ARG A   7      40.973  -4.706 -31.674  1.00 77.30           C  
ATOM     90  HA  ARG A   7      40.952  -5.795 -31.712  1.00 77.30           H  
ATOM     91  C   ARG A   7      39.669  -4.241 -31.027  1.00 77.30           C  
ATOM     92  CB  ARG A   7      42.205  -4.263 -30.866  1.00 77.30           C  
ATOM     93  HB2 ARG A   7      42.364  -3.191 -30.987  1.00 77.30           H  
ATOM     94  HB3 ARG A   7      42.016  -4.463 -29.811  1.00 77.30           H  
ATOM     95  O   ARG A   7      39.508  -3.067 -30.711  1.00 77.30           O  
ATOM     96  CG  ARG A   7      43.464  -5.033 -31.292  1.00 77.30           C  
ATOM     97  HG2 ARG A   7      43.267  -6.100 -31.185  1.00 77.30           H  
ATOM     98  HG3 ARG A   7      43.698  -4.823 -32.335  1.00 77.30           H  
ATOM     99  CD  ARG A   7      44.663  -4.656 -30.413  1.00 77.30           C  
ATOM    100  HD2 ARG A   7      45.023  -3.672 -30.714  1.00 77.30           H  
ATOM    101  HD3 ARG A   7      44.334  -4.583 -29.376  1.00 77.30           H  
ATOM    102  NE  ARG A   7      45.756  -5.642 -30.545  1.00 77.30           N  
ATOM    103  HE  ARG A   7      46.198  -5.697 -31.451  1.00 77.30           H  
ATOM    104  NH1 ARG A   7      45.772  -6.452 -28.386  1.00 77.30           N  
ATOM    105 HH11 ARG A   7      46.163  -7.072 -27.690  1.00 77.30           H  
ATOM    106 HH12 ARG A   7      45.062  -5.782 -28.128  1.00 77.30           H  
ATOM    107  NH2 ARG A   7      47.180  -7.296 -29.890  1.00 77.30           N  
ATOM    108 HH21 ARG A   7      47.578  -7.327 -30.818  1.00 77.30           H  
ATOM    109 HH22 ARG A   7      47.562  -7.896 -29.173  1.00 77.30           H  
ATOM    110  CZ  ARG A   7      46.226  -6.453 -29.610  1.00 77.30           C  
ATOM    111  N   ARG A   8      38.732  -5.170 -30.832  1.00 73.48           N  
ATOM    112  H   ARG A   8      38.915  -6.096 -31.190  1.00 73.48           H  
ATOM    113  CA  ARG A   8      37.500  -4.931 -30.073  1.00 73.48           C  
ATOM    114  HA  ARG A   8      37.039  -4.009 -30.428  1.00 73.48           H  
ATOM    115  C   ARG A   8      37.836  -4.730 -28.596  1.00 73.48           C  
ATOM    116  CB  ARG A   8      36.516  -6.096 -30.274  1.00 73.48           C  
ATOM    117  HB2 ARG A   8      35.730  -6.015 -29.522  1.00 73.48           H  
ATOM    118  HB3 ARG A   8      37.030  -7.046 -30.131  1.00 73.48           H  
ATOM    119  O   ARG A   8      38.356  -5.635 -27.949  1.00 73.48           O  
ATOM    120  CG  ARG A   8      35.864  -6.053 -31.664  1.00 73.48           C  
ATOM    121  HG2 ARG A   8      35.369  -5.088 -31.777  1.00 73.48           H  
ATOM    122  HG3 ARG A   8      36.621  -6.151 -32.441  1.00 73.48           H  
ATOM    123  CD  ARG A   8      34.825  -7.172 -31.820  1.00 73.48           C  
ATOM    124  HD2 ARG A   8      35.342  -8.103 -32.053  1.00 73.48           H  
ATOM    125  HD3 ARG A   8      34.291  -7.294 -30.877  1.00 73.48           H  
ATOM    126  NE  ARG A   8      33.844  -6.850 -32.875  1.00 73.48           N  
ATOM    127  HE  ARG A   8      33.931  -5.943 -33.312  1.00 73.48           H  
ATOM    128  NH1 ARG A   8      32.661  -8.819 -32.829  1.00 73.48           N  
ATOM    129 HH11 ARG A   8      31.898  -9.388 -33.166  1.00 73.48           H  
ATOM    130 HH12 ARG A   8      33.325  -9.201 -32.170  1.00 73.48           H  
ATOM    131  NH2 ARG A   8      31.981  -7.154 -34.147  1.00 73.48           N  
ATOM    132 HH21 ARG A   8      32.083  -6.227 -34.533  1.00 73.48           H  
ATOM    133 HH22 ARG A   8      31.216  -7.735 -34.458  1.00 73.48           H  
ATOM    134  CZ  ARG A   8      32.839  -7.607 -33.276  1.00 73.48           C  
ATOM    135  N   THR A   9      37.519  -3.553 -28.069  1.00 74.53           N  
ATOM    136  H   THR A   9      37.248  -2.800 -28.685  1.00 74.53           H  
ATOM    137  CA  THR A   9      37.575  -3.253 -26.635  1.00 74.53           C  
ATOM    138  HA  THR A   9      38.589  -3.453 -26.289  1.00 74.53           H  
ATOM    139  C   THR A   9      36.556  -4.125 -25.891  1.00 74.53           C  
ATOM    140  CB  THR A   9      37.266  -1.769 -26.383  1.00 74.53           C  
ATOM    141  HB  THR A   9      36.217  -1.570 -26.600  1.00 74.53           H  
ATOM    142  O   THR A   9      35.395  -4.171 -26.307  1.00 74.53           O  
ATOM    143  CG2 THR A   9      37.578  -1.330 -24.953  1.00 74.53           C  
ATOM    144 HG21 THR A   9      36.933  -1.859 -24.251  1.00 74.53           H  
ATOM    145 HG22 THR A   9      37.395  -0.261 -24.847  1.00 74.53           H  
ATOM    146 HG23 THR A   9      38.620  -1.540 -24.715  1.00 74.53           H  
ATOM    147  OG1 THR A   9      38.061  -0.987 -27.242  1.00 74.53           O  
ATOM    148  HG1 THR A   9      37.928  -0.062 -27.023  1.00 74.53           H  
ATOM    149  N   PRO A  10      36.937  -4.817 -24.803  1.00 71.56           N  
ATOM    150  CA  PRO A  10      35.998  -5.585 -23.996  1.00 71.56           C  
ATOM    151  HA  PRO A  10      35.407  -6.236 -24.640  1.00 71.56           H  
ATOM    152  C   PRO A  10      35.043  -4.640 -23.250  1.00 71.56           C  
ATOM    153  CB  PRO A  10      36.862  -6.465 -23.084  1.00 71.56           C  
ATOM    154  HB2 PRO A  10      37.048  -7.419 -23.576  1.00 71.56           H  
ATOM    155  HB3 PRO A  10      36.403  -6.629 -22.109  1.00 71.56           H  
ATOM    156  O   PRO A  10      35.345  -4.117 -22.181  1.00 71.56           O  
ATOM    157  CG  PRO A  10      38.176  -5.695 -22.971  1.00 71.56           C  
ATOM    158  HG2 PRO A  10      39.023  -6.357 -22.790  1.00 71.56           H  
ATOM    159  HG3 PRO A  10      38.094  -4.957 -22.173  1.00 71.56           H  
ATOM    160  CD  PRO A  10      38.295  -4.975 -24.311  1.00 71.56           C  
ATOM    161  HD2 PRO A  10      38.787  -4.013 -24.168  1.00 71.56           H  
ATOM    162  HD3 PRO A  10      38.862  -5.590 -25.010  1.00 71.56           H  
ATOM    163  N   MET A  11      33.869  -4.411 -23.837  1.00 66.27           N  
ATOM    164  H   MET A  11      33.737  -4.777 -24.769  1.00 66.27           H  
ATOM    165  CA  MET A  11      32.713  -3.830 -23.158  1.00 66.27           C  
ATOM    166  HA  MET A  11      33.022  -2.958 -22.582  1.00 66.27           H  
ATOM    167  C   MET A  11      32.132  -4.873 -22.206  1.00 66.27           C  
ATOM    168  CB  MET A  11      31.639  -3.415 -24.182  1.00 66.27           C  
ATOM    169  HB2 MET A  11      31.793  -3.950 -25.119  1.00 66.27           H  
ATOM    170  HB3 MET A  11      30.653  -3.688 -23.806  1.00 66.27           H  
ATOM    171  O   MET A  11      31.603  -5.890 -22.648  1.00 66.27           O  
ATOM    172  CG  MET A  11      31.609  -1.909 -24.439  1.00 66.27           C  
ATOM    173  HG2 MET A  11      31.437  -1.398 -23.492  1.00 66.27           H  
ATOM    174  HG3 MET A  11      32.575  -1.589 -24.831  1.00 66.27           H  
ATOM    175  SD  MET A  11      30.303  -1.404 -25.592  1.00 66.27           S  
ATOM    176  CE  MET A  11      30.983  -2.033 -27.150  1.00 66.27           C  
ATOM    177  HE1 MET A  11      30.335  -1.728 -27.972  1.00 66.27           H  
ATOM    178  HE2 MET A  11      31.037  -3.121 -27.122  1.00 66.27           H  
ATOM    179  HE3 MET A  11      31.979  -1.620 -27.309  1.00 66.27           H  
ATOM    180  N   GLY A  12      32.190  -4.610 -20.903  1.00 65.10           N  
ATOM    181  H   GLY A  12      32.717  -3.802 -20.604  1.00 65.10           H  
ATOM    182  CA  GLY A  12      31.372  -5.338 -19.935  1.00 65.10           C  
ATOM    183  HA2 GLY A  12      30.950  -6.237 -20.384  1.00 65.10           H  
ATOM    184  HA3 GLY A  12      30.541  -4.697 -19.640  1.00 65.10           H  
ATOM    185  C   GLY A  12      32.106  -5.761 -18.674  1.00 65.10           C  
ATOM    186  O   GLY A  12      32.083  -6.937 -18.318  1.00 65.10           O  
ATOM    187  N   ALA A  13      32.694  -4.811 -17.944  1.00 67.14           N  
ATOM    188  H   ALA A  13      32.703  -3.859 -18.283  1.00 67.14           H  
ATOM    189  CA  ALA A  13      32.888  -5.011 -16.514  1.00 67.14           C  
ATOM    190  HA  ALA A  13      33.403  -5.957 -16.347  1.00 67.14           H  
ATOM    191  C   ALA A  13      31.492  -5.079 -15.871  1.00 67.14           C  
ATOM    192  CB  ALA A  13      33.763  -3.888 -15.948  1.00 67.14           C  
ATOM    193  HB1 ALA A  13      34.735  -3.889 -16.442  1.00 67.14           H  
ATOM    194  HB2 ALA A  13      33.283  -2.921 -16.101  1.00 67.14           H  
ATOM    195  HB3 ALA A  13      33.911  -4.042 -14.879  1.00 67.14           H  
ATOM    196  O   ALA A  13      30.810  -4.072 -15.700  1.00 67.14           O  
ATOM    197  N   ARG A  14      31.011  -6.296 -15.604  1.00 65.68           N  
ATOM    198  H   ARG A  14      31.589  -7.086 -15.853  1.00 65.68           H  
ATOM    199  CA  ARG A  14      29.728  -6.526 -14.938  1.00 65.68           C  
ATOM    200  HA  ARG A  14      28.947  -5.978 -15.465  1.00 65.68           H  
ATOM    201  C   ARG A  14      29.822  -5.966 -13.520  1.00 65.68           C  
ATOM    202  CB  ARG A  14      29.383  -8.026 -14.937  1.00 65.68           C  
ATOM    203  HB2 ARG A  14      30.207  -8.585 -14.493  1.00 65.68           H  
ATOM    204  HB3 ARG A  14      28.498  -8.177 -14.320  1.00 65.68           H  
ATOM    205  O   ARG A  14      30.515  -6.529 -12.677  1.00 65.68           O  
ATOM    206  CG  ARG A  14      29.097  -8.573 -16.346  1.00 65.68           C  
ATOM    207  HG2 ARG A  14      28.269  -8.018 -16.787  1.00 65.68           H  
ATOM    208  HG3 ARG A  14      29.980  -8.452 -16.974  1.00 65.68           H  
ATOM    209  CD  ARG A  14      28.732 -10.062 -16.277  1.00 65.68           C  
ATOM    210  HD2 ARG A  14      27.857 -10.177 -15.637  1.00 65.68           H  
ATOM    211  HD3 ARG A  14      29.567 -10.607 -15.836  1.00 65.68           H  
ATOM    212  NE  ARG A  14      28.436 -10.615 -17.613  1.00 65.68           N  
ATOM    213  HE  ARG A  14      28.563  -9.994 -18.400  1.00 65.68           H  
ATOM    214  NH1 ARG A  14      27.875 -12.746 -16.953  1.00 65.68           N  
ATOM    215 HH11 ARG A  14      28.075 -12.500 -15.994  1.00 65.68           H  
ATOM    216 HH12 ARG A  14      27.583 -13.684 -17.188  1.00 65.68           H  
ATOM    217  NH2 ARG A  14      27.793 -12.207 -19.113  1.00 65.68           N  
ATOM    218 HH21 ARG A  14      27.484 -13.146 -19.318  1.00 65.68           H  
ATOM    219 HH22 ARG A  14      27.912 -11.551 -19.872  1.00 65.68           H  
ATOM    220  CZ  ARG A  14      28.038 -11.847 -17.885  1.00 65.68           C  
ATOM    221  N   HIS A  15      29.113  -4.873 -13.258  1.00 65.60           N  
ATOM    222  H   HIS A  15      28.706  -4.373 -14.035  1.00 65.60           H  
ATOM    223  CA  HIS A  15      28.919  -4.333 -11.918  1.00 65.60           C  
ATOM    224  HA  HIS A  15      29.891  -4.151 -11.461  1.00 65.60           H  
ATOM    225  C   HIS A  15      28.158  -5.358 -11.061  1.00 65.60           C  
ATOM    226  CB  HIS A  15      28.170  -2.992 -12.014  1.00 65.60           C  
ATOM    227  HB2 HIS A  15      27.991  -2.616 -11.007  1.00 65.60           H  
ATOM    228  HB3 HIS A  15      27.200  -3.151 -12.485  1.00 65.60           H  
ATOM    229  O   HIS A  15      26.930  -5.410 -11.069  1.00 65.60           O  
ATOM    230  CG  HIS A  15      28.917  -1.934 -12.786  1.00 65.60           C  
ATOM    231  CD2 HIS A  15      28.626  -1.481 -14.046  1.00 65.60           C  
ATOM    232  HD2 HIS A  15      27.815  -1.817 -14.674  1.00 65.60           H  
ATOM    233  ND1 HIS A  15      30.019  -1.229 -12.350  1.00 65.60           N  
ATOM    234  HD1 HIS A  15      30.472  -1.308 -11.451  1.00 65.60           H  
ATOM    235  CE1 HIS A  15      30.379  -0.376 -13.324  1.00 65.60           C  
ATOM    236  HE1 HIS A  15      31.204   0.320 -13.271  1.00 65.60           H  
ATOM    237  NE2 HIS A  15      29.559  -0.496 -14.376  1.00 65.60           N  
ATOM    238  N   GLN A  16      28.880  -6.200 -10.320  1.00 63.97           N  
ATOM    239  H   GLN A  16      29.882  -6.208 -10.445  1.00 63.97           H  
ATOM    240  CA  GLN A  16      28.302  -7.031  -9.263  1.00 63.97           C  
ATOM    241  HA  GLN A  16      27.326  -7.395  -9.582  1.00 63.97           H  
ATOM    242  C   GLN A  16      28.069  -6.157  -8.029  1.00 63.97           C  
ATOM    243  CB  GLN A  16      29.183  -8.255  -8.968  1.00 63.97           C  
ATOM    244  HB2 GLN A  16      30.219  -7.941  -8.842  1.00 63.97           H  
ATOM    245  HB3 GLN A  16      28.844  -8.714  -8.039  1.00 63.97           H  
ATOM    246  O   GLN A  16      28.791  -6.228  -7.037  1.00 63.97           O  
ATOM    247  CG  GLN A  16      29.088  -9.311 -10.078  1.00 63.97           C  
ATOM    248  HG2 GLN A  16      28.056  -9.648 -10.176  1.00 63.97           H  
ATOM    249  HG3 GLN A  16      29.395  -8.863 -11.023  1.00 63.97           H  
ATOM    250  CD  GLN A  16      29.972 -10.525  -9.813  1.00 63.97           C  
ATOM    251  NE2 GLN A  16      30.173 -11.374 -10.796  1.00 63.97           N  
ATOM    252 HE21 GLN A  16      30.786 -12.148 -10.579  1.00 63.97           H  
ATOM    253 HE22 GLN A  16      29.797 -11.205 -11.718  1.00 63.97           H  
ATOM    254  OE1 GLN A  16      30.486 -10.752  -8.732  1.00 63.97           O  
ATOM    255  N   GLY A  17      27.058  -5.292  -8.102  1.00 64.16           N  
ATOM    256  H   GLY A  17      26.548  -5.232  -8.972  1.00 64.16           H  
ATOM    257  CA  GLY A  17      26.542  -4.589  -6.935  1.00 64.16           C  
ATOM    258  HA2 GLY A  17      27.349  -4.069  -6.420  1.00 64.16           H  
ATOM    259  HA3 GLY A  17      25.791  -3.861  -7.244  1.00 64.16           H  
ATOM    260  C   GLY A  17      25.894  -5.599  -5.993  1.00 64.16           C  
ATOM    261  O   GLY A  17      24.705  -5.888  -6.114  1.00 64.16           O  
ATOM    262  N   ARG A  18      26.677  -6.176  -5.075  1.00 68.93           N  
ATOM    263  H   ARG A  18      27.664  -5.968  -5.112  1.00 68.93           H  
ATOM    264  CA  ARG A  18      26.157  -6.972  -3.959  1.00 68.93           C  
ATOM    265  HA  ARG A  18      25.492  -7.748  -4.337  1.00 68.93           H  
ATOM    266  C   ARG A  18      25.325  -6.044  -3.080  1.00 68.93           C  
ATOM    267  CB  ARG A  18      27.301  -7.635  -3.169  1.00 68.93           C  
ATOM    268  HB2 ARG A  18      28.102  -6.916  -2.996  1.00 68.93           H  
ATOM    269  HB3 ARG A  18      26.909  -7.945  -2.201  1.00 68.93           H  
ATOM    270  O   ARG A  18      25.865  -5.279  -2.288  1.00 68.93           O  
ATOM    271  CG  ARG A  18      27.855  -8.879  -3.880  1.00 68.93           C  
ATOM    272  HG2 ARG A  18      28.336  -8.591  -4.815  1.00 68.93           H  
ATOM    273  HG3 ARG A  18      27.029  -9.555  -4.098  1.00 68.93           H  
ATOM    274  CD  ARG A  18      28.866  -9.606  -2.982  1.00 68.93           C  
ATOM    275  HD2 ARG A  18      29.765  -8.995  -2.901  1.00 68.93           H  
ATOM    276  HD3 ARG A  18      28.433  -9.723  -1.988  1.00 68.93           H  
ATOM    277  NE  ARG A  18      29.209 -10.941  -3.511  1.00 68.93           N  
ATOM    278  HE  ARG A  18      28.783 -11.209  -4.387  1.00 68.93           H  
ATOM    279  NH1 ARG A  18      30.675 -11.558  -1.853  1.00 68.93           N  
ATOM    280 HH11 ARG A  18      30.565 -10.652  -1.420  1.00 68.93           H  
ATOM    281 HH12 ARG A  18      31.292 -12.242  -1.438  1.00 68.93           H  
ATOM    282  NH2 ARG A  18      30.199 -12.994  -3.490  1.00 68.93           N  
ATOM    283 HH21 ARG A  18      30.824 -13.660  -3.059  1.00 68.93           H  
ATOM    284 HH22 ARG A  18      29.728 -13.240  -4.349  1.00 68.93           H  
ATOM    285  CZ  ARG A  18      30.022 -11.820  -2.951  1.00 68.93           C  
ATOM    286  N   ARG A  19      24.006  -6.078  -3.273  1.00 67.91           N  
ATOM    287  H   ARG A  19      23.665  -6.664  -4.021  1.00 67.91           H  
ATOM    288  CA  ARG A  19      23.043  -5.394  -2.411  1.00 67.91           C  
ATOM    289  HA  ARG A  19      23.292  -4.333  -2.367  1.00 67.91           H  
ATOM    290  C   ARG A  19      23.192  -5.960  -1.003  1.00 67.91           C  
ATOM    291  CB  ARG A  19      21.616  -5.544  -2.957  1.00 67.91           C  
ATOM    292  HB2 ARG A  19      20.917  -5.178  -2.206  1.00 67.91           H  
ATOM    293  HB3 ARG A  19      21.400  -6.596  -3.144  1.00 67.91           H  
ATOM    294  O   ARG A  19      22.956  -7.141  -0.765  1.00 67.91           O  
ATOM    295  CG  ARG A  19      21.426  -4.731  -4.247  1.00 67.91           C  
ATOM    296  HG2 ARG A  19      21.658  -3.685  -4.044  1.00 67.91           H  
ATOM    297  HG3 ARG A  19      22.097  -5.100  -5.022  1.00 67.91           H  
ATOM    298  CD  ARG A  19      19.979  -4.841  -4.738  1.00 67.91           C  
ATOM    299  HD2 ARG A  19      19.779  -5.876  -5.015  1.00 67.91           H  
ATOM    300  HD3 ARG A  19      19.314  -4.561  -3.920  1.00 67.91           H  
ATOM    301  NE  ARG A  19      19.727  -3.958  -5.893  1.00 67.91           N  
ATOM    302  HE  ARG A  19      20.520  -3.454  -6.263  1.00 67.91           H  
ATOM    303  NH1 ARG A  19      17.477  -4.374  -6.091  1.00 67.91           N  
ATOM    304 HH11 ARG A  19      16.591  -4.209  -6.548  1.00 67.91           H  
ATOM    305 HH12 ARG A  19      17.532  -5.016  -5.313  1.00 67.91           H  
ATOM    306  NH2 ARG A  19      18.452  -2.918  -7.470  1.00 67.91           N  
ATOM    307 HH21 ARG A  19      19.256  -2.394  -7.784  1.00 67.91           H  
ATOM    308 HH22 ARG A  19      17.557  -2.767  -7.912  1.00 67.91           H  
ATOM    309  CZ  ARG A  19      18.558  -3.756  -6.477  1.00 67.91           C  
ATOM    310  N   SER A  20      23.655  -5.099  -0.115  1.00 65.65           N  
ATOM    311  H   SER A  20      23.884  -4.167  -0.431  1.00 65.65           H  
ATOM    312  CA  SER A  20      23.850  -5.305   1.309  1.00 65.65           C  
ATOM    313  HA  SER A  20      24.602  -6.081   1.451  1.00 65.65           H  
ATOM    314  C   SER A  20      22.542  -5.753   1.959  1.00 65.65           C  
ATOM    315  CB  SER A  20      24.372  -3.998   1.942  1.00 65.65           C  
ATOM    316  HB2 SER A  20      25.389  -4.167   2.297  1.00 65.65           H  
ATOM    317  HB3 SER A  20      23.755  -3.732   2.800  1.00 65.65           H  
ATOM    318  O   SER A  20      21.524  -5.068   1.891  1.00 65.65           O  
ATOM    319  OG  SER A  20      24.389  -2.908   1.023  1.00 65.65           O  
ATOM    320  HG  SER A  20      24.683  -2.122   1.490  1.00 65.65           H  
ATOM    321  N   GLN A  21      22.577  -6.930   2.577  1.00 62.23           N  
ATOM    322  H   GLN A  21      23.437  -7.458   2.551  1.00 62.23           H  
ATOM    323  CA  GLN A  21      21.475  -7.506   3.333  1.00 62.23           C  
ATOM    324  HA  GLN A  21      20.560  -7.427   2.746  1.00 62.23           H  
ATOM    325  C   GLN A  21      21.320  -6.704   4.629  1.00 62.23           C  
ATOM    326  CB  GLN A  21      21.808  -8.990   3.540  1.00 62.23           C  
ATOM    327  HB2 GLN A  21      22.110  -9.394   2.574  1.00 62.23           H  
ATOM    328  HB3 GLN A  21      22.657  -9.086   4.217  1.00 62.23           H  
ATOM    329  O   GLN A  21      22.121  -6.826   5.557  1.00 62.23           O  
ATOM    330  CG  GLN A  21      20.650  -9.858   4.050  1.00 62.23           C  
ATOM    331  HG2 GLN A  21      20.432  -9.617   5.091  1.00 62.23           H  
ATOM    332  HG3 GLN A  21      19.761  -9.659   3.451  1.00 62.23           H  
ATOM    333  CD  GLN A  21      20.991 -11.346   3.938  1.00 62.23           C  
ATOM    334  NE2 GLN A  21      20.013 -12.223   3.928  1.00 62.23           N  
ATOM    335 HE21 GLN A  21      20.303 -13.190   3.921  1.00 62.23           H  
ATOM    336 HE22 GLN A  21      19.057 -11.943   4.100  1.00 62.23           H  
ATOM    337  OE1 GLN A  21      22.136 -11.748   3.819  1.00 62.23           O  
ATOM    338  N   ILE A  22      20.342  -5.800   4.654  1.00 68.11           N  
ATOM    339  H   ILE A  22      19.777  -5.678   3.826  1.00 68.11           H  
ATOM    340  CA  ILE A  22      20.084  -4.936   5.802  1.00 68.11           C  
ATOM    341  HA  ILE A  22      21.039  -4.557   6.167  1.00 68.11           H  
ATOM    342  C   ILE A  22      19.454  -5.801   6.904  1.00 68.11           C  
ATOM    343  CB  ILE A  22      19.217  -3.714   5.410  1.00 68.11           C  
ATOM    344  HB  ILE A  22      18.190  -4.043   5.250  1.00 68.11           H  
ATOM    345  O   ILE A  22      18.269  -6.122   6.861  1.00 68.11           O  
ATOM    346  CG1 ILE A  22      19.713  -3.007   4.126  1.00 68.11           C  
ATOM    347 HG12 ILE A  22      20.750  -2.699   4.254  1.00 68.11           H  
ATOM    348 HG13 ILE A  22      19.669  -3.709   3.293  1.00 68.11           H  
ATOM    349  CG2 ILE A  22      19.249  -2.717   6.573  1.00 68.11           C  
ATOM    350 HG21 ILE A  22      18.431  -2.004   6.483  1.00 68.11           H  
ATOM    351 HG22 ILE A  22      20.196  -2.178   6.587  1.00 68.11           H  
ATOM    352 HG23 ILE A  22      19.159  -3.256   7.516  1.00 68.11           H  
ATOM    353  CD1 ILE A  22      18.875  -1.788   3.717  1.00 68.11           C  
ATOM    354 HD11 ILE A  22      19.216  -1.427   2.747  1.00 68.11           H  
ATOM    355 HD12 ILE A  22      18.988  -0.983   4.443  1.00 68.11           H  
ATOM    356 HD13 ILE A  22      17.824  -2.069   3.641  1.00 68.11           H  
ATOM    357  N   HIS A  23      20.267  -6.219   7.872  1.00 62.54           N  
ATOM    358  H   HIS A  23      21.247  -5.982   7.809  1.00 62.54           H  
ATOM    359  CA  HIS A  23      19.825  -6.968   9.045  1.00 62.54           C  
ATOM    360  HA  HIS A  23      19.043  -7.670   8.756  1.00 62.54           H  
ATOM    361  C   HIS A  23      19.231  -5.988  10.067  1.00 62.54           C  
ATOM    362  CB  HIS A  23      21.003  -7.779   9.617  1.00 62.54           C  
ATOM    363  HB2 HIS A  23      21.836  -7.109   9.831  1.00 62.54           H  
ATOM    364  HB3 HIS A  23      20.689  -8.220  10.564  1.00 62.54           H  
ATOM    365  O   HIS A  23      19.920  -5.534  10.978  1.00 62.54           O  
ATOM    366  CG  HIS A  23      21.493  -8.894   8.723  1.00 62.54           C  
ATOM    367  CD2 HIS A  23      21.179 -10.222   8.835  1.00 62.54           C  
ATOM    368  HD2 HIS A  23      20.527 -10.661   9.576  1.00 62.54           H  
ATOM    369  ND1 HIS A  23      22.366  -8.778   7.662  1.00 62.54           N  
ATOM    370  HD1 HIS A  23      22.684  -7.919   7.236  1.00 62.54           H  
ATOM    371  CE1 HIS A  23      22.579 -10.005   7.160  1.00 62.54           C  
ATOM    372  HE1 HIS A  23      23.195 -10.231   6.302  1.00 62.54           H  
ATOM    373  NE2 HIS A  23      21.861 -10.915   7.830  1.00 62.54           N  
ATOM    374  N   LEU A  24      17.957  -5.617   9.911  1.00 64.51           N  
ATOM    375  H   LEU A  24      17.449  -5.954   9.105  1.00 64.51           H  
ATOM    376  CA  LEU A  24      17.220  -4.919  10.970  1.00 64.51           C  
ATOM    377  HA  LEU A  24      17.880  -4.194  11.447  1.00 64.51           H  
ATOM    378  C   LEU A  24      16.836  -5.941  12.043  1.00 64.51           C  
ATOM    379  CB  LEU A  24      15.999  -4.151  10.418  1.00 64.51           C  
ATOM    380  HB2 LEU A  24      15.190  -4.224  11.145  1.00 64.51           H  
ATOM    381  HB3 LEU A  24      15.646  -4.610   9.495  1.00 64.51           H  
ATOM    382  O   LEU A  24      15.810  -6.614  11.954  1.00 64.51           O  
ATOM    383  CG  LEU A  24      16.262  -2.650  10.205  1.00 64.51           C  
ATOM    384  HG  LEU A  24      16.656  -2.221  11.126  1.00 64.51           H  
ATOM    385  CD1 LEU A  24      17.258  -2.413   9.084  1.00 64.51           C  
ATOM    386 HD11 LEU A  24      18.227  -2.794   9.404  1.00 64.51           H  
ATOM    387 HD12 LEU A  24      16.919  -2.922   8.182  1.00 64.51           H  
ATOM    388 HD13 LEU A  24      17.356  -1.344   8.891  1.00 64.51           H  
ATOM    389  CD2 LEU A  24      14.974  -1.912   9.852  1.00 64.51           C  
ATOM    390 HD21 LEU A  24      15.169  -0.844   9.761  1.00 64.51           H  
ATOM    391 HD22 LEU A  24      14.239  -2.065  10.642  1.00 64.51           H  
ATOM    392 HD23 LEU A  24      14.567  -2.291   8.914  1.00 64.51           H  
ATOM    393  N   LEU A  25      17.688  -6.075  13.057  1.00 64.01           N  
ATOM    394  H   LEU A  25      18.555  -5.558  13.024  1.00 64.01           H  
ATOM    395  CA  LEU A  25      17.396  -6.868  14.243  1.00 64.01           C  
ATOM    396  HA  LEU A  25      16.947  -7.808  13.921  1.00 64.01           H  
ATOM    397  C   LEU A  25      16.358  -6.110  15.095  1.00 64.01           C  
ATOM    398  CB  LEU A  25      18.723  -7.179  14.974  1.00 64.01           C  
ATOM    399  HB2 LEU A  25      19.550  -7.161  14.264  1.00 64.01           H  
ATOM    400  HB3 LEU A  25      18.924  -6.398  15.707  1.00 64.01           H  
ATOM    401  O   LEU A  25      16.698  -5.269  15.925  1.00 64.01           O  
ATOM    402  CG  LEU A  25      18.728  -8.553  15.668  1.00 64.01           C  
ATOM    403  HG  LEU A  25      17.775  -8.710  16.172  1.00 64.01           H  
ATOM    404  CD1 LEU A  25      18.970  -9.677  14.653  1.00 64.01           C  
ATOM    405 HD11 LEU A  25      18.986 -10.636  15.170  1.00 64.01           H  
ATOM    406 HD12 LEU A  25      19.924  -9.531  14.147  1.00 64.01           H  
ATOM    407 HD13 LEU A  25      18.169  -9.697  13.913  1.00 64.01           H  
ATOM    408  CD2 LEU A  25      19.846  -8.622  16.707  1.00 64.01           C  
ATOM    409 HD21 LEU A  25      20.818  -8.538  16.220  1.00 64.01           H  
ATOM    410 HD22 LEU A  25      19.741  -7.806  17.421  1.00 64.01           H  
ATOM    411 HD23 LEU A  25      19.794  -9.570  17.242  1.00 64.01           H  
ATOM    412  N   HIS A  26      15.069  -6.360  14.859  1.00 58.85           N  
ATOM    413  H   HIS A  26      14.835  -6.972  14.090  1.00 58.85           H  
ATOM    414  CA  HIS A  26      13.996  -5.867  15.723  1.00 58.85           C  
ATOM    415  HA  HIS A  26      14.189  -4.824  15.974  1.00 58.85           H  
ATOM    416  C   HIS A  26      13.992  -6.674  17.027  1.00 58.85           C  
ATOM    417  CB  HIS A  26      12.643  -5.936  14.999  1.00 58.85           C  
ATOM    418  HB2 HIS A  26      12.557  -6.883  14.466  1.00 58.85           H  
ATOM    419  HB3 HIS A  26      11.846  -5.904  15.742  1.00 58.85           H  
ATOM    420  O   HIS A  26      13.529  -7.809  17.058  1.00 58.85           O  
ATOM    421  CG  HIS A  26      12.425  -4.790  14.046  1.00 58.85           C  
ATOM    422  CD2 HIS A  26      12.591  -4.803  12.687  1.00 58.85           C  
ATOM    423  HD2 HIS A  26      12.917  -5.646  12.095  1.00 58.85           H  
ATOM    424  ND1 HIS A  26      12.018  -3.520  14.393  1.00 58.85           N  
ATOM    425  HD1 HIS A  26      11.811  -3.194  15.326  1.00 58.85           H  
ATOM    426  CE1 HIS A  26      11.940  -2.787  13.271  1.00 58.85           C  
ATOM    427  HE1 HIS A  26      11.649  -1.748  13.223  1.00 58.85           H  
ATOM    428  NE2 HIS A  26      12.278  -3.527  12.206  1.00 58.85           N  
ATOM    429  N   HIS A  27      14.527  -6.089  18.100  1.00 60.66           N  
ATOM    430  H   HIS A  27      14.994  -5.204  17.964  1.00 60.66           H  
ATOM    431  CA  HIS A  27      14.715  -6.768  19.386  1.00 60.66           C  
ATOM    432  HA  HIS A  27      14.593  -7.837  19.210  1.00 60.66           H  
ATOM    433  C   HIS A  27      13.663  -6.410  20.451  1.00 60.66           C  
ATOM    434  CB  HIS A  27      16.163  -6.572  19.867  1.00 60.66           C  
ATOM    435  HB2 HIS A  27      16.796  -6.316  19.017  1.00 60.66           H  
ATOM    436  HB3 HIS A  27      16.220  -5.748  20.578  1.00 60.66           H  
ATOM    437  O   HIS A  27      13.916  -6.557  21.648  1.00 60.66           O  
ATOM    438  CG  HIS A  27      16.732  -7.820  20.489  1.00 60.66           C  
ATOM    439  CD2 HIS A  27      17.809  -8.530  20.035  1.00 60.66           C  
ATOM    440  HD2 HIS A  27      18.425  -8.275  19.185  1.00 60.66           H  
ATOM    441  ND1 HIS A  27      16.218  -8.507  21.564  1.00 60.66           N  
ATOM    442  HD1 HIS A  27      15.426  -8.212  22.116  1.00 60.66           H  
ATOM    443  CE1 HIS A  27      16.972  -9.606  21.752  1.00 60.66           C  
ATOM    444  HE1 HIS A  27      16.820 -10.341  22.528  1.00 60.66           H  
ATOM    445  NE2 HIS A  27      17.954  -9.661  20.840  1.00 60.66           N  
ATOM    446  N   THR A  28      12.478  -5.929  20.064  1.00 65.58           N  
ATOM    447  H   THR A  28      12.257  -5.847  19.082  1.00 65.58           H  
ATOM    448  CA  THR A  28      11.395  -5.730  21.034  1.00 65.58           C  
ATOM    449  HA  THR A  28      11.860  -5.396  21.962  1.00 65.58           H  
ATOM    450  C   THR A  28      10.672  -7.051  21.300  1.00 65.58           C  
ATOM    451  CB  THR A  28      10.409  -4.625  20.640  1.00 65.58           C  
ATOM    452  HB  THR A  28       9.434  -4.836  21.078  1.00 65.58           H  
ATOM    453  O   THR A  28      10.175  -7.674  20.360  1.00 65.58           O  
ATOM    454  CG2 THR A  28      10.896  -3.275  21.165  1.00 65.58           C  
ATOM    455 HG21 THR A  28      10.952  -3.298  22.253  1.00 65.58           H  
ATOM    456 HG22 THR A  28      10.202  -2.489  20.864  1.00 65.58           H  
ATOM    457 HG23 THR A  28      11.883  -3.054  20.759  1.00 65.58           H  
ATOM    458  OG1 THR A  28      10.279  -4.503  19.241  1.00 65.58           O  
ATOM    459  HG1 THR A  28       9.410  -4.141  19.051  1.00 65.58           H  
ATOM    460  N   PRO A  29      10.595  -7.500  22.567  1.00 68.22           N  
ATOM    461  CA  PRO A  29       9.946  -8.757  22.896  1.00 68.22           C  
ATOM    462  HA  PRO A  29      10.432  -9.544  22.319  1.00 68.22           H  
ATOM    463  C   PRO A  29       8.451  -8.713  22.548  1.00 68.22           C  
ATOM    464  CB  PRO A  29      10.208  -9.001  24.385  1.00 68.22           C  
ATOM    465  HB2 PRO A  29      11.112  -9.599  24.499  1.00 68.22           H  
ATOM    466  HB3 PRO A  29       9.368  -9.486  24.881  1.00 68.22           H  
ATOM    467  O   PRO A  29       7.813  -7.655  22.650  1.00 68.22           O  
ATOM    468  CG  PRO A  29      10.457  -7.600  24.938  1.00 68.22           C  
ATOM    469  HG2 PRO A  29       9.503  -7.127  25.173  1.00 68.22           H  
ATOM    470  HG3 PRO A  29      11.102  -7.618  25.816  1.00 68.22           H  
ATOM    471  CD  PRO A  29      11.112  -6.868  23.770  1.00 68.22           C  
ATOM    472  HD2 PRO A  29      10.856  -5.810  23.813  1.00 68.22           H  
ATOM    473  HD3 PRO A  29      12.194  -6.999  23.812  1.00 68.22           H  
ATOM    474  N   PRO A  30       7.878  -9.858  22.141  1.00 66.83           N  
ATOM    475  CA  PRO A  30       6.493  -9.944  21.715  1.00 66.83           C  
ATOM    476  HA  PRO A  30       6.329  -9.278  20.868  1.00 66.83           H  
ATOM    477  C   PRO A  30       5.570  -9.542  22.865  1.00 66.83           C  
ATOM    478  CB  PRO A  30       6.288 -11.395  21.261  1.00 66.83           C  
ATOM    479  HB2 PRO A  30       5.285 -11.760  21.483  1.00 66.83           H  
ATOM    480  HB3 PRO A  30       6.488 -11.469  20.192  1.00 66.83           H  
ATOM    481  O   PRO A  30       5.569 -10.146  23.939  1.00 66.83           O  
ATOM    482  CG  PRO A  30       7.358 -12.172  22.028  1.00 66.83           C  
ATOM    483  HG2 PRO A  30       6.997 -12.407  23.029  1.00 66.83           H  
ATOM    484  HG3 PRO A  30       7.656 -13.080  21.503  1.00 66.83           H  
ATOM    485  CD  PRO A  30       8.504 -11.171  22.118  1.00 66.83           C  
ATOM    486  HD2 PRO A  30       9.137 -11.254  21.235  1.00 66.83           H  
ATOM    487  HD3 PRO A  30       9.087 -11.358  23.020  1.00 66.83           H  
ATOM    488  N   ARG A  31       4.741  -8.521  22.635  1.00 74.99           N  
ATOM    489  H   ARG A  31       4.799  -8.061  21.737  1.00 74.99           H  
ATOM    490  CA  ARG A  31       3.592  -8.263  23.504  1.00 74.99           C  
ATOM    491  HA  ARG A  31       3.934  -8.231  24.538  1.00 74.99           H  
ATOM    492  C   ARG A  31       2.655  -9.457  23.350  1.00 74.99           C  
ATOM    493  CB  ARG A  31       2.919  -6.929  23.147  1.00 74.99           C  
ATOM    494  HB2 ARG A  31       2.637  -6.930  22.095  1.00 74.99           H  
ATOM    495  HB3 ARG A  31       2.015  -6.822  23.747  1.00 74.99           H  
ATOM    496  O   ARG A  31       2.334  -9.831  22.225  1.00 74.99           O  
ATOM    497  CG  ARG A  31       3.854  -5.743  23.434  1.00 74.99           C  
ATOM    498  HG2 ARG A  31       4.163  -5.775  24.478  1.00 74.99           H  
ATOM    499  HG3 ARG A  31       4.741  -5.813  22.803  1.00 74.99           H  
ATOM    500  CD  ARG A  31       3.152  -4.409  23.160  1.00 74.99           C  
ATOM    501  HD2 ARG A  31       2.260  -4.348  23.783  1.00 74.99           H  
ATOM    502  HD3 ARG A  31       2.855  -4.379  22.111  1.00 74.99           H  
ATOM    503  NE  ARG A  31       4.038  -3.267  23.456  1.00 74.99           N  
ATOM    504  HE  ARG A  31       4.967  -3.488  23.786  1.00 74.99           H  
ATOM    505  NH1 ARG A  31       2.569  -1.589  22.906  1.00 74.99           N  
ATOM    506 HH11 ARG A  31       1.874  -2.280  22.664  1.00 74.99           H  
ATOM    507 HH12 ARG A  31       2.353  -0.605  22.830  1.00 74.99           H  
ATOM    508  NH2 ARG A  31       4.609  -1.068  23.638  1.00 74.99           N  
ATOM    509 HH21 ARG A  31       4.373  -0.090  23.549  1.00 74.99           H  
ATOM    510 HH22 ARG A  31       5.519  -1.325  23.993  1.00 74.99           H  
ATOM    511  CZ  ARG A  31       3.736  -1.986  23.332  1.00 74.99           C  
ATOM    512  N   ARG A  32       2.261 -10.078  24.466  1.00 74.11           N  
ATOM    513  H   ARG A  32       2.610  -9.721  25.344  1.00 74.11           H  
ATOM    514  CA  ARG A  32       1.344 -11.227  24.485  1.00 74.11           C  
ATOM    515  HA  ARG A  32       1.795 -12.059  23.946  1.00 74.11           H  
ATOM    516  C   ARG A  32       0.068 -10.817  23.749  1.00 74.11           C  
ATOM    517  CB  ARG A  32       1.043 -11.664  25.935  1.00 74.11           C  
ATOM    518  HB2 ARG A  32       0.561 -10.840  26.461  1.00 74.11           H  
ATOM    519  HB3 ARG A  32       0.347 -12.503  25.911  1.00 74.11           H  
ATOM    520  O   ARG A  32      -0.709 -10.020  24.266  1.00 74.11           O  
ATOM    521  CG  ARG A  32       2.302 -12.082  26.717  1.00 74.11           C  
ATOM    522  HG2 ARG A  32       3.006 -11.249  26.718  1.00 74.11           H  
ATOM    523  HG3 ARG A  32       2.785 -12.926  26.224  1.00 74.11           H  
ATOM    524  CD  ARG A  32       1.995 -12.421  28.186  1.00 74.11           C  
ATOM    525  HD2 ARG A  32       2.807 -12.025  28.795  1.00 74.11           H  
ATOM    526  HD3 ARG A  32       1.073 -11.926  28.489  1.00 74.11           H  
ATOM    527  NE  ARG A  32       1.902 -13.874  28.435  1.00 74.11           N  
ATOM    528  HE  ARG A  32       2.114 -14.488  27.662  1.00 74.11           H  
ATOM    529  NH1 ARG A  32       1.341 -13.756  30.664  1.00 74.11           N  
ATOM    530 HH11 ARG A  32       1.288 -12.749  30.601  1.00 74.11           H  
ATOM    531 HH12 ARG A  32       1.156 -14.217  31.543  1.00 74.11           H  
ATOM    532  NH2 ARG A  32       1.710 -15.743  29.730  1.00 74.11           N  
ATOM    533 HH21 ARG A  32       1.526 -16.175  30.624  1.00 74.11           H  
ATOM    534 HH22 ARG A  32       1.955 -16.329  28.944  1.00 74.11           H  
ATOM    535  CZ  ARG A  32       1.651 -14.448  29.602  1.00 74.11           C  
ATOM    536  N   ILE A  33      -0.102 -11.305  22.523  1.00 67.79           N  
ATOM    537  H   ILE A  33       0.635 -11.865  22.119  1.00 67.79           H  
ATOM    538  CA  ILE A  33      -1.318 -11.098  21.745  1.00 67.79           C  
ATOM    539  HA  ILE A  33      -1.545 -10.033  21.700  1.00 67.79           H  
ATOM    540  C   ILE A  33      -2.419 -11.809  22.525  1.00 67.79           C  
ATOM    541  CB  ILE A  33      -1.153 -11.626  20.300  1.00 67.79           C  
ATOM    542  HB  ILE A  33      -0.873 -12.679  20.343  1.00 67.79           H  
ATOM    543  O   ILE A  33      -2.412 -13.034  22.642  1.00 67.79           O  
ATOM    544  CG1 ILE A  33      -0.030 -10.847  19.572  1.00 67.79           C  
ATOM    545 HG12 ILE A  33       0.885 -10.897  20.163  1.00 67.79           H  
ATOM    546 HG13 ILE A  33      -0.313  -9.798  19.484  1.00 67.79           H  
ATOM    547  CG2 ILE A  33      -2.483 -11.512  19.530  1.00 67.79           C  
ATOM    548 HG21 ILE A  33      -2.789 -10.468  19.450  1.00 67.79           H  
ATOM    549 HG22 ILE A  33      -2.382 -11.932  18.530  1.00 67.79           H  
ATOM    550 HG23 ILE A  33      -3.269 -12.075  20.034  1.00 67.79           H  
ATOM    551  CD1 ILE A  33       0.317 -11.387  18.180  1.00 67.79           C  
ATOM    552 HD11 ILE A  33       0.529 -12.455  18.237  1.00 67.79           H  
ATOM    553 HD12 ILE A  33       1.199 -10.871  17.803  1.00 67.79           H  
ATOM    554 HD13 ILE A  33      -0.506 -11.214  17.485  1.00 67.79           H  
ATOM    555  N   LEU A  34      -3.316 -11.037  23.134  1.00 73.54           N  
ATOM    556  H   LEU A  34      -3.230 -10.033  23.058  1.00 73.54           H  
ATOM    557  CA  LEU A  34      -4.500 -11.594  23.768  1.00 73.54           C  
ATOM    558  HA  LEU A  34      -4.200 -12.367  24.476  1.00 73.54           H  
ATOM    559  C   LEU A  34      -5.327 -12.252  22.665  1.00 73.54           C  
ATOM    560  CB  LEU A  34      -5.281 -10.495  24.510  1.00 73.54           C  
ATOM    561  HB2 LEU A  34      -5.489  -9.686  23.809  1.00 73.54           H  
ATOM    562  HB3 LEU A  34      -6.238 -10.906  24.832  1.00 73.54           H  
ATOM    563  O   LEU A  34      -5.758 -11.586  21.724  1.00 73.54           O  
ATOM    564  CG  LEU A  34      -4.556  -9.914  25.739  1.00 73.54           C  
ATOM    565  HG  LEU A  34      -3.577  -9.535  25.444  1.00 73.54           H  
ATOM    566  CD1 LEU A  34      -5.369  -8.750  26.300  1.00 73.54           C  
ATOM    567 HD11 LEU A  34      -5.474  -7.974  25.542  1.00 73.54           H  
ATOM    568 HD12 LEU A  34      -6.360  -9.092  26.600  1.00 73.54           H  
ATOM    569 HD13 LEU A  34      -4.862  -8.323  27.166  1.00 73.54           H  
ATOM    570  CD2 LEU A  34      -4.372 -10.948  26.855  1.00 73.54           C  
ATOM    571 HD21 LEU A  34      -3.922 -10.470  27.726  1.00 73.54           H  
ATOM    572 HD22 LEU A  34      -5.337 -11.366  27.140  1.00 73.54           H  
ATOM    573 HD23 LEU A  34      -3.710 -11.748  26.524  1.00 73.54           H  
ATOM    574  N   HIS A  35      -5.514 -13.565  22.770  1.00 70.32           N  
ATOM    575  H   HIS A  35      -5.059 -14.061  23.523  1.00 70.32           H  
ATOM    576  CA  HIS A  35      -6.375 -14.321  21.874  1.00 70.32           C  
ATOM    577  HA  HIS A  35      -6.182 -14.009  20.848  1.00 70.32           H  
ATOM    578  C   HIS A  35      -7.834 -13.985  22.204  1.00 70.32           C  
ATOM    579  CB  HIS A  35      -6.035 -15.814  21.982  1.00 70.32           C  
ATOM    580  HB2 HIS A  35      -6.313 -16.189  22.967  1.00 70.32           H  
ATOM    581  HB3 HIS A  35      -4.959 -15.939  21.869  1.00 70.32           H  
ATOM    582  O   HIS A  35      -8.511 -14.694  22.947  1.00 70.32           O  
ATOM    583  CG  HIS A  35      -6.713 -16.644  20.924  1.00 70.32           C  
ATOM    584  CD2 HIS A  35      -6.193 -17.001  19.709  1.00 70.32           C  
ATOM    585  HD2 HIS A  35      -5.214 -16.739  19.333  1.00 70.32           H  
ATOM    586  ND1 HIS A  35      -7.977 -17.181  20.999  1.00 70.32           N  
ATOM    587  HD1 HIS A  35      -8.618 -17.066  21.770  1.00 70.32           H  
ATOM    588  CE1 HIS A  35      -8.208 -17.856  19.860  1.00 70.32           C  
ATOM    589  HE1 HIS A  35      -9.118 -18.389  19.624  1.00 70.32           H  
ATOM    590  NE2 HIS A  35      -7.150 -17.767  19.040  1.00 70.32           N  
ATOM    591  N   VAL A  36      -8.304 -12.845  21.704  1.00 71.82           N  
ATOM    592  H   VAL A  36      -7.670 -12.254  21.186  1.00 71.82           H  
ATOM    593  CA  VAL A  36      -9.713 -12.468  21.777  1.00 71.82           C  
ATOM    594  HA  VAL A  36     -10.084 -12.705  22.774  1.00 71.82           H  
ATOM    595  C   VAL A  36     -10.477 -13.342  20.788  1.00 71.82           C  
ATOM    596  CB  VAL A  36      -9.931 -10.955  21.565  1.00 71.82           C  
ATOM    597  HB  VAL A  36     -11.002 -10.775  21.481  1.00 71.82           H  
ATOM    598  O   VAL A  36     -10.288 -13.254  19.577  1.00 71.82           O  
ATOM    599  CG1 VAL A  36      -9.422 -10.190  22.795  1.00 71.82           C  
ATOM    600 HG11 VAL A  36      -9.663  -9.132  22.694  1.00 71.82           H  
ATOM    601 HG12 VAL A  36      -9.904 -10.571  23.695  1.00 71.82           H  
ATOM    602 HG13 VAL A  36      -8.342 -10.302  22.890  1.00 71.82           H  
ATOM    603  CG2 VAL A  36      -9.241 -10.365  20.325  1.00 71.82           C  
ATOM    604 HG21 VAL A  36      -9.471  -9.303  20.251  1.00 71.82           H  
ATOM    605 HG22 VAL A  36      -8.159 -10.485  20.387  1.00 71.82           H  
ATOM    606 HG23 VAL A  36      -9.605 -10.849  19.419  1.00 71.82           H  
ATOM    607  N   GLY A  37     -11.301 -14.252  21.308  1.00 73.13           N  
ATOM    608  H   GLY A  37     -11.362 -14.334  22.312  1.00 73.13           H  
ATOM    609  CA  GLY A  37     -12.161 -15.087  20.480  1.00 73.13           C  
ATOM    610  HA2 GLY A  37     -11.553 -15.697  19.811  1.00 73.13           H  
ATOM    611  HA3 GLY A  37     -12.760 -15.743  21.112  1.00 73.13           H  
ATOM    612  C   GLY A  37     -13.102 -14.206  19.663  1.00 73.13           C  
ATOM    613  O   GLY A  37     -14.044 -13.629  20.201  1.00 73.13           O  
ATOM    614  N   HIS A  38     -12.852 -14.085  18.361  1.00 67.26           N  
ATOM    615  H   HIS A  38     -11.998 -14.475  17.990  1.00 67.26           H  
ATOM    616  CA  HIS A  38     -13.793 -13.449  17.452  1.00 67.26           C  
ATOM    617  HA  HIS A  38     -14.183 -12.544  17.919  1.00 67.26           H  
ATOM    618  C   HIS A  38     -14.969 -14.402  17.236  1.00 67.26           C  
ATOM    619  CB  HIS A  38     -13.100 -13.039  16.141  1.00 67.26           C  
ATOM    620  HB2 HIS A  38     -12.249 -13.689  15.941  1.00 67.26           H  
ATOM    621  HB3 HIS A  38     -13.801 -13.156  15.315  1.00 67.26           H  
ATOM    622  O   HIS A  38     -14.905 -15.319  16.419  1.00 67.26           O  
ATOM    623  CG  HIS A  38     -12.659 -11.597  16.147  1.00 67.26           C  
ATOM    624  CD2 HIS A  38     -11.392 -11.117  16.346  1.00 67.26           C  
ATOM    625  HD2 HIS A  38     -10.511 -11.709  16.541  1.00 67.26           H  
ATOM    626  ND1 HIS A  38     -13.479 -10.508  15.948  1.00 67.26           N  
ATOM    627  HD1 HIS A  38     -14.470 -10.535  15.752  1.00 67.26           H  
ATOM    628  CE1 HIS A  38     -12.725  -9.399  16.020  1.00 67.26           C  
ATOM    629  HE1 HIS A  38     -13.085  -8.389  15.893  1.00 67.26           H  
ATOM    630  NE2 HIS A  38     -11.447  -9.721  16.259  1.00 67.26           N  
ATOM    631  N   ALA A  39     -16.067 -14.184  17.962  1.00 69.38           N  
ATOM    632  H   ALA A  39     -16.029 -13.510  18.713  1.00 69.38           H  
ATOM    633  CA  ALA A  39     -17.350 -14.745  17.570  1.00 69.38           C  
ATOM    634  HA  ALA A  39     -17.252 -15.826  17.471  1.00 69.38           H  
ATOM    635  C   ALA A  39     -17.705 -14.146  16.203  1.00 69.38           C  
ATOM    636  CB  ALA A  39     -18.400 -14.451  18.647  1.00 69.38           C  
ATOM    637  HB1 ALA A  39     -19.360 -14.872  18.348  1.00 69.38           H  
ATOM    638  HB2 ALA A  39     -18.095 -14.904  19.591  1.00 69.38           H  
ATOM    639  HB3 ALA A  39     -18.508 -13.375  18.784  1.00 69.38           H  
ATOM    640  O   ALA A  39     -18.016 -12.956  16.096  1.00 69.38           O  
ATOM    641  N   ALA A  40     -17.593 -14.956  15.151  1.00 67.57           N  
ATOM    642  H   ALA A  40     -17.203 -15.876  15.298  1.00 67.57           H  
ATOM    643  CA  ALA A  40     -17.945 -14.578  13.794  1.00 67.57           C  
ATOM    644  HA  ALA A  40     -17.426 -13.656  13.533  1.00 67.57           H  
ATOM    645  C   ALA A  40     -19.455 -14.319  13.730  1.00 67.57           C  
ATOM    646  CB  ALA A  40     -17.480 -15.681  12.833  1.00 67.57           C  
ATOM    647  HB1 ALA A  40     -17.743 -15.410  11.810  1.00 67.57           H  
ATOM    648  HB2 ALA A  40     -17.958 -16.627  13.084  1.00 67.57           H  
ATOM    649  HB3 ALA A  40     -16.398 -15.797  12.899  1.00 67.57           H  
ATOM    650  O   ALA A  40     -20.251 -15.203  13.414  1.00 67.57           O  
ATOM    651  N   LYS A  41     -19.879 -13.094  14.048  1.00 66.40           N  
ATOM    652  H   LYS A  41     -19.207 -12.443  14.428  1.00 66.40           H  
ATOM    653  CA  LYS A  41     -21.202 -12.632  13.640  1.00 66.40           C  
ATOM    654  HA  LYS A  41     -21.956 -13.332  14.000  1.00 66.40           H  
ATOM    655  C   LYS A  41     -21.190 -12.677  12.122  1.00 66.40           C  
ATOM    656  CB  LYS A  41     -21.512 -11.232  14.186  1.00 66.40           C  
ATOM    657  HB2 LYS A  41     -20.677 -10.560  13.984  1.00 66.40           H  
ATOM    658  HB3 LYS A  41     -22.395 -10.849  13.674  1.00 66.40           H  
ATOM    659  O   LYS A  41     -20.383 -11.991  11.498  1.00 66.40           O  
ATOM    660  CG  LYS A  41     -21.796 -11.287  15.694  1.00 66.40           C  
ATOM    661  HG2 LYS A  41     -22.586 -12.014  15.881  1.00 66.40           H  
ATOM    662  HG3 LYS A  41     -20.896 -11.602  16.222  1.00 66.40           H  
ATOM    663  CD  LYS A  41     -22.246  -9.921  16.230  1.00 66.40           C  
ATOM    664  HD2 LYS A  41     -23.139  -9.604  15.691  1.00 66.40           H  
ATOM    665  HD3 LYS A  41     -21.452  -9.193  16.066  1.00 66.40           H  
ATOM    666  CE  LYS A  41     -22.557 -10.026  17.729  1.00 66.40           C  
ATOM    667  HE2 LYS A  41     -23.303 -10.808  17.873  1.00 66.40           H  
ATOM    668  HE3 LYS A  41     -21.651 -10.334  18.251  1.00 66.40           H  
ATOM    669  NZ  LYS A  41     -23.058  -8.742  18.282  1.00 66.40           N  
ATOM    670  HZ1 LYS A  41     -22.366  -8.013  18.180  1.00 66.40           H  
ATOM    671  HZ2 LYS A  41     -23.902  -8.453  17.807  1.00 66.40           H  
ATOM    672  HZ3 LYS A  41     -23.271  -8.838  19.265  1.00 66.40           H  
ATOM    673  N   ARG A  42     -22.026 -13.546  11.547  1.00 67.32           N  
ATOM    674  H   ARG A  42     -22.573 -14.140  12.155  1.00 67.32           H  
ATOM    675  CA  ARG A  42     -22.212 -13.645  10.100  1.00 67.32           C  
ATOM    676  HA  ARG A  42     -21.291 -13.986   9.628  1.00 67.32           H  
ATOM    677  C   ARG A  42     -22.517 -12.241   9.600  1.00 67.32           C  
ATOM    678  CB  ARG A  42     -23.357 -14.613   9.763  1.00 67.32           C  
ATOM    679  HB2 ARG A  42     -24.248 -14.338  10.326  1.00 67.32           H  
ATOM    680  HB3 ARG A  42     -23.582 -14.521   8.700  1.00 67.32           H  
ATOM    681  O   ARG A  42     -23.581 -11.704   9.899  1.00 67.32           O  
ATOM    682  CG  ARG A  42     -22.992 -16.076  10.058  1.00 67.32           C  
ATOM    683  HG2 ARG A  42     -22.771 -16.197  11.118  1.00 67.32           H  
ATOM    684  HG3 ARG A  42     -22.099 -16.333   9.488  1.00 67.32           H  
ATOM    685  CD  ARG A  42     -24.151 -17.013   9.680  1.00 67.32           C  
ATOM    686  HD2 ARG A  42     -24.589 -17.416  10.593  1.00 67.32           H  
ATOM    687  HD3 ARG A  42     -24.919 -16.438   9.163  1.00 67.32           H  
ATOM    688  NE  ARG A  42     -23.705 -18.124   8.815  1.00 67.32           N  
ATOM    689  HE  ARG A  42     -22.729 -18.378   8.867  1.00 67.32           H  
ATOM    690  NH1 ARG A  42     -25.731 -18.602   7.830  1.00 67.32           N  
ATOM    691 HH11 ARG A  42     -26.183 -17.906   8.406  1.00 67.32           H  
ATOM    692 HH12 ARG A  42     -26.276 -19.144   7.174  1.00 67.32           H  
ATOM    693  NH2 ARG A  42     -23.918 -19.746   7.230  1.00 67.32           N  
ATOM    694 HH21 ARG A  42     -24.487 -20.266   6.577  1.00 67.32           H  
ATOM    695 HH22 ARG A  42     -22.933 -19.961   7.301  1.00 67.32           H  
ATOM    696  CZ  ARG A  42     -24.451 -18.814   7.968  1.00 67.32           C  
ATOM    697  N   LEU A  43     -21.550 -11.640   8.914  1.00 65.41           N  
ATOM    698  H   LEU A  43     -20.660 -12.107   8.812  1.00 65.41           H  
ATOM    699  CA  LEU A  43     -21.744 -10.378   8.233  1.00 65.41           C  
ATOM    700  HA  LEU A  43     -22.130  -9.641   8.937  1.00 65.41           H  
ATOM    701  C   LEU A  43     -22.795 -10.677   7.169  1.00 65.41           C  
ATOM    702  CB  LEU A  43     -20.392  -9.904   7.663  1.00 65.41           C  
ATOM    703  HB2 LEU A  43     -20.079 -10.601   6.886  1.00 65.41           H  
ATOM    704  HB3 LEU A  43     -19.641  -9.933   8.452  1.00 65.41           H  
ATOM    705  O   LEU A  43     -22.496 -11.335   6.175  1.00 65.41           O  
ATOM    706  CG  LEU A  43     -20.424  -8.482   7.073  1.00 65.41           C  
ATOM    707  HG  LEU A  43     -21.280  -8.381   6.406  1.00 65.41           H  
ATOM    708  CD1 LEU A  43     -20.513  -7.419   8.173  1.00 65.41           C  
ATOM    709 HD11 LEU A  43     -20.479  -6.428   7.722  1.00 65.41           H  
ATOM    710 HD12 LEU A  43     -21.455  -7.513   8.713  1.00 65.41           H  
ATOM    711 HD13 LEU A  43     -19.679  -7.522   8.868  1.00 65.41           H  
ATOM    712  CD2 LEU A  43     -19.149  -8.222   6.272  1.00 65.41           C  
ATOM    713 HD21 LEU A  43     -18.273  -8.312   6.913  1.00 65.41           H  
ATOM    714 HD22 LEU A  43     -19.076  -8.942   5.456  1.00 65.41           H  
ATOM    715 HD23 LEU A  43     -19.182  -7.220   5.844  1.00 65.41           H  
ATOM    716  N   GLN A  44     -24.048 -10.310   7.437  1.00 67.44           N  
ATOM    717  H   GLN A  44     -24.257  -9.873   8.324  1.00 67.44           H  
ATOM    718  CA  GLN A  44     -25.074 -10.343   6.412  1.00 67.44           C  
ATOM    719  HA  GLN A  44     -25.172 -11.355   6.019  1.00 67.44           H  
ATOM    720  C   GLN A  44     -24.557  -9.433   5.310  1.00 67.44           C  
ATOM    721  CB  GLN A  44     -26.432  -9.889   6.959  1.00 67.44           C  
ATOM    722  HB2 GLN A  44     -27.100  -9.704   6.118  1.00 67.44           H  
ATOM    723  HB3 GLN A  44     -26.313  -8.959   7.516  1.00 67.44           H  
ATOM    724  O   GLN A  44     -24.376  -8.231   5.511  1.00 67.44           O  
ATOM    725  CG  GLN A  44     -27.067 -10.962   7.859  1.00 67.44           C  
ATOM    726  HG2 GLN A  44     -26.418 -11.155   8.713  1.00 67.44           H  
ATOM    727  HG3 GLN A  44     -27.175 -11.886   7.291  1.00 67.44           H  
ATOM    728  CD  GLN A  44     -28.443 -10.555   8.381  1.00 67.44           C  
ATOM    729  NE2 GLN A  44     -29.125 -11.419   9.101  1.00 67.44           N  
ATOM    730 HE21 GLN A  44     -30.046 -11.108   9.377  1.00 67.44           H  
ATOM    731 HE22 GLN A  44     -28.787 -12.356   9.263  1.00 67.44           H  
ATOM    732  OE1 GLN A  44     -28.931  -9.461   8.176  1.00 67.44           O  
ATOM    733  N   HIS A  45     -24.194 -10.052   4.191  1.00 64.44           N  
ATOM    734  H   HIS A  45     -24.288 -11.056   4.134  1.00 64.44           H  
ATOM    735  CA  HIS A  45     -23.777  -9.348   3.004  1.00 64.44           C  
ATOM    736  HA  HIS A  45     -22.948  -8.683   3.245  1.00 64.44           H  
ATOM    737  C   HIS A  45     -24.997  -8.536   2.592  1.00 64.44           C  
ATOM    738  CB  HIS A  45     -23.329 -10.385   1.958  1.00 64.44           C  
ATOM    739  HB2 HIS A  45     -24.195 -10.944   1.604  1.00 64.44           H  
ATOM    740  HB3 HIS A  45     -22.656 -11.094   2.441  1.00 64.44           H  
ATOM    741  O   HIS A  45     -25.963  -9.097   2.081  1.00 64.44           O  
ATOM    742  CG  HIS A  45     -22.589  -9.829   0.767  1.00 64.44           C  
ATOM    743  CD2 HIS A  45     -22.460 -10.436  -0.453  1.00 64.44           C  
ATOM    744  HD2 HIS A  45     -22.909 -11.374  -0.747  1.00 64.44           H  
ATOM    745  ND1 HIS A  45     -21.835  -8.676   0.722  1.00 64.44           N  
ATOM    746  HD1 HIS A  45     -21.818  -7.940   1.413  1.00 64.44           H  
ATOM    747  CE1 HIS A  45     -21.270  -8.594  -0.494  1.00 64.44           C  
ATOM    748  HE1 HIS A  45     -20.660  -7.775  -0.843  1.00 64.44           H  
ATOM    749  NE2 HIS A  45     -21.613  -9.651  -1.241  1.00 64.44           N  
ATOM    750  N   ARG A  46     -25.007  -7.234   2.907  1.00 66.76           N  
ATOM    751  H   ARG A  46     -24.251  -6.853   3.457  1.00 66.76           H  
ATOM    752  CA  ARG A  46     -25.913  -6.337   2.206  1.00 66.76           C  
ATOM    753  HA  ARG A  46     -26.947  -6.639   2.372  1.00 66.76           H  
ATOM    754  C   ARG A  46     -25.604  -6.566   0.740  1.00 66.76           C  
ATOM    755  CB  ARG A  46     -25.721  -4.862   2.590  1.00 66.76           C  
ATOM    756  HB2 ARG A  46     -26.008  -4.263   1.726  1.00 66.76           H  
ATOM    757  HB3 ARG A  46     -24.673  -4.651   2.805  1.00 66.76           H  
ATOM    758  O   ARG A  46     -24.443  -6.420   0.341  1.00 66.76           O  
ATOM    759  CG  ARG A  46     -26.607  -4.449   3.774  1.00 66.76           C  
ATOM    760  HG2 ARG A  46     -26.146  -4.760   4.711  1.00 66.76           H  
ATOM    761  HG3 ARG A  46     -27.586  -4.920   3.678  1.00 66.76           H  
ATOM    762  CD  ARG A  46     -26.802  -2.931   3.743  1.00 66.76           C  
ATOM    763  HD2 ARG A  46     -25.838  -2.440   3.878  1.00 66.76           H  
ATOM    764  HD3 ARG A  46     -27.186  -2.660   2.760  1.00 66.76           H  
ATOM    765  NE  ARG A  46     -27.743  -2.472   4.780  1.00 66.76           N  
ATOM    766  HE  ARG A  46     -27.906  -3.087   5.564  1.00 66.76           H  
ATOM    767  NH1 ARG A  46     -28.342  -0.520   3.711  1.00 66.76           N  
ATOM    768 HH11 ARG A  46     -28.944   0.286   3.626  1.00 66.76           H  
ATOM    769 HH12 ARG A  46     -27.914  -0.817   2.845  1.00 66.76           H  
ATOM    770  NH2 ARG A  46     -29.214  -1.013   5.714  1.00 66.76           N  
ATOM    771 HH21 ARG A  46     -29.766  -0.171   5.632  1.00 66.76           H  
ATOM    772 HH22 ARG A  46     -29.356  -1.649   6.486  1.00 66.76           H  
ATOM    773  CZ  ARG A  46     -28.421  -1.339   4.726  1.00 66.76           C  
ATOM    774  N   GLU A  47     -26.623  -6.988  -0.010  1.00 67.18           N  
ATOM    775  H   GLU A  47     -27.518  -7.159   0.425  1.00 67.18           H  
ATOM    776  CA  GLU A  47     -26.607  -6.861  -1.458  1.00 67.18           C  
ATOM    777  HA  GLU A  47     -25.975  -7.636  -1.893  1.00 67.18           H  
ATOM    778  C   GLU A  47     -26.013  -5.501  -1.748  1.00 67.18           C  
ATOM    779  CB  GLU A  47     -28.014  -6.948  -2.052  1.00 67.18           C  
ATOM    780  HB2 GLU A  47     -28.701  -6.349  -1.454  1.00 67.18           H  
ATOM    781  HB3 GLU A  47     -27.991  -6.552  -3.068  1.00 67.18           H  
ATOM    782  O   GLU A  47     -26.312  -4.535  -1.044  1.00 67.18           O  
ATOM    783  CG  GLU A  47     -28.478  -8.405  -2.117  1.00 67.18           C  
ATOM    784  HG2 GLU A  47     -28.510  -8.814  -1.108  1.00 67.18           H  
ATOM    785  HG3 GLU A  47     -27.747  -8.977  -2.688  1.00 67.18           H  
ATOM    786  CD  GLU A  47     -29.863  -8.542  -2.761  1.00 67.18           C  
ATOM    787  OE1 GLU A  47     -30.056  -9.550  -3.475  1.00 67.18           O  
ATOM    788  OE2 GLU A  47     -30.714  -7.662  -2.507  1.00 67.18           O  
ATOM    789  N   SER A  48     -25.055  -5.485  -2.665  1.00 63.19           N  
ATOM    790  H   SER A  48     -24.928  -6.310  -3.234  1.00 63.19           H  
ATOM    791  CA  SER A  48     -24.350  -4.273  -3.025  1.00 63.19           C  
ATOM    792  HA  SER A  48     -23.820  -3.872  -2.161  1.00 63.19           H  
ATOM    793  C   SER A  48     -25.414  -3.286  -3.470  1.00 63.19           C  
ATOM    794  CB  SER A  48     -23.357  -4.583  -4.148  1.00 63.19           C  
ATOM    795  HB2 SER A  48     -22.870  -3.661  -4.465  1.00 63.19           H  
ATOM    796  HB3 SER A  48     -23.883  -5.017  -4.999  1.00 63.19           H  
ATOM    797  O   SER A  48     -25.842  -3.359  -4.618  1.00 63.19           O  
ATOM    798  OG  SER A  48     -22.377  -5.496  -3.685  1.00 63.19           O  
ATOM    799  HG  SER A  48     -22.804  -6.135  -3.110  1.00 63.19           H  
ATOM    800  N   ASP A  49     -25.884  -2.444  -2.540  1.00 60.36           N  
ATOM    801  H   ASP A  49     -25.716  -2.694  -1.576  1.00 60.36           H  
ATOM    802  CA  ASP A  49     -26.748  -1.305  -2.791  1.00 60.36           C  
ATOM    803  HA  ASP A  49     -27.724  -1.622  -3.158  1.00 60.36           H  
ATOM    804  C   ASP A  49     -25.973  -0.588  -3.869  1.00 60.36           C  
ATOM    805  CB  ASP A  49     -26.905  -0.415  -1.535  1.00 60.36           C  
ATOM    806  HB2 ASP A  49     -27.238   0.571  -1.861  1.00 60.36           H  
ATOM    807  HB3 ASP A  49     -25.934  -0.289  -1.056  1.00 60.36           H  
ATOM    808  O   ASP A  49     -24.895  -0.055  -3.585  1.00 60.36           O  
ATOM    809  CG  ASP A  49     -27.922  -0.917  -0.498  1.00 60.36           C  
ATOM    810  OD1 ASP A  49     -29.006  -1.356  -0.931  1.00 60.36           O  
ATOM    811  OD2 ASP A  49     -27.653  -0.785   0.730  1.00 60.36           O  
ATOM    812  N   THR A  50     -26.413  -0.771  -5.118  1.00 61.24           N  
ATOM    813  H   THR A  50     -27.234  -1.345  -5.246  1.00 61.24           H  
ATOM    814  CA  THR A  50     -25.666  -0.387  -6.305  1.00 61.24           C  
ATOM    815  HA  THR A  50     -24.785  -1.018  -6.418  1.00 61.24           H  
ATOM    816  C   THR A  50     -25.260   1.035  -6.041  1.00 61.24           C  
ATOM    817  CB  THR A  50     -26.535  -0.462  -7.569  1.00 61.24           C  
ATOM    818  HB  THR A  50     -26.070   0.136  -8.353  1.00 61.24           H  
ATOM    819  O   THR A  50     -26.137   1.899  -5.958  1.00 61.24           O  
ATOM    820  CG2 THR A  50     -26.685  -1.891  -8.078  1.00 61.24           C  
ATOM    821 HG21 THR A  50     -27.185  -2.502  -7.326  1.00 61.24           H  
ATOM    822 HG22 THR A  50     -25.705  -2.318  -8.292  1.00 61.24           H  
ATOM    823 HG23 THR A  50     -27.283  -1.889  -8.990  1.00 61.24           H  
ATOM    824  OG1 THR A  50     -27.824   0.040  -7.304  1.00 61.24           O  
ATOM    825  HG1 THR A  50     -27.709   0.769  -6.690  1.00 61.24           H  
ATOM    826  N   LEU A  51     -23.971   1.250  -5.765  1.00 62.91           N  
ATOM    827  H   LEU A  51     -23.365   0.450  -5.654  1.00 62.91           H  
ATOM    828  CA  LEU A  51     -23.462   2.568  -5.459  1.00 62.91           C  
ATOM    829  HA  LEU A  51     -24.069   3.038  -4.685  1.00 62.91           H  
ATOM    830  C   LEU A  51     -23.659   3.306  -6.767  1.00 62.91           C  
ATOM    831  CB  LEU A  51     -21.983   2.510  -5.021  1.00 62.91           C  
ATOM    832  HB2 LEU A  51     -21.421   1.961  -5.777  1.00 62.91           H  
ATOM    833  HB3 LEU A  51     -21.598   3.529  -5.000  1.00 62.91           H  
ATOM    834  O   LEU A  51     -22.839   3.159  -7.673  1.00 62.91           O  
ATOM    835  CG  LEU A  51     -21.714   1.861  -3.651  1.00 62.91           C  
ATOM    836  HG  LEU A  51     -22.084   0.835  -3.653  1.00 62.91           H  
ATOM    837  CD1 LEU A  51     -20.203   1.831  -3.400  1.00 62.91           C  
ATOM    838 HD11 LEU A  51     -19.805   2.845  -3.369  1.00 62.91           H  
ATOM    839 HD12 LEU A  51     -20.004   1.332  -2.451  1.00 62.91           H  
ATOM    840 HD13 LEU A  51     -19.712   1.269  -4.195  1.00 62.91           H  
ATOM    841  CD2 LEU A  51     -22.364   2.630  -2.499  1.00 62.91           C  
ATOM    842 HD21 LEU A  51     -22.059   3.677  -2.516  1.00 62.91           H  
ATOM    843 HD22 LEU A  51     -22.078   2.179  -1.549  1.00 62.91           H  
ATOM    844 HD23 LEU A  51     -23.449   2.558  -2.582  1.00 62.91           H  
ATOM    845  N   GLN A  52     -24.811   3.972  -6.915  1.00 60.54           N  
ATOM    846  H   GLN A  52     -25.518   3.857  -6.203  1.00 60.54           H  
ATOM    847  CA  GLN A  52     -25.134   4.714  -8.114  1.00 60.54           C  
ATOM    848  HA  GLN A  52     -25.245   4.030  -8.956  1.00 60.54           H  
ATOM    849  C   GLN A  52     -23.929   5.596  -8.333  1.00 60.54           C  
ATOM    850  CB  GLN A  52     -26.396   5.570  -7.964  1.00 60.54           C  
ATOM    851  HB2 GLN A  52     -26.441   6.014  -6.970  1.00 60.54           H  
ATOM    852  HB3 GLN A  52     -26.313   6.379  -8.690  1.00 60.54           H  
ATOM    853  O   GLN A  52     -23.544   6.345  -7.429  1.00 60.54           O  
ATOM    854  CG  GLN A  52     -27.694   4.805  -8.261  1.00 60.54           C  
ATOM    855  HG2 GLN A  52     -27.930   4.149  -7.423  1.00 60.54           H  
ATOM    856  HG3 GLN A  52     -27.560   4.190  -9.151  1.00 60.54           H  
ATOM    857  CD  GLN A  52     -28.869   5.750  -8.519  1.00 60.54           C  
ATOM    858  NE2 GLN A  52     -30.053   5.233  -8.755  1.00 60.54           N  
ATOM    859 HE21 GLN A  52     -30.200   4.234  -8.743  1.00 60.54           H  
ATOM    860 HE22 GLN A  52     -30.796   5.895  -8.928  1.00 60.54           H  
ATOM    861  OE1 GLN A  52     -28.751   6.964  -8.530  1.00 60.54           O  
ATOM    862  N   ALA A  53     -23.268   5.387  -9.472  1.00 64.17           N  
ATOM    863  H   ALA A  53     -23.618   4.687 -10.111  1.00 64.17           H  
ATOM    864  CA  ALA A  53     -22.036   6.063  -9.803  1.00 64.17           C  
ATOM    865  HA  ALA A  53     -21.241   5.703  -9.150  1.00 64.17           H  
ATOM    866  C   ALA A  53     -22.284   7.546  -9.554  1.00 64.17           C  
ATOM    867  CB  ALA A  53     -21.680   5.754 -11.260  1.00 64.17           C  
ATOM    868  HB1 ALA A  53     -21.517   4.683 -11.381  1.00 64.17           H  
ATOM    869  HB2 ALA A  53     -20.769   6.285 -11.535  1.00 64.17           H  
ATOM    870  HB3 ALA A  53     -22.488   6.071 -11.919  1.00 64.17           H  
ATOM    871  O   ALA A  53     -23.110   8.160 -10.228  1.00 64.17           O  
ATOM    872  N   ARG A  54     -21.662   8.076  -8.495  1.00 66.16           N  
ATOM    873  H   ARG A  54     -21.133   7.446  -7.910  1.00 66.16           H  
ATOM    874  CA  ARG A  54     -21.907   9.437  -8.031  1.00 66.16           C  
ATOM    875  HA  ARG A  54     -22.948   9.505  -7.713  1.00 66.16           H  
ATOM    876  C   ARG A  54     -21.681  10.327  -9.242  1.00 66.16           C  
ATOM    877  CB  ARG A  54     -20.967   9.731  -6.853  1.00 66.16           C  
ATOM    878  HB2 ARG A  54     -20.948   8.856  -6.203  1.00 66.16           H  
ATOM    879  HB3 ARG A  54     -19.955   9.896  -7.224  1.00 66.16           H  
ATOM    880  O   ARG A  54     -20.570  10.328  -9.778  1.00 66.16           O  
ATOM    881  CG  ARG A  54     -21.411  10.928  -6.005  1.00 66.16           C  
ATOM    882  HG2 ARG A  54     -22.399  10.726  -5.591  1.00 66.16           H  
ATOM    883  HG3 ARG A  54     -21.451  11.828  -6.619  1.00 66.16           H  
ATOM    884  CD  ARG A  54     -20.402  11.122  -4.864  1.00 66.16           C  
ATOM    885  HD2 ARG A  54     -19.453  11.441  -5.296  1.00 66.16           H  
ATOM    886  HD3 ARG A  54     -20.255  10.165  -4.362  1.00 66.16           H  
ATOM    887  NE  ARG A  54     -20.865  12.108  -3.871  1.00 66.16           N  
ATOM    888  HE  ARG A  54     -21.833  12.390  -3.931  1.00 66.16           H  
ATOM    889  NH1 ARG A  54     -18.891  12.305  -2.712  1.00 66.16           N  
ATOM    890 HH11 ARG A  54     -18.370  12.672  -1.928  1.00 66.16           H  
ATOM    891 HH12 ARG A  54     -18.466  11.647  -3.350  1.00 66.16           H  
ATOM    892  NH2 ARG A  54     -20.694  13.420  -2.016  1.00 66.16           N  
ATOM    893 HH21 ARG A  54     -20.157  13.782  -1.241  1.00 66.16           H  
ATOM    894 HH22 ARG A  54     -21.672  13.657  -2.094  1.00 66.16           H  
ATOM    895  CZ  ARG A  54     -20.151  12.606  -2.876  1.00 66.16           C  
ATOM    896  N   HIS A  55     -22.747  10.975  -9.715  1.00 63.07           N  
ATOM    897  H   HIS A  55     -23.644  10.791  -9.288  1.00 63.07           H  
ATOM    898  CA  HIS A  55     -22.732  11.751 -10.948  1.00 63.07           C  
ATOM    899  HA  HIS A  55     -22.683  11.057 -11.787  1.00 63.07           H  
ATOM    900  C   HIS A  55     -21.475  12.623 -10.959  1.00 63.07           C  
ATOM    901  CB  HIS A  55     -24.020  12.585 -11.075  1.00 63.07           C  
ATOM    902  HB2 HIS A  55     -24.567  12.597 -10.133  1.00 63.07           H  
ATOM    903  HB3 HIS A  55     -23.764  13.620 -11.303  1.00 63.07           H  
ATOM    904  O   HIS A  55     -21.183  13.346 -10.003  1.00 63.07           O  
ATOM    905  CG  HIS A  55     -24.939  12.093 -12.164  1.00 63.07           C  
ATOM    906  CD2 HIS A  55     -25.688  10.946 -12.162  1.00 63.07           C  
ATOM    907  HD2 HIS A  55     -25.726  10.207 -11.375  1.00 63.07           H  
ATOM    908  ND1 HIS A  55     -25.202  12.751 -13.344  1.00 63.07           N  
ATOM    909  HD1 HIS A  55     -25.047  13.736 -13.501  1.00 63.07           H  
ATOM    910  CE1 HIS A  55     -26.069  12.002 -14.047  1.00 63.07           C  
ATOM    911  HE1 HIS A  55     -26.529  12.298 -14.979  1.00 63.07           H  
ATOM    912  NE2 HIS A  55     -26.387  10.890 -13.370  1.00 63.07           N  
ATOM    913  N   ARG A  56     -20.683  12.506 -12.026  1.00 62.65           N  
ATOM    914  H   ARG A  56     -20.993  11.882 -12.758  1.00 62.65           H  
ATOM    915  CA  ARG A  56     -19.349  13.117 -12.141  1.00 62.65           C  
ATOM    916  HA  ARG A  56     -18.807  12.865 -11.230  1.00 62.65           H  
ATOM    917  C   ARG A  56     -19.393  14.654 -12.208  1.00 62.65           C  
ATOM    918  CB  ARG A  56     -18.633  12.479 -13.345  1.00 62.65           C  
ATOM    919  HB2 ARG A  56     -18.866  13.051 -14.243  1.00 62.65           H  
ATOM    920  HB3 ARG A  56     -19.014  11.468 -13.488  1.00 62.65           H  
ATOM    921  O   ARG A  56     -18.357  15.281 -12.413  1.00 62.65           O  
ATOM    922  CG  ARG A  56     -17.110  12.367 -13.178  1.00 62.65           C  
ATOM    923  HG2 ARG A  56     -16.888  11.740 -12.315  1.00 62.65           H  
ATOM    924  HG3 ARG A  56     -16.673  13.355 -13.031  1.00 62.65           H  
ATOM    925  CD  ARG A  56     -16.521  11.731 -14.444  1.00 62.65           C  
ATOM    926  HD2 ARG A  56     -17.056  10.801 -14.639  1.00 62.65           H  
ATOM    927  HD3 ARG A  56     -16.683  12.406 -15.284  1.00 62.65           H  
ATOM    928  NE  ARG A  56     -15.080  11.441 -14.315  1.00 62.65           N  
ATOM    929  HE  ARG A  56     -14.606  11.822 -13.508  1.00 62.65           H  
ATOM    930  NH1 ARG A  56     -14.883  10.181 -16.226  1.00 62.65           N  
ATOM    931 HH11 ARG A  56     -15.860  10.341 -16.428  1.00 62.65           H  
ATOM    932 HH12 ARG A  56     -14.329   9.616 -16.854  1.00 62.65           H  
ATOM    933  NH2 ARG A  56     -13.100  10.485 -14.924  1.00 62.65           N  
ATOM    934 HH21 ARG A  56     -12.655  10.859 -14.098  1.00 62.65           H  
ATOM    935 HH22 ARG A  56     -12.567   9.917 -15.567  1.00 62.65           H  
ATOM    936  CZ  ARG A  56     -14.365  10.708 -15.152  1.00 62.65           C  
ATOM    937  N   GLU A  57     -20.560  15.265 -12.006  1.00 59.16           N  
ATOM    938  H   GLU A  57     -21.350  14.685 -11.761  1.00 59.16           H  
ATOM    939  CA  GLU A  57     -20.825  16.705 -12.117  1.00 59.16           C  
ATOM    940  HA  GLU A  57     -20.540  17.034 -13.117  1.00 59.16           H  
ATOM    941  C   GLU A  57     -20.006  17.578 -11.153  1.00 59.16           C  
ATOM    942  CB  GLU A  57     -22.336  16.950 -11.952  1.00 59.16           C  
ATOM    943  HB2 GLU A  57     -22.730  16.277 -11.190  1.00 59.16           H  
ATOM    944  HB3 GLU A  57     -22.515  17.977 -11.636  1.00 59.16           H  
ATOM    945  O   GLU A  57     -19.879  18.780 -11.367  1.00 59.16           O  
ATOM    946  CG  GLU A  57     -23.031  16.732 -13.303  1.00 59.16           C  
ATOM    947  HG2 GLU A  57     -22.702  17.512 -13.990  1.00 59.16           H  
ATOM    948  HG3 GLU A  57     -22.712  15.774 -13.713  1.00 59.16           H  
ATOM    949  CD  GLU A  57     -24.557  16.723 -13.204  1.00 59.16           C  
ATOM    950  OE1 GLU A  57     -25.192  17.326 -14.092  1.00 59.16           O  
ATOM    951  OE2 GLU A  57     -25.056  16.035 -12.287  1.00 59.16           O  
ATOM    952  N   GLY A  58     -19.364  17.001 -10.135  1.00 61.25           N  
ATOM    953  H   GLY A  58     -19.533  16.018  -9.973  1.00 61.25           H  
ATOM    954  CA  GLY A  58     -18.493  17.750  -9.224  1.00 61.25           C  
ATOM    955  HA2 GLY A  58     -18.897  18.751  -9.072  1.00 61.25           H  
ATOM    956  HA3 GLY A  58     -18.500  17.244  -8.259  1.00 61.25           H  
ATOM    957  C   GLY A  58     -17.030  17.886  -9.659  1.00 61.25           C  
ATOM    958  O   GLY A  58     -16.352  18.808  -9.207  1.00 61.25           O  
ATOM    959  N   ALA A  59     -16.515  17.005 -10.526  1.00 60.24           N  
ATOM    960  H   ALA A  59     -17.127  16.331 -10.963  1.00 60.24           H  
ATOM    961  CA  ALA A  59     -15.067  16.923 -10.777  1.00 60.24           C  
ATOM    962  HA  ALA A  59     -14.557  16.936  -9.814  1.00 60.24           H  
ATOM    963  C   ALA A  59     -14.502  18.117 -11.576  1.00 60.24           C  
ATOM    964  CB  ALA A  59     -14.757  15.578 -11.448  1.00 60.24           C  
ATOM    965  HB1 ALA A  59     -13.680  15.480 -11.583  1.00 60.24           H  
ATOM    966  HB2 ALA A  59     -15.113  14.760 -10.822  1.00 60.24           H  
ATOM    967  HB3 ALA A  59     -15.245  15.530 -12.421  1.00 60.24           H  
ATOM    968  O   ALA A  59     -13.287  18.284 -11.661  1.00 60.24           O  
ATOM    969  N   GLY A  60     -15.370  18.953 -12.156  1.00 61.10           N  
ATOM    970  H   GLY A  60     -16.354  18.751 -12.049  1.00 61.10           H  
ATOM    971  CA  GLY A  60     -14.981  20.080 -13.007  1.00 61.10           C  
ATOM    972  HA2 GLY A  60     -15.757  20.224 -13.759  1.00 61.10           H  
ATOM    973  HA3 GLY A  60     -14.055  19.839 -13.527  1.00 61.10           H  
ATOM    974  C   GLY A  60     -14.783  21.417 -12.292  1.00 61.10           C  
ATOM    975  O   GLY A  60     -14.287  22.359 -12.913  1.00 61.10           O  
ATOM    976  N   ARG A  61     -15.144  21.559 -11.008  1.00 64.05           N  
ATOM    977  H   ARG A  61     -15.484  20.759 -10.494  1.00 64.05           H  
ATOM    978  CA  ARG A  61     -14.944  22.847 -10.327  1.00 64.05           C  
ATOM    979  HA  ARG A  61     -15.121  23.649 -11.044  1.00 64.05           H  
ATOM    980  C   ARG A  61     -13.482  22.981  -9.915  1.00 64.05           C  
ATOM    981  CB  ARG A  61     -15.952  23.076  -9.189  1.00 64.05           C  
ATOM    982  HB2 ARG A  61     -15.706  24.024  -8.711  1.00 64.05           H  
ATOM    983  HB3 ARG A  61     -15.870  22.285  -8.443  1.00 64.05           H  
ATOM    984  O   ARG A  61     -13.082  22.532  -8.845  1.00 64.05           O  
ATOM    985  CG  ARG A  61     -17.395  23.134  -9.730  1.00 64.05           C  
ATOM    986  HG2 ARG A  61     -17.836  22.139  -9.667  1.00 64.05           H  
ATOM    987  HG3 ARG A  61     -17.388  23.438 -10.777  1.00 64.05           H  
ATOM    988  CD  ARG A  61     -18.260  24.139  -8.958  1.00 64.05           C  
ATOM    989  HD2 ARG A  61     -18.231  23.886  -7.898  1.00 64.05           H  
ATOM    990  HD3 ARG A  61     -17.836  25.133  -9.095  1.00 64.05           H  
ATOM    991  NE  ARG A  61     -19.661  24.114  -9.424  1.00 64.05           N  
ATOM    992  HE  ARG A  61     -19.970  23.266  -9.878  1.00 64.05           H  
ATOM    993  NH1 ARG A  61     -20.314  26.197  -8.690  1.00 64.05           N  
ATOM    994 HH11 ARG A  61     -19.380  26.374  -8.350  1.00 64.05           H  
ATOM    995 HH12 ARG A  61     -21.041  26.890  -8.579  1.00 64.05           H  
ATOM    996  NH2 ARG A  61     -21.797  24.859  -9.678  1.00 64.05           N  
ATOM    997 HH21 ARG A  61     -22.052  23.994 -10.134  1.00 64.05           H  
ATOM    998 HH22 ARG A  61     -22.508  25.564  -9.548  1.00 64.05           H  
ATOM    999  CZ  ARG A  61     -20.578  25.055  -9.264  1.00 64.05           C  
ATOM   1000  N   ARG A  62     -12.677  23.607 -10.785  1.00 67.62           N  
ATOM   1001  H   ARG A  62     -13.066  23.812 -11.694  1.00 67.62           H  
ATOM   1002  CA  ARG A  62     -11.346  24.117 -10.428  1.00 67.62           C  
ATOM   1003  HA  ARG A  62     -10.662  23.279 -10.296  1.00 67.62           H  
ATOM   1004  C   ARG A  62     -11.457  24.851  -9.092  1.00 67.62           C  
ATOM   1005  CB  ARG A  62     -10.805  25.081 -11.504  1.00 67.62           C  
ATOM   1006  HB2 ARG A  62     -10.162  25.812 -11.015  1.00 67.62           H  
ATOM   1007  HB3 ARG A  62     -11.630  25.623 -11.966  1.00 67.62           H  
ATOM   1008  O   ARG A  62     -12.221  25.808  -8.977  1.00 67.62           O  
ATOM   1009  CG  ARG A  62      -9.966  24.381 -12.582  1.00 67.62           C  
ATOM   1010  HG2 ARG A  62      -9.155  23.835 -12.102  1.00 67.62           H  
ATOM   1011  HG3 ARG A  62     -10.589  23.681 -13.138  1.00 67.62           H  
ATOM   1012  CD  ARG A  62      -9.373  25.425 -13.542  1.00 67.62           C  
ATOM   1013  HD2 ARG A  62      -8.892  26.201 -12.947  1.00 67.62           H  
ATOM   1014  HD3 ARG A  62     -10.184  25.877 -14.114  1.00 67.62           H  
ATOM   1015  NE  ARG A  62      -8.386  24.828 -14.465  1.00 67.62           N  
ATOM   1016  HE  ARG A  62      -8.479  23.839 -14.647  1.00 67.62           H  
ATOM   1017  NH1 ARG A  62      -7.213  26.743 -14.964  1.00 67.62           N  
ATOM   1018 HH11 ARG A  62      -6.496  27.208 -15.501  1.00 67.62           H  
ATOM   1019 HH12 ARG A  62      -7.883  27.281 -14.432  1.00 67.62           H  
ATOM   1020  NH2 ARG A  62      -6.584  24.805 -15.863  1.00 67.62           N  
ATOM   1021 HH21 ARG A  62      -5.854  25.291 -16.364  1.00 67.62           H  
ATOM   1022 HH22 ARG A  62      -6.712  23.817 -16.023  1.00 67.62           H  
ATOM   1023  CZ  ARG A  62      -7.403  25.458 -15.088  1.00 67.62           C  
ATOM   1024  N   MET A  63     -10.688  24.399  -8.104  1.00 68.12           N  
ATOM   1025  H   MET A  63     -10.158  23.552  -8.251  1.00 68.12           H  
ATOM   1026  CA  MET A  63     -10.484  25.140  -6.863  1.00 68.12           C  
ATOM   1027  HA  MET A  63     -11.422  25.157  -6.308  1.00 68.12           H  
ATOM   1028  C   MET A  63     -10.041  26.564  -7.229  1.00 68.12           C  
ATOM   1029  CB  MET A  63      -9.400  24.464  -6.011  1.00 68.12           C  
ATOM   1030  HB2 MET A  63      -9.040  25.168  -5.260  1.00 68.12           H  
ATOM   1031  HB3 MET A  63      -8.555  24.208  -6.649  1.00 68.12           H  
ATOM   1032  O   MET A  63      -9.101  26.706  -8.021  1.00 68.12           O  
ATOM   1033  CG  MET A  63      -9.885  23.199  -5.293  1.00 68.12           C  
ATOM   1034  HG2 MET A  63     -10.741  22.770  -5.813  1.00 68.12           H  
ATOM   1035  HG3 MET A  63      -9.077  22.469  -5.341  1.00 68.12           H  
ATOM   1036  SD  MET A  63     -10.284  23.415  -3.533  1.00 68.12           S  
ATOM   1037  CE  MET A  63     -11.928  24.170  -3.594  1.00 68.12           C  
ATOM   1038  HE1 MET A  63     -11.834  25.225  -3.851  1.00 68.12           H  
ATOM   1039  HE2 MET A  63     -12.548  23.656  -4.329  1.00 68.12           H  
ATOM   1040  HE3 MET A  63     -12.394  24.091  -2.612  1.00 68.12           H  
ATOM   1041  N   PRO A  64     -10.694  27.620  -6.711  1.00 64.69           N  
ATOM   1042  CA  PRO A  64     -10.180  28.967  -6.870  1.00 64.69           C  
ATOM   1043  HA  PRO A  64     -10.172  29.238  -7.926  1.00 64.69           H  
ATOM   1044  C   PRO A  64      -8.754  28.985  -6.322  1.00 64.69           C  
ATOM   1045  CB  PRO A  64     -11.144  29.889  -6.117  1.00 64.69           C  
ATOM   1046  HB2 PRO A  64     -10.625  30.701  -5.608  1.00 64.69           H  
ATOM   1047  HB3 PRO A  64     -11.877  30.289  -6.817  1.00 64.69           H  
ATOM   1048  O   PRO A  64      -8.508  28.596  -5.180  1.00 64.69           O  
ATOM   1049  CG  PRO A  64     -11.847  28.962  -5.127  1.00 64.69           C  
ATOM   1050  HG2 PRO A  64     -12.858  29.301  -4.898  1.00 64.69           H  
ATOM   1051  HG3 PRO A  64     -11.254  28.889  -4.216  1.00 64.69           H  
ATOM   1052  CD  PRO A  64     -11.851  27.612  -5.835  1.00 64.69           C  
ATOM   1053  HD2 PRO A  64     -11.788  26.823  -5.086  1.00 64.69           H  
ATOM   1054  HD3 PRO A  64     -12.757  27.502  -6.432  1.00 64.69           H  
ATOM   1055  N   ARG A  65      -7.808  29.382  -7.180  1.00 67.83           N  
ATOM   1056  H   ARG A  65      -8.106  29.631  -8.112  1.00 67.83           H  
ATOM   1057  CA  ARG A  65      -6.401  29.571  -6.821  1.00 67.83           C  
ATOM   1058  HA  ARG A  65      -5.970  28.600  -6.580  1.00 67.83           H  
ATOM   1059  C   ARG A  65      -6.394  30.452  -5.574  1.00 67.83           C  
ATOM   1060  CB  ARG A  65      -5.661  30.220  -8.012  1.00 67.83           C  
ATOM   1061  HB2 ARG A  65      -6.258  30.095  -8.915  1.00 67.83           H  
ATOM   1062  HB3 ARG A  65      -5.551  31.291  -7.842  1.00 67.83           H  
ATOM   1063  O   ARG A  65      -6.939  31.554  -5.628  1.00 67.83           O  
ATOM   1064  CG  ARG A  65      -4.283  29.603  -8.282  1.00 67.83           C  
ATOM   1065  HG2 ARG A  65      -3.639  29.742  -7.413  1.00 67.83           H  
ATOM   1066  HG3 ARG A  65      -4.401  28.537  -8.478  1.00 67.83           H  
ATOM   1067  CD  ARG A  65      -3.656  30.282  -9.510  1.00 67.83           C  
ATOM   1068  HD2 ARG A  65      -3.453  31.324  -9.261  1.00 67.83           H  
ATOM   1069  HD3 ARG A  65      -4.372  30.254 -10.331  1.00 67.83           H  
ATOM   1070  NE  ARG A  65      -2.407  29.624  -9.944  1.00 67.83           N  
ATOM   1071  HE  ARG A  65      -2.119  28.800  -9.436  1.00 67.83           H  
ATOM   1072  NH1 ARG A  65      -1.842  31.125 -11.595  1.00 67.83           N  
ATOM   1073 HH11 ARG A  65      -2.639  31.696 -11.355  1.00 67.83           H  
ATOM   1074 HH12 ARG A  65      -1.186  31.450 -12.291  1.00 67.83           H  
ATOM   1075  NH2 ARG A  65      -0.525  29.371 -11.208  1.00 67.83           N  
ATOM   1076 HH21 ARG A  65       0.112  29.722 -11.909  1.00 67.83           H  
ATOM   1077 HH22 ARG A  65      -0.264  28.551 -10.680  1.00 67.83           H  
ATOM   1078  CZ  ARG A  65      -1.602  30.041 -10.909  1.00 67.83           C  
ATOM   1079  N   GLY A  66      -5.886  29.919  -4.461  1.00 66.06           N  
ATOM   1080  H   GLY A  66      -5.551  28.966  -4.496  1.00 66.06           H  
ATOM   1081  CA  GLY A  66      -5.952  30.567  -3.155  1.00 66.06           C  
ATOM   1082  HA2 GLY A  66      -6.965  30.483  -2.763  1.00 66.06           H  
ATOM   1083  HA3 GLY A  66      -5.266  30.083  -2.460  1.00 66.06           H  
ATOM   1084  C   GLY A  66      -5.564  32.033  -3.282  1.00 66.06           C  
ATOM   1085  O   GLY A  66      -4.460  32.346  -3.738  1.00 66.06           O  
ATOM   1086  N   ARG A  67      -6.506  32.923  -2.951  1.00 61.93           N  
ATOM   1087  H   ARG A  67      -7.387  32.575  -2.601  1.00 61.93           H  
ATOM   1088  CA  ARG A  67      -6.243  34.357  -2.881  1.00 61.93           C  
ATOM   1089  HA  ARG A  67      -5.896  34.722  -3.848  1.00 61.93           H  
ATOM   1090  C   ARG A  67      -5.116  34.523  -1.870  1.00 61.93           C  
ATOM   1091  CB  ARG A  67      -7.505  35.132  -2.457  1.00 61.93           C  
ATOM   1092  HB2 ARG A  67      -7.208  36.148  -2.197  1.00 61.93           H  
ATOM   1093  HB3 ARG A  67      -7.937  34.672  -1.568  1.00 61.93           H  
ATOM   1094  O   ARG A  67      -5.313  34.279  -0.685  1.00 61.93           O  
ATOM   1095  CG  ARG A  67      -8.567  35.208  -3.568  1.00 61.93           C  
ATOM   1096  HG2 ARG A  67      -8.904  34.205  -3.828  1.00 61.93           H  
ATOM   1097  HG3 ARG A  67      -8.122  35.674  -4.448  1.00 61.93           H  
ATOM   1098  CD  ARG A  67      -9.767  36.048  -3.104  1.00 61.93           C  
ATOM   1099  HD2 ARG A  67     -10.270  35.525  -2.290  1.00 61.93           H  
ATOM   1100  HD3 ARG A  67      -9.391  36.999  -2.724  1.00 61.93           H  
ATOM   1101  NE  ARG A  67     -10.725  36.311  -4.199  1.00 61.93           N  
ATOM   1102  HE  ARG A  67     -10.556  35.841  -5.077  1.00 61.93           H  
ATOM   1103  NH1 ARG A  67     -12.051  37.814  -3.071  1.00 61.93           N  
ATOM   1104 HH11 ARG A  67     -11.478  37.700  -2.247  1.00 61.93           H  
ATOM   1105 HH12 ARG A  67     -12.819  38.469  -3.057  1.00 61.93           H  
ATOM   1106  NH2 ARG A  67     -12.498  37.347  -5.201  1.00 61.93           N  
ATOM   1107 HH21 ARG A  67     -13.262  38.004  -5.152  1.00 61.93           H  
ATOM   1108 HH22 ARG A  67     -12.290  36.890  -6.078  1.00 61.93           H  
ATOM   1109  CZ  ARG A  67     -11.748  37.150  -4.152  1.00 61.93           C  
ATOM   1110  N   HIS A  68      -3.926  34.861  -2.354  1.00 69.01           N  
ATOM   1111  H   HIS A  68      -3.817  34.963  -3.353  1.00 69.01           H  
ATOM   1112  CA  HIS A  68      -2.851  35.343  -1.503  1.00 69.01           C  
ATOM   1113  HA  HIS A  68      -2.740  34.704  -0.627  1.00 69.01           H  
ATOM   1114  C   HIS A  68      -3.274  36.732  -1.036  1.00 69.01           C  
ATOM   1115  CB  HIS A  68      -1.521  35.364  -2.271  1.00 69.01           C  
ATOM   1116  HB2 HIS A  68      -1.669  35.784  -3.265  1.00 69.01           H  
ATOM   1117  HB3 HIS A  68      -0.830  36.017  -1.739  1.00 69.01           H  
ATOM   1118  O   HIS A  68      -2.914  37.739  -1.638  1.00 69.01           O  
ATOM   1119  CG  HIS A  68      -0.866  34.013  -2.392  1.00 69.01           C  
ATOM   1120  CD2 HIS A  68       0.412  33.705  -2.005  1.00 69.01           C  
ATOM   1121  HD2 HIS A  68       1.127  34.384  -1.566  1.00 69.01           H  
ATOM   1122  ND1 HIS A  68      -1.434  32.860  -2.890  1.00 69.01           N  
ATOM   1123  HD1 HIS A  68      -2.389  32.749  -3.199  1.00 69.01           H  
ATOM   1124  CE1 HIS A  68      -0.515  31.884  -2.803  1.00 69.01           C  
ATOM   1125  HE1 HIS A  68      -0.671  30.854  -3.090  1.00 69.01           H  
ATOM   1126  NE2 HIS A  68       0.625  32.351  -2.278  1.00 69.01           N  
ATOM   1127  N   THR A  69      -4.130  36.786  -0.022  1.00 65.38           N  
ATOM   1128  H   THR A  69      -4.505  35.930   0.361  1.00 65.38           H  
ATOM   1129  CA  THR A  69      -4.428  38.041   0.651  1.00 65.38           C  
ATOM   1130  HA  THR A  69      -4.420  38.855  -0.073  1.00 65.38           H  
ATOM   1131  C   THR A  69      -3.293  38.255   1.640  1.00 65.38           C  
ATOM   1132  CB  THR A  69      -5.806  38.038   1.326  1.00 65.38           C  
ATOM   1133  HB  THR A  69      -5.760  37.494   2.269  1.00 65.38           H  
ATOM   1134  O   THR A  69      -3.268  37.652   2.710  1.00 65.38           O  
ATOM   1135  CG2 THR A  69      -6.280  39.469   1.575  1.00 65.38           C  
ATOM   1136 HG21 THR A  69      -7.252  39.456   2.070  1.00 65.38           H  
ATOM   1137 HG22 THR A  69      -5.571  39.984   2.223  1.00 65.38           H  
ATOM   1138 HG23 THR A  69      -6.361  40.011   0.633  1.00 65.38           H  
ATOM   1139  OG1 THR A  69      -6.785  37.428   0.508  1.00 65.38           O  
ATOM   1140  HG1 THR A  69      -7.546  37.292   1.077  1.00 65.38           H  
ATOM   1141  N   ILE A  70      -2.303  39.047   1.237  1.00 72.53           N  
ATOM   1142  H   ILE A  70      -2.355  39.454   0.314  1.00 72.53           H  
ATOM   1143  CA  ILE A  70      -1.272  39.544   2.143  1.00 72.53           C  
ATOM   1144  HA  ILE A  70      -0.887  38.719   2.743  1.00 72.53           H  
ATOM   1145  C   ILE A  70      -1.991  40.539   3.056  1.00 72.53           C  
ATOM   1146  CB  ILE A  70      -0.097  40.184   1.366  1.00 72.53           C  
ATOM   1147  HB  ILE A  70      -0.451  41.098   0.889  1.00 72.53           H  
ATOM   1148  O   ILE A  70      -2.471  41.571   2.589  1.00 72.53           O  
ATOM   1149  CG1 ILE A  70       0.429  39.237   0.258  1.00 72.53           C  
ATOM   1150 HG12 ILE A  70      -0.388  38.959  -0.407  1.00 72.53           H  
ATOM   1151 HG13 ILE A  70       0.818  38.327   0.713  1.00 72.53           H  
ATOM   1152  CG2 ILE A  70       1.027  40.552   2.352  1.00 72.53           C  
ATOM   1153 HG21 ILE A  70       0.644  41.197   3.143  1.00 72.53           H  
ATOM   1154 HG22 ILE A  70       1.450  39.654   2.803  1.00 72.53           H  
ATOM   1155 HG23 ILE A  70       1.817  41.104   1.843  1.00 72.53           H  
ATOM   1156  CD1 ILE A  70       1.515  39.854  -0.633  1.00 72.53           C  
ATOM   1157 HD11 ILE A  70       2.431  40.014  -0.064  1.00 72.53           H  
ATOM   1158 HD12 ILE A  70       1.166  40.802  -1.041  1.00 72.53           H  
ATOM   1159 HD13 ILE A  70       1.734  39.173  -1.455  1.00 72.53           H  
ATOM   1160  N   ALA A  71      -2.158  40.188   4.327  1.00 72.99           N  
ATOM   1161  H   ALA A  71      -1.775  39.313   4.655  1.00 72.99           H  
ATOM   1162  CA  ALA A  71      -2.688  41.119   5.311  1.00 72.99           C  
ATOM   1163  HA  ALA A  71      -3.596  41.565   4.905  1.00 72.99           H  
ATOM   1164  C   ALA A  71      -1.633  42.213   5.566  1.00 72.99           C  
ATOM   1165  CB  ALA A  71      -3.060  40.354   6.586  1.00 72.99           C  
ATOM   1166  HB1 ALA A  71      -2.173  39.885   7.012  1.00 72.99           H  
ATOM   1167  HB2 ALA A  71      -3.803  39.590   6.359  1.00 72.99           H  
ATOM   1168  HB3 ALA A  71      -3.472  41.049   7.318  1.00 72.99           H  
ATOM   1169  O   ALA A  71      -0.462  41.869   5.756  1.00 72.99           O  
ATOM   1170  N   PRO A  72      -1.996  43.507   5.556  1.00 72.46           N  
ATOM   1171  CA  PRO A  72      -1.081  44.554   5.983  1.00 72.46           C  
ATOM   1172  HA  PRO A  72      -0.157  44.498   5.408  1.00 72.46           H  
ATOM   1173  C   PRO A  72      -0.756  44.374   7.472  1.00 72.46           C  
ATOM   1174  CB  PRO A  72      -1.786  45.878   5.672  1.00 72.46           C  
ATOM   1175  HB2 PRO A  72      -1.546  46.652   6.401  1.00 72.46           H  
ATOM   1176  HB3 PRO A  72      -1.512  46.205   4.669  1.00 72.46           H  
ATOM   1177  O   PRO A  72      -1.651  44.164   8.291  1.00 72.46           O  
ATOM   1178  CG  PRO A  72      -3.270  45.513   5.699  1.00 72.46           C  
ATOM   1179  HG2 PRO A  72      -3.858  46.160   5.048  1.00 72.46           H  
ATOM   1180  HG3 PRO A  72      -3.637  45.572   6.724  1.00 72.46           H  
ATOM   1181  CD  PRO A  72      -3.302  44.059   5.232  1.00 72.46           C  
ATOM   1182  HD2 PRO A  72      -3.452  44.018   4.153  1.00 72.46           H  
ATOM   1183  HD3 PRO A  72      -4.100  43.526   5.750  1.00 72.46           H  
ATOM   1184  N   LEU A  73       0.536  44.435   7.797  1.00 76.24           N  
ATOM   1185  H   LEU A  73       1.197  44.624   7.057  1.00 76.24           H  
ATOM   1186  CA  LEU A  73       1.023  44.614   9.162  1.00 76.24           C  
ATOM   1187  HA  LEU A  73       0.520  43.923   9.838  1.00 76.24           H  
ATOM   1188  C   LEU A  73       0.679  46.049   9.577  1.00 76.24           C  
ATOM   1189  CB  LEU A  73       2.543  44.354   9.190  1.00 76.24           C  
ATOM   1190  HB2 LEU A  73       2.994  44.861   8.337  1.00 76.24           H  
ATOM   1191  HB3 LEU A  73       2.964  44.809  10.086  1.00 76.24           H  
ATOM   1192  O   LEU A  73       1.072  46.989   8.886  1.00 76.24           O  
ATOM   1193  CG  LEU A  73       2.900  42.854   9.166  1.00 76.24           C  
ATOM   1194  HG  LEU A  73       2.104  42.292   8.679  1.00 76.24           H  
ATOM   1195  CD1 LEU A  73       4.190  42.605   8.383  1.00 76.24           C  
ATOM   1196 HD11 LEU A  73       4.052  42.918   7.348  1.00 76.24           H  
ATOM   1197 HD12 LEU A  73       5.006  43.177   8.826  1.00 76.24           H  
ATOM   1198 HD13 LEU A  73       4.436  41.544   8.403  1.00 76.24           H  
ATOM   1199  CD2 LEU A  73       3.091  42.312  10.584  1.00 76.24           C  
ATOM   1200 HD21 LEU A  73       3.924  42.819  11.070  1.00 76.24           H  
ATOM   1201 HD22 LEU A  73       3.287  41.240  10.548  1.00 76.24           H  
ATOM   1202 HD23 LEU A  73       2.186  42.489  11.165  1.00 76.24           H  
ATOM   1203  N   LEU A  74      -0.112  46.178  10.641  1.00 73.16           N  
ATOM   1204  H   LEU A  74      -0.336  45.341  11.161  1.00 73.16           H  
ATOM   1205  CA  LEU A  74      -0.397  47.446  11.313  1.00 73.16           C  
ATOM   1206  HA  LEU A  74      -0.557  48.231  10.573  1.00 73.16           H  
ATOM   1207  C   LEU A  74       0.818  47.907  12.121  1.00 73.16           C  
ATOM   1208  CB  LEU A  74      -1.646  47.291  12.206  1.00 73.16           C  
ATOM   1209  HB2 LEU A  74      -1.451  46.488  12.917  1.00 73.16           H  
ATOM   1210  HB3 LEU A  74      -1.760  48.209  12.782  1.00 73.16           H  
ATOM   1211  O   LEU A  74       1.497  47.022  12.694  1.00 73.16           O  
ATOM   1212  CG  LEU A  74      -2.962  47.008  11.469  1.00 73.16           C  
ATOM   1213  HG  LEU A  74      -2.851  46.131  10.830  1.00 73.16           H  
ATOM   1214  CD1 LEU A  74      -4.057  46.718  12.494  1.00 73.16           C  
ATOM   1215 HD11 LEU A  74      -3.770  45.854  13.094  1.00 73.16           H  
ATOM   1216 HD12 LEU A  74      -4.993  46.500  11.981  1.00 73.16           H  
ATOM   1217 HD13 LEU A  74      -4.188  47.581  13.147  1.00 73.16           H  
ATOM   1218  CD2 LEU A  74      -3.403  48.198  10.616  1.00 73.16           C  
ATOM   1219 HD21 LEU A  74      -3.476  49.092  11.236  1.00 73.16           H  
ATOM   1220 HD22 LEU A  74      -2.666  48.371   9.832  1.00 73.16           H  
ATOM   1221 HD23 LEU A  74      -4.366  47.987  10.153  1.00 73.16           H  
ATOM   1222  OXT LEU A  74       0.995  49.140  12.163  1.00 73.16           O  
TER    1223      LEU A  74                                                       
END   
