# Supplementary material for: New carbohydrate binding domains identified by phage display based functional metagenomic screens of human gut microbiota
Source: Commun Biol. 2023 Apr 5;6:371. doi: 10.1038/s42003-023-04718-0 (PMC10076258; doi:10.1038/s42003-023-04718-0)
Supplement: Supplementary file 5 — Supplementary Data 2 [file 42003_2023_4718_MOESM5_ESM.zip › SupplementaryData2/S10K_PBGlcNAc-GlcNAc17F1.pdb]

ATOM      1  N   GLY A   1      41.624   0.676 -21.035  1.00 61.12           N  
ATOM      2  H   GLY A   1      41.021   1.480 -21.134  1.00 61.12           H  
ATOM      3  H2  GLY A   1      41.802   0.276 -21.945  1.00 61.12           H  
ATOM      4  H3  GLY A   1      42.497   0.979 -20.629  1.00 61.12           H  
ATOM      5  CA  GLY A   1      41.001  -0.326 -20.149  1.00 61.12           C  
ATOM      6  HA2 GLY A   1      40.024  -0.620 -20.532  1.00 61.12           H  
ATOM      7  HA3 GLY A   1      41.645  -1.202 -20.068  1.00 61.12           H  
ATOM      8  C   GLY A   1      40.851   0.283 -18.777  1.00 61.12           C  
ATOM      9  O   GLY A   1      41.851   0.724 -18.231  1.00 61.12           O  
ATOM     10  N   ILE A   2      39.630   0.393 -18.259  1.00 69.21           N  
ATOM     11  H   ILE A   2      38.838  -0.041 -18.711  1.00 69.21           H  
ATOM     12  CA  ILE A   2      39.365   1.044 -16.970  1.00 69.21           C  
ATOM     13  HA  ILE A   2      40.255   1.592 -16.662  1.00 69.21           H  
ATOM     14  C   ILE A   2      39.120  -0.072 -15.953  1.00 69.21           C  
ATOM     15  CB  ILE A   2      38.204   2.072 -17.044  1.00 69.21           C  
ATOM     16  HB  ILE A   2      37.266   1.553 -16.843  1.00 69.21           H  
ATOM     17  O   ILE A   2      38.157  -0.824 -16.071  1.00 69.21           O  
ATOM     18  CG1 ILE A   2      38.075   2.749 -18.433  1.00 69.21           C  
ATOM     19 HG12 ILE A   2      38.985   3.307 -18.656  1.00 69.21           H  
ATOM     20 HG13 ILE A   2      37.941   1.985 -19.199  1.00 69.21           H  
ATOM     21  CG2 ILE A   2      38.429   3.124 -15.942  1.00 69.21           C  
ATOM     22 HG21 ILE A   2      39.310   3.728 -16.162  1.00 69.21           H  
ATOM     23 HG22 ILE A   2      37.561   3.778 -15.861  1.00 69.21           H  
ATOM     24 HG23 ILE A   2      38.560   2.635 -14.976  1.00 69.21           H  
ATOM     25  CD1 ILE A   2      36.869   3.683 -18.569  1.00 69.21           C  
ATOM     26 HD11 ILE A   2      36.782   4.013 -19.604  1.00 69.21           H  
ATOM     27 HD12 ILE A   2      36.995   4.563 -17.938  1.00 69.21           H  
ATOM     28 HD13 ILE A   2      35.956   3.158 -18.286  1.00 69.21           H  
ATOM     29  N   SER A   3      40.064  -0.247 -15.031  1.00 68.39           N  
ATOM     30  H   SER A   3      40.814   0.428 -14.988  1.00 68.39           H  
ATOM     31  CA  SER A   3      40.038  -1.296 -14.011  1.00 68.39           C  
ATOM     32  HA  SER A   3      39.600  -2.198 -14.437  1.00 68.39           H  
ATOM     33  C   SER A   3      39.184  -0.848 -12.824  1.00 68.39           C  
ATOM     34  CB  SER A   3      41.472  -1.630 -13.586  1.00 68.39           C  
ATOM     35  HB2 SER A   3      42.028  -1.975 -14.457  1.00 68.39           H  
ATOM     36  HB3 SER A   3      41.953  -0.737 -13.187  1.00 68.39           H  
ATOM     37  O   SER A   3      39.449   0.190 -12.218  1.00 68.39           O  
ATOM     38  OG  SER A   3      41.473  -2.640 -12.602  1.00 68.39           O  
ATOM     39  HG  SER A   3      42.333  -3.067 -12.583  1.00 68.39           H  
ATOM     40  N   HIS A   4      38.151  -1.628 -12.504  1.00 68.97           N  
ATOM     41  H   HIS A   4      38.006  -2.466 -13.049  1.00 68.97           H  
ATOM     42  CA  HIS A   4      37.274  -1.421 -11.355  1.00 68.97           C  
ATOM     43  HA  HIS A   4      37.068  -0.357 -11.235  1.00 68.97           H  
ATOM     44  C   HIS A   4      37.962  -1.937 -10.082  1.00 68.97           C  
ATOM     45  CB  HIS A   4      35.942  -2.155 -11.599  1.00 68.97           C  
ATOM     46  HB2 HIS A   4      36.141  -3.186 -11.893  1.00 68.97           H  
ATOM     47  HB3 HIS A   4      35.391  -2.187 -10.659  1.00 68.97           H  
ATOM     48  O   HIS A   4      37.959  -3.138  -9.820  1.00 68.97           O  
ATOM     49  CG  HIS A   4      35.046  -1.515 -12.631  1.00 68.97           C  
ATOM     50  CD2 HIS A   4      35.103  -1.668 -13.992  1.00 68.97           C  
ATOM     51  HD2 HIS A   4      35.822  -2.259 -14.540  1.00 68.97           H  
ATOM     52  ND1 HIS A   4      33.978  -0.688 -12.363  1.00 68.97           N  
ATOM     53  HD1 HIS A   4      33.671  -0.383 -11.451  1.00 68.97           H  
ATOM     54  CE1 HIS A   4      33.408  -0.350 -13.531  1.00 68.97           C  
ATOM     55  HE1 HIS A   4      32.548   0.293 -13.643  1.00 68.97           H  
ATOM     56  NE2 HIS A   4      34.059  -0.925 -14.552  1.00 68.97           N  
ATOM     57  N   LYS A   5      38.541  -1.048  -9.265  1.00 71.18           N  
ATOM     58  H   LYS A   5      38.550  -0.077  -9.541  1.00 71.18           H  
ATOM     59  CA  LYS A   5      38.918  -1.397  -7.886  1.00 71.18           C  
ATOM     60  HA  LYS A   5      39.210  -2.447  -7.853  1.00 71.18           H  
ATOM     61  C   LYS A   5      37.686  -1.256  -6.988  1.00 71.18           C  
ATOM     62  CB  LYS A   5      40.119  -0.572  -7.394  1.00 71.18           C  
ATOM     63  HB2 LYS A   5      39.942   0.489  -7.571  1.00 71.18           H  
ATOM     64  HB3 LYS A   5      40.213  -0.727  -6.319  1.00 71.18           H  
ATOM     65  O   LYS A   5      37.129  -0.170  -6.871  1.00 71.18           O  
ATOM     66  CG  LYS A   5      41.430  -1.013  -8.071  1.00 71.18           C  
ATOM     67  HG2 LYS A   5      41.501  -2.100  -8.039  1.00 71.18           H  
ATOM     68  HG3 LYS A   5      41.427  -0.693  -9.113  1.00 71.18           H  
ATOM     69  CD  LYS A   5      42.653  -0.423  -7.350  1.00 71.18           C  
ATOM     70  HD2 LYS A   5      42.624  -0.731  -6.305  1.00 71.18           H  
ATOM     71  HD3 LYS A   5      42.606   0.665  -7.399  1.00 71.18           H  
ATOM     72  CE  LYS A   5      43.955  -0.921  -7.992  1.00 71.18           C  
ATOM     73  HE2 LYS A   5      43.994  -0.562  -9.020  1.00 71.18           H  
ATOM     74  HE3 LYS A   5      43.932  -2.010  -8.018  1.00 71.18           H  
ATOM     75  NZ  LYS A   5      45.149  -0.456  -7.238  1.00 71.18           N  
ATOM     76  HZ1 LYS A   5      45.999  -0.787  -7.671  1.00 71.18           H  
ATOM     77  HZ2 LYS A   5      45.125  -0.802  -6.289  1.00 71.18           H  
ATOM     78  HZ3 LYS A   5      45.180   0.553  -7.203  1.00 71.18           H  
ATOM     79  N   GLN A   6      37.247  -2.372  -6.407  1.00 74.79           N  
ATOM     80  H   GLN A   6      37.760  -3.224  -6.582  1.00 74.79           H  
ATOM     81  CA  GLN A   6      36.163  -2.438  -5.423  1.00 74.79           C  
ATOM     82  HA  GLN A   6      35.245  -2.059  -5.873  1.00 74.79           H  
ATOM     83  C   GLN A   6      36.485  -1.573  -4.197  1.00 74.79           C  
ATOM     84  CB  GLN A   6      35.952  -3.901  -4.991  1.00 74.79           C  
ATOM     85  HB2 GLN A   6      35.510  -3.922  -3.995  1.00 74.79           H  
ATOM     86  HB3 GLN A   6      36.921  -4.398  -4.932  1.00 74.79           H  
ATOM     87  O   GLN A   6      37.574  -1.670  -3.634  1.00 74.79           O  
ATOM     88  CG  GLN A   6      35.012  -4.670  -5.931  1.00 74.79           C  
ATOM     89  HG2 GLN A   6      35.332  -4.529  -6.964  1.00 74.79           H  
ATOM     90  HG3 GLN A   6      34.005  -4.268  -5.827  1.00 74.79           H  
ATOM     91  CD  GLN A   6      34.985  -6.173  -5.653  1.00 74.79           C  
ATOM     92  NE2 GLN A   6      33.897  -6.854  -5.939  1.00 74.79           N  
ATOM     93 HE21 GLN A   6      33.071  -6.397  -6.297  1.00 74.79           H  
ATOM     94 HE22 GLN A   6      33.946  -7.842  -5.733  1.00 74.79           H  
ATOM     95  OE1 GLN A   6      35.942  -6.780  -5.211  1.00 74.79           O  
ATOM     96  N   ALA A   7      35.515  -0.760  -3.781  1.00 70.58           N  
ATOM     97  H   ALA A   7      34.647  -0.736  -4.297  1.00 70.58           H  
ATOM     98  CA  ALA A   7      35.514  -0.078  -2.496  1.00 70.58           C  
ATOM     99  HA  ALA A   7      36.515   0.296  -2.280  1.00 70.58           H  
ATOM    100  C   ALA A   7      35.109  -1.079  -1.403  1.00 70.58           C  
ATOM    101  CB  ALA A   7      34.555   1.118  -2.577  1.00 70.58           C  
ATOM    102  HB1 ALA A   7      34.539   1.636  -1.619  1.00 70.58           H  
ATOM    103  HB2 ALA A   7      33.544   0.776  -2.797  1.00 70.58           H  
ATOM    104  HB3 ALA A   7      34.885   1.811  -3.351  1.00 70.58           H  
ATOM    105  O   ALA A   7      34.029  -1.666  -1.453  1.00 70.58           O  
ATOM    106  N   THR A   8      35.994  -1.312  -0.439  1.00 61.06           N  
ATOM    107  H   THR A   8      36.908  -0.887  -0.497  1.00 61.06           H  
ATOM    108  CA  THR A   8      35.676  -2.018   0.804  1.00 61.06           C  
ATOM    109  HA  THR A   8      34.930  -2.790   0.616  1.00 61.06           H  
ATOM    110  C   THR A   8      35.089  -1.025   1.799  1.00 61.06           C  
ATOM    111  CB  THR A   8      36.923  -2.689   1.406  1.00 61.06           C  
ATOM    112  HB  THR A   8      36.762  -2.859   2.470  1.00 61.06           H  
ATOM    113  O   THR A   8      35.831  -0.256   2.410  1.00 61.06           O  
ATOM    114  CG2 THR A   8      37.214  -4.036   0.752  1.00 61.06           C  
ATOM    115 HG21 THR A   8      36.371  -4.710   0.907  1.00 61.06           H  
ATOM    116 HG22 THR A   8      37.381  -3.901  -0.317  1.00 61.06           H  
ATOM    117 HG23 THR A   8      38.106  -4.471   1.203  1.00 61.06           H  
ATOM    118  OG1 THR A   8      38.057  -1.866   1.235  1.00 61.06           O  
ATOM    119  HG1 THR A   8      37.883  -1.073   1.747  1.00 61.06           H  
ATOM    120  N   ASP A   9      33.771  -1.062   1.982  1.00 69.39           N  
ATOM    121  H   ASP A   9      33.203  -1.615   1.356  1.00 69.39           H  
ATOM    122  CA  ASP A   9      33.081  -0.301   3.024  1.00 69.39           C  
ATOM    123  HA  ASP A   9      33.529   0.690   3.092  1.00 69.39           H  
ATOM    124  C   ASP A   9      33.274  -0.990   4.382  1.00 69.39           C  
ATOM    125  CB  ASP A   9      31.600  -0.105   2.665  1.00 69.39           C  
ATOM    126  HB2 ASP A   9      31.092   0.345   3.518  1.00 69.39           H  
ATOM    127  HB3 ASP A   9      31.145  -1.076   2.472  1.00 69.39           H  
ATOM    128  O   ASP A   9      32.479  -1.819   4.827  1.00 69.39           O  
ATOM    129  CG  ASP A   9      31.393   0.812   1.454  1.00 69.39           C  
ATOM    130  OD1 ASP A   9      32.201   1.752   1.281  1.00 69.39           O  
ATOM    131  OD2 ASP A   9      30.415   0.564   0.715  1.00 69.39           O  
ATOM    132  N   GLY A  10      34.383  -0.664   5.042  1.00 62.28           N  
ATOM    133  H   GLY A  10      35.034  -0.048   4.575  1.00 62.28           H  
ATOM    134  CA  GLY A  10      34.614  -0.985   6.445  1.00 62.28           C  
ATOM    135  HA2 GLY A  10      35.686  -0.984   6.643  1.00 62.28           H  
ATOM    136  HA3 GLY A  10      34.216  -1.974   6.676  1.00 62.28           H  
ATOM    137  C   GLY A  10      33.953   0.053   7.346  1.00 62.28           C  
ATOM    138  O   GLY A  10      34.601   1.013   7.746  1.00 62.28           O  
ATOM    139  N   ALA A  11      32.685  -0.141   7.704  1.00 65.46           N  
ATOM    140  H   ALA A  11      32.169  -0.884   7.255  1.00 65.46           H  
ATOM    141  CA  ALA A  11      32.050   0.593   8.800  1.00 65.46           C  
ATOM    142  HA  ALA A  11      32.791   1.226   9.288  1.00 65.46           H  
ATOM    143  C   ALA A  11      31.566  -0.407   9.854  1.00 65.46           C  
ATOM    144  CB  ALA A  11      30.980   1.545   8.265  1.00 65.46           C  
ATOM    145  HB1 ALA A  11      31.430   2.248   7.563  1.00 65.46           H  
ATOM    146  HB2 ALA A  11      30.201   0.979   7.756  1.00 65.46           H  
ATOM    147  HB3 ALA A  11      30.537   2.099   9.093  1.00 65.46           H  
ATOM    148  O   ALA A  11      30.423  -0.859   9.869  1.00 65.46           O  
ATOM    149  N   SER A  12      32.525  -0.782  10.699  1.00 65.49           N  
ATOM    150  H   SER A  12      33.433  -0.368  10.539  1.00 65.49           H  
ATOM    151  CA  SER A  12      32.358  -1.528  11.942  1.00 65.49           C  
ATOM    152  HA  SER A  12      32.177  -2.579  11.713  1.00 65.49           H  
ATOM    153  C   SER A  12      31.193  -0.972  12.772  1.00 65.49           C  
ATOM    154  CB  SER A  12      33.670  -1.404  12.720  1.00 65.49           C  
ATOM    155  HB2 SER A  12      34.493  -1.773  12.108  1.00 65.49           H  
ATOM    156  HB3 SER A  12      33.849  -0.356  12.960  1.00 65.49           H  
ATOM    157  O   SER A  12      31.087   0.238  12.984  1.00 65.49           O  
ATOM    158  OG  SER A  12      33.614  -2.148  13.913  1.00 65.49           O  
ATOM    159  HG  SER A  12      34.361  -1.910  14.467  1.00 65.49           H  
ATOM    160  N   GLY A  13      30.305  -1.866  13.214  1.00 59.20           N  
ATOM    161  H   GLY A  13      30.497  -2.839  13.025  1.00 59.20           H  
ATOM    162  CA  GLY A  13      29.069  -1.542  13.918  1.00 59.20           C  
ATOM    163  HA2 GLY A  13      28.437  -0.947  13.259  1.00 59.20           H  
ATOM    164  HA3 GLY A  13      28.538  -2.462  14.159  1.00 59.20           H  
ATOM    165  C   GLY A  13      29.307  -0.778  15.217  1.00 59.20           C  
ATOM    166  O   GLY A  13      29.982  -1.259  16.124  1.00 59.20           O  
ATOM    167  N   THR A  14      28.704   0.402  15.327  1.00 60.15           N  
ATOM    168  H   THR A  14      28.198   0.773  14.535  1.00 60.15           H  
ATOM    169  CA  THR A  14      28.609   1.138  16.590  1.00 60.15           C  
ATOM    170  HA  THR A  14      29.412   0.781  17.234  1.00 60.15           H  
ATOM    171  C   THR A  14      27.303   0.798  17.303  1.00 60.15           C  
ATOM    172  CB  THR A  14      28.815   2.656  16.437  1.00 60.15           C  
ATOM    173  HB  THR A  14      28.019   3.187  16.959  1.00 60.15           H  
ATOM    174  O   THR A  14      26.220   0.740  16.722  1.00 60.15           O  
ATOM    175  CG2 THR A  14      30.158   3.083  17.028  1.00 60.15           C  
ATOM    176 HG21 THR A  14      30.176   2.870  18.097  1.00 60.15           H  
ATOM    177 HG22 THR A  14      30.972   2.549  16.539  1.00 60.15           H  
ATOM    178 HG23 THR A  14      30.294   4.155  16.885  1.00 60.15           H  
ATOM    179  OG1 THR A  14      28.822   3.060  15.086  1.00 60.15           O  
ATOM    180  HG1 THR A  14      29.615   2.701  14.680  1.00 60.15           H  
ATOM    181  N   SER A  15      27.457   0.527  18.592  1.00 59.68           N  
ATOM    182  H   SER A  15      28.374   0.685  18.983  1.00 59.68           H  
ATOM    183  CA  SER A  15      26.491   0.052  19.573  1.00 59.68           C  
ATOM    184  HA  SER A  15      26.065  -0.889  19.226  1.00 59.68           H  
ATOM    185  C   SER A  15      25.347   1.040  19.841  1.00 59.68           C  
ATOM    186  CB  SER A  15      27.280  -0.218  20.866  1.00 59.68           C  
ATOM    187  HB2 SER A  15      27.789  -1.178  20.774  1.00 59.68           H  
ATOM    188  HB3 SER A  15      26.596  -0.266  21.713  1.00 59.68           H  
ATOM    189  O   SER A  15      25.521   2.088  20.460  1.00 59.68           O  
ATOM    190  OG  SER A  15      28.259   0.790  21.088  1.00 59.68           O  
ATOM    191  HG  SER A  15      28.643   0.678  21.960  1.00 59.68           H  
ATOM    192  N   GLY A  16      24.129   0.662  19.451  1.00 66.49           N  
ATOM    193  H   GLY A  16      24.049  -0.170  18.883  1.00 66.49           H  
ATOM    194  CA  GLY A  16      22.897   1.330  19.875  1.00 66.49           C  
ATOM    195  HA2 GLY A  16      22.097   1.089  19.175  1.00 66.49           H  
ATOM    196  HA3 GLY A  16      23.039   2.411  19.869  1.00 66.49           H  
ATOM    197  C   GLY A  16      22.467   0.874  21.270  1.00 66.49           C  
ATOM    198  O   GLY A  16      21.803  -0.148  21.421  1.00 66.49           O  
ATOM    199  N   SER A  17      22.872   1.640  22.277  1.00 59.19           N  
ATOM    200  H   SER A  17      23.463   2.419  22.024  1.00 59.19           H  
ATOM    201  CA  SER A  17      22.567   1.475  23.699  1.00 59.19           C  
ATOM    202  HA  SER A  17      22.788   0.446  23.983  1.00 59.19           H  
ATOM    203  C   SER A  17      21.101   1.792  24.057  1.00 59.19           C  
ATOM    204  CB  SER A  17      23.516   2.400  24.470  1.00 59.19           C  
ATOM    205  HB2 SER A  17      24.545   2.152  24.208  1.00 59.19           H  
ATOM    206  HB3 SER A  17      23.323   3.433  24.182  1.00 59.19           H  
ATOM    207  O   SER A  17      20.520   2.761  23.573  1.00 59.19           O  
ATOM    208  OG  SER A  17      23.357   2.277  25.863  1.00 59.19           O  
ATOM    209  HG  SER A  17      23.995   2.849  26.295  1.00 59.19           H  
ATOM    210  N   LEU A  18      20.552   0.959  24.950  1.00 55.81           N  
ATOM    211  H   LEU A  18      21.139   0.166  25.165  1.00 55.81           H  
ATOM    212  CA  LEU A  18      19.511   1.223  25.955  1.00 55.81           C  
ATOM    213  HA  LEU A  18      19.108   0.254  26.249  1.00 55.81           H  
ATOM    214  C   LEU A  18      18.296   2.080  25.557  1.00 55.81           C  
ATOM    215  CB  LEU A  18      20.190   1.829  27.202  1.00 55.81           C  
ATOM    216  HB2 LEU A  18      20.701   2.742  26.895  1.00 55.81           H  
ATOM    217  HB3 LEU A  18      19.423   2.117  27.921  1.00 55.81           H  
ATOM    218  O   LEU A  18      18.296   3.296  25.728  1.00 55.81           O  
ATOM    219  CG  LEU A  18      21.202   0.918  27.918  1.00 55.81           C  
ATOM    220  HG  LEU A  18      21.909   0.500  27.202  1.00 55.81           H  
ATOM    221  CD1 LEU A  18      21.979   1.731  28.952  1.00 55.81           C  
ATOM    222 HD11 LEU A  18      22.494   2.558  28.462  1.00 55.81           H  
ATOM    223 HD12 LEU A  18      22.725   1.098  29.434  1.00 55.81           H  
ATOM    224 HD13 LEU A  18      21.303   2.130  29.708  1.00 55.81           H  
ATOM    225  CD2 LEU A  18      20.507  -0.240  28.639  1.00 55.81           C  
ATOM    226 HD21 LEU A  18      19.776   0.145  29.351  1.00 55.81           H  
ATOM    227 HD22 LEU A  18      21.251  -0.825  29.180  1.00 55.81           H  
ATOM    228 HD23 LEU A  18      20.016  -0.896  27.921  1.00 55.81           H  
ATOM    229  N   LYS A  19      17.168   1.411  25.270  1.00 58.23           N  
ATOM    230  H   LYS A  19      17.269   0.438  25.021  1.00 58.23           H  
ATOM    231  CA  LYS A  19      15.850   1.847  25.774  1.00 58.23           C  
ATOM    232  HA  LYS A  19      16.020   2.480  26.645  1.00 58.23           H  
ATOM    233  C   LYS A  19      15.048   0.645  26.266  1.00 58.23           C  
ATOM    234  CB  LYS A  19      15.067   2.709  24.762  1.00 58.23           C  
ATOM    235  HB2 LYS A  19      14.979   2.183  23.811  1.00 58.23           H  
ATOM    236  HB3 LYS A  19      14.068   2.886  25.159  1.00 58.23           H  
ATOM    237  O   LYS A  19      14.439  -0.089  25.490  1.00 58.23           O  
ATOM    238  CG  LYS A  19      15.755   4.067  24.547  1.00 58.23           C  
ATOM    239  HG2 LYS A  19      16.006   4.495  25.518  1.00 58.23           H  
ATOM    240  HG3 LYS A  19      16.669   3.894  23.979  1.00 58.23           H  
ATOM    241  CD  LYS A  19      14.936   5.103  23.779  1.00 58.23           C  
ATOM    242  HD2 LYS A  19      14.058   5.381  24.362  1.00 58.23           H  
ATOM    243  HD3 LYS A  19      14.633   4.690  22.817  1.00 58.23           H  
ATOM    244  CE  LYS A  19      15.853   6.319  23.575  1.00 58.23           C  
ATOM    245  HE2 LYS A  19      16.740   5.989  23.035  1.00 58.23           H  
ATOM    246  HE3 LYS A  19      16.187   6.670  24.552  1.00 58.23           H  
ATOM    247  NZ  LYS A  19      15.188   7.417  22.833  1.00 58.23           N  
ATOM    248  HZ1 LYS A  19      14.911   7.110  21.911  1.00 58.23           H  
ATOM    249  HZ2 LYS A  19      14.378   7.749  23.337  1.00 58.23           H  
ATOM    250  HZ3 LYS A  19      15.829   8.191  22.727  1.00 58.23           H  
ATOM    251  N   SER A  20      15.066   0.473  27.583  1.00 62.45           N  
ATOM    252  H   SER A  20      15.585   1.146  28.128  1.00 62.45           H  
ATOM    253  CA  SER A  20      14.115  -0.308  28.368  1.00 62.45           C  
ATOM    254  HA  SER A  20      14.252  -1.372  28.174  1.00 62.45           H  
ATOM    255  C   SER A  20      12.686   0.101  28.004  1.00 62.45           C  
ATOM    256  CB  SER A  20      14.383  -0.024  29.858  1.00 62.45           C  
ATOM    257  HB2 SER A  20      13.518  -0.322  30.451  1.00 62.45           H  
ATOM    258  HB3 SER A  20      15.246  -0.607  30.180  1.00 62.45           H  
ATOM    259  O   SER A  20      12.224   1.190  28.338  1.00 62.45           O  
ATOM    260  OG  SER A  20      14.664   1.353  30.065  1.00 62.45           O  
ATOM    261  HG  SER A  20      14.636   1.545  31.005  1.00 62.45           H  
ATOM    262  N   ARG A  21      11.957  -0.759  27.289  1.00 67.53           N  
ATOM    263  H   ARG A  21      12.375  -1.634  27.004  1.00 67.53           H  
ATOM    264  CA  ARG A  21      10.514  -0.560  27.129  1.00 67.53           C  
ATOM    265  HA  ARG A  21      10.349   0.497  26.918  1.00 67.53           H  
ATOM    266  C   ARG A  21       9.834  -0.892  28.465  1.00 67.53           C  
ATOM    267  CB  ARG A  21       9.960  -1.369  25.952  1.00 67.53           C  
ATOM    268  HB2 ARG A  21       8.875  -1.424  26.047  1.00 67.53           H  
ATOM    269  HB3 ARG A  21      10.362  -2.382  25.973  1.00 67.53           H  
ATOM    270  O   ARG A  21      10.093  -1.971  29.001  1.00 67.53           O  
ATOM    271  CG  ARG A  21      10.300  -0.683  24.620  1.00 67.53           C  
ATOM    272  HG2 ARG A  21       9.888   0.326  24.628  1.00 67.53           H  
ATOM    273  HG3 ARG A  21      11.382  -0.626  24.497  1.00 67.53           H  
ATOM    274  CD  ARG A  21       9.695  -1.462  23.449  1.00 67.53           C  
ATOM    275  HD2 ARG A  21       8.644  -1.652  23.665  1.00 67.53           H  
ATOM    276  HD3 ARG A  21      10.213  -2.417  23.361  1.00 67.53           H  
ATOM    277  NE  ARG A  21       9.800  -0.713  22.183  1.00 67.53           N  
ATOM    278  HE  ARG A  21      10.290   0.170  22.217  1.00 67.53           H  
ATOM    279  NH1 ARG A  21       8.692  -2.227  20.861  1.00 67.53           N  
ATOM    280 HH11 ARG A  21       8.604  -2.845  21.655  1.00 67.53           H  
ATOM    281 HH12 ARG A  21       8.320  -2.505  19.964  1.00 67.53           H  
ATOM    282  NH2 ARG A  21       9.416  -0.317  19.970  1.00 67.53           N  
ATOM    283 HH21 ARG A  21       9.045  -0.615  19.079  1.00 67.53           H  
ATOM    284 HH22 ARG A  21       9.895   0.570  20.036  1.00 67.53           H  
ATOM    285  CZ  ARG A  21       9.305  -1.087  21.015  1.00 67.53           C  
ATOM    286  N   PRO A  22       9.016   0.015  29.027  1.00 62.28           N  
ATOM    287  CA  PRO A  22       8.396  -0.186  30.327  1.00 62.28           C  
ATOM    288  HA  PRO A  22       9.175  -0.376  31.065  1.00 62.28           H  
ATOM    289  C   PRO A  22       7.443  -1.382  30.293  1.00 62.28           C  
ATOM    290  CB  PRO A  22       7.700   1.132  30.681  1.00 62.28           C  
ATOM    291  HB2 PRO A  22       8.387   1.765  31.242  1.00 62.28           H  
ATOM    292  HB3 PRO A  22       6.780   0.977  31.245  1.00 62.28           H  
ATOM    293  O   PRO A  22       6.693  -1.598  29.341  1.00 62.28           O  
ATOM    294  CG  PRO A  22       7.428   1.763  29.318  1.00 62.28           C  
ATOM    295  HG2 PRO A  22       7.378   2.850  29.378  1.00 62.28           H  
ATOM    296  HG3 PRO A  22       6.503   1.359  28.906  1.00 62.28           H  
ATOM    297  CD  PRO A  22       8.610   1.296  28.472  1.00 62.28           C  
ATOM    298  HD2 PRO A  22       8.303   1.203  27.430  1.00 62.28           H  
ATOM    299  HD3 PRO A  22       9.432   2.006  28.565  1.00 62.28           H  
ATOM    300  N   ARG A  23       7.513  -2.158  31.372  1.00 60.58           N  
ATOM    301  H   ARG A  23       8.167  -1.861  32.082  1.00 60.58           H  
ATOM    302  CA  ARG A  23       6.703  -3.332  31.684  1.00 60.58           C  
ATOM    303  HA  ARG A  23       6.832  -4.089  30.910  1.00 60.58           H  
ATOM    304  C   ARG A  23       5.227  -2.931  31.743  1.00 60.58           C  
ATOM    305  CB  ARG A  23       7.261  -3.848  33.026  1.00 60.58           C  
ATOM    306  HB2 ARG A  23       7.167  -3.062  33.775  1.00 60.58           H  
ATOM    307  HB3 ARG A  23       8.325  -4.035  32.880  1.00 60.58           H  
ATOM    308  O   ARG A  23       4.799  -2.333  32.724  1.00 60.58           O  
ATOM    309  CG  ARG A  23       6.634  -5.127  33.594  1.00 60.58           C  
ATOM    310  HG2 ARG A  23       5.617  -4.922  33.926  1.00 60.58           H  
ATOM    311  HG3 ARG A  23       6.621  -5.904  32.830  1.00 60.58           H  
ATOM    312  CD  ARG A  23       7.501  -5.585  34.780  1.00 60.58           C  
ATOM    313  HD2 ARG A  23       8.504  -5.790  34.408  1.00 60.58           H  
ATOM    314  HD3 ARG A  23       7.564  -4.773  35.504  1.00 60.58           H  
ATOM    315  NE  ARG A  23       6.953  -6.777  35.456  1.00 60.58           N  
ATOM    316  HE  ARG A  23       5.948  -6.823  35.541  1.00 60.58           H  
ATOM    317  NH1 ARG A  23       8.941  -7.831  35.970  1.00 60.58           N  
ATOM    318 HH11 ARG A  23       9.459  -7.096  35.511  1.00 60.58           H  
ATOM    319 HH12 ARG A  23       9.434  -8.589  36.420  1.00 60.58           H  
ATOM    320  NH2 ARG A  23       7.017  -8.716  36.650  1.00 60.58           N  
ATOM    321 HH21 ARG A  23       6.011  -8.706  36.739  1.00 60.58           H  
ATOM    322 HH22 ARG A  23       7.540  -9.459  37.094  1.00 60.58           H  
ATOM    323  CZ  ARG A  23       7.639  -7.762  36.017  1.00 60.58           C  
ATOM    324  N   ALA A  24       4.457  -3.249  30.705  1.00 65.54           N  
ATOM    325  H   ALA A  24       4.878  -3.660  29.884  1.00 65.54           H  
ATOM    326  CA  ALA A  24       3.007  -3.101  30.754  1.00 65.54           C  
ATOM    327  HA  ALA A  24       2.775  -2.094  31.101  1.00 65.54           H  
ATOM    328  C   ALA A  24       2.451  -4.108  31.772  1.00 65.54           C  
ATOM    329  CB  ALA A  24       2.408  -3.249  29.353  1.00 65.54           C  
ATOM    330  HB1 ALA A  24       2.829  -2.496  28.687  1.00 65.54           H  
ATOM    331  HB2 ALA A  24       2.619  -4.244  28.962  1.00 65.54           H  
ATOM    332  HB3 ALA A  24       1.328  -3.113  29.407  1.00 65.54           H  
ATOM    333  O   ALA A  24       2.628  -5.320  31.643  1.00 65.54           O  
ATOM    334  N   GLN A  25       1.879  -3.555  32.835  1.00 68.44           N  
ATOM    335  H   GLN A  25       1.805  -2.548  32.848  1.00 68.44           H  
ATOM    336  CA  GLN A  25       1.329  -4.247  33.987  1.00 68.44           C  
ATOM    337  HA  GLN A  25       2.102  -4.884  34.415  1.00 68.44           H  
ATOM    338  C   GLN A  25       0.146  -5.134  33.587  1.00 68.44           C  
ATOM    339  CB  GLN A  25       0.925  -3.190  35.027  1.00 68.44           C  
ATOM    340  HB2 GLN A  25       0.283  -2.452  34.545  1.00 68.44           H  
ATOM    341  HB3 GLN A  25       0.354  -3.662  35.827  1.00 68.44           H  
ATOM    342  O   GLN A  25      -0.650  -4.801  32.710  1.00 68.44           O  
ATOM    343  CG  GLN A  25       2.154  -2.497  35.647  1.00 68.44           C  
ATOM    344  HG2 GLN A  25       2.876  -2.234  34.874  1.00 68.44           H  
ATOM    345  HG3 GLN A  25       2.636  -3.187  36.339  1.00 68.44           H  
ATOM    346  CD  GLN A  25       1.788  -1.207  36.374  1.00 68.44           C  
ATOM    347  NE2 GLN A  25       2.217  -1.012  37.601  1.00 68.44           N  
ATOM    348 HE21 GLN A  25       2.727  -1.719  38.110  1.00 68.44           H  
ATOM    349 HE22 GLN A  25       1.913  -0.148  38.028  1.00 68.44           H  
ATOM    350  OE1 GLN A  25       1.133  -0.335  35.837  1.00 68.44           O  
ATOM    351  N   ALA A  26       0.067  -6.281  34.253  1.00 60.25           N  
ATOM    352  H   ALA A  26       0.734  -6.444  34.994  1.00 60.25           H  
ATOM    353  CA  ALA A  26      -1.007  -7.246  34.138  1.00 60.25           C  
ATOM    354  HA  ALA A  26      -1.120  -7.542  33.095  1.00 60.25           H  
ATOM    355  C   ALA A  26      -2.330  -6.648  34.638  1.00 60.25           C  
ATOM    356  CB  ALA A  26      -0.600  -8.468  34.976  1.00 60.25           C  
ATOM    357  HB1 ALA A  26       0.334  -8.885  34.599  1.00 60.25           H  
ATOM    358  HB2 ALA A  26      -1.378  -9.228  34.908  1.00 60.25           H  
ATOM    359  HB3 ALA A  26      -0.482  -8.186  36.022  1.00 60.25           H  
ATOM    360  O   ALA A  26      -2.419  -6.241  35.793  1.00 60.25           O  
ATOM    361  N   TYR A  27      -3.368  -6.682  33.804  1.00 69.76           N  
ATOM    362  H   TYR A  27      -3.217  -6.968  32.847  1.00 69.76           H  
ATOM    363  CA  TYR A  27      -4.744  -6.685  34.292  1.00 69.76           C  
ATOM    364  HA  TYR A  27      -4.813  -6.116  35.219  1.00 69.76           H  
ATOM    365  C   TYR A  27      -5.105  -8.139  34.609  1.00 69.76           C  
ATOM    366  CB  TYR A  27      -5.686  -6.010  33.285  1.00 69.76           C  
ATOM    367  HB2 TYR A  27      -5.537  -6.444  32.296  1.00 69.76           H  
ATOM    368  HB3 TYR A  27      -6.714  -6.219  33.583  1.00 69.76           H  
ATOM    369  O   TYR A  27      -5.451  -8.924  33.726  1.00 69.76           O  
ATOM    370  CG  TYR A  27      -5.507  -4.502  33.220  1.00 69.76           C  
ATOM    371  CD1 TYR A  27      -6.184  -3.676  34.139  1.00 69.76           C  
ATOM    372  HD1 TYR A  27      -6.838  -4.112  34.879  1.00 69.76           H  
ATOM    373  CD2 TYR A  27      -4.639  -3.928  32.270  1.00 69.76           C  
ATOM    374  HD2 TYR A  27      -4.099  -4.561  31.582  1.00 69.76           H  
ATOM    375  CE1 TYR A  27      -5.998  -2.280  34.106  1.00 69.76           C  
ATOM    376  HE1 TYR A  27      -6.508  -1.643  34.814  1.00 69.76           H  
ATOM    377  CE2 TYR A  27      -4.448  -2.532  32.236  1.00 69.76           C  
ATOM    378  HE2 TYR A  27      -3.768  -2.098  31.517  1.00 69.76           H  
ATOM    379  OH  TYR A  27      -4.945  -0.359  33.132  1.00 69.76           O  
ATOM    380  HH  TYR A  27      -4.291  -0.094  32.481  1.00 69.76           H  
ATOM    381  CZ  TYR A  27      -5.129  -1.705  33.156  1.00 69.76           C  
ATOM    382  N   GLN A  28      -4.931  -8.511  35.878  1.00 54.77           N  
ATOM    383  H   GLN A  28      -4.598  -7.801  36.513  1.00 54.77           H  
ATOM    384  CA  GLN A  28      -5.732  -9.564  36.489  1.00 54.77           C  
ATOM    385  HA  GLN A  28      -5.765 -10.445  35.848  1.00 54.77           H  
ATOM    386  C   GLN A  28      -7.136  -8.993  36.658  1.00 54.77           C  
ATOM    387  CB  GLN A  28      -5.176  -9.935  37.876  1.00 54.77           C  
ATOM    388  HB2 GLN A  28      -5.042  -9.026  38.462  1.00 54.77           H  
ATOM    389  HB3 GLN A  28      -5.911 -10.558  38.385  1.00 54.77           H  
ATOM    390  O   GLN A  28      -7.258  -7.860  37.104  1.00 54.77           O  
ATOM    391  CG  GLN A  28      -3.852 -10.707  37.823  1.00 54.77           C  
ATOM    392  HG2 GLN A  28      -3.995 -11.620  37.245  1.00 54.77           H  
ATOM    393  HG3 GLN A  28      -3.094 -10.100  37.329  1.00 54.77           H  
ATOM    394  CD  GLN A  28      -3.334 -11.085  39.212  1.00 54.77           C  
ATOM    395  NE2 GLN A  28      -2.350 -11.953  39.305  1.00 54.77           N  
ATOM    396 HE21 GLN A  28      -1.960 -12.400  38.487  1.00 54.77           H  
ATOM    397 HE22 GLN A  28      -2.077 -12.176  40.251  1.00 54.77           H  
ATOM    398  OE1 GLN A  28      -3.779 -10.622  40.242  1.00 54.77           O  
ATOM    399  N   GLU A  29      -8.154  -9.752  36.269  1.00 61.80           N  
ATOM    400  H   GLU A  29      -7.929 -10.488  35.614  1.00 61.80           H  
ATOM    401  CA  GLU A  29      -9.379  -9.975  37.047  1.00 61.80           C  
ATOM    402  HA  GLU A  29      -9.156 -10.768  37.761  1.00 61.80           H  
ATOM    403  C   GLU A  29     -10.495 -10.472  36.122  1.00 61.80           C  
ATOM    404  CB  GLU A  29      -9.831  -8.776  37.904  1.00 61.80           C  
ATOM    405  HB2 GLU A  29     -10.113  -7.933  37.273  1.00 61.80           H  
ATOM    406  HB3 GLU A  29      -8.999  -8.493  38.549  1.00 61.80           H  
ATOM    407  O   GLU A  29     -10.970  -9.781  35.226  1.00 61.80           O  
ATOM    408  CG  GLU A  29     -10.964  -9.124  38.873  1.00 61.80           C  
ATOM    409  HG2 GLU A  29     -10.819 -10.144  39.230  1.00 61.80           H  
ATOM    410  HG3 GLU A  29     -11.917  -9.086  38.345  1.00 61.80           H  
ATOM    411  CD  GLU A  29     -10.979  -8.162  40.074  1.00 61.80           C  
ATOM    412  OE1 GLU A  29     -11.237  -8.664  41.190  1.00 61.80           O  
ATOM    413  OE2 GLU A  29     -10.727  -6.954  39.866  1.00 61.80           O  
ATOM    414  N   GLY A  30     -10.874 -11.728  36.355  1.00 57.45           N  
ATOM    415  H   GLY A  30     -10.262 -12.243  36.971  1.00 57.45           H  
ATOM    416  CA  GLY A  30     -12.278 -12.090  36.504  1.00 57.45           C  
ATOM    417  HA2 GLY A  30     -12.712 -11.431  37.257  1.00 57.45           H  
ATOM    418  HA3 GLY A  30     -12.330 -13.102  36.904  1.00 57.45           H  
ATOM    419  C   GLY A  30     -13.182 -12.000  35.277  1.00 57.45           C  
ATOM    420  O   GLY A  30     -13.705 -10.952  34.931  1.00 57.45           O  
ATOM    421  N   GLN A  31     -13.510 -13.178  34.744  1.00 55.31           N  
ATOM    422  H   GLN A  31     -12.957 -13.965  35.050  1.00 55.31           H  
ATOM    423  CA  GLN A  31     -14.842 -13.502  34.225  1.00 55.31           C  
ATOM    424  HA  GLN A  31     -14.771 -14.489  33.768  1.00 55.31           H  
ATOM    425  C   GLN A  31     -15.405 -12.576  33.135  1.00 55.31           C  
ATOM    426  CB  GLN A  31     -15.835 -13.635  35.394  1.00 55.31           C  
ATOM    427  HB2 GLN A  31     -15.971 -12.669  35.879  1.00 55.31           H  
ATOM    428  HB3 GLN A  31     -16.794 -13.935  34.971  1.00 55.31           H  
ATOM    429  O   GLN A  31     -16.316 -11.783  33.364  1.00 55.31           O  
ATOM    430  CG  GLN A  31     -15.415 -14.664  36.452  1.00 55.31           C  
ATOM    431  HG2 GLN A  31     -14.591 -14.264  37.044  1.00 55.31           H  
ATOM    432  HG3 GLN A  31     -15.083 -15.581  35.964  1.00 55.31           H  
ATOM    433  CD  GLN A  31     -16.576 -15.020  37.373  1.00 55.31           C  
ATOM    434  NE2 GLN A  31     -16.379 -15.058  38.672  1.00 55.31           N  
ATOM    435 HE21 GLN A  31     -17.191 -15.276  39.231  1.00 55.31           H  
ATOM    436 HE22 GLN A  31     -15.498 -14.788  39.085  1.00 55.31           H  
ATOM    437  OE1 GLN A  31     -17.678 -15.299  36.936  1.00 55.31           O  
ATOM    438  N   ARG A  32     -14.983 -12.791  31.884  1.00 67.40           N  
ATOM    439  H   ARG A  32     -14.229 -13.449  31.744  1.00 67.40           H  
ATOM    440  CA  ARG A  32     -15.887 -12.523  30.758  1.00 67.40           C  
ATOM    441  HA  ARG A  32     -16.648 -11.824  31.106  1.00 67.40           H  
ATOM    442  C   ARG A  32     -16.614 -13.818  30.385  1.00 67.40           C  
ATOM    443  CB  ARG A  32     -15.176 -11.832  29.594  1.00 67.40           C  
ATOM    444  HB2 ARG A  32     -14.182 -12.256  29.448  1.00 67.40           H  
ATOM    445  HB3 ARG A  32     -15.761 -11.977  28.686  1.00 67.40           H  
ATOM    446  O   ARG A  32     -15.942 -14.824  30.153  1.00 67.40           O  
ATOM    447  CG  ARG A  32     -15.090 -10.326  29.891  1.00 67.40           C  
ATOM    448  HG2 ARG A  32     -14.477 -10.162  30.777  1.00 67.40           H  
ATOM    449  HG3 ARG A  32     -16.092  -9.940  30.080  1.00 67.40           H  
ATOM    450  CD  ARG A  32     -14.492  -9.569  28.707  1.00 67.40           C  
ATOM    451  HD2 ARG A  32     -13.453  -9.878  28.584  1.00 67.40           H  
ATOM    452  HD3 ARG A  32     -15.052  -9.828  27.809  1.00 67.40           H  
ATOM    453  NE  ARG A  32     -14.559  -8.114  28.926  1.00 67.40           N  
ATOM    454  HE  ARG A  32     -14.852  -7.813  29.844  1.00 67.40           H  
ATOM    455  NH1 ARG A  32     -13.801  -7.468  26.861  1.00 67.40           N  
ATOM    456 HH11 ARG A  32     -13.679  -8.442  26.622  1.00 67.40           H  
ATOM    457 HH12 ARG A  32     -13.547  -6.738  26.210  1.00 67.40           H  
ATOM    458  NH2 ARG A  32     -14.369  -5.917  28.363  1.00 67.40           N  
ATOM    459 HH21 ARG A  32     -14.114  -5.192  27.708  1.00 67.40           H  
ATOM    460 HH22 ARG A  32     -14.682  -5.661  29.289  1.00 67.40           H  
ATOM    461  CZ  ARG A  32     -14.245  -7.176  28.052  1.00 67.40           C  
ATOM    462  N   PRO A  33     -17.960 -13.826  30.376  1.00 60.04           N  
ATOM    463  CA  PRO A  33     -18.753 -15.028  30.157  1.00 60.04           C  
ATOM    464  HA  PRO A  33     -18.529 -15.755  30.938  1.00 60.04           H  
ATOM    465  C   PRO A  33     -18.435 -15.643  28.795  1.00 60.04           C  
ATOM    466  CB  PRO A  33     -20.219 -14.595  30.277  1.00 60.04           C  
ATOM    467  HB2 PRO A  33     -20.551 -14.724  31.307  1.00 60.04           H  
ATOM    468  HB3 PRO A  33     -20.871 -15.146  29.598  1.00 60.04           H  
ATOM    469  O   PRO A  33     -18.207 -14.935  27.814  1.00 60.04           O  
ATOM    470  CG  PRO A  33     -20.181 -13.106  29.941  1.00 60.04           C  
ATOM    471  HG2 PRO A  33     -21.006 -12.565  30.404  1.00 60.04           H  
ATOM    472  HG3 PRO A  33     -20.192 -12.974  28.859  1.00 60.04           H  
ATOM    473  CD  PRO A  33     -18.833 -12.669  30.499  1.00 60.04           C  
ATOM    474  HD2 PRO A  33     -18.461 -11.820  29.926  1.00 60.04           H  
ATOM    475  HD3 PRO A  33     -18.936 -12.403  31.551  1.00 60.04           H  
ATOM    476  N   ARG A  34     -18.434 -16.978  28.756  1.00 70.25           N  
ATOM    477  H   ARG A  34     -18.642 -17.451  29.624  1.00 70.25           H  
ATOM    478  CA  ARG A  34     -18.286 -17.805  27.555  1.00 70.25           C  
ATOM    479  HA  ARG A  34     -17.264 -17.710  27.186  1.00 70.25           H  
ATOM    480  C   ARG A  34     -19.286 -17.295  26.500  1.00 70.25           C  
ATOM    481  CB  ARG A  34     -18.568 -19.262  27.995  1.00 70.25           C  
ATOM    482  HB2 ARG A  34     -18.267 -19.373  29.037  1.00 70.25           H  
ATOM    483  HB3 ARG A  34     -19.639 -19.461  27.955  1.00 70.25           H  
ATOM    484  O   ARG A  34     -20.485 -17.447  26.734  1.00 70.25           O  
ATOM    485  CG  ARG A  34     -17.822 -20.349  27.213  1.00 70.25           C  
ATOM    486  HG2 ARG A  34     -18.096 -20.296  26.159  1.00 70.25           H  
ATOM    487  HG3 ARG A  34     -16.748 -20.198  27.320  1.00 70.25           H  
ATOM    488  CD  ARG A  34     -18.214 -21.720  27.789  1.00 70.25           C  
ATOM    489  HD2 ARG A  34     -17.988 -21.735  28.856  1.00 70.25           H  
ATOM    490  HD3 ARG A  34     -19.289 -21.847  27.660  1.00 70.25           H  
ATOM    491  NE  ARG A  34     -17.505 -22.834  27.131  1.00 70.25           N  
ATOM    492  HE  ARG A  34     -16.709 -22.592  26.557  1.00 70.25           H  
ATOM    493  NH1 ARG A  34     -18.810 -24.546  27.945  1.00 70.25           N  
ATOM    494 HH11 ARG A  34     -19.361 -23.880  28.468  1.00 70.25           H  
ATOM    495 HH12 ARG A  34     -19.022 -25.531  28.010  1.00 70.25           H  
ATOM    496  NH2 ARG A  34     -17.111 -25.012  26.585  1.00 70.25           N  
ATOM    497 HH21 ARG A  34     -17.345 -25.992  26.663  1.00 70.25           H  
ATOM    498 HH22 ARG A  34     -16.322 -24.738  26.017  1.00 70.25           H  
ATOM    499  CZ  ARG A  34     -17.811 -24.118  27.224  1.00 70.25           C  
ATOM    500  N   PRO A  35     -18.863 -16.670  25.382  1.00 64.54           N  
ATOM    501  CA  PRO A  35     -19.814 -16.291  24.349  1.00 64.54           C  
ATOM    502  HA  PRO A  35     -20.579 -15.641  24.774  1.00 64.54           H  
ATOM    503  C   PRO A  35     -20.469 -17.573  23.831  1.00 64.54           C  
ATOM    504  CB  PRO A  35     -19.029 -15.506  23.297  1.00 64.54           C  
ATOM    505  HB2 PRO A  35     -19.090 -14.441  23.521  1.00 64.54           H  
ATOM    506  HB3 PRO A  35     -19.386 -15.703  22.286  1.00 64.54           H  
ATOM    507  O   PRO A  35     -19.797 -18.520  23.419  1.00 64.54           O  
ATOM    508  CG  PRO A  35     -17.589 -15.980  23.493  1.00 64.54           C  
ATOM    509  HG2 PRO A  35     -16.870 -15.208  23.220  1.00 64.54           H  
ATOM    510  HG3 PRO A  35     -17.422 -16.880  22.902  1.00 64.54           H  
ATOM    511  CD  PRO A  35     -17.507 -16.328  24.981  1.00 64.54           C  
ATOM    512  HD2 PRO A  35     -16.822 -17.164  25.127  1.00 64.54           H  
ATOM    513  HD3 PRO A  35     -17.168 -15.457  25.542  1.00 64.54           H  
ATOM    514  N   SER A  36     -21.790 -17.627  23.969  1.00 71.08           N  
ATOM    515  H   SER A  36     -22.266 -16.810  24.324  1.00 71.08           H  
ATOM    516  CA  SER A  36     -22.626 -18.778  23.664  1.00 71.08           C  
ATOM    517  HA  SER A  36     -22.311 -19.619  24.282  1.00 71.08           H  
ATOM    518  C   SER A  36     -22.517 -19.164  22.192  1.00 71.08           C  
ATOM    519  CB  SER A  36     -24.078 -18.434  24.000  1.00 71.08           C  
ATOM    520  HB2 SER A  36     -24.722 -19.252  23.678  1.00 71.08           H  
ATOM    521  HB3 SER A  36     -24.183 -18.300  25.076  1.00 71.08           H  
ATOM    522  O   SER A  36     -22.694 -18.323  21.315  1.00 71.08           O  
ATOM    523  OG  SER A  36     -24.463 -17.240  23.344  1.00 71.08           O  
ATOM    524  HG  SER A  36     -24.175 -17.279  22.429  1.00 71.08           H  
ATOM    525  N   LEU A  37     -22.320 -20.453  21.925  1.00 63.83           N  
ATOM    526  H   LEU A  37     -22.187 -21.075  22.710  1.00 63.83           H  
ATOM    527  CA  LEU A  37     -22.262 -21.059  20.588  1.00 63.83           C  
ATOM    528  HA  LEU A  37     -21.744 -20.354  19.937  1.00 63.83           H  
ATOM    529  C   LEU A  37     -23.660 -21.248  19.953  1.00 63.83           C  
ATOM    530  CB  LEU A  37     -21.419 -22.356  20.699  1.00 63.83           C  
ATOM    531  HB2 LEU A  37     -22.025 -23.232  20.469  1.00 63.83           H  
ATOM    532  HB3 LEU A  37     -21.111 -22.485  21.737  1.00 63.83           H  
ATOM    533  O   LEU A  37     -23.881 -22.171  19.171  1.00 63.83           O  
ATOM    534  CG  LEU A  37     -20.152 -22.356  19.820  1.00 63.83           C  
ATOM    535  HG  LEU A  37     -19.846 -21.332  19.604  1.00 63.83           H  
ATOM    536  CD1 LEU A  37     -18.997 -23.033  20.561  1.00 63.83           C  
ATOM    537 HD11 LEU A  37     -19.264 -24.060  20.811  1.00 63.83           H  
ATOM    538 HD12 LEU A  37     -18.111 -23.039  19.925  1.00 63.83           H  
ATOM    539 HD13 LEU A  37     -18.768 -22.478  21.471  1.00 63.83           H  
ATOM    540  CD2 LEU A  37     -20.384 -23.095  18.504  1.00 63.83           C  
ATOM    541 HD21 LEU A  37     -20.638 -24.138  18.694  1.00 63.83           H  
ATOM    542 HD22 LEU A  37     -21.203 -22.622  17.962  1.00 63.83           H  
ATOM    543 HD23 LEU A  37     -19.486 -23.049  17.888  1.00 63.83           H  
ATOM    544  N   PHE A  38     -24.623 -20.386  20.294  1.00 68.85           N  
ATOM    545  H   PHE A  38     -24.353 -19.564  20.817  1.00 68.85           H  
ATOM    546  CA  PHE A  38     -25.963 -20.409  19.709  1.00 68.85           C  
ATOM    547  HA  PHE A  38     -26.128 -21.393  19.271  1.00 68.85           H  
ATOM    548  C   PHE A  38     -26.052 -19.401  18.558  1.00 68.85           C  
ATOM    549  CB  PHE A  38     -27.043 -20.258  20.785  1.00 68.85           C  
ATOM    550  HB2 PHE A  38     -28.009 -20.139  20.295  1.00 68.85           H  
ATOM    551  HB3 PHE A  38     -26.853 -19.354  21.364  1.00 68.85           H  
ATOM    552  O   PHE A  38     -25.743 -18.221  18.699  1.00 68.85           O  
ATOM    553  CG  PHE A  38     -27.127 -21.467  21.707  1.00 68.85           C  
ATOM    554  CD1 PHE A  38     -27.552 -22.714  21.204  1.00 68.85           C  
ATOM    555  HD1 PHE A  38     -27.847 -22.812  20.170  1.00 68.85           H  
ATOM    556  CD2 PHE A  38     -26.774 -21.356  23.064  1.00 68.85           C  
ATOM    557  HD2 PHE A  38     -26.496 -20.395  23.471  1.00 68.85           H  
ATOM    558  CE1 PHE A  38     -27.602 -23.840  22.046  1.00 68.85           C  
ATOM    559  HE1 PHE A  38     -27.935 -24.791  21.658  1.00 68.85           H  
ATOM    560  CE2 PHE A  38     -26.817 -22.482  23.906  1.00 68.85           C  
ATOM    561  HE2 PHE A  38     -26.560 -22.389  24.951  1.00 68.85           H  
ATOM    562  CZ  PHE A  38     -27.228 -23.726  23.396  1.00 68.85           C  
ATOM    563  HZ  PHE A  38     -27.278 -24.589  24.044  1.00 68.85           H  
ATOM    564  N   HIS A  39     -26.419 -19.929  17.394  1.00 54.11           N  
ATOM    565  H   HIS A  39     -26.777 -20.873  17.410  1.00 54.11           H  
ATOM    566  CA  HIS A  39     -26.286 -19.342  16.069  1.00 54.11           C  
ATOM    567  HA  HIS A  39     -25.376 -18.744  16.020  1.00 54.11           H  
ATOM    568  C   HIS A  39     -27.495 -18.464  15.714  1.00 54.11           C  
ATOM    569  CB  HIS A  39     -26.196 -20.509  15.065  1.00 54.11           C  
ATOM    570  HB2 HIS A  39     -27.090 -21.127  15.154  1.00 54.11           H  
ATOM    571  HB3 HIS A  39     -26.199 -20.089  14.059  1.00 54.11           H  
ATOM    572  O   HIS A  39     -28.629 -18.927  15.806  1.00 54.11           O  
ATOM    573  CG  HIS A  39     -24.987 -21.412  15.187  1.00 54.11           C  
ATOM    574  CD2 HIS A  39     -24.050 -21.612  14.209  1.00 54.11           C  
ATOM    575  HD2 HIS A  39     -24.032 -21.136  13.239  1.00 54.11           H  
ATOM    576  ND1 HIS A  39     -24.635 -22.234  16.242  1.00 54.11           N  
ATOM    577  HD1 HIS A  39     -25.050 -22.284  17.162  1.00 54.11           H  
ATOM    578  CE1 HIS A  39     -23.519 -22.896  15.904  1.00 54.11           C  
ATOM    579  HE1 HIS A  39     -22.998 -23.596  16.540  1.00 54.11           H  
ATOM    580  NE2 HIS A  39     -23.120 -22.543  14.674  1.00 54.11           N  
ATOM    581  N   SER A  40     -27.270 -17.259  15.185  1.00 70.31           N  
ATOM    582  H   SER A  40     -26.331 -16.886  15.182  1.00 70.31           H  
ATOM    583  CA  SER A  40     -28.225 -16.651  14.249  1.00 70.31           C  
ATOM    584  HA  SER A  40     -28.900 -17.438  13.911  1.00 70.31           H  
ATOM    585  C   SER A  40     -27.503 -16.143  12.996  1.00 70.31           C  
ATOM    586  CB  SER A  40     -29.152 -15.612  14.894  1.00 70.31           C  
ATOM    587  HB2 SER A  40     -29.734 -15.118  14.116  1.00 70.31           H  
ATOM    588  HB3 SER A  40     -29.842 -16.125  15.564  1.00 70.31           H  
ATOM    589  O   SER A  40     -26.611 -15.301  13.034  1.00 70.31           O  
ATOM    590  OG  SER A  40     -28.444 -14.642  15.632  1.00 70.31           O  
ATOM    591  HG  SER A  40     -28.031 -15.083  16.378  1.00 70.31           H  
ATOM    592  N   GLN A  41     -27.879 -16.765  11.882  1.00 56.04           N  
ATOM    593  H   GLN A  41     -28.573 -17.486  12.019  1.00 56.04           H  
ATOM    594  CA  GLN A  41     -27.741 -16.330  10.488  1.00 56.04           C  
ATOM    595  HA  GLN A  41     -26.690 -16.303  10.198  1.00 56.04           H  
ATOM    596  C   GLN A  41     -28.334 -14.906  10.285  1.00 56.04           C  
ATOM    597  CB  GLN A  41     -28.479 -17.434   9.696  1.00 56.04           C  
ATOM    598  HB2 GLN A  41     -29.343 -17.757  10.278  1.00 56.04           H  
ATOM    599  HB3 GLN A  41     -28.921 -17.074   8.767  1.00 56.04           H  
ATOM    600  O   GLN A  41     -29.057 -14.424  11.156  1.00 56.04           O  
ATOM    601  CG  GLN A  41     -27.610 -18.677   9.416  1.00 56.04           C  
ATOM    602  HG2 GLN A  41     -28.267 -19.547   9.427  1.00 56.04           H  
ATOM    603  HG3 GLN A  41     -26.873 -18.815  10.207  1.00 56.04           H  
ATOM    604  CD  GLN A  41     -26.900 -18.660   8.063  1.00 56.04           C  
ATOM    605  NE2 GLN A  41     -26.469 -19.795   7.564  1.00 56.04           N  
ATOM    606 HE21 GLN A  41     -26.032 -19.738   6.655  1.00 56.04           H  
ATOM    607 HE22 GLN A  41     -26.626 -20.672   8.041  1.00 56.04           H  
ATOM    608  OE1 GLN A  41     -26.709 -17.643   7.423  1.00 56.04           O  
ATOM    609  N   PRO A  42     -28.014 -14.177   9.196  1.00 51.13           N  
ATOM    610  CA  PRO A  42     -27.127 -13.027   9.299  1.00 51.13           C  
ATOM    611  HA  PRO A  42     -26.806 -12.879  10.330  1.00 51.13           H  
ATOM    612  C   PRO A  42     -27.728 -11.710   8.766  1.00 51.13           C  
ATOM    613  CB  PRO A  42     -25.938 -13.482   8.444  1.00 51.13           C  
ATOM    614  HB2 PRO A  42     -25.364 -14.230   8.991  1.00 51.13           H  
ATOM    615  HB3 PRO A  42     -25.281 -12.668   8.137  1.00 51.13           H  
ATOM    616  O   PRO A  42     -28.805 -11.666   8.186  1.00 51.13           O  
ATOM    617  CG  PRO A  42     -26.605 -14.140   7.240  1.00 51.13           C  
ATOM    618  HG2 PRO A  42     -26.000 -14.958   6.850  1.00 51.13           H  
ATOM    619  HG3 PRO A  42     -26.799 -13.400   6.463  1.00 51.13           H  
ATOM    620  CD  PRO A  42     -27.927 -14.641   7.814  1.00 51.13           C  
ATOM    621  HD2 PRO A  42     -28.753 -14.220   7.241  1.00 51.13           H  
ATOM    622  HD3 PRO A  42     -27.965 -15.726   7.717  1.00 51.13           H  
ATOM    623  N   ILE A  43     -26.927 -10.652   8.927  1.00 55.18           N  
ATOM    624  H   ILE A  43     -26.161 -10.822   9.563  1.00 55.18           H  
ATOM    625  CA  ILE A  43     -26.727  -9.490   8.039  1.00 55.18           C  
ATOM    626  HA  ILE A  43     -26.278  -8.718   8.664  1.00 55.18           H  
ATOM    627  C   ILE A  43     -27.985  -8.844   7.425  1.00 55.18           C  
ATOM    628  CB  ILE A  43     -25.655  -9.821   6.964  1.00 55.18           C  
ATOM    629  HB  ILE A  43     -26.020 -10.658   6.369  1.00 55.18           H  
ATOM    630  O   ILE A  43     -28.486  -9.247   6.380  1.00 55.18           O  
ATOM    631  CG1 ILE A  43     -24.293 -10.204   7.603  1.00 55.18           C  
ATOM    632 HG12 ILE A  43     -23.744  -9.299   7.861  1.00 55.18           H  
ATOM    633 HG13 ILE A  43     -24.431 -10.747   8.538  1.00 55.18           H  
ATOM    634  CG2 ILE A  43     -25.394  -8.623   6.025  1.00 55.18           C  
ATOM    635 HG21 ILE A  43     -25.116  -7.740   6.601  1.00 55.18           H  
ATOM    636 HG22 ILE A  43     -26.281  -8.402   5.431  1.00 55.18           H  
ATOM    637 HG23 ILE A  43     -24.596  -8.858   5.321  1.00 55.18           H  
ATOM    638  CD1 ILE A  43     -23.418 -11.069   6.683  1.00 55.18           C  
ATOM    639 HD11 ILE A  43     -23.961 -11.960   6.368  1.00 55.18           H  
ATOM    640 HD12 ILE A  43     -22.521 -11.373   7.222  1.00 55.18           H  
ATOM    641 HD13 ILE A  43     -23.118 -10.505   5.800  1.00 55.18           H  
ATOM    642  N   GLY A  44     -28.339  -7.683   7.984  1.00 63.28           N  
ATOM    643  H   GLY A  44     -27.908  -7.443   8.865  1.00 63.28           H  
ATOM    644  CA  GLY A  44     -28.966  -6.576   7.257  1.00 63.28           C  
ATOM    645  HA2 GLY A  44     -29.910  -6.311   7.734  1.00 63.28           H  
ATOM    646  HA3 GLY A  44     -29.185  -6.890   6.236  1.00 63.28           H  
ATOM    647  C   GLY A  44     -28.046  -5.337   7.261  1.00 63.28           C  
ATOM    648  O   GLY A  44     -27.411  -5.064   8.286  1.00 63.28           O  
ATOM    649  N   PRO A  45     -27.921  -4.587   6.146  1.00 69.95           N  
ATOM    650  CA  PRO A  45     -26.969  -3.481   6.011  1.00 69.95           C  
ATOM    651  HA  PRO A  45     -25.986  -3.821   6.339  1.00 69.95           H  
ATOM    652  C   PRO A  45     -27.355  -2.240   6.840  1.00 69.95           C  
ATOM    653  CB  PRO A  45     -26.895  -3.187   4.507  1.00 69.95           C  
ATOM    654  HB2 PRO A  45     -26.109  -3.794   4.059  1.00 69.95           H  
ATOM    655  HB3 PRO A  45     -26.721  -2.131   4.299  1.00 69.95           H  
ATOM    656  O   PRO A  45     -28.417  -1.645   6.661  1.00 69.95           O  
ATOM    657  CG  PRO A  45     -28.252  -3.653   3.979  1.00 69.95           C  
ATOM    658  HG2 PRO A  45     -28.991  -2.865   4.124  1.00 69.95           H  
ATOM    659  HG3 PRO A  45     -28.202  -3.943   2.930  1.00 69.95           H  
ATOM    660  CD  PRO A  45     -28.589  -4.839   4.878  1.00 69.95           C  
ATOM    661  HD2 PRO A  45     -29.669  -4.917   5.007  1.00 69.95           H  
ATOM    662  HD3 PRO A  45     -28.196  -5.755   4.436  1.00 69.95           H  
ATOM    663  N   ARG A  46     -26.440  -1.810   7.722  1.00 67.29           N  
ATOM    664  H   ARG A  46     -25.599  -2.363   7.805  1.00 67.29           H  
ATOM    665  CA  ARG A  46     -26.516  -0.557   8.494  1.00 67.29           C  
ATOM    666  HA  ARG A  46     -27.521  -0.452   8.902  1.00 67.29           H  
ATOM    667  C   ARG A  46     -26.248   0.652   7.586  1.00 67.29           C  
ATOM    668  CB  ARG A  46     -25.497  -0.591   9.653  1.00 67.29           C  
ATOM    669  HB2 ARG A  46     -24.544  -0.974   9.286  1.00 67.29           H  
ATOM    670  HB3 ARG A  46     -25.335   0.432   9.991  1.00 67.29           H  
ATOM    671  O   ARG A  46     -25.142   0.810   7.077  1.00 67.29           O  
ATOM    672  CG  ARG A  46     -25.955  -1.416  10.868  1.00 67.29           C  
ATOM    673  HG2 ARG A  46     -26.154  -2.446  10.572  1.00 67.29           H  
ATOM    674  HG3 ARG A  46     -26.871  -0.975  11.261  1.00 67.29           H  
ATOM    675  CD  ARG A  46     -24.867  -1.391  11.955  1.00 67.29           C  
ATOM    676  HD2 ARG A  46     -24.067  -2.075  11.671  1.00 67.29           H  
ATOM    677  HD3 ARG A  46     -24.458  -0.382  12.000  1.00 67.29           H  
ATOM    678  NE  ARG A  46     -25.393  -1.755  13.288  1.00 67.29           N  
ATOM    679  HE  ARG A  46     -26.232  -2.317  13.307  1.00 67.29           H  
ATOM    680  NH1 ARG A  46     -23.792  -0.690  14.554  1.00 67.29           N  
ATOM    681 HH11 ARG A  46     -23.294  -0.442  13.711  1.00 67.29           H  
ATOM    682 HH12 ARG A  46     -23.438  -0.408  15.456  1.00 67.29           H  
ATOM    683  NH2 ARG A  46     -25.502  -1.693  15.567  1.00 67.29           N  
ATOM    684 HH21 ARG A  46     -26.360  -2.226  15.546  1.00 67.29           H  
ATOM    685 HH22 ARG A  46     -25.128  -1.400  16.458  1.00 67.29           H  
ATOM    686  CZ  ARG A  46     -24.895  -1.381  14.457  1.00 67.29           C  
ATOM    687  N   ARG A  47     -27.239   1.536   7.425  1.00 69.01           N  
ATOM    688  H   ARG A  47     -28.128   1.313   7.850  1.00 69.01           H  
ATOM    689  CA  ARG A  47     -27.082   2.864   6.799  1.00 69.01           C  
ATOM    690  HA  ARG A  47     -26.523   2.767   5.868  1.00 69.01           H  
ATOM    691  C   ARG A  47     -26.275   3.785   7.730  1.00 69.01           C  
ATOM    692  CB  ARG A  47     -28.473   3.466   6.497  1.00 69.01           C  
ATOM    693  HB2 ARG A  47     -28.346   4.533   6.316  1.00 69.01           H  
ATOM    694  HB3 ARG A  47     -29.114   3.353   7.371  1.00 69.01           H  
ATOM    695  O   ARG A  47     -26.791   4.207   8.758  1.00 69.01           O  
ATOM    696  CG  ARG A  47     -29.172   2.861   5.265  1.00 69.01           C  
ATOM    697  HG2 ARG A  47     -29.293   1.785   5.390  1.00 69.01           H  
ATOM    698  HG3 ARG A  47     -28.555   3.050   4.387  1.00 69.01           H  
ATOM    699  CD  ARG A  47     -30.552   3.513   5.070  1.00 69.01           C  
ATOM    700  HD2 ARG A  47     -31.236   3.126   5.826  1.00 69.01           H  
ATOM    701  HD3 ARG A  47     -30.445   4.587   5.219  1.00 69.01           H  
ATOM    702  NE  ARG A  47     -31.108   3.275   3.722  1.00 69.01           N  
ATOM    703  HE  ARG A  47     -30.700   2.524   3.183  1.00 69.01           H  
ATOM    704  NH1 ARG A  47     -32.700   4.938   3.759  1.00 69.01           N  
ATOM    705 HH11 ARG A  47     -32.484   5.129   4.727  1.00 69.01           H  
ATOM    706 HH12 ARG A  47     -33.436   5.455   3.299  1.00 69.01           H  
ATOM    707  NH2 ARG A  47     -32.431   3.725   1.914  1.00 69.01           N  
ATOM    708 HH21 ARG A  47     -33.172   4.258   1.481  1.00 69.01           H  
ATOM    709 HH22 ARG A  47     -31.990   2.981   1.391  1.00 69.01           H  
ATOM    710  CZ  ARG A  47     -32.072   3.976   3.141  1.00 69.01           C  
ATOM    711  N   GLY A  48     -25.018   4.078   7.390  1.00 70.73           N  
ATOM    712  H   GLY A  48     -24.647   3.659   6.549  1.00 70.73           H  
ATOM    713  CA  GLY A  48     -24.183   5.090   8.055  1.00 70.73           C  
ATOM    714  HA2 GLY A  48     -23.165   4.715   8.157  1.00 70.73           H  
ATOM    715  HA3 GLY A  48     -24.569   5.305   9.052  1.00 70.73           H  
ATOM    716  C   GLY A  48     -24.137   6.381   7.237  1.00 70.73           C  
ATOM    717  O   GLY A  48     -23.916   6.336   6.031  1.00 70.73           O  
ATOM    718  N   ILE A  49     -24.397   7.512   7.890  1.00 63.84           N  
ATOM    719  H   ILE A  49     -24.482   7.457   8.895  1.00 63.84           H  
ATOM    720  CA  ILE A  49     -24.646   8.831   7.295  1.00 63.84           C  
ATOM    721  HA  ILE A  49     -25.088   8.678   6.310  1.00 63.84           H  
ATOM    722  C   ILE A  49     -23.308   9.577   7.113  1.00 63.84           C  
ATOM    723  CB  ILE A  49     -25.663   9.623   8.166  1.00 63.84           C  
ATOM    724  HB  ILE A  49     -25.126   9.996   9.038  1.00 63.84           H  
ATOM    725  O   ILE A  49     -22.431   9.512   7.968  1.00 63.84           O  
ATOM    726  CG1 ILE A  49     -26.847   8.751   8.676  1.00 63.84           C  
ATOM    727 HG12 ILE A  49     -26.492   7.804   9.083  1.00 63.84           H  
ATOM    728 HG13 ILE A  49     -27.517   8.525   7.846  1.00 63.84           H  
ATOM    729  CG2 ILE A  49     -26.217  10.828   7.380  1.00 63.84           C  
ATOM    730 HG21 ILE A  49     -26.771  10.492   6.504  1.00 63.84           H  
ATOM    731 HG22 ILE A  49     -25.402  11.481   7.068  1.00 63.84           H  
ATOM    732 HG23 ILE A  49     -26.877  11.423   8.012  1.00 63.84           H  
ATOM    733  CD1 ILE A  49     -27.646   9.395   9.814  1.00 63.84           C  
ATOM    734 HD11 ILE A  49     -28.399   8.691  10.168  1.00 63.84           H  
ATOM    735 HD12 ILE A  49     -28.154  10.296   9.468  1.00 63.84           H  
ATOM    736 HD13 ILE A  49     -26.982   9.647  10.641  1.00 63.84           H  
ATOM    737  N   TYR A  50     -23.168  10.252   5.976  1.00 60.52           N  
ATOM    738  H   TYR A  50     -23.957  10.206   5.346  1.00 60.52           H  
ATOM    739  CA  TYR A  50     -22.012  10.978   5.438  1.00 60.52           C  
ATOM    740  HA  TYR A  50     -21.349  10.250   4.970  1.00 60.52           H  
ATOM    741  C   TYR A  50     -21.172  11.813   6.432  1.00 60.52           C  
ATOM    742  CB  TYR A  50     -22.573  11.892   4.335  1.00 60.52           C  
ATOM    743  HB2 TYR A  50     -21.758  12.491   3.930  1.00 60.52           H  
ATOM    744  HB3 TYR A  50     -23.294  12.583   4.772  1.00 60.52           H  
ATOM    745  O   TYR A  50     -21.695  12.660   7.151  1.00 60.52           O  
ATOM    746  CG  TYR A  50     -23.237  11.138   3.192  1.00 60.52           C  
ATOM    747  CD1 TYR A  50     -22.470  10.792   2.064  1.00 60.52           C  
ATOM    748  HD1 TYR A  50     -21.432  11.086   2.007  1.00 60.52           H  
ATOM    749  CD2 TYR A  50     -24.598  10.765   3.256  1.00 60.52           C  
ATOM    750  HD2 TYR A  50     -25.206  11.066   4.096  1.00 60.52           H  
ATOM    751  CE1 TYR A  50     -23.049  10.069   1.005  1.00 60.52           C  
ATOM    752  HE1 TYR A  50     -22.456   9.813   0.139  1.00 60.52           H  
ATOM    753  CE2 TYR A  50     -25.174  10.022   2.207  1.00 60.52           C  
ATOM    754  HE2 TYR A  50     -26.214   9.733   2.241  1.00 60.52           H  
ATOM    755  OH  TYR A  50     -24.964   8.971   0.063  1.00 60.52           O  
ATOM    756  HH  TYR A  50     -24.354   8.839  -0.666  1.00 60.52           H  
ATOM    757  CZ  TYR A  50     -24.402   9.675   1.079  1.00 60.52           C  
ATOM    758  N   GLY A  51     -19.843  11.634   6.384  1.00 62.77           N  
ATOM    759  H   GLY A  51     -19.494  10.940   5.738  1.00 62.77           H  
ATOM    760  CA  GLY A  51     -18.833  12.492   7.022  1.00 62.77           C  
ATOM    761  HA2 GLY A  51     -19.292  13.028   7.853  1.00 62.77           H  
ATOM    762  HA3 GLY A  51     -18.031  11.873   7.425  1.00 62.77           H  
ATOM    763  C   GLY A  51     -18.211  13.511   6.048  1.00 62.77           C  
ATOM    764  O   GLY A  51     -18.002  13.212   4.875  1.00 62.77           O  
ATOM    765  N   CYS A  52     -17.940  14.712   6.565  1.00 63.96           N  
ATOM    766  H   CYS A  52     -18.092  14.787   7.560  1.00 63.96           H  
ATOM    767  CA  CYS A  52     -17.652  15.990   5.893  1.00 63.96           C  
ATOM    768  HA  CYS A  52     -18.501  16.220   5.250  1.00 63.96           H  
ATOM    769  C   CYS A  52     -16.328  16.069   5.069  1.00 63.96           C  
ATOM    770  CB  CYS A  52     -17.648  17.020   7.036  1.00 63.96           C  
ATOM    771  HB2 CYS A  52     -16.821  16.801   7.711  1.00 63.96           H  
ATOM    772  HB3 CYS A  52     -18.586  16.954   7.587  1.00 63.96           H  
ATOM    773  O   CYS A  52     -15.267  15.723   5.595  1.00 63.96           O  
ATOM    774  SG  CYS A  52     -17.461  18.715   6.429  1.00 63.96           S  
ATOM    775  HG  CYS A  52     -17.546  19.342   7.606  1.00 63.96           H  
ATOM    776  N   PRO A  53     -16.356  16.574   3.812  1.00 59.85           N  
ATOM    777  CA  PRO A  53     -15.184  16.782   2.944  1.00 59.85           C  
ATOM    778  HA  PRO A  53     -14.447  15.999   3.119  1.00 59.85           H  
ATOM    779  C   PRO A  53     -14.511  18.160   3.134  1.00 59.85           C  
ATOM    780  CB  PRO A  53     -15.745  16.638   1.523  1.00 59.85           C  
ATOM    781  HB2 PRO A  53     -15.154  17.182   0.787  1.00 59.85           H  
ATOM    782  HB3 PRO A  53     -15.800  15.582   1.261  1.00 59.85           H  
ATOM    783  O   PRO A  53     -15.198  19.160   3.320  1.00 59.85           O  
ATOM    784  CG  PRO A  53     -17.160  17.207   1.642  1.00 59.85           C  
ATOM    785  HG2 PRO A  53     -17.834  16.771   0.904  1.00 59.85           H  
ATOM    786  HG3 PRO A  53     -17.127  18.291   1.533  1.00 59.85           H  
ATOM    787  CD  PRO A  53     -17.578  16.848   3.065  1.00 59.85           C  
ATOM    788  HD2 PRO A  53     -18.198  15.952   3.039  1.00 59.85           H  
ATOM    789  HD3 PRO A  53     -18.131  17.676   3.507  1.00 59.85           H  
ATOM    790  N   GLY A  54     -13.173  18.251   3.002  1.00 65.10           N  
ATOM    791  H   GLY A  54     -12.655  17.409   2.798  1.00 65.10           H  
ATOM    792  CA  GLY A  54     -12.516  19.571   2.880  1.00 65.10           C  
ATOM    793  HA2 GLY A  54     -12.738  19.965   1.889  1.00 65.10           H  
ATOM    794  HA3 GLY A  54     -12.986  20.250   3.592  1.00 65.10           H  
ATOM    795  C   GLY A  54     -11.001  19.720   3.095  1.00 65.10           C  
ATOM    796  O   GLY A  54     -10.503  20.832   2.951  1.00 65.10           O  
ATOM    797  N   ARG A  55     -10.217  18.679   3.417  1.00 67.25           N  
ATOM    798  H   ARG A  55     -10.627  17.761   3.515  1.00 67.25           H  
ATOM    799  CA  ARG A  55      -8.745  18.837   3.511  1.00 67.25           C  
ATOM    800  HA  ARG A  55      -8.520  19.861   3.809  1.00 67.25           H  
ATOM    801  C   ARG A  55      -8.088  18.668   2.135  1.00 67.25           C  
ATOM    802  CB  ARG A  55      -8.144  17.928   4.597  1.00 67.25           C  
ATOM    803  HB2 ARG A  55      -7.065  17.883   4.449  1.00 67.25           H  
ATOM    804  HB3 ARG A  55      -8.546  16.919   4.505  1.00 67.25           H  
ATOM    805  O   ARG A  55      -7.970  17.551   1.641  1.00 67.25           O  
ATOM    806  CG  ARG A  55      -8.417  18.487   6.005  1.00 67.25           C  
ATOM    807  HG2 ARG A  55      -8.058  19.516   6.057  1.00 67.25           H  
ATOM    808  HG3 ARG A  55      -9.489  18.478   6.197  1.00 67.25           H  
ATOM    809  CD  ARG A  55      -7.699  17.661   7.081  1.00 67.25           C  
ATOM    810  HD2 ARG A  55      -8.092  16.645   7.065  1.00 67.25           H  
ATOM    811  HD3 ARG A  55      -6.637  17.633   6.838  1.00 67.25           H  
ATOM    812  NE  ARG A  55      -7.885  18.240   8.426  1.00 67.25           N  
ATOM    813  HE  ARG A  55      -8.622  18.923   8.526  1.00 67.25           H  
ATOM    814  NH1 ARG A  55      -6.213  17.082   9.499  1.00 67.25           N  
ATOM    815 HH11 ARG A  55      -5.988  16.614   8.632  1.00 67.25           H  
ATOM    816 HH12 ARG A  55      -5.687  16.883  10.338  1.00 67.25           H  
ATOM    817  NH2 ARG A  55      -7.437  18.552  10.641  1.00 67.25           N  
ATOM    818 HH21 ARG A  55      -6.896  18.341  11.467  1.00 67.25           H  
ATOM    819 HH22 ARG A  55      -8.169  19.245  10.696  1.00 67.25           H  
ATOM    820  CZ  ARG A  55      -7.181  17.956   9.510  1.00 67.25           C  
ATOM    821  N   SER A  56      -7.687  19.777   1.512  1.00 66.91           N  
ATOM    822  H   SER A  56      -7.827  20.668   1.966  1.00 66.91           H  
ATOM    823  CA  SER A  56      -7.003  19.814   0.212  1.00 66.91           C  
ATOM    824  HA  SER A  56      -7.528  19.137  -0.461  1.00 66.91           H  
ATOM    825  C   SER A  56      -5.547  19.328   0.315  1.00 66.91           C  
ATOM    826  CB  SER A  56      -7.103  21.223  -0.397  1.00 66.91           C  
ATOM    827  HB2 SER A  56      -8.125  21.382  -0.740  1.00 66.91           H  
ATOM    828  HB3 SER A  56      -6.431  21.302  -1.252  1.00 66.91           H  
ATOM    829  O   SER A  56      -4.786  19.747   1.185  1.00 66.91           O  
ATOM    830  OG  SER A  56      -6.790  22.218   0.559  1.00 66.91           O  
ATOM    831  HG  SER A  56      -6.934  23.088   0.179  1.00 66.91           H  
ATOM    832  N   VAL A  57      -5.164  18.404  -0.574  1.00 62.80           N  
ATOM    833  H   VAL A  57      -5.840  18.103  -1.262  1.00 62.80           H  
ATOM    834  CA  VAL A  57      -3.838  17.759  -0.611  1.00 62.80           C  
ATOM    835  HA  VAL A  57      -3.519  17.607   0.420  1.00 62.80           H  
ATOM    836  C   VAL A  57      -2.823  18.649  -1.355  1.00 62.80           C  
ATOM    837  CB  VAL A  57      -3.924  16.360  -1.261  1.00 62.80           C  
ATOM    838  HB  VAL A  57      -4.317  16.461  -2.273  1.00 62.80           H  
ATOM    839  O   VAL A  57      -3.120  19.085  -2.471  1.00 62.80           O  
ATOM    840  CG1 VAL A  57      -2.558  15.665  -1.341  1.00 62.80           C  
ATOM    841 HG11 VAL A  57      -2.113  15.591  -0.348  1.00 62.80           H  
ATOM    842 HG12 VAL A  57      -2.676  14.662  -1.752  1.00 62.80           H  
ATOM    843 HG13 VAL A  57      -1.886  16.217  -1.998  1.00 62.80           H  
ATOM    844  CG2 VAL A  57      -4.864  15.442  -0.465  1.00 62.80           C  
ATOM    845 HG21 VAL A  57      -4.505  15.332   0.558  1.00 62.80           H  
ATOM    846 HG22 VAL A  57      -5.873  15.852  -0.445  1.00 62.80           H  
ATOM    847 HG23 VAL A  57      -4.908  14.460  -0.937  1.00 62.80           H  
ATOM    848  N   PRO A  58      -1.618  18.909  -0.805  1.00 66.15           N  
ATOM    849  CA  PRO A  58      -0.598  19.726  -1.465  1.00 66.15           C  
ATOM    850  HA  PRO A  58      -1.046  20.687  -1.717  1.00 66.15           H  
ATOM    851  C   PRO A  58      -0.037  19.071  -2.737  1.00 66.15           C  
ATOM    852  CB  PRO A  58       0.510  19.957  -0.428  1.00 66.15           C  
ATOM    853  HB2 PRO A  58       1.327  19.252  -0.582  1.00 66.15           H  
ATOM    854  HB3 PRO A  58       0.886  20.980  -0.461  1.00 66.15           H  
ATOM    855  O   PRO A  58       0.376  17.911  -2.733  1.00 66.15           O  
ATOM    856  CG  PRO A  58      -0.159  19.650   0.909  1.00 66.15           C  
ATOM    857  HG2 PRO A  58       0.555  19.284   1.647  1.00 66.15           H  
ATOM    858  HG3 PRO A  58      -0.667  20.542   1.275  1.00 66.15           H  
ATOM    859  CD  PRO A  58      -1.194  18.591   0.549  1.00 66.15           C  
ATOM    860  HD2 PRO A  58      -2.012  18.646   1.267  1.00 66.15           H  
ATOM    861  HD3 PRO A  58      -0.735  17.602   0.563  1.00 66.15           H  
ATOM    862  N   LYS A  59       0.055  19.849  -3.824  1.00 61.12           N  
ATOM    863  H   LYS A  59      -0.311  20.787  -3.743  1.00 61.12           H  
ATOM    864  CA  LYS A  59       0.531  19.403  -5.150  1.00 61.12           C  
ATOM    865  HA  LYS A  59      -0.072  18.551  -5.465  1.00 61.12           H  
ATOM    866  C   LYS A  59       1.984  18.899  -5.179  1.00 61.12           C  
ATOM    867  CB  LYS A  59       0.357  20.539  -6.176  1.00 61.12           C  
ATOM    868  HB2 LYS A  59       0.852  21.435  -5.803  1.00 61.12           H  
ATOM    869  HB3 LYS A  59       0.850  20.247  -7.103  1.00 61.12           H  
ATOM    870  O   LYS A  59       2.338  18.192  -6.114  1.00 61.12           O  
ATOM    871  CG  LYS A  59      -1.112  20.860  -6.506  1.00 61.12           C  
ATOM    872  HG2 LYS A  59      -1.585  19.974  -6.929  1.00 61.12           H  
ATOM    873  HG3 LYS A  59      -1.640  21.143  -5.595  1.00 61.12           H  
ATOM    874  CD  LYS A  59      -1.198  22.017  -7.517  1.00 61.12           C  
ATOM    875  HD2 LYS A  59      -0.654  21.742  -8.421  1.00 61.12           H  
ATOM    876  HD3 LYS A  59      -0.733  22.901  -7.081  1.00 61.12           H  
ATOM    877  CE  LYS A  59      -2.658  22.330  -7.877  1.00 61.12           C  
ATOM    878  HE2 LYS A  59      -3.101  21.442  -8.328  1.00 61.12           H  
ATOM    879  HE3 LYS A  59      -3.205  22.543  -6.958  1.00 61.12           H  
ATOM    880  NZ  LYS A  59      -2.764  23.484  -8.810  1.00 61.12           N  
ATOM    881  HZ1 LYS A  59      -2.394  24.324  -8.389  1.00 61.12           H  
ATOM    882  HZ2 LYS A  59      -3.729  23.657  -9.052  1.00 61.12           H  
ATOM    883  HZ3 LYS A  59      -2.256  23.304  -9.664  1.00 61.12           H  
ATOM    884  N   SER A  60       2.823  19.212  -4.188  1.00 68.33           N  
ATOM    885  H   SER A  60       2.477  19.737  -3.397  1.00 68.33           H  
ATOM    886  CA  SER A  60       4.217  18.729  -4.121  1.00 68.33           C  
ATOM    887  HA  SER A  60       4.707  18.940  -5.071  1.00 68.33           H  
ATOM    888  C   SER A  60       4.335  17.218  -3.892  1.00 68.33           C  
ATOM    889  CB  SER A  60       4.986  19.468  -3.023  1.00 68.33           C  
ATOM    890  HB2 SER A  60       5.987  19.046  -2.936  1.00 68.33           H  
ATOM    891  HB3 SER A  60       5.073  20.522  -3.287  1.00 68.33           H  
ATOM    892  O   SER A  60       5.385  16.642  -4.154  1.00 68.33           O  
ATOM    893  OG  SER A  60       4.305  19.348  -1.788  1.00 68.33           O  
ATOM    894  HG  SER A  60       4.924  19.556  -1.083  1.00 68.33           H  
ATOM    895  N   VAL A  61       3.254  16.564  -3.456  1.00 64.32           N  
ATOM    896  H   VAL A  61       2.438  17.105  -3.207  1.00 64.32           H  
ATOM    897  CA  VAL A  61       3.174  15.100  -3.308  1.00 64.32           C  
ATOM    898  HA  VAL A  61       4.143  14.736  -2.968  1.00 64.32           H  
ATOM    899  C   VAL A  61       2.892  14.407  -4.655  1.00 64.32           C  
ATOM    900  CB  VAL A  61       2.129  14.744  -2.224  1.00 64.32           C  
ATOM    901  HB  VAL A  61       1.139  15.039  -2.574  1.00 64.32           H  
ATOM    902  O   VAL A  61       2.938  13.183  -4.753  1.00 64.32           O  
ATOM    903  CG1 VAL A  61       2.094  13.249  -1.875  1.00 64.32           C  
ATOM    904 HG11 VAL A  61       1.447  13.077  -1.015  1.00 64.32           H  
ATOM    905 HG12 VAL A  61       1.686  12.673  -2.706  1.00 64.32           H  
ATOM    906 HG13 VAL A  61       3.099  12.894  -1.647  1.00 64.32           H  
ATOM    907  CG2 VAL A  61       2.416  15.491  -0.909  1.00 64.32           C  
ATOM    908 HG21 VAL A  61       1.702  15.188  -0.143  1.00 64.32           H  
ATOM    909 HG22 VAL A  61       3.427  15.268  -0.567  1.00 64.32           H  
ATOM    910 HG23 VAL A  61       2.311  16.567  -1.048  1.00 64.32           H  
ATOM    911  N   MET A  62       2.605  15.166  -5.720  1.00 46.25           N  
ATOM    912  H   MET A  62       2.659  16.171  -5.633  1.00 46.25           H  
ATOM    913  CA  MET A  62       2.232  14.618  -7.024  1.00 46.25           C  
ATOM    914  HA  MET A  62       1.594  13.752  -6.847  1.00 46.25           H  
ATOM    915  C   MET A  62       3.478  14.116  -7.783  1.00 46.25           C  
ATOM    916  CB  MET A  62       1.384  15.659  -7.785  1.00 46.25           C  
ATOM    917  HB2 MET A  62       0.751  16.193  -7.076  1.00 46.25           H  
ATOM    918  HB3 MET A  62       2.033  16.386  -8.274  1.00 46.25           H  
ATOM    919  O   MET A  62       4.053  14.819  -8.611  1.00 46.25           O  
ATOM    920  CG  MET A  62       0.460  15.008  -8.818  1.00 46.25           C  
ATOM    921  HG2 MET A  62       1.071  14.376  -9.461  1.00 46.25           H  
ATOM    922  HG3 MET A  62      -0.259  14.367  -8.306  1.00 46.25           H  
ATOM    923  SD  MET A  62      -0.441  16.169  -9.892  1.00 46.25           S  
ATOM    924  CE  MET A  62      -1.839  16.653  -8.845  1.00 46.25           C  
ATOM    925  HE1 MET A  62      -2.421  15.769  -8.583  1.00 46.25           H  
ATOM    926  HE2 MET A  62      -1.469  17.129  -7.938  1.00 46.25           H  
ATOM    927  HE3 MET A  62      -2.474  17.351  -9.391  1.00 46.25           H  
ATOM    928  N   VAL A  63       3.916  12.888  -7.483  1.00 60.27           N  
ATOM    929  H   VAL A  63       3.480  12.419  -6.701  1.00 60.27           H  
ATOM    930  CA  VAL A  63       4.946  12.168  -8.253  1.00 60.27           C  
ATOM    931  HA  VAL A  63       5.860  12.762  -8.254  1.00 60.27           H  
ATOM    932  C   VAL A  63       4.468  12.008  -9.702  1.00 60.27           C  
ATOM    933  CB  VAL A  63       5.258  10.794  -7.620  1.00 60.27           C  
ATOM    934  HB  VAL A  63       4.342  10.203  -7.580  1.00 60.27           H  
ATOM    935  O   VAL A  63       3.343  11.561  -9.940  1.00 60.27           O  
ATOM    936  CG1 VAL A  63       6.307  10.006  -8.417  1.00 60.27           C  
ATOM    937 HG11 VAL A  63       5.930   9.765  -9.411  1.00 60.27           H  
ATOM    938 HG12 VAL A  63       7.224  10.587  -8.515  1.00 60.27           H  
ATOM    939 HG13 VAL A  63       6.534   9.069  -7.910  1.00 60.27           H  
ATOM    940  CG2 VAL A  63       5.789  10.954  -6.187  1.00 60.27           C  
ATOM    941 HG21 VAL A  63       5.039  11.429  -5.554  1.00 60.27           H  
ATOM    942 HG22 VAL A  63       6.020   9.976  -5.765  1.00 60.27           H  
ATOM    943 HG23 VAL A  63       6.692  11.565  -6.190  1.00 60.27           H  
ATOM    944  N   ARG A  64       5.309  12.375 -10.680  1.00 71.59           N  
ATOM    945  H   ARG A  64       6.246  12.656 -10.426  1.00 71.59           H  
ATOM    946  CA  ARG A  64       4.987  12.235 -12.108  1.00 71.59           C  
ATOM    947  HA  ARG A  64       4.016  12.702 -12.269  1.00 71.59           H  
ATOM    948  C   ARG A  64       4.894  10.738 -12.458  1.00 71.59           C  
ATOM    949  CB  ARG A  64       6.033  12.952 -12.981  1.00 71.59           C  
ATOM    950  HB2 ARG A  64       7.028  12.596 -12.711  1.00 71.59           H  
ATOM    951  HB3 ARG A  64       5.855  12.696 -14.025  1.00 71.59           H  
ATOM    952  O   ARG A  64       5.822   9.990 -12.165  1.00 71.59           O  
ATOM    953  CG  ARG A  64       5.976  14.482 -12.835  1.00 71.59           C  
ATOM    954  HG2 ARG A  64       6.127  14.756 -11.791  1.00 71.59           H  
ATOM    955  HG3 ARG A  64       4.997  14.836 -13.158  1.00 71.59           H  
ATOM    956  CD  ARG A  64       7.068  15.141 -13.685  1.00 71.59           C  
ATOM    957  HD2 ARG A  64       8.033  14.779 -13.329  1.00 71.59           H  
ATOM    958  HD3 ARG A  64       6.948  14.830 -14.723  1.00 71.59           H  
ATOM    959  NE  ARG A  64       7.009  16.616 -13.603  1.00 71.59           N  
ATOM    960  HE  ARG A  64       6.128  17.019 -13.317  1.00 71.59           H  
ATOM    961  NH1 ARG A  64       9.190  17.029 -14.197  1.00 71.59           N  
ATOM    962 HH11 ARG A  64       9.356  16.034 -14.248  1.00 71.59           H  
ATOM    963 HH12 ARG A  64       9.949  17.668 -14.385  1.00 71.59           H  
ATOM    964  NH2 ARG A  64       7.824  18.740 -13.776  1.00 71.59           N  
ATOM    965 HH21 ARG A  64       8.590  19.366 -13.982  1.00 71.59           H  
ATOM    966 HH22 ARG A  64       6.922  19.114 -13.518  1.00 71.59           H  
ATOM    967  CZ  ARG A  64       8.004  17.451 -13.858  1.00 71.59           C  
ATOM    968  N   PRO A  65       3.807  10.270 -13.097  1.00 64.11           N  
ATOM    969  CA  PRO A  65       3.574   8.838 -13.322  1.00 64.11           C  
ATOM    970  HA  PRO A  65       3.617   8.318 -12.366  1.00 64.11           H  
ATOM    971  C   PRO A  65       4.599   8.162 -14.252  1.00 64.11           C  
ATOM    972  CB  PRO A  65       2.142   8.747 -13.869  1.00 64.11           C  
ATOM    973  HB2 PRO A  65       2.035   7.964 -14.620  1.00 64.11           H  
ATOM    974  HB3 PRO A  65       1.454   8.570 -13.043  1.00 64.11           H  
ATOM    975  O   PRO A  65       4.693   6.936 -14.250  1.00 64.11           O  
ATOM    976  CG  PRO A  65       1.873  10.131 -14.459  1.00 64.11           C  
ATOM    977  HG2 PRO A  65       2.273  10.179 -15.472  1.00 64.11           H  
ATOM    978  HG3 PRO A  65       0.811  10.375 -14.453  1.00 64.11           H  
ATOM    979  CD  PRO A  65       2.673  11.055 -13.549  1.00 64.11           C  
ATOM    980  HD2 PRO A  65       2.067  11.344 -12.690  1.00 64.11           H  
ATOM    981  HD3 PRO A  65       2.991  11.937 -14.105  1.00 64.11           H  
ATOM    982  N   TYR A  66       5.375   8.935 -15.020  1.00 64.52           N  
ATOM    983  H   TYR A  66       5.259   9.937 -14.961  1.00 64.52           H  
ATOM    984  CA  TYR A  66       6.347   8.430 -15.997  1.00 64.52           C  
ATOM    985  HA  TYR A  66       5.950   7.513 -16.432  1.00 64.52           H  
ATOM    986  C   TYR A  66       7.714   8.055 -15.408  1.00 64.52           C  
ATOM    987  CB  TYR A  66       6.499   9.451 -17.130  1.00 64.52           C  
ATOM    988  HB2 TYR A  66       7.217   9.068 -17.855  1.00 64.52           H  
ATOM    989  HB3 TYR A  66       6.908  10.376 -16.724  1.00 64.52           H  
ATOM    990  O   TYR A  66       8.489   7.388 -16.083  1.00 64.52           O  
ATOM    991  CG  TYR A  66       5.199   9.736 -17.854  1.00 64.52           C  
ATOM    992  CD1 TYR A  66       4.643   8.753 -18.695  1.00 64.52           C  
ATOM    993  HD1 TYR A  66       5.155   7.812 -18.837  1.00 64.52           H  
ATOM    994  CD2 TYR A  66       4.538  10.968 -17.677  1.00 64.52           C  
ATOM    995  HD2 TYR A  66       4.977  11.728 -17.047  1.00 64.52           H  
ATOM    996  CE1 TYR A  66       3.427   8.999 -19.359  1.00 64.52           C  
ATOM    997  HE1 TYR A  66       2.997   8.254 -20.012  1.00 64.52           H  
ATOM    998  CE2 TYR A  66       3.323  11.219 -18.343  1.00 64.52           C  
ATOM    999  HE2 TYR A  66       2.822  12.168 -18.223  1.00 64.52           H  
ATOM   1000  OH  TYR A  66       1.600  10.465 -19.842  1.00 64.52           O  
ATOM   1001  HH  TYR A  66       1.271  11.358 -19.713  1.00 64.52           H  
ATOM   1002  CZ  TYR A  66       2.768  10.233 -19.189  1.00 64.52           C  
ATOM   1003  N   ASP A  67       7.995   8.400 -14.149  1.00 65.80           N  
ATOM   1004  H   ASP A  67       7.349   8.981 -13.633  1.00 65.80           H  
ATOM   1005  CA  ASP A  67       9.251   8.016 -13.483  1.00 65.80           C  
ATOM   1006  HA  ASP A  67      10.057   8.058 -14.215  1.00 65.80           H  
ATOM   1007  C   ASP A  67       9.213   6.568 -12.947  1.00 65.80           C  
ATOM   1008  CB  ASP A  67       9.586   9.032 -12.377  1.00 65.80           C  
ATOM   1009  HB2 ASP A  67      10.504   8.723 -11.877  1.00 65.80           H  
ATOM   1010  HB3 ASP A  67       8.783   9.028 -11.641  1.00 65.80           H  
ATOM   1011  O   ASP A  67      10.146   6.101 -12.290  1.00 65.80           O  
ATOM   1012  CG  ASP A  67       9.793  10.458 -12.907  1.00 65.80           C  
ATOM   1013  OD1 ASP A  67      10.362  10.608 -14.010  1.00 65.80           O  
ATOM   1014  OD2 ASP A  67       9.355  11.405 -12.212  1.00 65.80           O  
ATOM   1015  N   ARG A  68       8.122   5.827 -13.195  1.00 62.67           N  
ATOM   1016  H   ARG A  68       7.414   6.233 -13.789  1.00 62.67           H  
ATOM   1017  CA  ARG A  68       7.977   4.440 -12.748  1.00 62.67           C  
ATOM   1018  HA  ARG A  68       8.400   4.392 -11.745  1.00 62.67           H  
ATOM   1019  C   ARG A  68       8.767   3.513 -13.685  1.00 62.67           C  
ATOM   1020  CB  ARG A  68       6.488   4.080 -12.662  1.00 62.67           C  
ATOM   1021  HB2 ARG A  68       5.971   4.864 -12.109  1.00 62.67           H  
ATOM   1022  HB3 ARG A  68       6.060   4.028 -13.664  1.00 62.67           H  
ATOM   1023  O   ARG A  68       8.384   3.384 -14.847  1.00 62.67           O  
ATOM   1024  CG  ARG A  68       6.284   2.745 -11.933  1.00 62.67           C  
ATOM   1025  HG2 ARG A  68       6.754   1.939 -12.496  1.00 62.67           H  
ATOM   1026  HG3 ARG A  68       6.743   2.807 -10.946  1.00 62.67           H  
ATOM   1027  CD  ARG A  68       4.790   2.454 -11.777  1.00 62.67           C  
ATOM   1028  HD2 ARG A  68       4.317   3.320 -11.315  1.00 62.67           H  
ATOM   1029  HD3 ARG A  68       4.360   2.306 -12.767  1.00 62.67           H  
ATOM   1030  NE  ARG A  68       4.556   1.260 -10.942  1.00 62.67           N  
ATOM   1031  HE  ARG A  68       5.372   0.714 -10.707  1.00 62.67           H  
ATOM   1032  NH1 ARG A  68       2.277   1.464 -10.792  1.00 62.67           N  
ATOM   1033 HH11 ARG A  68       2.329   2.261 -11.411  1.00 62.67           H  
ATOM   1034 HH12 ARG A  68       1.381   1.151 -10.447  1.00 62.67           H  
ATOM   1035  NH2 ARG A  68       3.306  -0.196  -9.712  1.00 62.67           N  
ATOM   1036 HH21 ARG A  68       4.147  -0.694  -9.457  1.00 62.67           H  
ATOM   1037 HH22 ARG A  68       2.407  -0.494  -9.360  1.00 62.67           H  
ATOM   1038  CZ  ARG A  68       3.386   0.849 -10.488  1.00 62.67           C  
ATOM   1039  N   PRO A  69       9.823   2.818 -13.216  1.00 64.60           N  
ATOM   1040  CA  PRO A  69      10.598   1.926 -14.072  1.00 64.60           C  
ATOM   1041  HA  PRO A  69      11.031   2.496 -14.894  1.00 64.60           H  
ATOM   1042  C   PRO A  69       9.697   0.823 -14.644  1.00 64.60           C  
ATOM   1043  CB  PRO A  69      11.725   1.376 -13.189  1.00 64.60           C  
ATOM   1044  HB2 PRO A  69      12.602   2.016 -13.287  1.00 64.60           H  
ATOM   1045  HB3 PRO A  69      11.981   0.346 -13.436  1.00 64.60           H  
ATOM   1046  O   PRO A  69       8.984   0.154 -13.893  1.00 64.60           O  
ATOM   1047  CG  PRO A  69      11.168   1.498 -11.770  1.00 64.60           C  
ATOM   1048  HG2 PRO A  69      10.536   0.638 -11.549  1.00 64.60           H  
ATOM   1049  HG3 PRO A  69      11.962   1.594 -11.030  1.00 64.60           H  
ATOM   1050  CD  PRO A  69      10.311   2.760 -11.846  1.00 64.60           C  
ATOM   1051  HD2 PRO A  69      10.924   3.638 -11.644  1.00 64.60           H  
ATOM   1052  HD3 PRO A  69       9.496   2.692 -11.126  1.00 64.60           H  
ATOM   1053  N   ALA A  70       9.749   0.625 -15.966  1.00 71.12           N  
ATOM   1054  H   ALA A  70      10.282   1.276 -16.524  1.00 71.12           H  
ATOM   1055  CA  ALA A  70       8.943  -0.374 -16.679  1.00 71.12           C  
ATOM   1056  HA  ALA A  70       7.888  -0.154 -16.513  1.00 71.12           H  
ATOM   1057  C   ALA A  70       9.196  -1.811 -16.184  1.00 71.12           C  
ATOM   1058  CB  ALA A  70       9.236  -0.245 -18.180  1.00 71.12           C  
ATOM   1059  HB1 ALA A  70       8.627  -0.961 -18.731  1.00 71.12           H  
ATOM   1060  HB2 ALA A  70       8.990   0.760 -18.523  1.00 71.12           H  
ATOM   1061  HB3 ALA A  70      10.288  -0.450 -18.380  1.00 71.12           H  
ATOM   1062  O   ALA A  70       8.304  -2.653 -16.238  1.00 71.12           O  
ATOM   1063  N   PHE A  71      10.387  -2.073 -15.636  1.00 71.75           N  
ATOM   1064  H   PHE A  71      11.070  -1.329 -15.605  1.00 71.75           H  
ATOM   1065  CA  PHE A  71      10.745  -3.346 -15.020  1.00 71.75           C  
ATOM   1066  HA  PHE A  71       9.836  -3.933 -14.891  1.00 71.75           H  
ATOM   1067  C   PHE A  71      11.400  -3.096 -13.654  1.00 71.75           C  
ATOM   1068  CB  PHE A  71      11.660  -4.133 -15.967  1.00 71.75           C  
ATOM   1069  HB2 PHE A  71      11.928  -5.077 -15.493  1.00 71.75           H  
ATOM   1070  HB3 PHE A  71      12.580  -3.573 -16.131  1.00 71.75           H  
ATOM   1071  O   PHE A  71      12.411  -2.390 -13.587  1.00 71.75           O  
ATOM   1072  CG  PHE A  71      11.006  -4.427 -17.304  1.00 71.75           C  
ATOM   1073  CD1 PHE A  71      10.097  -5.496 -17.424  1.00 71.75           C  
ATOM   1074  HD1 PHE A  71       9.889  -6.130 -16.574  1.00 71.75           H  
ATOM   1075  CD2 PHE A  71      11.253  -3.595 -18.413  1.00 71.75           C  
ATOM   1076  HD2 PHE A  71      11.941  -2.766 -18.329  1.00 71.75           H  
ATOM   1077  CE1 PHE A  71       9.443  -5.733 -18.645  1.00 71.75           C  
ATOM   1078  HE1 PHE A  71       8.743  -6.551 -18.737  1.00 71.75           H  
ATOM   1079  CE2 PHE A  71      10.594  -3.829 -19.633  1.00 71.75           C  
ATOM   1080  HE2 PHE A  71      10.781  -3.189 -20.482  1.00 71.75           H  
ATOM   1081  CZ  PHE A  71       9.689  -4.898 -19.749  1.00 71.75           C  
ATOM   1082  HZ  PHE A  71       9.184  -5.078 -20.686  1.00 71.75           H  
ATOM   1083  N   PRO A  72      10.866  -3.649 -12.546  1.00 76.45           N  
ATOM   1084  CA  PRO A  72      11.542  -3.567 -11.258  1.00 76.45           C  
ATOM   1085  HA  PRO A  72      11.709  -2.524 -10.989  1.00 76.45           H  
ATOM   1086  C   PRO A  72      12.890  -4.292 -11.355  1.00 76.45           C  
ATOM   1087  CB  PRO A  72      10.583  -4.214 -10.251  1.00 76.45           C  
ATOM   1088  HB2 PRO A  72      11.106  -4.741  -9.452  1.00 76.45           H  
ATOM   1089  HB3 PRO A  72       9.928  -3.450  -9.835  1.00 76.45           H  
ATOM   1090  O   PRO A  72      12.948  -5.434 -11.813  1.00 76.45           O  
ATOM   1091  CG  PRO A  72       9.757  -5.180 -11.099  1.00 76.45           C  
ATOM   1092  HG2 PRO A  72      10.292  -6.124 -11.211  1.00 76.45           H  
ATOM   1093  HG3 PRO A  72       8.768  -5.350 -10.673  1.00 76.45           H  
ATOM   1094  CD  PRO A  72       9.678  -4.487 -12.456  1.00 76.45           C  
ATOM   1095  HD2 PRO A  72       8.789  -3.858 -12.504  1.00 76.45           H  
ATOM   1096  HD3 PRO A  72       9.653  -5.239 -13.245  1.00 76.45           H  
ATOM   1097  N   SER A  73      13.971  -3.649 -10.903  1.00 83.29           N  
ATOM   1098  H   SER A  73      13.866  -2.693 -10.593  1.00 83.29           H  
ATOM   1099  CA  SER A  73      15.291  -4.290 -10.799  1.00 83.29           C  
ATOM   1100  HA  SER A  73      15.611  -4.575 -11.802  1.00 83.29           H  
ATOM   1101  C   SER A  73      15.223  -5.556  -9.930  1.00 83.29           C  
ATOM   1102  CB  SER A  73      16.318  -3.304 -10.223  1.00 83.29           C  
ATOM   1103  HB2 SER A  73      17.319  -3.709 -10.376  1.00 83.29           H  
ATOM   1104  HB3 SER A  73      16.249  -2.348 -10.743  1.00 83.29           H  
ATOM   1105  O   SER A  73      14.319  -5.688  -9.103  1.00 83.29           O  
ATOM   1106  OG  SER A  73      16.118  -3.118  -8.832  1.00 83.29           O  
ATOM   1107  HG  SER A  73      15.375  -2.526  -8.695  1.00 83.29           H  
ATOM   1108  N   ARG A  74      16.205  -6.468 -10.025  1.00 84.38           N  
ATOM   1109  H   ARG A  74      16.898  -6.351 -10.750  1.00 84.38           H  
ATOM   1110  CA  ARG A  74      16.281  -7.656  -9.141  1.00 84.38           C  
ATOM   1111  HA  ARG A  74      15.413  -8.284  -9.339  1.00 84.38           H  
ATOM   1112  C   ARG A  74      16.218  -7.277  -7.651  1.00 84.38           C  
ATOM   1113  CB  ARG A  74      17.559  -8.453  -9.467  1.00 84.38           C  
ATOM   1114  HB2 ARG A  74      17.618  -8.586 -10.547  1.00 84.38           H  
ATOM   1115  HB3 ARG A  74      18.431  -7.884  -9.143  1.00 84.38           H  
ATOM   1116  O   ARG A  74      15.634  -8.005  -6.852  1.00 84.38           O  
ATOM   1117  CG  ARG A  74      17.584  -9.846  -8.812  1.00 84.38           C  
ATOM   1118  HG2 ARG A  74      16.720 -10.416  -9.155  1.00 84.38           H  
ATOM   1119  HG3 ARG A  74      17.536  -9.747  -7.727  1.00 84.38           H  
ATOM   1120  CD  ARG A  74      18.871 -10.595  -9.187  1.00 84.38           C  
ATOM   1121  HD2 ARG A  74      19.723 -10.028  -8.812  1.00 84.38           H  
ATOM   1122  HD3 ARG A  74      18.939 -10.651 -10.273  1.00 84.38           H  
ATOM   1123  NE  ARG A  74      18.899 -11.963  -8.631  1.00 84.38           N  
ATOM   1124  HE  ARG A  74      18.027 -12.324  -8.271  1.00 84.38           H  
ATOM   1125  NH1 ARG A  74      21.078 -12.467  -9.175  1.00 84.38           N  
ATOM   1126 HH11 ARG A  74      21.837 -13.131  -9.228  1.00 84.38           H  
ATOM   1127 HH12 ARG A  74      21.185 -11.559  -9.606  1.00 84.38           H  
ATOM   1128  NH2 ARG A  74      19.816 -14.003  -8.175  1.00 84.38           N  
ATOM   1129 HH21 ARG A  74      20.590 -14.648  -8.255  1.00 84.38           H  
ATOM   1130 HH22 ARG A  74      18.920 -14.354  -7.867  1.00 84.38           H  
ATOM   1131  CZ  ARG A  74      19.926 -12.799  -8.661  1.00 84.38           C  
ATOM   1132  N   ASN A  75      16.764  -6.114  -7.290  1.00 80.91           N  
ATOM   1133  H   ASN A  75      17.197  -5.552  -8.008  1.00 80.91           H  
ATOM   1134  CA  ASN A  75      16.687  -5.566  -5.935  1.00 80.91           C  
ATOM   1135  HA  ASN A  75      16.928  -6.350  -5.218  1.00 80.91           H  
ATOM   1136  C   ASN A  75      15.270  -5.086  -5.597  1.00 80.91           C  
ATOM   1137  CB  ASN A  75      17.725  -4.440  -5.790  1.00 80.91           C  
ATOM   1138  HB2 ASN A  75      17.578  -3.941  -4.832  1.00 80.91           H  
ATOM   1139  HB3 ASN A  75      17.590  -3.702  -6.581  1.00 80.91           H  
ATOM   1140  O   ASN A  75      14.754  -5.413  -4.534  1.00 80.91           O  
ATOM   1141  CG  ASN A  75      19.156  -4.949  -5.816  1.00 80.91           C  
ATOM   1142  ND2 ASN A  75      20.111  -4.082  -6.052  1.00 80.91           N  
ATOM   1143 HD21 ASN A  75      19.909  -3.098  -6.161  1.00 80.91           H  
ATOM   1144 HD22 ASN A  75      21.060  -4.425  -6.019  1.00 80.91           H  
ATOM   1145  OD1 ASN A  75      19.430  -6.126  -5.637  1.00 80.91           O  
ATOM   1146  N   THR A  76      14.603  -4.379  -6.513  1.00 81.54           N  
ATOM   1147  H   THR A  76      15.066  -4.152  -7.381  1.00 81.54           H  
ATOM   1148  CA  THR A  76      13.211  -3.939  -6.334  1.00 81.54           C  
ATOM   1149  HA  THR A  76      13.137  -3.390  -5.395  1.00 81.54           H  
ATOM   1150  C   THR A  76      12.250  -5.128  -6.246  1.00 81.54           C  
ATOM   1151  CB  THR A  76      12.771  -3.010  -7.476  1.00 81.54           C  
ATOM   1152  HB  THR A  76      12.640  -3.606  -8.379  1.00 81.54           H  
ATOM   1153  O   THR A  76      11.348  -5.109  -5.421  1.00 81.54           O  
ATOM   1154  CG2 THR A  76      11.471  -2.274  -7.161  1.00 81.54           C  
ATOM   1155 HG21 THR A  76      10.667  -2.995  -7.015  1.00 81.54           H  
ATOM   1156 HG22 THR A  76      11.207  -1.621  -7.992  1.00 81.54           H  
ATOM   1157 HG23 THR A  76      11.582  -1.680  -6.254  1.00 81.54           H  
ATOM   1158  OG1 THR A  76      13.745  -2.025  -7.752  1.00 81.54           O  
ATOM   1159  HG1 THR A  76      13.625  -1.316  -7.116  1.00 81.54           H  
ATOM   1160  N   GLN A  77      12.461  -6.190  -7.030  1.00 81.19           N  
ATOM   1161  H   GLN A  77      13.203  -6.140  -7.714  1.00 81.19           H  
ATOM   1162  CA  GLN A  77      11.680  -7.431  -6.942  1.00 81.19           C  
ATOM   1163  HA  GLN A  77      10.621  -7.203  -7.068  1.00 81.19           H  
ATOM   1164  C   GLN A  77      11.841  -8.111  -5.580  1.00 81.19           C  
ATOM   1165  CB  GLN A  77      12.113  -8.407  -8.041  1.00 81.19           C  
ATOM   1166  HB2 GLN A  77      13.195  -8.538  -8.000  1.00 81.19           H  
ATOM   1167  HB3 GLN A  77      11.645  -9.373  -7.853  1.00 81.19           H  
ATOM   1168  O   GLN A  77      10.846  -8.508  -4.978  1.00 81.19           O  
ATOM   1169  CG  GLN A  77      11.709  -7.945  -9.446  1.00 81.19           C  
ATOM   1170  HG2 GLN A  77      10.623  -7.873  -9.501  1.00 81.19           H  
ATOM   1171  HG3 GLN A  77      12.130  -6.960  -9.649  1.00 81.19           H  
ATOM   1172  CD  GLN A  77      12.188  -8.902 -10.533  1.00 81.19           C  
ATOM   1173  NE2 GLN A  77      11.995  -8.565 -11.787  1.00 81.19           N  
ATOM   1174 HE21 GLN A  77      12.320  -9.225 -12.478  1.00 81.19           H  
ATOM   1175 HE22 GLN A  77      11.710  -7.627 -12.029  1.00 81.19           H  
ATOM   1176  OE1 GLN A  77      12.762  -9.949 -10.283  1.00 81.19           O  
ATOM   1177  N   ARG A  78      13.077  -8.186  -5.064  1.00 82.23           N  
ATOM   1178  H   ARG A  78      13.852  -7.866  -5.627  1.00 82.23           H  
ATOM   1179  CA  ARG A  78      13.344  -8.671  -3.701  1.00 82.23           C  
ATOM   1180  HA  ARG A  78      12.933  -9.673  -3.585  1.00 82.23           H  
ATOM   1181  C   ARG A  78      12.615  -7.826  -2.658  1.00 82.23           C  
ATOM   1182  CB  ARG A  78      14.857  -8.705  -3.434  1.00 82.23           C  
ATOM   1183  HB2 ARG A  78      15.020  -8.751  -2.358  1.00 82.23           H  
ATOM   1184  HB3 ARG A  78      15.327  -7.797  -3.812  1.00 82.23           H  
ATOM   1185  O   ARG A  78      11.953  -8.384  -1.796  1.00 82.23           O  
ATOM   1186  CG  ARG A  78      15.514  -9.936  -4.069  1.00 82.23           C  
ATOM   1187  HG2 ARG A  78      15.296  -9.985  -5.135  1.00 82.23           H  
ATOM   1188  HG3 ARG A  78      15.099 -10.821  -3.587  1.00 82.23           H  
ATOM   1189  CD  ARG A  78      17.033  -9.901  -3.857  1.00 82.23           C  
ATOM   1190  HD2 ARG A  78      17.482  -9.293  -4.642  1.00 82.23           H  
ATOM   1191  HD3 ARG A  78      17.242  -9.437  -2.893  1.00 82.23           H  
ATOM   1192  NE  ARG A  78      17.602 -11.262  -3.851  1.00 82.23           N  
ATOM   1193  HE  ARG A  78      16.937 -12.020  -3.804  1.00 82.23           H  
ATOM   1194  NH1 ARG A  78      19.816 -10.668  -3.726  1.00 82.23           N  
ATOM   1195 HH11 ARG A  78      19.555  -9.695  -3.799  1.00 82.23           H  
ATOM   1196 HH12 ARG A  78      20.778 -10.910  -3.536  1.00 82.23           H  
ATOM   1197  NH2 ARG A  78      19.236 -12.818  -3.562  1.00 82.23           N  
ATOM   1198 HH21 ARG A  78      20.204 -13.044  -3.379  1.00 82.23           H  
ATOM   1199 HH22 ARG A  78      18.537 -13.535  -3.434  1.00 82.23           H  
ATOM   1200  CZ  ARG A  78      18.878 -11.574  -3.715  1.00 82.23           C  
ATOM   1201  N   LEU A  79      12.666  -6.499  -2.773  1.00 81.22           N  
ATOM   1202  H   LEU A  79      13.251  -6.105  -3.497  1.00 81.22           H  
ATOM   1203  CA  LEU A  79      11.966  -5.594  -1.856  1.00 81.22           C  
ATOM   1204  HA  LEU A  79      12.244  -5.852  -0.834  1.00 81.22           H  
ATOM   1205  C   LEU A  79      10.438  -5.754  -1.922  1.00 81.22           C  
ATOM   1206  CB  LEU A  79      12.389  -4.141  -2.138  1.00 81.22           C  
ATOM   1207  HB2 LEU A  79      12.254  -3.939  -3.201  1.00 81.22           H  
ATOM   1208  HB3 LEU A  79      11.723  -3.474  -1.592  1.00 81.22           H  
ATOM   1209  O   LEU A  79       9.803  -5.856  -0.878  1.00 81.22           O  
ATOM   1210  CG  LEU A  79      13.839  -3.807  -1.739  1.00 81.22           C  
ATOM   1211  HG  LEU A  79      14.524  -4.536  -2.172  1.00 81.22           H  
ATOM   1212  CD1 LEU A  79      14.206  -2.422  -2.272  1.00 81.22           C  
ATOM   1213 HD11 LEU A  79      15.233  -2.183  -1.997  1.00 81.22           H  
ATOM   1214 HD12 LEU A  79      14.124  -2.410  -3.359  1.00 81.22           H  
ATOM   1215 HD13 LEU A  79      13.541  -1.670  -1.848  1.00 81.22           H  
ATOM   1216  CD2 LEU A  79      14.037  -3.809  -0.223  1.00 81.22           C  
ATOM   1217 HD21 LEU A  79      13.340  -3.117   0.250  1.00 81.22           H  
ATOM   1218 HD22 LEU A  79      15.056  -3.506   0.017  1.00 81.22           H  
ATOM   1219 HD23 LEU A  79      13.878  -4.809   0.181  1.00 81.22           H  
ATOM   1220  N   ILE A  80       9.847  -5.825  -3.121  1.00 76.87           N  
ATOM   1221  H   ILE A  80      10.427  -5.730  -3.943  1.00 76.87           H  
ATOM   1222  CA  ILE A  80       8.395  -6.001  -3.303  1.00 76.87           C  
ATOM   1223  HA  ILE A  80       7.881  -5.239  -2.717  1.00 76.87           H  
ATOM   1224  C   ILE A  80       7.928  -7.353  -2.756  1.00 76.87           C  
ATOM   1225  CB  ILE A  80       7.988  -5.824  -4.788  1.00 76.87           C  
ATOM   1226  HB  ILE A  80       8.620  -6.470  -5.396  1.00 76.87           H  
ATOM   1227  O   ILE A  80       6.865  -7.410  -2.148  1.00 76.87           O  
ATOM   1228  CG1 ILE A  80       8.185  -4.357  -5.237  1.00 76.87           C  
ATOM   1229 HG12 ILE A  80       9.157  -3.992  -4.903  1.00 76.87           H  
ATOM   1230 HG13 ILE A  80       7.430  -3.730  -4.763  1.00 76.87           H  
ATOM   1231  CG2 ILE A  80       6.514  -6.222  -5.025  1.00 76.87           C  
ATOM   1232 HG21 ILE A  80       6.231  -6.083  -6.068  1.00 76.87           H  
ATOM   1233 HG22 ILE A  80       5.859  -5.628  -4.387  1.00 76.87           H  
ATOM   1234 HG23 ILE A  80       6.359  -7.276  -4.798  1.00 76.87           H  
ATOM   1235  CD1 ILE A  80       8.110  -4.162  -6.760  1.00 76.87           C  
ATOM   1236 HD11 ILE A  80       8.324  -3.120  -6.998  1.00 76.87           H  
ATOM   1237 HD12 ILE A  80       8.842  -4.800  -7.255  1.00 76.87           H  
ATOM   1238 HD13 ILE A  80       7.112  -4.392  -7.134  1.00 76.87           H  
ATOM   1239  N   ALA A  81       8.712  -8.423  -2.922  1.00 76.04           N  
ATOM   1240  H   ALA A  81       9.571  -8.332  -3.446  1.00 76.04           H  
ATOM   1241  CA  ALA A  81       8.366  -9.742  -2.392  1.00 76.04           C  
ATOM   1242  HA  ALA A  81       7.398 -10.037  -2.795  1.00 76.04           H  
ATOM   1243  C   ALA A  81       8.238  -9.761  -0.857  1.00 76.04           C  
ATOM   1244  CB  ALA A  81       9.420 -10.747  -2.870  1.00 76.04           C  
ATOM   1245  HB1 ALA A  81       9.154 -11.745  -2.520  1.00 76.04           H  
ATOM   1246  HB2 ALA A  81      10.399 -10.482  -2.470  1.00 76.04           H  
ATOM   1247  HB3 ALA A  81       9.462 -10.753  -3.959  1.00 76.04           H  
ATOM   1248  O   ALA A  81       7.483 -10.567  -0.320  1.00 76.04           O  
ATOM   1249  N   HIS A  82       8.943  -8.870  -0.150  1.00 74.81           N  
ATOM   1250  H   HIS A  82       9.570  -8.248  -0.641  1.00 74.81           H  
ATOM   1251  CA  HIS A  82       8.827  -8.724   1.303  1.00 74.81           C  
ATOM   1252  HA  HIS A  82       8.580  -9.694   1.735  1.00 74.81           H  
ATOM   1253  C   HIS A  82       7.707  -7.768   1.739  1.00 74.81           C  
ATOM   1254  CB  HIS A  82      10.179  -8.285   1.881  1.00 74.81           C  
ATOM   1255  HB2 HIS A  82      10.479  -7.343   1.421  1.00 74.81           H  
ATOM   1256  HB3 HIS A  82      10.066  -8.114   2.952  1.00 74.81           H  
ATOM   1257  O   HIS A  82       7.381  -7.728   2.926  1.00 74.81           O  
ATOM   1258  CG  HIS A  82      11.268  -9.308   1.690  1.00 74.81           C  
ATOM   1259  CD2 HIS A  82      12.442  -9.138   1.008  1.00 74.81           C  
ATOM   1260  HD2 HIS A  82      12.760  -8.229   0.519  1.00 74.81           H  
ATOM   1261  ND1 HIS A  82      11.274 -10.592   2.183  1.00 74.81           N  
ATOM   1262  HD1 HIS A  82      10.539 -11.024   2.724  1.00 74.81           H  
ATOM   1263  CE1 HIS A  82      12.417 -11.182   1.794  1.00 74.81           C  
ATOM   1264  HE1 HIS A  82      12.698 -12.198   2.026  1.00 74.81           H  
ATOM   1265  NE2 HIS A  82      13.163 -10.335   1.067  1.00 74.81           N  
ATOM   1266  N   LEU A  83       7.110  -6.999   0.820  1.00 75.43           N  
ATOM   1267  H   LEU A  83       7.336  -7.133  -0.155  1.00 75.43           H  
ATOM   1268  CA  LEU A  83       5.970  -6.153   1.157  1.00 75.43           C  
ATOM   1269  HA  LEU A  83       6.176  -5.708   2.130  1.00 75.43           H  
ATOM   1270  C   LEU A  83       4.708  -7.021   1.266  1.00 75.43           C  
ATOM   1271  CB  LEU A  83       5.788  -5.010   0.144  1.00 75.43           C  
ATOM   1272  HB2 LEU A  83       5.720  -5.439  -0.856  1.00 75.43           H  
ATOM   1273  HB3 LEU A  83       4.840  -4.515   0.353  1.00 75.43           H  
ATOM   1274  O   LEU A  83       4.370  -7.734   0.316  1.00 75.43           O  
ATOM   1275  CG  LEU A  83       6.904  -3.951   0.167  1.00 75.43           C  
ATOM   1276  HG  LEU A  83       7.867  -4.427  -0.018  1.00 75.43           H  
ATOM   1277  CD1 LEU A  83       6.655  -2.927  -0.941  1.00 75.43           C  
ATOM   1278 HD11 LEU A  83       7.472  -2.206  -0.963  1.00 75.43           H  
ATOM   1279 HD12 LEU A  83       5.715  -2.404  -0.762  1.00 75.43           H  
ATOM   1280 HD13 LEU A  83       6.608  -3.434  -1.905  1.00 75.43           H  
ATOM   1281  CD2 LEU A  83       6.975  -3.196   1.498  1.00 75.43           C  
ATOM   1282 HD21 LEU A  83       7.708  -2.392   1.427  1.00 75.43           H  
ATOM   1283 HD22 LEU A  83       7.296  -3.869   2.293  1.00 75.43           H  
ATOM   1284 HD23 LEU A  83       6.000  -2.774   1.746  1.00 75.43           H  
ATOM   1285  N   PRO A  84       3.975  -6.962   2.391  1.00 64.89           N  
ATOM   1286  CA  PRO A  84       2.737  -7.712   2.527  1.00 64.89           C  
ATOM   1287  HA  PRO A  84       2.938  -8.777   2.405  1.00 64.89           H  
ATOM   1288  C   PRO A  84       1.751  -7.254   1.449  1.00 64.89           C  
ATOM   1289  CB  PRO A  84       2.254  -7.450   3.953  1.00 64.89           C  
ATOM   1290  HB2 PRO A  84       2.661  -8.214   4.617  1.00 64.89           H  
ATOM   1291  HB3 PRO A  84       1.166  -7.442   4.015  1.00 64.89           H  
ATOM   1292  O   PRO A  84       1.463  -6.063   1.310  1.00 64.89           O  
ATOM   1293  CG  PRO A  84       2.878  -6.097   4.300  1.00 64.89           C  
ATOM   1294  HG2 PRO A  84       3.025  -5.979   5.374  1.00 64.89           H  
ATOM   1295  HG3 PRO A  84       2.263  -5.290   3.900  1.00 64.89           H  
ATOM   1296  CD  PRO A  84       4.203  -6.118   3.553  1.00 64.89           C  
ATOM   1297  HD2 PRO A  84       4.478  -5.102   3.269  1.00 64.89           H  
ATOM   1298  HD3 PRO A  84       4.978  -6.563   4.176  1.00 64.89           H  
ATOM   1299  N   THR A  85       1.253  -8.202   0.652  1.00 68.01           N  
ATOM   1300  H   THR A  85       1.582  -9.148   0.779  1.00 68.01           H  
ATOM   1301  CA  THR A  85       0.325  -7.950  -0.458  1.00 68.01           C  
ATOM   1302  HA  THR A  85       0.678  -7.072  -0.999  1.00 68.01           H  
ATOM   1303  C   THR A  85      -1.070  -7.626   0.082  1.00 68.01           C  
ATOM   1304  CB  THR A  85       0.288  -9.137  -1.442  1.00 68.01           C  
ATOM   1305  HB  THR A  85      -0.375  -9.916  -1.066  1.00 68.01           H  
ATOM   1306  O   THR A  85      -2.009  -8.406  -0.056  1.00 68.01           O  
ATOM   1307  CG2 THR A  85      -0.173  -8.713  -2.838  1.00 68.01           C  
ATOM   1308 HG21 THR A  85       0.502  -7.959  -3.242  1.00 68.01           H  
ATOM   1309 HG22 THR A  85      -0.176  -9.586  -3.491  1.00 68.01           H  
ATOM   1310 HG23 THR A  85      -1.184  -8.309  -2.782  1.00 68.01           H  
ATOM   1311  OG1 THR A  85       1.563  -9.717  -1.592  1.00 68.01           O  
ATOM   1312  HG1 THR A  85       2.236  -9.054  -1.422  1.00 68.01           H  
ATOM   1313  N   PHE A  86      -1.232  -6.484   0.744  1.00 58.88           N  
ATOM   1314  H   PHE A  86      -0.424  -5.906   0.927  1.00 58.88           H  
ATOM   1315  CA  PHE A  86      -2.546  -6.037   1.186  1.00 58.88           C  
ATOM   1316  HA  PHE A  86      -3.093  -6.890   1.587  1.00 58.88           H  
ATOM   1317  C   PHE A  86      -3.337  -5.505  -0.024  1.00 58.88           C  
ATOM   1318  CB  PHE A  86      -2.404  -5.015   2.328  1.00 58.88           C  
ATOM   1319  HB2 PHE A  86      -1.780  -4.188   1.986  1.00 58.88           H  
ATOM   1320  HB3 PHE A  86      -3.390  -4.605   2.543  1.00 58.88           H  
ATOM   1321  O   PHE A  86      -3.098  -4.397  -0.494  1.00 58.88           O  
ATOM   1322  CG  PHE A  86      -1.841  -5.573   3.630  1.00 58.88           C  
ATOM   1323  CD1 PHE A  86      -2.562  -6.538   4.362  1.00 58.88           C  
ATOM   1324  HD1 PHE A  86      -3.507  -6.905   3.989  1.00 58.88           H  
ATOM   1325  CD2 PHE A  86      -0.622  -5.092   4.145  1.00 58.88           C  
ATOM   1326  HD2 PHE A  86      -0.065  -4.342   3.601  1.00 58.88           H  
ATOM   1327  CE1 PHE A  86      -2.061  -7.032   5.581  1.00 58.88           C  
ATOM   1328  HE1 PHE A  86      -2.616  -7.777   6.131  1.00 58.88           H  
ATOM   1329  CE2 PHE A  86      -0.142  -5.557   5.384  1.00 58.88           C  
ATOM   1330  HE2 PHE A  86       0.768  -5.151   5.799  1.00 58.88           H  
ATOM   1331  CZ  PHE A  86      -0.848  -6.543   6.092  1.00 58.88           C  
ATOM   1332  HZ  PHE A  86      -0.471  -6.908   7.037  1.00 58.88           H  
ATOM   1333  N   GLY A  87      -4.293  -6.294  -0.531  1.00 60.66           N  
ATOM   1334  H   GLY A  87      -4.343  -7.238  -0.177  1.00 60.66           H  
ATOM   1335  CA  GLY A  87      -5.481  -5.741  -1.201  1.00 60.66           C  
ATOM   1336  HA2 GLY A  87      -5.657  -4.734  -0.823  1.00 60.66           H  
ATOM   1337  HA3 GLY A  87      -6.339  -6.344  -0.902  1.00 60.66           H  
ATOM   1338  C   GLY A  87      -5.515  -5.657  -2.735  1.00 60.66           C  
ATOM   1339  O   GLY A  87      -6.000  -4.664  -3.270  1.00 60.66           O  
ATOM   1340  N   ARG A  88      -5.112  -6.699  -3.479  1.00 56.78           N  
ATOM   1341  H   ARG A  88      -4.729  -7.501  -2.999  1.00 56.78           H  
ATOM   1342  CA  ARG A  88      -5.571  -6.859  -4.878  1.00 56.78           C  
ATOM   1343  HA  ARG A  88      -5.488  -5.906  -5.401  1.00 56.78           H  
ATOM   1344  C   ARG A  88      -7.061  -7.240  -4.892  1.00 56.78           C  
ATOM   1345  CB  ARG A  88      -4.741  -7.921  -5.632  1.00 56.78           C  
ATOM   1346  HB2 ARG A  88      -4.426  -8.704  -4.942  1.00 56.78           H  
ATOM   1347  HB3 ARG A  88      -5.380  -8.384  -6.384  1.00 56.78           H  
ATOM   1348  O   ARG A  88      -7.384  -8.417  -4.790  1.00 56.78           O  
ATOM   1349  CG  ARG A  88      -3.525  -7.355  -6.378  1.00 56.78           C  
ATOM   1350  HG2 ARG A  88      -2.819  -6.926  -5.667  1.00 56.78           H  
ATOM   1351  HG3 ARG A  88      -3.863  -6.580  -7.065  1.00 56.78           H  
ATOM   1352  CD  ARG A  88      -2.851  -8.483  -7.174  1.00 56.78           C  
ATOM   1353  HD2 ARG A  88      -3.618  -9.044  -7.709  1.00 56.78           H  
ATOM   1354  HD3 ARG A  88      -2.359  -9.155  -6.470  1.00 56.78           H  
ATOM   1355  NE  ARG A  88      -1.876  -7.972  -8.158  1.00 56.78           N  
ATOM   1356  HE  ARG A  88      -1.881  -6.976  -8.327  1.00 56.78           H  
ATOM   1357  NH1 ARG A  88      -0.952  -9.997  -8.735  1.00 56.78           N  
ATOM   1358 HH11 ARG A  88      -0.322 -10.549  -9.300  1.00 56.78           H  
ATOM   1359 HH12 ARG A  88      -1.543 -10.457  -8.057  1.00 56.78           H  
ATOM   1360  NH2 ARG A  88      -0.277  -8.147  -9.776  1.00 56.78           N  
ATOM   1361 HH21 ARG A  88      -0.342  -7.156  -9.959  1.00 56.78           H  
ATOM   1362 HH22 ARG A  88       0.333  -8.721 -10.340  1.00 56.78           H  
ATOM   1363  CZ  ARG A  88      -1.043  -8.704  -8.880  1.00 56.78           C  
ATOM   1364  N   ILE A  89      -7.958  -6.269  -5.050  1.00 63.58           N  
ATOM   1365  H   ILE A  89      -7.638  -5.311  -5.034  1.00 63.58           H  
ATOM   1366  CA  ILE A  89      -9.344  -6.529  -5.469  1.00 63.58           C  
ATOM   1367  HA  ILE A  89      -9.542  -7.600  -5.432  1.00 63.58           H  
ATOM   1368  C   ILE A  89      -9.448  -6.092  -6.931  1.00 63.58           C  
ATOM   1369  CB  ILE A  89     -10.381  -5.862  -4.536  1.00 63.58           C  
ATOM   1370  HB  ILE A  89     -10.228  -4.783  -4.556  1.00 63.58           H  
ATOM   1371  O   ILE A  89      -9.293  -4.915  -7.251  1.00 63.58           O  
ATOM   1372  CG1 ILE A  89     -10.196  -6.368  -3.083  1.00 63.58           C  
ATOM   1373 HG12 ILE A  89      -9.166  -6.199  -2.770  1.00 63.58           H  
ATOM   1374 HG13 ILE A  89     -10.386  -7.441  -3.045  1.00 63.58           H  
ATOM   1375  CG2 ILE A  89     -11.806  -6.170  -5.040  1.00 63.58           C  
ATOM   1376 HG21 ILE A  89     -12.547  -5.662  -4.423  1.00 63.58           H  
ATOM   1377 HG22 ILE A  89     -11.997  -7.243  -5.016  1.00 63.58           H  
ATOM   1378 HG23 ILE A  89     -11.941  -5.807  -6.059  1.00 63.58           H  
ATOM   1379  CD1 ILE A  89     -11.090  -5.670  -2.051  1.00 63.58           C  
ATOM   1380 HD11 ILE A  89     -12.137  -5.923  -2.215  1.00 63.58           H  
ATOM   1381 HD12 ILE A  89     -10.958  -4.590  -2.115  1.00 63.58           H  
ATOM   1382 HD13 ILE A  89     -10.809  -6.001  -1.051  1.00 63.58           H  
ATOM   1383  N   ALA A  90      -9.617  -7.065  -7.825  1.00 57.58           N  
ATOM   1384  H   ALA A  90      -9.767  -8.004  -7.485  1.00 57.58           H  
ATOM   1385  CA  ALA A  90      -9.769  -6.845  -9.256  1.00 57.58           C  
ATOM   1386  HA  ALA A  90      -8.970  -6.192  -9.608  1.00 57.58           H  
ATOM   1387  C   ALA A  90     -11.120  -6.174  -9.538  1.00 57.58           C  
ATOM   1388  CB  ALA A  90      -9.648  -8.204  -9.961  1.00 57.58           C  
ATOM   1389  HB1 ALA A  90     -10.434  -8.876  -9.618  1.00 57.58           H  
ATOM   1390  HB2 ALA A  90      -8.675  -8.648  -9.752  1.00 57.58           H  
ATOM   1391  HB3 ALA A  90      -9.752  -8.067 -11.037  1.00 57.58           H  
ATOM   1392  O   ALA A  90     -12.156  -6.714  -9.158  1.00 57.58           O  
ATOM   1393  N   TYR A  91     -11.115  -5.027 -10.219  1.00 63.11           N  
ATOM   1394  H   TYR A  91     -10.236  -4.616 -10.500  1.00 63.11           H  
ATOM   1395  CA  TYR A  91     -12.342  -4.434 -10.747  1.00 63.11           C  
ATOM   1396  HA  TYR A  91     -13.189  -4.869 -10.217  1.00 63.11           H  
ATOM   1397  C   TYR A  91     -12.461  -4.755 -12.239  1.00 63.11           C  
ATOM   1398  CB  TYR A  91     -12.424  -2.937 -10.448  1.00 63.11           C  
ATOM   1399  HB2 TYR A  91     -13.154  -2.484 -11.118  1.00 63.11           H  
ATOM   1400  HB3 TYR A  91     -11.461  -2.463 -10.639  1.00 63.11           H  
ATOM   1401  O   TYR A  91     -11.620  -4.301 -13.019  1.00 63.11           O  
ATOM   1402  CG  TYR A  91     -12.870  -2.678  -9.024  1.00 63.11           C  
ATOM   1403  CD1 TYR A  91     -14.241  -2.726  -8.700  1.00 63.11           C  
ATOM   1404  HD1 TYR A  91     -14.974  -2.913  -9.471  1.00 63.11           H  
ATOM   1405  CD2 TYR A  91     -11.916  -2.455  -8.014  1.00 63.11           C  
ATOM   1406  HD2 TYR A  91     -10.863  -2.455  -8.255  1.00 63.11           H  
ATOM   1407  CE1 TYR A  91     -14.658  -2.536  -7.369  1.00 63.11           C  
ATOM   1408  HE1 TYR A  91     -15.706  -2.572  -7.110  1.00 63.11           H  
ATOM   1409  CE2 TYR A  91     -12.330  -2.258  -6.683  1.00 63.11           C  
ATOM   1410  HE2 TYR A  91     -11.593  -2.094  -5.910  1.00 63.11           H  
ATOM   1411  OH  TYR A  91     -14.107  -2.108  -5.077  1.00 63.11           O  
ATOM   1412  HH  TYR A  91     -13.365  -1.955  -4.487  1.00 63.11           H  
ATOM   1413  CZ  TYR A  91     -13.704  -2.296  -6.360  1.00 63.11           C  
ATOM   1414  N   PRO A  92     -13.468  -5.550 -12.644  1.00 56.89           N  
ATOM   1415  CA  PRO A  92     -13.712  -5.852 -14.044  1.00 56.89           C  
ATOM   1416  HA  PRO A  92     -12.794  -6.204 -14.515  1.00 56.89           H  
ATOM   1417  C   PRO A  92     -14.195  -4.591 -14.766  1.00 56.89           C  
ATOM   1418  CB  PRO A  92     -14.737  -6.992 -14.050  1.00 56.89           C  
ATOM   1419  HB2 PRO A  92     -14.212  -7.947 -14.034  1.00 56.89           H  
ATOM   1420  HB3 PRO A  92     -15.403  -6.942 -14.911  1.00 56.89           H  
ATOM   1421  O   PRO A  92     -15.243  -4.023 -14.457  1.00 56.89           O  
ATOM   1422  CG  PRO A  92     -15.493  -6.812 -12.736  1.00 56.89           C  
ATOM   1423  HG2 PRO A  92     -15.883  -7.758 -12.361  1.00 56.89           H  
ATOM   1424  HG3 PRO A  92     -16.303  -6.095 -12.876  1.00 56.89           H  
ATOM   1425  CD  PRO A  92     -14.447  -6.221 -11.798  1.00 56.89           C  
ATOM   1426  HD2 PRO A  92     -13.959  -7.020 -11.240  1.00 56.89           H  
ATOM   1427  HD3 PRO A  92     -14.935  -5.524 -11.116  1.00 56.89           H  
ATOM   1428  N   THR A  93     -13.402  -4.145 -15.736  1.00 64.66           N  
ATOM   1429  H   THR A  93     -12.528  -4.621 -15.905  1.00 64.66           H  
ATOM   1430  CA  THR A  93     -13.734  -3.065 -16.662  1.00 64.66           C  
ATOM   1431  HA  THR A  93     -14.125  -2.213 -16.106  1.00 64.66           H  
ATOM   1432  C   THR A  93     -14.805  -3.534 -17.641  1.00 64.66           C  
ATOM   1433  CB  THR A  93     -12.481  -2.612 -17.431  1.00 64.66           C  
ATOM   1434  HB  THR A  93     -12.777  -1.960 -18.253  1.00 64.66           H  
ATOM   1435  O   THR A  93     -14.492  -3.995 -18.735  1.00 64.66           O  
ATOM   1436  CG2 THR A  93     -11.503  -1.850 -16.541  1.00 64.66           C  
ATOM   1437 HG21 THR A  93     -11.172  -2.483 -15.718  1.00 64.66           H  
ATOM   1438 HG22 THR A  93     -11.986  -0.957 -16.142  1.00 64.66           H  
ATOM   1439 HG23 THR A  93     -10.637  -1.552 -17.132  1.00 64.66           H  
ATOM   1440  OG1 THR A  93     -11.802  -3.736 -17.943  1.00 64.66           O  
ATOM   1441  HG1 THR A  93     -12.402  -4.144 -18.572  1.00 64.66           H  
ATOM   1442  N   ASN A  94     -16.071  -3.379 -17.265  1.00 61.91           N  
ATOM   1443  H   ASN A  94     -16.256  -3.131 -16.304  1.00 61.91           H  
ATOM   1444  CA  ASN A  94     -17.193  -3.455 -18.198  1.00 61.91           C  
ATOM   1445  HA  ASN A  94     -16.867  -3.903 -19.137  1.00 61.91           H  
ATOM   1446  C   ASN A  94     -17.658  -2.035 -18.540  1.00 61.91           C  
ATOM   1447  CB  ASN A  94     -18.305  -4.353 -17.628  1.00 61.91           C  
ATOM   1448  HB2 ASN A  94     -18.547  -4.037 -16.614  1.00 61.91           H  
ATOM   1449  HB3 ASN A  94     -19.200  -4.242 -18.241  1.00 61.91           H  
ATOM   1450  O   ASN A  94     -18.751  -1.622 -18.166  1.00 61.91           O  
ATOM   1451  CG  ASN A  94     -17.953  -5.829 -17.629  1.00 61.91           C  
ATOM   1452  ND2 ASN A  94     -18.697  -6.631 -16.906  1.00 61.91           N  
ATOM   1453 HD21 ASN A  94     -18.476  -7.614 -16.979  1.00 61.91           H  
ATOM   1454 HD22 ASN A  94     -19.502  -6.280 -16.408  1.00 61.91           H  
ATOM   1455  OD1 ASN A  94     -17.034  -6.296 -18.275  1.00 61.91           O  
ATOM   1456  N   PHE A  95     -16.822  -1.264 -19.239  1.00 51.66           N  
ATOM   1457  H   PHE A  95     -15.932  -1.653 -19.518  1.00 51.66           H  
ATOM   1458  CA  PHE A  95     -17.291  -0.064 -19.938  1.00 51.66           C  
ATOM   1459  HA  PHE A  95     -18.247   0.245 -19.516  1.00 51.66           H  
ATOM   1460  C   PHE A  95     -17.604  -0.426 -21.390  1.00 51.66           C  
ATOM   1461  CB  PHE A  95     -16.354   1.138 -19.738  1.00 51.66           C  
ATOM   1462  HB2 PHE A  95     -15.343   0.794 -19.519  1.00 51.66           H  
ATOM   1463  HB3 PHE A  95     -16.302   1.718 -20.660  1.00 51.66           H  
ATOM   1464  O   PHE A  95     -16.866  -0.114 -22.317  1.00 51.66           O  
ATOM   1465  CG  PHE A  95     -16.838   2.074 -18.643  1.00 51.66           C  
ATOM   1466  CD1 PHE A  95     -17.777   3.082 -18.943  1.00 51.66           C  
ATOM   1467  HD1 PHE A  95     -18.133   3.202 -19.955  1.00 51.66           H  
ATOM   1468  CD2 PHE A  95     -16.377   1.925 -17.322  1.00 51.66           C  
ATOM   1469  HD2 PHE A  95     -15.668   1.146 -17.084  1.00 51.66           H  
ATOM   1470  CE1 PHE A  95     -18.242   3.941 -17.930  1.00 51.66           C  
ATOM   1471  HE1 PHE A  95     -18.952   4.719 -18.169  1.00 51.66           H  
ATOM   1472  CE2 PHE A  95     -16.842   2.785 -16.309  1.00 51.66           C  
ATOM   1473  HE2 PHE A  95     -16.484   2.668 -15.297  1.00 51.66           H  
ATOM   1474  CZ  PHE A  95     -17.773   3.793 -16.613  1.00 51.66           C  
ATOM   1475  HZ  PHE A  95     -18.127   4.455 -15.837  1.00 51.66           H  
ATOM   1476  N   GLN A  96     -18.739  -1.101 -21.566  1.00 56.40           N  
ATOM   1477  H   GLN A  96     -19.239  -1.391 -20.738  1.00 56.40           H  
ATOM   1478  CA  GLN A  96     -19.532  -1.003 -22.786  1.00 56.40           C  
ATOM   1479  HA  GLN A  96     -18.895  -0.758 -23.636  1.00 56.40           H  
ATOM   1480  C   GLN A  96     -20.532   0.148 -22.596  1.00 56.40           C  
ATOM   1481  CB  GLN A  96     -20.251  -2.333 -23.076  1.00 56.40           C  
ATOM   1482  HB2 GLN A  96     -20.461  -2.848 -22.139  1.00 56.40           H  
ATOM   1483  HB3 GLN A  96     -21.203  -2.123 -23.563  1.00 56.40           H  
ATOM   1484  O   GLN A  96     -21.599  -0.028 -22.018  1.00 56.40           O  
ATOM   1485  CG  GLN A  96     -19.461  -3.251 -24.020  1.00 56.40           C  
ATOM   1486  HG2 GLN A  96     -18.487  -3.473 -23.585  1.00 56.40           H  
ATOM   1487  HG3 GLN A  96     -19.307  -2.737 -24.969  1.00 56.40           H  
ATOM   1488  CD  GLN A  96     -20.189  -4.569 -24.286  1.00 56.40           C  
ATOM   1489  NE2 GLN A  96     -19.834  -5.289 -25.326  1.00 56.40           N  
ATOM   1490 HE21 GLN A  96     -19.110  -4.981 -25.958  1.00 56.40           H  
ATOM   1491 HE22 GLN A  96     -20.353  -6.146 -25.459  1.00 56.40           H  
ATOM   1492  OE1 GLN A  96     -21.077  -4.988 -23.565  1.00 56.40           O  
ATOM   1493  N   ARG A  97     -20.165   1.343 -23.054  1.00 54.36           N  
ATOM   1494  H   ARG A  97     -19.207   1.433 -23.361  1.00 54.36           H  
ATOM   1495  CA  ARG A  97     -21.072   2.436 -23.447  1.00 54.36           C  
ATOM   1496  HA  ARG A  97     -21.991   2.042 -23.881  1.00 54.36           H  
ATOM   1497  C   ARG A  97     -20.300   3.211 -24.521  1.00 54.36           C  
ATOM   1498  CB  ARG A  97     -21.426   3.353 -22.250  1.00 54.36           C  
ATOM   1499  HB2 ARG A  97     -20.623   3.329 -21.513  1.00 54.36           H  
ATOM   1500  HB3 ARG A  97     -21.505   4.375 -22.619  1.00 54.36           H  
ATOM   1501  O   ARG A  97     -19.331   3.870 -24.182  1.00 54.36           O  
ATOM   1502  CG  ARG A  97     -22.766   3.010 -21.575  1.00 54.36           C  
ATOM   1503  HG2 ARG A  97     -22.703   2.032 -21.098  1.00 54.36           H  
ATOM   1504  HG3 ARG A  97     -23.551   2.990 -22.331  1.00 54.36           H  
ATOM   1505  CD  ARG A  97     -23.114   4.064 -20.514  1.00 54.36           C  
ATOM   1506  HD2 ARG A  97     -22.330   4.067 -19.757  1.00 54.36           H  
ATOM   1507  HD3 ARG A  97     -23.140   5.039 -21.000  1.00 54.36           H  
ATOM   1508  NE  ARG A  97     -24.420   3.799 -19.877  1.00 54.36           N  
ATOM   1509  HE  ARG A  97     -24.886   2.948 -20.157  1.00 54.36           H  
ATOM   1510  NH1 ARG A  97     -24.541   5.729 -18.641  1.00 54.36           N  
ATOM   1511 HH11 ARG A  97     -23.663   6.017 -19.049  1.00 54.36           H  
ATOM   1512 HH12 ARG A  97     -25.056   6.357 -18.041  1.00 54.36           H  
ATOM   1513  NH2 ARG A  97     -26.222   4.265 -18.558  1.00 54.36           N  
ATOM   1514 HH21 ARG A  97     -26.721   4.894 -17.944  1.00 54.36           H  
ATOM   1515 HH22 ARG A  97     -26.667   3.414 -18.873  1.00 54.36           H  
ATOM   1516  CZ  ARG A  97     -25.052   4.593 -19.030  1.00 54.36           C  
ATOM   1517  N   GLY A  98     -20.561   3.090 -25.818  1.00 56.23           N  
ATOM   1518  H   GLY A  98     -19.921   3.597 -26.413  1.00 56.23           H  
ATOM   1519  CA  GLY A  98     -21.753   2.543 -26.454  1.00 56.23           C  
ATOM   1520  HA2 GLY A  98     -22.049   1.602 -25.992  1.00 56.23           H  
ATOM   1521  HA3 GLY A  98     -21.540   2.356 -27.507  1.00 56.23           H  
ATOM   1522  C   GLY A  98     -22.915   3.529 -26.390  1.00 56.23           C  
ATOM   1523  O   GLY A  98     -23.958   3.168 -25.855  1.00 56.23           O  
ATOM   1524  N   LEU A  99     -22.675   4.780 -26.795  1.00 49.15           N  
ATOM   1525  H   LEU A  99     -21.719   5.098 -26.726  1.00 49.15           H  
ATOM   1526  CA  LEU A  99     -23.377   5.505 -27.868  1.00 49.15           C  
ATOM   1527  HA  LEU A  99     -23.143   5.042 -28.827  1.00 49.15           H  
ATOM   1528  C   LEU A  99     -22.787   6.914 -27.982  1.00 49.15           C  
ATOM   1529  CB  LEU A  99     -24.909   5.521 -27.673  1.00 49.15           C  
ATOM   1530  HB2 LEU A  99     -25.313   6.428 -28.123  1.00 49.15           H  
ATOM   1531  HB3 LEU A  99     -25.125   5.566 -26.605  1.00 49.15           H  
ATOM   1532  O   LEU A  99     -22.794   7.633 -26.958  1.00 49.15           O  
ATOM   1533  CG  LEU A  99     -25.605   4.308 -28.317  1.00 49.15           C  
ATOM   1534  HG  LEU A  99     -25.042   3.395 -28.124  1.00 49.15           H  
ATOM   1535  CD1 LEU A  99     -26.998   4.142 -27.719  1.00 49.15           C  
ATOM   1536 HD11 LEU A  99     -26.907   3.968 -26.647  1.00 49.15           H  
ATOM   1537 HD12 LEU A  99     -27.587   5.043 -27.894  1.00 49.15           H  
ATOM   1538 HD13 LEU A  99     -27.495   3.286 -28.176  1.00 49.15           H  
ATOM   1539  CD2 LEU A  99     -25.739   4.460 -29.832  1.00 49.15           C  
ATOM   1540 HD21 LEU A  99     -26.221   3.578 -30.251  1.00 49.15           H  
ATOM   1541 HD22 LEU A  99     -24.752   4.570 -30.283  1.00 49.15           H  
ATOM   1542 HD23 LEU A  99     -26.330   5.345 -30.068  1.00 49.15           H  
ATOM   1543  OXT LEU A  99     -22.260   7.176 -29.079  1.00 49.15           O  
TER    1544      LEU A  99                                                       
END   
