# Supplementary material for: New carbohydrate binding domains identified by phage display based functional metagenomic screens of human gut microbiota
Source: Commun Biol. 2023 Apr 5;6:371. doi: 10.1038/s42003-023-04718-0 (PMC10076258; doi:10.1038/s42003-023-04718-0)
Supplement: Supplementary file 5 — Supplementary Data 2 [file 42003_2023_4718_MOESM5_ESM.zip › SupplementaryData2/S10L_PBGlcNAc-GlcNAc4F2.pdb]

ATOM      1  N   ALA A   1       2.627  35.930  14.694  1.00 63.85           N  
ATOM      2  H   ALA A   1       3.439  36.480  14.933  1.00 63.85           H  
ATOM      3  H2  ALA A   1       2.649  35.066  15.218  1.00 63.85           H  
ATOM      4  H3  ALA A   1       1.805  36.450  14.966  1.00 63.85           H  
ATOM      5  CA  ALA A   1       2.587  35.657  13.236  1.00 63.85           C  
ATOM      6  HA  ALA A   1       1.688  35.079  13.026  1.00 63.85           H  
ATOM      7  C   ALA A   1       3.762  34.784  12.784  1.00 63.85           C  
ATOM      8  CB  ALA A   1       2.486  36.953  12.423  1.00 63.85           C  
ATOM      9  HB1 ALA A   1       1.591  37.504  12.710  1.00 63.85           H  
ATOM     10  HB2 ALA A   1       3.363  37.578  12.591  1.00 63.85           H  
ATOM     11  HB3 ALA A   1       2.421  36.713  11.361  1.00 63.85           H  
ATOM     12  O   ALA A   1       3.518  33.721  12.229  1.00 63.85           O  
ATOM     13  N   VAL A   2       5.011  35.178  13.071  1.00 71.20           N  
ATOM     14  H   VAL A   2       5.177  36.099  13.450  1.00 71.20           H  
ATOM     15  CA  VAL A   2       6.224  34.422  12.686  1.00 71.20           C  
ATOM     16  HA  VAL A   2       6.246  34.324  11.601  1.00 71.20           H  
ATOM     17  C   VAL A   2       6.243  33.000  13.254  1.00 71.20           C  
ATOM     18  CB  VAL A   2       7.494  35.189  13.113  1.00 71.20           C  
ATOM     19  HB  VAL A   2       7.475  35.331  14.194  1.00 71.20           H  
ATOM     20  O   VAL A   2       6.490  32.061  12.513  1.00 71.20           O  
ATOM     21  CG1 VAL A   2       8.779  34.443  12.742  1.00 71.20           C  
ATOM     22 HG11 VAL A   2       9.649  35.046  13.005  1.00 71.20           H  
ATOM     23 HG12 VAL A   2       8.804  34.234  11.672  1.00 71.20           H  
ATOM     24 HG13 VAL A   2       8.853  33.504  13.291  1.00 71.20           H  
ATOM     25  CG2 VAL A   2       7.537  36.571  12.444  1.00 71.20           C  
ATOM     26 HG21 VAL A   2       7.524  36.464  11.359  1.00 71.20           H  
ATOM     27 HG22 VAL A   2       8.456  37.084  12.729  1.00 71.20           H  
ATOM     28 HG23 VAL A   2       6.701  37.193  12.760  1.00 71.20           H  
ATOM     29  N   GLU A   3       5.897  32.815  14.527  1.00 68.86           N  
ATOM     30  H   GLU A   3       5.836  33.614  15.141  1.00 68.86           H  
ATOM     31  CA  GLU A   3       5.908  31.491  15.167  1.00 68.86           C  
ATOM     32  HA  GLU A   3       6.909  31.065  15.095  1.00 68.86           H  
ATOM     33  C   GLU A   3       4.933  30.496  14.510  1.00 68.86           C  
ATOM     34  CB  GLU A   3       5.583  31.712  16.641  1.00 68.86           C  
ATOM     35  HB2 GLU A   3       4.528  31.976  16.727  1.00 68.86           H  
ATOM     36  HB3 GLU A   3       6.178  32.551  17.001  1.00 68.86           H  
ATOM     37  O   GLU A   3       5.315  29.376  14.183  1.00 68.86           O  
ATOM     38  CG  GLU A   3       5.898  30.499  17.520  1.00 68.86           C  
ATOM     39  HG2 GLU A   3       5.275  29.661  17.207  1.00 68.86           H  
ATOM     40  HG3 GLU A   3       6.944  30.227  17.377  1.00 68.86           H  
ATOM     41  CD  GLU A   3       5.634  30.813  18.998  1.00 68.86           C  
ATOM     42  OE1 GLU A   3       6.198  30.090  19.841  1.00 68.86           O  
ATOM     43  OE2 GLU A   3       4.860  31.770  19.247  1.00 68.86           O  
ATOM     44  N   ARG A   4       3.703  30.933  14.194  1.00 72.31           N  
ATOM     45  H   ARG A   4       3.455  31.869  14.480  1.00 72.31           H  
ATOM     46  CA  ARG A   4       2.736  30.122  13.427  1.00 72.31           C  
ATOM     47  HA  ARG A   4       2.598  29.165  13.930  1.00 72.31           H  
ATOM     48  C   ARG A   4       3.261  29.768  12.036  1.00 72.31           C  
ATOM     49  CB  ARG A   4       1.378  30.828  13.292  1.00 72.31           C  
ATOM     50  HB2 ARG A   4       0.804  30.311  12.524  1.00 72.31           H  
ATOM     51  HB3 ARG A   4       1.527  31.857  12.964  1.00 72.31           H  
ATOM     52  O   ARG A   4       3.090  28.635  11.601  1.00 72.31           O  
ATOM     53  CG  ARG A   4       0.553  30.807  14.586  1.00 72.31           C  
ATOM     54  HG2 ARG A   4       0.466  29.780  14.943  1.00 72.31           H  
ATOM     55  HG3 ARG A   4       1.051  31.408  15.347  1.00 72.31           H  
ATOM     56  CD  ARG A   4      -0.852  31.364  14.313  1.00 72.31           C  
ATOM     57  HD2 ARG A   4      -1.332  30.734  13.564  1.00 72.31           H  
ATOM     58  HD3 ARG A   4      -0.763  32.374  13.914  1.00 72.31           H  
ATOM     59  NE  ARG A   4      -1.684  31.389  15.531  1.00 72.31           N  
ATOM     60  HE  ARG A   4      -1.264  31.048  16.384  1.00 72.31           H  
ATOM     61  NH1 ARG A   4      -3.632  32.144  14.558  1.00 72.31           N  
ATOM     62 HH11 ARG A   4      -3.207  32.099  13.643  1.00 72.31           H  
ATOM     63 HH12 ARG A   4      -4.616  32.358  14.639  1.00 72.31           H  
ATOM     64  NH2 ARG A   4      -3.584  31.723  16.745  1.00 72.31           N  
ATOM     65 HH21 ARG A   4      -4.559  31.984  16.797  1.00 72.31           H  
ATOM     66 HH22 ARG A   4      -3.130  31.378  17.578  1.00 72.31           H  
ATOM     67  CZ  ARG A   4      -2.957  31.751  15.604  1.00 72.31           C  
ATOM     68  N   LYS A   5       3.909  30.721  11.357  1.00 72.95           N  
ATOM     69  H   LYS A   5       4.027  31.622  11.797  1.00 72.95           H  
ATOM     70  CA  LYS A   5       4.532  30.489  10.048  1.00 72.95           C  
ATOM     71  HA  LYS A   5       3.787  30.072   9.370  1.00 72.95           H  
ATOM     72  C   LYS A   5       5.637  29.434  10.148  1.00 72.95           C  
ATOM     73  CB  LYS A   5       5.025  31.826   9.468  1.00 72.95           C  
ATOM     74  HB2 LYS A   5       5.735  32.290  10.152  1.00 72.95           H  
ATOM     75  HB3 LYS A   5       4.172  32.494   9.347  1.00 72.95           H  
ATOM     76  O   LYS A   5       5.628  28.486   9.377  1.00 72.95           O  
ATOM     77  CG  LYS A   5       5.712  31.641   8.110  1.00 72.95           C  
ATOM     78  HG2 LYS A   5       6.589  31.007   8.243  1.00 72.95           H  
ATOM     79  HG3 LYS A   5       5.026  31.148   7.420  1.00 72.95           H  
ATOM     80  CD  LYS A   5       6.167  32.976   7.507  1.00 72.95           C  
ATOM     81  HD2 LYS A   5       5.296  33.569   7.226  1.00 72.95           H  
ATOM     82  HD3 LYS A   5       6.778  33.519   8.229  1.00 72.95           H  
ATOM     83  CE  LYS A   5       7.005  32.635   6.275  1.00 72.95           C  
ATOM     84  HE2 LYS A   5       6.426  31.987   5.617  1.00 72.95           H  
ATOM     85  HE3 LYS A   5       7.851  32.033   6.605  1.00 72.95           H  
ATOM     86  NZ  LYS A   5       7.509  33.805   5.525  1.00 72.95           N  
ATOM     87  HZ1 LYS A   5       8.058  33.454   4.753  1.00 72.95           H  
ATOM     88  HZ2 LYS A   5       6.745  34.350   5.152  1.00 72.95           H  
ATOM     89  HZ3 LYS A   5       8.110  34.371   6.108  1.00 72.95           H  
ATOM     90  N   VAL A   6       6.528  29.549  11.133  1.00 74.82           N  
ATOM     91  H   VAL A   6       6.470  30.355  11.738  1.00 74.82           H  
ATOM     92  CA  VAL A   6       7.611  28.579  11.354  1.00 74.82           C  
ATOM     93  HA  VAL A   6       8.190  28.495  10.435  1.00 74.82           H  
ATOM     94  C   VAL A   6       7.053  27.187  11.649  1.00 74.82           C  
ATOM     95  CB  VAL A   6       8.549  29.055  12.480  1.00 74.82           C  
ATOM     96  HB  VAL A   6       7.958  29.320  13.356  1.00 74.82           H  
ATOM     97  O   VAL A   6       7.520  26.220  11.055  1.00 74.82           O  
ATOM     98  CG1 VAL A   6       9.570  27.986  12.892  1.00 74.82           C  
ATOM     99 HG11 VAL A   6      10.270  28.402  13.617  1.00 74.82           H  
ATOM    100 HG12 VAL A   6      10.120  27.631  12.020  1.00 74.82           H  
ATOM    101 HG13 VAL A   6       9.062  27.145  13.365  1.00 74.82           H  
ATOM    102  CG2 VAL A   6       9.341  30.291  12.029  1.00 74.82           C  
ATOM    103 HG21 VAL A   6       9.947  30.662  12.856  1.00 74.82           H  
ATOM    104 HG22 VAL A   6       9.992  30.034  11.194  1.00 74.82           H  
ATOM    105 HG23 VAL A   6       8.668  31.086  11.710  1.00 74.82           H  
ATOM    106  N   LEU A   7       6.037  27.078  12.512  1.00 78.72           N  
ATOM    107  H   LEU A   7       5.719  27.907  12.993  1.00 78.72           H  
ATOM    108  CA  LEU A   7       5.388  25.800  12.824  1.00 78.72           C  
ATOM    109  HA  LEU A   7       6.143  25.100  13.181  1.00 78.72           H  
ATOM    110  C   LEU A   7       4.754  25.149  11.587  1.00 78.72           C  
ATOM    111  CB  LEU A   7       4.329  26.014  13.921  1.00 78.72           C  
ATOM    112  HB2 LEU A   7       3.689  25.133  13.967  1.00 78.72           H  
ATOM    113  HB3 LEU A   7       3.703  26.859  13.635  1.00 78.72           H  
ATOM    114  O   LEU A   7       4.878  23.939  11.422  1.00 78.72           O  
ATOM    115  CG  LEU A   7       4.905  26.263  15.328  1.00 78.72           C  
ATOM    116  HG  LEU A   7       5.659  27.049  15.289  1.00 78.72           H  
ATOM    117  CD1 LEU A   7       3.781  26.709  16.263  1.00 78.72           C  
ATOM    118 HD11 LEU A   7       4.189  26.899  17.256  1.00 78.72           H  
ATOM    119 HD12 LEU A   7       3.015  25.937  16.331  1.00 78.72           H  
ATOM    120 HD13 LEU A   7       3.343  27.636  15.892  1.00 78.72           H  
ATOM    121  CD2 LEU A   7       5.547  25.002  15.913  1.00 78.72           C  
ATOM    122 HD21 LEU A   7       6.413  24.708  15.320  1.00 78.72           H  
ATOM    123 HD22 LEU A   7       5.887  25.206  16.928  1.00 78.72           H  
ATOM    124 HD23 LEU A   7       4.826  24.185  15.937  1.00 78.72           H  
ATOM    125  N   ALA A   8       4.123  25.936  10.711  1.00 81.85           N  
ATOM    126  H   ALA A   8       4.032  26.921  10.915  1.00 81.85           H  
ATOM    127  CA  ALA A   8       3.561  25.438   9.457  1.00 81.85           C  
ATOM    128  HA  ALA A   8       2.948  24.562   9.670  1.00 81.85           H  
ATOM    129  C   ALA A   8       4.657  24.993   8.474  1.00 81.85           C  
ATOM    130  CB  ALA A   8       2.660  26.524   8.859  1.00 81.85           C  
ATOM    131  HB1 ALA A   8       2.202  26.150   7.943  1.00 81.85           H  
ATOM    132  HB2 ALA A   8       3.244  27.415   8.625  1.00 81.85           H  
ATOM    133  HB3 ALA A   8       1.873  26.784   9.567  1.00 81.85           H  
ATOM    134  O   ALA A   8       4.606  23.886   7.948  1.00 81.85           O  
ATOM    135  N   GLU A   9       5.690  25.813   8.270  1.00 87.99           N  
ATOM    136  H   GLU A   9       5.683  26.720   8.716  1.00 87.99           H  
ATOM    137  CA  GLU A   9       6.796  25.494   7.359  1.00 87.99           C  
ATOM    138  HA  GLU A   9       6.400  25.267   6.369  1.00 87.99           H  
ATOM    139  C   GLU A   9       7.600  24.273   7.815  1.00 87.99           C  
ATOM    140  CB  GLU A   9       7.745  26.692   7.259  1.00 87.99           C  
ATOM    141  HB2 GLU A   9       8.648  26.378   6.736  1.00 87.99           H  
ATOM    142  HB3 GLU A   9       8.019  27.002   8.267  1.00 87.99           H  
ATOM    143  O   GLU A   9       8.135  23.541   6.985  1.00 87.99           O  
ATOM    144  CG  GLU A   9       7.156  27.877   6.483  1.00 87.99           C  
ATOM    145  HG2 GLU A   9       6.988  27.565   5.452  1.00 87.99           H  
ATOM    146  HG3 GLU A   9       6.192  28.159   6.905  1.00 87.99           H  
ATOM    147  CD  GLU A   9       8.086  29.100   6.498  1.00 87.99           C  
ATOM    148  OE1 GLU A   9       7.802  30.047   5.729  1.00 87.99           O  
ATOM    149  OE2 GLU A   9       9.051  29.131   7.303  1.00 87.99           O  
ATOM    150  N   ASN A  10       7.684  24.019   9.125  1.00 85.70           N  
ATOM    151  H   ASN A  10       7.249  24.666   9.767  1.00 85.70           H  
ATOM    152  CA  ASN A  10       8.397  22.860   9.660  1.00 85.70           C  
ATOM    153  HA  ASN A  10       9.430  22.897   9.314  1.00 85.70           H  
ATOM    154  C   ASN A  10       7.839  21.523   9.143  1.00 85.70           C  
ATOM    155  CB  ASN A  10       8.396  22.913  11.196  1.00 85.70           C  
ATOM    156  HB2 ASN A  10       8.714  21.943  11.578  1.00 85.70           H  
ATOM    157  HB3 ASN A  10       7.382  23.094  11.552  1.00 85.70           H  
ATOM    158  O   ASN A  10       8.598  20.557   9.079  1.00 85.70           O  
ATOM    159  CG  ASN A  10       9.331  23.955  11.793  1.00 85.70           C  
ATOM    160  ND2 ASN A  10       9.254  24.142  13.090  1.00 85.70           N  
ATOM    161 HD21 ASN A  10       9.895  24.802  13.507  1.00 85.70           H  
ATOM    162 HD22 ASN A  10       8.598  23.600  13.635  1.00 85.70           H  
ATOM    163  OD1 ASN A  10      10.155  24.592  11.142  1.00 85.70           O  
ATOM    164  N   LEU A  11       6.574  21.468   8.708  1.00 89.38           N  
ATOM    165  H   LEU A  11       6.013  22.308   8.731  1.00 89.38           H  
ATOM    166  CA  LEU A  11       5.978  20.263   8.122  1.00 89.38           C  
ATOM    167  HA  LEU A  11       6.090  19.442   8.829  1.00 89.38           H  
ATOM    168  C   LEU A  11       6.679  19.823   6.829  1.00 89.38           C  
ATOM    169  CB  LEU A  11       4.482  20.499   7.844  1.00 89.38           C  
ATOM    170  HB2 LEU A  11       4.386  21.335   7.151  1.00 89.38           H  
ATOM    171  HB3 LEU A  11       4.077  19.618   7.347  1.00 89.38           H  
ATOM    172  O   LEU A  11       6.705  18.639   6.520  1.00 89.38           O  
ATOM    173  CG  LEU A  11       3.631  20.784   9.092  1.00 89.38           C  
ATOM    174  HG  LEU A  11       4.049  21.630   9.638  1.00 89.38           H  
ATOM    175  CD1 LEU A  11       2.203  21.137   8.682  1.00 89.38           C  
ATOM    176 HD11 LEU A  11       1.602  21.354   9.565  1.00 89.38           H  
ATOM    177 HD12 LEU A  11       2.217  22.017   8.039  1.00 89.38           H  
ATOM    178 HD13 LEU A  11       1.755  20.309   8.133  1.00 89.38           H  
ATOM    179  CD2 LEU A  11       3.565  19.580  10.029  1.00 89.38           C  
ATOM    180 HD21 LEU A  11       2.975  19.850  10.905  1.00 89.38           H  
ATOM    181 HD22 LEU A  11       4.565  19.299  10.361  1.00 89.38           H  
ATOM    182 HD23 LEU A  11       3.104  18.737   9.515  1.00 89.38           H  
ATOM    183  N   THR A  12       7.297  20.733   6.081  1.00 93.28           N  
ATOM    184  H   THR A  12       7.229  21.707   6.340  1.00 93.28           H  
ATOM    185  CA  THR A  12       7.918  20.408   4.785  1.00 93.28           C  
ATOM    186  HA  THR A  12       7.868  19.333   4.614  1.00 93.28           H  
ATOM    187  C   THR A  12       9.408  20.741   4.733  1.00 93.28           C  
ATOM    188  CB  THR A  12       7.143  21.058   3.630  1.00 93.28           C  
ATOM    189  HB  THR A  12       7.630  20.821   2.684  1.00 93.28           H  
ATOM    190  O   THR A  12       9.986  20.778   3.650  1.00 93.28           O  
ATOM    191  CG2 THR A  12       5.696  20.563   3.557  1.00 93.28           C  
ATOM    192 HG21 THR A  12       5.221  20.973   2.666  1.00 93.28           H  
ATOM    193 HG22 THR A  12       5.137  20.888   4.434  1.00 93.28           H  
ATOM    194 HG23 THR A  12       5.678  19.474   3.500  1.00 93.28           H  
ATOM    195  OG1 THR A  12       7.114  22.456   3.800  1.00 93.28           O  
ATOM    196  HG1 THR A  12       7.972  22.795   3.536  1.00 93.28           H  
ATOM    197  N   LYS A  13      10.052  20.998   5.881  1.00 91.24           N  
ATOM    198  H   LYS A  13       9.510  20.986   6.733  1.00 91.24           H  
ATOM    199  CA  LYS A  13      11.484  21.353   5.933  1.00 91.24           C  
ATOM    200  HA  LYS A  13      11.728  21.961   5.062  1.00 91.24           H  
ATOM    201  C   LYS A  13      12.424  20.160   5.846  1.00 91.24           C  
ATOM    202  CB  LYS A  13      11.802  22.152   7.204  1.00 91.24           C  
ATOM    203  HB2 LYS A  13      12.857  22.036   7.448  1.00 91.24           H  
ATOM    204  HB3 LYS A  13      11.212  21.773   8.038  1.00 91.24           H  
ATOM    205  O   LYS A  13      13.470  20.261   5.214  1.00 91.24           O  
ATOM    206  CG  LYS A  13      11.542  23.642   6.989  1.00 91.24           C  
ATOM    207  HG2 LYS A  13      10.498  23.792   6.710  1.00 91.24           H  
ATOM    208  HG3 LYS A  13      12.166  24.009   6.175  1.00 91.24           H  
ATOM    209  CD  LYS A  13      11.865  24.432   8.257  1.00 91.24           C  
ATOM    210  HD2 LYS A  13      12.944  24.473   8.404  1.00 91.24           H  
ATOM    211  HD3 LYS A  13      11.411  23.927   9.110  1.00 91.24           H  
ATOM    212  CE  LYS A  13      11.288  25.841   8.118  1.00 91.24           C  
ATOM    213  HE2 LYS A  13      11.840  26.390   7.356  1.00 91.24           H  
ATOM    214  HE3 LYS A  13      10.258  25.744   7.777  1.00 91.24           H  
ATOM    215  NZ  LYS A  13      11.300  26.561   9.407  1.00 91.24           N  
ATOM    216  HZ1 LYS A  13      10.807  26.004  10.090  1.00 91.24           H  
ATOM    217  HZ2 LYS A  13      10.812  27.440   9.299  1.00 91.24           H  
ATOM    218  HZ3 LYS A  13      12.243  26.718   9.731  1.00 91.24           H  
ATOM    219  N   VAL A  14      12.095  19.067   6.530  1.00 93.27           N  
ATOM    220  H   VAL A  14      11.199  19.036   6.995  1.00 93.27           H  
ATOM    221  CA  VAL A  14      12.988  17.911   6.677  1.00 93.27           C  
ATOM    222  HA  VAL A  14      13.785  17.976   5.937  1.00 93.27           H  
ATOM    223  C   VAL A  14      12.208  16.634   6.399  1.00 93.27           C  
ATOM    224  CB  VAL A  14      13.656  17.886   8.070  1.00 93.27           C  
ATOM    225  HB  VAL A  14      12.886  17.812   8.838  1.00 93.27           H  
ATOM    226  O   VAL A  14      11.128  16.429   6.955  1.00 93.27           O  
ATOM    227  CG1 VAL A  14      14.609  16.695   8.220  1.00 93.27           C  
ATOM    228 HG11 VAL A  14      14.047  15.761   8.222  1.00 93.27           H  
ATOM    229 HG12 VAL A  14      15.142  16.755   9.170  1.00 93.27           H  
ATOM    230 HG13 VAL A  14      15.334  16.678   7.406  1.00 93.27           H  
ATOM    231  CG2 VAL A  14      14.475  19.161   8.325  1.00 93.27           C  
ATOM    232 HG21 VAL A  14      14.993  19.085   9.281  1.00 93.27           H  
ATOM    233 HG22 VAL A  14      15.207  19.301   7.530  1.00 93.27           H  
ATOM    234 HG23 VAL A  14      13.816  20.028   8.369  1.00 93.27           H  
ATOM    235  N   LEU A  15      12.769  15.785   5.536  1.00 94.25           N  
ATOM    236  H   LEU A  15      13.671  16.025   5.148  1.00 94.25           H  
ATOM    237  CA  LEU A  15      12.298  14.421   5.321  1.00 94.25           C  
ATOM    238  HA  LEU A  15      11.209  14.428   5.283  1.00 94.25           H  
ATOM    239  C   LEU A  15      12.750  13.548   6.500  1.00 94.25           C  
ATOM    240  CB  LEU A  15      12.852  13.911   3.976  1.00 94.25           C  
ATOM    241  HB2 LEU A  15      12.505  14.565   3.177  1.00 94.25           H  
ATOM    242  HB3 LEU A  15      13.940  13.966   4.011  1.00 94.25           H  
ATOM    243  O   LEU A  15      13.936  13.547   6.821  1.00 94.25           O  
ATOM    244  CG  LEU A  15      12.452  12.463   3.648  1.00 94.25           C  
ATOM    245  HG  LEU A  15      12.756  11.818   4.473  1.00 94.25           H  
ATOM    246  CD1 LEU A  15      10.945  12.315   3.427  1.00 94.25           C  
ATOM    247 HD11 LEU A  15      10.612  12.972   2.625  1.00 94.25           H  
ATOM    248 HD12 LEU A  15      10.715  11.282   3.166  1.00 94.25           H  
ATOM    249 HD13 LEU A  15      10.402  12.551   4.342  1.00 94.25           H  
ATOM    250  CD2 LEU A  15      13.177  11.984   2.391  1.00 94.25           C  
ATOM    251 HD21 LEU A  15      12.908  10.947   2.189  1.00 94.25           H  
ATOM    252 HD22 LEU A  15      12.898  12.604   1.539  1.00 94.25           H  
ATOM    253 HD23 LEU A  15      14.255  12.041   2.547  1.00 94.25           H  
ATOM    254  N   TYR A  16      11.816  12.812   7.108  1.00 92.73           N  
ATOM    255  H   TYR A  16      10.868  12.869   6.764  1.00 92.73           H  
ATOM    256  CA  TYR A  16      12.047  11.969   8.291  1.00 92.73           C  
ATOM    257  HA  TYR A  16      11.072  11.658   8.667  1.00 92.73           H  
ATOM    258  C   TYR A  16      12.725  12.731   9.447  1.00 92.73           C  
ATOM    259  CB  TYR A  16      12.785  10.677   7.898  1.00 92.73           C  
ATOM    260  HB2 TYR A  16      12.853  10.037   8.778  1.00 92.73           H  
ATOM    261  HB3 TYR A  16      13.803  10.929   7.601  1.00 92.73           H  
ATOM    262  O   TYR A  16      13.881  12.458   9.783  1.00 92.73           O  
ATOM    263  CG  TYR A  16      12.126   9.881   6.787  1.00 92.73           C  
ATOM    264  CD1 TYR A  16      10.778   9.484   6.901  1.00 92.73           C  
ATOM    265  HD1 TYR A  16      10.215   9.711   7.795  1.00 92.73           H  
ATOM    266  CD2 TYR A  16      12.867   9.525   5.644  1.00 92.73           C  
ATOM    267  HD2 TYR A  16      13.906   9.810   5.570  1.00 92.73           H  
ATOM    268  CE1 TYR A  16      10.166   8.760   5.862  1.00 92.73           C  
ATOM    269  HE1 TYR A  16       9.141   8.429   5.946  1.00 92.73           H  
ATOM    270  CE2 TYR A  16      12.258   8.803   4.600  1.00 92.73           C  
ATOM    271  HE2 TYR A  16      12.829   8.532   3.725  1.00 92.73           H  
ATOM    272  OH  TYR A  16      10.310   7.721   3.708  1.00 92.73           O  
ATOM    273  HH  TYR A  16      10.934   7.471   3.022  1.00 92.73           H  
ATOM    274  CZ  TYR A  16      10.903   8.421   4.710  1.00 92.73           C  
ATOM    275  N   PRO A  17      12.039  13.721  10.056  1.00 92.29           N  
ATOM    276  CA  PRO A  17      12.571  14.410  11.223  1.00 92.29           C  
ATOM    277  HA  PRO A  17      13.507  14.906  10.964  1.00 92.29           H  
ATOM    278  C   PRO A  17      12.823  13.412  12.356  1.00 92.29           C  
ATOM    279  CB  PRO A  17      11.519  15.451  11.611  1.00 92.29           C  
ATOM    280  HB2 PRO A  17      11.513  15.652  12.682  1.00 92.29           H  
ATOM    281  HB3 PRO A  17      11.689  16.370  11.049  1.00 92.29           H  
ATOM    282  O   PRO A  17      12.103  12.427  12.502  1.00 92.29           O  
ATOM    283  CG  PRO A  17      10.217  14.805  11.147  1.00 92.29           C  
ATOM    284  HG2 PRO A  17       9.447  15.552  10.956  1.00 92.29           H  
ATOM    285  HG3 PRO A  17       9.875  14.082  11.887  1.00 92.29           H  
ATOM    286  CD  PRO A  17      10.640  14.081   9.868  1.00 92.29           C  
ATOM    287  HD2 PRO A  17      10.560  14.757   9.017  1.00 92.29           H  
ATOM    288  HD3 PRO A  17      10.007  13.206   9.717  1.00 92.29           H  
ATOM    289  N   ASN A  18      13.834  13.696  13.177  1.00 89.55           N  
ATOM    290  H   ASN A  18      14.387  14.521  12.992  1.00 89.55           H  
ATOM    291  CA  ASN A  18      14.192  12.857  14.316  1.00 89.55           C  
ATOM    292  HA  ASN A  18      14.454  11.864  13.952  1.00 89.55           H  
ATOM    293  C   ASN A  18      13.005  12.712  15.282  1.00 89.55           C  
ATOM    294  CB  ASN A  18      15.423  13.483  14.994  1.00 89.55           C  
ATOM    295  HB2 ASN A  18      16.239  13.528  14.273  1.00 89.55           H  
ATOM    296  HB3 ASN A  18      15.178  14.497  15.312  1.00 89.55           H  
ATOM    297  O   ASN A  18      12.587  13.688  15.905  1.00 89.55           O  
ATOM    298  CG  ASN A  18      15.912  12.719  16.212  1.00 89.55           C  
ATOM    299  ND2 ASN A  18      17.003  13.154  16.798  1.00 89.55           N  
ATOM    300 HD21 ASN A  18      17.311  12.647  17.615  1.00 89.55           H  
ATOM    301 HD22 ASN A  18      17.499  13.950  16.424  1.00 89.55           H  
ATOM    302  OD1 ASN A  18      15.346  11.747  16.675  1.00 89.55           O  
ATOM    303  N   ASP A  19      12.513  11.488  15.433  1.00 89.55           N  
ATOM    304  H   ASP A  19      12.888  10.734  14.875  1.00 89.55           H  
ATOM    305  CA  ASP A  19      11.361  11.104  16.243  1.00 89.55           C  
ATOM    306  HA  ASP A  19      10.859  12.011  16.580  1.00 89.55           H  
ATOM    307  C   ASP A  19      11.742  10.340  17.524  1.00 89.55           C  
ATOM    308  CB  ASP A  19      10.355  10.358  15.361  1.00 89.55           C  
ATOM    309  HB2 ASP A  19       9.445  10.184  15.935  1.00 89.55           H  
ATOM    310  HB3 ASP A  19      10.089  10.996  14.518  1.00 89.55           H  
ATOM    311  O   ASP A  19      10.887   9.778  18.209  1.00 89.55           O  
ATOM    312  CG  ASP A  19      10.872   9.022  14.825  1.00 89.55           C  
ATOM    313  OD1 ASP A  19      12.099   8.780  14.873  1.00 89.55           O  
ATOM    314  OD2 ASP A  19      10.014   8.276  14.305  1.00 89.55           O  
ATOM    315  N   ASN A  20      13.011  10.420  17.940  1.00 90.51           N  
ATOM    316  H   ASN A  20      13.695  10.802  17.302  1.00 90.51           H  
ATOM    317  CA  ASN A  20      13.455   9.933  19.251  1.00 90.51           C  
ATOM    318  HA  ASN A  20      13.086   8.916  19.383  1.00 90.51           H  
ATOM    319  C   ASN A  20      12.892  10.765  20.420  1.00 90.51           C  
ATOM    320  CB  ASN A  20      14.991   9.905  19.290  1.00 90.51           C  
ATOM    321  HB2 ASN A  20      15.317   9.641  20.296  1.00 90.51           H  
ATOM    322  HB3 ASN A  20      15.385  10.894  19.054  1.00 90.51           H  
ATOM    323  O   ASN A  20      13.021  10.384  21.581  1.00 90.51           O  
ATOM    324  CG  ASN A  20      15.580   8.867  18.352  1.00 90.51           C  
ATOM    325  ND2 ASN A  20      16.773   9.079  17.851  1.00 90.51           N  
ATOM    326 HD21 ASN A  20      17.229   9.972  17.971  1.00 90.51           H  
ATOM    327 HD22 ASN A  20      17.087   8.365  17.209  1.00 90.51           H  
ATOM    328  OD1 ASN A  20      15.012   7.825  18.098  1.00 90.51           O  
ATOM    329  N   THR A  21      12.268  11.910  20.131  1.00 92.62           N  
ATOM    330  H   THR A  21      12.101  12.094  19.152  1.00 92.62           H  
ATOM    331  CA  THR A  21      11.601  12.774  21.114  1.00 92.62           C  
ATOM    332  HA  THR A  21      11.741  12.357  22.111  1.00 92.62           H  
ATOM    333  C   THR A  21      10.101  12.830  20.844  1.00 92.62           C  
ATOM    334  CB  THR A  21      12.182  14.197  21.122  1.00 92.62           C  
ATOM    335  HB  THR A  21      11.720  14.745  21.943  1.00 92.62           H  
ATOM    336  O   THR A  21       9.668  12.673  19.703  1.00 92.62           O  
ATOM    337  CG2 THR A  21      13.697  14.231  21.317  1.00 92.62           C  
ATOM    338 HG21 THR A  21      14.031  15.266  21.393  1.00 92.62           H  
ATOM    339 HG22 THR A  21      14.205  13.753  20.480  1.00 92.62           H  
ATOM    340 HG23 THR A  21      13.959  13.708  22.237  1.00 92.62           H  
ATOM    341  OG1 THR A  21      11.880  14.874  19.923  1.00 92.62           O  
ATOM    342  HG1 THR A  21      12.457  14.529  19.238  1.00 92.62           H  
ATOM    343  N   MET A  22       9.290  13.120  21.868  1.00 91.38           N  
ATOM    344  H   MET A  22       9.672  13.203  22.799  1.00 91.38           H  
ATOM    345  CA  MET A  22       7.837  13.251  21.682  1.00 91.38           C  
ATOM    346  HA  MET A  22       7.479  12.318  21.247  1.00 91.38           H  
ATOM    347  C   MET A  22       7.481  14.369  20.689  1.00 91.38           C  
ATOM    348  CB  MET A  22       7.141  13.460  23.038  1.00 91.38           C  
ATOM    349  HB2 MET A  22       7.491  12.707  23.744  1.00 91.38           H  
ATOM    350  HB3 MET A  22       7.388  14.446  23.431  1.00 91.38           H  
ATOM    351  O   MET A  22       6.633  14.177  19.825  1.00 91.38           O  
ATOM    352  CG  MET A  22       5.616  13.337  22.911  1.00 91.38           C  
ATOM    353  HG2 MET A  22       5.162  13.503  23.888  1.00 91.38           H  
ATOM    354  HG3 MET A  22       5.256  14.122  22.246  1.00 91.38           H  
ATOM    355  SD  MET A  22       5.039  11.741  22.261  1.00 91.38           S  
ATOM    356  CE  MET A  22       5.014  10.740  23.774  1.00 91.38           C  
ATOM    357  HE1 MET A  22       4.237  11.110  24.442  1.00 91.38           H  
ATOM    358  HE2 MET A  22       5.979  10.790  24.277  1.00 91.38           H  
ATOM    359  HE3 MET A  22       4.791   9.702  23.523  1.00 91.38           H  
ATOM    360  N   ALA A  23       8.192  15.501  20.736  1.00 92.28           N  
ATOM    361  H   ALA A  23       8.899  15.605  21.451  1.00 92.28           H  
ATOM    362  CA  ALA A  23       8.019  16.584  19.767  1.00 92.28           C  
ATOM    363  HA  ALA A  23       6.983  16.919  19.796  1.00 92.28           H  
ATOM    364  C   ALA A  23       8.320  16.132  18.324  1.00 92.28           C  
ATOM    365  CB  ALA A  23       8.928  17.746  20.184  1.00 92.28           C  
ATOM    366  HB1 ALA A  23       9.971  17.433  20.171  1.00 92.28           H  
ATOM    367  HB2 ALA A  23       8.797  18.575  19.488  1.00 92.28           H  
ATOM    368  HB3 ALA A  23       8.662  18.085  21.185  1.00 92.28           H  
ATOM    369  O   ALA A  23       7.626  16.531  17.391  1.00 92.28           O  
ATOM    370  N   GLY A  24       9.324  15.270  18.146  1.00 93.63           N  
ATOM    371  H   GLY A  24       9.859  14.977  18.952  1.00 93.63           H  
ATOM    372  CA  GLY A  24       9.652  14.654  16.863  1.00 93.63           C  
ATOM    373  HA2 GLY A  24       9.835  15.421  16.110  1.00 93.63           H  
ATOM    374  HA3 GLY A  24      10.563  14.073  17.006  1.00 93.63           H  
ATOM    375  C   GLY A  24       8.567  13.703  16.354  1.00 93.63           C  
ATOM    376  O   GLY A  24       8.167  13.805  15.196  1.00 93.63           O  
ATOM    377  N   LYS A  25       8.029  12.843  17.230  1.00 95.07           N  
ATOM    378  H   LYS A  25       8.426  12.803  18.158  1.00 95.07           H  
ATOM    379  CA  LYS A  25       6.891  11.958  16.915  1.00 95.07           C  
ATOM    380  HA  LYS A  25       7.151  11.332  16.061  1.00 95.07           H  
ATOM    381  C   LYS A  25       5.656  12.750  16.499  1.00 95.07           C  
ATOM    382  CB  LYS A  25       6.554  11.057  18.115  1.00 95.07           C  
ATOM    383  HB2 LYS A  25       6.417  11.664  19.010  1.00 95.07           H  
ATOM    384  HB3 LYS A  25       5.617  10.535  17.917  1.00 95.07           H  
ATOM    385  O   LYS A  25       5.049  12.448  15.475  1.00 95.07           O  
ATOM    386  CG  LYS A  25       7.651  10.019  18.361  1.00 95.07           C  
ATOM    387  HG2 LYS A  25       7.805   9.439  17.451  1.00 95.07           H  
ATOM    388  HG3 LYS A  25       8.571  10.543  18.617  1.00 95.07           H  
ATOM    389  CD  LYS A  25       7.295   9.064  19.504  1.00 95.07           C  
ATOM    390  HD2 LYS A  25       7.163   9.635  20.423  1.00 95.07           H  
ATOM    391  HD3 LYS A  25       6.369   8.543  19.261  1.00 95.07           H  
ATOM    392  CE  LYS A  25       8.436   8.055  19.667  1.00 95.07           C  
ATOM    393  HE2 LYS A  25       9.359   8.600  19.868  1.00 95.07           H  
ATOM    394  HE3 LYS A  25       8.578   7.539  18.717  1.00 95.07           H  
ATOM    395  NZ  LYS A  25       8.158   7.073  20.746  1.00 95.07           N  
ATOM    396  HZ1 LYS A  25       8.925   6.420  20.820  1.00 95.07           H  
ATOM    397  HZ2 LYS A  25       7.324   6.543  20.535  1.00 95.07           H  
ATOM    398  HZ3 LYS A  25       8.035   7.534  21.636  1.00 95.07           H  
ATOM    399  N   GLU A  26       5.324  13.806  17.241  1.00 95.43           N  
ATOM    400  H   GLU A  26       5.830  13.968  18.100  1.00 95.43           H  
ATOM    401  CA  GLU A  26       4.226  14.704  16.877  1.00 95.43           C  
ATOM    402  HA  GLU A  26       3.297  14.137  16.815  1.00 95.43           H  
ATOM    403  C   GLU A  26       4.452  15.369  15.525  1.00 95.43           C  
ATOM    404  CB  GLU A  26       4.070  15.829  17.900  1.00 95.43           C  
ATOM    405  HB2 GLU A  26       3.417  16.583  17.462  1.00 95.43           H  
ATOM    406  HB3 GLU A  26       5.036  16.292  18.101  1.00 95.43           H  
ATOM    407  O   GLU A  26       3.520  15.462  14.727  1.00 95.43           O  
ATOM    408  CG  GLU A  26       3.452  15.357  19.207  1.00 95.43           C  
ATOM    409  HG2 GLU A  26       2.535  14.806  19.000  1.00 95.43           H  
ATOM    410  HG3 GLU A  26       4.138  14.685  19.722  1.00 95.43           H  
ATOM    411  CD  GLU A  26       3.113  16.552  20.092  1.00 95.43           C  
ATOM    412  OE1 GLU A  26       3.286  16.426  21.319  1.00 95.43           O  
ATOM    413  OE2 GLU A  26       2.487  17.534  19.619  1.00 95.43           O  
ATOM    414  N   LEU A  27       5.672  15.845  15.256  1.00 95.14           N  
ATOM    415  H   LEU A  27       6.394  15.773  15.958  1.00 95.14           H  
ATOM    416  CA  LEU A  27       5.994  16.453  13.972  1.00 95.14           C  
ATOM    417  HA  LEU A  27       5.276  17.255  13.798  1.00 95.14           H  
ATOM    418  C   LEU A  27       5.818  15.439  12.839  1.00 95.14           C  
ATOM    419  CB  LEU A  27       7.408  17.056  14.012  1.00 95.14           C  
ATOM    420  HB2 LEU A  27       8.122  16.265  14.241  1.00 95.14           H  
ATOM    421  HB3 LEU A  27       7.451  17.790  14.816  1.00 95.14           H  
ATOM    422  O   LEU A  27       5.152  15.761  11.861  1.00 95.14           O  
ATOM    423  CG  LEU A  27       7.833  17.727  12.692  1.00 95.14           C  
ATOM    424  HG  LEU A  27       7.839  16.987  11.892  1.00 95.14           H  
ATOM    425  CD1 LEU A  27       6.909  18.879  12.287  1.00 95.14           C  
ATOM    426 HD11 LEU A  27       7.292  19.350  11.382  1.00 95.14           H  
ATOM    427 HD12 LEU A  27       5.914  18.491  12.068  1.00 95.14           H  
ATOM    428 HD13 LEU A  27       6.850  19.615  13.089  1.00 95.14           H  
ATOM    429  CD2 LEU A  27       9.247  18.289  12.836  1.00 95.14           C  
ATOM    430 HD21 LEU A  27       9.267  19.069  13.597  1.00 95.14           H  
ATOM    431 HD22 LEU A  27       9.576  18.697  11.880  1.00 95.14           H  
ATOM    432 HD23 LEU A  27       9.927  17.489  13.128  1.00 95.14           H  
ATOM    433  N   ARG A  28       6.336  14.215  12.987  1.00 96.34           N  
ATOM    434  H   ARG A  28       6.857  14.020  13.830  1.00 96.34           H  
ATOM    435  CA  ARG A  28       6.209  13.148  11.985  1.00 96.34           C  
ATOM    436  HA  ARG A  28       6.607  13.515  11.039  1.00 96.34           H  
ATOM    437  C   ARG A  28       4.741  12.789  11.719  1.00 96.34           C  
ATOM    438  CB  ARG A  28       7.067  11.954  12.437  1.00 96.34           C  
ATOM    439  HB2 ARG A  28       6.686  11.571  13.384  1.00 96.34           H  
ATOM    440  HB3 ARG A  28       8.085  12.304  12.608  1.00 96.34           H  
ATOM    441  O   ARG A  28       4.336  12.760  10.558  1.00 96.34           O  
ATOM    442  CG  ARG A  28       7.118  10.825  11.396  1.00 96.34           C  
ATOM    443  HG2 ARG A  28       7.470  11.227  10.446  1.00 96.34           H  
ATOM    444  HG3 ARG A  28       6.115  10.423  11.252  1.00 96.34           H  
ATOM    445  CD  ARG A  28       8.055   9.686  11.833  1.00 96.34           C  
ATOM    446  HD2 ARG A  28       7.794   9.355  12.839  1.00 96.34           H  
ATOM    447  HD3 ARG A  28       9.080  10.055  11.860  1.00 96.34           H  
ATOM    448  NE  ARG A  28       7.960   8.540  10.911  1.00 96.34           N  
ATOM    449  HE  ARG A  28       7.170   8.510  10.282  1.00 96.34           H  
ATOM    450  NH1 ARG A  28       9.514   7.153  11.908  1.00 96.34           N  
ATOM    451 HH11 ARG A  28       9.596   7.743  12.723  1.00 96.34           H  
ATOM    452 HH12 ARG A  28       9.993   6.265  11.950  1.00 96.34           H  
ATOM    453  NH2 ARG A  28       8.526   6.519  10.033  1.00 96.34           N  
ATOM    454 HH21 ARG A  28       9.008   5.636  10.119  1.00 96.34           H  
ATOM    455 HH22 ARG A  28       7.719   6.537   9.426  1.00 96.34           H  
ATOM    456  CZ  ARG A  28       8.665   7.422  10.960  1.00 96.34           C  
ATOM    457  N   LEU A  29       3.919  12.635  12.761  1.00 96.78           N  
ATOM    458  H   LEU A  29       4.317  12.627  13.689  1.00 96.78           H  
ATOM    459  CA  LEU A  29       2.477  12.399  12.607  1.00 96.78           C  
ATOM    460  HA  LEU A  29       2.348  11.522  11.973  1.00 96.78           H  
ATOM    461  C   LEU A  29       1.770  13.578  11.912  1.00 96.78           C  
ATOM    462  CB  LEU A  29       1.867  12.092  13.988  1.00 96.78           C  
ATOM    463  HB2 LEU A  29       2.358  11.209  14.394  1.00 96.78           H  
ATOM    464  HB3 LEU A  29       2.070  12.928  14.657  1.00 96.78           H  
ATOM    465  O   LEU A  29       0.947  13.376  11.021  1.00 96.78           O  
ATOM    466  CG  LEU A  29       0.345  11.840  13.957  1.00 96.78           C  
ATOM    467  HG  LEU A  29      -0.165  12.734  13.599  1.00 96.78           H  
ATOM    468  CD1 LEU A  29      -0.034  10.651  13.084  1.00 96.78           C  
ATOM    469 HD11 LEU A  29      -1.101  10.450  13.181  1.00 96.78           H  
ATOM    470 HD12 LEU A  29       0.197  10.857  12.039  1.00 96.78           H  
ATOM    471 HD13 LEU A  29       0.519   9.765  13.395  1.00 96.78           H  
ATOM    472  CD2 LEU A  29      -0.175  11.530  15.358  1.00 96.78           C  
ATOM    473 HD21 LEU A  29       0.235  12.246  16.071  1.00 96.78           H  
ATOM    474 HD22 LEU A  29      -1.264  11.591  15.365  1.00 96.78           H  
ATOM    475 HD23 LEU A  29       0.132  10.525  15.645  1.00 96.78           H  
ATOM    476  N   ARG A  30       2.116  14.826  12.260  1.00 96.63           N  
ATOM    477  H   ARG A  30       2.785  14.942  13.007  1.00 96.63           H  
ATOM    478  CA  ARG A  30       1.572  16.014  11.579  1.00 96.63           C  
ATOM    479  HA  ARG A  30       0.483  15.952  11.575  1.00 96.63           H  
ATOM    480  C   ARG A  30       1.990  16.086  10.113  1.00 96.63           C  
ATOM    481  CB  ARG A  30       2.005  17.300  12.287  1.00 96.63           C  
ATOM    482  HB2 ARG A  30       3.088  17.289  12.409  1.00 96.63           H  
ATOM    483  HB3 ARG A  30       1.736  18.141  11.648  1.00 96.63           H  
ATOM    484  O   ARG A  30       1.176  16.492   9.293  1.00 96.63           O  
ATOM    485  CG  ARG A  30       1.330  17.532  13.641  1.00 96.63           C  
ATOM    486  HG2 ARG A  30       1.400  16.642  14.266  1.00 96.63           H  
ATOM    487  HG3 ARG A  30       0.277  17.770  13.490  1.00 96.63           H  
ATOM    488  CD  ARG A  30       2.044  18.704  14.321  1.00 96.63           C  
ATOM    489  HD2 ARG A  30       1.964  19.587  13.688  1.00 96.63           H  
ATOM    490  HD3 ARG A  30       3.101  18.451  14.411  1.00 96.63           H  
ATOM    491  NE  ARG A  30       1.519  18.956  15.673  1.00 96.63           N  
ATOM    492  HE  ARG A  30       1.630  18.198  16.332  1.00 96.63           H  
ATOM    493  NH1 ARG A  30       0.774  21.117  15.388  1.00 96.63           N  
ATOM    494 HH11 ARG A  30       0.963  21.036  14.400  1.00 96.63           H  
ATOM    495 HH12 ARG A  30       0.327  21.938  15.770  1.00 96.63           H  
ATOM    496  NH2 ARG A  30       0.682  20.151  17.402  1.00 96.63           N  
ATOM    497 HH21 ARG A  30       0.925  19.380  18.007  1.00 96.63           H  
ATOM    498 HH22 ARG A  30       0.262  20.985  17.787  1.00 96.63           H  
ATOM    499  CZ  ARG A  30       0.992  20.072  16.141  1.00 96.63           C  
ATOM    500  N   GLN A  31       3.224  15.708   9.774  1.00 97.31           N  
ATOM    501  H   GLN A  31       3.853  15.415  10.508  1.00 97.31           H  
ATOM    502  CA  GLN A  31       3.691  15.648   8.384  1.00 97.31           C  
ATOM    503  HA  GLN A  31       3.561  16.622   7.912  1.00 97.31           H  
ATOM    504  C   GLN A  31       2.885  14.638   7.571  1.00 97.31           C  
ATOM    505  CB  GLN A  31       5.172  15.255   8.317  1.00 97.31           C  
ATOM    506  HB2 GLN A  31       5.356  14.365   8.918  1.00 97.31           H  
ATOM    507  HB3 GLN A  31       5.414  15.016   7.282  1.00 97.31           H  
ATOM    508  O   GLN A  31       2.428  14.961   6.476  1.00 97.31           O  
ATOM    509  CG  GLN A  31       6.110  16.375   8.760  1.00 97.31           C  
ATOM    510  HG2 GLN A  31       5.980  16.616   9.815  1.00 97.31           H  
ATOM    511  HG3 GLN A  31       5.846  17.272   8.199  1.00 97.31           H  
ATOM    512  CD  GLN A  31       7.563  15.986   8.524  1.00 97.31           C  
ATOM    513  NE2 GLN A  31       8.357  16.828   7.905  1.00 97.31           N  
ATOM    514 HE21 GLN A  31       7.938  17.631   7.457  1.00 97.31           H  
ATOM    515 HE22 GLN A  31       9.290  16.512   7.681  1.00 97.31           H  
ATOM    516  OE1 GLN A  31       7.997  14.905   8.877  1.00 97.31           O  
ATOM    517  N   GLN A  32       2.682  13.439   8.119  1.00 97.95           N  
ATOM    518  H   GLN A  32       3.100  13.232   9.015  1.00 97.95           H  
ATOM    519  CA  GLN A  32       1.876  12.403   7.480  1.00 97.95           C  
ATOM    520  HA  GLN A  32       2.287  12.165   6.499  1.00 97.95           H  
ATOM    521  C   GLN A  32       0.438  12.861   7.281  1.00 97.95           C  
ATOM    522  CB  GLN A  32       1.880  11.147   8.344  1.00 97.95           C  
ATOM    523  HB2 GLN A  32       1.644  11.417   9.374  1.00 97.95           H  
ATOM    524  HB3 GLN A  32       1.109  10.464   7.986  1.00 97.95           H  
ATOM    525  O   GLN A  32      -0.069  12.798   6.164  1.00 97.95           O  
ATOM    526  CG  GLN A  32       3.228  10.431   8.294  1.00 97.95           C  
ATOM    527  HG2 GLN A  32       4.034  11.116   8.557  1.00 97.95           H  
ATOM    528  HG3 GLN A  32       3.401  10.066   7.281  1.00 97.95           H  
ATOM    529  CD  GLN A  32       3.260   9.257   9.254  1.00 97.95           C  
ATOM    530  NE2 GLN A  32       4.358   8.543   9.268  1.00 97.95           N  
ATOM    531 HE21 GLN A  32       5.072   8.691   8.569  1.00 97.95           H  
ATOM    532 HE22 GLN A  32       4.316   7.690   9.807  1.00 97.95           H  
ATOM    533  OE1 GLN A  32       2.336   9.005  10.007  1.00 97.95           O  
ATOM    534  N   TYR A  33      -0.199  13.385   8.331  1.00 98.26           N  
ATOM    535  H   TYR A  33       0.248  13.375   9.237  1.00 98.26           H  
ATOM    536  CA  TYR A  33      -1.567  13.874   8.218  1.00 98.26           C  
ATOM    537  HA  TYR A  33      -2.186  13.059   7.844  1.00 98.26           H  
ATOM    538  C   TYR A  33      -1.681  15.024   7.218  1.00 98.26           C  
ATOM    539  CB  TYR A  33      -2.107  14.299   9.582  1.00 98.26           C  
ATOM    540  HB2 TYR A  33      -2.086  13.444  10.257  1.00 98.26           H  
ATOM    541  HB3 TYR A  33      -1.463  15.073   9.999  1.00 98.26           H  
ATOM    542  O   TYR A  33      -2.578  15.003   6.387  1.00 98.26           O  
ATOM    543  CG  TYR A  33      -3.530  14.815   9.483  1.00 98.26           C  
ATOM    544  CD1 TYR A  33      -3.827  16.153   9.811  1.00 98.26           C  
ATOM    545  HD1 TYR A  33      -3.044  16.811  10.158  1.00 98.26           H  
ATOM    546  CD2 TYR A  33      -4.546  13.969   8.996  1.00 98.26           C  
ATOM    547  HD2 TYR A  33      -4.328  12.948   8.720  1.00 98.26           H  
ATOM    548  CE1 TYR A  33      -5.147  16.632   9.695  1.00 98.26           C  
ATOM    549  HE1 TYR A  33      -5.383  17.651   9.962  1.00 98.26           H  
ATOM    550  CE2 TYR A  33      -5.856  14.455   8.849  1.00 98.26           C  
ATOM    551  HE2 TYR A  33      -6.636  13.828   8.445  1.00 98.26           H  
ATOM    552  OH  TYR A  33      -7.443  16.221   9.116  1.00 98.26           O  
ATOM    553  HH  TYR A  33      -7.535  17.162   9.284  1.00 98.26           H  
ATOM    554  CZ  TYR A  33      -6.165  15.777   9.220  1.00 98.26           C  
ATOM    555  N   PHE A  34      -0.747  15.979   7.237  1.00 97.83           N  
ATOM    556  H   PHE A  34      -0.025  15.942   7.942  1.00 97.83           H  
ATOM    557  CA  PHE A  34      -0.719  17.076   6.272  1.00 97.83           C  
ATOM    558  HA  PHE A  34      -1.643  17.648   6.361  1.00 97.83           H  
ATOM    559  C   PHE A  34      -0.641  16.564   4.828  1.00 97.83           C  
ATOM    560  CB  PHE A  34       0.459  18.001   6.597  1.00 97.83           C  
ATOM    561  HB2 PHE A  34       1.376  17.414   6.650  1.00 97.83           H  
ATOM    562  HB3 PHE A  34       0.292  18.444   7.579  1.00 97.83           H  
ATOM    563  O   PHE A  34      -1.409  16.996   3.970  1.00 97.83           O  
ATOM    564  CG  PHE A  34       0.645  19.114   5.588  1.00 97.83           C  
ATOM    565  CD1 PHE A  34       1.691  19.055   4.648  1.00 97.83           C  
ATOM    566  HD1 PHE A  34       2.375  18.219   4.652  1.00 97.83           H  
ATOM    567  CD2 PHE A  34      -0.264  20.187   5.559  1.00 97.83           C  
ATOM    568  HD2 PHE A  34      -1.089  20.215   6.255  1.00 97.83           H  
ATOM    569  CE1 PHE A  34       1.828  20.070   3.684  1.00 97.83           C  
ATOM    570  HE1 PHE A  34       2.621  20.015   2.953  1.00 97.83           H  
ATOM    571  CE2 PHE A  34      -0.124  21.203   4.598  1.00 97.83           C  
ATOM    572  HE2 PHE A  34      -0.840  22.011   4.560  1.00 97.83           H  
ATOM    573  CZ  PHE A  34       0.920  21.143   3.659  1.00 97.83           C  
ATOM    574  HZ  PHE A  34       1.013  21.911   2.906  1.00 97.83           H  
ATOM    575  N   PHE A  35       0.245  15.603   4.558  1.00 97.86           N  
ATOM    576  H   PHE A  35       0.844  15.267   5.299  1.00 97.86           H  
ATOM    577  CA  PHE A  35       0.338  14.975   3.243  1.00 97.86           C  
ATOM    578  HA  PHE A  35       0.519  15.750   2.498  1.00 97.86           H  
ATOM    579  C   PHE A  35      -0.970  14.274   2.850  1.00 97.86           C  
ATOM    580  CB  PHE A  35       1.521  14.000   3.234  1.00 97.86           C  
ATOM    581  HB2 PHE A  35       1.447  13.340   4.098  1.00 97.86           H  
ATOM    582  HB3 PHE A  35       2.448  14.565   3.332  1.00 97.86           H  
ATOM    583  O   PHE A  35      -1.463  14.476   1.739  1.00 97.86           O  
ATOM    584  CG  PHE A  35       1.594  13.155   1.978  1.00 97.86           C  
ATOM    585  CD1 PHE A  35       1.399  11.763   2.048  1.00 97.86           C  
ATOM    586  HD1 PHE A  35       1.219  11.287   3.001  1.00 97.86           H  
ATOM    587  CD2 PHE A  35       1.799  13.771   0.730  1.00 97.86           C  
ATOM    588  HD2 PHE A  35       1.923  14.842   0.667  1.00 97.86           H  
ATOM    589  CE1 PHE A  35       1.417  10.990   0.874  1.00 97.86           C  
ATOM    590  HE1 PHE A  35       1.254   9.924   0.926  1.00 97.86           H  
ATOM    591  CE2 PHE A  35       1.808  12.999  -0.444  1.00 97.86           C  
ATOM    592  HE2 PHE A  35       1.933  13.477  -1.405  1.00 97.86           H  
ATOM    593  CZ  PHE A  35       1.618  11.609  -0.372  1.00 97.86           C  
ATOM    594  HZ  PHE A  35       1.604  11.018  -1.276  1.00 97.86           H  
ATOM    595  N   VAL A  36      -1.552  13.492   3.762  1.00 98.66           N  
ATOM    596  H   VAL A  36      -1.093  13.386   4.655  1.00 98.66           H  
ATOM    597  CA  VAL A  36      -2.796  12.747   3.537  1.00 98.66           C  
ATOM    598  HA  VAL A  36      -2.687  12.144   2.635  1.00 98.66           H  
ATOM    599  C   VAL A  36      -3.979  13.678   3.287  1.00 98.66           C  
ATOM    600  CB  VAL A  36      -3.067  11.796   4.719  1.00 98.66           C  
ATOM    601  HB  VAL A  36      -2.911  12.327   5.658  1.00 98.66           H  
ATOM    602  O   VAL A  36      -4.655  13.524   2.272  1.00 98.66           O  
ATOM    603  CG1 VAL A  36      -4.499  11.256   4.728  1.00 98.66           C  
ATOM    604 HG11 VAL A  36      -4.616  10.558   5.558  1.00 98.66           H  
ATOM    605 HG12 VAL A  36      -4.724  10.760   3.784  1.00 98.66           H  
ATOM    606 HG13 VAL A  36      -5.215  12.061   4.894  1.00 98.66           H  
ATOM    607  CG2 VAL A  36      -2.094  10.610   4.654  1.00 98.66           C  
ATOM    608 HG21 VAL A  36      -2.336   9.876   5.423  1.00 98.66           H  
ATOM    609 HG22 VAL A  36      -2.148  10.135   3.675  1.00 98.66           H  
ATOM    610 HG23 VAL A  36      -1.070  10.951   4.809  1.00 98.66           H  
ATOM    611  N   CYS A  37      -4.217  14.659   4.161  1.00 98.12           N  
ATOM    612  H   CYS A  37      -3.606  14.769   4.957  1.00 98.12           H  
ATOM    613  CA  CYS A  37      -5.382  15.533   4.065  1.00 98.12           C  
ATOM    614  HA  CYS A  37      -6.270  14.907   3.977  1.00 98.12           H  
ATOM    615  C   CYS A  37      -5.326  16.391   2.798  1.00 98.12           C  
ATOM    616  CB  CYS A  37      -5.535  16.364   5.353  1.00 98.12           C  
ATOM    617  HB2 CYS A  37      -5.474  15.701   6.216  1.00 98.12           H  
ATOM    618  HB3 CYS A  37      -6.529  16.811   5.356  1.00 98.12           H  
ATOM    619  O   CYS A  37      -6.325  16.517   2.094  1.00 98.12           O  
ATOM    620  SG  CYS A  37      -4.290  17.686   5.522  1.00 98.12           S  
ATOM    621  HG  CYS A  37      -4.488  18.264   4.334  1.00 98.12           H  
ATOM    622  N   CYS A  38      -4.151  16.927   2.445  1.00 98.36           N  
ATOM    623  H   CYS A  38      -3.354  16.806   3.054  1.00 98.36           H  
ATOM    624  CA  CYS A  38      -3.990  17.702   1.217  1.00 98.36           C  
ATOM    625  HA  CYS A  38      -4.773  18.459   1.170  1.00 98.36           H  
ATOM    626  C   CYS A  38      -4.154  16.831  -0.034  1.00 98.36           C  
ATOM    627  CB  CYS A  38      -2.624  18.399   1.231  1.00 98.36           C  
ATOM    628  HB2 CYS A  38      -2.434  18.833   0.249  1.00 98.36           H  
ATOM    629  HB3 CYS A  38      -1.840  17.675   1.454  1.00 98.36           H  
ATOM    630  O   CYS A  38      -4.787  17.265  -0.996  1.00 98.36           O  
ATOM    631  SG  CYS A  38      -2.609  19.722   2.475  1.00 98.36           S  
ATOM    632  HG  CYS A  38      -3.679  20.380   2.021  1.00 98.36           H  
ATOM    633  N   SER A  39      -3.620  15.607  -0.023  1.00 98.64           N  
ATOM    634  H   SER A  39      -3.123  15.293   0.799  1.00 98.64           H  
ATOM    635  CA  SER A  39      -3.736  14.692  -1.163  1.00 98.64           C  
ATOM    636  HA  SER A  39      -3.416  15.210  -2.067  1.00 98.64           H  
ATOM    637  C   SER A  39      -5.180  14.246  -1.380  1.00 98.64           C  
ATOM    638  CB  SER A  39      -2.845  13.462  -0.983  1.00 98.64           C  
ATOM    639  HB2 SER A  39      -2.954  12.815  -1.854  1.00 98.64           H  
ATOM    640  HB3 SER A  39      -3.147  12.911  -0.093  1.00 98.64           H  
ATOM    641  O   SER A  39      -5.666  14.291  -2.507  1.00 98.64           O  
ATOM    642  OG  SER A  39      -1.491  13.849  -0.865  1.00 98.64           O  
ATOM    643  HG  SER A  39      -1.347  14.076   0.056  1.00 98.64           H  
ATOM    644  N   LEU A  40      -5.888  13.866  -0.311  1.00 98.64           N  
ATOM    645  H   LEU A  40      -5.446  13.858   0.597  1.00 98.64           H  
ATOM    646  CA  LEU A  40      -7.299  13.489  -0.393  1.00 98.64           C  
ATOM    647  HA  LEU A  40      -7.415  12.737  -1.173  1.00 98.64           H  
ATOM    648  C   LEU A  40      -8.170  14.665  -0.827  1.00 98.64           C  
ATOM    649  CB  LEU A  40      -7.772  12.914   0.952  1.00 98.64           C  
ATOM    650  HB2 LEU A  40      -8.858  12.998   1.009  1.00 98.64           H  
ATOM    651  HB3 LEU A  40      -7.359  13.510   1.766  1.00 98.64           H  
ATOM    652  O   LEU A  40      -8.988  14.496  -1.725  1.00 98.64           O  
ATOM    653  CG  LEU A  40      -7.398  11.436   1.146  1.00 98.64           C  
ATOM    654  HG  LEU A  40      -6.325  11.299   1.015  1.00 98.64           H  
ATOM    655  CD1 LEU A  40      -7.779  10.997   2.553  1.00 98.64           C  
ATOM    656 HD11 LEU A  40      -8.840  11.177   2.726  1.00 98.64           H  
ATOM    657 HD12 LEU A  40      -7.582   9.933   2.688  1.00 98.64           H  
ATOM    658 HD13 LEU A  40      -7.182  11.561   3.271  1.00 98.64           H  
ATOM    659  CD2 LEU A  40      -8.147  10.534   0.164  1.00 98.64           C  
ATOM    660 HD21 LEU A  40      -8.019   9.488   0.444  1.00 98.64           H  
ATOM    661 HD22 LEU A  40      -9.212  10.764   0.188  1.00 98.64           H  
ATOM    662 HD23 LEU A  40      -7.771  10.670  -0.850  1.00 98.64           H  
ATOM    663  N   ALA A  41      -7.948  15.862  -0.281  1.00 98.28           N  
ATOM    664  H   ALA A  41      -7.293  15.949   0.482  1.00 98.28           H  
ATOM    665  CA  ALA A  41      -8.677  17.050  -0.713  1.00 98.28           C  
ATOM    666  HA  ALA A  41      -9.736  16.894  -0.512  1.00 98.28           H  
ATOM    667  C   ALA A  41      -8.526  17.300  -2.226  1.00 98.28           C  
ATOM    668  CB  ALA A  41      -8.200  18.251   0.110  1.00 98.28           C  
ATOM    669  HB1 ALA A  41      -7.135  18.416  -0.049  1.00 98.28           H  
ATOM    670  HB2 ALA A  41      -8.384  18.066   1.168  1.00 98.28           H  
ATOM    671  HB3 ALA A  41      -8.753  19.141  -0.192  1.00 98.28           H  
ATOM    672  O   ALA A  41      -9.516  17.597  -2.894  1.00 98.28           O  
ATOM    673  N   ASP A  42      -7.324  17.137  -2.792  1.00 98.54           N  
ATOM    674  H   ASP A  42      -6.536  16.900  -2.207  1.00 98.54           H  
ATOM    675  CA  ASP A  42      -7.113  17.292  -4.236  1.00 98.54           C  
ATOM    676  HA  ASP A  42      -7.594  18.218  -4.553  1.00 98.54           H  
ATOM    677  C   ASP A  42      -7.739  16.162  -5.069  1.00 98.54           C  
ATOM    678  CB  ASP A  42      -5.620  17.417  -4.559  1.00 98.54           C  
ATOM    679  HB2 ASP A  42      -5.095  16.520  -4.231  1.00 98.54           H  
ATOM    680  HB3 ASP A  42      -5.202  18.277  -4.035  1.00 98.54           H  
ATOM    681  O   ASP A  42      -8.384  16.434  -6.083  1.00 98.54           O  
ATOM    682  CG  ASP A  42      -5.441  17.606  -6.069  1.00 98.54           C  
ATOM    683  OD1 ASP A  42      -5.810  18.701  -6.564  1.00 98.54           O  
ATOM    684  OD2 ASP A  42      -5.026  16.629  -6.745  1.00 98.54           O  
ATOM    685  N   ILE A  43      -7.576  14.902  -4.650  1.00 98.22           N  
ATOM    686  H   ILE A  43      -7.040  14.745  -3.809  1.00 98.22           H  
ATOM    687  CA  ILE A  43      -8.165  13.743  -5.339  1.00 98.22           C  
ATOM    688  HA  ILE A  43      -7.815  13.726  -6.371  1.00 98.22           H  
ATOM    689  C   ILE A  43      -9.688  13.884  -5.390  1.00 98.22           C  
ATOM    690  CB  ILE A  43      -7.732  12.426  -4.649  1.00 98.22           C  
ATOM    691  HB  ILE A  43      -7.898  12.530  -3.577  1.00 98.22           H  
ATOM    692  O   ILE A  43     -10.286  13.776  -6.460  1.00 98.22           O  
ATOM    693  CG1 ILE A  43      -6.228  12.166  -4.901  1.00 98.22           C  
ATOM    694 HG12 ILE A  43      -5.664  13.089  -4.762  1.00 98.22           H  
ATOM    695 HG13 ILE A  43      -6.081  11.852  -5.935  1.00 98.22           H  
ATOM    696  CG2 ILE A  43      -8.556  11.220  -5.146  1.00 98.22           C  
ATOM    697 HG21 ILE A  43      -8.468  11.117  -6.228  1.00 98.22           H  
ATOM    698 HG22 ILE A  43      -8.220  10.300  -4.669  1.00 98.22           H  
ATOM    699 HG23 ILE A  43      -9.608  11.338  -4.888  1.00 98.22           H  
ATOM    700  CD1 ILE A  43      -5.623  11.112  -3.965  1.00 98.22           C  
ATOM    701 HD11 ILE A  43      -5.816  11.381  -2.926  1.00 98.22           H  
ATOM    702 HD12 ILE A  43      -4.546  11.066  -4.122  1.00 98.22           H  
ATOM    703 HD13 ILE A  43      -6.046  10.129  -4.171  1.00 98.22           H  
ATOM    704  N   LEU A  44     -10.310  14.186  -4.249  1.00 97.71           N  
ATOM    705  H   LEU A  44      -9.757  14.285  -3.410  1.00 97.71           H  
ATOM    706  CA  LEU A  44     -11.761  14.301  -4.130  1.00 97.71           C  
ATOM    707  HA  LEU A  44     -12.221  13.464  -4.656  1.00 97.71           H  
ATOM    708  C   LEU A  44     -12.304  15.573  -4.787  1.00 97.71           C  
ATOM    709  CB  LEU A  44     -12.157  14.217  -2.649  1.00 97.71           C  
ATOM    710  HB2 LEU A  44     -11.680  15.033  -2.106  1.00 97.71           H  
ATOM    711  HB3 LEU A  44     -13.235  14.359  -2.579  1.00 97.71           H  
ATOM    712  O   LEU A  44     -13.424  15.575  -5.291  1.00 97.71           O  
ATOM    713  CG  LEU A  44     -11.795  12.882  -1.965  1.00 97.71           C  
ATOM    714  HG  LEU A  44     -10.713  12.767  -1.902  1.00 97.71           H  
ATOM    715  CD1 LEU A  44     -12.345  12.889  -0.544  1.00 97.71           C  
ATOM    716 HD11 LEU A  44     -13.435  12.912  -0.557  1.00 97.71           H  
ATOM    717 HD12 LEU A  44     -12.017  11.995  -0.014  1.00 97.71           H  
ATOM    718 HD13 LEU A  44     -11.965  13.766  -0.019  1.00 97.71           H  
ATOM    719  CD2 LEU A  44     -12.331  11.673  -2.726  1.00 97.71           C  
ATOM    720 HD21 LEU A  44     -13.335  11.890  -3.092  1.00 97.71           H  
ATOM    721 HD22 LEU A  44     -12.351  10.794  -2.083  1.00 97.71           H  
ATOM    722 HD23 LEU A  44     -11.691  11.461  -3.582  1.00 97.71           H  
ATOM    723  N   ARG A  45     -11.518  16.656  -4.848  1.00 97.31           N  
ATOM    724  H   ARG A  45     -10.631  16.633  -4.367  1.00 97.31           H  
ATOM    725  CA  ARG A  45     -11.850  17.823  -5.677  1.00 97.31           C  
ATOM    726  HA  ARG A  45     -12.836  18.199  -5.402  1.00 97.31           H  
ATOM    727  C   ARG A  45     -11.962  17.430  -7.149  1.00 97.31           C  
ATOM    728  CB  ARG A  45     -10.816  18.930  -5.449  1.00 97.31           C  
ATOM    729  HB2 ARG A  45      -9.824  18.536  -5.672  1.00 97.31           H  
ATOM    730  HB3 ARG A  45     -10.842  19.228  -4.401  1.00 97.31           H  
ATOM    731  O   ARG A  45     -12.998  17.694  -7.746  1.00 97.31           O  
ATOM    732  CG  ARG A  45     -11.082  20.172  -6.312  1.00 97.31           C  
ATOM    733  HG2 ARG A  45     -12.024  20.627  -6.008  1.00 97.31           H  
ATOM    734  HG3 ARG A  45     -11.148  19.896  -7.364  1.00 97.31           H  
ATOM    735  CD  ARG A  45      -9.956  21.194  -6.153  1.00 97.31           C  
ATOM    736  HD2 ARG A  45     -10.260  22.117  -6.649  1.00 97.31           H  
ATOM    737  HD3 ARG A  45      -9.824  21.415  -5.094  1.00 97.31           H  
ATOM    738  NE  ARG A  45      -8.683  20.700  -6.716  1.00 97.31           N  
ATOM    739  HE  ARG A  45      -8.133  20.056  -6.166  1.00 97.31           H  
ATOM    740  NH1 ARG A  45      -8.849  21.719  -8.764  1.00 97.31           N  
ATOM    741 HH11 ARG A  45      -8.535  21.766  -9.723  1.00 97.31           H  
ATOM    742 HH12 ARG A  45      -9.856  21.725  -8.699  1.00 97.31           H  
ATOM    743  NH2 ARG A  45      -7.027  20.525  -8.246  1.00 97.31           N  
ATOM    744 HH21 ARG A  45      -6.547  19.894  -7.621  1.00 97.31           H  
ATOM    745 HH22 ARG A  45      -6.680  20.664  -9.184  1.00 97.31           H  
ATOM    746  CZ  ARG A  45      -8.194  20.992  -7.903  1.00 97.31           C  
ATOM    747  N   ARG A  46     -10.948  16.759  -7.709  1.00 97.12           N  
ATOM    748  H   ARG A  46     -10.143  16.550  -7.137  1.00 97.12           H  
ATOM    749  CA  ARG A  46     -10.971  16.311  -9.114  1.00 97.12           C  
ATOM    750  HA  ARG A  46     -11.173  17.162  -9.763  1.00 97.12           H  
ATOM    751  C   ARG A  46     -12.105  15.326  -9.389  1.00 97.12           C  
ATOM    752  CB  ARG A  46      -9.621  15.694  -9.500  1.00 97.12           C  
ATOM    753  HB2 ARG A  46      -9.736  15.183 -10.456  1.00 97.12           H  
ATOM    754  HB3 ARG A  46      -9.316  14.963  -8.750  1.00 97.12           H  
ATOM    755  O   ARG A  46     -12.788  15.453 -10.393  1.00 97.12           O  
ATOM    756  CG  ARG A  46      -8.544  16.775  -9.659  1.00 97.12           C  
ATOM    757  HG2 ARG A  46      -8.377  17.291  -8.713  1.00 97.12           H  
ATOM    758  HG3 ARG A  46      -8.892  17.505 -10.391  1.00 97.12           H  
ATOM    759  CD  ARG A  46      -7.228  16.176 -10.165  1.00 97.12           C  
ATOM    760  HD2 ARG A  46      -7.445  15.495 -10.987  1.00 97.12           H  
ATOM    761  HD3 ARG A  46      -6.614  16.991 -10.548  1.00 97.12           H  
ATOM    762  NE  ARG A  46      -6.483  15.502  -9.089  1.00 97.12           N  
ATOM    763  HE  ARG A  46      -6.459  15.971  -8.195  1.00 97.12           H  
ATOM    764  NH1 ARG A  46      -5.545  13.782 -10.293  1.00 97.12           N  
ATOM    765 HH11 ARG A  46      -5.034  12.911 -10.295  1.00 97.12           H  
ATOM    766 HH12 ARG A  46      -6.107  14.061 -11.085  1.00 97.12           H  
ATOM    767  NH2 ARG A  46      -5.069  14.064  -8.116  1.00 97.12           N  
ATOM    768 HH21 ARG A  46      -4.468  13.252  -8.100  1.00 97.12           H  
ATOM    769 HH22 ARG A  46      -5.058  14.736  -7.363  1.00 97.12           H  
ATOM    770  CZ  ARG A  46      -5.709  14.443  -9.179  1.00 97.12           C  
ATOM    771  N   PHE A  47     -12.347  14.388  -8.474  1.00 97.37           N  
ATOM    772  H   PHE A  47     -11.714  14.302  -7.692  1.00 97.37           H  
ATOM    773  CA  PHE A  47     -13.458  13.442  -8.586  1.00 97.37           C  
ATOM    774  HA  PHE A  47     -13.343  12.863  -9.502  1.00 97.37           H  
ATOM    775  C   PHE A  47     -14.828  14.139  -8.663  1.00 97.37           C  
ATOM    776  CB  PHE A  47     -13.399  12.490  -7.389  1.00 97.37           C  
ATOM    777  HB2 PHE A  47     -12.480  11.907  -7.439  1.00 97.37           H  
ATOM    778  HB3 PHE A  47     -13.371  13.078  -6.471  1.00 97.37           H  
ATOM    779  O   PHE A  47     -15.666  13.749  -9.477  1.00 97.37           O  
ATOM    780  CG  PHE A  47     -14.577  11.548  -7.313  1.00 97.37           C  
ATOM    781  CD1 PHE A  47     -15.626  11.803  -6.409  1.00 97.37           C  
ATOM    782  HD1 PHE A  47     -15.598  12.664  -5.758  1.00 97.37           H  
ATOM    783  CD2 PHE A  47     -14.638  10.437  -8.172  1.00 97.37           C  
ATOM    784  HD2 PHE A  47     -13.843  10.252  -8.880  1.00 97.37           H  
ATOM    785  CE1 PHE A  47     -16.720  10.928  -6.343  1.00 97.37           C  
ATOM    786  HE1 PHE A  47     -17.525  11.115  -5.647  1.00 97.37           H  
ATOM    787  CE2 PHE A  47     -15.731   9.559  -8.100  1.00 97.37           C  
ATOM    788  HE2 PHE A  47     -15.781   8.687  -8.736  1.00 97.37           H  
ATOM    789  CZ  PHE A  47     -16.755   9.797  -7.173  1.00 97.37           C  
ATOM    790  HZ  PHE A  47     -17.569   9.092  -7.090  1.00 97.37           H  
ATOM    791  N   ARG A  48     -15.042  15.181  -7.846  1.00 94.32           N  
ATOM    792  H   ARG A  48     -14.314  15.425  -7.190  1.00 94.32           H  
ATOM    793  CA  ARG A  48     -16.296  15.952  -7.810  1.00 94.32           C  
ATOM    794  HA  ARG A  48     -17.137  15.261  -7.874  1.00 94.32           H  
ATOM    795  C   ARG A  48     -16.464  16.897  -8.999  1.00 94.32           C  
ATOM    796  CB  ARG A  48     -16.399  16.733  -6.490  1.00 94.32           C  
ATOM    797  HB2 ARG A  48     -15.474  17.284  -6.321  1.00 94.32           H  
ATOM    798  HB3 ARG A  48     -17.212  17.454  -6.576  1.00 94.32           H  
ATOM    799  O   ARG A  48     -17.594  17.106  -9.428  1.00 94.32           O  
ATOM    800  CG  ARG A  48     -16.705  15.820  -5.290  1.00 94.32           C  
ATOM    801  HG2 ARG A  48     -15.910  15.085  -5.156  1.00 94.32           H  
ATOM    802  HG3 ARG A  48     -17.627  15.275  -5.494  1.00 94.32           H  
ATOM    803  CD  ARG A  48     -16.897  16.610  -3.988  1.00 94.32           C  
ATOM    804  HD2 ARG A  48     -17.694  17.340  -4.129  1.00 94.32           H  
ATOM    805  HD3 ARG A  48     -17.219  15.915  -3.211  1.00 94.32           H  
ATOM    806  NE  ARG A  48     -15.664  17.292  -3.554  1.00 94.32           N  
ATOM    807  HE  ARG A  48     -14.858  17.172  -4.150  1.00 94.32           H  
ATOM    808  NH1 ARG A  48     -16.461  18.021  -1.509  1.00 94.32           N  
ATOM    809 HH11 ARG A  48     -16.287  18.401  -0.590  1.00 94.32           H  
ATOM    810 HH12 ARG A  48     -17.187  17.320  -1.479  1.00 94.32           H  
ATOM    811  NH2 ARG A  48     -14.414  18.595  -2.169  1.00 94.32           N  
ATOM    812 HH21 ARG A  48     -14.309  19.013  -1.256  1.00 94.32           H  
ATOM    813 HH22 ARG A  48     -13.636  18.515  -2.809  1.00 94.32           H  
ATOM    814  CZ  ARG A  48     -15.529  17.966  -2.423  1.00 94.32           C  
ATOM    815  N   GLU A  49     -15.378  17.458  -9.536  1.00 95.16           N  
ATOM    816  H   GLU A  49     -14.480  17.262  -9.118  1.00 95.16           H  
ATOM    817  CA  GLU A  49     -15.416  18.360 -10.706  1.00 95.16           C  
ATOM    818  HA  GLU A  49     -16.048  19.216 -10.473  1.00 95.16           H  
ATOM    819  C   GLU A  49     -16.060  17.693 -11.940  1.00 95.16           C  
ATOM    820  CB  GLU A  49     -13.993  18.881 -11.023  1.00 95.16           C  
ATOM    821  HB2 GLU A  49     -13.970  19.236 -12.054  1.00 95.16           H  
ATOM    822  HB3 GLU A  49     -13.285  18.057 -10.934  1.00 95.16           H  
ATOM    823  O   GLU A  49     -16.720  18.369 -12.727  1.00 95.16           O  
ATOM    824  CG  GLU A  49     -13.547  20.051 -10.114  1.00 95.16           C  
ATOM    825  HG2 GLU A  49     -13.740  19.786  -9.074  1.00 95.16           H  
ATOM    826  HG3 GLU A  49     -14.173  20.914 -10.341  1.00 95.16           H  
ATOM    827  CD  GLU A  49     -12.058  20.466 -10.249  1.00 95.16           C  
ATOM    828  OE1 GLU A  49     -11.593  21.334  -9.458  1.00 95.16           O  
ATOM    829  OE2 GLU A  49     -11.320  19.916 -11.095  1.00 95.16           O  
ATOM    830  N   ASP A  50     -15.955  16.368 -12.057  1.00 91.45           N  
ATOM    831  H   ASP A  50     -15.346  15.888 -11.409  1.00 91.45           H  
ATOM    832  CA  ASP A  50     -16.567  15.570 -13.127  1.00 91.45           C  
ATOM    833  HA  ASP A  50     -16.512  16.127 -14.063  1.00 91.45           H  
ATOM    834  C   ASP A  50     -18.060  15.235 -12.888  1.00 91.45           C  
ATOM    835  CB  ASP A  50     -15.743  14.284 -13.282  1.00 91.45           C  
ATOM    836  HB2 ASP A  50     -16.312  13.551 -13.855  1.00 91.45           H  
ATOM    837  HB3 ASP A  50     -15.580  13.887 -12.279  1.00 91.45           H  
ATOM    838  O   ASP A  50     -18.688  14.593 -13.731  1.00 91.45           O  
ATOM    839  CG  ASP A  50     -14.374  14.430 -13.952  1.00 91.45           C  
ATOM    840  OD1 ASP A  50     -14.104  15.470 -14.591  1.00 91.45           O  
ATOM    841  OD2 ASP A  50     -13.620  13.429 -13.866  1.00 91.45           O  
ATOM    842  N   GLY A  51     -18.645  15.634 -11.749  1.00 90.72           N  
ATOM    843  H   GLY A  51     -18.103  16.198 -11.110  1.00 90.72           H  
ATOM    844  CA  GLY A  51     -20.045  15.349 -11.402  1.00 90.72           C  
ATOM    845  HA2 GLY A  51     -20.304  15.921 -10.511  1.00 90.72           H  
ATOM    846  HA3 GLY A  51     -20.688  15.667 -12.222  1.00 90.72           H  
ATOM    847  C   GLY A  51     -20.342  13.872 -11.110  1.00 90.72           C  
ATOM    848  O   GLY A  51     -21.485  13.442 -11.262  1.00 90.72           O  
ATOM    849  N   ASN A  52     -19.323  13.091 -10.734  1.00 92.89           N  
ATOM    850  H   ASN A  52     -18.417  13.523 -10.617  1.00 92.89           H  
ATOM    851  CA  ASN A  52     -19.469  11.671 -10.410  1.00 92.89           C  
ATOM    852  HA  ASN A  52     -20.005  11.182 -11.224  1.00 92.89           H  
ATOM    853  C   ASN A  52     -20.284  11.464  -9.122  1.00 92.89           C  
ATOM    854  CB  ASN A  52     -18.089  11.008 -10.266  1.00 92.89           C  
ATOM    855  HB2 ASN A  52     -18.230   9.961  -9.999  1.00 92.89           H  
ATOM    856  HB3 ASN A  52     -17.562  11.486  -9.440  1.00 92.89           H  
ATOM    857  O   ASN A  52     -20.193  12.252  -8.179  1.00 92.89           O  
ATOM    858  CG  ASN A  52     -17.223  11.047 -11.512  1.00 92.89           C  
ATOM    859  ND2 ASN A  52     -16.052  11.623 -11.402  1.00 92.89           N  
ATOM    860 HD21 ASN A  52     -15.881  12.182 -10.578  1.00 92.89           H  
ATOM    861 HD22 ASN A  52     -15.547  11.832 -12.251  1.00 92.89           H  
ATOM    862  OD1 ASN A  52     -17.537  10.520 -12.572  1.00 92.89           O  
ATOM    863  N   ASP A  53     -21.020  10.354  -9.058  1.00 95.61           N  
ATOM    864  H   ASP A  53     -20.983   9.714  -9.838  1.00 95.61           H  
ATOM    865  CA  ASP A  53     -21.636   9.879  -7.818  1.00 95.61           C  
ATOM    866  HA  ASP A  53     -22.021  10.732  -7.258  1.00 95.61           H  
ATOM    867  C   ASP A  53     -20.600   9.157  -6.947  1.00 95.61           C  
ATOM    868  CB  ASP A  53     -22.816   8.957  -8.140  1.00 95.61           C  
ATOM    869  HB2 ASP A  53     -23.559   9.508  -8.717  1.00 95.61           H  
ATOM    870  HB3 ASP A  53     -22.471   8.115  -8.740  1.00 95.61           H  
ATOM    871  O   ASP A  53     -19.752   8.437  -7.472  1.00 95.61           O  
ATOM    872  CG  ASP A  53     -23.454   8.445  -6.851  1.00 95.61           C  
ATOM    873  OD1 ASP A  53     -23.105   7.314  -6.444  1.00 95.61           O  
ATOM    874  OD2 ASP A  53     -24.220   9.207  -6.233  1.00 95.61           O  
ATOM    875  N   TRP A  54     -20.690   9.287  -5.620  1.00 96.84           N  
ATOM    876  H   TRP A  54     -21.443   9.845  -5.243  1.00 96.84           H  
ATOM    877  CA  TRP A  54     -19.746   8.670  -4.680  1.00 96.84           C  
ATOM    878  HA  TRP A  54     -18.755   9.084  -4.867  1.00 96.84           H  
ATOM    879  C   TRP A  54     -19.605   7.151  -4.840  1.00 96.84           C  
ATOM    880  CB  TRP A  54     -20.152   9.027  -3.245  1.00 96.84           C  
ATOM    881  HB2 TRP A  54     -19.644   8.343  -2.565  1.00 96.84           H  
ATOM    882  HB3 TRP A  54     -21.225   8.882  -3.117  1.00 96.84           H  
ATOM    883  O   TRP A  54     -18.518   6.627  -4.599  1.00 96.84           O  
ATOM    884  CG  TRP A  54     -19.770  10.415  -2.831  1.00 96.84           C  
ATOM    885  CD1 TRP A  54     -20.599  11.433  -2.495  1.00 96.84           C  
ATOM    886  HD1 TRP A  54     -21.677  11.377  -2.475  1.00 96.84           H  
ATOM    887  CD2 TRP A  54     -18.421  10.937  -2.670  1.00 96.84           C  
ATOM    888  CE2 TRP A  54     -18.503  12.306  -2.291  1.00 96.84           C  
ATOM    889  CE3 TRP A  54     -17.133  10.380  -2.813  1.00 96.84           C  
ATOM    890  HE3 TRP A  54     -17.040   9.338  -3.080  1.00 96.84           H  
ATOM    891  NE1 TRP A  54     -19.850  12.549  -2.154  1.00 96.84           N  
ATOM    892  HE1 TRP A  54     -20.226  13.408  -1.777  1.00 96.84           H  
ATOM    893  CH2 TRP A  54     -16.094  12.516  -2.249  1.00 96.84           C  
ATOM    894  HH2 TRP A  54     -15.210  13.112  -2.077  1.00 96.84           H  
ATOM    895  CZ2 TRP A  54     -17.361  13.098  -2.115  1.00 96.84           C  
ATOM    896  HZ2 TRP A  54     -17.461  14.139  -1.847  1.00 96.84           H  
ATOM    897  CZ3 TRP A  54     -15.984  11.156  -2.589  1.00 96.84           C  
ATOM    898  HZ3 TRP A  54     -15.015  10.685  -2.672  1.00 96.84           H  
ATOM    899  N   SER A  55     -20.643   6.448  -5.311  1.00 96.58           N  
ATOM    900  H   SER A  55     -21.493   6.939  -5.551  1.00 96.58           H  
ATOM    901  CA  SER A  55     -20.571   5.013  -5.622  1.00 96.58           C  
ATOM    902  HA  SER A  55     -20.296   4.486  -4.709  1.00 96.58           H  
ATOM    903  C   SER A  55     -19.525   4.661  -6.684  1.00 96.58           C  
ATOM    904  CB  SER A  55     -21.932   4.461  -6.054  1.00 96.58           C  
ATOM    905  HB2 SER A  55     -22.670   4.668  -5.280  1.00 96.58           H  
ATOM    906  HB3 SER A  55     -21.849   3.381  -6.176  1.00 96.58           H  
ATOM    907  O   SER A  55     -19.075   3.517  -6.713  1.00 96.58           O  
ATOM    908  OG  SER A  55     -22.362   5.027  -7.273  1.00 96.58           O  
ATOM    909  HG  SER A  55     -22.692   5.899  -7.046  1.00 96.58           H  
ATOM    910  N   GLN A  56     -19.126   5.638  -7.507  1.00 97.56           N  
ATOM    911  H   GLN A  56     -19.550   6.547  -7.388  1.00 97.56           H  
ATOM    912  CA  GLN A  56     -18.161   5.502  -8.599  1.00 97.56           C  
ATOM    913  HA  GLN A  56     -18.210   4.474  -8.958  1.00 97.56           H  
ATOM    914  C   GLN A  56     -16.713   5.796  -8.175  1.00 97.56           C  
ATOM    915  CB  GLN A  56     -18.552   6.423  -9.766  1.00 97.56           C  
ATOM    916  HB2 GLN A  56     -18.390   7.461  -9.474  1.00 97.56           H  
ATOM    917  HB3 GLN A  56     -17.901   6.208 -10.613  1.00 97.56           H  
ATOM    918  O   GLN A  56     -15.810   5.809  -9.016  1.00 97.56           O  
ATOM    919  CG  GLN A  56     -20.007   6.251 -10.219  1.00 97.56           C  
ATOM    920  HG2 GLN A  56     -20.689   6.511  -9.409  1.00 97.56           H  
ATOM    921  HG3 GLN A  56     -20.180   5.210 -10.492  1.00 97.56           H  
ATOM    922  CD  GLN A  56     -20.317   7.159 -11.398  1.00 97.56           C  
ATOM    923  NE2 GLN A  56     -20.477   6.619 -12.588  1.00 97.56           N  
ATOM    924 HE21 GLN A  56     -20.757   7.267 -13.311  1.00 97.56           H  
ATOM    925 HE22 GLN A  56     -20.468   5.614 -12.683  1.00 97.56           H  
ATOM    926  OE1 GLN A  56     -20.409   8.371 -11.292  1.00 97.56           O  
ATOM    927  N   LEU A  57     -16.474   6.131  -6.900  1.00 98.12           N  
ATOM    928  H   LEU A  57     -17.243   6.129  -6.245  1.00 98.12           H  
ATOM    929  CA  LEU A  57     -15.142   6.504  -6.421  1.00 98.12           C  
ATOM    930  HA  LEU A  57     -14.831   7.375  -6.999  1.00 98.12           H  
ATOM    931  C   LEU A  57     -14.083   5.419  -6.710  1.00 98.12           C  
ATOM    932  CB  LEU A  57     -15.213   6.940  -4.943  1.00 98.12           C  
ATOM    933  HB2 LEU A  57     -15.899   7.783  -4.866  1.00 98.12           H  
ATOM    934  HB3 LEU A  57     -15.625   6.136  -4.334  1.00 98.12           H  
ATOM    935  O   LEU A  57     -13.046   5.779  -7.277  1.00 98.12           O  
ATOM    936  CG  LEU A  57     -13.856   7.348  -4.344  1.00 98.12           C  
ATOM    937  HG  LEU A  57     -13.133   6.544  -4.481  1.00 98.12           H  
ATOM    938  CD1 LEU A  57     -13.305   8.618  -4.999  1.00 98.12           C  
ATOM    939 HD11 LEU A  57     -13.094   8.428  -6.051  1.00 98.12           H  
ATOM    940 HD12 LEU A  57     -14.033   9.424  -4.917  1.00 98.12           H  
ATOM    941 HD13 LEU A  57     -12.377   8.909  -4.507  1.00 98.12           H  
ATOM    942  CD2 LEU A  57     -14.010   7.597  -2.843  1.00 98.12           C  
ATOM    943 HD21 LEU A  57     -14.761   8.365  -2.660  1.00 98.12           H  
ATOM    944 HD22 LEU A  57     -14.320   6.672  -2.356  1.00 98.12           H  
ATOM    945 HD23 LEU A  57     -13.053   7.905  -2.420  1.00 98.12           H  
ATOM    946  N   PRO A  58     -14.325   4.122  -6.434  1.00 98.01           N  
ATOM    947  CA  PRO A  58     -13.332   3.071  -6.666  1.00 98.01           C  
ATOM    948  HA  PRO A  58     -12.426   3.321  -6.114  1.00 98.01           H  
ATOM    949  C   PRO A  58     -12.966   2.863  -8.143  1.00 98.01           C  
ATOM    950  CB  PRO A  58     -13.948   1.800  -6.074  1.00 98.01           C  
ATOM    951  HB2 PRO A  58     -13.181   1.166  -5.630  1.00 98.01           H  
ATOM    952  HB3 PRO A  58     -14.497   1.254  -6.841  1.00 98.01           H  
ATOM    953  O   PRO A  58     -11.863   2.424  -8.459  1.00 98.01           O  
ATOM    954  CG  PRO A  58     -14.933   2.326  -5.035  1.00 98.01           C  
ATOM    955  HG2 PRO A  58     -14.406   2.614  -4.126  1.00 98.01           H  
ATOM    956  HG3 PRO A  58     -15.723   1.609  -4.812  1.00 98.01           H  
ATOM    957  CD  PRO A  58     -15.474   3.559  -5.737  1.00 98.01           C  
ATOM    958  HD2 PRO A  58     -16.236   3.268  -6.461  1.00 98.01           H  
ATOM    959  HD3 PRO A  58     -15.905   4.236  -4.999  1.00 98.01           H  
ATOM    960  N   GLU A  59     -13.868   3.186  -9.071  1.00 97.03           N  
ATOM    961  H   GLU A  59     -14.800   3.433  -8.770  1.00 97.03           H  
ATOM    962  CA  GLU A  59     -13.639   3.073 -10.515  1.00 97.03           C  
ATOM    963  HA  GLU A  59     -13.029   2.190 -10.708  1.00 97.03           H  
ATOM    964  C   GLU A  59     -12.878   4.281 -11.083  1.00 97.03           C  
ATOM    965  CB  GLU A  59     -14.979   2.905 -11.258  1.00 97.03           C  
ATOM    966  HB2 GLU A  59     -14.757   2.829 -12.322  1.00 97.03           H  
ATOM    967  HB3 GLU A  59     -15.590   3.799 -11.127  1.00 97.03           H  
ATOM    968  O   GLU A  59     -12.345   4.223 -12.195  1.00 97.03           O  
ATOM    969  CG  GLU A  59     -15.792   1.650 -10.876  1.00 97.03           C  
ATOM    970  HG2 GLU A  59     -15.130   0.785 -10.907  1.00 97.03           H  
ATOM    971  HG3 GLU A  59     -16.553   1.503 -11.642  1.00 97.03           H  
ATOM    972  CD  GLU A  59     -16.498   1.719  -9.507  1.00 97.03           C  
ATOM    973  OE1 GLU A  59     -16.918   0.654  -8.999  1.00 97.03           O  
ATOM    974  OE2 GLU A  59     -16.602   2.834  -8.959  1.00 97.03           O  
ATOM    975  N   LYS A  60     -12.840   5.394 -10.340  1.00 97.44           N  
ATOM    976  H   LYS A  60     -13.325   5.359  -9.455  1.00 97.44           H  
ATOM    977  CA  LYS A  60     -12.239   6.667 -10.766  1.00 97.44           C  
ATOM    978  HA  LYS A  60     -11.996   6.622 -11.828  1.00 97.44           H  
ATOM    979  C   LYS A  60     -10.924   6.975 -10.064  1.00 97.44           C  
ATOM    980  CB  LYS A  60     -13.244   7.799 -10.517  1.00 97.44           C  
ATOM    981  HB2 LYS A  60     -12.771   8.756 -10.740  1.00 97.44           H  
ATOM    982  HB3 LYS A  60     -13.512   7.797  -9.461  1.00 97.44           H  
ATOM    983  O   LYS A  60     -10.067   7.641 -10.646  1.00 97.44           O  
ATOM    984  CG  LYS A  60     -14.531   7.684 -11.343  1.00 97.44           C  
ATOM    985  HG2 LYS A  60     -15.006   6.718 -11.173  1.00 97.44           H  
ATOM    986  HG3 LYS A  60     -15.214   8.464 -11.007  1.00 97.44           H  
ATOM    987  CD  LYS A  60     -14.302   7.852 -12.845  1.00 97.44           C  
ATOM    988  HD2 LYS A  60     -13.704   7.027 -13.231  1.00 97.44           H  
ATOM    989  HD3 LYS A  60     -13.794   8.800 -13.022  1.00 97.44           H  
ATOM    990  CE  LYS A  60     -15.678   7.858 -13.508  1.00 97.44           C  
ATOM    991  HE2 LYS A  60     -16.318   8.548 -12.958  1.00 97.44           H  
ATOM    992  HE3 LYS A  60     -16.118   6.864 -13.422  1.00 97.44           H  
ATOM    993  NZ  LYS A  60     -15.594   8.291 -14.917  1.00 97.44           N  
ATOM    994  HZ1 LYS A  60     -15.019   7.656 -15.453  1.00 97.44           H  
ATOM    995  HZ2 LYS A  60     -15.204   9.222 -14.945  1.00 97.44           H  
ATOM    996  HZ3 LYS A  60     -16.526   8.347 -15.302  1.00 97.44           H  
ATOM    997  N   ALA A  61     -10.754   6.506  -8.834  1.00 97.29           N  
ATOM    998  H   ALA A  61     -11.506   5.989  -8.403  1.00 97.29           H  
ATOM    999  CA  ALA A  61      -9.561   6.728  -8.041  1.00 97.29           C  
ATOM   1000  HA  ALA A  61      -8.740   7.015  -8.697  1.00 97.29           H  
ATOM   1001  C   ALA A  61      -9.157   5.443  -7.316  1.00 97.29           C  
ATOM   1002  CB  ALA A  61      -9.821   7.882  -7.065  1.00 97.29           C  
ATOM   1003  HB1 ALA A  61     -10.626   7.608  -6.383  1.00 97.29           H  
ATOM   1004  HB2 ALA A  61      -8.921   8.087  -6.484  1.00 97.29           H  
ATOM   1005  HB3 ALA A  61     -10.108   8.779  -7.614  1.00 97.29           H  
ATOM   1006  O   ALA A  61      -9.974   4.782  -6.687  1.00 97.29           O  
ATOM   1007  N   PHE A  62      -7.862   5.136  -7.359  1.00 98.28           N  
ATOM   1008  H   PHE A  62      -7.240   5.718  -7.902  1.00 98.28           H  
ATOM   1009  CA  PHE A  62      -7.255   4.118  -6.514  1.00 98.28           C  
ATOM   1010  HA  PHE A  62      -7.978   3.798  -5.763  1.00 98.28           H  
ATOM   1011  C   PHE A  62      -6.054   4.725  -5.793  1.00 98.28           C  
ATOM   1012  CB  PHE A  62      -6.880   2.888  -7.341  1.00 98.28           C  
ATOM   1013  HB2 PHE A  62      -6.086   3.144  -8.043  1.00 98.28           H  
ATOM   1014  HB3 PHE A  62      -7.749   2.576  -7.921  1.00 98.28           H  
ATOM   1015  O   PHE A  62      -5.148   5.280  -6.423  1.00 98.28           O  
ATOM   1016  CG  PHE A  62      -6.445   1.723  -6.479  1.00 98.28           C  
ATOM   1017  CD1 PHE A  62      -5.078   1.456  -6.271  1.00 98.28           C  
ATOM   1018  HD1 PHE A  62      -4.330   2.087  -6.729  1.00 98.28           H  
ATOM   1019  CD2 PHE A  62      -7.419   0.917  -5.861  1.00 98.28           C  
ATOM   1020  HD2 PHE A  62      -8.470   1.129  -5.997  1.00 98.28           H  
ATOM   1021  CE1 PHE A  62      -4.690   0.360  -5.479  1.00 98.28           C  
ATOM   1022  HE1 PHE A  62      -3.644   0.137  -5.330  1.00 98.28           H  
ATOM   1023  CE2 PHE A  62      -7.031  -0.173  -5.068  1.00 98.28           C  
ATOM   1024  HE2 PHE A  62      -7.784  -0.792  -4.601  1.00 98.28           H  
ATOM   1025  CZ  PHE A  62      -5.669  -0.462  -4.891  1.00 98.28           C  
ATOM   1026  HZ  PHE A  62      -5.389  -1.323  -4.301  1.00 98.28           H  
ATOM   1027  N   ILE A  63      -6.058   4.651  -4.467  1.00 98.76           N  
ATOM   1028  H   ILE A  63      -6.828   4.165  -4.030  1.00 98.76           H  
ATOM   1029  CA  ILE A  63      -5.072   5.273  -3.592  1.00 98.76           C  
ATOM   1030  HA  ILE A  63      -4.479   5.974  -4.180  1.00 98.76           H  
ATOM   1031  C   ILE A  63      -4.145   4.189  -3.061  1.00 98.76           C  
ATOM   1032  CB  ILE A  63      -5.731   6.085  -2.461  1.00 98.76           C  
ATOM   1033  HB  ILE A  63      -6.266   5.398  -1.806  1.00 98.76           H  
ATOM   1034  O   ILE A  63      -4.509   3.360  -2.228  1.00 98.76           O  
ATOM   1035  CG1 ILE A  63      -6.743   7.110  -3.022  1.00 98.76           C  
ATOM   1036 HG12 ILE A  63      -6.214   7.856  -3.615  1.00 98.76           H  
ATOM   1037 HG13 ILE A  63      -7.458   6.609  -3.673  1.00 98.76           H  
ATOM   1038  CG2 ILE A  63      -4.614   6.788  -1.660  1.00 98.76           C  
ATOM   1039 HG21 ILE A  63      -5.037   7.406  -0.868  1.00 98.76           H  
ATOM   1040 HG22 ILE A  63      -3.965   6.050  -1.189  1.00 98.76           H  
ATOM   1041 HG23 ILE A  63      -4.023   7.425  -2.317  1.00 98.76           H  
ATOM   1042  CD1 ILE A  63      -7.562   7.810  -1.934  1.00 98.76           C  
ATOM   1043 HD11 ILE A  63      -8.048   7.070  -1.298  1.00 98.76           H  
ATOM   1044 HD12 ILE A  63      -6.914   8.446  -1.331  1.00 98.76           H  
ATOM   1045 HD13 ILE A  63      -8.325   8.433  -2.401  1.00 98.76           H  
ATOM   1046  N   HIS A  64      -2.912   4.221  -3.550  1.00 98.60           N  
ATOM   1047  H   HIS A  64      -2.684   4.924  -4.238  1.00 98.60           H  
ATOM   1048  CA  HIS A  64      -1.893   3.261  -3.176  1.00 98.60           C  
ATOM   1049  HA  HIS A  64      -2.381   2.331  -2.885  1.00 98.60           H  
ATOM   1050  C   HIS A  64      -1.075   3.765  -1.977  1.00 98.60           C  
ATOM   1051  CB  HIS A  64      -1.052   2.957  -4.414  1.00 98.60           C  
ATOM   1052  HB2 HIS A  64      -1.709   2.833  -5.275  1.00 98.60           H  
ATOM   1053  HB3 HIS A  64      -0.372   3.784  -4.618  1.00 98.60           H  
ATOM   1054  O   HIS A  64      -0.310   4.727  -2.078  1.00 98.60           O  
ATOM   1055  CG  HIS A  64      -0.277   1.691  -4.245  1.00 98.60           C  
ATOM   1056  CD2 HIS A  64       0.973   1.578  -3.712  1.00 98.60           C  
ATOM   1057  HD2 HIS A  64       1.592   2.385  -3.348  1.00 98.60           H  
ATOM   1058  ND1 HIS A  64      -0.724   0.423  -4.544  1.00 98.60           N  
ATOM   1059  HD1 HIS A  64      -1.638   0.172  -4.892  1.00 98.60           H  
ATOM   1060  CE1 HIS A  64       0.242  -0.443  -4.211  1.00 98.60           C  
ATOM   1061  HE1 HIS A  64       0.180  -1.518  -4.298  1.00 98.60           H  
ATOM   1062  NE2 HIS A  64       1.296   0.227  -3.717  1.00 98.60           N  
ATOM   1063  N   LEU A  65      -1.236   3.104  -0.835  1.00 98.58           N  
ATOM   1064  H   LEU A  65      -1.883   2.328  -0.840  1.00 98.58           H  
ATOM   1065  CA  LEU A  65      -0.531   3.352   0.414  1.00 98.58           C  
ATOM   1066  HA  LEU A  65      -0.403   4.428   0.531  1.00 98.58           H  
ATOM   1067  C   LEU A  65       0.853   2.701   0.347  1.00 98.58           C  
ATOM   1068  CB  LEU A  65      -1.360   2.829   1.608  1.00 98.58           C  
ATOM   1069  HB2 LEU A  65      -1.337   1.739   1.608  1.00 98.58           H  
ATOM   1070  HB3 LEU A  65      -0.881   3.150   2.533  1.00 98.58           H  
ATOM   1071  O   LEU A  65       1.001   1.488   0.488  1.00 98.58           O  
ATOM   1072  CG  LEU A  65      -2.843   3.243   1.630  1.00 98.58           C  
ATOM   1073  HG  LEU A  65      -3.366   2.775   0.796  1.00 98.58           H  
ATOM   1074  CD1 LEU A  65      -3.485   2.755   2.928  1.00 98.58           C  
ATOM   1075 HD11 LEU A  65      -4.536   3.046   2.947  1.00 98.58           H  
ATOM   1076 HD12 LEU A  65      -2.970   3.180   3.790  1.00 98.58           H  
ATOM   1077 HD13 LEU A  65      -3.434   1.667   2.971  1.00 98.58           H  
ATOM   1078  CD2 LEU A  65      -3.039   4.753   1.527  1.00 98.58           C  
ATOM   1079 HD21 LEU A  65      -4.108   4.964   1.522  1.00 98.58           H  
ATOM   1080 HD22 LEU A  65      -2.570   5.251   2.376  1.00 98.58           H  
ATOM   1081 HD23 LEU A  65      -2.616   5.129   0.595  1.00 98.58           H  
ATOM   1082  N   ASN A  66       1.871   3.514   0.082  1.00 97.48           N  
ATOM   1083  H   ASN A  66       1.672   4.489  -0.093  1.00 97.48           H  
ATOM   1084  CA  ASN A  66       3.251   3.051   0.004  1.00 97.48           C  
ATOM   1085  HA  ASN A  66       3.259   2.022  -0.356  1.00 97.48           H  
ATOM   1086  C   ASN A  66       3.897   3.068   1.398  1.00 97.48           C  
ATOM   1087  CB  ASN A  66       3.984   3.909  -1.033  1.00 97.48           C  
ATOM   1088  HB2 ASN A  66       4.128   4.922  -0.660  1.00 97.48           H  
ATOM   1089  HB3 ASN A  66       3.393   3.952  -1.948  1.00 97.48           H  
ATOM   1090  O   ASN A  66       4.314   4.128   1.878  1.00 97.48           O  
ATOM   1091  CG  ASN A  66       5.315   3.287  -1.387  1.00 97.48           C  
ATOM   1092  ND2 ASN A  66       6.401   3.748  -0.821  1.00 97.48           N  
ATOM   1093 HD21 ASN A  66       6.305   4.382  -0.040  1.00 97.48           H  
ATOM   1094 HD22 ASN A  66       7.207   3.156  -0.961  1.00 97.48           H  
ATOM   1095  OD1 ASN A  66       5.395   2.374  -2.177  1.00 97.48           O  
ATOM   1096  N   GLU A  67       3.994   1.895   2.029  1.00 95.61           N  
ATOM   1097  H   GLU A  67       3.618   1.081   1.565  1.00 95.61           H  
ATOM   1098  CA  GLU A  67       4.194   1.751   3.477  1.00 95.61           C  
ATOM   1099  HA  GLU A  67       4.178   0.683   3.696  1.00 95.61           H  
ATOM   1100  C   GLU A  67       3.012   2.341   4.286  1.00 95.61           C  
ATOM   1101  CB  GLU A  67       5.600   2.268   3.886  1.00 95.61           C  
ATOM   1102  HB2 GLU A  67       6.110   2.668   3.009  1.00 95.61           H  
ATOM   1103  HB3 GLU A  67       5.518   3.090   4.597  1.00 95.61           H  
ATOM   1104  O   GLU A  67       1.934   2.615   3.763  1.00 95.61           O  
ATOM   1105  CG  GLU A  67       6.533   1.191   4.461  1.00 95.61           C  
ATOM   1106  HG2 GLU A  67       7.555   1.557   4.355  1.00 95.61           H  
ATOM   1107  HG3 GLU A  67       6.445   0.292   3.850  1.00 95.61           H  
ATOM   1108  CD  GLU A  67       6.301   0.825   5.935  1.00 95.61           C  
ATOM   1109  OE1 GLU A  67       7.249   0.325   6.559  1.00 95.61           O  
ATOM   1110  OE2 GLU A  67       5.173   0.994   6.433  1.00 95.61           O  
ATOM   1111  N   THR A  68       3.196   2.480   5.590  1.00 96.72           N  
ATOM   1112  H   THR A  68       4.080   2.153   5.951  1.00 96.72           H  
ATOM   1113  CA  THR A  68       2.225   2.863   6.612  1.00 96.72           C  
ATOM   1114  HA  THR A  68       1.233   2.535   6.300  1.00 96.72           H  
ATOM   1115  C   THR A  68       2.154   4.368   6.818  1.00 96.72           C  
ATOM   1116  CB  THR A  68       2.556   2.188   7.954  1.00 96.72           C  
ATOM   1117  HB  THR A  68       1.933   2.631   8.730  1.00 96.72           H  
ATOM   1118  O   THR A  68       1.171   4.847   7.371  1.00 96.72           O  
ATOM   1119  CG2 THR A  68       2.276   0.689   7.919  1.00 96.72           C  
ATOM   1120 HG21 THR A  68       2.500   0.262   8.896  1.00 96.72           H  
ATOM   1121 HG22 THR A  68       2.888   0.198   7.162  1.00 96.72           H  
ATOM   1122 HG23 THR A  68       1.225   0.532   7.678  1.00 96.72           H  
ATOM   1123  OG1 THR A  68       3.909   2.352   8.310  1.00 96.72           O  
ATOM   1124  HG1 THR A  68       4.432   1.782   7.742  1.00 96.72           H  
ATOM   1125  N   HIS A  69       3.120   5.138   6.304  1.00 96.09           N  
ATOM   1126  H   HIS A  69       3.932   4.675   5.921  1.00 96.09           H  
ATOM   1127  CA  HIS A  69       3.116   6.600   6.408  1.00 96.09           C  
ATOM   1128  HA  HIS A  69       3.226   6.841   7.465  1.00 96.09           H  
ATOM   1129  C   HIS A  69       1.799   7.254   5.933  1.00 96.09           C  
ATOM   1130  CB  HIS A  69       4.306   7.206   5.644  1.00 96.09           C  
ATOM   1131  HB2 HIS A  69       4.116   7.195   4.571  1.00 96.09           H  
ATOM   1132  HB3 HIS A  69       4.402   8.251   5.936  1.00 96.09           H  
ATOM   1133  O   HIS A  69       1.332   8.180   6.594  1.00 96.09           O  
ATOM   1134  CG  HIS A  69       5.627   6.526   5.872  1.00 96.09           C  
ATOM   1135  CD2 HIS A  69       6.459   6.713   6.939  1.00 96.09           C  
ATOM   1136  HD2 HIS A  69       6.262   7.346   7.792  1.00 96.09           H  
ATOM   1137  ND1 HIS A  69       6.236   5.622   5.032  1.00 96.09           N  
ATOM   1138  HD1 HIS A  69       5.851   5.238   4.181  1.00 96.09           H  
ATOM   1139  CE1 HIS A  69       7.411   5.274   5.588  1.00 96.09           C  
ATOM   1140  HE1 HIS A  69       8.104   4.555   5.177  1.00 96.09           H  
ATOM   1141  NE2 HIS A  69       7.603   5.940   6.740  1.00 96.09           N  
ATOM   1142  N   PRO A  70       1.165   6.816   4.821  1.00 98.24           N  
ATOM   1143  CA  PRO A  70      -0.137   7.330   4.408  1.00 98.24           C  
ATOM   1144  HA  PRO A  70      -0.255   8.362   4.738  1.00 98.24           H  
ATOM   1145  C   PRO A  70      -1.326   6.530   4.971  1.00 98.24           C  
ATOM   1146  CB  PRO A  70      -0.084   7.317   2.879  1.00 98.24           C  
ATOM   1147  HB2 PRO A  70       0.490   8.174   2.527  1.00 98.24           H  
ATOM   1148  HB3 PRO A  70      -1.070   7.307   2.414  1.00 98.24           H  
ATOM   1149  O   PRO A  70      -2.438   6.726   4.500  1.00 98.24           O  
ATOM   1150  CG  PRO A  70       0.690   6.033   2.609  1.00 98.24           C  
ATOM   1151  HG2 PRO A  70       0.020   5.179   2.713  1.00 98.24           H  
ATOM   1152  HG3 PRO A  70       1.165   6.040   1.628  1.00 98.24           H  
ATOM   1153  CD  PRO A  70       1.716   6.001   3.737  1.00 98.24           C  
ATOM   1154  HD2 PRO A  70       2.645   6.430   3.362  1.00 98.24           H  
ATOM   1155  HD3 PRO A  70       1.879   4.972   4.058  1.00 98.24           H  
ATOM   1156  N   ALA A  71      -1.164   5.647   5.963  1.00 98.51           N  
ATOM   1157  H   ALA A  71      -0.247   5.507   6.363  1.00 98.51           H  
ATOM   1158  CA  ALA A  71      -2.270   4.833   6.492  1.00 98.51           C  
ATOM   1159  HA  ALA A  71      -2.699   4.262   5.669  1.00 98.51           H  
ATOM   1160  C   ALA A  71      -3.421   5.671   7.084  1.00 98.51           C  
ATOM   1161  CB  ALA A  71      -1.719   3.834   7.514  1.00 98.51           C  
ATOM   1162  HB1 ALA A  71      -1.199   4.368   8.310  1.00 98.51           H  
ATOM   1163  HB2 ALA A  71      -1.014   3.161   7.025  1.00 98.51           H  
ATOM   1164  HB3 ALA A  71      -2.531   3.244   7.936  1.00 98.51           H  
ATOM   1165  O   ALA A  71      -4.557   5.204   7.141  1.00 98.51           O  
ATOM   1166  N   LEU A  72      -3.164   6.935   7.443  1.00 98.78           N  
ATOM   1167  H   LEU A  72      -2.207   7.253   7.378  1.00 98.78           H  
ATOM   1168  CA  LEU A  72      -4.205   7.904   7.801  1.00 98.78           C  
ATOM   1169  HA  LEU A  72      -4.816   7.465   8.590  1.00 98.78           H  
ATOM   1170  C   LEU A  72      -5.181   8.228   6.657  1.00 98.78           C  
ATOM   1171  CB  LEU A  72      -3.563   9.196   8.332  1.00 98.78           C  
ATOM   1172  HB2 LEU A  72      -2.793   9.518   7.632  1.00 98.78           H  
ATOM   1173  HB3 LEU A  72      -4.322   9.977   8.366  1.00 98.78           H  
ATOM   1174  O   LEU A  72      -6.230   8.802   6.932  1.00 98.78           O  
ATOM   1175  CG  LEU A  72      -2.947   9.079   9.734  1.00 98.78           C  
ATOM   1176  HG  LEU A  72      -2.201   8.284   9.746  1.00 98.78           H  
ATOM   1177  CD1 LEU A  72      -2.262  10.403  10.056  1.00 98.78           C  
ATOM   1178 HD11 LEU A  72      -1.810  10.336  11.045  1.00 98.78           H  
ATOM   1179 HD12 LEU A  72      -2.989  11.215  10.048  1.00 98.78           H  
ATOM   1180 HD13 LEU A  72      -1.474  10.601   9.329  1.00 98.78           H  
ATOM   1181  CD2 LEU A  72      -3.995   8.808  10.820  1.00 98.78           C  
ATOM   1182 HD21 LEU A  72      -4.431   7.818  10.688  1.00 98.78           H  
ATOM   1183 HD22 LEU A  72      -4.781   9.562  10.781  1.00 98.78           H  
ATOM   1184 HD23 LEU A  72      -3.520   8.837  11.801  1.00 98.78           H  
ATOM   1185  N   VAL A  73      -4.891   7.845   5.405  1.00 98.89           N  
ATOM   1186  H   VAL A  73      -4.004   7.396   5.226  1.00 98.89           H  
ATOM   1187  CA  VAL A  73      -5.858   7.910   4.295  1.00 98.89           C  
ATOM   1188  HA  VAL A  73      -6.130   8.950   4.112  1.00 98.89           H  
ATOM   1189  C   VAL A  73      -7.141   7.177   4.663  1.00 98.89           C  
ATOM   1190  CB  VAL A  73      -5.277   7.306   2.999  1.00 98.89           C  
ATOM   1191  HB  VAL A  73      -4.786   6.366   3.254  1.00 98.89           H  
ATOM   1192  O   VAL A  73      -8.212   7.685   4.359  1.00 98.89           O  
ATOM   1193  CG1 VAL A  73      -6.325   7.004   1.918  1.00 98.89           C  
ATOM   1194 HG11 VAL A  73      -5.839   6.592   1.034  1.00 98.89           H  
ATOM   1195 HG12 VAL A  73      -6.867   7.911   1.649  1.00 98.89           H  
ATOM   1196 HG13 VAL A  73      -7.037   6.255   2.264  1.00 98.89           H  
ATOM   1197  CG2 VAL A  73      -4.254   8.252   2.362  1.00 98.89           C  
ATOM   1198 HG21 VAL A  73      -3.487   8.512   3.092  1.00 98.89           H  
ATOM   1199 HG22 VAL A  73      -3.774   7.758   1.517  1.00 98.89           H  
ATOM   1200 HG23 VAL A  73      -4.747   9.161   2.016  1.00 98.89           H  
ATOM   1201  N   ILE A  74      -7.045   6.030   5.345  1.00 98.90           N  
ATOM   1202  H   ILE A  74      -6.130   5.700   5.616  1.00 98.90           H  
ATOM   1203  CA  ILE A  74      -8.213   5.228   5.727  1.00 98.90           C  
ATOM   1204  HA  ILE A  74      -8.772   5.002   4.819  1.00 98.90           H  
ATOM   1205  C   ILE A  74      -9.177   6.043   6.610  1.00 98.90           C  
ATOM   1206  CB  ILE A  74      -7.780   3.880   6.359  1.00 98.90           C  
ATOM   1207  HB  ILE A  74      -7.187   4.070   7.254  1.00 98.90           H  
ATOM   1208  O   ILE A  74     -10.312   6.275   6.190  1.00 98.90           O  
ATOM   1209  CG1 ILE A  74      -6.862   3.032   5.454  1.00 98.90           C  
ATOM   1210 HG12 ILE A  74      -6.713   2.057   5.917  1.00 98.90           H  
ATOM   1211 HG13 ILE A  74      -5.883   3.508   5.393  1.00 98.90           H  
ATOM   1212  CG2 ILE A  74      -9.008   3.065   6.804  1.00 98.90           C  
ATOM   1213 HG21 ILE A  74      -9.659   2.858   5.955  1.00 98.90           H  
ATOM   1214 HG22 ILE A  74      -9.577   3.606   7.559  1.00 98.90           H  
ATOM   1215 HG23 ILE A  74      -8.686   2.121   7.243  1.00 98.90           H  
ATOM   1216  CD1 ILE A  74      -7.381   2.830   4.031  1.00 98.90           C  
ATOM   1217 HD11 ILE A  74      -7.278   3.766   3.482  1.00 98.90           H  
ATOM   1218 HD12 ILE A  74      -6.792   2.061   3.532  1.00 98.90           H  
ATOM   1219 HD13 ILE A  74      -8.430   2.535   4.044  1.00 98.90           H  
ATOM   1220  N   PRO A  75      -8.771   6.536   7.800  1.00 98.86           N  
ATOM   1221  CA  PRO A  75      -9.669   7.316   8.637  1.00 98.86           C  
ATOM   1222  HA  PRO A  75     -10.611   6.778   8.745  1.00 98.86           H  
ATOM   1223  C   PRO A  75      -9.987   8.701   8.066  1.00 98.86           C  
ATOM   1224  CB  PRO A  75      -8.994   7.401  10.008  1.00 98.86           C  
ATOM   1225  HB2 PRO A  75      -9.221   8.331  10.528  1.00 98.86           H  
ATOM   1226  HB3 PRO A  75      -9.304   6.548  10.612  1.00 98.86           H  
ATOM   1227  O   PRO A  75     -11.070   9.199   8.344  1.00 98.86           O  
ATOM   1228  CG  PRO A  75      -7.511   7.276   9.674  1.00 98.86           C  
ATOM   1229  HG2 PRO A  75      -7.123   8.235   9.331  1.00 98.86           H  
ATOM   1230  HG3 PRO A  75      -6.933   6.906  10.520  1.00 98.86           H  
ATOM   1231  CD  PRO A  75      -7.540   6.275   8.526  1.00 98.86           C  
ATOM   1232  HD2 PRO A  75      -7.594   5.270   8.946  1.00 98.86           H  
ATOM   1233  HD3 PRO A  75      -6.656   6.380   7.896  1.00 98.86           H  
ATOM   1234  N   GLU A  76      -9.104   9.335   7.286  1.00 98.92           N  
ATOM   1235  H   GLU A  76      -8.215   8.905   7.073  1.00 98.92           H  
ATOM   1236  CA  GLU A  76      -9.415  10.639   6.679  1.00 98.92           C  
ATOM   1237  HA  GLU A  76      -9.876  11.262   7.446  1.00 98.92           H  
ATOM   1238  C   GLU A  76     -10.451  10.522   5.559  1.00 98.92           C  
ATOM   1239  CB  GLU A  76      -8.134  11.342   6.193  1.00 98.92           C  
ATOM   1240  HB2 GLU A  76      -7.470  11.491   7.045  1.00 98.92           H  
ATOM   1241  HB3 GLU A  76      -7.624  10.682   5.491  1.00 98.92           H  
ATOM   1242  O   GLU A  76     -11.366  11.338   5.500  1.00 98.92           O  
ATOM   1243  CG  GLU A  76      -8.359  12.706   5.496  1.00 98.92           C  
ATOM   1244  HG2 GLU A  76      -7.385  13.087   5.191  1.00 98.92           H  
ATOM   1245  HG3 GLU A  76      -8.949  12.555   4.592  1.00 98.92           H  
ATOM   1246  CD  GLU A  76      -9.049  13.779   6.352  1.00 98.92           C  
ATOM   1247  OE1 GLU A  76      -9.368  14.873   5.841  1.00 98.92           O  
ATOM   1248  OE2 GLU A  76      -9.256  13.550   7.561  1.00 98.92           O  
ATOM   1249  N   LEU A  77     -10.370   9.492   4.711  1.00 98.85           N  
ATOM   1250  H   LEU A  77      -9.608   8.833   4.793  1.00 98.85           H  
ATOM   1251  CA  LEU A  77     -11.390   9.243   3.696  1.00 98.85           C  
ATOM   1252  HA  LEU A  77     -11.525  10.165   3.131  1.00 98.85           H  
ATOM   1253  C   LEU A  77     -12.733   8.921   4.360  1.00 98.85           C  
ATOM   1254  CB  LEU A  77     -10.913   8.139   2.737  1.00 98.85           C  
ATOM   1255  HB2 LEU A  77     -10.760   7.220   3.303  1.00 98.85           H  
ATOM   1256  HB3 LEU A  77      -9.954   8.440   2.315  1.00 98.85           H  
ATOM   1257  O   LEU A  77     -13.736   9.538   4.017  1.00 98.85           O  
ATOM   1258  CG  LEU A  77     -11.886   7.843   1.580  1.00 98.85           C  
ATOM   1259  HG  LEU A  77     -12.811   7.428   1.982  1.00 98.85           H  
ATOM   1260  CD1 LEU A  77     -12.216   9.086   0.748  1.00 98.85           C  
ATOM   1261 HD11 LEU A  77     -12.774   9.805   1.349  1.00 98.85           H  
ATOM   1262 HD12 LEU A  77     -11.301   9.545   0.374  1.00 98.85           H  
ATOM   1263 HD13 LEU A  77     -12.850   8.802  -0.092  1.00 98.85           H  
ATOM   1264  CD2 LEU A  77     -11.258   6.820   0.631  1.00 98.85           C  
ATOM   1265 HD21 LEU A  77     -10.958   5.935   1.191  1.00 98.85           H  
ATOM   1266 HD22 LEU A  77     -11.988   6.525  -0.123  1.00 98.85           H  
ATOM   1267 HD23 LEU A  77     -10.381   7.245   0.141  1.00 98.85           H  
ATOM   1268  N   MET A  78     -12.740   8.063   5.386  1.00 98.87           N  
ATOM   1269  H   MET A  78     -11.892   7.555   5.596  1.00 98.87           H  
ATOM   1270  CA  MET A  78     -13.938   7.817   6.196  1.00 98.87           C  
ATOM   1271  HA  MET A  78     -14.720   7.414   5.552  1.00 98.87           H  
ATOM   1272  C   MET A  78     -14.501   9.098   6.813  1.00 98.87           C  
ATOM   1273  CB  MET A  78     -13.624   6.819   7.318  1.00 98.87           C  
ATOM   1274  HB2 MET A  78     -12.675   7.086   7.784  1.00 98.87           H  
ATOM   1275  HB3 MET A  78     -14.402   6.869   8.080  1.00 98.87           H  
ATOM   1276  O   MET A  78     -15.709   9.310   6.775  1.00 98.87           O  
ATOM   1277  CG  MET A  78     -13.542   5.384   6.804  1.00 98.87           C  
ATOM   1278  HG2 MET A  78     -12.755   5.328   6.051  1.00 98.87           H  
ATOM   1279  HG3 MET A  78     -13.271   4.725   7.628  1.00 98.87           H  
ATOM   1280  SD  MET A  78     -15.077   4.785   6.057  1.00 98.87           S  
ATOM   1281  CE  MET A  78     -16.180   4.658   7.488  1.00 98.87           C  
ATOM   1282  HE1 MET A  78     -17.131   4.229   7.174  1.00 98.87           H  
ATOM   1283  HE2 MET A  78     -16.360   5.647   7.910  1.00 98.87           H  
ATOM   1284  HE3 MET A  78     -15.731   4.014   8.244  1.00 98.87           H  
ATOM   1285  N   ARG A  79     -13.641   9.969   7.355  1.00 98.88           N  
ATOM   1286  H   ARG A  79     -12.661   9.727   7.372  1.00 98.88           H  
ATOM   1287  CA  ARG A  79     -14.056  11.247   7.940  1.00 98.88           C  
ATOM   1288  HA  ARG A  79     -14.788  11.061   8.726  1.00 98.88           H  
ATOM   1289  C   ARG A  79     -14.749  12.124   6.904  1.00 98.88           C  
ATOM   1290  CB  ARG A  79     -12.840  11.973   8.530  1.00 98.88           C  
ATOM   1291  HB2 ARG A  79     -12.201  12.312   7.714  1.00 98.88           H  
ATOM   1292  HB3 ARG A  79     -12.259  11.294   9.153  1.00 98.88           H  
ATOM   1293  O   ARG A  79     -15.811  12.653   7.195  1.00 98.88           O  
ATOM   1294  CG  ARG A  79     -13.267  13.164   9.394  1.00 98.88           C  
ATOM   1295  HG2 ARG A  79     -14.095  13.701   8.930  1.00 98.88           H  
ATOM   1296  HG3 ARG A  79     -13.615  12.783  10.354  1.00 98.88           H  
ATOM   1297  CD  ARG A  79     -12.107  14.137   9.628  1.00 98.88           C  
ATOM   1298  HD2 ARG A  79     -12.425  14.901  10.337  1.00 98.88           H  
ATOM   1299  HD3 ARG A  79     -11.274  13.586  10.066  1.00 98.88           H  
ATOM   1300  NE  ARG A  79     -11.653  14.781   8.381  1.00 98.88           N  
ATOM   1301  HE  ARG A  79     -10.780  14.458   7.988  1.00 98.88           H  
ATOM   1302  NH1 ARG A  79     -13.466  16.146   8.007  1.00 98.88           N  
ATOM   1303 HH11 ARG A  79     -13.901  16.732   7.309  1.00 98.88           H  
ATOM   1304 HH12 ARG A  79     -14.018  15.679   8.712  1.00 98.88           H  
ATOM   1305  NH2 ARG A  79     -11.797  16.136   6.564  1.00 98.88           N  
ATOM   1306 HH21 ARG A  79     -10.930  15.755   6.211  1.00 98.88           H  
ATOM   1307 HH22 ARG A  79     -12.399  16.712   5.992  1.00 98.88           H  
ATOM   1308  CZ  ARG A  79     -12.301  15.678   7.665  1.00 98.88           C  
ATOM   1309  N   ILE A  80     -14.175  12.269   5.712  1.00 98.76           N  
ATOM   1310  H   ILE A  80     -13.297  11.802   5.541  1.00 98.76           H  
ATOM   1311  CA  ILE A  80     -14.766  13.091   4.648  1.00 98.76           C  
ATOM   1312  HA  ILE A  80     -14.983  14.081   5.048  1.00 98.76           H  
ATOM   1313  C   ILE A  80     -16.106  12.494   4.204  1.00 98.76           C  
ATOM   1314  CB  ILE A  80     -13.774  13.260   3.476  1.00 98.76           C  
ATOM   1315  HB  ILE A  80     -13.452  12.272   3.145  1.00 98.76           H  
ATOM   1316  O   ILE A  80     -17.117  13.190   4.210  1.00 98.76           O  
ATOM   1317  CG1 ILE A  80     -12.535  14.065   3.935  1.00 98.76           C  
ATOM   1318 HG12 ILE A  80     -12.815  15.109   4.074  1.00 98.76           H  
ATOM   1319 HG13 ILE A  80     -12.183  13.693   4.898  1.00 98.76           H  
ATOM   1320  CG2 ILE A  80     -14.460  13.976   2.298  1.00 98.76           C  
ATOM   1321 HG21 ILE A  80     -15.244  13.353   1.868  1.00 98.76           H  
ATOM   1322 HG22 ILE A  80     -14.903  14.913   2.635  1.00 98.76           H  
ATOM   1323 HG23 ILE A  80     -13.743  14.201   1.508  1.00 98.76           H  
ATOM   1324  CD1 ILE A  80     -11.349  13.989   2.965  1.00 98.76           C  
ATOM   1325 HD11 ILE A  80     -11.127  12.949   2.725  1.00 98.76           H  
ATOM   1326 HD12 ILE A  80     -11.571  14.546   2.055  1.00 98.76           H  
ATOM   1327 HD13 ILE A  80     -10.474  14.440   3.433  1.00 98.76           H  
ATOM   1328  N   LEU A  81     -16.140  11.197   3.885  1.00 98.63           N  
ATOM   1329  H   LEU A  81     -15.287  10.658   3.941  1.00 98.63           H  
ATOM   1330  CA  LEU A  81     -17.351  10.542   3.386  1.00 98.63           C  
ATOM   1331  HA  LEU A  81     -17.705  11.086   2.510  1.00 98.63           H  
ATOM   1332  C   LEU A  81     -18.496  10.578   4.412  1.00 98.63           C  
ATOM   1333  CB  LEU A  81     -17.029   9.095   2.973  1.00 98.63           C  
ATOM   1334  HB2 LEU A  81     -16.607   8.583   3.838  1.00 98.63           H  
ATOM   1335  HB3 LEU A  81     -17.963   8.595   2.714  1.00 98.63           H  
ATOM   1336  O   LEU A  81     -19.637  10.837   4.042  1.00 98.63           O  
ATOM   1337  CG  LEU A  81     -16.052   8.937   1.790  1.00 98.63           C  
ATOM   1338  HG  LEU A  81     -15.105   9.420   2.031  1.00 98.63           H  
ATOM   1339  CD1 LEU A  81     -15.788   7.450   1.551  1.00 98.63           C  
ATOM   1340 HD11 LEU A  81     -16.713   6.946   1.272  1.00 98.63           H  
ATOM   1341 HD12 LEU A  81     -15.060   7.327   0.748  1.00 98.63           H  
ATOM   1342 HD13 LEU A  81     -15.386   6.996   2.457  1.00 98.63           H  
ATOM   1343  CD2 LEU A  81     -16.533   9.548   0.476  1.00 98.63           C  
ATOM   1344 HD21 LEU A  81     -15.746   9.450  -0.271  1.00 98.63           H  
ATOM   1345 HD22 LEU A  81     -17.422   9.036   0.107  1.00 98.63           H  
ATOM   1346 HD23 LEU A  81     -16.748  10.610   0.598  1.00 98.63           H  
ATOM   1347  N   VAL A  82     -18.207  10.347   5.696  1.00 98.75           N  
ATOM   1348  H   VAL A  82     -17.252  10.132   5.945  1.00 98.75           H  
ATOM   1349  CA  VAL A  82     -19.232  10.324   6.751  1.00 98.75           C  
ATOM   1350  HA  VAL A  82     -20.146   9.894   6.341  1.00 98.75           H  
ATOM   1351  C   VAL A  82     -19.595  11.730   7.221  1.00 98.75           C  
ATOM   1352  CB  VAL A  82     -18.793   9.441   7.937  1.00 98.75           C  
ATOM   1353  HB  VAL A  82     -17.838   9.799   8.321  1.00 98.75           H  
ATOM   1354  O   VAL A  82     -20.775  12.075   7.268  1.00 98.75           O  
ATOM   1355  CG1 VAL A  82     -19.805   9.462   9.093  1.00 98.75           C  
ATOM   1356 HG11 VAL A  82     -19.855  10.461   9.526  1.00 98.75           H  
ATOM   1357 HG12 VAL A  82     -19.493   8.767   9.873  1.00 98.75           H  
ATOM   1358 HG13 VAL A  82     -20.791   9.183   8.722  1.00 98.75           H  
ATOM   1359  CG2 VAL A  82     -18.634   7.973   7.509  1.00 98.75           C  
ATOM   1360 HG21 VAL A  82     -17.891   7.893   6.715  1.00 98.75           H  
ATOM   1361 HG22 VAL A  82     -19.584   7.590   7.137  1.00 98.75           H  
ATOM   1362 HG23 VAL A  82     -18.299   7.371   8.353  1.00 98.75           H  
ATOM   1363  N   ASP A  83     -18.604  12.540   7.594  1.00 98.70           N  
ATOM   1364  H   ASP A  83     -17.646  12.247   7.462  1.00 98.70           H  
ATOM   1365  CA  ASP A  83     -18.849  13.796   8.308  1.00 98.70           C  
ATOM   1366  HA  ASP A  83     -19.718  13.665   8.953  1.00 98.70           H  
ATOM   1367  C   ASP A  83     -19.164  14.956   7.359  1.00 98.70           C  
ATOM   1368  CB  ASP A  83     -17.658  14.185   9.207  1.00 98.70           C  
ATOM   1369  HB2 ASP A  83     -16.802  14.448   8.586  1.00 98.70           H  
ATOM   1370  HB3 ASP A  83     -17.934  15.090   9.748  1.00 98.70           H  
ATOM   1371  O   ASP A  83     -19.930  15.845   7.727  1.00 98.70           O  
ATOM   1372  CG  ASP A  83     -17.232  13.146  10.252  1.00 98.70           C  
ATOM   1373  OD1 ASP A  83     -18.000  12.220  10.594  1.00 98.70           O  
ATOM   1374  OD2 ASP A  83     -16.128  13.300  10.829  1.00 98.70           O  
ATOM   1375  N   GLU A  84     -18.568  14.979   6.162  1.00 98.12           N  
ATOM   1376  H   GLU A  84     -17.979  14.204   5.893  1.00 98.12           H  
ATOM   1377  CA  GLU A  84     -18.749  16.078   5.202  1.00 98.12           C  
ATOM   1378  HA  GLU A  84     -19.138  16.952   5.724  1.00 98.12           H  
ATOM   1379  C   GLU A  84     -19.783  15.736   4.129  1.00 98.12           C  
ATOM   1380  CB  GLU A  84     -17.411  16.489   4.558  1.00 98.12           C  
ATOM   1381  HB2 GLU A  84     -17.610  17.317   3.879  1.00 98.12           H  
ATOM   1382  HB3 GLU A  84     -17.007  15.664   3.971  1.00 98.12           H  
ATOM   1383  O   GLU A  84     -20.615  16.574   3.789  1.00 98.12           O  
ATOM   1384  CG  GLU A  84     -16.362  16.939   5.586  1.00 98.12           C  
ATOM   1385  HG2 GLU A  84     -16.144  16.113   6.262  1.00 98.12           H  
ATOM   1386  HG3 GLU A  84     -16.779  17.753   6.180  1.00 98.12           H  
ATOM   1387  CD  GLU A  84     -15.038  17.412   4.962  1.00 98.12           C  
ATOM   1388  OE1 GLU A  84     -14.046  17.468   5.731  1.00 98.12           O  
ATOM   1389  OE2 GLU A  84     -14.976  17.743   3.759  1.00 98.12           O  
ATOM   1390  N   GLU A  85     -19.758  14.504   3.621  1.00 96.87           N  
ATOM   1391  H   GLU A  85     -19.002  13.896   3.900  1.00 96.87           H  
ATOM   1392  CA  GLU A  85     -20.612  14.072   2.507  1.00 96.87           C  
ATOM   1393  HA  GLU A  85     -20.966  14.949   1.965  1.00 96.87           H  
ATOM   1394  C   GLU A  85     -21.877  13.326   2.976  1.00 96.87           C  
ATOM   1395  CB  GLU A  85     -19.769  13.248   1.523  1.00 96.87           C  
ATOM   1396  HB2 GLU A  85     -19.433  12.341   2.027  1.00 96.87           H  
ATOM   1397  HB3 GLU A  85     -20.390  12.936   0.683  1.00 96.87           H  
ATOM   1398  O   GLU A  85     -22.767  13.038   2.177  1.00 96.87           O  
ATOM   1399  CG  GLU A  85     -18.522  13.994   0.998  1.00 96.87           C  
ATOM   1400  HG2 GLU A  85     -17.898  13.263   0.484  1.00 96.87           H  
ATOM   1401  HG3 GLU A  85     -17.922  14.362   1.830  1.00 96.87           H  
ATOM   1402  CD  GLU A  85     -18.828  15.157   0.032  1.00 96.87           C  
ATOM   1403  OE1 GLU A  85     -17.952  16.046  -0.152  1.00 96.87           O  
ATOM   1404  OE2 GLU A  85     -19.872  15.104  -0.657  1.00 96.87           O  
ATOM   1405  N   GLY A  86     -21.993  13.032   4.277  1.00 97.58           N  
ATOM   1406  H   GLY A  86     -21.223  13.272   4.885  1.00 97.58           H  
ATOM   1407  CA  GLY A  86     -23.191  12.432   4.875  1.00 97.58           C  
ATOM   1408  HA2 GLY A  86     -24.060  13.032   4.605  1.00 97.58           H  
ATOM   1409  HA3 GLY A  86     -23.078  12.445   5.959  1.00 97.58           H  
ATOM   1410  C   GLY A  86     -23.461  10.985   4.451  1.00 97.58           C  
ATOM   1411  O   GLY A  86     -24.588  10.503   4.587  1.00 97.58           O  
ATOM   1412  N   ILE A  87     -22.453  10.279   3.935  1.00 98.17           N  
ATOM   1413  H   ILE A  87     -21.545  10.719   3.883  1.00 98.17           H  
ATOM   1414  CA  ILE A  87     -22.566   8.877   3.538  1.00 98.17           C  
ATOM   1415  HA  ILE A  87     -23.504   8.761   2.995  1.00 98.17           H  
ATOM   1416  C   ILE A  87     -22.625   8.004   4.793  1.00 98.17           C  
ATOM   1417  CB  ILE A  87     -21.423   8.459   2.588  1.00 98.17           C  
ATOM   1418  HB  ILE A  87     -20.477   8.546   3.124  1.00 98.17           H  
ATOM   1419  O   ILE A  87     -21.812   8.127   5.710  1.00 98.17           O  
ATOM   1420  CG1 ILE A  87     -21.380   9.393   1.358  1.00 98.17           C  
ATOM   1421 HG12 ILE A  87     -22.347   9.398   0.855  1.00 98.17           H  
ATOM   1422 HG13 ILE A  87     -21.165  10.408   1.690  1.00 98.17           H  
ATOM   1423  CG2 ILE A  87     -21.582   6.990   2.153  1.00 98.17           C  
ATOM   1424 HG21 ILE A  87     -22.511   6.860   1.597  1.00 98.17           H  
ATOM   1425 HG22 ILE A  87     -20.744   6.682   1.527  1.00 98.17           H  
ATOM   1426 HG23 ILE A  87     -21.577   6.340   3.028  1.00 98.17           H  
ATOM   1427  CD1 ILE A  87     -20.296   9.009   0.352  1.00 98.17           C  
ATOM   1428 HD11 ILE A  87     -20.654   8.215  -0.303  1.00 98.17           H  
ATOM   1429 HD12 ILE A  87     -19.410   8.666   0.887  1.00 98.17           H  
ATOM   1430 HD13 ILE A  87     -20.034   9.886  -0.239  1.00 98.17           H  
ATOM   1431  N   GLY A  88     -23.589   7.082   4.831  1.00 98.45           N  
ATOM   1432  H   GLY A  88     -24.237   7.041   4.058  1.00 98.45           H  
ATOM   1433  CA  GLY A  88     -23.715   6.128   5.930  1.00 98.45           C  
ATOM   1434  HA2 GLY A  88     -23.900   6.682   6.850  1.00 98.45           H  
ATOM   1435  HA3 GLY A  88     -24.560   5.463   5.747  1.00 98.45           H  
ATOM   1436  C   GLY A  88     -22.451   5.279   6.105  1.00 98.45           C  
ATOM   1437  O   GLY A  88     -21.809   4.909   5.123  1.00 98.45           O  
ATOM   1438  N   TRP A  89     -22.127   4.934   7.355  1.00 98.74           N  
ATOM   1439  H   TRP A  89     -22.688   5.310   8.105  1.00 98.74           H  
ATOM   1440  CA  TRP A  89     -20.873   4.261   7.719  1.00 98.74           C  
ATOM   1441  HA  TRP A  89     -20.054   4.972   7.612  1.00 98.74           H  
ATOM   1442  C   TRP A  89     -20.529   3.056   6.834  1.00 98.74           C  
ATOM   1443  CB  TRP A  89     -20.942   3.819   9.187  1.00 98.74           C  
ATOM   1444  HB2 TRP A  89     -21.129   4.693   9.811  1.00 98.74           H  
ATOM   1445  HB3 TRP A  89     -21.773   3.126   9.320  1.00 98.74           H  
ATOM   1446  O   TRP A  89     -19.409   2.969   6.345  1.00 98.74           O  
ATOM   1447  CG  TRP A  89     -19.688   3.159   9.662  1.00 98.74           C  
ATOM   1448  CD1 TRP A  89     -19.372   1.853   9.493  1.00 98.74           C  
ATOM   1449  HD1 TRP A  89     -19.998   1.118   9.009  1.00 98.74           H  
ATOM   1450  CD2 TRP A  89     -18.519   3.780  10.274  1.00 98.74           C  
ATOM   1451  CE2 TRP A  89     -17.519   2.778  10.445  1.00 98.74           C  
ATOM   1452  CE3 TRP A  89     -18.187   5.096  10.665  1.00 98.74           C  
ATOM   1453  HE3 TRP A  89     -18.913   5.884  10.528  1.00 98.74           H  
ATOM   1454  NE1 TRP A  89     -18.083   1.634   9.928  1.00 98.74           N  
ATOM   1455  HE1 TRP A  89     -17.592   0.765   9.773  1.00 98.74           H  
ATOM   1456  CH2 TRP A  89     -15.967   4.373  11.382  1.00 98.74           C  
ATOM   1457  HH2 TRP A  89     -15.002   4.597  11.813  1.00 98.74           H  
ATOM   1458  CZ2 TRP A  89     -16.261   3.057  10.990  1.00 98.74           C  
ATOM   1459  HZ2 TRP A  89     -15.531   2.270  11.102  1.00 98.74           H  
ATOM   1460  CZ3 TRP A  89     -16.925   5.390  11.217  1.00 98.74           C  
ATOM   1461  HZ3 TRP A  89     -16.689   6.402  11.511  1.00 98.74           H  
ATOM   1462  N   GLU A  90     -21.484   2.148   6.597  1.00 98.59           N  
ATOM   1463  H   GLU A  90     -22.386   2.264   7.037  1.00 98.59           H  
ATOM   1464  CA  GLU A  90     -21.238   0.933   5.803  1.00 98.59           C  
ATOM   1465  HA  GLU A  90     -20.403   0.381   6.236  1.00 98.59           H  
ATOM   1466  C   GLU A  90     -20.852   1.248   4.357  1.00 98.59           C  
ATOM   1467  CB  GLU A  90     -22.482   0.027   5.778  1.00 98.59           C  
ATOM   1468  HB2 GLU A  90     -23.284   0.544   5.253  1.00 98.59           H  
ATOM   1469  HB3 GLU A  90     -22.245  -0.873   5.211  1.00 98.59           H  
ATOM   1470  O   GLU A  90     -19.914   0.663   3.821  1.00 98.59           O  
ATOM   1471  CG  GLU A  90     -23.017  -0.390   7.151  1.00 98.59           C  
ATOM   1472  HG2 GLU A  90     -23.391   0.499   7.658  1.00 98.59           H  
ATOM   1473  HG3 GLU A  90     -23.867  -1.054   6.997  1.00 98.59           H  
ATOM   1474  CD  GLU A  90     -21.994  -1.093   8.050  1.00 98.59           C  
ATOM   1475  OE1 GLU A  90     -22.258  -1.089   9.272  1.00 98.59           O  
ATOM   1476  OE2 GLU A  90     -20.950  -1.581   7.571  1.00 98.59           O  
ATOM   1477  N   ALA A  91     -21.546   2.204   3.735  1.00 98.49           N  
ATOM   1478  H   ALA A  91     -22.216   2.740   4.266  1.00 98.49           H  
ATOM   1479  CA  ALA A  91     -21.254   2.618   2.369  1.00 98.49           C  
ATOM   1480  HA  ALA A  91     -21.159   1.731   1.742  1.00 98.49           H  
ATOM   1481  C   ALA A  91     -19.916   3.367   2.296  1.00 98.49           C  
ATOM   1482  CB  ALA A  91     -22.430   3.453   1.849  1.00 98.49           C  
ATOM   1483  HB1 ALA A  91     -22.203   3.814   0.846  1.00 98.49           H  
ATOM   1484  HB2 ALA A  91     -22.610   4.304   2.506  1.00 98.49           H  
ATOM   1485  HB3 ALA A  91     -23.328   2.837   1.808  1.00 98.49           H  
ATOM   1486  O   ALA A  91     -19.112   3.098   1.410  1.00 98.49           O  
ATOM   1487  N   ALA A  92     -19.635   4.255   3.254  1.00 98.79           N  
ATOM   1488  H   ALA A  92     -20.324   4.434   3.971  1.00 98.79           H  
ATOM   1489  CA  ALA A  92     -18.351   4.948   3.335  1.00 98.79           C  
ATOM   1490  HA  ALA A  92     -18.179   5.481   2.401  1.00 98.79           H  
ATOM   1491  C   ALA A  92     -17.181   3.967   3.534  1.00 98.79           C  
ATOM   1492  CB  ALA A  92     -18.424   5.967   4.477  1.00 98.79           C  
ATOM   1493  HB1 ALA A  92     -19.208   6.698   4.279  1.00 98.79           H  
ATOM   1494  HB2 ALA A  92     -17.468   6.484   4.565  1.00 98.79           H  
ATOM   1495  HB3 ALA A  92     -18.638   5.461   5.418  1.00 98.79           H  
ATOM   1496  O   ALA A  92     -16.123   4.133   2.922  1.00 98.79           O  
ATOM   1497  N   TRP A  93     -17.379   2.930   4.354  1.00 98.83           N  
ATOM   1498  H   TRP A  93     -18.258   2.870   4.849  1.00 98.83           H  
ATOM   1499  CA  TRP A  93     -16.380   1.899   4.614  1.00 98.83           C  
ATOM   1500  HA  TRP A  93     -15.430   2.378   4.852  1.00 98.83           H  
ATOM   1501  C   TRP A  93     -16.115   1.033   3.383  1.00 98.83           C  
ATOM   1502  CB  TRP A  93     -16.803   1.060   5.824  1.00 98.83           C  
ATOM   1503  HB2 TRP A  93     -17.755   0.574   5.612  1.00 98.83           H  
ATOM   1504  HB3 TRP A  93     -16.945   1.719   6.680  1.00 98.83           H  
ATOM   1505  O   TRP A  93     -14.957   0.857   3.013  1.00 98.83           O  
ATOM   1506  CG  TRP A  93     -15.796   0.022   6.201  1.00 98.83           C  
ATOM   1507  CD1 TRP A  93     -15.954  -1.314   6.073  1.00 98.83           C  
ATOM   1508  HD1 TRP A  93     -16.847  -1.787   5.692  1.00 98.83           H  
ATOM   1509  CD2 TRP A  93     -14.424   0.224   6.654  1.00 98.83           C  
ATOM   1510  CE2 TRP A  93     -13.804  -1.052   6.792  1.00 98.83           C  
ATOM   1511  CE3 TRP A  93     -13.627   1.357   6.923  1.00 98.83           C  
ATOM   1512  HE3 TRP A  93     -14.058   2.339   6.801  1.00 98.83           H  
ATOM   1513  NE1 TRP A  93     -14.780  -1.952   6.424  1.00 98.83           N  
ATOM   1514  HE1 TRP A  93     -14.622  -2.938   6.272  1.00 98.83           H  
ATOM   1515  CH2 TRP A  93     -11.702  -0.049   7.450  1.00 98.83           C  
ATOM   1516  HH2 TRP A  93     -10.664  -0.141   7.732  1.00 98.83           H  
ATOM   1517  CZ2 TRP A  93     -12.467  -1.197   7.183  1.00 98.83           C  
ATOM   1518  HZ2 TRP A  93     -12.025  -2.182   7.223  1.00 98.83           H  
ATOM   1519  CZ3 TRP A  93     -12.280   1.225   7.306  1.00 98.83           C  
ATOM   1520  HZ3 TRP A  93     -11.686   2.111   7.471  1.00 98.83           H  
ATOM   1521  N   ASP A  94     -17.165   0.569   2.700  1.00 98.62           N  
ATOM   1522  H   ASP A  94     -18.095   0.736   3.057  1.00 98.62           H  
ATOM   1523  CA  ASP A  94     -17.033  -0.165   1.437  1.00 98.62           C  
ATOM   1524  HA  ASP A  94     -16.457  -1.075   1.609  1.00 98.62           H  
ATOM   1525  C   ASP A  94     -16.280   0.656   0.377  1.00 98.62           C  
ATOM   1526  CB  ASP A  94     -18.424  -0.569   0.933  1.00 98.62           C  
ATOM   1527  HB2 ASP A  94     -19.067   0.310   0.893  1.00 98.62           H  
ATOM   1528  HB3 ASP A  94     -18.866  -1.285   1.626  1.00 98.62           H  
ATOM   1529  O   ASP A  94     -15.313   0.172  -0.217  1.00 98.62           O  
ATOM   1530  CG  ASP A  94     -18.333  -1.194  -0.460  1.00 98.62           C  
ATOM   1531  OD1 ASP A  94     -17.823  -2.327  -0.578  1.00 98.62           O  
ATOM   1532  OD2 ASP A  94     -18.700  -0.506  -1.441  1.00 98.62           O  
ATOM   1533  N   LEU A  95     -16.658   1.927   0.196  1.00 98.69           N  
ATOM   1534  H   LEU A  95     -17.467   2.263   0.699  1.00 98.69           H  
ATOM   1535  CA  LEU A  95     -15.967   2.834  -0.720  1.00 98.69           C  
ATOM   1536  HA  LEU A  95     -15.966   2.392  -1.716  1.00 98.69           H  
ATOM   1537  C   LEU A  95     -14.502   3.012  -0.335  1.00 98.69           C  
ATOM   1538  CB  LEU A  95     -16.674   4.200  -0.746  1.00 98.69           C  
ATOM   1539  HB2 LEU A  95     -16.041   4.915  -1.273  1.00 98.69           H  
ATOM   1540  HB3 LEU A  95     -16.791   4.553   0.278  1.00 98.69           H  
ATOM   1541  O   LEU A  95     -13.633   2.926  -1.202  1.00 98.69           O  
ATOM   1542  CG  LEU A  95     -18.049   4.184  -1.428  1.00 98.69           C  
ATOM   1543  HG  LEU A  95     -18.686   3.419  -0.984  1.00 98.69           H  
ATOM   1544  CD1 LEU A  95     -18.718   5.550  -1.254  1.00 98.69           C  
ATOM   1545 HD11 LEU A  95     -19.695   5.544  -1.737  1.00 98.69           H  
ATOM   1546 HD12 LEU A  95     -18.850   5.759  -0.193  1.00 98.69           H  
ATOM   1547 HD13 LEU A  95     -18.103   6.328  -1.706  1.00 98.69           H  
ATOM   1548  CD2 LEU A  95     -17.936   3.878  -2.917  1.00 98.69           C  
ATOM   1549 HD21 LEU A  95     -17.366   4.662  -3.415  1.00 98.69           H  
ATOM   1550 HD22 LEU A  95     -18.940   3.831  -3.339  1.00 98.69           H  
ATOM   1551 HD23 LEU A  95     -17.462   2.911  -3.086  1.00 98.69           H  
ATOM   1552  N   THR A  96     -14.215   3.213   0.952  1.00 98.84           N  
ATOM   1553  H   THR A  96     -14.981   3.259   1.608  1.00 98.84           H  
ATOM   1554  CA  THR A  96     -12.844   3.364   1.450  1.00 98.84           C  
ATOM   1555  HA  THR A  96     -12.382   4.201   0.925  1.00 98.84           H  
ATOM   1556  C   THR A  96     -12.014   2.127   1.131  1.00 98.84           C  
ATOM   1557  CB  THR A  96     -12.822   3.682   2.951  1.00 98.84           C  
ATOM   1558  HB  THR A  96     -13.359   2.910   3.503  1.00 98.84           H  
ATOM   1559  O   THR A  96     -10.978   2.264   0.487  1.00 98.84           O  
ATOM   1560  CG2 THR A  96     -11.406   3.802   3.523  1.00 98.84           C  
ATOM   1561 HG21 THR A  96     -11.461   4.133   4.560  1.00 98.84           H  
ATOM   1562 HG22 THR A  96     -10.911   2.831   3.498  1.00 98.84           H  
ATOM   1563 HG23 THR A  96     -10.822   4.521   2.949  1.00 98.84           H  
ATOM   1564  OG1 THR A  96     -13.458   4.921   3.159  1.00 98.84           O  
ATOM   1565  HG1 THR A  96     -14.402   4.759   3.105  1.00 98.84           H  
ATOM   1566  N   CYS A  97     -12.488   0.929   1.485  1.00 98.61           N  
ATOM   1567  H   CYS A  97     -13.363   0.878   1.988  1.00 98.61           H  
ATOM   1568  CA  CYS A  97     -11.776  -0.322   1.222  1.00 98.61           C  
ATOM   1569  HA  CYS A  97     -10.794  -0.277   1.693  1.00 98.61           H  
ATOM   1570  C   CYS A  97     -11.524  -0.555  -0.272  1.00 98.61           C  
ATOM   1571  CB  CYS A  97     -12.569  -1.491   1.823  1.00 98.61           C  
ATOM   1572  HB2 CYS A  97     -13.611  -1.430   1.509  1.00 98.61           H  
ATOM   1573  HB3 CYS A  97     -12.149  -2.432   1.466  1.00 98.61           H  
ATOM   1574  O   CYS A  97     -10.409  -0.906  -0.660  1.00 98.61           O  
ATOM   1575  SG  CYS A  97     -12.476  -1.461   3.634  1.00 98.61           S  
ATOM   1576  HG  CYS A  97     -11.149  -1.572   3.740  1.00 98.61           H  
ATOM   1577  N   ARG A  98     -12.532  -0.343  -1.130  1.00 98.54           N  
ATOM   1578  H   ARG A  98     -13.428  -0.064  -0.757  1.00 98.54           H  
ATOM   1579  CA  ARG A  98     -12.398  -0.538  -2.586  1.00 98.54           C  
ATOM   1580  HA  ARG A  98     -11.880  -1.479  -2.770  1.00 98.54           H  
ATOM   1581  C   ARG A  98     -11.524   0.522  -3.264  1.00 98.54           C  
ATOM   1582  CB  ARG A  98     -13.789  -0.619  -3.239  1.00 98.54           C  
ATOM   1583  HB2 ARG A  98     -13.656  -0.645  -4.321  1.00 98.54           H  
ATOM   1584  HB3 ARG A  98     -14.370   0.267  -2.980  1.00 98.54           H  
ATOM   1585  O   ARG A  98     -10.989   0.267  -4.338  1.00 98.54           O  
ATOM   1586  CG  ARG A  98     -14.566  -1.883  -2.836  1.00 98.54           C  
ATOM   1587  HG2 ARG A  98     -13.908  -2.745  -2.946  1.00 98.54           H  
ATOM   1588  HG3 ARG A  98     -14.872  -1.823  -1.791  1.00 98.54           H  
ATOM   1589  CD  ARG A  98     -15.803  -2.121  -3.718  1.00 98.54           C  
ATOM   1590  HD2 ARG A  98     -15.492  -2.148  -4.762  1.00 98.54           H  
ATOM   1591  HD3 ARG A  98     -16.211  -3.099  -3.463  1.00 98.54           H  
ATOM   1592  NE  ARG A  98     -16.866  -1.122  -3.508  1.00 98.54           N  
ATOM   1593  HE  ARG A  98     -17.246  -1.064  -2.574  1.00 98.54           H  
ATOM   1594  NH1 ARG A  98     -17.274  -0.450  -5.687  1.00 98.54           N  
ATOM   1595 HH11 ARG A  98     -16.539  -1.048  -6.036  1.00 98.54           H  
ATOM   1596 HH12 ARG A  98     -17.690   0.205  -6.333  1.00 98.54           H  
ATOM   1597  NH2 ARG A  98     -18.428   0.426  -3.992  1.00 98.54           N  
ATOM   1598 HH21 ARG A  98     -18.904   1.046  -4.631  1.00 98.54           H  
ATOM   1599 HH22 ARG A  98     -18.681   0.343  -3.018  1.00 98.54           H  
ATOM   1600  CZ  ARG A  98     -17.512  -0.394  -4.402  1.00 98.54           C  
ATOM   1601  N   THR A  99     -11.344   1.684  -2.639  1.00 98.63           N  
ATOM   1602  H   THR A  99     -11.836   1.828  -1.769  1.00 98.63           H  
ATOM   1603  CA  THR A  99     -10.538   2.796  -3.172  1.00 98.63           C  
ATOM   1604  HA  THR A  99     -10.581   2.775  -4.261  1.00 98.63           H  
ATOM   1605  C   THR A  99      -9.061   2.690  -2.783  1.00 98.63           C  
ATOM   1606  CB  THR A  99     -11.146   4.137  -2.721  1.00 98.63           C  
ATOM   1607  HB  THR A  99     -11.155   4.177  -1.632  1.00 98.63           H  
ATOM   1608  O   THR A  99      -8.242   3.445  -3.302  1.00 98.63           O  
ATOM   1609  CG2 THR A  99     -10.468   5.405  -3.241  1.00 98.63           C  
ATOM   1610 HG21 THR A  99     -10.360   5.349  -4.324  1.00 98.63           H  
ATOM   1611 HG22 THR A  99      -9.494   5.531  -2.770  1.00 98.63           H  
ATOM   1612 HG23 THR A  99     -11.079   6.272  -2.990  1.00 98.63           H  
ATOM   1613  OG1 THR A  99     -12.471   4.215  -3.183  1.00 98.63           O  
ATOM   1614  HG1 THR A  99     -12.994   3.703  -2.561  1.00 98.63           H  
ATOM   1615  N   THR A 100      -8.670   1.785  -1.882  1.00 98.79           N  
ATOM   1616  H   THR A 100      -9.360   1.198  -1.436  1.00 98.79           H  
ATOM   1617  CA  THR A 100      -7.318   1.772  -1.300  1.00 98.79           C  
ATOM   1618  HA  THR A 100      -6.698   2.495  -1.830  1.00 98.79           H  
ATOM   1619  C   THR A 100      -6.612   0.421  -1.433  1.00 98.79           C  
ATOM   1620  CB  THR A 100      -7.350   2.217   0.169  1.00 98.79           C  
ATOM   1621  HB  THR A 100      -6.348   2.163   0.593  1.00 98.79           H  
ATOM   1622  O   THR A 100      -7.220  -0.654  -1.395  1.00 98.79           O  
ATOM   1623  CG2 THR A 100      -7.897   3.637   0.348  1.00 98.79           C  
ATOM   1624 HG21 THR A 100      -7.242   4.349  -0.155  1.00 98.79           H  
ATOM   1625 HG22 THR A 100      -7.946   3.889   1.407  1.00 98.79           H  
ATOM   1626 HG23 THR A 100      -8.901   3.719  -0.068  1.00 98.79           H  
ATOM   1627  OG1 THR A 100      -8.187   1.319   0.830  1.00 98.79           O  
ATOM   1628  HG1 THR A 100      -8.337   1.555   1.749  1.00 98.79           H  
ATOM   1629  N   GLY A 101      -5.286   0.483  -1.576  1.00 98.59           N  
ATOM   1630  H   GLY A 101      -4.865   1.400  -1.620  1.00 98.59           H  
ATOM   1631  CA  GLY A 101      -4.382  -0.669  -1.571  1.00 98.59           C  
ATOM   1632  HA2 GLY A 101      -4.875  -1.531  -1.121  1.00 98.59           H  
ATOM   1633  HA3 GLY A 101      -4.107  -0.931  -2.592  1.00 98.59           H  
ATOM   1634  C   GLY A 101      -3.100  -0.355  -0.810  1.00 98.59           C  
ATOM   1635  O   GLY A 101      -2.634   0.776  -0.861  1.00 98.59           O  
ATOM   1636  N   TYR A 102      -2.504  -1.334  -0.136  1.00 98.65           N  
ATOM   1637  H   TYR A 102      -2.942  -2.244  -0.140  1.00 98.65           H  
ATOM   1638  CA  TYR A 102      -1.330  -1.160   0.719  1.00 98.65           C  
ATOM   1639  HA  TYR A 102      -1.012  -0.118   0.694  1.00 98.65           H  
ATOM   1640  C   TYR A 102      -0.135  -1.992   0.240  1.00 98.65           C  
ATOM   1641  CB  TYR A 102      -1.739  -1.491   2.164  1.00 98.65           C  
ATOM   1642  HB2 TYR A 102      -2.378  -0.690   2.535  1.00 98.65           H  
ATOM   1643  HB3 TYR A 102      -2.342  -2.398   2.145  1.00 98.65           H  
ATOM   1644  O   TYR A 102      -0.204  -3.217   0.189  1.00 98.65           O  
ATOM   1645  CG  TYR A 102      -0.599  -1.697   3.146  1.00 98.65           C  
ATOM   1646  CD1 TYR A 102      -0.580  -2.855   3.947  1.00 98.65           C  
ATOM   1647  HD1 TYR A 102      -1.380  -3.576   3.864  1.00 98.65           H  
ATOM   1648  CD2 TYR A 102       0.430  -0.743   3.277  1.00 98.65           C  
ATOM   1649  HD2 TYR A 102       0.423   0.159   2.682  1.00 98.65           H  
ATOM   1650  CE1 TYR A 102       0.459  -3.070   4.869  1.00 98.65           C  
ATOM   1651  HE1 TYR A 102       0.458  -3.959   5.483  1.00 98.65           H  
ATOM   1652  CE2 TYR A 102       1.476  -0.960   4.193  1.00 98.65           C  
ATOM   1653  HE2 TYR A 102       2.265  -0.231   4.306  1.00 98.65           H  
ATOM   1654  OH  TYR A 102       2.475  -2.322   5.904  1.00 98.65           O  
ATOM   1655  HH  TYR A 102       2.231  -3.052   6.479  1.00 98.65           H  
ATOM   1656  CZ  TYR A 102       1.489  -2.117   4.993  1.00 98.65           C  
ATOM   1657  N   THR A 103       0.994  -1.337  -0.043  1.00 98.54           N  
ATOM   1658  H   THR A 103       1.000  -0.331   0.043  1.00 98.54           H  
ATOM   1659  CA  THR A 103       2.282  -2.023  -0.210  1.00 98.54           C  
ATOM   1660  HA  THR A 103       2.093  -3.070  -0.450  1.00 98.54           H  
ATOM   1661  C   THR A 103       3.076  -1.962   1.081  1.00 98.54           C  
ATOM   1662  CB  THR A 103       3.135  -1.477  -1.359  1.00 98.54           C  
ATOM   1663  HB  THR A 103       3.273  -0.400  -1.267  1.00 98.54           H  
ATOM   1664  O   THR A 103       3.448  -0.884   1.551  1.00 98.54           O  
ATOM   1665  CG2 THR A 103       4.488  -2.177  -1.468  1.00 98.54           C  
ATOM   1666 HG21 THR A 103       5.021  -1.801  -2.342  1.00 98.54           H  
ATOM   1667 HG22 THR A 103       4.351  -3.255  -1.556  1.00 98.54           H  
ATOM   1668 HG23 THR A 103       5.097  -1.975  -0.587  1.00 98.54           H  
ATOM   1669  OG1 THR A 103       2.542  -1.797  -2.579  1.00 98.54           O  
ATOM   1670  HG1 THR A 103       2.048  -1.030  -2.875  1.00 98.54           H  
ATOM   1671  N   ASN A 104       3.424  -3.129   1.609  1.00 98.01           N  
ATOM   1672  H   ASN A 104       3.146  -3.968   1.121  1.00 98.01           H  
ATOM   1673  CA  ASN A 104       4.375  -3.245   2.700  1.00 98.01           C  
ATOM   1674  HA  ASN A 104       4.340  -2.334   3.298  1.00 98.01           H  
ATOM   1675  C   ASN A 104       5.812  -3.402   2.160  1.00 98.01           C  
ATOM   1676  CB  ASN A 104       3.941  -4.401   3.601  1.00 98.01           C  
ATOM   1677  HB2 ASN A 104       2.966  -4.199   4.045  1.00 98.01           H  
ATOM   1678  HB3 ASN A 104       3.862  -5.310   3.005  1.00 98.01           H  
ATOM   1679  O   ASN A 104       6.058  -4.179   1.236  1.00 98.01           O  
ATOM   1680  CG  ASN A 104       4.969  -4.622   4.680  1.00 98.01           C  
ATOM   1681  ND2 ASN A 104       4.927  -3.921   5.785  1.00 98.01           N  
ATOM   1682 HD21 ASN A 104       4.255  -3.178   5.912  1.00 98.01           H  
ATOM   1683 HD22 ASN A 104       5.655  -4.127   6.454  1.00 98.01           H  
ATOM   1684  OD1 ASN A 104       5.899  -5.365   4.474  1.00 98.01           O  
ATOM   1685  N   HIS A 105       6.760  -2.687   2.773  1.00 96.71           N  
ATOM   1686  H   HIS A 105       6.483  -2.085   3.535  1.00 96.71           H  
ATOM   1687  CA  HIS A 105       8.186  -2.702   2.415  1.00 96.71           C  
ATOM   1688  HA  HIS A 105       8.336  -3.348   1.550  1.00 96.71           H  
ATOM   1689  C   HIS A 105       9.098  -3.258   3.522  1.00 96.71           C  
ATOM   1690  CB  HIS A 105       8.625  -1.278   2.037  1.00 96.71           C  
ATOM   1691  HB2 HIS A 105       8.329  -0.582   2.823  1.00 96.71           H  
ATOM   1692  HB3 HIS A 105       9.713  -1.237   1.972  1.00 96.71           H  
ATOM   1693  O   HIS A 105      10.321  -3.168   3.396  1.00 96.71           O  
ATOM   1694  CG  HIS A 105       8.097  -0.799   0.717  1.00 96.71           C  
ATOM   1695  CD2 HIS A 105       6.887  -0.211   0.475  1.00 96.71           C  
ATOM   1696  HD2 HIS A 105       6.109  -0.022   1.199  1.00 96.71           H  
ATOM   1697  ND1 HIS A 105       8.783  -0.839  -0.474  1.00 96.71           N  
ATOM   1698  HD1 HIS A 105       9.703  -1.237  -0.601  1.00 96.71           H  
ATOM   1699  CE1 HIS A 105       7.996  -0.309  -1.425  1.00 96.71           C  
ATOM   1700  HE1 HIS A 105       8.235  -0.228  -2.475  1.00 96.71           H  
ATOM   1701  NE2 HIS A 105       6.845   0.101  -0.884  1.00 96.71           N  
ATOM   1702  N   THR A 106       8.542  -3.779   4.618  1.00 93.04           N  
ATOM   1703  H   THR A 106       7.559  -4.009   4.613  1.00 93.04           H  
ATOM   1704  CA  THR A 106       9.325  -4.196   5.785  1.00 93.04           C  
ATOM   1705  HA  THR A 106      10.355  -4.357   5.467  1.00 93.04           H  
ATOM   1706  C   THR A 106       8.831  -5.511   6.364  1.00 93.04           C  
ATOM   1707  CB  THR A 106       9.377  -3.111   6.871  1.00 93.04           C  
ATOM   1708  HB  THR A 106       9.780  -2.198   6.434  1.00 93.04           H  
ATOM   1709  O   THR A 106       7.642  -5.710   6.594  1.00 93.04           O  
ATOM   1710  CG2 THR A 106       8.040  -2.784   7.534  1.00 93.04           C  
ATOM   1711 HG21 THR A 106       7.303  -2.520   6.775  1.00 93.04           H  
ATOM   1712 HG22 THR A 106       8.162  -1.922   8.189  1.00 93.04           H  
ATOM   1713 HG23 THR A 106       7.682  -3.629   8.122  1.00 93.04           H  
ATOM   1714  OG1 THR A 106      10.248  -3.550   7.890  1.00 93.04           O  
ATOM   1715  HG1 THR A 106      10.073  -2.980   8.642  1.00 93.04           H  
ATOM   1716  N   ILE A 107       9.782  -6.386   6.677  1.00 92.10           N  
ATOM   1717  H   ILE A 107      10.738  -6.136   6.467  1.00 92.10           H  
ATOM   1718  CA  ILE A 107       9.533  -7.647   7.381  1.00 92.10           C  
ATOM   1719  HA  ILE A 107       8.480  -7.909   7.274  1.00 92.10           H  
ATOM   1720  C   ILE A 107       9.792  -7.544   8.888  1.00 92.10           C  
ATOM   1721  CB  ILE A 107      10.358  -8.788   6.753  1.00 92.10           C  
ATOM   1722  HB  ILE A 107      10.132  -9.700   7.305  1.00 92.10           H  
ATOM   1723  O   ILE A 107       9.541  -8.509   9.602  1.00 92.10           O  
ATOM   1724  CG1 ILE A 107      11.878  -8.518   6.863  1.00 92.10           C  
ATOM   1725 HG12 ILE A 107      12.149  -7.659   6.249  1.00 92.10           H  
ATOM   1726 HG13 ILE A 107      12.131  -8.287   7.898  1.00 92.10           H  
ATOM   1727  CG2 ILE A 107       9.915  -9.009   5.296  1.00 92.10           C  
ATOM   1728 HG21 ILE A 107       8.830  -9.096   5.247  1.00 92.10           H  
ATOM   1729 HG22 ILE A 107      10.224  -8.164   4.679  1.00 92.10           H  
ATOM   1730 HG23 ILE A 107      10.348  -9.928   4.901  1.00 92.10           H  
ATOM   1731  CD1 ILE A 107      12.742  -9.710   6.442  1.00 92.10           C  
ATOM   1732 HD11 ILE A 107      13.791  -9.478   6.628  1.00 92.10           H  
ATOM   1733 HD12 ILE A 107      12.467 -10.591   7.023  1.00 92.10           H  
ATOM   1734 HD13 ILE A 107      12.615  -9.919   5.380  1.00 92.10           H  
ATOM   1735  N   LEU A 108      10.333  -6.417   9.365  1.00 90.26           N  
ATOM   1736  H   LEU A 108      10.413  -5.624   8.745  1.00 90.26           H  
ATOM   1737  CA  LEU A 108      10.708  -6.227  10.765  1.00 90.26           C  
ATOM   1738  HA  LEU A 108      11.040  -7.176  11.185  1.00 90.26           H  
ATOM   1739  C   LEU A 108       9.490  -5.733  11.562  1.00 90.26           C  
ATOM   1740  CB  LEU A 108      11.891  -5.245  10.858  1.00 90.26           C  
ATOM   1741  HB2 LEU A 108      12.070  -5.026  11.910  1.00 90.26           H  
ATOM   1742  HB3 LEU A 108      11.609  -4.311  10.371  1.00 90.26           H  
ATOM   1743  O   LEU A 108       9.045  -4.606  11.316  1.00 90.26           O  
ATOM   1744  CG  LEU A 108      13.208  -5.744  10.236  1.00 90.26           C  
ATOM   1745  HG  LEU A 108      13.061  -5.904   9.168  1.00 90.26           H  
ATOM   1746  CD1 LEU A 108      14.286  -4.674  10.411  1.00 90.26           C  
ATOM   1747 HD11 LEU A 108      14.469  -4.517  11.474  1.00 90.26           H  
ATOM   1748 HD12 LEU A 108      13.954  -3.738   9.961  1.00 90.26           H  
ATOM   1749 HD13 LEU A 108      15.210  -4.995   9.931  1.00 90.26           H  
ATOM   1750  CD2 LEU A 108      13.717  -7.047  10.856  1.00 90.26           C  
ATOM   1751 HD21 LEU A 108      13.785  -6.933  11.938  1.00 90.26           H  
ATOM   1752 HD22 LEU A 108      14.702  -7.291  10.460  1.00 90.26           H  
ATOM   1753 HD23 LEU A 108      13.036  -7.867  10.626  1.00 90.26           H  
ATOM   1754  N   PRO A 109       8.944  -6.520  12.513  1.00 83.61           N  
ATOM   1755  CA  PRO A 109       7.800  -6.097  13.322  1.00 83.61           C  
ATOM   1756  HA  PRO A 109       6.931  -5.987  12.674  1.00 83.61           H  
ATOM   1757  C   PRO A 109       8.040  -4.777  14.064  1.00 83.61           C  
ATOM   1758  CB  PRO A 109       7.558  -7.231  14.326  1.00 83.61           C  
ATOM   1759  HB2 PRO A 109       6.493  -7.394  14.493  1.00 83.61           H  
ATOM   1760  HB3 PRO A 109       8.054  -7.008  15.271  1.00 83.61           H  
ATOM   1761  O   PRO A 109       7.127  -3.967  14.202  1.00 83.61           O  
ATOM   1762  CG  PRO A 109       8.221  -8.458  13.708  1.00 83.61           C  
ATOM   1763  HG2 PRO A 109       7.512  -8.983  13.067  1.00 83.61           H  
ATOM   1764  HG3 PRO A 109       8.603  -9.134  14.472  1.00 83.61           H  
ATOM   1765  CD  PRO A 109       9.351  -7.875  12.869  1.00 83.61           C  
ATOM   1766  HD2 PRO A 109      10.266  -7.841  13.461  1.00 83.61           H  
ATOM   1767  HD3 PRO A 109       9.507  -8.504  11.992  1.00 83.61           H  
ATOM   1768  N   GLU A 110       9.271  -4.541  14.517  1.00 82.40           N  
ATOM   1769  H   GLU A 110       9.967  -5.263  14.397  1.00 82.40           H  
ATOM   1770  CA  GLU A 110       9.698  -3.327  15.213  1.00 82.40           C  
ATOM   1771  HA  GLU A 110       8.979  -3.118  16.006  1.00 82.40           H  
ATOM   1772  C   GLU A 110       9.721  -2.080  14.320  1.00 82.40           C  
ATOM   1773  CB  GLU A 110      11.074  -3.547  15.875  1.00 82.40           C  
ATOM   1774  HB2 GLU A 110      11.007  -4.373  16.583  1.00 82.40           H  
ATOM   1775  HB3 GLU A 110      11.292  -2.654  16.461  1.00 82.40           H  
ATOM   1776  O   GLU A 110       9.690  -0.963  14.832  1.00 82.40           O  
ATOM   1777  CG  GLU A 110      12.269  -3.779  14.925  1.00 82.40           C  
ATOM   1778  HG2 GLU A 110      12.158  -3.177  14.023  1.00 82.40           H  
ATOM   1779  HG3 GLU A 110      13.159  -3.414  15.439  1.00 82.40           H  
ATOM   1780  CD  GLU A 110      12.516  -5.247  14.537  1.00 82.40           C  
ATOM   1781  OE1 GLU A 110      13.680  -5.565  14.215  1.00 82.40           O  
ATOM   1782  OE2 GLU A 110      11.545  -6.037  14.511  1.00 82.40           O  
ATOM   1783  N   ALA A 111       9.758  -2.260  12.998  1.00 86.94           N  
ATOM   1784  H   ALA A 111       9.736  -3.205  12.641  1.00 86.94           H  
ATOM   1785  CA  ALA A 111       9.696  -1.168  12.036  1.00 86.94           C  
ATOM   1786  HA  ALA A 111      10.160  -0.284  12.474  1.00 86.94           H  
ATOM   1787  C   ALA A 111       8.252  -0.781  11.677  1.00 86.94           C  
ATOM   1788  CB  ALA A 111      10.508  -1.563  10.799  1.00 86.94           C  
ATOM   1789  HB1 ALA A 111      11.528  -1.813  11.090  1.00 86.94           H  
ATOM   1790  HB2 ALA A 111      10.039  -2.425  10.323  1.00 86.94           H  
ATOM   1791  HB3 ALA A 111      10.528  -0.732  10.095  1.00 86.94           H  
ATOM   1792  O   ALA A 111       8.051   0.251  11.038  1.00 86.94           O  
ATOM   1793  N   LEU A 112       7.250  -1.578  12.075  1.00 92.61           N  
ATOM   1794  H   LEU A 112       7.463  -2.382  12.648  1.00 92.61           H  
ATOM   1795  CA  LEU A 112       5.851  -1.254  11.815  1.00 92.61           C  
ATOM   1796  HA  LEU A 112       5.760  -0.952  10.772  1.00 92.61           H  
ATOM   1797  C   LEU A 112       5.415  -0.066  12.669  1.00 92.61           C  
ATOM   1798  CB  LEU A 112       4.931  -2.459  12.057  1.00 92.61           C  
ATOM   1799  HB2 LEU A 112       3.902  -2.119  11.933  1.00 92.61           H  
ATOM   1800  HB3 LEU A 112       5.047  -2.786  13.090  1.00 92.61           H  
ATOM   1801  O   LEU A 112       5.442  -0.108  13.901  1.00 92.61           O  
ATOM   1802  CG  LEU A 112       5.159  -3.660  11.125  1.00 92.61           C  
ATOM   1803  HG  LEU A 112       6.153  -4.075  11.294  1.00 92.61           H  
ATOM   1804  CD1 LEU A 112       4.116  -4.725  11.469  1.00 92.61           C  
ATOM   1805 HD11 LEU A 112       4.296  -5.096  12.478  1.00 92.61           H  
ATOM   1806 HD12 LEU A 112       4.184  -5.557  10.768  1.00 92.61           H  
ATOM   1807 HD13 LEU A 112       3.111  -4.307  11.411  1.00 92.61           H  
ATOM   1808  CD2 LEU A 112       5.020  -3.311   9.639  1.00 92.61           C  
ATOM   1809 HD21 LEU A 112       5.795  -2.600   9.352  1.00 92.61           H  
ATOM   1810 HD22 LEU A 112       5.154  -4.210   9.038  1.00 92.61           H  
ATOM   1811 HD23 LEU A 112       4.043  -2.877   9.429  1.00 92.61           H  
ATOM   1812  N   GLU A 113       4.976   0.989  11.991  1.00 95.33           N  
ATOM   1813  H   GLU A 113       5.030   0.971  10.982  1.00 95.33           H  
ATOM   1814  CA  GLU A 113       4.643   2.251  12.628  1.00 95.33           C  
ATOM   1815  HA  GLU A 113       5.530   2.572  13.175  1.00 95.33           H  
ATOM   1816  C   GLU A 113       3.490   2.105  13.633  1.00 95.33           C  
ATOM   1817  CB  GLU A 113       4.366   3.305  11.549  1.00 95.33           C  
ATOM   1818  HB2 GLU A 113       5.175   3.276  10.820  1.00 95.33           H  
ATOM   1819  HB3 GLU A 113       3.430   3.074  11.040  1.00 95.33           H  
ATOM   1820  O   GLU A 113       2.438   1.510  13.360  1.00 95.33           O  
ATOM   1821  CG  GLU A 113       4.299   4.717  12.132  1.00 95.33           C  
ATOM   1822  HG2 GLU A 113       5.198   4.908  12.718  1.00 95.33           H  
ATOM   1823  HG3 GLU A 113       3.440   4.792  12.800  1.00 95.33           H  
ATOM   1824  CD  GLU A 113       4.184   5.754  11.012  1.00 95.33           C  
ATOM   1825  OE1 GLU A 113       3.039   6.061  10.619  1.00 95.33           O  
ATOM   1826  OE2 GLU A 113       5.231   6.292  10.566  1.00 95.33           O  
ATOM   1827  N   LYS A 114       3.706   2.684  14.817  1.00 96.24           N  
ATOM   1828  H   LYS A 114       4.588   3.157  14.954  1.00 96.24           H  
ATOM   1829  CA  LYS A 114       2.727   2.769  15.896  1.00 96.24           C  
ATOM   1830  HA  LYS A 114       1.744   2.552  15.477  1.00 96.24           H  
ATOM   1831  C   LYS A 114       2.697   4.180  16.465  1.00 96.24           C  
ATOM   1832  CB  LYS A 114       3.042   1.752  17.003  1.00 96.24           C  
ATOM   1833  HB2 LYS A 114       2.370   1.939  17.840  1.00 96.24           H  
ATOM   1834  HB3 LYS A 114       4.062   1.914  17.353  1.00 96.24           H  
ATOM   1835  O   LYS A 114       3.743   4.763  16.746  1.00 96.24           O  
ATOM   1836  CG  LYS A 114       2.884   0.286  16.577  1.00 96.24           C  
ATOM   1837  HG2 LYS A 114       1.888   0.130  16.162  1.00 96.24           H  
ATOM   1838  HG3 LYS A 114       3.628   0.049  15.817  1.00 96.24           H  
ATOM   1839  CD  LYS A 114       3.079  -0.640  17.785  1.00 96.24           C  
ATOM   1840  HD2 LYS A 114       2.253  -0.501  18.482  1.00 96.24           H  
ATOM   1841  HD3 LYS A 114       4.011  -0.377  18.286  1.00 96.24           H  
ATOM   1842  CE  LYS A 114       3.147  -2.107  17.349  1.00 96.24           C  
ATOM   1843  HE2 LYS A 114       3.975  -2.220  16.650  1.00 96.24           H  
ATOM   1844  HE3 LYS A 114       2.229  -2.364  16.820  1.00 96.24           H  
ATOM   1845  NZ  LYS A 114       3.335  -3.005  18.517  1.00 96.24           N  
ATOM   1846  HZ1 LYS A 114       3.374  -3.976  18.239  1.00 96.24           H  
ATOM   1847  HZ2 LYS A 114       4.182  -2.779  19.018  1.00 96.24           H  
ATOM   1848  HZ3 LYS A 114       2.581  -2.920  19.184  1.00 96.24           H  
ATOM   1849  N   TRP A 115       1.499   4.691  16.725  1.00 97.54           N  
ATOM   1850  H   TRP A 115       0.688   4.145  16.474  1.00 97.54           H  
ATOM   1851  CA  TRP A 115       1.308   6.017  17.318  1.00 97.54           C  
ATOM   1852  HA  TRP A 115       2.279   6.488  17.464  1.00 97.54           H  
ATOM   1853  C   TRP A 115       0.650   5.917  18.688  1.00 97.54           C  
ATOM   1854  CB  TRP A 115       0.516   6.896  16.350  1.00 97.54           C  
ATOM   1855  HB2 TRP A 115      -0.416   6.388  16.104  1.00 97.54           H  
ATOM   1856  HB3 TRP A 115       0.277   7.842  16.836  1.00 97.54           H  
ATOM   1857  O   TRP A 115      -0.298   5.160  18.858  1.00 97.54           O  
ATOM   1858  CG  TRP A 115       1.231   7.198  15.072  1.00 97.54           C  
ATOM   1859  CD1 TRP A 115       0.804   6.878  13.832  1.00 97.54           C  
ATOM   1860  HD1 TRP A 115      -0.127   6.375  13.615  1.00 97.54           H  
ATOM   1861  CD2 TRP A 115       2.513   7.867  14.883  1.00 97.54           C  
ATOM   1862  CE2 TRP A 115       2.776   7.943  13.486  1.00 97.54           C  
ATOM   1863  CE3 TRP A 115       3.488   8.406  15.750  1.00 97.54           C  
ATOM   1864  HE3 TRP A 115       3.370   8.299  16.818  1.00 97.54           H  
ATOM   1865  NE1 TRP A 115       1.738   7.274  12.893  1.00 97.54           N  
ATOM   1866  HE1 TRP A 115       1.732   7.031  11.913  1.00 97.54           H  
ATOM   1867  CH2 TRP A 115       4.836   9.134  13.860  1.00 97.54           C  
ATOM   1868  HH2 TRP A 115       5.735   9.597  13.479  1.00 97.54           H  
ATOM   1869  CZ2 TRP A 115       3.915   8.564  12.974  1.00 97.54           C  
ATOM   1870  HZ2 TRP A 115       4.081   8.575  11.907  1.00 97.54           H  
ATOM   1871  CZ3 TRP A 115       4.628   9.053  15.243  1.00 97.54           C  
ATOM   1872  HZ3 TRP A 115       5.372   9.458  15.914  1.00 97.54           H  
ATOM   1873  N   SER A 116       1.152   6.669  19.672  1.00 97.18           N  
ATOM   1874  H   SER A 116       1.936   7.274  19.474  1.00 97.18           H  
ATOM   1875  CA  SER A 116       0.564   6.705  21.020  1.00 97.18           C  
ATOM   1876  HA  SER A 116       0.540   5.693  21.423  1.00 97.18           H  
ATOM   1877  C   SER A 116      -0.876   7.219  20.937  1.00 97.18           C  
ATOM   1878  CB  SER A 116       1.433   7.558  21.961  1.00 97.18           C  
ATOM   1879  HB2 SER A 116       1.745   8.459  21.434  1.00 97.18           H  
ATOM   1880  HB3 SER A 116       2.324   6.994  22.237  1.00 97.18           H  
ATOM   1881  O   SER A 116      -1.140   8.254  20.316  1.00 97.18           O  
ATOM   1882  OG  SER A 116       0.749   7.956  23.131  1.00 97.18           O  
ATOM   1883  HG  SER A 116       1.187   7.594  23.905  1.00 97.18           H  
ATOM   1884  N   VAL A 117      -1.810   6.493  21.555  1.00 98.32           N  
ATOM   1885  H   VAL A 117      -1.511   5.665  22.049  1.00 98.32           H  
ATOM   1886  CA  VAL A 117      -3.233   6.858  21.605  1.00 98.32           C  
ATOM   1887  HA  VAL A 117      -3.605   6.919  20.582  1.00 98.32           H  
ATOM   1888  C   VAL A 117      -3.425   8.261  22.199  1.00 98.32           C  
ATOM   1889  CB  VAL A 117      -4.049   5.770  22.328  1.00 98.32           C  
ATOM   1890  HB  VAL A 117      -3.490   5.416  23.194  1.00 98.32           H  
ATOM   1891  O   VAL A 117      -4.042   9.076  21.518  1.00 98.32           O  
ATOM   1892  CG1 VAL A 117      -5.415   6.250  22.823  1.00 98.32           C  
ATOM   1893 HG11 VAL A 117      -6.029   6.563  21.979  1.00 98.32           H  
ATOM   1894 HG12 VAL A 117      -5.909   5.437  23.355  1.00 98.32           H  
ATOM   1895 HG13 VAL A 117      -5.317   7.083  23.520  1.00 98.32           H  
ATOM   1896  CG2 VAL A 117      -4.273   4.573  21.398  1.00 98.32           C  
ATOM   1897 HG21 VAL A 117      -4.815   3.785  21.922  1.00 98.32           H  
ATOM   1898 HG22 VAL A 117      -4.858   4.880  20.531  1.00 98.32           H  
ATOM   1899 HG23 VAL A 117      -3.316   4.179  21.058  1.00 98.32           H  
ATOM   1900  N   PRO A 118      -2.851   8.611  23.372  1.00 97.24           N  
ATOM   1901  CA  PRO A 118      -2.901   9.980  23.897  1.00 97.24           C  
ATOM   1902  HA  PRO A 118      -3.925  10.209  24.192  1.00 97.24           H  
ATOM   1903  C   PRO A 118      -2.410  11.057  22.918  1.00 97.24           C  
ATOM   1904  CB  PRO A 118      -2.000   9.961  25.136  1.00 97.24           C  
ATOM   1905  HB2 PRO A 118      -2.339  10.673  25.888  1.00 97.24           H  
ATOM   1906  HB3 PRO A 118      -0.967  10.169  24.857  1.00 97.24           H  
ATOM   1907  O   PRO A 118      -2.946  12.166  22.866  1.00 97.24           O  
ATOM   1908  CG  PRO A 118      -2.089   8.526  25.641  1.00 97.24           C  
ATOM   1909  HG2 PRO A 118      -2.962   8.423  26.285  1.00 97.24           H  
ATOM   1910  HG3 PRO A 118      -1.185   8.227  26.171  1.00 97.24           H  
ATOM   1911  CD  PRO A 118      -2.294   7.703  24.374  1.00 97.24           C  
ATOM   1912  HD2 PRO A 118      -2.991   6.897  24.604  1.00 97.24           H  
ATOM   1913  HD3 PRO A 118      -1.346   7.281  24.042  1.00 97.24           H  
ATOM   1914  N   MET A 119      -1.380  10.753  22.122  1.00 97.19           N  
ATOM   1915  H   MET A 119      -0.984   9.825  22.175  1.00 97.19           H  
ATOM   1916  CA  MET A 119      -0.861  11.696  21.132  1.00 97.19           C  
ATOM   1917  HA  MET A 119      -0.727  12.663  21.617  1.00 97.19           H  
ATOM   1918  C   MET A 119      -1.853  11.904  19.980  1.00 97.19           C  
ATOM   1919  CB  MET A 119       0.507  11.220  20.633  1.00 97.19           C  
ATOM   1920  HB2 MET A 119       1.168  11.053  21.484  1.00 97.19           H  
ATOM   1921  HB3 MET A 119       0.388  10.278  20.098  1.00 97.19           H  
ATOM   1922  O   MET A 119      -2.119  13.048  19.610  1.00 97.19           O  
ATOM   1923  CG  MET A 119       1.152  12.255  19.707  1.00 97.19           C  
ATOM   1924  HG2 MET A 119       1.369  13.152  20.287  1.00 97.19           H  
ATOM   1925  HG3 MET A 119       0.450  12.524  18.918  1.00 97.19           H  
ATOM   1926  SD  MET A 119       2.679  11.699  18.915  1.00 97.19           S  
ATOM   1927  CE  MET A 119       1.993  10.378  17.890  1.00 97.19           C  
ATOM   1928  HE1 MET A 119       2.142   9.414  18.378  1.00 97.19           H  
ATOM   1929  HE2 MET A 119       0.926  10.538  17.739  1.00 97.19           H  
ATOM   1930  HE3 MET A 119       2.489  10.402  16.920  1.00 97.19           H  
ATOM   1931  N   MET A 120      -2.423  10.826  19.432  1.00 97.93           N  
ATOM   1932  H   MET A 120      -2.193   9.914  19.800  1.00 97.93           H  
ATOM   1933  CA  MET A 120      -3.456  10.935  18.395  1.00 97.93           C  
ATOM   1934  HA  MET A 120      -3.095  11.582  17.595  1.00 97.93           H  
ATOM   1935  C   MET A 120      -4.742  11.560  18.914  1.00 97.93           C  
ATOM   1936  CB  MET A 120      -3.800   9.572  17.804  1.00 97.93           C  
ATOM   1937  HB2 MET A 120      -3.817   8.837  18.609  1.00 97.93           H  
ATOM   1938  HB3 MET A 120      -4.794   9.605  17.358  1.00 97.93           H  
ATOM   1939  O   MET A 120      -5.334  12.346  18.194  1.00 97.93           O  
ATOM   1940  CG  MET A 120      -2.818   9.190  16.698  1.00 97.93           C  
ATOM   1941  HG2 MET A 120      -1.798   9.278  17.072  1.00 97.93           H  
ATOM   1942  HG3 MET A 120      -2.938   9.882  15.865  1.00 97.93           H  
ATOM   1943  SD  MET A 120      -3.071   7.513  16.088  1.00 97.93           S  
ATOM   1944  CE  MET A 120      -2.665   6.713  17.657  1.00 97.93           C  
ATOM   1945  HE1 MET A 120      -3.556   6.645  18.280  1.00 97.93           H  
ATOM   1946  HE2 MET A 120      -1.909   7.301  18.178  1.00 97.93           H  
ATOM   1947  HE3 MET A 120      -2.238   5.723  17.496  1.00 97.93           H  
ATOM   1948  N   GLU A 121      -5.158  11.280  20.147  1.00 97.86           N  
ATOM   1949  H   GLU A 121      -4.666  10.583  20.687  1.00 97.86           H  
ATOM   1950  CA  GLU A 121      -6.351  11.890  20.741  1.00 97.86           C  
ATOM   1951  HA  GLU A 121      -7.228  11.623  20.151  1.00 97.86           H  
ATOM   1952  C   GLU A 121      -6.242  13.417  20.753  1.00 97.86           C  
ATOM   1953  CB  GLU A 121      -6.524  11.349  22.166  1.00 97.86           C  
ATOM   1954  HB2 GLU A 121      -5.678  11.666  22.775  1.00 97.86           H  
ATOM   1955  HB3 GLU A 121      -6.531  10.259  22.137  1.00 97.86           H  
ATOM   1956  O   GLU A 121      -7.176  14.121  20.379  1.00 97.86           O  
ATOM   1957  CG  GLU A 121      -7.827  11.833  22.811  1.00 97.86           C  
ATOM   1958  HG2 GLU A 121      -8.649  11.642  22.121  1.00 97.86           H  
ATOM   1959  HG3 GLU A 121      -7.768  12.908  22.983  1.00 97.86           H  
ATOM   1960  CD  GLU A 121      -8.096  11.123  24.144  1.00 97.86           C  
ATOM   1961  OE1 GLU A 121      -9.284  10.843  24.414  1.00 97.86           O  
ATOM   1962  OE2 GLU A 121      -7.117  10.857  24.880  1.00 97.86           O  
ATOM   1963  N   ARG A 122      -5.064  13.941  21.106  1.00 97.45           N  
ATOM   1964  H   ARG A 122      -4.351  13.307  21.437  1.00 97.45           H  
ATOM   1965  CA  ARG A 122      -4.819  15.384  21.114  1.00 97.45           C  
ATOM   1966  HA  ARG A 122      -5.683  15.871  21.567  1.00 97.45           H  
ATOM   1967  C   ARG A 122      -4.687  15.986  19.716  1.00 97.45           C  
ATOM   1968  CB  ARG A 122      -3.583  15.650  21.971  1.00 97.45           C  
ATOM   1969  HB2 ARG A 122      -2.744  15.100  21.546  1.00 97.45           H  
ATOM   1970  HB3 ARG A 122      -3.771  15.275  22.978  1.00 97.45           H  
ATOM   1971  O   ARG A 122      -5.096  17.127  19.518  1.00 97.45           O  
ATOM   1972  CG  ARG A 122      -3.243  17.150  22.046  1.00 97.45           C  
ATOM   1973  HG2 ARG A 122      -2.913  17.499  21.068  1.00 97.45           H  
ATOM   1974  HG3 ARG A 122      -4.130  17.711  22.340  1.00 97.45           H  
ATOM   1975  CD  ARG A 122      -2.130  17.428  23.055  1.00 97.45           C  
ATOM   1976  HD2 ARG A 122      -1.820  18.470  22.980  1.00 97.45           H  
ATOM   1977  HD3 ARG A 122      -2.523  17.261  24.058  1.00 97.45           H  
ATOM   1978  NE  ARG A 122      -0.996  16.525  22.837  1.00 97.45           N  
ATOM   1979  HE  ARG A 122      -1.045  15.647  23.333  1.00 97.45           H  
ATOM   1980  NH1 ARG A 122       0.217  17.704  21.255  1.00 97.45           N  
ATOM   1981 HH11 ARG A 122       1.064  17.713  20.707  1.00 97.45           H  
ATOM   1982 HH12 ARG A 122      -0.380  18.513  21.353  1.00 97.45           H  
ATOM   1983  NH2 ARG A 122       0.816  15.656  21.902  1.00 97.45           N  
ATOM   1984 HH21 ARG A 122       1.745  15.865  21.565  1.00 97.45           H  
ATOM   1985 HH22 ARG A 122       0.698  14.831  22.472  1.00 97.45           H  
ATOM   1986  CZ  ARG A 122      -0.002  16.648  21.987  1.00 97.45           C  
ATOM   1987  N   LEU A 123      -4.048  15.285  18.778  1.00 97.25           N  
ATOM   1988  H   LEU A 123      -3.727  14.358  19.016  1.00 97.25           H  
ATOM   1989  CA  LEU A 123      -3.745  15.837  17.451  1.00 97.25           C  
ATOM   1990  HA  LEU A 123      -3.646  16.920  17.526  1.00 97.25           H  
ATOM   1991  C   LEU A 123      -4.864  15.613  16.427  1.00 97.25           C  
ATOM   1992  CB  LEU A 123      -2.412  15.262  16.939  1.00 97.25           C  
ATOM   1993  HB2 LEU A 123      -2.474  14.174  16.949  1.00 97.25           H  
ATOM   1994  HB3 LEU A 123      -2.288  15.572  15.901  1.00 97.25           H  
ATOM   1995  O   LEU A 123      -5.115  16.492  15.608  1.00 97.25           O  
ATOM   1996  CG  LEU A 123      -1.163  15.699  17.727  1.00 97.25           C  
ATOM   1997  HG  LEU A 123      -1.229  15.358  18.761  1.00 97.25           H  
ATOM   1998  CD1 LEU A 123       0.072  15.073  17.084  1.00 97.25           C  
ATOM   1999 HD11 LEU A 123       0.106  15.291  16.017  1.00 97.25           H  
ATOM   2000 HD12 LEU A 123       0.020  13.995  17.236  1.00 97.25           H  
ATOM   2001 HD13 LEU A 123       0.978  15.444  17.563  1.00 97.25           H  
ATOM   2002  CD2 LEU A 123      -0.947  17.213  17.739  1.00 97.25           C  
ATOM   2003 HD21 LEU A 123      -0.947  17.590  16.716  1.00 97.25           H  
ATOM   2004 HD22 LEU A 123      -1.748  17.689  18.306  1.00 97.25           H  
ATOM   2005 HD23 LEU A 123       0.000  17.431  18.232  1.00 97.25           H  
ATOM   2006  N   LEU A 124      -5.505  14.448  16.466  1.00 98.52           N  
ATOM   2007  H   LEU A 124      -5.279  13.823  17.226  1.00 98.52           H  
ATOM   2008  CA  LEU A 124      -6.468  13.931  15.491  1.00 98.52           C  
ATOM   2009  HA  LEU A 124      -6.885  14.755  14.913  1.00 98.52           H  
ATOM   2010  C   LEU A 124      -7.645  13.229  16.213  1.00 98.52           C  
ATOM   2011  CB  LEU A 124      -5.737  12.972  14.528  1.00 98.52           C  
ATOM   2012  HB2 LEU A 124      -5.368  12.123  15.104  1.00 98.52           H  
ATOM   2013  HB3 LEU A 124      -6.465  12.599  13.808  1.00 98.52           H  
ATOM   2014  O   LEU A 124      -7.883  12.035  16.001  1.00 98.52           O  
ATOM   2015  CG  LEU A 124      -4.568  13.559  13.724  1.00 98.52           C  
ATOM   2016  HG  LEU A 124      -3.823  13.975  14.403  1.00 98.52           H  
ATOM   2017  CD1 LEU A 124      -3.893  12.449  12.918  1.00 98.52           C  
ATOM   2018 HD11 LEU A 124      -4.599  12.031  12.201  1.00 98.52           H  
ATOM   2019 HD12 LEU A 124      -3.552  11.658  13.587  1.00 98.52           H  
ATOM   2020 HD13 LEU A 124      -3.033  12.852  12.383  1.00 98.52           H  
ATOM   2021  CD2 LEU A 124      -5.021  14.645  12.752  1.00 98.52           C  
ATOM   2022 HD21 LEU A 124      -5.715  14.229  12.022  1.00 98.52           H  
ATOM   2023 HD22 LEU A 124      -5.511  15.461  13.284  1.00 98.52           H  
ATOM   2024 HD23 LEU A 124      -4.149  15.046  12.236  1.00 98.52           H  
ATOM   2025  N   PRO A 125      -8.400  13.939  17.077  1.00 98.67           N  
ATOM   2026  CA  PRO A 125      -9.427  13.327  17.927  1.00 98.67           C  
ATOM   2027  HA  PRO A 125      -8.962  12.612  18.606  1.00 98.67           H  
ATOM   2028  C   PRO A 125     -10.509  12.599  17.124  1.00 98.67           C  
ATOM   2029  CB  PRO A 125     -10.033  14.479  18.742  1.00 98.67           C  
ATOM   2030  HB2 PRO A 125     -11.111  14.375  18.864  1.00 98.67           H  
ATOM   2031  HB3 PRO A 125      -9.562  14.526  19.724  1.00 98.67           H  
ATOM   2032  O   PRO A 125     -10.935  11.508  17.501  1.00 98.67           O  
ATOM   2033  CG  PRO A 125      -9.680  15.735  17.944  1.00 98.67           C  
ATOM   2034  HG2 PRO A 125     -10.422  15.895  17.161  1.00 98.67           H  
ATOM   2035  HG3 PRO A 125      -9.601  16.612  18.585  1.00 98.67           H  
ATOM   2036  CD  PRO A 125      -8.338  15.374  17.314  1.00 98.67           C  
ATOM   2037  HD2 PRO A 125      -7.536  15.588  18.020  1.00 98.67           H  
ATOM   2038  HD3 PRO A 125      -8.190  15.935  16.391  1.00 98.67           H  
ATOM   2039  N   ARG A 126     -10.938  13.171  15.990  1.00 98.79           N  
ATOM   2040  H   ARG A 126     -10.528  14.051  15.712  1.00 98.79           H  
ATOM   2041  CA  ARG A 126     -11.966  12.557  15.141  1.00 98.79           C  
ATOM   2042  HA  ARG A 126     -12.774  12.237  15.799  1.00 98.79           H  
ATOM   2043  C   ARG A 126     -11.460  11.287  14.457  1.00 98.79           C  
ATOM   2044  CB  ARG A 126     -12.515  13.584  14.134  1.00 98.79           C  
ATOM   2045  HB2 ARG A 126     -12.888  14.451  14.679  1.00 98.79           H  
ATOM   2046  HB3 ARG A 126     -11.709  13.917  13.481  1.00 98.79           H  
ATOM   2047  O   ARG A 126     -12.167  10.284  14.449  1.00 98.79           O  
ATOM   2048  CG  ARG A 126     -13.654  13.031  13.258  1.00 98.79           C  
ATOM   2049  HG2 ARG A 126     -14.013  13.827  12.606  1.00 98.79           H  
ATOM   2050  HG3 ARG A 126     -13.271  12.226  12.631  1.00 98.79           H  
ATOM   2051  CD  ARG A 126     -14.830  12.501  14.088  1.00 98.79           C  
ATOM   2052  HD2 ARG A 126     -14.470  11.709  14.745  1.00 98.79           H  
ATOM   2053  HD3 ARG A 126     -15.237  13.307  14.698  1.00 98.79           H  
ATOM   2054  NE  ARG A 126     -15.892  11.954  13.237  1.00 98.79           N  
ATOM   2055  HE  ARG A 126     -16.024  12.372  12.327  1.00 98.79           H  
ATOM   2056  NH1 ARG A 126     -16.674  10.353  14.691  1.00 98.79           N  
ATOM   2057 HH11 ARG A 126     -16.124  10.751  15.439  1.00 98.79           H  
ATOM   2058 HH12 ARG A 126     -17.302   9.582  14.870  1.00 98.79           H  
ATOM   2059  NH2 ARG A 126     -17.556  10.536  12.652  1.00 98.79           N  
ATOM   2060 HH21 ARG A 126     -17.668  11.083  11.811  1.00 98.79           H  
ATOM   2061 HH22 ARG A 126     -18.210   9.787  12.830  1.00 98.79           H  
ATOM   2062  CZ  ARG A 126     -16.695  10.952  13.529  1.00 98.79           C  
ATOM   2063  N   HIS A 127     -10.227  11.291  13.952  1.00 98.84           N  
ATOM   2064  H   HIS A 127      -9.699  12.151  13.936  1.00 98.84           H  
ATOM   2065  CA  HIS A 127      -9.610  10.101  13.359  1.00 98.84           C  
ATOM   2066  HA  HIS A 127     -10.233   9.742  12.540  1.00 98.84           H  
ATOM   2067  C   HIS A 127      -9.484   8.974  14.370  1.00 98.84           C  
ATOM   2068  CB  HIS A 127      -8.220  10.428  12.813  1.00 98.84           C  
ATOM   2069  HB2 HIS A 127      -7.793   9.529  12.370  1.00 98.84           H  
ATOM   2070  HB3 HIS A 127      -7.570  10.733  13.633  1.00 98.84           H  
ATOM   2071  O   HIS A 127      -9.743   7.828  14.021  1.00 98.84           O  
ATOM   2072  CG  HIS A 127      -8.256  11.505  11.771  1.00 98.84           C  
ATOM   2073  CD2 HIS A 127      -8.196  11.295  10.428  1.00 98.84           C  
ATOM   2074  HD2 HIS A 127      -8.088  10.352   9.914  1.00 98.84           H  
ATOM   2075  ND1 HIS A 127      -8.494  12.859  12.027  1.00 98.84           N  
ATOM   2076  CE1 HIS A 127      -8.563  13.437  10.819  1.00 98.84           C  
ATOM   2077  HE1 HIS A 127      -8.770  14.481  10.636  1.00 98.84           H  
ATOM   2078  NE2 HIS A 127      -8.399  12.522   9.857  1.00 98.84           N  
ATOM   2079  HE2 HIS A 127      -8.558  12.724   8.880  1.00 98.84           H  
ATOM   2080  N   LEU A 128      -9.143   9.286  15.623  1.00 98.81           N  
ATOM   2081  H   LEU A 128      -8.901  10.241  15.843  1.00 98.81           H  
ATOM   2082  CA  LEU A 128      -9.075   8.275  16.673  1.00 98.81           C  
ATOM   2083  HA  LEU A 128      -8.419   7.481  16.317  1.00 98.81           H  
ATOM   2084  C   LEU A 128     -10.449   7.637  16.943  1.00 98.81           C  
ATOM   2085  CB  LEU A 128      -8.449   8.894  17.931  1.00 98.81           C  
ATOM   2086  HB2 LEU A 128      -7.484   9.330  17.674  1.00 98.81           H  
ATOM   2087  HB3 LEU A 128      -9.098   9.693  18.291  1.00 98.81           H  
ATOM   2088  O   LEU A 128     -10.526   6.419  17.082  1.00 98.81           O  
ATOM   2089  CG  LEU A 128      -8.252   7.867  19.060  1.00 98.81           C  
ATOM   2090  HG  LEU A 128      -9.218   7.429  19.312  1.00 98.81           H  
ATOM   2091  CD1 LEU A 128      -7.271   6.750  18.687  1.00 98.81           C  
ATOM   2092 HD11 LEU A 128      -7.698   6.126  17.902  1.00 98.81           H  
ATOM   2093 HD12 LEU A 128      -7.098   6.114  19.556  1.00 98.81           H  
ATOM   2094 HD13 LEU A 128      -6.325   7.173  18.349  1.00 98.81           H  
ATOM   2095  CD2 LEU A 128      -7.723   8.569  20.303  1.00 98.81           C  
ATOM   2096 HD21 LEU A 128      -8.379   9.398  20.567  1.00 98.81           H  
ATOM   2097 HD22 LEU A 128      -6.713   8.938  20.122  1.00 98.81           H  
ATOM   2098 HD23 LEU A 128      -7.710   7.871  21.141  1.00 98.81           H  
ATOM   2099  N   GLN A 129     -11.537   8.417  16.950  1.00 98.83           N  
ATOM   2100  H   GLN A 129     -11.416   9.414  16.837  1.00 98.83           H  
ATOM   2101  CA  GLN A 129     -12.899   7.871  17.060  1.00 98.83           C  
ATOM   2102  HA  GLN A 129     -12.984   7.295  17.981  1.00 98.83           H  
ATOM   2103  C   GLN A 129     -13.231   6.927  15.898  1.00 98.83           C  
ATOM   2104  CB  GLN A 129     -13.938   8.997  17.078  1.00 98.83           C  
ATOM   2105  HB2 GLN A 129     -14.933   8.555  17.027  1.00 98.83           H  
ATOM   2106  HB3 GLN A 129     -13.804   9.617  16.192  1.00 98.83           H  
ATOM   2107  O   GLN A 129     -13.746   5.835  16.120  1.00 98.83           O  
ATOM   2108  CG  GLN A 129     -13.878   9.883  18.327  1.00 98.83           C  
ATOM   2109  HG2 GLN A 129     -14.192   9.303  19.195  1.00 98.83           H  
ATOM   2110  HG3 GLN A 129     -12.857  10.222  18.500  1.00 98.83           H  
ATOM   2111  CD  GLN A 129     -14.777  11.109  18.196  1.00 98.83           C  
ATOM   2112  NE2 GLN A 129     -14.807  11.962  19.196  1.00 98.83           N  
ATOM   2113 HE21 GLN A 129     -15.425  12.754  19.093  1.00 98.83           H  
ATOM   2114 HE22 GLN A 129     -14.257  11.794  20.026  1.00 98.83           H  
ATOM   2115  OE1 GLN A 129     -15.456  11.333  17.201  1.00 98.83           O  
ATOM   2116  N   ILE A 130     -12.898   7.328  14.668  1.00 98.91           N  
ATOM   2117  H   ILE A 130     -12.492   8.246  14.557  1.00 98.91           H  
ATOM   2118  CA  ILE A 130     -13.100   6.505  13.468  1.00 98.91           C  
ATOM   2119  HA  ILE A 130     -14.147   6.206  13.419  1.00 98.91           H  
ATOM   2120  C   ILE A 130     -12.278   5.212  13.561  1.00 98.91           C  
ATOM   2121  CB  ILE A 130     -12.771   7.338  12.208  1.00 98.91           C  
ATOM   2122  HB  ILE A 130     -11.801   7.812  12.353  1.00 98.91           H  
ATOM   2123  O   ILE A 130     -12.800   4.136  13.295  1.00 98.91           O  
ATOM   2124  CG1 ILE A 130     -13.838   8.443  12.030  1.00 98.91           C  
ATOM   2125 HG12 ILE A 130     -13.973   8.981  12.969  1.00 98.91           H  
ATOM   2126 HG13 ILE A 130     -14.794   7.988  11.772  1.00 98.91           H  
ATOM   2127  CG2 ILE A 130     -12.677   6.473  10.939  1.00 98.91           C  
ATOM   2128 HG21 ILE A 130     -13.636   6.002  10.721  1.00 98.91           H  
ATOM   2129 HG22 ILE A 130     -12.396   7.097  10.090  1.00 98.91           H  
ATOM   2130 HG23 ILE A 130     -11.908   5.708  11.043  1.00 98.91           H  
ATOM   2131  CD1 ILE A 130     -13.482   9.483  10.966  1.00 98.91           C  
ATOM   2132 HD11 ILE A 130     -13.471   9.027   9.976  1.00 98.91           H  
ATOM   2133 HD12 ILE A 130     -12.507   9.919  11.183  1.00 98.91           H  
ATOM   2134 HD13 ILE A 130     -14.234  10.272  10.973  1.00 98.91           H  
ATOM   2135  N   ILE A 131     -11.018   5.289  14.000  1.00 98.91           N  
ATOM   2136  H   ILE A 131     -10.640   6.206  14.191  1.00 98.91           H  
ATOM   2137  CA  ILE A 131     -10.151   4.121  14.210  1.00 98.91           C  
ATOM   2138  HA  ILE A 131     -10.091   3.556  13.280  1.00 98.91           H  
ATOM   2139  C   ILE A 131     -10.745   3.172  15.256  1.00 98.91           C  
ATOM   2140  CB  ILE A 131      -8.725   4.583  14.592  1.00 98.91           C  
ATOM   2141  HB  ILE A 131      -8.809   5.362  15.350  1.00 98.91           H  
ATOM   2142  O   ILE A 131     -10.730   1.960  15.048  1.00 98.91           O  
ATOM   2143  CG1 ILE A 131      -8.013   5.170  13.352  1.00 98.91           C  
ATOM   2144 HG12 ILE A 131      -8.713   5.778  12.779  1.00 98.91           H  
ATOM   2145 HG13 ILE A 131      -7.683   4.358  12.704  1.00 98.91           H  
ATOM   2146  CG2 ILE A 131      -7.878   3.441  15.187  1.00 98.91           C  
ATOM   2147 HG21 ILE A 131      -8.302   3.108  16.135  1.00 98.91           H  
ATOM   2148 HG22 ILE A 131      -6.864   3.784  15.391  1.00 98.91           H  
ATOM   2149 HG23 ILE A 131      -7.841   2.600  14.494  1.00 98.91           H  
ATOM   2150  CD1 ILE A 131      -6.811   6.059  13.701  1.00 98.91           C  
ATOM   2151 HD11 ILE A 131      -7.126   6.874  14.351  1.00 98.91           H  
ATOM   2152 HD12 ILE A 131      -6.394   6.481  12.786  1.00 98.91           H  
ATOM   2153 HD13 ILE A 131      -6.032   5.483  14.202  1.00 98.91           H  
ATOM   2154  N   TYR A 132     -11.287   3.691  16.360  1.00 98.84           N  
ATOM   2155  H   TYR A 132     -11.249   4.690  16.507  1.00 98.84           H  
ATOM   2156  CA  TYR A 132     -11.947   2.854  17.361  1.00 98.84           C  
ATOM   2157  HA  TYR A 132     -11.263   2.050  17.634  1.00 98.84           H  
ATOM   2158  C   TYR A 132     -13.194   2.159  16.814  1.00 98.84           C  
ATOM   2159  CB  TYR A 132     -12.299   3.670  18.612  1.00 98.84           C  
ATOM   2160  HB2 TYR A 132     -13.030   3.107  19.193  1.00 98.84           H  
ATOM   2161  HB3 TYR A 132     -12.779   4.600  18.309  1.00 98.84           H  
ATOM   2162  O   TYR A 132     -13.378   0.972  17.076  1.00 98.84           O  
ATOM   2163  CG  TYR A 132     -11.142   3.970  19.546  1.00 98.84           C  
ATOM   2164  CD1 TYR A 132     -10.247   2.946  19.918  1.00 98.84           C  
ATOM   2165  HD1 TYR A 132     -10.364   1.946  19.528  1.00 98.84           H  
ATOM   2166  CD2 TYR A 132     -11.015   5.250  20.119  1.00 98.84           C  
ATOM   2167  HD2 TYR A 132     -11.709   6.032  19.845  1.00 98.84           H  
ATOM   2168  CE1 TYR A 132      -9.217   3.210  20.836  1.00 98.84           C  
ATOM   2169  HE1 TYR A 132      -8.545   2.425  21.149  1.00 98.84           H  
ATOM   2170  CE2 TYR A 132      -9.994   5.512  21.052  1.00 98.84           C  
ATOM   2171  HE2 TYR A 132      -9.895   6.488  21.503  1.00 98.84           H  
ATOM   2172  OH  TYR A 132      -8.102   4.710  22.297  1.00 98.84           O  
ATOM   2173  HH  TYR A 132      -7.551   3.927  22.378  1.00 98.84           H  
ATOM   2174  CZ  TYR A 132      -9.089   4.491  21.397  1.00 98.84           C  
ATOM   2175  N   GLU A 133     -14.008   2.856  16.024  1.00 98.85           N  
ATOM   2176  H   GLU A 133     -13.829   3.839  15.879  1.00 98.85           H  
ATOM   2177  CA  GLU A 133     -15.194   2.270  15.392  1.00 98.85           C  
ATOM   2178  HA  GLU A 133     -15.809   1.805  16.163  1.00 98.85           H  
ATOM   2179  C   GLU A 133     -14.811   1.174  14.381  1.00 98.85           C  
ATOM   2180  CB  GLU A 133     -16.006   3.400  14.746  1.00 98.85           C  
ATOM   2181  HB2 GLU A 133     -16.223   4.164  15.493  1.00 98.85           H  
ATOM   2182  HB3 GLU A 133     -15.392   3.869  13.977  1.00 98.85           H  
ATOM   2183  O   GLU A 133     -15.379   0.079  14.409  1.00 98.85           O  
ATOM   2184  CG  GLU A 133     -17.325   2.935  14.109  1.00 98.85           C  
ATOM   2185  HG2 GLU A 133     -17.117   2.145  13.388  1.00 98.85           H  
ATOM   2186  HG3 GLU A 133     -17.749   3.779  13.566  1.00 98.85           H  
ATOM   2187  CD  GLU A 133     -18.382   2.437  15.100  1.00 98.85           C  
ATOM   2188  OE1 GLU A 133     -19.398   1.893  14.600  1.00 98.85           O  
ATOM   2189  OE2 GLU A 133     -18.193   2.593  16.323  1.00 98.85           O  
ATOM   2190  N   ILE A 134     -13.786   1.413  13.550  1.00 98.89           N  
ATOM   2191  H   ILE A 134     -13.374   2.335  13.559  1.00 98.89           H  
ATOM   2192  CA  ILE A 134     -13.213   0.390  12.658  1.00 98.89           C  
ATOM   2193  HA  ILE A 134     -13.991   0.040  11.979  1.00 98.89           H  
ATOM   2194  C   ILE A 134     -12.751  -0.818  13.482  1.00 98.89           C  
ATOM   2195  CB  ILE A 134     -12.047   0.963  11.812  1.00 98.89           C  
ATOM   2196  HB  ILE A 134     -11.321   1.416  12.487  1.00 98.89           H  
ATOM   2197  O   ILE A 134     -13.084  -1.956  13.147  1.00 98.89           O  
ATOM   2198  CG1 ILE A 134     -12.544   2.038  10.820  1.00 98.89           C  
ATOM   2199 HG12 ILE A 134     -13.245   2.709  11.317  1.00 98.89           H  
ATOM   2200 HG13 ILE A 134     -13.088   1.559  10.006  1.00 98.89           H  
ATOM   2201  CG2 ILE A 134     -11.341  -0.157  11.017  1.00 98.89           C  
ATOM   2202 HG21 ILE A 134     -10.934  -0.920  11.681  1.00 98.89           H  
ATOM   2203 HG22 ILE A 134     -10.511   0.247  10.437  1.00 98.89           H  
ATOM   2204 HG23 ILE A 134     -12.049  -0.629  10.336  1.00 98.89           H  
ATOM   2205  CD1 ILE A 134     -11.418   2.906  10.238  1.00 98.89           C  
ATOM   2206 HD11 ILE A 134     -11.852   3.661   9.582  1.00 98.89           H  
ATOM   2207 HD12 ILE A 134     -10.718   2.304   9.659  1.00 98.89           H  
ATOM   2208 HD13 ILE A 134     -10.881   3.405  11.045  1.00 98.89           H  
ATOM   2209  N   ASN A 135     -12.020  -0.584  14.577  1.00 98.78           N  
ATOM   2210  H   ASN A 135     -11.788   0.373  14.801  1.00 98.78           H  
ATOM   2211  CA  ASN A 135     -11.501  -1.651  15.427  1.00 98.78           C  
ATOM   2212  HA  ASN A 135     -10.897  -2.315  14.808  1.00 98.78           H  
ATOM   2213  C   ASN A 135     -12.627  -2.495  16.037  1.00 98.78           C  
ATOM   2214  CB  ASN A 135     -10.615  -1.052  16.531  1.00 98.78           C  
ATOM   2215  HB2 ASN A 135      -9.912  -0.339  16.099  1.00 98.78           H  
ATOM   2216  HB3 ASN A 135     -11.232  -0.521  17.255  1.00 98.78           H  
ATOM   2217  O   ASN A 135     -12.573  -3.720  15.975  1.00 98.78           O  
ATOM   2218  CG  ASN A 135      -9.813  -2.134  17.230  1.00 98.78           C  
ATOM   2219  ND2 ASN A 135      -9.803  -2.180  18.540  1.00 98.78           N  
ATOM   2220 HD21 ASN A 135      -9.257  -2.925  18.950  1.00 98.78           H  
ATOM   2221 HD22 ASN A 135     -10.388  -1.569  19.091  1.00 98.78           H  
ATOM   2222  OD1 ASN A 135      -9.151  -2.939  16.599  1.00 98.78           O  
ATOM   2223  N   GLY A 136     -13.659  -1.858  16.596  1.00 98.56           N  
ATOM   2224  H   GLY A 136     -13.658  -0.848  16.597  1.00 98.56           H  
ATOM   2225  CA  GLY A 136     -14.786  -2.553  17.220  1.00 98.56           C  
ATOM   2226  HA2 GLY A 136     -15.485  -1.814  17.611  1.00 98.56           H  
ATOM   2227  HA3 GLY A 136     -14.425  -3.170  18.042  1.00 98.56           H  
ATOM   2228  C   GLY A 136     -15.536  -3.445  16.231  1.00 98.56           C  
ATOM   2229  O   GLY A 136     -15.766  -4.626  16.503  1.00 98.56           O  
ATOM   2230  N   ARG A 137     -15.845  -2.913  15.042  1.00 98.64           N  
ATOM   2231  H   ARG A 137     -15.611  -1.944  14.882  1.00 98.64           H  
ATOM   2232  CA  ARG A 137     -16.508  -3.666  13.964  1.00 98.64           C  
ATOM   2233  HA  ARG A 137     -17.436  -4.101  14.336  1.00 98.64           H  
ATOM   2234  C   ARG A 137     -15.656  -4.823  13.464  1.00 98.64           C  
ATOM   2235  CB  ARG A 137     -16.818  -2.716  12.806  1.00 98.64           C  
ATOM   2236  HB2 ARG A 137     -17.148  -3.290  11.940  1.00 98.64           H  
ATOM   2237  HB3 ARG A 137     -15.919  -2.162  12.537  1.00 98.64           H  
ATOM   2238  O   ARG A 137     -16.151  -5.938  13.304  1.00 98.64           O  
ATOM   2239  CG  ARG A 137     -17.928  -1.745  13.203  1.00 98.64           C  
ATOM   2240  HG2 ARG A 137     -17.692  -1.251  14.145  1.00 98.64           H  
ATOM   2241  HG3 ARG A 137     -18.862  -2.295  13.319  1.00 98.64           H  
ATOM   2242  CD  ARG A 137     -18.081  -0.684  12.125  1.00 98.64           C  
ATOM   2243  HD2 ARG A 137     -18.265  -1.153  11.158  1.00 98.64           H  
ATOM   2244  HD3 ARG A 137     -17.158  -0.108  12.066  1.00 98.64           H  
ATOM   2245  NE  ARG A 137     -19.176   0.211  12.491  1.00 98.64           N  
ATOM   2246  HE  ARG A 137     -18.980   0.936  13.166  1.00 98.64           H  
ATOM   2247  NH1 ARG A 137     -20.881  -0.881  11.466  1.00 98.64           N  
ATOM   2248 HH11 ARG A 137     -20.205  -1.492  11.031  1.00 98.64           H  
ATOM   2249 HH12 ARG A 137     -21.723  -0.804  10.914  1.00 98.64           H  
ATOM   2250  NH2 ARG A 137     -21.267   0.981  12.671  1.00 98.64           N  
ATOM   2251 HH21 ARG A 137     -20.872   1.589  13.374  1.00 98.64           H  
ATOM   2252 HH22 ARG A 137     -22.260   0.880  12.518  1.00 98.64           H  
ATOM   2253  CZ  ARG A 137     -20.445   0.102  12.191  1.00 98.64           C  
ATOM   2254  N   PHE A 138     -14.367  -4.573  13.254  1.00 98.49           N  
ATOM   2255  H   PHE A 138     -14.024  -3.634  13.391  1.00 98.49           H  
ATOM   2256  CA  PHE A 138     -13.441  -5.592  12.787  1.00 98.49           C  
ATOM   2257  HA  PHE A 138     -13.842  -6.039  11.877  1.00 98.49           H  
ATOM   2258  C   PHE A 138     -13.270  -6.722  13.807  1.00 98.49           C  
ATOM   2259  CB  PHE A 138     -12.108  -4.934  12.449  1.00 98.49           C  
ATOM   2260  HB2 PHE A 138     -11.726  -4.411  13.326  1.00 98.49           H  
ATOM   2261  HB3 PHE A 138     -12.259  -4.197  11.660  1.00 98.49           H  
ATOM   2262  O   PHE A 138     -13.420  -7.889  13.452  1.00 98.49           O  
ATOM   2263  CG  PHE A 138     -11.091  -5.942  11.985  1.00 98.49           C  
ATOM   2264  CD1 PHE A 138     -10.086  -6.372  12.867  1.00 98.49           C  
ATOM   2265  HD1 PHE A 138     -10.035  -5.983  13.873  1.00 98.49           H  
ATOM   2266  CD2 PHE A 138     -11.159  -6.458  10.679  1.00 98.49           C  
ATOM   2267  HD2 PHE A 138     -11.933  -6.123  10.005  1.00 98.49           H  
ATOM   2268  CE1 PHE A 138      -9.112  -7.272  12.416  1.00 98.49           C  
ATOM   2269  HE1 PHE A 138      -8.312  -7.547  13.087  1.00 98.49           H  
ATOM   2270  CE2 PHE A 138     -10.196  -7.378  10.236  1.00 98.49           C  
ATOM   2271  HE2 PHE A 138     -10.222  -7.748   9.222  1.00 98.49           H  
ATOM   2272  CZ  PHE A 138      -9.158  -7.764  11.099  1.00 98.49           C  
ATOM   2273  HZ  PHE A 138      -8.377  -8.410  10.727  1.00 98.49           H  
ATOM   2274  N   LEU A 139     -13.033  -6.403  15.082  1.00 98.37           N  
ATOM   2275  H   LEU A 139     -12.929  -5.429  15.330  1.00 98.37           H  
ATOM   2276  CA  LEU A 139     -12.885  -7.412  16.133  1.00 98.37           C  
ATOM   2277  HA  LEU A 139     -12.144  -8.144  15.811  1.00 98.37           H  
ATOM   2278  C   LEU A 139     -14.176  -8.205  16.363  1.00 98.37           C  
ATOM   2279  CB  LEU A 139     -12.401  -6.749  17.434  1.00 98.37           C  
ATOM   2280  HB2 LEU A 139     -13.072  -5.925  17.679  1.00 98.37           H  
ATOM   2281  HB3 LEU A 139     -12.472  -7.482  18.238  1.00 98.37           H  
ATOM   2282  O   LEU A 139     -14.106  -9.404  16.627  1.00 98.37           O  
ATOM   2283  CG  LEU A 139     -10.953  -6.225  17.393  1.00 98.37           C  
ATOM   2284  HG  LEU A 139     -10.849  -5.465  16.618  1.00 98.37           H  
ATOM   2285  CD1 LEU A 139     -10.613  -5.597  18.745  1.00 98.37           C  
ATOM   2286 HD11 LEU A 139     -10.669  -6.345  19.535  1.00 98.37           H  
ATOM   2287 HD12 LEU A 139     -11.312  -4.788  18.957  1.00 98.37           H  
ATOM   2288 HD13 LEU A 139      -9.603  -5.188  18.711  1.00 98.37           H  
ATOM   2289  CD2 LEU A 139      -9.935  -7.332  17.111  1.00 98.37           C  
ATOM   2290 HD21 LEU A 139      -8.924  -6.938  17.210  1.00 98.37           H  
ATOM   2291 HD22 LEU A 139     -10.051  -7.710  16.095  1.00 98.37           H  
ATOM   2292 HD23 LEU A 139     -10.057  -8.145  17.827  1.00 98.37           H  
ATOM   2293  N   SER A 140     -15.350  -7.588  16.190  1.00 98.12           N  
ATOM   2294  H   SER A 140     -15.354  -6.591  16.030  1.00 98.12           H  
ATOM   2295  CA  SER A 140     -16.629  -8.309  16.202  1.00 98.12           C  
ATOM   2296  HA  SER A 140     -16.719  -8.833  17.153  1.00 98.12           H  
ATOM   2297  C   SER A 140     -16.697  -9.363  15.087  1.00 98.12           C  
ATOM   2298  CB  SER A 140     -17.790  -7.317  16.092  1.00 98.12           C  
ATOM   2299  HB2 SER A 140     -17.714  -6.578  16.889  1.00 98.12           H  
ATOM   2300  HB3 SER A 140     -17.746  -6.802  15.132  1.00 98.12           H  
ATOM   2301  O   SER A 140     -17.016 -10.522  15.360  1.00 98.12           O  
ATOM   2302  OG  SER A 140     -19.025  -7.995  16.200  1.00 98.12           O  
ATOM   2303  HG  SER A 140     -19.093  -8.394  17.070  1.00 98.12           H  
ATOM   2304  N   ARG A 141     -16.295  -9.008  13.856  1.00 97.58           N  
ATOM   2305  H   ARG A 141     -16.041  -8.043  13.700  1.00 97.58           H  
ATOM   2306  CA  ARG A 141     -16.189  -9.960  12.735  1.00 97.58           C  
ATOM   2307  HA  ARG A 141     -17.155 -10.447  12.606  1.00 97.58           H  
ATOM   2308  C   ARG A 141     -15.188 -11.080  13.028  1.00 97.58           C  
ATOM   2309  CB  ARG A 141     -15.840  -9.201  11.442  1.00 97.58           C  
ATOM   2310  HB2 ARG A 141     -14.908  -8.653  11.582  1.00 97.58           H  
ATOM   2311  HB3 ARG A 141     -16.630  -8.479  11.234  1.00 97.58           H  
ATOM   2312  O   ARG A 141     -15.509 -12.244  12.800  1.00 97.58           O  
ATOM   2313  CG  ARG A 141     -15.678 -10.134  10.230  1.00 97.58           C  
ATOM   2314  HG2 ARG A 141     -16.614 -10.663  10.048  1.00 97.58           H  
ATOM   2315  HG3 ARG A 141     -14.893 -10.863  10.433  1.00 97.58           H  
ATOM   2316  CD  ARG A 141     -15.279  -9.347   8.977  1.00 97.58           C  
ATOM   2317  HD2 ARG A 141     -14.398  -8.751   9.212  1.00 97.58           H  
ATOM   2318  HD3 ARG A 141     -16.094  -8.677   8.703  1.00 97.58           H  
ATOM   2319  NE  ARG A 141     -14.975 -10.251   7.847  1.00 97.58           N  
ATOM   2320  HE  ARG A 141     -15.247 -11.218   7.950  1.00 97.58           H  
ATOM   2321  NH1 ARG A 141     -13.983  -8.703   6.462  1.00 97.58           N  
ATOM   2322 HH11 ARG A 141     -13.481  -8.491   5.612  1.00 97.58           H  
ATOM   2323 HH12 ARG A 141     -14.189  -7.968   7.124  1.00 97.58           H  
ATOM   2324  NH2 ARG A 141     -14.095 -10.831   5.822  1.00 97.58           N  
ATOM   2325 HH21 ARG A 141     -13.610 -10.574   4.974  1.00 97.58           H  
ATOM   2326 HH22 ARG A 141     -14.309 -11.805   5.983  1.00 97.58           H  
ATOM   2327  CZ  ARG A 141     -14.359  -9.925   6.721  1.00 97.58           C  
ATOM   2328  N   VAL A 142     -13.996 -10.751  13.532  1.00 98.00           N  
ATOM   2329  H   VAL A 142     -13.795  -9.771  13.671  1.00 98.00           H  
ATOM   2330  CA  VAL A 142     -12.959 -11.750  13.853  1.00 98.00           C  
ATOM   2331  HA  VAL A 142     -12.763 -12.347  12.962  1.00 98.00           H  
ATOM   2332  C   VAL A 142     -13.451 -12.718  14.929  1.00 98.00           C  
ATOM   2333  CB  VAL A 142     -11.634 -11.083  14.277  1.00 98.00           C  
ATOM   2334  HB  VAL A 142     -11.825 -10.408  15.111  1.00 98.00           H  
ATOM   2335  O   VAL A 142     -13.305 -13.923  14.758  1.00 98.00           O  
ATOM   2336  CG1 VAL A 142     -10.562 -12.105  14.688  1.00 98.00           C  
ATOM   2337 HG11 VAL A 142     -10.892 -12.698  15.541  1.00 98.00           H  
ATOM   2338 HG12 VAL A 142     -10.338 -12.771  13.855  1.00 98.00           H  
ATOM   2339 HG13 VAL A 142      -9.647 -11.587  14.973  1.00 98.00           H  
ATOM   2340  CG2 VAL A 142     -11.026 -10.280  13.122  1.00 98.00           C  
ATOM   2341 HG21 VAL A 142     -11.712  -9.510  12.770  1.00 98.00           H  
ATOM   2342 HG22 VAL A 142     -10.108  -9.794  13.455  1.00 98.00           H  
ATOM   2343 HG23 VAL A 142     -10.798 -10.950  12.293  1.00 98.00           H  
ATOM   2344  N   SER A 143     -14.093 -12.217  15.986  1.00 97.73           N  
ATOM   2345  H   SER A 143     -14.174 -11.214  16.065  1.00 97.73           H  
ATOM   2346  CA  SER A 143     -14.640 -13.038  17.076  1.00 97.73           C  
ATOM   2347  HA  SER A 143     -13.842 -13.649  17.498  1.00 97.73           H  
ATOM   2348  C   SER A 143     -15.747 -13.985  16.597  1.00 97.73           C  
ATOM   2349  CB  SER A 143     -15.170 -12.107  18.169  1.00 97.73           C  
ATOM   2350  HB2 SER A 143     -16.011 -11.533  17.780  1.00 97.73           H  
ATOM   2351  HB3 SER A 143     -14.380 -11.414  18.461  1.00 97.73           H  
ATOM   2352  O   SER A 143     -15.833 -15.121  17.056  1.00 97.73           O  
ATOM   2353  OG  SER A 143     -15.580 -12.835  19.310  1.00 97.73           O  
ATOM   2354  HG  SER A 143     -15.915 -12.215  19.961  1.00 97.73           H  
ATOM   2355  N   GLY A 144     -16.561 -13.554  15.625  1.00 97.70           N  
ATOM   2356  H   GLY A 144     -16.479 -12.598  15.311  1.00 97.70           H  
ATOM   2357  CA  GLY A 144     -17.579 -14.408  15.007  1.00 97.70           C  
ATOM   2358  HA2 GLY A 144     -18.215 -14.831  15.784  1.00 97.70           H  
ATOM   2359  HA3 GLY A 144     -18.194 -13.796  14.347  1.00 97.70           H  
ATOM   2360  C   GLY A 144     -17.004 -15.563  14.178  1.00 97.70           C  
ATOM   2361  O   GLY A 144     -17.610 -16.631  14.127  1.00 97.70           O  
ATOM   2362  N   ILE A 145     -15.842 -15.370  13.545  1.00 97.44           N  
ATOM   2363  H   ILE A 145     -15.401 -14.466  13.637  1.00 97.44           H  
ATOM   2364  CA  ILE A 145     -15.178 -16.389  12.711  1.00 97.44           C  
ATOM   2365  HA  ILE A 145     -15.937 -17.027  12.258  1.00 97.44           H  
ATOM   2366  C   ILE A 145     -14.284 -17.306  13.557  1.00 97.44           C  
ATOM   2367  CB  ILE A 145     -14.393 -15.700  11.568  1.00 97.44           C  
ATOM   2368  HB  ILE A 145     -13.709 -14.976  12.011  1.00 97.44           H  
ATOM   2369  O   ILE A 145     -14.241 -18.512  13.323  1.00 97.44           O  
ATOM   2370  CG1 ILE A 145     -15.372 -14.957  10.627  1.00 97.44           C  
ATOM   2371 HG12 ILE A 145     -15.949 -15.685  10.057  1.00 97.44           H  
ATOM   2372 HG13 ILE A 145     -16.077 -14.367  11.212  1.00 97.44           H  
ATOM   2373  CG2 ILE A 145     -13.565 -16.714  10.754  1.00 97.44           C  
ATOM   2374 HG21 ILE A 145     -14.218 -17.469  10.315  1.00 97.44           H  
ATOM   2375 HG22 ILE A 145     -12.836 -17.216  11.391  1.00 97.44           H  
ATOM   2376 HG23 ILE A 145     -13.006 -16.214   9.964  1.00 97.44           H  
ATOM   2377  CD1 ILE A 145     -14.690 -13.988   9.657  1.00 97.44           C  
ATOM   2378 HD11 ILE A 145     -14.055 -14.527   8.953  1.00 97.44           H  
ATOM   2379 HD12 ILE A 145     -15.453 -13.450   9.094  1.00 97.44           H  
ATOM   2380 HD13 ILE A 145     -14.100 -13.271  10.227  1.00 97.44           H  
ATOM   2381  N   TYR A 146     -13.597 -16.745  14.553  1.00 96.94           N  
ATOM   2382  H   TYR A 146     -13.687 -15.747  14.682  1.00 96.94           H  
ATOM   2383  CA  TYR A 146     -12.654 -17.440  15.430  1.00 96.94           C  
ATOM   2384  HA  TYR A 146     -12.624 -18.497  15.168  1.00 96.94           H  
ATOM   2385  C   TYR A 146     -13.102 -17.344  16.899  1.00 96.94           C  
ATOM   2386  CB  TYR A 146     -11.244 -16.877  15.204  1.00 96.94           C  
ATOM   2387  HB2 TYR A 146     -10.546 -17.418  15.843  1.00 96.94           H  
ATOM   2388  HB3 TYR A 146     -11.224 -15.832  15.510  1.00 96.94           H  
ATOM   2389  O   TYR A 146     -12.453 -16.674  17.711  1.00 96.94           O  
ATOM   2390  CG  TYR A 146     -10.750 -16.983  13.775  1.00 96.94           C  
ATOM   2391  CD1 TYR A 146     -10.336 -18.228  13.268  1.00 96.94           C  
ATOM   2392  HD1 TYR A 146     -10.386 -19.108  13.891  1.00 96.94           H  
ATOM   2393  CD2 TYR A 146     -10.696 -15.836  12.959  1.00 96.94           C  
ATOM   2394  HD2 TYR A 146     -11.039 -14.890  13.349  1.00 96.94           H  
ATOM   2395  CE1 TYR A 146      -9.860 -18.326  11.947  1.00 96.94           C  
ATOM   2396  HE1 TYR A 146      -9.543 -19.277  11.545  1.00 96.94           H  
ATOM   2397  CE2 TYR A 146     -10.199 -15.929  11.643  1.00 96.94           C  
ATOM   2398  HE2 TYR A 146     -10.132 -15.051  11.018  1.00 96.94           H  
ATOM   2399  OH  TYR A 146      -9.319 -17.299   9.864  1.00 96.94           O  
ATOM   2400  HH  TYR A 146      -9.304 -16.483   9.359  1.00 96.94           H  
ATOM   2401  CZ  TYR A 146      -9.788 -17.179  11.133  1.00 96.94           C  
ATOM   2402  N   PRO A 147     -14.225 -17.987  17.272  1.00 96.33           N  
ATOM   2403  CA  PRO A 147     -14.774 -17.868  18.615  1.00 96.33           C  
ATOM   2404  HA  PRO A 147     -14.969 -16.818  18.833  1.00 96.33           H  
ATOM   2405  C   PRO A 147     -13.799 -18.424  19.660  1.00 96.33           C  
ATOM   2406  CB  PRO A 147     -16.106 -18.624  18.582  1.00 96.33           C  
ATOM   2407  HB2 PRO A 147     -16.902 -17.934  18.302  1.00 96.33           H  
ATOM   2408  HB3 PRO A 147     -16.334 -19.102  19.534  1.00 96.33           H  
ATOM   2409  O   PRO A 147     -13.356 -19.568  19.578  1.00 96.33           O  
ATOM   2410  CG  PRO A 147     -15.909 -19.648  17.464  1.00 96.33           C  
ATOM   2411  HG2 PRO A 147     -15.368 -20.513  17.846  1.00 96.33           H  
ATOM   2412  HG3 PRO A 147     -16.857 -19.950  17.019  1.00 96.33           H  
ATOM   2413  CD  PRO A 147     -15.033 -18.893  16.468  1.00 96.33           C  
ATOM   2414  HD2 PRO A 147     -14.419 -19.595  15.904  1.00 96.33           H  
ATOM   2415  HD3 PRO A 147     -15.665 -18.314  15.795  1.00 96.33           H  
ATOM   2416  N   GLY A 148     -13.487 -17.608  20.668  1.00 95.24           N  
ATOM   2417  H   GLY A 148     -13.834 -16.661  20.620  1.00 95.24           H  
ATOM   2418  CA  GLY A 148     -12.615 -17.980  21.788  1.00 95.24           C  
ATOM   2419  HA2 GLY A 148     -12.926 -17.430  22.676  1.00 95.24           H  
ATOM   2420  HA3 GLY A 148     -12.736 -19.044  21.994  1.00 95.24           H  
ATOM   2421  C   GLY A 148     -11.117 -17.726  21.577  1.00 95.24           C  
ATOM   2422  O   GLY A 148     -10.374 -17.777  22.555  1.00 95.24           O  
ATOM   2423  N   ASP A 149     -10.667 -17.381  20.366  1.00 96.90           N  
ATOM   2424  H   ASP A 149     -11.318 -17.329  19.595  1.00 96.90           H  
ATOM   2425  CA  ASP A 149      -9.256 -17.074  20.078  1.00 96.90           C  
ATOM   2426  HA  ASP A 149      -8.633 -17.720  20.696  1.00 96.90           H  
ATOM   2427  C   ASP A 149      -8.910 -15.620  20.464  1.00 96.90           C  
ATOM   2428  CB  ASP A 149      -8.929 -17.429  18.616  1.00 96.90           C  
ATOM   2429  HB2 ASP A 149      -9.308 -18.430  18.411  1.00 96.90           H  
ATOM   2430  HB3 ASP A 149      -9.443 -16.735  17.952  1.00 96.90           H  
ATOM   2431  O   ASP A 149      -8.785 -14.720  19.629  1.00 96.90           O  
ATOM   2432  CG  ASP A 149      -7.425 -17.417  18.292  1.00 96.90           C  
ATOM   2433  OD1 ASP A 149      -6.621 -16.943  19.132  1.00 96.90           O  
ATOM   2434  OD2 ASP A 149      -7.077 -17.840  17.160  1.00 96.90           O  
ATOM   2435  N   GLN A 150      -8.802 -15.376  21.774  1.00 95.75           N  
ATOM   2436  H   GLN A 150      -8.961 -16.148  22.405  1.00 95.75           H  
ATOM   2437  CA  GLN A 150      -8.504 -14.047  22.324  1.00 95.75           C  
ATOM   2438  HA  GLN A 150      -9.222 -13.332  21.923  1.00 95.75           H  
ATOM   2439  C   GLN A 150      -7.117 -13.538  21.915  1.00 95.75           C  
ATOM   2440  CB  GLN A 150      -8.622 -14.064  23.858  1.00 95.75           C  
ATOM   2441  HB2 GLN A 150      -8.334 -13.085  24.241  1.00 95.75           H  
ATOM   2442  HB3 GLN A 150      -7.928 -14.800  24.265  1.00 95.75           H  
ATOM   2443  O   GLN A 150      -6.943 -12.340  21.689  1.00 95.75           O  
ATOM   2444  CG  GLN A 150     -10.038 -14.385  24.357  1.00 95.75           C  
ATOM   2445  HG2 GLN A 150     -10.050 -14.336  25.446  1.00 95.75           H  
ATOM   2446  HG3 GLN A 150     -10.297 -15.404  24.070  1.00 95.75           H  
ATOM   2447  CD  GLN A 150     -11.091 -13.419  23.823  1.00 95.75           C  
ATOM   2448  NE2 GLN A 150     -12.226 -13.910  23.378  1.00 95.75           N  
ATOM   2449 HE21 GLN A 150     -12.374 -14.908  23.358  1.00 95.75           H  
ATOM   2450 HE22 GLN A 150     -12.869 -13.234  22.990  1.00 95.75           H  
ATOM   2451  OE1 GLN A 150     -10.924 -12.213  23.785  1.00 95.75           O  
ATOM   2452  N   ASP A 151      -6.143 -14.436  21.757  1.00 96.42           N  
ATOM   2453  H   ASP A 151      -6.341 -15.413  21.921  1.00 96.42           H  
ATOM   2454  CA  ASP A 151      -4.795 -14.056  21.341  1.00 96.42           C  
ATOM   2455  HA  ASP A 151      -4.442 -13.250  21.983  1.00 96.42           H  
ATOM   2456  C   ASP A 151      -4.791 -13.537  19.899  1.00 96.42           C  
ATOM   2457  CB  ASP A 151      -3.831 -15.241  21.485  1.00 96.42           C  
ATOM   2458  HB2 ASP A 151      -4.204 -16.087  20.908  1.00 96.42           H  
ATOM   2459  HB3 ASP A 151      -2.867 -14.941  21.074  1.00 96.42           H  
ATOM   2460  O   ASP A 151      -4.134 -12.535  19.606  1.00 96.42           O  
ATOM   2461  CG  ASP A 151      -3.571 -15.665  22.931  1.00 96.42           C  
ATOM   2462  OD1 ASP A 151      -3.595 -14.780  23.813  1.00 96.42           O  
ATOM   2463  OD2 ASP A 151      -3.279 -16.865  23.118  1.00 96.42           O  
ATOM   2464  N   ARG A 152      -5.554 -14.162  18.991  1.00 97.09           N  
ATOM   2465  H   ARG A 152      -6.046 -15.001  19.261  1.00 97.09           H  
ATOM   2466  CA  ARG A 152      -5.746 -13.644  17.628  1.00 97.09           C  
ATOM   2467  HA  ARG A 152      -4.774 -13.504  17.155  1.00 97.09           H  
ATOM   2468  C   ARG A 152      -6.419 -12.277  17.638  1.00 97.09           C  
ATOM   2469  CB  ARG A 152      -6.541 -14.665  16.813  1.00 97.09           C  
ATOM   2470  HB2 ARG A 152      -7.495 -14.853  17.303  1.00 97.09           H  
ATOM   2471  HB3 ARG A 152      -5.958 -15.586  16.787  1.00 97.09           H  
ATOM   2472  O   ARG A 152      -5.937 -11.376  16.953  1.00 97.09           O  
ATOM   2473  CG  ARG A 152      -6.813 -14.221  15.371  1.00 97.09           C  
ATOM   2474  HG2 ARG A 152      -5.868 -14.069  14.849  1.00 97.09           H  
ATOM   2475  HG3 ARG A 152      -7.369 -13.283  15.386  1.00 97.09           H  
ATOM   2476  CD  ARG A 152      -7.664 -15.250  14.621  1.00 97.09           C  
ATOM   2477  HD2 ARG A 152      -7.920 -14.853  13.639  1.00 97.09           H  
ATOM   2478  HD3 ARG A 152      -8.594 -15.400  15.170  1.00 97.09           H  
ATOM   2479  NE  ARG A 152      -6.975 -16.543  14.493  1.00 97.09           N  
ATOM   2480  HE  ARG A 152      -6.977 -17.124  15.319  1.00 97.09           H  
ATOM   2481  NH1 ARG A 152      -6.224 -16.366  12.299  1.00 97.09           N  
ATOM   2482 HH11 ARG A 152      -6.603 -15.439  12.174  1.00 97.09           H  
ATOM   2483 HH12 ARG A 152      -5.674 -16.833  11.592  1.00 97.09           H  
ATOM   2484  NH2 ARG A 152      -5.764 -18.161  13.463  1.00 97.09           N  
ATOM   2485 HH21 ARG A 152      -5.783 -18.707  14.313  1.00 97.09           H  
ATOM   2486 HH22 ARG A 152      -5.255 -18.435  12.635  1.00 97.09           H  
ATOM   2487  CZ  ARG A 152      -6.337 -17.001  13.430  1.00 97.09           C  
ATOM   2488  N   LEU A 153      -7.474 -12.084  18.435  1.00 97.40           N  
ATOM   2489  H   LEU A 153      -7.815 -12.870  18.971  1.00 97.40           H  
ATOM   2490  CA  LEU A 153      -8.116 -10.769  18.578  1.00 97.40           C  
ATOM   2491  HA  LEU A 153      -8.478 -10.451  17.600  1.00 97.40           H  
ATOM   2492  C   LEU A 153      -7.104  -9.703  19.022  1.00 97.40           C  
ATOM   2493  CB  LEU A 153      -9.297 -10.845  19.566  1.00 97.40           C  
ATOM   2494  HB2 LEU A 153      -9.620  -9.831  19.802  1.00 97.40           H  
ATOM   2495  HB3 LEU A 153      -8.951 -11.298  20.495  1.00 97.40           H  
ATOM   2496  O   LEU A 153      -7.016  -8.639  18.406  1.00 97.40           O  
ATOM   2497  CG  LEU A 153     -10.515 -11.632  19.056  1.00 97.40           C  
ATOM   2498  HG  LEU A 153     -10.202 -12.616  18.706  1.00 97.40           H  
ATOM   2499  CD1 LEU A 153     -11.542 -11.806  20.175  1.00 97.40           C  
ATOM   2500 HD11 LEU A 153     -11.083 -12.351  21.000  1.00 97.40           H  
ATOM   2501 HD12 LEU A 153     -12.391 -12.383  19.809  1.00 97.40           H  
ATOM   2502 HD13 LEU A 153     -11.879 -10.835  20.537  1.00 97.40           H  
ATOM   2503  CD2 LEU A 153     -11.220 -10.899  17.915  1.00 97.40           C  
ATOM   2504 HD21 LEU A 153     -10.524 -10.706  17.099  1.00 97.40           H  
ATOM   2505 HD22 LEU A 153     -11.632  -9.954  18.269  1.00 97.40           H  
ATOM   2506 HD23 LEU A 153     -12.032 -11.525  17.543  1.00 97.40           H  
ATOM   2507  N   ALA A 154      -6.276 -10.011  20.022  1.00 96.94           N  
ATOM   2508  H   ALA A 154      -6.407 -10.889  20.505  1.00 96.94           H  
ATOM   2509  CA  ALA A 154      -5.246  -9.102  20.511  1.00 96.94           C  
ATOM   2510  HA  ALA A 154      -5.722  -8.160  20.785  1.00 96.94           H  
ATOM   2511  C   ALA A 154      -4.172  -8.786  19.450  1.00 96.94           C  
ATOM   2512  CB  ALA A 154      -4.628  -9.708  21.775  1.00 96.94           C  
ATOM   2513  HB1 ALA A 154      -5.407  -9.902  22.512  1.00 96.94           H  
ATOM   2514  HB2 ALA A 154      -3.905  -9.014  22.203  1.00 96.94           H  
ATOM   2515  HB3 ALA A 154      -4.127 -10.647  21.539  1.00 96.94           H  
ATOM   2516  O   ALA A 154      -3.726  -7.639  19.349  1.00 96.94           O  
ATOM   2517  N   ARG A 155      -3.755  -9.762  18.629  1.00 96.51           N  
ATOM   2518  H   ARG A 155      -4.124 -10.690  18.781  1.00 96.51           H  
ATOM   2519  CA  ARG A 155      -2.769  -9.554  17.546  1.00 96.51           C  
ATOM   2520  HA  ARG A 155      -1.937  -8.961  17.927  1.00 96.51           H  
ATOM   2521  C   ARG A 155      -3.336  -8.758  16.368  1.00 96.51           C  
ATOM   2522  CB  ARG A 155      -2.214 -10.905  17.061  1.00 96.51           C  
ATOM   2523  HB2 ARG A 155      -3.042 -11.568  16.813  1.00 96.51           H  
ATOM   2524  HB3 ARG A 155      -1.632 -10.738  16.155  1.00 96.51           H  
ATOM   2525  O   ARG A 155      -2.640  -7.903  15.818  1.00 96.51           O  
ATOM   2526  CG  ARG A 155      -1.300 -11.573  18.105  1.00 96.51           C  
ATOM   2527  HG2 ARG A 155      -1.882 -11.874  18.976  1.00 96.51           H  
ATOM   2528  HG3 ARG A 155      -0.556 -10.850  18.440  1.00 96.51           H  
ATOM   2529  CD  ARG A 155      -0.551 -12.795  17.551  1.00 96.51           C  
ATOM   2530  HD2 ARG A 155       0.175 -12.447  16.816  1.00 96.51           H  
ATOM   2531  HD3 ARG A 155      -0.001 -13.276  18.360  1.00 96.51           H  
ATOM   2532  NE  ARG A 155      -1.439 -13.764  16.888  1.00 96.51           N  
ATOM   2533  HE  ARG A 155      -1.684 -13.575  15.927  1.00 96.51           H  
ATOM   2534  NH1 ARG A 155      -2.019 -15.109  18.653  1.00 96.51           N  
ATOM   2535 HH11 ARG A 155      -2.592 -15.861  19.009  1.00 96.51           H  
ATOM   2536 HH12 ARG A 155      -1.578 -14.464  19.292  1.00 96.51           H  
ATOM   2537  NH2 ARG A 155      -2.808 -15.540  16.607  1.00 96.51           N  
ATOM   2538 HH21 ARG A 155      -2.862 -15.307  15.626  1.00 96.51           H  
ATOM   2539 HH22 ARG A 155      -3.412 -16.260  16.977  1.00 96.51           H  
ATOM   2540  CZ  ARG A 155      -2.079 -14.799  17.390  1.00 96.51           C  
ATOM   2541  N   MET A 156      -4.598  -8.986  16.013  1.00 97.86           N  
ATOM   2542  H   MET A 156      -5.095  -9.728  16.486  1.00 97.86           H  
ATOM   2543  CA  MET A 156      -5.243  -8.336  14.867  1.00 97.86           C  
ATOM   2544  HA  MET A 156      -4.488  -8.156  14.102  1.00 97.86           H  
ATOM   2545  C   MET A 156      -5.856  -6.965  15.198  1.00 97.86           C  
ATOM   2546  CB  MET A 156      -6.288  -9.273  14.255  1.00 97.86           C  
ATOM   2547  HB2 MET A 156      -7.084  -9.460  14.976  1.00 97.86           H  
ATOM   2548  HB3 MET A 156      -6.703  -8.780  13.376  1.00 97.86           H  
ATOM   2549  O   MET A 156      -6.120  -6.188  14.283  1.00 97.86           O  
ATOM   2550  CG  MET A 156      -5.715 -10.604  13.767  1.00 97.86           C  
ATOM   2551  HG2 MET A 156      -4.944 -10.411  13.022  1.00 97.86           H  
ATOM   2552  HG3 MET A 156      -5.247 -11.129  14.600  1.00 97.86           H  
ATOM   2553  SD  MET A 156      -6.968 -11.702  13.050  1.00 97.86           S  
ATOM   2554  CE  MET A 156      -7.269 -10.880  11.476  1.00 97.86           C  
ATOM   2555  HE1 MET A 156      -7.490 -11.631  10.718  1.00 97.86           H  
ATOM   2556  HE2 MET A 156      -6.390 -10.312  11.171  1.00 97.86           H  
ATOM   2557  HE3 MET A 156      -8.130 -10.224  11.603  1.00 97.86           H  
ATOM   2558  N   SER A 157      -6.040  -6.637  16.482  1.00 98.44           N  
ATOM   2559  H   SER A 157      -5.928  -7.363  17.175  1.00 98.44           H  
ATOM   2560  CA  SER A 157      -6.523  -5.326  16.938  1.00 98.44           C  
ATOM   2561  HA  SER A 157      -7.557  -5.207  16.615  1.00 98.44           H  
ATOM   2562  C   SER A 157      -5.704  -4.170  16.357  1.00 98.44           C  
ATOM   2563  CB  SER A 157      -6.492  -5.261  18.471  1.00 98.44           C  
ATOM   2564  HB2 SER A 157      -7.126  -6.047  18.883  1.00 98.44           H  
ATOM   2565  HB3 SER A 157      -5.470  -5.427  18.811  1.00 98.44           H  
ATOM   2566  O   SER A 157      -4.473  -4.234  16.257  1.00 98.44           O  
ATOM   2567  OG  SER A 157      -6.939  -4.005  18.955  1.00 98.44           O  
ATOM   2568  HG  SER A 157      -6.455  -3.845  19.769  1.00 98.44           H  
ATOM   2569  N   LEU A 158      -6.396  -3.083  16.014  1.00 98.59           N  
ATOM   2570  H   LEU A 158      -7.399  -3.121  16.121  1.00 98.59           H  
ATOM   2571  CA  LEU A 158      -5.787  -1.795  15.689  1.00 98.59           C  
ATOM   2572  HA  LEU A 158      -4.988  -1.944  14.962  1.00 98.59           H  
ATOM   2573  C   LEU A 158      -5.149  -1.138  16.905  1.00 98.59           C  
ATOM   2574  CB  LEU A 158      -6.853  -0.840  15.122  1.00 98.59           C  
ATOM   2575  HB2 LEU A 158      -6.396   0.141  14.994  1.00 98.59           H  
ATOM   2576  HB3 LEU A 158      -7.658  -0.731  15.849  1.00 98.59           H  
ATOM   2577  O   LEU A 158      -4.266  -0.304  16.740  1.00 98.59           O  
ATOM   2578  CG  LEU A 158      -7.444  -1.273  13.776  1.00 98.59           C  
ATOM   2579  HG  LEU A 158      -8.023  -2.190  13.888  1.00 98.59           H  
ATOM   2580  CD1 LEU A 158      -8.349  -0.179  13.216  1.00 98.59           C  
ATOM   2581 HD11 LEU A 158      -8.740  -0.490  12.247  1.00 98.59           H  
ATOM   2582 HD12 LEU A 158      -7.784   0.745  13.092  1.00 98.59           H  
ATOM   2583 HD13 LEU A 158      -9.186  -0.003  13.892  1.00 98.59           H  
ATOM   2584  CD2 LEU A 158      -6.315  -1.500  12.783  1.00 98.59           C  
ATOM   2585 HD21 LEU A 158      -5.557  -0.723  12.880  1.00 98.59           H  
ATOM   2586 HD22 LEU A 158      -5.880  -2.482  12.967  1.00 98.59           H  
ATOM   2587 HD23 LEU A 158      -6.717  -1.483  11.770  1.00 98.59           H  
ATOM   2588  N   ILE A 159      -5.593  -1.497  18.107  1.00 98.47           N  
ATOM   2589  H   ILE A 159      -6.277  -2.239  18.156  1.00 98.47           H  
ATOM   2590  CA  ILE A 159      -5.121  -0.927  19.362  1.00 98.47           C  
ATOM   2591  HA  ILE A 159      -4.513  -0.049  19.140  1.00 98.47           H  
ATOM   2592  C   ILE A 159      -4.237  -1.948  20.061  1.00 98.47           C  
ATOM   2593  CB  ILE A 159      -6.292  -0.455  20.243  1.00 98.47           C  
ATOM   2594  HB  ILE A 159      -6.834  -1.332  20.595  1.00 98.47           H  
ATOM   2595  O   ILE A 159      -4.672  -3.049  20.396  1.00 98.47           O  
ATOM   2596  CG1 ILE A 159      -7.295   0.416  19.454  1.00 98.47           C  
ATOM   2597 HG12 ILE A 159      -7.715  -0.163  18.631  1.00 98.47           H  
ATOM   2598 HG13 ILE A 159      -8.136   0.642  20.110  1.00 98.47           H  
ATOM   2599  CG2 ILE A 159      -5.754   0.299  21.474  1.00 98.47           C  
ATOM   2600 HG21 ILE A 159      -6.585   0.697  22.058  1.00 98.47           H  
ATOM   2601 HG22 ILE A 159      -5.196  -0.387  22.111  1.00 98.47           H  
ATOM   2602 HG23 ILE A 159      -5.087   1.107  21.171  1.00 98.47           H  
ATOM   2603  CD1 ILE A 159      -6.723   1.719  18.875  1.00 98.47           C  
ATOM   2604 HD11 ILE A 159      -7.513   2.251  18.345  1.00 98.47           H  
ATOM   2605 HD12 ILE A 159      -6.344   2.362  19.670  1.00 98.47           H  
ATOM   2606 HD13 ILE A 159      -5.921   1.493  18.172  1.00 98.47           H  
ATOM   2607  N   ASP A 160      -2.985  -1.566  20.264  1.00 97.09           N  
ATOM   2608  H   ASP A 160      -2.731  -0.634  19.970  1.00 97.09           H  
ATOM   2609  CA  ASP A 160      -2.062  -2.269  21.132  1.00 97.09           C  
ATOM   2610  HA  ASP A 160      -2.187  -3.341  20.980  1.00 97.09           H  
ATOM   2611  C   ASP A 160      -2.375  -1.930  22.587  1.00 97.09           C  
ATOM   2612  CB  ASP A 160      -0.625  -1.859  20.782  1.00 97.09           C  
ATOM   2613  HB2 ASP A 160      -0.363  -0.928  21.284  1.00 97.09           H  
ATOM   2614  HB3 ASP A 160      -0.554  -1.687  19.708  1.00 97.09           H  
ATOM   2615  O   ASP A 160      -2.342  -0.757  22.954  1.00 97.09           O  
ATOM   2616  CG  ASP A 160       0.379  -2.938  21.161  1.00 97.09           C  
ATOM   2617  OD1 ASP A 160       0.073  -3.770  22.039  1.00 97.09           O  
ATOM   2618  OD2 ASP A 160       1.354  -3.081  20.384  1.00 97.09           O  
ATOM   2619  N   GLU A 161      -2.674  -2.940  23.401  1.00 94.33           N  
ATOM   2620  H   GLU A 161      -2.729  -3.869  23.009  1.00 94.33           H  
ATOM   2621  CA  GLU A 161      -3.020  -2.782  24.820  1.00 94.33           C  
ATOM   2622  HA  GLU A 161      -2.991  -1.723  25.076  1.00 94.33           H  
ATOM   2623  C   GLU A 161      -1.995  -3.438  25.761  1.00 94.33           C  
ATOM   2624  CB  GLU A 161      -4.462  -3.258  25.081  1.00 94.33           C  
ATOM   2625  HB2 GLU A 161      -4.553  -4.314  24.827  1.00 94.33           H  
ATOM   2626  HB3 GLU A 161      -4.686  -3.132  26.140  1.00 94.33           H  
ATOM   2627  O   GLU A 161      -2.220  -3.519  26.964  1.00 94.33           O  
ATOM   2628  CG  GLU A 161      -5.480  -2.439  24.275  1.00 94.33           C  
ATOM   2629  HG2 GLU A 161      -5.403  -2.698  23.219  1.00 94.33           H  
ATOM   2630  HG3 GLU A 161      -5.236  -1.381  24.376  1.00 94.33           H  
ATOM   2631  CD  GLU A 161      -6.916  -2.673  24.755  1.00 94.33           C  
ATOM   2632  OE1 GLU A 161      -7.495  -1.698  25.297  1.00 94.33           O  
ATOM   2633  OE2 GLU A 161      -7.426  -3.793  24.540  1.00 94.33           O  
ATOM   2634  N   GLY A 162      -0.833  -3.866  25.250  1.00 89.18           N  
ATOM   2635  H   GLY A 162      -0.678  -3.757  24.258  1.00 89.18           H  
ATOM   2636  CA  GLY A 162       0.232  -4.494  26.050  1.00 89.18           C  
ATOM   2637  HA2 GLY A 162       0.954  -4.951  25.373  1.00 89.18           H  
ATOM   2638  HA3 GLY A 162      -0.210  -5.282  26.660  1.00 89.18           H  
ATOM   2639  C   GLY A 162       1.001  -3.552  26.995  1.00 89.18           C  
ATOM   2640  O   GLY A 162       2.042  -3.936  27.524  1.00 89.18           O  
ATOM   2641  N   GLY A 163       0.542  -2.312  27.179  1.00 91.31           N  
ATOM   2642  H   GLY A 163      -0.374  -2.101  26.808  1.00 91.31           H  
ATOM   2643  CA  GLY A 163       1.217  -1.259  27.937  1.00 91.31           C  
ATOM   2644  HA2 GLY A 163       1.200  -1.506  28.999  1.00 91.31           H  
ATOM   2645  HA3 GLY A 163       2.256  -1.195  27.611  1.00 91.31           H  
ATOM   2646  C   GLY A 163       0.537   0.096  27.738  1.00 91.31           C  
ATOM   2647  O   GLY A 163      -0.690   0.192  27.776  1.00 91.31           O  
ATOM   2648  N   GLU A 164       1.317   1.157  27.495  1.00 92.78           N  
ATOM   2649  H   GLU A 164       2.315   1.022  27.420  1.00 92.78           H  
ATOM   2650  CA  GLU A 164       0.737   2.380  26.922  1.00 92.78           C  
ATOM   2651  HA  GLU A 164      -0.013   2.761  27.616  1.00 92.78           H  
ATOM   2652  C   GLU A 164       0.039   2.017  25.605  1.00 92.78           C  
ATOM   2653  CB  GLU A 164       1.805   3.470  26.717  1.00 92.78           C  
ATOM   2654  HB2 GLU A 164       2.288   3.675  27.672  1.00 92.78           H  
ATOM   2655  HB3 GLU A 164       2.561   3.089  26.030  1.00 92.78           H  
ATOM   2656  O   GLU A 164       0.560   1.220  24.826  1.00 92.78           O  
ATOM   2657  CG  GLU A 164       1.210   4.787  26.172  1.00 92.78           C  
ATOM   2658  HG2 GLU A 164       0.601   4.573  25.294  1.00 92.78           H  
ATOM   2659  HG3 GLU A 164       0.555   5.212  26.932  1.00 92.78           H  
ATOM   2660  CD  GLU A 164       2.256   5.829  25.746  1.00 92.78           C  
ATOM   2661  OE1 GLU A 164       1.832   6.960  25.404  1.00 92.78           O  
ATOM   2662  OE2 GLU A 164       3.458   5.483  25.664  1.00 92.78           O  
ATOM   2663  N   ARG A 165      -1.153   2.570  25.368  1.00 97.72           N  
ATOM   2664  H   ARG A 165      -1.524   3.233  26.033  1.00 97.72           H  
ATOM   2665  CA  ARG A 165      -1.940   2.205  24.191  1.00 97.72           C  
ATOM   2666  HA  ARG A 165      -1.832   1.127  24.075  1.00 97.72           H  
ATOM   2667  C   ARG A 165      -1.379   2.843  22.926  1.00 97.72           C  
ATOM   2668  CB  ARG A 165      -3.430   2.509  24.378  1.00 97.72           C  
ATOM   2669  HB2 ARG A 165      -3.551   3.572  24.589  1.00 97.72           H  
ATOM   2670  HB3 ARG A 165      -3.947   2.270  23.449  1.00 97.72           H  
ATOM   2671  O   ARG A 165      -1.133   4.051  22.901  1.00 97.72           O  
ATOM   2672  CG  ARG A 165      -4.062   1.675  25.503  1.00 97.72           C  
ATOM   2673  HG2 ARG A 165      -3.587   1.909  26.455  1.00 97.72           H  
ATOM   2674  HG3 ARG A 165      -3.906   0.617  25.292  1.00 97.72           H  
ATOM   2675  CD  ARG A 165      -5.571   1.931  25.616  1.00 97.72           C  
ATOM   2676  HD2 ARG A 165      -5.968   1.276  26.391  1.00 97.72           H  
ATOM   2677  HD3 ARG A 165      -6.043   1.657  24.672  1.00 97.72           H  
ATOM   2678  NE  ARG A 165      -5.873   3.343  25.948  1.00 97.72           N  
ATOM   2679  HE  ARG A 165      -5.083   3.950  26.113  1.00 97.72           H  
ATOM   2680  NH1 ARG A 165      -8.154   3.152  25.911  1.00 97.72           N  
ATOM   2681 HH11 ARG A 165      -9.075   3.563  25.965  1.00 97.72           H  
ATOM   2682 HH12 ARG A 165      -8.055   2.155  25.779  1.00 97.72           H  
ATOM   2683  NH2 ARG A 165      -7.223   5.152  26.279  1.00 97.72           N  
ATOM   2684 HH21 ARG A 165      -6.422   5.763  26.350  1.00 97.72           H  
ATOM   2685 HH22 ARG A 165      -8.146   5.561  26.284  1.00 97.72           H  
ATOM   2686  CZ  ARG A 165      -7.078   3.875  26.049  1.00 97.72           C  
ATOM   2687  N   TYR A 166      -1.271   2.056  21.858  1.00 98.05           N  
ATOM   2688  H   TYR A 166      -1.527   1.085  21.966  1.00 98.05           H  
ATOM   2689  CA  TYR A 166      -0.831   2.525  20.540  1.00 98.05           C  
ATOM   2690  HA  TYR A 166      -0.782   3.614  20.556  1.00 98.05           H  
ATOM   2691  C   TYR A 166      -1.811   2.124  19.437  1.00 98.05           C  
ATOM   2692  CB  TYR A 166       0.571   1.996  20.202  1.00 98.05           C  
ATOM   2693  HB2 TYR A 166       0.588   0.911  20.302  1.00 98.05           H  
ATOM   2694  HB3 TYR A 166       0.747   2.227  19.152  1.00 98.05           H  
ATOM   2695  O   TYR A 166      -2.383   1.042  19.499  1.00 98.05           O  
ATOM   2696  CG  TYR A 166       1.700   2.596  21.019  1.00 98.05           C  
ATOM   2697  CD1 TYR A 166       2.463   3.660  20.506  1.00 98.05           C  
ATOM   2698  HD1 TYR A 166       2.291   4.005  19.498  1.00 98.05           H  
ATOM   2699  CD2 TYR A 166       1.990   2.094  22.297  1.00 98.05           C  
ATOM   2700  HD2 TYR A 166       1.450   1.232  22.660  1.00 98.05           H  
ATOM   2701  CE1 TYR A 166       3.446   4.277  21.304  1.00 98.05           C  
ATOM   2702  HE1 TYR A 166       4.014   5.113  20.923  1.00 98.05           H  
ATOM   2703  CE2 TYR A 166       2.953   2.723  23.111  1.00 98.05           C  
ATOM   2704  HE2 TYR A 166       3.150   2.343  24.103  1.00 98.05           H  
ATOM   2705  OH  TYR A 166       4.556   4.521  23.399  1.00 98.05           O  
ATOM   2706  HH  TYR A 166       4.250   4.627  24.302  1.00 98.05           H  
ATOM   2707  CZ  TYR A 166       3.665   3.841  22.627  1.00 98.05           C  
ATOM   2708  N   VAL A 167      -1.958   2.938  18.390  1.00 98.56           N  
ATOM   2709  H   VAL A 167      -1.439   3.805  18.386  1.00 98.56           H  
ATOM   2710  CA  VAL A 167      -2.592   2.495  17.136  1.00 98.56           C  
ATOM   2711  HA  VAL A 167      -3.350   1.751  17.383  1.00 98.56           H  
ATOM   2712  C   VAL A 167      -1.539   1.844  16.250  1.00 98.56           C  
ATOM   2713  CB  VAL A 167      -3.319   3.614  16.373  1.00 98.56           C  
ATOM   2714  HB  VAL A 167      -2.596   4.376  16.082  1.00 98.56           H  
ATOM   2715  O   VAL A 167      -0.477   2.423  16.029  1.00 98.56           O  
ATOM   2716  CG1 VAL A 167      -3.965   3.109  15.080  1.00 98.56           C  
ATOM   2717 HG11 VAL A 167      -3.206   2.743  14.389  1.00 98.56           H  
ATOM   2718 HG12 VAL A 167      -4.485   3.929  14.584  1.00 98.56           H  
ATOM   2719 HG13 VAL A 167      -4.672   2.306  15.294  1.00 98.56           H  
ATOM   2720  CG2 VAL A 167      -4.443   4.213  17.232  1.00 98.56           C  
ATOM   2721 HG21 VAL A 167      -4.086   4.468  18.230  1.00 98.56           H  
ATOM   2722 HG22 VAL A 167      -5.252   3.490  17.337  1.00 98.56           H  
ATOM   2723 HG23 VAL A 167      -4.843   5.103  16.745  1.00 98.56           H  
ATOM   2724  N   ARG A 168      -1.837   0.650  15.735  1.00 98.26           N  
ATOM   2725  H   ARG A 168      -2.737   0.266  15.983  1.00 98.26           H  
ATOM   2726  CA  ARG A 168      -0.994  -0.131  14.822  1.00 98.26           C  
ATOM   2727  HA  ARG A 168       0.053   0.125  14.985  1.00 98.26           H  
ATOM   2728  C   ARG A 168      -1.325   0.228  13.373  1.00 98.26           C  
ATOM   2729  CB  ARG A 168      -1.194  -1.632  15.107  1.00 98.26           C  
ATOM   2730  HB2 ARG A 168      -0.586  -2.202  14.404  1.00 98.26           H  
ATOM   2731  HB3 ARG A 168      -2.239  -1.890  14.940  1.00 98.26           H  
ATOM   2732  O   ARG A 168      -2.324  -0.239  12.824  1.00 98.26           O  
ATOM   2733  CG  ARG A 168      -0.814  -2.040  16.542  1.00 98.26           C  
ATOM   2734  HG2 ARG A 168       0.226  -1.776  16.736  1.00 98.26           H  
ATOM   2735  HG3 ARG A 168      -1.453  -1.522  17.257  1.00 98.26           H  
ATOM   2736  CD  ARG A 168      -1.007  -3.551  16.714  1.00 98.26           C  
ATOM   2737  HD2 ARG A 168      -0.380  -4.078  15.994  1.00 98.26           H  
ATOM   2738  HD3 ARG A 168      -2.048  -3.771  16.477  1.00 98.26           H  
ATOM   2739  NE  ARG A 168      -0.693  -4.033  18.081  1.00 98.26           N  
ATOM   2740  HE  ARG A 168      -0.064  -3.498  18.663  1.00 98.26           H  
ATOM   2741  NH1 ARG A 168      -2.097  -5.842  18.018  1.00 98.26           N  
ATOM   2742 HH11 ARG A 168      -2.609  -6.555  18.517  1.00 98.26           H  
ATOM   2743 HH12 ARG A 168      -2.447  -5.560  17.114  1.00 98.26           H  
ATOM   2744  NH2 ARG A 168      -0.911  -5.477  19.853  1.00 98.26           N  
ATOM   2745 HH21 ARG A 168      -1.405  -6.260  20.257  1.00 98.26           H  
ATOM   2746 HH22 ARG A 168      -0.310  -4.931  20.454  1.00 98.26           H  
ATOM   2747  CZ  ARG A 168      -1.225  -5.107  18.643  1.00 98.26           C  
ATOM   2748  N   MET A 169      -0.476   1.035  12.737  1.00 98.45           N  
ATOM   2749  H   MET A 169       0.354   1.354  13.215  1.00 98.45           H  
ATOM   2750  CA  MET A 169      -0.771   1.607  11.415  1.00 98.45           C  
ATOM   2751  HA  MET A 169      -1.781   2.015  11.435  1.00 98.45           H  
ATOM   2752  C   MET A 169      -0.753   0.566  10.295  1.00 98.45           C  
ATOM   2753  CB  MET A 169       0.202   2.753  11.103  1.00 98.45           C  
ATOM   2754  HB2 MET A 169      -0.058   3.184  10.136  1.00 98.45           H  
ATOM   2755  HB3 MET A 169       1.217   2.362  11.038  1.00 98.45           H  
ATOM   2756  O   MET A 169      -1.529   0.672   9.350  1.00 98.45           O  
ATOM   2757  CG  MET A 169       0.159   3.860  12.162  1.00 98.45           C  
ATOM   2758  HG2 MET A 169       0.774   4.691  11.816  1.00 98.45           H  
ATOM   2759  HG3 MET A 169       0.611   3.482  13.079  1.00 98.45           H  
ATOM   2760  SD  MET A 169      -1.505   4.476  12.570  1.00 98.45           S  
ATOM   2761  CE  MET A 169      -1.876   5.403  11.060  1.00 98.45           C  
ATOM   2762  HE1 MET A 169      -2.024   4.702  10.239  1.00 98.45           H  
ATOM   2763  HE2 MET A 169      -1.054   6.078  10.826  1.00 98.45           H  
ATOM   2764  HE3 MET A 169      -2.791   5.979  11.205  1.00 98.45           H  
ATOM   2765  N   ALA A 170       0.065  -0.481  10.425  1.00 98.04           N  
ATOM   2766  H   ALA A 170       0.720  -0.485  11.194  1.00 98.04           H  
ATOM   2767  CA  ALA A 170       0.062  -1.608   9.493  1.00 98.04           C  
ATOM   2768  HA  ALA A 170       0.201  -1.237   8.478  1.00 98.04           H  
ATOM   2769  C   ALA A 170      -1.270  -2.368   9.514  1.00 98.04           C  
ATOM   2770  CB  ALA A 170       1.235  -2.520   9.843  1.00 98.04           C  
ATOM   2771  HB1 ALA A 170       2.152  -1.930   9.856  1.00 98.04           H  
ATOM   2772  HB2 ALA A 170       1.085  -2.973  10.823  1.00 98.04           H  
ATOM   2773  HB3 ALA A 170       1.320  -3.309   9.095  1.00 98.04           H  
ATOM   2774  O   ALA A 170      -1.833  -2.644   8.459  1.00 98.04           O  
ATOM   2775  N   ASN A 171      -1.810  -2.639  10.707  1.00 98.28           N  
ATOM   2776  H   ASN A 171      -1.294  -2.409  11.544  1.00 98.28           H  
ATOM   2777  CA  ASN A 171      -3.112  -3.288  10.849  1.00 98.28           C  
ATOM   2778  HA  ASN A 171      -3.106  -4.219  10.281  1.00 98.28           H  
ATOM   2779  C   ASN A 171      -4.213  -2.401  10.247  1.00 98.28           C  
ATOM   2780  CB  ASN A 171      -3.392  -3.623  12.329  1.00 98.28           C  
ATOM   2781  HB2 ASN A 171      -3.359  -2.717  12.934  1.00 98.28           H  
ATOM   2782  HB3 ASN A 171      -4.400  -4.033  12.388  1.00 98.28           H  
ATOM   2783  O   ASN A 171      -5.066  -2.900   9.521  1.00 98.28           O  
ATOM   2784  CG  ASN A 171      -2.463  -4.660  12.942  1.00 98.28           C  
ATOM   2785  ND2 ASN A 171      -2.846  -5.244  14.055  1.00 98.28           N  
ATOM   2786 HD21 ASN A 171      -3.725  -5.001  14.490  1.00 98.28           H  
ATOM   2787 HD22 ASN A 171      -2.320  -6.048  14.366  1.00 98.28           H  
ATOM   2788  OD1 ASN A 171      -1.383  -4.945  12.456  1.00 98.28           O  
ATOM   2789  N   LEU A 172      -4.156  -1.081  10.474  1.00 98.80           N  
ATOM   2790  H   LEU A 172      -3.443  -0.732  11.098  1.00 98.80           H  
ATOM   2791  CA  LEU A 172      -5.095  -0.124   9.877  1.00 98.80           C  
ATOM   2792  HA  LEU A 172      -6.114  -0.413  10.136  1.00 98.80           H  
ATOM   2793  C   LEU A 172      -5.038  -0.143   8.348  1.00 98.80           C  
ATOM   2794  CB  LEU A 172      -4.820   1.276  10.453  1.00 98.80           C  
ATOM   2795  HB2 LEU A 172      -4.935   1.240  11.536  1.00 98.80           H  
ATOM   2796  HB3 LEU A 172      -3.786   1.543  10.235  1.00 98.80           H  
ATOM   2797  O   LEU A 172      -6.082  -0.210   7.704  1.00 98.80           O  
ATOM   2798  CG  LEU A 172      -5.727   2.387   9.890  1.00 98.80           C  
ATOM   2799  HG  LEU A 172      -5.616   2.445   8.808  1.00 98.80           H  
ATOM   2800  CD1 LEU A 172      -7.204   2.175  10.228  1.00 98.80           C  
ATOM   2801 HD11 LEU A 172      -7.792   3.005   9.837  1.00 98.80           H  
ATOM   2802 HD12 LEU A 172      -7.339   2.120  11.308  1.00 98.80           H  
ATOM   2803 HD13 LEU A 172      -7.569   1.259   9.763  1.00 98.80           H  
ATOM   2804  CD2 LEU A 172      -5.274   3.720  10.485  1.00 98.80           C  
ATOM   2805 HD21 LEU A 172      -5.894   4.529  10.099  1.00 98.80           H  
ATOM   2806 HD22 LEU A 172      -5.345   3.695  11.572  1.00 98.80           H  
ATOM   2807 HD23 LEU A 172      -4.242   3.911  10.190  1.00 98.80           H  
ATOM   2808  N   ALA A 173      -3.833  -0.132   7.776  1.00 98.55           N  
ATOM   2809  H   ALA A 173      -3.015  -0.057   8.363  1.00 98.55           H  
ATOM   2810  CA  ALA A 173      -3.644  -0.189   6.334  1.00 98.55           C  
ATOM   2811  HA  ALA A 173      -4.205   0.627   5.878  1.00 98.55           H  
ATOM   2812  C   ALA A 173      -4.177  -1.500   5.736  1.00 98.55           C  
ATOM   2813  CB  ALA A 173      -2.156   0.017   6.026  1.00 98.55           C  
ATOM   2814  HB1 ALA A 173      -2.014   0.068   4.947  1.00 98.55           H  
ATOM   2815  HB2 ALA A 173      -1.568  -0.810   6.423  1.00 98.55           H  
ATOM   2816  HB3 ALA A 173      -1.810   0.950   6.470  1.00 98.55           H  
ATOM   2817  O   ALA A 173      -4.840  -1.462   4.706  1.00 98.55           O  
ATOM   2818  N   ILE A 174      -3.944  -2.643   6.391  1.00 98.41           N  
ATOM   2819  H   ILE A 174      -3.372  -2.606   7.223  1.00 98.41           H  
ATOM   2820  CA  ILE A 174      -4.426  -3.956   5.932  1.00 98.41           C  
ATOM   2821  HA  ILE A 174      -4.144  -4.090   4.888  1.00 98.41           H  
ATOM   2822  C   ILE A 174      -5.952  -4.040   5.987  1.00 98.41           C  
ATOM   2823  CB  ILE A 174      -3.775  -5.083   6.764  1.00 98.41           C  
ATOM   2824  HB  ILE A 174      -3.886  -4.838   7.820  1.00 98.41           H  
ATOM   2825  O   ILE A 174      -6.576  -4.439   5.010  1.00 98.41           O  
ATOM   2826  CG1 ILE A 174      -2.271  -5.170   6.433  1.00 98.41           C  
ATOM   2827 HG12 ILE A 174      -1.846  -4.168   6.377  1.00 98.41           H  
ATOM   2828 HG13 ILE A 174      -2.133  -5.639   5.459  1.00 98.41           H  
ATOM   2829  CG2 ILE A 174      -4.450  -6.448   6.521  1.00 98.41           C  
ATOM   2830 HG21 ILE A 174      -4.519  -6.661   5.455  1.00 98.41           H  
ATOM   2831 HG22 ILE A 174      -5.454  -6.450   6.945  1.00 98.41           H  
ATOM   2832 HG23 ILE A 174      -3.886  -7.243   7.009  1.00 98.41           H  
ATOM   2833  CD1 ILE A 174      -1.470  -5.946   7.479  1.00 98.41           C  
ATOM   2834 HD11 ILE A 174      -0.411  -5.800   7.266  1.00 98.41           H  
ATOM   2835 HD12 ILE A 174      -1.685  -5.567   8.478  1.00 98.41           H  
ATOM   2836 HD13 ILE A 174      -1.697  -7.011   7.432  1.00 98.41           H  
ATOM   2837  N   ILE A 175      -6.558  -3.664   7.116  1.00 98.48           N  
ATOM   2838  H   ILE A 175      -5.986  -3.337   7.882  1.00 98.48           H  
ATOM   2839  CA  ILE A 175      -8.011  -3.764   7.319  1.00 98.48           C  
ATOM   2840  HA  ILE A 175      -8.339  -4.768   7.050  1.00 98.48           H  
ATOM   2841  C   ILE A 175      -8.760  -2.795   6.403  1.00 98.48           C  
ATOM   2842  CB  ILE A 175      -8.350  -3.511   8.805  1.00 98.48           C  
ATOM   2843  HB  ILE A 175      -7.895  -2.567   9.105  1.00 98.48           H  
ATOM   2844  O   ILE A 175      -9.826  -3.126   5.892  1.00 98.48           O  
ATOM   2845  CG1 ILE A 175      -7.761  -4.643   9.673  1.00 98.48           C  
ATOM   2846 HG12 ILE A 175      -8.266  -5.581   9.442  1.00 98.48           H  
ATOM   2847 HG13 ILE A 175      -6.705  -4.780   9.443  1.00 98.48           H  
ATOM   2848  CG2 ILE A 175      -9.870  -3.399   9.036  1.00 98.48           C  
ATOM   2849 HG21 ILE A 175     -10.375  -4.278   8.634  1.00 98.48           H  
ATOM   2850 HG22 ILE A 175     -10.252  -2.504   8.546  1.00 98.48           H  
ATOM   2851 HG23 ILE A 175     -10.104  -3.299  10.095  1.00 98.48           H  
ATOM   2852  CD1 ILE A 175      -7.869  -4.358  11.173  1.00 98.48           C  
ATOM   2853 HD11 ILE A 175      -7.562  -3.329  11.362  1.00 98.48           H  
ATOM   2854 HD12 ILE A 175      -7.227  -5.035  11.737  1.00 98.48           H  
ATOM   2855 HD13 ILE A 175      -8.899  -4.469  11.511  1.00 98.48           H  
ATOM   2856  N   GLY A 176      -8.205  -1.599   6.205  1.00 98.56           N  
ATOM   2857  H   GLY A 176      -7.331  -1.389   6.666  1.00 98.56           H  
ATOM   2858  CA  GLY A 176      -8.810  -0.551   5.395  1.00 98.56           C  
ATOM   2859  HA2 GLY A 176      -9.891  -0.558   5.536  1.00 98.56           H  
ATOM   2860  HA3 GLY A 176      -8.424   0.412   5.729  1.00 98.56           H  
ATOM   2861  C   GLY A 176      -8.551  -0.654   3.898  1.00 98.56           C  
ATOM   2862  O   GLY A 176      -9.017   0.231   3.195  1.00 98.56           O  
ATOM   2863  N   SER A 177      -7.829  -1.670   3.411  1.00 98.53           N  
ATOM   2864  H   SER A 177      -7.532  -2.404   4.038  1.00 98.53           H  
ATOM   2865  CA  SER A 177      -7.479  -1.812   1.990  1.00 98.53           C  
ATOM   2866  HA  SER A 177      -7.900  -0.979   1.426  1.00 98.53           H  
ATOM   2867  C   SER A 177      -8.044  -3.085   1.368  1.00 98.53           C  
ATOM   2868  CB  SER A 177      -5.964  -1.780   1.772  1.00 98.53           C  
ATOM   2869  HB2 SER A 177      -5.767  -1.860   0.703  1.00 98.53           H  
ATOM   2870  HB3 SER A 177      -5.508  -2.636   2.270  1.00 98.53           H  
ATOM   2871  O   SER A 177      -8.044  -4.150   1.984  1.00 98.53           O  
ATOM   2872  OG  SER A 177      -5.382  -0.588   2.262  1.00 98.53           O  
ATOM   2873  HG  SER A 177      -5.262  -0.744   3.201  1.00 98.53           H  
ATOM   2874  N   SER A 178      -8.459  -2.988   0.105  1.00 97.72           N  
ATOM   2875  H   SER A 178      -8.470  -2.073  -0.322  1.00 97.72           H  
ATOM   2876  CA  SER A 178      -8.905  -4.136  -0.706  1.00 97.72           C  
ATOM   2877  HA  SER A 178      -9.566  -4.760  -0.106  1.00 97.72           H  
ATOM   2878  C   SER A 178      -7.758  -5.031  -1.181  1.00 97.72           C  
ATOM   2879  CB  SER A 178      -9.689  -3.653  -1.930  1.00 97.72           C  
ATOM   2880  HB2 SER A 178     -10.626  -3.199  -1.607  1.00 97.72           H  
ATOM   2881  HB3 SER A 178      -9.931  -4.511  -2.558  1.00 97.72           H  
ATOM   2882  O   SER A 178      -7.976  -6.189  -1.521  1.00 97.72           O  
ATOM   2883  OG  SER A 178      -8.939  -2.719  -2.689  1.00 97.72           O  
ATOM   2884  HG  SER A 178      -8.931  -1.881  -2.222  1.00 97.72           H  
ATOM   2885  N   SER A 179      -6.532  -4.505  -1.201  1.00 98.08           N  
ATOM   2886  H   SER A 179      -6.443  -3.538  -0.924  1.00 98.08           H  
ATOM   2887  CA  SER A 179      -5.334  -5.211  -1.651  1.00 98.08           C  
ATOM   2888  HA  SER A 179      -5.507  -6.287  -1.619  1.00 98.08           H  
ATOM   2889  C   SER A 179      -4.158  -4.887  -0.740  1.00 98.08           C  
ATOM   2890  CB  SER A 179      -5.039  -4.826  -3.106  1.00 98.08           C  
ATOM   2891  HB2 SER A 179      -5.752  -5.334  -3.755  1.00 98.08           H  
ATOM   2892  HB3 SER A 179      -5.170  -3.750  -3.226  1.00 98.08           H  
ATOM   2893  O   SER A 179      -3.921  -3.726  -0.408  1.00 98.08           O  
ATOM   2894  OG  SER A 179      -3.719  -5.162  -3.500  1.00 98.08           O  
ATOM   2895  HG  SER A 179      -3.103  -4.581  -3.048  1.00 98.08           H  
ATOM   2896  N   VAL A 180      -3.376  -5.904  -0.400  1.00 98.25           N  
ATOM   2897  H   VAL A 180      -3.650  -6.821  -0.723  1.00 98.25           H  
ATOM   2898  CA  VAL A 180      -2.121  -5.826   0.344  1.00 98.25           C  
ATOM   2899  HA  VAL A 180      -1.851  -4.778   0.474  1.00 98.25           H  
ATOM   2900  C   VAL A 180      -1.047  -6.538  -0.464  1.00 98.25           C  
ATOM   2901  CB  VAL A 180      -2.249  -6.458   1.742  1.00 98.25           C  
ATOM   2902  HB  VAL A 180      -2.523  -7.508   1.645  1.00 98.25           H  
ATOM   2903  O   VAL A 180      -1.210  -7.703  -0.812  1.00 98.25           O  
ATOM   2904  CG1 VAL A 180      -0.921  -6.370   2.511  1.00 98.25           C  
ATOM   2905 HG11 VAL A 180      -0.171  -6.999   2.032  1.00 98.25           H  
ATOM   2906 HG12 VAL A 180      -1.060  -6.731   3.530  1.00 98.25           H  
ATOM   2907 HG13 VAL A 180      -0.565  -5.339   2.530  1.00 98.25           H  
ATOM   2908  CG2 VAL A 180      -3.334  -5.753   2.564  1.00 98.25           C  
ATOM   2909 HG21 VAL A 180      -3.384  -6.197   3.558  1.00 98.25           H  
ATOM   2910 HG22 VAL A 180      -3.122  -4.686   2.641  1.00 98.25           H  
ATOM   2911 HG23 VAL A 180      -4.308  -5.886   2.092  1.00 98.25           H  
ATOM   2912  N   ASN A 181       0.077  -5.892  -0.756  1.00 98.31           N  
ATOM   2913  H   ASN A 181       0.170  -4.922  -0.490  1.00 98.31           H  
ATOM   2914  CA  ASN A 181       1.160  -6.549  -1.482  1.00 98.31           C  
ATOM   2915  HA  ASN A 181       0.986  -7.623  -1.415  1.00 98.31           H  
ATOM   2916  C   ASN A 181       2.535  -6.353  -0.847  1.00 98.31           C  
ATOM   2917  CB  ASN A 181       1.096  -6.201  -2.978  1.00 98.31           C  
ATOM   2918  HB2 ASN A 181       0.085  -6.384  -3.344  1.00 98.31           H  
ATOM   2919  HB3 ASN A 181       1.782  -6.839  -3.535  1.00 98.31           H  
ATOM   2920  O   ASN A 181       2.849  -5.330  -0.244  1.00 98.31           O  
ATOM   2921  CG  ASN A 181       1.429  -4.755  -3.260  1.00 98.31           C  
ATOM   2922  ND2 ASN A 181       2.682  -4.451  -3.500  1.00 98.31           N  
ATOM   2923 HD21 ASN A 181       2.858  -3.457  -3.451  1.00 98.31           H  
ATOM   2924 HD22 ASN A 181       3.424  -5.134  -3.441  1.00 98.31           H  
ATOM   2925  OD1 ASN A 181       0.564  -3.897  -3.268  1.00 98.31           O  
ATOM   2926  N   GLY A 182       3.370  -7.376  -1.015  1.00 97.79           N  
ATOM   2927  H   GLY A 182       3.010  -8.179  -1.510  1.00 97.79           H  
ATOM   2928  CA  GLY A 182       4.809  -7.284  -0.792  1.00 97.79           C  
ATOM   2929  HA2 GLY A 182       5.020  -6.538  -0.025  1.00 97.79           H  
ATOM   2930  HA3 GLY A 182       5.184  -8.246  -0.443  1.00 97.79           H  
ATOM   2931  C   GLY A 182       5.556  -6.893  -2.067  1.00 97.79           C  
ATOM   2932  O   GLY A 182       4.968  -6.804  -3.149  1.00 97.79           O  
ATOM   2933  N   VAL A 183       6.869  -6.700  -1.922  1.00 97.98           N  
ATOM   2934  H   VAL A 183       7.235  -6.731  -0.981  1.00 97.98           H  
ATOM   2935  CA  VAL A 183       7.743  -6.101  -2.951  1.00 97.98           C  
ATOM   2936  HA  VAL A 183       7.115  -5.736  -3.764  1.00 97.98           H  
ATOM   2937  C   VAL A 183       8.744  -7.062  -3.603  1.00 97.98           C  
ATOM   2938  CB  VAL A 183       8.459  -4.873  -2.384  1.00 97.98           C  
ATOM   2939  HB  VAL A 183       9.134  -4.488  -3.148  1.00 97.98           H  
ATOM   2940  O   VAL A 183       9.567  -6.659  -4.424  1.00 97.98           O  
ATOM   2941  CG1 VAL A 183       7.441  -3.781  -2.076  1.00 97.98           C  
ATOM   2942 HG11 VAL A 183       7.968  -2.887  -1.744  1.00 97.98           H  
ATOM   2943 HG12 VAL A 183       6.873  -3.537  -2.974  1.00 97.98           H  
ATOM   2944 HG13 VAL A 183       6.755  -4.094  -1.289  1.00 97.98           H  
ATOM   2945  CG2 VAL A 183       9.293  -5.178  -1.131  1.00 97.98           C  
ATOM   2946 HG21 VAL A 183      10.002  -5.980  -1.333  1.00 97.98           H  
ATOM   2947 HG22 VAL A 183       8.649  -5.462  -0.299  1.00 97.98           H  
ATOM   2948 HG23 VAL A 183       9.847  -4.286  -0.838  1.00 97.98           H  
ATOM   2949  N   ALA A 184       8.693  -8.336  -3.223  1.00 97.34           N  
ATOM   2950  H   ALA A 184       8.010  -8.575  -2.518  1.00 97.34           H  
ATOM   2951  CA  ALA A 184       9.432  -9.459  -3.800  1.00 97.34           C  
ATOM   2952  HA  ALA A 184       9.435  -9.383  -4.887  1.00 97.34           H  
ATOM   2953  C   ALA A 184       8.727 -10.757  -3.386  1.00 97.34           C  
ATOM   2954  CB  ALA A 184      10.877  -9.448  -3.284  1.00 97.34           C  
ATOM   2955  HB1 ALA A 184      11.418 -10.303  -3.690  1.00 97.34           H  
ATOM   2956  HB2 ALA A 184      10.889  -9.501  -2.195  1.00 97.34           H  
ATOM   2957  HB3 ALA A 184      11.377  -8.534  -3.604  1.00 97.34           H  
ATOM   2958  O   ALA A 184       8.093 -10.776  -2.333  1.00 97.34           O  
ATOM   2959  N   GLU A 185       8.808 -11.822  -4.182  1.00 97.36           N  
ATOM   2960  H   GLU A 185       9.268 -11.743  -5.078  1.00 97.36           H  
ATOM   2961  CA  GLU A 185       8.090 -13.077  -3.899  1.00 97.36           C  
ATOM   2962  HA  GLU A 185       7.016 -12.899  -3.958  1.00 97.36           H  
ATOM   2963  C   GLU A 185       8.388 -13.601  -2.485  1.00 97.36           C  
ATOM   2964  CB  GLU A 185       8.463 -14.096  -4.979  1.00 97.36           C  
ATOM   2965  HB2 GLU A 185       8.249 -13.650  -5.950  1.00 97.36           H  
ATOM   2966  HB3 GLU A 185       9.532 -14.300  -4.919  1.00 97.36           H  
ATOM   2967  O   GLU A 185       7.479 -13.728  -1.667  1.00 97.36           O  
ATOM   2968  CG  GLU A 185       7.683 -15.413  -4.859  1.00 97.36           C  
ATOM   2969  HG2 GLU A 185       6.617 -15.186  -4.869  1.00 97.36           H  
ATOM   2970  HG3 GLU A 185       7.926 -15.885  -3.908  1.00 97.36           H  
ATOM   2971  CD  GLU A 185       8.011 -16.388  -6.003  1.00 97.36           C  
ATOM   2972  OE1 GLU A 185       7.336 -17.436  -6.073  1.00 97.36           O  
ATOM   2973  OE2 GLU A 185       8.937 -16.083  -6.792  1.00 97.36           O  
ATOM   2974  N   LEU A 186       9.674 -13.749  -2.144  1.00 96.83           N  
ATOM   2975  H   LEU A 186      10.364 -13.673  -2.877  1.00 96.83           H  
ATOM   2976  CA  LEU A 186      10.107 -14.161  -0.804  1.00 96.83           C  
ATOM   2977  HA  LEU A 186       9.690 -15.148  -0.605  1.00 96.83           H  
ATOM   2978  C   LEU A 186       9.603 -13.217   0.298  1.00 96.83           C  
ATOM   2979  CB  LEU A 186      11.646 -14.239  -0.793  1.00 96.83           C  
ATOM   2980  HB2 LEU A 186      12.047 -13.256  -1.039  1.00 96.83           H  
ATOM   2981  HB3 LEU A 186      11.966 -14.938  -1.567  1.00 96.83           H  
ATOM   2982  O   LEU A 186       9.219 -13.666   1.372  1.00 96.83           O  
ATOM   2983  CG  LEU A 186      12.245 -14.688   0.555  1.00 96.83           C  
ATOM   2984  HG  LEU A 186      11.942 -13.998   1.343  1.00 96.83           H  
ATOM   2985  CD1 LEU A 186      11.809 -16.104   0.934  1.00 96.83           C  
ATOM   2986 HD11 LEU A 186      10.736 -16.127   1.125  1.00 96.83           H  
ATOM   2987 HD12 LEU A 186      12.315 -16.414   1.849  1.00 96.83           H  
ATOM   2988 HD13 LEU A 186      12.049 -16.803   0.134  1.00 96.83           H  
ATOM   2989  CD2 LEU A 186      13.771 -14.655   0.475  1.00 96.83           C  
ATOM   2990 HD21 LEU A 186      14.119 -15.347  -0.291  1.00 96.83           H  
ATOM   2991 HD22 LEU A 186      14.106 -13.646   0.234  1.00 96.83           H  
ATOM   2992 HD23 LEU A 186      14.192 -14.943   1.438  1.00 96.83           H  
ATOM   2993  N   HIS A 187       9.588 -11.909   0.035  1.00 97.05           N  
ATOM   2994  H   HIS A 187       9.786 -11.616  -0.910  1.00 97.05           H  
ATOM   2995  CA  HIS A 187       9.064 -10.928   0.982  1.00 97.05           C  
ATOM   2996  HA  HIS A 187       9.569 -11.049   1.940  1.00 97.05           H  
ATOM   2997  C   HIS A 187       7.569 -11.156   1.228  1.00 97.05           C  
ATOM   2998  CB  HIS A 187       9.350  -9.518   0.453  1.00 97.05           C  
ATOM   2999  HB2 HIS A 187       8.949  -9.404  -0.554  1.00 97.05           H  
ATOM   3000  HB3 HIS A 187      10.430  -9.378   0.396  1.00 97.05           H  
ATOM   3001  O   HIS A 187       7.146 -11.223   2.376  1.00 97.05           O  
ATOM   3002  CG  HIS A 187       8.765  -8.412   1.284  1.00 97.05           C  
ATOM   3003  CD2 HIS A 187       9.464  -7.583   2.115  1.00 97.05           C  
ATOM   3004  HD2 HIS A 187      10.524  -7.628   2.314  1.00 97.05           H  
ATOM   3005  ND1 HIS A 187       7.453  -7.989   1.293  1.00 97.05           N  
ATOM   3006  HD1 HIS A 187       6.657  -8.495   0.932  1.00 97.05           H  
ATOM   3007  CE1 HIS A 187       7.377  -6.922   2.107  1.00 97.05           C  
ATOM   3008  HE1 HIS A 187       6.481  -6.362   2.334  1.00 97.05           H  
ATOM   3009  NE2 HIS A 187       8.579  -6.637   2.621  1.00 97.05           N  
ATOM   3010  N   THR A 188       6.771 -11.314   0.168  1.00 97.18           N  
ATOM   3011  H   THR A 188       7.188 -11.329  -0.751  1.00 97.18           H  
ATOM   3012  CA  THR A 188       5.337 -11.610   0.279  1.00 97.18           C  
ATOM   3013  HA  THR A 188       4.852 -10.814   0.843  1.00 97.18           H  
ATOM   3014  C   THR A 188       5.088 -12.910   1.048  1.00 97.18           C  
ATOM   3015  CB  THR A 188       4.689 -11.678  -1.113  1.00 97.18           C  
ATOM   3016  HB  THR A 188       5.245 -12.365  -1.751  1.00 97.18           H  
ATOM   3017  O   THR A 188       4.195 -12.941   1.891  1.00 97.18           O  
ATOM   3018  CG2 THR A 188       3.226 -12.108  -1.072  1.00 97.18           C  
ATOM   3019 HG21 THR A 188       2.786 -12.046  -2.067  1.00 97.18           H  
ATOM   3020 HG22 THR A 188       2.663 -11.484  -0.377  1.00 97.18           H  
ATOM   3021 HG23 THR A 188       3.174 -13.149  -0.752  1.00 97.18           H  
ATOM   3022  OG1 THR A 188       4.656 -10.400  -1.713  1.00 97.18           O  
ATOM   3023  HG1 THR A 188       3.721 -10.216  -1.830  1.00 97.18           H  
ATOM   3024  N   GLU A 189       5.885 -13.954   0.822  1.00 97.45           N  
ATOM   3025  H   GLU A 189       6.561 -13.912   0.073  1.00 97.45           H  
ATOM   3026  CA  GLU A 189       5.737 -15.215   1.557  1.00 97.45           C  
ATOM   3027  HA  GLU A 189       4.689 -15.513   1.536  1.00 97.45           H  
ATOM   3028  C   GLU A 189       6.075 -15.068   3.046  1.00 97.45           C  
ATOM   3029  CB  GLU A 189       6.564 -16.320   0.880  1.00 97.45           C  
ATOM   3030  HB2 GLU A 189       7.599 -15.994   0.774  1.00 97.45           H  
ATOM   3031  HB3 GLU A 189       6.552 -17.205   1.517  1.00 97.45           H  
ATOM   3032  O   GLU A 189       5.348 -15.591   3.888  1.00 97.45           O  
ATOM   3033  CG  GLU A 189       6.003 -16.702  -0.504  1.00 97.45           C  
ATOM   3034  HG2 GLU A 189       6.558 -17.561  -0.881  1.00 97.45           H  
ATOM   3035  HG3 GLU A 189       6.163 -15.877  -1.198  1.00 97.45           H  
ATOM   3036  CD  GLU A 189       4.501 -17.038  -0.446  1.00 97.45           C  
ATOM   3037  OE1 GLU A 189       3.677 -16.311  -1.071  1.00 97.45           O  
ATOM   3038  OE2 GLU A 189       4.153 -17.957   0.323  1.00 97.45           O  
ATOM   3039  N   ILE A 190       7.091 -14.272   3.403  1.00 96.78           N  
ATOM   3040  H   ILE A 190       7.668 -13.874   2.676  1.00 96.78           H  
ATOM   3041  CA  ILE A 190       7.370 -13.933   4.808  1.00 96.78           C  
ATOM   3042  HA  ILE A 190       7.491 -14.861   5.367  1.00 96.78           H  
ATOM   3043  C   ILE A 190       6.175 -13.202   5.437  1.00 96.78           C  
ATOM   3044  CB  ILE A 190       8.681 -13.123   4.933  1.00 96.78           C  
ATOM   3045  HB  ILE A 190       8.644 -12.287   4.234  1.00 96.78           H  
ATOM   3046  O   ILE A 190       5.767 -13.547   6.545  1.00 96.78           O  
ATOM   3047  CG1 ILE A 190       9.895 -14.015   4.583  1.00 96.78           C  
ATOM   3048 HG12 ILE A 190       9.680 -14.602   3.691  1.00 96.78           H  
ATOM   3049 HG13 ILE A 190      10.073 -14.720   5.395  1.00 96.78           H  
ATOM   3050  CG2 ILE A 190       8.856 -12.553   6.356  1.00 96.78           C  
ATOM   3051 HG21 ILE A 190       9.811 -12.036   6.453  1.00 96.78           H  
ATOM   3052 HG22 ILE A 190       8.074 -11.826   6.576  1.00 96.78           H  
ATOM   3053 HG23 ILE A 190       8.808 -13.358   7.088  1.00 96.78           H  
ATOM   3054  CD1 ILE A 190      11.182 -13.223   4.314  1.00 96.78           C  
ATOM   3055 HD11 ILE A 190      11.525 -12.719   5.218  1.00 96.78           H  
ATOM   3056 HD12 ILE A 190      11.961 -13.911   3.985  1.00 96.78           H  
ATOM   3057 HD13 ILE A 190      11.007 -12.487   3.530  1.00 96.78           H  
ATOM   3058  N   LEU A 191       5.570 -12.237   4.735  1.00 96.65           N  
ATOM   3059  H   LEU A 191       5.942 -11.997   3.827  1.00 96.65           H  
ATOM   3060  CA  LEU A 191       4.396 -11.524   5.249  1.00 96.65           C  
ATOM   3061  HA  LEU A 191       4.658 -11.054   6.197  1.00 96.65           H  
ATOM   3062  C   LEU A 191       3.231 -12.471   5.551  1.00 96.65           C  
ATOM   3063  CB  LEU A 191       3.926 -10.447   4.259  1.00 96.65           C  
ATOM   3064  HB2 LEU A 191       2.994 -10.038   4.648  1.00 96.65           H  
ATOM   3065  HB3 LEU A 191       3.693 -10.916   3.302  1.00 96.65           H  
ATOM   3066  O   LEU A 191       2.636 -12.377   6.623  1.00 96.65           O  
ATOM   3067  CG  LEU A 191       4.891  -9.281   4.009  1.00 96.65           C  
ATOM   3068  HG  LEU A 191       5.782  -9.631   3.487  1.00 96.65           H  
ATOM   3069  CD1 LEU A 191       4.177  -8.280   3.101  1.00 96.65           C  
ATOM   3070 HD11 LEU A 191       3.256  -7.938   3.574  1.00 96.65           H  
ATOM   3071 HD12 LEU A 191       3.941  -8.745   2.143  1.00 96.65           H  
ATOM   3072 HD13 LEU A 191       4.818  -7.414   2.938  1.00 96.65           H  
ATOM   3073  CD2 LEU A 191       5.342  -8.601   5.297  1.00 96.65           C  
ATOM   3074 HD21 LEU A 191       4.476  -8.241   5.854  1.00 96.65           H  
ATOM   3075 HD22 LEU A 191       5.915  -9.295   5.912  1.00 96.65           H  
ATOM   3076 HD23 LEU A 191       6.001  -7.766   5.063  1.00 96.65           H  
ATOM   3077  N   LYS A 192       2.923 -13.389   4.631  1.00 97.43           N  
ATOM   3078  H   LYS A 192       3.469 -13.407   3.781  1.00 97.43           H  
ATOM   3079  CA  LYS A 192       1.829 -14.358   4.788  1.00 97.43           C  
ATOM   3080  HA  LYS A 192       0.915 -13.845   5.087  1.00 97.43           H  
ATOM   3081  C   LYS A 192       2.121 -15.402   5.866  1.00 97.43           C  
ATOM   3082  CB  LYS A 192       1.595 -15.076   3.458  1.00 97.43           C  
ATOM   3083  HB2 LYS A 192       0.884 -15.887   3.620  1.00 97.43           H  
ATOM   3084  HB3 LYS A 192       2.538 -15.522   3.142  1.00 97.43           H  
ATOM   3085  O   LYS A 192       1.213 -15.808   6.582  1.00 97.43           O  
ATOM   3086  CG  LYS A 192       1.049 -14.179   2.337  1.00 97.43           C  
ATOM   3087  HG2 LYS A 192       1.671 -13.293   2.209  1.00 97.43           H  
ATOM   3088  HG3 LYS A 192       0.029 -13.870   2.565  1.00 97.43           H  
ATOM   3089  CD  LYS A 192       1.082 -15.022   1.061  1.00 97.43           C  
ATOM   3090  HD2 LYS A 192       2.108 -15.356   0.909  1.00 97.43           H  
ATOM   3091  HD3 LYS A 192       0.457 -15.904   1.197  1.00 97.43           H  
ATOM   3092  CE  LYS A 192       0.632 -14.284  -0.193  1.00 97.43           C  
ATOM   3093  HE2 LYS A 192      -0.444 -14.112  -0.151  1.00 97.43           H  
ATOM   3094  HE3 LYS A 192       1.137 -13.320  -0.239  1.00 97.43           H  
ATOM   3095  NZ  LYS A 192       0.993 -15.119  -1.365  1.00 97.43           N  
ATOM   3096  HZ1 LYS A 192       0.471 -15.983  -1.343  1.00 97.43           H  
ATOM   3097  HZ2 LYS A 192       1.961 -15.404  -1.317  1.00 97.43           H  
ATOM   3098  HZ3 LYS A 192       0.812 -14.646  -2.239  1.00 97.43           H  
ATOM   3099  N   ALA A 193       3.371 -15.848   5.982  1.00 96.71           N  
ATOM   3100  H   ALA A 193       4.058 -15.527   5.315  1.00 96.71           H  
ATOM   3101  CA  ALA A 193       3.749 -16.927   6.890  1.00 96.71           C  
ATOM   3102  HA  ALA A 193       2.946 -17.664   6.908  1.00 96.71           H  
ATOM   3103  C   ALA A 193       3.966 -16.463   8.339  1.00 96.71           C  
ATOM   3104  CB  ALA A 193       5.001 -17.610   6.332  1.00 96.71           C  
ATOM   3105  HB1 ALA A 193       5.270 -18.457   6.964  1.00 96.71           H  
ATOM   3106  HB2 ALA A 193       5.831 -16.904   6.304  1.00 96.71           H  
ATOM   3107  HB3 ALA A 193       4.807 -17.971   5.322  1.00 96.71           H  
ATOM   3108  O   ALA A 193       3.763 -17.254   9.262  1.00 96.71           O  
ATOM   3109  N   SER A 194       4.390 -15.212   8.556  1.00 94.77           N  
ATOM   3110  H   SER A 194       4.605 -14.628   7.761  1.00 94.77           H  
ATOM   3111  CA  SER A 194       4.707 -14.699   9.894  1.00 94.77           C  
ATOM   3112  HA  SER A 194       4.329 -15.405  10.633  1.00 94.77           H  
ATOM   3113  C   SER A 194       4.004 -13.383  10.220  1.00 94.77           C  
ATOM   3114  CB  SER A 194       6.227 -14.642  10.114  1.00 94.77           C  
ATOM   3115  HB2 SER A 194       6.651 -15.621   9.888  1.00 94.77           H  
ATOM   3116  HB3 SER A 194       6.420 -14.418  11.163  1.00 94.77           H  
ATOM   3117  O   SER A 194       3.080 -13.381  11.030  1.00 94.77           O  
ATOM   3118  OG  SER A 194       6.866 -13.664   9.315  1.00 94.77           O  
ATOM   3119  HG  SER A 194       7.817 -13.773   9.382  1.00 94.77           H  
ATOM   3120  N   LEU A 195       4.417 -12.271   9.607  1.00 93.84           N  
ATOM   3121  H   LEU A 195       5.177 -12.379   8.950  1.00 93.84           H  
ATOM   3122  CA  LEU A 195       4.094 -10.925  10.091  1.00 93.84           C  
ATOM   3123  HA  LEU A 195       4.409 -10.872  11.133  1.00 93.84           H  
ATOM   3124  C   LEU A 195       2.593 -10.611  10.061  1.00 93.84           C  
ATOM   3125  CB  LEU A 195       4.895  -9.901   9.265  1.00 93.84           C  
ATOM   3126  HB2 LEU A 195       5.942 -10.205   9.253  1.00 93.84           H  
ATOM   3127  HB3 LEU A 195       4.530  -9.916   8.238  1.00 93.84           H  
ATOM   3128  O   LEU A 195       2.061 -10.023  10.999  1.00 93.84           O  
ATOM   3129  CG  LEU A 195       4.812  -8.455   9.792  1.00 93.84           C  
ATOM   3130  HG  LEU A 195       3.779  -8.106   9.772  1.00 93.84           H  
ATOM   3131  CD1 LEU A 195       5.351  -8.349  11.217  1.00 93.84           C  
ATOM   3132 HD11 LEU A 195       5.429  -7.303  11.515  1.00 93.84           H  
ATOM   3133 HD12 LEU A 195       4.679  -8.851  11.913  1.00 93.84           H  
ATOM   3134 HD13 LEU A 195       6.341  -8.803  11.250  1.00 93.84           H  
ATOM   3135  CD2 LEU A 195       5.658  -7.542   8.907  1.00 93.84           C  
ATOM   3136 HD21 LEU A 195       6.687  -7.901   8.871  1.00 93.84           H  
ATOM   3137 HD22 LEU A 195       5.661  -6.524   9.298  1.00 93.84           H  
ATOM   3138 HD23 LEU A 195       5.248  -7.517   7.897  1.00 93.84           H  
ATOM   3139  N   PHE A 196       1.912 -11.025   8.995  1.00 96.80           N  
ATOM   3140  H   PHE A 196       2.418 -11.519   8.273  1.00 96.80           H  
ATOM   3141  CA  PHE A 196       0.485 -10.803   8.767  1.00 96.80           C  
ATOM   3142  HA  PHE A 196       0.060 -10.322   9.648  1.00 96.80           H  
ATOM   3143  C   PHE A 196      -0.280 -12.118   8.622  1.00 96.80           C  
ATOM   3144  CB  PHE A 196       0.287  -9.861   7.568  1.00 96.80           C  
ATOM   3145  HB2 PHE A 196       0.638 -10.373   6.672  1.00 96.80           H  
ATOM   3146  HB3 PHE A 196      -0.779  -9.667   7.444  1.00 96.80           H  
ATOM   3147  O   PHE A 196      -1.323 -12.159   7.972  1.00 96.80           O  
ATOM   3148  CG  PHE A 196       0.977  -8.515   7.680  1.00 96.80           C  
ATOM   3149  CD1 PHE A 196       0.947  -7.788   8.887  1.00 96.80           C  
ATOM   3150  HD1 PHE A 196       0.428  -8.175   9.752  1.00 96.80           H  
ATOM   3151  CD2 PHE A 196       1.641  -7.974   6.564  1.00 96.80           C  
ATOM   3152  HD2 PHE A 196       1.649  -8.511   5.627  1.00 96.80           H  
ATOM   3153  CE1 PHE A 196       1.609  -6.553   8.988  1.00 96.80           C  
ATOM   3154  HE1 PHE A 196       1.597  -6.015   9.924  1.00 96.80           H  
ATOM   3155  CE2 PHE A 196       2.302  -6.737   6.663  1.00 96.80           C  
ATOM   3156  HE2 PHE A 196       2.832  -6.340   5.810  1.00 96.80           H  
ATOM   3157  CZ  PHE A 196       2.299  -6.033   7.880  1.00 96.80           C  
ATOM   3158  HZ  PHE A 196       2.835  -5.100   7.967  1.00 96.80           H  
ATOM   3159  N   ARG A 197       0.211 -13.191   9.253  1.00 97.47           N  
ATOM   3160  H   ARG A 197       1.075 -13.083   9.765  1.00 97.47           H  
ATOM   3161  CA  ARG A 197      -0.385 -14.527   9.161  1.00 97.47           C  
ATOM   3162  HA  ARG A 197      -0.321 -14.866   8.127  1.00 97.47           H  
ATOM   3163  C   ARG A 197      -1.873 -14.543   9.500  1.00 97.47           C  
ATOM   3164  CB  ARG A 197       0.417 -15.489  10.043  1.00 97.47           C  
ATOM   3165  HB2 ARG A 197       1.450 -15.516   9.697  1.00 97.47           H  
ATOM   3166  HB3 ARG A 197       0.399 -15.139  11.076  1.00 97.47           H  
ATOM   3167  O   ARG A 197      -2.663 -15.053   8.715  1.00 97.47           O  
ATOM   3168  CG  ARG A 197      -0.176 -16.896   9.972  1.00 97.47           C  
ATOM   3169  HG2 ARG A 197      -0.154 -17.255   8.943  1.00 97.47           H  
ATOM   3170  HG3 ARG A 197      -1.210 -16.877  10.317  1.00 97.47           H  
ATOM   3171  CD  ARG A 197       0.593 -17.858  10.864  1.00 97.47           C  
ATOM   3172  HD2 ARG A 197       0.709 -17.413  11.853  1.00 97.47           H  
ATOM   3173  HD3 ARG A 197       1.574 -18.049  10.429  1.00 97.47           H  
ATOM   3174  NE  ARG A 197      -0.175 -19.097  10.973  1.00 97.47           N  
ATOM   3175  HE  ARG A 197      -1.093 -19.094  10.552  1.00 97.47           H  
ATOM   3176  NH1 ARG A 197       1.203 -20.264  12.380  1.00 97.47           N  
ATOM   3177 HH11 ARG A 197       1.386 -21.091  12.931  1.00 97.47           H  
ATOM   3178 HH12 ARG A 197       1.852 -19.492  12.336  1.00 97.47           H  
ATOM   3179  NH2 ARG A 197      -0.765 -21.123  11.675  1.00 97.47           N  
ATOM   3180 HH21 ARG A 197      -1.625 -20.916  11.187  1.00 97.47           H  
ATOM   3181 HH22 ARG A 197      -0.667 -21.950  12.245  1.00 97.47           H  
ATOM   3182  CZ  ARG A 197       0.105 -20.160  11.680  1.00 97.47           C  
ATOM   3183  N   ASP A 198      -2.267 -13.949  10.625  1.00 97.98           N  
ATOM   3184  H   ASP A 198      -1.567 -13.588  11.257  1.00 97.98           H  
ATOM   3185  CA  ASP A 198      -3.677 -13.954  11.036  1.00 97.98           C  
ATOM   3186  HA  ASP A 198      -4.028 -14.985  11.071  1.00 97.98           H  
ATOM   3187  C   ASP A 198      -4.575 -13.183  10.046  1.00 97.98           C  
ATOM   3188  CB  ASP A 198      -3.837 -13.343  12.433  1.00 97.98           C  
ATOM   3189  HB2 ASP A 198      -4.901 -13.364  12.667  1.00 97.98           H  
ATOM   3190  HB3 ASP A 198      -3.509 -12.304  12.405  1.00 97.98           H  
ATOM   3191  O   ASP A 198      -5.723 -13.564   9.820  1.00 97.98           O  
ATOM   3192  CG  ASP A 198      -3.131 -14.070  13.578  1.00 97.98           C  
ATOM   3193  OD1 ASP A 198      -3.121 -15.315  13.640  1.00 97.98           O  
ATOM   3194  OD2 ASP A 198      -2.626 -13.374  14.482  1.00 97.98           O  
ATOM   3195  N   PHE A 199      -4.051 -12.119   9.421  1.00 98.40           N  
ATOM   3196  H   PHE A 199      -3.079 -11.900   9.586  1.00 98.40           H  
ATOM   3197  CA  PHE A 199      -4.759 -11.380   8.372  1.00 98.40           C  
ATOM   3198  HA  PHE A 199      -5.778 -11.181   8.705  1.00 98.40           H  
ATOM   3199  C   PHE A 199      -4.865 -12.188   7.080  1.00 98.40           C  
ATOM   3200  CB  PHE A 199      -4.068 -10.042   8.087  1.00 98.40           C  
ATOM   3201  HB2 PHE A 199      -3.013 -10.218   7.875  1.00 98.40           H  
ATOM   3202  HB3 PHE A 199      -4.512  -9.614   7.188  1.00 98.40           H  
ATOM   3203  O   PHE A 199      -5.920 -12.176   6.454  1.00 98.40           O  
ATOM   3204  CG  PHE A 199      -4.197  -9.019   9.192  1.00 98.40           C  
ATOM   3205  CD1 PHE A 199      -5.431  -8.378   9.398  1.00 98.40           C  
ATOM   3206  HD1 PHE A 199      -6.277  -8.614   8.769  1.00 98.40           H  
ATOM   3207  CD2 PHE A 199      -3.092  -8.692  10.000  1.00 98.40           C  
ATOM   3208  HD2 PHE A 199      -2.138  -9.172   9.837  1.00 98.40           H  
ATOM   3209  CE1 PHE A 199      -5.566  -7.433  10.427  1.00 98.40           C  
ATOM   3210  HE1 PHE A 199      -6.517  -6.950  10.599  1.00 98.40           H  
ATOM   3211  CE2 PHE A 199      -3.228  -7.738  11.024  1.00 98.40           C  
ATOM   3212  HE2 PHE A 199      -2.381  -7.487  11.646  1.00 98.40           H  
ATOM   3213  CZ  PHE A 199      -4.469  -7.117  11.242  1.00 98.40           C  
ATOM   3214  HZ  PHE A 199      -4.589  -6.400  12.041  1.00 98.40           H  
ATOM   3215  N   TYR A 200      -3.806 -12.903   6.697  1.00 98.19           N  
ATOM   3216  H   TYR A 200      -2.960 -12.853   7.247  1.00 98.19           H  
ATOM   3217  CA  TYR A 200      -3.812 -13.774   5.525  1.00 98.19           C  
ATOM   3218  HA  TYR A 200      -4.157 -13.202   4.663  1.00 98.19           H  
ATOM   3219  C   TYR A 200      -4.783 -14.948   5.693  1.00 98.19           C  
ATOM   3220  CB  TYR A 200      -2.386 -14.264   5.248  1.00 98.19           C  
ATOM   3221  HB2 TYR A 200      -1.989 -14.745   6.142  1.00 98.19           H  
ATOM   3222  HB3 TYR A 200      -1.755 -13.403   5.027  1.00 98.19           H  
ATOM   3223  O   TYR A 200      -5.536 -15.252   4.775  1.00 98.19           O  
ATOM   3224  CG  TYR A 200      -2.308 -15.232   4.086  1.00 98.19           C  
ATOM   3225  CD1 TYR A 200      -1.959 -16.579   4.302  1.00 98.19           C  
ATOM   3226  HD1 TYR A 200      -1.721 -16.920   5.298  1.00 98.19           H  
ATOM   3227  CD2 TYR A 200      -2.641 -14.792   2.792  1.00 98.19           C  
ATOM   3228  HD2 TYR A 200      -2.959 -13.771   2.638  1.00 98.19           H  
ATOM   3229  CE1 TYR A 200      -1.930 -17.480   3.219  1.00 98.19           C  
ATOM   3230  HE1 TYR A 200      -1.662 -18.513   3.387  1.00 98.19           H  
ATOM   3231  CE2 TYR A 200      -2.611 -15.684   1.707  1.00 98.19           C  
ATOM   3232  HE2 TYR A 200      -2.902 -15.355   0.720  1.00 98.19           H  
ATOM   3233  OH  TYR A 200      -2.206 -17.887   0.867  1.00 98.19           O  
ATOM   3234  HH  TYR A 200      -2.016 -18.784   1.151  1.00 98.19           H  
ATOM   3235  CZ  TYR A 200      -2.255 -17.030   1.920  1.00 98.19           C  
ATOM   3236  N   GLU A 201      -4.834 -15.562   6.877  1.00 97.76           N  
ATOM   3237  H   GLU A 201      -4.158 -15.306   7.582  1.00 97.76           H  
ATOM   3238  CA  GLU A 201      -5.806 -16.618   7.186  1.00 97.76           C  
ATOM   3239  HA  GLU A 201      -5.729 -17.408   6.438  1.00 97.76           H  
ATOM   3240  C   GLU A 201      -7.260 -16.105   7.130  1.00 97.76           C  
ATOM   3241  CB  GLU A 201      -5.497 -17.217   8.572  1.00 97.76           C  
ATOM   3242  HB2 GLU A 201      -6.340 -17.837   8.876  1.00 97.76           H  
ATOM   3243  HB3 GLU A 201      -5.400 -16.403   9.290  1.00 97.76           H  
ATOM   3244  O   GLU A 201      -8.157 -16.843   6.731  1.00 97.76           O  
ATOM   3245  CG  GLU A 201      -4.224 -18.094   8.612  1.00 97.76           C  
ATOM   3246  HG2 GLU A 201      -4.372 -18.945   7.947  1.00 97.76           H  
ATOM   3247  HG3 GLU A 201      -3.377 -17.525   8.231  1.00 97.76           H  
ATOM   3248  CD  GLU A 201      -3.878 -18.616  10.025  1.00 97.76           C  
ATOM   3249  OE1 GLU A 201      -2.854 -19.338  10.179  1.00 97.76           O  
ATOM   3250  OE2 GLU A 201      -4.618 -18.290  10.984  1.00 97.76           O  
ATOM   3251  N   LEU A 202      -7.511 -14.842   7.502  1.00 97.65           N  
ATOM   3252  H   LEU A 202      -6.738 -14.288   7.840  1.00 97.65           H  
ATOM   3253  CA  LEU A 202      -8.844 -14.228   7.434  1.00 97.65           C  
ATOM   3254  HA  LEU A 202      -9.580 -14.979   7.722  1.00 97.65           H  
ATOM   3255  C   LEU A 202      -9.230 -13.753   6.018  1.00 97.65           C  
ATOM   3256  CB  LEU A 202      -8.892 -13.066   8.447  1.00 97.65           C  
ATOM   3257  HB2 LEU A 202      -8.117 -12.352   8.170  1.00 97.65           H  
ATOM   3258  HB3 LEU A 202      -8.654 -13.449   9.439  1.00 97.65           H  
ATOM   3259  O   LEU A 202     -10.405 -13.820   5.659  1.00 97.65           O  
ATOM   3260  CG  LEU A 202     -10.240 -12.318   8.509  1.00 97.65           C  
ATOM   3261  HG  LEU A 202     -10.553 -12.010   7.511  1.00 97.65           H  
ATOM   3262  CD1 LEU A 202     -11.370 -13.151   9.103  1.00 97.65           C  
ATOM   3263 HD11 LEU A 202     -12.299 -12.589   9.004  1.00 97.65           H  
ATOM   3264 HD12 LEU A 202     -11.474 -14.089   8.558  1.00 97.65           H  
ATOM   3265 HD13 LEU A 202     -11.186 -13.348  10.159  1.00 97.65           H  
ATOM   3266  CD2 LEU A 202     -10.102 -11.053   9.350  1.00 97.65           C  
ATOM   3267 HD21 LEU A 202      -9.351 -10.400   8.906  1.00 97.65           H  
ATOM   3268 HD22 LEU A 202     -11.052 -10.521   9.388  1.00 97.65           H  
ATOM   3269 HD23 LEU A 202      -9.796 -11.325  10.360  1.00 97.65           H  
ATOM   3270  N   MET A 203      -8.283 -13.208   5.248  1.00 97.17           N  
ATOM   3271  H   MET A 203      -7.341 -13.184   5.611  1.00 97.17           H  
ATOM   3272  CA  MET A 203      -8.520 -12.531   3.962  1.00 97.17           C  
ATOM   3273  HA  MET A 203      -9.482 -12.847   3.556  1.00 97.17           H  
ATOM   3274  C   MET A 203      -7.443 -12.922   2.933  1.00 97.17           C  
ATOM   3275  CB  MET A 203      -8.571 -11.000   4.158  1.00 97.17           C  
ATOM   3276  HB2 MET A 203      -7.595 -10.654   4.497  1.00 97.17           H  
ATOM   3277  HB3 MET A 203      -8.791 -10.526   3.201  1.00 97.17           H  
ATOM   3278  O   MET A 203      -6.658 -12.068   2.514  1.00 97.17           O  
ATOM   3279  CG  MET A 203      -9.632 -10.556   5.169  1.00 97.17           C  
ATOM   3280  HG2 MET A 203      -9.381 -11.006   6.129  1.00 97.17           H  
ATOM   3281  HG3 MET A 203     -10.600 -10.939   4.845  1.00 97.17           H  
ATOM   3282  SD  MET A 203      -9.779  -8.771   5.460  1.00 97.17           S  
ATOM   3283  CE  MET A 203      -8.166  -8.445   6.226  1.00 97.17           C  
ATOM   3284  HE1 MET A 203      -7.375  -8.603   5.493  1.00 97.17           H  
ATOM   3285  HE2 MET A 203      -8.017  -9.116   7.072  1.00 97.17           H  
ATOM   3286  HE3 MET A 203      -8.128  -7.411   6.567  1.00 97.17           H  
ATOM   3287  N   PRO A 204      -7.365 -14.200   2.517  1.00 97.38           N  
ATOM   3288  CA  PRO A 204      -6.269 -14.684   1.674  1.00 97.38           C  
ATOM   3289  HA  PRO A 204      -5.321 -14.521   2.186  1.00 97.38           H  
ATOM   3290  C   PRO A 204      -6.210 -13.970   0.319  1.00 97.38           C  
ATOM   3291  CB  PRO A 204      -6.505 -16.191   1.528  1.00 97.38           C  
ATOM   3292  HB2 PRO A 204      -6.219 -16.560   0.543  1.00 97.38           H  
ATOM   3293  HB3 PRO A 204      -5.949 -16.717   2.304  1.00 97.38           H  
ATOM   3294  O   PRO A 204      -5.122 -13.636  -0.151  1.00 97.38           O  
ATOM   3295  CG  PRO A 204      -8.004 -16.357   1.781  1.00 97.38           C  
ATOM   3296  HG2 PRO A 204      -8.245 -17.353   2.154  1.00 97.38           H  
ATOM   3297  HG3 PRO A 204      -8.559 -16.145   0.867  1.00 97.38           H  
ATOM   3298  CD  PRO A 204      -8.294 -15.279   2.821  1.00 97.38           C  
ATOM   3299  HD2 PRO A 204      -8.087 -15.667   3.819  1.00 97.38           H  
ATOM   3300  HD3 PRO A 204      -9.332 -14.957   2.747  1.00 97.38           H  
ATOM   3301  N   ASP A 205      -7.374 -13.656  -0.257  1.00 96.96           N  
ATOM   3302  H   ASP A 205      -8.223 -14.010   0.161  1.00 96.96           H  
ATOM   3303  CA  ASP A 205      -7.500 -13.007  -1.565  1.00 96.96           C  
ATOM   3304  HA  ASP A 205      -6.904 -13.565  -2.287  1.00 96.96           H  
ATOM   3305  C   ASP A 205      -6.989 -11.559  -1.585  1.00 96.96           C  
ATOM   3306  CB  ASP A 205      -8.966 -13.057  -2.024  1.00 96.96           C  
ATOM   3307  HB2 ASP A 205      -9.579 -12.512  -1.306  1.00 96.96           H  
ATOM   3308  HB3 ASP A 205      -9.054 -12.560  -2.990  1.00 96.96           H  
ATOM   3309  O   ASP A 205      -6.754 -11.022  -2.662  1.00 96.96           O  
ATOM   3310  CG  ASP A 205      -9.495 -14.487  -2.172  1.00 96.96           C  
ATOM   3311  OD1 ASP A 205      -8.735 -15.348  -2.670  1.00 96.96           O  
ATOM   3312  OD2 ASP A 205     -10.649 -14.715  -1.749  1.00 96.96           O  
ATOM   3313  N   HIS A 206      -6.772 -10.932  -0.419  1.00 95.61           N  
ATOM   3314  H   HIS A 206      -6.938 -11.437   0.440  1.00 95.61           H  
ATOM   3315  CA  HIS A 206      -6.204  -9.583  -0.342  1.00 95.61           C  
ATOM   3316  HA  HIS A 206      -6.645  -8.964  -1.123  1.00 95.61           H  
ATOM   3317  C   HIS A 206      -4.684  -9.576  -0.571  1.00 95.61           C  
ATOM   3318  CB  HIS A 206      -6.516  -8.940   1.024  1.00 95.61           C  
ATOM   3319  HB2 HIS A 206      -5.894  -8.050   1.125  1.00 95.61           H  
ATOM   3320  HB3 HIS A 206      -6.224  -9.622   1.823  1.00 95.61           H  
ATOM   3321  O   HIS A 206      -4.126  -8.512  -0.823  1.00 95.61           O  
ATOM   3322  CG  HIS A 206      -7.941  -8.493   1.256  1.00 95.61           C  
ATOM   3323  CD2 HIS A 206      -9.088  -8.983   0.686  1.00 95.61           C  
ATOM   3324  HD2 HIS A 206      -9.149  -9.777  -0.044  1.00 95.61           H  
ATOM   3325  ND1 HIS A 206      -8.322  -7.470   2.099  1.00 95.61           N  
ATOM   3326  HD1 HIS A 206      -7.715  -6.792   2.536  1.00 95.61           H  
ATOM   3327  CE1 HIS A 206      -9.656  -7.358   2.044  1.00 95.61           C  
ATOM   3328  HE1 HIS A 206     -10.229  -6.600   2.558  1.00 95.61           H  
ATOM   3329  NE2 HIS A 206     -10.175  -8.273   1.213  1.00 95.61           N  
ATOM   3330  N   PHE A 207      -3.979 -10.706  -0.426  1.00 98.15           N  
ATOM   3331  H   PHE A 207      -4.479 -11.577  -0.312  1.00 98.15           H  
ATOM   3332  CA  PHE A 207      -2.512 -10.722  -0.390  1.00 98.15           C  
ATOM   3333  HA  PHE A 207      -2.171  -9.728  -0.102  1.00 98.15           H  
ATOM   3334  C   PHE A 207      -1.881 -11.045  -1.748  1.00 98.15           C  
ATOM   3335  CB  PHE A 207      -1.996 -11.660   0.705  1.00 98.15           C  
ATOM   3336  HB2 PHE A 207      -2.532 -12.608   0.647  1.00 98.15           H  
ATOM   3337  HB3 PHE A 207      -0.943 -11.868   0.513  1.00 98.15           H  
ATOM   3338  O   PHE A 207      -1.942 -12.173  -2.238  1.00 98.15           O  
ATOM   3339  CG  PHE A 207      -2.112 -11.087   2.105  1.00 98.15           C  
ATOM   3340  CD1 PHE A 207      -0.986 -10.531   2.742  1.00 98.15           C  
ATOM   3341  HD1 PHE A 207      -0.031 -10.510   2.237  1.00 98.15           H  
ATOM   3342  CD2 PHE A 207      -3.351 -11.098   2.768  1.00 98.15           C  
ATOM   3343  HD2 PHE A 207      -4.220 -11.517   2.281  1.00 98.15           H  
ATOM   3344  CE1 PHE A 207      -1.101  -9.997   4.038  1.00 98.15           C  
ATOM   3345  HE1 PHE A 207      -0.239  -9.566   4.526  1.00 98.15           H  
ATOM   3346  CE2 PHE A 207      -3.469 -10.562   4.060  1.00 98.15           C  
ATOM   3347  HE2 PHE A 207      -4.429 -10.572   4.555  1.00 98.15           H  
ATOM   3348  CZ  PHE A 207      -2.343 -10.013   4.697  1.00 98.15           C  
ATOM   3349  HZ  PHE A 207      -2.435  -9.590   5.686  1.00 98.15           H  
ATOM   3350  N   HIS A 208      -1.143 -10.083  -2.299  1.00 98.04           N  
ATOM   3351  H   HIS A 208      -1.166  -9.180  -1.847  1.00 98.04           H  
ATOM   3352  CA  HIS A 208      -0.486 -10.184  -3.600  1.00 98.04           C  
ATOM   3353  HA  HIS A 208      -0.639 -11.189  -3.994  1.00 98.04           H  
ATOM   3354  C   HIS A 208       1.035  -9.962  -3.534  1.00 98.04           C  
ATOM   3355  CB  HIS A 208      -1.164  -9.214  -4.581  1.00 98.04           C  
ATOM   3356  HB2 HIS A 208      -0.774  -9.376  -5.586  1.00 98.04           H  
ATOM   3357  HB3 HIS A 208      -0.925  -8.191  -4.290  1.00 98.04           H  
ATOM   3358  O   HIS A 208       1.629  -9.597  -2.510  1.00 98.04           O  
ATOM   3359  CG  HIS A 208      -2.664  -9.350  -4.633  1.00 98.04           C  
ATOM   3360  CD2 HIS A 208      -3.563  -8.456  -4.123  1.00 98.04           C  
ATOM   3361  HD2 HIS A 208      -3.322  -7.538  -3.608  1.00 98.04           H  
ATOM   3362  ND1 HIS A 208      -3.390 -10.415  -5.125  1.00 98.04           N  
ATOM   3363  HD1 HIS A 208      -3.029 -11.304  -5.441  1.00 98.04           H  
ATOM   3364  CE1 HIS A 208      -4.694 -10.156  -4.917  1.00 98.04           C  
ATOM   3365  HE1 HIS A 208      -5.513 -10.828  -5.124  1.00 98.04           H  
ATOM   3366  NE2 HIS A 208      -4.842  -8.959  -4.339  1.00 98.04           N  
ATOM   3367  N   ASN A 209       1.698 -10.182  -4.668  1.00 98.15           N  
ATOM   3368  H   ASN A 209       1.177 -10.464  -5.486  1.00 98.15           H  
ATOM   3369  CA  ASN A 209       3.084  -9.790  -4.878  1.00 98.15           C  
ATOM   3370  HA  ASN A 209       3.441  -9.226  -4.016  1.00 98.15           H  
ATOM   3371  C   ASN A 209       3.198  -8.870  -6.091  1.00 98.15           C  
ATOM   3372  CB  ASN A 209       3.979 -11.028  -5.052  1.00 98.15           C  
ATOM   3373  HB2 ASN A 209       3.659 -11.602  -5.921  1.00 98.15           H  
ATOM   3374  HB3 ASN A 209       3.938 -11.665  -4.168  1.00 98.15           H  
ATOM   3375  O   ASN A 209       2.693  -9.194  -7.163  1.00 98.15           O  
ATOM   3376  CG  ASN A 209       5.403 -10.567  -5.278  1.00 98.15           C  
ATOM   3377  ND2 ASN A 209       6.006 -10.008  -4.264  1.00 98.15           N  
ATOM   3378 HD21 ASN A 209       6.918  -9.613  -4.443  1.00 98.15           H  
ATOM   3379 HD22 ASN A 209       5.618 -10.087  -3.334  1.00 98.15           H  
ATOM   3380  OD1 ASN A 209       5.951 -10.568  -6.368  1.00 98.15           O  
ATOM   3381  N   VAL A 210       3.932  -7.770  -5.928  1.00 97.80           N  
ATOM   3382  H   VAL A 210       4.292  -7.544  -5.011  1.00 97.80           H  
ATOM   3383  CA  VAL A 210       4.428  -6.973  -7.048  1.00 97.80           C  
ATOM   3384  HA  VAL A 210       4.303  -7.532  -7.975  1.00 97.80           H  
ATOM   3385  C   VAL A 210       5.914  -6.752  -6.822  1.00 97.80           C  
ATOM   3386  CB  VAL A 210       3.659  -5.647  -7.198  1.00 97.80           C  
ATOM   3387  HB  VAL A 210       3.814  -5.028  -6.315  1.00 97.80           H  
ATOM   3388  O   VAL A 210       6.315  -5.963  -5.971  1.00 97.80           O  
ATOM   3389  CG1 VAL A 210       4.158  -4.886  -8.435  1.00 97.80           C  
ATOM   3390 HG11 VAL A 210       3.597  -3.957  -8.539  1.00 97.80           H  
ATOM   3391 HG12 VAL A 210       4.019  -5.491  -9.331  1.00 97.80           H  
ATOM   3392 HG13 VAL A 210       5.213  -4.634  -8.324  1.00 97.80           H  
ATOM   3393  CG2 VAL A 210       2.152  -5.882  -7.368  1.00 97.80           C  
ATOM   3394 HG21 VAL A 210       1.646  -4.933  -7.541  1.00 97.80           H  
ATOM   3395 HG22 VAL A 210       1.735  -6.319  -6.460  1.00 97.80           H  
ATOM   3396 HG23 VAL A 210       1.964  -6.552  -8.207  1.00 97.80           H  
ATOM   3397  N   THR A 211       6.750  -7.485  -7.556  1.00 97.84           N  
ATOM   3398  H   THR A 211       6.369  -8.128  -8.235  1.00 97.84           H  
ATOM   3399  CA  THR A 211       8.204  -7.376  -7.397  1.00 97.84           C  
ATOM   3400  HA  THR A 211       8.419  -7.464  -6.332  1.00 97.84           H  
ATOM   3401  C   THR A 211       8.694  -5.999  -7.854  1.00 97.84           C  
ATOM   3402  CB  THR A 211       8.934  -8.535  -8.083  1.00 97.84           C  
ATOM   3403  HB  THR A 211       8.611  -8.623  -9.120  1.00 97.84           H  
ATOM   3404  O   THR A 211       8.371  -5.551  -8.955  1.00 97.84           O  
ATOM   3405  CG2 THR A 211      10.457  -8.394  -8.030  1.00 97.84           C  
ATOM   3406 HG21 THR A 211      10.783  -8.243  -7.001  1.00 97.84           H  
ATOM   3407 HG22 THR A 211      10.914  -9.302  -8.423  1.00 97.84           H  
ATOM   3408 HG23 THR A 211      10.778  -7.552  -8.644  1.00 97.84           H  
ATOM   3409  OG1 THR A 211       8.639  -9.727  -7.382  1.00 97.84           O  
ATOM   3410  HG1 THR A 211       7.694  -9.897  -7.391  1.00 97.84           H  
ATOM   3411  N   ASN A 212       9.474  -5.327  -7.002  1.00 97.72           N  
ATOM   3412  H   ASN A 212       9.636  -5.737  -6.092  1.00 97.72           H  
ATOM   3413  CA  ASN A 212      10.002  -3.992  -7.271  1.00 97.72           C  
ATOM   3414  HA  ASN A 212       9.153  -3.313  -7.357  1.00 97.72           H  
ATOM   3415  C   ASN A 212      10.768  -3.927  -8.597  1.00 97.72           C  
ATOM   3416  CB  ASN A 212      10.912  -3.533  -6.114  1.00 97.72           C  
ATOM   3417  HB2 ASN A 212      11.636  -2.809  -6.487  1.00 97.72           H  
ATOM   3418  HB3 ASN A 212      11.465  -4.387  -5.724  1.00 97.72           H  
ATOM   3419  O   ASN A 212      11.498  -4.843  -8.976  1.00 97.72           O  
ATOM   3420  CG  ASN A 212      10.171  -2.853  -4.980  1.00 97.72           C  
ATOM   3421  ND2 ASN A 212      10.830  -2.626  -3.869  1.00 97.72           N  
ATOM   3422 HD21 ASN A 212      11.757  -3.005  -3.736  1.00 97.72           H  
ATOM   3423 HD22 ASN A 212      10.272  -2.234  -3.124  1.00 97.72           H  
ATOM   3424  OD1 ASN A 212       9.023  -2.467  -5.075  1.00 97.72           O  
ATOM   3425  N   GLY A 213      10.662  -2.778  -9.261  1.00 96.30           N  
ATOM   3426  H   GLY A 213      10.075  -2.054  -8.869  1.00 96.30           H  
ATOM   3427  CA  GLY A 213      11.348  -2.500 -10.514  1.00 96.30           C  
ATOM   3428  HA2 GLY A 213      12.080  -3.281 -10.723  1.00 96.30           H  
ATOM   3429  HA3 GLY A 213      10.620  -2.501 -11.325  1.00 96.30           H  
ATOM   3430  C   GLY A 213      12.065  -1.158 -10.502  1.00 96.30           C  
ATOM   3431  O   GLY A 213      11.805  -0.280  -9.680  1.00 96.30           O  
ATOM   3432  N   ILE A 214      12.962  -0.980 -11.468  1.00 97.12           N  
ATOM   3433  H   ILE A 214      13.112  -1.737 -12.120  1.00 97.12           H  
ATOM   3434  CA  ILE A 214      13.638   0.290 -11.729  1.00 97.12           C  
ATOM   3435  HA  ILE A 214      13.197   1.057 -11.093  1.00 97.12           H  
ATOM   3436  C   ILE A 214      13.394   0.721 -13.172  1.00 97.12           C  
ATOM   3437  CB  ILE A 214      15.139   0.220 -11.380  1.00 97.12           C  
ATOM   3438  HB  ILE A 214      15.561   1.197 -11.615  1.00 97.12           H  
ATOM   3439  O   ILE A 214      13.301  -0.100 -14.081  1.00 97.12           O  
ATOM   3440  CG1 ILE A 214      15.901  -0.829 -12.220  1.00 97.12           C  
ATOM   3441 HG12 ILE A 214      15.551  -1.830 -11.967  1.00 97.12           H  
ATOM   3442 HG13 ILE A 214      15.706  -0.659 -13.278  1.00 97.12           H  
ATOM   3443  CG2 ILE A 214      15.327   0.014  -9.868  1.00 97.12           C  
ATOM   3444 HG21 ILE A 214      16.369   0.167  -9.587  1.00 97.12           H  
ATOM   3445 HG22 ILE A 214      14.713   0.721  -9.309  1.00 97.12           H  
ATOM   3446 HG23 ILE A 214      15.031  -0.997  -9.585  1.00 97.12           H  
ATOM   3447  CD1 ILE A 214      17.421  -0.777 -12.033  1.00 97.12           C  
ATOM   3448 HD11 ILE A 214      17.784   0.238 -12.194  1.00 97.12           H  
ATOM   3449 HD12 ILE A 214      17.690  -1.103 -11.029  1.00 97.12           H  
ATOM   3450 HD13 ILE A 214      17.895  -1.444 -12.753  1.00 97.12           H  
ATOM   3451  N   THR A 215      13.311   2.030 -13.414  1.00 96.97           N  
ATOM   3452  H   THR A 215      13.342   2.668 -12.632  1.00 96.97           H  
ATOM   3453  CA  THR A 215      13.123   2.539 -14.778  1.00 96.97           C  
ATOM   3454  HA  THR A 215      12.366   1.904 -15.238  1.00 96.97           H  
ATOM   3455  C   THR A 215      14.421   2.444 -15.599  1.00 96.97           C  
ATOM   3456  CB  THR A 215      12.520   3.948 -14.783  1.00 96.97           C  
ATOM   3457  HB  THR A 215      11.528   3.889 -14.334  1.00 96.97           H  
ATOM   3458  O   THR A 215      15.403   3.121 -15.266  1.00 96.97           O  
ATOM   3459  CG2 THR A 215      13.321   5.020 -14.045  1.00 96.97           C  
ATOM   3460 HG21 THR A 215      14.227   5.255 -14.603  1.00 96.97           H  
ATOM   3461 HG22 THR A 215      13.583   4.682 -13.043  1.00 96.97           H  
ATOM   3462 HG23 THR A 215      12.717   5.923 -13.955  1.00 96.97           H  
ATOM   3463  OG1 THR A 215      12.391   4.407 -16.108  1.00 96.97           O  
ATOM   3464  HG1 THR A 215      11.758   5.128 -16.065  1.00 96.97           H  
ATOM   3465  N   PRO A 216      14.456   1.689 -16.718  1.00 97.10           N  
ATOM   3466  CA  PRO A 216      15.655   1.576 -17.553  1.00 97.10           C  
ATOM   3467  HA  PRO A 216      16.497   1.243 -16.946  1.00 97.10           H  
ATOM   3468  C   PRO A 216      16.039   2.911 -18.208  1.00 97.10           C  
ATOM   3469  CB  PRO A 216      15.329   0.495 -18.590  1.00 97.10           C  
ATOM   3470  HB2 PRO A 216      15.804   0.681 -19.553  1.00 97.10           H  
ATOM   3471  HB3 PRO A 216      15.641  -0.474 -18.199  1.00 97.10           H  
ATOM   3472  O   PRO A 216      17.201   3.131 -18.541  1.00 97.10           O  
ATOM   3473  CG  PRO A 216      13.805   0.531 -18.693  1.00 97.10           C  
ATOM   3474  HG2 PRO A 216      13.388  -0.421 -19.021  1.00 97.10           H  
ATOM   3475  HG3 PRO A 216      13.502   1.331 -19.369  1.00 97.10           H  
ATOM   3476  CD  PRO A 216      13.388   0.861 -17.263  1.00 97.10           C  
ATOM   3477  HD2 PRO A 216      12.430   1.381 -17.263  1.00 97.10           H  
ATOM   3478  HD3 PRO A 216      13.314  -0.061 -16.686  1.00 97.10           H  
ATOM   3479  N   ARG A 217      15.097   3.859 -18.321  1.00 98.01           N  
ATOM   3480  H   ARG A 217      14.169   3.639 -17.987  1.00 98.01           H  
ATOM   3481  CA  ARG A 217      15.362   5.194 -18.877  1.00 98.01           C  
ATOM   3482  HA  ARG A 217      15.822   5.078 -19.858  1.00 98.01           H  
ATOM   3483  C   ARG A 217      16.370   5.972 -18.027  1.00 98.01           C  
ATOM   3484  CB  ARG A 217      14.057   5.993 -19.046  1.00 98.01           C  
ATOM   3485  HB2 ARG A 217      14.332   7.025 -19.264  1.00 98.01           H  
ATOM   3486  HB3 ARG A 217      13.490   5.996 -18.115  1.00 98.01           H  
ATOM   3487  O   ARG A 217      17.261   6.621 -18.565  1.00 98.01           O  
ATOM   3488  CG  ARG A 217      13.170   5.516 -20.212  1.00 98.01           C  
ATOM   3489  HG2 ARG A 217      12.509   6.335 -20.497  1.00 98.01           H  
ATOM   3490  HG3 ARG A 217      13.808   5.308 -21.071  1.00 98.01           H  
ATOM   3491  CD  ARG A 217      12.298   4.281 -19.937  1.00 98.01           C  
ATOM   3492  HD2 ARG A 217      12.918   3.462 -19.571  1.00 98.01           H  
ATOM   3493  HD3 ARG A 217      11.866   3.963 -20.886  1.00 98.01           H  
ATOM   3494  NE  ARG A 217      11.193   4.563 -18.996  1.00 98.01           N  
ATOM   3495  HE  ARG A 217      10.958   5.534 -18.844  1.00 98.01           H  
ATOM   3496  NH1 ARG A 217      10.536   2.386 -18.664  1.00 98.01           N  
ATOM   3497 HH11 ARG A 217       9.876   1.719 -18.290  1.00 98.01           H  
ATOM   3498 HH12 ARG A 217      11.168   2.087 -19.392  1.00 98.01           H  
ATOM   3499  NH2 ARG A 217       9.419   4.034 -17.655  1.00 98.01           N  
ATOM   3500 HH21 ARG A 217       9.161   5.007 -17.568  1.00 98.01           H  
ATOM   3501 HH22 ARG A 217       8.791   3.336 -17.284  1.00 98.01           H  
ATOM   3502  CZ  ARG A 217      10.396   3.663 -18.438  1.00 98.01           C  
ATOM   3503  N   ARG A 218      16.264   5.893 -16.696  1.00 97.99           N  
ATOM   3504  H   ARG A 218      15.564   5.271 -16.318  1.00 97.99           H  
ATOM   3505  CA  ARG A 218      17.227   6.541 -15.792  1.00 97.99           C  
ATOM   3506  HA  ARG A 218      17.605   7.442 -16.275  1.00 97.99           H  
ATOM   3507  C   ARG A 218      18.447   5.660 -15.556  1.00 97.99           C  
ATOM   3508  CB  ARG A 218      16.547   6.965 -14.482  1.00 97.99           C  
ATOM   3509  HB2 ARG A 218      16.182   6.083 -13.957  1.00 97.99           H  
ATOM   3510  HB3 ARG A 218      15.701   7.609 -14.725  1.00 97.99           H  
ATOM   3511  O   ARG A 218      19.562   6.147 -15.687  1.00 97.99           O  
ATOM   3512  CG  ARG A 218      17.513   7.712 -13.548  1.00 97.99           C  
ATOM   3513  HG2 ARG A 218      18.065   8.469 -14.105  1.00 97.99           H  
ATOM   3514  HG3 ARG A 218      18.227   6.999 -13.136  1.00 97.99           H  
ATOM   3515  CD  ARG A 218      16.770   8.382 -12.385  1.00 97.99           C  
ATOM   3516  HD2 ARG A 218      16.063   7.671 -11.958  1.00 97.99           H  
ATOM   3517  HD3 ARG A 218      17.493   8.614 -11.603  1.00 97.99           H  
ATOM   3518  NE  ARG A 218      16.050   9.604 -12.816  1.00 97.99           N  
ATOM   3519  HE  ARG A 218      15.178   9.459 -13.304  1.00 97.99           H  
ATOM   3520  NH1 ARG A 218      17.419  11.173 -11.829  1.00 97.99           N  
ATOM   3521 HH11 ARG A 218      17.983  10.428 -11.444  1.00 97.99           H  
ATOM   3522 HH12 ARG A 218      17.554  12.111 -11.480  1.00 97.99           H  
ATOM   3523  NH2 ARG A 218      15.591  11.837 -12.917  1.00 97.99           N  
ATOM   3524 HH21 ARG A 218      15.747  12.768 -12.558  1.00 97.99           H  
ATOM   3525 HH22 ARG A 218      14.701  11.638 -13.352  1.00 97.99           H  
ATOM   3526  CZ  ARG A 218      16.358  10.858 -12.520  1.00 97.99           C  
ATOM   3527  N   TRP A 219      18.228   4.389 -15.228  1.00 98.15           N  
ATOM   3528  H   TRP A 219      17.275   4.061 -15.161  1.00 98.15           H  
ATOM   3529  CA  TRP A 219      19.271   3.507 -14.698  1.00 98.15           C  
ATOM   3530  HA  TRP A 219      19.964   4.100 -14.101  1.00 98.15           H  
ATOM   3531  C   TRP A 219      20.138   2.817 -15.755  1.00 98.15           C  
ATOM   3532  CB  TRP A 219      18.610   2.504 -13.753  1.00 98.15           C  
ATOM   3533  HB2 TRP A 219      17.826   1.962 -14.281  1.00 98.15           H  
ATOM   3534  HB3 TRP A 219      19.357   1.776 -13.437  1.00 98.15           H  
ATOM   3535  O   TRP A 219      21.174   2.259 -15.409  1.00 98.15           O  
ATOM   3536  CG  TRP A 219      18.047   3.137 -12.520  1.00 98.15           C  
ATOM   3537  CD1 TRP A 219      16.741   3.359 -12.254  1.00 98.15           C  
ATOM   3538  HD1 TRP A 219      15.929   3.074 -12.906  1.00 98.15           H  
ATOM   3539  CD2 TRP A 219      18.779   3.631 -11.359  1.00 98.15           C  
ATOM   3540  CE2 TRP A 219      17.836   4.107 -10.401  1.00 98.15           C  
ATOM   3541  CE3 TRP A 219      20.146   3.710 -11.019  1.00 98.15           C  
ATOM   3542  HE3 TRP A 219      20.888   3.338 -11.710  1.00 98.15           H  
ATOM   3543  NE1 TRP A 219      16.608   3.905 -10.991  1.00 98.15           N  
ATOM   3544  HE1 TRP A 219      15.726   4.024 -10.513  1.00 98.15           H  
ATOM   3545  CH2 TRP A 219      19.594   4.689  -8.848  1.00 98.15           C  
ATOM   3546  HH2 TRP A 219      19.914   5.065  -7.887  1.00 98.15           H  
ATOM   3547  CZ2 TRP A 219      18.225   4.625  -9.159  1.00 98.15           C  
ATOM   3548  HZ2 TRP A 219      17.487   4.947  -8.440  1.00 98.15           H  
ATOM   3549  CZ3 TRP A 219      20.549   4.237  -9.777  1.00 98.15           C  
ATOM   3550  HZ3 TRP A 219      21.597   4.272  -9.521  1.00 98.15           H  
ATOM   3551  N   LEU A 220      19.757   2.889 -17.033  1.00 97.83           N  
ATOM   3552  H   LEU A 220      18.861   3.300 -17.251  1.00 97.83           H  
ATOM   3553  CA  LEU A 220      20.544   2.347 -18.140  1.00 97.83           C  
ATOM   3554  HA  LEU A 220      21.535   2.082 -17.772  1.00 97.83           H  
ATOM   3555  C   LEU A 220      20.767   3.397 -19.230  1.00 97.83           C  
ATOM   3556  CB  LEU A 220      19.868   1.052 -18.628  1.00 97.83           C  
ATOM   3557  HB2 LEU A 220      19.830   0.356 -17.791  1.00 97.83           H  
ATOM   3558  HB3 LEU A 220      18.841   1.266 -18.926  1.00 97.83           H  
ATOM   3559  O   LEU A 220      21.904   3.799 -19.450  1.00 97.83           O  
ATOM   3560  CG  LEU A 220      20.561   0.354 -19.809  1.00 97.83           C  
ATOM   3561  HG  LEU A 220      20.486   0.983 -20.695  1.00 97.83           H  
ATOM   3562  CD1 LEU A 220      22.034   0.060 -19.530  1.00 97.83           C  
ATOM   3563 HD11 LEU A 220      22.138  -0.482 -18.590  1.00 97.83           H  
ATOM   3564 HD12 LEU A 220      22.600   0.991 -19.494  1.00 97.83           H  
ATOM   3565 HD13 LEU A 220      22.431  -0.549 -20.342  1.00 97.83           H  
ATOM   3566  CD2 LEU A 220      19.851  -0.972 -20.081  1.00 97.83           C  
ATOM   3567 HD21 LEU A 220      20.227  -1.407 -21.007  1.00 97.83           H  
ATOM   3568 HD22 LEU A 220      18.777  -0.820 -20.190  1.00 97.83           H  
ATOM   3569 HD23 LEU A 220      20.024  -1.672 -19.263  1.00 97.83           H  
ATOM   3570  N   LEU A 221      19.693   3.905 -19.844  1.00 97.86           N  
ATOM   3571  H   LEU A 221      18.785   3.546 -19.587  1.00 97.86           H  
ATOM   3572  CA  LEU A 221      19.786   4.852 -20.961  1.00 97.86           C  
ATOM   3573  HA  LEU A 221      20.378   4.388 -21.750  1.00 97.86           H  
ATOM   3574  C   LEU A 221      20.512   6.149 -20.573  1.00 97.86           C  
ATOM   3575  CB  LEU A 221      18.375   5.107 -21.516  1.00 97.86           C  
ATOM   3576  HB2 LEU A 221      17.940   4.155 -21.821  1.00 97.86           H  
ATOM   3577  HB3 LEU A 221      17.761   5.514 -20.713  1.00 97.86           H  
ATOM   3578  O   LEU A 221      21.443   6.561 -21.257  1.00 97.86           O  
ATOM   3579  CG  LEU A 221      18.309   6.086 -22.702  1.00 97.86           C  
ATOM   3580  HG  LEU A 221      18.726   7.049 -22.408  1.00 97.86           H  
ATOM   3581  CD1 LEU A 221      19.065   5.564 -23.921  1.00 97.86           C  
ATOM   3582 HD11 LEU A 221      18.901   6.227 -24.770  1.00 97.86           H  
ATOM   3583 HD12 LEU A 221      18.724   4.562 -24.184  1.00 97.86           H  
ATOM   3584 HD13 LEU A 221      20.135   5.552 -23.715  1.00 97.86           H  
ATOM   3585  CD2 LEU A 221      16.845   6.303 -23.084  1.00 97.86           C  
ATOM   3586 HD21 LEU A 221      16.401   5.357 -23.394  1.00 97.86           H  
ATOM   3587 HD22 LEU A 221      16.787   7.009 -23.912  1.00 97.86           H  
ATOM   3588 HD23 LEU A 221      16.294   6.711 -22.237  1.00 97.86           H  
ATOM   3589  N   LYS A 222      20.112   6.779 -19.460  1.00 97.78           N  
ATOM   3590  H   LYS A 222      19.283   6.434 -18.998  1.00 97.78           H  
ATOM   3591  CA  LYS A 222      20.741   8.018 -18.978  1.00 97.78           C  
ATOM   3592  HA  LYS A 222      21.035   8.607 -19.847  1.00 97.78           H  
ATOM   3593  C   LYS A 222      22.030   7.773 -18.195  1.00 97.78           C  
ATOM   3594  CB  LYS A 222      19.723   8.833 -18.166  1.00 97.78           C  
ATOM   3595  HB2 LYS A 222      19.447   8.281 -17.267  1.00 97.78           H  
ATOM   3596  HB3 LYS A 222      18.831   8.985 -18.775  1.00 97.78           H  
ATOM   3597  O   LYS A 222      22.994   8.504 -18.386  1.00 97.78           O  
ATOM   3598  CG  LYS A 222      20.295  10.200 -17.765  1.00 97.78           C  
ATOM   3599  HG2 LYS A 222      20.644  10.710 -18.663  1.00 97.78           H  
ATOM   3600  HG3 LYS A 222      21.140  10.060 -17.091  1.00 97.78           H  
ATOM   3601  CD  LYS A 222      19.256  11.081 -17.064  1.00 97.78           C  
ATOM   3602  HD2 LYS A 222      18.402  11.222 -17.727  1.00 97.78           H  
ATOM   3603  HD3 LYS A 222      18.933  10.602 -16.140  1.00 97.78           H  
ATOM   3604  CE  LYS A 222      19.914  12.434 -16.761  1.00 97.78           C  
ATOM   3605  HE2 LYS A 222      20.744  12.274 -16.073  1.00 97.78           H  
ATOM   3606  HE3 LYS A 222      20.337  12.819 -17.688  1.00 97.78           H  
ATOM   3607  NZ  LYS A 222      18.961  13.425 -16.202  1.00 97.78           N  
ATOM   3608  HZ1 LYS A 222      18.211  13.598 -16.856  1.00 97.78           H  
ATOM   3609  HZ2 LYS A 222      18.583  13.110 -15.320  1.00 97.78           H  
ATOM   3610  HZ3 LYS A 222      19.436  14.303 -16.052  1.00 97.78           H  
ATOM   3611  N   ALA A 223      22.038   6.800 -17.284  1.00 97.62           N  
ATOM   3612  H   ALA A 223      21.186   6.283 -17.116  1.00 97.62           H  
ATOM   3613  CA  ALA A 223      23.177   6.567 -16.393  1.00 97.62           C  
ATOM   3614  HA  ALA A 223      23.507   7.523 -15.987  1.00 97.62           H  
ATOM   3615  C   ALA A 223      24.390   5.947 -17.101  1.00 97.62           C  
ATOM   3616  CB  ALA A 223      22.718   5.685 -15.227  1.00 97.62           C  
ATOM   3617  HB1 ALA A 223      22.344   4.733 -15.603  1.00 97.62           H  
ATOM   3618  HB2 ALA A 223      21.939   6.191 -14.658  1.00 97.62           H  
ATOM   3619  HB3 ALA A 223      23.561   5.495 -14.563  1.00 97.62           H  
ATOM   3620  O   ALA A 223      25.510   6.085 -16.618  1.00 97.62           O  
ATOM   3621  N   ASN A 224      24.185   5.257 -18.226  1.00 98.27           N  
ATOM   3622  H   ASN A 224      23.245   5.140 -18.577  1.00 98.27           H  
ATOM   3623  CA  ASN A 224      25.259   4.607 -18.964  1.00 98.27           C  
ATOM   3624  HA  ASN A 224      26.204   5.099 -18.730  1.00 98.27           H  
ATOM   3625  C   ASN A 224      25.063   4.736 -20.489  1.00 98.27           C  
ATOM   3626  CB  ASN A 224      25.335   3.161 -18.449  1.00 98.27           C  
ATOM   3627  HB2 ASN A 224      25.307   3.170 -17.360  1.00 98.27           H  
ATOM   3628  HB3 ASN A 224      24.473   2.598 -18.809  1.00 98.27           H  
ATOM   3629  O   ASN A 224      24.825   3.727 -21.159  1.00 98.27           O  
ATOM   3630  CG  ASN A 224      26.602   2.452 -18.865  1.00 98.27           C  
ATOM   3631  ND2 ASN A 224      26.816   1.263 -18.353  1.00 98.27           N  
ATOM   3632 HD21 ASN A 224      26.063   0.830 -17.837  1.00 98.27           H  
ATOM   3633 HD22 ASN A 224      27.557   0.739 -18.797  1.00 98.27           H  
ATOM   3634  OD1 ASN A 224      27.432   2.923 -19.626  1.00 98.27           O  
ATOM   3635  N   PRO A 225      25.174   5.960 -21.052  1.00 98.28           N  
ATOM   3636  CA  PRO A 225      24.937   6.200 -22.476  1.00 98.28           C  
ATOM   3637  HA  PRO A 225      23.886   5.988 -22.673  1.00 98.28           H  
ATOM   3638  C   PRO A 225      25.784   5.326 -23.417  1.00 98.28           C  
ATOM   3639  CB  PRO A 225      25.170   7.698 -22.710  1.00 98.28           C  
ATOM   3640  HB2 PRO A 225      26.188   7.889 -23.051  1.00 98.28           H  
ATOM   3641  HB3 PRO A 225      24.458   8.100 -23.431  1.00 98.28           H  
ATOM   3642  O   PRO A 225      25.213   4.804 -24.372  1.00 98.28           O  
ATOM   3643  CG  PRO A 225      24.966   8.311 -21.327  1.00 98.28           C  
ATOM   3644  HG2 PRO A 225      23.903   8.478 -21.157  1.00 98.28           H  
ATOM   3645  HG3 PRO A 225      25.524   9.240 -21.207  1.00 98.28           H  
ATOM   3646  CD  PRO A 225      25.467   7.223 -20.382  1.00 98.28           C  
ATOM   3647  HD2 PRO A 225      24.958   7.322 -19.423  1.00 98.28           H  
ATOM   3648  HD3 PRO A 225      26.542   7.323 -20.236  1.00 98.28           H  
ATOM   3649  N   PRO A 226      27.085   5.061 -23.151  1.00 98.29           N  
ATOM   3650  CA  PRO A 226      27.869   4.173 -24.011  1.00 98.29           C  
ATOM   3651  HA  PRO A 226      27.866   4.574 -25.024  1.00 98.29           H  
ATOM   3652  C   PRO A 226      27.324   2.739 -24.052  1.00 98.29           C  
ATOM   3653  CB  PRO A 226      29.296   4.216 -23.458  1.00 98.29           C  
ATOM   3654  HB2 PRO A 226      29.439   3.414 -22.734  1.00 98.29           H  
ATOM   3655  HB3 PRO A 226      30.037   4.149 -24.255  1.00 98.29           H  
ATOM   3656  O   PRO A 226      27.274   2.129 -25.116  1.00 98.29           O  
ATOM   3657  CG  PRO A 226      29.371   5.553 -22.729  1.00 98.29           C  
ATOM   3658  HG2 PRO A 226      30.122   5.546 -21.939  1.00 98.29           H  
ATOM   3659  HG3 PRO A 226      29.564   6.353 -23.444  1.00 98.29           H  
ATOM   3660  CD  PRO A 226      27.961   5.694 -22.169  1.00 98.29           C  
ATOM   3661  HD2 PRO A 226      27.735   6.751 -22.032  1.00 98.29           H  
ATOM   3662  HD3 PRO A 226      27.890   5.163 -21.219  1.00 98.29           H  
ATOM   3663  N   LEU A 227      26.868   2.197 -22.913  1.00 98.42           N  
ATOM   3664  H   LEU A 227      26.866   2.756 -22.072  1.00 98.42           H  
ATOM   3665  CA  LEU A 227      26.233   0.875 -22.890  1.00 98.42           C  
ATOM   3666  HA  LEU A 227      26.871   0.173 -23.426  1.00 98.42           H  
ATOM   3667  C   LEU A 227      24.887   0.893 -23.613  1.00 98.42           C  
ATOM   3668  CB  LEU A 227      26.064   0.397 -21.441  1.00 98.42           C  
ATOM   3669  HB2 LEU A 227      25.450   1.126 -20.912  1.00 98.42           H  
ATOM   3670  HB3 LEU A 227      27.048   0.353 -20.975  1.00 98.42           H  
ATOM   3671  O   LEU A 227      24.587  -0.024 -24.367  1.00 98.42           O  
ATOM   3672  CG  LEU A 227      25.384  -0.977 -21.299  1.00 98.42           C  
ATOM   3673  HG  LEU A 227      24.364  -0.920 -21.679  1.00 98.42           H  
ATOM   3674  CD1 LEU A 227      26.139  -2.074 -22.046  1.00 98.42           C  
ATOM   3675 HD11 LEU A 227      25.707  -3.048 -21.818  1.00 98.42           H  
ATOM   3676 HD12 LEU A 227      26.051  -1.922 -23.122  1.00 98.42           H  
ATOM   3677 HD13 LEU A 227      27.193  -2.061 -21.768  1.00 98.42           H  
ATOM   3678  CD2 LEU A 227      25.323  -1.367 -19.820  1.00 98.42           C  
ATOM   3679 HD21 LEU A 227      24.772  -2.302 -19.723  1.00 98.42           H  
ATOM   3680 HD22 LEU A 227      24.796  -0.596 -19.260  1.00 98.42           H  
ATOM   3681 HD23 LEU A 227      26.331  -1.502 -19.427  1.00 98.42           H  
ATOM   3682  N   ALA A 228      24.083   1.931 -23.397  1.00 98.38           N  
ATOM   3683  H   ALA A 228      24.384   2.663 -22.769  1.00 98.38           H  
ATOM   3684  CA  ALA A 228      22.800   2.075 -24.069  1.00 98.38           C  
ATOM   3685  HA  ALA A 228      22.180   1.208 -23.838  1.00 98.38           H  
ATOM   3686  C   ALA A 228      22.955   2.143 -25.596  1.00 98.38           C  
ATOM   3687  CB  ALA A 228      22.126   3.326 -23.512  1.00 98.38           C  
ATOM   3688  HB1 ALA A 228      21.123   3.411 -23.932  1.00 98.38           H  
ATOM   3689  HB2 ALA A 228      22.696   4.215 -23.779  1.00 98.38           H  
ATOM   3690  HB3 ALA A 228      22.070   3.249 -22.426  1.00 98.38           H  
ATOM   3691  O   ALA A 228      22.160   1.540 -26.319  1.00 98.38           O  
ATOM   3692  N   GLN A 229      23.996   2.824 -26.082  1.00 98.34           N  
ATOM   3693  H   GLN A 229      24.583   3.341 -25.442  1.00 98.34           H  
ATOM   3694  CA  GLN A 229      24.340   2.861 -27.498  1.00 98.34           C  
ATOM   3695  HA  GLN A 229      23.456   3.164 -28.059  1.00 98.34           H  
ATOM   3696  C   GLN A 229      24.746   1.474 -28.006  1.00 98.34           C  
ATOM   3697  CB  GLN A 229      25.429   3.914 -27.735  1.00 98.34           C  
ATOM   3698  HB2 GLN A 229      26.336   3.646 -27.192  1.00 98.34           H  
ATOM   3699  HB3 GLN A 229      25.075   4.880 -27.377  1.00 98.34           H  
ATOM   3700  O   GLN A 229      24.156   1.013 -28.976  1.00 98.34           O  
ATOM   3701  CG  GLN A 229      25.739   4.013 -29.232  1.00 98.34           C  
ATOM   3702  HG2 GLN A 229      26.140   3.058 -29.572  1.00 98.34           H  
ATOM   3703  HG3 GLN A 229      24.821   4.212 -29.785  1.00 98.34           H  
ATOM   3704  CD  GLN A 229      26.751   5.089 -29.589  1.00 98.34           C  
ATOM   3705  NE2 GLN A 229      27.183   5.099 -30.827  1.00 98.34           N  
ATOM   3706 HE21 GLN A 229      27.050   4.254 -31.363  1.00 98.34           H  
ATOM   3707 HE22 GLN A 229      27.911   5.758 -31.064  1.00 98.34           H  
ATOM   3708  OE1 GLN A 229      27.159   5.917 -28.786  1.00 98.34           O  
ATOM   3709  N   LEU A 230      25.647   0.770 -27.311  1.00 98.11           N  
ATOM   3710  H   LEU A 230      26.124   1.216 -26.540  1.00 98.11           H  
ATOM   3711  CA  LEU A 230      26.059  -0.585 -27.699  1.00 98.11           C  
ATOM   3712  HA  LEU A 230      26.496  -0.531 -28.696  1.00 98.11           H  
ATOM   3713  C   LEU A 230      24.868  -1.558 -27.773  1.00 98.11           C  
ATOM   3714  CB  LEU A 230      27.127  -1.083 -26.705  1.00 98.11           C  
ATOM   3715  HB2 LEU A 230      27.975  -0.399 -26.733  1.00 98.11           H  
ATOM   3716  HB3 LEU A 230      26.707  -1.065 -25.699  1.00 98.11           H  
ATOM   3717  O   LEU A 230      24.753  -2.339 -28.714  1.00 98.11           O  
ATOM   3718  CG  LEU A 230      27.625  -2.512 -27.000  1.00 98.11           C  
ATOM   3719  HG  LEU A 230      26.776  -3.196 -26.998  1.00 98.11           H  
ATOM   3720  CD1 LEU A 230      28.342  -2.611 -28.347  1.00 98.11           C  
ATOM   3721 HD11 LEU A 230      27.638  -2.424 -29.158  1.00 98.11           H  
ATOM   3722 HD12 LEU A 230      28.751  -3.612 -28.480  1.00 98.11           H  
ATOM   3723 HD13 LEU A 230      29.145  -1.877 -28.407  1.00 98.11           H  
ATOM   3724  CD2 LEU A 230      28.591  -2.986 -25.914  1.00 98.11           C  
ATOM   3725 HD21 LEU A 230      29.487  -2.364 -25.925  1.00 98.11           H  
ATOM   3726 HD22 LEU A 230      28.106  -2.940 -24.939  1.00 98.11           H  
ATOM   3727 HD23 LEU A 230      28.879  -4.019 -26.111  1.00 98.11           H  
ATOM   3728  N   ILE A 231      23.955  -1.503 -26.798  1.00 98.18           N  
ATOM   3729  H   ILE A 231      24.116  -0.864 -26.032  1.00 98.18           H  
ATOM   3730  CA  ILE A 231      22.721  -2.302 -26.820  1.00 98.18           C  
ATOM   3731  HA  ILE A 231      22.982  -3.355 -26.925  1.00 98.18           H  
ATOM   3732  C   ILE A 231      21.878  -1.923 -28.043  1.00 98.18           C  
ATOM   3733  CB  ILE A 231      21.934  -2.115 -25.502  1.00 98.18           C  
ATOM   3734  HB  ILE A 231      21.795  -1.047 -25.332  1.00 98.18           H  
ATOM   3735  O   ILE A 231      21.408  -2.795 -28.770  1.00 98.18           O  
ATOM   3736  CG1 ILE A 231      22.721  -2.713 -24.313  1.00 98.18           C  
ATOM   3737 HG12 ILE A 231      22.763  -3.798 -24.412  1.00 98.18           H  
ATOM   3738 HG13 ILE A 231      23.752  -2.360 -24.332  1.00 98.18           H  
ATOM   3739  CG2 ILE A 231      20.545  -2.772 -25.589  1.00 98.18           C  
ATOM   3740 HG21 ILE A 231      19.976  -2.368 -26.426  1.00 98.18           H  
ATOM   3741 HG22 ILE A 231      20.643  -3.847 -25.738  1.00 98.18           H  
ATOM   3742 HG23 ILE A 231      19.968  -2.571 -24.686  1.00 98.18           H  
ATOM   3743  CD1 ILE A 231      22.135  -2.355 -22.942  1.00 98.18           C  
ATOM   3744 HD11 ILE A 231      22.793  -2.734 -22.160  1.00 98.18           H  
ATOM   3745 HD12 ILE A 231      22.052  -1.272 -22.846  1.00 98.18           H  
ATOM   3746 HD13 ILE A 231      21.154  -2.812 -22.812  1.00 98.18           H  
ATOM   3747  N   THR A 232      21.710  -0.625 -28.294  1.00 97.90           N  
ATOM   3748  H   THR A 232      22.182   0.042 -27.701  1.00 97.90           H  
ATOM   3749  CA  THR A 232      20.906  -0.126 -29.417  1.00 97.90           C  
ATOM   3750  HA  THR A 232      19.912  -0.567 -29.343  1.00 97.90           H  
ATOM   3751  C   THR A 232      21.470  -0.548 -30.772  1.00 97.90           C  
ATOM   3752  CB  THR A 232      20.759   1.397 -29.342  1.00 97.90           C  
ATOM   3753  HB  THR A 232      21.741   1.870 -29.380  1.00 97.90           H  
ATOM   3754  O   THR A 232      20.702  -0.926 -31.652  1.00 97.90           O  
ATOM   3755  CG2 THR A 232      19.896   1.966 -30.465  1.00 97.90           C  
ATOM   3756 HG21 THR A 232      20.410   1.865 -31.421  1.00 97.90           H  
ATOM   3757 HG22 THR A 232      18.950   1.426 -30.508  1.00 97.90           H  
ATOM   3758 HG23 THR A 232      19.713   3.025 -30.284  1.00 97.90           H  
ATOM   3759  OG1 THR A 232      20.136   1.729 -28.118  1.00 97.90           O  
ATOM   3760  HG1 THR A 232      20.827   1.677 -27.454  1.00 97.90           H  
ATOM   3761  N   GLU A 233      22.792  -0.544 -30.930  1.00 97.01           N  
ATOM   3762  H   GLU A 233      23.370  -0.188 -30.183  1.00 97.01           H  
ATOM   3763  CA  GLU A 233      23.473  -1.003 -32.144  1.00 97.01           C  
ATOM   3764  HA  GLU A 233      23.096  -0.454 -33.007  1.00 97.01           H  
ATOM   3765  C   GLU A 233      23.220  -2.491 -32.424  1.00 97.01           C  
ATOM   3766  CB  GLU A 233      24.981  -0.730 -32.009  1.00 97.01           C  
ATOM   3767  HB2 GLU A 233      25.319  -1.088 -31.036  1.00 97.01           H  
ATOM   3768  HB3 GLU A 233      25.516  -1.279 -32.784  1.00 97.01           H  
ATOM   3769  O   GLU A 233      23.091  -2.881 -33.582  1.00 97.01           O  
ATOM   3770  CG  GLU A 233      25.311   0.767 -32.161  1.00 97.01           C  
ATOM   3771  HG2 GLU A 233      25.115   1.058 -33.193  1.00 97.01           H  
ATOM   3772  HG3 GLU A 233      24.641   1.351 -31.530  1.00 97.01           H  
ATOM   3773  CD  GLU A 233      26.762   1.132 -31.798  1.00 97.01           C  
ATOM   3774  OE1 GLU A 233      27.056   2.356 -31.808  1.00 97.01           O  
ATOM   3775  OE2 GLU A 233      27.557   0.219 -31.477  1.00 97.01           O  
ATOM   3776  N   LYS A 234      23.097  -3.321 -31.380  1.00 95.89           N  
ATOM   3777  H   LYS A 234      23.238  -2.938 -30.456  1.00 95.89           H  
ATOM   3778  CA  LYS A 234      22.879  -4.767 -31.528  1.00 95.89           C  
ATOM   3779  HA  LYS A 234      23.355  -5.099 -32.451  1.00 95.89           H  
ATOM   3780  C   LYS A 234      21.412  -5.159 -31.706  1.00 95.89           C  
ATOM   3781  CB  LYS A 234      23.528  -5.507 -30.346  1.00 95.89           C  
ATOM   3782  HB2 LYS A 234      23.190  -5.056 -29.413  1.00 95.89           H  
ATOM   3783  HB3 LYS A 234      23.196  -6.545 -30.351  1.00 95.89           H  
ATOM   3784  O   LYS A 234      21.124  -6.072 -32.474  1.00 95.89           O  
ATOM   3785  CG  LYS A 234      25.069  -5.496 -30.376  1.00 95.89           C  
ATOM   3786  HG2 LYS A 234      25.438  -4.470 -30.401  1.00 95.89           H  
ATOM   3787  HG3 LYS A 234      25.416  -5.961 -29.453  1.00 95.89           H  
ATOM   3788  CD  LYS A 234      25.655  -6.282 -31.565  1.00 95.89           C  
ATOM   3789  HD2 LYS A 234      25.469  -5.747 -32.496  1.00 95.89           H  
ATOM   3790  HD3 LYS A 234      25.152  -7.248 -31.615  1.00 95.89           H  
ATOM   3791  CE  LYS A 234      27.169  -6.519 -31.413  1.00 95.89           C  
ATOM   3792  HE2 LYS A 234      27.355  -6.788 -30.373  1.00 95.89           H  
ATOM   3793  HE3 LYS A 234      27.713  -5.603 -31.643  1.00 95.89           H  
ATOM   3794  NZ  LYS A 234      27.644  -7.653 -32.251  1.00 95.89           N  
ATOM   3795  HZ1 LYS A 234      27.114  -8.481 -32.020  1.00 95.89           H  
ATOM   3796  HZ2 LYS A 234      27.555  -7.508 -33.246  1.00 95.89           H  
ATOM   3797  HZ3 LYS A 234      28.570  -7.992 -32.030  1.00 95.89           H  
ATOM   3798  N   ILE A 235      20.480  -4.516 -30.995  1.00 96.96           N  
ATOM   3799  H   ILE A 235      20.795  -3.803 -30.354  1.00 96.96           H  
ATOM   3800  CA  ILE A 235      19.080  -4.986 -30.923  1.00 96.96           C  
ATOM   3801  HA  ILE A 235      18.934  -5.735 -31.701  1.00 96.96           H  
ATOM   3802  C   ILE A 235      18.024  -3.916 -31.252  1.00 96.96           C  
ATOM   3803  CB  ILE A 235      18.803  -5.711 -29.584  1.00 96.96           C  
ATOM   3804  HB  ILE A 235      17.790  -6.110 -29.632  1.00 96.96           H  
ATOM   3805  O   ILE A 235      16.825  -4.176 -31.131  1.00 96.96           O  
ATOM   3806  CG1 ILE A 235      18.891  -4.764 -28.371  1.00 96.96           C  
ATOM   3807 HG12 ILE A 235      18.455  -3.796 -28.621  1.00 96.96           H  
ATOM   3808 HG13 ILE A 235      19.939  -4.616 -28.108  1.00 96.96           H  
ATOM   3809  CG2 ILE A 235      19.761  -6.906 -29.398  1.00 96.96           C  
ATOM   3810 HG21 ILE A 235      20.791  -6.560 -29.307  1.00 96.96           H  
ATOM   3811 HG22 ILE A 235      19.515  -7.460 -28.492  1.00 96.96           H  
ATOM   3812 HG23 ILE A 235      19.694  -7.575 -30.255  1.00 96.96           H  
ATOM   3813  CD1 ILE A 235      18.170  -5.299 -27.133  1.00 96.96           C  
ATOM   3814 HD11 ILE A 235      17.121  -5.484 -27.367  1.00 96.96           H  
ATOM   3815 HD12 ILE A 235      18.227  -4.552 -26.341  1.00 96.96           H  
ATOM   3816 HD13 ILE A 235      18.634  -6.221 -26.785  1.00 96.96           H  
ATOM   3817  N   GLY A 236      18.434  -2.722 -31.685  1.00 97.05           N  
ATOM   3818  H   GLY A 236      19.427  -2.549 -31.757  1.00 97.05           H  
ATOM   3819  CA  GLY A 236      17.541  -1.589 -31.948  1.00 97.05           C  
ATOM   3820  HA2 GLY A 236      16.656  -1.941 -32.478  1.00 97.05           H  
ATOM   3821  HA3 GLY A 236      18.060  -0.874 -32.587  1.00 97.05           H  
ATOM   3822  C   GLY A 236      17.102  -0.861 -30.673  1.00 97.05           C  
ATOM   3823  O   GLY A 236      17.621  -1.105 -29.593  1.00 97.05           O  
ATOM   3824  N   THR A 237      16.138   0.058 -30.764  1.00 97.67           N  
ATOM   3825  H   THR A 237      15.750   0.270 -31.672  1.00 97.67           H  
ATOM   3826  CA  THR A 237      15.732   0.944 -29.645  1.00 97.67           C  
ATOM   3827  HA  THR A 237      16.574   1.071 -28.965  1.00 97.67           H  
ATOM   3828  C   THR A 237      14.570   0.417 -28.798  1.00 97.67           C  
ATOM   3829  CB  THR A 237      15.355   2.333 -30.178  1.00 97.67           C  
ATOM   3830  HB  THR A 237      14.910   2.928 -29.380  1.00 97.67           H  
ATOM   3831  O   THR A 237      14.239   1.003 -27.765  1.00 97.67           O  
ATOM   3832  CG2 THR A 237      16.560   3.091 -30.728  1.00 97.67           C  
ATOM   3833 HG21 THR A 237      16.246   4.067 -31.097  1.00 97.67           H  
ATOM   3834 HG22 THR A 237      17.285   3.242 -29.928  1.00 97.67           H  
ATOM   3835 HG23 THR A 237      17.025   2.535 -31.542  1.00 97.67           H  
ATOM   3836  OG1 THR A 237      14.428   2.191 -31.230  1.00 97.67           O  
ATOM   3837  HG1 THR A 237      14.238   3.068 -31.571  1.00 97.67           H  
ATOM   3838  N   ARG A 238      13.936  -0.694 -29.201  1.00 97.72           N  
ATOM   3839  H   ARG A 238      14.278  -1.143 -30.039  1.00 97.72           H  
ATOM   3840  CA  ARG A 238      12.703  -1.206 -28.572  1.00 97.72           C  
ATOM   3841  HA  ARG A 238      11.969  -0.400 -28.582  1.00 97.72           H  
ATOM   3842  C   ARG A 238      12.881  -1.582 -27.094  1.00 97.72           C  
ATOM   3843  CB  ARG A 238      12.158  -2.374 -29.415  1.00 97.72           C  
ATOM   3844  HB2 ARG A 238      12.180  -2.087 -30.467  1.00 97.72           H  
ATOM   3845  HB3 ARG A 238      12.794  -3.250 -29.284  1.00 97.72           H  
ATOM   3846  O   ARG A 238      11.925  -1.494 -26.327  1.00 97.72           O  
ATOM   3847  CG  ARG A 238      10.711  -2.724 -29.043  1.00 97.72           C  
ATOM   3848  HG2 ARG A 238      10.099  -1.824 -29.105  1.00 97.72           H  
ATOM   3849  HG3 ARG A 238      10.681  -3.108 -28.023  1.00 97.72           H  
ATOM   3850  CD  ARG A 238      10.127  -3.784 -29.979  1.00 97.72           C  
ATOM   3851  HD2 ARG A 238      10.730  -4.690 -29.906  1.00 97.72           H  
ATOM   3852  HD3 ARG A 238      10.175  -3.409 -31.001  1.00 97.72           H  
ATOM   3853  NE  ARG A 238       8.729  -4.094 -29.620  1.00 97.72           N  
ATOM   3854  HE  ARG A 238       8.420  -3.809 -28.702  1.00 97.72           H  
ATOM   3855  NH1 ARG A 238       8.141  -5.181 -31.557  1.00 97.72           N  
ATOM   3856 HH11 ARG A 238       7.454  -5.681 -32.104  1.00 97.72           H  
ATOM   3857 HH12 ARG A 238       9.081  -5.045 -31.900  1.00 97.72           H  
ATOM   3858  NH2 ARG A 238       6.648  -4.962 -29.910  1.00 97.72           N  
ATOM   3859 HH21 ARG A 238       5.972  -5.467 -30.465  1.00 97.72           H  
ATOM   3860 HH22 ARG A 238       6.392  -4.632 -28.991  1.00 97.72           H  
ATOM   3861  CZ  ARG A 238       7.850  -4.744 -30.363  1.00 97.72           C  
ATOM   3862  N   TRP A 239      14.105  -1.908 -26.672  1.00 98.10           N  
ATOM   3863  H   TRP A 239      14.850  -1.935 -27.353  1.00 98.10           H  
ATOM   3864  CA  TRP A 239      14.434  -2.240 -25.279  1.00 98.10           C  
ATOM   3865  HA  TRP A 239      13.800  -3.069 -24.965  1.00 98.10           H  
ATOM   3866  C   TRP A 239      14.187  -1.096 -24.283  1.00 98.10           C  
ATOM   3867  CB  TRP A 239      15.891  -2.709 -25.198  1.00 98.10           C  
ATOM   3868  HB2 TRP A 239      16.044  -3.519 -25.910  1.00 98.10           H  
ATOM   3869  HB3 TRP A 239      16.066  -3.115 -24.202  1.00 98.10           H  
ATOM   3870  O   TRP A 239      14.028  -1.348 -23.090  1.00 98.10           O  
ATOM   3871  CG  TRP A 239      16.901  -1.632 -25.450  1.00 98.10           C  
ATOM   3872  CD1 TRP A 239      17.481  -1.368 -26.635  1.00 98.10           C  
ATOM   3873  HD1 TRP A 239      17.315  -1.954 -27.527  1.00 98.10           H  
ATOM   3874  CD2 TRP A 239      17.458  -0.661 -24.515  1.00 98.10           C  
ATOM   3875  CE2 TRP A 239      18.359   0.187 -25.227  1.00 98.10           C  
ATOM   3876  CE3 TRP A 239      17.286  -0.409 -23.137  1.00 98.10           C  
ATOM   3877  HE3 TRP A 239      16.612  -1.036 -22.571  1.00 98.10           H  
ATOM   3878  NE1 TRP A 239      18.313  -0.269 -26.526  1.00 98.10           N  
ATOM   3879  HE1 TRP A 239      18.833   0.118 -27.300  1.00 98.10           H  
ATOM   3880  CH2 TRP A 239      18.869   1.449 -23.228  1.00 98.10           C  
ATOM   3881  HH2 TRP A 239      19.402   2.246 -22.732  1.00 98.10           H  
ATOM   3882  CZ2 TRP A 239      19.061   1.225 -24.602  1.00 98.10           C  
ATOM   3883  HZ2 TRP A 239      19.732   1.841 -25.182  1.00 98.10           H  
ATOM   3884  CZ3 TRP A 239      17.973   0.643 -22.503  1.00 98.10           C  
ATOM   3885  HZ3 TRP A 239      17.813   0.832 -21.452  1.00 98.10           H  
ATOM   3886  N   ILE A 240      14.129   0.162 -24.742  1.00 97.51           N  
ATOM   3887  H   ILE A 240      14.284   0.319 -25.728  1.00 97.51           H  
ATOM   3888  CA  ILE A 240      13.932   1.330 -23.866  1.00 97.51           C  
ATOM   3889  HA  ILE A 240      14.681   1.292 -23.075  1.00 97.51           H  
ATOM   3890  C   ILE A 240      12.552   1.286 -23.184  1.00 97.51           C  
ATOM   3891  CB  ILE A 240      14.143   2.635 -24.673  1.00 97.51           C  
ATOM   3892  HB  ILE A 240      13.469   2.622 -25.530  1.00 97.51           H  
ATOM   3893  O   ILE A 240      12.418   1.680 -22.017  1.00 97.51           O  
ATOM   3894  CG1 ILE A 240      15.600   2.725 -25.191  1.00 97.51           C  
ATOM   3895 HG12 ILE A 240      15.866   1.798 -25.697  1.00 97.51           H  
ATOM   3896 HG13 ILE A 240      16.280   2.844 -24.348  1.00 97.51           H  
ATOM   3897  CG2 ILE A 240      13.807   3.873 -23.816  1.00 97.51           C  
ATOM   3898 HG21 ILE A 240      12.753   3.870 -23.539  1.00 97.51           H  
ATOM   3899 HG22 ILE A 240      13.983   4.787 -24.383  1.00 97.51           H  
ATOM   3900 HG23 ILE A 240      14.425   3.875 -22.918  1.00 97.51           H  
ATOM   3901  CD1 ILE A 240      15.844   3.859 -26.196  1.00 97.51           C  
ATOM   3902 HD11 ILE A 240      16.847   3.757 -26.611  1.00 97.51           H  
ATOM   3903 HD12 ILE A 240      15.769   4.833 -25.713  1.00 97.51           H  
ATOM   3904 HD13 ILE A 240      15.119   3.796 -27.008  1.00 97.51           H  
ATOM   3905  N   THR A 241      11.531   0.802 -23.899  1.00 97.02           N  
ATOM   3906  H   THR A 241      11.707   0.514 -24.850  1.00 97.02           H  
ATOM   3907  CA  THR A 241      10.152   0.655 -23.403  1.00 97.02           C  
ATOM   3908  HA  THR A 241      10.062   1.145 -22.433  1.00 97.02           H  
ATOM   3909  C   THR A 241       9.745  -0.800 -23.171  1.00 97.02           C  
ATOM   3910  CB  THR A 241       9.143   1.329 -24.342  1.00 97.02           C  
ATOM   3911  HB  THR A 241       8.132   1.119 -23.990  1.00 97.02           H  
ATOM   3912  O   THR A 241       8.873  -1.038 -22.342  1.00 97.02           O  
ATOM   3913  CG2 THR A 241       9.342   2.845 -24.393  1.00 97.02           C  
ATOM   3914 HG21 THR A 241       8.567   3.288 -25.019  1.00 97.02           H  
ATOM   3915 HG22 THR A 241      10.318   3.084 -24.818  1.00 97.02           H  
ATOM   3916 HG23 THR A 241       9.267   3.262 -23.389  1.00 97.02           H  
ATOM   3917  OG1 THR A 241       9.290   0.836 -25.652  1.00 97.02           O  
ATOM   3918  HG1 THR A 241       8.411   0.695 -26.012  1.00 97.02           H  
ATOM   3919  N   HIS A 242      10.397  -1.765 -23.828  1.00 97.14           N  
ATOM   3920  H   HIS A 242      11.063  -1.496 -24.537  1.00 97.14           H  
ATOM   3921  CA  HIS A 242      10.158  -3.203 -23.665  1.00 97.14           C  
ATOM   3922  HA  HIS A 242       9.393  -3.372 -22.908  1.00 97.14           H  
ATOM   3923  C   HIS A 242      11.435  -3.909 -23.200  1.00 97.14           C  
ATOM   3924  CB  HIS A 242       9.646  -3.790 -24.986  1.00 97.14           C  
ATOM   3925  HB2 HIS A 242       9.487  -4.861 -24.856  1.00 97.14           H  
ATOM   3926  HB3 HIS A 242      10.403  -3.660 -25.759  1.00 97.14           H  
ATOM   3927  O   HIS A 242      12.181  -4.454 -24.010  1.00 97.14           O  
ATOM   3928  CG  HIS A 242       8.360  -3.171 -25.454  1.00 97.14           C  
ATOM   3929  CD2 HIS A 242       8.225  -2.209 -26.414  1.00 97.14           C  
ATOM   3930  HD2 HIS A 242       9.033  -1.739 -26.955  1.00 97.14           H  
ATOM   3931  ND1 HIS A 242       7.105  -3.442 -24.964  1.00 97.14           N  
ATOM   3932  HD1 HIS A 242       6.882  -4.076 -24.210  1.00 97.14           H  
ATOM   3933  CE1 HIS A 242       6.228  -2.668 -25.624  1.00 97.14           C  
ATOM   3934  HE1 HIS A 242       5.163  -2.649 -25.447  1.00 97.14           H  
ATOM   3935  NE2 HIS A 242       6.865  -1.916 -26.540  1.00 97.14           N  
ATOM   3936  N   LEU A 243      11.707  -3.879 -21.893  1.00 96.60           N  
ATOM   3937  H   LEU A 243      11.037  -3.454 -21.267  1.00 96.60           H  
ATOM   3938  CA  LEU A 243      12.996  -4.320 -21.347  1.00 96.60           C  
ATOM   3939  HA  LEU A 243      13.764  -3.749 -21.869  1.00 96.60           H  
ATOM   3940  C   LEU A 243      13.306  -5.807 -21.611  1.00 96.60           C  
ATOM   3941  CB  LEU A 243      13.043  -3.974 -19.847  1.00 96.60           C  
ATOM   3942  HB2 LEU A 243      12.422  -4.690 -19.308  1.00 96.60           H  
ATOM   3943  HB3 LEU A 243      12.616  -2.982 -19.699  1.00 96.60           H  
ATOM   3944  O   LEU A 243      14.476  -6.169 -21.697  1.00 96.60           O  
ATOM   3945  CG  LEU A 243      14.460  -3.982 -19.240  1.00 96.60           C  
ATOM   3946  HG  LEU A 243      14.920  -4.961 -19.369  1.00 96.60           H  
ATOM   3947  CD1 LEU A 243      15.353  -2.913 -19.881  1.00 96.60           C  
ATOM   3948 HD11 LEU A 243      16.265  -2.791 -19.298  1.00 96.60           H  
ATOM   3949 HD12 LEU A 243      15.628  -3.226 -20.888  1.00 96.60           H  
ATOM   3950 HD13 LEU A 243      14.819  -1.965 -19.952  1.00 96.60           H  
ATOM   3951  CD2 LEU A 243      14.374  -3.689 -17.742  1.00 96.60           C  
ATOM   3952 HD21 LEU A 243      15.369  -3.736 -17.300  1.00 96.60           H  
ATOM   3953 HD22 LEU A 243      13.939  -2.705 -17.568  1.00 96.60           H  
ATOM   3954 HD23 LEU A 243      13.753  -4.446 -17.262  1.00 96.60           H  
ATOM   3955  N   ASP A 244      12.285  -6.643 -21.828  1.00 97.12           N  
ATOM   3956  H   ASP A 244      11.343  -6.311 -21.681  1.00 97.12           H  
ATOM   3957  CA  ASP A 244      12.438  -8.057 -22.208  1.00 97.12           C  
ATOM   3958  HA  ASP A 244      12.967  -8.581 -21.412  1.00 97.12           H  
ATOM   3959  C   ASP A 244      13.229  -8.263 -23.509  1.00 97.12           C  
ATOM   3960  CB  ASP A 244      11.053  -8.691 -22.370  1.00 97.12           C  
ATOM   3961  HB2 ASP A 244      10.495  -8.153 -23.136  1.00 97.12           H  
ATOM   3962  HB3 ASP A 244      11.168  -9.725 -22.695  1.00 97.12           H  
ATOM   3963  O   ASP A 244      13.837  -9.314 -23.711  1.00 97.12           O  
ATOM   3964  CG  ASP A 244      10.288  -8.680 -21.053  1.00 97.12           C  
ATOM   3965  OD1 ASP A 244      10.803  -9.303 -20.099  1.00 97.12           O  
ATOM   3966  OD2 ASP A 244       9.235  -8.009 -21.022  1.00 97.12           O  
ATOM   3967  N   GLU A 245      13.290  -7.247 -24.374  1.00 97.28           N  
ATOM   3968  H   GLU A 245      12.785  -6.402 -24.150  1.00 97.28           H  
ATOM   3969  CA  GLU A 245      14.100  -7.266 -25.594  1.00 97.28           C  
ATOM   3970  HA  GLU A 245      13.792  -8.108 -26.214  1.00 97.28           H  
ATOM   3971  C   GLU A 245      15.598  -7.437 -25.301  1.00 97.28           C  
ATOM   3972  CB  GLU A 245      13.878  -5.963 -26.371  1.00 97.28           C  
ATOM   3973  HB2 GLU A 245      14.600  -5.895 -27.185  1.00 97.28           H  
ATOM   3974  HB3 GLU A 245      14.075  -5.128 -25.698  1.00 97.28           H  
ATOM   3975  O   GLU A 245      16.325  -7.937 -26.160  1.00 97.28           O  
ATOM   3976  CG  GLU A 245      12.460  -5.827 -26.948  1.00 97.28           C  
ATOM   3977  HG2 GLU A 245      11.711  -6.144 -26.223  1.00 97.28           H  
ATOM   3978  HG3 GLU A 245      12.282  -4.773 -27.161  1.00 97.28           H  
ATOM   3979  CD  GLU A 245      12.316  -6.614 -28.251  1.00 97.28           C  
ATOM   3980  OE1 GLU A 245      11.636  -7.658 -28.310  1.00 97.28           O  
ATOM   3981  OE2 GLU A 245      12.909  -6.177 -29.261  1.00 97.28           O  
ATOM   3982  N   LEU A 246      16.064  -7.097 -24.089  1.00 97.60           N  
ATOM   3983  H   LEU A 246      15.408  -6.753 -23.402  1.00 97.60           H  
ATOM   3984  CA  LEU A 246      17.447  -7.340 -23.673  1.00 97.60           C  
ATOM   3985  HA  LEU A 246      18.113  -6.841 -24.377  1.00 97.60           H  
ATOM   3986  C   LEU A 246      17.831  -8.826 -23.729  1.00 97.60           C  
ATOM   3987  CB  LEU A 246      17.703  -6.784 -22.260  1.00 97.60           C  
ATOM   3988  HB2 LEU A 246      16.978  -7.222 -21.574  1.00 97.60           H  
ATOM   3989  HB3 LEU A 246      18.691  -7.123 -21.946  1.00 97.60           H  
ATOM   3990  O   LEU A 246      19.010  -9.114 -23.917  1.00 97.60           O  
ATOM   3991  CG  LEU A 246      17.666  -5.251 -22.115  1.00 97.60           C  
ATOM   3992  HG  LEU A 246      16.663  -4.881 -22.325  1.00 97.60           H  
ATOM   3993  CD1 LEU A 246      18.051  -4.877 -20.681  1.00 97.60           C  
ATOM   3994 HD11 LEU A 246      17.329  -5.314 -19.991  1.00 97.60           H  
ATOM   3995 HD12 LEU A 246      18.050  -3.793 -20.567  1.00 97.60           H  
ATOM   3996 HD13 LEU A 246      19.044  -5.261 -20.448  1.00 97.60           H  
ATOM   3997  CD2 LEU A 246      18.647  -4.531 -23.039  1.00 97.60           C  
ATOM   3998 HD21 LEU A 246      18.366  -4.696 -24.079  1.00 97.60           H  
ATOM   3999 HD22 LEU A 246      18.613  -3.459 -22.847  1.00 97.60           H  
ATOM   4000 HD23 LEU A 246      19.659  -4.901 -22.869  1.00 97.60           H  
ATOM   4001  N   LYS A 247      16.872  -9.767 -23.670  1.00 97.68           N  
ATOM   4002  H   LYS A 247      15.915  -9.471 -23.545  1.00 97.68           H  
ATOM   4003  CA  LYS A 247      17.142 -11.205 -23.875  1.00 97.68           C  
ATOM   4004  HA  LYS A 247      17.843 -11.559 -23.120  1.00 97.68           H  
ATOM   4005  C   LYS A 247      17.801 -11.497 -25.225  1.00 97.68           C  
ATOM   4006  CB  LYS A 247      15.846 -12.023 -23.762  1.00 97.68           C  
ATOM   4007  HB2 LYS A 247      16.050 -13.036 -24.109  1.00 97.68           H  
ATOM   4008  HB3 LYS A 247      15.079 -11.590 -24.404  1.00 97.68           H  
ATOM   4009  O   LYS A 247      18.566 -12.443 -25.348  1.00 97.68           O  
ATOM   4010  CG  LYS A 247      15.335 -12.115 -22.319  1.00 97.68           C  
ATOM   4011  HG2 LYS A 247      16.112 -12.557 -21.695  1.00 97.68           H  
ATOM   4012  HG3 LYS A 247      15.105 -11.118 -21.944  1.00 97.68           H  
ATOM   4013  CD  LYS A 247      14.076 -12.988 -22.251  1.00 97.68           C  
ATOM   4014  HD2 LYS A 247      13.285 -12.512 -22.830  1.00 97.68           H  
ATOM   4015  HD3 LYS A 247      14.296 -13.970 -22.669  1.00 97.68           H  
ATOM   4016  CE  LYS A 247      13.638 -13.137 -20.791  1.00 97.68           C  
ATOM   4017  HE2 LYS A 247      14.442 -13.624 -20.240  1.00 97.68           H  
ATOM   4018  HE3 LYS A 247      13.499 -12.142 -20.369  1.00 97.68           H  
ATOM   4019  NZ  LYS A 247      12.383 -13.916 -20.667  1.00 97.68           N  
ATOM   4020  HZ1 LYS A 247      12.128 -14.006 -19.694  1.00 97.68           H  
ATOM   4021  HZ2 LYS A 247      11.630 -13.435 -21.137  1.00 97.68           H  
ATOM   4022  HZ3 LYS A 247      12.498 -14.839 -21.062  1.00 97.68           H  
ATOM   4023  N   LYS A 248      17.580 -10.666 -26.249  1.00 97.32           N  
ATOM   4024  H   LYS A 248      17.001  -9.855 -26.086  1.00 97.32           H  
ATOM   4025  CA  LYS A 248      18.231 -10.831 -27.562  1.00 97.32           C  
ATOM   4026  HA  LYS A 248      18.035 -11.839 -27.926  1.00 97.32           H  
ATOM   4027  C   LYS A 248      19.756 -10.712 -27.487  1.00 97.32           C  
ATOM   4028  CB  LYS A 248      17.662  -9.814 -28.557  1.00 97.32           C  
ATOM   4029  HB2 LYS A 248      17.762  -8.812 -28.141  1.00 97.32           H  
ATOM   4030  HB3 LYS A 248      18.233  -9.862 -29.485  1.00 97.32           H  
ATOM   4031  O   LYS A 248      20.433 -11.298 -28.327  1.00 97.32           O  
ATOM   4032  CG  LYS A 248      16.187 -10.089 -28.869  1.00 97.32           C  
ATOM   4033  HG2 LYS A 248      15.611 -10.109 -27.944  1.00 97.32           H  
ATOM   4034  HG3 LYS A 248      16.097 -11.057 -29.362  1.00 97.32           H  
ATOM   4035  CD  LYS A 248      15.616  -8.996 -29.775  1.00 97.32           C  
ATOM   4036  HD2 LYS A 248      16.160  -8.972 -30.719  1.00 97.32           H  
ATOM   4037  HD3 LYS A 248      15.714  -8.032 -29.276  1.00 97.32           H  
ATOM   4038  CE  LYS A 248      14.137  -9.297 -30.018  1.00 97.32           C  
ATOM   4039  HE2 LYS A 248      14.038 -10.256 -30.526  1.00 97.32           H  
ATOM   4040  HE3 LYS A 248      13.640  -9.371 -29.051  1.00 97.32           H  
ATOM   4041  NZ  LYS A 248      13.486  -8.225 -30.796  1.00 97.32           N  
ATOM   4042  HZ1 LYS A 248      12.486  -8.366 -30.814  1.00 97.32           H  
ATOM   4043  HZ2 LYS A 248      13.558  -7.361 -30.278  1.00 97.32           H  
ATOM   4044  HZ3 LYS A 248      13.882  -8.091 -31.715  1.00 97.32           H  
ATOM   4045  N   LEU A 249      20.288 -10.017 -26.476  1.00 97.16           N  
ATOM   4046  H   LEU A 249      19.669  -9.627 -25.779  1.00 97.16           H  
ATOM   4047  CA  LEU A 249      21.729  -9.903 -26.241  1.00 97.16           C  
ATOM   4048  HA  LEU A 249      22.216  -9.607 -27.170  1.00 97.16           H  
ATOM   4049  C   LEU A 249      22.374 -11.232 -25.827  1.00 97.16           C  
ATOM   4050  CB  LEU A 249      22.015  -8.843 -25.165  1.00 97.16           C  
ATOM   4051  HB2 LEU A 249      23.089  -8.822 -24.979  1.00 97.16           H  
ATOM   4052  HB3 LEU A 249      21.537  -9.161 -24.238  1.00 97.16           H  
ATOM   4053  O   LEU A 249      23.587 -11.358 -25.945  1.00 97.16           O  
ATOM   4054  CG  LEU A 249      21.562  -7.417 -25.511  1.00 97.16           C  
ATOM   4055  HG  LEU A 249      20.508  -7.419 -25.789  1.00 97.16           H  
ATOM   4056  CD1 LEU A 249      21.728  -6.535 -24.275  1.00 97.16           C  
ATOM   4057 HD11 LEU A 249      21.326  -5.543 -24.483  1.00 97.16           H  
ATOM   4058 HD12 LEU A 249      21.166  -6.967 -23.446  1.00 97.16           H  
ATOM   4059 HD13 LEU A 249      22.781  -6.464 -24.003  1.00 97.16           H  
ATOM   4060  CD2 LEU A 249      22.382  -6.813 -26.655  1.00 97.16           C  
ATOM   4061 HD21 LEU A 249      22.251  -7.406 -27.560  1.00 97.16           H  
ATOM   4062 HD22 LEU A 249      22.044  -5.796 -26.857  1.00 97.16           H  
ATOM   4063 HD23 LEU A 249      23.441  -6.801 -26.397  1.00 97.16           H  
ATOM   4064  N   GLU A 250      21.603 -12.240 -25.400  1.00 97.23           N  
ATOM   4065  H   GLU A 250      20.608 -12.104 -25.293  1.00 97.23           H  
ATOM   4066  CA  GLU A 250      22.135 -13.581 -25.109  1.00 97.23           C  
ATOM   4067  HA  GLU A 250      22.879 -13.515 -24.314  1.00 97.23           H  
ATOM   4068  C   GLU A 250      22.837 -14.195 -26.332  1.00 97.23           C  
ATOM   4069  CB  GLU A 250      21.002 -14.511 -24.642  1.00 97.23           C  
ATOM   4070  HB2 GLU A 250      20.213 -14.501 -25.393  1.00 97.23           H  
ATOM   4071  HB3 GLU A 250      21.390 -15.527 -24.571  1.00 97.23           H  
ATOM   4072  O   GLU A 250      23.798 -14.945 -26.184  1.00 97.23           O  
ATOM   4073  CG  GLU A 250      20.438 -14.115 -23.265  1.00 97.23           C  
ATOM   4074  HG2 GLU A 250      21.233 -14.223 -22.527  1.00 97.23           H  
ATOM   4075  HG3 GLU A 250      20.150 -13.064 -23.280  1.00 97.23           H  
ATOM   4076  CD  GLU A 250      19.221 -14.951 -22.830  1.00 97.23           C  
ATOM   4077  OE1 GLU A 250      18.842 -14.825 -21.643  1.00 97.23           O  
ATOM   4078  OE2 GLU A 250      18.636 -15.667 -23.676  1.00 97.23           O  
ATOM   4079  N   ARG A 251      22.423 -13.816 -27.550  1.00 95.01           N  
ATOM   4080  H   ARG A 251      21.677 -13.137 -27.596  1.00 95.01           H  
ATOM   4081  CA  ARG A 251      23.060 -14.250 -28.806  1.00 95.01           C  
ATOM   4082  HA  ARG A 251      23.183 -15.333 -28.791  1.00 95.01           H  
ATOM   4083  C   ARG A 251      24.464 -13.675 -28.996  1.00 95.01           C  
ATOM   4084  CB  ARG A 251      22.180 -13.848 -29.995  1.00 95.01           C  
ATOM   4085  HB2 ARG A 251      22.668 -14.164 -30.917  1.00 95.01           H  
ATOM   4086  HB3 ARG A 251      22.085 -12.762 -30.017  1.00 95.01           H  
ATOM   4087  O   ARG A 251      25.288 -14.289 -29.662  1.00 95.01           O  
ATOM   4088  CG  ARG A 251      20.788 -14.487 -29.922  1.00 95.01           C  
ATOM   4089  HG2 ARG A 251      20.885 -15.572 -29.951  1.00 95.01           H  
ATOM   4090  HG3 ARG A 251      20.290 -14.196 -28.997  1.00 95.01           H  
ATOM   4091  CD  ARG A 251      19.943 -14.011 -31.101  1.00 95.01           C  
ATOM   4092  HD2 ARG A 251      19.899 -12.922 -31.075  1.00 95.01           H  
ATOM   4093  HD3 ARG A 251      20.428 -14.325 -32.025  1.00 95.01           H  
ATOM   4094  NE  ARG A 251      18.581 -14.566 -31.028  1.00 95.01           N  
ATOM   4095  HE  ARG A 251      18.377 -15.141 -30.223  1.00 95.01           H  
ATOM   4096  NH1 ARG A 251      17.812 -13.654 -32.983  1.00 95.01           N  
ATOM   4097 HH11 ARG A 251      18.722 -13.234 -33.111  1.00 95.01           H  
ATOM   4098 HH12 ARG A 251      17.100 -13.561 -33.693  1.00 95.01           H  
ATOM   4099  NH2 ARG A 251      16.461 -14.950 -31.757  1.00 95.01           N  
ATOM   4100 HH21 ARG A 251      15.749 -14.863 -32.467  1.00 95.01           H  
ATOM   4101 HH22 ARG A 251      16.307 -15.544 -30.955  1.00 95.01           H  
ATOM   4102  CZ  ARG A 251      17.626 -14.387 -31.920  1.00 95.01           C  
ATOM   4103  N   GLU A 252      24.742 -12.529 -28.382  1.00 94.26           N  
ATOM   4104  H   GLU A 252      24.030 -12.121 -27.793  1.00 94.26           H  
ATOM   4105  CA  GLU A 252      26.031 -11.833 -28.450  1.00 94.26           C  
ATOM   4106  HA  GLU A 252      26.506 -12.049 -29.407  1.00 94.26           H  
ATOM   4107  C   GLU A 252      26.998 -12.300 -27.350  1.00 94.26           C  
ATOM   4108  CB  GLU A 252      25.811 -10.312 -28.367  1.00 94.26           C  
ATOM   4109  HB2 GLU A 252      26.763  -9.810 -28.538  1.00 94.26           H  
ATOM   4110  HB3 GLU A 252      25.482 -10.056 -27.360  1.00 94.26           H  
ATOM   4111  O   GLU A 252      28.135 -11.838 -27.286  1.00 94.26           O  
ATOM   4112  CG  GLU A 252      24.778  -9.757 -29.362  1.00 94.26           C  
ATOM   4113  HG2 GLU A 252      24.704  -8.681 -29.208  1.00 94.26           H  
ATOM   4114  HG3 GLU A 252      23.797 -10.176 -29.139  1.00 94.26           H  
ATOM   4115  CD  GLU A 252      25.150 -10.018 -30.826  1.00 94.26           C  
ATOM   4116  OE1 GLU A 252      24.248 -10.389 -31.606  1.00 94.26           O  
ATOM   4117  OE2 GLU A 252      26.314  -9.739 -31.189  1.00 94.26           O  
ATOM   4118  N   ALA A 253      26.582 -13.226 -26.475  1.00 94.02           N  
ATOM   4119  H   ALA A 253      25.640 -13.581 -26.558  1.00 94.02           H  
ATOM   4120  CA  ALA A 253      27.385 -13.669 -25.334  1.00 94.02           C  
ATOM   4121  HA  ALA A 253      27.637 -12.794 -24.736  1.00 94.02           H  
ATOM   4122  C   ALA A 253      28.715 -14.336 -25.735  1.00 94.02           C  
ATOM   4123  CB  ALA A 253      26.528 -14.609 -24.479  1.00 94.02           C  
ATOM   4124  HB1 ALA A 253      27.087 -14.909 -23.593  1.00 94.02           H  
ATOM   4125  HB2 ALA A 253      25.616 -14.100 -24.168  1.00 94.02           H  
ATOM   4126  HB3 ALA A 253      26.264 -15.499 -25.051  1.00 94.02           H  
ATOM   4127  O   ALA A 253      29.648 -14.348 -24.935  1.00 94.02           O  
ATOM   4128  N   GLY A 254      28.807 -14.877 -26.955  1.00 93.95           N  
ATOM   4129  H   GLY A 254      27.992 -14.818 -27.548  1.00 93.95           H  
ATOM   4130  CA  GLY A 254      30.032 -15.452 -27.524  1.00 93.95           C  
ATOM   4131  HA2 GLY A 254      30.725 -15.711 -26.724  1.00 93.95           H  
ATOM   4132  HA3 GLY A 254      29.770 -16.368 -28.054  1.00 93.95           H  
ATOM   4133  C   GLY A 254      30.775 -14.543 -28.512  1.00 93.95           C  
ATOM   4134  O   GLY A 254      31.836 -14.932 -28.996  1.00 93.95           O  
ATOM   4135  N   ASP A 255      30.247 -13.357 -28.837  1.00 96.27           N  
ATOM   4136  H   ASP A 255      29.438 -13.021 -28.334  1.00 96.27           H  
ATOM   4137  CA  ASP A 255      30.887 -12.425 -29.772  1.00 96.27           C  
ATOM   4138  HA  ASP A 255      31.318 -12.997 -30.594  1.00 96.27           H  
ATOM   4139  C   ASP A 255      32.038 -11.685 -29.068  1.00 96.27           C  
ATOM   4140  CB  ASP A 255      29.842 -11.477 -30.406  1.00 96.27           C  
ATOM   4141  HB2 ASP A 255      29.283 -10.981 -29.612  1.00 96.27           H  
ATOM   4142  HB3 ASP A 255      29.135 -12.076 -30.980  1.00 96.27           H  
ATOM   4143  O   ASP A 255      31.832 -10.803 -28.230  1.00 96.27           O  
ATOM   4144  CG  ASP A 255      30.440 -10.398 -31.333  1.00 96.27           C  
ATOM   4145  OD1 ASP A 255      31.682 -10.367 -31.497  1.00 96.27           O  
ATOM   4146  OD2 ASP A 255      29.680  -9.529 -31.828  1.00 96.27           O  
ATOM   4147  N   ALA A 256      33.275 -12.034 -29.434  1.00 97.05           N  
ATOM   4148  H   ALA A 256      33.371 -12.783 -30.104  1.00 97.05           H  
ATOM   4149  CA  ALA A 256      34.483 -11.430 -28.878  1.00 97.05           C  
ATOM   4150  HA  ALA A 256      34.511 -11.636 -27.808  1.00 97.05           H  
ATOM   4151  C   ALA A 256      34.527  -9.900 -29.051  1.00 97.05           C  
ATOM   4152  CB  ALA A 256      35.696 -12.095 -29.540  1.00 97.05           C  
ATOM   4153  HB1 ALA A 256      35.703 -13.161 -29.312  1.00 97.05           H  
ATOM   4154  HB2 ALA A 256      35.656 -11.957 -30.620  1.00 97.05           H  
ATOM   4155  HB3 ALA A 256      36.613 -11.645 -29.158  1.00 97.05           H  
ATOM   4156  O   ALA A 256      34.983  -9.200 -28.144  1.00 97.05           O  
ATOM   4157  N   VAL A 257      34.020  -9.370 -30.170  1.00 96.40           N  
ATOM   4158  H   VAL A 257      33.494  -9.969 -30.790  1.00 96.40           H  
ATOM   4159  CA  VAL A 257      33.996  -7.924 -30.435  1.00 96.40           C  
ATOM   4160  HA  VAL A 257      34.983  -7.511 -30.229  1.00 96.40           H  
ATOM   4161  C   VAL A 257      33.007  -7.238 -29.495  1.00 96.40           C  
ATOM   4162  CB  VAL A 257      33.641  -7.632 -31.908  1.00 96.40           C  
ATOM   4163  HB  VAL A 257      32.654  -8.033 -32.135  1.00 96.40           H  
ATOM   4164  O   VAL A 257      33.333  -6.218 -28.882  1.00 96.40           O  
ATOM   4165  CG1 VAL A 257      33.610  -6.124 -32.193  1.00 96.40           C  
ATOM   4166 HG11 VAL A 257      33.406  -5.953 -33.250  1.00 96.40           H  
ATOM   4167 HG12 VAL A 257      34.570  -5.676 -31.934  1.00 96.40           H  
ATOM   4168 HG13 VAL A 257      32.820  -5.645 -31.615  1.00 96.40           H  
ATOM   4169  CG2 VAL A 257      34.663  -8.269 -32.861  1.00 96.40           C  
ATOM   4170 HG21 VAL A 257      34.429  -8.000 -33.891  1.00 96.40           H  
ATOM   4171 HG22 VAL A 257      34.616  -9.355 -32.779  1.00 96.40           H  
ATOM   4172 HG23 VAL A 257      35.669  -7.930 -32.615  1.00 96.40           H  
ATOM   4173  N   PHE A 258      31.816  -7.818 -29.322  1.00 96.70           N  
ATOM   4174  H   PHE A 258      31.621  -8.669 -29.829  1.00 96.70           H  
ATOM   4175  CA  PHE A 258      30.819  -7.305 -28.382  1.00 96.70           C  
ATOM   4176  HA  PHE A 258      30.581  -6.275 -28.652  1.00 96.70           H  
ATOM   4177  C   PHE A 258      31.348  -7.289 -26.942  1.00 96.70           C  
ATOM   4178  CB  PHE A 258      29.538  -8.138 -28.481  1.00 96.70           C  
ATOM   4179  HB2 PHE A 258      29.140  -8.068 -29.493  1.00 96.70           H  
ATOM   4180  HB3 PHE A 258      29.779  -9.185 -28.294  1.00 96.70           H  
ATOM   4181  O   PHE A 258      31.244  -6.266 -26.256  1.00 96.70           O  
ATOM   4182  CG  PHE A 258      28.468  -7.709 -27.498  1.00 96.70           C  
ATOM   4183  CD1 PHE A 258      28.246  -8.456 -26.326  1.00 96.70           C  
ATOM   4184  HD1 PHE A 258      28.817  -9.355 -26.145  1.00 96.70           H  
ATOM   4185  CD2 PHE A 258      27.702  -6.555 -27.744  1.00 96.70           C  
ATOM   4186  HD2 PHE A 258      27.882  -5.964 -28.630  1.00 96.70           H  
ATOM   4187  CE1 PHE A 258      27.256  -8.056 -25.412  1.00 96.70           C  
ATOM   4188  HE1 PHE A 258      27.071  -8.651 -24.530  1.00 96.70           H  
ATOM   4189  CE2 PHE A 258      26.692  -6.171 -26.845  1.00 96.70           C  
ATOM   4190  HE2 PHE A 258      26.075  -5.312 -27.060  1.00 96.70           H  
ATOM   4191  CZ  PHE A 258      26.474  -6.918 -25.674  1.00 96.70           C  
ATOM   4192  HZ  PHE A 258      25.690  -6.631 -24.989  1.00 96.70           H  
ATOM   4193  N   LEU A 259      31.966  -8.386 -26.495  1.00 97.47           N  
ATOM   4194  H   LEU A 259      32.003  -9.189 -27.107  1.00 97.47           H  
ATOM   4195  CA  LEU A 259      32.535  -8.498 -25.150  1.00 97.47           C  
ATOM   4196  HA  LEU A 259      31.757  -8.266 -24.422  1.00 97.47           H  
ATOM   4197  C   LEU A 259      33.673  -7.495 -24.911  1.00 97.47           C  
ATOM   4198  CB  LEU A 259      33.028  -9.937 -24.925  1.00 97.47           C  
ATOM   4199  HB2 LEU A 259      33.718 -10.192 -25.729  1.00 97.47           H  
ATOM   4200  HB3 LEU A 259      33.586  -9.967 -23.989  1.00 97.47           H  
ATOM   4201  O   LEU A 259      33.748  -6.897 -23.833  1.00 97.47           O  
ATOM   4202  CG  LEU A 259      31.925 -11.012 -24.862  1.00 97.47           C  
ATOM   4203  HG  LEU A 259      31.335 -11.005 -25.779  1.00 97.47           H  
ATOM   4204  CD1 LEU A 259      32.600 -12.375 -24.718  1.00 97.47           C  
ATOM   4205 HD11 LEU A 259      33.230 -12.564 -25.587  1.00 97.47           H  
ATOM   4206 HD12 LEU A 259      31.841 -13.156 -24.679  1.00 97.47           H  
ATOM   4207 HD13 LEU A 259      33.200 -12.413 -23.808  1.00 97.47           H  
ATOM   4208  CD2 LEU A 259      30.973 -10.805 -23.681  1.00 97.47           C  
ATOM   4209 HD21 LEU A 259      31.533 -10.758 -22.748  1.00 97.47           H  
ATOM   4210 HD22 LEU A 259      30.276 -11.643 -23.642  1.00 97.47           H  
ATOM   4211 HD23 LEU A 259      30.393  -9.893 -23.824  1.00 97.47           H  
ATOM   4212  N   GLU A 260      34.530  -7.254 -25.906  1.00 98.00           N  
ATOM   4213  H   GLU A 260      34.460  -7.796 -26.756  1.00 98.00           H  
ATOM   4214  CA  GLU A 260      35.595  -6.254 -25.802  1.00 98.00           C  
ATOM   4215  HA  GLU A 260      36.163  -6.462 -24.895  1.00 98.00           H  
ATOM   4216  C   GLU A 260      35.024  -4.830 -25.677  1.00 98.00           C  
ATOM   4217  CB  GLU A 260      36.552  -6.370 -27.000  1.00 98.00           C  
ATOM   4218  HB2 GLU A 260      36.055  -5.998 -27.896  1.00 98.00           H  
ATOM   4219  HB3 GLU A 260      36.825  -7.415 -27.148  1.00 98.00           H  
ATOM   4220  O   GLU A 260      35.454  -4.059 -24.810  1.00 98.00           O  
ATOM   4221  CG  GLU A 260      37.832  -5.563 -26.733  1.00 98.00           C  
ATOM   4222  HG2 GLU A 260      37.551  -4.552 -26.436  1.00 98.00           H  
ATOM   4223  HG3 GLU A 260      38.367  -6.012 -25.897  1.00 98.00           H  
ATOM   4224  CD  GLU A 260      38.777  -5.441 -27.934  1.00 98.00           C  
ATOM   4225  OE1 GLU A 260      39.671  -4.563 -27.832  1.00 98.00           O  
ATOM   4226  OE2 GLU A 260      38.547  -6.075 -28.977  1.00 98.00           O  
ATOM   4227  N   CYS A 261      34.019  -4.479 -26.487  1.00 97.54           N  
ATOM   4228  H   CYS A 261      33.726  -5.132 -27.199  1.00 97.54           H  
ATOM   4229  CA  CYS A 261      33.309  -3.200 -26.386  1.00 97.54           C  
ATOM   4230  HA  CYS A 261      34.022  -2.384 -26.505  1.00 97.54           H  
ATOM   4231  C   CYS A 261      32.650  -3.027 -25.010  1.00 97.54           C  
ATOM   4232  CB  CYS A 261      32.275  -3.110 -27.515  1.00 97.54           C  
ATOM   4233  HB2 CYS A 261      31.725  -4.047 -27.594  1.00 97.54           H  
ATOM   4234  HB3 CYS A 261      31.571  -2.302 -27.317  1.00 97.54           H  
ATOM   4235  O   CYS A 261      32.827  -1.992 -24.359  1.00 97.54           O  
ATOM   4236  SG  CYS A 261      33.136  -2.767 -29.074  1.00 97.54           S  
ATOM   4237  HG  CYS A 261      32.100  -2.971 -29.892  1.00 97.54           H  
ATOM   4238  N   LEU A 262      31.958  -4.060 -24.521  1.00 97.70           N  
ATOM   4239  H   LEU A 262      31.846  -4.876 -25.106  1.00 97.70           H  
ATOM   4240  CA  LEU A 262      31.324  -4.063 -23.205  1.00 97.70           C  
ATOM   4241  HA  LEU A 262      30.610  -3.240 -23.179  1.00 97.70           H  
ATOM   4242  C   LEU A 262      32.350  -3.841 -22.078  1.00 97.70           C  
ATOM   4243  CB  LEU A 262      30.565  -5.395 -23.049  1.00 97.70           C  
ATOM   4244  HB2 LEU A 262      29.883  -5.511 -23.891  1.00 97.70           H  
ATOM   4245  HB3 LEU A 262      31.282  -6.215 -23.095  1.00 97.70           H  
ATOM   4246  O   LEU A 262      32.129  -3.020 -21.178  1.00 97.70           O  
ATOM   4247  CG  LEU A 262      29.761  -5.521 -21.745  1.00 97.70           C  
ATOM   4248  HG  LEU A 262      30.427  -5.405 -20.890  1.00 97.70           H  
ATOM   4249  CD1 LEU A 262      28.657  -4.467 -21.655  1.00 97.70           C  
ATOM   4250 HD11 LEU A 262      29.099  -3.474 -21.575  1.00 97.70           H  
ATOM   4251 HD12 LEU A 262      28.040  -4.652 -20.775  1.00 97.70           H  
ATOM   4252 HD13 LEU A 262      28.030  -4.519 -22.545  1.00 97.70           H  
ATOM   4253  CD2 LEU A 262      29.119  -6.903 -21.660  1.00 97.70           C  
ATOM   4254 HD21 LEU A 262      29.891  -7.672 -21.699  1.00 97.70           H  
ATOM   4255 HD22 LEU A 262      28.441  -7.052 -22.500  1.00 97.70           H  
ATOM   4256 HD23 LEU A 262      28.564  -7.009 -20.728  1.00 97.70           H  
ATOM   4257  N   ALA A 263      33.503  -4.513 -22.146  1.00 98.03           N  
ATOM   4258  H   ALA A 263      33.614  -5.191 -22.886  1.00 98.03           H  
ATOM   4259  CA  ALA A 263      34.592  -4.354 -21.186  1.00 98.03           C  
ATOM   4260  HA  ALA A 263      34.192  -4.512 -20.184  1.00 98.03           H  
ATOM   4261  C   ALA A 263      35.207  -2.944 -21.227  1.00 98.03           C  
ATOM   4262  CB  ALA A 263      35.643  -5.436 -21.455  1.00 98.03           C  
ATOM   4263  HB1 ALA A 263      36.447  -5.366 -20.723  1.00 98.03           H  
ATOM   4264  HB2 ALA A 263      35.185  -6.423 -21.383  1.00 98.03           H  
ATOM   4265  HB3 ALA A 263      36.057  -5.319 -22.457  1.00 98.03           H  
ATOM   4266  O   ALA A 263      35.443  -2.340 -20.172  1.00 98.03           O  
ATOM   4267  N   LYS A 264      35.421  -2.378 -22.426  1.00 98.38           N  
ATOM   4268  H   LYS A 264      35.225  -2.934 -23.245  1.00 98.38           H  
ATOM   4269  CA  LYS A 264      35.906  -0.997 -22.609  1.00 98.38           C  
ATOM   4270  HA  LYS A 264      36.854  -0.879 -22.085  1.00 98.38           H  
ATOM   4271  C   LYS A 264      34.944   0.018 -21.993  1.00 98.38           C  
ATOM   4272  CB  LYS A 264      36.124  -0.697 -24.103  1.00 98.38           C  
ATOM   4273  HB2 LYS A 264      36.189   0.382 -24.246  1.00 98.38           H  
ATOM   4274  HB3 LYS A 264      35.268  -1.059 -24.674  1.00 98.38           H  
ATOM   4275  O   LYS A 264      35.393   0.889 -21.246  1.00 98.38           O  
ATOM   4276  CG  LYS A 264      37.412  -1.327 -24.653  1.00 98.38           C  
ATOM   4277  HG2 LYS A 264      37.430  -2.390 -24.411  1.00 98.38           H  
ATOM   4278  HG3 LYS A 264      38.273  -0.852 -24.182  1.00 98.38           H  
ATOM   4279  CD  LYS A 264      37.509  -1.163 -26.179  1.00 98.38           C  
ATOM   4280  HD2 LYS A 264      37.534  -0.107 -26.447  1.00 98.38           H  
ATOM   4281  HD3 LYS A 264      36.632  -1.627 -26.630  1.00 98.38           H  
ATOM   4282  CE  LYS A 264      38.770  -1.870 -26.695  1.00 98.38           C  
ATOM   4283  HE2 LYS A 264      39.662  -1.322 -26.395  1.00 98.38           H  
ATOM   4284  HE3 LYS A 264      38.817  -2.852 -26.224  1.00 98.38           H  
ATOM   4285  NZ  LYS A 264      38.765  -2.088 -28.164  1.00 98.38           N  
ATOM   4286  HZ1 LYS A 264      39.065  -1.293 -28.709  1.00 98.38           H  
ATOM   4287  HZ2 LYS A 264      37.869  -2.428 -28.483  1.00 98.38           H  
ATOM   4288  HZ3 LYS A 264      39.369  -2.877 -28.348  1.00 98.38           H  
ATOM   4289  N   ILE A 265      33.639  -0.135 -22.222  1.00 98.40           N  
ATOM   4290  H   ILE A 265      33.357  -0.854 -22.873  1.00 98.40           H  
ATOM   4291  CA  ILE A 265      32.599   0.717 -21.626  1.00 98.40           C  
ATOM   4292  HA  ILE A 265      32.796   1.756 -21.892  1.00 98.40           H  
ATOM   4293  C   ILE A 265      32.640   0.628 -20.100  1.00 98.40           C  
ATOM   4294  CB  ILE A 265      31.211   0.333 -22.181  1.00 98.40           C  
ATOM   4295  HB  ILE A 265      31.103  -0.750 -22.120  1.00 98.40           H  
ATOM   4296  O   ILE A 265      32.723   1.652 -19.420  1.00 98.40           O  
ATOM   4297  CG1 ILE A 265      31.108   0.755 -23.662  1.00 98.40           C  
ATOM   4298 HG12 ILE A 265      30.964   1.833 -23.734  1.00 98.40           H  
ATOM   4299 HG13 ILE A 265      32.034   0.515 -24.185  1.00 98.40           H  
ATOM   4300  CG2 ILE A 265      30.084   0.969 -21.343  1.00 98.40           C  
ATOM   4301 HG21 ILE A 265      30.001   0.472 -20.376  1.00 98.40           H  
ATOM   4302 HG22 ILE A 265      30.279   2.029 -21.182  1.00 98.40           H  
ATOM   4303 HG23 ILE A 265      29.127   0.859 -21.855  1.00 98.40           H  
ATOM   4304  CD1 ILE A 265      29.976   0.035 -24.395  1.00 98.40           C  
ATOM   4305 HD11 ILE A 265      30.071  -1.040 -24.238  1.00 98.40           H  
ATOM   4306 HD12 ILE A 265      29.005   0.367 -24.026  1.00 98.40           H  
ATOM   4307 HD13 ILE A 265      30.040   0.252 -25.461  1.00 98.40           H  
ATOM   4308  N   LYS A 266      32.663  -0.587 -19.536  1.00 98.44           N  
ATOM   4309  H   LYS A 266      32.588  -1.395 -20.137  1.00 98.44           H  
ATOM   4310  CA  LYS A 266      32.746  -0.766 -18.079  1.00 98.44           C  
ATOM   4311  HA  LYS A 266      31.894  -0.247 -17.639  1.00 98.44           H  
ATOM   4312  C   LYS A 266      34.001  -0.109 -17.499  1.00 98.44           C  
ATOM   4313  CB  LYS A 266      32.676  -2.263 -17.736  1.00 98.44           C  
ATOM   4314  HB2 LYS A 266      31.761  -2.683 -18.153  1.00 98.44           H  
ATOM   4315  HB3 LYS A 266      33.511  -2.776 -18.214  1.00 98.44           H  
ATOM   4316  O   LYS A 266      33.911   0.566 -16.473  1.00 98.44           O  
ATOM   4317  CG  LYS A 266      32.734  -2.556 -16.223  1.00 98.44           C  
ATOM   4318  HG2 LYS A 266      32.707  -3.637 -16.088  1.00 98.44           H  
ATOM   4319  HG3 LYS A 266      33.688  -2.209 -15.826  1.00 98.44           H  
ATOM   4320  CD  LYS A 266      31.600  -1.934 -15.387  1.00 98.44           C  
ATOM   4321  HD2 LYS A 266      31.775  -2.193 -14.342  1.00 98.44           H  
ATOM   4322  HD3 LYS A 266      31.621  -0.848 -15.475  1.00 98.44           H  
ATOM   4323  CE  LYS A 266      30.231  -2.480 -15.818  1.00 98.44           C  
ATOM   4324  HE2 LYS A 266      30.280  -3.569 -15.818  1.00 98.44           H  
ATOM   4325  HE3 LYS A 266      30.033  -2.164 -16.842  1.00 98.44           H  
ATOM   4326  NZ  LYS A 266      29.134  -2.032 -14.921  1.00 98.44           N  
ATOM   4327  HZ1 LYS A 266      29.058  -1.025 -14.900  1.00 98.44           H  
ATOM   4328  HZ2 LYS A 266      28.252  -2.415 -15.227  1.00 98.44           H  
ATOM   4329  HZ3 LYS A 266      29.289  -2.363 -13.979  1.00 98.44           H  
ATOM   4330  N   ARG A 267      35.160  -0.276 -18.145  1.00 98.17           N  
ATOM   4331  H   ARG A 267      35.155  -0.862 -18.968  1.00 98.17           H  
ATOM   4332  CA  ARG A 267      36.423   0.344 -17.719  1.00 98.17           C  
ATOM   4333  HA  ARG A 267      36.594   0.093 -16.672  1.00 98.17           H  
ATOM   4334  C   ARG A 267      36.363   1.869 -17.791  1.00 98.17           C  
ATOM   4335  CB  ARG A 267      37.578  -0.218 -18.561  1.00 98.17           C  
ATOM   4336  HB2 ARG A 267      37.465   0.101 -19.597  1.00 98.17           H  
ATOM   4337  HB3 ARG A 267      37.536  -1.306 -18.531  1.00 98.17           H  
ATOM   4338  O   ARG A 267      36.850   2.518 -16.870  1.00 98.17           O  
ATOM   4339  CG  ARG A 267      38.946   0.239 -18.027  1.00 98.17           C  
ATOM   4340  HG2 ARG A 267      39.030   1.323 -18.095  1.00 98.17           H  
ATOM   4341  HG3 ARG A 267      39.038  -0.061 -16.983  1.00 98.17           H  
ATOM   4342  CD  ARG A 267      40.078  -0.400 -18.837  1.00 98.17           C  
ATOM   4343  HD2 ARG A 267      40.015  -0.043 -19.865  1.00 98.17           H  
ATOM   4344  HD3 ARG A 267      39.941  -1.481 -18.835  1.00 98.17           H  
ATOM   4345  NE  ARG A 267      41.404  -0.078 -18.272  1.00 98.17           N  
ATOM   4346  HE  ARG A 267      41.419   0.375 -17.369  1.00 98.17           H  
ATOM   4347  NH1 ARG A 267      42.667  -1.051 -19.930  1.00 98.17           N  
ATOM   4348 HH11 ARG A 267      43.565  -1.330 -20.300  1.00 98.17           H  
ATOM   4349 HH12 ARG A 267      41.829  -1.381 -20.386  1.00 98.17           H  
ATOM   4350  NH2 ARG A 267      43.688  -0.093 -18.196  1.00 98.17           N  
ATOM   4351 HH21 ARG A 267      43.685   0.249 -17.246  1.00 98.17           H  
ATOM   4352 HH22 ARG A 267      44.564  -0.409 -18.585  1.00 98.17           H  
ATOM   4353  CZ  ARG A 267      42.574  -0.407 -18.800  1.00 98.17           C  
ATOM   4354  N   SER A 268      35.759   2.427 -18.839  1.00 97.75           N  
ATOM   4355  H   SER A 268      35.409   1.827 -19.572  1.00 97.75           H  
ATOM   4356  CA  SER A 268      35.546   3.873 -18.968  1.00 97.75           C  
ATOM   4357  HA  SER A 268      36.510   4.379 -18.937  1.00 97.75           H  
ATOM   4358  C   SER A 268      34.699   4.412 -17.811  1.00 97.75           C  
ATOM   4359  CB  SER A 268      34.883   4.197 -20.309  1.00 97.75           C  
ATOM   4360  HB2 SER A 268      35.397   3.672 -21.114  1.00 97.75           H  
ATOM   4361  HB3 SER A 268      33.835   3.898 -20.292  1.00 97.75           H  
ATOM   4362  O   SER A 268      35.121   5.334 -17.119  1.00 97.75           O  
ATOM   4363  OG  SER A 268      34.985   5.584 -20.526  1.00 97.75           O  
ATOM   4364  HG  SER A 268      34.322   5.860 -21.164  1.00 97.75           H  
ATOM   4365  N   ASN A 269      33.583   3.752 -17.489  1.00 97.98           N  
ATOM   4366  H   ASN A 269      33.242   3.048 -18.127  1.00 97.98           H  
ATOM   4367  CA  ASN A 269      32.718   4.163 -16.377  1.00 97.98           C  
ATOM   4368  HA  ASN A 269      32.427   5.203 -16.526  1.00 97.98           H  
ATOM   4369  C   ASN A 269      33.429   4.092 -15.018  1.00 97.98           C  
ATOM   4370  CB  ASN A 269      31.450   3.295 -16.377  1.00 97.98           C  
ATOM   4371  HB2 ASN A 269      30.846   3.560 -15.509  1.00 97.98           H  
ATOM   4372  HB3 ASN A 269      31.728   2.244 -16.306  1.00 97.98           H  
ATOM   4373  O   ASN A 269      33.227   4.957 -14.171  1.00 97.98           O  
ATOM   4374  CG  ASN A 269      30.590   3.496 -17.612  1.00 97.98           C  
ATOM   4375  ND2 ASN A 269      29.575   2.688 -17.772  1.00 97.98           N  
ATOM   4376 HD21 ASN A 269      28.992   2.906 -18.567  1.00 97.98           H  
ATOM   4377 HD22 ASN A 269      29.254   2.101 -17.015  1.00 97.98           H  
ATOM   4378  OD1 ASN A 269      30.805   4.359 -18.439  1.00 97.98           O  
ATOM   4379  N   LYS A 270      34.302   3.096 -14.811  1.00 98.06           N  
ATOM   4380  H   LYS A 270      34.400   2.394 -15.531  1.00 98.06           H  
ATOM   4381  CA  LYS A 270      35.145   3.030 -13.606  1.00 98.06           C  
ATOM   4382  HA  LYS A 270      34.509   3.127 -12.725  1.00 98.06           H  
ATOM   4383  C   LYS A 270      36.125   4.202 -13.518  1.00 98.06           C  
ATOM   4384  CB  LYS A 270      35.907   1.700 -13.530  1.00 98.06           C  
ATOM   4385  HB2 LYS A 270      36.411   1.510 -14.478  1.00 98.06           H  
ATOM   4386  HB3 LYS A 270      36.666   1.794 -12.753  1.00 98.06           H  
ATOM   4387  O   LYS A 270      36.347   4.687 -12.419  1.00 98.06           O  
ATOM   4388  CG  LYS A 270      34.991   0.516 -13.182  1.00 98.06           C  
ATOM   4389  HG2 LYS A 270      34.217   0.420 -13.943  1.00 98.06           H  
ATOM   4390  HG3 LYS A 270      34.500   0.709 -12.229  1.00 98.06           H  
ATOM   4391  CD  LYS A 270      35.758  -0.814 -13.093  1.00 98.06           C  
ATOM   4392  HD2 LYS A 270      35.029  -1.615 -12.971  1.00 98.06           H  
ATOM   4393  HD3 LYS A 270      36.305  -0.980 -14.021  1.00 98.06           H  
ATOM   4394  CE  LYS A 270      36.724  -0.824 -11.897  1.00 98.06           C  
ATOM   4395  HE2 LYS A 270      37.485  -0.058 -12.050  1.00 98.06           H  
ATOM   4396  HE3 LYS A 270      36.166  -0.546 -11.003  1.00 98.06           H  
ATOM   4397  NZ  LYS A 270      37.369  -2.147 -11.690  1.00 98.06           N  
ATOM   4398  HZ1 LYS A 270      37.987  -2.109 -10.892  1.00 98.06           H  
ATOM   4399  HZ2 LYS A 270      36.678  -2.857 -11.495  1.00 98.06           H  
ATOM   4400  HZ3 LYS A 270      37.911  -2.429 -12.494  1.00 98.06           H  
ATOM   4401  N   ARG A 271      36.688   4.653 -14.647  1.00 97.68           N  
ATOM   4402  H   ARG A 271      36.414   4.223 -15.519  1.00 97.68           H  
ATOM   4403  CA  ARG A 271      37.581   5.823 -14.684  1.00 97.68           C  
ATOM   4404  HA  ARG A 271      38.338   5.724 -13.906  1.00 97.68           H  
ATOM   4405  C   ARG A 271      36.842   7.117 -14.356  1.00 97.68           C  
ATOM   4406  CB  ARG A 271      38.281   5.958 -16.040  1.00 97.68           C  
ATOM   4407  HB2 ARG A 271      37.544   5.910 -16.841  1.00 97.68           H  
ATOM   4408  HB3 ARG A 271      38.757   6.937 -16.085  1.00 97.68           H  
ATOM   4409  O   ARG A 271      37.385   7.912 -13.607  1.00 97.68           O  
ATOM   4410  CG  ARG A 271      39.363   4.897 -16.260  1.00 97.68           C  
ATOM   4411  HG2 ARG A 271      38.948   3.897 -16.131  1.00 97.68           H  
ATOM   4412  HG3 ARG A 271      40.169   5.049 -15.542  1.00 97.68           H  
ATOM   4413  CD  ARG A 271      39.894   5.053 -17.687  1.00 97.68           C  
ATOM   4414  HD2 ARG A 271      39.066   4.877 -18.373  1.00 97.68           H  
ATOM   4415  HD3 ARG A 271      40.241   6.078 -17.820  1.00 97.68           H  
ATOM   4416  NE  ARG A 271      41.005   4.126 -17.977  1.00 97.68           N  
ATOM   4417  HE  ARG A 271      41.573   3.859 -17.186  1.00 97.68           H  
ATOM   4418  NH1 ARG A 271      40.797   4.178 -20.265  1.00 97.68           N  
ATOM   4419 HH11 ARG A 271      40.033   4.831 -20.167  1.00 97.68           H  
ATOM   4420 HH12 ARG A 271      41.153   3.978 -21.189  1.00 97.68           H  
ATOM   4421  NH2 ARG A 271      42.474   3.038 -19.341  1.00 97.68           N  
ATOM   4422 HH21 ARG A 271      42.823   2.897 -20.278  1.00 97.68           H  
ATOM   4423 HH22 ARG A 271      43.111   2.933 -18.564  1.00 97.68           H  
ATOM   4424  CZ  ARG A 271      41.413   3.781 -19.187  1.00 97.68           C  
ATOM   4425  N   ILE A 272      35.619   7.290 -14.867  1.00 95.96           N  
ATOM   4426  H   ILE A 272      35.274   6.604 -15.524  1.00 95.96           H  
ATOM   4427  CA  ILE A 272      34.759   8.442 -14.537  1.00 95.96           C  
ATOM   4428  HA  ILE A 272      35.294   9.364 -14.766  1.00 95.96           H  
ATOM   4429  C   ILE A 272      34.453   8.478 -13.036  1.00 95.96           C  
ATOM   4430  CB  ILE A 272      33.450   8.413 -15.365  1.00 95.96           C  
ATOM   4431  HB  ILE A 272      32.971   7.446 -15.214  1.00 95.96           H  
ATOM   4432  O   ILE A 272      34.443   9.546 -12.449  1.00 95.96           O  
ATOM   4433  CG1 ILE A 272      33.755   8.581 -16.871  1.00 95.96           C  
ATOM   4434 HG12 ILE A 272      34.106   9.596 -17.058  1.00 95.96           H  
ATOM   4435 HG13 ILE A 272      34.555   7.900 -17.162  1.00 95.96           H  
ATOM   4436  CG2 ILE A 272      32.465   9.508 -14.907  1.00 95.96           C  
ATOM   4437 HG21 ILE A 272      31.556   9.496 -15.510  1.00 95.96           H  
ATOM   4438 HG22 ILE A 272      32.162   9.352 -13.872  1.00 95.96           H  
ATOM   4439 HG23 ILE A 272      32.935  10.489 -14.984  1.00 95.96           H  
ATOM   4440  CD1 ILE A 272      32.559   8.289 -17.788  1.00 95.96           C  
ATOM   4441 HD11 ILE A 272      32.895   8.299 -18.825  1.00 95.96           H  
ATOM   4442 HD12 ILE A 272      31.786   9.048 -17.671  1.00 95.96           H  
ATOM   4443 HD13 ILE A 272      32.145   7.306 -17.563  1.00 95.96           H  
ATOM   4444  N   LEU A 273      34.214   7.320 -12.411  1.00 96.63           N  
ATOM   4445  H   LEU A 273      34.163   6.472 -12.958  1.00 96.63           H  
ATOM   4446  CA  LEU A 273      33.966   7.250 -10.970  1.00 96.63           C  
ATOM   4447  HA  LEU A 273      33.222   8.004 -10.714  1.00 96.63           H  
ATOM   4448  C   LEU A 273      35.216   7.561 -10.126  1.00 96.63           C  
ATOM   4449  CB  LEU A 273      33.404   5.853 -10.646  1.00 96.63           C  
ATOM   4450  HB2 LEU A 273      32.497   5.699 -11.232  1.00 96.63           H  
ATOM   4451  HB3 LEU A 273      34.137   5.108 -10.956  1.00 96.63           H  
ATOM   4452  O   LEU A 273      35.080   8.050  -9.012  1.00 96.63           O  
ATOM   4453  CG  LEU A 273      33.082   5.619  -9.156  1.00 96.63           C  
ATOM   4454  HG  LEU A 273      33.982   5.744  -8.553  1.00 96.63           H  
ATOM   4455  CD1 LEU A 273      31.990   6.557  -8.641  1.00 96.63           C  
ATOM   4456 HD11 LEU A 273      31.094   6.477  -9.256  1.00 96.63           H  
ATOM   4457 HD12 LEU A 273      32.352   7.585  -8.657  1.00 96.63           H  
ATOM   4458 HD13 LEU A 273      31.749   6.310  -7.607  1.00 96.63           H  
ATOM   4459  CD2 LEU A 273      32.608   4.177  -8.964  1.00 96.63           C  
ATOM   4460 HD21 LEU A 273      31.695   4.006  -9.534  1.00 96.63           H  
ATOM   4461 HD22 LEU A 273      32.411   4.003  -7.906  1.00 96.63           H  
ATOM   4462 HD23 LEU A 273      33.389   3.491  -9.292  1.00 96.63           H  
ATOM   4463  N   SER A 274      36.412   7.209 -10.612  1.00 95.67           N  
ATOM   4464  H   SER A 274      36.458   6.799 -11.534  1.00 95.67           H  
ATOM   4465  CA  SER A 274      37.665   7.340  -9.853  1.00 95.67           C  
ATOM   4466  HA  SER A 274      37.441   7.277  -8.788  1.00 95.67           H  
ATOM   4467  C   SER A 274      38.415   8.658 -10.055  1.00 95.67           C  
ATOM   4468  CB  SER A 274      38.611   6.187 -10.204  1.00 95.67           C  
ATOM   4469  HB2 SER A 274      38.117   5.238  -9.995  1.00 95.67           H  
ATOM   4470  HB3 SER A 274      39.503   6.255  -9.580  1.00 95.67           H  
ATOM   4471  O   SER A 274      39.394   8.883  -9.350  1.00 95.67           O  
ATOM   4472  OG  SER A 274      38.995   6.226 -11.571  1.00 95.67           O  
ATOM   4473  HG  SER A 274      39.024   7.151 -11.827  1.00 95.67           H  
ATOM   4474  N   GLY A 275      38.053   9.434 -11.079  1.00 76.68           N  
ATOM   4475  H   GLY A 275      37.158   9.258 -11.513  1.00 76.68           H  
ATOM   4476  CA  GLY A 275      38.664  10.728 -11.396  1.00 76.68           C  
ATOM   4477  HA2 GLY A 275      38.626  10.911 -12.470  1.00 76.68           H  
ATOM   4478  HA3 GLY A 275      39.696  10.768 -11.050  1.00 76.68           H  
ATOM   4479  C   GLY A 275      37.917  11.862 -10.722  1.00 76.68           C  
ATOM   4480  O   GLY A 275      38.607  12.799 -10.272  1.00 76.68           O  
ATOM   4481  OXT GLY A 275      36.673  11.771 -10.720  1.00 76.68           O  
TER    4482      GLY A 275                                                       
END   
