# Supplementary material for: New carbohydrate binding domains identified by phage display based functional metagenomic screens of human gut microbiota
Source: Commun Biol. 2023 Apr 5;6:371. doi: 10.1038/s42003-023-04718-0 (PMC10076258; doi:10.1038/s42003-023-04718-0)
Supplement: Supplementary file 5 — Supplementary Data 2 [file 42003_2023_4718_MOESM5_ESM.zip › SupplementaryData2/S10M_PBGlcNAc-GlcNAc9F2.pdb]

ATOM      1  N   HIS A   1      -2.686 -16.123  -8.498  1.00 64.67           N  
ATOM      2  H   HIS A   1      -1.804 -16.014  -8.017  1.00 64.67           H  
ATOM      3  H2  HIS A   1      -3.113 -16.996  -8.222  1.00 64.67           H  
ATOM      4  H3  HIS A   1      -2.503 -16.132  -9.491  1.00 64.67           H  
ATOM      5  CA  HIS A   1      -3.569 -14.989  -8.141  1.00 64.67           C  
ATOM      6  HA  HIS A   1      -4.491 -15.067  -8.718  1.00 64.67           H  
ATOM      7  C   HIS A   1      -2.892 -13.675  -8.512  1.00 64.67           C  
ATOM      8  CB  HIS A   1      -3.936 -15.039  -6.653  1.00 64.67           C  
ATOM      9  HB2 HIS A   1      -4.547 -14.172  -6.401  1.00 64.67           H  
ATOM     10  HB3 HIS A   1      -3.032 -15.010  -6.045  1.00 64.67           H  
ATOM     11  O   HIS A   1      -1.668 -13.629  -8.483  1.00 64.67           O  
ATOM     12  CG  HIS A   1      -4.717 -16.288  -6.339  1.00 64.67           C  
ATOM     13  CD2 HIS A   1      -4.213 -17.476  -5.876  1.00 64.67           C  
ATOM     14  HD2 HIS A   1      -3.191 -17.684  -5.597  1.00 64.67           H  
ATOM     15  ND1 HIS A   1      -6.068 -16.475  -6.552  1.00 64.67           N  
ATOM     16  HD1 HIS A   1      -6.761 -15.766  -6.745  1.00 64.67           H  
ATOM     17  CE1 HIS A   1      -6.366 -17.747  -6.236  1.00 64.67           C  
ATOM     18  HE1 HIS A   1      -7.353 -18.186  -6.257  1.00 64.67           H  
ATOM     19  NE2 HIS A   1      -5.259 -18.393  -5.852  1.00 64.67           N  
ATOM     20  N   ARG A   2      -3.650 -12.643  -8.908  1.00 89.19           N  
ATOM     21  H   ARG A   2      -4.653 -12.704  -8.812  1.00 89.19           H  
ATOM     22  CA  ARG A   2      -3.116 -11.296  -9.189  1.00 89.19           C  
ATOM     23  HA  ARG A   2      -2.038 -11.347  -9.343  1.00 89.19           H  
ATOM     24  C   ARG A   2      -3.351 -10.404  -7.969  1.00 89.19           C  
ATOM     25  CB  ARG A   2      -3.765 -10.692 -10.452  1.00 89.19           C  
ATOM     26  HB2 ARG A   2      -4.849 -10.707 -10.345  1.00 89.19           H  
ATOM     27  HB3 ARG A   2      -3.450  -9.652 -10.533  1.00 89.19           H  
ATOM     28  O   ARG A   2      -4.408 -10.505  -7.361  1.00 89.19           O  
ATOM     29  CG  ARG A   2      -3.365 -11.423 -11.746  1.00 89.19           C  
ATOM     30  HG2 ARG A   2      -3.740 -12.446 -11.719  1.00 89.19           H  
ATOM     31  HG3 ARG A   2      -2.278 -11.447 -11.818  1.00 89.19           H  
ATOM     32  CD  ARG A   2      -3.932 -10.709 -12.982  1.00 89.19           C  
ATOM     33  HD2 ARG A   2      -5.020 -10.714 -12.928  1.00 89.19           H  
ATOM     34  HD3 ARG A   2      -3.589  -9.674 -12.968  1.00 89.19           H  
ATOM     35  NE  ARG A   2      -3.498 -11.355 -14.240  1.00 89.19           N  
ATOM     36  HE  ARG A   2      -3.107 -12.284 -14.171  1.00 89.19           H  
ATOM     37  NH1 ARG A   2      -4.047  -9.643 -15.679  1.00 89.19           N  
ATOM     38 HH11 ARG A   2      -4.408  -9.100 -14.908  1.00 89.19           H  
ATOM     39 HH12 ARG A   2      -4.086  -9.267 -16.616  1.00 89.19           H  
ATOM     40  NH2 ARG A   2      -3.124 -11.502 -16.487  1.00 89.19           N  
ATOM     41 HH21 ARG A   2      -2.732 -12.426 -16.380  1.00 89.19           H  
ATOM     42 HH22 ARG A   2      -3.171 -11.094 -17.409  1.00 89.19           H  
ATOM     43  CZ  ARG A   2      -3.559 -10.832 -15.456  1.00 89.19           C  
ATOM     44  N   PHE A   3      -2.374  -9.571  -7.613  1.00 94.57           N  
ATOM     45  H   PHE A   3      -1.521  -9.547  -8.153  1.00 94.57           H  
ATOM     46  CA  PHE A   3      -2.512  -8.617  -6.511  1.00 94.57           C  
ATOM     47  HA  PHE A   3      -2.866  -9.145  -5.625  1.00 94.57           H  
ATOM     48  C   PHE A   3      -3.533  -7.521  -6.846  1.00 94.57           C  
ATOM     49  CB  PHE A   3      -1.145  -8.004  -6.178  1.00 94.57           C  
ATOM     50  HB2 PHE A   3      -0.491  -8.778  -5.776  1.00 94.57           H  
ATOM     51  HB3 PHE A   3      -0.693  -7.630  -7.097  1.00 94.57           H  
ATOM     52  O   PHE A   3      -3.432  -6.883  -7.904  1.00 94.57           O  
ATOM     53  CG  PHE A   3      -1.226  -6.858  -5.185  1.00 94.57           C  
ATOM     54  CD1 PHE A   3      -1.272  -5.530  -5.648  1.00 94.57           C  
ATOM     55  HD1 PHE A   3      -1.247  -5.316  -6.707  1.00 94.57           H  
ATOM     56  CD2 PHE A   3      -1.314  -7.112  -3.804  1.00 94.57           C  
ATOM     57  HD2 PHE A   3      -1.294  -8.125  -3.428  1.00 94.57           H  
ATOM     58  CE1 PHE A   3      -1.364  -4.461  -4.744  1.00 94.57           C  
ATOM     59  HE1 PHE A   3      -1.389  -3.443  -5.103  1.00 94.57           H  
ATOM     60  CE2 PHE A   3      -1.432  -6.042  -2.900  1.00 94.57           C  
ATOM     61  HE2 PHE A   3      -1.505  -6.237  -1.840  1.00 94.57           H  
ATOM     62  CZ  PHE A   3      -1.454  -4.718  -3.368  1.00 94.57           C  
ATOM     63  HZ  PHE A   3      -1.550  -3.898  -2.672  1.00 94.57           H  
ATOM     64  N   ASP A   4      -4.457  -7.295  -5.912  1.00 97.70           N  
ATOM     65  H   ASP A   4      -4.451  -7.870  -5.081  1.00 97.70           H  
ATOM     66  CA  ASP A   4      -5.465  -6.237  -5.919  1.00 97.70           C  
ATOM     67  HA  ASP A   4      -5.144  -5.420  -6.566  1.00 97.70           H  
ATOM     68  C   ASP A   4      -5.627  -5.690  -4.490  1.00 97.70           C  
ATOM     69  CB  ASP A   4      -6.786  -6.795  -6.478  1.00 97.70           C  
ATOM     70  HB2 ASP A   4      -6.598  -7.176  -7.482  1.00 97.70           H  
ATOM     71  HB3 ASP A   4      -7.115  -7.633  -5.863  1.00 97.70           H  
ATOM     72  O   ASP A   4      -6.167  -6.361  -3.603  1.00 97.70           O  
ATOM     73  CG  ASP A   4      -7.917  -5.760  -6.556  1.00 97.70           C  
ATOM     74  OD1 ASP A   4      -7.812  -4.691  -5.909  1.00 97.70           O  
ATOM     75  OD2 ASP A   4      -8.911  -6.050  -7.250  1.00 97.70           O  
ATOM     76  N   ALA A   5      -5.156  -4.460  -4.273  1.00 97.99           N  
ATOM     77  H   ALA A   5      -4.718  -3.958  -5.032  1.00 97.99           H  
ATOM     78  CA  ALA A   5      -5.239  -3.791  -2.981  1.00 97.99           C  
ATOM     79  HA  ALA A   5      -4.704  -4.386  -2.241  1.00 97.99           H  
ATOM     80  C   ALA A   5      -6.687  -3.626  -2.495  1.00 97.99           C  
ATOM     81  CB  ALA A   5      -4.550  -2.430  -3.109  1.00 97.99           C  
ATOM     82  HB1 ALA A   5      -4.608  -1.898  -2.160  1.00 97.99           H  
ATOM     83  HB2 ALA A   5      -3.501  -2.563  -3.378  1.00 97.99           H  
ATOM     84  HB3 ALA A   5      -5.043  -1.828  -3.871  1.00 97.99           H  
ATOM     85  O   ALA A   5      -6.956  -3.801  -1.308  1.00 97.99           O  
ATOM     86  N   ARG A   6      -7.647  -3.361  -3.392  1.00 98.31           N  
ATOM     87  H   ARG A   6      -7.416  -3.424  -4.373  1.00 98.31           H  
ATOM     88  CA  ARG A   6      -9.058  -3.193  -3.014  1.00 98.31           C  
ATOM     89  HA  ARG A   6      -9.134  -2.494  -2.181  1.00 98.31           H  
ATOM     90  C   ARG A   6      -9.662  -4.494  -2.530  1.00 98.31           C  
ATOM     91  CB  ARG A   6      -9.884  -2.663  -4.187  1.00 98.31           C  
ATOM     92  HB2 ARG A   6      -9.767  -3.303  -5.062  1.00 98.31           H  
ATOM     93  HB3 ARG A   6     -10.933  -2.678  -3.890  1.00 98.31           H  
ATOM     94  O   ARG A   6     -10.377  -4.500  -1.530  1.00 98.31           O  
ATOM     95  CG  ARG A   6      -9.502  -1.226  -4.537  1.00 98.31           C  
ATOM     96  HG2 ARG A   6      -9.548  -0.622  -3.630  1.00 98.31           H  
ATOM     97  HG3 ARG A   6      -8.487  -1.180  -4.933  1.00 98.31           H  
ATOM     98  CD  ARG A   6     -10.507  -0.655  -5.537  1.00 98.31           C  
ATOM     99  HD2 ARG A   6     -11.395  -1.285  -5.592  1.00 98.31           H  
ATOM    100  HD3 ARG A   6     -10.827   0.306  -5.134  1.00 98.31           H  
ATOM    101  NE  ARG A   6      -9.941  -0.485  -6.886  1.00 98.31           N  
ATOM    102  HE  ARG A   6      -9.371  -1.237  -7.246  1.00 98.31           H  
ATOM    103  NH1 ARG A   6     -10.800   1.625  -7.224  1.00 98.31           N  
ATOM    104 HH11 ARG A   6     -10.779   2.507  -7.714  1.00 98.31           H  
ATOM    105 HH12 ARG A   6     -10.992   1.724  -6.237  1.00 98.31           H  
ATOM    106  NH2 ARG A   6      -9.598   0.637  -8.834  1.00 98.31           N  
ATOM    107 HH21 ARG A   6      -8.990  -0.107  -9.147  1.00 98.31           H  
ATOM    108 HH22 ARG A   6      -9.723   1.476  -9.382  1.00 98.31           H  
ATOM    109  CZ  ARG A   6     -10.118   0.589  -7.638  1.00 98.31           C  
ATOM    110  N   GLN A   7      -9.356  -5.600  -3.208  1.00 98.24           N  
ATOM    111  H   GLN A   7      -8.764  -5.512  -4.021  1.00 98.24           H  
ATOM    112  CA  GLN A   7      -9.799  -6.917  -2.758  1.00 98.24           C  
ATOM    113  HA  GLN A   7     -10.888  -6.914  -2.710  1.00 98.24           H  
ATOM    114  C   GLN A   7      -9.273  -7.214  -1.349  1.00 98.24           C  
ATOM    115  CB  GLN A   7      -9.352  -7.996  -3.751  1.00 98.24           C  
ATOM    116  HB2 GLN A   7      -9.713  -7.743  -4.748  1.00 98.24           H  
ATOM    117  HB3 GLN A   7      -8.263  -8.043  -3.773  1.00 98.24           H  
ATOM    118  O   GLN A   7     -10.033  -7.666  -0.493  1.00 98.24           O  
ATOM    119  CG  GLN A   7      -9.913  -9.368  -3.347  1.00 98.24           C  
ATOM    120  HG2 GLN A   7     -11.001  -9.307  -3.322  1.00 98.24           H  
ATOM    121  HG3 GLN A   7      -9.565  -9.643  -2.352  1.00 98.24           H  
ATOM    122  CD  GLN A   7      -9.492 -10.481  -4.295  1.00 98.24           C  
ATOM    123  NE2 GLN A   7     -10.413 -11.311  -4.732  1.00 98.24           N  
ATOM    124 HE21 GLN A   7     -10.099 -12.023  -5.376  1.00 98.24           H  
ATOM    125 HE22 GLN A   7     -11.380 -11.197  -4.461  1.00 98.24           H  
ATOM    126  OE1 GLN A   7      -8.334 -10.656  -4.638  1.00 98.24           O  
ATOM    127  N   TRP A   8      -7.995  -6.925  -1.097  1.00 97.65           N  
ATOM    128  H   TRP A   8      -7.419  -6.560  -1.843  1.00 97.65           H  
ATOM    129  CA  TRP A   8      -7.384  -7.131   0.215  1.00 97.65           C  
ATOM    130  HA  TRP A   8      -7.528  -8.166   0.522  1.00 97.65           H  
ATOM    131  C   TRP A   8      -8.032  -6.265   1.292  1.00 97.65           C  
ATOM    132  CB  TRP A   8      -5.881  -6.859   0.135  1.00 97.65           C  
ATOM    133  HB2 TRP A   8      -5.509  -6.731   1.151  1.00 97.65           H  
ATOM    134  HB3 TRP A   8      -5.700  -5.924  -0.395  1.00 97.65           H  
ATOM    135  O   TRP A   8      -8.470  -6.795   2.310  1.00 97.65           O  
ATOM    136  CG  TRP A   8      -5.052  -7.932  -0.495  1.00 97.65           C  
ATOM    137  CD1 TRP A   8      -5.471  -8.895  -1.351  1.00 97.65           C  
ATOM    138  HD1 TRP A   8      -6.480  -9.006  -1.719  1.00 97.65           H  
ATOM    139  CD2 TRP A   8      -3.628  -8.165  -0.301  1.00 97.65           C  
ATOM    140  CE2 TRP A   8      -3.250  -9.313  -1.058  1.00 97.65           C  
ATOM    141  CE3 TRP A   8      -2.620  -7.518   0.446  1.00 97.65           C  
ATOM    142  HE3 TRP A   8      -2.874  -6.646   1.030  1.00 97.65           H  
ATOM    143  NE1 TRP A   8      -4.413  -9.719  -1.676  1.00 97.65           N  
ATOM    144  HE1 TRP A   8      -4.506 -10.521  -2.283  1.00 97.65           H  
ATOM    145  CH2 TRP A   8      -0.955  -9.136  -0.315  1.00 97.65           C  
ATOM    146  HH2 TRP A   8       0.062  -9.498  -0.307  1.00 97.65           H  
ATOM    147  CZ2 TRP A   8      -1.936  -9.803  -1.069  1.00 97.65           C  
ATOM    148  HZ2 TRP A   8      -1.684 -10.682  -1.643  1.00 97.65           H  
ATOM    149  CZ3 TRP A   8      -1.297  -7.998   0.437  1.00 97.65           C  
ATOM    150  HZ3 TRP A   8      -0.539  -7.492   1.017  1.00 97.65           H  
ATOM    151  N   VAL A   9      -8.155  -4.955   1.066  1.00 98.47           N  
ATOM    152  H   VAL A   9      -7.777  -4.571   0.212  1.00 98.47           H  
ATOM    153  CA  VAL A   9      -8.735  -4.035   2.055  1.00 98.47           C  
ATOM    154  HA  VAL A   9      -8.188  -4.148   2.991  1.00 98.47           H  
ATOM    155  C   VAL A   9     -10.194  -4.388   2.354  1.00 98.47           C  
ATOM    156  CB  VAL A   9      -8.581  -2.570   1.607  1.00 98.47           C  
ATOM    157  HB  VAL A   9      -9.040  -2.437   0.627  1.00 98.47           H  
ATOM    158  O   VAL A   9     -10.589  -4.397   3.520  1.00 98.47           O  
ATOM    159  CG1 VAL A   9      -9.234  -1.615   2.607  1.00 98.47           C  
ATOM    160 HG11 VAL A   9      -9.108  -0.591   2.255  1.00 98.47           H  
ATOM    161 HG12 VAL A   9      -8.765  -1.716   3.586  1.00 98.47           H  
ATOM    162 HG13 VAL A   9     -10.302  -1.813   2.695  1.00 98.47           H  
ATOM    163  CG2 VAL A   9      -7.102  -2.161   1.543  1.00 98.47           C  
ATOM    164 HG21 VAL A   9      -7.018  -1.129   1.204  1.00 98.47           H  
ATOM    165 HG22 VAL A   9      -6.539  -2.799   0.861  1.00 98.47           H  
ATOM    166 HG23 VAL A   9      -6.650  -2.236   2.532  1.00 98.47           H  
ATOM    167  N   ARG A  10     -10.986  -4.774   1.344  1.00 98.32           N  
ATOM    168  H   ARG A  10     -10.617  -4.730   0.405  1.00 98.32           H  
ATOM    169  CA  ARG A  10     -12.364  -5.254   1.544  1.00 98.32           C  
ATOM    170  HA  ARG A  10     -12.929  -4.500   2.092  1.00 98.32           H  
ATOM    171  C   ARG A  10     -12.423  -6.520   2.383  1.00 98.32           C  
ATOM    172  CB  ARG A  10     -13.041  -5.507   0.197  1.00 98.32           C  
ATOM    173  HB2 ARG A  10     -12.368  -6.061  -0.457  1.00 98.32           H  
ATOM    174  HB3 ARG A  10     -13.943  -6.100   0.350  1.00 98.32           H  
ATOM    175  O   ARG A  10     -13.242  -6.595   3.294  1.00 98.32           O  
ATOM    176  CG  ARG A  10     -13.443  -4.184  -0.449  1.00 98.32           C  
ATOM    177  HG2 ARG A  10     -14.209  -3.707   0.161  1.00 98.32           H  
ATOM    178  HG3 ARG A  10     -12.583  -3.518  -0.518  1.00 98.32           H  
ATOM    179  CD  ARG A  10     -13.993  -4.440  -1.846  1.00 98.32           C  
ATOM    180  HD2 ARG A  10     -14.869  -5.085  -1.776  1.00 98.32           H  
ATOM    181  HD3 ARG A  10     -13.220  -4.932  -2.437  1.00 98.32           H  
ATOM    182  NE  ARG A  10     -14.361  -3.167  -2.468  1.00 98.32           N  
ATOM    183  HE  ARG A  10     -14.354  -2.363  -1.857  1.00 98.32           H  
ATOM    184  NH1 ARG A  10     -14.663  -3.946  -4.607  1.00 98.32           N  
ATOM    185 HH11 ARG A  10     -14.872  -3.759  -5.577  1.00 98.32           H  
ATOM    186 HH12 ARG A  10     -14.459  -4.879  -4.279  1.00 98.32           H  
ATOM    187  NH2 ARG A  10     -14.885  -1.762  -4.150  1.00 98.32           N  
ATOM    188 HH21 ARG A  10     -14.818  -1.019  -3.469  1.00 98.32           H  
ATOM    189 HH22 ARG A  10     -15.097  -1.550  -5.115  1.00 98.32           H  
ATOM    190  CZ  ARG A  10     -14.637  -2.968  -3.738  1.00 98.32           C  
ATOM    191  N   ALA A  11     -11.555  -7.492   2.110  1.00 98.01           N  
ATOM    192  H   ALA A  11     -10.909  -7.372   1.343  1.00 98.01           H  
ATOM    193  CA  ALA A  11     -11.486  -8.719   2.899  1.00 98.01           C  
ATOM    194  HA  ALA A  11     -12.474  -9.180   2.920  1.00 98.01           H  
ATOM    195  C   ALA A  11     -11.084  -8.430   4.356  1.00 98.01           C  
ATOM    196  CB  ALA A  11     -10.517  -9.688   2.215  1.00 98.01           C  
ATOM    197  HB1 ALA A  11     -10.482 -10.623   2.774  1.00 98.01           H  
ATOM    198  HB2 ALA A  11     -10.854  -9.896   1.199  1.00 98.01           H  
ATOM    199  HB3 ALA A  11      -9.515  -9.259   2.177  1.00 98.01           H  
ATOM    200  O   ALA A  11     -11.705  -8.941   5.285  1.00 98.01           O  
ATOM    201  N   ILE A  12     -10.103  -7.549   4.562  1.00 98.02           N  
ATOM    202  H   ILE A  12      -9.622  -7.184   3.752  1.00 98.02           H  
ATOM    203  CA  ILE A  12      -9.637  -7.123   5.888  1.00 98.02           C  
ATOM    204  HA  ILE A  12      -9.372  -8.006   6.470  1.00 98.02           H  
ATOM    205  C   ILE A  12     -10.755  -6.407   6.660  1.00 98.02           C  
ATOM    206  CB  ILE A  12      -8.370  -6.257   5.709  1.00 98.02           C  
ATOM    207  HB  ILE A  12      -8.561  -5.516   4.933  1.00 98.02           H  
ATOM    208  O   ILE A  12     -11.003  -6.711   7.828  1.00 98.02           O  
ATOM    209  CG1 ILE A  12      -7.195  -7.160   5.263  1.00 98.02           C  
ATOM    210 HG12 ILE A  12      -7.529  -7.840   4.479  1.00 98.02           H  
ATOM    211 HG13 ILE A  12      -6.869  -7.776   6.101  1.00 98.02           H  
ATOM    212  CG2 ILE A  12      -8.000  -5.507   6.995  1.00 98.02           C  
ATOM    213 HG21 ILE A  12      -7.840  -6.217   7.805  1.00 98.02           H  
ATOM    214 HG22 ILE A  12      -8.779  -4.791   7.257  1.00 98.02           H  
ATOM    215 HG23 ILE A  12      -7.082  -4.937   6.845  1.00 98.02           H  
ATOM    216  CD1 ILE A  12      -5.989  -6.398   4.706  1.00 98.02           C  
ATOM    217 HD11 ILE A  12      -5.464  -5.885   5.512  1.00 98.02           H  
ATOM    218 HD12 ILE A  12      -6.312  -5.686   3.947  1.00 98.02           H  
ATOM    219 HD13 ILE A  12      -5.299  -7.107   4.249  1.00 98.02           H  
ATOM    220  N   LYS A  13     -11.487  -5.506   6.001  1.00 98.15           N  
ATOM    221  H   LYS A  13     -11.211  -5.274   5.058  1.00 98.15           H  
ATOM    222  CA  LYS A  13     -12.658  -4.829   6.570  1.00 98.15           C  
ATOM    223  HA  LYS A  13     -12.368  -4.342   7.502  1.00 98.15           H  
ATOM    224  C   LYS A  13     -13.782  -5.807   6.908  1.00 98.15           C  
ATOM    225  CB  LYS A  13     -13.114  -3.768   5.567  1.00 98.15           C  
ATOM    226  HB2 LYS A  13     -12.286  -3.080   5.398  1.00 98.15           H  
ATOM    227  HB3 LYS A  13     -13.340  -4.251   4.616  1.00 98.15           H  
ATOM    228  O   LYS A  13     -14.365  -5.703   7.986  1.00 98.15           O  
ATOM    229  CG  LYS A  13     -14.349  -2.974   6.019  1.00 98.15           C  
ATOM    230  HG2 LYS A  13     -14.191  -2.558   7.014  1.00 98.15           H  
ATOM    231  HG3 LYS A  13     -15.227  -3.620   6.023  1.00 98.15           H  
ATOM    232  CD  LYS A  13     -14.546  -1.844   5.008  1.00 98.15           C  
ATOM    233  HD2 LYS A  13     -13.709  -1.152   5.105  1.00 98.15           H  
ATOM    234  HD3 LYS A  13     -14.520  -2.263   4.003  1.00 98.15           H  
ATOM    235  CE  LYS A  13     -15.849  -1.066   5.164  1.00 98.15           C  
ATOM    236  HE2 LYS A  13     -15.891  -0.614   6.156  1.00 98.15           H  
ATOM    237  HE3 LYS A  13     -16.687  -1.753   5.042  1.00 98.15           H  
ATOM    238  NZ  LYS A  13     -15.886  -0.020   4.114  1.00 98.15           N  
ATOM    239  HZ1 LYS A  13     -16.774   0.454   4.037  1.00 98.15           H  
ATOM    240  HZ2 LYS A  13     -15.161   0.662   4.290  1.00 98.15           H  
ATOM    241  HZ3 LYS A  13     -15.640  -0.400   3.211  1.00 98.15           H  
ATOM    242  N   ALA A  14     -14.066  -6.763   6.023  1.00 98.34           N  
ATOM    243  H   ALA A  14     -13.569  -6.765   5.144  1.00 98.34           H  
ATOM    244  CA  ALA A  14     -15.069  -7.804   6.244  1.00 98.34           C  
ATOM    245  HA  ALA A  14     -16.020  -7.329   6.487  1.00 98.34           H  
ATOM    246  C   ALA A  14     -14.706  -8.720   7.426  1.00 98.34           C  
ATOM    247  CB  ALA A  14     -15.249  -8.602   4.948  1.00 98.34           C  
ATOM    248  HB1 ALA A  14     -15.555  -7.937   4.141  1.00 98.34           H  
ATOM    249  HB2 ALA A  14     -16.019  -9.360   5.092  1.00 98.34           H  
ATOM    250  HB3 ALA A  14     -14.315  -9.094   4.676  1.00 98.34           H  
ATOM    251  O   ALA A  14     -15.594  -9.163   8.146  1.00 98.34           O  
ATOM    252  N   ALA A  15     -13.411  -8.928   7.684  1.00 98.33           N  
ATOM    253  H   ALA A  15     -12.730  -8.616   7.007  1.00 98.33           H  
ATOM    254  CA  ALA A  15     -12.916  -9.620   8.873  1.00 98.33           C  
ATOM    255  HA  ALA A  15     -13.525 -10.511   9.024  1.00 98.33           H  
ATOM    256  C   ALA A  15     -13.028  -8.787  10.172  1.00 98.33           C  
ATOM    257  CB  ALA A  15     -11.478 -10.077   8.596  1.00 98.33           C  
ATOM    258  HB1 ALA A  15     -10.820  -9.214   8.487  1.00 98.33           H  
ATOM    259  HB2 ALA A  15     -11.123 -10.687   9.427  1.00 98.33           H  
ATOM    260  HB3 ALA A  15     -11.446 -10.673   7.684  1.00 98.33           H  
ATOM    261  O   ALA A  15     -12.651  -9.258  11.242  1.00 98.33           O  
ATOM    262  N   GLY A  16     -13.537  -7.551  10.103  1.00 98.19           N  
ATOM    263  H   GLY A  16     -13.831  -7.212   9.198  1.00 98.19           H  
ATOM    264  CA  GLY A  16     -13.771  -6.677  11.255  1.00 98.19           C  
ATOM    265  HA2 GLY A  16     -14.619  -6.032  11.027  1.00 98.19           H  
ATOM    266  HA3 GLY A  16     -14.027  -7.287  12.121  1.00 98.19           H  
ATOM    267  C   GLY A  16     -12.588  -5.784  11.640  1.00 98.19           C  
ATOM    268  O   GLY A  16     -12.722  -4.962  12.553  1.00 98.19           O  
ATOM    269  N   ALA A  17     -11.455  -5.887  10.940  1.00 98.12           N  
ATOM    270  H   ALA A  17     -11.423  -6.520  10.154  1.00 98.12           H  
ATOM    271  CA  ALA A  17     -10.289  -5.056  11.210  1.00 98.12           C  
ATOM    272  HA  ALA A  17     -10.050  -5.153  12.269  1.00 98.12           H  
ATOM    273  C   ALA A  17     -10.569  -3.573  10.916  1.00 98.12           C  
ATOM    274  CB  ALA A  17      -9.097  -5.579  10.411  1.00 98.12           C  
ATOM    275  HB1 ALA A  17      -8.201  -5.002  10.640  1.00 98.12           H  
ATOM    276  HB2 ALA A  17      -9.325  -5.482   9.350  1.00 98.12           H  
ATOM    277  HB3 ALA A  17      -8.918  -6.628  10.647  1.00 98.12           H  
ATOM    278  O   ALA A  17     -11.393  -3.214  10.073  1.00 98.12           O  
ATOM    279  N   LYS A  18      -9.866  -2.694  11.637  1.00 97.07           N  
ATOM    280  H   LYS A  18      -9.234  -3.069  12.330  1.00 97.07           H  
ATOM    281  CA  LYS A  18     -10.009  -1.228  11.530  1.00 97.07           C  
ATOM    282  HA  LYS A  18     -10.790  -0.990  10.807  1.00 97.07           H  
ATOM    283  C   LYS A  18      -8.773  -0.536  10.969  1.00 97.07           C  
ATOM    284  CB  LYS A  18     -10.402  -0.645  12.900  1.00 97.07           C  
ATOM    285  HB2 LYS A  18      -9.584  -0.807  13.602  1.00 97.07           H  
ATOM    286  HB3 LYS A  18     -10.543   0.431  12.796  1.00 97.07           H  
ATOM    287  O   LYS A  18      -8.821   0.655  10.663  1.00 97.07           O  
ATOM    288  CG  LYS A  18     -11.684  -1.247  13.501  1.00 97.07           C  
ATOM    289  HG2 LYS A  18     -11.528  -2.307  13.702  1.00 97.07           H  
ATOM    290  HG3 LYS A  18     -11.884  -0.754  14.452  1.00 97.07           H  
ATOM    291  CD  LYS A  18     -12.906  -1.079  12.587  1.00 97.07           C  
ATOM    292  HD2 LYS A  18     -13.107  -0.019  12.433  1.00 97.07           H  
ATOM    293  HD3 LYS A  18     -12.711  -1.550  11.624  1.00 97.07           H  
ATOM    294  CE  LYS A  18     -14.121  -1.764  13.212  1.00 97.07           C  
ATOM    295  HE2 LYS A  18     -14.401  -1.241  14.126  1.00 97.07           H  
ATOM    296  HE3 LYS A  18     -13.835  -2.782  13.477  1.00 97.07           H  
ATOM    297  NZ  LYS A  18     -15.253  -1.805  12.256  1.00 97.07           N  
ATOM    298  HZ1 LYS A  18     -16.042  -2.284  12.666  1.00 97.07           H  
ATOM    299  HZ2 LYS A  18     -15.531  -0.874  11.980  1.00 97.07           H  
ATOM    300  HZ3 LYS A  18     -14.974  -2.321  11.434  1.00 97.07           H  
ATOM    301  N   TYR A  19      -7.674  -1.270  10.848  1.00 98.15           N  
ATOM    302  H   TYR A  19      -7.705  -2.259  11.054  1.00 98.15           H  
ATOM    303  CA  TYR A  19      -6.424  -0.761  10.320  1.00 98.15           C  
ATOM    304  HA  TYR A  19      -6.672  -0.035   9.546  1.00 98.15           H  
ATOM    305  C   TYR A  19      -5.600  -1.872   9.669  1.00 98.15           C  
ATOM    306  CB  TYR A  19      -5.634  -0.050  11.432  1.00 98.15           C  
ATOM    307  HB2 TYR A  19      -6.275   0.695  11.903  1.00 98.15           H  
ATOM    308  HB3 TYR A  19      -4.794   0.483  10.987  1.00 98.15           H  
ATOM    309  O   TYR A  19      -5.819  -3.056   9.923  1.00 98.15           O  
ATOM    310  CG  TYR A  19      -5.104  -0.959  12.516  1.00 98.15           C  
ATOM    311  CD1 TYR A  19      -5.895  -1.238  13.647  1.00 98.15           C  
ATOM    312  HD1 TYR A  19      -6.878  -0.800  13.744  1.00 98.15           H  
ATOM    313  CD2 TYR A  19      -3.816  -1.516  12.395  1.00 98.15           C  
ATOM    314  HD2 TYR A  19      -3.208  -1.289  11.532  1.00 98.15           H  
ATOM    315  CE1 TYR A  19      -5.401  -2.084  14.655  1.00 98.15           C  
ATOM    316  HE1 TYR A  19      -5.989  -2.310  15.532  1.00 98.15           H  
ATOM    317  CE2 TYR A  19      -3.321  -2.368  13.400  1.00 98.15           C  
ATOM    318  HE2 TYR A  19      -2.336  -2.801  13.306  1.00 98.15           H  
ATOM    319  OH  TYR A  19      -3.653  -3.467  15.513  1.00 98.15           O  
ATOM    320  HH  TYR A  19      -2.776  -3.809  15.327  1.00 98.15           H  
ATOM    321  CZ  TYR A  19      -4.116  -2.652  14.531  1.00 98.15           C  
ATOM    322  N   ILE A  20      -4.637  -1.461   8.853  1.00 97.77           N  
ATOM    323  H   ILE A  20      -4.563  -0.466   8.694  1.00 97.77           H  
ATOM    324  CA  ILE A  20      -3.600  -2.296   8.250  1.00 97.77           C  
ATOM    325  HA  ILE A  20      -3.657  -3.308   8.651  1.00 97.77           H  
ATOM    326  C   ILE A  20      -2.259  -1.689   8.639  1.00 97.77           C  
ATOM    327  CB  ILE A  20      -3.777  -2.355   6.716  1.00 97.77           C  
ATOM    328  HB  ILE A  20      -3.795  -1.337   6.327  1.00 97.77           H  
ATOM    329  O   ILE A  20      -2.098  -0.477   8.555  1.00 97.77           O  
ATOM    330  CG1 ILE A  20      -5.119  -3.037   6.389  1.00 97.77           C  
ATOM    331 HG12 ILE A  20      -5.062  -4.073   6.722  1.00 97.77           H  
ATOM    332 HG13 ILE A  20      -5.925  -2.553   6.941  1.00 97.77           H  
ATOM    333  CG2 ILE A  20      -2.613  -3.114   6.046  1.00 97.77           C  
ATOM    334 HG21 ILE A  20      -2.550  -4.132   6.429  1.00 97.77           H  
ATOM    335 HG22 ILE A  20      -1.667  -2.600   6.222  1.00 97.77           H  
ATOM    336 HG23 ILE A  20      -2.753  -3.146   4.966  1.00 97.77           H  
ATOM    337  CD1 ILE A  20      -5.512  -2.988   4.912  1.00 97.77           C  
ATOM    338 HD11 ILE A  20      -4.856  -3.621   4.314  1.00 97.77           H  
ATOM    339 HD12 ILE A  20      -5.448  -1.961   4.554  1.00 97.77           H  
ATOM    340 HD13 ILE A  20      -6.538  -3.339   4.800  1.00 97.77           H  
ATOM    341  N   CYS A  21      -1.298  -2.513   9.051  1.00 98.11           N  
ATOM    342  H   CYS A  21      -1.480  -3.506   9.054  1.00 98.11           H  
ATOM    343  CA  CYS A  21       0.098  -2.102   9.171  1.00 98.11           C  
ATOM    344  HA  CYS A  21       0.179  -1.021   9.055  1.00 98.11           H  
ATOM    345  C   CYS A  21       0.894  -2.759   8.044  1.00 98.11           C  
ATOM    346  CB  CYS A  21       0.630  -2.464  10.559  1.00 98.11           C  
ATOM    347  HB2 CYS A  21       0.714  -3.548  10.645  1.00 98.11           H  
ATOM    348  HB3 CYS A  21      -0.047  -2.086  11.325  1.00 98.11           H  
ATOM    349  O   CYS A  21       0.858  -3.983   7.912  1.00 98.11           O  
ATOM    350  SG  CYS A  21       2.264  -1.704  10.771  1.00 98.11           S  
ATOM    351  HG  CYS A  21       2.618  -2.347  11.887  1.00 98.11           H  
ATOM    352  N   PHE A  22       1.575  -1.963   7.222  1.00 97.86           N  
ATOM    353  H   PHE A  22       1.566  -0.967   7.393  1.00 97.86           H  
ATOM    354  CA  PHE A  22       2.322  -2.450   6.068  1.00 97.86           C  
ATOM    355  HA  PHE A  22       2.289  -3.539   6.048  1.00 97.86           H  
ATOM    356  C   PHE A  22       3.790  -2.038   6.152  1.00 97.86           C  
ATOM    357  CB  PHE A  22       1.662  -1.952   4.777  1.00 97.86           C  
ATOM    358  HB2 PHE A  22       1.709  -0.864   4.746  1.00 97.86           H  
ATOM    359  HB3 PHE A  22       0.610  -2.237   4.784  1.00 97.86           H  
ATOM    360  O   PHE A  22       4.101  -0.856   6.308  1.00 97.86           O  
ATOM    361  CG  PHE A  22       2.303  -2.525   3.530  1.00 97.86           C  
ATOM    362  CD1 PHE A  22       3.194  -1.745   2.771  1.00 97.86           C  
ATOM    363  HD1 PHE A  22       3.417  -0.732   3.072  1.00 97.86           H  
ATOM    364  CD2 PHE A  22       2.031  -3.851   3.144  1.00 97.86           C  
ATOM    365  HD2 PHE A  22       1.351  -4.455   3.726  1.00 97.86           H  
ATOM    366  CE1 PHE A  22       3.799  -2.285   1.623  1.00 97.86           C  
ATOM    367  HE1 PHE A  22       4.480  -1.682   1.041  1.00 97.86           H  
ATOM    368  CE2 PHE A  22       2.643  -4.393   2.000  1.00 97.86           C  
ATOM    369  HE2 PHE A  22       2.435  -5.411   1.704  1.00 97.86           H  
ATOM    370  CZ  PHE A  22       3.526  -3.608   1.238  1.00 97.86           C  
ATOM    371  HZ  PHE A  22       3.995  -4.019   0.356  1.00 97.86           H  
ATOM    372  N   THR A  23       4.692  -3.011   6.022  1.00 97.00           N  
ATOM    373  H   THR A  23       4.376  -3.967   5.936  1.00 97.00           H  
ATOM    374  CA  THR A  23       6.136  -2.767   5.953  1.00 97.00           C  
ATOM    375  HA  THR A  23       6.413  -2.088   6.760  1.00 97.00           H  
ATOM    376  C   THR A  23       6.481  -2.123   4.618  1.00 97.00           C  
ATOM    377  CB  THR A  23       6.938  -4.059   6.147  1.00 97.00           C  
ATOM    378  HB  THR A  23       6.728  -4.750   5.331  1.00 97.00           H  
ATOM    379  O   THR A  23       6.473  -2.783   3.582  1.00 97.00           O  
ATOM    380  CG2 THR A  23       8.445  -3.800   6.216  1.00 97.00           C  
ATOM    381 HG21 THR A  23       8.806  -3.466   5.243  1.00 97.00           H  
ATOM    382 HG22 THR A  23       8.968  -4.720   6.475  1.00 97.00           H  
ATOM    383 HG23 THR A  23       8.668  -3.032   6.957  1.00 97.00           H  
ATOM    384  OG1 THR A  23       6.558  -4.667   7.361  1.00 97.00           O  
ATOM    385  HG1 THR A  23       7.019  -5.506   7.422  1.00 97.00           H  
ATOM    386  N   THR A  24       6.786  -0.829   4.631  1.00 97.88           N  
ATOM    387  H   THR A  24       6.810  -0.344   5.517  1.00 97.88           H  
ATOM    388  CA  THR A  24       7.126  -0.076   3.421  1.00 97.88           C  
ATOM    389  HA  THR A  24       6.504  -0.430   2.599  1.00 97.88           H  
ATOM    390  C   THR A  24       8.574  -0.292   3.009  1.00 97.88           C  
ATOM    391  CB  THR A  24       6.856   1.421   3.599  1.00 97.88           C  
ATOM    392  HB  THR A  24       7.155   1.948   2.693  1.00 97.88           H  
ATOM    393  O   THR A  24       8.861  -0.335   1.814  1.00 97.88           O  
ATOM    394  CG2 THR A  24       5.381   1.700   3.845  1.00 97.88           C  
ATOM    395 HG21 THR A  24       5.211   2.776   3.809  1.00 97.88           H  
ATOM    396 HG22 THR A  24       5.076   1.307   4.815  1.00 97.88           H  
ATOM    397 HG23 THR A  24       4.783   1.227   3.066  1.00 97.88           H  
ATOM    398  OG1 THR A  24       7.564   1.943   4.699  1.00 97.88           O  
ATOM    399  HG1 THR A  24       7.304   2.862   4.798  1.00 97.88           H  
ATOM    400  N   ARG A  25       9.484  -0.446   3.977  1.00 97.06           N  
ATOM    401  H   ARG A  25       9.159  -0.374   4.930  1.00 97.06           H  
ATOM    402  CA  ARG A  25      10.906  -0.733   3.759  1.00 97.06           C  
ATOM    403  HA  ARG A  25      11.014  -1.248   2.805  1.00 97.06           H  
ATOM    404  C   ARG A  25      11.424  -1.656   4.851  1.00 97.06           C  
ATOM    405  CB  ARG A  25      11.697   0.584   3.703  1.00 97.06           C  
ATOM    406  HB2 ARG A  25      11.233   1.231   2.959  1.00 97.06           H  
ATOM    407  HB3 ARG A  25      11.648   1.082   4.671  1.00 97.06           H  
ATOM    408  O   ARG A  25      11.137  -1.431   6.029  1.00 97.06           O  
ATOM    409  CG  ARG A  25      13.166   0.398   3.303  1.00 97.06           C  
ATOM    410  HG2 ARG A  25      13.705  -0.110   4.103  1.00 97.06           H  
ATOM    411  HG3 ARG A  25      13.223  -0.199   2.393  1.00 97.06           H  
ATOM    412  CD  ARG A  25      13.813   1.762   3.047  1.00 97.06           C  
ATOM    413  HD2 ARG A  25      13.861   2.290   3.999  1.00 97.06           H  
ATOM    414  HD3 ARG A  25      13.201   2.324   2.342  1.00 97.06           H  
ATOM    415  NE  ARG A  25      15.167   1.618   2.496  1.00 97.06           N  
ATOM    416  HE  ARG A  25      15.371   0.729   2.061  1.00 97.06           H  
ATOM    417  NH1 ARG A  25      15.892   3.794   2.629  1.00 97.06           N  
ATOM    418 HH11 ARG A  25      16.618   4.479   2.478  1.00 97.06           H  
ATOM    419 HH12 ARG A  25      15.024   4.053   3.076  1.00 97.06           H  
ATOM    420  NH2 ARG A  25      17.283   2.209   1.930  1.00 97.06           N  
ATOM    421 HH21 ARG A  25      18.027   2.890   1.870  1.00 97.06           H  
ATOM    422 HH22 ARG A  25      17.464   1.248   1.678  1.00 97.06           H  
ATOM    423  CZ  ARG A  25      16.099   2.538   2.360  1.00 97.06           C  
ATOM    424  N   HIS A  26      12.159  -2.685   4.452  1.00 92.76           N  
ATOM    425  H   HIS A  26      12.373  -2.773   3.468  1.00 92.76           H  
ATOM    426  CA  HIS A  26      12.830  -3.606   5.364  1.00 92.76           C  
ATOM    427  HA  HIS A  26      12.367  -3.523   6.348  1.00 92.76           H  
ATOM    428  C   HIS A  26      14.312  -3.222   5.544  1.00 92.76           C  
ATOM    429  CB  HIS A  26      12.566  -5.032   4.878  1.00 92.76           C  
ATOM    430  HB2 HIS A  26      13.046  -5.201   3.914  1.00 92.76           H  
ATOM    431  HB3 HIS A  26      11.494  -5.144   4.712  1.00 92.76           H  
ATOM    432  O   HIS A  26      14.806  -2.334   4.847  1.00 92.76           O  
ATOM    433  CG  HIS A  26      12.968  -6.090   5.867  1.00 92.76           C  
ATOM    434  CD2 HIS A  26      13.809  -7.147   5.646  1.00 92.76           C  
ATOM    435  HD2 HIS A  26      14.359  -7.346   4.739  1.00 92.76           H  
ATOM    436  ND1 HIS A  26      12.431  -6.240   7.126  1.00 92.76           N  
ATOM    437  HD1 HIS A  26      11.736  -5.644   7.554  1.00 92.76           H  
ATOM    438  CE1 HIS A  26      12.894  -7.388   7.639  1.00 92.76           C  
ATOM    439  HE1 HIS A  26      12.616  -7.804   8.596  1.00 92.76           H  
ATOM    440  NE2 HIS A  26      13.726  -7.975   6.773  1.00 92.76           N  
ATOM    441  N   HIS A  27      15.007  -3.830   6.512  1.00 93.20           N  
ATOM    442  H   HIS A  27      14.589  -4.609   7.001  1.00 93.20           H  
ATOM    443  CA  HIS A  27      16.361  -3.418   6.918  1.00 93.20           C  
ATOM    444  HA  HIS A  27      16.339  -2.352   7.147  1.00 93.20           H  
ATOM    445  C   HIS A  27      17.424  -3.610   5.823  1.00 93.20           C  
ATOM    446  CB  HIS A  27      16.763  -4.161   8.200  1.00 93.20           C  
ATOM    447  HB2 HIS A  27      17.730  -3.783   8.532  1.00 93.20           H  
ATOM    448  HB3 HIS A  27      16.039  -3.935   8.983  1.00 93.20           H  
ATOM    449  O   HIS A  27      18.443  -2.928   5.832  1.00 93.20           O  
ATOM    450  CG  HIS A  27      16.864  -5.659   8.038  1.00 93.20           C  
ATOM    451  CD2 HIS A  27      17.928  -6.368   7.546  1.00 93.20           C  
ATOM    452  HD2 HIS A  27      18.861  -5.949   7.200  1.00 93.20           H  
ATOM    453  ND1 HIS A  27      15.891  -6.573   8.356  1.00 93.20           N  
ATOM    454  HD1 HIS A  27      14.968  -6.371   8.714  1.00 93.20           H  
ATOM    455  CE1 HIS A  27      16.349  -7.798   8.048  1.00 93.20           C  
ATOM    456  HE1 HIS A  27      15.795  -8.718   8.160  1.00 93.20           H  
ATOM    457  NE2 HIS A  27      17.588  -7.724   7.551  1.00 93.20           N  
ATOM    458  N   ASP A  28      17.172  -4.482   4.846  1.00 91.82           N  
ATOM    459  H   ASP A  28      16.291  -4.976   4.850  1.00 91.82           H  
ATOM    460  CA  ASP A  28      17.980  -4.651   3.630  1.00 91.82           C  
ATOM    461  HA  ASP A  28      19.030  -4.720   3.914  1.00 91.82           H  
ATOM    462  C   ASP A  28      17.841  -3.469   2.652  1.00 91.82           C  
ATOM    463  CB  ASP A  28      17.573  -5.968   2.951  1.00 91.82           C  
ATOM    464  HB2 ASP A  28      18.284  -6.184   2.153  1.00 91.82           H  
ATOM    465  HB3 ASP A  28      17.628  -6.781   3.675  1.00 91.82           H  
ATOM    466  O   ASP A  28      18.583  -3.342   1.680  1.00 91.82           O  
ATOM    467  CG  ASP A  28      16.157  -5.908   2.366  1.00 91.82           C  
ATOM    468  OD1 ASP A  28      15.244  -5.474   3.107  1.00 91.82           O  
ATOM    469  OD2 ASP A  28      15.997  -6.230   1.168  1.00 91.82           O  
ATOM    470  N   GLY A  29      16.894  -2.571   2.912  1.00 94.34           N  
ATOM    471  H   GLY A  29      16.296  -2.749   3.707  1.00 94.34           H  
ATOM    472  CA  GLY A  29      16.748  -1.313   2.211  1.00 94.34           C  
ATOM    473  HA2 GLY A  29      17.727  -0.990   1.856  1.00 94.34           H  
ATOM    474  HA3 GLY A  29      16.381  -0.591   2.940  1.00 94.34           H  
ATOM    475  C   GLY A  29      15.795  -1.351   1.019  1.00 94.34           C  
ATOM    476  O   GLY A  29      15.629  -0.299   0.395  1.00 94.34           O  
ATOM    477  N   PHE A  30      15.139  -2.477   0.725  1.00 96.77           N  
ATOM    478  H   PHE A  30      15.310  -3.304   1.278  1.00 96.77           H  
ATOM    479  CA  PHE A  30      14.202  -2.576  -0.395  1.00 96.77           C  
ATOM    480  HA  PHE A  30      14.678  -2.136  -1.271  1.00 96.77           H  
ATOM    481  C   PHE A  30      12.900  -1.817  -0.121  1.00 96.77           C  
ATOM    482  CB  PHE A  30      13.900  -4.039  -0.714  1.00 96.77           C  
ATOM    483  HB2 PHE A  30      14.830  -4.607  -0.747  1.00 96.77           H  
ATOM    484  HB3 PHE A  30      13.294  -4.469   0.083  1.00 96.77           H  
ATOM    485  O   PHE A  30      12.239  -2.042   0.895  1.00 96.77           O  
ATOM    486  CG  PHE A  30      13.197  -4.203  -2.045  1.00 96.77           C  
ATOM    487  CD1 PHE A  30      11.825  -4.502  -2.104  1.00 96.77           C  
ATOM    488  HD1 PHE A  30      11.254  -4.605  -1.193  1.00 96.77           H  
ATOM    489  CD2 PHE A  30      13.925  -4.042  -3.235  1.00 96.77           C  
ATOM    490  HD2 PHE A  30      14.969  -3.767  -3.193  1.00 96.77           H  
ATOM    491  CE1 PHE A  30      11.206  -4.699  -3.350  1.00 96.77           C  
ATOM    492  HE1 PHE A  30      10.157  -4.955  -3.391  1.00 96.77           H  
ATOM    493  CE2 PHE A  30      13.318  -4.254  -4.479  1.00 96.77           C  
ATOM    494  HE2 PHE A  30      13.902  -4.169  -5.383  1.00 96.77           H  
ATOM    495  CZ  PHE A  30      11.961  -4.602  -4.531  1.00 96.77           C  
ATOM    496  HZ  PHE A  30      11.500  -4.803  -5.486  1.00 96.77           H  
ATOM    497  N   SER A  31      12.525  -0.910  -1.027  1.00 97.81           N  
ATOM    498  H   SER A  31      13.083  -0.815  -1.864  1.00 97.81           H  
ATOM    499  CA  SER A  31      11.331  -0.067  -0.863  1.00 97.81           C  
ATOM    500  HA  SER A  31      11.055  -0.048   0.191  1.00 97.81           H  
ATOM    501  C   SER A  31      10.128  -0.618  -1.636  1.00 97.81           C  
ATOM    502  CB  SER A  31      11.636   1.382  -1.251  1.00 97.81           C  
ATOM    503  HB2 SER A  31      11.890   1.433  -2.309  1.00 97.81           H  
ATOM    504  HB3 SER A  31      10.760   2.004  -1.067  1.00 97.81           H  
ATOM    505  O   SER A  31      10.229  -0.957  -2.814  1.00 97.81           O  
ATOM    506  OG  SER A  31      12.726   1.861  -0.481  1.00 97.81           O  
ATOM    507  HG  SER A  31      13.438   1.224  -0.572  1.00 97.81           H  
ATOM    508  N   MET A  32       8.964  -0.658  -0.991  1.00 97.95           N  
ATOM    509  H   MET A  32       8.970  -0.423  -0.008  1.00 97.95           H  
ATOM    510  CA  MET A  32       7.702  -1.169  -1.552  1.00 97.95           C  
ATOM    511  HA  MET A  32       7.944  -1.922  -2.301  1.00 97.95           H  
ATOM    512  C   MET A  32       6.870  -0.099  -2.290  1.00 97.95           C  
ATOM    513  CB  MET A  32       6.895  -1.863  -0.442  1.00 97.95           C  
ATOM    514  HB2 MET A  32       5.935  -2.191  -0.841  1.00 97.95           H  
ATOM    515  HB3 MET A  32       6.699  -1.145   0.354  1.00 97.95           H  
ATOM    516  O   MET A  32       5.705  -0.336  -2.612  1.00 97.95           O  
ATOM    517  CG  MET A  32       7.614  -3.083   0.151  1.00 97.95           C  
ATOM    518  HG2 MET A  32       8.565  -2.761   0.577  1.00 97.95           H  
ATOM    519  HG3 MET A  32       7.011  -3.477   0.969  1.00 97.95           H  
ATOM    520  SD  MET A  32       7.946  -4.431  -1.022  1.00 97.95           S  
ATOM    521  CE  MET A  32       6.264  -5.048  -1.276  1.00 97.95           C  
ATOM    522  HE1 MET A  32       6.292  -5.918  -1.931  1.00 97.95           H  
ATOM    523  HE2 MET A  32       5.653  -4.268  -1.730  1.00 97.95           H  
ATOM    524  HE3 MET A  32       5.838  -5.339  -0.316  1.00 97.95           H  
ATOM    525  N   TRP A  33       7.465   1.064  -2.564  1.00 98.01           N  
ATOM    526  H   TRP A  33       8.442   1.159  -2.328  1.00 98.01           H  
ATOM    527  CA  TRP A  33       6.883   2.185  -3.314  1.00 98.01           C  
ATOM    528  HA  TRP A  33       6.018   1.838  -3.880  1.00 98.01           H  
ATOM    529  C   TRP A  33       7.901   2.753  -4.312  1.00 98.01           C  
ATOM    530  CB  TRP A  33       6.405   3.267  -2.337  1.00 98.01           C  
ATOM    531  HB2 TRP A  33       5.700   3.922  -2.848  1.00 98.01           H  
ATOM    532  HB3 TRP A  33       5.862   2.782  -1.525  1.00 98.01           H  
ATOM    533  O   TRP A  33       9.092   2.431  -4.224  1.00 98.01           O  
ATOM    534  CG  TRP A  33       7.467   4.126  -1.733  1.00 98.01           C  
ATOM    535  CD1 TRP A  33       7.839   5.346  -2.180  1.00 98.01           C  
ATOM    536  HD1 TRP A  33       7.404   5.839  -3.036  1.00 98.01           H  
ATOM    537  CD2 TRP A  33       8.307   3.845  -0.581  1.00 98.01           C  
ATOM    538  CE2 TRP A  33       9.197   4.946  -0.396  1.00 98.01           C  
ATOM    539  CE3 TRP A  33       8.406   2.767   0.320  1.00 98.01           C  
ATOM    540  HE3 TRP A  33       7.736   1.926   0.219  1.00 98.01           H  
ATOM    541  NE1 TRP A  33       8.845   5.845  -1.377  1.00 98.01           N  
ATOM    542  HE1 TRP A  33       9.252   6.759  -1.513  1.00 98.01           H  
ATOM    543  CH2 TRP A  33      10.271   3.851   1.460  1.00 98.01           C  
ATOM    544  HH2 TRP A  33      11.045   3.800   2.212  1.00 98.01           H  
ATOM    545  CZ2 TRP A  33      10.176   4.958   0.605  1.00 98.01           C  
ATOM    546  HZ2 TRP A  33      10.849   5.796   0.706  1.00 98.01           H  
ATOM    547  CZ3 TRP A  33       9.375   2.783   1.336  1.00 98.01           C  
ATOM    548  HZ3 TRP A  33       9.451   1.960   2.031  1.00 98.01           H  
ATOM    549  N   ASP A  34       7.461   3.603  -5.243  1.00 97.97           N  
ATOM    550  H   ASP A  34       6.490   3.883  -5.236  1.00 97.97           H  
ATOM    551  CA  ASP A  34       8.349   4.230  -6.230  1.00 97.97           C  
ATOM    552  HA  ASP A  34       9.055   3.467  -6.558  1.00 97.97           H  
ATOM    553  C   ASP A  34       9.168   5.373  -5.613  1.00 97.97           C  
ATOM    554  CB  ASP A  34       7.588   4.695  -7.479  1.00 97.97           C  
ATOM    555  HB2 ASP A  34       6.903   3.912  -7.807  1.00 97.97           H  
ATOM    556  HB3 ASP A  34       6.987   5.572  -7.240  1.00 97.97           H  
ATOM    557  O   ASP A  34       8.871   6.563  -5.744  1.00 97.97           O  
ATOM    558  CG  ASP A  34       8.546   5.018  -8.637  1.00 97.97           C  
ATOM    559  OD1 ASP A  34       9.729   4.591  -8.582  1.00 97.97           O  
ATOM    560  OD2 ASP A  34       8.079   5.647  -9.609  1.00 97.97           O  
ATOM    561  N   THR A  35      10.203   5.011  -4.860  1.00 96.80           N  
ATOM    562  H   THR A  35      10.358   4.022  -4.724  1.00 96.80           H  
ATOM    563  CA  THR A  35      11.097   5.997  -4.259  1.00 96.80           C  
ATOM    564  HA  THR A  35      10.468   6.795  -3.867  1.00 96.80           H  
ATOM    565  C   THR A  35      12.027   6.626  -5.300  1.00 96.80           C  
ATOM    566  CB  THR A  35      11.857   5.429  -3.058  1.00 96.80           C  
ATOM    567  HB  THR A  35      11.135   5.011  -2.356  1.00 96.80           H  
ATOM    568  O   THR A  35      12.625   5.954  -6.146  1.00 96.80           O  
ATOM    569  CG2 THR A  35      12.863   4.334  -3.395  1.00 96.80           C  
ATOM    570 HG21 THR A  35      13.656   4.725  -4.031  1.00 96.80           H  
ATOM    571 HG22 THR A  35      12.350   3.524  -3.914  1.00 96.80           H  
ATOM    572 HG23 THR A  35      13.300   3.938  -2.478  1.00 96.80           H  
ATOM    573  OG1 THR A  35      12.563   6.466  -2.413  1.00 96.80           O  
ATOM    574  HG1 THR A  35      12.917   6.079  -1.609  1.00 96.80           H  
ATOM    575  N   GLN A  36      12.228   7.938  -5.177  1.00 97.16           N  
ATOM    576  H   GLN A  36      11.675   8.442  -4.498  1.00 97.16           H  
ATOM    577  CA  GLN A  36      13.232   8.678  -5.948  1.00 97.16           C  
ATOM    578  HA  GLN A  36      13.252   8.290  -6.967  1.00 97.16           H  
ATOM    579  C   GLN A  36      14.655   8.507  -5.386  1.00 97.16           C  
ATOM    580  CB  GLN A  36      12.834  10.160  -6.021  1.00 97.16           C  
ATOM    581  HB2 GLN A  36      13.625  10.712  -6.527  1.00 97.16           H  
ATOM    582  HB3 GLN A  36      12.728  10.559  -5.012  1.00 97.16           H  
ATOM    583  O   GLN A  36      15.613   8.926  -6.020  1.00 97.16           O  
ATOM    584  CG  GLN A  36      11.523  10.369  -6.796  1.00 97.16           C  
ATOM    585  HG2 GLN A  36      11.633   9.989  -7.811  1.00 97.16           H  
ATOM    586  HG3 GLN A  36      10.714   9.820  -6.313  1.00 97.16           H  
ATOM    587  CD  GLN A  36      11.150  11.844  -6.873  1.00 97.16           C  
ATOM    588  NE2 GLN A  36       9.999  12.238  -6.376  1.00 97.16           N  
ATOM    589 HE21 GLN A  36       9.795  13.221  -6.488  1.00 97.16           H  
ATOM    590 HE22 GLN A  36       9.324  11.566  -6.038  1.00 97.16           H  
ATOM    591  OE1 GLN A  36      11.891  12.676  -7.362  1.00 97.16           O  
ATOM    592  N   GLN A  37      14.803   7.886  -4.210  1.00 95.32           N  
ATOM    593  H   GLN A  37      13.976   7.533  -3.750  1.00 95.32           H  
ATOM    594  CA  GLN A  37      16.085   7.786  -3.498  1.00 95.32           C  
ATOM    595  HA  GLN A  37      16.661   8.694  -3.672  1.00 95.32           H  
ATOM    596  C   GLN A  37      16.968   6.619  -3.966  1.00 95.32           C  
ATOM    597  CB  GLN A  37      15.811   7.658  -1.988  1.00 95.32           C  
ATOM    598  HB2 GLN A  37      15.295   6.717  -1.799  1.00 95.32           H  
ATOM    599  HB3 GLN A  37      16.764   7.625  -1.461  1.00 95.32           H  
ATOM    600  O   GLN A  37      18.160   6.596  -3.680  1.00 95.32           O  
ATOM    601  CG  GLN A  37      14.968   8.809  -1.409  1.00 95.32           C  
ATOM    602  HG2 GLN A  37      14.838   8.649  -0.339  1.00 95.32           H  
ATOM    603  HG3 GLN A  37      13.977   8.808  -1.865  1.00 95.32           H  
ATOM    604  CD  GLN A  37      15.610  10.178  -1.611  1.00 95.32           C  
ATOM    605  NE2 GLN A  37      14.835  11.227  -1.771  1.00 95.32           N  
ATOM    606 HE21 GLN A  37      13.827  11.152  -1.769  1.00 95.32           H  
ATOM    607 HE22 GLN A  37      15.324  12.097  -1.922  1.00 95.32           H  
ATOM    608  OE1 GLN A  37      16.815  10.336  -1.621  1.00 95.32           O  
ATOM    609  N   SER A  38      16.385   5.610  -4.619  1.00 95.26           N  
ATOM    610  H   SER A  38      15.410   5.691  -4.868  1.00 95.26           H  
ATOM    611  CA  SER A  38      17.099   4.421  -5.090  1.00 95.26           C  
ATOM    612  HA  SER A  38      18.046   4.725  -5.537  1.00 95.26           H  
ATOM    613  C   SER A  38      16.279   3.675  -6.139  1.00 95.26           C  
ATOM    614  CB  SER A  38      17.389   3.484  -3.909  1.00 95.26           C  
ATOM    615  HB2 SER A  38      18.015   4.005  -3.185  1.00 95.26           H  
ATOM    616  HB3 SER A  38      16.452   3.203  -3.429  1.00 95.26           H  
ATOM    617  O   SER A  38      15.045   3.659  -6.082  1.00 95.26           O  
ATOM    618  OG  SER A  38      18.061   2.314  -4.339  1.00 95.26           O  
ATOM    619  HG  SER A  38      18.518   1.930  -3.587  1.00 95.26           H  
ATOM    620  N   ASP A  39      16.970   2.998  -7.054  1.00 97.65           N  
ATOM    621  H   ASP A  39      17.976   3.084  -7.066  1.00 97.65           H  
ATOM    622  CA  ASP A  39      16.346   2.076  -8.003  1.00 97.65           C  
ATOM    623  HA  ASP A  39      15.366   2.474  -8.265  1.00 97.65           H  
ATOM    624  C   ASP A  39      16.061   0.694  -7.396  1.00 97.65           C  
ATOM    625  CB  ASP A  39      17.165   2.018  -9.298  1.00 97.65           C  
ATOM    626  HB2 ASP A  39      18.193   1.745  -9.059  1.00 97.65           H  
ATOM    627  HB3 ASP A  39      16.748   1.244  -9.943  1.00 97.65           H  
ATOM    628  O   ASP A  39      15.331  -0.101  -7.985  1.00 97.65           O  
ATOM    629  CG  ASP A  39      17.141   3.344 -10.073  1.00 97.65           C  
ATOM    630  OD1 ASP A  39      16.231   4.183  -9.822  1.00 97.65           O  
ATOM    631  OD2 ASP A  39      18.027   3.494 -10.936  1.00 97.65           O  
ATOM    632  N   TYR A  40      16.553   0.429  -6.178  1.00 96.74           N  
ATOM    633  H   TYR A  40      17.116   1.142  -5.738  1.00 96.74           H  
ATOM    634  CA  TYR A  40      16.253  -0.775  -5.400  1.00 96.74           C  
ATOM    635  HA  TYR A  40      16.205  -1.611  -6.098  1.00 96.74           H  
ATOM    636  C   TYR A  40      14.872  -0.675  -4.731  1.00 96.74           C  
ATOM    637  CB  TYR A  40      17.402  -1.065  -4.424  1.00 96.74           C  
ATOM    638  HB2 TYR A  40      17.413  -0.302  -3.645  1.00 96.74           H  
ATOM    639  HB3 TYR A  40      18.346  -0.995  -4.965  1.00 96.74           H  
ATOM    640  O   TYR A  40      14.726  -0.493  -3.518  1.00 96.74           O  
ATOM    641  CG  TYR A  40      17.341  -2.443  -3.791  1.00 96.74           C  
ATOM    642  CD1 TYR A  40      17.283  -2.581  -2.389  1.00 96.74           C  
ATOM    643  HD1 TYR A  40      17.283  -1.706  -1.756  1.00 96.74           H  
ATOM    644  CD2 TYR A  40      17.363  -3.595  -4.606  1.00 96.74           C  
ATOM    645  HD2 TYR A  40      17.441  -3.502  -5.679  1.00 96.74           H  
ATOM    646  CE1 TYR A  40      17.230  -3.862  -1.803  1.00 96.74           C  
ATOM    647  HE1 TYR A  40      17.197  -3.973  -0.729  1.00 96.74           H  
ATOM    648  CE2 TYR A  40      17.290  -4.876  -4.021  1.00 96.74           C  
ATOM    649  HE2 TYR A  40      17.288  -5.766  -4.633  1.00 96.74           H  
ATOM    650  OH  TYR A  40      17.071  -6.246  -2.062  1.00 96.74           O  
ATOM    651  HH  TYR A  40      16.923  -6.211  -1.114  1.00 96.74           H  
ATOM    652  CZ  TYR A  40      17.210  -5.013  -2.618  1.00 96.74           C  
ATOM    653  N   ASN A  41      13.833  -0.740  -5.563  1.00 97.45           N  
ATOM    654  H   ASN A  41      14.030  -0.818  -6.550  1.00 97.45           H  
ATOM    655  CA  ASN A  41      12.440  -0.697  -5.141  1.00 97.45           C  
ATOM    656  HA  ASN A  41      12.380  -1.110  -4.134  1.00 97.45           H  
ATOM    657  C   ASN A  41      11.544  -1.580  -6.021  1.00 97.45           C  
ATOM    658  CB  ASN A  41      11.988   0.774  -5.081  1.00 97.45           C  
ATOM    659  HB2 ASN A  41      12.743   1.352  -4.548  1.00 97.45           H  
ATOM    660  HB3 ASN A  41      11.063   0.834  -4.509  1.00 97.45           H  
ATOM    661  O   ASN A  41      11.927  -1.990  -7.120  1.00 97.45           O  
ATOM    662  CG  ASN A  41      11.711   1.425  -6.425  1.00 97.45           C  
ATOM    663  ND2 ASN A  41      12.307   2.552  -6.726  1.00 97.45           N  
ATOM    664 HD21 ASN A  41      11.904   3.068  -7.495  1.00 97.45           H  
ATOM    665 HD22 ASN A  41      13.049   2.944  -6.164  1.00 97.45           H  
ATOM    666  OD1 ASN A  41      10.911   0.949  -7.213  1.00 97.45           O  
ATOM    667  N   ILE A  42      10.330  -1.861  -5.550  1.00 97.61           N  
ATOM    668  H   ILE A  42      10.093  -1.521  -4.629  1.00 97.61           H  
ATOM    669  CA  ILE A  42       9.405  -2.775  -6.226  1.00 97.61           C  
ATOM    670  HA  ILE A  42       9.918  -3.730  -6.337  1.00 97.61           H  
ATOM    671  C   ILE A  42       9.023  -2.335  -7.645  1.00 97.61           C  
ATOM    672  CB  ILE A  42       8.173  -3.022  -5.338  1.00 97.61           C  
ATOM    673  HB  ILE A  42       8.531  -3.288  -4.343  1.00 97.61           H  
ATOM    674  O   ILE A  42       8.842  -3.186  -8.520  1.00 97.61           O  
ATOM    675  CG1 ILE A  42       7.386  -4.222  -5.900  1.00 97.61           C  
ATOM    676 HG12 ILE A  42       6.857  -3.920  -6.805  1.00 97.61           H  
ATOM    677 HG13 ILE A  42       8.077  -5.024  -6.159  1.00 97.61           H  
ATOM    678  CG2 ILE A  42       7.287  -1.769  -5.212  1.00 97.61           C  
ATOM    679 HG21 ILE A  42       6.504  -1.940  -4.474  1.00 97.61           H  
ATOM    680 HG22 ILE A  42       7.878  -0.911  -4.893  1.00 97.61           H  
ATOM    681 HG23 ILE A  42       6.804  -1.537  -6.162  1.00 97.61           H  
ATOM    682  CD1 ILE A  42       6.378  -4.788  -4.906  1.00 97.61           C  
ATOM    683 HD11 ILE A  42       5.674  -4.010  -4.612  1.00 97.61           H  
ATOM    684 HD12 ILE A  42       6.907  -5.160  -4.029  1.00 97.61           H  
ATOM    685 HD13 ILE A  42       5.837  -5.611  -5.372  1.00 97.61           H  
ATOM    686  N   VAL A  43       8.936  -1.031  -7.904  1.00 98.29           N  
ATOM    687  H   VAL A  43       9.216  -0.379  -7.185  1.00 98.29           H  
ATOM    688  CA  VAL A  43       8.503  -0.478  -9.193  1.00 98.29           C  
ATOM    689  HA  VAL A  43       7.675  -1.082  -9.566  1.00 98.29           H  
ATOM    690  C   VAL A  43       9.626  -0.556 -10.221  1.00 98.29           C  
ATOM    691  CB  VAL A  43       7.992   0.969  -9.026  1.00 98.29           C  
ATOM    692  HB  VAL A  43       8.814   1.622  -8.735  1.00 98.29           H  
ATOM    693  O   VAL A  43       9.406  -0.967 -11.358  1.00 98.29           O  
ATOM    694  CG1 VAL A  43       7.391   1.501 -10.331  1.00 98.29           C  
ATOM    695 HG11 VAL A  43       6.522   0.909 -10.622  1.00 98.29           H  
ATOM    696 HG12 VAL A  43       7.083   2.536 -10.188  1.00 98.29           H  
ATOM    697 HG13 VAL A  43       8.131   1.488 -11.131  1.00 98.29           H  
ATOM    698  CG2 VAL A  43       6.912   1.007  -7.937  1.00 98.29           C  
ATOM    699 HG21 VAL A  43       7.381   1.025  -6.953  1.00 98.29           H  
ATOM    700 HG22 VAL A  43       6.288   1.895  -8.038  1.00 98.29           H  
ATOM    701 HG23 VAL A  43       6.271   0.130  -8.019  1.00 98.29           H  
ATOM    702  N   LYS A  44      10.855  -0.228  -9.832  1.00 98.24           N  
ATOM    703  H   LYS A  44      10.968   0.115  -8.889  1.00 98.24           H  
ATOM    704  CA  LYS A  44      11.992  -0.153 -10.755  1.00 98.24           C  
ATOM    705  HA  LYS A  44      11.629   0.092 -11.753  1.00 98.24           H  
ATOM    706  C   LYS A  44      12.741  -1.479 -10.879  1.00 98.24           C  
ATOM    707  CB  LYS A  44      12.904   0.993 -10.322  1.00 98.24           C  
ATOM    708  HB2 LYS A  44      13.237   0.809  -9.301  1.00 98.24           H  
ATOM    709  HB3 LYS A  44      13.780   1.007 -10.971  1.00 98.24           H  
ATOM    710  O   LYS A  44      12.971  -1.927 -12.003  1.00 98.24           O  
ATOM    711  CG  LYS A  44      12.202   2.363 -10.393  1.00 98.24           C  
ATOM    712  HG2 LYS A  44      11.337   2.389  -9.729  1.00 98.24           H  
ATOM    713  HG3 LYS A  44      11.888   2.578 -11.414  1.00 98.24           H  
ATOM    714  CD  LYS A  44      13.219   3.398  -9.932  1.00 98.24           C  
ATOM    715  HD2 LYS A  44      13.574   3.093  -8.948  1.00 98.24           H  
ATOM    716  HD3 LYS A  44      14.054   3.380 -10.632  1.00 98.24           H  
ATOM    717  CE  LYS A  44      12.725   4.833  -9.807  1.00 98.24           C  
ATOM    718  HE2 LYS A  44      11.790   4.866  -9.247  1.00 98.24           H  
ATOM    719  HE3 LYS A  44      12.541   5.231 -10.806  1.00 98.24           H  
ATOM    720  NZ  LYS A  44      13.778   5.611  -9.112  1.00 98.24           N  
ATOM    721  HZ1 LYS A  44      13.714   5.461  -8.115  1.00 98.24           H  
ATOM    722  HZ2 LYS A  44      14.687   5.287  -9.408  1.00 98.24           H  
ATOM    723  HZ3 LYS A  44      13.694   6.599  -9.301  1.00 98.24           H  
ATOM    724  N   ALA A  45      13.026  -2.161  -9.769  1.00 97.71           N  
ATOM    725  H   ALA A  45      12.763  -1.760  -8.880  1.00 97.71           H  
ATOM    726  CA  ALA A  45      13.871  -3.358  -9.745  1.00 97.71           C  
ATOM    727  HA  ALA A  45      14.640  -3.247 -10.510  1.00 97.71           H  
ATOM    728  C   ALA A  45      13.141  -4.679 -10.050  1.00 97.71           C  
ATOM    729  CB  ALA A  45      14.590  -3.438  -8.394  1.00 97.71           C  
ATOM    730  HB1 ALA A  45      15.186  -2.540  -8.231  1.00 97.71           H  
ATOM    731  HB2 ALA A  45      15.263  -4.295  -8.388  1.00 97.71           H  
ATOM    732  HB3 ALA A  45      13.866  -3.556  -7.588  1.00 97.71           H  
ATOM    733  O   ALA A  45      13.798  -5.702 -10.223  1.00 97.71           O  
ATOM    734  N   THR A  46      11.803  -4.700 -10.128  1.00 97.26           N  
ATOM    735  H   THR A  46      11.296  -3.846  -9.947  1.00 97.26           H  
ATOM    736  CA  THR A  46      11.043  -5.952 -10.339  1.00 97.26           C  
ATOM    737  HA  THR A  46      11.760  -6.750 -10.534  1.00 97.26           H  
ATOM    738  C   THR A  46      10.106  -5.880 -11.547  1.00 97.26           C  
ATOM    739  CB  THR A  46      10.260  -6.393  -9.090  1.00 97.26           C  
ATOM    740  HB  THR A  46      10.090  -7.467  -9.173  1.00 97.26           H  
ATOM    741  O   THR A  46       9.774  -4.779 -11.989  1.00 97.26           O  
ATOM    742  CG2 THR A  46      10.987  -6.146  -7.774  1.00 97.26           C  
ATOM    743 HG21 THR A  46      11.159  -5.079  -7.638  1.00 97.26           H  
ATOM    744 HG22 THR A  46      11.947  -6.664  -7.782  1.00 97.26           H  
ATOM    745 HG23 THR A  46      10.387  -6.527  -6.948  1.00 97.26           H  
ATOM    746  OG1 THR A  46       8.994  -5.781  -9.041  1.00 97.26           O  
ATOM    747  HG1 THR A  46       9.096  -4.858  -8.797  1.00 97.26           H  
ATOM    748  N   PRO A  47       9.617  -7.019 -12.079  1.00 97.04           N  
ATOM    749  CA  PRO A  47       8.566  -7.047 -13.102  1.00 97.04           C  
ATOM    750  HA  PRO A  47       8.862  -6.396 -13.924  1.00 97.04           H  
ATOM    751  C   PRO A  47       7.178  -6.606 -12.611  1.00 97.04           C  
ATOM    752  CB  PRO A  47       8.516  -8.496 -13.608  1.00 97.04           C  
ATOM    753  HB2 PRO A  47       7.732  -9.049 -13.092  1.00 97.04           H  
ATOM    754  HB3 PRO A  47       8.360  -8.539 -14.686  1.00 97.04           H  
ATOM    755  O   PRO A  47       6.254  -6.542 -13.416  1.00 97.04           O  
ATOM    756  CG  PRO A  47       9.871  -9.075 -13.213  1.00 97.04           C  
ATOM    757  HG2 PRO A  47      10.620  -8.804 -13.957  1.00 97.04           H  
ATOM    758  HG3 PRO A  47       9.830 -10.156 -13.082  1.00 97.04           H  
ATOM    759  CD  PRO A  47      10.165  -8.356 -11.901  1.00 97.04           C  
ATOM    760  HD2 PRO A  47       9.655  -8.857 -11.079  1.00 97.04           H  
ATOM    761  HD3 PRO A  47      11.242  -8.347 -11.733  1.00 97.04           H  
ATOM    762  N   PHE A  48       6.999  -6.327 -11.314  1.00 96.56           N  
ATOM    763  H   PHE A  48       7.783  -6.373 -10.679  1.00 96.56           H  
ATOM    764  CA  PHE A  48       5.697  -5.948 -10.764  1.00 96.56           C  
ATOM    765  HA  PHE A  48       4.952  -6.656 -11.125  1.00 96.56           H  
ATOM    766  C   PHE A  48       5.245  -4.553 -11.222  1.00 96.56           C  
ATOM    767  CB  PHE A  48       5.756  -6.046  -9.236  1.00 96.56           C  
ATOM    768  HB2 PHE A  48       6.426  -5.277  -8.851  1.00 96.56           H  
ATOM    769  HB3 PHE A  48       6.162  -7.016  -8.952  1.00 96.56           H  
ATOM    770  O   PHE A  48       4.066  -4.364 -11.517  1.00 96.56           O  
ATOM    771  CG  PHE A  48       4.402  -5.891  -8.587  1.00 96.56           C  
ATOM    772  CD1 PHE A  48       4.073  -4.701  -7.918  1.00 96.56           C  
ATOM    773  HD1 PHE A  48       4.785  -3.892  -7.842  1.00 96.56           H  
ATOM    774  CD2 PHE A  48       3.455  -6.927  -8.689  1.00 96.56           C  
ATOM    775  HD2 PHE A  48       3.713  -7.842  -9.200  1.00 96.56           H  
ATOM    776  CE1 PHE A  48       2.798  -4.550  -7.359  1.00 96.56           C  
ATOM    777  HE1 PHE A  48       2.531  -3.614  -6.891  1.00 96.56           H  
ATOM    778  CE2 PHE A  48       2.180  -6.775  -8.118  1.00 96.56           C  
ATOM    779  HE2 PHE A  48       1.460  -7.578  -8.180  1.00 96.56           H  
ATOM    780  CZ  PHE A  48       1.856  -5.582  -7.454  1.00 96.56           C  
ATOM    781  HZ  PHE A  48       0.882  -5.445  -7.007  1.00 96.56           H  
ATOM    782  N   LYS A  49       6.186  -3.599 -11.318  1.00 96.58           N  
ATOM    783  H   LYS A  49       7.120  -3.858 -11.034  1.00 96.58           H  
ATOM    784  CA  LYS A  49       6.010  -2.261 -11.925  1.00 96.58           C  
ATOM    785  HA  LYS A  49       6.891  -1.668 -11.678  1.00 96.58           H  
ATOM    786  C   LYS A  49       4.847  -1.415 -11.375  1.00 96.58           C  
ATOM    787  CB  LYS A  49       5.950  -2.377 -13.469  1.00 96.58           C  
ATOM    788  HB2 LYS A  49       5.898  -1.372 -13.888  1.00 96.58           H  
ATOM    789  HB3 LYS A  49       5.029  -2.889 -13.746  1.00 96.58           H  
ATOM    790  O   LYS A  49       4.388  -0.499 -12.049  1.00 96.58           O  
ATOM    791  CG  LYS A  49       7.124  -3.094 -14.161  1.00 96.58           C  
ATOM    792  HG2 LYS A  49       7.103  -4.156 -13.919  1.00 96.58           H  
ATOM    793  HG3 LYS A  49       7.012  -2.985 -15.240  1.00 96.58           H  
ATOM    794  CD  LYS A  49       8.465  -2.509 -13.731  1.00 96.58           C  
ATOM    795  HD2 LYS A  49       8.448  -1.425 -13.852  1.00 96.58           H  
ATOM    796  HD3 LYS A  49       8.575  -2.750 -12.674  1.00 96.58           H  
ATOM    797  CE  LYS A  49       9.673  -3.083 -14.471  1.00 96.58           C  
ATOM    798  HE2 LYS A  49       9.581  -4.169 -14.501  1.00 96.58           H  
ATOM    799  HE3 LYS A  49       9.684  -2.698 -15.491  1.00 96.58           H  
ATOM    800  NZ  LYS A  49      10.909  -2.708 -13.747  1.00 96.58           N  
ATOM    801  HZ1 LYS A  49      10.900  -3.141 -12.835  1.00 96.58           H  
ATOM    802  HZ2 LYS A  49      10.952  -1.714 -13.571  1.00 96.58           H  
ATOM    803  HZ3 LYS A  49      11.757  -2.991 -14.217  1.00 96.58           H  
ATOM    804  N   ARG A  50       4.367  -1.700 -10.163  1.00 97.84           N  
ATOM    805  H   ARG A  50       4.789  -2.469  -9.662  1.00 97.84           H  
ATOM    806  CA  ARG A  50       3.253  -0.993  -9.509  1.00 97.84           C  
ATOM    807  HA  ARG A  50       3.020  -0.079 -10.054  1.00 97.84           H  
ATOM    808  C   ARG A  50       3.627  -0.596  -8.087  1.00 97.84           C  
ATOM    809  CB  ARG A  50       2.010  -1.888  -9.485  1.00 97.84           C  
ATOM    810  HB2 ARG A  50       1.278  -1.450  -8.806  1.00 97.84           H  
ATOM    811  HB3 ARG A  50       2.309  -2.856  -9.083  1.00 97.84           H  
ATOM    812  O   ARG A  50       4.296  -1.357  -7.388  1.00 97.84           O  
ATOM    813  CG  ARG A  50       1.341  -2.135 -10.842  1.00 97.84           C  
ATOM    814  HG2 ARG A  50       0.743  -1.267 -11.120  1.00 97.84           H  
ATOM    815  HG3 ARG A  50       2.103  -2.292 -11.606  1.00 97.84           H  
ATOM    816  CD  ARG A  50       0.459  -3.393 -10.783  1.00 97.84           C  
ATOM    817  HD2 ARG A  50       1.092  -4.236 -10.507  1.00 97.84           H  
ATOM    818  HD3 ARG A  50       0.059  -3.574 -11.781  1.00 97.84           H  
ATOM    819  NE  ARG A  50      -0.657  -3.270  -9.821  1.00 97.84           N  
ATOM    820  HE  ARG A  50      -0.762  -2.389  -9.337  1.00 97.84           H  
ATOM    821  NH1 ARG A  50      -1.426  -5.438  -9.855  1.00 97.84           N  
ATOM    822 HH11 ARG A  50      -0.662  -5.677 -10.471  1.00 97.84           H  
ATOM    823 HH12 ARG A  50      -2.061  -6.106  -9.441  1.00 97.84           H  
ATOM    824  NH2 ARG A  50      -2.469  -3.976  -8.617  1.00 97.84           N  
ATOM    825 HH21 ARG A  50      -3.095  -4.705  -8.305  1.00 97.84           H  
ATOM    826 HH22 ARG A  50      -2.466  -3.101  -8.112  1.00 97.84           H  
ATOM    827  CZ  ARG A  50      -1.504  -4.207  -9.443  1.00 97.84           C  
ATOM    828  N   ASP A  51       3.173   0.579  -7.667  1.00 98.26           N  
ATOM    829  H   ASP A  51       2.590   1.126  -8.285  1.00 98.26           H  
ATOM    830  CA  ASP A  51       3.395   1.102  -6.320  1.00 98.26           C  
ATOM    831  HA  ASP A  51       4.383   0.793  -5.978  1.00 98.26           H  
ATOM    832  C   ASP A  51       2.351   0.534  -5.347  1.00 98.26           C  
ATOM    833  CB  ASP A  51       3.393   2.635  -6.364  1.00 98.26           C  
ATOM    834  HB2 ASP A  51       2.396   3.003  -6.606  1.00 98.26           H  
ATOM    835  HB3 ASP A  51       4.069   2.960  -7.156  1.00 98.26           H  
ATOM    836  O   ASP A  51       1.202   0.978  -5.304  1.00 98.26           O  
ATOM    837  CG  ASP A  51       3.865   3.241  -5.040  1.00 98.26           C  
ATOM    838  OD1 ASP A  51       3.517   2.697  -3.965  1.00 98.26           O  
ATOM    839  OD2 ASP A  51       4.634   4.220  -5.104  1.00 98.26           O  
ATOM    840  N   ILE A  52       2.751  -0.472  -4.565  1.00 97.41           N  
ATOM    841  H   ILE A  52       3.715  -0.767  -4.621  1.00 97.41           H  
ATOM    842  CA  ILE A  52       1.849  -1.160  -3.630  1.00 97.41           C  
ATOM    843  HA  ILE A  52       0.941  -1.436  -4.167  1.00 97.41           H  
ATOM    844  C   ILE A  52       1.415  -0.238  -2.493  1.00 97.41           C  
ATOM    845  CB  ILE A  52       2.505  -2.449  -3.081  1.00 97.41           C  
ATOM    846  HB  ILE A  52       3.481  -2.201  -2.662  1.00 97.41           H  
ATOM    847  O   ILE A  52       0.263  -0.305  -2.064  1.00 97.41           O  
ATOM    848  CG1 ILE A  52       2.706  -3.436  -4.246  1.00 97.41           C  
ATOM    849 HG12 ILE A  52       3.445  -3.012  -4.925  1.00 97.41           H  
ATOM    850 HG13 ILE A  52       1.760  -3.544  -4.778  1.00 97.41           H  
ATOM    851  CG2 ILE A  52       1.660  -3.085  -1.959  1.00 97.41           C  
ATOM    852 HG21 ILE A  52       2.114  -4.007  -1.597  1.00 97.41           H  
ATOM    853 HG22 ILE A  52       0.653  -3.289  -2.322  1.00 97.41           H  
ATOM    854 HG23 ILE A  52       1.602  -2.415  -1.101  1.00 97.41           H  
ATOM    855  CD1 ILE A  52       3.184  -4.839  -3.854  1.00 97.41           C  
ATOM    856 HD11 ILE A  52       3.487  -5.385  -4.748  1.00 97.41           H  
ATOM    857 HD12 ILE A  52       2.371  -5.393  -3.384  1.00 97.41           H  
ATOM    858 HD13 ILE A  52       4.024  -4.773  -3.163  1.00 97.41           H  
ATOM    859  N   VAL A  53       2.311   0.619  -1.996  1.00 98.35           N  
ATOM    860  H   VAL A  53       3.192   0.732  -2.477  1.00 98.35           H  
ATOM    861  CA  VAL A  53       1.988   1.529  -0.889  1.00 98.35           C  
ATOM    862  HA  VAL A  53       1.562   0.950  -0.070  1.00 98.35           H  
ATOM    863  C   VAL A  53       0.925   2.525  -1.333  1.00 98.35           C  
ATOM    864  CB  VAL A  53       3.237   2.257  -0.370  1.00 98.35           C  
ATOM    865  HB  VAL A  53       3.696   2.808  -1.191  1.00 98.35           H  
ATOM    866  O   VAL A  53      -0.036   2.742  -0.595  1.00 98.35           O  
ATOM    867  CG1 VAL A  53       2.909   3.249   0.754  1.00 98.35           C  
ATOM    868 HG11 VAL A  53       2.285   4.057   0.372  1.00 98.35           H  
ATOM    869 HG12 VAL A  53       3.829   3.691   1.138  1.00 98.35           H  
ATOM    870 HG13 VAL A  53       2.383   2.741   1.562  1.00 98.35           H  
ATOM    871  CG2 VAL A  53       4.242   1.249   0.203  1.00 98.35           C  
ATOM    872 HG21 VAL A  53       4.553   0.550  -0.574  1.00 98.35           H  
ATOM    873 HG22 VAL A  53       3.776   0.689   1.013  1.00 98.35           H  
ATOM    874 HG23 VAL A  53       5.125   1.771   0.572  1.00 98.35           H  
ATOM    875  N   LYS A  54       1.044   3.066  -2.551  1.00 98.56           N  
ATOM    876  H   LYS A  54       1.871   2.854  -3.092  1.00 98.56           H  
ATOM    877  CA  LYS A  54       0.016   3.930  -3.133  1.00 98.56           C  
ATOM    878  HA  LYS A  54      -0.164   4.758  -2.447  1.00 98.56           H  
ATOM    879  C   LYS A  54      -1.316   3.197  -3.280  1.00 98.56           C  
ATOM    880  CB  LYS A  54       0.503   4.499  -4.474  1.00 98.56           C  
ATOM    881  HB2 LYS A  54       1.434   5.044  -4.325  1.00 98.56           H  
ATOM    882  HB3 LYS A  54       0.669   3.686  -5.182  1.00 98.56           H  
ATOM    883  O   LYS A  54      -2.338   3.711  -2.836  1.00 98.56           O  
ATOM    884  CG  LYS A  54      -0.570   5.445  -5.022  1.00 98.56           C  
ATOM    885  HG2 LYS A  54      -1.484   4.874  -5.185  1.00 98.56           H  
ATOM    886  HG3 LYS A  54      -0.760   6.219  -4.278  1.00 98.56           H  
ATOM    887  CD  LYS A  54      -0.203   6.107  -6.351  1.00 98.56           C  
ATOM    888  HD2 LYS A  54       0.710   6.687  -6.220  1.00 98.56           H  
ATOM    889  HD3 LYS A  54      -0.005   5.329  -7.088  1.00 98.56           H  
ATOM    890  CE  LYS A  54      -1.315   7.034  -6.893  1.00 98.56           C  
ATOM    891  HE2 LYS A  54      -1.549   6.720  -7.910  1.00 98.56           H  
ATOM    892  HE3 LYS A  54      -0.911   8.045  -6.949  1.00 98.56           H  
ATOM    893  NZ  LYS A  54      -2.571   7.051  -6.081  1.00 98.56           N  
ATOM    894  HZ1 LYS A  54      -2.430   7.279  -5.107  1.00 98.56           H  
ATOM    895  HZ2 LYS A  54      -3.022   6.150  -6.017  1.00 98.56           H  
ATOM    896  HZ3 LYS A  54      -3.285   7.669  -6.439  1.00 98.56           H  
ATOM    897  N   GLU A  55      -1.317   2.002  -3.870  1.00 98.68           N  
ATOM    898  H   GLU A  55      -0.448   1.640  -4.235  1.00 98.68           H  
ATOM    899  CA  GLU A  55      -2.557   1.245  -4.077  1.00 98.68           C  
ATOM    900  HA  GLU A  55      -3.262   1.858  -4.637  1.00 98.68           H  
ATOM    901  C   GLU A  55      -3.252   0.870  -2.759  1.00 98.68           C  
ATOM    902  CB  GLU A  55      -2.269  -0.028  -4.877  1.00 98.68           C  
ATOM    903  HB2 GLU A  55      -1.447  -0.578  -4.419  1.00 98.68           H  
ATOM    904  HB3 GLU A  55      -3.167  -0.643  -4.827  1.00 98.68           H  
ATOM    905  O   GLU A  55      -4.479   0.934  -2.666  1.00 98.68           O  
ATOM    906  CG  GLU A  55      -1.961   0.237  -6.357  1.00 98.68           C  
ATOM    907  HG2 GLU A  55      -2.779   0.816  -6.786  1.00 98.68           H  
ATOM    908  HG3 GLU A  55      -1.047   0.823  -6.455  1.00 98.68           H  
ATOM    909  CD  GLU A  55      -1.834  -1.079  -7.130  1.00 98.68           C  
ATOM    910  OE1 GLU A  55      -1.073  -1.167  -8.119  1.00 98.68           O  
ATOM    911  OE2 GLU A  55      -2.551  -2.050  -6.798  1.00 98.68           O  
ATOM    912  N   LEU A  56      -2.486   0.515  -1.722  1.00 98.58           N  
ATOM    913  H   LEU A  56      -1.487   0.455  -1.862  1.00 98.58           H  
ATOM    914  CA  LEU A  56      -3.025   0.269  -0.385  1.00 98.58           C  
ATOM    915  HA  LEU A  56      -3.879  -0.404  -0.467  1.00 98.58           H  
ATOM    916  C   LEU A  56      -3.562   1.549   0.257  1.00 98.58           C  
ATOM    917  CB  LEU A  56      -1.954  -0.369   0.518  1.00 98.58           C  
ATOM    918  HB2 LEU A  56      -2.279  -0.287   1.555  1.00 98.58           H  
ATOM    919  HB3 LEU A  56      -1.033   0.205   0.419  1.00 98.58           H  
ATOM    920  O   LEU A  56      -4.611   1.489   0.893  1.00 98.58           O  
ATOM    921  CG  LEU A  56      -1.665  -1.850   0.224  1.00 98.58           C  
ATOM    922  HG  LEU A  56      -1.406  -1.981  -0.827  1.00 98.58           H  
ATOM    923  CD1 LEU A  56      -0.485  -2.307   1.084  1.00 98.58           C  
ATOM    924 HD11 LEU A  56       0.385  -1.688   0.867  1.00 98.58           H  
ATOM    925 HD12 LEU A  56      -0.236  -3.342   0.853  1.00 98.58           H  
ATOM    926 HD13 LEU A  56      -0.730  -2.217   2.143  1.00 98.58           H  
ATOM    927  CD2 LEU A  56      -2.854  -2.760   0.557  1.00 98.58           C  
ATOM    928 HD21 LEU A  56      -3.703  -2.524  -0.085  1.00 98.58           H  
ATOM    929 HD22 LEU A  56      -2.577  -3.800   0.385  1.00 98.58           H  
ATOM    930 HD23 LEU A  56      -3.146  -2.629   1.599  1.00 98.58           H  
ATOM    931  N   ALA A  57      -2.880   2.687   0.101  1.00 98.64           N  
ATOM    932  H   ALA A  57      -2.016   2.673  -0.423  1.00 98.64           H  
ATOM    933  CA  ALA A  57      -3.336   3.969   0.634  1.00 98.64           C  
ATOM    934  HA  ALA A  57      -3.511   3.865   1.704  1.00 98.64           H  
ATOM    935  C   ALA A  57      -4.669   4.399   0.006  1.00 98.64           C  
ATOM    936  CB  ALA A  57      -2.239   5.020   0.428  1.00 98.64           C  
ATOM    937  HB1 ALA A  57      -2.559   5.970   0.856  1.00 98.64           H  
ATOM    938  HB2 ALA A  57      -2.046   5.160  -0.635  1.00 98.64           H  
ATOM    939  HB3 ALA A  57      -1.319   4.698   0.918  1.00 98.64           H  
ATOM    940  O   ALA A  57      -5.600   4.729   0.742  1.00 98.64           O  
ATOM    941  N   ASP A  58      -4.781   4.312  -1.323  1.00 98.80           N  
ATOM    942  H   ASP A  58      -3.961   4.068  -1.859  1.00 98.80           H  
ATOM    943  CA  ASP A  58      -6.011   4.626  -2.054  1.00 98.80           C  
ATOM    944  HA  ASP A  58      -6.305   5.653  -1.838  1.00 98.80           H  
ATOM    945  C   ASP A  58      -7.157   3.699  -1.604  1.00 98.80           C  
ATOM    946  CB  ASP A  58      -5.781   4.496  -3.574  1.00 98.80           C  
ATOM    947  HB2 ASP A  58      -6.742   4.628  -4.072  1.00 98.80           H  
ATOM    948  HB3 ASP A  58      -5.440   3.484  -3.789  1.00 98.80           H  
ATOM    949  O   ASP A  58      -8.220   4.168  -1.200  1.00 98.80           O  
ATOM    950  CG  ASP A  58      -4.789   5.490  -4.207  1.00 98.80           C  
ATOM    951  OD1 ASP A  58      -4.462   6.553  -3.633  1.00 98.80           O  
ATOM    952  OD2 ASP A  58      -4.334   5.216  -5.344  1.00 98.80           O  
ATOM    953  N   ALA A  59      -6.925   2.381  -1.573  1.00 98.71           N  
ATOM    954  H   ALA A  59      -6.035   2.040  -1.908  1.00 98.71           H  
ATOM    955  CA  ALA A  59      -7.939   1.408  -1.162  1.00 98.71           C  
ATOM    956  HA  ALA A  59      -8.830   1.560  -1.770  1.00 98.71           H  
ATOM    957  C   ALA A  59      -8.360   1.567   0.313  1.00 98.71           C  
ATOM    958  CB  ALA A  59      -7.389   0.005  -1.440  1.00 98.71           C  
ATOM    959  HB1 ALA A  59      -8.120  -0.741  -1.128  1.00 98.71           H  
ATOM    960  HB2 ALA A  59      -7.192  -0.107  -2.506  1.00 98.71           H  
ATOM    961  HB3 ALA A  59      -6.459  -0.147  -0.892  1.00 98.71           H  
ATOM    962  O   ALA A  59      -9.538   1.438   0.645  1.00 98.71           O  
ATOM    963  N   CYS A  60      -7.417   1.863   1.211  1.00 98.67           N  
ATOM    964  H   CYS A  60      -6.462   1.951   0.891  1.00 98.67           H  
ATOM    965  CA  CYS A  60      -7.709   2.145   2.617  1.00 98.67           C  
ATOM    966  HA  CYS A  60      -8.287   1.325   3.043  1.00 98.67           H  
ATOM    967  C   CYS A  60      -8.556   3.409   2.778  1.00 98.67           C  
ATOM    968  CB  CYS A  60      -6.395   2.279   3.392  1.00 98.67           C  
ATOM    969  HB2 CYS A  60      -6.586   2.749   4.357  1.00 98.67           H  
ATOM    970  HB3 CYS A  60      -5.699   2.912   2.841  1.00 98.67           H  
ATOM    971  O   CYS A  60      -9.503   3.406   3.566  1.00 98.67           O  
ATOM    972  SG  CYS A  60      -5.671   0.644   3.672  1.00 98.67           S  
ATOM    973  HG  CYS A  60      -5.269   0.498   2.406  1.00 98.67           H  
ATOM    974  N   HIS A  61      -8.244   4.462   2.017  1.00 98.38           N  
ATOM    975  H   HIS A  61      -7.461   4.395   1.382  1.00 98.38           H  
ATOM    976  CA  HIS A  61      -9.020   5.696   2.006  1.00 98.38           C  
ATOM    977  HA  HIS A  61      -9.089   6.072   3.027  1.00 98.38           H  
ATOM    978  C   HIS A  61     -10.455   5.453   1.518  1.00 98.38           C  
ATOM    979  CB  HIS A  61      -8.293   6.744   1.153  1.00 98.38           C  
ATOM    980  HB2 HIS A  61      -7.287   6.890   1.545  1.00 98.38           H  
ATOM    981  HB3 HIS A  61      -8.204   6.386   0.127  1.00 98.38           H  
ATOM    982  O   HIS A  61     -11.396   5.849   2.203  1.00 98.38           O  
ATOM    983  CG  HIS A  61      -9.001   8.072   1.143  1.00 98.38           C  
ATOM    984  CD2 HIS A  61      -9.656   8.646   0.087  1.00 98.38           C  
ATOM    985  HD2 HIS A  61      -9.747   8.228  -0.905  1.00 98.38           H  
ATOM    986  ND1 HIS A  61      -9.145   8.917   2.219  1.00 98.38           N  
ATOM    987  HD1 HIS A  61      -8.785   8.759   3.149  1.00 98.38           H  
ATOM    988  CE1 HIS A  61      -9.868   9.975   1.821  1.00 98.38           C  
ATOM    989  HE1 HIS A  61     -10.152  10.808   2.447  1.00 98.38           H  
ATOM    990  NE2 HIS A  61     -10.198   9.859   0.527  1.00 98.38           N  
ATOM    991  N   GLU A  62     -10.624   4.734   0.402  1.00 98.43           N  
ATOM    992  H   GLU A  62      -9.803   4.463  -0.121  1.00 98.43           H  
ATOM    993  CA  GLU A  62     -11.937   4.363  -0.149  1.00 98.43           C  
ATOM    994  HA  GLU A  62     -12.501   5.266  -0.382  1.00 98.43           H  
ATOM    995  C   GLU A  62     -12.782   3.547   0.847  1.00 98.43           C  
ATOM    996  CB  GLU A  62     -11.749   3.544  -1.447  1.00 98.43           C  
ATOM    997  HB2 GLU A  62     -12.705   3.087  -1.702  1.00 98.43           H  
ATOM    998  HB3 GLU A  62     -11.035   2.742  -1.257  1.00 98.43           H  
ATOM    999  O   GLU A  62     -13.987   3.761   0.977  1.00 98.43           O  
ATOM   1000  CG  GLU A  62     -11.282   4.362  -2.668  1.00 98.43           C  
ATOM   1001  HG2 GLU A  62     -10.369   4.902  -2.416  1.00 98.43           H  
ATOM   1002  HG3 GLU A  62     -12.048   5.107  -2.886  1.00 98.43           H  
ATOM   1003  CD  GLU A  62     -11.037   3.511  -3.941  1.00 98.43           C  
ATOM   1004  OE1 GLU A  62     -10.597   4.070  -4.972  1.00 98.43           O  
ATOM   1005  OE2 GLU A  62     -11.325   2.289  -3.965  1.00 98.43           O  
ATOM   1006  N   GLU A  63     -12.165   2.615   1.577  1.00 97.87           N  
ATOM   1007  H   GLU A  63     -11.189   2.441   1.383  1.00 97.87           H  
ATOM   1008  CA  GLU A  63     -12.880   1.697   2.470  1.00 97.87           C  
ATOM   1009  HA  GLU A  63     -13.906   1.610   2.114  1.00 97.87           H  
ATOM   1010  C   GLU A  63     -12.986   2.188   3.925  1.00 97.87           C  
ATOM   1011  CB  GLU A  63     -12.239   0.305   2.378  1.00 97.87           C  
ATOM   1012  HB2 GLU A  63     -11.173   0.413   2.576  1.00 97.87           H  
ATOM   1013  HB3 GLU A  63     -12.646  -0.344   3.154  1.00 97.87           H  
ATOM   1014  O   GLU A  63     -13.640   1.528   4.743  1.00 97.87           O  
ATOM   1015  CG  GLU A  63     -12.446  -0.378   1.009  1.00 97.87           C  
ATOM   1016  HG2 GLU A  63     -11.856  -1.294   0.995  1.00 97.87           H  
ATOM   1017  HG3 GLU A  63     -12.063   0.266   0.217  1.00 97.87           H  
ATOM   1018  CD  GLU A  63     -13.910  -0.752   0.705  1.00 97.87           C  
ATOM   1019  OE1 GLU A  63     -14.198  -1.085  -0.475  1.00 97.87           O  
ATOM   1020  OE2 GLU A  63     -14.729  -0.792   1.667  1.00 97.87           O  
ATOM   1021  N   GLY A  64     -12.383   3.331   4.267  1.00 97.66           N  
ATOM   1022  H   GLY A  64     -11.886   3.834   3.546  1.00 97.66           H  
ATOM   1023  CA  GLY A  64     -12.372   3.872   5.630  1.00 97.66           C  
ATOM   1024  HA2 GLY A  64     -11.959   4.880   5.593  1.00 97.66           H  
ATOM   1025  HA3 GLY A  64     -13.394   3.928   6.006  1.00 97.66           H  
ATOM   1026  C   GLY A  64     -11.532   3.050   6.617  1.00 97.66           C  
ATOM   1027  O   GLY A  64     -11.856   2.981   7.804  1.00 97.66           O  
ATOM   1028  N   ILE A  65     -10.471   2.399   6.134  1.00 98.33           N  
ATOM   1029  H   ILE A  65     -10.229   2.582   5.171  1.00 98.33           H  
ATOM   1030  CA  ILE A  65      -9.514   1.628   6.938  1.00 98.33           C  
ATOM   1031  HA  ILE A  65      -9.956   1.404   7.909  1.00 98.33           H  
ATOM   1032  C   ILE A  65      -8.277   2.488   7.205  1.00 98.33           C  
ATOM   1033  CB  ILE A  65      -9.185   0.292   6.230  1.00 98.33           C  
ATOM   1034  HB  ILE A  65      -8.867   0.522   5.213  1.00 98.33           H  
ATOM   1035  O   ILE A  65      -7.769   3.155   6.310  1.00 98.33           O  
ATOM   1036  CG1 ILE A  65     -10.424  -0.631   6.131  1.00 98.33           C  
ATOM   1037 HG12 ILE A  65     -11.213  -0.116   5.584  1.00 98.33           H  
ATOM   1038 HG13 ILE A  65     -10.156  -1.512   5.546  1.00 98.33           H  
ATOM   1039  CG2 ILE A  65      -8.027  -0.464   6.903  1.00 98.33           C  
ATOM   1040 HG21 ILE A  65      -7.095   0.088   6.780  1.00 98.33           H  
ATOM   1041 HG22 ILE A  65      -7.904  -1.434   6.422  1.00 98.33           H  
ATOM   1042 HG23 ILE A  65      -8.229  -0.610   7.964  1.00 98.33           H  
ATOM   1043  CD1 ILE A  65     -10.995  -1.113   7.474  1.00 98.33           C  
ATOM   1044 HD11 ILE A  65     -11.309  -0.268   8.087  1.00 98.33           H  
ATOM   1045 HD12 ILE A  65     -11.867  -1.741   7.293  1.00 98.33           H  
ATOM   1046 HD13 ILE A  65     -10.255  -1.705   8.014  1.00 98.33           H  
ATOM   1047  N   ARG A  66      -7.765   2.491   8.441  1.00 98.60           N  
ATOM   1048  H   ARG A  66      -8.191   1.910   9.148  1.00 98.60           H  
ATOM   1049  CA  ARG A  66      -6.536   3.240   8.756  1.00 98.60           C  
ATOM   1050  HA  ARG A  66      -6.573   4.200   8.241  1.00 98.60           H  
ATOM   1051  C   ARG A  66      -5.313   2.494   8.224  1.00 98.60           C  
ATOM   1052  CB  ARG A  66      -6.420   3.504  10.262  1.00 98.60           C  
ATOM   1053  HB2 ARG A  66      -6.425   2.550  10.789  1.00 98.60           H  
ATOM   1054  HB3 ARG A  66      -5.469   4.000  10.461  1.00 98.60           H  
ATOM   1055  O   ARG A  66      -5.148   1.313   8.511  1.00 98.60           O  
ATOM   1056  CG  ARG A  66      -7.560   4.378  10.799  1.00 98.60           C  
ATOM   1057  HG2 ARG A  66      -7.540   5.349  10.305  1.00 98.60           H  
ATOM   1058  HG3 ARG A  66      -8.517   3.894  10.602  1.00 98.60           H  
ATOM   1059  CD  ARG A  66      -7.400   4.563  12.311  1.00 98.60           C  
ATOM   1060  HD2 ARG A  66      -6.464   5.086  12.506  1.00 98.60           H  
ATOM   1061  HD3 ARG A  66      -7.354   3.577  12.773  1.00 98.60           H  
ATOM   1062  NE  ARG A  66      -8.528   5.326  12.878  1.00 98.60           N  
ATOM   1063  HE  ARG A  66      -9.139   5.783  12.217  1.00 98.60           H  
ATOM   1064  NH1 ARG A  66      -8.074   4.917  15.090  1.00 98.60           N  
ATOM   1065 HH11 ARG A  66      -7.236   4.428  14.811  1.00 98.60           H  
ATOM   1066 HH12 ARG A  66      -8.284   5.051  16.069  1.00 98.60           H  
ATOM   1067  NH2 ARG A  66      -9.848   6.157  14.539  1.00 98.60           N  
ATOM   1068 HH21 ARG A  66     -10.047   6.282  15.521  1.00 98.60           H  
ATOM   1069 HH22 ARG A  66     -10.421   6.625  13.851  1.00 98.60           H  
ATOM   1070  CZ  ARG A  66      -8.811   5.462  14.162  1.00 98.60           C  
ATOM   1071  N   LEU A  67      -4.429   3.175   7.503  1.00 98.65           N  
ATOM   1072  H   LEU A  67      -4.615   4.142   7.280  1.00 98.65           H  
ATOM   1073  CA  LEU A  67      -3.165   2.597   7.045  1.00 98.65           C  
ATOM   1074  HA  LEU A  67      -3.215   1.512   7.136  1.00 98.65           H  
ATOM   1075  C   LEU A  67      -2.011   3.091   7.920  1.00 98.65           C  
ATOM   1076  CB  LEU A  67      -2.964   2.917   5.557  1.00 98.65           C  
ATOM   1077  HB2 LEU A  67      -2.928   4.000   5.433  1.00 98.65           H  
ATOM   1078  HB3 LEU A  67      -3.824   2.544   5.000  1.00 98.65           H  
ATOM   1079  O   LEU A  67      -1.785   4.291   8.046  1.00 98.65           O  
ATOM   1080  CG  LEU A  67      -1.681   2.312   4.956  1.00 98.65           C  
ATOM   1081  HG  LEU A  67      -0.813   2.714   5.478  1.00 98.65           H  
ATOM   1082  CD1 LEU A  67      -1.641   0.782   5.032  1.00 98.65           C  
ATOM   1083 HD11 LEU A  67      -0.769   0.413   4.493  1.00 98.65           H  
ATOM   1084 HD12 LEU A  67      -2.542   0.362   4.584  1.00 98.65           H  
ATOM   1085 HD13 LEU A  67      -1.557   0.455   6.068  1.00 98.65           H  
ATOM   1086  CD2 LEU A  67      -1.588   2.706   3.486  1.00 98.65           C  
ATOM   1087 HD21 LEU A  67      -2.441   2.297   2.945  1.00 98.65           H  
ATOM   1088 HD22 LEU A  67      -1.581   3.792   3.390  1.00 98.65           H  
ATOM   1089 HD23 LEU A  67      -0.673   2.311   3.044  1.00 98.65           H  
ATOM   1090  N   HIS A  68      -1.286   2.159   8.527  1.00 98.49           N  
ATOM   1091  H   HIS A  68      -1.549   1.194   8.388  1.00 98.49           H  
ATOM   1092  CA  HIS A  68      -0.054   2.399   9.265  1.00 98.49           C  
ATOM   1093  HA  HIS A  68       0.064   3.465   9.456  1.00 98.49           H  
ATOM   1094  C   HIS A  68       1.120   1.928   8.406  1.00 98.49           C  
ATOM   1095  CB  HIS A  68      -0.084   1.671  10.617  1.00 98.49           C  
ATOM   1096  HB2 HIS A  68       0.916   1.720  11.048  1.00 98.49           H  
ATOM   1097  HB3 HIS A  68      -0.318   0.619  10.454  1.00 98.49           H  
ATOM   1098  O   HIS A  68       1.118   0.809   7.891  1.00 98.49           O  
ATOM   1099  CG  HIS A  68      -1.053   2.211  11.644  1.00 98.49           C  
ATOM   1100  CD2 HIS A  68      -2.190   2.953  11.444  1.00 98.49           C  
ATOM   1101  HD2 HIS A  68      -2.574   3.299  10.495  1.00 98.49           H  
ATOM   1102  ND1 HIS A  68      -0.950   2.007  13.001  1.00 98.49           N  
ATOM   1103  HD1 HIS A  68      -0.204   1.514  13.470  1.00 98.49           H  
ATOM   1104  CE1 HIS A  68      -1.993   2.605  13.597  1.00 98.49           C  
ATOM   1105  HE1 HIS A  68      -2.171   2.619  14.663  1.00 98.49           H  
ATOM   1106  NE2 HIS A  68      -2.787   3.191  12.688  1.00 98.49           N  
ATOM   1107  N   LEU A  69       2.126   2.784   8.255  1.00 98.04           N  
ATOM   1108  H   LEU A  69       2.090   3.674   8.730  1.00 98.04           H  
ATOM   1109  CA  LEU A  69       3.323   2.483   7.480  1.00 98.04           C  
ATOM   1110  HA  LEU A  69       3.154   1.609   6.851  1.00 98.04           H  
ATOM   1111  C   LEU A  69       4.461   2.148   8.438  1.00 98.04           C  
ATOM   1112  CB  LEU A  69       3.660   3.668   6.561  1.00 98.04           C  
ATOM   1113  HB2 LEU A  69       4.555   3.417   5.992  1.00 98.04           H  
ATOM   1114  HB3 LEU A  69       3.899   4.533   7.180  1.00 98.04           H  
ATOM   1115  O   LEU A  69       4.843   2.972   9.266  1.00 98.04           O  
ATOM   1116  CG  LEU A  69       2.534   4.067   5.586  1.00 98.04           C  
ATOM   1117  HG  LEU A  69       1.687   4.447   6.158  1.00 98.04           H  
ATOM   1118  CD1 LEU A  69       3.030   5.192   4.679  1.00 98.04           C  
ATOM   1119 HD11 LEU A  69       2.219   5.527   4.033  1.00 98.04           H  
ATOM   1120 HD12 LEU A  69       3.361   6.036   5.284  1.00 98.04           H  
ATOM   1121 HD13 LEU A  69       3.857   4.844   4.060  1.00 98.04           H  
ATOM   1122  CD2 LEU A  69       2.039   2.918   4.704  1.00 98.04           C  
ATOM   1123 HD21 LEU A  69       1.281   3.295   4.018  1.00 98.04           H  
ATOM   1124 HD22 LEU A  69       2.858   2.499   4.121  1.00 98.04           H  
ATOM   1125 HD23 LEU A  69       1.590   2.135   5.315  1.00 98.04           H  
ATOM   1126  N   TYR A  70       4.993   0.937   8.323  1.00 97.65           N  
ATOM   1127  H   TYR A  70       4.635   0.313   7.614  1.00 97.65           H  
ATOM   1128  CA  TYR A  70       6.146   0.499   9.092  1.00 97.65           C  
ATOM   1129  HA  TYR A  70       6.270   1.154   9.955  1.00 97.65           H  
ATOM   1130  C   TYR A  70       7.408   0.609   8.240  1.00 97.65           C  
ATOM   1131  CB  TYR A  70       5.912  -0.910   9.639  1.00 97.65           C  
ATOM   1132  HB2 TYR A  70       5.048  -0.888  10.303  1.00 97.65           H  
ATOM   1133  HB3 TYR A  70       5.681  -1.588   8.817  1.00 97.65           H  
ATOM   1134  O   TYR A  70       7.556  -0.075   7.229  1.00 97.65           O  
ATOM   1135  CG  TYR A  70       7.100  -1.434  10.418  1.00 97.65           C  
ATOM   1136  CD1 TYR A  70       7.842  -2.521   9.923  1.00 97.65           C  
ATOM   1137  HD1 TYR A  70       7.544  -3.001   9.003  1.00 97.65           H  
ATOM   1138  CD2 TYR A  70       7.487  -0.806  11.618  1.00 97.65           C  
ATOM   1139  HD2 TYR A  70       6.921   0.032  11.999  1.00 97.65           H  
ATOM   1140  CE1 TYR A  70       8.970  -2.985  10.624  1.00 97.65           C  
ATOM   1141  HE1 TYR A  70       9.543  -3.823  10.256  1.00 97.65           H  
ATOM   1142  CE2 TYR A  70       8.620  -1.261  12.319  1.00 97.65           C  
ATOM   1143  HE2 TYR A  70       8.926  -0.770  13.231  1.00 97.65           H  
ATOM   1144  OH  TYR A  70      10.463  -2.795  12.481  1.00 97.65           O  
ATOM   1145  HH  TYR A  70      10.628  -2.300  13.287  1.00 97.65           H  
ATOM   1146  CZ  TYR A  70       9.363  -2.352  11.820  1.00 97.65           C  
ATOM   1147  N   TYR A  71       8.317   1.484   8.656  1.00 96.54           N  
ATOM   1148  H   TYR A  71       8.138   2.005   9.503  1.00 96.54           H  
ATOM   1149  CA  TYR A  71       9.604   1.694   8.008  1.00 96.54           C  
ATOM   1150  HA  TYR A  71       9.644   1.152   7.063  1.00 96.54           H  
ATOM   1151  C   TYR A  71      10.704   1.158   8.923  1.00 96.54           C  
ATOM   1152  CB  TYR A  71       9.756   3.185   7.697  1.00 96.54           C  
ATOM   1153  HB2 TYR A  71       9.772   3.749   8.630  1.00 96.54           H  
ATOM   1154  HB3 TYR A  71       8.881   3.514   7.136  1.00 96.54           H  
ATOM   1155  O   TYR A  71      10.933   1.698  10.005  1.00 96.54           O  
ATOM   1156  CG  TYR A  71      10.998   3.527   6.904  1.00 96.54           C  
ATOM   1157  CD1 TYR A  71      12.248   3.580   7.550  1.00 96.54           C  
ATOM   1158  HD1 TYR A  71      12.325   3.359   8.605  1.00 96.54           H  
ATOM   1159  CD2 TYR A  71      10.898   3.844   5.535  1.00 96.54           C  
ATOM   1160  HD2 TYR A  71       9.938   3.821   5.040  1.00 96.54           H  
ATOM   1161  CE1 TYR A  71      13.400   3.949   6.839  1.00 96.54           C  
ATOM   1162  HE1 TYR A  71      14.348   3.996   7.353  1.00 96.54           H  
ATOM   1163  CE2 TYR A  71      12.047   4.248   4.831  1.00 96.54           C  
ATOM   1164  HE2 TYR A  71      11.986   4.594   3.809  1.00 96.54           H  
ATOM   1165  OH  TYR A  71      14.386   4.720   4.798  1.00 96.54           O  
ATOM   1166  HH  TYR A  71      15.102   4.900   5.411  1.00 96.54           H  
ATOM   1167  CZ  TYR A  71      13.292   4.298   5.480  1.00 96.54           C  
ATOM   1168  N   SER A  72      11.378   0.093   8.497  1.00 93.62           N  
ATOM   1169  H   SER A  72      11.165  -0.299   7.591  1.00 93.62           H  
ATOM   1170  CA  SER A  72      12.505  -0.484   9.224  1.00 93.62           C  
ATOM   1171  HA  SER A  72      12.399  -0.267  10.287  1.00 93.62           H  
ATOM   1172  C   SER A  72      13.803   0.141   8.717  1.00 93.62           C  
ATOM   1173  CB  SER A  72      12.489  -2.002   9.059  1.00 93.62           C  
ATOM   1174  HB2 SER A  72      12.693  -2.246   8.016  1.00 93.62           H  
ATOM   1175  HB3 SER A  72      11.500  -2.380   9.320  1.00 93.62           H  
ATOM   1176  O   SER A  72      14.143   0.019   7.541  1.00 93.62           O  
ATOM   1177  OG  SER A  72      13.452  -2.638   9.872  1.00 93.62           O  
ATOM   1178  HG  SER A  72      13.322  -2.395  10.792  1.00 93.62           H  
ATOM   1179  N   HIS A  73      14.499   0.847   9.605  1.00 82.00           N  
ATOM   1180  H   HIS A  73      14.180   0.873  10.563  1.00 82.00           H  
ATOM   1181  CA  HIS A  73      15.850   1.344   9.366  1.00 82.00           C  
ATOM   1182  HA  HIS A  73      16.052   1.348   8.295  1.00 82.00           H  
ATOM   1183  C   HIS A  73      16.839   0.389  10.039  1.00 82.00           C  
ATOM   1184  CB  HIS A  73      15.971   2.782   9.888  1.00 82.00           C  
ATOM   1185  HB2 HIS A  73      15.041   3.314   9.689  1.00 82.00           H  
ATOM   1186  HB3 HIS A  73      16.117   2.765  10.968  1.00 82.00           H  
ATOM   1187  O   HIS A  73      16.605  -0.003  11.185  1.00 82.00           O  
ATOM   1188  CG  HIS A  73      17.085   3.567   9.244  1.00 82.00           C  
ATOM   1189  CD2 HIS A  73      18.246   4.000   9.830  1.00 82.00           C  
ATOM   1190  HD2 HIS A  73      18.572   3.790  10.838  1.00 82.00           H  
ATOM   1191  ND1 HIS A  73      17.098   4.014   7.942  1.00 82.00           N  
ATOM   1192  HD1 HIS A  73      16.460   3.714   7.219  1.00 82.00           H  
ATOM   1193  CE1 HIS A  73      18.223   4.725   7.757  1.00 82.00           C  
ATOM   1194  HE1 HIS A  73      18.539   5.174   6.827  1.00 82.00           H  
ATOM   1195  NE2 HIS A  73      18.936   4.771   8.884  1.00 82.00           N  
ATOM   1196  N   GLY A  74      17.873  -0.013   9.300  1.00 67.71           N  
ATOM   1197  H   GLY A  74      18.030   0.448   8.416  1.00 67.71           H  
ATOM   1198  CA  GLY A  74      19.035  -0.714   9.851  1.00 67.71           C  
ATOM   1199  HA2 GLY A  74      18.733  -1.392  10.649  1.00 67.71           H  
ATOM   1200  HA3 GLY A  74      19.542  -1.282   9.072  1.00 67.71           H  
ATOM   1201  C   GLY A  74      20.048   0.254  10.440  1.00 67.71           C  
ATOM   1202  O   GLY A  74      19.972   1.454  10.094  1.00 67.71           O  
ATOM   1203  OXT GLY A  74      20.882  -0.255  11.210  1.00 67.71           O  
TER    1204      GLY A  74                                                       
END   
