# Supplementary material for: New carbohydrate binding domains identified by phage display based functional metagenomic screens of human gut microbiota
Source: Commun Biol. 2023 Apr 5;6:371. doi: 10.1038/s42003-023-04718-0 (PMC10076258; doi:10.1038/s42003-023-04718-0)
Supplement: Supplementary file 5 — Supplementary Data 2 [file 42003_2023_4718_MOESM5_ESM.zip › SupplementaryData2/S10N_PBGlcNAc-GlcNAc17F2.pdb]

ATOM      1  N   THR A   1      12.323  19.246  28.427  1.00 67.12           N  
ATOM      2  H   THR A   1      13.018  18.625  28.039  1.00 67.12           H  
ATOM      3  H2  THR A   1      11.856  19.774  27.703  1.00 67.12           H  
ATOM      4  H3  THR A   1      12.777  19.905  29.043  1.00 67.12           H  
ATOM      5  CA  THR A   1      11.348  18.493  29.243  1.00 67.12           C  
ATOM      6  HA  THR A   1      11.921  17.911  29.965  1.00 67.12           H  
ATOM      7  C   THR A   1      10.545  17.463  28.448  1.00 67.12           C  
ATOM      8  CB  THR A   1      10.501  19.442  30.087  1.00 67.12           C  
ATOM      9  HB  THR A   1       9.733  19.912  29.473  1.00 67.12           H  
ATOM     10  O   THR A   1      10.505  16.334  28.893  1.00 67.12           O  
ATOM     11  CG2 THR A   1       9.884  18.760  31.298  1.00 67.12           C  
ATOM     12 HG21 THR A   1       9.370  19.494  31.919  1.00 67.12           H  
ATOM     13 HG22 THR A   1      10.655  18.269  31.893  1.00 67.12           H  
ATOM     14 HG23 THR A   1       9.157  18.014  30.979  1.00 67.12           H  
ATOM     15  OG1 THR A   1      11.393  20.423  30.562  1.00 67.12           O  
ATOM     16  HG1 THR A   1      10.952  20.902  31.268  1.00 67.12           H  
ATOM     17  N   ASN A   2      10.003  17.748  27.251  1.00 79.53           N  
ATOM     18  H   ASN A   2       9.967  18.703  26.923  1.00 79.53           H  
ATOM     19  CA  ASN A   2       9.093  16.805  26.553  1.00 79.53           C  
ATOM     20  HA  ASN A   2       8.565  16.227  27.312  1.00 79.53           H  
ATOM     21  C   ASN A   2       9.759  15.746  25.620  1.00 79.53           C  
ATOM     22  CB  ASN A   2       8.029  17.659  25.824  1.00 79.53           C  
ATOM     23  HB2 ASN A   2       8.401  17.966  24.847  1.00 79.53           H  
ATOM     24  HB3 ASN A   2       7.813  18.552  26.411  1.00 79.53           H  
ATOM     25  O   ASN A   2       9.103  14.819  25.166  1.00 79.53           O  
ATOM     26  CG  ASN A   2       6.691  16.955  25.624  1.00 79.53           C  
ATOM     27  ND2 ASN A   2       5.666  17.678  25.245  1.00 79.53           N  
ATOM     28 HD21 ASN A   2       5.732  18.669  25.063  1.00 79.53           H  
ATOM     29 HD22 ASN A   2       4.799  17.167  25.152  1.00 79.53           H  
ATOM     30  OD1 ASN A   2       6.533  15.770  25.821  1.00 79.53           O  
ATOM     31  N   LYS A   3      11.066  15.828  25.313  1.00 82.30           N  
ATOM     32  H   LYS A   3      11.605  16.588  25.704  1.00 82.30           H  
ATOM     33  CA  LYS A   3      11.702  14.928  24.315  1.00 82.30           C  
ATOM     34  HA  LYS A   3      11.164  15.025  23.372  1.00 82.30           H  
ATOM     35  C   LYS A   3      11.600  13.433  24.660  1.00 82.30           C  
ATOM     36  CB  LYS A   3      13.178  15.290  24.077  1.00 82.30           C  
ATOM     37  HB2 LYS A   3      13.630  14.485  23.498  1.00 82.30           H  
ATOM     38  HB3 LYS A   3      13.700  15.346  25.032  1.00 82.30           H  
ATOM     39  O   LYS A   3      11.309  12.634  23.779  1.00 82.30           O  
ATOM     40  CG  LYS A   3      13.378  16.599  23.295  1.00 82.30           C  
ATOM     41  HG2 LYS A   3      13.026  17.439  23.893  1.00 82.30           H  
ATOM     42  HG3 LYS A   3      12.802  16.555  22.371  1.00 82.30           H  
ATOM     43  CD  LYS A   3      14.865  16.796  22.951  1.00 82.30           C  
ATOM     44  HD2 LYS A   3      15.444  16.842  23.873  1.00 82.30           H  
ATOM     45  HD3 LYS A   3      15.205  15.939  22.369  1.00 82.30           H  
ATOM     46  CE  LYS A   3      15.086  18.078  22.136  1.00 82.30           C  
ATOM     47  HE2 LYS A   3      14.762  18.935  22.727  1.00 82.30           H  
ATOM     48  HE3 LYS A   3      14.459  18.032  21.247  1.00 82.30           H  
ATOM     49  NZ  LYS A   3      16.510  18.241  21.735  1.00 82.30           N  
ATOM     50  HZ1 LYS A   3      17.119  18.293  22.539  1.00 82.30           H  
ATOM     51  HZ2 LYS A   3      16.637  19.080  21.188  1.00 82.30           H  
ATOM     52  HZ3 LYS A   3      16.810  17.462  21.166  1.00 82.30           H  
ATOM     53  N   LEU A   4      11.835  13.068  25.925  1.00 83.72           N  
ATOM     54  H   LEU A   4      12.042  13.783  26.608  1.00 83.72           H  
ATOM     55  CA  LEU A   4      11.784  11.668  26.370  1.00 83.72           C  
ATOM     56  HA  LEU A   4      12.374  11.052  25.691  1.00 83.72           H  
ATOM     57  C   LEU A   4      10.358  11.110  26.310  1.00 83.72           C  
ATOM     58  CB  LEU A   4      12.358  11.545  27.795  1.00 83.72           C  
ATOM     59  HB2 LEU A   4      12.147  10.542  28.165  1.00 83.72           H  
ATOM     60  HB3 LEU A   4      11.836  12.247  28.444  1.00 83.72           H  
ATOM     61  O   LEU A   4      10.162   9.997  25.839  1.00 83.72           O  
ATOM     62  CG  LEU A   4      13.875  11.786  27.904  1.00 83.72           C  
ATOM     63  HG  LEU A   4      14.117  12.757  27.472  1.00 83.72           H  
ATOM     64  CD1 LEU A   4      14.288  11.806  29.375  1.00 83.72           C  
ATOM     65 HD11 LEU A   4      14.072  10.842  29.835  1.00 83.72           H  
ATOM     66 HD12 LEU A   4      15.357  12.002  29.459  1.00 83.72           H  
ATOM     67 HD13 LEU A   4      13.743  12.584  29.910  1.00 83.72           H  
ATOM     68  CD2 LEU A   4      14.690  10.708  27.189  1.00 83.72           C  
ATOM     69 HD21 LEU A   4      14.427   9.723  27.575  1.00 83.72           H  
ATOM     70 HD22 LEU A   4      15.754  10.875  27.353  1.00 83.72           H  
ATOM     71 HD23 LEU A   4      14.502  10.731  26.115  1.00 83.72           H  
ATOM     72  N   GLN A   5       9.367  11.908  26.711  1.00 84.44           N  
ATOM     73  H   GLN A   5       9.584  12.834  27.050  1.00 84.44           H  
ATOM     74  CA  GLN A   5       7.957  11.519  26.642  1.00 84.44           C  
ATOM     75  HA  GLN A   5       7.824  10.551  27.126  1.00 84.44           H  
ATOM     76  C   GLN A   5       7.495  11.363  25.190  1.00 84.44           C  
ATOM     77  CB  GLN A   5       7.105  12.561  27.378  1.00 84.44           C  
ATOM     78  HB2 GLN A   5       6.051  12.358  27.190  1.00 84.44           H  
ATOM     79  HB3 GLN A   5       7.340  13.553  26.992  1.00 84.44           H  
ATOM     80  O   GLN A   5       6.853  10.373  24.860  1.00 84.44           O  
ATOM     81  CG  GLN A   5       7.343  12.529  28.895  1.00 84.44           C  
ATOM     82  HG2 GLN A   5       8.402  12.660  29.114  1.00 84.44           H  
ATOM     83  HG3 GLN A   5       7.034  11.557  29.278  1.00 84.44           H  
ATOM     84  CD  GLN A   5       6.577  13.632  29.618  1.00 84.44           C  
ATOM     85  NE2 GLN A   5       5.857  13.312  30.670  1.00 84.44           N  
ATOM     86 HE21 GLN A   5       5.763  12.348  30.956  1.00 84.44           H  
ATOM     87 HE22 GLN A   5       5.339  14.062  31.107  1.00 84.44           H  
ATOM     88  OE1 GLN A   5       6.645  14.802  29.275  1.00 84.44           O  
ATOM     89  N   MET A   6       7.885  12.280  24.296  1.00 81.82           N  
ATOM     90  H   MET A   6       8.360  13.107  24.629  1.00 81.82           H  
ATOM     91  CA  MET A   6       7.585  12.168  22.864  1.00 81.82           C  
ATOM     92  HA  MET A   6       6.504  12.115  22.735  1.00 81.82           H  
ATOM     93  C   MET A   6       8.174  10.897  22.243  1.00 81.82           C  
ATOM     94  CB  MET A   6       8.100  13.396  22.104  1.00 81.82           C  
ATOM     95  HB2 MET A   6       8.026  13.196  21.035  1.00 81.82           H  
ATOM     96  HB3 MET A   6       9.148  13.567  22.350  1.00 81.82           H  
ATOM     97  O   MET A   6       7.481  10.228  21.488  1.00 81.82           O  
ATOM     98  CG  MET A   6       7.290  14.657  22.417  1.00 81.82           C  
ATOM     99  HG2 MET A   6       6.247  14.486  22.152  1.00 81.82           H  
ATOM    100  HG3 MET A   6       7.327  14.847  23.490  1.00 81.82           H  
ATOM    101  SD  MET A   6       7.878  16.141  21.553  1.00 81.82           S  
ATOM    102  CE  MET A   6       7.257  15.779  19.886  1.00 81.82           C  
ATOM    103  HE1 MET A   6       7.742  14.886  19.492  1.00 81.82           H  
ATOM    104  HE2 MET A   6       7.472  16.621  19.227  1.00 81.82           H  
ATOM    105  HE3 MET A   6       6.180  15.619  19.922  1.00 81.82           H  
ATOM    106  N   ALA A   7       9.418  10.539  22.575  1.00 80.60           N  
ATOM    107  H   ALA A   7       9.950  11.127  23.200  1.00 80.60           H  
ATOM    108  CA  ALA A   7      10.054   9.323  22.062  1.00 80.60           C  
ATOM    109  HA  ALA A   7       9.973   9.316  20.975  1.00 80.60           H  
ATOM    110  C   ALA A   7       9.387   8.029  22.566  1.00 80.60           C  
ATOM    111  CB  ALA A   7      11.539   9.364  22.439  1.00 80.60           C  
ATOM    112  HB1 ALA A   7      11.649   9.354  23.524  1.00 80.60           H  
ATOM    113  HB2 ALA A   7      12.002  10.263  22.034  1.00 80.60           H  
ATOM    114  HB3 ALA A   7      12.039   8.489  22.025  1.00 80.60           H  
ATOM    115  O   ALA A   7       9.445   7.014  21.883  1.00 80.60           O  
ATOM    116  N   GLN A   8       8.746   8.063  23.738  1.00 81.96           N  
ATOM    117  H   GLN A   8       8.759   8.917  24.277  1.00 81.96           H  
ATOM    118  CA  GLN A   8       8.014   6.915  24.284  1.00 81.96           C  
ATOM    119  HA  GLN A   8       8.599   6.009  24.126  1.00 81.96           H  
ATOM    120  C   GLN A   8       6.662   6.682  23.598  1.00 81.96           C  
ATOM    121  CB  GLN A   8       7.812   7.113  25.793  1.00 81.96           C  
ATOM    122  HB2 GLN A   8       7.069   6.400  26.150  1.00 81.96           H  
ATOM    123  HB3 GLN A   8       7.437   8.118  25.983  1.00 81.96           H  
ATOM    124  O   GLN A   8       6.207   5.544  23.549  1.00 81.96           O  
ATOM    125  CG  GLN A   8       9.108   6.878  26.580  1.00 81.96           C  
ATOM    126  HG2 GLN A   8       9.393   5.832  26.470  1.00 81.96           H  
ATOM    127  HG3 GLN A   8       9.915   7.488  26.175  1.00 81.96           H  
ATOM    128  CD  GLN A   8       8.966   7.191  28.066  1.00 81.96           C  
ATOM    129  NE2 GLN A   8       9.879   6.719  28.887  1.00 81.96           N  
ATOM    130 HE21 GLN A   8       9.709   6.881  29.869  1.00 81.96           H  
ATOM    131 HE22 GLN A   8      10.604   6.105  28.544  1.00 81.96           H  
ATOM    132  OE1 GLN A   8       8.064   7.869  28.531  1.00 81.96           O  
ATOM    133  N   VAL A   9       6.018   7.737  23.085  1.00 82.52           N  
ATOM    134  H   VAL A   9       6.437   8.648  23.203  1.00 82.52           H  
ATOM    135  CA  VAL A   9       4.668   7.653  22.488  1.00 82.52           C  
ATOM    136  HA  VAL A   9       4.229   6.688  22.742  1.00 82.52           H  
ATOM    137  C   VAL A   9       4.667   7.712  20.961  1.00 82.52           C  
ATOM    138  CB  VAL A   9       3.730   8.733  23.059  1.00 82.52           C  
ATOM    139  HB  VAL A   9       2.732   8.564  22.653  1.00 82.52           H  
ATOM    140  O   VAL A   9       3.707   7.285  20.324  1.00 82.52           O  
ATOM    141  CG1 VAL A   9       3.624   8.635  24.586  1.00 82.52           C  
ATOM    142 HG11 VAL A   9       3.347   7.619  24.867  1.00 82.52           H  
ATOM    143 HG12 VAL A   9       2.858   9.321  24.948  1.00 82.52           H  
ATOM    144 HG13 VAL A   9       4.576   8.885  25.055  1.00 82.52           H  
ATOM    145  CG2 VAL A   9       4.150  10.162  22.683  1.00 82.52           C  
ATOM    146 HG21 VAL A   9       5.166  10.354  23.027  1.00 82.52           H  
ATOM    147 HG22 VAL A   9       3.472  10.877  23.150  1.00 82.52           H  
ATOM    148 HG23 VAL A   9       4.103  10.295  21.602  1.00 82.52           H  
ATOM    149  N   ALA A  10       5.710   8.279  20.353  1.00 83.69           N  
ATOM    150  H   ALA A  10       6.474   8.629  20.913  1.00 83.69           H  
ATOM    151  CA  ALA A  10       5.823   8.379  18.908  1.00 83.69           C  
ATOM    152  HA  ALA A  10       4.827   8.504  18.483  1.00 83.69           H  
ATOM    153  C   ALA A  10       6.423   7.090  18.342  1.00 83.69           C  
ATOM    154  CB  ALA A  10       6.639   9.622  18.537  1.00 83.69           C  
ATOM    155  HB1 ALA A  10       6.175  10.510  18.965  1.00 83.69           H  
ATOM    156  HB2 ALA A  10       6.677   9.721  17.452  1.00 83.69           H  
ATOM    157  HB3 ALA A  10       7.656   9.525  18.917  1.00 83.69           H  
ATOM    158  O   ALA A  10       7.623   6.847  18.453  1.00 83.69           O  
ATOM    159  N   HIS A  11       5.591   6.292  17.680  1.00 87.66           N  
ATOM    160  H   HIS A  11       4.599   6.484  17.701  1.00 87.66           H  
ATOM    161  CA  HIS A  11       6.055   5.131  16.931  1.00 87.66           C  
ATOM    162  HA  HIS A  11       6.923   4.725  17.450  1.00 87.66           H  
ATOM    163  C   HIS A  11       6.459   5.554  15.510  1.00 87.66           C  
ATOM    164  CB  HIS A  11       4.985   4.037  16.955  1.00 87.66           C  
ATOM    165  HB2 HIS A  11       4.078   4.401  16.472  1.00 87.66           H  
ATOM    166  HB3 HIS A  11       5.343   3.170  16.400  1.00 87.66           H  
ATOM    167  O   HIS A  11       5.653   6.178  14.809  1.00 87.66           O  
ATOM    168  CG  HIS A  11       4.664   3.614  18.366  1.00 87.66           C  
ATOM    169  CD2 HIS A  11       3.483   3.811  19.028  1.00 87.66           C  
ATOM    170  HD2 HIS A  11       2.591   4.259  18.616  1.00 87.66           H  
ATOM    171  ND1 HIS A  11       5.541   3.046  19.265  1.00 87.66           N  
ATOM    172  HD1 HIS A  11       6.499   2.782  19.086  1.00 87.66           H  
ATOM    173  CE1 HIS A  11       4.901   2.905  20.437  1.00 87.66           C  
ATOM    174  HE1 HIS A  11       5.334   2.497  21.339  1.00 87.66           H  
ATOM    175  NE2 HIS A  11       3.642   3.356  20.341  1.00 87.66           N  
ATOM    176  N   PRO A  12       7.698   5.270  15.067  1.00 91.71           N  
ATOM    177  CA  PRO A  12       8.098   5.526  13.692  1.00 91.71           C  
ATOM    178  HA  PRO A  12       7.901   6.568  13.438  1.00 91.71           H  
ATOM    179  C   PRO A  12       7.320   4.623  12.730  1.00 91.71           C  
ATOM    180  CB  PRO A  12       9.605   5.265  13.643  1.00 91.71           C  
ATOM    181  HB2 PRO A  12       9.934   4.905  12.669  1.00 91.71           H  
ATOM    182  HB3 PRO A  12      10.141   6.175  13.915  1.00 91.71           H  
ATOM    183  O   PRO A  12       6.945   3.499  13.052  1.00 91.71           O  
ATOM    184  CG  PRO A  12       9.808   4.213  14.732  1.00 91.71           C  
ATOM    185  HG2 PRO A  12      10.821   4.234  15.134  1.00 91.71           H  
ATOM    186  HG3 PRO A  12       9.576   3.225  14.334  1.00 91.71           H  
ATOM    187  CD  PRO A  12       8.770   4.594  15.788  1.00 91.71           C  
ATOM    188  HD2 PRO A  12       8.412   3.693  16.285  1.00 91.71           H  
ATOM    189  HD3 PRO A  12       9.209   5.280  16.513  1.00 91.71           H  
ATOM    190  N   GLU A  13       7.101   5.113  11.515  1.00 94.51           N  
ATOM    191  H   GLU A  13       7.434   6.041  11.298  1.00 94.51           H  
ATOM    192  CA  GLU A  13       6.465   4.334  10.454  1.00 94.51           C  
ATOM    193  HA  GLU A  13       5.660   3.722  10.862  1.00 94.51           H  
ATOM    194  C   GLU A  13       7.506   3.393   9.828  1.00 94.51           C  
ATOM    195  CB  GLU A  13       5.856   5.295   9.422  1.00 94.51           C  
ATOM    196  HB2 GLU A  13       5.449   4.712   8.596  1.00 94.51           H  
ATOM    197  HB3 GLU A  13       6.655   5.919   9.023  1.00 94.51           H  
ATOM    198  O   GLU A  13       8.297   3.833   8.990  1.00 94.51           O  
ATOM    199  CG  GLU A  13       4.769   6.237   9.988  1.00 94.51           C  
ATOM    200  HG2 GLU A  13       4.713   7.116   9.345  1.00 94.51           H  
ATOM    201  HG3 GLU A  13       5.074   6.614  10.964  1.00 94.51           H  
ATOM    202  CD  GLU A  13       3.357   5.638  10.097  1.00 94.51           C  
ATOM    203  OE1 GLU A  13       2.443   6.416  10.480  1.00 94.51           O  
ATOM    204  OE2 GLU A  13       3.156   4.447   9.776  1.00 94.51           O  
ATOM    205  N   ALA A  14       7.506   2.112  10.217  1.00 95.67           N  
ATOM    206  H   ALA A  14       6.909   1.850  10.989  1.00 95.67           H  
ATOM    207  CA  ALA A  14       8.455   1.088   9.748  1.00 95.67           C  
ATOM    208  HA  ALA A  14       9.455   1.325  10.111  1.00 95.67           H  
ATOM    209  C   ALA A  14       8.524   0.984   8.211  1.00 95.67           C  
ATOM    210  CB  ALA A  14       8.038  -0.253  10.362  1.00 95.67           C  
ATOM    211  HB1 ALA A  14       8.730  -1.031  10.041  1.00 95.67           H  
ATOM    212  HB2 ALA A  14       7.030  -0.524  10.049  1.00 95.67           H  
ATOM    213  HB3 ALA A  14       8.075  -0.192  11.450  1.00 95.67           H  
ATOM    214  O   ALA A  14       9.601   0.865   7.632  1.00 95.67           O  
ATOM    215  N   LEU A  15       7.386   1.164   7.525  1.00 96.61           N  
ATOM    216  H   LEU A  15       6.531   1.214   8.060  1.00 96.61           H  
ATOM    217  CA  LEU A  15       7.316   1.252   6.057  1.00 96.61           C  
ATOM    218  HA  LEU A  15       7.567   0.283   5.626  1.00 96.61           H  
ATOM    219  C   LEU A  15       8.306   2.276   5.477  1.00 96.61           C  
ATOM    220  CB  LEU A  15       5.888   1.664   5.650  1.00 96.61           C  
ATOM    221  HB2 LEU A  15       5.621   2.564   6.205  1.00 96.61           H  
ATOM    222  HB3 LEU A  15       5.888   1.921   4.591  1.00 96.61           H  
ATOM    223  O   LEU A  15       8.887   2.058   4.419  1.00 96.61           O  
ATOM    224  CG  LEU A  15       4.803   0.598   5.883  1.00 96.61           C  
ATOM    225  HG  LEU A  15       4.867   0.211   6.900  1.00 96.61           H  
ATOM    226  CD1 LEU A  15       3.432   1.243   5.683  1.00 96.61           C  
ATOM    227 HD11 LEU A  15       2.654   0.482   5.750  1.00 96.61           H  
ATOM    228 HD12 LEU A  15       3.385   1.725   4.707  1.00 96.61           H  
ATOM    229 HD13 LEU A  15       3.259   1.985   6.463  1.00 96.61           H  
ATOM    230  CD2 LEU A  15       4.927  -0.552   4.888  1.00 96.61           C  
ATOM    231 HD21 LEU A  15       5.905  -1.026   4.970  1.00 96.61           H  
ATOM    232 HD22 LEU A  15       4.165  -1.303   5.095  1.00 96.61           H  
ATOM    233 HD23 LEU A  15       4.796  -0.177   3.873  1.00 96.61           H  
ATOM    234  N   LYS A  16       8.502   3.404   6.163  1.00 96.48           N  
ATOM    235  H   LYS A  16       8.087   3.464   7.082  1.00 96.48           H  
ATOM    236  CA  LYS A  16       9.424   4.460   5.740  1.00 96.48           C  
ATOM    237  HA  LYS A  16       9.582   4.388   4.664  1.00 96.48           H  
ATOM    238  C   LYS A  16      10.803   4.313   6.370  1.00 96.48           C  
ATOM    239  CB  LYS A  16       8.778   5.814   6.039  1.00 96.48           C  
ATOM    240  HB2 LYS A  16       8.485   5.858   7.088  1.00 96.48           H  
ATOM    241  HB3 LYS A  16       7.888   5.886   5.414  1.00 96.48           H  
ATOM    242  O   LYS A  16      11.789   4.534   5.672  1.00 96.48           O  
ATOM    243  CG  LYS A  16       9.696   7.001   5.720  1.00 96.48           C  
ATOM    244  HG2 LYS A  16      10.027   6.934   4.684  1.00 96.48           H  
ATOM    245  HG3 LYS A  16      10.565   6.981   6.377  1.00 96.48           H  
ATOM    246  CD  LYS A  16       8.947   8.318   5.934  1.00 96.48           C  
ATOM    247  HD2 LYS A  16       8.085   8.343   5.268  1.00 96.48           H  
ATOM    248  HD3 LYS A  16       8.606   8.375   6.968  1.00 96.48           H  
ATOM    249  CE  LYS A  16       9.882   9.488   5.624  1.00 96.48           C  
ATOM    250  HE2 LYS A  16      10.307   9.336   4.631  1.00 96.48           H  
ATOM    251  HE3 LYS A  16      10.702   9.475   6.342  1.00 96.48           H  
ATOM    252  NZ  LYS A  16       9.155  10.780   5.682  1.00 96.48           N  
ATOM    253  HZ1 LYS A  16       8.773  10.915   6.608  1.00 96.48           H  
ATOM    254  HZ2 LYS A  16       8.391  10.786   5.022  1.00 96.48           H  
ATOM    255  HZ3 LYS A  16       9.778  11.548   5.479  1.00 96.48           H  
ATOM    256  N   ALA A  17      10.863   4.019   7.667  1.00 95.56           N  
ATOM    257  H   ALA A  17      10.006   3.811   8.159  1.00 95.56           H  
ATOM    258  CA  ALA A  17      12.112   3.967   8.422  1.00 95.56           C  
ATOM    259  HA  ALA A  17      12.694   4.863   8.209  1.00 95.56           H  
ATOM    260  C   ALA A  17      12.978   2.765   8.019  1.00 95.56           C  
ATOM    261  CB  ALA A  17      11.778   3.954   9.919  1.00 95.56           C  
ATOM    262  HB1 ALA A  17      11.126   4.791  10.172  1.00 95.56           H  
ATOM    263  HB2 ALA A  17      12.700   4.025  10.496  1.00 95.56           H  
ATOM    264  HB3 ALA A  17      11.285   3.018  10.182  1.00 95.56           H  
ATOM    265  O   ALA A  17      14.177   2.934   7.815  1.00 95.56           O  
ATOM    266  N   ASP A  18      12.349   1.604   7.825  1.00 96.22           N  
ATOM    267  H   ASP A  18      11.361   1.544   8.026  1.00 96.22           H  
ATOM    268  CA  ASP A  18      13.049   0.332   7.643  1.00 96.22           C  
ATOM    269  HA  ASP A  18      14.089   0.443   7.950  1.00 96.22           H  
ATOM    270  C   ASP A  18      13.040  -0.107   6.174  1.00 96.22           C  
ATOM    271  CB  ASP A  18      12.416  -0.743   8.547  1.00 96.22           C  
ATOM    272  HB2 ASP A  18      13.031  -1.642   8.498  1.00 96.22           H  
ATOM    273  HB3 ASP A  18      11.431  -0.997   8.157  1.00 96.22           H  
ATOM    274  O   ASP A  18      14.052  -0.576   5.662  1.00 96.22           O  
ATOM    275  CG  ASP A  18      12.276  -0.324  10.019  1.00 96.22           C  
ATOM    276  OD1 ASP A  18      13.087   0.503  10.495  1.00 96.22           O  
ATOM    277  OD2 ASP A  18      11.309  -0.797  10.653  1.00 96.22           O  
ATOM    278  N   LEU A  19      11.917   0.088   5.466  1.00 96.96           N  
ATOM    279  H   LEU A  19      11.107   0.429   5.964  1.00 96.96           H  
ATOM    280  CA  LEU A  19      11.778  -0.324   4.058  1.00 96.96           C  
ATOM    281  HA  LEU A  19      12.521  -1.095   3.851  1.00 96.96           H  
ATOM    282  C   LEU A  19      12.062   0.797   3.044  1.00 96.96           C  
ATOM    283  CB  LEU A  19      10.396  -0.949   3.802  1.00 96.96           C  
ATOM    284  HB2 LEU A  19      10.411  -1.353   2.790  1.00 96.96           H  
ATOM    285  HB3 LEU A  19       9.642  -0.162   3.824  1.00 96.96           H  
ATOM    286  O   LEU A  19      12.013   0.570   1.838  1.00 96.96           O  
ATOM    287  CG  LEU A  19       9.945  -2.066   4.753  1.00 96.96           C  
ATOM    288  HG  LEU A  19       9.807  -1.659   5.754  1.00 96.96           H  
ATOM    289  CD1 LEU A  19       8.600  -2.600   4.253  1.00 96.96           C  
ATOM    290 HD11 LEU A  19       8.196  -3.323   4.962  1.00 96.96           H  
ATOM    291 HD12 LEU A  19       7.893  -1.778   4.141  1.00 96.96           H  
ATOM    292 HD13 LEU A  19       8.728  -3.092   3.289  1.00 96.96           H  
ATOM    293  CD2 LEU A  19      10.937  -3.227   4.813  1.00 96.96           C  
ATOM    294 HD21 LEU A  19      11.098  -3.640   3.817  1.00 96.96           H  
ATOM    295 HD22 LEU A  19      10.548  -4.001   5.474  1.00 96.96           H  
ATOM    296 HD23 LEU A  19      11.889  -2.882   5.217  1.00 96.96           H  
ATOM    297  N   GLY A  20      12.304   2.031   3.497  1.00 96.84           N  
ATOM    298  H   GLY A  20      12.370   2.155   4.497  1.00 96.84           H  
ATOM    299  CA  GLY A  20      12.608   3.169   2.618  1.00 96.84           C  
ATOM    300  HA2 GLY A  20      13.424   2.881   1.954  1.00 96.84           H  
ATOM    301  HA3 GLY A  20      12.946   3.998   3.239  1.00 96.84           H  
ATOM    302  C   GLY A  20      11.444   3.669   1.743  1.00 96.84           C  
ATOM    303  O   GLY A  20      11.637   4.591   0.931  1.00 96.84           O  
ATOM    304  N   LEU A  21      10.232   3.130   1.922  1.00 98.10           N  
ATOM    305  H   LEU A  21      10.130   2.410   2.622  1.00 98.10           H  
ATOM    306  CA  LEU A  21       9.051   3.514   1.148  1.00 98.10           C  
ATOM    307  HA  LEU A  21       9.309   3.445   0.092  1.00 98.10           H  
ATOM    308  C   LEU A  21       8.653   4.966   1.427  1.00 98.10           C  
ATOM    309  CB  LEU A  21       7.868   2.560   1.407  1.00 98.10           C  
ATOM    310  HB2 LEU A  21       7.020   2.884   0.803  1.00 98.10           H  
ATOM    311  HB3 LEU A  21       7.563   2.651   2.450  1.00 98.10           H  
ATOM    312  O   LEU A  21       8.940   5.552   2.479  1.00 98.10           O  
ATOM    313  CG  LEU A  21       8.154   1.083   1.081  1.00 98.10           C  
ATOM    314  HG  LEU A  21       9.069   0.758   1.577  1.00 98.10           H  
ATOM    315  CD1 LEU A  21       7.008   0.214   1.584  1.00 98.10           C  
ATOM    316 HD11 LEU A  21       7.244  -0.833   1.390  1.00 98.10           H  
ATOM    317 HD12 LEU A  21       6.084   0.475   1.070  1.00 98.10           H  
ATOM    318 HD13 LEU A  21       6.893   0.348   2.659  1.00 98.10           H  
ATOM    319  CD2 LEU A  21       8.291   0.865  -0.426  1.00 98.10           C  
ATOM    320 HD21 LEU A  21       8.394  -0.200  -0.633  1.00 98.10           H  
ATOM    321 HD22 LEU A  21       9.192   1.356  -0.793  1.00 98.10           H  
ATOM    322 HD23 LEU A  21       7.414   1.247  -0.949  1.00 98.10           H  
ATOM    323  N   LYS A  22       7.974   5.580   0.459  1.00 98.08           N  
ATOM    324  H   LYS A  22       7.719   5.041  -0.356  1.00 98.08           H  
ATOM    325  CA  LYS A  22       7.374   6.905   0.632  1.00 98.08           C  
ATOM    326  HA  LYS A  22       7.857   7.407   1.471  1.00 98.08           H  
ATOM    327  C   LYS A  22       5.922   6.738   1.028  1.00 98.08           C  
ATOM    328  CB  LYS A  22       7.564   7.764  -0.623  1.00 98.08           C  
ATOM    329  HB2 LYS A  22       7.118   8.745  -0.457  1.00 98.08           H  
ATOM    330  HB3 LYS A  22       7.046   7.292  -1.458  1.00 98.08           H  
ATOM    331  O   LYS A  22       5.207   5.934   0.443  1.00 98.08           O  
ATOM    332  CG  LYS A  22       9.044   7.940  -1.000  1.00 98.08           C  
ATOM    333  HG2 LYS A  22       9.081   8.552  -1.901  1.00 98.08           H  
ATOM    334  HG3 LYS A  22       9.473   6.967  -1.239  1.00 98.08           H  
ATOM    335  CD  LYS A  22       9.903   8.636   0.071  1.00 98.08           C  
ATOM    336  HD2 LYS A  22       9.773   8.169   1.047  1.00 98.08           H  
ATOM    337  HD3 LYS A  22       9.593   9.678   0.136  1.00 98.08           H  
ATOM    338  CE  LYS A  22      11.388   8.575  -0.314  1.00 98.08           C  
ATOM    339  HE2 LYS A  22      11.878   9.492   0.012  1.00 98.08           H  
ATOM    340  HE3 LYS A  22      11.464   8.529  -1.401  1.00 98.08           H  
ATOM    341  NZ  LYS A  22      12.077   7.402   0.295  1.00 98.08           N  
ATOM    342  HZ1 LYS A  22      13.013   7.285  -0.065  1.00 98.08           H  
ATOM    343  HZ2 LYS A  22      12.128   7.450   1.302  1.00 98.08           H  
ATOM    344  HZ3 LYS A  22      11.607   6.529   0.101  1.00 98.08           H  
ATOM    345  N   LEU A  23       5.516   7.486   2.048  1.00 96.46           N  
ATOM    346  H   LEU A  23       6.154   8.151   2.461  1.00 96.46           H  
ATOM    347  CA  LEU A  23       4.235   7.285   2.703  1.00 96.46           C  
ATOM    348  HA  LEU A  23       3.565   6.833   1.971  1.00 96.46           H  
ATOM    349  C   LEU A  23       3.614   8.616   3.123  1.00 96.46           C  
ATOM    350  CB  LEU A  23       4.408   6.253   3.842  1.00 96.46           C  
ATOM    351  HB2 LEU A  23       5.440   5.903   3.846  1.00 96.46           H  
ATOM    352  HB3 LEU A  23       3.820   5.374   3.580  1.00 96.46           H  
ATOM    353  O   LEU A  23       4.311   9.504   3.623  1.00 96.46           O  
ATOM    354  CG  LEU A  23       4.032   6.699   5.273  1.00 96.46           C  
ATOM    355  HG  LEU A  23       3.937   7.779   5.380  1.00 96.46           H  
ATOM    356  CD1 LEU A  23       2.725   6.070   5.715  1.00 96.46           C  
ATOM    357 HD11 LEU A  23       1.936   6.291   4.996  1.00 96.46           H  
ATOM    358 HD12 LEU A  23       2.885   4.995   5.789  1.00 96.46           H  
ATOM    359 HD13 LEU A  23       2.441   6.448   6.698  1.00 96.46           H  
ATOM    360  CD2 LEU A  23       5.112   6.284   6.253  1.00 96.46           C  
ATOM    361 HD21 LEU A  23       4.773   6.538   7.257  1.00 96.46           H  
ATOM    362 HD22 LEU A  23       5.300   5.212   6.190  1.00 96.46           H  
ATOM    363 HD23 LEU A  23       6.022   6.845   6.044  1.00 96.46           H  
ATOM    364  N   ILE A  24       2.293   8.700   2.998  1.00 97.04           N  
ATOM    365  H   ILE A  24       1.826   7.947   2.515  1.00 97.04           H  
ATOM    366  CA  ILE A  24       1.457   9.690   3.682  1.00 97.04           C  
ATOM    367  HA  ILE A  24       2.036  10.171   4.470  1.00 97.04           H  
ATOM    368  C   ILE A  24       0.296   8.938   4.325  1.00 97.04           C  
ATOM    369  CB  ILE A  24       0.948  10.781   2.712  1.00 97.04           C  
ATOM    370  HB  ILE A  24       0.385  10.296   1.914  1.00 97.04           H  
ATOM    371  O   ILE A  24      -0.381   8.174   3.642  1.00 97.04           O  
ATOM    372  CG1 ILE A  24       2.132  11.545   2.075  1.00 97.04           C  
ATOM    373 HG12 ILE A  24       2.693  12.065   2.851  1.00 97.04           H  
ATOM    374 HG13 ILE A  24       2.803  10.832   1.595  1.00 97.04           H  
ATOM    375  CG2 ILE A  24       0.003  11.755   3.450  1.00 97.04           C  
ATOM    376 HG21 ILE A  24       0.530  12.239   4.272  1.00 97.04           H  
ATOM    377 HG22 ILE A  24      -0.868  11.226   3.839  1.00 97.04           H  
ATOM    378 HG23 ILE A  24      -0.367  12.516   2.763  1.00 97.04           H  
ATOM    379  CD1 ILE A  24       1.726  12.549   0.990  1.00 97.04           C  
ATOM    380 HD11 ILE A  24       1.198  13.396   1.426  1.00 97.04           H  
ATOM    381 HD12 ILE A  24       2.623  12.923   0.495  1.00 97.04           H  
ATOM    382 HD13 ILE A  24       1.093  12.061   0.248  1.00 97.04           H  
ATOM    383  N   ARG A  25       0.041   9.189   5.612  1.00 97.30           N  
ATOM    384  H   ARG A  25       0.637   9.845   6.097  1.00 97.30           H  
ATOM    385  CA  ARG A  25      -1.091   8.627   6.357  1.00 97.30           C  
ATOM    386  HA  ARG A  25      -1.593   7.891   5.729  1.00 97.30           H  
ATOM    387  C   ARG A  25      -2.108   9.708   6.711  1.00 97.30           C  
ATOM    388  CB  ARG A  25      -0.572   7.886   7.595  1.00 97.30           C  
ATOM    389  HB2 ARG A  25       0.037   8.563   8.194  1.00 97.30           H  
ATOM    390  HB3 ARG A  25       0.051   7.054   7.267  1.00 97.30           H  
ATOM    391  O   ARG A  25      -1.736  10.794   7.149  1.00 97.30           O  
ATOM    392  CG  ARG A  25      -1.723   7.341   8.460  1.00 97.30           C  
ATOM    393  HG2 ARG A  25      -2.267   8.164   8.922  1.00 97.30           H  
ATOM    394  HG3 ARG A  25      -2.403   6.774   7.824  1.00 97.30           H  
ATOM    395  CD  ARG A  25      -1.208   6.413   9.554  1.00 97.30           C  
ATOM    396  HD2 ARG A  25      -2.031   5.978  10.121  1.00 97.30           H  
ATOM    397  HD3 ARG A  25      -0.663   5.616   9.047  1.00 97.30           H  
ATOM    398  NE  ARG A  25      -0.216   7.020  10.430  1.00 97.30           N  
ATOM    399  HE  ARG A  25       0.742   6.743  10.271  1.00 97.30           H  
ATOM    400  NH1 ARG A  25      -1.576   8.073  11.952  1.00 97.30           N  
ATOM    401 HH11 ARG A  25      -1.652   8.549  12.839  1.00 97.30           H  
ATOM    402 HH12 ARG A  25      -2.386   7.602  11.575  1.00 97.30           H  
ATOM    403  NH2 ARG A  25       0.677   8.088  12.150  1.00 97.30           N  
ATOM    404 HH21 ARG A  25       0.646   8.514  13.065  1.00 97.30           H  
ATOM    405 HH22 ARG A  25       1.532   7.674  11.807  1.00 97.30           H  
ATOM    406  CZ  ARG A  25      -0.394   7.736  11.508  1.00 97.30           C  
ATOM    407  N   ARG A  26      -3.396   9.395   6.576  1.00 97.72           N  
ATOM    408  H   ARG A  26      -3.608   8.492   6.176  1.00 97.72           H  
ATOM    409  CA  ARG A  26      -4.521  10.224   7.037  1.00 97.72           C  
ATOM    410  HA  ARG A  26      -4.145  11.013   7.688  1.00 97.72           H  
ATOM    411  C   ARG A  26      -5.488   9.379   7.857  1.00 97.72           C  
ATOM    412  CB  ARG A  26      -5.234  10.869   5.839  1.00 97.72           C  
ATOM    413  HB2 ARG A  26      -6.123  11.387   6.199  1.00 97.72           H  
ATOM    414  HB3 ARG A  26      -5.549  10.090   5.145  1.00 97.72           H  
ATOM    415  O   ARG A  26      -5.754   8.240   7.495  1.00 97.72           O  
ATOM    416  CG  ARG A  26      -4.338  11.878   5.105  1.00 97.72           C  
ATOM    417  HG2 ARG A  26      -3.468  11.368   4.692  1.00 97.72           H  
ATOM    418  HG3 ARG A  26      -4.000  12.639   5.809  1.00 97.72           H  
ATOM    419  CD  ARG A  26      -5.107  12.549   3.961  1.00 97.72           C  
ATOM    420  HD2 ARG A  26      -5.417  11.780   3.254  1.00 97.72           H  
ATOM    421  HD3 ARG A  26      -6.009  13.019   4.353  1.00 97.72           H  
ATOM    422  NE  ARG A  26      -4.270  13.537   3.251  1.00 97.72           N  
ATOM    423  HE  ARG A  26      -3.699  13.177   2.500  1.00 97.72           H  
ATOM    424  NH1 ARG A  26      -4.906  15.428   4.402  1.00 97.72           N  
ATOM    425 HH11 ARG A  26      -4.856  16.429   4.533  1.00 97.72           H  
ATOM    426 HH12 ARG A  26      -5.532  14.873   4.967  1.00 97.72           H  
ATOM    427  NH2 ARG A  26      -3.427  15.590   2.743  1.00 97.72           N  
ATOM    428 HH21 ARG A  26      -2.899  15.190   1.981  1.00 97.72           H  
ATOM    429 HH22 ARG A  26      -3.388  16.587   2.901  1.00 97.72           H  
ATOM    430  CZ  ARG A  26      -4.206  14.840   3.471  1.00 97.72           C  
ATOM    431  N   ALA A  27      -6.006   9.932   8.947  1.00 97.65           N  
ATOM    432  H   ALA A  27      -5.786  10.894   9.161  1.00 97.65           H  
ATOM    433  CA  ALA A  27      -7.024   9.280   9.768  1.00 97.65           C  
ATOM    434  HA  ALA A  27      -6.901   8.199   9.708  1.00 97.65           H  
ATOM    435  C   ALA A  27      -8.437   9.619   9.273  1.00 97.65           C  
ATOM    436  CB  ALA A  27      -6.820   9.687  11.232  1.00 97.65           C  
ATOM    437  HB1 ALA A  27      -6.986  10.758  11.351  1.00 97.65           H  
ATOM    438  HB2 ALA A  27      -7.526   9.145  11.861  1.00 97.65           H  
ATOM    439  HB3 ALA A  27      -5.808   9.440  11.553  1.00 97.65           H  
ATOM    440  O   ALA A  27      -8.669  10.697   8.724  1.00 97.65           O  
ATOM    441  N   ASN A  28      -9.381   8.713   9.509  1.00 95.16           N  
ATOM    442  H   ASN A  28      -9.109   7.841   9.940  1.00 95.16           H  
ATOM    443  CA  ASN A  28     -10.814   8.933   9.340  1.00 95.16           C  
ATOM    444  HA  ASN A  28     -11.019   9.997   9.450  1.00 95.16           H  
ATOM    445  C   ASN A  28     -11.594   8.218  10.467  1.00 95.16           C  
ATOM    446  CB  ASN A  28     -11.209   8.524   7.902  1.00 95.16           C  
ATOM    447  HB2 ASN A  28     -10.589   9.083   7.201  1.00 95.16           H  
ATOM    448  HB3 ASN A  28     -12.245   8.803   7.709  1.00 95.16           H  
ATOM    449  O   ASN A  28     -11.004   7.702  11.424  1.00 95.16           O  
ATOM    450  CG  ASN A  28     -11.066   7.041   7.607  1.00 95.16           C  
ATOM    451  ND2 ASN A  28     -10.709   6.678   6.402  1.00 95.16           N  
ATOM    452 HD21 ASN A  28     -10.685   5.691   6.188  1.00 95.16           H  
ATOM    453 HD22 ASN A  28     -10.522   7.347   5.669  1.00 95.16           H  
ATOM    454  OD1 ASN A  28     -11.309   6.199   8.450  1.00 95.16           O  
ATOM    455  N   ALA A  29     -12.929   8.214  10.382  1.00 95.57           N  
ATOM    456  H   ALA A  29     -13.377   8.656   9.592  1.00 95.57           H  
ATOM    457  CA  ALA A  29     -13.777   7.580  11.391  1.00 95.57           C  
ATOM    458  HA  ALA A  29     -13.576   8.040  12.359  1.00 95.57           H  
ATOM    459  C   ALA A  29     -13.489   6.072  11.534  1.00 95.57           C  
ATOM    460  CB  ALA A  29     -15.244   7.851  11.033  1.00 95.57           C  
ATOM    461  HB1 ALA A  29     -15.488   7.410  10.066  1.00 95.57           H  
ATOM    462  HB2 ALA A  29     -15.890   7.411  11.793  1.00 95.57           H  
ATOM    463  HB3 ALA A  29     -15.429   8.925  10.999  1.00 95.57           H  
ATOM    464  O   ALA A  29     -13.351   5.580  12.653  1.00 95.57           O  
ATOM    465  N   GLN A  30     -13.315   5.369  10.413  1.00 95.06           N  
ATOM    466  H   GLN A  30     -13.293   5.862   9.532  1.00 95.06           H  
ATOM    467  CA  GLN A  30     -13.139   3.916  10.363  1.00 95.06           C  
ATOM    468  HA  GLN A  30     -13.805   3.450  11.089  1.00 95.06           H  
ATOM    469  C   GLN A  30     -11.714   3.465  10.713  1.00 95.06           C  
ATOM    470  CB  GLN A  30     -13.526   3.419   8.962  1.00 95.06           C  
ATOM    471  HB2 GLN A  30     -13.316   2.351   8.903  1.00 95.06           H  
ATOM    472  HB3 GLN A  30     -12.914   3.927   8.216  1.00 95.06           H  
ATOM    473  O   GLN A  30     -11.540   2.389  11.274  1.00 95.06           O  
ATOM    474  CG  GLN A  30     -15.014   3.637   8.645  1.00 95.06           C  
ATOM    475  HG2 GLN A  30     -15.263   4.697   8.699  1.00 95.06           H  
ATOM    476  HG3 GLN A  30     -15.616   3.105   9.382  1.00 95.06           H  
ATOM    477  CD  GLN A  30     -15.370   3.145   7.246  1.00 95.06           C  
ATOM    478  NE2 GLN A  30     -16.335   2.263   7.104  1.00 95.06           N  
ATOM    479 HE21 GLN A  30     -16.820   1.879   7.903  1.00 95.06           H  
ATOM    480 HE22 GLN A  30     -16.506   1.945   6.161  1.00 95.06           H  
ATOM    481  OE1 GLN A  30     -14.788   3.556   6.258  1.00 95.06           O  
ATOM    482  N   GLY A  31     -10.696   4.275  10.426  1.00 96.88           N  
ATOM    483  H   GLY A  31     -10.904   5.121   9.915  1.00 96.88           H  
ATOM    484  CA  GLY A  31      -9.291   3.927  10.614  1.00 96.88           C  
ATOM    485  HA2 GLY A  31      -9.041   3.959  11.674  1.00 96.88           H  
ATOM    486  HA3 GLY A  31      -9.107   2.911  10.266  1.00 96.88           H  
ATOM    487  C   GLY A  31      -8.357   4.900   9.914  1.00 96.88           C  
ATOM    488  O   GLY A  31      -8.403   6.101  10.194  1.00 96.88           O  
ATOM    489  N   HIS A  32      -7.475   4.391   9.054  1.00 97.53           N  
ATOM    490  H   HIS A  32      -7.511   3.405   8.839  1.00 97.53           H  
ATOM    491  CA  HIS A  32      -6.475   5.200   8.360  1.00 97.53           C  
ATOM    492  HA  HIS A  32      -6.776   6.247   8.410  1.00 97.53           H  
ATOM    493  C   HIS A  32      -6.362   4.830   6.887  1.00 97.53           C  
ATOM    494  CB  HIS A  32      -5.103   5.060   9.028  1.00 97.53           C  
ATOM    495  HB2 HIS A  32      -4.367   5.616   8.447  1.00 97.53           H  
ATOM    496  HB3 HIS A  32      -4.811   4.010   9.019  1.00 97.53           H  
ATOM    497  O   HIS A  32      -6.485   3.670   6.512  1.00 97.53           O  
ATOM    498  CG  HIS A  32      -5.064   5.549  10.444  1.00 97.53           C  
ATOM    499  CD2 HIS A  32      -4.653   6.780  10.865  1.00 97.53           C  
ATOM    500  HD2 HIS A  32      -4.309   7.579  10.225  1.00 97.53           H  
ATOM    501  ND1 HIS A  32      -5.459   4.845  11.555  1.00 97.53           N  
ATOM    502  HD1 HIS A  32      -5.754   3.879  11.573  1.00 97.53           H  
ATOM    503  CE1 HIS A  32      -5.309   5.645  12.620  1.00 97.53           C  
ATOM    504  HE1 HIS A  32      -5.531   5.359  13.637  1.00 97.53           H  
ATOM    505  NE2 HIS A  32      -4.785   6.830  12.254  1.00 97.53           N  
ATOM    506  N   HIS A  33      -6.058   5.826   6.060  1.00 97.39           N  
ATOM    507  H   HIS A  33      -5.960   6.751   6.454  1.00 97.39           H  
ATOM    508  CA  HIS A  33      -5.619   5.631   4.687  1.00 97.39           C  
ATOM    509  HA  HIS A  33      -5.762   4.589   4.401  1.00 97.39           H  
ATOM    510  C   HIS A  33      -4.137   5.961   4.582  1.00 97.39           C  
ATOM    511  CB  HIS A  33      -6.435   6.491   3.719  1.00 97.39           C  
ATOM    512  HB2 HIS A  33      -6.324   7.538   3.998  1.00 97.39           H  
ATOM    513  HB3 HIS A  33      -6.024   6.362   2.718  1.00 97.39           H  
ATOM    514  O   HIS A  33      -3.697   7.008   5.064  1.00 97.39           O  
ATOM    515  CG  HIS A  33      -7.904   6.164   3.657  1.00 97.39           C  
ATOM    516  CD2 HIS A  33      -8.559   5.101   4.226  1.00 97.39           C  
ATOM    517  HD2 HIS A  33      -8.123   4.309   4.817  1.00 97.39           H  
ATOM    518  ND1 HIS A  33      -8.844   6.880   2.951  1.00 97.39           N  
ATOM    519  HD1 HIS A  33      -8.662   7.666   2.343  1.00 97.39           H  
ATOM    520  CE1 HIS A  33     -10.030   6.265   3.088  1.00 97.39           C  
ATOM    521  HE1 HIS A  33     -10.952   6.566   2.614  1.00 97.39           H  
ATOM    522  NE2 HIS A  33      -9.905   5.190   3.875  1.00 97.39           N  
ATOM    523  N   TYR A  34      -3.391   5.098   3.912  1.00 97.91           N  
ATOM    524  H   TYR A  34      -3.823   4.252   3.567  1.00 97.91           H  
ATOM    525  CA  TYR A  34      -1.997   5.313   3.575  1.00 97.91           C  
ATOM    526  HA  TYR A  34      -1.653   6.255   4.001  1.00 97.91           H  
ATOM    527  C   TYR A  34      -1.887   5.365   2.064  1.00 97.91           C  
ATOM    528  CB  TYR A  34      -1.098   4.196   4.113  1.00 97.91           C  
ATOM    529  HB2 TYR A  34      -0.075   4.473   3.858  1.00 97.91           H  
ATOM    530  HB3 TYR A  34      -1.296   3.278   3.561  1.00 97.91           H  
ATOM    531  O   TYR A  34      -2.390   4.467   1.404  1.00 97.91           O  
ATOM    532  CG  TYR A  34      -1.159   3.917   5.605  1.00 97.91           C  
ATOM    533  CD1 TYR A  34       0.021   4.049   6.350  1.00 97.91           C  
ATOM    534  HD1 TYR A  34       0.940   4.289   5.837  1.00 97.91           H  
ATOM    535  CD2 TYR A  34      -2.330   3.461   6.245  1.00 97.91           C  
ATOM    536  HD2 TYR A  34      -3.228   3.260   5.679  1.00 97.91           H  
ATOM    537  CE1 TYR A  34       0.047   3.788   7.727  1.00 97.91           C  
ATOM    538  HE1 TYR A  34       0.967   3.887   8.283  1.00 97.91           H  
ATOM    539  CE2 TYR A  34      -2.323   3.222   7.631  1.00 97.91           C  
ATOM    540  HE2 TYR A  34      -3.211   2.858   8.127  1.00 97.91           H  
ATOM    541  OH  TYR A  34      -1.154   3.238   9.725  1.00 97.91           O  
ATOM    542  HH  TYR A  34      -0.267   3.277  10.090  1.00 97.91           H  
ATOM    543  CZ  TYR A  34      -1.141   3.393   8.377  1.00 97.91           C  
ATOM    544  N   PHE A  35      -1.209   6.366   1.518  1.00 98.02           N  
ATOM    545  H   PHE A  35      -0.822   7.065   2.135  1.00 98.02           H  
ATOM    546  CA  PHE A  35      -0.652   6.266   0.173  1.00 98.02           C  
ATOM    547  HA  PHE A  35      -1.185   5.515  -0.410  1.00 98.02           H  
ATOM    548  C   PHE A  35       0.797   5.819   0.315  1.00 98.02           C  
ATOM    549  CB  PHE A  35      -0.775   7.608  -0.550  1.00 98.02           C  
ATOM    550  HB2 PHE A  35      -1.831   7.859  -0.651  1.00 98.02           H  
ATOM    551  HB3 PHE A  35      -0.302   8.386   0.050  1.00 98.02           H  
ATOM    552  O   PHE A  35       1.566   6.512   0.984  1.00 98.02           O  
ATOM    553  CG  PHE A  35      -0.149   7.585  -1.929  1.00 98.02           C  
ATOM    554  CD1 PHE A  35       1.067   8.254  -2.171  1.00 98.02           C  
ATOM    555  HD1 PHE A  35       1.558   8.794  -1.375  1.00 98.02           H  
ATOM    556  CD2 PHE A  35      -0.760   6.849  -2.962  1.00 98.02           C  
ATOM    557  HD2 PHE A  35      -1.677   6.307  -2.780  1.00 98.02           H  
ATOM    558  CE1 PHE A  35       1.656   8.203  -3.448  1.00 98.02           C  
ATOM    559  HE1 PHE A  35       2.591   8.709  -3.637  1.00 98.02           H  
ATOM    560  CE2 PHE A  35      -0.167   6.795  -4.234  1.00 98.02           C  
ATOM    561  HE2 PHE A  35      -0.621   6.213  -5.023  1.00 98.02           H  
ATOM    562  CZ  PHE A  35       1.037   7.474  -4.479  1.00 98.02           C  
ATOM    563  HZ  PHE A  35       1.494   7.413  -5.455  1.00 98.02           H  
ATOM    564  N   ILE A  36       1.144   4.667  -0.259  1.00 98.02           N  
ATOM    565  H   ILE A  36       0.455   4.165  -0.801  1.00 98.02           H  
ATOM    566  CA  ILE A  36       2.465   4.046  -0.145  1.00 98.02           C  
ATOM    567  HA  ILE A  36       3.124   4.707   0.417  1.00 98.02           H  
ATOM    568  C   ILE A  36       3.032   3.876  -1.551  1.00 98.02           C  
ATOM    569  CB  ILE A  36       2.400   2.696   0.607  1.00 98.02           C  
ATOM    570  HB  ILE A  36       1.818   1.992   0.012  1.00 98.02           H  
ATOM    571  O   ILE A  36       2.379   3.284  -2.405  1.00 98.02           O  
ATOM    572  CG1 ILE A  36       1.729   2.843   1.995  1.00 98.02           C  
ATOM    573 HG12 ILE A  36       2.379   3.419   2.653  1.00 98.02           H  
ATOM    574 HG13 ILE A  36       0.789   3.386   1.893  1.00 98.02           H  
ATOM    575  CG2 ILE A  36       3.829   2.147   0.781  1.00 98.02           C  
ATOM    576 HG21 ILE A  36       3.804   1.177   1.277  1.00 98.02           H  
ATOM    577 HG22 ILE A  36       4.307   2.002  -0.188  1.00 98.02           H  
ATOM    578 HG23 ILE A  36       4.431   2.837   1.373  1.00 98.02           H  
ATOM    579  CD1 ILE A  36       1.376   1.513   2.672  1.00 98.02           C  
ATOM    580 HD11 ILE A  36       0.931   1.711   3.647  1.00 98.02           H  
ATOM    581 HD12 ILE A  36       0.649   0.980   2.061  1.00 98.02           H  
ATOM    582 HD13 ILE A  36       2.259   0.889   2.811  1.00 98.02           H  
ATOM    583  N   ALA A  37       4.240   4.383  -1.782  1.00 97.96           N  
ATOM    584  H   ALA A  37       4.711   4.858  -1.026  1.00 97.96           H  
ATOM    585  CA  ALA A  37       4.936   4.275  -3.057  1.00 97.96           C  
ATOM    586  HA  ALA A  37       4.401   3.581  -3.706  1.00 97.96           H  
ATOM    587  C   ALA A  37       6.350   3.722  -2.866  1.00 97.96           C  
ATOM    588  CB  ALA A  37       4.940   5.643  -3.748  1.00 97.96           C  
ATOM    589  HB1 ALA A  37       5.418   5.555  -4.724  1.00 97.96           H  
ATOM    590  HB2 ALA A  37       3.915   5.986  -3.889  1.00 97.96           H  
ATOM    591  HB3 ALA A  37       5.486   6.368  -3.144  1.00 97.96           H  
ATOM    592  O   ALA A  37       7.113   4.207  -2.017  1.00 97.96           O  
ATOM    593  N   ASN A  38       6.706   2.741  -3.693  1.00 97.58           N  
ATOM    594  H   ASN A  38       6.040   2.412  -4.377  1.00 97.58           H  
ATOM    595  CA  ASN A  38       8.064   2.248  -3.813  1.00 97.58           C  
ATOM    596  HA  ASN A  38       8.595   2.418  -2.876  1.00 97.58           H  
ATOM    597  C   ASN A  38       8.797   3.027  -4.915  1.00 97.58           C  
ATOM    598  CB  ASN A  38       8.052   0.732  -4.058  1.00 97.58           C  
ATOM    599  HB2 ASN A  38       7.547   0.519  -5.000  1.00 97.58           H  
ATOM    600  HB3 ASN A  38       7.527   0.220  -3.252  1.00 97.58           H  
ATOM    601  O   ASN A  38       8.663   2.737  -6.098  1.00 97.58           O  
ATOM    602  CG  ASN A  38       9.472   0.204  -4.118  1.00 97.58           C  
ATOM    603  ND2 ASN A  38       9.664  -1.027  -4.514  1.00 97.58           N  
ATOM    604 HD21 ASN A  38       8.893  -1.630  -4.764  1.00 97.58           H  
ATOM    605 HD22 ASN A  38      10.623  -1.312  -4.655  1.00 97.58           H  
ATOM    606  OD1 ASN A  38      10.405   0.921  -3.787  1.00 97.58           O  
ATOM    607  N   LEU A  39       9.563   4.044  -4.519  1.00 97.43           N  
ATOM    608  H   LEU A  39       9.649   4.204  -3.525  1.00 97.43           H  
ATOM    609  CA  LEU A  39      10.376   4.845  -5.442  1.00 97.43           C  
ATOM    610  HA  LEU A  39       9.967   4.748  -6.448  1.00 97.43           H  
ATOM    611  C   LEU A  39      11.825   4.343  -5.554  1.00 97.43           C  
ATOM    612  CB  LEU A  39      10.322   6.335  -5.056  1.00 97.43           C  
ATOM    613  HB2 LEU A  39      10.889   6.893  -5.800  1.00 97.43           H  
ATOM    614  HB3 LEU A  39      10.822   6.459  -4.095  1.00 97.43           H  
ATOM    615  O   LEU A  39      12.668   5.069  -6.081  1.00 97.43           O  
ATOM    616  CG  LEU A  39       8.921   6.961  -4.965  1.00 97.43           C  
ATOM    617  HG  LEU A  39       8.396   6.545  -4.105  1.00 97.43           H  
ATOM    618  CD1 LEU A  39       9.075   8.471  -4.755  1.00 97.43           C  
ATOM    619 HD11 LEU A  39       9.439   8.931  -5.674  1.00 97.43           H  
ATOM    620 HD12 LEU A  39       9.797   8.671  -3.964  1.00 97.43           H  
ATOM    621 HD13 LEU A  39       8.108   8.904  -4.500  1.00 97.43           H  
ATOM    622  CD2 LEU A  39       8.075   6.749  -6.220  1.00 97.43           C  
ATOM    623 HD21 LEU A  39       7.129   7.284  -6.130  1.00 97.43           H  
ATOM    624 HD22 LEU A  39       7.853   5.689  -6.346  1.00 97.43           H  
ATOM    625 HD23 LEU A  39       8.609   7.103  -7.101  1.00 97.43           H  
ATOM    626  N   SER A  40      12.142   3.166  -5.006  1.00 95.84           N  
ATOM    627  H   SER A  40      11.414   2.555  -4.662  1.00 95.84           H  
ATOM    628  CA  SER A  40      13.452   2.550  -5.206  1.00 95.84           C  
ATOM    629  HA  SER A  40      14.207   3.336  -5.223  1.00 95.84           H  
ATOM    630  C   SER A  40      13.515   1.842  -6.562  1.00 95.84           C  
ATOM    631  CB  SER A  40      13.819   1.616  -4.045  1.00 95.84           C  
ATOM    632  HB2 SER A  40      13.542   2.071  -3.094  1.00 95.84           H  
ATOM    633  HB3 SER A  40      14.898   1.460  -4.058  1.00 95.84           H  
ATOM    634  O   SER A  40      12.507   1.655  -7.246  1.00 95.84           O  
ATOM    635  OG  SER A  40      13.185   0.372  -4.185  1.00 95.84           O  
ATOM    636  HG  SER A  40      13.518  -0.257  -3.540  1.00 95.84           H  
ATOM    637  N   ASP A  41      14.721   1.459  -6.965  1.00 93.87           N  
ATOM    638  H   ASP A  41      15.501   1.549  -6.330  1.00 93.87           H  
ATOM    639  CA  ASP A  41      15.027   0.712  -8.188  1.00 93.87           C  
ATOM    640  HA  ASP A  41      14.343   1.028  -8.976  1.00 93.87           H  
ATOM    641  C   ASP A  41      14.860  -0.813  -8.042  1.00 93.87           C  
ATOM    642  CB  ASP A  41      16.452   1.081  -8.629  1.00 93.87           C  
ATOM    643  HB2 ASP A  41      16.495   2.158  -8.796  1.00 93.87           H  
ATOM    644  HB3 ASP A  41      16.665   0.597  -9.582  1.00 93.87           H  
ATOM    645  O   ASP A  41      15.218  -1.567  -8.947  1.00 93.87           O  
ATOM    646  CG  ASP A  41      17.550   0.702  -7.619  1.00 93.87           C  
ATOM    647  OD1 ASP A  41      17.225   0.357  -6.452  1.00 93.87           O  
ATOM    648  OD2 ASP A  41      18.729   0.840  -8.009  1.00 93.87           O  
ATOM    649  N   HIS A  42      14.319  -1.274  -6.914  1.00 93.49           N  
ATOM    650  H   HIS A  42      14.002  -0.609  -6.223  1.00 93.49           H  
ATOM    651  CA  HIS A  42      14.141  -2.684  -6.588  1.00 93.49           C  
ATOM    652  HA  HIS A  42      14.182  -3.272  -7.505  1.00 93.49           H  
ATOM    653  C   HIS A  42      12.772  -2.934  -5.956  1.00 93.49           C  
ATOM    654  CB  HIS A  42      15.280  -3.154  -5.671  1.00 93.49           C  
ATOM    655  HB2 HIS A  42      15.121  -4.198  -5.401  1.00 93.49           H  
ATOM    656  HB3 HIS A  42      16.216  -3.097  -6.227  1.00 93.49           H  
ATOM    657  O   HIS A  42      12.112  -2.026  -5.455  1.00 93.49           O  
ATOM    658  CG  HIS A  42      15.428  -2.339  -4.411  1.00 93.49           C  
ATOM    659  CD2 HIS A  42      14.861  -2.588  -3.189  1.00 93.49           C  
ATOM    660  HD2 HIS A  42      14.210  -3.414  -2.945  1.00 93.49           H  
ATOM    661  ND1 HIS A  42      16.168  -1.184  -4.295  1.00 93.49           N  
ATOM    662  HD1 HIS A  42      16.668  -0.726  -5.043  1.00 93.49           H  
ATOM    663  CE1 HIS A  42      16.072  -0.763  -3.025  1.00 93.49           C  
ATOM    664  HE1 HIS A  42      16.559   0.117  -2.631  1.00 93.49           H  
ATOM    665  NE2 HIS A  42      15.262  -1.565  -2.318  1.00 93.49           N  
ATOM    666  N   ASP A  43      12.335  -4.187  -5.975  1.00 94.17           N  
ATOM    667  H   ASP A  43      12.915  -4.908  -6.380  1.00 94.17           H  
ATOM    668  CA  ASP A  43      11.084  -4.583  -5.340  1.00 94.17           C  
ATOM    669  HA  ASP A  43      10.326  -3.830  -5.559  1.00 94.17           H  
ATOM    670  C   ASP A  43      11.249  -4.658  -3.819  1.00 94.17           C  
ATOM    671  CB  ASP A  43      10.602  -5.913  -5.924  1.00 94.17           C  
ATOM    672  HB2 ASP A  43      11.352  -6.679  -5.728  1.00 94.17           H  
ATOM    673  HB3 ASP A  43       9.680  -6.202  -5.420  1.00 94.17           H  
ATOM    674  O   ASP A  43      12.315  -5.009  -3.311  1.00 94.17           O  
ATOM    675  CG  ASP A  43      10.327  -5.853  -7.429  1.00 94.17           C  
ATOM    676  OD1 ASP A  43      10.159  -4.752  -8.001  1.00 94.17           O  
ATOM    677  OD2 ASP A  43      10.195  -6.947  -8.019  1.00 94.17           O  
ATOM    678  N   VAL A  44      10.181  -4.344  -3.089  1.00 95.35           N  
ATOM    679  H   VAL A  44       9.332  -4.083  -3.571  1.00 95.35           H  
ATOM    680  CA  VAL A  44      10.142  -4.406  -1.626  1.00 95.35           C  
ATOM    681  HA  VAL A  44      11.102  -4.751  -1.243  1.00 95.35           H  
ATOM    682  C   VAL A  44       9.081  -5.412  -1.213  1.00 95.35           C  
ATOM    683  CB  VAL A  44       9.873  -3.014  -1.025  1.00 95.35           C  
ATOM    684  HB  VAL A  44       8.977  -2.592  -1.480  1.00 95.35           H  
ATOM    685  O   VAL A  44       7.898  -5.196  -1.472  1.00 95.35           O  
ATOM    686  CG1 VAL A  44       9.660  -3.068   0.494  1.00 95.35           C  
ATOM    687 HG11 VAL A  44      10.533  -3.502   0.981  1.00 95.35           H  
ATOM    688 HG12 VAL A  44       9.503  -2.055   0.866  1.00 95.35           H  
ATOM    689 HG13 VAL A  44       8.776  -3.658   0.735  1.00 95.35           H  
ATOM    690  CG2 VAL A  44      11.049  -2.065  -1.293  1.00 95.35           C  
ATOM    691 HG21 VAL A  44      11.210  -1.954  -2.366  1.00 95.35           H  
ATOM    692 HG22 VAL A  44      11.961  -2.460  -0.846  1.00 95.35           H  
ATOM    693 HG23 VAL A  44      10.844  -1.080  -0.875  1.00 95.35           H  
ATOM    694  N   GLU A  45       9.500  -6.479  -0.536  1.00 95.28           N  
ATOM    695  H   GLU A  45      10.490  -6.605  -0.379  1.00 95.28           H  
ATOM    696  CA  GLU A  45       8.609  -7.463   0.075  1.00 95.28           C  
ATOM    697  HA  GLU A  45       7.601  -7.050   0.063  1.00 95.28           H  
ATOM    698  C   GLU A  45       9.001  -7.710   1.532  1.00 95.28           C  
ATOM    699  CB  GLU A  45       8.563  -8.751  -0.751  1.00 95.28           C  
ATOM    700  HB2 GLU A  45       8.253  -8.485  -1.762  1.00 95.28           H  
ATOM    701  HB3 GLU A  45       9.551  -9.210  -0.789  1.00 95.28           H  
ATOM    702  O   GLU A  45      10.155  -8.018   1.828  1.00 95.28           O  
ATOM    703  CG  GLU A  45       7.552  -9.740  -0.151  1.00 95.28           C  
ATOM    704  HG2 GLU A  45       7.943 -10.127   0.789  1.00 95.28           H  
ATOM    705  HG3 GLU A  45       6.629  -9.201   0.066  1.00 95.28           H  
ATOM    706  CD  GLU A  45       7.209 -10.913  -1.075  1.00 95.28           C  
ATOM    707  OE1 GLU A  45       6.355 -11.718  -0.640  1.00 95.28           O  
ATOM    708  OE2 GLU A  45       7.720 -10.959  -2.218  1.00 95.28           O  
ATOM    709  N   SER A  46       8.056  -7.521   2.452  1.00 95.47           N  
ATOM    710  H   SER A  46       7.116  -7.309   2.149  1.00 95.47           H  
ATOM    711  CA  SER A  46       8.289  -7.695   3.885  1.00 95.47           C  
ATOM    712  HA  SER A  46       8.863  -8.609   4.040  1.00 95.47           H  
ATOM    713  C   SER A  46       6.974  -7.813   4.653  1.00 95.47           C  
ATOM    714  CB  SER A  46       9.106  -6.511   4.419  1.00 95.47           C  
ATOM    715  HB2 SER A  46       9.984  -6.361   3.791  1.00 95.47           H  
ATOM    716  HB3 SER A  46       8.497  -5.607   4.394  1.00 95.47           H  
ATOM    717  O   SER A  46       5.912  -7.434   4.163  1.00 95.47           O  
ATOM    718  OG  SER A  46       9.539  -6.764   5.742  1.00 95.47           O  
ATOM    719  HG  SER A  46      10.243  -6.150   5.961  1.00 95.47           H  
ATOM    720  N   THR A  47       7.056  -8.284   5.892  1.00 95.83           N  
ATOM    721  H   THR A  47       7.982  -8.476   6.247  1.00 95.83           H  
ATOM    722  CA  THR A  47       5.962  -8.237   6.864  1.00 95.83           C  
ATOM    723  HA  THR A  47       5.052  -7.880   6.382  1.00 95.83           H  
ATOM    724  C   THR A  47       6.349  -7.254   7.959  1.00 95.83           C  
ATOM    725  CB  THR A  47       5.666  -9.637   7.413  1.00 95.83           C  
ATOM    726  HB  THR A  47       6.577 -10.075   7.821  1.00 95.83           H  
ATOM    727  O   THR A  47       7.336  -7.471   8.660  1.00 95.83           O  
ATOM    728  CG2 THR A  47       4.583  -9.636   8.488  1.00 95.83           C  
ATOM    729 HG21 THR A  47       4.292 -10.660   8.720  1.00 95.83           H  
ATOM    730 HG22 THR A  47       4.985  -9.183   9.394  1.00 95.83           H  
ATOM    731 HG23 THR A  47       3.712  -9.081   8.140  1.00 95.83           H  
ATOM    732  OG1 THR A  47       5.193 -10.447   6.363  1.00 95.83           O  
ATOM    733  HG1 THR A  47       5.096 -11.346   6.686  1.00 95.83           H  
ATOM    734  N   VAL A  48       5.595  -6.162   8.103  1.00 95.55           N  
ATOM    735  H   VAL A  48       4.785  -6.056   7.508  1.00 95.55           H  
ATOM    736  CA  VAL A  48       5.932  -5.061   9.021  1.00 95.55           C  
ATOM    737  HA  VAL A  48       6.702  -5.407   9.710  1.00 95.55           H  
ATOM    738  C   VAL A  48       4.750  -4.637   9.878  1.00 95.55           C  
ATOM    739  CB  VAL A  48       6.511  -3.837   8.283  1.00 95.55           C  
ATOM    740  HB  VAL A  48       6.694  -3.057   9.023  1.00 95.55           H  
ATOM    741  O   VAL A  48       3.614  -4.588   9.410  1.00 95.55           O  
ATOM    742  CG1 VAL A  48       7.857  -4.168   7.633  1.00 95.55           C  
ATOM    743 HG11 VAL A  48       8.513  -4.639   8.366  1.00 95.55           H  
ATOM    744 HG12 VAL A  48       8.333  -3.251   7.287  1.00 95.55           H  
ATOM    745 HG13 VAL A  48       7.715  -4.853   6.798  1.00 95.55           H  
ATOM    746  CG2 VAL A  48       5.577  -3.257   7.213  1.00 95.55           C  
ATOM    747 HG21 VAL A  48       4.638  -2.936   7.663  1.00 95.55           H  
ATOM    748 HG22 VAL A  48       5.371  -4.000   6.443  1.00 95.55           H  
ATOM    749 HG23 VAL A  48       6.061  -2.392   6.759  1.00 95.55           H  
ATOM    750  N   ALA A  49       5.018  -4.275  11.130  1.00 95.26           N  
ATOM    751  H   ALA A  49       5.969  -4.330  11.466  1.00 95.26           H  
ATOM    752  CA  ALA A  49       4.026  -3.643  11.989  1.00 95.26           C  
ATOM    753  HA  ALA A  49       3.086  -4.187  11.897  1.00 95.26           H  
ATOM    754  C   ALA A  49       3.775  -2.192  11.552  1.00 95.26           C  
ATOM    755  CB  ALA A  49       4.477  -3.748  13.448  1.00 95.26           C  
ATOM    756  HB1 ALA A  49       5.414  -3.210  13.590  1.00 95.26           H  
ATOM    757  HB2 ALA A  49       3.715  -3.313  14.095  1.00 95.26           H  
ATOM    758  HB3 ALA A  49       4.611  -4.795  13.719  1.00 95.26           H  
ATOM    759  O   ALA A  49       4.707  -1.455  11.215  1.00 95.26           O  
ATOM    760  N   LEU A  50       2.512  -1.763  11.569  1.00 95.27           N  
ATOM    761  H   LEU A  50       1.800  -2.394  11.909  1.00 95.27           H  
ATOM    762  CA  LEU A  50       2.170  -0.358  11.337  1.00 95.27           C  
ATOM    763  HA  LEU A  50       2.856   0.050  10.595  1.00 95.27           H  
ATOM    764  C   LEU A  50       2.369   0.460  12.617  1.00 95.27           C  
ATOM    765  CB  LEU A  50       0.737  -0.225  10.795  1.00 95.27           C  
ATOM    766  HB2 LEU A  50       0.048  -0.632  11.535  1.00 95.27           H  
ATOM    767  HB3 LEU A  50       0.511   0.835  10.677  1.00 95.27           H  
ATOM    768  O   LEU A  50       2.170  -0.036  13.721  1.00 95.27           O  
ATOM    769  CG  LEU A  50       0.489  -0.928   9.449  1.00 95.27           C  
ATOM    770  HG  LEU A  50       0.580  -2.006   9.581  1.00 95.27           H  
ATOM    771  CD1 LEU A  50      -0.928  -0.612   8.973  1.00 95.27           C  
ATOM    772 HD11 LEU A  50      -1.204  -1.334   8.203  1.00 95.27           H  
ATOM    773 HD12 LEU A  50      -0.986   0.403   8.579  1.00 95.27           H  
ATOM    774 HD13 LEU A  50      -1.630  -0.715   9.800  1.00 95.27           H  
ATOM    775  CD2 LEU A  50       1.460  -0.474   8.353  1.00 95.27           C  
ATOM    776 HD21 LEU A  50       2.463  -0.837   8.577  1.00 95.27           H  
ATOM    777 HD22 LEU A  50       1.465   0.613   8.275  1.00 95.27           H  
ATOM    778 HD23 LEU A  50       1.157  -0.904   7.398  1.00 95.27           H  
ATOM    779  N   ALA A  51       2.683   1.751  12.477  1.00 93.75           N  
ATOM    780  H   ALA A  51       2.869   2.120  11.555  1.00 93.75           H  
ATOM    781  CA  ALA A  51       2.856   2.645  13.627  1.00 93.75           C  
ATOM    782  HA  ALA A  51       3.573   2.196  14.314  1.00 93.75           H  
ATOM    783  C   ALA A  51       1.560   2.907  14.417  1.00 93.75           C  
ATOM    784  CB  ALA A  51       3.424   3.971  13.120  1.00 93.75           C  
ATOM    785  HB1 ALA A  51       3.640   4.624  13.966  1.00 93.75           H  
ATOM    786  HB2 ALA A  51       4.350   3.790  12.573  1.00 93.75           H  
ATOM    787  HB3 ALA A  51       2.696   4.459  12.472  1.00 93.75           H  
ATOM    788  O   ALA A  51       1.599   3.513  15.488  1.00 93.75           O  
ATOM    789  N   VAL A  52       0.404   2.517  13.870  1.00 93.48           N  
ATOM    790  H   VAL A  52       0.450   1.915  13.060  1.00 93.48           H  
ATOM    791  CA  VAL A  52      -0.907   2.700  14.494  1.00 93.48           C  
ATOM    792  HA  VAL A  52      -0.740   2.990  15.532  1.00 93.48           H  
ATOM    793  C   VAL A  52      -1.685   1.386  14.443  1.00 93.48           C  
ATOM    794  CB  VAL A  52      -1.714   3.831  13.835  1.00 93.48           C  
ATOM    795  HB  VAL A  52      -1.987   3.558  12.816  1.00 93.48           H  
ATOM    796  O   VAL A  52      -1.741   0.781  13.369  1.00 93.48           O  
ATOM    797  CG1 VAL A  52      -2.990   4.109  14.639  1.00 93.48           C  
ATOM    798 HG11 VAL A  52      -3.693   3.283  14.530  1.00 93.48           H  
ATOM    799 HG12 VAL A  52      -2.743   4.243  15.693  1.00 93.48           H  
ATOM    800 HG13 VAL A  52      -3.457   5.030  14.288  1.00 93.48           H  
ATOM    801  CG2 VAL A  52      -0.919   5.141  13.793  1.00 93.48           C  
ATOM    802 HG21 VAL A  52      -0.539   5.375  14.787  1.00 93.48           H  
ATOM    803 HG22 VAL A  52      -0.079   5.042  13.105  1.00 93.48           H  
ATOM    804 HG23 VAL A  52      -1.567   5.947  13.452  1.00 93.48           H  
ATOM    805  N   PRO A  53      -2.325   0.970  15.553  1.00 93.90           N  
ATOM    806  CA  PRO A  53      -3.118  -0.252  15.591  1.00 93.90           C  
ATOM    807  HA  PRO A  53      -2.453  -1.094  15.399  1.00 93.90           H  
ATOM    808  C   PRO A  53      -4.258  -0.265  14.571  1.00 93.90           C  
ATOM    809  CB  PRO A  53      -3.660  -0.362  17.019  1.00 93.90           C  
ATOM    810  HB2 PRO A  53      -4.634   0.121  17.090  1.00 93.90           H  
ATOM    811  HB3 PRO A  53      -3.725  -1.400  17.344  1.00 93.90           H  
ATOM    812  O   PRO A  53      -4.889   0.760  14.285  1.00 93.90           O  
ATOM    813  CG  PRO A  53      -2.648   0.425  17.844  1.00 93.90           C  
ATOM    814  HG2 PRO A  53      -1.787  -0.206  18.065  1.00 93.90           H  
ATOM    815  HG3 PRO A  53      -3.086   0.816  18.762  1.00 93.90           H  
ATOM    816  CD  PRO A  53      -2.234   1.541  16.893  1.00 93.90           C  
ATOM    817  HD2 PRO A  53      -2.929   2.375  16.987  1.00 93.90           H  
ATOM    818  HD3 PRO A  53      -1.219   1.852  17.141  1.00 93.90           H  
ATOM    819  N   PHE A  54      -4.559  -1.457  14.070  1.00 95.63           N  
ATOM    820  H   PHE A  54      -4.013  -2.258  14.355  1.00 95.63           H  
ATOM    821  CA  PHE A  54      -5.690  -1.744  13.199  1.00 95.63           C  
ATOM    822  HA  PHE A  54      -6.515  -1.076  13.448  1.00 95.63           H  
ATOM    823  C   PHE A  54      -6.156  -3.187  13.432  1.00 95.63           C  
ATOM    824  CB  PHE A  54      -5.289  -1.511  11.736  1.00 95.63           C  
ATOM    825  HB2 PHE A  54      -4.901  -0.498  11.627  1.00 95.63           H  
ATOM    826  HB3 PHE A  54      -6.197  -1.584  11.137  1.00 95.63           H  
ATOM    827  O   PHE A  54      -5.380  -4.018  13.883  1.00 95.63           O  
ATOM    828  CG  PHE A  54      -4.269  -2.493  11.186  1.00 95.63           C  
ATOM    829  CD1 PHE A  54      -2.896  -2.352  11.469  1.00 95.63           C  
ATOM    830  HD1 PHE A  54      -2.546  -1.526  12.071  1.00 95.63           H  
ATOM    831  CD2 PHE A  54      -4.708  -3.596  10.435  1.00 95.63           C  
ATOM    832  HD2 PHE A  54      -5.762  -3.739  10.247  1.00 95.63           H  
ATOM    833  CE1 PHE A  54      -1.975  -3.309  11.004  1.00 95.63           C  
ATOM    834  HE1 PHE A  54      -0.929  -3.225  11.258  1.00 95.63           H  
ATOM    835  CE2 PHE A  54      -3.790  -4.552   9.977  1.00 95.63           C  
ATOM    836  HE2 PHE A  54      -4.145  -5.428   9.455  1.00 95.63           H  
ATOM    837  CZ  PHE A  54      -2.421  -4.410  10.255  1.00 95.63           C  
ATOM    838  HZ  PHE A  54      -1.719  -5.167   9.935  1.00 95.63           H  
ATOM    839  N   GLN A  55      -7.416  -3.492  13.124  1.00 95.50           N  
ATOM    840  H   GLN A  55      -8.021  -2.757  12.787  1.00 95.50           H  
ATOM    841  CA  GLN A  55      -7.954  -4.859  13.184  1.00 95.50           C  
ATOM    842  HA  GLN A  55      -7.314  -5.490  13.802  1.00 95.50           H  
ATOM    843  C   GLN A  55      -8.032  -5.523  11.811  1.00 95.50           C  
ATOM    844  CB  GLN A  55      -9.359  -4.844  13.793  1.00 95.50           C  
ATOM    845  HB2 GLN A  55      -9.820  -5.811  13.594  1.00 95.50           H  
ATOM    846  HB3 GLN A  55      -9.968  -4.074  13.319  1.00 95.50           H  
ATOM    847  O   GLN A  55      -7.901  -6.740  11.693  1.00 95.50           O  
ATOM    848  CG  GLN A  55      -9.340  -4.630  15.310  1.00 95.50           C  
ATOM    849  HG2 GLN A  55      -8.668  -5.355  15.770  1.00 95.50           H  
ATOM    850  HG3 GLN A  55      -8.961  -3.633  15.534  1.00 95.50           H  
ATOM    851  CD  GLN A  55     -10.726  -4.820  15.922  1.00 95.50           C  
ATOM    852  NE2 GLN A  55     -11.081  -4.072  16.939  1.00 95.50           N  
ATOM    853 HE21 GLN A  55     -10.524  -3.262  17.171  1.00 95.50           H  
ATOM    854 HE22 GLN A  55     -11.999  -4.226  17.331  1.00 95.50           H  
ATOM    855  OE1 GLN A  55     -11.537  -5.620  15.481  1.00 95.50           O  
ATOM    856  N   LYS A  56      -8.310  -4.734  10.770  1.00 95.80           N  
ATOM    857  H   LYS A  56      -8.413  -3.745  10.943  1.00 95.80           H  
ATOM    858  CA  LYS A  56      -8.431  -5.209   9.389  1.00 95.80           C  
ATOM    859  HA  LYS A  56      -7.866  -6.134   9.279  1.00 95.80           H  
ATOM    860  C   LYS A  56      -7.820  -4.208   8.426  1.00 95.80           C  
ATOM    861  CB  LYS A  56      -9.904  -5.452   9.026  1.00 95.80           C  
ATOM    862  HB2 LYS A  56     -10.461  -4.522   9.144  1.00 95.80           H  
ATOM    863  HB3 LYS A  56      -9.934  -5.719   7.970  1.00 95.80           H  
ATOM    864  O   LYS A  56      -7.747  -3.017   8.731  1.00 95.80           O  
ATOM    865  CG  LYS A  56     -10.629  -6.542   9.830  1.00 95.80           C  
ATOM    866  HG2 LYS A  56     -11.682  -6.529   9.550  1.00 95.80           H  
ATOM    867  HG3 LYS A  56     -10.564  -6.309  10.892  1.00 95.80           H  
ATOM    868  CD  LYS A  56     -10.074  -7.949   9.570  1.00 95.80           C  
ATOM    869  HD2 LYS A  56     -10.217  -8.209   8.521  1.00 95.80           H  
ATOM    870  HD3 LYS A  56      -9.008  -7.979   9.796  1.00 95.80           H  
ATOM    871  CE  LYS A  56     -10.804  -8.959  10.458  1.00 95.80           C  
ATOM    872  HE2 LYS A  56     -11.863  -8.959  10.200  1.00 95.80           H  
ATOM    873  HE3 LYS A  56     -10.711  -8.633  11.493  1.00 95.80           H  
ATOM    874  NZ  LYS A  56     -10.230 -10.317  10.305  1.00 95.80           N  
ATOM    875  HZ1 LYS A  56     -10.708 -10.969  10.911  1.00 95.80           H  
ATOM    876  HZ2 LYS A  56      -9.252 -10.305  10.556  1.00 95.80           H  
ATOM    877  HZ3 LYS A  56     -10.319 -10.636   9.351  1.00 95.80           H  
ATOM    878  N   ALA A  57      -7.421  -4.686   7.255  1.00 96.80           N  
ATOM    879  H   ALA A  57      -7.512  -5.671   7.053  1.00 96.80           H  
ATOM    880  CA  ALA A  57      -6.875  -3.845   6.207  1.00 96.80           C  
ATOM    881  HA  ALA A  57      -7.329  -2.858   6.294  1.00 96.80           H  
ATOM    882  C   ALA A  57      -7.214  -4.383   4.812  1.00 96.80           C  
ATOM    883  CB  ALA A  57      -5.364  -3.715   6.424  1.00 96.80           C  
ATOM    884  HB1 ALA A  57      -5.160  -3.238   7.383  1.00 96.80           H  
ATOM    885  HB2 ALA A  57      -4.894  -4.698   6.417  1.00 96.80           H  
ATOM    886  HB3 ALA A  57      -4.942  -3.105   5.625  1.00 96.80           H  
ATOM    887  O   ALA A  57      -7.416  -5.584   4.627  1.00 96.80           O  
ATOM    888  N   LEU A  58      -7.248  -3.485   3.831  1.00 97.22           N  
ATOM    889  H   LEU A  58      -7.086  -2.518   4.072  1.00 97.22           H  
ATOM    890  CA  LEU A  58      -7.327  -3.816   2.412  1.00 97.22           C  
ATOM    891  HA  LEU A  58      -6.974  -4.838   2.276  1.00 97.22           H  
ATOM    892  C   LEU A  58      -6.403  -2.926   1.592  1.00 97.22           C  
ATOM    893  CB  LEU A  58      -8.783  -3.777   1.914  1.00 97.22           C  
ATOM    894  HB2 LEU A  58      -9.341  -4.494   2.517  1.00 97.22           H  
ATOM    895  HB3 LEU A  58      -8.833  -4.139   0.886  1.00 97.22           H  
ATOM    896  O   LEU A  58      -6.118  -1.783   1.960  1.00 97.22           O  
ATOM    897  CG  LEU A  58      -9.480  -2.410   1.974  1.00 97.22           C  
ATOM    898  HG  LEU A  58      -9.141  -1.866   2.856  1.00 97.22           H  
ATOM    899  CD1 LEU A  58      -9.261  -1.558   0.715  1.00 97.22           C  
ATOM    900 HD11 LEU A  58      -9.884  -0.665   0.768  1.00 97.22           H  
ATOM    901 HD12 LEU A  58      -8.220  -1.241   0.639  1.00 97.22           H  
ATOM    902 HD13 LEU A  58      -9.525  -2.128  -0.175  1.00 97.22           H  
ATOM    903  CD2 LEU A  58     -10.983  -2.626   2.114  1.00 97.22           C  
ATOM    904 HD21 LEU A  58     -11.199  -3.281   2.959  1.00 97.22           H  
ATOM    905 HD22 LEU A  58     -11.387  -3.082   1.210  1.00 97.22           H  
ATOM    906 HD23 LEU A  58     -11.461  -1.665   2.302  1.00 97.22           H  
ATOM    907  N   TRP A  59      -5.986  -3.455   0.453  1.00 97.47           N  
ATOM    908  H   TRP A  59      -6.317  -4.380   0.218  1.00 97.47           H  
ATOM    909  CA  TRP A  59      -5.276  -2.724  -0.580  1.00 97.47           C  
ATOM    910  HA  TRP A  59      -4.751  -1.880  -0.132  1.00 97.47           H  
ATOM    911  C   TRP A  59      -6.262  -2.187  -1.609  1.00 97.47           C  
ATOM    912  CB  TRP A  59      -4.240  -3.643  -1.226  1.00 97.47           C  
ATOM    913  HB2 TRP A  59      -3.764  -3.110  -2.049  1.00 97.47           H  
ATOM    914  HB3 TRP A  59      -4.748  -4.512  -1.645  1.00 97.47           H  
ATOM    915  O   TRP A  59      -7.176  -2.891  -2.032  1.00 97.47           O  
ATOM    916  CG  TRP A  59      -3.170  -4.101  -0.290  1.00 97.47           C  
ATOM    917  CD1 TRP A  59      -2.947  -5.364   0.146  1.00 97.47           C  
ATOM    918  HD1 TRP A  59      -3.528  -6.230  -0.133  1.00 97.47           H  
ATOM    919  CD2 TRP A  59      -2.154  -3.274   0.338  1.00 97.47           C  
ATOM    920  CE2 TRP A  59      -1.325  -4.106   1.145  1.00 97.47           C  
ATOM    921  CE3 TRP A  59      -1.835  -1.903   0.267  1.00 97.47           C  
ATOM    922  HE3 TRP A  59      -2.438  -1.251  -0.347  1.00 97.47           H  
ATOM    923  NE1 TRP A  59      -1.853  -5.369   0.996  1.00 97.47           N  
ATOM    924  HE1 TRP A  59      -1.453  -6.203   1.403  1.00 97.47           H  
ATOM    925  CH2 TRP A  59       0.083  -2.232   1.743  1.00 97.47           C  
ATOM    926  HH2 TRP A  59       0.942  -1.832   2.262  1.00 97.47           H  
ATOM    927  CZ2 TRP A  59      -0.224  -3.601   1.848  1.00 97.47           C  
ATOM    928  HZ2 TRP A  59       0.389  -4.265   2.439  1.00 97.47           H  
ATOM    929  CZ3 TRP A  59      -0.715  -1.393   0.943  1.00 97.47           C  
ATOM    930  HZ3 TRP A  59      -0.463  -0.350   0.824  1.00 97.47           H  
ATOM    931  N   PHE A  60      -6.054  -0.950  -2.038  1.00 97.47           N  
ATOM    932  H   PHE A  60      -5.315  -0.416  -1.604  1.00 97.47           H  
ATOM    933  CA  PHE A  60      -6.751  -0.321  -3.147  1.00 97.47           C  
ATOM    934  HA  PHE A  60      -7.384  -1.055  -3.646  1.00 97.47           H  
ATOM    935  C   PHE A  60      -5.724   0.177  -4.161  1.00 97.47           C  
ATOM    936  CB  PHE A  60      -7.647   0.806  -2.619  1.00 97.47           C  
ATOM    937  HB2 PHE A  60      -8.428   0.366  -1.999  1.00 97.47           H  
ATOM    938  HB3 PHE A  60      -7.053   1.460  -1.980  1.00 97.47           H  
ATOM    939  O   PHE A  60      -4.839   0.965  -3.821  1.00 97.47           O  
ATOM    940  CG  PHE A  60      -8.305   1.630  -3.710  1.00 97.47           C  
ATOM    941  CD1 PHE A  60      -8.013   2.999  -3.849  1.00 97.47           C  
ATOM    942  HD1 PHE A  60      -7.319   3.470  -3.169  1.00 97.47           H  
ATOM    943  CD2 PHE A  60      -9.199   1.019  -4.606  1.00 97.47           C  
ATOM    944  HD2 PHE A  60      -9.400  -0.040  -4.539  1.00 97.47           H  
ATOM    945  CE1 PHE A  60      -8.603   3.752  -4.881  1.00 97.47           C  
ATOM    946  HE1 PHE A  60      -8.355   4.795  -5.005  1.00 97.47           H  
ATOM    947  CE2 PHE A  60      -9.815   1.776  -5.615  1.00 97.47           C  
ATOM    948  HE2 PHE A  60     -10.510   1.299  -6.291  1.00 97.47           H  
ATOM    949  CZ  PHE A  60      -9.508   3.139  -5.764  1.00 97.47           C  
ATOM    950  HZ  PHE A  60      -9.955   3.708  -6.566  1.00 97.47           H  
ATOM    951  N   ASP A  61      -5.852  -0.282  -5.401  1.00 95.94           N  
ATOM    952  H   ASP A  61      -6.610  -0.914  -5.614  1.00 95.94           H  
ATOM    953  CA  ASP A  61      -5.072   0.214  -6.526  1.00 95.94           C  
ATOM    954  HA  ASP A  61      -4.107   0.571  -6.166  1.00 95.94           H  
ATOM    955  C   ASP A  61      -5.837   1.367  -7.202  1.00 95.94           C  
ATOM    956  CB  ASP A  61      -4.765  -0.939  -7.486  1.00 95.94           C  
ATOM    957  HB2 ASP A  61      -5.702  -1.399  -7.800  1.00 95.94           H  
ATOM    958  HB3 ASP A  61      -4.182  -1.695  -6.959  1.00 95.94           H  
ATOM    959  O   ASP A  61      -6.846   1.125  -7.872  1.00 95.94           O  
ATOM    960  CG  ASP A  61      -3.984  -0.486  -8.724  1.00 95.94           C  
ATOM    961  OD1 ASP A  61      -3.698   0.726  -8.857  1.00 95.94           O  
ATOM    962  OD2 ASP A  61      -3.766  -1.351  -9.597  1.00 95.94           O  
ATOM    963  N   PRO A  62      -5.386   2.628  -7.053  1.00 93.92           N  
ATOM    964  CA  PRO A  62      -6.068   3.770  -7.651  1.00 93.92           C  
ATOM    965  HA  PRO A  62      -7.124   3.752  -7.382  1.00 93.92           H  
ATOM    966  C   PRO A  62      -5.973   3.802  -9.183  1.00 93.92           C  
ATOM    967  CB  PRO A  62      -5.402   4.997  -7.022  1.00 93.92           C  
ATOM    968  HB2 PRO A  62      -5.901   5.238  -6.083  1.00 93.92           H  
ATOM    969  HB3 PRO A  62      -5.412   5.861  -7.687  1.00 93.92           H  
ATOM    970  O   PRO A  62      -6.772   4.496  -9.807  1.00 93.92           O  
ATOM    971  CG  PRO A  62      -3.979   4.519  -6.734  1.00 93.92           C  
ATOM    972  HG2 PRO A  62      -3.514   5.087  -5.929  1.00 93.92           H  
ATOM    973  HG3 PRO A  62      -3.380   4.579  -7.643  1.00 93.92           H  
ATOM    974  CD  PRO A  62      -4.183   3.057  -6.350  1.00 93.92           C  
ATOM    975  HD2 PRO A  62      -3.312   2.475  -6.652  1.00 93.92           H  
ATOM    976  HD3 PRO A  62      -4.340   2.980  -5.275  1.00 93.92           H  
ATOM    977  N   MET A  63      -5.027   3.079  -9.794  1.00 92.51           N  
ATOM    978  H   MET A  63      -4.454   2.450  -9.249  1.00 92.51           H  
ATOM    979  CA  MET A  63      -4.867   3.040 -11.250  1.00 92.51           C  
ATOM    980  HA  MET A  63      -5.020   4.041 -11.654  1.00 92.51           H  
ATOM    981  C   MET A  63      -5.900   2.136 -11.921  1.00 92.51           C  
ATOM    982  CB  MET A  63      -3.454   2.562 -11.620  1.00 92.51           C  
ATOM    983  HB2 MET A  63      -3.241   1.609 -11.136  1.00 92.51           H  
ATOM    984  HB3 MET A  63      -3.409   2.387 -12.695  1.00 92.51           H  
ATOM    985  O   MET A  63      -6.346   2.434 -13.027  1.00 92.51           O  
ATOM    986  CG  MET A  63      -2.367   3.574 -11.244  1.00 92.51           C  
ATOM    987  HG2 MET A  63      -1.404   3.162 -11.545  1.00 92.51           H  
ATOM    988  HG3 MET A  63      -2.352   3.680 -10.159  1.00 92.51           H  
ATOM    989  SD  MET A  63      -2.538   5.228 -11.983  1.00 92.51           S  
ATOM    990  CE  MET A  63      -2.602   4.814 -13.748  1.00 92.51           C  
ATOM    991  HE1 MET A  63      -1.744   4.196 -14.012  1.00 92.51           H  
ATOM    992  HE2 MET A  63      -3.524   4.276 -13.969  1.00 92.51           H  
ATOM    993  HE3 MET A  63      -2.581   5.732 -14.335  1.00 92.51           H  
ATOM    994  N   THR A  64      -6.278   1.037 -11.266  1.00 93.01           N  
ATOM    995  H   THR A  64      -5.817   0.827 -10.392  1.00 93.01           H  
ATOM    996  CA  THR A  64      -7.211   0.038 -11.818  1.00 93.01           C  
ATOM    997  HA  THR A  64      -7.393   0.252 -12.871  1.00 93.01           H  
ATOM    998  C   THR A  64      -8.579   0.043 -11.137  1.00 93.01           C  
ATOM    999  CB  THR A  64      -6.606  -1.369 -11.740  1.00 93.01           C  
ATOM   1000  HB  THR A  64      -7.318  -2.078 -12.164  1.00 93.01           H  
ATOM   1001  O   THR A  64      -9.535  -0.515 -11.672  1.00 93.01           O  
ATOM   1002  CG2 THR A  64      -5.291  -1.493 -12.506  1.00 93.01           C  
ATOM   1003 HG21 THR A  64      -4.931  -2.520 -12.438  1.00 93.01           H  
ATOM   1004 HG22 THR A  64      -4.536  -0.829 -12.085  1.00 93.01           H  
ATOM   1005 HG23 THR A  64      -5.450  -1.238 -13.554  1.00 93.01           H  
ATOM   1006  OG1 THR A  64      -6.374  -1.716 -10.397  1.00 93.01           O  
ATOM   1007  HG1 THR A  64      -5.425  -1.703 -10.249  1.00 93.01           H  
ATOM   1008  N   GLY A  65      -8.690   0.654  -9.955  1.00 95.53           N  
ATOM   1009  H   GLY A  65      -7.854   1.041  -9.542  1.00 95.53           H  
ATOM   1010  CA  GLY A  65      -9.878   0.597  -9.106  1.00 95.53           C  
ATOM   1011  HA2 GLY A  65     -10.768   0.738  -9.719  1.00 95.53           H  
ATOM   1012  HA3 GLY A  65      -9.817   1.413  -8.386  1.00 95.53           H  
ATOM   1013  C   GLY A  65     -10.027  -0.722  -8.338  1.00 95.53           C  
ATOM   1014  O   GLY A  65     -11.022  -0.907  -7.633  1.00 95.53           O  
ATOM   1015  N   GLN A  66      -9.069  -1.645  -8.460  1.00 96.09           N  
ATOM   1016  H   GLN A  66      -8.245  -1.426  -9.001  1.00 96.09           H  
ATOM   1017  CA  GLN A  66      -9.144  -2.953  -7.817  1.00 96.09           C  
ATOM   1018  HA  GLN A  66     -10.156  -3.334  -7.956  1.00 96.09           H  
ATOM   1019  C   GLN A  66      -8.903  -2.857  -6.309  1.00 96.09           C  
ATOM   1020  CB  GLN A  66      -8.181  -3.945  -8.483  1.00 96.09           C  
ATOM   1021  HB2 GLN A  66      -7.170  -3.538  -8.478  1.00 96.09           H  
ATOM   1022  HB3 GLN A  66      -8.183  -4.872  -7.910  1.00 96.09           H  
ATOM   1023  O   GLN A  66      -8.090  -2.067  -5.826  1.00 96.09           O  
ATOM   1024  CG  GLN A  66      -8.616  -4.267  -9.921  1.00 96.09           C  
ATOM   1025  HG2 GLN A  66      -8.585  -3.366 -10.534  1.00 96.09           H  
ATOM   1026  HG3 GLN A  66      -9.645  -4.625  -9.903  1.00 96.09           H  
ATOM   1027  CD  GLN A  66      -7.737  -5.326 -10.579  1.00 96.09           C  
ATOM   1028  NE2 GLN A  66      -8.311  -6.241 -11.329  1.00 96.09           N  
ATOM   1029 HE21 GLN A  66      -7.683  -6.924 -11.729  1.00 96.09           H  
ATOM   1030 HE22 GLN A  66      -9.310  -6.238 -11.477  1.00 96.09           H  
ATOM   1031  OE1 GLN A  66      -6.529  -5.376 -10.441  1.00 96.09           O  
ATOM   1032  N   ARG A  67      -9.625  -3.694  -5.560  1.00 97.59           N  
ATOM   1033  H   ARG A  67     -10.214  -4.363  -6.036  1.00 97.59           H  
ATOM   1034  CA  ARG A  67      -9.488  -3.850  -4.111  1.00 97.59           C  
ATOM   1035  HA  ARG A  67      -8.702  -3.184  -3.754  1.00 97.59           H  
ATOM   1036  C   ARG A  67      -9.065  -5.277  -3.805  1.00 97.59           C  
ATOM   1037  CB  ARG A  67     -10.796  -3.504  -3.384  1.00 97.59           C  
ATOM   1038  HB2 ARG A  67     -11.593  -4.122  -3.799  1.00 97.59           H  
ATOM   1039  HB3 ARG A  67     -10.690  -3.744  -2.326  1.00 97.59           H  
ATOM   1040  O   ARG A  67      -9.582  -6.211  -4.414  1.00 97.59           O  
ATOM   1041  CG  ARG A  67     -11.193  -2.027  -3.508  1.00 97.59           C  
ATOM   1042  HG2 ARG A  67     -11.157  -1.734  -4.557  1.00 97.59           H  
ATOM   1043  HG3 ARG A  67     -10.495  -1.407  -2.946  1.00 97.59           H  
ATOM   1044  CD  ARG A  67     -12.628  -1.793  -3.010  1.00 97.59           C  
ATOM   1045  HD2 ARG A  67     -13.276  -2.562  -3.430  1.00 97.59           H  
ATOM   1046  HD3 ARG A  67     -12.975  -0.841  -3.412  1.00 97.59           H  
ATOM   1047  NE  ARG A  67     -12.760  -1.806  -1.534  1.00 97.59           N  
ATOM   1048  HE  ARG A  67     -12.860  -2.700  -1.075  1.00 97.59           H  
ATOM   1049  NH1 ARG A  67     -12.953   0.461  -1.189  1.00 97.59           N  
ATOM   1050 HH11 ARG A  67     -13.155   1.207  -0.538  1.00 97.59           H  
ATOM   1051 HH12 ARG A  67     -12.834   0.614  -2.180  1.00 97.59           H  
ATOM   1052  NH2 ARG A  67     -13.130  -0.894   0.526  1.00 97.59           N  
ATOM   1053 HH21 ARG A  67     -13.587  -1.744   0.824  1.00 97.59           H  
ATOM   1054 HH22 ARG A  67     -13.221  -0.101   1.144  1.00 97.59           H  
ATOM   1055  CZ  ARG A  67     -12.939  -0.761  -0.744  1.00 97.59           C  
ATOM   1056  N   PHE A  68      -8.174  -5.431  -2.839  1.00 97.25           N  
ATOM   1057  H   PHE A  68      -7.812  -4.606  -2.382  1.00 97.25           H  
ATOM   1058  CA  PHE A  68      -7.670  -6.725  -2.405  1.00 97.25           C  
ATOM   1059  HA  PHE A  68      -8.309  -7.515  -2.800  1.00 97.25           H  
ATOM   1060  C   PHE A  68      -7.688  -6.804  -0.890  1.00 97.25           C  
ATOM   1061  CB  PHE A  68      -6.249  -6.956  -2.921  1.00 97.25           C  
ATOM   1062  HB2 PHE A  68      -5.970  -7.986  -2.700  1.00 97.25           H  
ATOM   1063  HB3 PHE A  68      -5.558  -6.320  -2.367  1.00 97.25           H  
ATOM   1064  O   PHE A  68      -7.396  -5.818  -0.211  1.00 97.25           O  
ATOM   1065  CG  PHE A  68      -6.062  -6.704  -4.401  1.00 97.25           C  
ATOM   1066  CD1 PHE A  68      -6.258  -7.754  -5.312  1.00 97.25           C  
ATOM   1067  HD1 PHE A  68      -6.519  -8.738  -4.951  1.00 97.25           H  
ATOM   1068  CD2 PHE A  68      -5.701  -5.424  -4.865  1.00 97.25           C  
ATOM   1069  HD2 PHE A  68      -5.563  -4.611  -4.167  1.00 97.25           H  
ATOM   1070  CE1 PHE A  68      -6.104  -7.525  -6.690  1.00 97.25           C  
ATOM   1071  HE1 PHE A  68      -6.256  -8.331  -7.393  1.00 97.25           H  
ATOM   1072  CE2 PHE A  68      -5.539  -5.197  -6.242  1.00 97.25           C  
ATOM   1073  HE2 PHE A  68      -5.269  -4.216  -6.606  1.00 97.25           H  
ATOM   1074  CZ  PHE A  68      -5.738  -6.249  -7.152  1.00 97.25           C  
ATOM   1075  HZ  PHE A  68      -5.606  -6.074  -8.210  1.00 97.25           H  
ATOM   1076  N   GLN A  69      -7.980  -7.982  -0.355  1.00 96.39           N  
ATOM   1077  H   GLN A  69      -8.120  -8.774  -0.966  1.00 96.39           H  
ATOM   1078  CA  GLN A  69      -7.770  -8.231   1.059  1.00 96.39           C  
ATOM   1079  HA  GLN A  69      -8.332  -7.493   1.631  1.00 96.39           H  
ATOM   1080  C   GLN A  69      -6.276  -8.074   1.369  1.00 96.39           C  
ATOM   1081  CB  GLN A  69      -8.298  -9.626   1.404  1.00 96.39           C  
ATOM   1082  HB2 GLN A  69      -7.696 -10.382   0.900  1.00 96.39           H  
ATOM   1083  HB3 GLN A  69      -9.329  -9.715   1.061  1.00 96.39           H  
ATOM   1084  O   GLN A  69      -5.429  -8.597   0.642  1.00 96.39           O  
ATOM   1085  CG  GLN A  69      -8.263  -9.858   2.918  1.00 96.39           C  
ATOM   1086  HG2 GLN A  69      -8.845  -9.082   3.414  1.00 96.39           H  
ATOM   1087  HG3 GLN A  69      -7.234  -9.801   3.274  1.00 96.39           H  
ATOM   1088  CD  GLN A  69      -8.821 -11.213   3.330  1.00 96.39           C  
ATOM   1089  NE2 GLN A  69      -8.878 -11.484   4.614  1.00 96.39           N  
ATOM   1090 HE21 GLN A  69      -9.172 -12.430   4.816  1.00 96.39           H  
ATOM   1091 HE22 GLN A  69      -8.418 -10.871   5.272  1.00 96.39           H  
ATOM   1092  OE1 GLN A  69      -9.188 -12.065   2.545  1.00 96.39           O  
ATOM   1093  N   ALA A  70      -5.945  -7.329   2.425  1.00 96.04           N  
ATOM   1094  H   ALA A  70      -6.661  -6.942   3.023  1.00 96.04           H  
ATOM   1095  CA  ALA A  70      -4.568  -7.264   2.885  1.00 96.04           C  
ATOM   1096  HA  ALA A  70      -3.905  -7.262   2.019  1.00 96.04           H  
ATOM   1097  C   ALA A  70      -4.244  -8.503   3.724  1.00 96.04           C  
ATOM   1098  CB  ALA A  70      -4.321  -5.967   3.651  1.00 96.04           C  
ATOM   1099  HB1 ALA A  70      -3.258  -5.897   3.881  1.00 96.04           H  
ATOM   1100  HB2 ALA A  70      -4.879  -5.993   4.587  1.00 96.04           H  
ATOM   1101  HB3 ALA A  70      -4.613  -5.106   3.050  1.00 96.04           H  
ATOM   1102  O   ALA A  70      -5.027  -8.905   4.588  1.00 96.04           O  
ATOM   1103  N   GLU A  71      -3.076  -9.083   3.482  1.00 95.04           N  
ATOM   1104  H   GLU A  71      -2.487  -8.738   2.737  1.00 95.04           H  
ATOM   1105  CA  GLU A  71      -2.545 -10.181   4.279  1.00 95.04           C  
ATOM   1106  HA  GLU A  71      -3.354 -10.864   4.540  1.00 95.04           H  
ATOM   1107  C   GLU A  71      -1.950  -9.622   5.576  1.00 95.04           C  
ATOM   1108  CB  GLU A  71      -1.523 -10.966   3.451  1.00 95.04           C  
ATOM   1109  HB2 GLU A  71      -0.810 -10.269   3.010  1.00 95.04           H  
ATOM   1110  HB3 GLU A  71      -0.997 -11.668   4.098  1.00 95.04           H  
ATOM   1111  O   GLU A  71      -1.065  -8.763   5.561  1.00 95.04           O  
ATOM   1112  CG  GLU A  71      -2.213 -11.732   2.320  1.00 95.04           C  
ATOM   1113  HG2 GLU A  71      -2.775 -11.032   1.703  1.00 95.04           H  
ATOM   1114  HG3 GLU A  71      -2.922 -12.440   2.749  1.00 95.04           H  
ATOM   1115  CD  GLU A  71      -1.192 -12.475   1.456  1.00 95.04           C  
ATOM   1116  OE1 GLU A  71      -0.887 -11.955   0.360  1.00 95.04           O  
ATOM   1117  OE2 GLU A  71      -0.781 -13.576   1.884  1.00 95.04           O  
ATOM   1118  N   THR A  72      -2.486 -10.066   6.713  1.00 93.75           N  
ATOM   1119  H   THR A  72      -3.217 -10.761   6.665  1.00 93.75           H  
ATOM   1120  CA  THR A  72      -2.150  -9.521   8.034  1.00 93.75           C  
ATOM   1121  HA  THR A  72      -1.224  -8.952   7.950  1.00 93.75           H  
ATOM   1122  C   THR A  72      -1.922 -10.643   9.041  1.00 93.75           C  
ATOM   1123  CB  THR A  72      -3.242  -8.571   8.560  1.00 93.75           C  
ATOM   1124  HB  THR A  72      -2.934  -8.191   9.535  1.00 93.75           H  
ATOM   1125  O   THR A  72      -2.731 -11.569   9.121  1.00 93.75           O  
ATOM   1126  CG2 THR A  72      -3.506  -7.379   7.635  1.00 93.75           C  
ATOM   1127 HG21 THR A  72      -2.661  -6.691   7.675  1.00 93.75           H  
ATOM   1128 HG22 THR A  72      -4.421  -6.874   7.943  1.00 93.75           H  
ATOM   1129 HG23 THR A  72      -3.650  -7.711   6.607  1.00 93.75           H  
ATOM   1130  OG1 THR A  72      -4.464  -9.263   8.721  1.00 93.75           O  
ATOM   1131  HG1 THR A  72      -4.233 -10.147   9.015  1.00 93.75           H  
ATOM   1132  N   HIS A  73      -0.879 -10.525   9.861  1.00 89.63           N  
ATOM   1133  H   HIS A  73      -0.312  -9.694   9.774  1.00 89.63           H  
ATOM   1134  CA  HIS A  73      -0.579 -11.431  10.971  1.00 89.63           C  
ATOM   1135  HA  HIS A  73      -1.368 -12.176  11.068  1.00 89.63           H  
ATOM   1136  C   HIS A  73      -0.507 -10.630  12.272  1.00 89.63           C  
ATOM   1137  CB  HIS A  73       0.743 -12.166  10.714  1.00 89.63           C  
ATOM   1138  HB2 HIS A  73       1.549 -11.438  10.625  1.00 89.63           H  
ATOM   1139  HB3 HIS A  73       0.964 -12.802  11.571  1.00 89.63           H  
ATOM   1140  O   HIS A  73       0.453  -9.889  12.487  1.00 89.63           O  
ATOM   1141  CG  HIS A  73       0.736 -13.025   9.479  1.00 89.63           C  
ATOM   1142  CD2 HIS A  73       1.462 -12.810   8.340  1.00 89.63           C  
ATOM   1143  HD2 HIS A  73       2.136 -11.985   8.157  1.00 89.63           H  
ATOM   1144  ND1 HIS A  73       0.009 -14.179   9.288  1.00 89.63           N  
ATOM   1145  HD1 HIS A  73      -0.661 -14.581   9.928  1.00 89.63           H  
ATOM   1146  CE1 HIS A  73       0.293 -14.646   8.060  1.00 89.63           C  
ATOM   1147  HE1 HIS A  73      -0.138 -15.528   7.609  1.00 89.63           H  
ATOM   1148  NE2 HIS A  73       1.183 -13.850   7.454  1.00 89.63           N  
ATOM   1149  N   SER A  74      -1.513 -10.775  13.137  1.00 86.15           N  
ATOM   1150  H   SER A  74      -2.266 -11.408  12.909  1.00 86.15           H  
ATOM   1151  CA  SER A  74      -1.676  -9.928  14.329  1.00 86.15           C  
ATOM   1152  HA  SER A  74      -2.675 -10.096  14.731  1.00 86.15           H  
ATOM   1153  C   SER A  74      -1.623  -8.440  13.941  1.00 86.15           C  
ATOM   1154  CB  SER A  74      -0.683 -10.333  15.432  1.00 86.15           C  
ATOM   1155  HB2 SER A  74      -0.893  -9.754  16.331  1.00 86.15           H  
ATOM   1156  HB3 SER A  74       0.336 -10.126  15.107  1.00 86.15           H  
ATOM   1157  O   SER A  74      -2.465  -7.999  13.163  1.00 86.15           O  
ATOM   1158  OG  SER A  74      -0.797 -11.714  15.727  1.00 86.15           O  
ATOM   1159  HG  SER A  74      -0.195 -11.915  16.447  1.00 86.15           H  
ATOM   1160  N   ASP A  75      -0.608  -7.698  14.392  1.00 86.10           N  
ATOM   1161  H   ASP A  75       0.026  -8.104  15.065  1.00 86.10           H  
ATOM   1162  CA  ASP A  75      -0.442  -6.264  14.110  1.00 86.10           C  
ATOM   1163  HA  ASP A  75      -1.421  -5.833  13.901  1.00 86.10           H  
ATOM   1164  C   ASP A  75       0.452  -5.981  12.887  1.00 86.10           C  
ATOM   1165  CB  ASP A  75       0.111  -5.571  15.364  1.00 86.10           C  
ATOM   1166  HB2 ASP A  75       0.146  -4.495  15.190  1.00 86.10           H  
ATOM   1167  HB3 ASP A  75       1.130  -5.919  15.535  1.00 86.10           H  
ATOM   1168  O   ASP A  75       0.789  -4.829  12.599  1.00 86.10           O  
ATOM   1169  CG  ASP A  75      -0.727  -5.827  16.622  1.00 86.10           C  
ATOM   1170  OD1 ASP A  75      -1.964  -5.961  16.500  1.00 86.10           O  
ATOM   1171  OD2 ASP A  75      -0.107  -5.911  17.703  1.00 86.10           O  
ATOM   1172  N   SER A  76       0.882  -7.030  12.178  1.00 94.15           N  
ATOM   1173  H   SER A  76       0.529  -7.945  12.421  1.00 94.15           H  
ATOM   1174  CA  SER A  76       1.776  -6.925  11.025  1.00 94.15           C  
ATOM   1175  HA  SER A  76       2.240  -5.939  11.034  1.00 94.15           H  
ATOM   1176  C   SER A  76       1.033  -7.058   9.704  1.00 94.15           C  
ATOM   1177  CB  SER A  76       2.916  -7.935  11.100  1.00 94.15           C  
ATOM   1178  HB2 SER A  76       2.520  -8.950  11.061  1.00 94.15           H  
ATOM   1179  HB3 SER A  76       3.580  -7.767  10.252  1.00 94.15           H  
ATOM   1180  O   SER A  76       0.118  -7.865   9.557  1.00 94.15           O  
ATOM   1181  OG  SER A  76       3.646  -7.746  12.293  1.00 94.15           O  
ATOM   1182  HG  SER A  76       3.015  -7.759  13.016  1.00 94.15           H  
ATOM   1183  N   LEU A  77       1.473  -6.276   8.728  1.00 95.53           N  
ATOM   1184  H   LEU A  77       2.243  -5.659   8.943  1.00 95.53           H  
ATOM   1185  CA  LEU A  77       0.978  -6.222   7.363  1.00 95.53           C  
ATOM   1186  HA  LEU A  77       0.056  -6.795   7.264  1.00 95.53           H  
ATOM   1187  C   LEU A  77       2.039  -6.804   6.428  1.00 95.53           C  
ATOM   1188  CB  LEU A  77       0.709  -4.741   7.060  1.00 95.53           C  
ATOM   1189  HB2 LEU A  77       1.633  -4.192   7.243  1.00 95.53           H  
ATOM   1190  HB3 LEU A  77      -0.042  -4.366   7.755  1.00 95.53           H  
ATOM   1191  O   LEU A  77       3.182  -6.340   6.443  1.00 95.53           O  
ATOM   1192  CG  LEU A  77       0.258  -4.453   5.622  1.00 95.53           C  
ATOM   1193  HG  LEU A  77       0.922  -4.937   4.905  1.00 95.53           H  
ATOM   1194  CD1 LEU A  77      -1.178  -4.910   5.381  1.00 95.53           C  
ATOM   1195 HD11 LEU A  77      -1.851  -4.457   6.108  1.00 95.53           H  
ATOM   1196 HD12 LEU A  77      -1.473  -4.621   4.372  1.00 95.53           H  
ATOM   1197 HD13 LEU A  77      -1.232  -5.996   5.457  1.00 95.53           H  
ATOM   1198  CD2 LEU A  77       0.344  -2.949   5.396  1.00 95.53           C  
ATOM   1199 HD21 LEU A  77      -0.208  -2.439   6.185  1.00 95.53           H  
ATOM   1200 HD22 LEU A  77      -0.082  -2.697   4.425  1.00 95.53           H  
ATOM   1201 HD23 LEU A  77       1.389  -2.639   5.420  1.00 95.53           H  
ATOM   1202  N   HIS A  78       1.662  -7.771   5.593  1.00 95.38           N  
ATOM   1203  H   HIS A  78       0.706  -8.097   5.607  1.00 95.38           H  
ATOM   1204  CA  HIS A  78       2.488  -8.165   4.455  1.00 95.38           C  
ATOM   1205  HA  HIS A  78       3.534  -8.190   4.758  1.00 95.38           H  
ATOM   1206  C   HIS A  78       2.348  -7.121   3.345  1.00 95.38           C  
ATOM   1207  CB  HIS A  78       2.135  -9.574   3.982  1.00 95.38           C  
ATOM   1208  HB2 HIS A  78       2.351 -10.287   4.778  1.00 95.38           H  
ATOM   1209  HB3 HIS A  78       1.065  -9.610   3.775  1.00 95.38           H  
ATOM   1210  O   HIS A  78       1.247  -6.716   2.958  1.00 95.38           O  
ATOM   1211  CG  HIS A  78       2.875  -9.997   2.736  1.00 95.38           C  
ATOM   1212  CD2 HIS A  78       4.126 -10.544   2.672  1.00 95.38           C  
ATOM   1213  HD2 HIS A  78       4.778 -10.747   3.508  1.00 95.38           H  
ATOM   1214  ND1 HIS A  78       2.357  -9.907   1.446  1.00 95.38           N  
ATOM   1215  CE1 HIS A  78       3.273 -10.464   0.642  1.00 95.38           C  
ATOM   1216  HE1 HIS A  78       3.150 -10.607  -0.421  1.00 95.38           H  
ATOM   1217  NE2 HIS A  78       4.359 -10.832   1.339  1.00 95.38           N  
ATOM   1218  HE2 HIS A  78       5.162 -11.282   0.923  1.00 95.38           H  
ATOM   1219  N   ILE A  79       3.492  -6.643   2.871  1.00 94.93           N  
ATOM   1220  H   ILE A  79       4.351  -7.034   3.231  1.00 94.93           H  
ATOM   1221  CA  ILE A  79       3.609  -5.681   1.787  1.00 94.93           C  
ATOM   1222  HA  ILE A  79       2.623  -5.549   1.343  1.00 94.93           H  
ATOM   1223  C   ILE A  79       4.519  -6.260   0.711  1.00 94.93           C  
ATOM   1224  CB  ILE A  79       4.071  -4.303   2.316  1.00 94.93           C  
ATOM   1225  HB  ILE A  79       3.337  -3.985   3.055  1.00 94.93           H  
ATOM   1226  O   ILE A  79       5.590  -6.772   1.012  1.00 94.93           O  
ATOM   1227  CG1 ILE A  79       4.044  -3.284   1.158  1.00 94.93           C  
ATOM   1228 HG12 ILE A  79       4.859  -3.492   0.465  1.00 94.93           H  
ATOM   1229 HG13 ILE A  79       3.102  -3.384   0.620  1.00 94.93           H  
ATOM   1230  CG2 ILE A  79       5.449  -4.327   3.010  1.00 94.93           C  
ATOM   1231 HG21 ILE A  79       5.429  -5.032   3.840  1.00 94.93           H  
ATOM   1232 HG22 ILE A  79       6.233  -4.616   2.309  1.00 94.93           H  
ATOM   1233 HG23 ILE A  79       5.686  -3.349   3.430  1.00 94.93           H  
ATOM   1234  CD1 ILE A  79       4.155  -1.834   1.626  1.00 94.93           C  
ATOM   1235 HD11 ILE A  79       3.365  -1.611   2.343  1.00 94.93           H  
ATOM   1236 HD12 ILE A  79       4.054  -1.172   0.766  1.00 94.93           H  
ATOM   1237 HD13 ILE A  79       5.128  -1.669   2.089  1.00 94.93           H  
ATOM   1238  N   CYS A  80       4.099  -6.135  -0.546  1.00 94.73           N  
ATOM   1239  H   CYS A  80       3.179  -5.748  -0.699  1.00 94.73           H  
ATOM   1240  CA  CYS A  80       4.880  -6.501  -1.723  1.00 94.73           C  
ATOM   1241  HA  CYS A  80       5.941  -6.526  -1.473  1.00 94.73           H  
ATOM   1242  C   CYS A  80       4.647  -5.432  -2.801  1.00 94.73           C  
ATOM   1243  CB  CYS A  80       4.473  -7.917  -2.161  1.00 94.73           C  
ATOM   1244  HB2 CYS A  80       3.427  -7.927  -2.469  1.00 94.73           H  
ATOM   1245  HB3 CYS A  80       4.594  -8.604  -1.324  1.00 94.73           H  
ATOM   1246  O   CYS A  80       3.579  -5.396  -3.415  1.00 94.73           O  
ATOM   1247  SG  CYS A  80       5.521  -8.476  -3.538  1.00 94.73           S  
ATOM   1248  HG  CYS A  80       6.360  -9.249  -2.844  1.00 94.73           H  
ATOM   1249  N   LEU A  81       5.591  -4.510  -2.989  1.00 94.78           N  
ATOM   1250  H   LEU A  81       6.458  -4.616  -2.482  1.00 94.78           H  
ATOM   1251  CA  LEU A  81       5.508  -3.433  -3.981  1.00 94.78           C  
ATOM   1252  HA  LEU A  81       4.587  -3.528  -4.556  1.00 94.78           H  
ATOM   1253  C   LEU A  81       6.656  -3.532  -4.978  1.00 94.78           C  
ATOM   1254  CB  LEU A  81       5.522  -2.049  -3.308  1.00 94.78           C  
ATOM   1255  HB2 LEU A  81       6.382  -1.997  -2.640  1.00 94.78           H  
ATOM   1256  HB3 LEU A  81       5.664  -1.304  -4.091  1.00 94.78           H  
ATOM   1257  O   LEU A  81       7.827  -3.537  -4.590  1.00 94.78           O  
ATOM   1258  CG  LEU A  81       4.258  -1.671  -2.521  1.00 94.78           C  
ATOM   1259  HG  LEU A  81       4.126  -2.356  -1.684  1.00 94.78           H  
ATOM   1260  CD1 LEU A  81       4.423  -0.250  -1.974  1.00 94.78           C  
ATOM   1261 HD11 LEU A  81       5.241  -0.236  -1.254  1.00 94.78           H  
ATOM   1262 HD12 LEU A  81       3.504   0.064  -1.481  1.00 94.78           H  
ATOM   1263 HD13 LEU A  81       4.644   0.438  -2.790  1.00 94.78           H  
ATOM   1264  CD2 LEU A  81       2.992  -1.692  -3.377  1.00 94.78           C  
ATOM   1265 HD21 LEU A  81       3.135  -1.091  -4.276  1.00 94.78           H  
ATOM   1266 HD22 LEU A  81       2.751  -2.715  -3.664  1.00 94.78           H  
ATOM   1267 HD23 LEU A  81       2.156  -1.290  -2.803  1.00 94.78           H  
ATOM   1268  N   ARG A  82       6.324  -3.530  -6.268  1.00 93.22           N  
ATOM   1269  H   ARG A  82       5.344  -3.473  -6.510  1.00 93.22           H  
ATOM   1270  CA  ARG A  82       7.325  -3.441  -7.333  1.00 93.22           C  
ATOM   1271  HA  ARG A  82       8.105  -4.170  -7.119  1.00 93.22           H  
ATOM   1272  C   ARG A  82       8.005  -2.075  -7.346  1.00 93.22           C  
ATOM   1273  CB  ARG A  82       6.703  -3.756  -8.703  1.00 93.22           C  
ATOM   1274  HB2 ARG A  82       5.914  -3.035  -8.915  1.00 93.22           H  
ATOM   1275  HB3 ARG A  82       7.468  -3.640  -9.471  1.00 93.22           H  
ATOM   1276  O   ARG A  82       7.431  -1.089  -6.881  1.00 93.22           O  
ATOM   1277  CG  ARG A  82       6.109  -5.166  -8.821  1.00 93.22           C  
ATOM   1278  HG2 ARG A  82       5.325  -5.307  -8.076  1.00 93.22           H  
ATOM   1279  HG3 ARG A  82       5.659  -5.255  -9.810  1.00 93.22           H  
ATOM   1280  CD  ARG A  82       7.175  -6.258  -8.660  1.00 93.22           C  
ATOM   1281  HD2 ARG A  82       7.489  -6.292  -7.616  1.00 93.22           H  
ATOM   1282  HD3 ARG A  82       8.041  -6.007  -9.272  1.00 93.22           H  
ATOM   1283  NE  ARG A  82       6.661  -7.580  -9.067  1.00 93.22           N  
ATOM   1284  HE  ARG A  82       5.755  -7.598  -9.514  1.00 93.22           H  
ATOM   1285  NH1 ARG A  82       8.369  -8.871  -8.218  1.00 93.22           N  
ATOM   1286 HH11 ARG A  82       8.943  -8.049  -8.092  1.00 93.22           H  
ATOM   1287 HH12 ARG A  82       8.757  -9.757  -7.927  1.00 93.22           H  
ATOM   1288  NH2 ARG A  82       6.621  -9.860  -9.121  1.00 93.22           N  
ATOM   1289 HH21 ARG A  82       5.783  -9.838  -9.685  1.00 93.22           H  
ATOM   1290 HH22 ARG A  82       7.008 -10.735  -8.798  1.00 93.22           H  
ATOM   1291  CZ  ARG A  82       7.219  -8.748  -8.798  1.00 93.22           C  
ATOM   1292  N   SER A  83       9.207  -2.003  -7.911  1.00 93.78           N  
ATOM   1293  H   SER A  83       9.653  -2.865  -8.189  1.00 93.78           H  
ATOM   1294  CA  SER A  83       9.844  -0.715  -8.216  1.00 93.78           C  
ATOM   1295  HA  SER A  83      10.083  -0.215  -7.278  1.00 93.78           H  
ATOM   1296  C   SER A  83       8.891   0.174  -9.033  1.00 93.78           C  
ATOM   1297  CB  SER A  83      11.150  -0.930  -8.980  1.00 93.78           C  
ATOM   1298  HB2 SER A  83      11.853  -1.481  -8.355  1.00 93.78           H  
ATOM   1299  HB3 SER A  83      10.950  -1.514  -9.878  1.00 93.78           H  
ATOM   1300  O   SER A  83       8.337  -0.249 -10.049  1.00 93.78           O  
ATOM   1301  OG  SER A  83      11.715   0.313  -9.354  1.00 93.78           O  
ATOM   1302  HG  SER A  83      11.986   0.778  -8.560  1.00 93.78           H  
ATOM   1303  N   GLY A  84       8.663   1.402  -8.563  1.00 93.38           N  
ATOM   1304  H   GLY A  84       9.084   1.663  -7.683  1.00 93.38           H  
ATOM   1305  CA  GLY A  84       7.742   2.369  -9.165  1.00 93.38           C  
ATOM   1306  HA2 GLY A  84       7.860   2.342 -10.248  1.00 93.38           H  
ATOM   1307  HA3 GLY A  84       8.008   3.365  -8.813  1.00 93.38           H  
ATOM   1308  C   GLY A  84       6.258   2.146  -8.850  1.00 93.38           C  
ATOM   1309  O   GLY A  84       5.433   2.963  -9.256  1.00 93.38           O  
ATOM   1310  N   GLU A  85       5.891   1.080  -8.135  1.00 94.45           N  
ATOM   1311  H   GLU A  85       6.602   0.452  -7.789  1.00 94.45           H  
ATOM   1312  CA  GLU A  85       4.497   0.789  -7.795  1.00 94.45           C  
ATOM   1313  HA  GLU A  85       3.885   1.068  -8.653  1.00 94.45           H  
ATOM   1314  C   GLU A  85       4.017   1.613  -6.595  1.00 94.45           C  
ATOM   1315  CB  GLU A  85       4.310  -0.719  -7.575  1.00 94.45           C  
ATOM   1316  HB2 GLU A  85       4.784  -1.002  -6.635  1.00 94.45           H  
ATOM   1317  HB3 GLU A  85       4.802  -1.239  -8.397  1.00 94.45           H  
ATOM   1318  O   GLU A  85       4.776   1.945  -5.676  1.00 94.45           O  
ATOM   1319  CG  GLU A  85       2.837  -1.158  -7.558  1.00 94.45           C  
ATOM   1320  HG2 GLU A  85       2.333  -0.701  -6.706  1.00 94.45           H  
ATOM   1321  HG3 GLU A  85       2.356  -0.804  -8.469  1.00 94.45           H  
ATOM   1322  CD  GLU A  85       2.680  -2.681  -7.449  1.00 94.45           C  
ATOM   1323  OE1 GLU A  85       1.640  -3.212  -7.902  1.00 94.45           O  
ATOM   1324  OE2 GLU A  85       3.551  -3.344  -6.836  1.00 94.45           O  
ATOM   1325  N   SER A  86       2.721   1.926  -6.583  1.00 96.80           N  
ATOM   1326  H   SER A  86       2.126   1.552  -7.309  1.00 96.80           H  
ATOM   1327  CA  SER A  86       2.069   2.570  -5.449  1.00 96.80           C  
ATOM   1328  HA  SER A  86       2.664   2.357  -4.561  1.00 96.80           H  
ATOM   1329  C   SER A  86       0.682   1.998  -5.205  1.00 96.80           C  
ATOM   1330  CB  SER A  86       2.011   4.089  -5.637  1.00 96.80           C  
ATOM   1331  HB2 SER A  86       3.014   4.457  -5.856  1.00 96.80           H  
ATOM   1332  HB3 SER A  86       1.668   4.552  -4.711  1.00 96.80           H  
ATOM   1333  O   SER A  86      -0.015   1.643  -6.153  1.00 96.80           O  
ATOM   1334  OG  SER A  86       1.137   4.458  -6.687  1.00 96.80           O  
ATOM   1335  HG  SER A  86       1.038   3.703  -7.272  1.00 96.80           H  
ATOM   1336  N   LEU A  87       0.281   1.941  -3.938  1.00 96.94           N  
ATOM   1337  H   LEU A  87       0.906   2.299  -3.230  1.00 96.94           H  
ATOM   1338  CA  LEU A  87      -1.034   1.478  -3.509  1.00 96.94           C  
ATOM   1339  HA  LEU A  87      -1.740   1.565  -4.335  1.00 96.94           H  
ATOM   1340  C   LEU A  87      -1.565   2.340  -2.372  1.00 96.94           C  
ATOM   1341  CB  LEU A  87      -0.969   0.012  -3.052  1.00 96.94           C  
ATOM   1342  HB2 LEU A  87      -1.909  -0.250  -2.567  1.00 96.94           H  
ATOM   1343  HB3 LEU A  87      -0.176  -0.083  -2.309  1.00 96.94           H  
ATOM   1344  O   LEU A  87      -0.814   2.987  -1.635  1.00 96.94           O  
ATOM   1345  CG  LEU A  87      -0.728  -1.002  -4.177  1.00 96.94           C  
ATOM   1346  HG  LEU A  87       0.205  -0.775  -4.694  1.00 96.94           H  
ATOM   1347  CD1 LEU A  87      -0.605  -2.384  -3.549  1.00 96.94           C  
ATOM   1348 HD11 LEU A  87      -0.301  -3.066  -4.343  1.00 96.94           H  
ATOM   1349 HD12 LEU A  87      -1.558  -2.703  -3.127  1.00 96.94           H  
ATOM   1350 HD13 LEU A  87       0.155  -2.392  -2.768  1.00 96.94           H  
ATOM   1351  CD2 LEU A  87      -1.880  -1.059  -5.182  1.00 96.94           C  
ATOM   1352 HD21 LEU A  87      -1.919  -0.132  -5.755  1.00 96.94           H  
ATOM   1353 HD22 LEU A  87      -1.708  -1.867  -5.894  1.00 96.94           H  
ATOM   1354 HD23 LEU A  87      -2.830  -1.216  -4.673  1.00 96.94           H  
ATOM   1355  N   ILE A  88      -2.882   2.294  -2.205  1.00 98.10           N  
ATOM   1356  H   ILE A  88      -3.432   1.737  -2.843  1.00 98.10           H  
ATOM   1357  CA  ILE A  88      -3.546   2.815  -1.022  1.00 98.10           C  
ATOM   1358  HA  ILE A  88      -2.849   3.497  -0.534  1.00 98.10           H  
ATOM   1359  C   ILE A  88      -3.828   1.656  -0.065  1.00 98.10           C  
ATOM   1360  CB  ILE A  88      -4.786   3.646  -1.405  1.00 98.10           C  
ATOM   1361  HB  ILE A  88      -5.407   3.045  -2.069  1.00 98.10           H  
ATOM   1362  O   ILE A  88      -4.511   0.704  -0.430  1.00 98.10           O  
ATOM   1363  CG1 ILE A  88      -4.331   4.921  -2.158  1.00 98.10           C  
ATOM   1364 HG12 ILE A  88      -3.625   4.650  -2.942  1.00 98.10           H  
ATOM   1365 HG13 ILE A  88      -3.813   5.579  -1.460  1.00 98.10           H  
ATOM   1366  CG2 ILE A  88      -5.609   4.019  -0.154  1.00 98.10           C  
ATOM   1367 HG21 ILE A  88      -6.484   4.607  -0.432  1.00 98.10           H  
ATOM   1368 HG22 ILE A  88      -5.966   3.117   0.344  1.00 98.10           H  
ATOM   1369 HG23 ILE A  88      -4.994   4.589   0.542  1.00 98.10           H  
ATOM   1370  CD1 ILE A  88      -5.456   5.709  -2.838  1.00 98.10           C  
ATOM   1371 HD11 ILE A  88      -5.032   6.596  -3.308  1.00 98.10           H  
ATOM   1372 HD12 ILE A  88      -5.915   5.099  -3.616  1.00 98.10           H  
ATOM   1373 HD13 ILE A  88      -6.209   6.026  -2.117  1.00 98.10           H  
ATOM   1374  N   LEU A  89      -3.344   1.747   1.171  1.00 97.88           N  
ATOM   1375  H   LEU A  89      -2.810   2.572   1.401  1.00 97.88           H  
ATOM   1376  CA  LEU A  89      -3.774   0.869   2.261  1.00 97.88           C  
ATOM   1377  HA  LEU A  89      -4.106  -0.088   1.859  1.00 97.88           H  
ATOM   1378  C   LEU A  89      -4.927   1.542   2.998  1.00 97.88           C  
ATOM   1379  CB  LEU A  89      -2.610   0.619   3.226  1.00 97.88           C  
ATOM   1380  HB2 LEU A  89      -1.733   0.278   2.677  1.00 97.88           H  
ATOM   1381  HB3 LEU A  89      -2.368   1.572   3.696  1.00 97.88           H  
ATOM   1382  O   LEU A  89      -4.777   2.674   3.463  1.00 97.88           O  
ATOM   1383  CG  LEU A  89      -2.914  -0.361   4.368  1.00 97.88           C  
ATOM   1384  HG  LEU A  89      -3.839  -0.079   4.869  1.00 97.88           H  
ATOM   1385  CD1 LEU A  89      -3.036  -1.801   3.882  1.00 97.88           C  
ATOM   1386 HD11 LEU A  89      -3.955  -1.934   3.312  1.00 97.88           H  
ATOM   1387 HD12 LEU A  89      -3.037  -2.486   4.730  1.00 97.88           H  
ATOM   1388 HD13 LEU A  89      -2.187  -2.055   3.248  1.00 97.88           H  
ATOM   1389  CD2 LEU A  89      -1.783  -0.262   5.383  1.00 97.88           C  
ATOM   1390 HD21 LEU A  89      -0.827  -0.471   4.903  1.00 97.88           H  
ATOM   1391 HD22 LEU A  89      -1.753   0.736   5.820  1.00 97.88           H  
ATOM   1392 HD23 LEU A  89      -1.968  -0.982   6.181  1.00 97.88           H  
ATOM   1393  N   GLN A  90      -6.049   0.851   3.153  1.00 97.69           N  
ATOM   1394  H   GLN A  90      -6.101  -0.078   2.760  1.00 97.69           H  
ATOM   1395  CA  GLN A  90      -7.117   1.269   4.058  1.00 97.69           C  
ATOM   1396  HA  GLN A  90      -6.927   2.281   4.416  1.00 97.69           H  
ATOM   1397  C   GLN A  90      -7.117   0.338   5.263  1.00 97.69           C  
ATOM   1398  CB  GLN A  90      -8.482   1.282   3.359  1.00 97.69           C  
ATOM   1399  HB2 GLN A  90      -8.756   0.264   3.081  1.00 97.69           H  
ATOM   1400  HB3 GLN A  90      -9.227   1.660   4.059  1.00 97.69           H  
ATOM   1401  O   GLN A  90      -7.168  -0.878   5.099  1.00 97.69           O  
ATOM   1402  CG  GLN A  90      -8.488   2.152   2.096  1.00 97.69           C  
ATOM   1403  HG2 GLN A  90      -8.157   3.161   2.341  1.00 97.69           H  
ATOM   1404  HG3 GLN A  90      -7.786   1.732   1.374  1.00 97.69           H  
ATOM   1405  CD  GLN A  90      -9.850   2.234   1.413  1.00 97.69           C  
ATOM   1406  NE2 GLN A  90      -9.889   2.765   0.210  1.00 97.69           N  
ATOM   1407 HE21 GLN A  90     -10.795   2.799  -0.235  1.00 97.69           H  
ATOM   1408 HE22 GLN A  90      -9.034   3.032  -0.256  1.00 97.69           H  
ATOM   1409  OE1 GLN A  90     -10.892   1.820   1.898  1.00 97.69           O  
ATOM   1410  N   THR A  91      -7.052   0.903   6.464  1.00 97.31           N  
ATOM   1411  H   THR A  91      -6.993   1.909   6.526  1.00 97.31           H  
ATOM   1412  CA  THR A  91      -7.116   0.158   7.720  1.00 97.31           C  
ATOM   1413  HA  THR A  91      -7.127  -0.908   7.496  1.00 97.31           H  
ATOM   1414  C   THR A  91      -8.405   0.471   8.462  1.00 97.31           C  
ATOM   1415  CB  THR A  91      -5.894   0.395   8.618  1.00 97.31           C  
ATOM   1416  HB  THR A  91      -5.932  -0.344   9.418  1.00 97.31           H  
ATOM   1417  O   THR A  91      -8.936   1.579   8.371  1.00 97.31           O  
ATOM   1418  CG2 THR A  91      -4.563   0.223   7.889  1.00 97.31           C  
ATOM   1419 HG21 THR A  91      -4.532  -0.756   7.411  1.00 97.31           H  
ATOM   1420 HG22 THR A  91      -3.741   0.286   8.602  1.00 97.31           H  
ATOM   1421 HG23 THR A  91      -4.443   0.996   7.129  1.00 97.31           H  
ATOM   1422  OG1 THR A  91      -5.878   1.675   9.211  1.00 97.31           O  
ATOM   1423  HG1 THR A  91      -5.091   1.679   9.761  1.00 97.31           H  
ATOM   1424  N   PHE A  92      -8.887  -0.502   9.228  1.00 97.10           N  
ATOM   1425  H   PHE A  92      -8.406  -1.390   9.222  1.00 97.10           H  
ATOM   1426  CA  PHE A  92     -10.105  -0.419  10.023  1.00 97.10           C  
ATOM   1427  HA  PHE A  92     -10.526   0.582   9.935  1.00 97.10           H  
ATOM   1428  C   PHE A  92      -9.779  -0.694  11.488  1.00 97.10           C  
ATOM   1429  CB  PHE A  92     -11.147  -1.411   9.493  1.00 97.10           C  
ATOM   1430  HB2 PHE A  92     -10.787  -2.425   9.669  1.00 97.10           H  
ATOM   1431  HB3 PHE A  92     -12.064  -1.289  10.070  1.00 97.10           H  
ATOM   1432  O   PHE A  92      -9.090  -1.665  11.805  1.00 97.10           O  
ATOM   1433  CG  PHE A  92     -11.464  -1.244   8.019  1.00 97.10           C  
ATOM   1434  CD1 PHE A  92     -12.452  -0.332   7.611  1.00 97.10           C  
ATOM   1435  HD1 PHE A  92     -13.012   0.221   8.352  1.00 97.10           H  
ATOM   1436  CD2 PHE A  92     -10.747  -1.974   7.052  1.00 97.10           C  
ATOM   1437  HD2 PHE A  92      -9.981  -2.672   7.355  1.00 97.10           H  
ATOM   1438  CE1 PHE A  92     -12.721  -0.143   6.245  1.00 97.10           C  
ATOM   1439  HE1 PHE A  92     -13.480   0.559   5.932  1.00 97.10           H  
ATOM   1440  CE2 PHE A  92     -11.010  -1.783   5.686  1.00 97.10           C  
ATOM   1441  HE2 PHE A  92     -10.448  -2.335   4.949  1.00 97.10           H  
ATOM   1442  CZ  PHE A  92     -11.999  -0.868   5.283  1.00 97.10           C  
ATOM   1443  HZ  PHE A  92     -12.208  -0.718   4.234  1.00 97.10           H  
ATOM   1444  N   LYS A  93     -10.279   0.157  12.386  1.00 95.41           N  
ATOM   1445  H   LYS A  93     -10.827   0.931  12.038  1.00 95.41           H  
ATOM   1446  CA  LYS A  93     -10.120   0.023  13.844  1.00 95.41           C  
ATOM   1447  HA  LYS A  93      -9.078  -0.181  14.091  1.00 95.41           H  
ATOM   1448  C   LYS A  93     -10.936  -1.131  14.412  1.00 95.41           C  
ATOM   1449  CB  LYS A  93     -10.572   1.311  14.544  1.00 95.41           C  
ATOM   1450  HB2 LYS A  93     -10.562   1.153  15.622  1.00 95.41           H  
ATOM   1451  HB3 LYS A  93     -11.598   1.523  14.246  1.00 95.41           H  
ATOM   1452  O   LYS A  93     -10.574  -1.655  15.455  1.00 95.41           O  
ATOM   1453  CG  LYS A  93      -9.680   2.515  14.224  1.00 95.41           C  
ATOM   1454  HG2 LYS A  93      -8.697   2.382  14.675  1.00 95.41           H  
ATOM   1455  HG3 LYS A  93      -9.567   2.595  13.143  1.00 95.41           H  
ATOM   1456  CD  LYS A  93     -10.342   3.790  14.757  1.00 95.41           C  
ATOM   1457  HD2 LYS A  93     -10.397   3.746  15.845  1.00 95.41           H  
ATOM   1458  HD3 LYS A  93     -11.356   3.835  14.360  1.00 95.41           H  
ATOM   1459  CE  LYS A  93      -9.586   5.046  14.319  1.00 95.41           C  
ATOM   1460  HE2 LYS A  93      -9.349   4.953  13.259  1.00 95.41           H  
ATOM   1461  HE3 LYS A  93      -8.653   5.122  14.877  1.00 95.41           H  
ATOM   1462  NZ  LYS A  93     -10.433   6.245  14.513  1.00 95.41           N  
ATOM   1463  HZ1 LYS A  93     -11.310   6.110  14.031  1.00 95.41           H  
ATOM   1464  HZ2 LYS A  93     -10.636   6.392  15.492  1.00 95.41           H  
ATOM   1465  HZ3 LYS A  93     -10.003   7.065  14.111  1.00 95.41           H  
ATOM   1466  N   GLU A  94     -12.018  -1.501  13.732  1.00 94.67           N  
ATOM   1467  H   GLU A  94     -12.224  -1.024  12.866  1.00 94.67           H  
ATOM   1468  CA  GLU A  94     -12.980  -2.511  14.162  1.00 94.67           C  
ATOM   1469  HA  GLU A  94     -12.567  -3.099  14.982  1.00 94.67           H  
ATOM   1470  C   GLU A  94     -13.303  -3.462  13.008  1.00 94.67           C  
ATOM   1471  CB  GLU A  94     -14.269  -1.845  14.662  1.00 94.67           C  
ATOM   1472  HB2 GLU A  94     -14.664  -1.205  13.873  1.00 94.67           H  
ATOM   1473  HB3 GLU A  94     -14.998  -2.627  14.873  1.00 94.67           H  
ATOM   1474  O   GLU A  94     -13.473  -3.036  11.864  1.00 94.67           O  
ATOM   1475  CG  GLU A  94     -14.055  -1.013  15.937  1.00 94.67           C  
ATOM   1476  HG2 GLU A  94     -13.289  -0.261  15.748  1.00 94.67           H  
ATOM   1477  HG3 GLU A  94     -13.695  -1.671  16.727  1.00 94.67           H  
ATOM   1478  CD  GLU A  94     -15.330  -0.298  16.407  1.00 94.67           C  
ATOM   1479  OE1 GLU A  94     -15.187   0.583  17.284  1.00 94.67           O  
ATOM   1480  OE2 GLU A  94     -16.418  -0.602  15.868  1.00 94.67           O  
ATOM   1481  N   ALA A  95     -13.421  -4.751  13.315  1.00 92.63           N  
ATOM   1482  H   ALA A  95     -13.175  -5.052  14.247  1.00 92.63           H  
ATOM   1483  CA  ALA A  95     -13.848  -5.784  12.381  1.00 92.63           C  
ATOM   1484  HA  ALA A  95     -13.596  -5.475  11.366  1.00 92.63           H  
ATOM   1485  C   ALA A  95     -15.375  -5.982  12.425  1.00 92.63           C  
ATOM   1486  CB  ALA A  95     -13.055  -7.060  12.690  1.00 92.63           C  
ATOM   1487  HB1 ALA A  95     -11.986  -6.853  12.658  1.00 92.63           H  
ATOM   1488  HB2 ALA A  95     -13.302  -7.830  11.959  1.00 92.63           H  
ATOM   1489  HB3 ALA A  95     -13.311  -7.422  13.685  1.00 92.63           H  
ATOM   1490  O   ALA A  95     -15.854  -7.060  12.773  1.00 92.63           O  
ATOM   1491  N   SER A  96     -16.150  -4.941  12.093  1.00 95.16           N  
ATOM   1492  H   SER A  96     -15.709  -4.082  11.798  1.00 95.16           H  
ATOM   1493  CA  SER A  96     -17.614  -5.065  12.030  1.00 95.16           C  
ATOM   1494  HA  SER A  96     -17.962  -5.367  13.018  1.00 95.16           H  
ATOM   1495  C   SER A  96     -18.039  -6.153  11.037  1.00 95.16           C  
ATOM   1496  CB  SER A  96     -18.280  -3.725  11.691  1.00 95.16           C  
ATOM   1497  HB2 SER A  96     -17.826  -2.939  12.294  1.00 95.16           H  
ATOM   1498  HB3 SER A  96     -19.339  -3.783  11.944  1.00 95.16           H  
ATOM   1499  O   SER A  96     -17.303  -6.469  10.101  1.00 95.16           O  
ATOM   1500  OG  SER A  96     -18.160  -3.403  10.316  1.00 95.16           O  
ATOM   1501  HG  SER A  96     -18.238  -2.450  10.231  1.00 95.16           H  
ATOM   1502  N   GLU A  97     -19.240  -6.707  11.201  1.00 95.90           N  
ATOM   1503  H   GLU A  97     -19.765  -6.507  12.040  1.00 95.90           H  
ATOM   1504  CA  GLU A  97     -19.744  -7.764  10.313  1.00 95.90           C  
ATOM   1505  HA  GLU A  97     -19.095  -8.635  10.404  1.00 95.90           H  
ATOM   1506  C   GLU A  97     -19.742  -7.329   8.838  1.00 95.90           C  
ATOM   1507  CB  GLU A  97     -21.164  -8.143  10.769  1.00 95.90           C  
ATOM   1508  HB2 GLU A  97     -21.163  -8.318  11.845  1.00 95.90           H  
ATOM   1509  HB3 GLU A  97     -21.832  -7.303  10.577  1.00 95.90           H  
ATOM   1510  O   GLU A  97     -19.352  -8.087   7.954  1.00 95.90           O  
ATOM   1511  CG  GLU A  97     -21.727  -9.388  10.065  1.00 95.90           C  
ATOM   1512  HG2 GLU A  97     -22.744  -9.547  10.425  1.00 95.90           H  
ATOM   1513  HG3 GLU A  97     -21.790  -9.191   8.995  1.00 95.90           H  
ATOM   1514  CD  GLU A  97     -20.905 -10.662  10.316  1.00 95.90           C  
ATOM   1515  OE1 GLU A  97     -21.082 -11.610   9.520  1.00 95.90           O  
ATOM   1516  OE2 GLU A  97     -20.106 -10.669  11.280  1.00 95.90           O  
ATOM   1517  N   ALA A  98     -20.093  -6.066   8.572  1.00 95.79           N  
ATOM   1518  H   ALA A  98     -20.344  -5.471   9.348  1.00 95.79           H  
ATOM   1519  CA  ALA A  98     -20.063  -5.496   7.228  1.00 95.79           C  
ATOM   1520  HA  ALA A  98     -20.653  -6.131   6.567  1.00 95.79           H  
ATOM   1521  C   ALA A  98     -18.638  -5.441   6.651  1.00 95.79           C  
ATOM   1522  CB  ALA A  98     -20.707  -4.105   7.274  1.00 95.79           C  
ATOM   1523  HB1 ALA A  98     -21.732  -4.183   7.634  1.00 95.79           H  
ATOM   1524  HB2 ALA A  98     -20.715  -3.678   6.271  1.00 95.79           H  
ATOM   1525  HB3 ALA A  98     -20.139  -3.450   7.934  1.00 95.79           H  
ATOM   1526  O   ALA A  98     -18.429  -5.849   5.512  1.00 95.79           O  
ATOM   1527  N   ILE A  99     -17.663  -4.989   7.449  1.00 95.64           N  
ATOM   1528  H   ILE A  99     -17.896  -4.753   8.403  1.00 95.64           H  
ATOM   1529  CA  ILE A  99     -16.250  -4.914   7.050  1.00 95.64           C  
ATOM   1530  HA  ILE A  99     -16.172  -4.379   6.104  1.00 95.64           H  
ATOM   1531  C   ILE A  99     -15.699  -6.322   6.807  1.00 95.64           C  
ATOM   1532  CB  ILE A  99     -15.449  -4.135   8.125  1.00 95.64           C  
ATOM   1533  HB  ILE A  99     -15.735  -4.510   9.108  1.00 95.64           H  
ATOM   1534  O   ILE A  99     -15.089  -6.579   5.773  1.00 95.64           O  
ATOM   1535  CG1 ILE A  99     -15.804  -2.634   8.052  1.00 95.64           C  
ATOM   1536 HG12 ILE A  99     -15.379  -2.205   7.144  1.00 95.64           H  
ATOM   1537 HG13 ILE A  99     -16.886  -2.519   7.995  1.00 95.64           H  
ATOM   1538  CG2 ILE A  99     -13.930  -4.325   7.982  1.00 95.64           C  
ATOM   1539 HG21 ILE A  99     -13.390  -3.696   8.689  1.00 95.64           H  
ATOM   1540 HG22 ILE A  99     -13.671  -5.355   8.224  1.00 95.64           H  
ATOM   1541 HG23 ILE A  99     -13.617  -4.078   6.968  1.00 95.64           H  
ATOM   1542  CD1 ILE A  99     -15.320  -1.821   9.261  1.00 95.64           C  
ATOM   1543 HD11 ILE A  99     -14.232  -1.776   9.288  1.00 95.64           H  
ATOM   1544 HD12 ILE A  99     -15.682  -2.269  10.186  1.00 95.64           H  
ATOM   1545 HD13 ILE A  99     -15.704  -0.803   9.185  1.00 95.64           H  
ATOM   1546  N   SER A 100     -15.954  -7.254   7.726  1.00 95.54           N  
ATOM   1547  H   SER A 100     -16.470  -6.983   8.551  1.00 95.54           H  
ATOM   1548  CA  SER A 100     -15.498  -8.642   7.624  1.00 95.54           C  
ATOM   1549  HA  SER A 100     -14.414  -8.650   7.515  1.00 95.54           H  
ATOM   1550  C   SER A 100     -16.084  -9.348   6.400  1.00 95.54           C  
ATOM   1551  CB  SER A 100     -15.856  -9.399   8.907  1.00 95.54           C  
ATOM   1552  HB2 SER A 100     -16.928  -9.331   9.093  1.00 95.54           H  
ATOM   1553  HB3 SER A 100     -15.583 -10.449   8.796  1.00 95.54           H  
ATOM   1554  O   SER A 100     -15.353 -10.036   5.687  1.00 95.54           O  
ATOM   1555  OG  SER A 100     -15.136  -8.844   9.996  1.00 95.54           O  
ATOM   1556  HG  SER A 100     -15.773  -8.487  10.620  1.00 95.54           H  
ATOM   1557  N   LYS A 101     -17.370  -9.126   6.105  1.00 96.77           N  
ATOM   1558  H   LYS A 101     -17.924  -8.587   6.756  1.00 96.77           H  
ATOM   1559  CA  LYS A 101     -18.031  -9.646   4.904  1.00 96.77           C  
ATOM   1560  HA  LYS A 101     -17.851 -10.720   4.846  1.00 96.77           H  
ATOM   1561  C   LYS A 101     -17.467  -9.039   3.621  1.00 96.77           C  
ATOM   1562  CB  LYS A 101     -19.539  -9.397   5.028  1.00 96.77           C  
ATOM   1563  HB2 LYS A 101     -19.728  -8.324   5.064  1.00 96.77           H  
ATOM   1564  HB3 LYS A 101     -19.891  -9.843   5.958  1.00 96.77           H  
ATOM   1565  O   LYS A 101     -17.268  -9.766   2.653  1.00 96.77           O  
ATOM   1566  CG  LYS A 101     -20.316 -10.016   3.860  1.00 96.77           C  
ATOM   1567  HG2 LYS A 101     -20.127 -11.089   3.831  1.00 96.77           H  
ATOM   1568  HG3 LYS A 101     -19.994  -9.571   2.919  1.00 96.77           H  
ATOM   1569  CD  LYS A 101     -21.815  -9.768   4.031  1.00 96.77           C  
ATOM   1570  HD2 LYS A 101     -22.143 -10.203   4.975  1.00 96.77           H  
ATOM   1571  HD3 LYS A 101     -22.000  -8.694   4.045  1.00 96.77           H  
ATOM   1572  CE  LYS A 101     -22.565 -10.416   2.865  1.00 96.77           C  
ATOM   1573  HE2 LYS A 101     -22.195  -9.989   1.933  1.00 96.77           H  
ATOM   1574  HE3 LYS A 101     -22.333 -11.481   2.859  1.00 96.77           H  
ATOM   1575  NZ  LYS A 101     -24.026 -10.207   2.992  1.00 96.77           N  
ATOM   1576  HZ1 LYS A 101     -24.239  -9.220   2.984  1.00 96.77           H  
ATOM   1577  HZ2 LYS A 101     -24.352 -10.599   3.864  1.00 96.77           H  
ATOM   1578  HZ3 LYS A 101     -24.514 -10.658   2.231  1.00 96.77           H  
ATOM   1579  N   GLU A 102     -17.215  -7.731   3.607  1.00 95.42           N  
ATOM   1580  H   GLU A 102     -17.434  -7.181   4.425  1.00 95.42           H  
ATOM   1581  CA  GLU A 102     -16.606  -7.056   2.459  1.00 95.42           C  
ATOM   1582  HA  GLU A 102     -17.217  -7.233   1.574  1.00 95.42           H  
ATOM   1583  C   GLU A 102     -15.212  -7.624   2.173  1.00 95.42           C  
ATOM   1584  CB  GLU A 102     -16.545  -5.541   2.716  1.00 95.42           C  
ATOM   1585  HB2 GLU A 102     -15.870  -5.341   3.549  1.00 95.42           H  
ATOM   1586  HB3 GLU A 102     -17.540  -5.181   2.976  1.00 95.42           H  
ATOM   1587  O   GLU A 102     -14.949  -8.078   1.063  1.00 95.42           O  
ATOM   1588  CG  GLU A 102     -16.058  -4.787   1.472  1.00 95.42           C  
ATOM   1589  HG2 GLU A 102     -16.829  -4.847   0.704  1.00 95.42           H  
ATOM   1590  HG3 GLU A 102     -15.163  -5.270   1.081  1.00 95.42           H  
ATOM   1591  CD  GLU A 102     -15.720  -3.319   1.741  1.00 95.42           C  
ATOM   1592  OE1 GLU A 102     -14.904  -2.788   0.951  1.00 95.42           O  
ATOM   1593  OE2 GLU A 102     -16.241  -2.716   2.704  1.00 95.42           O  
ATOM   1594  N   LEU A 103     -14.347  -7.661   3.189  1.00 95.64           N  
ATOM   1595  H   LEU A 103     -14.651  -7.287   4.077  1.00 95.64           H  
ATOM   1596  CA  LEU A 103     -12.982  -8.181   3.086  1.00 95.64           C  
ATOM   1597  HA  LEU A 103     -12.433  -7.613   2.335  1.00 95.64           H  
ATOM   1598  C   LEU A 103     -12.948  -9.645   2.654  1.00 95.64           C  
ATOM   1599  CB  LEU A 103     -12.298  -8.034   4.449  1.00 95.64           C  
ATOM   1600  HB2 LEU A 103     -12.994  -8.372   5.216  1.00 95.64           H  
ATOM   1601  HB3 LEU A 103     -11.427  -8.687   4.492  1.00 95.64           H  
ATOM   1602  O   LEU A 103     -12.134  -9.994   1.808  1.00 95.64           O  
ATOM   1603  CG  LEU A 103     -11.859  -6.590   4.727  1.00 95.64           C  
ATOM   1604  HG  LEU A 103     -12.546  -5.876   4.274  1.00 95.64           H  
ATOM   1605  CD1 LEU A 103     -11.826  -6.357   6.226  1.00 95.64           C  
ATOM   1606 HD11 LEU A 103     -11.580  -5.314   6.424  1.00 95.64           H  
ATOM   1607 HD12 LEU A 103     -11.092  -7.029   6.671  1.00 95.64           H  
ATOM   1608 HD13 LEU A 103     -12.802  -6.590   6.651  1.00 95.64           H  
ATOM   1609  CD2 LEU A 103     -10.441  -6.348   4.219  1.00 95.64           C  
ATOM   1610 HD21 LEU A 103     -10.146  -5.325   4.449  1.00 95.64           H  
ATOM   1611 HD22 LEU A 103     -10.412  -6.499   3.140  1.00 95.64           H  
ATOM   1612 HD23 LEU A 103      -9.739  -7.036   4.690  1.00 95.64           H  
ATOM   1613  N   GLY A 104     -13.836 -10.483   3.197  1.00 95.14           N  
ATOM   1614  H   GLY A 104     -14.467 -10.133   3.903  1.00 95.14           H  
ATOM   1615  CA  GLY A 104     -13.924 -11.899   2.831  1.00 95.14           C  
ATOM   1616  HA2 GLY A 104     -12.946 -12.363   2.956  1.00 95.14           H  
ATOM   1617  HA3 GLY A 104     -14.633 -12.391   3.496  1.00 95.14           H  
ATOM   1618  C   GLY A 104     -14.378 -12.146   1.388  1.00 95.14           C  
ATOM   1619  O   GLY A 104     -14.193 -13.247   0.878  1.00 95.14           O  
ATOM   1620  N   GLY A 105     -14.963 -11.143   0.724  1.00 96.53           N  
ATOM   1621  H   GLY A 105     -15.098 -10.265   1.206  1.00 96.53           H  
ATOM   1622  CA  GLY A 105     -15.312 -11.192  -0.697  1.00 96.53           C  
ATOM   1623  HA2 GLY A 105     -15.541 -12.217  -0.986  1.00 96.53           H  
ATOM   1624  HA3 GLY A 105     -16.202 -10.582  -0.854  1.00 96.53           H  
ATOM   1625  C   GLY A 105     -14.220 -10.666  -1.633  1.00 96.53           C  
ATOM   1626  O   GLY A 105     -14.371 -10.774  -2.851  1.00 96.53           O  
ATOM   1627  N   LEU A 106     -13.142 -10.079  -1.101  1.00 97.21           N  
ATOM   1628  H   LEU A 106     -13.024 -10.097  -0.098  1.00 97.21           H  
ATOM   1629  CA  LEU A 106     -12.044  -9.548  -1.904  1.00 97.21           C  
ATOM   1630  HA  LEU A 106     -12.459  -9.221  -2.858  1.00 97.21           H  
ATOM   1631  C   LEU A 106     -10.998 -10.634  -2.194  1.00 97.21           C  
ATOM   1632  CB  LEU A 106     -11.395  -8.334  -1.216  1.00 97.21           C  
ATOM   1633  HB2 LEU A 106     -11.063  -8.639  -0.224  1.00 97.21           H  
ATOM   1634  HB3 LEU A 106     -10.512  -8.048  -1.787  1.00 97.21           H  
ATOM   1635  O   LEU A 106     -10.696 -11.450  -1.325  1.00 97.21           O  
ATOM   1636  CG  LEU A 106     -12.301  -7.100  -1.082  1.00 97.21           C  
ATOM   1637  HG  LEU A 106     -13.194  -7.359  -0.513  1.00 97.21           H  
ATOM   1638  CD1 LEU A 106     -11.555  -5.999  -0.324  1.00 97.21           C  
ATOM   1639 HD11 LEU A 106     -11.250  -6.378   0.651  1.00 97.21           H  
ATOM   1640 HD12 LEU A 106     -12.218  -5.147  -0.172  1.00 97.21           H  
ATOM   1641 HD13 LEU A 106     -10.668  -5.693  -0.879  1.00 97.21           H  
ATOM   1642  CD2 LEU A 106     -12.733  -6.544  -2.441  1.00 97.21           C  
ATOM   1643 HD21 LEU A 106     -11.861  -6.395  -3.079  1.00 97.21           H  
ATOM   1644 HD22 LEU A 106     -13.415  -7.246  -2.921  1.00 97.21           H  
ATOM   1645 HD23 LEU A 106     -13.264  -5.602  -2.301  1.00 97.21           H  
ATOM   1646  N   PRO A 107     -10.385 -10.630  -3.390  1.00 95.82           N  
ATOM   1647  CA  PRO A 107      -9.252 -11.500  -3.664  1.00 95.82           C  
ATOM   1648  HA  PRO A 107      -9.507 -12.532  -3.425  1.00 95.82           H  
ATOM   1649  C   PRO A 107      -8.031 -11.081  -2.836  1.00 95.82           C  
ATOM   1650  CB  PRO A 107      -9.002 -11.366  -5.168  1.00 95.82           C  
ATOM   1651  HB2 PRO A 107      -7.953 -11.508  -5.428  1.00 95.82           H  
ATOM   1652  HB3 PRO A 107      -9.625 -12.083  -5.703  1.00 95.82           H  
ATOM   1653  O   PRO A 107      -7.857  -9.905  -2.506  1.00 95.82           O  
ATOM   1654  CG  PRO A 107      -9.478  -9.946  -5.479  1.00 95.82           C  
ATOM   1655  HG2 PRO A 107      -9.789  -9.838  -6.518  1.00 95.82           H  
ATOM   1656  HG3 PRO A 107      -8.691  -9.230  -5.240  1.00 95.82           H  
ATOM   1657  CD  PRO A 107     -10.643  -9.740  -4.515  1.00 95.82           C  
ATOM   1658  HD2 PRO A 107     -11.578 -10.027  -4.995  1.00 95.82           H  
ATOM   1659  HD3 PRO A 107     -10.683  -8.697  -4.201  1.00 95.82           H  
ATOM   1660  N   VAL A 108      -7.140 -12.032  -2.562  1.00 92.08           N  
ATOM   1661  H   VAL A 108      -7.340 -12.982  -2.841  1.00 92.08           H  
ATOM   1662  CA  VAL A 108      -5.790 -11.730  -2.072  1.00 92.08           C  
ATOM   1663  HA  VAL A 108      -5.856 -10.946  -1.318  1.00 92.08           H  
ATOM   1664  C   VAL A 108      -4.956 -11.204  -3.236  1.00 92.08           C  
ATOM   1665  CB  VAL A 108      -5.139 -12.957  -1.410  1.00 92.08           C  
ATOM   1666  HB  VAL A 108      -5.090 -13.774  -2.129  1.00 92.08           H  
ATOM   1667  O   VAL A 108      -5.060 -11.695  -4.365  1.00 92.08           O  
ATOM   1668  CG1 VAL A 108      -3.725 -12.641  -0.921  1.00 92.08           C  
ATOM   1669 HG11 VAL A 108      -3.324 -13.481  -0.354  1.00 92.08           H  
ATOM   1670 HG12 VAL A 108      -3.731 -11.759  -0.280  1.00 92.08           H  
ATOM   1671 HG13 VAL A 108      -3.048 -12.468  -1.758  1.00 92.08           H  
ATOM   1672  CG2 VAL A 108      -5.967 -13.412  -0.200  1.00 92.08           C  
ATOM   1673 HG21 VAL A 108      -6.043 -12.603   0.526  1.00 92.08           H  
ATOM   1674 HG22 VAL A 108      -5.484 -14.267   0.274  1.00 92.08           H  
ATOM   1675 HG23 VAL A 108      -6.969 -13.710  -0.507  1.00 92.08           H  
ATOM   1676  N   ARG A 109      -4.144 -10.174  -2.989  1.00 90.18           N  
ATOM   1677  H   ARG A 109      -4.026  -9.872  -2.032  1.00 90.18           H  
ATOM   1678  CA  ARG A 109      -3.315  -9.580  -4.037  1.00 90.18           C  
ATOM   1679  HA  ARG A 109      -3.931  -9.459  -4.929  1.00 90.18           H  
ATOM   1680  C   ARG A 109      -2.165 -10.518  -4.387  1.00 90.18           C  
ATOM   1681  CB  ARG A 109      -2.818  -8.196  -3.605  1.00 90.18           C  
ATOM   1682  HB2 ARG A 109      -2.177  -8.286  -2.728  1.00 90.18           H  
ATOM   1683  HB3 ARG A 109      -3.673  -7.574  -3.339  1.00 90.18           H  
ATOM   1684  O   ARG A 109      -1.272 -10.735  -3.584  1.00 90.18           O  
ATOM   1685  CG  ARG A 109      -2.043  -7.516  -4.740  1.00 90.18           C  
ATOM   1686  HG2 ARG A 109      -2.578  -7.633  -5.683  1.00 90.18           H  
ATOM   1687  HG3 ARG A 109      -1.066  -7.991  -4.829  1.00 90.18           H  
ATOM   1688  CD  ARG A 109      -1.861  -6.021  -4.466  1.00 90.18           C  
ATOM   1689  HD2 ARG A 109      -1.638  -5.866  -3.411  1.00 90.18           H  
ATOM   1690  HD3 ARG A 109      -2.797  -5.506  -4.685  1.00 90.18           H  
ATOM   1691  NE  ARG A 109      -0.785  -5.458  -5.305  1.00 90.18           N  
ATOM   1692  HE  ARG A 109      -1.029  -5.084  -6.211  1.00 90.18           H  
ATOM   1693  NH1 ARG A 109       0.919  -5.792  -3.816  1.00 90.18           N  
ATOM   1694 HH11 ARG A 109       1.909  -5.724  -3.632  1.00 90.18           H  
ATOM   1695 HH12 ARG A 109       0.307  -6.300  -3.194  1.00 90.18           H  
ATOM   1696  NH2 ARG A 109       1.366  -4.830  -5.748  1.00 90.18           N  
ATOM   1697 HH21 ARG A 109       1.151  -4.372  -6.623  1.00 90.18           H  
ATOM   1698 HH22 ARG A 109       2.335  -4.739  -5.478  1.00 90.18           H  
ATOM   1699  CZ  ARG A 109       0.487  -5.368  -4.964  1.00 90.18           C  
ATOM   1700  N   THR A 110      -2.138 -11.002  -5.622  1.00 82.75           N  
ATOM   1701  H   THR A 110      -2.948 -10.875  -6.212  1.00 82.75           H  
ATOM   1702  CA  THR A 110      -0.994 -11.745  -6.158  1.00 82.75           C  
ATOM   1703  HA  THR A 110      -0.419 -12.174  -5.338  1.00 82.75           H  
ATOM   1704  C   THR A 110      -0.089 -10.815  -6.947  1.00 82.75           C  
ATOM   1705  CB  THR A 110      -1.445 -12.899  -7.057  1.00 82.75           C  
ATOM   1706  HB  THR A 110      -0.562 -13.380  -7.478  1.00 82.75           H  
ATOM   1707  O   THR A 110      -0.553 -10.116  -7.850  1.00 82.75           O  
ATOM   1708  CG2 THR A 110      -2.247 -13.941  -6.280  1.00 82.75           C  
ATOM   1709 HG21 THR A 110      -3.165 -13.501  -5.888  1.00 82.75           H  
ATOM   1710 HG22 THR A 110      -1.652 -14.323  -5.450  1.00 82.75           H  
ATOM   1711 HG23 THR A 110      -2.506 -14.767  -6.942  1.00 82.75           H  
ATOM   1712  OG1 THR A 110      -2.246 -12.409  -8.110  1.00 82.75           O  
ATOM   1713  HG1 THR A 110      -1.853 -11.585  -8.406  1.00 82.75           H  
ATOM   1714  N   THR A 111       1.210 -10.838  -6.675  1.00 73.20           N  
ATOM   1715  H   THR A 111       1.549 -11.319  -5.854  1.00 73.20           H  
ATOM   1716  CA  THR A 111       2.164 -10.068  -7.472  1.00 73.20           C  
ATOM   1717  HA  THR A 111       1.730  -9.085  -7.657  1.00 73.20           H  
ATOM   1718  C   THR A 111       2.393 -10.763  -8.814  1.00 73.20           C  
ATOM   1719  CB  THR A 111       3.475  -9.842  -6.709  1.00 73.20           C  
ATOM   1720  HB  THR A 111       4.079 -10.749  -6.705  1.00 73.20           H  
ATOM   1721  O   THR A 111       2.904 -11.882  -8.869  1.00 73.20           O  
ATOM   1722  CG2 THR A 111       4.241  -8.682  -7.325  1.00 73.20           C  
ATOM   1723 HG21 THR A 111       4.323  -8.824  -8.403  1.00 73.20           H  
ATOM   1724 HG22 THR A 111       3.710  -7.748  -7.139  1.00 73.20           H  
ATOM   1725 HG23 THR A 111       5.225  -8.619  -6.861  1.00 73.20           H  
ATOM   1726  OG1 THR A 111       3.180  -9.452  -5.392  1.00 73.20           O  
ATOM   1727  HG1 THR A 111       3.995  -9.360  -4.894  1.00 73.20           H  
ATOM   1728  N   THR A 112       2.027 -10.109  -9.921  1.00 67.86           N  
ATOM   1729  H   THR A 112       1.481  -9.265  -9.830  1.00 67.86           H  
ATOM   1730  CA  THR A 112       2.274 -10.639 -11.271  1.00 67.86           C  
ATOM   1731  HA  THR A 112       1.736 -11.582 -11.364  1.00 67.86           H  
ATOM   1732  C   THR A 112       3.769 -10.897 -11.461  1.00 67.86           C  
ATOM   1733  CB  THR A 112       1.752  -9.683 -12.357  1.00 67.86           C  
ATOM   1734  HB  THR A 112       2.328  -8.758 -12.337  1.00 67.86           H  
ATOM   1735  O   THR A 112       4.604 -10.053 -11.117  1.00 67.86           O  
ATOM   1736  CG2 THR A 112       1.787 -10.285 -13.763  1.00 67.86           C  
ATOM   1737 HG21 THR A 112       1.239 -11.227 -13.777  1.00 67.86           H  
ATOM   1738 HG22 THR A 112       1.327  -9.591 -14.466  1.00 67.86           H  
ATOM   1739 HG23 THR A 112       2.819 -10.456 -14.071  1.00 67.86           H  
ATOM   1740  OG1 THR A 112       0.401  -9.391 -12.098  1.00 67.86           O  
ATOM   1741  HG1 THR A 112       0.196  -8.518 -12.441  1.00 67.86           H  
ATOM   1742  N   GLN A 113       4.116 -12.068 -12.002  1.00 63.45           N  
ATOM   1743  H   GLN A 113       3.388 -12.733 -12.221  1.00 63.45           H  
ATOM   1744  CA  GLN A 113       5.489 -12.389 -12.389  1.00 63.45           C  
ATOM   1745  HA  GLN A 113       6.125 -12.358 -11.504  1.00 63.45           H  
ATOM   1746  C   GLN A 113       5.999 -11.339 -13.378  1.00 63.45           C  
ATOM   1747  CB  GLN A 113       5.555 -13.797 -13.009  1.00 63.45           C  
ATOM   1748  HB2 GLN A 113       6.521 -13.933 -13.495  1.00 63.45           H  
ATOM   1749  HB3 GLN A 113       4.785 -13.885 -13.775  1.00 63.45           H  
ATOM   1750  O   GLN A 113       5.292 -10.967 -14.320  1.00 63.45           O  
ATOM   1751  CG  GLN A 113       5.357 -14.914 -11.968  1.00 63.45           C  
ATOM   1752  HG2 GLN A 113       4.421 -14.754 -11.433  1.00 63.45           H  
ATOM   1753  HG3 GLN A 113       5.287 -15.871 -12.485  1.00 63.45           H  
ATOM   1754  CD  GLN A 113       6.508 -15.006 -10.967  1.00 63.45           C  
ATOM   1755  NE2 GLN A 113       6.253 -15.392  -9.737  1.00 63.45           N  
ATOM   1756 HE21 GLN A 113       5.316 -15.619  -9.435  1.00 63.45           H  
ATOM   1757 HE22 GLN A 113       7.043 -15.445  -9.111  1.00 63.45           H  
ATOM   1758  OE1 GLN A 113       7.652 -14.712 -11.269  1.00 63.45           O  
ATOM   1759  N   ILE A 114       7.226 -10.860 -13.174  1.00 64.48           N  
ATOM   1760  H   ILE A 114       7.776 -11.223 -12.408  1.00 64.48           H  
ATOM   1761  CA  ILE A 114       7.867  -9.956 -14.125  1.00 64.48           C  
ATOM   1762  HA  ILE A 114       7.245  -9.068 -14.237  1.00 64.48           H  
ATOM   1763  C   ILE A 114       7.926 -10.696 -15.462  1.00 64.48           C  
ATOM   1764  CB  ILE A 114       9.267  -9.511 -13.632  1.00 64.48           C  
ATOM   1765  HB  ILE A 114       9.881 -10.400 -13.485  1.00 64.48           H  
ATOM   1766  O   ILE A 114       8.545 -11.756 -15.577  1.00 64.48           O  
ATOM   1767  CG1 ILE A 114       9.167  -8.760 -12.284  1.00 64.48           C  
ATOM   1768 HG12 ILE A 114       8.650  -7.812 -12.430  1.00 64.48           H  
ATOM   1769 HG13 ILE A 114       8.584  -9.352 -11.579  1.00 64.48           H  
ATOM   1770  CG2 ILE A 114       9.953  -8.616 -14.679  1.00 64.48           C  
ATOM   1771 HG21 ILE A 114      10.905  -8.240 -14.303  1.00 64.48           H  
ATOM   1772 HG22 ILE A 114       9.316  -7.774 -14.951  1.00 64.48           H  
ATOM   1773 HG23 ILE A 114      10.199  -9.211 -15.559  1.00 64.48           H  
ATOM   1774  CD1 ILE A 114      10.523  -8.491 -11.616  1.00 64.48           C  
ATOM   1775 HD11 ILE A 114      11.084  -9.421 -11.524  1.00 64.48           H  
ATOM   1776 HD12 ILE A 114      10.354  -8.084 -10.619  1.00 64.48           H  
ATOM   1777 HD13 ILE A 114      11.104  -7.764 -12.182  1.00 64.48           H  
ATOM   1778  N   LYS A 115       7.316 -10.131 -16.508  1.00 68.05           N  
ATOM   1779  H   LYS A 115       6.784  -9.287 -16.350  1.00 68.05           H  
ATOM   1780  CA  LYS A 115       7.783 -10.453 -17.854  1.00 68.05           C  
ATOM   1781  HA  LYS A 115       7.822 -11.534 -17.988  1.00 68.05           H  
ATOM   1782  C   LYS A 115       9.202  -9.909 -17.900  1.00 68.05           C  
ATOM   1783  CB  LYS A 115       6.884  -9.832 -18.937  1.00 68.05           C  
ATOM   1784  HB2 LYS A 115       7.406  -9.896 -19.892  1.00 68.05           H  
ATOM   1785  HB3 LYS A 115       6.710  -8.780 -18.712  1.00 68.05           H  
ATOM   1786  O   LYS A 115       9.364  -8.694 -17.966  1.00 68.05           O  
ATOM   1787  CG  LYS A 115       5.541 -10.564 -19.070  1.00 68.05           C  
ATOM   1788  HG2 LYS A 115       5.727 -11.624 -19.244  1.00 68.05           H  
ATOM   1789  HG3 LYS A 115       4.978 -10.454 -18.143  1.00 68.05           H  
ATOM   1790  CD  LYS A 115       4.721 -10.000 -20.239  1.00 68.05           C  
ATOM   1791  HD2 LYS A 115       4.566  -8.933 -20.082  1.00 68.05           H  
ATOM   1792  HD3 LYS A 115       5.274 -10.149 -21.166  1.00 68.05           H  
ATOM   1793  CE  LYS A 115       3.367 -10.715 -20.317  1.00 68.05           C  
ATOM   1794  HE2 LYS A 115       2.843 -10.563 -19.373  1.00 68.05           H  
ATOM   1795  HE3 LYS A 115       3.546 -11.784 -20.423  1.00 68.05           H  
ATOM   1796  NZ  LYS A 115       2.540 -10.219 -21.446  1.00 68.05           N  
ATOM   1797  HZ1 LYS A 115       1.662 -10.717 -21.480  1.00 68.05           H  
ATOM   1798  HZ2 LYS A 115       3.019 -10.354 -22.324  1.00 68.05           H  
ATOM   1799  HZ3 LYS A 115       2.338  -9.237 -21.328  1.00 68.05           H  
ATOM   1800  N   ASN A 116      10.215 -10.778 -17.825  1.00 68.42           N  
ATOM   1801  H   ASN A 116       9.975 -11.724 -17.566  1.00 68.42           H  
ATOM   1802  CA  ASN A 116      11.647 -10.432 -17.912  1.00 68.42           C  
ATOM   1803  HA  ASN A 116      11.832  -9.599 -17.233  1.00 68.42           H  
ATOM   1804  C   ASN A 116      12.035  -9.889 -19.307  1.00 68.42           C  
ATOM   1805  CB  ASN A 116      12.508 -11.638 -17.457  1.00 68.42           C  
ATOM   1806  HB2 ASN A 116      12.025 -12.575 -17.734  1.00 68.42           H  
ATOM   1807  HB3 ASN A 116      13.479 -11.613 -17.951  1.00 68.42           H  
ATOM   1808  O   ASN A 116      13.109 -10.142 -19.846  1.00 68.42           O  
ATOM   1809  CG  ASN A 116      12.820 -11.651 -15.970  1.00 68.42           C  
ATOM   1810  ND2 ASN A 116      13.447 -12.694 -15.482  1.00 68.42           N  
ATOM   1811 HD21 ASN A 116      13.679 -13.491 -16.057  1.00 68.42           H  
ATOM   1812 HD22 ASN A 116      13.638 -12.660 -14.491  1.00 68.42           H  
ATOM   1813  OD1 ASN A 116      12.546 -10.720 -15.237  1.00 68.42           O  
ATOM   1814  N   THR A 117      11.133  -9.145 -19.936  1.00 77.13           N  
ATOM   1815  H   THR A 117      10.308  -8.883 -19.416  1.00 77.13           H  
ATOM   1816  CA  THR A 117      11.290  -8.518 -21.230  1.00 77.13           C  
ATOM   1817  HA  THR A 117      11.989  -9.104 -21.827  1.00 77.13           H  
ATOM   1818  C   THR A 117      11.885  -7.138 -21.005  1.00 77.13           C  
ATOM   1819  CB  THR A 117       9.953  -8.455 -21.983  1.00 77.13           C  
ATOM   1820  HB  THR A 117       9.336  -7.643 -21.599  1.00 77.13           H  
ATOM   1821  O   THR A 117      11.188  -6.142 -20.829  1.00 77.13           O  
ATOM   1822  CG2 THR A 117      10.203  -8.257 -23.476  1.00 77.13           C  
ATOM   1823 HG21 THR A 117       9.248  -8.223 -24.000  1.00 77.13           H  
ATOM   1824 HG22 THR A 117      10.724  -7.314 -23.642  1.00 77.13           H  
ATOM   1825 HG23 THR A 117      10.803  -9.076 -23.875  1.00 77.13           H  
ATOM   1826  OG1 THR A 117       9.232  -9.661 -21.844  1.00 77.13           O  
ATOM   1827  HG1 THR A 117       9.817 -10.379 -22.096  1.00 77.13           H  
ATOM   1828  N   ARG A 118      13.213  -7.076 -21.011  1.00 81.33           N  
ATOM   1829  H   ARG A 118      13.729  -7.942 -21.074  1.00 81.33           H  
ATOM   1830  CA  ARG A 118      13.935  -5.809 -21.036  1.00 81.33           C  
ATOM   1831  HA  ARG A 118      13.431  -5.102 -20.377  1.00 81.33           H  
ATOM   1832  C   ARG A 118      13.917  -5.255 -22.457  1.00 81.33           C  
ATOM   1833  CB  ARG A 118      15.352  -6.042 -20.504  1.00 81.33           C  
ATOM   1834  HB2 ARG A 118      15.283  -6.439 -19.492  1.00 81.33           H  
ATOM   1835  HB3 ARG A 118      15.859  -6.778 -21.129  1.00 81.33           H  
ATOM   1836  O   ARG A 118      14.486  -5.857 -23.363  1.00 81.33           O  
ATOM   1837  CG  ARG A 118      16.174  -4.748 -20.477  1.00 81.33           C  
ATOM   1838  HG2 ARG A 118      15.668  -4.006 -19.860  1.00 81.33           H  
ATOM   1839  HG3 ARG A 118      16.290  -4.359 -21.489  1.00 81.33           H  
ATOM   1840  CD  ARG A 118      17.555  -5.040 -19.892  1.00 81.33           C  
ATOM   1841  HD2 ARG A 118      17.422  -5.413 -18.877  1.00 81.33           H  
ATOM   1842  HD3 ARG A 118      18.037  -5.816 -20.488  1.00 81.33           H  
ATOM   1843  NE  ARG A 118      18.401  -3.833 -19.891  1.00 81.33           N  
ATOM   1844  HE  ARG A 118      18.186  -3.126 -20.580  1.00 81.33           H  
ATOM   1845  NH1 ARG A 118      19.722  -4.383 -18.090  1.00 81.33           N  
ATOM   1846 HH11 ARG A 118      20.431  -4.134 -17.415  1.00 81.33           H  
ATOM   1847 HH12 ARG A 118      19.223  -5.254 -17.986  1.00 81.33           H  
ATOM   1848  NH2 ARG A 118      20.068  -2.461 -19.162  1.00 81.33           N  
ATOM   1849 HH21 ARG A 118      20.800  -2.261 -18.496  1.00 81.33           H  
ATOM   1850 HH22 ARG A 118      19.848  -1.788 -19.883  1.00 81.33           H  
ATOM   1851  CZ  ARG A 118      19.388  -3.568 -19.052  1.00 81.33           C  
ATOM   1852  N   LYS A 119      13.322  -4.079 -22.652  1.00 85.04           N  
ATOM   1853  H   LYS A 119      12.832  -3.655 -21.878  1.00 85.04           H  
ATOM   1854  CA  LYS A 119      13.499  -3.314 -23.891  1.00 85.04           C  
ATOM   1855  HA  LYS A 119      13.688  -4.008 -24.710  1.00 85.04           H  
ATOM   1856  C   LYS A 119      14.725  -2.422 -23.744  1.00 85.04           C  
ATOM   1857  CB  LYS A 119      12.220  -2.541 -24.233  1.00 85.04           C  
ATOM   1858  HB2 LYS A 119      12.031  -1.782 -23.473  1.00 85.04           H  
ATOM   1859  HB3 LYS A 119      11.384  -3.240 -24.242  1.00 85.04           H  
ATOM   1860  O   LYS A 119      14.706  -1.451 -22.995  1.00 85.04           O  
ATOM   1861  CG  LYS A 119      12.332  -1.875 -25.613  1.00 85.04           C  
ATOM   1862  HG2 LYS A 119      13.100  -1.101 -25.586  1.00 85.04           H  
ATOM   1863  HG3 LYS A 119      12.613  -2.624 -26.353  1.00 85.04           H  
ATOM   1864  CD  LYS A 119      10.995  -1.247 -26.024  1.00 85.04           C  
ATOM   1865  HD2 LYS A 119      10.227  -2.020 -26.033  1.00 85.04           H  
ATOM   1866  HD3 LYS A 119      10.722  -0.482 -25.297  1.00 85.04           H  
ATOM   1867  CE  LYS A 119      11.112  -0.619 -27.418  1.00 85.04           C  
ATOM   1868  HE2 LYS A 119      11.466  -1.380 -28.113  1.00 85.04           H  
ATOM   1869  HE3 LYS A 119      11.862   0.170 -27.379  1.00 85.04           H  
ATOM   1870  NZ  LYS A 119       9.811  -0.070 -27.880  1.00 85.04           N  
ATOM   1871  HZ1 LYS A 119       9.907   0.353 -28.791  1.00 85.04           H  
ATOM   1872  HZ2 LYS A 119       9.484   0.641 -27.242  1.00 85.04           H  
ATOM   1873  HZ3 LYS A 119       9.111  -0.797 -27.934  1.00 85.04           H  
ATOM   1874  N   VAL A 120      15.800  -2.763 -24.445  1.00 88.12           N  
ATOM   1875  H   VAL A 120      15.764  -3.585 -25.030  1.00 88.12           H  
ATOM   1876  CA  VAL A 120      16.963  -1.879 -24.558  1.00 88.12           C  
ATOM   1877  HA  VAL A 120      17.177  -1.456 -23.576  1.00 88.12           H  
ATOM   1878  C   VAL A 120      16.600  -0.727 -25.503  1.00 88.12           C  
ATOM   1879  CB  VAL A 120      18.215  -2.653 -25.015  1.00 88.12           C  
ATOM   1880  HB  VAL A 120      18.053  -3.043 -26.020  1.00 88.12           H  
ATOM   1881  O   VAL A 120      16.054  -0.954 -26.580  1.00 88.12           O  
ATOM   1882  CG1 VAL A 120      19.441  -1.738 -25.019  1.00 88.12           C  
ATOM   1883 HG11 VAL A 120      20.303  -2.287 -25.400  1.00 88.12           H  
ATOM   1884 HG12 VAL A 120      19.269  -0.900 -25.694  1.00 88.12           H  
ATOM   1885 HG13 VAL A 120      19.656  -1.366 -24.017  1.00 88.12           H  
ATOM   1886  CG2 VAL A 120      18.518  -3.826 -24.068  1.00 88.12           C  
ATOM   1887 HG21 VAL A 120      17.716  -4.563 -24.103  1.00 88.12           H  
ATOM   1888 HG22 VAL A 120      19.435  -4.320 -24.390  1.00 88.12           H  
ATOM   1889 HG23 VAL A 120      18.645  -3.468 -23.046  1.00 88.12           H  
ATOM   1890  N   LEU A 121      16.858   0.513 -25.079  1.00 87.55           N  
ATOM   1891  H   LEU A 121      17.262   0.630 -24.160  1.00 87.55           H  
ATOM   1892  CA  LEU A 121      16.705   1.719 -25.899  1.00 87.55           C  
ATOM   1893  HA  LEU A 121      16.131   1.485 -26.796  1.00 87.55           H  
ATOM   1894  C   LEU A 121      18.094   2.176 -26.377  1.00 87.55           C  
ATOM   1895  CB  LEU A 121      15.941   2.809 -25.116  1.00 87.55           C  
ATOM   1896  HB2 LEU A 121      16.530   3.086 -24.242  1.00 87.55           H  
ATOM   1897  HB3 LEU A 121      15.867   3.692 -25.751  1.00 87.55           H  
ATOM   1898  O   LEU A 121      18.693   3.091 -25.812  1.00 87.55           O  
ATOM   1899  CG  LEU A 121      14.523   2.434 -24.640  1.00 87.55           C  
ATOM   1900  HG  LEU A 121      14.582   1.579 -23.967  1.00 87.55           H  
ATOM   1901  CD1 LEU A 121      13.918   3.608 -23.870  1.00 87.55           C  
ATOM   1902 HD11 LEU A 121      13.830   4.481 -24.517  1.00 87.55           H  
ATOM   1903 HD12 LEU A 121      14.555   3.861 -23.022  1.00 87.55           H  
ATOM   1904 HD13 LEU A 121      12.932   3.340 -23.490  1.00 87.55           H  
ATOM   1905  CD2 LEU A 121      13.577   2.084 -25.794  1.00 87.55           C  
ATOM   1906 HD21 LEU A 121      13.943   1.194 -26.306  1.00 87.55           H  
ATOM   1907 HD22 LEU A 121      12.582   1.884 -25.396  1.00 87.55           H  
ATOM   1908 HD23 LEU A 121      13.530   2.918 -26.494  1.00 87.55           H  
ATOM   1909  N   ASP A 122      18.636   1.477 -27.373  1.00 88.47           N  
ATOM   1910  H   ASP A 122      18.148   0.671 -27.736  1.00 88.47           H  
ATOM   1911  CA  ASP A 122      19.975   1.688 -27.952  1.00 88.47           C  
ATOM   1912  HA  ASP A 122      20.498   2.453 -27.378  1.00 88.47           H  
ATOM   1913  C   ASP A 122      19.960   2.196 -29.404  1.00 88.47           C  
ATOM   1914  CB  ASP A 122      20.797   0.392 -27.835  1.00 88.47           C  
ATOM   1915  HB2 ASP A 122      20.940   0.169 -26.777  1.00 88.47           H  
ATOM   1916  HB3 ASP A 122      21.787   0.560 -28.258  1.00 88.47           H  
ATOM   1917  O   ASP A 122      21.012   2.499 -29.956  1.00 88.47           O  
ATOM   1918  CG  ASP A 122      20.164  -0.829 -28.525  1.00 88.47           C  
ATOM   1919  OD1 ASP A 122      19.033  -0.706 -29.059  1.00 88.47           O  
ATOM   1920  OD2 ASP A 122      20.785  -1.907 -28.437  1.00 88.47           O  
ATOM   1921  N   LYS A 123      18.781   2.351 -30.017  1.00 86.93           N  
ATOM   1922  H   LYS A 123      17.962   2.048 -29.509  1.00 86.93           H  
ATOM   1923  CA  LYS A 123      18.624   2.778 -31.421  1.00 86.93           C  
ATOM   1924  HA  LYS A 123      19.532   2.495 -31.955  1.00 86.93           H  
ATOM   1925  C   LYS A 123      18.534   4.296 -31.620  1.00 86.93           C  
ATOM   1926  CB  LYS A 123      17.455   2.034 -32.080  1.00 86.93           C  
ATOM   1927  HB2 LYS A 123      16.524   2.274 -31.566  1.00 86.93           H  
ATOM   1928  HB3 LYS A 123      17.374   2.364 -33.116  1.00 86.93           H  
ATOM   1929  O   LYS A 123      17.875   4.749 -32.552  1.00 86.93           O  
ATOM   1930  CG  LYS A 123      17.684   0.521 -32.074  1.00 86.93           C  
ATOM   1931  HG2 LYS A 123      18.705   0.309 -32.392  1.00 86.93           H  
ATOM   1932  HG3 LYS A 123      17.535   0.131 -31.067  1.00 86.93           H  
ATOM   1933  CD  LYS A 123      16.713  -0.167 -33.033  1.00 86.93           C  
ATOM   1934  HD2 LYS A 123      16.838   0.256 -34.030  1.00 86.93           H  
ATOM   1935  HD3 LYS A 123      15.689  -0.008 -32.694  1.00 86.93           H  
ATOM   1936  CE  LYS A 123      17.042  -1.659 -33.061  1.00 86.93           C  
ATOM   1937  HE2 LYS A 123      16.864  -2.076 -32.069  1.00 86.93           H  
ATOM   1938  HE3 LYS A 123      18.106  -1.770 -33.270  1.00 86.93           H  
ATOM   1939  NZ  LYS A 123      16.244  -2.368 -34.090  1.00 86.93           N  
ATOM   1940  HZ1 LYS A 123      15.256  -2.275 -33.901  1.00 86.93           H  
ATOM   1941  HZ2 LYS A 123      16.442  -1.982 -35.002  1.00 86.93           H  
ATOM   1942  HZ3 LYS A 123      16.490  -3.347 -34.101  1.00 86.93           H  
ATOM   1943  N   GLY A 124      19.169   5.060 -30.737  1.00 88.56           N  
ATOM   1944  H   GLY A 124      19.792   4.606 -30.084  1.00 88.56           H  
ATOM   1945  CA  GLY A 124      18.977   6.503 -30.637  1.00 88.56           C  
ATOM   1946  HA2 GLY A 124      19.098   6.972 -31.613  1.00 88.56           H  
ATOM   1947  HA3 GLY A 124      19.736   6.908 -29.968  1.00 88.56           H  
ATOM   1948  C   GLY A 124      17.590   6.846 -30.093  1.00 88.56           C  
ATOM   1949  O   GLY A 124      16.580   6.217 -30.411  1.00 88.56           O  
ATOM   1950  N   TRP A 125      17.527   7.829 -29.211  1.00 91.91           N  
ATOM   1951  H   TRP A 125      18.372   8.335 -28.989  1.00 91.91           H  
ATOM   1952  CA  TRP A 125      16.259   8.349 -28.709  1.00 91.91           C  
ATOM   1953  HA  TRP A 125      15.483   8.176 -29.456  1.00 91.91           H  
ATOM   1954  C   TRP A 125      16.373   9.851 -28.542  1.00 91.91           C  
ATOM   1955  CB  TRP A 125      15.835   7.630 -27.418  1.00 91.91           C  
ATOM   1956  HB2 TRP A 125      15.568   6.606 -27.679  1.00 91.91           H  
ATOM   1957  HB3 TRP A 125      14.932   8.106 -27.036  1.00 91.91           H  
ATOM   1958  O   TRP A 125      17.463  10.360 -28.303  1.00 91.91           O  
ATOM   1959  CG  TRP A 125      16.841   7.577 -26.307  1.00 91.91           C  
ATOM   1960  CD1 TRP A 125      17.628   6.516 -26.016  1.00 91.91           C  
ATOM   1961  HD1 TRP A 125      17.631   5.584 -26.562  1.00 91.91           H  
ATOM   1962  CD2 TRP A 125      17.184   8.610 -25.331  1.00 91.91           C  
ATOM   1963  CE2 TRP A 125      18.199   8.094 -24.470  1.00 91.91           C  
ATOM   1964  CE3 TRP A 125      16.745   9.929 -25.085  1.00 91.91           C  
ATOM   1965  HE3 TRP A 125      15.979  10.359 -25.712  1.00 91.91           H  
ATOM   1966  NE1 TRP A 125      18.407   6.806 -24.915  1.00 91.91           N  
ATOM   1967  HE1 TRP A 125      19.053   6.145 -24.506  1.00 91.91           H  
ATOM   1968  CH2 TRP A 125      18.324  10.171 -23.235  1.00 91.91           C  
ATOM   1969  HH2 TRP A 125      18.760  10.779 -22.457  1.00 91.91           H  
ATOM   1970  CZ2 TRP A 125      18.767   8.853 -23.436  1.00 91.91           C  
ATOM   1971  HZ2 TRP A 125      19.545   8.439 -22.811  1.00 91.91           H  
ATOM   1972  CZ3 TRP A 125      17.311  10.702 -24.054  1.00 91.91           C  
ATOM   1973  HZ3 TRP A 125      16.973  11.717 -23.902  1.00 91.91           H  
ATOM   1974  N   THR A 126      15.250  10.551 -28.673  1.00 90.85           N  
ATOM   1975  H   THR A 126      14.386  10.078 -28.898  1.00 90.85           H  
ATOM   1976  CA  THR A 126      15.139  11.974 -28.364  1.00 90.85           C  
ATOM   1977  HA  THR A 126      16.076  12.300 -27.914  1.00 90.85           H  
ATOM   1978  C   THR A 126      14.030  12.179 -27.336  1.00 90.85           C  
ATOM   1979  CB  THR A 126      14.927  12.842 -29.614  1.00 90.85           C  
ATOM   1980  HB  THR A 126      14.850  13.886 -29.307  1.00 90.85           H  
ATOM   1981  O   THR A 126      12.986  11.529 -27.389  1.00 90.85           O  
ATOM   1982  CG2 THR A 126      16.072  12.707 -30.618  1.00 90.85           C  
ATOM   1983 HG21 THR A 126      17.028  12.840 -30.112  1.00 90.85           H  
ATOM   1984 HG22 THR A 126      16.058  11.717 -31.074  1.00 90.85           H  
ATOM   1985 HG23 THR A 126      15.974  13.464 -31.396  1.00 90.85           H  
ATOM   1986  OG1 THR A 126      13.758  12.473 -30.303  1.00 90.85           O  
ATOM   1987  HG1 THR A 126      13.688  13.036 -31.077  1.00 90.85           H  
ATOM   1988  N   LEU A 127      14.268  13.060 -26.371  1.00 89.98           N  
ATOM   1989  H   LEU A 127      15.173  13.510 -26.357  1.00 89.98           H  
ATOM   1990  CA  LEU A 127      13.307  13.477 -25.360  1.00 89.98           C  
ATOM   1991  HA  LEU A 127      12.334  13.041 -25.585  1.00 89.98           H  
ATOM   1992  C   LEU A 127      13.173  14.998 -25.438  1.00 89.98           C  
ATOM   1993  CB  LEU A 127      13.754  12.948 -23.982  1.00 89.98           C  
ATOM   1994  HB2 LEU A 127      13.678  11.861 -23.994  1.00 89.98           H  
ATOM   1995  HB3 LEU A 127      14.808  13.190 -23.840  1.00 89.98           H  
ATOM   1996  O   LEU A 127      14.155  15.729 -25.301  1.00 89.98           O  
ATOM   1997  CG  LEU A 127      12.963  13.491 -22.776  1.00 89.98           C  
ATOM   1998  HG  LEU A 127      13.017  14.579 -22.758  1.00 89.98           H  
ATOM   1999  CD1 LEU A 127      11.495  13.061 -22.816  1.00 89.98           C  
ATOM   2000 HD11 LEU A 127      10.985  13.433 -21.928  1.00 89.98           H  
ATOM   2001 HD12 LEU A 127      11.001  13.490 -23.687  1.00 89.98           H  
ATOM   2002 HD13 LEU A 127      11.419  11.974 -22.851  1.00 89.98           H  
ATOM   2003  CD2 LEU A 127      13.573  12.960 -21.478  1.00 89.98           C  
ATOM   2004 HD21 LEU A 127      13.521  11.871 -21.460  1.00 89.98           H  
ATOM   2005 HD22 LEU A 127      14.617  13.266 -21.405  1.00 89.98           H  
ATOM   2006 HD23 LEU A 127      13.026  13.361 -20.624  1.00 89.98           H  
ATOM   2007  N   SER A 128      11.944  15.456 -25.660  1.00 88.90           N  
ATOM   2008  H   SER A 128      11.192  14.796 -25.797  1.00 88.90           H  
ATOM   2009  CA  SER A 128      11.548  16.856 -25.557  1.00 88.90           C  
ATOM   2010  HA  SER A 128      12.360  17.422 -25.103  1.00 88.90           H  
ATOM   2011  C   SER A 128      10.334  16.972 -24.641  1.00 88.90           C  
ATOM   2012  CB  SER A 128      11.276  17.470 -26.937  1.00 88.90           C  
ATOM   2013  HB2 SER A 128      11.050  18.528 -26.809  1.00 88.90           H  
ATOM   2014  HB3 SER A 128      12.173  17.380 -27.550  1.00 88.90           H  
ATOM   2015  O   SER A 128       9.474  16.087 -24.600  1.00 88.90           O  
ATOM   2016  OG  SER A 128      10.194  16.841 -27.601  1.00 88.90           O  
ATOM   2017  HG  SER A 128       9.954  17.386 -28.354  1.00 88.90           H  
ATOM   2018  N   PHE A 129      10.265  18.064 -23.889  1.00 87.17           N  
ATOM   2019  H   PHE A 129      10.973  18.778 -23.984  1.00 87.17           H  
ATOM   2020  CA  PHE A 129       9.121  18.380 -23.045  1.00 87.17           C  
ATOM   2021  HA  PHE A 129       8.540  17.479 -22.849  1.00 87.17           H  
ATOM   2022  C   PHE A 129       8.240  19.372 -23.800  1.00 87.17           C  
ATOM   2023  CB  PHE A 129       9.608  18.916 -21.695  1.00 87.17           C  
ATOM   2024  HB2 PHE A 129      10.201  19.817 -21.852  1.00 87.17           H  
ATOM   2025  HB3 PHE A 129       8.733  19.192 -21.107  1.00 87.17           H  
ATOM   2026  O   PHE A 129       8.726  20.413 -24.228  1.00 87.17           O  
ATOM   2027  CG  PHE A 129      10.427  17.910 -20.906  1.00 87.17           C  
ATOM   2028  CD1 PHE A 129       9.789  17.029 -20.013  1.00 87.17           C  
ATOM   2029  HD1 PHE A 129       8.720  17.084 -19.872  1.00 87.17           H  
ATOM   2030  CD2 PHE A 129      11.822  17.834 -21.082  1.00 87.17           C  
ATOM   2031  HD2 PHE A 129      12.315  18.508 -21.767  1.00 87.17           H  
ATOM   2032  CE1 PHE A 129      10.542  16.078 -19.300  1.00 87.17           C  
ATOM   2033  HE1 PHE A 129      10.050  15.407 -18.612  1.00 87.17           H  
ATOM   2034  CE2 PHE A 129      12.576  16.884 -20.370  1.00 87.17           C  
ATOM   2035  HE2 PHE A 129      13.646  16.837 -20.505  1.00 87.17           H  
ATOM   2036  CZ  PHE A 129      11.935  16.007 -19.478  1.00 87.17           C  
ATOM   2037  HZ  PHE A 129      12.515  15.283 -18.924  1.00 87.17           H  
ATOM   2038  N   LYS A 130       6.960  19.036 -24.003  1.00 85.47           N  
ATOM   2039  H   LYS A 130       6.630  18.154 -23.640  1.00 85.47           H  
ATOM   2040  CA  LYS A 130       6.013  19.937 -24.685  1.00 85.47           C  
ATOM   2041  HA  LYS A 130       6.491  20.362 -25.567  1.00 85.47           H  
ATOM   2042  C   LYS A 130       5.659  21.139 -23.815  1.00 85.47           C  
ATOM   2043  CB  LYS A 130       4.743  19.192 -25.108  1.00 85.47           C  
ATOM   2044  HB2 LYS A 130       4.334  18.645 -24.258  1.00 85.47           H  
ATOM   2045  HB3 LYS A 130       4.005  19.931 -25.420  1.00 85.47           H  
ATOM   2046  O   LYS A 130       5.684  22.257 -24.302  1.00 85.47           O  
ATOM   2047  CG  LYS A 130       5.003  18.235 -26.277  1.00 85.47           C  
ATOM   2048  HG2 LYS A 130       5.684  17.444 -25.964  1.00 85.47           H  
ATOM   2049  HG3 LYS A 130       5.453  18.788 -27.102  1.00 85.47           H  
ATOM   2050  CD  LYS A 130       3.681  17.622 -26.744  1.00 85.47           C  
ATOM   2051  HD2 LYS A 130       2.999  18.426 -27.022  1.00 85.47           H  
ATOM   2052  HD3 LYS A 130       3.241  17.054 -25.923  1.00 85.47           H  
ATOM   2053  CE  LYS A 130       3.915  16.706 -27.947  1.00 85.47           C  
ATOM   2054  HE2 LYS A 130       4.601  15.912 -27.652  1.00 85.47           H  
ATOM   2055  HE3 LYS A 130       4.392  17.288 -28.735  1.00 85.47           H  
ATOM   2056  NZ  LYS A 130       2.633  16.138 -28.431  1.00 85.47           N  
ATOM   2057  HZ1 LYS A 130       2.786  15.542 -29.232  1.00 85.47           H  
ATOM   2058  HZ2 LYS A 130       2.007  16.885 -28.696  1.00 85.47           H  
ATOM   2059  HZ3 LYS A 130       2.190  15.603 -27.698  1.00 85.47           H  
ATOM   2060  N   ASP A 131       5.408  20.875 -22.535  1.00 85.12           N  
ATOM   2061  H   ASP A 131       5.415  19.911 -22.232  1.00 85.12           H  
ATOM   2062  CA  ASP A 131       5.145  21.874 -21.508  1.00 85.12           C  
ATOM   2063  HA  ASP A 131       5.389  22.868 -21.884  1.00 85.12           H  
ATOM   2064  C   ASP A 131       6.033  21.558 -20.299  1.00 85.12           C  
ATOM   2065  CB  ASP A 131       3.655  21.857 -21.128  1.00 85.12           C  
ATOM   2066  HB2 ASP A 131       3.388  20.864 -20.768  1.00 85.12           H  
ATOM   2067  HB3 ASP A 131       3.496  22.563 -20.312  1.00 85.12           H  
ATOM   2068  O   ASP A 131       5.989  20.452 -19.754  1.00 85.12           O  
ATOM   2069  CG  ASP A 131       2.739  22.247 -22.292  1.00 85.12           C  
ATOM   2070  OD1 ASP A 131       2.992  23.309 -22.896  1.00 85.12           O  
ATOM   2071  OD2 ASP A 131       1.792  21.474 -22.564  1.00 85.12           O  
ATOM   2072  N   CYS A 132       6.875  22.506 -19.892  1.00 84.70           N  
ATOM   2073  H   CYS A 132       6.882  23.392 -20.378  1.00 84.70           H  
ATOM   2074  CA  CYS A 132       7.741  22.379 -18.721  1.00 84.70           C  
ATOM   2075  HA  CYS A 132       7.290  21.672 -18.024  1.00 84.70           H  
ATOM   2076  C   CYS A 132       7.865  23.738 -18.027  1.00 84.70           C  
ATOM   2077  CB  CYS A 132       9.112  21.840 -19.154  1.00 84.70           C  
ATOM   2078  HB2 CYS A 132       9.677  22.637 -19.638  1.00 84.70           H  
ATOM   2079  HB3 CYS A 132       8.976  21.026 -19.866  1.00 84.70           H  
ATOM   2080  O   CYS A 132       8.013  24.758 -18.697  1.00 84.70           O  
ATOM   2081  SG  CYS A 132      10.035  21.225 -17.717  1.00 84.70           S  
ATOM   2082  HG  CYS A 132       9.281  20.145 -17.493  1.00 84.70           H  
ATOM   2083  N   SER A 133       7.802  23.756 -16.694  1.00 88.11           N  
ATOM   2084  H   SER A 133       7.737  22.875 -16.203  1.00 88.11           H  
ATOM   2085  CA  SER A 133       8.081  24.945 -15.887  1.00 88.11           C  
ATOM   2086  HA  SER A 133       8.524  25.705 -16.532  1.00 88.11           H  
ATOM   2087  C   SER A 133       9.039  24.570 -14.748  1.00 88.11           C  
ATOM   2088  CB  SER A 133       6.801  25.578 -15.353  1.00 88.11           C  
ATOM   2089  HB2 SER A 133       6.329  24.915 -14.627  1.00 88.11           H  
ATOM   2090  HB3 SER A 133       6.117  25.752 -16.183  1.00 88.11           H  
ATOM   2091  O   SER A 133       8.678  23.721 -13.927  1.00 88.11           O  
ATOM   2092  OG  SER A 133       7.125  26.816 -14.747  1.00 88.11           O  
ATOM   2093  HG  SER A 133       6.308  27.291 -14.576  1.00 88.11           H  
ATOM   2094  N   PRO A 134      10.249  25.160 -14.687  1.00 88.68           N  
ATOM   2095  CA  PRO A 134      10.783  26.148 -15.632  1.00 88.68           C  
ATOM   2096  HA  PRO A 134      10.117  27.009 -15.686  1.00 88.68           H  
ATOM   2097  C   PRO A 134      10.971  25.575 -17.050  1.00 88.68           C  
ATOM   2098  CB  PRO A 134      12.116  26.594 -15.024  1.00 88.68           C  
ATOM   2099  HB2 PRO A 134      11.940  27.415 -14.329  1.00 88.68           H  
ATOM   2100  HB3 PRO A 134      12.841  26.888 -15.783  1.00 88.68           H  
ATOM   2101  O   PRO A 134      11.147  24.369 -17.211  1.00 88.68           O  
ATOM   2102  CG  PRO A 134      12.575  25.359 -14.249  1.00 88.68           C  
ATOM   2103  HG2 PRO A 134      13.259  25.619 -13.441  1.00 88.68           H  
ATOM   2104  HG3 PRO A 134      13.039  24.649 -14.933  1.00 88.68           H  
ATOM   2105  CD  PRO A 134      11.265  24.780 -13.719  1.00 88.68           C  
ATOM   2106  HD2 PRO A 134      11.340  23.697 -13.628  1.00 88.68           H  
ATOM   2107  HD3 PRO A 134      11.025  25.224 -12.753  1.00 88.68           H  
ATOM   2108  N   THR A 135      10.919  26.439 -18.071  1.00 85.33           N  
ATOM   2109  H   THR A 135      10.697  27.409 -17.900  1.00 85.33           H  
ATOM   2110  CA  THR A 135      11.071  26.041 -19.480  1.00 85.33           C  
ATOM   2111  HA  THR A 135      10.246  25.375 -19.734  1.00 85.33           H  
ATOM   2112  C   THR A 135      12.388  25.297 -19.702  1.00 85.33           C  
ATOM   2113  CB  THR A 135      11.002  27.255 -20.421  1.00 85.33           C  
ATOM   2114  HB  THR A 135      11.889  27.874 -20.286  1.00 85.33           H  
ATOM   2115  O   THR A 135      13.444  25.721 -19.226  1.00 85.33           O  
ATOM   2116  CG2 THR A 135      10.891  26.852 -21.886  1.00 85.33           C  
ATOM   2117 HG21 THR A 135      11.777  26.289 -22.177  1.00 85.33           H  
ATOM   2118 HG22 THR A 135      10.846  27.737 -22.520  1.00 85.33           H  
ATOM   2119 HG23 THR A 135      10.006  26.237 -22.053  1.00 85.33           H  
ATOM   2120  OG1 THR A 135       9.860  28.028 -20.136  1.00 85.33           O  
ATOM   2121  HG1 THR A 135       9.559  28.378 -20.978  1.00 85.33           H  
ATOM   2122  N   TYR A 136      12.327  24.191 -20.444  1.00 82.52           N  
ATOM   2123  H   TYR A 136      11.434  23.924 -20.835  1.00 82.52           H  
ATOM   2124  CA  TYR A 136      13.482  23.372 -20.794  1.00 82.52           C  
ATOM   2125  HA  TYR A 136      14.395  23.911 -20.539  1.00 82.52           H  
ATOM   2126  C   TYR A 136      13.506  23.115 -22.305  1.00 82.52           C  
ATOM   2127  CB  TYR A 136      13.467  22.078 -19.968  1.00 82.52           C  
ATOM   2128  HB2 TYR A 136      13.335  22.335 -18.917  1.00 82.52           H  
ATOM   2129  HB3 TYR A 136      12.612  21.466 -20.258  1.00 82.52           H  
ATOM   2130  O   TYR A 136      12.920  22.153 -22.793  1.00 82.52           O  
ATOM   2131  CG  TYR A 136      14.743  21.269 -20.107  1.00 82.52           C  
ATOM   2132  CD1 TYR A 136      14.842  20.250 -21.073  1.00 82.52           C  
ATOM   2133  HD1 TYR A 136      14.014  20.053 -21.737  1.00 82.52           H  
ATOM   2134  CD2 TYR A 136      15.843  21.557 -19.277  1.00 82.52           C  
ATOM   2135  HD2 TYR A 136      15.757  22.341 -18.540  1.00 82.52           H  
ATOM   2136  CE1 TYR A 136      16.028  19.503 -21.192  1.00 82.52           C  
ATOM   2137  HE1 TYR A 136      16.105  18.725 -21.936  1.00 82.52           H  
ATOM   2138  CE2 TYR A 136      17.034  20.817 -19.397  1.00 82.52           C  
ATOM   2139  HE2 TYR A 136      17.868  21.033 -18.746  1.00 82.52           H  
ATOM   2140  OH  TYR A 136      18.282  19.089 -20.484  1.00 82.52           O  
ATOM   2141  HH  TYR A 136      18.888  19.276 -19.764  1.00 82.52           H  
ATOM   2142  CZ  TYR A 136      17.125  19.786 -20.356  1.00 82.52           C  
ATOM   2143  N   ASP A 137      14.210  23.976 -23.042  1.00 81.81           N  
ATOM   2144  H   ASP A 137      14.523  24.828 -22.598  1.00 81.81           H  
ATOM   2145  CA  ASP A 137      14.253  23.942 -24.515  1.00 81.81           C  
ATOM   2146  HA  ASP A 137      13.302  23.556 -24.883  1.00 81.81           H  
ATOM   2147  C   ASP A 137      15.356  23.031 -25.081  1.00 81.81           C  
ATOM   2148  CB  ASP A 137      14.405  25.371 -25.053  1.00 81.81           C  
ATOM   2149  HB2 ASP A 137      14.393  25.351 -26.143  1.00 81.81           H  
ATOM   2150  HB3 ASP A 137      15.368  25.770 -24.732  1.00 81.81           H  
ATOM   2151  O   ASP A 137      15.564  22.951 -26.293  1.00 81.81           O  
ATOM   2152  CG  ASP A 137      13.281  26.288 -24.578  1.00 81.81           C  
ATOM   2153  OD1 ASP A 137      12.113  25.852 -24.644  1.00 81.81           O  
ATOM   2154  OD2 ASP A 137      13.616  27.392 -24.096  1.00 81.81           O  
ATOM   2155  N   LYS A 138      16.113  22.345 -24.216  1.00 83.45           N  
ATOM   2156  H   LYS A 138      15.827  22.345 -23.248  1.00 83.45           H  
ATOM   2157  CA  LYS A 138      17.198  21.462 -24.657  1.00 83.45           C  
ATOM   2158  HA  LYS A 138      17.661  21.908 -25.538  1.00 83.45           H  
ATOM   2159  C   LYS A 138      16.635  20.111 -25.091  1.00 83.45           C  
ATOM   2160  CB  LYS A 138      18.278  21.316 -23.580  1.00 83.45           C  
ATOM   2161  HB2 LYS A 138      17.812  21.011 -22.643  1.00 83.45           H  
ATOM   2162  HB3 LYS A 138      18.974  20.537 -23.890  1.00 83.45           H  
ATOM   2163  O   LYS A 138      15.954  19.435 -24.325  1.00 83.45           O  
ATOM   2164  CG  LYS A 138      19.052  22.622 -23.366  1.00 83.45           C  
ATOM   2165  HG2 LYS A 138      19.469  22.952 -24.318  1.00 83.45           H  
ATOM   2166  HG3 LYS A 138      18.376  23.390 -22.991  1.00 83.45           H  
ATOM   2167  CD  LYS A 138      20.192  22.417 -22.363  1.00 83.45           C  
ATOM   2168  HD2 LYS A 138      19.772  22.095 -21.409  1.00 83.45           H  
ATOM   2169  HD3 LYS A 138      20.864  21.646 -22.739  1.00 83.45           H  
ATOM   2170  CE  LYS A 138      20.954  23.734 -22.183  1.00 83.45           C  
ATOM   2171  HE2 LYS A 138      20.257  24.489 -21.821  1.00 83.45           H  
ATOM   2172  HE3 LYS A 138      21.313  24.059 -23.160  1.00 83.45           H  
ATOM   2173  NZ  LYS A 138      22.091  23.585 -21.242  1.00 83.45           N  
ATOM   2174  HZ1 LYS A 138      22.579  24.464 -21.145  1.00 83.45           H  
ATOM   2175  HZ2 LYS A 138      21.757  23.301 -20.332  1.00 83.45           H  
ATOM   2176  HZ3 LYS A 138      22.740  22.891 -21.584  1.00 83.45           H  
ATOM   2177  N   LEU A 139      16.985  19.688 -26.302  1.00 83.81           N  
ATOM   2178  H   LEU A 139      17.522  20.306 -26.894  1.00 83.81           H  
ATOM   2179  CA  LEU A 139      16.722  18.332 -26.767  1.00 83.81           C  
ATOM   2180  HA  LEU A 139      15.716  18.053 -26.451  1.00 83.81           H  
ATOM   2181  C   LEU A 139      17.714  17.373 -26.102  1.00 83.81           C  
ATOM   2182  CB  LEU A 139      16.756  18.319 -28.304  1.00 83.81           C  
ATOM   2183  HB2 LEU A 139      16.100  19.120 -28.645  1.00 83.81           H  
ATOM   2184  HB3 LEU A 139      17.761  18.547 -28.657  1.00 83.81           H  
ATOM   2185  O   LEU A 139      18.927  17.559 -26.197  1.00 83.81           O  
ATOM   2186  CG  LEU A 139      16.266  16.991 -28.915  1.00 83.81           C  
ATOM   2187  HG  LEU A 139      15.619  16.472 -28.207  1.00 83.81           H  
ATOM   2188  CD1 LEU A 139      15.455  17.256 -30.185  1.00 83.81           C  
ATOM   2189 HD11 LEU A 139      15.118  16.311 -30.611  1.00 83.81           H  
ATOM   2190 HD12 LEU A 139      16.069  17.783 -30.915  1.00 83.81           H  
ATOM   2191 HD13 LEU A 139      14.582  17.862 -29.943  1.00 83.81           H  
ATOM   2192  CD2 LEU A 139      17.434  16.077 -29.285  1.00 83.81           C  
ATOM   2193 HD21 LEU A 139      18.024  15.844 -28.399  1.00 83.81           H  
ATOM   2194 HD22 LEU A 139      18.080  16.564 -30.016  1.00 83.81           H  
ATOM   2195 HD23 LEU A 139      17.056  15.146 -29.706  1.00 83.81           H  
ATOM   2196  N   LEU A 140      17.193  16.357 -25.419  1.00 84.65           N  
ATOM   2197  H   LEU A 140      16.188  16.273 -25.368  1.00 84.65           H  
ATOM   2198  CA  LEU A 140      17.998  15.276 -24.858  1.00 84.65           C  
ATOM   2199  HA  LEU A 140      19.022  15.614 -24.700  1.00 84.65           H  
ATOM   2200  C   LEU A 140      18.037  14.128 -25.860  1.00 84.65           C  
ATOM   2201  CB  LEU A 140      17.394  14.840 -23.514  1.00 84.65           C  
ATOM   2202  HB2 LEU A 140      17.877  13.919 -23.187  1.00 84.65           H  
ATOM   2203  HB3 LEU A 140      16.336  14.636 -23.677  1.00 84.65           H  
ATOM   2204  O   LEU A 140      16.985  13.716 -26.344  1.00 84.65           O  
ATOM   2205  CG  LEU A 140      17.505  15.888 -22.396  1.00 84.65           C  
ATOM   2206  HG  LEU A 140      17.082  16.835 -22.733  1.00 84.65           H  
ATOM   2207  CD1 LEU A 140      16.718  15.418 -21.172  1.00 84.65           C  
ATOM   2208 HD11 LEU A 140      15.663  15.344 -21.433  1.00 84.65           H  
ATOM   2209 HD12 LEU A 140      16.820  16.149 -20.370  1.00 84.65           H  
ATOM   2210 HD13 LEU A 140      17.087  14.449 -20.833  1.00 84.65           H  
ATOM   2211  CD2 LEU A 140      18.963  16.110 -21.993  1.00 84.65           C  
ATOM   2212 HD21 LEU A 140      19.490  16.633 -22.791  1.00 84.65           H  
ATOM   2213 HD22 LEU A 140      19.448  15.155 -21.795  1.00 84.65           H  
ATOM   2214 HD23 LEU A 140      19.010  16.722 -21.092  1.00 84.65           H  
ATOM   2215  N   SER A 141      19.219  13.600 -26.163  1.00 85.97           N  
ATOM   2216  H   SER A 141      20.064  13.990 -25.771  1.00 85.97           H  
ATOM   2217  CA  SER A 141      19.368  12.443 -27.046  1.00 85.97           C  
ATOM   2218  HA  SER A 141      18.449  11.863 -26.958  1.00 85.97           H  
ATOM   2219  C   SER A 141      20.502  11.519 -26.616  1.00 85.97           C  
ATOM   2220  CB  SER A 141      19.548  12.887 -28.505  1.00 85.97           C  
ATOM   2221  HB2 SER A 141      19.608  12.010 -29.150  1.00 85.97           H  
ATOM   2222  HB3 SER A 141      18.679  13.476 -28.799  1.00 85.97           H  
ATOM   2223  O   SER A 141      21.443  11.970 -25.959  1.00 85.97           O  
ATOM   2224  OG  SER A 141      20.709  13.680 -28.671  1.00 85.97           O  
ATOM   2225  HG  SER A 141      21.479  13.138 -28.485  1.00 85.97           H  
ATOM   2226  N   ARG A 142      20.429  10.246 -27.016  1.00 80.85           N  
ATOM   2227  H   ARG A 142      19.647   9.989 -27.601  1.00 80.85           H  
ATOM   2228  CA  ARG A 142      21.553   9.295 -26.981  1.00 80.85           C  
ATOM   2229  HA  ARG A 142      22.429   9.783 -26.556  1.00 80.85           H  
ATOM   2230  C   ARG A 142      21.959   8.896 -28.388  1.00 80.85           C  
ATOM   2231  CB  ARG A 142      21.207   8.064 -26.137  1.00 80.85           C  
ATOM   2232  HB2 ARG A 142      20.400   7.519 -26.627  1.00 80.85           H  
ATOM   2233  HB3 ARG A 142      20.880   8.404 -25.155  1.00 80.85           H  
ATOM   2234  O   ARG A 142      21.036   8.749 -29.219  1.00 80.85           O  
ATOM   2235  CG  ARG A 142      22.418   7.136 -25.958  1.00 80.85           C  
ATOM   2236  HG2 ARG A 142      22.768   6.778 -26.926  1.00 80.85           H  
ATOM   2237  HG3 ARG A 142      23.220   7.693 -25.472  1.00 80.85           H  
ATOM   2238  CD  ARG A 142      22.055   5.917 -25.110  1.00 80.85           C  
ATOM   2239  HD2 ARG A 142      21.341   5.311 -25.667  1.00 80.85           H  
ATOM   2240  HD3 ARG A 142      21.593   6.256 -24.183  1.00 80.85           H  
ATOM   2241  NE  ARG A 142      23.254   5.127 -24.785  1.00 80.85           N  
ATOM   2242  HE  ARG A 142      24.137   5.597 -24.930  1.00 80.85           H  
ATOM   2243  NH1 ARG A 142      22.203   3.166 -24.226  1.00 80.85           N  
ATOM   2244 HH11 ARG A 142      21.336   3.550 -24.575  1.00 80.85           H  
ATOM   2245 HH12 ARG A 142      22.263   2.189 -23.977  1.00 80.85           H  
ATOM   2246  NH2 ARG A 142      24.423   3.331 -24.043  1.00 80.85           N  
ATOM   2247 HH21 ARG A 142      24.461   2.367 -23.742  1.00 80.85           H  
ATOM   2248 HH22 ARG A 142      25.276   3.856 -24.166  1.00 80.85           H  
ATOM   2249  CZ  ARG A 142      23.285   3.884 -24.352  1.00 80.85           C  
ATOM   2250  OXT ARG A 142      23.175   8.682 -28.544  1.00 80.85           O  
TER    2251      ARG A 142                                                       
END   
